# Supplementary material for: Fully automated virtual screening pipeline of FDA-approved drugs using Caver Web
Source: Comput Struct Biotechnol J. 2022 Nov 17;20:6512–8. doi: 10.1016/j.csbj.2022.11.031 (PMC9705369; doi:10.1016/j.csbj.2022.11.031)
Supplement: Supplementary data 1 [file mmc1.zip]

Archive with 61 entries (59 files):
- supplementary_data/data.xlsx
- supplementary_data/movies/
- supplementary_data/movies/abiraterone.mpg
- supplementary_data/movies/galeterone.mpg
- supplementary_data/movies/ketocanazole.mpg
- supplementary_data/movies/proscar.mpg
- supplementary_data/movies/quinestrol.mpg
- supplementary_data/movies/seviteronel.mpg
- supplementary_data/pymol/
- supplementary_data/pymol/receptor.pdb
- supplementary_data/pymol/session.pml
- supplementary_data/pymol/tunnel.pdb
- supplementary_data/pymol/ZINC000000490791.pdbqt
- supplementary_data/pymol/ZINC000000537755.pdbqt
- supplementary_data/pymol/ZINC000000538650.pdbqt
- supplementary_data/pymol/ZINC000001844627.pdbqt
- supplementary_data/pymol/ZINC000003782599.pdbqt
- supplementary_data/pymol/ZINC000003797541.pdbqt
- supplementary_data/pymol/ZINC000003812889.pdbqt
- supplementary_data/pymol/ZINC000003813047.pdbqt
- supplementary_data/pymol/ZINC000003814422.pdbqt
- supplementary_data/pymol/ZINC000003860869.pdbqt
- supplementary_data/pymol/ZINC000003873362.pdbqt
- supplementary_data/pymol/ZINC000003873364.pdbqt
- supplementary_data/pymol/ZINC000003873366.pdbqt
- supplementary_data/pymol/ZINC000003875332.pdbqt
- supplementary_data/pymol/ZINC000003875334.pdbqt
- supplementary_data/pymol/ZINC000003875383.pdbqt
- supplementary_data/pymol/ZINC000003875387.pdbqt
- supplementary_data/pymol/ZINC000003875484.pdbqt
- supplementary_data/pymol/ZINC000003875993.pdbqt
- supplementary_data/pymol/ZINC000003876080.pdbqt
- supplementary_data/pymol/ZINC000003881345.pdbqt
- supplementary_data/pymol/ZINC000003881640.pdbqt
- supplementary_data/pymol/ZINC000003882036.pdbqt
- supplementary_data/pymol/ZINC000003914809.pdbqt
- supplementary_data/pymol/ZINC000003932831.pdbqt
- supplementary_data/pymol/ZINC000003945984.pdbqt
- supplementary_data/pymol/ZINC000003977981.pdbqt
- supplementary_data/pymol/ZINC000003983936.pdbqt
- supplementary_data/pymol/ZINC000004097376.pdbqt
- supplementary_data/pymol/ZINC000004097438.pdbqt
- supplementary_data/pymol/ZINC000004097468.pdbqt
- supplementary_data/pymol/ZINC000004212854.pdbqt
- supplementary_data/pymol/ZINC000004212939.pdbqt
- supplementary_data/pymol/ZINC000004213057.pdbqt
- supplementary_data/pymol/ZINC000004213353.pdbqt
- supplementary_data/pymol/ZINC000004215173.pdbqt
- supplementary_data/pymol/ZINC000004217252.pdbqt
- supplementary_data/pymol/ZINC000004428527.pdbqt
- supplementary_data/pymol/ZINC000004629876.pdbqt
- supplementary_data/pymol/ZINC000004654818.pdbqt
- supplementary_data/pymol/ZINC000005167249.pdbqt
- supplementary_data/pymol/ZINC000005434436.pdbqt
- supplementary_data/pymol/ZINC000077269418.pdbqt
- supplementary_data/pymol/ZINC000077269421.pdbqt
- supplementary_data/pymol/ZINC000083294652.pdbqt
- supplementary_data/pymol/ZINC000100089496.pdbqt
- supplementary_data/pymol/ZINC000118913164.pdbqt
- supplementary_data/pymol/ZINC000150374443.pdbqt
- supplementary_data/results.csv
