# Supplementary material for: Fully automated virtual screening pipeline of FDA-approved drugs using Caver Web
Source: Comput Struct Biotechnol J. 2022 Nov 17;20:6512–8. doi: 10.1016/j.csbj.2022.11.031 (PMC9705369; doi:10.1016/j.csbj.2022.11.031)
Supplement: Supplementary data 1 [file mmc1.zip › supplementary_data/data.xlsx]

## Sheet: Summary
Job ID	Ligand	Tunnel	Direction	Energy at binding site	Ebound	Emax	Esurface	Ea	ΔEBS
0as59vlmj0	ZINC000001844627	2	IN	-10.7
0as59vlmj0	ZINC000005167249	2	IN	-10.9
0as59vlmj0	ZINC000083294652	2	IN	-10.8
0as59vlmj0	ZINC000004428527	2	IN	-10.9
0as59vlmj0	ZINC000003876080	2	IN	-11
0as59vlmj0	ZINC000003875334	2	IN	-11.1
0as59vlmj0	ZINC000003875993	2	IN	-11.6
0as59vlmj0	ZINC000003782599	2	IN	-11.7
0as59vlmj0	ZINC000003875332	2	IN	-10.7
0as59vlmj0	ZINC000077269418	2	IN	-10.9
0as59vlmj0	ZINC000100089496	2	IN	-11.2
0as59vlmj0	ZINC000003932831	2	IN	-11
0as59vlmj0	ZINC000003914809	2	IN	-10.8
0as59vlmj0	ZINC000000537755	2	IN	-10.8
0as59vlmj0	ZINC000004213057	2	IN	-11.1
0as59vlmj0	ZINC000004213353	2	IN	-10.8
0as59vlmj0	ZINC000003945984	2	IN	-11.2
0as59vlmj0	ZINC000004217252	2	IN	-11.1
0as59vlmj0	ZINC000003813047	2	IN	-10.8
0as59vlmj0	ZINC000004215173	2	IN	-11.4
0as59vlmj0	ZINC000004097468	2	IN	-11.1
0as59vlmj0	ZINC000004654818	2	IN	-10.9
0as59vlmj0	ZINC000003875383	2	IN	-11.1
0as59vlmj0	ZINC000003881345	2	IN	-10.8
0as59vlmj0	ZINC000003797541	2	IN	-11
0as59vlmj0	ZINC000118913164	2	IN	-11
0as59vlmj0	ZINC000003881640	2	IN	-10.9
0as59vlmj0	ZINC000003882036	2	IN	-10.8
0as59vlmj0	ZINC000004212939	2	IN	-11
0as59vlmj0	ZINC000003873366	2	IN	-11.3
0as59vlmj0	ZINC000003873364	2	IN	-10.8
0as59vlmj0	ZINC000000490791	2	IN	-11
0as59vlmj0	ZINC000003873362	2	IN	-10.7
0as59vlmj0	ZINC000003875387	2	IN	-10.7
0as59vlmj0	ZINC000003875484	2	IN	-11.1
0as59vlmj0	ZINC000004212854	2	IN	-10.8
0as59vlmj0	ZINC000003860869	2	IN	-10.8
0as59vlmj0	ZINC000004097376	2	IN	-11.4
0as59vlmj0	ZINC000005434436	2	IN	-10.9
0as59vlmj0	ZINC000077269421	2	IN	-11.5
0as59vlmj0	ZINC000003977981	2	IN	-11.1
0as59vlmj0	ZINC000004629876	2	IN	-11
0as59vlmj0	ZINC000003814422	2	IN	-10.8
0as59vlmj0	ZINC000000538650	2	IN	-10.8
0as59vlmj0	ZINC000150374443	2	IN	-11.1
0as59vlmj0	ZINC000003983936	2	IN	-10.8
0as59vlmj0	ZINC000003812889	2	IN	-10.7
0as59vlmj0	ZINC000004097438	2	IN	-10.8

## Sheet: Tunnels
ID	Bottleneck radius	Length	Curvature	Throughput
1	1.1	17.1	1.4	0.6
2	1.1	29.2	1.4	0.53
3	1.1	25	1.4	0.41
4	1.1	29.5	1.4	0.41
5	0.9	20.4	1.7	0.31
6	1	39	1.6	0.3
7	1	24.7	1.9	0.28
8	1.1	36	1.4	0.26
9	1.1	36.9	1.4	0.26
10	0.9	33.8	1.9	0.25
11	0.9	40.8	1.7	0.2
12	0.9	35.9	1.9	0.17
13	1	39.7	1.7	0.12
14	0.9	38.6	1.7	0.11
15	0.9	44.1	1.6	0.1
16	0.9	49.7	3.2	0.08
17	0.9	46.9	1.9	0.08

## Sheet: 0as59vlmj0_ZINC000001844627
Disc count	Distance	Radius	Energy LB	Energy UB
1	0.209849	1.8	3.4
2	0.449487	1.8	3.7
3	0.662055	1.9	3.9
4	0.834109	1.9	4.3
5	1.10382	1.8	5.6
6	1.2971	1.8	6.5
7	1.56723	1.8	7.9
8	1.74822	1.8	8.4
9	2.01799	1.7	8.9
10	2.21663	1.7	8.5
11	2.45626	1.8	9.3
12	2.62988	1.8	9.2
13	2.86972	1.8	10
14	3.03772	1.8	10.3
15	3.27745	1.8	9.3
16	3.44345	1.9	10.4
17	3.7133	1.9	10.1
18	3.90463	1.9	10.2
19	4.17456	1.9	10.5
20	4.35985	1.9	10.9
21	4.62962	1.8	9.8
22	4.83226	1.8	10.3
23	5.10198	1.8	11.4
24	5.26276	1.8	9.9
25	5.44269	1.8	9.6
26	5.66629	1.8	9.4
27	5.87113	1.8	9
28	6.09593	1.8	8.7
29	6.27496	1.9	8.8
30	6.51508	1.9	9.3
31	6.65798	1.9	10.2
32	6.77783	2	10.3
33	6.98732	2	10.4
34	7.11748	2	9.2
35	7.26735	2	7.3
36	7.48841	2	6
37	7.69049	2	4.7
38	7.94044	2.1	3.6
39	8.16798	2.2	2.9
40	8.37761	2.3	2.4
41	8.60912	2.3	1.7
42	8.84867	2.3	1.3
43	9.09043	2.4	0.5
44	9.33077	2.4	-0.3
45	9.50962	2.3	-0.5
46	9.7267	2.4	-0.6
47	9.91812	2.4	-0.5
48	10.139	2.4	-0.7
49	10.3061	2.3	-0.6
50	10.5763	2.3	-1.1
51	10.7245	2.3	-1.3
52	10.9942	2.3	-1.7
53	11.1802	2.3	-3.9
54	11.39	2.2	-2.4
55	11.6298	2.2	-3.3
56	11.8294	2.2	-4.2
57	12.039	2.3	-5.2
58	12.1662	2.4	-5.8
59	12.376	2.4	-6.7
60	12.5473	2.5	-7.2
61	12.6438	2.5	-7.4
62	12.8537	2.6	-7.6
63	12.9876	2.6	-7.9
64	13.1131	2.7	-7.8
65	13.2631	2.6	-7.9
66	13.4113	2.7	-7.6
67	13.5577	2.7	-7.6
68	13.7074	2.8	-7.8
69	13.8361	2.8	-7.8
70	13.9798	2.8	-7.6
71	14.0696	2.9	-7
72	14.2163	3	-8.1
73	14.3243	3	-8.2
74	14.4663	3	-8.2
75	14.5263	3	-8.3
76	14.6816	3.1	-8.3
77	14.7961	3.1	-7.6
78	14.9311	3.2	-7.5
79	14.991	3.2	-7.6
80	15.129	3.2	-7.6
81	15.2577	3.3	-7.7
82	15.3939	3.3	-7.6
83	15.507	3.3	-8.7
84	15.6445	3.3	-8.6
85	15.7859	3.4	-7.7
86	15.8936	3.4	-9.2
87	16.0311	3.4	-7.7
88	16.1746	3.4	-9.1
89	16.3168	3.3	-8.8
90	16.4233	3.3	-7.8
91	16.5668	3.3	-8.1
92	16.5968	3.3	-8.2
93	16.785	3.3	-8.6
94	16.9243	3.3	-8.7
95	17.0268	3.3	-8.9
96	17.1768	3.3	-9.1
97	17.3174	3.3	-9.8
98	17.4615	3.2	-10
99	17.6412	3.3	-10.3
100	17.8346	3.3	-10.4
101	17.9757	3.2	-10.2
102	18.1556	3.3	-10.4
103	18.3392	3.3	-10.3
104	18.4631	3.3	-10.3
105	18.613	3.3	-10.4
106	18.8027	3.3	-9.8
107	18.9235	3.3	-10.6
108	19.0734	3.3	-10.5
109	19.247	3.3	-10.6
110	19.3824	3.3	-10.4
111	19.5922	3.3	-10.3
112	19.7267	3.3	-10.5
113	19.8696	3.3	-10.5
114	20.0795	3.2	-9.9
115	20.214	3.2	-10
116	20.3579	3.2	-10.2
117	20.3879	3.2	-10.6
118	20.5982	3.2	-10.5
119	20.72	3.2	-10.4
120	20.81	3.3	-10.1
121	21.0017	3.3	-10.4
122	21.1458	3.3	-10.4
123	21.2657	3.3	-10.3
124	21.4984	3.3	-9.9
125	21.6103	3.3	-9.9
126	21.7602	3.3	-10.2
127	22.0321	3.2	-10.3
128	22.2436	3.2	-10.2
129	22.4832	3.1	-9.7
130	22.7085	3.1	-9.1
131	22.9481	3	-9
132	23.1551	3	-8.2
133	23.4009	3	-8.2
134	23.5855	3	-8.1
135	23.8254	3	-7.9
136	23.9743	3	-7.6
137	24.214	2.9	-6.5
138	24.3573	2.9	-8.2
139	24.5073	2.9	-6.4
140	24.6904	2.9	-5.8
141	24.811	2.9	-6
142	24.901	2.8	-5.9
143	25.0824	2.8	-5.8
144	25.2085	2.8	-5.8
145	25.3884	2.7	-5.7
146	25.5676	2.7	-5.4
147	25.6881	2.6	-5.4
148	25.958	2.5	-4.8
149	26.0929	2.5	-4.2
150	26.2428	2.4	-3.5
151	26.4282	2.3	-2.7
152	26.6681	2.2	-0.7
153	26.8673	2.2	0.1
154	27.0664	2.2	1.8
155	27.2656	2.2	1.1
156	27.4647	2.2	3.4
157	27.6639	2.2	6.1
158	27.863	2.2	7.8
159	28.0622	2.2	10.2
160	28.2613	2.2	14.7
161	28.4605	2.2	19.3
163	28.6596	2.2	20.1

## Sheet: 0as59vlmj0_ZINC000005167249
Disc count	Distance	Radius	Energy LB	Energy UB
1	0.209849	1.8	22.3
2	0.449487	1.8	23.7
3	0.662055	1.9	24.3
4	0.834109	1.9	25.4
5	1.10382	1.8	26.5
6	1.2971	1.8	26.2
7	1.56723	1.8	26.4
8	1.74822	1.8	26.3
9	2.01799	1.7	27.1
10	2.21663	1.7	27.3
11	2.45626	1.8	26.9
12	2.62988	1.8	26.2
13	2.86972	1.8	25.2
14	3.03772	1.8	24.7
15	3.27745	1.8	24.1
16	3.44345	1.9	23.9
17	3.7133	1.9	24.3
18	3.90463	1.9	24.7
19	4.17456	1.9	25.9
20	4.35985	1.9	26.5
21	4.62962	1.8	27.1
22	4.83226	1.8	26.9
23	5.10198	1.8	27.6
24	5.26276	1.8	26.4
25	5.44269	1.8	25
26	5.66629	1.8	23.8
27	5.87113	1.8	23.1
28	6.09593	1.8	22.3
29	6.27496	1.9	21.8
30	6.51508	1.9	21.2
31	6.65798	1.9	20.7
32	6.77783	2	20.3
33	6.98732	2	19.8
34	7.11748	2	19.4
35	7.26735	2	19.3
36	7.48841	2	18.2
37	7.69049	2	19
38	7.94044	2.1	18.9
39	8.16798	2.2	19
40	8.37761	2.3	18.4
41	8.60912	2.3	17.9
42	8.84867	2.3	17.4
43	9.09043	2.4	16.5
44	9.33077	2.4	16.2
45	9.50962	2.3	14.4
46	9.7267	2.4	13.4
47	9.91812	2.4	12.7
48	10.139	2.4	11.6
49	10.3061	2.3	11.4
50	10.5763	2.3	10.7
51	10.7245	2.3	10.8
52	10.9942	2.3	9.7
53	11.1802	2.3	9.2
54	11.39	2.2	8.4
55	11.6298	2.2	7.9
56	11.8294	2.2	7.2
57	12.039	2.3	6.9
58	12.1662	2.4	6.5
59	12.376	2.4	5.9
60	12.5473	2.5	5.5
61	12.6438	2.5	5.2
62	12.8537	2.6	4.7
63	12.9876	2.6	4.5
64	13.1131	2.7	4.2
65	13.2631	2.6	3.9
66	13.4113	2.7	3.5
67	13.5577	2.7	3.5
68	13.7074	2.8	2.9
69	13.8361	2.8	2.9
70	13.9798	2.8	2.6
71	14.0696	2.9	2.5
72	14.2163	3	2.4
73	14.3243	3	2.4
74	14.4663	3	2.3
75	14.5263	3	2.4
76	14.6816	3.1	2.3
77	14.7961	3.1	1.6
78	14.9311	3.2	1.5
79	14.991	3.2	0.8
80	15.129	3.2	0.4
81	15.2577	3.3	-0.3
82	15.3939	3.3	-0.3
83	15.507	3.3	-0.3
84	15.6445	3.3	-1.6
85	15.7859	3.4	-1.7
86	15.8936	3.4	-2.5
87	16.0311	3.4	-1.4
88	16.1746	3.4	-2.4
89	16.3168	3.3	-3.2
90	16.4233	3.3	-3.8
91	16.5668	3.3	-4.6
92	16.5968	3.3	-4.7
93	16.785	3.3	-5.2
94	16.9243	3.3	-5.9
95	17.0268	3.3	-6.2
96	17.1768	3.3	-6.6
97	17.3174	3.3	-6.7
98	17.4615	3.2	-7.5
99	17.6412	3.3	-7.2
100	17.8346	3.3	-7.8
101	17.9757	3.2	-8.1
102	18.1556	3.3	-8.6
103	18.3392	3.3	-8.6
104	18.4631	3.3	-9.3
105	18.613	3.3	-9.6
106	18.8027	3.3	-9.2
107	18.9235	3.3	-9
108	19.0734	3.3	-10
109	19.247	3.3	-10
110	19.3824	3.3	-10.1
111	19.5922	3.3	-9.4
112	19.7267	3.3	-10.7
113	19.8696	3.3	-10.8
114	20.0795	3.2	-11.2
115	20.214	3.2	-11.4
116	20.3579	3.2	-11.3
117	20.3879	3.2	-11.2
118	20.5982	3.2	-11.2
119	20.72	3.2	-10.9
120	20.81	3.3	-10.8
121	21.0017	3.3	-10.2
122	21.1458	3.3	-9.6
123	21.2657	3.3	-9.1
124	21.4984	3.3	-8.4
125	21.6103	3.3	-7
126	21.7602	3.3	-8.1
127	22.0321	3.2	-7.6
128	22.2436	3.2	-6.2
129	22.4832	3.1	-4.5
130	22.7085	3.1	-2.5
131	22.9481	3	-0.3
132	23.1551	3	0.9
133	23.4009	3	2.5
134	23.5855	3	4.2
135	23.8254	3	7.5
136	23.9743	3	8.4
137	24.214	2.9	10.7
138	24.3573	2.9	13.2
139	24.5073	2.9	12.3
140	24.6904	2.9	12.1
141	24.811	2.9	12
142	24.901	2.8	11.3
143	25.0824	2.8	12.9
144	25.2085	2.8	12.7
145	25.3884	2.7	14.3
146	25.5676	2.7	17.4
147	25.6881	2.6	16.7
148	25.958	2.5	19
149	26.0929	2.5	34.3
150	26.2428	2.4	39.5
151	26.4282	2.3	40.2
152	26.6681	2.2	42.1
153	26.8673	2.2	43
154	27.0664	2.2	43
155	27.2656	2.2	42.7
156	27.4647	2.2	42.8
157	27.6639	2.2	43.2
158	27.863	2.2	44.3
159	28.0622	2.2	45.7
160	28.2613	2.2	47.4
161	28.4605	2.2	48.7
163	28.6596	2.2	50.3

## Sheet: 0as59vlmj0_ZINC000083294652
Disc count	Distance	Radius	Energy LB	Energy UB
1	0.209849	1.8	19.1
2	0.449487	1.8	20.2
3	0.662055	1.9	21
4	0.834109	1.9	21.5
5	1.10382	1.8	22.9
6	1.2971	1.8	23.1
7	1.56723	1.8	24.7
8	1.74822	1.8	25.7
9	2.01799	1.7	21.9
10	2.21663	1.7	27.9
11	2.45626	1.8	27.7
12	2.62988	1.8	27.2
13	2.86972	1.8	27.3
14	3.03772	1.8	28.2
15	3.27745	1.8	30.4
16	3.44345	1.9	23.8
17	3.7133	1.9	24
18	3.90463	1.9	24.1
19	4.17456	1.9	25.2
20	4.35985	1.9	24.9
21	4.62962	1.8	25.5
22	4.83226	1.8	26.4
23	5.10198	1.8	25.9
24	5.26276	1.8	25.7
25	5.44269	1.8	25.3
26	5.66629	1.8	22.5
27	5.87113	1.8	20.9
28	6.09593	1.8	19.9
29	6.27496	1.9	19.3
30	6.51508	1.9	18.8
31	6.65798	1.9	18.5
32	6.77783	2	18.6
33	6.98732	2	18.4
34	7.11748	2	18.2
35	7.26735	2	17.9
36	7.48841	2	18.1
37	7.69049	2	18.3
38	7.94044	2.1	18.4
39	8.16798	2.2	18.7
40	8.37761	2.3	18.8
41	8.60912	2.3	17.5
42	8.84867	2.3	15.9
43	9.09043	2.4	14.7
44	9.33077	2.4	13.1
45	9.50962	2.3	12
46	9.7267	2.4	10.8
47	9.91812	2.4	9.9
48	10.139	2.4	8.9
49	10.3061	2.3	8.3
50	10.5763	2.3	7.9
51	10.7245	2.3	7.8
52	10.9942	2.3	7.6
53	11.1802	2.3	6.8
54	11.39	2.2	5.8
55	11.6298	2.2	4.5
56	11.8294	2.2	3.9
57	12.039	2.3	3.3
58	12.1662	2.4	2.6
59	12.376	2.4	2
60	12.5473	2.5	1.4
61	12.6438	2.5	0.9
62	12.8537	2.6	0.2
63	12.9876	2.6	-0.2
64	13.1131	2.7	-0.9
65	13.2631	2.6	-1.3
66	13.4113	2.7	-2.1
67	13.5577	2.7	-2.2
68	13.7074	2.8	-2.9
69	13.8361	2.8	-3.4
70	13.9798	2.8	-3.4
71	14.0696	2.9	-3.9
72	14.2163	3	-4.1
73	14.3243	3	-4.2
74	14.4663	3	-4.3
75	14.5263	3	-4.3
76	14.6816	3.1	-4.4
77	14.7961	3.1	-4.5
78	14.9311	3.2	-4.6
79	14.991	3.2	-4.6
80	15.129	3.2	-4.6
81	15.2577	3.3	-4.8
82	15.3939	3.3	-4.9
83	15.507	3.3	-5.1
84	15.6445	3.3	-5.4
85	15.7859	3.4	-5.7
86	15.8936	3.4	-5.8
87	16.0311	3.4	-6
88	16.1746	3.4	-6.1
89	16.3168	3.3	-6.7
90	16.4233	3.3	-7.2
91	16.5668	3.3	-7.7
92	16.5968	3.3	-7.8
93	16.785	3.3	-8.4
94	16.9243	3.3	-8.7
95	17.0268	3.3	-9
96	17.1768	3.3	-9.2
97	17.3174	3.3	-6.6
98	17.4615	3.2	-9.3
99	17.6412	3.3	-9.5
100	17.8346	3.3	-9.5
101	17.9757	3.2	-9.8
102	18.1556	3.3	-9.9
103	18.3392	3.3	-10
104	18.4631	3.3	-10
105	18.613	3.3	-10
106	18.8027	3.3	-9.9
107	18.9235	3.3	-9.8
108	19.0734	3.3	-9.6
109	19.247	3.3	-9.6
110	19.3824	3.3	-9.8
111	19.5922	3.3	-10
112	19.7267	3.3	-10.1
113	19.8696	3.3	-10.1
114	20.0795	3.2	-10.2
115	20.214	3.2	-10.2
116	20.3579	3.2	-10.1
117	20.3879	3.2	-10.2
118	20.5982	3.2	-9.8
119	20.72	3.2	-9.5
120	20.81	3.3	-10.4
121	21.0017	3.3	-10.5
122	21.1458	3.3	-10.5
123	21.2657	3.3	-8.9
124	21.4984	3.3	-10.7
125	21.6103	3.3	-10.8
126	21.7602	3.3	-10.9
127	22.0321	3.2	-11.1
128	22.2436	3.2	-10.9
129	22.4832	3.1	-10.1
130	22.7085	3.1	-8.7
131	22.9481	3	-7.3
132	23.1551	3	-5.4
133	23.4009	3	-4.8
134	23.5855	3	-4.6
135	23.8254	3	-4
136	23.9743	3	-3.1
137	24.214	2.9	-2.6
138	24.3573	2.9	-2
139	24.5073	2.9	-1.1
140	24.6904	2.9	0.1
141	24.811	2.9	1.4
142	24.901	2.8	2.2
143	25.0824	2.8	4.9
144	25.2085	2.8	5.6
145	25.3884	2.7	8.8
146	25.5676	2.7	11.8
147	25.6881	2.6	13.4
148	25.958	2.5	17
149	26.0929	2.5	18
150	26.2428	2.4	19.4
151	26.4282	2.3	21.4
152	26.6681	2.2	23.2
153	26.8673	2.2	24.5
154	27.0664	2.2	25.8
155	27.2656	2.2	27
156	27.4647	2.2	27.3
157	27.6639	2.2	28.4
158	27.863	2.2	29.5
159	28.0622	2.2	30.3
160	28.2613	2.2	32.1
161	28.4605	2.2	34.1
163	28.6596	2.2	34.9

## Sheet: 0as59vlmj0_ZINC000004428527
Disc count	Distance	Radius	Energy LB	Energy UB
1	0.209849	1.8	10.1
2	0.449487	1.8	11.2
3	0.662055	1.9	12.3
4	0.834109	1.9	12.7
5	1.10382	1.8	12.8
6	1.2971	1.8	13.8
7	1.56723	1.8	14.8
8	1.74822	1.8	15.2
9	2.01799	1.7	15.7
10	2.21663	1.7	16.3
11	2.45626	1.8	17.5
12	2.62988	1.8	18
13	2.86972	1.8	18.3
14	3.03772	1.8	18.2
15	3.27745	1.8	18.3
16	3.44345	1.9	18.1
17	3.7133	1.9	18.1
18	3.90463	1.9	18
19	4.17456	1.9	17.9
20	4.35985	1.9	17.6
21	4.62962	1.8	17.1
22	4.83226	1.8	16.9
23	5.10198	1.8	15.8
24	5.26276	1.8	15.3
25	5.44269	1.8	15.4
26	5.66629	1.8	15.4
27	5.87113	1.8	16
28	6.09593	1.8	16.7
29	6.27496	1.9	17.3
30	6.51508	1.9	18.1
31	6.65798	1.9	17.8
32	6.77783	2	17.7
33	6.98732	2	16.7
34	7.11748	2	15.8
35	7.26735	2	14.2
36	7.48841	2	14
37	7.69049	2	13.2
38	7.94044	2.1	11.7
39	8.16798	2.2	10.6
40	8.37761	2.3	9.3
41	8.60912	2.3	7.9
42	8.84867	2.3	6.7
43	9.09043	2.4	5.6
44	9.33077	2.4	5
45	9.50962	2.3	4.2
46	9.7267	2.4	3.6
47	9.91812	2.4	2.6
48	10.139	2.4	1.5
49	10.3061	2.3	1
50	10.5763	2.3	0.7
51	10.7245	2.3	0.7
52	10.9942	2.3	0.3
53	11.1802	2.3	0.4
54	11.39	2.2	0.8
55	11.6298	2.2	1.1
56	11.8294	2.2	1.9
57	12.039	2.3	1.8
58	12.1662	2.4	1.1
59	12.376	2.4	-0.1
60	12.5473	2.5	-0.6
61	12.6438	2.5	-0.8
62	12.8537	2.6	-1.1
63	12.9876	2.6	-1.5
64	13.1131	2.7	-1.4
65	13.2631	2.6	-2
66	13.4113	2.7	-2.7
67	13.5577	2.7	-3.4
68	13.7074	2.8	-3.2
69	13.8361	2.8	-4
70	13.9798	2.8	-4.1
71	14.0696	2.9	-5.2
72	14.2163	3	-4.9
73	14.3243	3	-5.6
74	14.4663	3	-6.2
75	14.5263	3	-6.5
76	14.6816	3.1	-6.7
77	14.7961	3.1	-7
78	14.9311	3.2	-7.2
79	14.991	3.2	-7.3
80	15.129	3.2	-7.9
81	15.2577	3.3	-8.2
82	15.3939	3.3	-8.5
83	15.507	3.3	-8.8
84	15.6445	3.3	-8.9
85	15.7859	3.4	-9.3
86	15.8936	3.4	-9.4
87	16.0311	3.4	-9.4
88	16.1746	3.4	-9.4
89	16.3168	3.3	-8.6
90	16.4233	3.3	-9.6
91	16.5668	3.3	-9.5
92	16.5968	3.3	-9
93	16.785	3.3	-9.5
94	16.9243	3.3	-9.5
95	17.0268	3.3	-9.5
96	17.1768	3.3	-9.8
97	17.3174	3.3	-9.9
98	17.4615	3.2	-9.9
99	17.6412	3.3	-10.2
100	17.8346	3.3	-10
101	17.9757	3.2	-10.2
102	18.1556	3.3	-10.8
103	18.3392	3.3	-10.9
104	18.4631	3.3	-11
105	18.613	3.3	-11.1
106	18.8027	3.3	-11
107	18.9235	3.3	-10.8
108	19.0734	3.3	-10.7
109	19.247	3.3	-10.3
110	19.3824	3.3	-9.8
111	19.5922	3.3	-9.4
112	19.7267	3.3	-9.1
113	19.8696	3.3	-9.1
114	20.0795	3.2	-9.5
115	20.214	3.2	-9.6
116	20.3579	3.2	-9.7
117	20.3879	3.2	-9.8
118	20.5982	3.2	-10
119	20.72	3.2	-10.5
120	20.81	3.3	-10.4
121	21.0017	3.3	-10.3
122	21.1458	3.3	-10.3
123	21.2657	3.3	-10.1
124	21.4984	3.3	-9.8
125	21.6103	3.3	-9.9
126	21.7602	3.3	-9.8
127	22.0321	3.2	-10.1
128	22.2436	3.2	-10.4
129	22.4832	3.1	-10.2
130	22.7085	3.1	-10
131	22.9481	3	-10
132	23.1551	3	-9.9
133	23.4009	3	-9.4
134	23.5855	3	-9.1
135	23.8254	3	-8.6
136	23.9743	3	-8.1
137	24.214	2.9	-5.9
138	24.3573	2.9	-4.9
139	24.5073	2.9	-3.3
140	24.6904	2.9	-3.4
141	24.811	2.9	-3.1
142	24.901	2.8	-1.9
143	25.0824	2.8	-0.6
144	25.2085	2.8	-0.4
145	25.3884	2.7	3.3
146	25.5676	2.7	4
147	25.6881	2.6	3.7
148	25.958	2.5	4.5
149	26.0929	2.5	5.2
150	26.2428	2.4	5.8
151	26.4282	2.3	7
152	26.6681	2.2	8.9
153	26.8673	2.2	11.1
154	27.0664	2.2	12.4
155	27.2656	2.2	14.6
156	27.4647	2.2	17.6
157	27.6639	2.2	21.5
158	27.863	2.2	23.6
159	28.0622	2.2	26.8
160	28.2613	2.2	27.7
161	28.4605	2.2	31.7
163	28.6596	2.2	31.7

## Sheet: 0as59vlmj0_ZINC000003876080
Disc count	Distance	Radius	Energy LB	Energy UB
1	0.209849	1.8	5.2
2	0.449487	1.8	6.5
3	0.662055	1.9	7.4
4	0.834109	1.9	7.6
5	1.10382	1.8	8.7
6	1.2971	1.8	10.3
7	1.56723	1.8	11.1
8	1.74822	1.8	11.9
9	2.01799	1.7	14.1
10	2.21663	1.7	13.9
11	2.45626	1.8	12.9
12	2.62988	1.8	11.9
13	2.86972	1.8	11.2
14	3.03772	1.8	10.8
15	3.27745	1.8	11.3
16	3.44345	1.9	11.4
17	3.7133	1.9	12.1
18	3.90463	1.9	12.6
19	4.17456	1.9	13.8
20	4.35985	1.9	13.1
21	4.62962	1.8	12.5
22	4.83226	1.8	11.8
23	5.10198	1.8	11.2
24	5.26276	1.8	11.3
25	5.44269	1.8	11.7
26	5.66629	1.8	11.9
27	5.87113	1.8	12.7
28	6.09593	1.8	13.5
29	6.27496	1.9	14.3
30	6.51508	1.9	13.5
31	6.65798	1.9	13
32	6.77783	2	12.3
33	6.98732	2	11.9
34	7.11748	2	11.3
35	7.26735	2	11.2
36	7.48841	2	10.5
37	7.69049	2	10
38	7.94044	2.1	9.1
39	8.16798	2.2	9
40	8.37761	2.3	7.8
41	8.60912	2.3	7.1
42	8.84867	2.3	5.4
43	9.09043	2.4	5
44	9.33077	2.4	3.7
45	9.50962	2.3	3
46	9.7267	2.4	2.2
47	9.91812	2.4	1.4
48	10.139	2.4	0.6
49	10.3061	2.3	-0.2
50	10.5763	2.3	-0.9
51	10.7245	2.3	-0.9
52	10.9942	2.3	-0.9
53	11.1802	2.3	-1.6
54	11.39	2.2	-1.4
55	11.6298	2.2	-1.2
56	11.8294	2.2	-1.1
57	12.039	2.3	-0.3
58	12.1662	2.4	-0.1
59	12.376	2.4	-1.1
60	12.5473	2.5	-2.2
61	12.6438	2.5	-2.6
62	12.8537	2.6	-3
63	12.9876	2.6	-3.2
64	13.1131	2.7	-3.4
65	13.2631	2.6	-4.3
66	13.4113	2.7	-4.6
67	13.5577	2.7	-4.3
68	13.7074	2.8	-5.3
69	13.8361	2.8	-5.6
70	13.9798	2.8	-4.6
71	14.0696	2.9	-5
72	14.2163	3	-5.4
73	14.3243	3	-5.1
74	14.4663	3	-5.6
75	14.5263	3	-5.7
76	14.6816	3.1	-6.2
77	14.7961	3.1	-6.6
78	14.9311	3.2	-6.8
79	14.991	3.2	-6.7
80	15.129	3.2	-6.7
81	15.2577	3.3	-7.1
82	15.3939	3.3	-7.1
83	15.507	3.3	-7.2
84	15.6445	3.3	-7.7
85	15.7859	3.4	-7.8
86	15.8936	3.4	-8
87	16.0311	3.4	-8.5
88	16.1746	3.4	-8.5
89	16.3168	3.3	-8.7
90	16.4233	3.3	-8.9
91	16.5668	3.3	-9.1
92	16.5968	3.3	-9.3
93	16.785	3.3	-9.7
94	16.9243	3.3	-9.7
95	17.0268	3.3	-9.7
96	17.1768	3.3	-9.9
97	17.3174	3.3	-10.1
98	17.4615	3.2	-10.2
99	17.6412	3.3	-10
100	17.8346	3.3	-10.3
101	17.9757	3.2	-10.4
102	18.1556	3.3	-10.5
103	18.3392	3.3	-10.6
104	18.4631	3.3	-10.8
105	18.613	3.3	-10.8
106	18.8027	3.3	-10.8
107	18.9235	3.3	-10.7
108	19.0734	3.3	-10.4
109	19.247	3.3	-9
110	19.3824	3.3	-9.8
111	19.5922	3.3	-9.6
112	19.7267	3.3	-9.4
113	19.8696	3.3	-9.1
114	20.0795	3.2	-9.4
115	20.214	3.2	-9.4
116	20.3579	3.2	-9.5
117	20.3879	3.2	-9.6
118	20.5982	3.2	-9.8
119	20.72	3.2	-10.2
120	20.81	3.3	-10.1
121	21.0017	3.3	-9.9
122	21.1458	3.3	-9.6
123	21.2657	3.3	-9.8
124	21.4984	3.3	-9.7
125	21.6103	3.3	-9.8
126	21.7602	3.3	-9.5
127	22.0321	3.2	-9.4
128	22.2436	3.2	-9.6
129	22.4832	3.1	-9.5
130	22.7085	3.1	-9.5
131	22.9481	3	-9.2
132	23.1551	3	-8.8
133	23.4009	3	-8.5
134	23.5855	3	-7.4
135	23.8254	3	-6.6
136	23.9743	3	-7.1
137	24.214	2.9	-5.7
138	24.3573	2.9	-5
139	24.5073	2.9	-4.3
140	24.6904	2.9	-2.6
141	24.811	2.9	-2.6
142	24.901	2.8	-1.6
143	25.0824	2.8	-0.5
144	25.2085	2.8	-2
145	25.3884	2.7	0.1
146	25.5676	2.7	0.1
147	25.6881	2.6	1.8
148	25.958	2.5	4.6
149	26.0929	2.5	6.8
150	26.2428	2.4	6.6
151	26.4282	2.3	12.5
152	26.6681	2.2	12.7
153	26.8673	2.2	12.5
154	27.0664	2.2	15.3
155	27.2656	2.2	16.8
156	27.4647	2.2	18.7
157	27.6639	2.2	20.6
158	27.863	2.2	22.4
159	28.0622	2.2	23.9
160	28.2613	2.2	25.5
161	28.4605	2.2	27.8
163	28.6596	2.2	31.3

## Sheet: 0as59vlmj0_ZINC000003875334
Disc count	Distance	Radius	Energy LB	Energy UB
1	0.209849	1.8	11.8
2	0.449487	1.8	11.7
3	0.662055	1.9	12.5
4	0.834109	1.9	13.1
5	1.10382	1.8	14.2
6	1.2971	1.8	15
7	1.56723	1.8	16.1
8	1.74822	1.8	17.4
9	2.01799	1.7	18.8
10	2.21663	1.7	19.9
11	2.45626	1.8	21.8
12	2.62988	1.8	23.1
13	2.86972	1.8	23.4
14	3.03772	1.8	23.4
15	3.27745	1.8	23
16	3.44345	1.9	22.7
17	3.7133	1.9	22.9
18	3.90463	1.9	22.5
19	4.17456	1.9	22.7
20	4.35985	1.9	21.9
21	4.62962	1.8	21.4
22	4.83226	1.8	20.8
23	5.10198	1.8	20.3
24	5.26276	1.8	20.3
25	5.44269	1.8	20.2
26	5.66629	1.8	20.6
27	5.87113	1.8	21.1
28	6.09593	1.8	21.6
29	6.27496	1.9	21.4
30	6.51508	1.9	20.9
31	6.65798	1.9	20.5
32	6.77783	2	20.4
33	6.98732	2	19.3
34	7.11748	2	18.8
35	7.26735	2	17.9
36	7.48841	2	17.3
37	7.69049	2	16.5
38	7.94044	2.1	16.3
39	8.16798	2.2	15.2
40	8.37761	2.3	14.7
41	8.60912	2.3	14.1
42	8.84867	2.3	13.1
43	9.09043	2.4	11.8
44	9.33077	2.4	10.5
45	9.50962	2.3	9.7
46	9.7267	2.4	8.3
47	9.91812	2.4	7.5
48	10.139	2.4	6
49	10.3061	2.3	5
50	10.5763	2.3	3.7
51	10.7245	2.3	3.1
52	10.9942	2.3	2.4
53	11.1802	2.3	2.4
54	11.39	2.2	2.1
55	11.6298	2.2	2.1
56	11.8294	2.2	2.4
57	12.039	2.3	3
58	12.1662	2.4	2.9
59	12.376	2.4	3.5
60	12.5473	2.5	3.8
61	12.6438	2.5	3.6
62	12.8537	2.6	2.1
63	12.9876	2.6	1.6
64	13.1131	2.7	0.9
65	13.2631	2.6	0.2
66	13.4113	2.7	-0.4
67	13.5577	2.7	-1.8
68	13.7074	2.8	-2.4
69	13.8361	2.8	-3.3
70	13.9798	2.8	-4
71	14.0696	2.9	-4.5
72	14.2163	3	-4.5
73	14.3243	3	-5
74	14.4663	3	-5.3
75	14.5263	3	-5.8
76	14.6816	3.1	-6.3
77	14.7961	3.1	-7.1
78	14.9311	3.2	-7.2
79	14.991	3.2	-7
80	15.129	3.2	-7.3
81	15.2577	3.3	-7.4
82	15.3939	3.3	-7.5
83	15.507	3.3	-7.6
84	15.6445	3.3	-8.1
85	15.7859	3.4	-8.3
86	15.8936	3.4	-8.4
87	16.0311	3.4	-8.6
88	16.1746	3.4	-8.6
89	16.3168	3.3	-8.7
90	16.4233	3.3	-8.8
91	16.5668	3.3	-8.9
92	16.5968	3.3	-8.9
93	16.785	3.3	-8.9
94	16.9243	3.3	-9.1
95	17.0268	3.3	-9.2
96	17.1768	3.3	-9.5
97	17.3174	3.3	-9.5
98	17.4615	3.2	-9.6
99	17.6412	3.3	-10
100	17.8346	3.3	-10.3
101	17.9757	3.2	-10.6
102	18.1556	3.3	-10.6
103	18.3392	3.3	-11
104	18.4631	3.3	-11.1
105	18.613	3.3	-11.1
106	18.8027	3.3	-11.1
107	18.9235	3.3	-10.9
108	19.0734	3.3	-10.8
109	19.247	3.3	-10.3
110	19.3824	3.3	-10
111	19.5922	3.3	-9
112	19.7267	3.3	-9
113	19.8696	3.3	-8.9
114	20.0795	3.2	-9.6
115	20.214	3.2	-9.9
116	20.3579	3.2	-8.8
117	20.3879	3.2	-10
118	20.5982	3.2	-10.1
119	20.72	3.2	-10.4
120	20.81	3.3	-10.5
121	21.0017	3.3	-10.4
122	21.1458	3.3	-10.4
123	21.2657	3.3	-10.1
124	21.4984	3.3	-9.6
125	21.6103	3.3	-9.8
126	21.7602	3.3	-9.5
127	22.0321	3.2	-9.4
128	22.2436	3.2	-9.3
129	22.4832	3.1	-9.8
130	22.7085	3.1	-9.8
131	22.9481	3	-9.6
132	23.1551	3	-9.5
133	23.4009	3	-9.4
134	23.5855	3	-9
135	23.8254	3	-8.2
136	23.9743	3	-8
137	24.214	2.9	-6.7
138	24.3573	2.9	-5.3
139	24.5073	2.9	-4.4
140	24.6904	2.9	-3.7
141	24.811	2.9	-3
142	24.901	2.8	-1.3
143	25.0824	2.8	0.4
144	25.2085	2.8	2.1
145	25.3884	2.7	4.2
146	25.5676	2.7	4.6
147	25.6881	2.6	4.5
148	25.958	2.5	5.8
149	26.0929	2.5	6.5
150	26.2428	2.4	7.6
151	26.4282	2.3	9.6
152	26.6681	2.2	12.2
153	26.8673	2.2	15.2
154	27.0664	2.2	19.2
155	27.2656	2.2	23
156	27.4647	2.2	27.3
157	27.6639	2.2	31.1
158	27.863	2.2	35
159	28.0622	2.2	37.9
160	28.2613	2.2	40.7
161	28.4605	2.2	43
163	28.6596	2.2	44.6

## Sheet: 0as59vlmj0_ZINC000003875993
Disc count	Distance	Radius	Energy LB	Energy UB
1	0.209849	1.8	19.9
2	0.449487	1.8	19.5
3	0.662055	1.9	19.6
4	0.834109	1.9	19.1
5	1.10382	1.8	19.5
6	1.2971	1.8	18.9
7	1.56723	1.8	19.3
8	1.74822	1.8	19.6
9	2.01799	1.7	20.3
10	2.21663	1.7	20.9
11	2.45626	1.8	21.3
12	2.62988	1.8	21.8
13	2.86972	1.8	22
14	3.03772	1.8	21.6
15	3.27745	1.8	20.6
16	3.44345	1.9	19.7
17	3.7133	1.9	18.3
18	3.90463	1.9	16.8
19	4.17456	1.9	15.5
20	4.35985	1.9	14.7
21	4.62962	1.8	13.3
22	4.83226	1.8	12.9
23	5.10198	1.8	13.1
24	5.26276	1.8	13
25	5.44269	1.8	13.4
26	5.66629	1.8	14
27	5.87113	1.8	14.4
28	6.09593	1.8	14.9
29	6.27496	1.9	15.3
30	6.51508	1.9	16.3
31	6.65798	1.9	16.4
32	6.77783	2	16.7
33	6.98732	2	17.4
34	7.11748	2	17
35	7.26735	2	17.2
36	7.48841	2	15.7
37	7.69049	2	15.5
38	7.94044	2.1	14
39	8.16798	2.2	12.7
40	8.37761	2.3	11.7
41	8.60912	2.3	10
42	8.84867	2.3	8.7
43	9.09043	2.4	7.5
44	9.33077	2.4	6.8
45	9.50962	2.3	6.5
46	9.7267	2.4	6.2
47	9.91812	2.4	6.1
48	10.139	2.4	6.3
49	10.3061	2.3	6.7
50	10.5763	2.3	5.7
51	10.7245	2.3	4.7
52	10.9942	2.3	3
53	11.1802	2.3	2.6
54	11.39	2.2	2.4
55	11.6298	2.2	1.1
56	11.8294	2.2	0.8
57	12.039	2.3	0.1
58	12.1662	2.4	-0.1
59	12.376	2.4	-0.5
60	12.5473	2.5	-0.9
61	12.6438	2.5	-0.9
62	12.8537	2.6	-1.2
63	12.9876	2.6	-1.3
64	13.1131	2.7	-1.1
65	13.2631	2.6	-1.5
66	13.4113	2.7	-1.5
67	13.5577	2.7	-1.7
68	13.7074	2.8	-1.6
69	13.8361	2.8	-1.4
70	13.9798	2.8	-1.8
71	14.0696	2.9	-1.7
72	14.2163	3	-1.8
73	14.3243	3	-1.8
74	14.4663	3	-1.7
75	14.5263	3	-1.6
76	14.6816	3.1	-1.9
77	14.7961	3.1	-2.1
78	14.9311	3.2	-1.7
79	14.991	3.2	-2
80	15.129	3.2	-2
81	15.2577	3.3	-2.1
82	15.3939	3.3	-1.9
83	15.507	3.3	-2
84	15.6445	3.3	-2.1
85	15.7859	3.4	-2
86	15.8936	3.4	-2
87	16.0311	3.4	-2.6
88	16.1746	3.4	-4
89	16.3168	3.3	-5.5
90	16.4233	3.3	-6.2
91	16.5668	3.3	-7.4
92	16.5968	3.3	-7.3
93	16.785	3.3	-8.6
94	16.9243	3.3	-9
95	17.0268	3.3	-9.3
96	17.1768	3.3	-9.7
97	17.3174	3.3	-9.8
98	17.4615	3.2	-10.2
99	17.6412	3.3	-10.7
100	17.8346	3.3	-11.2
101	17.9757	3.2	-11.3
102	18.1556	3.3	-11.4
103	18.3392	3.3	-11.7
104	18.4631	3.3	-11.5
105	18.613	3.3	-11.4
106	18.8027	3.3	-11.1
107	18.9235	3.3	-11.2
108	19.0734	3.3	-10.6
109	19.247	3.3	-11
110	19.3824	3.3	-10.5
111	19.5922	3.3	-10.7
112	19.7267	3.3	-10.1
113	19.8696	3.3	-10.7
114	20.0795	3.2	-10.2
115	20.214	3.2	-9.5
116	20.3579	3.2	-9.3
117	20.3879	3.2	-9.3
118	20.5982	3.2	-9.6
119	20.72	3.2	-9.7
120	20.81	3.3	-9.6
121	21.0017	3.3	-10
122	21.1458	3.3	-10.1
123	21.2657	3.3	-10
124	21.4984	3.3	-9.7
125	21.6103	3.3	-9.5
126	21.7602	3.3	-8.9
127	22.0321	3.2	-8.2
128	22.2436	3.2	-7.8
129	22.4832	3.1	-7.4
130	22.7085	3.1	-7.4
131	22.9481	3	-6.6
132	23.1551	3	-5.2
133	23.4009	3	-2.6
134	23.5855	3	0.5
135	23.8254	3	1.5
136	23.9743	3	1.4
137	24.214	2.9	2.5
138	24.3573	2.9	3.4
139	24.5073	2.9	4.6
140	24.6904	2.9	6.9
141	24.811	2.9	9.7
142	24.901	2.8	9.6
143	25.0824	2.8	15.6
144	25.2085	2.8	13.8
145	25.3884	2.7	15.7
146	25.5676	2.7	16.4
147	25.6881	2.6	17
148	25.958	2.5	20
149	26.0929	2.5	19.4
150	26.2428	2.4	21.5
151	26.4282	2.3	24.1
152	26.6681	2.2	25.7
153	26.8673	2.2	28.5
154	27.0664	2.2	28.4
155	27.2656	2.2	31.7
156	27.4647	2.2	34.5
157	27.6639	2.2	38.8
158	27.863	2.2	37.6
159	28.0622	2.2	39.7
160	28.2613	2.2	45.4
161	28.4605	2.2	45.5
163	28.6596	2.2	49.8

## Sheet: 0as59vlmj0_ZINC000003782599
Disc count	Distance	Radius	Energy LB	Energy UB
1	0.209849	1.8	15.2
2	0.449487	1.8	16.3
3	0.662055	1.9	16.9
4	0.834109	1.9	17.3
5	1.10382	1.8	17.3
6	1.2971	1.8	17.1
7	1.56723	1.8	16.6
8	1.74822	1.8	16.4
9	2.01799	1.7	16.4
10	2.21663	1.7	16.4
11	2.45626	1.8	17
12	2.62988	1.8	17.8
13	2.86972	1.8	19.1
14	3.03772	1.8	20.7
15	3.27745	1.8	23.1
16	3.44345	1.9	25.3
17	3.7133	1.9	23.4
18	3.90463	1.9	22.8
19	4.17456	1.9	22.4
20	4.35985	1.9	22.1
21	4.62962	1.8	22.5
22	4.83226	1.8	22.5
23	5.10198	1.8	22.9
24	5.26276	1.8	23.2
25	5.44269	1.8	23.6
26	5.66629	1.8	24.2
27	5.87113	1.8	25
28	6.09593	1.8	25.1
29	6.27496	1.9	25.1
30	6.51508	1.9	25.1
31	6.65798	1.9	25
32	6.77783	2	24.8
33	6.98732	2	24.1
34	7.11748	2	23.6
35	7.26735	2	22.8
36	7.48841	2	21.7
37	7.69049	2	20.9
38	7.94044	2.1	19.6
39	8.16798	2.2	17.3
40	8.37761	2.3	16
41	8.60912	2.3	14.8
42	8.84867	2.3	14.2
43	9.09043	2.4	13
44	9.33077	2.4	12
45	9.50962	2.3	11.1
46	9.7267	2.4	10.8
47	9.91812	2.4	9.4
48	10.139	2.4	8
49	10.3061	2.3	7.3
50	10.5763	2.3	6.6
51	10.7245	2.3	6.4
52	10.9942	2.3	6.4
53	11.1802	2.3	7
54	11.39	2.2	7.6
55	11.6298	2.2	8.5
56	11.8294	2.2	6.4
57	12.039	2.3	4.4
58	12.1662	2.4	3.2
59	12.376	2.4	1.5
60	12.5473	2.5	-0.4
61	12.6438	2.5	-0.9
62	12.8537	2.6	-2
63	12.9876	2.6	-2.5
64	13.1131	2.7	-3.1
65	13.2631	2.6	-3.5
66	13.4113	2.7	-3.7
67	13.5577	2.7	-3.9
68	13.7074	2.8	-4.6
69	13.8361	2.8	-5.1
70	13.9798	2.8	-5.6
71	14.0696	2.9	-5.7
72	14.2163	3	-6.1
73	14.3243	3	-6.2
74	14.4663	3	-6.3
75	14.5263	3	-6.3
76	14.6816	3.1	-6.3
77	14.7961	3.1	-6.5
78	14.9311	3.2	-6.4
79	14.991	3.2	-6.5
80	15.129	3.2	-6.6
81	15.2577	3.3	-6.7
82	15.3939	3.3	-6.6
83	15.507	3.3	-6.6
84	15.6445	3.3	-6.7
85	15.7859	3.4	-6.7
86	15.8936	3.4	-6.6
87	16.0311	3.4	-6.7
88	16.1746	3.4	-6.7
89	16.3168	3.3	-6.9
90	16.4233	3.3	-7.1
91	16.5668	3.3	-7.4
92	16.5968	3.3	-7.4
93	16.785	3.3	-7.9
94	16.9243	3.3	-8.2
95	17.0268	3.3	-8.5
96	17.1768	3.3	-8.7
97	17.3174	3.3	-9
98	17.4615	3.2	-9.3
99	17.6412	3.3	-9.7
100	17.8346	3.3	-10.2
101	17.9757	3.2	-10.5
102	18.1556	3.3	-10.9
103	18.3392	3.3	-11.4
104	18.4631	3.3	-11.6
105	18.613	3.3	-11.8
106	18.8027	3.3	-11.9
107	18.9235	3.3	-11.9
108	19.0734	3.3	-11.8
109	19.247	3.3	-11.7
110	19.3824	3.3	-11.5
111	19.5922	3.3	-10.9
112	19.7267	3.3	-10.6
113	19.8696	3.3	-10.2
114	20.0795	3.2	-10
115	20.214	3.2	-10
116	20.3579	3.2	-9.9
117	20.3879	3.2	-9.8
118	20.5982	3.2	-10.3
119	20.72	3.2	-10.2
120	20.81	3.3	-10.3
121	21.0017	3.3	-10.3
122	21.1458	3.3	-10.7
123	21.2657	3.3	-11
124	21.4984	3.3	-11.1
125	21.6103	3.3	-11.1
126	21.7602	3.3	-11.1
127	22.0321	3.2	-11.3
128	22.2436	3.2	-11.4
129	22.4832	3.1	-11.5
130	22.7085	3.1	-11.1
131	22.9481	3	-10.5
132	23.1551	3	-9.5
133	23.4009	3	-7.8
134	23.5855	3	-6.4
135	23.8254	3	-3.9
136	23.9743	3	-2.3
137	24.214	2.9	-1
138	24.3573	2.9	-0.9
139	24.5073	2.9	-0.1
140	24.6904	2.9	1.2
141	24.811	2.9	1.3
142	24.901	2.8	2.5
143	25.0824	2.8	4.2
144	25.2085	2.8	4.5
145	25.3884	2.7	8.9
146	25.5676	2.7	10.9
147	25.6881	2.6	10.9
148	25.958	2.5	16.7
149	26.0929	2.5	20.1
150	26.2428	2.4	21.7
151	26.4282	2.3	22.5
152	26.6681	2.2	24.6
153	26.8673	2.2	24.8
154	27.0664	2.2	25.5
155	27.2656	2.2	26.7
156	27.4647	2.2	27.5
157	27.6639	2.2	28.9
158	27.863	2.2	31.3
159	28.0622	2.2	33.2
160	28.2613	2.2	36.4
161	28.4605	2.2	38.9
163	28.6596	2.2	41.2

[truncated: 40 more sheets: 0as59vlmj0_ZINC000003875332, 0as59vlmj0_ZINC000077269418, 0as59vlmj0_ZINC000100089496, 0as59vlmj0_ZINC000003932831, 0as59vlmj0_ZINC000003914809, 0as59vlmj0_ZINC000000537755, 0as59vlmj0_ZINC000004213057, 0as59vlmj0_ZINC000004213353, 0as59vlmj0_ZINC000003945984, 0as59vlmj0_ZINC000004217252, 0as59vlmj0_ZINC000003813047, 0as59vlmj0_ZINC000004215173, 0as59vlmj0_ZINC000004097468, 0as59vlmj0_ZINC000004654818, 0as59vlmj0_ZINC000003875383, 0as59vlmj0_ZINC000003881345, 0as59vlmj0_ZINC000003797541, 0as59vlmj0_ZINC000118913164, 0as59vlmj0_ZINC000003881640, 0as59vlmj0_ZINC000003882036 …]
