# Supplementary material for: Fully automated virtual screening pipeline of FDA-approved drugs using Caver Web
Source: Comput Struct Biotechnol J. 2022 Nov 17;20:6512–8. doi: 10.1016/j.csbj.2022.11.031 (PMC9705369; doi:10.1016/j.csbj.2022.11.031)
Supplement: Supplementary data 1 [file mmc1.zip › supplementary_data/pymol/receptor.pdb]

HEADER    OXIDOREDUCTASE/OXIDOREDUCTASE INHIBITOR 05-MAY-11   3RUK              
TITLE     HUMAN CYTOCHROME P450 CYP17A1 IN COMPLEX WITH ABIRATERONE             
COMPND    MOL_ID: 1;                                                            
COMPND   2 MOLECULE: STEROID 17-ALPHA-HYDROXYLASE/17,20 LYASE;                  
COMPND   3 CHAIN: A, B, C, D;                                                   
COMPND   4 FRAGMENT: UNP RESIDUES 24-508;                                       
COMPND   5 SYNONYM: CYPXVII, CYTOCHROME P450 17A1, CYTOCHROME P450-C17,         
COMPND   6 CYTOCHROME P450C17, STEROID 17-ALPHA-MONOOXYGENASE;                  
COMPND   7 EC: 1.14.99.9;                                                       
COMPND   8 ENGINEERED: YES                                                      
SOURCE    MOL_ID: 1;                                                            
SOURCE   2 ORGANISM_SCIENTIFIC: HOMO SAPIENS;                                   
SOURCE   3 ORGANISM_COMMON: HUMAN;                                              
SOURCE   4 ORGANISM_TAXID: 9606;                                                
SOURCE   5 GENE: CYP17, CYP17A1, S17AH;                                         
SOURCE   6 EXPRESSION_SYSTEM: ESCHERICHIA COLI;                                 
SOURCE   7 EXPRESSION_SYSTEM_TAXID: 562;                                        
SOURCE   8 EXPRESSION_SYSTEM_STRAIN: JM109;                                     
SOURCE   9 EXPRESSION_SYSTEM_VECTOR_TYPE: PLASMID;                              
SOURCE  10 EXPRESSION_SYSTEM_PLASMID: PCWORI+                                   
KEYWDS    CYTOCHROME P450, CYP17A1, P450 17A1, MONOOXYGENASE, 17A-HYDROXYLASE,  
KEYWDS   2 17, 20-LYASE, HEME PROTEIN, CYTOCHROME P450 OXIDOREDUCTASE,          
KEYWDS   3 ABIRATERONE, ZYTIGA, 17A-HYDROXYLATION, MEMBRANE, MICROSOME,         
KEYWDS   4 ENDOPLASMIC RETICULUM, GALETERONE, OXIDOREDUCTASE-OXIDOREDUCTASE     
KEYWDS   5 INHIBITOR COMPLEX                                                    
EXPDTA    X-RAY DIFFRACTION                                                     
AUTHOR    N.M.DEVORE,E.E.SCOTT                                                  
REVDAT   3   08-NOV-17 3RUK    1       REMARK                                   
REVDAT   2   01-FEB-12 3RUK    1       JRNL                                     
REVDAT   1   25-JAN-12 3RUK    0                                                
JRNL        AUTH   N.M.DEVORE,E.E.SCOTT                                         
JRNL        TITL   STRUCTURES OF CYTOCHROME P450 17A1 WITH PROSTATE CANCER      
JRNL        TITL 2 DRUGS ABIRATERONE AND TOK-001.                               
JRNL        REF    NATURE                        V. 482   116 2012              
JRNL        REFN                   ISSN 0028-0836                               
JRNL        PMID   22266943                                                     
JRNL        DOI    10.1038/NATURE10743                                          
REMARK   2                                                                      
REMARK   2 RESOLUTION.    2.60 ANGSTROMS.                                       
REMARK   3                                                                      
REMARK   3 REFINEMENT.                                                          
REMARK   3   PROGRAM     : REFMAC 6.1.13                                        
REMARK   3   AUTHORS     : MURSHUDOV,VAGIN,DODSON                               
REMARK   3                                                                      
REMARK   3  DATA USED IN REFINEMENT.                                            
REMARK   3   RESOLUTION RANGE HIGH (ANGSTROMS) : 2.60                           
REMARK   3   RESOLUTION RANGE LOW  (ANGSTROMS) : 40.49                          
REMARK   3   DATA CUTOFF            (SIGMA(F)) : 0.000                          
REMARK   3   COMPLETENESS FOR RANGE        (%) : 100.0                          
REMARK   3   NUMBER OF REFLECTIONS             : 66758                          
REMARK   3                                                                      
REMARK   3  FIT TO DATA USED IN REFINEMENT.                                     
REMARK   3   CROSS-VALIDATION METHOD          : THROUGHOUT                      
REMARK   3   FREE R VALUE TEST SET SELECTION  : RANDOM                          
REMARK   3   R VALUE     (WORKING + TEST SET) : 0.222                           
REMARK   3   R VALUE            (WORKING SET) : 0.218                           
REMARK   3   FREE R VALUE                     : 0.291                           
REMARK   3   FREE R VALUE TEST SET SIZE   (%) : 5.000                           
REMARK   3   FREE R VALUE TEST SET COUNT      : 3531                            
REMARK   3                                                                      
REMARK   3  NUMBER OF NON-HYDROGEN ATOMS USED IN REFINEMENT.                    
REMARK   3   PROTEIN ATOMS            : 14921                                   
REMARK   3   NUCLEIC ACID ATOMS       : 0                                       
REMARK   3   HETEROGEN ATOMS          : 276                                     
REMARK   3   SOLVENT ATOMS            : 118                                     
REMARK   3                                                                      
REMARK   3  B VALUES.                                                           
REMARK   3   FROM WILSON PLOT           (A**2) : 56.20                          
REMARK   3   MEAN B VALUE      (OVERALL, A**2) : 42.64                          
REMARK   3   OVERALL ANISOTROPIC B VALUE.                                       
REMARK   3    B11 (A**2) : -0.03000                                             
REMARK   3    B22 (A**2) : -0.06000                                             
REMARK   3    B33 (A**2) : 0.09000                                              
REMARK   3    B12 (A**2) : 0.00000                                              
REMARK   3    B13 (A**2) : 0.00000                                              
REMARK   3    B23 (A**2) : 0.00000                                              
REMARK   3                                                                      
REMARK   3  ESTIMATED OVERALL COORDINATE ERROR.                                 
REMARK   3   ESU BASED ON R VALUE                            (A): NULL          
REMARK   3   ESU BASED ON FREE R VALUE                       (A): 0.368         
REMARK   3   ESU BASED ON MAXIMUM LIKELIHOOD                 (A): 0.280         
REMARK   3   ESU FOR B VALUES BASED ON MAXIMUM LIKELIHOOD (A**2): 13.297        
REMARK   3                                                                      
REMARK   3  RMS DEVIATIONS FROM IDEAL VALUES.                                   
REMARK   3   DISTANCE RESTRAINTS.                    RMS    SIGMA               
REMARK   3    BOND LENGTH                     (A) : NULL  ; NULL                
REMARK   3    ANGLE DISTANCE                  (A) : NULL  ; NULL                
REMARK   3    INTRAPLANAR 1-4 DISTANCE        (A) : NULL  ; NULL                
REMARK   3    H-BOND OR METAL COORDINATION    (A) : NULL  ; NULL                
REMARK   3                                                                      
REMARK   3   PLANE RESTRAINT                  (A) : NULL  ; NULL                
REMARK   3   CHIRAL-CENTER RESTRAINT       (A**3) : NULL  ; NULL                
REMARK   3                                                                      
REMARK   3   NON-BONDED CONTACT RESTRAINTS.                                     
REMARK   3    SINGLE TORSION                  (A) : NULL  ; NULL                
REMARK   3    MULTIPLE TORSION                (A) : NULL  ; NULL                
REMARK   3    H-BOND (X...Y)                  (A) : NULL  ; NULL                
REMARK   3    H-BOND (X-H...Y)                (A) : NULL  ; NULL                
REMARK   3                                                                      
REMARK   3   CONFORMATIONAL TORSION ANGLE RESTRAINTS.                           
REMARK   3    SPECIFIED                 (DEGREES) : NULL  ; NULL                
REMARK   3    PLANAR                    (DEGREES) : NULL  ; NULL                
REMARK   3    STAGGERED                 (DEGREES) : NULL  ; NULL                
REMARK   3    TRANSVERSE                (DEGREES) : NULL  ; NULL                
REMARK   3                                                                      
REMARK   3  ISOTROPIC THERMAL FACTOR RESTRAINTS.    RMS    SIGMA                
REMARK   3   MAIN-CHAIN BOND              (A**2) : NULL  ; NULL                 
REMARK   3   MAIN-CHAIN ANGLE             (A**2) : NULL  ; NULL                 
REMARK   3   SIDE-CHAIN BOND              (A**2) : NULL  ; NULL                 
REMARK   3   SIDE-CHAIN ANGLE             (A**2) : NULL  ; NULL                 
REMARK   3                                                                      
REMARK   3  OTHER REFINEMENT REMARKS: NULL                                      
REMARK   4                                                                      
REMARK   4 3RUK COMPLIES WITH FORMAT V. 3.30, 13-JUL-11                         
REMARK 100                                                                      
REMARK 100 THIS ENTRY HAS BEEN PROCESSED BY RCSB ON 06-MAY-11.                  
REMARK 100 THE DEPOSITION ID IS D_1000065394.                                   
REMARK 200                                                                      
REMARK 200 EXPERIMENTAL DETAILS                                                 
REMARK 200  EXPERIMENT TYPE                : X-RAY DIFFRACTION                  
REMARK 200  DATE OF DATA COLLECTION        : 26-NOV-10                          
REMARK 200  TEMPERATURE           (KELVIN) : 100                                
REMARK 200  PH                             : 8.5                                
REMARK 200  NUMBER OF CRYSTALS USED        : 1                                  
REMARK 200                                                                      
REMARK 200  SYNCHROTRON              (Y/N) : Y                                  
REMARK 200  RADIATION SOURCE               : SSRL                               
REMARK 200  BEAMLINE                       : BL9-2                              
REMARK 200  X-RAY GENERATOR MODEL          : NULL                               
REMARK 200  MONOCHROMATIC OR LAUE    (M/L) : M                                  
REMARK 200  WAVELENGTH OR RANGE        (A) : 0.97946                            
REMARK 200  MONOCHROMATOR                  : DOUBLE CRYSTAL MONOCHROMATOR       
REMARK 200  OPTICS                         : RH COATED FLAT MIRROR, TOROIDAL    
REMARK 200                                   FOCUSING MIRROR                    
REMARK 200                                                                      
REMARK 200  DETECTOR TYPE                  : CCD                                
REMARK 200  DETECTOR MANUFACTURER          : MARMOSAIC 325 MM CCD               
REMARK 200  INTENSITY-INTEGRATION SOFTWARE : MOSFLM                             
REMARK 200  DATA SCALING SOFTWARE          : SCALA                              
REMARK 200                                                                      
REMARK 200  NUMBER OF UNIQUE REFLECTIONS   : 70364                              
REMARK 200  RESOLUTION RANGE HIGH      (A) : 2.600                              
REMARK 200  RESOLUTION RANGE LOW       (A) : 40.490                             
REMARK 200  REJECTION CRITERIA  (SIGMA(I)) : 0.000                              
REMARK 200                                                                      
REMARK 200 OVERALL.                                                             
REMARK 200  COMPLETENESS FOR RANGE     (%) : 100.0                              
REMARK 200  DATA REDUNDANCY                : 7.500                              
REMARK 200  R MERGE                    (I) : NULL                               
REMARK 200  R SYM                      (I) : NULL                               
REMARK 200  <I/SIGMA(I)> FOR THE DATA SET  : 9.6000                             
REMARK 200                                                                      
REMARK 200 IN THE HIGHEST RESOLUTION SHELL.                                     
REMARK 200  HIGHEST RESOLUTION SHELL, RANGE HIGH (A) : 2.60                     
REMARK 200  HIGHEST RESOLUTION SHELL, RANGE LOW  (A) : 2.67                     
REMARK 200  COMPLETENESS FOR SHELL     (%) : 100.0                              
REMARK 200  DATA REDUNDANCY IN SHELL       : 7.50                               
REMARK 200  R MERGE FOR SHELL          (I) : NULL                               
REMARK 200  R SYM FOR SHELL            (I) : NULL                               
REMARK 200  <I/SIGMA(I)> FOR SHELL         : 2.100                              
REMARK 200                                                                      
REMARK 200 DIFFRACTION PROTOCOL: SINGLE WAVELENGTH                              
REMARK 200 METHOD USED TO DETERMINE THE STRUCTURE: MOLECULAR REPLACEMENT        
REMARK 200 SOFTWARE USED: BALBES                                                
REMARK 200 STARTING MODEL: CYP2R1                                               
REMARK 200                                                                      
REMARK 200 REMARK: NULL                                                         
REMARK 280                                                                      
REMARK 280 CRYSTAL                                                              
REMARK 280 SOLVENT CONTENT, VS   (%): 51.38                                     
REMARK 280 MATTHEWS COEFFICIENT, VM (ANGSTROMS**3/DA): 2.53                     
REMARK 280                                                                      
REMARK 280 CRYSTALLIZATION CONDITIONS: 30% PEG 3350, 0.175 M TRIS, 0.30 M       
REMARK 280  AMMONIUM SULFATE, 3% GLYCEROL, PH 8.5, VAPOR DIFFUSION, HANGING     
REMARK 280  DROP, TEMPERATURE 298K                                              
REMARK 290                                                                      
REMARK 290 CRYSTALLOGRAPHIC SYMMETRY                                            
REMARK 290 SYMMETRY OPERATORS FOR SPACE GROUP: P 21 21 21                       
REMARK 290                                                                      
REMARK 290      SYMOP   SYMMETRY                                                
REMARK 290     NNNMMM   OPERATOR                                                
REMARK 290       1555   X,Y,Z                                                   
REMARK 290       2555   -X+1/2,-Y,Z+1/2                                         
REMARK 290       3555   -X,Y+1/2,-Z+1/2                                         
REMARK 290       4555   X+1/2,-Y+1/2,-Z                                         
REMARK 290                                                                      
REMARK 290     WHERE NNN -> OPERATOR NUMBER                                     
REMARK 290           MMM -> TRANSLATION VECTOR                                  
REMARK 290                                                                      
REMARK 290 CRYSTALLOGRAPHIC SYMMETRY TRANSFORMATIONS                            
REMARK 290 THE FOLLOWING TRANSFORMATIONS OPERATE ON THE ATOM/HETATM             
REMARK 290 RECORDS IN THIS ENTRY TO PRODUCE CRYSTALLOGRAPHICALLY                
REMARK 290 RELATED MOLECULES.                                                   
REMARK 290   SMTRY1   1  1.000000  0.000000  0.000000        0.00000            
REMARK 290   SMTRY2   1  0.000000  1.000000  0.000000        0.00000            
REMARK 290   SMTRY3   1  0.000000  0.000000  1.000000        0.00000            
REMARK 290   SMTRY1   2 -1.000000  0.000000  0.000000       42.90650            
REMARK 290   SMTRY2   2  0.000000 -1.000000  0.000000        0.00000            
REMARK 290   SMTRY3   2  0.000000  0.000000  1.000000       86.44100            
REMARK 290   SMTRY1   3 -1.000000  0.000000  0.000000        0.00000            
REMARK 290   SMTRY2   3  0.000000  1.000000  0.000000       76.04900            
REMARK 290   SMTRY3   3  0.000000  0.000000 -1.000000       86.44100            
REMARK 290   SMTRY1   4  1.000000  0.000000  0.000000       42.90650            
REMARK 290   SMTRY2   4  0.000000 -1.000000  0.000000       76.04900            
REMARK 290   SMTRY3   4  0.000000  0.000000 -1.000000        0.00000            
REMARK 290                                                                      
REMARK 290 REMARK: NULL                                                         
REMARK 300                                                                      
REMARK 300 BIOMOLECULE: 1, 2, 3, 4                                              
REMARK 300 SEE REMARK 350 FOR THE AUTHOR PROVIDED AND/OR PROGRAM                
REMARK 300 GENERATED ASSEMBLY INFORMATION FOR THE STRUCTURE IN                  
REMARK 300 THIS ENTRY. THE REMARK MAY ALSO PROVIDE INFORMATION ON               
REMARK 300 BURIED SURFACE AREA.                                                 
REMARK 350                                                                      
REMARK 350 COORDINATES FOR A COMPLETE MULTIMER REPRESENTING THE KNOWN           
REMARK 350 BIOLOGICALLY SIGNIFICANT OLIGOMERIZATION STATE OF THE                
REMARK 350 MOLECULE CAN BE GENERATED BY APPLYING BIOMT TRANSFORMATIONS          
REMARK 350 GIVEN BELOW.  BOTH NON-CRYSTALLOGRAPHIC AND                          
REMARK 350 CRYSTALLOGRAPHIC OPERATIONS ARE GIVEN.                               
REMARK 350                                                                      
REMARK 350 BIOMOLECULE: 1                                                       
REMARK 350 AUTHOR DETERMINED BIOLOGICAL UNIT: MONOMERIC                         
REMARK 350 APPLY THE FOLLOWING TO CHAINS: A                                     
REMARK 350   BIOMT1   1  1.000000  0.000000  0.000000        0.00000            
REMARK 350   BIOMT2   1  0.000000  1.000000  0.000000        0.00000            
REMARK 350   BIOMT3   1  0.000000  0.000000  1.000000        0.00000            
REMARK 350                                                                      
REMARK 350 BIOMOLECULE: 2                                                       
REMARK 350 AUTHOR DETERMINED BIOLOGICAL UNIT: MONOMERIC                         
REMARK 350 APPLY THE FOLLOWING TO CHAINS: B                                     
REMARK 350   BIOMT1   1  1.000000  0.000000  0.000000        0.00000            
REMARK 350   BIOMT2   1  0.000000  1.000000  0.000000        0.00000            
REMARK 350   BIOMT3   1  0.000000  0.000000  1.000000        0.00000            
REMARK 350                                                                      
REMARK 350 BIOMOLECULE: 3                                                       
REMARK 350 AUTHOR DETERMINED BIOLOGICAL UNIT: MONOMERIC                         
REMARK 350 APPLY THE FOLLOWING TO CHAINS: C                                     
REMARK 350   BIOMT1   1  1.000000  0.000000  0.000000        0.00000            
REMARK 350   BIOMT2   1  0.000000  1.000000  0.000000        0.00000            
REMARK 350   BIOMT3   1  0.000000  0.000000  1.000000        0.00000            
REMARK 350                                                                      
REMARK 350 BIOMOLECULE: 4                                                       
REMARK 350 AUTHOR DETERMINED BIOLOGICAL UNIT: MONOMERIC                         
REMARK 350 APPLY THE FOLLOWING TO CHAINS: D                                     
REMARK 350   BIOMT1   1  1.000000  0.000000  0.000000        0.00000            
REMARK 350   BIOMT2   1  0.000000  1.000000  0.000000        0.00000            
REMARK 350   BIOMT3   1  0.000000  0.000000  1.000000        0.00000            
REMARK 465                                                                      
REMARK 465 MISSING RESIDUES                                                     
REMARK 465 THE FOLLOWING RESIDUES WERE NOT LOCATED IN THE                       
REMARK 465 EXPERIMENT. (M=MODEL NUMBER; RES=RESIDUE NAME; C=CHAIN               
REMARK 465 IDENTIFIER; SSSEQ=SEQUENCE NUMBER; I=INSERTION CODE.)                
REMARK 465                                                                      
REMARK 465   M RES C SSSEQI                                                     
REMARK 465     MET A    19                                                      
REMARK 465     ALA A    20                                                      
REMARK 465     LYS A    21                                                      
REMARK 465     LYS A    22                                                      
REMARK 465     THR A    23                                                      
REMARK 465     GLY A    24                                                      
REMARK 465     ALA A    25                                                      
REMARK 465     LYS A    26                                                      
REMARK 465     TYR A    27                                                      
REMARK 465     PRO A    28                                                      
REMARK 465     LYS A    29                                                      
REMARK 465     SER A    30                                                      
REMARK 465     ASP A   274                                                      
REMARK 465     ASN A   275                                                      
REMARK 465     GLY A   276                                                      
REMARK 465     ASN A   277                                                      
REMARK 465     ALA A   278                                                      
REMARK 465     GLY A   279                                                      
REMARK 465     PRO A   280                                                      
REMARK 465     ASP A   281                                                      
REMARK 465     GLN A   282                                                      
REMARK 465     ALA A   504                                                      
REMARK 465     GLU A   505                                                      
REMARK 465     GLY A   506                                                      
REMARK 465     SER A   507                                                      
REMARK 465     THR A   508                                                      
REMARK 465     HIS A   509                                                      
REMARK 465     HIS A   510                                                      
REMARK 465     HIS A   511                                                      
REMARK 465     HIS A   512                                                      
REMARK 465     MET B    19                                                      
REMARK 465     ALA B    20                                                      
REMARK 465     LYS B    21                                                      
REMARK 465     LYS B    22                                                      
REMARK 465     THR B    23                                                      
REMARK 465     GLY B    24                                                      
REMARK 465     ALA B    25                                                      
REMARK 465     LYS B    26                                                      
REMARK 465     TYR B    27                                                      
REMARK 465     PRO B    28                                                      
REMARK 465     LYS B    29                                                      
REMARK 465     SER B    30                                                      
REMARK 465     ASN B   275                                                      
REMARK 465     GLY B   276                                                      
REMARK 465     ASN B   277                                                      
REMARK 465     ALA B   278                                                      
REMARK 465     GLY B   279                                                      
REMARK 465     PRO B   280                                                      
REMARK 465     ASP B   281                                                      
REMARK 465     GLN B   282                                                      
REMARK 465     ALA B   504                                                      
REMARK 465     GLU B   505                                                      
REMARK 465     GLY B   506                                                      
REMARK 465     SER B   507                                                      
REMARK 465     THR B   508                                                      
REMARK 465     HIS B   509                                                      
REMARK 465     HIS B   510                                                      
REMARK 465     HIS B   511                                                      
REMARK 465     HIS B   512                                                      
REMARK 465     MET C    19                                                      
REMARK 465     ALA C    20                                                      
REMARK 465     LYS C    21                                                      
REMARK 465     LYS C    22                                                      
REMARK 465     THR C    23                                                      
REMARK 465     GLY C    24                                                      
REMARK 465     ALA C    25                                                      
REMARK 465     LYS C    26                                                      
REMARK 465     TYR C    27                                                      
REMARK 465     PRO C    28                                                      
REMARK 465     LYS C    29                                                      
REMARK 465     SER C    30                                                      
REMARK 465     GLN C   503                                                      
REMARK 465     ALA C   504                                                      
REMARK 465     GLU C   505                                                      
REMARK 465     GLY C   506                                                      
REMARK 465     SER C   507                                                      
REMARK 465     THR C   508                                                      
REMARK 465     HIS C   509                                                      
REMARK 465     HIS C   510                                                      
REMARK 465     HIS C   511                                                      
REMARK 465     HIS C   512                                                      
REMARK 465     MET D    19                                                      
REMARK 465     ALA D    20                                                      
REMARK 465     LYS D    21                                                      
REMARK 465     LYS D    22                                                      
REMARK 465     THR D    23                                                      
REMARK 465     GLY D    24                                                      
REMARK 465     ALA D    25                                                      
REMARK 465     LYS D    26                                                      
REMARK 465     TYR D    27                                                      
REMARK 465     PRO D    28                                                      
REMARK 465     LYS D    29                                                      
REMARK 465     SER D    30                                                      
REMARK 465     ALA D   504                                                      
REMARK 465     GLU D   505                                                      
REMARK 465     GLY D   506                                                      
REMARK 465     SER D   507                                                      
REMARK 465     THR D   508                                                      
REMARK 465     HIS D   509                                                      
REMARK 465     HIS D   510                                                      
REMARK 465     HIS D   511                                                      
REMARK 465     HIS D   512                                                      
REMARK 500                                                                      
REMARK 500 GEOMETRY AND STEREOCHEMISTRY                                         
REMARK 500 SUBTOPIC: CLOSE CONTACTS IN SAME ASYMMETRIC UNIT                     
REMARK 500                                                                      
REMARK 500 THE FOLLOWING ATOMS ARE IN CLOSE CONTACT.                            
REMARK 500                                                                      
REMARK 500  ATM1  RES C  SSEQI   ATM2  RES C  SSEQI           DISTANCE          
REMARK 500   O    ASN C   275     N    ASN C   277              2.13            
REMARK 500                                                                      
REMARK 500 REMARK: NULL                                                         
REMARK 500                                                                      
REMARK 500 GEOMETRY AND STEREOCHEMISTRY                                         
REMARK 500 SUBTOPIC: COVALENT BOND ANGLES                                       
REMARK 500                                                                      
REMARK 500 THE STEREOCHEMICAL PARAMETERS OF THE FOLLOWING RESIDUES              
REMARK 500 HAVE VALUES WHICH DEVIATE FROM EXPECTED VALUES BY MORE               
REMARK 500 THAN 6*RMSD (M=MODEL NUMBER; RES=RESIDUE NAME; C=CHAIN               
REMARK 500 IDENTIFIER; SSEQ=SEQUENCE NUMBER; I=INSERTION CODE).                 
REMARK 500                                                                      
REMARK 500 STANDARD TABLE:                                                      
REMARK 500 FORMAT: (10X,I3,1X,A3,1X,A1,I4,A1,3(1X,A4,2X),12X,F5.1)              
REMARK 500                                                                      
REMARK 500 EXPECTED VALUES PROTEIN: ENGH AND HUBER, 1999                        
REMARK 500 EXPECTED VALUES NUCLEIC ACID: CLOWNEY ET AL 1996                     
REMARK 500                                                                      
REMARK 500  M RES CSSEQI ATM1   ATM2   ATM3                                     
REMARK 500    PRO C 280   C   -  N   -  CD  ANGL. DEV. = -19.4 DEGREES          
REMARK 500    PRO D 280   C   -  N   -  CD  ANGL. DEV. = -18.4 DEGREES          
REMARK 500                                                                      
REMARK 500 REMARK: NULL                                                         
REMARK 500                                                                      
REMARK 500 GEOMETRY AND STEREOCHEMISTRY                                         
REMARK 500 SUBTOPIC: TORSION ANGLES                                             
REMARK 500                                                                      
REMARK 500 TORSION ANGLES OUTSIDE THE EXPECTED RAMACHANDRAN REGIONS:            
REMARK 500 (M=MODEL NUMBER; RES=RESIDUE NAME; C=CHAIN IDENTIFIER;               
REMARK 500 SSEQ=SEQUENCE NUMBER; I=INSERTION CODE).                             
REMARK 500                                                                      
REMARK 500 STANDARD TABLE:                                                      
REMARK 500 FORMAT:(10X,I3,1X,A3,1X,A1,I4,A1,4X,F7.2,3X,F7.2)                    
REMARK 500                                                                      
REMARK 500 EXPECTED VALUES: GJ KLEYWEGT AND TA JONES (1996). PHI/PSI-           
REMARK 500 CHOLOGY: RAMACHANDRAN REVISITED. STRUCTURE 4, 1395 - 1400            
REMARK 500                                                                      
REMARK 500  M RES CSSEQI        PSI       PHI                                   
REMARK 500    ILE A  87      -74.44   -105.73                                   
REMARK 500    ASN A 108       62.72     64.56                                   
REMARK 500    LEU A 134       14.77    -58.97                                   
REMARK 500    PHE A 135       25.34   -140.63                                   
REMARK 500    GLN A 140       45.77    -98.23                                   
REMARK 500    PHE A 184       -8.00   -143.50                                   
REMARK 500    ASP A 212     -124.89   -116.81                                   
REMARK 500    VAL A 215       82.51    -67.20                                   
REMARK 500    MET A 271      -74.09    -63.62                                   
REMARK 500    ASN A 272      -39.51    -37.59                                   
REMARK 500    SER A 288      174.65    -56.93                                   
REMARK 500    SER A 345      -16.60    -49.64                                   
REMARK 500    LEU A 370     -140.78     34.04                                   
REMARK 500    SER A 379     -157.22   -169.60                                   
REMARK 500    LYS A 388      123.59    -38.89                                   
REMARK 500    GLN A 408       67.35     82.98                                   
REMARK 500    TYR A 432      115.12   -161.85                                   
REMARK 500    LEU A 433       65.67   -154.93                                   
REMARK 500    ALA A 437      151.24    179.31                                   
REMARK 500    ASP A 469      -35.51    -37.49                                   
REMARK 500    LYS A 481     -156.05   -145.85                                   
REMARK 500    GLU A 501       17.30    -51.59                                   
REMARK 500    ALA A 502       38.60   -147.63                                   
REMARK 500    ILE B  87      -75.74   -112.02                                   
REMARK 500    ARG B 109       38.89     72.39                                   
REMARK 500    LEU B 134       -7.94    -54.56                                   
REMARK 500    ASP B 212     -139.44    -95.17                                   
REMARK 500    ASN B 335      -27.33   -141.82                                   
REMARK 500    LEU B 350       57.01    -96.04                                   
REMARK 500    LEU B 370     -145.20     41.32                                   
REMARK 500    SER B 379     -159.80   -158.90                                   
REMARK 500    GLU B 383       26.32   -146.07                                   
REMARK 500    GLN B 408       66.18     34.92                                   
REMARK 500    MET B 413       78.90   -153.06                                   
REMARK 500    LEU B 433       54.36   -148.67                                   
REMARK 500    LYS B 481     -148.86   -123.38                                   
REMARK 500    GLN B 497      -66.51    -24.25                                   
REMARK 500    LEU C  43       84.05   -151.85                                   
REMARK 500    ARG C 109       36.93     71.45                                   
REMARK 500    ILE C 112      -64.51   -121.89                                   
REMARK 500    ALA C 113      -56.29    -29.75                                   
REMARK 500    LEU C 134        8.17    -69.25                                   
REMARK 500    ASP C 137      129.84    174.55                                   
REMARK 500    PRO C 225       67.97    -66.79                                   
REMARK 500    ASP C 274      -64.07    -91.36                                   
REMARK 500    ALA C 278      -22.48     51.65                                   
REMARK 500    SER C 284      -79.67    -20.31                                   
REMARK 500    SER C 288      165.66    -47.69                                   
REMARK 500    GLN C 334       30.63    -89.35                                   
REMARK 500    ASN C 335      -31.07   -158.58                                   
REMARK 500                                                                      
REMARK 500 THIS ENTRY HAS      81 RAMACHANDRAN OUTLIERS.                        
REMARK 500                                                                      
REMARK 500 REMARK: NULL                                                         
REMARK 620                                                                      
REMARK 620 METAL COORDINATION                                                   
REMARK 620 (M=MODEL NUMBER; RES=RESIDUE NAME; C=CHAIN IDENTIFIER;               
REMARK 620 SSEQ=SEQUENCE NUMBER; I=INSERTION CODE):                             
REMARK 620                                                                      
REMARK 620 COORDINATION ANGLES FOR:  M RES CSSEQI METAL                         
REMARK 620                             HEM C 600  FE                            
REMARK 620 N RES CSSEQI ATOM                                                    
REMARK 620 1 CYS C 442   SG                                                     
REMARK 620 2 HEM C 600   NA   92.4                                              
REMARK 620 3 HEM C 600   NB   84.9  89.8                                        
REMARK 620 4 HEM C 600   NC   89.6 177.4  88.7                                  
REMARK 620 5 HEM C 600   ND   99.3  90.1 175.8  91.3                            
REMARK 620 6 AER C 601   N22 172.9  89.7  88.3  88.1  87.5                      
REMARK 620 N                    1     2     3     4     5                       
REMARK 620                                                                      
REMARK 620 COORDINATION ANGLES FOR:  M RES CSSEQI METAL                         
REMARK 620                             HEM A 600  FE                            
REMARK 620 N RES CSSEQI ATOM                                                    
REMARK 620 1 AER A 601   N22                                                    
REMARK 620 2 HEM A 600   NA   87.7                                              
REMARK 620 3 HEM A 600   NB   93.9  89.3                                        
REMARK 620 4 HEM A 600   NC   90.9 178.6  91.1                                  
REMARK 620 5 HEM A 600   ND   83.8  92.3 177.1  87.3                            
REMARK 620 6 CYS A 442   SG  177.3  92.1  88.8  89.3  93.5                      
REMARK 620 N                    1     2     3     4     5                       
REMARK 620                                                                      
REMARK 620 COORDINATION ANGLES FOR:  M RES CSSEQI METAL                         
REMARK 620                             HEM B 600  FE                            
REMARK 620 N RES CSSEQI ATOM                                                    
REMARK 620 1 CYS B 442   SG                                                     
REMARK 620 2 HEM B 600   NA   90.1                                              
REMARK 620 3 HEM B 600   NB   86.6  83.1                                        
REMARK 620 4 HEM B 600   NC   89.0 178.9  96.3                                  
REMARK 620 5 HEM B 600   ND   93.1  96.1 179.2  84.4                            
REMARK 620 6 AER B 601   N22 178.8  90.1  94.6  90.8  85.7                      
REMARK 620 N                    1     2     3     4     5                       
REMARK 620                                                                      
REMARK 620 COORDINATION ANGLES FOR:  M RES CSSEQI METAL                         
REMARK 620                             HEM D 600  FE                            
REMARK 620 N RES CSSEQI ATOM                                                    
REMARK 620 1 AER D 601   N22                                                    
REMARK 620 2 HEM D 600   NA   84.8                                              
REMARK 620 3 HEM D 600   NB   84.5  92.9                                        
REMARK 620 4 HEM D 600   NC   96.0 178.8  86.4                                  
REMARK 620 5 HEM D 600   ND   97.9  87.7 177.6  92.9                            
REMARK 620 6 CYS D 442   SG  165.3  95.1  80.9  83.8  96.7                      
REMARK 620 N                    1     2     3     4     5                       
REMARK 800                                                                      
REMARK 800 SITE                                                                 
REMARK 800 SITE_IDENTIFIER: AC1                                                 
REMARK 800 EVIDENCE_CODE: SOFTWARE                                              
REMARK 800 SITE_DESCRIPTION: BINDING SITE FOR RESIDUE HEM A 600                 
REMARK 800                                                                      
REMARK 800 SITE_IDENTIFIER: AC2                                                 
REMARK 800 EVIDENCE_CODE: SOFTWARE                                              
REMARK 800 SITE_DESCRIPTION: BINDING SITE FOR RESIDUE AER A 601                 
REMARK 800                                                                      
REMARK 800 SITE_IDENTIFIER: AC3                                                 
REMARK 800 EVIDENCE_CODE: SOFTWARE                                              
REMARK 800 SITE_DESCRIPTION: BINDING SITE FOR RESIDUE HEM B 600                 
REMARK 800                                                                      
REMARK 800 SITE_IDENTIFIER: AC4                                                 
REMARK 800 EVIDENCE_CODE: SOFTWARE                                              
REMARK 800 SITE_DESCRIPTION: BINDING SITE FOR RESIDUE AER B 601                 
REMARK 800                                                                      
REMARK 800 SITE_IDENTIFIER: AC5                                                 
REMARK 800 EVIDENCE_CODE: SOFTWARE                                              
REMARK 800 SITE_DESCRIPTION: BINDING SITE FOR RESIDUE HEM C 600                 
REMARK 800                                                                      
REMARK 800 SITE_IDENTIFIER: AC6                                                 
REMARK 800 EVIDENCE_CODE: SOFTWARE                                              
REMARK 800 SITE_DESCRIPTION: BINDING SITE FOR RESIDUE AER C 601                 
REMARK 800                                                                      
REMARK 800 SITE_IDENTIFIER: AC7                                                 
REMARK 800 EVIDENCE_CODE: SOFTWARE                                              
REMARK 800 SITE_DESCRIPTION: BINDING SITE FOR RESIDUE HEM D 600                 
REMARK 800                                                                      
REMARK 800 SITE_IDENTIFIER: AC8                                                 
REMARK 800 EVIDENCE_CODE: SOFTWARE                                              
REMARK 800 SITE_DESCRIPTION: BINDING SITE FOR RESIDUE AER D 601                 
REMARK 900                                                                      
REMARK 900 RELATED ENTRIES                                                      
REMARK 900 RELATED ID: 3SWZ   RELATED DB: PDB                                   
DBREF  3RUK A   24   508  UNP    P05093   CP17A_HUMAN     24    508             
DBREF  3RUK B   24   508  UNP    P05093   CP17A_HUMAN     24    508             
DBREF  3RUK C   24   508  UNP    P05093   CP17A_HUMAN     24    508             
DBREF  3RUK D   24   508  UNP    P05093   CP17A_HUMAN     24    508             
SEQADV 3RUK MET A   19  UNP  P05093              EXPRESSION TAG                 
SEQADV 3RUK ALA A   20  UNP  P05093              EXPRESSION TAG                 
SEQADV 3RUK LYS A   21  UNP  P05093              EXPRESSION TAG                 
SEQADV 3RUK LYS A   22  UNP  P05093              EXPRESSION TAG                 
SEQADV 3RUK THR A   23  UNP  P05093              EXPRESSION TAG                 
SEQADV 3RUK HIS A  509  UNP  P05093              EXPRESSION TAG                 
SEQADV 3RUK HIS A  510  UNP  P05093              EXPRESSION TAG                 
SEQADV 3RUK HIS A  511  UNP  P05093              EXPRESSION TAG                 
SEQADV 3RUK HIS A  512  UNP  P05093              EXPRESSION TAG                 
SEQADV 3RUK MET B   19  UNP  P05093              EXPRESSION TAG                 
SEQADV 3RUK ALA B   20  UNP  P05093              EXPRESSION TAG                 
SEQADV 3RUK LYS B   21  UNP  P05093              EXPRESSION TAG                 
SEQADV 3RUK LYS B   22  UNP  P05093              EXPRESSION TAG                 
SEQADV 3RUK THR B   23  UNP  P05093              EXPRESSION TAG                 
SEQADV 3RUK HIS B  509  UNP  P05093              EXPRESSION TAG                 
SEQADV 3RUK HIS B  510  UNP  P05093              EXPRESSION TAG                 
SEQADV 3RUK HIS B  511  UNP  P05093              EXPRESSION TAG                 
SEQADV 3RUK HIS B  512  UNP  P05093              EXPRESSION TAG                 
SEQADV 3RUK MET C   19  UNP  P05093              EXPRESSION TAG                 
SEQADV 3RUK ALA C   20  UNP  P05093              EXPRESSION TAG                 
SEQADV 3RUK LYS C   21  UNP  P05093              EXPRESSION TAG                 
SEQADV 3RUK LYS C   22  UNP  P05093              EXPRESSION TAG                 
SEQADV 3RUK THR C   23  UNP  P05093              EXPRESSION TAG                 
SEQADV 3RUK HIS C  509  UNP  P05093              EXPRESSION TAG                 
SEQADV 3RUK HIS C  510  UNP  P05093              EXPRESSION TAG                 
SEQADV 3RUK HIS C  511  UNP  P05093              EXPRESSION TAG                 
SEQADV 3RUK HIS C  512  UNP  P05093              EXPRESSION TAG                 
SEQADV 3RUK MET D   19  UNP  P05093              EXPRESSION TAG                 
SEQADV 3RUK ALA D   20  UNP  P05093              EXPRESSION TAG                 
SEQADV 3RUK LYS D   21  UNP  P05093              EXPRESSION TAG                 
SEQADV 3RUK LYS D   22  UNP  P05093              EXPRESSION TAG                 
SEQADV 3RUK THR D   23  UNP  P05093              EXPRESSION TAG                 
SEQADV 3RUK HIS D  509  UNP  P05093              EXPRESSION TAG                 
SEQADV 3RUK HIS D  510  UNP  P05093              EXPRESSION TAG                 
SEQADV 3RUK HIS D  511  UNP  P05093              EXPRESSION TAG                 
SEQADV 3RUK HIS D  512  UNP  P05093              EXPRESSION TAG                 
SEQRES   1 A  494  MET ALA LYS LYS THR GLY ALA LYS TYR PRO LYS SER LEU          
SEQRES   2 A  494  LEU SER LEU PRO LEU VAL GLY SER LEU PRO PHE LEU PRO          
SEQRES   3 A  494  ARG HIS GLY HIS MET HIS ASN ASN PHE PHE LYS LEU GLN          
SEQRES   4 A  494  LYS LYS TYR GLY PRO ILE TYR SER VAL ARG MET GLY THR          
SEQRES   5 A  494  LYS THR THR VAL ILE VAL GLY HIS HIS GLN LEU ALA LYS          
SEQRES   6 A  494  GLU VAL LEU ILE LYS LYS GLY LYS ASP PHE SER GLY ARG          
SEQRES   7 A  494  PRO GLN MET ALA THR LEU ASP ILE ALA SER ASN ASN ARG          
SEQRES   8 A  494  LYS GLY ILE ALA PHE ALA ASP SER GLY ALA HIS TRP GLN          
SEQRES   9 A  494  LEU HIS ARG ARG LEU ALA MET ALA THR PHE ALA LEU PHE          
SEQRES  10 A  494  LYS ASP GLY ASP GLN LYS LEU GLU LYS ILE ILE CYS GLN          
SEQRES  11 A  494  GLU ILE SER THR LEU CYS ASP MET LEU ALA THR HIS ASN          
SEQRES  12 A  494  GLY GLN SER ILE ASP ILE SER PHE PRO VAL PHE VAL ALA          
SEQRES  13 A  494  VAL THR ASN VAL ILE SER LEU ILE CYS PHE ASN THR SER          
SEQRES  14 A  494  TYR LYS ASN GLY ASP PRO GLU LEU ASN VAL ILE GLN ASN          
SEQRES  15 A  494  TYR ASN GLU GLY ILE ILE ASP ASN LEU SER LYS ASP SER          
SEQRES  16 A  494  LEU VAL ASP LEU VAL PRO TRP LEU LYS ILE PHE PRO ASN          
SEQRES  17 A  494  LYS THR LEU GLU LYS LEU LYS SER HIS VAL LYS ILE ARG          
SEQRES  18 A  494  ASN ASP LEU LEU ASN LYS ILE LEU GLU ASN TYR LYS GLU          
SEQRES  19 A  494  LYS PHE ARG SER ASP SER ILE THR ASN MET LEU ASP THR          
SEQRES  20 A  494  LEU MET GLN ALA LYS MET ASN SER ASP ASN GLY ASN ALA          
SEQRES  21 A  494  GLY PRO ASP GLN ASP SER GLU LEU LEU SER ASP ASN HIS          
SEQRES  22 A  494  ILE LEU THR THR ILE GLY ASP ILE PHE GLY ALA GLY VAL          
SEQRES  23 A  494  GLU THR THR THR SER VAL VAL LYS TRP THR LEU ALA PHE          
SEQRES  24 A  494  LEU LEU HIS ASN PRO GLN VAL LYS LYS LYS LEU TYR GLU          
SEQRES  25 A  494  GLU ILE ASP GLN ASN VAL GLY PHE SER ARG THR PRO THR          
SEQRES  26 A  494  ILE SER ASP ARG ASN ARG LEU LEU LEU LEU GLU ALA THR          
SEQRES  27 A  494  ILE ARG GLU VAL LEU ARG LEU ARG PRO VAL ALA PRO MET          
SEQRES  28 A  494  LEU ILE PRO HIS LYS ALA ASN VAL ASP SER SER ILE GLY          
SEQRES  29 A  494  GLU PHE ALA VAL ASP LYS GLY THR GLU VAL ILE ILE ASN          
SEQRES  30 A  494  LEU TRP ALA LEU HIS HIS ASN GLU LYS GLU TRP HIS GLN          
SEQRES  31 A  494  PRO ASP GLN PHE MET PRO GLU ARG PHE LEU ASN PRO ALA          
SEQRES  32 A  494  GLY THR GLN LEU ILE SER PRO SER VAL SER TYR LEU PRO          
SEQRES  33 A  494  PHE GLY ALA GLY PRO ARG SER CYS ILE GLY GLU ILE LEU          
SEQRES  34 A  494  ALA ARG GLN GLU LEU PHE LEU ILE MET ALA TRP LEU LEU          
SEQRES  35 A  494  GLN ARG PHE ASP LEU GLU VAL PRO ASP ASP GLY GLN LEU          
SEQRES  36 A  494  PRO SER LEU GLU GLY ILE PRO LYS VAL VAL PHE LEU ILE          
SEQRES  37 A  494  ASP SER PHE LYS VAL LYS ILE LYS VAL ARG GLN ALA TRP          
SEQRES  38 A  494  ARG GLU ALA GLN ALA GLU GLY SER THR HIS HIS HIS HIS          
SEQRES   1 B  494  MET ALA LYS LYS THR GLY ALA LYS TYR PRO LYS SER LEU          
SEQRES   2 B  494  LEU SER LEU PRO LEU VAL GLY SER LEU PRO PHE LEU PRO          
SEQRES   3 B  494  ARG HIS GLY HIS MET HIS ASN ASN PHE PHE LYS LEU GLN          
SEQRES   4 B  494  LYS LYS TYR GLY PRO ILE TYR SER VAL ARG MET GLY THR          
SEQRES   5 B  494  LYS THR THR VAL ILE VAL GLY HIS HIS GLN LEU ALA LYS          
SEQRES   6 B  494  GLU VAL LEU ILE LYS LYS GLY LYS ASP PHE SER GLY ARG          
SEQRES   7 B  494  PRO GLN MET ALA THR LEU ASP ILE ALA SER ASN ASN ARG          
SEQRES   8 B  494  LYS GLY ILE ALA PHE ALA ASP SER GLY ALA HIS TRP GLN          
SEQRES   9 B  494  LEU HIS ARG ARG LEU ALA MET ALA THR PHE ALA LEU PHE          
SEQRES  10 B  494  LYS ASP GLY ASP GLN LYS LEU GLU LYS ILE ILE CYS GLN          
SEQRES  11 B  494  GLU ILE SER THR LEU CYS ASP MET LEU ALA THR HIS ASN          
SEQRES  12 B  494  GLY GLN SER ILE ASP ILE SER PHE PRO VAL PHE VAL ALA          
SEQRES  13 B  494  VAL THR ASN VAL ILE SER LEU ILE CYS PHE ASN THR SER          
SEQRES  14 B  494  TYR LYS ASN GLY ASP PRO GLU LEU ASN VAL ILE GLN ASN          
SEQRES  15 B  494  TYR ASN GLU GLY ILE ILE ASP ASN LEU SER LYS ASP SER          
SEQRES  16 B  494  LEU VAL ASP LEU VAL PRO TRP LEU LYS ILE PHE PRO ASN          
SEQRES  17 B  494  LYS THR LEU GLU LYS LEU LYS SER HIS VAL LYS ILE ARG          
SEQRES  18 B  494  ASN ASP LEU LEU ASN LYS ILE LEU GLU ASN TYR LYS GLU          
SEQRES  19 B  494  LYS PHE ARG SER ASP SER ILE THR ASN MET LEU ASP THR          
SEQRES  20 B  494  LEU MET GLN ALA LYS MET ASN SER ASP ASN GLY ASN ALA          
SEQRES  21 B  494  GLY PRO ASP GLN ASP SER GLU LEU LEU SER ASP ASN HIS          
SEQRES  22 B  494  ILE LEU THR THR ILE GLY ASP ILE PHE GLY ALA GLY VAL          
SEQRES  23 B  494  GLU THR THR THR SER VAL VAL LYS TRP THR LEU ALA PHE          
SEQRES  24 B  494  LEU LEU HIS ASN PRO GLN VAL LYS LYS LYS LEU TYR GLU          
SEQRES  25 B  494  GLU ILE ASP GLN ASN VAL GLY PHE SER ARG THR PRO THR          
SEQRES  26 B  494  ILE SER ASP ARG ASN ARG LEU LEU LEU LEU GLU ALA THR          
SEQRES  27 B  494  ILE ARG GLU VAL LEU ARG LEU ARG PRO VAL ALA PRO MET          
SEQRES  28 B  494  LEU ILE PRO HIS LYS ALA ASN VAL ASP SER SER ILE GLY          
SEQRES  29 B  494  GLU PHE ALA VAL ASP LYS GLY THR GLU VAL ILE ILE ASN          
SEQRES  30 B  494  LEU TRP ALA LEU HIS HIS ASN GLU LYS GLU TRP HIS GLN          
SEQRES  31 B  494  PRO ASP GLN PHE MET PRO GLU ARG PHE LEU ASN PRO ALA          
SEQRES  32 B  494  GLY THR GLN LEU ILE SER PRO SER VAL SER TYR LEU PRO          
SEQRES  33 B  494  PHE GLY ALA GLY PRO ARG SER CYS ILE GLY GLU ILE LEU          
SEQRES  34 B  494  ALA ARG GLN GLU LEU PHE LEU ILE MET ALA TRP LEU LEU          
SEQRES  35 B  494  GLN ARG PHE ASP LEU GLU VAL PRO ASP ASP GLY GLN LEU          
SEQRES  36 B  494  PRO SER LEU GLU GLY ILE PRO LYS VAL VAL PHE LEU ILE          
SEQRES  37 B  494  ASP SER PHE LYS VAL LYS ILE LYS VAL ARG GLN ALA TRP          
SEQRES  38 B  494  ARG GLU ALA GLN ALA GLU GLY SER THR HIS HIS HIS HIS          
SEQRES   1 C  494  MET ALA LYS LYS THR GLY ALA LYS TYR PRO LYS SER LEU          
SEQRES   2 C  494  LEU SER LEU PRO LEU VAL GLY SER LEU PRO PHE LEU PRO          
SEQRES   3 C  494  ARG HIS GLY HIS MET HIS ASN ASN PHE PHE LYS LEU GLN          
SEQRES   4 C  494  LYS LYS TYR GLY PRO ILE TYR SER VAL ARG MET GLY THR          
SEQRES   5 C  494  LYS THR THR VAL ILE VAL GLY HIS HIS GLN LEU ALA LYS          
SEQRES   6 C  494  GLU VAL LEU ILE LYS LYS GLY LYS ASP PHE SER GLY ARG          
SEQRES   7 C  494  PRO GLN MET ALA THR LEU ASP ILE ALA SER ASN ASN ARG          
SEQRES   8 C  494  LYS GLY ILE ALA PHE ALA ASP SER GLY ALA HIS TRP GLN          
SEQRES   9 C  494  LEU HIS ARG ARG LEU ALA MET ALA THR PHE ALA LEU PHE          
SEQRES  10 C  494  LYS ASP GLY ASP GLN LYS LEU GLU LYS ILE ILE CYS GLN          
SEQRES  11 C  494  GLU ILE SER THR LEU CYS ASP MET LEU ALA THR HIS ASN          
SEQRES  12 C  494  GLY GLN SER ILE ASP ILE SER PHE PRO VAL PHE VAL ALA          
SEQRES  13 C  494  VAL THR ASN VAL ILE SER LEU ILE CYS PHE ASN THR SER          
SEQRES  14 C  494  TYR LYS ASN GLY ASP PRO GLU LEU ASN VAL ILE GLN ASN          
SEQRES  15 C  494  TYR ASN GLU GLY ILE ILE ASP ASN LEU SER LYS ASP SER          
SEQRES  16 C  494  LEU VAL ASP LEU VAL PRO TRP LEU LYS ILE PHE PRO ASN          
SEQRES  17 C  494  LYS THR LEU GLU LYS LEU LYS SER HIS VAL LYS ILE ARG          
SEQRES  18 C  494  ASN ASP LEU LEU ASN LYS ILE LEU GLU ASN TYR LYS GLU          
SEQRES  19 C  494  LYS PHE ARG SER ASP SER ILE THR ASN MET LEU ASP THR          
SEQRES  20 C  494  LEU MET GLN ALA LYS MET ASN SER ASP ASN GLY ASN ALA          
SEQRES  21 C  494  GLY PRO ASP GLN ASP SER GLU LEU LEU SER ASP ASN HIS          
SEQRES  22 C  494  ILE LEU THR THR ILE GLY ASP ILE PHE GLY ALA GLY VAL          
SEQRES  23 C  494  GLU THR THR THR SER VAL VAL LYS TRP THR LEU ALA PHE          
SEQRES  24 C  494  LEU LEU HIS ASN PRO GLN VAL LYS LYS LYS LEU TYR GLU          
SEQRES  25 C  494  GLU ILE ASP GLN ASN VAL GLY PHE SER ARG THR PRO THR          
SEQRES  26 C  494  ILE SER ASP ARG ASN ARG LEU LEU LEU LEU GLU ALA THR          
SEQRES  27 C  494  ILE ARG GLU VAL LEU ARG LEU ARG PRO VAL ALA PRO MET          
SEQRES  28 C  494  LEU ILE PRO HIS LYS ALA ASN VAL ASP SER SER ILE GLY          
SEQRES  29 C  494  GLU PHE ALA VAL ASP LYS GLY THR GLU VAL ILE ILE ASN          
SEQRES  30 C  494  LEU TRP ALA LEU HIS HIS ASN GLU LYS GLU TRP HIS GLN          
SEQRES  31 C  494  PRO ASP GLN PHE MET PRO GLU ARG PHE LEU ASN PRO ALA          
SEQRES  32 C  494  GLY THR GLN LEU ILE SER PRO SER VAL SER TYR LEU PRO          
SEQRES  33 C  494  PHE GLY ALA GLY PRO ARG SER CYS ILE GLY GLU ILE LEU          
SEQRES  34 C  494  ALA ARG GLN GLU LEU PHE LEU ILE MET ALA TRP LEU LEU          
SEQRES  35 C  494  GLN ARG PHE ASP LEU GLU VAL PRO ASP ASP GLY GLN LEU          
SEQRES  36 C  494  PRO SER LEU GLU GLY ILE PRO LYS VAL VAL PHE LEU ILE          
SEQRES  37 C  494  ASP SER PHE LYS VAL LYS ILE LYS VAL ARG GLN ALA TRP          
SEQRES  38 C  494  ARG GLU ALA GLN ALA GLU GLY SER THR HIS HIS HIS HIS          
SEQRES   1 D  494  MET ALA LYS LYS THR GLY ALA LYS TYR PRO LYS SER LEU          
SEQRES   2 D  494  LEU SER LEU PRO LEU VAL GLY SER LEU PRO PHE LEU PRO          
SEQRES   3 D  494  ARG HIS GLY HIS MET HIS ASN ASN PHE PHE LYS LEU GLN          
SEQRES   4 D  494  LYS LYS TYR GLY PRO ILE TYR SER VAL ARG MET GLY THR          
SEQRES   5 D  494  LYS THR THR VAL ILE VAL GLY HIS HIS GLN LEU ALA LYS          
SEQRES   6 D  494  GLU VAL LEU ILE LYS LYS GLY LYS ASP PHE SER GLY ARG          
SEQRES   7 D  494  PRO GLN MET ALA THR LEU ASP ILE ALA SER ASN ASN ARG          
SEQRES   8 D  494  LYS GLY ILE ALA PHE ALA ASP SER GLY ALA HIS TRP GLN          
SEQRES   9 D  494  LEU HIS ARG ARG LEU ALA MET ALA THR PHE ALA LEU PHE          
SEQRES  10 D  494  LYS ASP GLY ASP GLN LYS LEU GLU LYS ILE ILE CYS GLN          
SEQRES  11 D  494  GLU ILE SER THR LEU CYS ASP MET LEU ALA THR HIS ASN          
SEQRES  12 D  494  GLY GLN SER ILE ASP ILE SER PHE PRO VAL PHE VAL ALA          
SEQRES  13 D  494  VAL THR ASN VAL ILE SER LEU ILE CYS PHE ASN THR SER          
SEQRES  14 D  494  TYR LYS ASN GLY ASP PRO GLU LEU ASN VAL ILE GLN ASN          
SEQRES  15 D  494  TYR ASN GLU GLY ILE ILE ASP ASN LEU SER LYS ASP SER          
SEQRES  16 D  494  LEU VAL ASP LEU VAL PRO TRP LEU LYS ILE PHE PRO ASN          
SEQRES  17 D  494  LYS THR LEU GLU LYS LEU LYS SER HIS VAL LYS ILE ARG          
SEQRES  18 D  494  ASN ASP LEU LEU ASN LYS ILE LEU GLU ASN TYR LYS GLU          
SEQRES  19 D  494  LYS PHE ARG SER ASP SER ILE THR ASN MET LEU ASP THR          
SEQRES  20 D  494  LEU MET GLN ALA LYS MET ASN SER ASP ASN GLY ASN ALA          
SEQRES  21 D  494  GLY PRO ASP GLN ASP SER GLU LEU LEU SER ASP ASN HIS          
SEQRES  22 D  494  ILE LEU THR THR ILE GLY ASP ILE PHE GLY ALA GLY VAL          
SEQRES  23 D  494  GLU THR THR THR SER VAL VAL LYS TRP THR LEU ALA PHE          
SEQRES  24 D  494  LEU LEU HIS ASN PRO GLN VAL LYS LYS LYS LEU TYR GLU          
SEQRES  25 D  494  GLU ILE ASP GLN ASN VAL GLY PHE SER ARG THR PRO THR          
SEQRES  26 D  494  ILE SER ASP ARG ASN ARG LEU LEU LEU LEU GLU ALA THR          
SEQRES  27 D  494  ILE ARG GLU VAL LEU ARG LEU ARG PRO VAL ALA PRO MET          
SEQRES  28 D  494  LEU ILE PRO HIS LYS ALA ASN VAL ASP SER SER ILE GLY          
SEQRES  29 D  494  GLU PHE ALA VAL ASP LYS GLY THR GLU VAL ILE ILE ASN          
SEQRES  30 D  494  LEU TRP ALA LEU HIS HIS ASN GLU LYS GLU TRP HIS GLN          
SEQRES  31 D  494  PRO ASP GLN PHE MET PRO GLU ARG PHE LEU ASN PRO ALA          
SEQRES  32 D  494  GLY THR GLN LEU ILE SER PRO SER VAL SER TYR LEU PRO          
SEQRES  33 D  494  PHE GLY ALA GLY PRO ARG SER CYS ILE GLY GLU ILE LEU          
SEQRES  34 D  494  ALA ARG GLN GLU LEU PHE LEU ILE MET ALA TRP LEU LEU          
SEQRES  35 D  494  GLN ARG PHE ASP LEU GLU VAL PRO ASP ASP GLY GLN LEU          
SEQRES  36 D  494  PRO SER LEU GLU GLY ILE PRO LYS VAL VAL PHE LEU ILE          
SEQRES  37 D  494  ASP SER PHE LYS VAL LYS ILE LYS VAL ARG GLN ALA TRP          
SEQRES  38 D  494  ARG GLU ALA GLN ALA GLU GLY SER THR HIS HIS HIS HIS          
HET    HEM  A 600      43                                                       
HET    AER  A 601      26                                                       
HET    HEM  B 600      43                                                       
HET    AER  B 601      26                                                       
HET    HEM  C 600      43                                                       
HET    AER  C 601      26                                                       
HET    HEM  D 600      43                                                       
HET    AER  D 601      26                                                       
HETNAM     HEM PROTOPORPHYRIN IX CONTAINING FE                                  
HETNAM     AER ABIRATERONE                                                      
HETSYN     HEM HEME                                                             
HETSYN     AER (3S,8R,9S,10R,13S,14S)-10,13-DIMETHYL-17-PYRIDIN-3-YL-           
HETSYN   2 AER  2,3,4,7,8,9,11,12,14,15-DECAHYDRO-1H-                           
HETSYN   3 AER  CYCLOPENTA[A]PHENANTHREN-3-OL                                   
FORMUL   5  HEM    4(C34 H32 FE N4 O4)                                          
FORMUL   6  AER    4(C24 H31 N O)                                               
FORMUL  13  HOH   *118(H2 O)                                                    
HELIX    1   1 HIS A   48  GLY A   61  1                                  14    
HELIX    2   2 HIS A   78  ILE A   87  1                                  10    
HELIX    3   3 LYS A   89  SER A   94  1                                   6    
HELIX    4   4 MET A   99  SER A  106  1                                   8    
HELIX    5   5 GLY A  118  LEU A  134  1                                  17    
HELIX    6   6 LYS A  141  HIS A  160  1                                  20    
HELIX    7   7 ILE A  167  ASN A  185  1                                  19    
HELIX    8   8 PRO A  193  SER A  210  1                                  18    
HELIX    9   9 PRO A  219  PHE A  224  1                                   6    
HELIX   10  10 LYS A  227  ASN A  249  1                                  23    
HELIX   11  11 ASN A  261  SER A  273  1                                  13    
HELIX   12  12 SER A  284  LEU A  287  5                                   4    
HELIX   13  13 SER A  288  ASN A  321  1                                  34    
HELIX   14  14 ASN A  321  GLY A  337  1                                  17    
HELIX   15  15 THR A  343  ARG A  349  5                                   7    
HELIX   16  16 LEU A  350  ARG A  364  1                                  15    
HELIX   17  17 ASN A  395  ASN A  402  1                                   8    
HELIX   18  18 MET A  413  LEU A  418  5                                   6    
HELIX   19  19 GLY A  444  ARG A  462  1                                  19    
HELIX   20  20 ARG A  496  GLU A  501  1                                   6    
HELIX   21  21 HIS B   48  LEU B   56  1                                   9    
HELIX   22  22 LEU B   56  GLY B   61  1                                   6    
HELIX   23  23 HIS B   78  ILE B   87  1                                  10    
HELIX   24  24 LYS B   89  PHE B   93  5                                   5    
HELIX   25  25 MET B   99  SER B  106  1                                   8    
HELIX   26  26 GLY B  118  LEU B  134  1                                  17    
HELIX   27  27 LYS B  141  ALA B  158  1                                  18    
HELIX   28  28 THR B  159  ASN B  161  5                                   3    
HELIX   29  29 ILE B  167  ASN B  185  1                                  19    
HELIX   30  30 ASP B  192  SER B  210  1                                  19    
HELIX   31  31 PRO B  219  PHE B  224  1                                   6    
HELIX   32  32 LYS B  227  ASN B  249  1                                  23    
HELIX   33  33 ASN B  261  SER B  273  1                                  13    
HELIX   34  34 SER B  288  ASN B  321  1                                  34    
HELIX   35  35 ASN B  321  GLY B  337  1                                  17    
HELIX   36  36 THR B  343  ARG B  349  5                                   7    
HELIX   37  37 LEU B  350  ARG B  364  1                                  15    
HELIX   38  38 ASN B  395  HIS B  400  1                                   6    
HELIX   39  39 MET B  413  LEU B  418  5                                   6    
HELIX   40  40 ALA B  437  SER B  441  5                                   5    
HELIX   41  41 GLY B  444  ARG B  462  1                                  19    
HELIX   42  42 ARG B  496  GLU B  501  1                                   6    
HELIX   43  43 HIS C   48  LEU C   56  1                                   9    
HELIX   44  44 LEU C   56  GLY C   61  1                                   6    
HELIX   45  45 HIS C   78  ILE C   87  1                                  10    
HELIX   46  46 MET C   99  SER C  106  1                                   8    
HELIX   47  47 GLY C  118  THR C  131  1                                  14    
HELIX   48  48 PHE C  132  LYS C  136  5                                   5    
HELIX   49  49 LYS C  141  THR C  159  1                                  19    
HELIX   50  50 ILE C  167  ASN C  185  1                                  19    
HELIX   51  51 PRO C  193  SER C  210  1                                  18    
HELIX   52  52 LYS C  227  PHE C  254  1                                  28    
HELIX   53  53 ASN C  261  ASN C  275  1                                  15    
HELIX   54  54 PRO C  280  LEU C  287  5                                   8    
HELIX   55  55 SER C  288  LEU C  318  1                                  31    
HELIX   56  56 ASN C  321  GLN C  334  1                                  14    
HELIX   57  57 THR C  343  ARG C  349  5                                   7    
HELIX   58  58 LEU C  350  ARG C  364  1                                  15    
HELIX   59  59 ASN C  395  ASN C  402  1                                   8    
HELIX   60  60 MET C  413  LEU C  418  5                                   6    
HELIX   61  61 ALA C  437  SER C  441  5                                   5    
HELIX   62  62 GLY C  444  ARG C  462  1                                  19    
HELIX   63  63 GLN C  497  ARG C  500  5                                   4    
HELIX   64  64 HIS D   48  LEU D   56  1                                   9    
HELIX   65  65 LEU D   56  GLY D   61  1                                   6    
HELIX   66  66 HIS D   78  ILE D   87  1                                  10    
HELIX   67  67 MET D   99  SER D  106  1                                   8    
HELIX   68  68 GLY D  118  PHE D  132  1                                  15    
HELIX   69  69 ALA D  133  LYS D  136  5                                   4    
HELIX   70  70 LYS D  141  HIS D  160  1                                  20    
HELIX   71  71 ILE D  167  ASN D  185  1                                  19    
HELIX   72  72 PRO D  193  SER D  210  1                                  18    
HELIX   73  73 LYS D  227  PHE D  254  1                                  28    
HELIX   74  74 ASN D  261  SER D  273  1                                  13    
HELIX   75  75 PRO D  280  LEU D  287  5                                   8    
HELIX   76  76 SER D  288  ASN D  321  1                                  34    
HELIX   77  77 ASN D  321  VAL D  336  1                                  16    
HELIX   78  78 THR D  343  ASN D  348  5                                   6    
HELIX   79  79 LEU D  350  ARG D  364  1                                  15    
HELIX   80  80 ASN D  395  HIS D  400  1                                   6    
HELIX   81  81 MET D  413  LEU D  418  5                                   6    
HELIX   82  82 ALA D  437  SER D  441  5                                   5    
HELIX   83  83 GLY D  444  ARG D  462  1                                  19    
HELIX   84  84 ARG D  496  GLU D  501  1                                   6    
SHEET    1   A 5 LEU A  36  LEU A  40  0                                        
SHEET    2   A 5 ILE C  63  MET C  68  1  O  ARG C  67   N  GLY A  38           
SHEET    3   A 5 LYS C  71  VAL C  76 -1  O  LYS C  71   N  MET C  68           
SHEET    4   A 5 GLU C 391  ILE C 394  1  O  GLU C 391   N  VAL C  74           
SHEET    5   A 5 HIS C 373  LYS C 374 -1  N  HIS C 373   O  VAL C 392           
SHEET    1   B 5 HIS A 373  LYS A 374  0                                        
SHEET    2   B 5 GLU A 391  ILE A 394 -1  O  VAL A 392   N  HIS A 373           
SHEET    3   B 5 LYS A  71  VAL A  76  1  N  VAL A  74   O  GLU A 391           
SHEET    4   B 5 ILE A  63  MET A  68 -1  N  TYR A  64   O  ILE A  75           
SHEET    5   B 5 LEU C  36  LEU C  40  1  O  GLY C  38   N  ARG A  67           
SHEET    1   C 3 GLN A 163  ILE A 165  0                                        
SHEET    2   C 3 VAL A 491  VAL A 495 -1  O  VAL A 491   N  ILE A 165           
SHEET    3   C 3 PHE A 463  GLU A 466 -1  N  GLU A 466   O  LYS A 492           
SHEET    1   D 2 SER A 379  ILE A 381  0                                        
SHEET    2   D 2 PHE A 384  VAL A 386 -1  O  PHE A 384   N  ILE A 381           
SHEET    1   E 2 ILE A 479  PRO A 480  0                                        
SHEET    2   E 2 PHE A 484  LEU A 485 -1  O  LEU A 485   N  ILE A 479           
SHEET    1   F 5 LEU B  36  LEU B  40  0                                        
SHEET    2   F 5 ILE D  63  MET D  68  1  O  SER D  65   N  VAL B  37           
SHEET    3   F 5 LYS D  71  VAL D  76 -1  O  LYS D  71   N  MET D  68           
SHEET    4   F 5 GLU D 391  ILE D 394  1  O  ILE D 393   N  VAL D  74           
SHEET    5   F 5 HIS D 373  LYS D 374 -1  N  HIS D 373   O  VAL D 392           
SHEET    1   G 5 HIS B 373  LYS B 374  0                                        
SHEET    2   G 5 GLU B 391  ILE B 394 -1  O  VAL B 392   N  HIS B 373           
SHEET    3   G 5 LYS B  71  VAL B  76  1  N  VAL B  74   O  ILE B 393           
SHEET    4   G 5 ILE B  63  MET B  68 -1  N  MET B  68   O  LYS B  71           
SHEET    5   G 5 LEU D  36  LEU D  40  1  O  VAL D  37   N  SER B  65           
SHEET    1   H 3 GLN B 163  ILE B 165  0                                        
SHEET    2   H 3 VAL B 491  VAL B 495 -1  O  ILE B 493   N  GLN B 163           
SHEET    3   H 3 PHE B 463  GLU B 466 -1  N  ASP B 464   O  LYS B 494           
SHEET    1   I 2 SER B 379  ILE B 381  0                                        
SHEET    2   I 2 PHE B 384  VAL B 386 -1  O  VAL B 386   N  SER B 379           
SHEET    1   J 2 ILE B 479  PRO B 480  0                                        
SHEET    2   J 2 PHE B 484  LEU B 485 -1  O  LEU B 485   N  ILE B 479           
SHEET    1   K 3 SER C 164  ILE C 165  0                                        
SHEET    2   K 3 VAL C 491  VAL C 495 -1  O  VAL C 491   N  ILE C 165           
SHEET    3   K 3 PHE C 463  GLU C 466 -1  N  GLU C 466   O  LYS C 492           
SHEET    1   L 2 SER C 379  ILE C 381  0                                        
SHEET    2   L 2 PHE C 384  VAL C 386 -1  O  VAL C 386   N  SER C 379           
SHEET    1   M 2 ILE C 479  PRO C 480  0                                        
SHEET    2   M 2 PHE C 484  LEU C 485 -1  O  LEU C 485   N  ILE C 479           
SHEET    1   N 3 SER D 164  ILE D 165  0                                        
SHEET    2   N 3 VAL D 491  VAL D 495 -1  O  VAL D 491   N  ILE D 165           
SHEET    3   N 3 PHE D 463  GLU D 466 -1  N  GLU D 466   O  LYS D 492           
SHEET    1   O 2 SER D 379  ILE D 381  0                                        
SHEET    2   O 2 PHE D 384  VAL D 386 -1  O  VAL D 386   N  SER D 379           
SHEET    1   P 2 ILE D 479  PRO D 480  0                                        
SHEET    2   P 2 PHE D 484  LEU D 485 -1  O  LEU D 485   N  ILE D 479           
LINK         SG  CYS C 442                FE   HEM C 600     1555   1555  2.01  
LINK        FE   HEM A 600                 N22 AER A 601     1555   1555  2.04  
LINK         SG  CYS B 442                FE   HEM B 600     1555   1555  2.13  
LINK        FE   HEM B 600                 N22 AER B 601     1555   1555  2.19  
LINK        FE   HEM D 600                 N22 AER D 601     1555   1555  2.25  
LINK        FE   HEM C 600                 N22 AER C 601     1555   1555  2.27  
LINK         SG  CYS D 442                FE   HEM D 600     1555   1555  2.40  
LINK         SG  CYS A 442                FE   HEM A 600     1555   1555  1.90  
SITE     1 AC1 20 ARG A  96  ILE A 112  ALA A 113  TRP A 121                    
SITE     2 AC1 20 ARG A 125  ALA A 302  THR A 306  VAL A 310                    
SITE     3 AC1 20 LEU A 361  VAL A 366  LEU A 370  ILE A 371                    
SITE     4 AC1 20 HIS A 373  PRO A 434  PHE A 435  ARG A 440                    
SITE     5 AC1 20 CYS A 442  GLY A 444  ALA A 448  AER A 601                    
SITE     1 AC2  7 ALA A 113  ASN A 202  ILE A 205  ASP A 298                    
SITE     2 AC2  7 ALA A 302  THR A 306  HEM A 600                               
SITE     1 AC3 20 ARG B  96  ILE B 112  ALA B 113  TRP B 121                    
SITE     2 AC3 20 ARG B 125  ILE B 299  ALA B 302  GLY B 303                    
SITE     3 AC3 20 THR B 306  LEU B 361  VAL B 366  LEU B 370                    
SITE     4 AC3 20 ILE B 371  HIS B 373  PRO B 434  PHE B 435                    
SITE     5 AC3 20 ARG B 440  CYS B 442  GLY B 444  AER B 601                    
SITE     1 AC4  9 ALA B 113  PHE B 114  ASN B 202  ILE B 205                    
SITE     2 AC4  9 ILE B 206  LEU B 209  THR B 306  VAL B 482                    
SITE     3 AC4  9 HEM B 600                                                     
SITE     1 AC5 16 ARG C  96  ILE C 112  ALA C 113  TRP C 121                    
SITE     2 AC5 16 ARG C 125  THR C 306  VAL C 366  LEU C 370                    
SITE     3 AC5 16 ILE C 371  HIS C 373  PRO C 434  PHE C 435                    
SITE     4 AC5 16 ARG C 440  CYS C 442  ILE C 443  AER C 601                    
SITE     1 AC6  8 ALA C 113  PHE C 114  TYR C 201  ASN C 202                    
SITE     2 AC6  8 ILE C 205  GLY C 297  ASP C 298  HEM C 600                    
SITE     1 AC7 18 ARG D  96  ILE D 112  ALA D 113  TRP D 121                    
SITE     2 AC7 18 ARG D 125  ILE D 299  GLY D 303  THR D 306                    
SITE     3 AC7 18 VAL D 310  VAL D 366  LEU D 370  ILE D 371                    
SITE     4 AC7 18 HIS D 373  PRO D 434  PHE D 435  ARG D 440                    
SITE     5 AC7 18 CYS D 442  AER D 601                                          
SITE     1 AC8 10 ALA D 113  PHE D 114  TYR D 201  ASN D 202                    
SITE     2 AC8 10 ILE D 205  GLY D 297  ASP D 298  THR D 306                    
SITE     3 AC8 10 VAL D 366  HEM D 600                                          
CRYST1   85.813  152.098  172.882  90.00  90.00  90.00 P 21 21 21   16          
ORIGX1      1.000000  0.000000  0.000000        0.00000                         
ORIGX2      0.000000  1.000000  0.000000        0.00000                         
ORIGX3      0.000000  0.000000  1.000000        0.00000                         
SCALE1      0.011653  0.000000  0.000000        0.00000                         
SCALE2      0.000000  0.006575  0.000000        0.00000                         
SCALE3      0.000000  0.000000  0.005784        0.00000                         
ATOM      1  N   LEU A  31     -25.219  -8.945  20.954  1.00 57.96           N  
ATOM      2  CA  LEU A  31     -24.059  -8.007  20.803  1.00 58.91           C  
ATOM      3  C   LEU A  31     -22.723  -8.762  20.562  1.00 58.95           C  
ATOM      4  O   LEU A  31     -22.706 -10.007  20.509  1.00 59.37           O  
ATOM      5  CB  LEU A  31     -23.949  -7.042  22.010  1.00 59.05           C  
ATOM      6  CG  LEU A  31     -24.973  -5.895  22.098  1.00 58.98           C  
ATOM      7  CD1 LEU A  31     -24.955  -5.221  23.452  1.00 57.34           C  
ATOM      8  CD2 LEU A  31     -24.760  -4.873  20.978  1.00 59.15           C  
ATOM      9  N   LEU A  32     -21.618  -8.018  20.406  1.00 57.89           N  
ATOM     10  CA  LEU A  32     -20.324  -8.619  20.034  1.00 56.34           C  
ATOM     11  C   LEU A  32     -19.089  -8.095  20.830  1.00 55.34           C  
ATOM     12  O   LEU A  32     -19.131  -7.038  21.455  1.00 55.22           O  
ATOM     13  CB  LEU A  32     -20.130  -8.533  18.507  1.00 56.42           C  
ATOM     14  CG  LEU A  32     -21.210  -9.158  17.574  1.00 56.00           C  
ATOM     15  CD1 LEU A  32     -21.245  -8.518  16.188  1.00 54.40           C  
ATOM     16  CD2 LEU A  32     -21.093 -10.693  17.448  1.00 57.07           C  
ATOM     17  N   SER A  33     -18.020  -8.885  20.855  1.00 53.92           N  
ATOM     18  CA  SER A  33     -16.712  -8.422  21.304  1.00 52.08           C  
ATOM     19  C   SER A  33     -16.148  -7.524  20.213  1.00 50.96           C  
ATOM     20  O   SER A  33     -16.218  -7.885  19.027  1.00 50.64           O  
ATOM     21  CB  SER A  33     -15.744  -9.601  21.474  1.00 52.33           C  
ATOM     22  OG  SER A  33     -15.816 -10.157  22.760  1.00 50.98           O  
ATOM     23  N   LEU A  34     -15.588  -6.379  20.608  1.00 48.75           N  
ATOM     24  CA  LEU A  34     -14.846  -5.521  19.696  1.00 47.31           C  
ATOM     25  C   LEU A  34     -13.595  -6.232  19.165  1.00 46.39           C  
ATOM     26  O   LEU A  34     -12.945  -6.975  19.906  1.00 46.61           O  
ATOM     27  CB  LEU A  34     -14.386  -4.261  20.417  1.00 47.71           C  
ATOM     28  CG  LEU A  34     -15.329  -3.178  20.931  1.00 46.23           C  
ATOM     29  CD1 LEU A  34     -14.775  -2.662  22.233  1.00 47.30           C  
ATOM     30  CD2 LEU A  34     -15.421  -2.072  19.945  1.00 47.47           C  
ATOM     31  N   PRO A  35     -13.257  -6.025  17.875  1.00 45.27           N  
ATOM     32  CA  PRO A  35     -11.947  -6.495  17.392  1.00 44.53           C  
ATOM     33  C   PRO A  35     -10.741  -5.979  18.219  1.00 43.73           C  
ATOM     34  O   PRO A  35     -10.567  -4.774  18.406  1.00 43.43           O  
ATOM     35  CB  PRO A  35     -11.882  -5.981  15.939  1.00 44.10           C  
ATOM     36  CG  PRO A  35     -13.144  -5.253  15.686  1.00 43.70           C  
ATOM     37  CD  PRO A  35     -14.112  -5.557  16.773  1.00 44.62           C  
ATOM     38  N   LEU A  36      -9.952  -6.927  18.709  1.00 42.91           N  
ATOM     39  CA  LEU A  36      -8.701  -6.695  19.397  1.00 42.04           C  
ATOM     40  C   LEU A  36      -7.573  -6.549  18.370  1.00 41.29           C  
ATOM     41  O   LEU A  36      -7.369  -7.410  17.547  1.00 41.46           O  
ATOM     42  CB  LEU A  36      -8.437  -7.896  20.312  1.00 41.77           C  
ATOM     43  CG  LEU A  36      -8.105  -7.662  21.787  1.00 41.94           C  
ATOM     44  CD1 LEU A  36      -8.454  -6.220  22.238  1.00 40.92           C  
ATOM     45  CD2 LEU A  36      -8.767  -8.730  22.719  1.00 41.78           C  
ATOM     46  N   VAL A  37      -6.840  -5.458  18.400  1.00 41.14           N  
ATOM     47  CA  VAL A  37      -5.668  -5.343  17.529  1.00 41.72           C  
ATOM     48  C   VAL A  37      -4.358  -5.348  18.332  1.00 41.07           C  
ATOM     49  O   VAL A  37      -3.264  -5.211  17.796  1.00 41.39           O  
ATOM     50  CB  VAL A  37      -5.729  -4.090  16.592  1.00 42.03           C  
ATOM     51  CG1 VAL A  37      -6.912  -4.171  15.667  1.00 42.48           C  
ATOM     52  CG2 VAL A  37      -5.785  -2.816  17.393  1.00 43.12           C  
ATOM     53  N   GLY A  38      -4.486  -5.528  19.627  1.00 40.63           N  
ATOM     54  CA  GLY A  38      -3.359  -5.401  20.503  1.00 40.40           C  
ATOM     55  C   GLY A  38      -3.789  -5.647  21.927  1.00 39.81           C  
ATOM     56  O   GLY A  38      -4.766  -5.068  22.417  1.00 39.31           O  
ATOM     57  N   SER A  39      -3.056  -6.531  22.576  1.00 39.38           N  
ATOM     58  CA  SER A  39      -3.322  -6.853  23.950  1.00 39.73           C  
ATOM     59  C   SER A  39      -2.014  -6.925  24.733  1.00 38.85           C  
ATOM     60  O   SER A  39      -1.064  -7.589  24.310  1.00 39.11           O  
ATOM     61  CB  SER A  39      -4.106  -8.167  24.052  1.00 39.78           C  
ATOM     62  OG  SER A  39      -4.507  -8.399  25.398  1.00 42.92           O  
ATOM     63  N   LEU A  40      -1.958  -6.209  25.854  1.00 37.87           N  
ATOM     64  CA  LEU A  40      -0.857  -6.381  26.817  1.00 36.48           C  
ATOM     65  C   LEU A  40      -1.480  -6.688  28.167  1.00 35.38           C  
ATOM     66  O   LEU A  40      -2.521  -6.137  28.494  1.00 34.78           O  
ATOM     67  CB  LEU A  40       0.110  -5.170  26.861  1.00 36.02           C  
ATOM     68  CG  LEU A  40       0.946  -4.806  25.594  1.00 36.72           C  
ATOM     69  CD1 LEU A  40       1.828  -3.568  25.754  1.00 32.36           C  
ATOM     70  CD2 LEU A  40       1.749  -5.999  24.961  1.00 35.50           C  
ATOM     71  N   PRO A  41      -0.841  -7.578  28.939  1.00 34.79           N  
ATOM     72  CA  PRO A  41      -1.411  -8.052  30.173  1.00 35.16           C  
ATOM     73  C   PRO A  41      -1.184  -7.163  31.394  1.00 35.44           C  
ATOM     74  O   PRO A  41      -1.735  -7.458  32.434  1.00 34.93           O  
ATOM     75  CB  PRO A  41      -0.760  -9.418  30.355  1.00 34.86           C  
ATOM     76  CG  PRO A  41       0.473  -9.379  29.491  1.00 34.21           C  
ATOM     77  CD  PRO A  41       0.486  -8.156  28.705  1.00 34.52           C  
ATOM     78  N   PHE A  42      -0.409  -6.086  31.277  1.00 35.94           N  
ATOM     79  CA  PHE A  42      -0.433  -5.048  32.323  1.00 37.31           C  
ATOM     80  C   PHE A  42      -0.028  -3.714  31.709  1.00 37.67           C  
ATOM     81  O   PHE A  42       0.411  -3.676  30.576  1.00 37.91           O  
ATOM     82  CB  PHE A  42       0.476  -5.410  33.508  1.00 37.30           C  
ATOM     83  CG  PHE A  42       1.845  -5.833  33.077  1.00 39.20           C  
ATOM     84  CD1 PHE A  42       2.662  -4.952  32.353  1.00 38.95           C  
ATOM     85  CD2 PHE A  42       2.289  -7.124  33.313  1.00 39.59           C  
ATOM     86  CE1 PHE A  42       3.906  -5.331  31.904  1.00 41.31           C  
ATOM     87  CE2 PHE A  42       3.550  -7.530  32.862  1.00 42.64           C  
ATOM     88  CZ  PHE A  42       4.371  -6.630  32.166  1.00 43.91           C  
ATOM     89  N   LEU A  43      -0.193  -2.626  32.461  1.00 39.08           N  
ATOM     90  CA  LEU A  43       0.161  -1.265  32.019  1.00 39.87           C  
ATOM     91  C   LEU A  43       1.663  -1.072  31.822  1.00 40.39           C  
ATOM     92  O   LEU A  43       2.447  -1.451  32.698  1.00 40.05           O  
ATOM     93  CB  LEU A  43      -0.325  -0.210  33.018  1.00 39.41           C  
ATOM     94  CG  LEU A  43      -1.784   0.187  33.042  1.00 40.79           C  
ATOM     95  CD1 LEU A  43      -2.105   1.040  34.261  1.00 43.01           C  
ATOM     96  CD2 LEU A  43      -2.125   0.937  31.766  1.00 44.23           C  
ATOM     97  N   PRO A  44       2.062  -0.455  30.681  1.00 41.22           N  
ATOM     98  CA  PRO A  44       3.463  -0.128  30.535  1.00 41.76           C  
ATOM     99  C   PRO A  44       3.801   1.111  31.348  1.00 41.84           C  
ATOM    100  O   PRO A  44       2.938   1.979  31.567  1.00 41.88           O  
ATOM    101  CB  PRO A  44       3.629   0.130  29.030  1.00 42.21           C  
ATOM    102  CG  PRO A  44       2.231   0.238  28.448  1.00 41.81           C  
ATOM    103  CD  PRO A  44       1.251   0.083  29.568  1.00 41.51           C  
ATOM    104  N   ARG A  45       5.050   1.157  31.815  1.00 41.98           N  
ATOM    105  CA  ARG A  45       5.566   2.253  32.637  1.00 42.11           C  
ATOM    106  C   ARG A  45       4.700   2.412  33.912  1.00 41.38           C  
ATOM    107  O   ARG A  45       4.481   3.516  34.430  1.00 41.42           O  
ATOM    108  CB  ARG A  45       5.663   3.554  31.820  1.00 41.79           C  
ATOM    109  CG  ARG A  45       6.401   3.437  30.503  1.00 43.49           C  
ATOM    110  CD  ARG A  45       7.915   3.532  30.705  1.00 46.59           C  
ATOM    111  NE  ARG A  45       8.742   3.561  29.487  1.00 46.19           N  
ATOM    112  CZ  ARG A  45       9.303   2.501  28.891  1.00 46.62           C  
ATOM    113  NH1 ARG A  45       9.120   1.259  29.327  1.00 44.59           N  
ATOM    114  NH2 ARG A  45      10.068   2.692  27.825  1.00 48.54           N  
ATOM    115  N   HIS A  46       4.185   1.282  34.374  1.00 40.45           N  
ATOM    116  CA  HIS A  46       3.440   1.243  35.593  1.00 40.00           C  
ATOM    117  C   HIS A  46       3.923   0.085  36.482  1.00 38.62           C  
ATOM    118  O   HIS A  46       3.757  -1.085  36.142  1.00 38.53           O  
ATOM    119  CB  HIS A  46       1.944   1.207  35.293  1.00 40.81           C  
ATOM    120  CG  HIS A  46       1.092   1.241  36.522  1.00 44.18           C  
ATOM    121  ND1 HIS A  46       0.092   0.320  36.761  1.00 46.71           N  
ATOM    122  CD2 HIS A  46       1.140   2.042  37.614  1.00 45.68           C  
ATOM    123  CE1 HIS A  46      -0.456   0.570  37.937  1.00 48.27           C  
ATOM    124  NE2 HIS A  46       0.164   1.606  38.475  1.00 47.65           N  
ATOM    125  N   GLY A  47       4.558   0.429  37.605  1.00 37.07           N  
ATOM    126  CA  GLY A  47       5.318  -0.544  38.405  1.00 35.16           C  
ATOM    127  C   GLY A  47       6.642  -0.959  37.744  1.00 33.70           C  
ATOM    128  O   GLY A  47       6.918  -0.652  36.598  1.00 32.69           O  
ATOM    129  N   HIS A  48       7.467  -1.676  38.478  1.00 33.20           N  
ATOM    130  CA  HIS A  48       8.681  -2.213  37.911  1.00 32.43           C  
ATOM    131  C   HIS A  48       8.283  -3.436  37.088  1.00 32.47           C  
ATOM    132  O   HIS A  48       7.429  -4.232  37.502  1.00 32.66           O  
ATOM    133  CB  HIS A  48       9.689  -2.587  39.005  1.00 31.77           C  
ATOM    134  CG  HIS A  48      10.154  -1.433  39.866  1.00 30.79           C  
ATOM    135  ND1 HIS A  48       9.919  -0.106  39.562  1.00 28.90           N  
ATOM    136  CD2 HIS A  48      10.906  -1.426  40.997  1.00 27.53           C  
ATOM    137  CE1 HIS A  48      10.489   0.658  40.472  1.00 27.22           C  
ATOM    138  NE2 HIS A  48      11.107  -0.119  41.343  1.00 23.10           N  
ATOM    139  N   MET A  49       8.873  -3.551  35.902  1.00 32.27           N  
ATOM    140  CA  MET A  49       8.596  -4.660  34.993  1.00 32.19           C  
ATOM    141  C   MET A  49       8.928  -6.058  35.496  1.00 30.59           C  
ATOM    142  O   MET A  49       8.160  -6.971  35.276  1.00 30.23           O  
ATOM    143  CB  MET A  49       9.205  -4.420  33.613  1.00 32.91           C  
ATOM    144  CG  MET A  49       8.127  -4.117  32.620  1.00 38.10           C  
ATOM    145  SD  MET A  49       8.574  -4.700  30.986  1.00 50.49           S  
ATOM    146  CE  MET A  49       8.652  -3.132  30.064  1.00 50.24           C  
ATOM    147  N   HIS A  50      10.039  -6.222  36.196  1.00 29.61           N  
ATOM    148  CA  HIS A  50      10.354  -7.502  36.751  1.00 29.12           C  
ATOM    149  C   HIS A  50       9.318  -7.918  37.774  1.00 29.36           C  
ATOM    150  O   HIS A  50       8.956  -9.084  37.875  1.00 29.10           O  
ATOM    151  CB  HIS A  50      11.756  -7.537  37.311  1.00 29.22           C  
ATOM    152  CG  HIS A  50      12.052  -6.467  38.305  1.00 30.90           C  
ATOM    153  ND1 HIS A  50      11.740  -6.587  39.647  1.00 31.56           N  
ATOM    154  CD2 HIS A  50      12.683  -5.276  38.165  1.00 30.14           C  
ATOM    155  CE1 HIS A  50      12.145  -5.502  40.284  1.00 29.66           C  
ATOM    156  NE2 HIS A  50      12.728  -4.699  39.409  1.00 30.24           N  
ATOM    157  N   ASN A  51       8.767  -6.952  38.492  1.00 29.96           N  
ATOM    158  CA  ASN A  51       7.611  -7.279  39.296  1.00 29.22           C  
ATOM    159  C   ASN A  51       6.354  -7.631  38.530  1.00 28.63           C  
ATOM    160  O   ASN A  51       5.740  -8.655  38.819  1.00 29.18           O  
ATOM    161  CB  ASN A  51       7.315  -6.242  40.343  1.00 29.05           C  
ATOM    162  CG  ASN A  51       6.476  -6.814  41.446  1.00 29.78           C  
ATOM    163  OD1 ASN A  51       6.765  -7.906  41.917  1.00 29.58           O  
ATOM    164  ND2 ASN A  51       5.409  -6.107  41.842  1.00 29.09           N  
ATOM    165  N   ASN A  52       5.950  -6.790  37.585  1.00 28.23           N  
ATOM    166  CA  ASN A  52       4.740  -7.068  36.794  1.00 27.63           C  
ATOM    167  C   ASN A  52       4.796  -8.451  36.145  1.00 26.05           C  
ATOM    168  O   ASN A  52       3.829  -9.173  36.159  1.00 25.76           O  
ATOM    169  CB  ASN A  52       4.484  -5.975  35.743  1.00 28.86           C  
ATOM    170  CG  ASN A  52       4.339  -4.584  36.347  1.00 29.45           C  
ATOM    171  OD1 ASN A  52       4.154  -4.446  37.536  1.00 34.80           O  
ATOM    172  ND2 ASN A  52       4.444  -3.560  35.524  1.00 27.55           N  
ATOM    173  N   PHE A  53       5.950  -8.834  35.634  1.00 24.83           N  
ATOM    174  CA  PHE A  53       6.134 -10.186  35.156  1.00 24.37           C  
ATOM    175  C   PHE A  53       5.954 -11.290  36.206  1.00 23.99           C  
ATOM    176  O   PHE A  53       5.439 -12.378  35.913  1.00 23.78           O  
ATOM    177  CB  PHE A  53       7.512 -10.345  34.517  1.00 24.51           C  
ATOM    178  CG  PHE A  53       7.631  -9.785  33.139  1.00 23.99           C  
ATOM    179  CD1 PHE A  53       6.618  -9.932  32.212  1.00 26.02           C  
ATOM    180  CD2 PHE A  53       8.766  -9.103  32.771  1.00 23.21           C  
ATOM    181  CE1 PHE A  53       6.747  -9.406  30.922  1.00 24.53           C  
ATOM    182  CE2 PHE A  53       8.900  -8.587  31.498  1.00 26.04           C  
ATOM    183  CZ  PHE A  53       7.901  -8.747  30.569  1.00 25.73           C  
ATOM    184  N   PHE A  54       6.449 -11.044  37.416  1.00 24.65           N  
ATOM    185  CA  PHE A  54       6.314 -11.986  38.534  1.00 24.36           C  
ATOM    186  C   PHE A  54       4.823 -12.134  38.913  1.00 24.01           C  
ATOM    187  O   PHE A  54       4.298 -13.225  39.047  1.00 22.56           O  
ATOM    188  CB  PHE A  54       7.136 -11.474  39.721  1.00 25.04           C  
ATOM    189  CG  PHE A  54       7.198 -12.422  40.887  1.00 25.61           C  
ATOM    190  CD1 PHE A  54       7.332 -13.787  40.696  1.00 26.83           C  
ATOM    191  CD2 PHE A  54       7.122 -11.950  42.161  1.00 27.11           C  
ATOM    192  CE1 PHE A  54       7.409 -14.655  41.773  1.00 27.90           C  
ATOM    193  CE2 PHE A  54       7.191 -12.821  43.248  1.00 29.01           C  
ATOM    194  CZ  PHE A  54       7.330 -14.168  43.050  1.00 26.98           C  
ATOM    195  N   LYS A  55       4.157 -11.000  39.051  1.00 24.33           N  
ATOM    196  CA  LYS A  55       2.746 -10.980  39.267  1.00 25.20           C  
ATOM    197  C   LYS A  55       1.946 -11.851  38.315  1.00 24.90           C  
ATOM    198  O   LYS A  55       1.012 -12.509  38.788  1.00 25.11           O  
ATOM    199  CB  LYS A  55       2.209  -9.536  39.365  1.00 25.80           C  
ATOM    200  CG  LYS A  55       2.380  -8.944  40.799  1.00 27.96           C  
ATOM    201  CD  LYS A  55       2.210  -7.434  40.843  1.00 29.34           C  
ATOM    202  CE  LYS A  55       0.756  -7.039  40.778  1.00 30.56           C  
ATOM    203  NZ  LYS A  55       0.544  -6.064  39.673  1.00 26.88           N  
ATOM    204  N   LEU A  56       2.292 -11.898  37.015  1.00 24.30           N  
ATOM    205  CA  LEU A  56       1.497 -12.686  36.076  1.00 23.96           C  
ATOM    206  C   LEU A  56       1.733 -14.163  36.196  1.00 24.04           C  
ATOM    207  O   LEU A  56       0.941 -14.935  35.736  1.00 24.82           O  
ATOM    208  CB  LEU A  56       1.696 -12.292  34.638  1.00 24.04           C  
ATOM    209  CG  LEU A  56       1.517 -10.874  34.223  1.00 24.59           C  
ATOM    210  CD1 LEU A  56       2.166 -10.764  32.913  1.00 24.76           C  
ATOM    211  CD2 LEU A  56       0.022 -10.506  34.191  1.00 27.55           C  
ATOM    212  N   GLN A  57       2.813 -14.572  36.815  1.00 25.09           N  
ATOM    213  CA  GLN A  57       2.984 -15.993  37.113  1.00 26.80           C  
ATOM    214  C   GLN A  57       1.754 -16.673  37.741  1.00 28.74           C  
ATOM    215  O   GLN A  57       1.319 -17.717  37.245  1.00 27.90           O  
ATOM    216  CB  GLN A  57       4.277 -16.224  37.889  1.00 26.31           C  
ATOM    217  CG  GLN A  57       5.515 -15.793  37.018  1.00 26.49           C  
ATOM    218  CD  GLN A  57       6.885 -16.151  37.589  1.00 24.94           C  
ATOM    219  OE1 GLN A  57       7.803 -15.371  37.467  1.00 26.52           O  
ATOM    220  NE2 GLN A  57       7.022 -17.321  38.198  1.00 25.07           N  
ATOM    221  N   LYS A  58       1.185 -16.064  38.800  1.00 31.52           N  
ATOM    222  CA  LYS A  58      -0.110 -16.490  39.382  1.00 34.08           C  
ATOM    223  C   LYS A  58      -1.099 -16.959  38.317  1.00 34.61           C  
ATOM    224  O   LYS A  58      -1.692 -18.004  38.457  1.00 35.56           O  
ATOM    225  CB  LYS A  58      -0.776 -15.374  40.200  1.00 34.15           C  
ATOM    226  CG  LYS A  58      -0.350 -15.253  41.685  1.00 36.62           C  
ATOM    227  CD  LYS A  58      -0.671 -13.830  42.255  1.00 38.88           C  
ATOM    228  CE  LYS A  58       0.545 -12.836  42.117  1.00 40.05           C  
ATOM    229  NZ  LYS A  58       0.192 -11.374  42.083  1.00 37.41           N  
ATOM    230  N   LYS A  59      -1.230 -16.193  37.242  1.00 35.60           N  
ATOM    231  CA  LYS A  59      -2.203 -16.436  36.176  1.00 35.75           C  
ATOM    232  C   LYS A  59      -1.736 -17.484  35.169  1.00 35.45           C  
ATOM    233  O   LYS A  59      -2.444 -18.486  34.938  1.00 34.93           O  
ATOM    234  CB  LYS A  59      -2.465 -15.121  35.443  1.00 36.19           C  
ATOM    235  CG  LYS A  59      -3.888 -14.896  35.031  1.00 38.00           C  
ATOM    236  CD  LYS A  59      -4.039 -13.595  34.288  1.00 41.93           C  
ATOM    237  CE  LYS A  59      -5.483 -13.430  33.804  1.00 44.58           C  
ATOM    238  NZ  LYS A  59      -6.331 -13.022  34.948  1.00 44.89           N  
ATOM    239  N   TYR A  60      -0.538 -17.262  34.595  1.00 35.49           N  
ATOM    240  CA  TYR A  60      -0.024 -18.029  33.425  1.00 35.33           C  
ATOM    241  C   TYR A  60       1.076 -19.093  33.629  1.00 34.81           C  
ATOM    242  O   TYR A  60       1.487 -19.739  32.672  1.00 36.12           O  
ATOM    243  CB  TYR A  60       0.414 -17.050  32.329  1.00 35.73           C  
ATOM    244  CG  TYR A  60      -0.640 -16.032  31.952  1.00 36.55           C  
ATOM    245  CD1 TYR A  60      -1.904 -16.435  31.518  1.00 36.73           C  
ATOM    246  CD2 TYR A  60      -0.381 -14.668  32.039  1.00 38.33           C  
ATOM    247  CE1 TYR A  60      -2.882 -15.519  31.198  1.00 37.59           C  
ATOM    248  CE2 TYR A  60      -1.361 -13.724  31.691  1.00 40.07           C  
ATOM    249  CZ  TYR A  60      -2.610 -14.161  31.261  1.00 40.34           C  
ATOM    250  OH  TYR A  60      -3.598 -13.250  30.916  1.00 40.19           O  
ATOM    251  N   GLY A  61       1.543 -19.298  34.858  1.00 34.21           N  
ATOM    252  CA  GLY A  61       2.689 -20.179  35.119  1.00 32.07           C  
ATOM    253  C   GLY A  61       4.059 -19.488  35.121  1.00 30.45           C  
ATOM    254  O   GLY A  61       4.164 -18.276  35.084  1.00 29.59           O  
ATOM    255  N   PRO A  62       5.137 -20.273  35.190  1.00 29.93           N  
ATOM    256  CA  PRO A  62       6.460 -19.618  35.270  1.00 28.81           C  
ATOM    257  C   PRO A  62       7.167 -19.301  33.916  1.00 27.83           C  
ATOM    258  O   PRO A  62       8.322 -18.845  33.919  1.00 26.99           O  
ATOM    259  CB  PRO A  62       7.271 -20.627  36.094  1.00 28.83           C  
ATOM    260  CG  PRO A  62       6.584 -21.955  35.873  1.00 27.85           C  
ATOM    261  CD  PRO A  62       5.175 -21.709  35.559  1.00 29.09           C  
ATOM    262  N   ILE A  63       6.473 -19.532  32.802  1.00 26.58           N  
ATOM    263  CA  ILE A  63       7.042 -19.398  31.467  1.00 26.65           C  
ATOM    264  C   ILE A  63       5.965 -19.069  30.424  1.00 27.13           C  
ATOM    265  O   ILE A  63       4.969 -19.774  30.298  1.00 27.74           O  
ATOM    266  CB  ILE A  63       7.941 -20.623  31.032  1.00 26.56           C  
ATOM    267  CG1 ILE A  63       8.531 -20.366  29.642  1.00 27.59           C  
ATOM    268  CG2 ILE A  63       7.208 -21.958  31.076  1.00 25.30           C  
ATOM    269  CD1 ILE A  63       9.588 -21.326  29.174  1.00 24.45           C  
ATOM    270  N   TYR A  64       6.179 -17.980  29.695  1.00 26.98           N  
ATOM    271  CA  TYR A  64       5.205 -17.434  28.783  1.00 26.17           C  
ATOM    272  C   TYR A  64       5.874 -16.372  27.916  1.00 27.21           C  
ATOM    273  O   TYR A  64       6.963 -15.882  28.231  1.00 26.24           O  
ATOM    274  CB  TYR A  64       4.027 -16.829  29.532  1.00 25.57           C  
ATOM    275  CG  TYR A  64       4.388 -15.775  30.562  1.00 22.47           C  
ATOM    276  CD1 TYR A  64       4.642 -14.487  30.180  1.00 19.72           C  
ATOM    277  CD2 TYR A  64       4.445 -16.082  31.905  1.00 20.56           C  
ATOM    278  CE1 TYR A  64       4.970 -13.529  31.075  1.00 21.60           C  
ATOM    279  CE2 TYR A  64       4.742 -15.116  32.846  1.00 22.53           C  
ATOM    280  CZ  TYR A  64       5.011 -13.834  32.417  1.00 23.10           C  
ATOM    281  OH  TYR A  64       5.313 -12.837  33.289  1.00 22.15           O  
ATOM    282  N   SER A  65       5.206 -16.033  26.822  1.00 28.22           N  
ATOM    283  CA  SER A  65       5.816 -15.269  25.800  1.00 29.98           C  
ATOM    284  C   SER A  65       4.968 -14.077  25.437  1.00 31.50           C  
ATOM    285  O   SER A  65       3.784 -14.042  25.697  1.00 31.80           O  
ATOM    286  CB  SER A  65       6.119 -16.141  24.581  1.00 29.59           C  
ATOM    287  OG  SER A  65       4.960 -16.587  23.897  1.00 30.03           O  
ATOM    288  N   VAL A  66       5.618 -13.104  24.827  1.00 33.38           N  
ATOM    289  CA  VAL A  66       5.013 -11.879  24.344  1.00 35.34           C  
ATOM    290  C   VAL A  66       5.450 -11.600  22.856  1.00 36.74           C  
ATOM    291  O   VAL A  66       6.530 -12.007  22.426  1.00 36.51           O  
ATOM    292  CB  VAL A  66       5.389 -10.744  25.309  1.00 35.30           C  
ATOM    293  CG1 VAL A  66       5.348  -9.416  24.629  1.00 35.62           C  
ATOM    294  CG2 VAL A  66       4.465 -10.768  26.543  1.00 35.19           C  
ATOM    295  N   ARG A  67       4.584 -10.973  22.066  1.00 38.54           N  
ATOM    296  CA  ARG A  67       4.935 -10.578  20.704  1.00 40.92           C  
ATOM    297  C   ARG A  67       4.866  -9.058  20.548  1.00 41.57           C  
ATOM    298  O   ARG A  67       3.911  -8.434  21.017  1.00 41.46           O  
ATOM    299  CB  ARG A  67       4.037 -11.276  19.651  1.00 41.57           C  
ATOM    300  CG  ARG A  67       4.725 -11.470  18.256  1.00 44.49           C  
ATOM    301  CD  ARG A  67       3.792 -11.923  17.100  1.00 49.07           C  
ATOM    302  NE  ARG A  67       3.276 -10.774  16.353  1.00 52.15           N  
ATOM    303  CZ  ARG A  67       2.841 -10.786  15.095  1.00 53.58           C  
ATOM    304  NH1 ARG A  67       2.836 -11.891  14.358  1.00 53.39           N  
ATOM    305  NH2 ARG A  67       2.412  -9.656  14.569  1.00 55.11           N  
ATOM    306  N   MET A  68       5.882  -8.481  19.893  1.00 42.81           N  
ATOM    307  CA  MET A  68       5.932  -7.061  19.515  1.00 44.05           C  
ATOM    308  C   MET A  68       6.431  -7.025  18.098  1.00 44.86           C  
ATOM    309  O   MET A  68       7.582  -7.433  17.848  1.00 45.37           O  
ATOM    310  CB  MET A  68       6.931  -6.299  20.389  1.00 44.42           C  
ATOM    311  CG  MET A  68       6.712  -6.461  21.886  1.00 46.63           C  
ATOM    312  SD  MET A  68       5.279  -5.534  22.521  1.00 50.80           S  
ATOM    313  CE  MET A  68       4.538  -6.771  23.582  1.00 49.79           C  
ATOM    314  N   GLY A  69       5.596  -6.554  17.164  1.00 45.53           N  
ATOM    315  CA  GLY A  69       5.914  -6.645  15.711  1.00 45.55           C  
ATOM    316  C   GLY A  69       6.333  -8.065  15.306  1.00 45.73           C  
ATOM    317  O   GLY A  69       5.587  -9.030  15.545  1.00 45.98           O  
ATOM    318  N   THR A  70       7.525  -8.220  14.722  1.00 45.57           N  
ATOM    319  CA  THR A  70       7.996  -9.581  14.402  1.00 45.58           C  
ATOM    320  C   THR A  70       8.516 -10.367  15.629  1.00 44.34           C  
ATOM    321  O   THR A  70       8.434 -11.589  15.632  1.00 44.31           O  
ATOM    322  CB  THR A  70       9.059  -9.650  13.243  1.00 45.97           C  
ATOM    323  OG1 THR A  70       9.195  -8.380  12.586  1.00 46.98           O  
ATOM    324  CG2 THR A  70       8.683 -10.738  12.230  1.00 46.19           C  
ATOM    325  N   LYS A  71       9.011  -9.674  16.660  1.00 42.97           N  
ATOM    326  CA  LYS A  71       9.747 -10.300  17.784  1.00 41.61           C  
ATOM    327  C   LYS A  71       8.898 -11.067  18.819  1.00 40.77           C  
ATOM    328  O   LYS A  71       7.955 -10.511  19.356  1.00 40.54           O  
ATOM    329  CB  LYS A  71      10.569  -9.246  18.542  1.00 41.72           C  
ATOM    330  CG  LYS A  71      11.982  -9.023  18.062  1.00 42.85           C  
ATOM    331  CD  LYS A  71      12.096  -7.728  17.225  1.00 44.20           C  
ATOM    332  CE  LYS A  71      13.532  -7.195  17.223  1.00 45.38           C  
ATOM    333  NZ  LYS A  71      13.494  -5.712  17.074  1.00 45.47           N  
ATOM    334  N   THR A  72       9.256 -12.326  19.107  1.00 39.54           N  
ATOM    335  CA  THR A  72       8.771 -13.038  20.293  1.00 38.45           C  
ATOM    336  C   THR A  72       9.790 -12.993  21.425  1.00 37.22           C  
ATOM    337  O   THR A  72      10.984 -13.089  21.200  1.00 37.13           O  
ATOM    338  CB  THR A  72       8.427 -14.520  20.008  1.00 38.74           C  
ATOM    339  OG1 THR A  72       7.600 -14.589  18.849  1.00 40.58           O  
ATOM    340  CG2 THR A  72       7.677 -15.180  21.205  1.00 37.64           C  
ATOM    341  N   THR A  73       9.290 -12.854  22.645  1.00 36.06           N  
ATOM    342  CA  THR A  73      10.111 -12.840  23.834  1.00 35.18           C  
ATOM    343  C   THR A  73       9.571 -13.842  24.851  1.00 34.56           C  
ATOM    344  O   THR A  73       8.389 -13.839  25.179  1.00 34.16           O  
ATOM    345  CB  THR A  73      10.149 -11.453  24.477  1.00 34.74           C  
ATOM    346  OG1 THR A  73      10.568 -10.517  23.512  1.00 36.73           O  
ATOM    347  CG2 THR A  73      11.149 -11.407  25.588  1.00 35.96           C  
ATOM    348  N   VAL A  74      10.455 -14.696  25.346  1.00 33.78           N  
ATOM    349  CA  VAL A  74      10.124 -15.609  26.410  1.00 33.10           C  
ATOM    350  C   VAL A  74      10.603 -15.037  27.759  1.00 32.55           C  
ATOM    351  O   VAL A  74      11.679 -14.501  27.836  1.00 31.38           O  
ATOM    352  CB  VAL A  74      10.684 -17.004  26.119  1.00 32.67           C  
ATOM    353  CG1 VAL A  74      10.354 -17.940  27.225  1.00 32.43           C  
ATOM    354  CG2 VAL A  74      10.106 -17.502  24.833  1.00 32.87           C  
ATOM    355  N   ILE A  75       9.739 -15.118  28.779  1.00 32.88           N  
ATOM    356  CA  ILE A  75      10.049 -14.755  30.180  1.00 33.25           C  
ATOM    357  C   ILE A  75       9.966 -16.006  31.121  1.00 33.23           C  
ATOM    358  O   ILE A  75       8.971 -16.721  31.157  1.00 32.54           O  
ATOM    359  CB  ILE A  75       9.134 -13.589  30.706  1.00 32.84           C  
ATOM    360  CG1 ILE A  75       9.395 -12.278  29.977  1.00 31.94           C  
ATOM    361  CG2 ILE A  75       9.356 -13.347  32.180  1.00 34.40           C  
ATOM    362  CD1 ILE A  75       8.600 -12.105  28.738  1.00 30.70           C  
ATOM    363  N   VAL A  76      11.037 -16.245  31.862  1.00 33.89           N  
ATOM    364  CA  VAL A  76      11.189 -17.438  32.682  1.00 34.70           C  
ATOM    365  C   VAL A  76      11.271 -17.032  34.135  1.00 35.33           C  
ATOM    366  O   VAL A  76      12.115 -16.234  34.511  1.00 36.80           O  
ATOM    367  CB  VAL A  76      12.483 -18.219  32.318  1.00 34.46           C  
ATOM    368  CG1 VAL A  76      12.755 -19.289  33.345  1.00 34.36           C  
ATOM    369  CG2 VAL A  76      12.393 -18.823  30.890  1.00 33.87           C  
ATOM    370  N   GLY A  77      10.405 -17.565  34.976  1.00 35.59           N  
ATOM    371  CA  GLY A  77      10.459 -17.156  36.373  1.00 35.54           C  
ATOM    372  C   GLY A  77      10.537 -18.255  37.420  1.00 35.55           C  
ATOM    373  O   GLY A  77       9.897 -18.146  38.433  1.00 35.81           O  
ATOM    374  N   HIS A  78      11.314 -19.308  37.179  1.00 35.95           N  
ATOM    375  CA  HIS A  78      11.464 -20.430  38.121  1.00 35.39           C  
ATOM    376  C   HIS A  78      12.840 -21.066  37.950  1.00 35.23           C  
ATOM    377  O   HIS A  78      13.306 -21.244  36.805  1.00 35.45           O  
ATOM    378  CB  HIS A  78      10.370 -21.456  37.889  1.00 35.64           C  
ATOM    379  CG  HIS A  78      10.266 -22.500  38.953  1.00 34.70           C  
ATOM    380  ND1 HIS A  78      10.720 -23.789  38.773  1.00 32.96           N  
ATOM    381  CD2 HIS A  78       9.719 -22.462  40.188  1.00 32.99           C  
ATOM    382  CE1 HIS A  78      10.460 -24.497  39.851  1.00 30.76           C  
ATOM    383  NE2 HIS A  78       9.851 -23.717  40.723  1.00 31.19           N  
ATOM    384  N   HIS A  79      13.461 -21.406  39.083  1.00 34.83           N  
ATOM    385  CA  HIS A  79      14.890 -21.723  39.156  1.00 34.92           C  
ATOM    386  C   HIS A  79      15.259 -22.925  38.356  1.00 34.94           C  
ATOM    387  O   HIS A  79      16.335 -22.947  37.765  1.00 34.43           O  
ATOM    388  CB  HIS A  79      15.397 -21.895  40.589  1.00 35.14           C  
ATOM    389  CG  HIS A  79      14.770 -23.028  41.326  1.00 35.78           C  
ATOM    390  ND1 HIS A  79      15.276 -24.308  41.286  1.00 38.91           N  
ATOM    391  CD2 HIS A  79      13.665 -23.082  42.103  1.00 36.56           C  
ATOM    392  CE1 HIS A  79      14.518 -25.102  42.020  1.00 39.94           C  
ATOM    393  NE2 HIS A  79      13.537 -24.380  42.532  1.00 40.56           N  
ATOM    394  N   GLN A  80      14.361 -23.909  38.324  1.00 35.27           N  
ATOM    395  CA  GLN A  80      14.524 -25.072  37.424  1.00 35.69           C  
ATOM    396  C   GLN A  80      14.594 -24.687  35.919  1.00 34.31           C  
ATOM    397  O   GLN A  80      15.568 -25.056  35.234  1.00 33.85           O  
ATOM    398  CB  GLN A  80      13.477 -26.174  37.692  1.00 35.56           C  
ATOM    399  CG  GLN A  80      13.859 -27.528  37.124  1.00 39.66           C  
ATOM    400  CD  GLN A  80      13.590 -28.668  38.106  1.00 46.27           C  
ATOM    401  OE1 GLN A  80      12.553 -28.687  38.804  1.00 47.82           O  
ATOM    402  NE2 GLN A  80      14.535 -29.615  38.187  1.00 45.10           N  
ATOM    403  N   LEU A  81      13.590 -23.945  35.425  1.00 33.29           N  
ATOM    404  CA  LEU A  81      13.543 -23.594  33.973  1.00 31.92           C  
ATOM    405  C   LEU A  81      14.644 -22.619  33.620  1.00 31.36           C  
ATOM    406  O   LEU A  81      15.199 -22.689  32.539  1.00 31.85           O  
ATOM    407  CB  LEU A  81      12.202 -23.024  33.539  1.00 31.19           C  
ATOM    408  CG  LEU A  81      10.933 -23.800  33.833  1.00 30.14           C  
ATOM    409  CD1 LEU A  81       9.642 -22.970  33.539  1.00 25.28           C  
ATOM    410  CD2 LEU A  81      10.971 -25.096  33.086  1.00 28.95           C  
ATOM    411  N   ALA A  82      14.973 -21.735  34.559  1.00 30.58           N  
ATOM    412  CA  ALA A  82      16.149 -20.878  34.437  1.00 29.83           C  
ATOM    413  C   ALA A  82      17.471 -21.673  34.358  1.00 28.87           C  
ATOM    414  O   ALA A  82      18.361 -21.313  33.631  1.00 28.78           O  
ATOM    415  CB  ALA A  82      16.172 -19.822  35.595  1.00 28.90           C  
ATOM    416  N   LYS A  83      17.586 -22.759  35.111  1.00 29.40           N  
ATOM    417  CA  LYS A  83      18.810 -23.544  35.106  1.00 29.60           C  
ATOM    418  C   LYS A  83      18.944 -24.337  33.814  1.00 29.87           C  
ATOM    419  O   LYS A  83      20.048 -24.677  33.411  1.00 28.92           O  
ATOM    420  CB  LYS A  83      18.953 -24.410  36.341  1.00 29.00           C  
ATOM    421  CG  LYS A  83      19.575 -23.652  37.471  1.00 30.96           C  
ATOM    422  CD  LYS A  83      19.445 -24.357  38.815  1.00 35.42           C  
ATOM    423  CE  LYS A  83      19.962 -23.454  39.924  1.00 37.99           C  
ATOM    424  NZ  LYS A  83      19.705 -23.944  41.333  1.00 40.18           N  
ATOM    425  N   GLU A  84      17.804 -24.588  33.164  1.00 30.45           N  
ATOM    426  CA  GLU A  84      17.795 -25.105  31.828  1.00 30.38           C  
ATOM    427  C   GLU A  84      18.361 -24.098  30.796  1.00 30.12           C  
ATOM    428  O   GLU A  84      19.128 -24.481  29.917  1.00 29.61           O  
ATOM    429  CB  GLU A  84      16.406 -25.561  31.456  1.00 30.63           C  
ATOM    430  CG  GLU A  84      16.373 -26.361  30.168  1.00 32.38           C  
ATOM    431  CD  GLU A  84      15.019 -26.976  29.880  1.00 35.75           C  
ATOM    432  OE1 GLU A  84      14.089 -26.801  30.723  1.00 37.33           O  
ATOM    433  OE2 GLU A  84      14.883 -27.622  28.809  1.00 33.76           O  
ATOM    434  N   VAL A  85      18.010 -22.822  30.916  1.00 29.65           N  
ATOM    435  CA  VAL A  85      18.455 -21.826  29.934  1.00 29.73           C  
ATOM    436  C   VAL A  85      19.933 -21.476  30.114  1.00 29.56           C  
ATOM    437  O   VAL A  85      20.696 -21.375  29.126  1.00 28.07           O  
ATOM    438  CB  VAL A  85      17.569 -20.517  29.972  1.00 30.22           C  
ATOM    439  CG1 VAL A  85      18.183 -19.340  29.147  1.00 27.20           C  
ATOM    440  CG2 VAL A  85      16.134 -20.828  29.528  1.00 30.66           C  
ATOM    441  N   LEU A  86      20.295 -21.288  31.391  1.00 29.35           N  
ATOM    442  CA  LEU A  86      21.593 -20.778  31.783  1.00 29.47           C  
ATOM    443  C   LEU A  86      22.691 -21.835  31.781  1.00 29.61           C  
ATOM    444  O   LEU A  86      23.798 -21.545  31.360  1.00 29.05           O  
ATOM    445  CB  LEU A  86      21.503 -20.095  33.164  1.00 29.88           C  
ATOM    446  CG  LEU A  86      20.716 -18.782  33.260  1.00 27.86           C  
ATOM    447  CD1 LEU A  86      20.820 -18.276  34.648  1.00 22.72           C  
ATOM    448  CD2 LEU A  86      21.225 -17.754  32.255  1.00 24.75           C  
ATOM    449  N   ILE A  87      22.378 -23.039  32.267  1.00 30.73           N  
ATOM    450  CA  ILE A  87      23.362 -24.138  32.399  1.00 31.96           C  
ATOM    451  C   ILE A  87      23.216 -25.259  31.361  1.00 32.53           C  
ATOM    452  O   ILE A  87      24.019 -25.321  30.428  1.00 32.49           O  
ATOM    453  CB  ILE A  87      23.482 -24.734  33.850  1.00 31.79           C  
ATOM    454  CG1 ILE A  87      23.753 -23.614  34.882  1.00 31.57           C  
ATOM    455  CG2 ILE A  87      24.621 -25.775  33.879  1.00 31.80           C  
ATOM    456  CD1 ILE A  87      23.195 -23.826  36.323  1.00 26.04           C  
ATOM    457  N   LYS A  88      22.190 -26.104  31.528  1.00 33.66           N  
ATOM    458  CA  LYS A  88      21.957 -27.333  30.736  1.00 34.62           C  
ATOM    459  C   LYS A  88      21.994 -27.106  29.201  1.00 34.38           C  
ATOM    460  O   LYS A  88      22.602 -27.854  28.461  1.00 33.40           O  
ATOM    461  CB  LYS A  88      20.650 -27.994  31.178  1.00 34.44           C  
ATOM    462  CG  LYS A  88      20.764 -29.519  31.358  1.00 40.55           C  
ATOM    463  CD  LYS A  88      19.381 -30.173  31.644  1.00 46.69           C  
ATOM    464  CE  LYS A  88      19.193 -31.567  30.940  1.00 47.74           C  
ATOM    465  NZ  LYS A  88      19.961 -32.670  31.605  1.00 47.25           N  
ATOM    466  N   LYS A  89      21.358 -26.031  28.763  1.00 34.91           N  
ATOM    467  CA  LYS A  89      21.381 -25.616  27.391  1.00 34.97           C  
ATOM    468  C   LYS A  89      22.101 -24.292  27.251  1.00 35.38           C  
ATOM    469  O   LYS A  89      21.827 -23.530  26.323  1.00 34.51           O  
ATOM    470  CB  LYS A  89      19.977 -25.522  26.859  1.00 34.96           C  
ATOM    471  CG  LYS A  89      19.533 -26.803  26.231  1.00 37.14           C  
ATOM    472  CD  LYS A  89      18.051 -27.039  26.373  1.00 39.44           C  
ATOM    473  CE  LYS A  89      17.689 -28.449  25.910  1.00 41.69           C  
ATOM    474  NZ  LYS A  89      16.242 -28.692  26.008  1.00 41.99           N  
ATOM    475  N   GLY A  90      23.032 -24.034  28.177  1.00 35.54           N  
ATOM    476  CA  GLY A  90      23.915 -22.885  28.101  1.00 36.15           C  
ATOM    477  C   GLY A  90      24.205 -22.380  26.688  1.00 36.97           C  
ATOM    478  O   GLY A  90      23.808 -21.277  26.339  1.00 37.85           O  
ATOM    479  N   LYS A  91      24.896 -23.164  25.865  1.00 36.96           N  
ATOM    480  CA  LYS A  91      25.324 -22.660  24.545  1.00 37.09           C  
ATOM    481  C   LYS A  91      24.152 -22.320  23.605  1.00 36.48           C  
ATOM    482  O   LYS A  91      24.286 -21.457  22.751  1.00 36.79           O  
ATOM    483  CB  LYS A  91      26.302 -23.629  23.863  1.00 37.50           C  
ATOM    484  CG  LYS A  91      27.203 -24.396  24.819  1.00 39.65           C  
ATOM    485  CD  LYS A  91      28.669 -24.312  24.435  1.00 42.91           C  
ATOM    486  CE  LYS A  91      29.554 -24.628  25.643  1.00 45.41           C  
ATOM    487  NZ  LYS A  91      30.902 -25.042  25.169  1.00 46.57           N  
ATOM    488  N   ASP A  92      23.017 -23.007  23.777  1.00 36.19           N  
ATOM    489  CA  ASP A  92      21.792 -22.794  22.999  1.00 35.70           C  
ATOM    490  C   ASP A  92      21.211 -21.390  23.227  1.00 35.28           C  
ATOM    491  O   ASP A  92      20.660 -20.792  22.297  1.00 35.17           O  
ATOM    492  CB  ASP A  92      20.691 -23.827  23.354  1.00 35.99           C  
ATOM    493  CG  ASP A  92      21.052 -25.298  23.015  1.00 36.03           C  
ATOM    494  OD1 ASP A  92      22.139 -25.579  22.481  1.00 35.93           O  
ATOM    495  OD2 ASP A  92      20.194 -26.179  23.293  1.00 35.71           O  
ATOM    496  N   PHE A  93      21.347 -20.904  24.474  1.00 34.83           N  
ATOM    497  CA  PHE A  93      20.764 -19.635  24.963  1.00 34.07           C  
ATOM    498  C   PHE A  93      21.778 -18.517  25.287  1.00 33.76           C  
ATOM    499  O   PHE A  93      21.432 -17.465  25.813  1.00 33.02           O  
ATOM    500  CB  PHE A  93      19.800 -19.889  26.117  1.00 33.06           C  
ATOM    501  CG  PHE A  93      18.612 -20.695  25.711  1.00 32.27           C  
ATOM    502  CD1 PHE A  93      17.623 -20.146  24.897  1.00 32.69           C  
ATOM    503  CD2 PHE A  93      18.489 -22.018  26.094  1.00 29.84           C  
ATOM    504  CE1 PHE A  93      16.532 -20.906  24.493  1.00 30.87           C  
ATOM    505  CE2 PHE A  93      17.420 -22.772  25.679  1.00 28.19           C  
ATOM    506  CZ  PHE A  93      16.443 -22.219  24.887  1.00 28.52           C  
ATOM    507  N   SER A  94      23.010 -18.736  24.878  1.00 33.32           N  
ATOM    508  CA  SER A  94      24.085 -17.840  25.196  1.00 33.71           C  
ATOM    509  C   SER A  94      24.199 -16.611  24.280  1.00 33.25           C  
ATOM    510  O   SER A  94      25.169 -15.875  24.362  1.00 32.27           O  
ATOM    511  CB  SER A  94      25.380 -18.626  25.160  1.00 34.06           C  
ATOM    512  OG  SER A  94      25.588 -19.169  23.870  1.00 35.99           O  
ATOM    513  N   GLY A  95      23.210 -16.387  23.417  1.00 33.28           N  
ATOM    514  CA  GLY A  95      23.243 -15.237  22.523  1.00 33.68           C  
ATOM    515  C   GLY A  95      22.603 -13.966  23.065  1.00 33.63           C  
ATOM    516  O   GLY A  95      21.785 -14.028  23.952  1.00 33.93           O  
ATOM    517  N   ARG A  96      22.947 -12.815  22.506  1.00 33.74           N  
ATOM    518  CA  ARG A  96      22.333 -11.565  22.912  1.00 33.86           C  
ATOM    519  C   ARG A  96      21.482 -11.004  21.806  1.00 34.95           C  
ATOM    520  O   ARG A  96      21.886 -11.010  20.661  1.00 35.09           O  
ATOM    521  CB  ARG A  96      23.389 -10.518  23.283  1.00 33.46           C  
ATOM    522  CG  ARG A  96      24.210 -10.829  24.505  1.00 30.34           C  
ATOM    523  CD  ARG A  96      23.417 -10.971  25.748  1.00 27.30           C  
ATOM    524  NE  ARG A  96      24.331 -11.005  26.876  1.00 27.04           N  
ATOM    525  CZ  ARG A  96      24.051 -11.426  28.103  1.00 23.58           C  
ATOM    526  NH1 ARG A  96      22.857 -11.894  28.411  1.00 19.89           N  
ATOM    527  NH2 ARG A  96      25.010 -11.395  29.018  1.00 24.86           N  
ATOM    528  N   PRO A  97      20.301 -10.484  22.148  1.00 36.35           N  
ATOM    529  CA  PRO A  97      19.514  -9.836  21.113  1.00 37.00           C  
ATOM    530  C   PRO A  97      20.095  -8.496  20.726  1.00 37.62           C  
ATOM    531  O   PRO A  97      20.891  -7.913  21.447  1.00 37.68           O  
ATOM    532  CB  PRO A  97      18.139  -9.650  21.777  1.00 36.78           C  
ATOM    533  CG  PRO A  97      18.442  -9.525  23.196  1.00 36.96           C  
ATOM    534  CD  PRO A  97      19.599 -10.480  23.448  1.00 36.54           C  
ATOM    535  N   GLN A  98      19.655  -8.013  19.583  1.00 39.10           N  
ATOM    536  CA  GLN A  98      20.126  -6.778  19.029  1.00 40.21           C  
ATOM    537  C   GLN A  98      19.177  -5.654  19.419  1.00 39.92           C  
ATOM    538  O   GLN A  98      17.999  -5.751  19.176  1.00 39.78           O  
ATOM    539  CB  GLN A  98      20.218  -6.959  17.510  1.00 40.73           C  
ATOM    540  CG  GLN A  98      21.083  -5.956  16.826  1.00 43.55           C  
ATOM    541  CD  GLN A  98      20.275  -5.043  15.948  1.00 47.99           C  
ATOM    542  OE1 GLN A  98      20.262  -5.228  14.721  1.00 51.77           O  
ATOM    543  NE2 GLN A  98      19.570  -4.069  16.552  1.00 45.23           N  
ATOM    544  N   MET A  99      19.686  -4.606  20.063  1.00 40.39           N  
ATOM    545  CA  MET A  99      18.859  -3.422  20.363  1.00 40.53           C  
ATOM    546  C   MET A  99      19.542  -2.175  19.824  1.00 39.99           C  
ATOM    547  O   MET A  99      20.734  -2.015  19.981  1.00 40.57           O  
ATOM    548  CB  MET A  99      18.592  -3.275  21.864  1.00 40.35           C  
ATOM    549  CG  MET A  99      17.540  -4.205  22.395  1.00 43.05           C  
ATOM    550  SD  MET A  99      17.380  -4.282  24.207  1.00 47.82           S  
ATOM    551  CE  MET A  99      16.624  -2.686  24.644  1.00 46.57           C  
ATOM    552  N   ALA A 100      18.793  -1.284  19.199  1.00 39.59           N  
ATOM    553  CA  ALA A 100      19.395  -0.096  18.610  1.00 39.20           C  
ATOM    554  C   ALA A 100      20.252   0.685  19.629  1.00 38.88           C  
ATOM    555  O   ALA A 100      21.210   1.392  19.264  1.00 38.35           O  
ATOM    556  CB  ALA A 100      18.315   0.785  17.974  1.00 39.04           C  
ATOM    557  N   THR A 101      19.917   0.501  20.904  1.00 38.65           N  
ATOM    558  CA  THR A 101      20.469   1.272  22.009  1.00 38.20           C  
ATOM    559  C   THR A 101      21.791   0.641  22.480  1.00 38.28           C  
ATOM    560  O   THR A 101      22.797   1.318  22.725  1.00 37.19           O  
ATOM    561  CB  THR A 101      19.376   1.435  23.109  1.00 38.29           C  
ATOM    562  OG1 THR A 101      19.717   2.488  24.012  1.00 39.03           O  
ATOM    563  CG2 THR A 101      19.100   0.149  23.866  1.00 37.58           C  
ATOM    564  N   LEU A 102      21.781  -0.684  22.555  1.00 38.93           N  
ATOM    565  CA  LEU A 102      22.994  -1.463  22.759  1.00 39.31           C  
ATOM    566  C   LEU A 102      23.993  -1.376  21.589  1.00 39.50           C  
ATOM    567  O   LEU A 102      25.212  -1.370  21.810  1.00 39.46           O  
ATOM    568  CB  LEU A 102      22.643  -2.914  22.992  1.00 39.19           C  
ATOM    569  CG  LEU A 102      21.657  -3.273  24.089  1.00 40.48           C  
ATOM    570  CD1 LEU A 102      21.424  -4.808  24.025  1.00 40.18           C  
ATOM    571  CD2 LEU A 102      22.060  -2.775  25.495  1.00 38.99           C  
ATOM    572  N   ASP A 103      23.484  -1.327  20.358  1.00 39.59           N  
ATOM    573  CA  ASP A 103      24.337  -1.142  19.197  1.00 39.86           C  
ATOM    574  C   ASP A 103      25.239   0.067  19.447  1.00 39.50           C  
ATOM    575  O   ASP A 103      26.422   0.052  19.103  1.00 40.23           O  
ATOM    576  CB  ASP A 103      23.515  -0.926  17.918  1.00 40.62           C  
ATOM    577  CG  ASP A 103      22.972  -2.222  17.321  1.00 42.23           C  
ATOM    578  OD1 ASP A 103      23.369  -3.312  17.789  1.00 44.43           O  
ATOM    579  OD2 ASP A 103      22.146  -2.141  16.378  1.00 43.13           O  
ATOM    580  N   ILE A 104      24.694   1.109  20.058  1.00 38.54           N  
ATOM    581  CA  ILE A 104      25.477   2.304  20.288  1.00 37.50           C  
ATOM    582  C   ILE A 104      26.479   2.113  21.421  1.00 37.40           C  
ATOM    583  O   ILE A 104      27.651   2.381  21.253  1.00 37.90           O  
ATOM    584  CB  ILE A 104      24.579   3.517  20.538  1.00 37.25           C  
ATOM    585  CG1 ILE A 104      23.801   3.840  19.268  1.00 35.00           C  
ATOM    586  CG2 ILE A 104      25.420   4.719  21.021  1.00 36.80           C  
ATOM    587  CD1 ILE A 104      22.582   4.561  19.549  1.00 32.49           C  
ATOM    588  N   ALA A 105      26.000   1.656  22.566  1.00 36.98           N  
ATOM    589  CA  ALA A 105      26.817   1.405  23.729  1.00 36.55           C  
ATOM    590  C   ALA A 105      27.978   0.418  23.464  1.00 36.92           C  
ATOM    591  O   ALA A 105      28.987   0.433  24.156  1.00 36.32           O  
ATOM    592  CB  ALA A 105      25.922   0.876  24.849  1.00 36.15           C  
ATOM    593  N   SER A 106      27.836  -0.446  22.469  1.00 37.43           N  
ATOM    594  CA  SER A 106      28.804  -1.518  22.297  1.00 38.13           C  
ATOM    595  C   SER A 106      29.577  -1.385  20.990  1.00 38.64           C  
ATOM    596  O   SER A 106      30.268  -2.337  20.586  1.00 38.20           O  
ATOM    597  CB  SER A 106      28.133  -2.902  22.416  1.00 38.19           C  
ATOM    598  OG  SER A 106      27.112  -3.054  21.445  1.00 36.52           O  
ATOM    599  N   ASN A 107      29.454  -0.203  20.361  1.00 38.74           N  
ATOM    600  CA  ASN A 107      30.071   0.122  19.075  1.00 39.42           C  
ATOM    601  C   ASN A 107      29.778  -0.941  17.990  1.00 40.04           C  
ATOM    602  O   ASN A 107      30.699  -1.478  17.381  1.00 40.19           O  
ATOM    603  CB  ASN A 107      31.591   0.327  19.232  1.00 39.11           C  
ATOM    604  CG  ASN A 107      31.956   1.452  20.212  1.00 39.19           C  
ATOM    605  OD1 ASN A 107      31.470   2.566  20.093  1.00 37.22           O  
ATOM    606  ND2 ASN A 107      32.867   1.158  21.160  1.00 40.22           N  
ATOM    607  N   ASN A 108      28.493  -1.227  17.769  1.00 40.44           N  
ATOM    608  CA  ASN A 108      28.008  -2.281  16.859  1.00 40.50           C  
ATOM    609  C   ASN A 108      28.420  -3.703  17.333  1.00 40.36           C  
ATOM    610  O   ASN A 108      29.180  -4.430  16.669  1.00 40.70           O  
ATOM    611  CB  ASN A 108      28.308  -1.967  15.353  1.00 40.27           C  
ATOM    612  CG  ASN A 108      27.572  -0.697  14.838  1.00 42.17           C  
ATOM    613  OD1 ASN A 108      26.404  -0.427  15.193  1.00 45.22           O  
ATOM    614  ND2 ASN A 108      28.257   0.086  14.007  1.00 41.12           N  
ATOM    615  N   ARG A 109      27.915  -4.062  18.510  1.00 40.01           N  
ATOM    616  CA  ARG A 109      28.029  -5.411  19.096  1.00 40.08           C  
ATOM    617  C   ARG A 109      29.444  -5.956  19.501  1.00 39.52           C  
ATOM    618  O   ARG A 109      29.700  -7.165  19.482  1.00 39.68           O  
ATOM    619  CB  ARG A 109      27.255  -6.421  18.243  1.00 40.43           C  
ATOM    620  CG  ARG A 109      25.784  -6.550  18.594  1.00 42.30           C  
ATOM    621  CD  ARG A 109      24.937  -6.749  17.346  1.00 46.83           C  
ATOM    622  NE  ARG A 109      24.922  -5.506  16.574  1.00 49.67           N  
ATOM    623  CZ  ARG A 109      25.129  -5.412  15.264  1.00 51.62           C  
ATOM    624  NH1 ARG A 109      25.326  -6.520  14.545  1.00 51.62           N  
ATOM    625  NH2 ARG A 109      25.113  -4.207  14.680  1.00 50.31           N  
ATOM    626  N   LYS A 110      30.354  -5.078  19.891  1.00 38.63           N  
ATOM    627  CA  LYS A 110      31.666  -5.549  20.305  1.00 38.03           C  
ATOM    628  C   LYS A 110      31.694  -5.685  21.841  1.00 37.14           C  
ATOM    629  O   LYS A 110      30.655  -5.629  22.492  1.00 36.63           O  
ATOM    630  CB  LYS A 110      32.781  -4.653  19.720  1.00 37.97           C  
ATOM    631  CG  LYS A 110      32.474  -4.193  18.269  1.00 39.73           C  
ATOM    632  CD  LYS A 110      33.701  -3.793  17.437  1.00 39.92           C  
ATOM    633  CE  LYS A 110      33.310  -3.333  16.029  1.00 37.72           C  
ATOM    634  NZ  LYS A 110      33.137  -1.848  15.936  1.00 35.26           N  
ATOM    635  N   GLY A 111      32.878  -5.895  22.401  1.00 36.44           N  
ATOM    636  CA  GLY A 111      33.038  -6.121  23.821  1.00 34.76           C  
ATOM    637  C   GLY A 111      32.473  -7.452  24.226  1.00 34.15           C  
ATOM    638  O   GLY A 111      32.320  -8.332  23.383  1.00 33.92           O  
ATOM    639  N   ILE A 112      32.128  -7.596  25.513  1.00 33.67           N  
ATOM    640  CA  ILE A 112      31.669  -8.879  26.046  1.00 32.06           C  
ATOM    641  C   ILE A 112      30.155  -8.876  26.182  1.00 32.48           C  
ATOM    642  O   ILE A 112      29.463  -9.747  25.660  1.00 31.25           O  
ATOM    643  CB  ILE A 112      32.426  -9.201  27.390  1.00 32.33           C  
ATOM    644  CG1 ILE A 112      33.887  -9.542  27.076  1.00 30.76           C  
ATOM    645  CG2 ILE A 112      31.746 -10.279  28.246  1.00 28.57           C  
ATOM    646  CD1 ILE A 112      34.839  -9.377  28.222  1.00 29.06           C  
ATOM    647  N   ALA A 113      29.658  -7.845  26.862  1.00 34.09           N  
ATOM    648  CA  ALA A 113      28.399  -7.909  27.612  1.00 33.82           C  
ATOM    649  C   ALA A 113      27.202  -7.949  26.715  1.00 34.70           C  
ATOM    650  O   ALA A 113      26.317  -8.769  26.929  1.00 34.55           O  
ATOM    651  CB  ALA A 113      28.313  -6.745  28.489  1.00 33.84           C  
ATOM    652  N   PHE A 114      27.191  -7.056  25.720  1.00 35.40           N  
ATOM    653  CA  PHE A 114      26.130  -6.951  24.735  1.00 36.73           C  
ATOM    654  C   PHE A 114      26.545  -7.513  23.404  1.00 37.45           C  
ATOM    655  O   PHE A 114      25.865  -7.285  22.388  1.00 37.28           O  
ATOM    656  CB  PHE A 114      25.746  -5.496  24.515  1.00 37.21           C  
ATOM    657  CG  PHE A 114      25.399  -4.779  25.773  1.00 39.80           C  
ATOM    658  CD1 PHE A 114      24.493  -5.337  26.682  1.00 39.95           C  
ATOM    659  CD2 PHE A 114      25.964  -3.539  26.058  1.00 40.86           C  
ATOM    660  CE1 PHE A 114      24.182  -4.675  27.849  1.00 40.57           C  
ATOM    661  CE2 PHE A 114      25.621  -2.870  27.218  1.00 40.92           C  
ATOM    662  CZ  PHE A 114      24.732  -3.432  28.105  1.00 39.75           C  
ATOM    663  N   ALA A 115      27.688  -8.201  23.413  1.00 38.19           N  
ATOM    664  CA  ALA A 115      28.159  -8.982  22.271  1.00 38.83           C  
ATOM    665  C   ALA A 115      27.396 -10.303  22.169  1.00 38.92           C  
ATOM    666  O   ALA A 115      27.235 -11.006  23.178  1.00 38.02           O  
ATOM    667  CB  ALA A 115      29.659  -9.260  22.383  1.00 38.66           C  
ATOM    668  N   ASP A 116      26.952 -10.623  20.949  1.00 38.98           N  
ATOM    669  CA  ASP A 116      26.304 -11.883  20.657  1.00 39.55           C  
ATOM    670  C   ASP A 116      27.297 -13.043  20.763  1.00 39.65           C  
ATOM    671  O   ASP A 116      28.494 -12.808  20.738  1.00 39.91           O  
ATOM    672  CB  ASP A 116      25.721 -11.798  19.252  1.00 40.37           C  
ATOM    673  CG  ASP A 116      24.641 -12.814  19.013  1.00 38.87           C  
ATOM    674  OD1 ASP A 116      24.320 -13.604  19.935  1.00 36.10           O  
ATOM    675  OD2 ASP A 116      24.124 -12.781  17.895  1.00 36.39           O  
ATOM    676  N   SER A 117      26.837 -14.286  20.894  1.00 40.44           N  
ATOM    677  CA  SER A 117      27.824 -15.403  20.954  1.00 41.34           C  
ATOM    678  C   SER A 117      28.493 -15.626  19.598  1.00 42.36           C  
ATOM    679  O   SER A 117      27.904 -15.375  18.540  1.00 42.46           O  
ATOM    680  CB  SER A 117      27.257 -16.712  21.523  1.00 40.77           C  
ATOM    681  OG  SER A 117      25.918 -16.915  21.136  1.00 38.21           O  
ATOM    682  N   GLY A 118      29.735 -16.072  19.635  1.00 43.40           N  
ATOM    683  CA  GLY A 118      30.551 -16.069  18.435  1.00 44.55           C  
ATOM    684  C   GLY A 118      31.998 -15.917  18.809  1.00 45.43           C  
ATOM    685  O   GLY A 118      32.343 -15.876  20.001  1.00 45.90           O  
ATOM    686  N   ALA A 119      32.844 -15.859  17.787  1.00 46.27           N  
ATOM    687  CA  ALA A 119      34.283 -15.872  17.974  1.00 47.13           C  
ATOM    688  C   ALA A 119      34.684 -14.630  18.772  1.00 47.90           C  
ATOM    689  O   ALA A 119      35.431 -14.735  19.765  1.00 47.57           O  
ATOM    690  CB  ALA A 119      34.984 -15.921  16.628  1.00 46.87           C  
ATOM    691  N   HIS A 120      34.135 -13.481  18.336  1.00 48.66           N  
ATOM    692  CA  HIS A 120      34.287 -12.170  18.981  1.00 49.43           C  
ATOM    693  C   HIS A 120      34.123 -12.227  20.503  1.00 48.40           C  
ATOM    694  O   HIS A 120      35.043 -11.841  21.234  1.00 48.84           O  
ATOM    695  CB  HIS A 120      33.279 -11.171  18.420  1.00 50.52           C  
ATOM    696  CG  HIS A 120      32.974 -11.365  16.965  1.00 55.93           C  
ATOM    697  ND1 HIS A 120      33.748 -10.814  15.959  1.00 60.01           N  
ATOM    698  CD2 HIS A 120      31.955 -12.018  16.347  1.00 59.31           C  
ATOM    699  CE1 HIS A 120      33.224 -11.131  14.785  1.00 61.66           C  
ATOM    700  NE2 HIS A 120      32.140 -11.865  14.992  1.00 60.97           N  
ATOM    701  N   TRP A 121      32.959 -12.718  20.951  1.00 46.88           N  
ATOM    702  CA  TRP A 121      32.607 -12.847  22.367  1.00 45.11           C  
ATOM    703  C   TRP A 121      33.503 -13.796  23.165  1.00 43.65           C  
ATOM    704  O   TRP A 121      34.112 -13.407  24.127  1.00 42.55           O  
ATOM    705  CB  TRP A 121      31.122 -13.243  22.524  1.00 45.78           C  
ATOM    706  CG  TRP A 121      30.800 -13.769  23.924  1.00 45.57           C  
ATOM    707  CD1 TRP A 121      30.788 -13.052  25.096  1.00 44.41           C  
ATOM    708  CD2 TRP A 121      30.512 -15.125  24.282  1.00 45.44           C  
ATOM    709  NE1 TRP A 121      30.511 -13.881  26.154  1.00 46.03           N  
ATOM    710  CE2 TRP A 121      30.340 -15.158  25.685  1.00 46.90           C  
ATOM    711  CE3 TRP A 121      30.385 -16.312  23.553  1.00 44.60           C  
ATOM    712  CZ2 TRP A 121      30.029 -16.336  26.371  1.00 47.79           C  
ATOM    713  CZ3 TRP A 121      30.086 -17.464  24.219  1.00 45.26           C  
ATOM    714  CH2 TRP A 121      29.912 -17.478  25.624  1.00 48.36           C  
ATOM    715  N   GLN A 122      33.540 -15.047  22.743  1.00 43.07           N  
ATOM    716  CA  GLN A 122      34.342 -16.099  23.334  1.00 42.48           C  
ATOM    717  C   GLN A 122      35.805 -15.704  23.558  1.00 41.66           C  
ATOM    718  O   GLN A 122      36.386 -16.022  24.613  1.00 41.30           O  
ATOM    719  CB  GLN A 122      34.280 -17.308  22.403  1.00 43.22           C  
ATOM    720  CG  GLN A 122      34.494 -18.698  23.003  1.00 45.02           C  
ATOM    721  CD  GLN A 122      33.984 -19.794  22.035  1.00 50.88           C  
ATOM    722  OE1 GLN A 122      32.946 -19.629  21.348  1.00 51.45           O  
ATOM    723  NE2 GLN A 122      34.712 -20.900  21.972  1.00 50.86           N  
ATOM    724  N   LEU A 123      36.413 -15.036  22.577  1.00 40.64           N  
ATOM    725  CA  LEU A 123      37.826 -14.691  22.699  1.00 39.83           C  
ATOM    726  C   LEU A 123      38.033 -13.615  23.779  1.00 39.32           C  
ATOM    727  O   LEU A 123      38.829 -13.777  24.735  1.00 38.66           O  
ATOM    728  CB  LEU A 123      38.433 -14.260  21.359  1.00 39.38           C  
ATOM    729  CG  LEU A 123      39.913 -13.823  21.472  1.00 39.57           C  
ATOM    730  CD1 LEU A 123      40.773 -14.850  22.240  1.00 38.03           C  
ATOM    731  CD2 LEU A 123      40.550 -13.474  20.114  1.00 39.91           C  
ATOM    732  N   HIS A 124      37.278 -12.538  23.631  1.00 38.33           N  
ATOM    733  CA  HIS A 124      37.398 -11.453  24.536  1.00 37.93           C  
ATOM    734  C   HIS A 124      36.984 -11.802  25.967  1.00 37.22           C  
ATOM    735  O   HIS A 124      37.492 -11.213  26.892  1.00 35.59           O  
ATOM    736  CB  HIS A 124      36.607 -10.291  24.003  1.00 38.30           C  
ATOM    737  CG  HIS A 124      37.301  -9.558  22.898  1.00 39.98           C  
ATOM    738  ND1 HIS A 124      37.806  -8.288  23.056  1.00 40.98           N  
ATOM    739  CD2 HIS A 124      37.551  -9.905  21.612  1.00 39.86           C  
ATOM    740  CE1 HIS A 124      38.337  -7.881  21.917  1.00 39.81           C  
ATOM    741  NE2 HIS A 124      38.199  -8.844  21.027  1.00 39.08           N  
ATOM    742  N   ARG A 125      36.092 -12.779  26.128  1.00 37.68           N  
ATOM    743  CA  ARG A 125      35.648 -13.228  27.436  1.00 38.65           C  
ATOM    744  C   ARG A 125      36.747 -14.006  28.157  1.00 40.11           C  
ATOM    745  O   ARG A 125      37.020 -13.753  29.337  1.00 39.49           O  
ATOM    746  CB  ARG A 125      34.345 -14.039  27.376  1.00 37.79           C  
ATOM    747  CG  ARG A 125      33.912 -14.556  28.784  1.00 36.15           C  
ATOM    748  CD  ARG A 125      32.482 -15.090  28.867  1.00 33.72           C  
ATOM    749  NE  ARG A 125      32.220 -15.885  30.073  1.00 33.61           N  
ATOM    750  CZ  ARG A 125      31.373 -15.561  31.058  1.00 33.02           C  
ATOM    751  NH1 ARG A 125      30.650 -14.448  31.012  1.00 33.98           N  
ATOM    752  NH2 ARG A 125      31.241 -16.357  32.101  1.00 29.96           N  
ATOM    753  N   ARG A 126      37.380 -14.920  27.418  1.00 41.84           N  
ATOM    754  CA  ARG A 126      38.470 -15.767  27.924  1.00 43.32           C  
ATOM    755  C   ARG A 126      39.738 -14.948  28.253  1.00 43.21           C  
ATOM    756  O   ARG A 126      40.414 -15.190  29.270  1.00 43.35           O  
ATOM    757  CB  ARG A 126      38.769 -16.886  26.913  1.00 43.81           C  
ATOM    758  CG  ARG A 126      39.659 -18.016  27.418  1.00 47.81           C  
ATOM    759  CD  ARG A 126      39.783 -19.144  26.383  1.00 52.70           C  
ATOM    760  NE  ARG A 126      40.869 -18.928  25.410  1.00 55.40           N  
ATOM    761  CZ  ARG A 126      40.713 -18.625  24.119  1.00 55.49           C  
ATOM    762  NH1 ARG A 126      39.508 -18.456  23.577  1.00 52.43           N  
ATOM    763  NH2 ARG A 126      41.789 -18.478  23.367  1.00 57.22           N  
ATOM    764  N   LEU A 127      40.050 -13.983  27.394  1.00 43.07           N  
ATOM    765  CA  LEU A 127      41.169 -13.083  27.641  1.00 43.45           C  
ATOM    766  C   LEU A 127      41.024 -12.330  28.984  1.00 43.38           C  
ATOM    767  O   LEU A 127      41.889 -12.425  29.854  1.00 42.60           O  
ATOM    768  CB  LEU A 127      41.330 -12.116  26.460  1.00 43.07           C  
ATOM    769  CG  LEU A 127      41.965 -12.791  25.235  1.00 44.60           C  
ATOM    770  CD1 LEU A 127      42.025 -11.841  24.033  1.00 43.20           C  
ATOM    771  CD2 LEU A 127      43.365 -13.411  25.555  1.00 45.12           C  
ATOM    772  N   ALA A 128      39.907 -11.614  29.123  1.00 43.63           N  
ATOM    773  CA  ALA A 128      39.543 -10.864  30.306  1.00 44.19           C  
ATOM    774  C   ALA A 128      39.622 -11.712  31.551  1.00 45.19           C  
ATOM    775  O   ALA A 128      40.116 -11.291  32.584  1.00 44.81           O  
ATOM    776  CB  ALA A 128      38.156 -10.331  30.147  1.00 44.18           C  
ATOM    777  N   MET A 129      39.134 -12.929  31.428  1.00 47.01           N  
ATOM    778  CA  MET A 129      39.213 -13.906  32.489  1.00 49.06           C  
ATOM    779  C   MET A 129      40.646 -14.309  32.829  1.00 49.34           C  
ATOM    780  O   MET A 129      40.964 -14.518  33.997  1.00 49.11           O  
ATOM    781  CB  MET A 129      38.434 -15.145  32.081  1.00 49.42           C  
ATOM    782  CG  MET A 129      36.990 -14.868  31.795  1.00 51.87           C  
ATOM    783  SD  MET A 129      36.004 -16.237  32.350  1.00 57.91           S  
ATOM    784  CE  MET A 129      36.328 -16.120  34.149  1.00 57.89           C  
ATOM    785  N   ALA A 130      41.475 -14.444  31.793  1.00 50.16           N  
ATOM    786  CA  ALA A 130      42.859 -14.841  31.946  1.00 51.17           C  
ATOM    787  C   ALA A 130      43.576 -13.714  32.660  1.00 52.14           C  
ATOM    788  O   ALA A 130      44.388 -13.967  33.574  1.00 52.40           O  
ATOM    789  CB  ALA A 130      43.498 -15.124  30.594  1.00 50.62           C  
ATOM    790  N   THR A 131      43.252 -12.479  32.264  1.00 52.80           N  
ATOM    791  CA  THR A 131      43.734 -11.297  32.959  1.00 54.03           C  
ATOM    792  C   THR A 131      43.589 -11.433  34.477  1.00 55.51           C  
ATOM    793  O   THR A 131      44.575 -11.310  35.205  1.00 55.62           O  
ATOM    794  CB  THR A 131      43.014 -10.034  32.520  1.00 53.80           C  
ATOM    795  OG1 THR A 131      43.140  -9.881  31.108  1.00 53.44           O  
ATOM    796  CG2 THR A 131      43.624  -8.823  33.207  1.00 53.36           C  
ATOM    797  N   PHE A 132      42.379 -11.714  34.948  1.00 56.91           N  
ATOM    798  CA  PHE A 132      42.148 -11.851  36.381  1.00 58.84           C  
ATOM    799  C   PHE A 132      43.110 -12.733  37.203  1.00 59.95           C  
ATOM    800  O   PHE A 132      43.284 -12.478  38.417  1.00 60.47           O  
ATOM    801  CB  PHE A 132      40.675 -12.155  36.676  1.00 59.10           C  
ATOM    802  CG  PHE A 132      39.779 -10.972  36.436  1.00 59.56           C  
ATOM    803  CD1 PHE A 132      38.920 -10.943  35.348  1.00 60.35           C  
ATOM    804  CD2 PHE A 132      39.838  -9.853  37.279  1.00 59.05           C  
ATOM    805  CE1 PHE A 132      38.102  -9.818  35.103  1.00 59.86           C  
ATOM    806  CE2 PHE A 132      39.037  -8.737  37.050  1.00 58.19           C  
ATOM    807  CZ  PHE A 132      38.168  -8.716  35.962  1.00 59.57           C  
ATOM    808  N   ALA A 133      43.749 -13.730  36.569  1.00 60.69           N  
ATOM    809  CA  ALA A 133      44.670 -14.638  37.294  1.00 61.61           C  
ATOM    810  C   ALA A 133      45.997 -13.975  37.630  1.00 62.22           C  
ATOM    811  O   ALA A 133      46.622 -14.304  38.642  1.00 62.54           O  
ATOM    812  CB  ALA A 133      44.902 -15.938  36.545  1.00 61.89           C  
ATOM    813  N   LEU A 134      46.404 -13.029  36.782  1.00 62.82           N  
ATOM    814  CA  LEU A 134      47.549 -12.139  37.041  1.00 63.15           C  
ATOM    815  C   LEU A 134      47.399 -11.298  38.323  1.00 63.43           C  
ATOM    816  O   LEU A 134      48.139 -10.318  38.516  1.00 63.56           O  
ATOM    817  CB  LEU A 134      47.780 -11.204  35.848  1.00 62.94           C  
ATOM    818  CG  LEU A 134      48.012 -11.816  34.462  1.00 63.73           C  
ATOM    819  CD1 LEU A 134      47.933 -10.731  33.441  1.00 64.01           C  
ATOM    820  CD2 LEU A 134      49.360 -12.581  34.325  1.00 65.39           C  
ATOM    821  N   PHE A 135      46.444 -11.682  39.179  1.00 63.40           N  
ATOM    822  CA  PHE A 135      46.166 -10.976  40.423  1.00 63.36           C  
ATOM    823  C   PHE A 135      45.855 -11.944  41.569  1.00 63.97           C  
ATOM    824  O   PHE A 135      45.194 -11.573  42.541  1.00 63.97           O  
ATOM    825  CB  PHE A 135      45.041  -9.937  40.211  1.00 62.86           C  
ATOM    826  CG  PHE A 135      45.424  -8.823  39.247  1.00 60.47           C  
ATOM    827  CD1 PHE A 135      46.189  -7.753  39.669  1.00 58.72           C  
ATOM    828  CD2 PHE A 135      45.031  -8.858  37.919  1.00 59.14           C  
ATOM    829  CE1 PHE A 135      46.536  -6.731  38.793  1.00 58.28           C  
ATOM    830  CE2 PHE A 135      45.402  -7.834  37.031  1.00 58.85           C  
ATOM    831  CZ  PHE A 135      46.147  -6.770  37.472  1.00 58.39           C  
ATOM    832  N   LYS A 136      46.372 -13.172  41.452  1.00 64.57           N  
ATOM    833  CA  LYS A 136      46.062 -14.277  42.379  1.00 64.78           C  
ATOM    834  C   LYS A 136      46.950 -14.273  43.634  1.00 65.00           C  
ATOM    835  O   LYS A 136      46.448 -14.499  44.742  1.00 64.95           O  
ATOM    836  CB  LYS A 136      46.108 -15.639  41.651  1.00 64.76           C  
ATOM    837  CG  LYS A 136      45.112 -16.734  42.163  1.00 65.06           C  
ATOM    838  CD  LYS A 136      43.607 -16.428  41.859  1.00 63.59           C  
ATOM    839  CE  LYS A 136      42.788 -17.656  41.371  1.00 61.41           C  
ATOM    840  NZ  LYS A 136      42.878 -18.896  42.197  1.00 58.04           N  
ATOM    841  N   ASP A 137      48.255 -14.030  43.469  1.00 65.16           N  
ATOM    842  CA AASP A 137      49.194 -13.937  44.600  0.50 65.24           C  
ATOM    843  CA BASP A 137      49.126 -13.826  44.638  0.50 65.34           C  
ATOM    844  C   ASP A 137      50.325 -12.918  44.369  1.00 65.59           C  
ATOM    845  O   ASP A 137      50.717 -12.681  43.224  1.00 65.54           O  
ATOM    846  CB AASP A 137      49.761 -15.325  45.043  0.50 65.02           C  
ATOM    847  CB BASP A 137      49.579 -15.163  45.259  0.50 65.27           C  
ATOM    848  CG AASP A 137      49.638 -16.436  43.967  0.50 63.45           C  
ATOM    849  CG BASP A 137      49.843 -15.055  46.761  0.50 64.04           C  
ATOM    850  OD1AASP A 137      50.680 -17.009  43.568  0.50 60.21           O  
ATOM    851  OD1BASP A 137      49.312 -14.125  47.399  0.50 62.78           O  
ATOM    852  OD2AASP A 137      48.502 -16.777  43.567  0.50 61.52           O  
ATOM    853  OD2BASP A 137      50.579 -15.901  47.301  0.50 62.38           O  
ATOM    854  N   GLY A 138      50.856 -12.348  45.456  1.00 65.96           N  
ATOM    855  CA  GLY A 138      52.031 -11.479  45.391  1.00 66.36           C  
ATOM    856  C   GLY A 138      51.837 -10.009  45.726  1.00 66.71           C  
ATOM    857  O   GLY A 138      51.048  -9.644  46.613  1.00 67.03           O  
ATOM    858  N   ASP A 139      52.593  -9.165  45.022  1.00 66.83           N  
ATOM    859  CA  ASP A 139      52.603  -7.707  45.238  1.00 66.65           C  
ATOM    860  C   ASP A 139      51.357  -7.096  44.604  1.00 65.84           C  
ATOM    861  O   ASP A 139      50.773  -6.141  45.135  1.00 66.21           O  
ATOM    862  CB  ASP A 139      53.857  -7.056  44.615  1.00 67.33           C  
ATOM    863  CG  ASP A 139      55.182  -7.733  45.044  1.00 68.03           C  
ATOM    864  OD1 ASP A 139      55.236  -8.980  45.216  1.00 66.37           O  
ATOM    865  OD2 ASP A 139      56.184  -6.989  45.175  1.00 69.37           O  
ATOM    866  N   GLN A 140      50.966  -7.666  43.460  1.00 64.41           N  
ATOM    867  CA  GLN A 140      49.714  -7.337  42.771  1.00 62.38           C  
ATOM    868  C   GLN A 140      48.630  -8.375  43.112  1.00 60.37           C  
ATOM    869  O   GLN A 140      47.946  -8.869  42.217  1.00 60.41           O  
ATOM    870  CB  GLN A 140      49.929  -7.254  41.246  1.00 62.81           C  
ATOM    871  CG  GLN A 140      50.779  -6.072  40.771  1.00 64.22           C  
ATOM    872  CD  GLN A 140      51.474  -6.326  39.429  1.00 65.56           C  
ATOM    873  OE1 GLN A 140      52.692  -6.192  39.324  1.00 64.53           O  
ATOM    874  NE2 GLN A 140      50.696  -6.687  38.401  1.00 66.02           N  
ATOM    875  N   LYS A 141      48.507  -8.711  44.404  1.00 57.85           N  
ATOM    876  CA  LYS A 141      47.363  -9.444  44.971  1.00 54.93           C  
ATOM    877  C   LYS A 141      46.147  -8.510  44.911  1.00 53.59           C  
ATOM    878  O   LYS A 141      46.226  -7.347  45.317  1.00 52.92           O  
ATOM    879  CB  LYS A 141      47.670  -9.823  46.422  1.00 54.74           C  
ATOM    880  CG  LYS A 141      46.996 -11.045  46.972  1.00 52.91           C  
ATOM    881  CD  LYS A 141      47.726 -11.475  48.238  1.00 51.94           C  
ATOM    882  CE  LYS A 141      46.949 -12.536  49.043  1.00 51.11           C  
ATOM    883  NZ  LYS A 141      47.866 -13.234  49.998  1.00 46.60           N  
ATOM    884  N   LEU A 142      45.030  -9.015  44.389  1.00 52.08           N  
ATOM    885  CA  LEU A 142      43.811  -8.215  44.237  1.00 50.85           C  
ATOM    886  C   LEU A 142      43.443  -7.464  45.503  1.00 50.18           C  
ATOM    887  O   LEU A 142      43.046  -6.315  45.438  1.00 50.05           O  
ATOM    888  CB  LEU A 142      42.637  -9.088  43.830  1.00 50.70           C  
ATOM    889  CG  LEU A 142      41.389  -8.356  43.353  1.00 49.74           C  
ATOM    890  CD1 LEU A 142      41.559  -7.888  41.910  1.00 49.36           C  
ATOM    891  CD2 LEU A 142      40.245  -9.294  43.462  1.00 48.30           C  
ATOM    892  N   GLU A 143      43.582  -8.146  46.637  1.00 49.66           N  
ATOM    893  CA  GLU A 143      43.349  -7.618  47.975  1.00 49.19           C  
ATOM    894  C   GLU A 143      44.169  -6.340  48.244  1.00 48.31           C  
ATOM    895  O   GLU A 143      43.650  -5.373  48.789  1.00 47.96           O  
ATOM    896  CB  GLU A 143      43.674  -8.722  48.996  1.00 49.49           C  
ATOM    897  CG  GLU A 143      43.221  -8.483  50.429  1.00 51.64           C  
ATOM    898  CD  GLU A 143      43.483  -9.685  51.351  1.00 55.65           C  
ATOM    899  OE1 GLU A 143      44.091 -10.679  50.895  1.00 58.26           O  
ATOM    900  OE2 GLU A 143      43.086  -9.644  52.541  1.00 56.69           O  
ATOM    901  N   LYS A 144      45.437  -6.334  47.833  1.00 47.45           N  
ATOM    902  CA  LYS A 144      46.332  -5.226  48.138  1.00 46.57           C  
ATOM    903  C   LYS A 144      45.958  -4.005  47.342  1.00 45.08           C  
ATOM    904  O   LYS A 144      45.988  -2.904  47.872  1.00 44.41           O  
ATOM    905  CB  LYS A 144      47.798  -5.617  47.939  1.00 47.33           C  
ATOM    906  CG  LYS A 144      48.100  -6.964  48.554  1.00 49.48           C  
ATOM    907  CD  LYS A 144      49.578  -7.168  48.852  1.00 54.19           C  
ATOM    908  CE  LYS A 144      49.741  -8.355  49.827  1.00 54.53           C  
ATOM    909  NZ  LYS A 144      51.169  -8.647  50.057  1.00 55.55           N  
ATOM    910  N   ILE A 145      45.590  -4.225  46.076  1.00 44.13           N  
ATOM    911  CA  ILE A 145      45.028  -3.188  45.200  1.00 42.58           C  
ATOM    912  C   ILE A 145      43.690  -2.663  45.706  1.00 41.82           C  
ATOM    913  O   ILE A 145      43.468  -1.459  45.664  1.00 41.60           O  
ATOM    914  CB  ILE A 145      44.963  -3.618  43.713  1.00 42.65           C  
ATOM    915  CG1 ILE A 145      46.377  -3.557  43.108  1.00 42.87           C  
ATOM    916  CG2 ILE A 145      44.046  -2.697  42.927  1.00 41.64           C  
ATOM    917  CD1 ILE A 145      46.577  -4.322  41.828  1.00 41.97           C  
ATOM    918  N   ILE A 146      42.824  -3.549  46.211  1.00 41.05           N  
ATOM    919  CA  ILE A 146      41.546  -3.135  46.802  1.00 39.71           C  
ATOM    920  C   ILE A 146      41.751  -2.357  48.077  1.00 39.78           C  
ATOM    921  O   ILE A 146      41.115  -1.336  48.256  1.00 40.42           O  
ATOM    922  CB  ILE A 146      40.554  -4.298  47.090  1.00 39.29           C  
ATOM    923  CG1 ILE A 146      40.100  -4.971  45.787  1.00 38.39           C  
ATOM    924  CG2 ILE A 146      39.316  -3.787  47.917  1.00 37.29           C  
ATOM    925  CD1 ILE A 146      39.303  -6.261  46.007  1.00 33.49           C  
ATOM    926  N   CYS A 147      42.631  -2.827  48.949  1.00 39.78           N  
ATOM    927  CA  CYS A 147      42.838  -2.201  50.256  1.00 40.45           C  
ATOM    928  C   CYS A 147      43.482  -0.819  50.266  1.00 40.49           C  
ATOM    929  O   CYS A 147      43.153   0.006  51.114  1.00 40.87           O  
ATOM    930  CB  CYS A 147      43.648  -3.118  51.146  1.00 40.50           C  
ATOM    931  SG  CYS A 147      42.626  -4.378  51.793  1.00 42.62           S  
ATOM    932  N   GLN A 148      44.411  -0.587  49.334  1.00 40.34           N  
ATOM    933  CA  GLN A 148      45.062   0.707  49.140  1.00 39.41           C  
ATOM    934  C   GLN A 148      43.992   1.804  48.976  1.00 37.97           C  
ATOM    935  O   GLN A 148      43.991   2.823  49.695  1.00 37.54           O  
ATOM    936  CB  GLN A 148      46.081   0.631  47.959  1.00 39.40           C  
ATOM    937  CG  GLN A 148      46.477   1.963  47.287  1.00 42.25           C  
ATOM    938  CD  GLN A 148      47.400   2.880  48.122  1.00 46.19           C  
ATOM    939  OE1 GLN A 148      48.552   3.137  47.722  1.00 47.40           O  
ATOM    940  NE2 GLN A 148      46.891   3.394  49.267  1.00 46.92           N  
ATOM    941  N   GLU A 149      43.075   1.543  48.051  1.00 36.78           N  
ATOM    942  CA  GLU A 149      41.974   2.422  47.718  1.00 35.71           C  
ATOM    943  C   GLU A 149      40.924   2.569  48.819  1.00 34.46           C  
ATOM    944  O   GLU A 149      40.488   3.659  49.109  1.00 34.62           O  
ATOM    945  CB  GLU A 149      41.374   2.014  46.380  1.00 35.76           C  
ATOM    946  CG  GLU A 149      42.383   2.058  45.213  1.00 37.38           C  
ATOM    947  CD  GLU A 149      43.037   3.424  45.013  1.00 41.32           C  
ATOM    948  OE1 GLU A 149      42.440   4.452  45.407  1.00 43.49           O  
ATOM    949  OE2 GLU A 149      44.143   3.482  44.427  1.00 45.62           O  
ATOM    950  N   ILE A 150      40.549   1.497  49.478  1.00 33.59           N  
ATOM    951  CA  ILE A 150      39.666   1.669  50.601  1.00 33.44           C  
ATOM    952  C   ILE A 150      40.340   2.553  51.660  1.00 34.35           C  
ATOM    953  O   ILE A 150      39.663   3.286  52.411  1.00 34.89           O  
ATOM    954  CB  ILE A 150      39.173   0.313  51.185  1.00 33.41           C  
ATOM    955  CG1 ILE A 150      38.393  -0.476  50.131  1.00 29.84           C  
ATOM    956  CG2 ILE A 150      38.335   0.515  52.452  1.00 31.14           C  
ATOM    957  CD1 ILE A 150      38.211  -1.876  50.550  1.00 29.24           C  
ATOM    958  N   SER A 151      41.672   2.503  51.699  1.00 34.24           N  
ATOM    959  CA  SER A 151      42.430   3.273  52.653  1.00 33.42           C  
ATOM    960  C   SER A 151      42.356   4.781  52.338  1.00 33.35           C  
ATOM    961  O   SER A 151      42.027   5.569  53.252  1.00 33.63           O  
ATOM    962  CB  SER A 151      43.848   2.737  52.756  1.00 33.29           C  
ATOM    963  OG  SER A 151      44.584   3.429  53.733  1.00 33.22           O  
ATOM    964  N   THR A 152      42.636   5.177  51.083  1.00 32.43           N  
ATOM    965  CA  THR A 152      42.372   6.535  50.614  1.00 32.43           C  
ATOM    966  C   THR A 152      40.910   6.894  50.900  1.00 33.06           C  
ATOM    967  O   THR A 152      40.626   7.919  51.501  1.00 32.52           O  
ATOM    968  CB  THR A 152      42.556   6.725  49.077  1.00 32.69           C  
ATOM    969  OG1 THR A 152      43.767   6.134  48.595  1.00 32.42           O  
ATOM    970  CG2 THR A 152      42.544   8.219  48.700  1.00 33.28           C  
ATOM    971  N   LEU A 153      39.996   6.025  50.465  1.00 33.78           N  
ATOM    972  CA  LEU A 153      38.571   6.229  50.627  1.00 34.80           C  
ATOM    973  C   LEU A 153      38.134   6.491  52.074  1.00 35.68           C  
ATOM    974  O   LEU A 153      37.424   7.459  52.326  1.00 35.94           O  
ATOM    975  CB  LEU A 153      37.742   5.098  49.976  1.00 34.45           C  
ATOM    976  CG  LEU A 153      36.254   5.012  50.394  1.00 33.87           C  
ATOM    977  CD1 LEU A 153      35.399   6.100  49.736  1.00 31.14           C  
ATOM    978  CD2 LEU A 153      35.659   3.643  50.132  1.00 33.54           C  
ATOM    979  N   CYS A 154      38.544   5.647  53.018  1.00 37.23           N  
ATOM    980  CA  CYS A 154      38.292   5.928  54.457  1.00 38.36           C  
ATOM    981  C   CYS A 154      38.930   7.220  54.980  1.00 38.05           C  
ATOM    982  O   CYS A 154      38.355   7.850  55.862  1.00 38.08           O  
ATOM    983  CB  CYS A 154      38.662   4.747  55.362  1.00 38.21           C  
ATOM    984  SG  CYS A 154      37.633   3.273  55.135  1.00 42.12           S  
ATOM    985  N   ASP A 155      40.076   7.613  54.416  1.00 38.24           N  
ATOM    986  CA  ASP A 155      40.781   8.841  54.818  1.00 39.40           C  
ATOM    987  C   ASP A 155      40.013  10.111  54.432  1.00 39.03           C  
ATOM    988  O   ASP A 155      39.880  11.019  55.252  1.00 39.41           O  
ATOM    989  CB  ASP A 155      42.188   8.917  54.174  1.00 40.15           C  
ATOM    990  CG  ASP A 155      43.281   8.196  54.978  1.00 41.84           C  
ATOM    991  OD1 ASP A 155      43.016   7.748  56.139  1.00 42.29           O  
ATOM    992  OD2 ASP A 155      44.408   8.096  54.408  1.00 40.43           O  
ATOM    993  N   MET A 156      39.570  10.174  53.170  1.00 38.54           N  
ATOM    994  CA  MET A 156      38.689  11.207  52.650  1.00 37.96           C  
ATOM    995  C   MET A 156      37.448  11.289  53.475  1.00 37.68           C  
ATOM    996  O   MET A 156      37.067  12.383  53.915  1.00 38.33           O  
ATOM    997  CB  MET A 156      38.274  10.927  51.204  1.00 38.17           C  
ATOM    998  CG  MET A 156      39.435  10.958  50.225  1.00 40.46           C  
ATOM    999  SD  MET A 156      40.296  12.552  50.156  1.00 43.25           S  
ATOM   1000  CE  MET A 156      39.462  13.352  48.744  1.00 45.53           C  
ATOM   1001  N   LEU A 157      36.821  10.140  53.718  1.00 36.37           N  
ATOM   1002  CA  LEU A 157      35.523  10.157  54.340  1.00 35.26           C  
ATOM   1003  C   LEU A 157      35.634  10.714  55.739  1.00 35.24           C  
ATOM   1004  O   LEU A 157      34.673  11.280  56.252  1.00 34.41           O  
ATOM   1005  CB  LEU A 157      34.907   8.764  54.370  1.00 35.32           C  
ATOM   1006  CG  LEU A 157      34.364   8.104  53.096  1.00 33.00           C  
ATOM   1007  CD1 LEU A 157      33.692   6.756  53.424  1.00 29.25           C  
ATOM   1008  CD2 LEU A 157      33.440   9.015  52.304  1.00 30.34           C  
ATOM   1009  N   ALA A 158      36.821  10.565  56.327  1.00 35.04           N  
ATOM   1010  CA  ALA A 158      37.088  10.921  57.730  1.00 35.49           C  
ATOM   1011  C   ALA A 158      37.079  12.420  57.987  1.00 35.40           C  
ATOM   1012  O   ALA A 158      36.673  12.868  59.069  1.00 35.32           O  
ATOM   1013  CB  ALA A 158      38.424  10.305  58.224  1.00 35.08           C  
ATOM   1014  N   THR A 159      37.522  13.176  56.987  1.00 34.88           N  
ATOM   1015  CA  THR A 159      37.484  14.622  57.043  1.00 35.34           C  
ATOM   1016  C   THR A 159      36.058  15.173  57.289  1.00 35.11           C  
ATOM   1017  O   THR A 159      35.913  16.220  57.916  1.00 34.91           O  
ATOM   1018  CB  THR A 159      38.146  15.273  55.757  1.00 36.18           C  
ATOM   1019  OG1 THR A 159      37.628  14.667  54.560  1.00 36.30           O  
ATOM   1020  CG2 THR A 159      39.687  15.129  55.788  1.00 36.40           C  
ATOM   1021  N   HIS A 160      35.035  14.453  56.782  1.00 34.70           N  
ATOM   1022  CA  HIS A 160      33.587  14.764  56.915  1.00 33.91           C  
ATOM   1023  C   HIS A 160      33.009  14.370  58.305  1.00 33.44           C  
ATOM   1024  O   HIS A 160      31.775  14.238  58.497  1.00 32.71           O  
ATOM   1025  CB  HIS A 160      32.756  14.076  55.791  1.00 33.19           C  
ATOM   1026  CG  HIS A 160      32.936  14.662  54.422  1.00 34.41           C  
ATOM   1027  ND1 HIS A 160      32.388  15.874  54.043  1.00 34.48           N  
ATOM   1028  CD2 HIS A 160      33.576  14.185  53.327  1.00 34.03           C  
ATOM   1029  CE1 HIS A 160      32.694  16.123  52.785  1.00 33.35           C  
ATOM   1030  NE2 HIS A 160      33.422  15.118  52.331  1.00 36.94           N  
ATOM   1031  N   ASN A 161      33.903  14.150  59.261  1.00 33.13           N  
ATOM   1032  CA  ASN A 161      33.476  13.773  60.610  1.00 33.11           C  
ATOM   1033  C   ASN A 161      32.457  14.745  61.215  1.00 32.37           C  
ATOM   1034  O   ASN A 161      32.796  15.909  61.499  1.00 32.48           O  
ATOM   1035  CB  ASN A 161      34.669  13.620  61.560  1.00 33.68           C  
ATOM   1036  CG  ASN A 161      34.240  13.255  62.955  1.00 33.78           C  
ATOM   1037  OD1 ASN A 161      33.456  12.340  63.156  1.00 33.56           O  
ATOM   1038  ND2 ASN A 161      34.733  13.991  63.927  1.00 36.39           N  
ATOM   1039  N   GLY A 162      31.230  14.244  61.398  1.00 30.64           N  
ATOM   1040  CA  GLY A 162      30.133  14.981  61.992  1.00 29.08           C  
ATOM   1041  C   GLY A 162      29.051  15.462  61.037  1.00 28.32           C  
ATOM   1042  O   GLY A 162      28.079  16.053  61.486  1.00 26.92           O  
ATOM   1043  N   GLN A 163      29.251  15.197  59.731  1.00 28.15           N  
ATOM   1044  CA  GLN A 163      28.468  15.726  58.615  1.00 27.67           C  
ATOM   1045  C   GLN A 163      27.684  14.625  57.826  1.00 28.56           C  
ATOM   1046  O   GLN A 163      28.132  13.475  57.792  1.00 28.89           O  
ATOM   1047  CB  GLN A 163      29.446  16.379  57.644  1.00 27.59           C  
ATOM   1048  CG  GLN A 163      30.055  17.704  58.082  1.00 26.78           C  
ATOM   1049  CD  GLN A 163      30.853  18.383  56.978  1.00 21.88           C  
ATOM   1050  OE1 GLN A 163      31.440  17.723  56.114  1.00 17.50           O  
ATOM   1051  NE2 GLN A 163      30.880  19.715  57.014  1.00 21.12           N  
ATOM   1052  N   SER A 164      26.572  14.979  57.145  1.00 28.82           N  
ATOM   1053  CA  SER A 164      25.807  14.045  56.273  1.00 29.58           C  
ATOM   1054  C   SER A 164      26.135  14.253  54.842  1.00 30.10           C  
ATOM   1055  O   SER A 164      25.991  15.376  54.350  1.00 31.53           O  
ATOM   1056  CB  SER A 164      24.296  14.233  56.396  1.00 30.57           C  
ATOM   1057  OG  SER A 164      23.806  14.140  57.728  1.00 27.98           O  
ATOM   1058  N   ILE A 165      26.640  13.212  54.186  1.00 30.15           N  
ATOM   1059  CA  ILE A 165      27.147  13.340  52.828  1.00 30.43           C  
ATOM   1060  C   ILE A 165      26.412  12.273  51.987  1.00 30.81           C  
ATOM   1061  O   ILE A 165      25.850  11.269  52.471  1.00 32.27           O  
ATOM   1062  CB  ILE A 165      28.661  13.124  52.757  1.00 30.88           C  
ATOM   1063  CG1 ILE A 165      29.025  11.964  53.712  1.00 30.11           C  
ATOM   1064  CG2 ILE A 165      29.390  14.488  53.014  1.00 30.09           C  
ATOM   1065  CD1 ILE A 165      30.178  11.173  53.264  1.00 32.16           C  
ATOM   1066  N   ASP A 166      26.429  12.503  50.700  1.00 30.12           N  
ATOM   1067  CA  ASP A 166      26.162  11.473  49.779  1.00 30.20           C  
ATOM   1068  C   ASP A 166      27.527  10.823  49.516  1.00 29.98           C  
ATOM   1069  O   ASP A 166      28.484  11.507  49.129  1.00 30.83           O  
ATOM   1070  CB  ASP A 166      25.524  12.000  48.492  1.00 20.00           C  
ATOM   1071  CG  ASP A 166      25.144  10.889  47.533  1.00 20.00           C  
ATOM   1072  OD1 ASP A 166      25.358   9.707  47.875  1.00 20.00           O  
ATOM   1073  OD2 ASP A 166      24.626  11.102  46.416  1.00 20.00           O  
ATOM   1074  N   ILE A 167      27.608   9.504  49.701  1.00 29.13           N  
ATOM   1075  CA  ILE A 167      28.883   8.848  49.539  1.00 29.36           C  
ATOM   1076  C   ILE A 167      29.111   8.230  48.200  1.00 28.36           C  
ATOM   1077  O   ILE A 167      30.040   7.470  48.069  1.00 28.42           O  
ATOM   1078  CB  ILE A 167      29.134   7.731  50.564  1.00 29.46           C  
ATOM   1079  CG1 ILE A 167      28.078   6.656  50.415  1.00 30.62           C  
ATOM   1080  CG2 ILE A 167      29.169   8.273  51.935  1.00 29.71           C  
ATOM   1081  CD1 ILE A 167      28.622   5.335  50.684  1.00 33.00           C  
ATOM   1082  N   SER A 168      28.283   8.555  47.220  1.00 28.49           N  
ATOM   1083  CA  SER A 168      28.372   7.997  45.856  1.00 28.70           C  
ATOM   1084  C   SER A 168      29.726   8.152  45.204  1.00 27.70           C  
ATOM   1085  O   SER A 168      30.324   7.173  44.822  1.00 27.65           O  
ATOM   1086  CB  SER A 168      27.327   8.626  44.939  1.00 28.99           C  
ATOM   1087  OG  SER A 168      26.042   8.323  45.440  1.00 32.41           O  
ATOM   1088  N   PHE A 169      30.173   9.396  45.090  1.00 27.78           N  
ATOM   1089  CA  PHE A 169      31.409   9.797  44.394  1.00 27.98           C  
ATOM   1090  C   PHE A 169      32.705   9.290  45.062  1.00 27.35           C  
ATOM   1091  O   PHE A 169      33.601   8.786  44.366  1.00 26.83           O  
ATOM   1092  CB  PHE A 169      31.451  11.334  44.146  1.00 27.45           C  
ATOM   1093  CG  PHE A 169      32.477  11.767  43.131  1.00 29.36           C  
ATOM   1094  CD1 PHE A 169      32.254  11.567  41.765  1.00 29.97           C  
ATOM   1095  CD2 PHE A 169      33.669  12.374  43.542  1.00 32.46           C  
ATOM   1096  CE1 PHE A 169      33.170  11.966  40.823  1.00 30.55           C  
ATOM   1097  CE2 PHE A 169      34.611  12.778  42.616  1.00 33.48           C  
ATOM   1098  CZ  PHE A 169      34.353  12.568  41.235  1.00 35.09           C  
ATOM   1099  N   PRO A 170      32.813   9.438  46.398  1.00 27.13           N  
ATOM   1100  CA  PRO A 170      33.945   8.770  47.048  1.00 26.58           C  
ATOM   1101  C   PRO A 170      34.052   7.237  46.729  1.00 25.94           C  
ATOM   1102  O   PRO A 170      35.150   6.708  46.515  1.00 25.36           O  
ATOM   1103  CB  PRO A 170      33.695   9.041  48.548  1.00 26.76           C  
ATOM   1104  CG  PRO A 170      32.773  10.235  48.615  1.00 25.58           C  
ATOM   1105  CD  PRO A 170      32.103  10.380  47.302  1.00 26.58           C  
ATOM   1106  N   VAL A 171      32.923   6.538  46.682  1.00 25.38           N  
ATOM   1107  CA  VAL A 171      32.945   5.115  46.361  1.00 24.99           C  
ATOM   1108  C   VAL A 171      33.242   4.867  44.863  1.00 25.23           C  
ATOM   1109  O   VAL A 171      34.056   4.010  44.507  1.00 24.65           O  
ATOM   1110  CB  VAL A 171      31.654   4.399  46.820  1.00 25.00           C  
ATOM   1111  CG1 VAL A 171      31.631   2.910  46.376  1.00 23.96           C  
ATOM   1112  CG2 VAL A 171      31.479   4.519  48.335  1.00 23.95           C  
ATOM   1113  N   PHE A 172      32.589   5.628  44.001  1.00 25.55           N  
ATOM   1114  CA  PHE A 172      32.857   5.582  42.586  1.00 26.92           C  
ATOM   1115  C   PHE A 172      34.375   5.754  42.316  1.00 27.20           C  
ATOM   1116  O   PHE A 172      34.957   5.027  41.505  1.00 25.87           O  
ATOM   1117  CB  PHE A 172      31.979   6.627  41.880  1.00 27.05           C  
ATOM   1118  CG  PHE A 172      32.396   6.949  40.467  1.00 28.61           C  
ATOM   1119  CD1 PHE A 172      31.724   6.394  39.386  1.00 29.78           C  
ATOM   1120  CD2 PHE A 172      33.420   7.848  40.208  1.00 27.89           C  
ATOM   1121  CE1 PHE A 172      32.080   6.711  38.080  1.00 26.86           C  
ATOM   1122  CE2 PHE A 172      33.765   8.156  38.903  1.00 28.04           C  
ATOM   1123  CZ  PHE A 172      33.101   7.592  37.855  1.00 27.37           C  
ATOM   1124  N   VAL A 173      34.995   6.677  43.057  1.00 28.04           N  
ATOM   1125  CA  VAL A 173      36.423   6.957  42.937  1.00 28.93           C  
ATOM   1126  C   VAL A 173      37.284   5.750  43.328  1.00 29.61           C  
ATOM   1127  O   VAL A 173      38.125   5.308  42.564  1.00 29.88           O  
ATOM   1128  CB  VAL A 173      36.870   8.234  43.736  1.00 28.83           C  
ATOM   1129  CG1 VAL A 173      38.392   8.441  43.655  1.00 27.88           C  
ATOM   1130  CG2 VAL A 173      36.195   9.467  43.185  1.00 27.65           C  
ATOM   1131  N   ALA A 174      37.078   5.216  44.518  1.00 30.04           N  
ATOM   1132  CA  ALA A 174      37.874   4.077  44.927  1.00 29.99           C  
ATOM   1133  C   ALA A 174      37.781   2.873  43.940  1.00 29.28           C  
ATOM   1134  O   ALA A 174      38.790   2.288  43.547  1.00 28.90           O  
ATOM   1135  CB  ALA A 174      37.568   3.681  46.400  1.00 29.04           C  
ATOM   1136  N   VAL A 175      36.576   2.508  43.546  1.00 29.02           N  
ATOM   1137  CA  VAL A 175      36.453   1.406  42.611  1.00 28.99           C  
ATOM   1138  C   VAL A 175      36.814   1.823  41.163  1.00 28.73           C  
ATOM   1139  O   VAL A 175      37.214   0.976  40.399  1.00 29.07           O  
ATOM   1140  CB  VAL A 175      35.092   0.599  42.717  1.00 29.41           C  
ATOM   1141  CG1 VAL A 175      34.573   0.503  44.185  1.00 28.68           C  
ATOM   1142  CG2 VAL A 175      33.993   1.160  41.782  1.00 29.30           C  
ATOM   1143  N   THR A 176      36.711   3.097  40.784  1.00 28.89           N  
ATOM   1144  CA  THR A 176      37.248   3.494  39.475  1.00 29.79           C  
ATOM   1145  C   THR A 176      38.757   3.233  39.401  1.00 30.91           C  
ATOM   1146  O   THR A 176      39.309   2.887  38.328  1.00 31.09           O  
ATOM   1147  CB  THR A 176      36.948   4.933  39.085  1.00 29.16           C  
ATOM   1148  OG1 THR A 176      35.554   5.089  38.851  1.00 28.66           O  
ATOM   1149  CG2 THR A 176      37.655   5.287  37.802  1.00 30.33           C  
ATOM   1150  N   ASN A 177      39.410   3.395  40.554  1.00 31.88           N  
ATOM   1151  CA  ASN A 177      40.844   3.196  40.682  1.00 32.09           C  
ATOM   1152  C   ASN A 177      41.279   1.773  40.597  1.00 32.23           C  
ATOM   1153  O   ASN A 177      42.275   1.496  39.945  1.00 32.84           O  
ATOM   1154  CB  ASN A 177      41.370   3.812  41.950  1.00 31.90           C  
ATOM   1155  CG  ASN A 177      41.828   5.232  41.743  1.00 32.49           C  
ATOM   1156  OD1 ASN A 177      41.838   5.765  40.624  1.00 31.90           O  
ATOM   1157  ND2 ASN A 177      42.210   5.856  42.824  1.00 31.78           N  
ATOM   1158  N   VAL A 178      40.532   0.880  41.247  1.00 32.26           N  
ATOM   1159  CA  VAL A 178      40.863  -0.524  41.282  1.00 31.61           C  
ATOM   1160  C   VAL A 178      40.790  -1.088  39.886  1.00 31.86           C  
ATOM   1161  O   VAL A 178      41.704  -1.790  39.446  1.00 31.82           O  
ATOM   1162  CB  VAL A 178      39.916  -1.282  42.186  1.00 31.34           C  
ATOM   1163  CG1 VAL A 178      39.972  -2.810  41.893  1.00 29.73           C  
ATOM   1164  CG2 VAL A 178      40.239  -0.961  43.621  1.00 30.93           C  
ATOM   1165  N   ILE A 179      39.684  -0.792  39.211  1.00 31.87           N  
ATOM   1166  CA  ILE A 179      39.483  -1.194  37.819  1.00 32.21           C  
ATOM   1167  C   ILE A 179      40.528  -0.602  36.838  1.00 31.80           C  
ATOM   1168  O   ILE A 179      40.922  -1.267  35.901  1.00 31.58           O  
ATOM   1169  CB  ILE A 179      38.000  -0.953  37.320  1.00 31.99           C  
ATOM   1170  CG1 ILE A 179      37.642  -1.938  36.214  1.00 30.93           C  
ATOM   1171  CG2 ILE A 179      37.786   0.480  36.858  1.00 31.64           C  
ATOM   1172  CD1 ILE A 179      37.434  -3.387  36.716  1.00 29.92           C  
ATOM   1173  N   SER A 180      40.951   0.633  37.085  1.00 31.81           N  
ATOM   1174  CA  SER A 180      41.933   1.308  36.275  1.00 32.88           C  
ATOM   1175  C   SER A 180      43.327   0.661  36.384  1.00 33.30           C  
ATOM   1176  O   SER A 180      43.970   0.389  35.353  1.00 33.36           O  
ATOM   1177  CB  SER A 180      41.980   2.791  36.637  1.00 32.91           C  
ATOM   1178  OG  SER A 180      42.582   3.542  35.582  1.00 35.47           O  
ATOM   1179  N   LEU A 181      43.763   0.404  37.623  1.00 33.40           N  
ATOM   1180  CA  LEU A 181      44.961  -0.357  37.924  1.00 33.94           C  
ATOM   1181  C   LEU A 181      44.950  -1.721  37.277  1.00 34.21           C  
ATOM   1182  O   LEU A 181      45.964  -2.148  36.718  1.00 34.32           O  
ATOM   1183  CB  LEU A 181      45.134  -0.541  39.444  1.00 34.04           C  
ATOM   1184  CG  LEU A 181      45.691   0.664  40.204  1.00 35.37           C  
ATOM   1185  CD1 LEU A 181      45.512   0.533  41.741  1.00 33.73           C  
ATOM   1186  CD2 LEU A 181      47.154   0.987  39.763  1.00 34.30           C  
ATOM   1187  N   ILE A 182      43.816  -2.405  37.383  1.00 34.88           N  
ATOM   1188  CA  ILE A 182      43.653  -3.732  36.820  1.00 36.58           C  
ATOM   1189  C   ILE A 182      43.704  -3.676  35.273  1.00 37.37           C  
ATOM   1190  O   ILE A 182      44.329  -4.549  34.652  1.00 37.49           O  
ATOM   1191  CB  ILE A 182      42.346  -4.450  37.358  1.00 36.84           C  
ATOM   1192  CG1 ILE A 182      42.459  -4.784  38.852  1.00 38.86           C  
ATOM   1193  CG2 ILE A 182      42.047  -5.728  36.596  1.00 35.42           C  
ATOM   1194  CD1 ILE A 182      41.175  -5.493  39.479  1.00 42.15           C  
ATOM   1195  N   CYS A 183      43.090  -2.641  34.685  1.00 37.98           N  
ATOM   1196  CA  CYS A 183      43.051  -2.454  33.227  1.00 39.65           C  
ATOM   1197  C   CYS A 183      44.332  -1.890  32.614  1.00 40.32           C  
ATOM   1198  O   CYS A 183      44.630  -2.218  31.463  1.00 39.81           O  
ATOM   1199  CB  CYS A 183      41.894  -1.533  32.786  1.00 39.65           C  
ATOM   1200  SG  CYS A 183      40.246  -2.234  32.833  1.00 39.29           S  
ATOM   1201  N   PHE A 184      45.045  -1.026  33.362  1.00 40.50           N  
ATOM   1202  CA  PHE A 184      46.108  -0.194  32.794  1.00 40.69           C  
ATOM   1203  C   PHE A 184      47.315   0.038  33.683  1.00 40.94           C  
ATOM   1204  O   PHE A 184      48.271   0.672  33.238  1.00 40.48           O  
ATOM   1205  CB  PHE A 184      45.612   1.224  32.492  1.00 40.78           C  
ATOM   1206  CG  PHE A 184      44.391   1.317  31.621  1.00 41.66           C  
ATOM   1207  CD1 PHE A 184      44.354   0.735  30.360  1.00 43.14           C  
ATOM   1208  CD2 PHE A 184      43.300   2.075  32.041  1.00 42.26           C  
ATOM   1209  CE1 PHE A 184      43.235   0.873  29.549  1.00 42.48           C  
ATOM   1210  CE2 PHE A 184      42.189   2.206  31.257  1.00 42.27           C  
ATOM   1211  CZ  PHE A 184      42.150   1.601  30.002  1.00 42.53           C  
ATOM   1212  N   ASN A 185      47.259  -0.379  34.946  1.00 41.65           N  
ATOM   1213  CA  ASN A 185      48.292   0.005  35.930  1.00 42.29           C  
ATOM   1214  C   ASN A 185      48.429   1.517  36.210  1.00 42.01           C  
ATOM   1215  O   ASN A 185      49.524   2.002  36.506  1.00 42.06           O  
ATOM   1216  CB  ASN A 185      49.668  -0.605  35.555  1.00 42.80           C  
ATOM   1217  CG  ASN A 185      49.713  -2.127  35.740  1.00 43.63           C  
ATOM   1218  OD1 ASN A 185      50.236  -2.839  34.894  1.00 45.63           O  
ATOM   1219  ND2 ASN A 185      49.160  -2.617  36.840  1.00 42.16           N  
ATOM   1220  N   THR A 186      47.322   2.246  36.111  1.00 41.98           N  
ATOM   1221  CA  THR A 186      47.276   3.686  36.351  1.00 42.61           C  
ATOM   1222  C   THR A 186      46.160   3.981  37.340  1.00 42.78           C  
ATOM   1223  O   THR A 186      45.178   3.273  37.377  1.00 43.20           O  
ATOM   1224  CB  THR A 186      46.895   4.463  35.085  1.00 43.06           C  
ATOM   1225  OG1 THR A 186      45.799   3.798  34.434  1.00 42.96           O  
ATOM   1226  CG2 THR A 186      48.088   4.642  34.114  1.00 43.16           C  
ATOM   1227  N   SER A 187      46.293   5.028  38.138  1.00 43.07           N  
ATOM   1228  CA  SER A 187      45.178   5.460  38.976  1.00 43.18           C  
ATOM   1229  C   SER A 187      45.012   6.959  38.834  1.00 43.15           C  
ATOM   1230  O   SER A 187      45.815   7.588  38.157  1.00 43.03           O  
ATOM   1231  CB  SER A 187      45.352   5.008  40.432  1.00 43.07           C  
ATOM   1232  OG  SER A 187      46.466   5.601  41.062  1.00 43.97           O  
ATOM   1233  N   TYR A 188      43.955   7.523  39.421  1.00 43.48           N  
ATOM   1234  CA  TYR A 188      43.768   8.982  39.460  1.00 43.48           C  
ATOM   1235  C   TYR A 188      44.150   9.534  40.839  1.00 44.47           C  
ATOM   1236  O   TYR A 188      43.704   8.996  41.873  1.00 43.86           O  
ATOM   1237  CB  TYR A 188      42.334   9.376  39.087  1.00 43.01           C  
ATOM   1238  CG  TYR A 188      41.897   8.933  37.701  1.00 41.96           C  
ATOM   1239  CD1 TYR A 188      42.033   9.771  36.608  1.00 40.76           C  
ATOM   1240  CD2 TYR A 188      41.338   7.664  37.483  1.00 41.60           C  
ATOM   1241  CE1 TYR A 188      41.649   9.367  35.334  1.00 39.37           C  
ATOM   1242  CE2 TYR A 188      40.954   7.257  36.201  1.00 38.93           C  
ATOM   1243  CZ  TYR A 188      41.107   8.118  35.148  1.00 38.29           C  
ATOM   1244  OH  TYR A 188      40.744   7.733  33.897  1.00 39.44           O  
ATOM   1245  N   LYS A 189      44.979  10.592  40.850  1.00 45.33           N  
ATOM   1246  CA  LYS A 189      45.317  11.314  42.095  1.00 46.82           C  
ATOM   1247  C   LYS A 189      44.035  11.953  42.677  1.00 47.12           C  
ATOM   1248  O   LYS A 189      43.014  11.998  42.004  1.00 48.04           O  
ATOM   1249  CB  LYS A 189      46.394  12.394  41.838  1.00 47.23           C  
ATOM   1250  CG  LYS A 189      47.804  11.893  41.492  1.00 48.99           C  
ATOM   1251  CD  LYS A 189      48.606  11.428  42.710  1.00 50.78           C  
ATOM   1252  CE  LYS A 189      50.087  11.435  42.360  1.00 53.08           C  
ATOM   1253  NZ  LYS A 189      50.983  10.765  43.348  1.00 53.86           N  
ATOM   1254  N   ASN A 190      44.034  12.454  43.907  1.00 47.49           N  
ATOM   1255  CA  ASN A 190      42.798  13.131  44.337  1.00 47.19           C  
ATOM   1256  C   ASN A 190      42.513  14.443  43.579  1.00 45.83           C  
ATOM   1257  O   ASN A 190      43.438  15.197  43.296  1.00 45.72           O  
ATOM   1258  CB  ASN A 190      42.655  13.232  45.867  1.00 47.95           C  
ATOM   1259  CG  ASN A 190      41.687  12.166  46.426  1.00 48.89           C  
ATOM   1260  OD1 ASN A 190      40.579  12.017  45.929  1.00 49.58           O  
ATOM   1261  ND2 ASN A 190      42.121  11.413  47.438  1.00 50.76           N  
ATOM   1262  N   GLY A 191      41.249  14.630  43.172  1.00 44.11           N  
ATOM   1263  CA  GLY A 191      40.779  15.845  42.481  1.00 41.91           C  
ATOM   1264  C   GLY A 191      41.070  15.990  40.995  1.00 40.44           C  
ATOM   1265  O   GLY A 191      40.758  17.005  40.385  1.00 40.20           O  
ATOM   1266  N   ASP A 192      41.690  14.979  40.418  1.00 39.77           N  
ATOM   1267  CA  ASP A 192      41.741  14.839  38.975  1.00 39.40           C  
ATOM   1268  C   ASP A 192      40.300  15.012  38.392  1.00 39.87           C  
ATOM   1269  O   ASP A 192      39.353  14.349  38.840  1.00 40.44           O  
ATOM   1270  CB  ASP A 192      42.400  13.486  38.612  1.00 38.60           C  
ATOM   1271  CG  ASP A 192      42.801  13.387  37.137  1.00 33.79           C  
ATOM   1272  OD1 ASP A 192      42.127  14.045  36.327  1.00 32.00           O  
ATOM   1273  OD2 ASP A 192      43.758  12.640  36.798  1.00 24.50           O  
ATOM   1274  N   PRO A 193      40.124  15.962  37.458  1.00 39.68           N  
ATOM   1275  CA  PRO A 193      38.804  16.247  36.904  1.00 39.97           C  
ATOM   1276  C   PRO A 193      38.235  15.128  36.001  1.00 39.84           C  
ATOM   1277  O   PRO A 193      37.019  15.070  35.793  1.00 39.58           O  
ATOM   1278  CB  PRO A 193      39.021  17.553  36.092  1.00 40.27           C  
ATOM   1279  CG  PRO A 193      40.456  17.639  35.826  1.00 39.91           C  
ATOM   1280  CD  PRO A 193      41.126  16.947  37.011  1.00 40.09           C  
ATOM   1281  N   GLU A 194      39.116  14.267  35.475  1.00 39.70           N  
ATOM   1282  CA  GLU A 194      38.736  13.106  34.644  1.00 38.70           C  
ATOM   1283  C   GLU A 194      37.686  12.229  35.333  1.00 37.76           C  
ATOM   1284  O   GLU A 194      36.740  11.794  34.694  1.00 37.49           O  
ATOM   1285  CB  GLU A 194      39.983  12.301  34.216  1.00 38.69           C  
ATOM   1286  CG  GLU A 194      39.733  11.137  33.249  1.00 40.15           C  
ATOM   1287  CD  GLU A 194      40.871  10.889  32.243  1.00 43.32           C  
ATOM   1288  OE1 GLU A 194      41.389  11.883  31.649  1.00 44.38           O  
ATOM   1289  OE2 GLU A 194      41.206   9.697  32.014  1.00 41.00           O  
ATOM   1290  N   LEU A 195      37.841  12.009  36.640  1.00 37.07           N  
ATOM   1291  CA  LEU A 195      36.870  11.263  37.426  1.00 36.12           C  
ATOM   1292  C   LEU A 195      35.479  11.862  37.267  1.00 35.79           C  
ATOM   1293  O   LEU A 195      34.508  11.127  37.139  1.00 36.08           O  
ATOM   1294  CB  LEU A 195      37.268  11.210  38.910  1.00 36.51           C  
ATOM   1295  CG  LEU A 195      38.620  10.591  39.369  1.00 36.21           C  
ATOM   1296  CD1 LEU A 195      39.108  11.167  40.713  1.00 35.67           C  
ATOM   1297  CD2 LEU A 195      38.626   9.074  39.406  1.00 33.92           C  
ATOM   1298  N   ASN A 196      35.400  13.194  37.239  1.00 35.14           N  
ATOM   1299  CA  ASN A 196      34.139  13.928  37.115  1.00 34.40           C  
ATOM   1300  C   ASN A 196      33.499  13.825  35.720  1.00 33.72           C  
ATOM   1301  O   ASN A 196      32.283  13.955  35.568  1.00 33.62           O  
ATOM   1302  CB  ASN A 196      34.329  15.389  37.555  1.00 34.13           C  
ATOM   1303  CG  ASN A 196      34.747  15.511  39.030  1.00 34.47           C  
ATOM   1304  OD1 ASN A 196      35.925  15.620  39.346  1.00 35.29           O  
ATOM   1305  ND2 ASN A 196      33.784  15.468  39.926  1.00 35.76           N  
ATOM   1306  N   VAL A 197      34.350  13.551  34.735  1.00 33.31           N  
ATOM   1307  CA  VAL A 197      34.046  13.494  33.312  1.00 32.51           C  
ATOM   1308  C   VAL A 197      33.453  12.115  33.024  1.00 31.92           C  
ATOM   1309  O   VAL A 197      32.447  11.997  32.317  1.00 31.35           O  
ATOM   1310  CB  VAL A 197      35.364  13.800  32.480  1.00 33.09           C  
ATOM   1311  CG1 VAL A 197      35.251  13.485  30.945  1.00 32.92           C  
ATOM   1312  CG2 VAL A 197      35.778  15.227  32.684  1.00 32.78           C  
ATOM   1313  N   ILE A 198      34.108  11.102  33.585  1.00 31.17           N  
ATOM   1314  CA  ILE A 198      33.620   9.749  33.662  1.00 31.35           C  
ATOM   1315  C   ILE A 198      32.219   9.672  34.333  1.00 31.95           C  
ATOM   1316  O   ILE A 198      31.248   9.215  33.687  1.00 32.92           O  
ATOM   1317  CB  ILE A 198      34.658   8.799  34.380  1.00 31.02           C  
ATOM   1318  CG1 ILE A 198      35.984   8.755  33.587  1.00 31.71           C  
ATOM   1319  CG2 ILE A 198      34.090   7.368  34.499  1.00 29.68           C  
ATOM   1320  CD1 ILE A 198      37.251   8.405  34.342  1.00 27.73           C  
ATOM   1321  N   GLN A 199      32.111  10.147  35.583  1.00 30.51           N  
ATOM   1322  CA  GLN A 199      30.899  10.021  36.372  1.00 29.83           C  
ATOM   1323  C   GLN A 199      29.733  10.550  35.619  1.00 28.33           C  
ATOM   1324  O   GLN A 199      28.638   9.986  35.738  1.00 28.08           O  
ATOM   1325  CB  GLN A 199      31.028  10.709  37.759  1.00 30.19           C  
ATOM   1326  CG  GLN A 199      29.809  11.539  38.246  1.00 34.73           C  
ATOM   1327  CD  GLN A 199      28.767  10.741  39.034  1.00 42.69           C  
ATOM   1328  OE1 GLN A 199      29.072  10.167  40.103  1.00 46.11           O  
ATOM   1329  NE2 GLN A 199      27.515  10.723  38.530  1.00 43.30           N  
ATOM   1330  N   ASN A 200      29.989  11.638  34.872  1.00 26.80           N  
ATOM   1331  CA  ASN A 200      29.020  12.298  33.980  1.00 25.60           C  
ATOM   1332  C   ASN A 200      28.541  11.440  32.816  1.00 24.99           C  
ATOM   1333  O   ASN A 200      27.358  11.317  32.620  1.00 24.93           O  
ATOM   1334  CB  ASN A 200      29.563  13.622  33.422  1.00 25.44           C  
ATOM   1335  CG  ASN A 200      28.478  14.494  32.752  1.00 24.36           C  
ATOM   1336  OD1 ASN A 200      28.034  15.444  33.374  1.00 23.21           O  
ATOM   1337  ND2 ASN A 200      28.096  14.204  31.471  1.00 20.84           N  
ATOM   1338  N   TYR A 201      29.434  10.868  32.014  1.00 24.99           N  
ATOM   1339  CA  TYR A 201      28.921  10.141  30.843  1.00 24.13           C  
ATOM   1340  C   TYR A 201      28.391   8.757  31.285  1.00 24.03           C  
ATOM   1341  O   TYR A 201      27.479   8.234  30.670  1.00 22.10           O  
ATOM   1342  CB  TYR A 201      29.877  10.163  29.619  1.00 23.42           C  
ATOM   1343  CG  TYR A 201      31.188   9.483  29.805  1.00 22.43           C  
ATOM   1344  CD1 TYR A 201      31.250   8.118  30.005  1.00 20.02           C  
ATOM   1345  CD2 TYR A 201      32.384  10.197  29.751  1.00 25.24           C  
ATOM   1346  CE1 TYR A 201      32.426   7.495  30.242  1.00 23.26           C  
ATOM   1347  CE2 TYR A 201      33.624   9.555  29.949  1.00 24.07           C  
ATOM   1348  CZ  TYR A 201      33.618   8.188  30.184  1.00 24.00           C  
ATOM   1349  OH  TYR A 201      34.767   7.478  30.374  1.00 22.75           O  
ATOM   1350  N   ASN A 202      28.929   8.220  32.396  1.00 24.22           N  
ATOM   1351  CA  ASN A 202      28.311   7.077  33.059  1.00 25.09           C  
ATOM   1352  C   ASN A 202      26.855   7.367  33.469  1.00 25.97           C  
ATOM   1353  O   ASN A 202      25.978   6.564  33.201  1.00 25.16           O  
ATOM   1354  CB  ASN A 202      29.100   6.638  34.297  1.00 25.59           C  
ATOM   1355  CG  ASN A 202      30.318   5.824  33.970  1.00 23.38           C  
ATOM   1356  OD1 ASN A 202      30.822   5.843  32.858  1.00 27.90           O  
ATOM   1357  ND2 ASN A 202      30.795   5.103  34.938  1.00 20.51           N  
ATOM   1358  N   GLU A 203      26.605   8.510  34.114  1.00 27.31           N  
ATOM   1359  CA  GLU A 203      25.246   8.872  34.517  1.00 29.61           C  
ATOM   1360  C   GLU A 203      24.356   8.948  33.246  1.00 30.06           C  
ATOM   1361  O   GLU A 203      23.274   8.338  33.192  1.00 30.99           O  
ATOM   1362  CB  GLU A 203      25.232  10.168  35.373  1.00 29.46           C  
ATOM   1363  CG  GLU A 203      23.869  10.573  35.958  1.00 33.02           C  
ATOM   1364  CD  GLU A 203      23.908  11.737  37.037  1.00 36.99           C  
ATOM   1365  OE1 GLU A 203      24.487  11.573  38.165  1.00 32.63           O  
ATOM   1366  OE2 GLU A 203      23.299  12.803  36.742  1.00 38.62           O  
ATOM   1367  N   GLY A 204      24.856   9.647  32.221  1.00 30.18           N  
ATOM   1368  CA  GLY A 204      24.132   9.900  30.988  1.00 30.16           C  
ATOM   1369  C   GLY A 204      23.938   8.719  30.067  1.00 30.54           C  
ATOM   1370  O   GLY A 204      23.065   8.766  29.213  1.00 31.34           O  
ATOM   1371  N   ILE A 205      24.749   7.670  30.222  1.00 30.49           N  
ATOM   1372  CA  ILE A 205      24.618   6.447  29.422  1.00 30.56           C  
ATOM   1373  C   ILE A 205      23.629   5.482  30.051  1.00 30.85           C  
ATOM   1374  O   ILE A 205      22.768   4.958  29.368  1.00 30.94           O  
ATOM   1375  CB  ILE A 205      25.994   5.767  29.127  1.00 30.25           C  
ATOM   1376  CG1 ILE A 205      26.742   6.531  28.026  1.00 29.24           C  
ATOM   1377  CG2 ILE A 205      25.823   4.316  28.720  1.00 30.92           C  
ATOM   1378  CD1 ILE A 205      28.221   6.228  27.968  1.00 28.95           C  
ATOM   1379  N   ILE A 206      23.771   5.257  31.348  1.00 31.55           N  
ATOM   1380  CA  ILE A 206      22.799   4.545  32.156  1.00 32.40           C  
ATOM   1381  C   ILE A 206      21.417   5.192  32.044  1.00 33.44           C  
ATOM   1382  O   ILE A 206      20.418   4.491  31.924  1.00 33.14           O  
ATOM   1383  CB  ILE A 206      23.273   4.479  33.646  1.00 32.58           C  
ATOM   1384  CG1 ILE A 206      24.436   3.479  33.776  1.00 31.59           C  
ATOM   1385  CG2 ILE A 206      22.115   4.191  34.592  1.00 29.97           C  
ATOM   1386  CD1 ILE A 206      25.406   3.741  34.904  1.00 28.57           C  
ATOM   1387  N   ASP A 207      21.368   6.519  32.081  1.00 35.17           N  
ATOM   1388  CA  ASP A 207      20.120   7.234  31.824  1.00 37.90           C  
ATOM   1389  C   ASP A 207      19.475   6.979  30.427  1.00 38.47           C  
ATOM   1390  O   ASP A 207      18.264   6.749  30.339  1.00 39.05           O  
ATOM   1391  CB  ASP A 207      20.253   8.741  32.107  1.00 38.29           C  
ATOM   1392  CG  ASP A 207      19.639   9.148  33.467  1.00 41.84           C  
ATOM   1393  OD1 ASP A 207      18.475   8.721  33.780  1.00 44.12           O  
ATOM   1394  OD2 ASP A 207      20.323   9.904  34.211  1.00 41.88           O  
ATOM   1395  N   ASN A 208      20.258   7.018  29.354  1.00 38.82           N  
ATOM   1396  CA  ASN A 208      19.682   6.865  28.014  1.00 39.55           C  
ATOM   1397  C   ASN A 208      19.744   5.446  27.458  1.00 40.70           C  
ATOM   1398  O   ASN A 208      19.271   5.201  26.378  1.00 40.73           O  
ATOM   1399  CB  ASN A 208      20.289   7.875  27.024  1.00 39.19           C  
ATOM   1400  CG  ASN A 208      19.986   9.320  27.399  1.00 36.88           C  
ATOM   1401  OD1 ASN A 208      18.922   9.852  27.086  1.00 34.15           O  
ATOM   1402  ND2 ASN A 208      20.926   9.953  28.075  1.00 34.25           N  
ATOM   1403  N   LEU A 209      20.302   4.499  28.206  1.00 42.31           N  
ATOM   1404  CA  LEU A 209      20.397   3.152  27.681  1.00 43.37           C  
ATOM   1405  C   LEU A 209      18.986   2.558  27.618  1.00 45.07           C  
ATOM   1406  O   LEU A 209      18.568   2.022  26.588  1.00 45.49           O  
ATOM   1407  CB  LEU A 209      21.375   2.314  28.506  1.00 42.46           C  
ATOM   1408  CG  LEU A 209      22.177   1.224  27.795  1.00 40.59           C  
ATOM   1409  CD1 LEU A 209      22.726   1.671  26.472  1.00 39.79           C  
ATOM   1410  CD2 LEU A 209      23.296   0.757  28.639  1.00 39.30           C  
ATOM   1411  N   SER A 210      18.258   2.698  28.720  1.00 46.98           N  
ATOM   1412  CA  SER A 210      16.834   2.382  28.803  1.00 48.47           C  
ATOM   1413  C   SER A 210      16.152   3.432  29.672  1.00 50.11           C  
ATOM   1414  O   SER A 210      16.830   4.207  30.342  1.00 49.83           O  
ATOM   1415  CB  SER A 210      16.640   1.001  29.412  1.00 48.05           C  
ATOM   1416  OG  SER A 210      17.251   0.938  30.670  1.00 46.22           O  
ATOM   1417  N   LYS A 211      14.816   3.482  29.645  1.00 52.49           N  
ATOM   1418  CA  LYS A 211      14.057   4.350  30.574  1.00 54.11           C  
ATOM   1419  C   LYS A 211      13.902   3.621  31.908  1.00 55.13           C  
ATOM   1420  O   LYS A 211      14.183   4.163  32.990  1.00 55.06           O  
ATOM   1421  CB  LYS A 211      12.658   4.691  30.034  1.00 53.99           C  
ATOM   1422  CG  LYS A 211      12.092   6.037  30.554  1.00 54.25           C  
ATOM   1423  CD  LYS A 211      11.603   6.044  31.993  1.00 54.07           C  
ATOM   1424  CE  LYS A 211      11.485   7.483  32.480  1.00 55.90           C  
ATOM   1425  NZ  LYS A 211      10.620   7.596  33.699  1.00 56.34           N  
ATOM   1426  N   ASP A 212      13.418   2.388  31.791  1.00 56.30           N  
ATOM   1427  CA  ASP A 212      13.211   1.520  32.909  1.00 57.02           C  
ATOM   1428  C   ASP A 212      14.164   0.337  32.656  1.00 57.03           C  
ATOM   1429  O   ASP A 212      15.356   0.568  32.469  1.00 57.32           O  
ATOM   1430  CB  ASP A 212      11.707   1.189  33.047  1.00 57.79           C  
ATOM   1431  CG  ASP A 212      10.830   2.435  33.486  1.00 59.27           C  
ATOM   1432  OD1 ASP A 212       9.594   2.409  33.249  1.00 60.45           O  
ATOM   1433  OD2 ASP A 212      11.357   3.431  34.062  1.00 60.61           O  
ATOM   1434  N   SER A 213      13.699  -0.905  32.630  1.00 57.15           N  
ATOM   1435  CA  SER A 213      14.633  -2.013  32.468  1.00 57.05           C  
ATOM   1436  C   SER A 213      15.077  -2.169  30.994  1.00 57.34           C  
ATOM   1437  O   SER A 213      14.533  -1.480  30.106  1.00 57.04           O  
ATOM   1438  CB  SER A 213      14.009  -3.288  33.001  1.00 56.97           C  
ATOM   1439  OG  SER A 213      15.019  -4.170  33.448  1.00 58.01           O  
ATOM   1440  N   LEU A 214      16.066  -3.045  30.733  1.00 57.09           N  
ATOM   1441  CA  LEU A 214      16.483  -3.354  29.343  1.00 56.67           C  
ATOM   1442  C   LEU A 214      15.375  -4.020  28.558  1.00 57.26           C  
ATOM   1443  O   LEU A 214      15.283  -3.866  27.349  1.00 57.20           O  
ATOM   1444  CB  LEU A 214      17.732  -4.220  29.278  1.00 55.79           C  
ATOM   1445  CG  LEU A 214      19.093  -3.559  29.405  1.00 53.30           C  
ATOM   1446  CD1 LEU A 214      20.123  -4.637  29.238  1.00 50.52           C  
ATOM   1447  CD2 LEU A 214      19.282  -2.429  28.388  1.00 51.15           C  
ATOM   1448  N   VAL A 215      14.544  -4.773  29.267  1.00 57.97           N  
ATOM   1449  CA  VAL A 215      13.273  -5.208  28.728  1.00 58.39           C  
ATOM   1450  C   VAL A 215      12.371  -3.981  28.552  1.00 59.10           C  
ATOM   1451  O   VAL A 215      11.556  -3.640  29.413  1.00 59.12           O  
ATOM   1452  CB  VAL A 215      12.580  -6.297  29.601  1.00 57.88           C  
ATOM   1453  CG1 VAL A 215      11.494  -6.961  28.806  1.00 57.37           C  
ATOM   1454  CG2 VAL A 215      13.576  -7.340  30.060  1.00 57.15           C  
ATOM   1455  N   ASP A 216      12.573  -3.292  27.438  1.00 60.23           N  
ATOM   1456  CA  ASP A 216      11.581  -2.356  26.937  1.00 61.18           C  
ATOM   1457  C   ASP A 216      10.569  -3.282  26.263  1.00 61.39           C  
ATOM   1458  O   ASP A 216      10.948  -4.271  25.550  1.00 61.34           O  
ATOM   1459  CB  ASP A 216      12.205  -1.349  25.942  1.00 61.70           C  
ATOM   1460  CG  ASP A 216      11.417  -0.027  25.850  1.00 62.44           C  
ATOM   1461  OD1 ASP A 216      10.419   0.149  26.592  1.00 62.27           O  
ATOM   1462  OD2 ASP A 216      11.810   0.837  25.026  1.00 61.62           O  
ATOM   1463  N   LEU A 217       9.296  -3.035  26.556  1.00 60.84           N  
ATOM   1464  CA  LEU A 217       8.288  -3.898  25.989  1.00 60.69           C  
ATOM   1465  C   LEU A 217       7.878  -3.341  24.627  1.00 59.92           C  
ATOM   1466  O   LEU A 217       8.212  -3.946  23.606  1.00 60.02           O  
ATOM   1467  CB  LEU A 217       7.109  -4.147  26.948  1.00 61.01           C  
ATOM   1468  CG  LEU A 217       6.350  -5.479  26.758  1.00 61.98           C  
ATOM   1469  CD1 LEU A 217       7.262  -6.615  26.248  1.00 62.04           C  
ATOM   1470  CD2 LEU A 217       5.586  -5.910  28.041  1.00 63.15           C  
ATOM   1471  N   VAL A 218       7.195  -2.184  24.620  1.00 58.80           N  
ATOM   1472  CA  VAL A 218       6.809  -1.474  23.394  1.00 57.09           C  
ATOM   1473  C   VAL A 218       8.028  -0.665  22.942  1.00 56.17           C  
ATOM   1474  O   VAL A 218       8.607   0.030  23.776  1.00 55.91           O  
ATOM   1475  CB  VAL A 218       5.626  -0.485  23.638  1.00 56.97           C  
ATOM   1476  CG1 VAL A 218       5.011  -0.052  22.336  1.00 56.91           C  
ATOM   1477  CG2 VAL A 218       4.553  -1.082  24.513  1.00 56.95           C  
ATOM   1478  N   PRO A 219       8.415  -0.744  21.630  1.00 55.37           N  
ATOM   1479  CA  PRO A 219       9.640  -0.087  21.171  1.00 54.37           C  
ATOM   1480  C   PRO A 219       9.358   1.405  20.983  1.00 53.25           C  
ATOM   1481  O   PRO A 219       9.257   1.873  19.840  1.00 53.15           O  
ATOM   1482  CB  PRO A 219       9.887  -0.754  19.811  1.00 54.63           C  
ATOM   1483  CG  PRO A 219       8.522  -0.975  19.264  1.00 54.84           C  
ATOM   1484  CD  PRO A 219       7.580  -1.125  20.469  1.00 55.22           C  
ATOM   1485  N   TRP A 220       9.217   2.122  22.105  1.00 51.69           N  
ATOM   1486  CA  TRP A 220       8.701   3.504  22.142  1.00 50.23           C  
ATOM   1487  C   TRP A 220       9.561   4.477  21.343  1.00 49.86           C  
ATOM   1488  O   TRP A 220       9.107   5.555  20.982  1.00 49.79           O  
ATOM   1489  CB  TRP A 220       8.569   4.035  23.594  1.00 49.72           C  
ATOM   1490  CG  TRP A 220       7.558   3.334  24.518  1.00 47.22           C  
ATOM   1491  CD1 TRP A 220       7.853   2.560  25.592  1.00 43.64           C  
ATOM   1492  CD2 TRP A 220       6.112   3.386  24.450  1.00 45.07           C  
ATOM   1493  NE1 TRP A 220       6.712   2.112  26.190  1.00 42.08           N  
ATOM   1494  CE2 TRP A 220       5.622   2.598  25.514  1.00 43.14           C  
ATOM   1495  CE3 TRP A 220       5.190   4.018  23.593  1.00 44.61           C  
ATOM   1496  CZ2 TRP A 220       4.232   2.412  25.755  1.00 43.38           C  
ATOM   1497  CZ3 TRP A 220       3.810   3.839  23.835  1.00 45.16           C  
ATOM   1498  CH2 TRP A 220       3.349   3.047  24.920  1.00 43.01           C  
ATOM   1499  N   LEU A 221      10.806   4.094  21.085  1.00 49.46           N  
ATOM   1500  CA  LEU A 221      11.769   5.002  20.475  1.00 49.37           C  
ATOM   1501  C   LEU A 221      11.787   4.922  18.933  1.00 48.79           C  
ATOM   1502  O   LEU A 221      12.347   5.789  18.266  1.00 47.93           O  
ATOM   1503  CB  LEU A 221      13.155   4.883  21.161  1.00 49.40           C  
ATOM   1504  CG  LEU A 221      14.288   3.983  20.686  1.00 49.50           C  
ATOM   1505  CD1 LEU A 221      15.256   4.869  19.964  1.00 49.25           C  
ATOM   1506  CD2 LEU A 221      14.976   3.237  21.849  1.00 49.46           C  
ATOM   1507  N   LYS A 222      11.124   3.896  18.402  1.00 48.78           N  
ATOM   1508  CA  LYS A 222      10.826   3.776  16.970  1.00 49.02           C  
ATOM   1509  C   LYS A 222       9.476   4.422  16.621  1.00 48.56           C  
ATOM   1510  O   LYS A 222       9.278   4.844  15.475  1.00 48.47           O  
ATOM   1511  CB  LYS A 222      10.865   2.297  16.507  1.00 49.32           C  
ATOM   1512  CG  LYS A 222      12.155   1.820  15.768  1.00 50.14           C  
ATOM   1513  CD  LYS A 222      13.281   1.205  16.645  1.00 49.90           C  
ATOM   1514  CE  LYS A 222      14.350   2.248  17.098  1.00 50.19           C  
ATOM   1515  NZ  LYS A 222      14.799   3.265  16.066  1.00 47.11           N  
ATOM   1516  N   ILE A 223       8.571   4.511  17.610  1.00 48.31           N  
ATOM   1517  CA  ILE A 223       7.193   5.046  17.417  1.00 47.75           C  
ATOM   1518  C   ILE A 223       7.067   6.577  17.311  1.00 48.24           C  
ATOM   1519  O   ILE A 223       6.306   7.083  16.472  1.00 48.36           O  
ATOM   1520  CB  ILE A 223       6.177   4.605  18.511  1.00 47.16           C  
ATOM   1521  CG1 ILE A 223       6.149   3.093  18.704  1.00 44.93           C  
ATOM   1522  CG2 ILE A 223       4.756   5.119  18.171  1.00 47.12           C  
ATOM   1523  CD1 ILE A 223       5.179   2.644  19.776  1.00 39.36           C  
ATOM   1524  N   PHE A 224       7.757   7.317  18.171  1.00 48.27           N  
ATOM   1525  CA  PHE A 224       7.634   8.778  18.136  1.00 48.87           C  
ATOM   1526  C   PHE A 224       9.002   9.463  18.040  1.00 49.19           C  
ATOM   1527  O   PHE A 224       9.983   8.960  18.609  1.00 49.12           O  
ATOM   1528  CB  PHE A 224       6.940   9.326  19.387  1.00 48.89           C  
ATOM   1529  CG  PHE A 224       5.602   8.705  19.720  1.00 49.44           C  
ATOM   1530  CD1 PHE A 224       4.442   9.088  19.051  1.00 49.82           C  
ATOM   1531  CD2 PHE A 224       5.482   7.818  20.790  1.00 50.59           C  
ATOM   1532  CE1 PHE A 224       3.206   8.558  19.401  1.00 49.11           C  
ATOM   1533  CE2 PHE A 224       4.235   7.283  21.140  1.00 49.66           C  
ATOM   1534  CZ  PHE A 224       3.106   7.663  20.444  1.00 48.04           C  
ATOM   1535  N   PRO A 225       9.064  10.641  17.366  1.00 49.50           N  
ATOM   1536  CA  PRO A 225      10.311  11.429  17.312  1.00 49.31           C  
ATOM   1537  C   PRO A 225      10.929  11.672  18.705  1.00 49.06           C  
ATOM   1538  O   PRO A 225      10.233  12.065  19.651  1.00 49.39           O  
ATOM   1539  CB  PRO A 225       9.868  12.765  16.697  1.00 49.08           C  
ATOM   1540  CG  PRO A 225       8.376  12.771  16.788  1.00 49.33           C  
ATOM   1541  CD  PRO A 225       7.954  11.346  16.696  1.00 49.67           C  
ATOM   1542  N   ASN A 226      12.223  11.417  18.823  1.00 48.28           N  
ATOM   1543  CA  ASN A 226      12.915  11.660  20.059  1.00 47.41           C  
ATOM   1544  C   ASN A 226      14.419  11.718  19.880  1.00 47.12           C  
ATOM   1545  O   ASN A 226      14.959  11.283  18.869  1.00 47.17           O  
ATOM   1546  CB  ASN A 226      12.493  10.659  21.147  1.00 47.35           C  
ATOM   1547  CG  ASN A 226      12.926   9.247  20.859  1.00 45.81           C  
ATOM   1548  OD1 ASN A 226      13.727   8.688  21.594  1.00 46.65           O  
ATOM   1549  ND2 ASN A 226      12.369   8.645  19.826  1.00 44.07           N  
ATOM   1550  N   LYS A 227      15.075  12.288  20.876  1.00 46.69           N  
ATOM   1551  CA  LYS A 227      16.493  12.563  20.831  1.00 46.55           C  
ATOM   1552  C   LYS A 227      17.310  11.496  21.586  1.00 46.15           C  
ATOM   1553  O   LYS A 227      18.513  11.655  21.755  1.00 46.28           O  
ATOM   1554  CB  LYS A 227      16.773  13.951  21.449  1.00 46.85           C  
ATOM   1555  CG  LYS A 227      16.164  15.205  20.761  1.00 48.07           C  
ATOM   1556  CD  LYS A 227      16.050  16.367  21.779  1.00 49.58           C  
ATOM   1557  CE  LYS A 227      16.398  17.746  21.217  1.00 50.87           C  
ATOM   1558  NZ  LYS A 227      15.432  18.153  20.172  1.00 50.42           N  
ATOM   1559  N   THR A 228      16.699  10.403  22.036  1.00 45.55           N  
ATOM   1560  CA  THR A 228      17.450   9.549  22.960  1.00 45.09           C  
ATOM   1561  C   THR A 228      18.678   8.847  22.345  1.00 44.27           C  
ATOM   1562  O   THR A 228      19.674   8.640  23.028  1.00 43.59           O  
ATOM   1563  CB  THR A 228      16.575   8.590  23.824  1.00 45.01           C  
ATOM   1564  OG1 THR A 228      16.188   7.454  23.058  1.00 45.53           O  
ATOM   1565  CG2 THR A 228      15.344   9.306  24.397  1.00 45.54           C  
ATOM   1566  N   LEU A 229      18.619   8.500  21.066  1.00 43.85           N  
ATOM   1567  CA  LEU A 229      19.777   7.881  20.443  1.00 43.60           C  
ATOM   1568  C   LEU A 229      20.834   8.953  20.220  1.00 43.69           C  
ATOM   1569  O   LEU A 229      22.030   8.724  20.440  1.00 43.13           O  
ATOM   1570  CB  LEU A 229      19.406   7.197  19.137  1.00 43.47           C  
ATOM   1571  CG  LEU A 229      18.483   5.962  19.192  1.00 42.95           C  
ATOM   1572  CD1 LEU A 229      18.136   5.436  17.776  1.00 40.24           C  
ATOM   1573  CD2 LEU A 229      19.083   4.877  20.052  1.00 38.36           C  
ATOM   1574  N   GLU A 230      20.353  10.128  19.810  1.00 43.52           N  
ATOM   1575  CA  GLU A 230      21.159  11.332  19.671  1.00 43.71           C  
ATOM   1576  C   GLU A 230      21.881  11.576  20.998  1.00 42.46           C  
ATOM   1577  O   GLU A 230      23.088  11.604  21.022  1.00 42.92           O  
ATOM   1578  CB  GLU A 230      20.264  12.527  19.269  1.00 44.37           C  
ATOM   1579  CG  GLU A 230      20.886  13.610  18.370  1.00 47.26           C  
ATOM   1580  CD  GLU A 230      19.844  14.645  17.873  1.00 51.55           C  
ATOM   1581  OE1 GLU A 230      18.901  14.272  17.116  1.00 53.09           O  
ATOM   1582  OE2 GLU A 230      19.978  15.838  18.230  1.00 50.88           O  
ATOM   1583  N   LYS A 231      21.135  11.694  22.094  1.00 41.11           N  
ATOM   1584  CA  LYS A 231      21.698  11.882  23.427  1.00 40.05           C  
ATOM   1585  C   LYS A 231      22.706  10.796  23.836  1.00 39.68           C  
ATOM   1586  O   LYS A 231      23.788  11.081  24.367  1.00 38.67           O  
ATOM   1587  CB  LYS A 231      20.579  11.941  24.458  1.00 39.68           C  
ATOM   1588  CG  LYS A 231      19.761  13.206  24.415  1.00 39.24           C  
ATOM   1589  CD  LYS A 231      19.008  13.425  25.708  1.00 39.58           C  
ATOM   1590  CE  LYS A 231      17.750  12.582  25.838  1.00 37.47           C  
ATOM   1591  NZ  LYS A 231      16.976  13.202  26.928  1.00 38.02           N  
ATOM   1592  N   LEU A 232      22.318   9.550  23.588  1.00 39.53           N  
ATOM   1593  CA  LEU A 232      23.126   8.402  23.920  1.00 39.30           C  
ATOM   1594  C   LEU A 232      24.429   8.345  23.113  1.00 39.09           C  
ATOM   1595  O   LEU A 232      25.471   8.107  23.700  1.00 39.21           O  
ATOM   1596  CB  LEU A 232      22.313   7.122  23.757  1.00 39.41           C  
ATOM   1597  CG  LEU A 232      23.050   5.809  24.020  1.00 40.38           C  
ATOM   1598  CD1 LEU A 232      23.462   5.687  25.499  1.00 40.56           C  
ATOM   1599  CD2 LEU A 232      22.210   4.612  23.565  1.00 40.50           C  
ATOM   1600  N   LYS A 233      24.366   8.555  21.791  1.00 38.70           N  
ATOM   1601  CA  LYS A 233      25.556   8.678  20.935  1.00 37.79           C  
ATOM   1602  C   LYS A 233      26.601   9.626  21.509  1.00 36.64           C  
ATOM   1603  O   LYS A 233      27.777   9.336  21.501  1.00 35.25           O  
ATOM   1604  CB  LYS A 233      25.176   9.178  19.524  1.00 38.05           C  
ATOM   1605  CG  LYS A 233      25.047   8.101  18.498  1.00 39.46           C  
ATOM   1606  CD  LYS A 233      24.336   8.605  17.260  1.00 43.51           C  
ATOM   1607  CE  LYS A 233      23.753   7.475  16.414  1.00 45.11           C  
ATOM   1608  NZ  LYS A 233      22.871   8.035  15.348  1.00 46.44           N  
ATOM   1609  N   SER A 234      26.162  10.773  22.002  1.00 36.58           N  
ATOM   1610  CA  SER A 234      27.114  11.808  22.347  1.00 36.60           C  
ATOM   1611  C   SER A 234      27.680  11.714  23.756  1.00 36.64           C  
ATOM   1612  O   SER A 234      28.673  12.379  24.049  1.00 37.44           O  
ATOM   1613  CB  SER A 234      26.569  13.210  22.033  1.00 36.82           C  
ATOM   1614  OG  SER A 234      25.429  13.505  22.788  1.00 35.78           O  
ATOM   1615  N   HIS A 235      27.071  10.895  24.619  1.00 36.45           N  
ATOM   1616  CA  HIS A 235      27.730  10.451  25.854  1.00 36.25           C  
ATOM   1617  C   HIS A 235      28.786   9.388  25.579  1.00 36.15           C  
ATOM   1618  O   HIS A 235      29.823   9.374  26.244  1.00 35.57           O  
ATOM   1619  CB  HIS A 235      26.738   9.934  26.901  1.00 36.36           C  
ATOM   1620  CG  HIS A 235      25.933  11.013  27.539  1.00 37.12           C  
ATOM   1621  ND1 HIS A 235      24.594  11.198  27.274  1.00 38.17           N  
ATOM   1622  CD2 HIS A 235      26.281  11.982  28.412  1.00 36.98           C  
ATOM   1623  CE1 HIS A 235      24.149  12.232  27.958  1.00 36.69           C  
ATOM   1624  NE2 HIS A 235      25.155  12.723  28.658  1.00 37.46           N  
ATOM   1625  N   VAL A 236      28.483   8.497  24.626  1.00 36.32           N  
ATOM   1626  CA  VAL A 236      29.339   7.383  24.205  1.00 36.87           C  
ATOM   1627  C   VAL A 236      30.510   7.883  23.335  1.00 37.23           C  
ATOM   1628  O   VAL A 236      31.585   7.284  23.335  1.00 37.50           O  
ATOM   1629  CB  VAL A 236      28.519   6.238  23.464  1.00 36.93           C  
ATOM   1630  CG1 VAL A 236      29.426   5.332  22.650  1.00 35.80           C  
ATOM   1631  CG2 VAL A 236      27.710   5.393  24.449  1.00 36.36           C  
ATOM   1632  N   LYS A 237      30.284   8.971  22.602  1.00 37.40           N  
ATOM   1633  CA  LYS A 237      31.344   9.672  21.900  1.00 38.02           C  
ATOM   1634  C   LYS A 237      32.427  10.086  22.936  1.00 37.75           C  
ATOM   1635  O   LYS A 237      33.593   9.740  22.789  1.00 37.71           O  
ATOM   1636  CB  LYS A 237      30.771  10.875  21.107  1.00 37.99           C  
ATOM   1637  CG  LYS A 237      31.807  11.792  20.469  1.00 40.45           C  
ATOM   1638  CD  LYS A 237      31.264  12.461  19.183  1.00 45.81           C  
ATOM   1639  CE  LYS A 237      32.364  12.944  18.195  1.00 45.68           C  
ATOM   1640  NZ  LYS A 237      33.279  13.932  18.813  1.00 45.10           N  
ATOM   1641  N   ILE A 238      32.033  10.793  23.987  1.00 36.98           N  
ATOM   1642  CA  ILE A 238      32.990  11.275  24.973  1.00 37.51           C  
ATOM   1643  C   ILE A 238      33.737  10.155  25.723  1.00 37.03           C  
ATOM   1644  O   ILE A 238      34.914  10.296  26.008  1.00 36.90           O  
ATOM   1645  CB  ILE A 238      32.351  12.298  25.963  1.00 37.82           C  
ATOM   1646  CG1 ILE A 238      31.785  13.499  25.202  1.00 38.14           C  
ATOM   1647  CG2 ILE A 238      33.367  12.800  26.960  1.00 37.44           C  
ATOM   1648  CD1 ILE A 238      30.815  14.340  26.007  1.00 37.47           C  
ATOM   1649  N   ARG A 239      33.035   9.062  26.023  1.00 36.99           N  
ATOM   1650  CA  ARG A 239      33.590   7.809  26.551  1.00 36.28           C  
ATOM   1651  C   ARG A 239      34.631   7.191  25.587  1.00 36.45           C  
ATOM   1652  O   ARG A 239      35.767   6.943  25.956  1.00 36.40           O  
ATOM   1653  CB  ARG A 239      32.433   6.812  26.799  1.00 35.75           C  
ATOM   1654  CG  ARG A 239      32.711   5.670  27.783  1.00 34.28           C  
ATOM   1655  CD  ARG A 239      33.513   4.532  27.211  1.00 33.39           C  
ATOM   1656  NE  ARG A 239      32.840   4.018  26.023  1.00 36.50           N  
ATOM   1657  CZ  ARG A 239      32.182   2.861  25.915  1.00 33.42           C  
ATOM   1658  NH1 ARG A 239      32.088   2.017  26.935  1.00 27.28           N  
ATOM   1659  NH2 ARG A 239      31.628   2.556  24.737  1.00 35.50           N  
ATOM   1660  N   ASN A 240      34.207   6.922  24.363  1.00 36.95           N  
ATOM   1661  CA  ASN A 240      35.072   6.408  23.315  1.00 37.80           C  
ATOM   1662  C   ASN A 240      36.272   7.300  23.016  1.00 38.53           C  
ATOM   1663  O   ASN A 240      37.312   6.802  22.614  1.00 38.22           O  
ATOM   1664  CB  ASN A 240      34.273   6.206  22.018  1.00 37.85           C  
ATOM   1665  CG  ASN A 240      33.473   4.911  22.000  1.00 36.48           C  
ATOM   1666  OD1 ASN A 240      33.506   4.119  22.934  1.00 34.73           O  
ATOM   1667  ND2 ASN A 240      32.757   4.696  20.916  1.00 35.83           N  
ATOM   1668  N   ASP A 241      36.114   8.612  23.201  1.00 39.72           N  
ATOM   1669  CA  ASP A 241      37.205   9.561  22.978  1.00 41.04           C  
ATOM   1670  C   ASP A 241      38.239   9.477  24.113  1.00 41.48           C  
ATOM   1671  O   ASP A 241      39.448   9.516  23.849  1.00 42.11           O  
ATOM   1672  CB  ASP A 241      36.700  10.997  22.711  1.00 40.97           C  
ATOM   1673  CG  ASP A 241      36.106  11.157  21.290  1.00 43.50           C  
ATOM   1674  OD1 ASP A 241      36.269  10.215  20.470  1.00 43.43           O  
ATOM   1675  OD2 ASP A 241      35.479  12.205  20.979  1.00 45.03           O  
ATOM   1676  N   LEU A 242      37.782   9.311  25.353  1.00 41.33           N  
ATOM   1677  CA  LEU A 242      38.691   9.145  26.474  1.00 41.84           C  
ATOM   1678  C   LEU A 242      39.410   7.793  26.379  1.00 42.93           C  
ATOM   1679  O   LEU A 242      40.577   7.675  26.728  1.00 42.04           O  
ATOM   1680  CB  LEU A 242      37.942   9.270  27.788  1.00 41.49           C  
ATOM   1681  CG  LEU A 242      38.755   9.312  29.065  1.00 40.45           C  
ATOM   1682  CD1 LEU A 242      38.202  10.434  29.872  1.00 42.13           C  
ATOM   1683  CD2 LEU A 242      38.691   8.000  29.841  1.00 40.53           C  
ATOM   1684  N   LEU A 243      38.719   6.773  25.883  1.00 44.55           N  
ATOM   1685  CA  LEU A 243      39.361   5.486  25.731  1.00 46.08           C  
ATOM   1686  C   LEU A 243      40.354   5.489  24.584  1.00 47.31           C  
ATOM   1687  O   LEU A 243      41.421   4.901  24.727  1.00 47.50           O  
ATOM   1688  CB  LEU A 243      38.355   4.362  25.569  1.00 45.87           C  
ATOM   1689  CG  LEU A 243      37.486   3.958  26.753  1.00 45.93           C  
ATOM   1690  CD1 LEU A 243      36.821   2.659  26.351  1.00 45.28           C  
ATOM   1691  CD2 LEU A 243      38.236   3.835  28.075  1.00 42.52           C  
ATOM   1692  N   ASN A 244      40.014   6.150  23.470  1.00 48.81           N  
ATOM   1693  CA  ASN A 244      40.977   6.377  22.350  1.00 50.52           C  
ATOM   1694  C   ASN A 244      42.286   7.088  22.724  1.00 51.11           C  
ATOM   1695  O   ASN A 244      43.347   6.662  22.290  1.00 51.43           O  
ATOM   1696  CB  ASN A 244      40.330   7.080  21.142  1.00 50.62           C  
ATOM   1697  CG  ASN A 244      39.794   6.099  20.110  1.00 51.67           C  
ATOM   1698  OD1 ASN A 244      40.518   5.243  19.624  1.00 55.35           O  
ATOM   1699  ND2 ASN A 244      38.527   6.223  19.773  1.00 51.64           N  
ATOM   1700  N   LYS A 245      42.206   8.160  23.513  1.00 51.93           N  
ATOM   1701  CA  LYS A 245      43.401   8.829  24.042  1.00 52.86           C  
ATOM   1702  C   LYS A 245      44.324   7.839  24.784  1.00 53.21           C  
ATOM   1703  O   LYS A 245      45.500   7.709  24.431  1.00 53.26           O  
ATOM   1704  CB  LYS A 245      43.042  10.062  24.923  1.00 52.87           C  
ATOM   1705  CG  LYS A 245      44.235  11.001  25.277  1.00 53.49           C  
ATOM   1706  CD  LYS A 245      43.789  12.317  25.942  1.00 55.27           C  
ATOM   1707  CE  LYS A 245      44.618  13.548  25.481  1.00 54.79           C  
ATOM   1708  NZ  LYS A 245      44.134  14.821  26.140  1.00 52.05           N  
ATOM   1709  N   ILE A 246      43.781   7.131  25.777  1.00 53.77           N  
ATOM   1710  CA  ILE A 246      44.559   6.195  26.596  1.00 54.37           C  
ATOM   1711  C   ILE A 246      45.186   5.044  25.785  1.00 55.15           C  
ATOM   1712  O   ILE A 246      46.313   4.628  26.053  1.00 55.32           O  
ATOM   1713  CB  ILE A 246      43.742   5.648  27.786  1.00 54.00           C  
ATOM   1714  CG1 ILE A 246      43.173   6.798  28.630  1.00 53.14           C  
ATOM   1715  CG2 ILE A 246      44.618   4.793  28.666  1.00 54.40           C  
ATOM   1716  CD1 ILE A 246      42.092   6.372  29.635  1.00 50.78           C  
ATOM   1717  N   LEU A 247      44.474   4.558  24.780  1.00 56.43           N  
ATOM   1718  CA  LEU A 247      44.965   3.450  23.956  1.00 57.91           C  
ATOM   1719  C   LEU A 247      46.037   3.817  22.923  1.00 58.66           C  
ATOM   1720  O   LEU A 247      46.943   3.039  22.712  1.00 58.54           O  
ATOM   1721  CB  LEU A 247      43.803   2.729  23.282  1.00 58.17           C  
ATOM   1722  CG  LEU A 247      43.119   1.563  24.004  1.00 58.47           C  
ATOM   1723  CD1 LEU A 247      42.302   1.974  25.238  1.00 57.20           C  
ATOM   1724  CD2 LEU A 247      42.243   0.805  22.993  1.00 59.31           C  
ATOM   1725  N   GLU A 248      45.930   4.984  22.286  1.00 59.89           N  
ATOM   1726  CA  GLU A 248      47.041   5.542  21.500  1.00 61.45           C  
ATOM   1727  C   GLU A 248      48.229   6.044  22.365  1.00 62.02           C  
ATOM   1728  O   GLU A 248      49.377   5.919  21.947  1.00 62.69           O  
ATOM   1729  CB  GLU A 248      46.570   6.664  20.570  1.00 61.79           C  
ATOM   1730  CG  GLU A 248      47.345   6.723  19.219  1.00 64.41           C  
ATOM   1731  CD  GLU A 248      47.914   8.119  18.875  1.00 66.58           C  
ATOM   1732  OE1 GLU A 248      47.264   9.159  19.154  1.00 66.20           O  
ATOM   1733  OE2 GLU A 248      49.034   8.172  18.318  1.00 67.54           O  
ATOM   1734  N   ASN A 249      47.964   6.613  23.548  1.00 62.32           N  
ATOM   1735  CA  ASN A 249      49.031   7.021  24.487  1.00 62.53           C  
ATOM   1736  C   ASN A 249      49.666   5.855  25.245  1.00 62.54           C  
ATOM   1737  O   ASN A 249      50.457   6.071  26.168  1.00 62.68           O  
ATOM   1738  CB  ASN A 249      48.525   8.058  25.518  1.00 62.98           C  
ATOM   1739  CG  ASN A 249      48.472   9.501  24.971  1.00 63.53           C  
ATOM   1740  OD1 ASN A 249      48.537   9.743  23.761  1.00 64.99           O  
ATOM   1741  ND2 ASN A 249      48.344  10.461  25.879  1.00 62.84           N  
ATOM   1742  N   TYR A 250      49.305   4.628  24.874  1.00 62.49           N  
ATOM   1743  CA  TYR A 250      49.818   3.425  25.538  1.00 62.47           C  
ATOM   1744  C   TYR A 250      50.557   2.476  24.580  1.00 63.21           C  
ATOM   1745  O   TYR A 250      51.420   1.715  25.015  1.00 63.08           O  
ATOM   1746  CB  TYR A 250      48.691   2.694  26.280  1.00 61.76           C  
ATOM   1747  CG  TYR A 250      49.129   1.520  27.126  1.00 59.32           C  
ATOM   1748  CD1 TYR A 250      49.353   1.667  28.498  1.00 58.64           C  
ATOM   1749  CD2 TYR A 250      49.296   0.246  26.564  1.00 57.47           C  
ATOM   1750  CE1 TYR A 250      49.740   0.575  29.293  1.00 55.78           C  
ATOM   1751  CE2 TYR A 250      49.694  -0.847  27.338  1.00 55.04           C  
ATOM   1752  CZ  TYR A 250      49.913  -0.673  28.699  1.00 55.05           C  
ATOM   1753  OH  TYR A 250      50.289  -1.746  29.460  1.00 52.93           O  
ATOM   1754  N   LYS A 251      50.211   2.529  23.288  1.00 64.37           N  
ATOM   1755  CA  LYS A 251      50.936   1.814  22.198  1.00 65.33           C  
ATOM   1756  C   LYS A 251      52.474   1.898  22.297  1.00 65.73           C  
ATOM   1757  O   LYS A 251      53.173   0.959  21.906  1.00 65.64           O  
ATOM   1758  CB  LYS A 251      50.476   2.296  20.798  1.00 65.40           C  
ATOM   1759  CG  LYS A 251      49.056   1.854  20.407  1.00 66.01           C  
ATOM   1760  CD  LYS A 251      48.667   2.158  18.960  1.00 65.42           C  
ATOM   1761  CE  LYS A 251      47.190   1.849  18.789  1.00 65.05           C  
ATOM   1762  NZ  LYS A 251      46.856   1.345  17.452  1.00 64.37           N  
ATOM   1763  N   GLU A 252      52.966   3.019  22.835  1.00 66.31           N  
ATOM   1764  CA  GLU A 252      54.391   3.305  23.015  1.00 66.97           C  
ATOM   1765  C   GLU A 252      54.970   2.864  24.390  1.00 66.82           C  
ATOM   1766  O   GLU A 252      56.182   2.621  24.504  1.00 66.78           O  
ATOM   1767  CB  GLU A 252      54.636   4.794  22.753  1.00 67.26           C  
ATOM   1768  CG  GLU A 252      53.800   5.339  21.576  1.00 69.06           C  
ATOM   1769  CD  GLU A 252      54.526   5.250  20.225  1.00 72.24           C  
ATOM   1770  OE1 GLU A 252      55.455   6.067  20.012  1.00 73.66           O  
ATOM   1771  OE2 GLU A 252      54.170   4.386  19.376  1.00 71.51           O  
ATOM   1772  N   LYS A 253      54.112   2.746  25.412  1.00 66.55           N  
ATOM   1773  CA  LYS A 253      54.515   2.143  26.711  1.00 66.53           C  
ATOM   1774  C   LYS A 253      54.477   0.583  26.728  1.00 65.93           C  
ATOM   1775  O   LYS A 253      55.083  -0.055  27.599  1.00 65.67           O  
ATOM   1776  CB  LYS A 253      53.720   2.732  27.904  1.00 66.49           C  
ATOM   1777  CG  LYS A 253      53.925   4.258  28.142  1.00 68.28           C  
ATOM   1778  CD  LYS A 253      53.530   4.714  29.580  1.00 69.93           C  
ATOM   1779  CE  LYS A 253      53.050   6.177  29.626  1.00 68.99           C  
ATOM   1780  NZ  LYS A 253      51.648   6.309  29.083  1.00 67.26           N  
ATOM   1781  N   PHE A 254      53.788  -0.021  25.755  1.00 65.20           N  
ATOM   1782  CA  PHE A 254      53.588  -1.485  25.715  1.00 64.48           C  
ATOM   1783  C   PHE A 254      54.866  -2.309  25.438  1.00 63.87           C  
ATOM   1784  O   PHE A 254      55.614  -2.001  24.507  1.00 63.57           O  
ATOM   1785  CB  PHE A 254      52.488  -1.886  24.697  1.00 64.39           C  
ATOM   1786  CG  PHE A 254      52.434  -3.368  24.442  1.00 64.06           C  
ATOM   1787  CD1 PHE A 254      52.180  -4.265  25.499  1.00 64.25           C  
ATOM   1788  CD2 PHE A 254      52.692  -3.877  23.175  1.00 64.24           C  
ATOM   1789  CE1 PHE A 254      52.171  -5.654  25.292  1.00 64.23           C  
ATOM   1790  CE2 PHE A 254      52.684  -5.259  22.948  1.00 64.97           C  
ATOM   1791  CZ  PHE A 254      52.426  -6.154  24.015  1.00 65.04           C  
ATOM   1792  N   ARG A 255      55.080  -3.369  26.225  1.00 62.77           N  
ATOM   1793  CA  ARG A 255      56.181  -4.304  25.976  1.00 62.01           C  
ATOM   1794  C   ARG A 255      55.887  -5.791  26.323  1.00 61.13           C  
ATOM   1795  O   ARG A 255      55.301  -6.102  27.375  1.00 60.65           O  
ATOM   1796  CB  ARG A 255      57.525  -3.776  26.558  1.00 62.34           C  
ATOM   1797  CG  ARG A 255      57.513  -3.253  28.016  1.00 63.46           C  
ATOM   1798  CD  ARG A 255      58.718  -2.320  28.363  1.00 64.93           C  
ATOM   1799  NE  ARG A 255      59.940  -2.555  27.558  1.00 65.89           N  
ATOM   1800  CZ  ARG A 255      60.956  -3.376  27.870  1.00 65.08           C  
ATOM   1801  NH1 ARG A 255      60.956  -4.092  28.991  1.00 65.55           N  
ATOM   1802  NH2 ARG A 255      61.994  -3.482  27.049  1.00 63.19           N  
ATOM   1803  N   SER A 256      56.314  -6.686  25.419  1.00 60.24           N  
ATOM   1804  CA  SER A 256      56.020  -8.144  25.453  1.00 59.63           C  
ATOM   1805  C   SER A 256      56.398  -8.895  26.706  1.00 58.85           C  
ATOM   1806  O   SER A 256      55.740  -9.853  27.046  1.00 58.02           O  
ATOM   1807  CB  SER A 256      56.668  -8.869  24.270  1.00 59.88           C  
ATOM   1808  OG  SER A 256      55.900  -8.689  23.101  1.00 60.12           O  
ATOM   1809  N   ASP A 257      57.475  -8.451  27.352  1.00 58.86           N  
ATOM   1810  CA  ASP A 257      58.052  -9.027  28.576  1.00 58.63           C  
ATOM   1811  C   ASP A 257      57.326  -8.617  29.882  1.00 57.89           C  
ATOM   1812  O   ASP A 257      57.775  -8.969  30.985  1.00 57.46           O  
ATOM   1813  CB  ASP A 257      59.508  -8.540  28.680  1.00 59.37           C  
ATOM   1814  CG  ASP A 257      59.610  -7.086  29.215  1.00 60.54           C  
ATOM   1815  OD1 ASP A 257      60.352  -6.855  30.202  1.00 61.34           O  
ATOM   1816  OD2 ASP A 257      58.928  -6.186  28.664  1.00 60.08           O  
ATOM   1817  N   SER A 258      56.235  -7.856  29.738  1.00 56.76           N  
ATOM   1818  CA  SER A 258      55.537  -7.207  30.857  1.00 55.43           C  
ATOM   1819  C   SER A 258      54.000  -7.238  30.746  1.00 54.43           C  
ATOM   1820  O   SER A 258      53.376  -6.250  30.358  1.00 54.18           O  
ATOM   1821  CB  SER A 258      55.998  -5.757  30.965  1.00 55.38           C  
ATOM   1822  OG  SER A 258      55.816  -5.293  32.273  1.00 55.24           O  
ATOM   1823  N   ILE A 259      53.410  -8.380  31.081  1.00 53.25           N  
ATOM   1824  CA  ILE A 259      51.968  -8.515  31.134  1.00 52.25           C  
ATOM   1825  C   ILE A 259      51.524  -8.405  32.591  1.00 52.09           C  
ATOM   1826  O   ILE A 259      51.707  -9.325  33.376  1.00 51.97           O  
ATOM   1827  CB  ILE A 259      51.472  -9.837  30.502  1.00 52.20           C  
ATOM   1828  CG1 ILE A 259      52.143 -10.114  29.137  1.00 51.10           C  
ATOM   1829  CG2 ILE A 259      49.952  -9.859  30.431  1.00 51.26           C  
ATOM   1830  CD1 ILE A 259      52.097  -8.992  28.121  1.00 50.71           C  
ATOM   1831  N   THR A 260      50.956  -7.255  32.947  1.00 51.68           N  
ATOM   1832  CA  THR A 260      50.608  -6.956  34.337  1.00 51.12           C  
ATOM   1833  C   THR A 260      49.155  -6.416  34.531  1.00 50.37           C  
ATOM   1834  O   THR A 260      48.652  -6.340  35.680  1.00 50.51           O  
ATOM   1835  CB  THR A 260      51.674  -6.012  35.003  1.00 51.45           C  
ATOM   1836  OG1 THR A 260      52.097  -5.016  34.063  1.00 50.66           O  
ATOM   1837  CG2 THR A 260      52.906  -6.813  35.533  1.00 51.35           C  
ATOM   1838  N   ASN A 261      48.507  -6.075  33.404  1.00 48.58           N  
ATOM   1839  CA  ASN A 261      47.139  -5.571  33.350  1.00 46.63           C  
ATOM   1840  C   ASN A 261      46.376  -6.067  32.105  1.00 46.64           C  
ATOM   1841  O   ASN A 261      46.952  -6.719  31.230  1.00 46.71           O  
ATOM   1842  CB  ASN A 261      47.150  -4.058  33.387  1.00 45.82           C  
ATOM   1843  CG  ASN A 261      47.814  -3.452  32.171  1.00 44.17           C  
ATOM   1844  OD1 ASN A 261      47.373  -3.660  31.028  1.00 43.43           O  
ATOM   1845  ND2 ASN A 261      48.883  -2.697  32.403  1.00 39.23           N  
ATOM   1846  N   MET A 262      45.085  -5.734  32.028  1.00 45.87           N  
ATOM   1847  CA  MET A 262      44.185  -6.273  31.014  1.00 45.02           C  
ATOM   1848  C   MET A 262      44.520  -5.833  29.591  1.00 44.51           C  
ATOM   1849  O   MET A 262      44.372  -6.603  28.648  1.00 43.90           O  
ATOM   1850  CB  MET A 262      42.717  -5.953  31.357  1.00 44.81           C  
ATOM   1851  CG  MET A 262      41.698  -6.655  30.446  1.00 44.90           C  
ATOM   1852  SD  MET A 262      39.960  -6.616  30.936  1.00 43.69           S  
ATOM   1853  CE  MET A 262      39.972  -7.837  32.259  1.00 42.77           C  
ATOM   1854  N   LEU A 263      44.948  -4.585  29.453  1.00 44.27           N  
ATOM   1855  CA  LEU A 263      45.291  -4.035  28.176  1.00 44.20           C  
ATOM   1856  C   LEU A 263      46.492  -4.784  27.601  1.00 44.90           C  
ATOM   1857  O   LEU A 263      46.518  -5.089  26.420  1.00 44.68           O  
ATOM   1858  CB  LEU A 263      45.570  -2.553  28.307  1.00 44.04           C  
ATOM   1859  CG  LEU A 263      45.839  -1.765  27.025  1.00 44.50           C  
ATOM   1860  CD1 LEU A 263      44.977  -2.198  25.817  1.00 44.22           C  
ATOM   1861  CD2 LEU A 263      45.683  -0.285  27.296  1.00 44.80           C  
ATOM   1862  N   ASP A 264      47.468  -5.107  28.442  1.00 45.57           N  
ATOM   1863  CA  ASP A 264      48.568  -5.970  28.017  1.00 46.21           C  
ATOM   1864  C   ASP A 264      48.033  -7.267  27.404  1.00 46.98           C  
ATOM   1865  O   ASP A 264      48.377  -7.605  26.263  1.00 48.10           O  
ATOM   1866  CB  ASP A 264      49.539  -6.280  29.178  1.00 45.69           C  
ATOM   1867  CG  ASP A 264      50.291  -5.041  29.687  1.00 44.50           C  
ATOM   1868  OD1 ASP A 264      50.300  -3.981  29.011  1.00 41.91           O  
ATOM   1869  OD2 ASP A 264      50.885  -5.136  30.783  1.00 43.02           O  
ATOM   1870  N   THR A 265      47.179  -7.972  28.148  1.00 47.45           N  
ATOM   1871  CA  THR A 265      46.600  -9.253  27.716  1.00 47.47           C  
ATOM   1872  C   THR A 265      45.994  -9.176  26.306  1.00 47.83           C  
ATOM   1873  O   THR A 265      46.217 -10.053  25.463  1.00 47.49           O  
ATOM   1874  CB  THR A 265      45.534  -9.745  28.712  1.00 47.13           C  
ATOM   1875  OG1 THR A 265      46.093  -9.753  30.026  1.00 46.39           O  
ATOM   1876  CG2 THR A 265      45.061 -11.160  28.366  1.00 47.46           C  
ATOM   1877  N   LEU A 266      45.255  -8.103  26.068  1.00 48.19           N  
ATOM   1878  CA  LEU A 266      44.602  -7.880  24.801  1.00 48.88           C  
ATOM   1879  C   LEU A 266      45.611  -7.661  23.682  1.00 49.43           C  
ATOM   1880  O   LEU A 266      45.469  -8.225  22.607  1.00 49.15           O  
ATOM   1881  CB  LEU A 266      43.632  -6.702  24.918  1.00 48.68           C  
ATOM   1882  CG  LEU A 266      42.452  -6.845  25.878  1.00 48.41           C  
ATOM   1883  CD1 LEU A 266      41.794  -5.492  26.111  1.00 48.02           C  
ATOM   1884  CD2 LEU A 266      41.434  -7.893  25.384  1.00 47.89           C  
ATOM   1885  N   MET A 267      46.626  -6.837  23.943  1.00 50.85           N  
ATOM   1886  CA  MET A 267      47.683  -6.557  22.960  1.00 51.97           C  
ATOM   1887  C   MET A 267      48.569  -7.791  22.767  1.00 52.66           C  
ATOM   1888  O   MET A 267      48.930  -8.108  21.630  1.00 52.81           O  
ATOM   1889  CB  MET A 267      48.511  -5.326  23.335  1.00 51.52           C  
ATOM   1890  CG  MET A 267      47.692  -4.060  23.508  1.00 53.23           C  
ATOM   1891  SD  MET A 267      48.632  -2.514  23.451  1.00 57.11           S  
ATOM   1892  CE  MET A 267      48.789  -2.284  21.653  1.00 57.12           C  
ATOM   1893  N   GLN A 268      48.878  -8.504  23.859  1.00 53.18           N  
ATOM   1894  CA  GLN A 268      49.611  -9.785  23.754  1.00 54.06           C  
ATOM   1895  C   GLN A 268      48.893 -10.787  22.839  1.00 54.68           C  
ATOM   1896  O   GLN A 268      49.492 -11.733  22.383  1.00 55.02           O  
ATOM   1897  CB  GLN A 268      49.960 -10.421  25.126  1.00 53.07           C  
ATOM   1898  CG  GLN A 268      50.704 -11.743  24.981  1.00 52.44           C  
ATOM   1899  CD  GLN A 268      51.235 -12.337  26.280  1.00 54.08           C  
ATOM   1900  OE1 GLN A 268      50.468 -12.778  27.144  1.00 53.24           O  
ATOM   1901  NE2 GLN A 268      52.568 -12.396  26.408  1.00 52.60           N  
ATOM   1902  N   ALA A 269      47.615 -10.565  22.574  1.00 56.24           N  
ATOM   1903  CA  ALA A 269      46.851 -11.448  21.712  1.00 57.42           C  
ATOM   1904  C   ALA A 269      46.856 -10.949  20.268  1.00 58.43           C  
ATOM   1905  O   ALA A 269      46.913 -11.752  19.341  1.00 58.36           O  
ATOM   1906  CB  ALA A 269      45.445 -11.613  22.221  1.00 56.91           C  
ATOM   1907  N   LYS A 270      46.817  -9.632  20.090  1.00 60.08           N  
ATOM   1908  CA  LYS A 270      46.785  -9.021  18.761  1.00 62.32           C  
ATOM   1909  C   LYS A 270      48.111  -9.267  18.024  1.00 64.09           C  
ATOM   1910  O   LYS A 270      48.142  -9.518  16.808  1.00 63.84           O  
ATOM   1911  CB  LYS A 270      46.475  -7.519  18.883  1.00 61.97           C  
ATOM   1912  CG  LYS A 270      46.277  -6.748  17.561  1.00 62.87           C  
ATOM   1913  CD  LYS A 270      45.416  -7.515  16.527  1.00 63.43           C  
ATOM   1914  CE  LYS A 270      44.865  -6.608  15.419  1.00 63.96           C  
ATOM   1915  NZ  LYS A 270      45.912  -6.002  14.549  1.00 64.28           N  
ATOM   1916  N   MET A 271      49.188  -9.218  18.810  1.00 66.38           N  
ATOM   1917  CA  MET A 271      50.563  -9.387  18.371  1.00 68.24           C  
ATOM   1918  C   MET A 271      50.767 -10.814  17.810  1.00 69.31           C  
ATOM   1919  O   MET A 271      50.820 -10.988  16.583  1.00 69.81           O  
ATOM   1920  CB  MET A 271      51.472  -9.038  19.561  1.00 68.45           C  
ATOM   1921  CG  MET A 271      52.981  -9.326  19.451  1.00 70.43           C  
ATOM   1922  SD  MET A 271      53.854  -9.122  21.052  1.00 71.25           S  
ATOM   1923  CE  MET A 271      53.171 -10.441  22.084  1.00 71.03           C  
ATOM   1924  N   ASN A 272      50.824 -11.821  18.686  1.00 69.96           N  
ATOM   1925  CA  ASN A 272      50.955 -13.230  18.284  1.00 70.97           C  
ATOM   1926  C   ASN A 272      50.191 -13.675  17.019  1.00 71.50           C  
ATOM   1927  O   ASN A 272      50.717 -14.472  16.209  1.00 71.49           O  
ATOM   1928  CB  ASN A 272      50.551 -14.133  19.446  1.00 71.07           C  
ATOM   1929  CG  ASN A 272      51.317 -13.823  20.707  1.00 72.26           C  
ATOM   1930  OD1 ASN A 272      52.393 -13.218  20.666  1.00 73.91           O  
ATOM   1931  ND2 ASN A 272      50.766 -14.222  21.840  1.00 72.42           N  
ATOM   1932  N   SER A 273      48.963 -13.162  16.861  1.00 71.76           N  
ATOM   1933  CA  SER A 273      48.045 -13.612  15.810  1.00 71.91           C  
ATOM   1934  C   SER A 273      48.143 -12.764  14.542  1.00 72.06           C  
ATOM   1935  O   SER A 273      49.250 -12.450  14.061  1.00 72.08           O  
ATOM   1936  CB  SER A 273      46.613 -13.602  16.328  1.00 71.76           C  
ATOM   1937  OG  SER A 273      45.741 -14.078  15.333  1.00 72.17           O  
ATOM   1938  N   ASP A 283      42.605 -14.645  14.022  1.00 65.01           N  
ATOM   1939  CA  ASP A 283      42.157 -13.672  15.041  1.00 64.85           C  
ATOM   1940  C   ASP A 283      42.494 -12.189  14.734  1.00 64.60           C  
ATOM   1941  O   ASP A 283      42.507 -11.365  15.658  1.00 64.85           O  
ATOM   1942  CB  ASP A 283      42.695 -14.047  16.445  1.00 64.85           C  
ATOM   1943  CG  ASP A 283      42.453 -15.516  16.814  1.00 65.63           C  
ATOM   1944  OD1 ASP A 283      41.695 -16.216  16.114  1.00 67.86           O  
ATOM   1945  OD2 ASP A 283      43.023 -15.979  17.818  1.00 64.94           O  
ATOM   1946  N   SER A 284      42.762 -11.845  13.464  1.00 63.85           N  
ATOM   1947  CA  SER A 284      43.097 -10.451  13.089  1.00 63.04           C  
ATOM   1948  C   SER A 284      41.852  -9.576  13.078  1.00 62.13           C  
ATOM   1949  O   SER A 284      41.854  -8.471  13.620  1.00 61.73           O  
ATOM   1950  CB  SER A 284      43.794 -10.364  11.718  1.00 63.30           C  
ATOM   1951  OG  SER A 284      44.907 -11.226  11.642  1.00 62.71           O  
ATOM   1952  N   GLU A 285      40.803 -10.089  12.442  1.00 61.29           N  
ATOM   1953  CA  GLU A 285      39.487  -9.458  12.435  1.00 60.82           C  
ATOM   1954  C   GLU A 285      38.948  -9.236  13.864  1.00 59.84           C  
ATOM   1955  O   GLU A 285      38.195  -8.279  14.105  1.00 59.90           O  
ATOM   1956  CB  GLU A 285      38.494 -10.287  11.588  1.00 60.95           C  
ATOM   1957  CG  GLU A 285      37.054  -9.702  11.514  1.00 62.50           C  
ATOM   1958  CD  GLU A 285      36.419  -9.801  10.118  1.00 63.77           C  
ATOM   1959  OE1 GLU A 285      37.061 -10.372   9.200  1.00 63.37           O  
ATOM   1960  OE2 GLU A 285      35.286  -9.287   9.941  1.00 62.25           O  
ATOM   1961  N   LEU A 286      39.359 -10.104  14.796  1.00 58.41           N  
ATOM   1962  CA  LEU A 286      38.776 -10.163  16.149  1.00 56.93           C  
ATOM   1963  C   LEU A 286      39.338  -9.200  17.183  1.00 55.60           C  
ATOM   1964  O   LEU A 286      38.677  -8.930  18.169  1.00 55.67           O  
ATOM   1965  CB  LEU A 286      38.808 -11.592  16.725  1.00 56.70           C  
ATOM   1966  CG  LEU A 286      38.230 -12.741  15.900  1.00 56.44           C  
ATOM   1967  CD1 LEU A 286      38.348 -14.045  16.687  1.00 56.59           C  
ATOM   1968  CD2 LEU A 286      36.798 -12.462  15.478  1.00 55.59           C  
ATOM   1969  N   LEU A 287      40.536  -8.681  16.967  1.00 54.26           N  
ATOM   1970  CA  LEU A 287      41.190  -7.840  17.972  1.00 53.07           C  
ATOM   1971  C   LEU A 287      41.552  -6.472  17.409  1.00 52.86           C  
ATOM   1972  O   LEU A 287      42.560  -5.892  17.792  1.00 52.26           O  
ATOM   1973  CB  LEU A 287      42.436  -8.530  18.543  1.00 52.30           C  
ATOM   1974  CG  LEU A 287      42.229  -9.840  19.294  1.00 51.43           C  
ATOM   1975  CD1 LEU A 287      43.357 -10.833  19.054  1.00 48.93           C  
ATOM   1976  CD2 LEU A 287      42.038  -9.591  20.780  1.00 51.60           C  
ATOM   1977  N   SER A 288      40.725  -5.964  16.497  1.00 53.07           N  
ATOM   1978  CA  SER A 288      40.922  -4.629  15.927  1.00 53.65           C  
ATOM   1979  C   SER A 288      40.958  -3.578  17.038  1.00 54.00           C  
ATOM   1980  O   SER A 288      40.746  -3.914  18.196  1.00 55.02           O  
ATOM   1981  CB  SER A 288      39.833  -4.317  14.890  1.00 53.70           C  
ATOM   1982  OG  SER A 288      38.640  -3.815  15.464  1.00 53.27           O  
ATOM   1983  N   ASP A 289      41.238  -2.321  16.707  1.00 54.15           N  
ATOM   1984  CA  ASP A 289      41.313  -1.265  17.727  1.00 54.07           C  
ATOM   1985  C   ASP A 289      39.983  -1.108  18.473  1.00 53.66           C  
ATOM   1986  O   ASP A 289      39.939  -1.137  19.712  1.00 53.39           O  
ATOM   1987  CB  ASP A 289      41.770   0.081  17.121  1.00 54.24           C  
ATOM   1988  CG  ASP A 289      43.293   0.227  17.072  1.00 54.60           C  
ATOM   1989  OD1 ASP A 289      44.012  -0.778  17.257  1.00 55.37           O  
ATOM   1990  OD2 ASP A 289      43.771   1.358  16.850  1.00 53.97           O  
ATOM   1991  N   ASN A 290      38.917  -0.964  17.686  1.00 53.42           N  
ATOM   1992  CA  ASN A 290      37.551  -0.830  18.165  1.00 53.24           C  
ATOM   1993  C   ASN A 290      37.154  -1.952  19.101  1.00 52.70           C  
ATOM   1994  O   ASN A 290      36.583  -1.712  20.154  1.00 52.70           O  
ATOM   1995  CB  ASN A 290      36.601  -0.827  16.980  1.00 53.62           C  
ATOM   1996  CG  ASN A 290      36.174   0.555  16.568  1.00 55.09           C  
ATOM   1997  OD1 ASN A 290      35.007   0.747  16.206  1.00 59.37           O  
ATOM   1998  ND2 ASN A 290      37.093   1.523  16.604  1.00 52.95           N  
ATOM   1999  N   HIS A 291      37.472  -3.177  18.706  1.00 52.03           N  
ATOM   2000  CA  HIS A 291      37.185  -4.340  19.518  1.00 51.67           C  
ATOM   2001  C   HIS A 291      37.851  -4.295  20.913  1.00 50.68           C  
ATOM   2002  O   HIS A 291      37.215  -4.686  21.888  1.00 50.99           O  
ATOM   2003  CB  HIS A 291      37.505  -5.650  18.746  1.00 52.20           C  
ATOM   2004  CG  HIS A 291      36.542  -5.957  17.628  1.00 53.67           C  
ATOM   2005  ND1 HIS A 291      36.653  -5.401  16.368  1.00 54.18           N  
ATOM   2006  CD2 HIS A 291      35.452  -6.762  17.586  1.00 53.97           C  
ATOM   2007  CE1 HIS A 291      35.675  -5.847  15.601  1.00 54.55           C  
ATOM   2008  NE2 HIS A 291      34.927  -6.667  16.318  1.00 55.32           N  
ATOM   2009  N   ILE A 292      39.099  -3.817  21.011  1.00 49.51           N  
ATOM   2010  CA  ILE A 292      39.845  -3.781  22.305  1.00 48.29           C  
ATOM   2011  C   ILE A 292      39.322  -2.670  23.217  1.00 47.03           C  
ATOM   2012  O   ILE A 292      39.067  -2.889  24.413  1.00 46.47           O  
ATOM   2013  CB  ILE A 292      41.407  -3.695  22.102  1.00 48.51           C  
ATOM   2014  CG1 ILE A 292      42.032  -5.097  22.066  1.00 49.71           C  
ATOM   2015  CG2 ILE A 292      42.102  -2.949  23.207  1.00 47.34           C  
ATOM   2016  CD1 ILE A 292      43.383  -5.163  21.306  1.00 49.85           C  
ATOM   2017  N   LEU A 293      39.154  -1.487  22.623  1.00 45.52           N  
ATOM   2018  CA  LEU A 293      38.578  -0.336  23.289  1.00 44.04           C  
ATOM   2019  C   LEU A 293      37.282  -0.714  24.023  1.00 42.95           C  
ATOM   2020  O   LEU A 293      37.194  -0.578  25.254  1.00 42.48           O  
ATOM   2021  CB  LEU A 293      38.368   0.759  22.266  1.00 44.00           C  
ATOM   2022  CG  LEU A 293      37.580   2.026  22.567  1.00 45.60           C  
ATOM   2023  CD1 LEU A 293      38.338   3.237  22.044  1.00 45.16           C  
ATOM   2024  CD2 LEU A 293      36.144   1.952  21.978  1.00 47.29           C  
ATOM   2025  N   THR A 294      36.326  -1.249  23.259  1.00 41.37           N  
ATOM   2026  CA  THR A 294      35.026  -1.701  23.744  1.00 39.53           C  
ATOM   2027  C   THR A 294      35.074  -2.757  24.860  1.00 38.78           C  
ATOM   2028  O   THR A 294      34.319  -2.663  25.818  1.00 38.11           O  
ATOM   2029  CB  THR A 294      34.171  -2.173  22.575  1.00 38.92           C  
ATOM   2030  OG1 THR A 294      34.274  -1.213  21.534  1.00 39.08           O  
ATOM   2031  CG2 THR A 294      32.712  -2.250  22.965  1.00 39.46           C  
ATOM   2032  N   THR A 295      35.945  -3.759  24.741  1.00 37.70           N  
ATOM   2033  CA  THR A 295      36.087  -4.722  25.822  1.00 36.64           C  
ATOM   2034  C   THR A 295      36.502  -3.975  27.114  1.00 36.71           C  
ATOM   2035  O   THR A 295      35.819  -4.055  28.127  1.00 36.89           O  
ATOM   2036  CB  THR A 295      37.040  -5.899  25.443  1.00 36.39           C  
ATOM   2037  OG1 THR A 295      36.410  -6.726  24.459  1.00 35.69           O  
ATOM   2038  CG2 THR A 295      37.423  -6.748  26.661  1.00 33.71           C  
ATOM   2039  N   ILE A 296      37.594  -3.221  27.052  1.00 35.98           N  
ATOM   2040  CA  ILE A 296      38.011  -2.380  28.167  1.00 35.88           C  
ATOM   2041  C   ILE A 296      36.854  -1.513  28.683  1.00 35.19           C  
ATOM   2042  O   ILE A 296      36.706  -1.335  29.871  1.00 35.15           O  
ATOM   2043  CB  ILE A 296      39.302  -1.518  27.798  1.00 36.01           C  
ATOM   2044  CG1 ILE A 296      40.587  -2.384  27.782  1.00 36.13           C  
ATOM   2045  CG2 ILE A 296      39.469  -0.314  28.682  1.00 35.56           C  
ATOM   2046  CD1 ILE A 296      41.088  -2.931  29.118  1.00 29.39           C  
ATOM   2047  N   GLY A 297      36.033  -0.998  27.778  1.00 35.19           N  
ATOM   2048  CA  GLY A 297      34.916  -0.106  28.123  1.00 34.33           C  
ATOM   2049  C   GLY A 297      33.814  -0.744  28.943  1.00 33.77           C  
ATOM   2050  O   GLY A 297      33.245  -0.112  29.830  1.00 32.47           O  
ATOM   2051  N   ASP A 298      33.538  -2.003  28.614  1.00 34.25           N  
ATOM   2052  CA  ASP A 298      32.678  -2.882  29.384  1.00 34.78           C  
ATOM   2053  C   ASP A 298      33.126  -3.130  30.823  1.00 34.78           C  
ATOM   2054  O   ASP A 298      32.322  -3.022  31.737  1.00 35.55           O  
ATOM   2055  CB  ASP A 298      32.505  -4.214  28.661  1.00 34.57           C  
ATOM   2056  CG  ASP A 298      31.373  -4.182  27.648  1.00 35.16           C  
ATOM   2057  OD1 ASP A 298      30.823  -3.082  27.457  1.00 32.86           O  
ATOM   2058  OD2 ASP A 298      31.050  -5.248  27.047  1.00 38.70           O  
ATOM   2059  N   ILE A 299      34.405  -3.445  30.992  1.00 34.89           N  
ATOM   2060  CA  ILE A 299      35.013  -3.813  32.254  1.00 34.89           C  
ATOM   2061  C   ILE A 299      35.084  -2.604  33.166  1.00 35.30           C  
ATOM   2062  O   ILE A 299      34.813  -2.701  34.368  1.00 34.63           O  
ATOM   2063  CB  ILE A 299      36.445  -4.404  32.006  1.00 35.24           C  
ATOM   2064  CG1 ILE A 299      36.358  -5.636  31.075  1.00 36.03           C  
ATOM   2065  CG2 ILE A 299      37.225  -4.699  33.340  1.00 32.31           C  
ATOM   2066  CD1 ILE A 299      35.733  -6.918  31.718  1.00 35.01           C  
ATOM   2067  N   PHE A 300      35.441  -1.469  32.575  1.00 35.95           N  
ATOM   2068  CA  PHE A 300      35.471  -0.196  33.288  1.00 36.87           C  
ATOM   2069  C   PHE A 300      34.084   0.171  33.832  1.00 36.59           C  
ATOM   2070  O   PHE A 300      33.952   0.530  35.045  1.00 35.53           O  
ATOM   2071  CB  PHE A 300      36.002   0.940  32.409  1.00 37.01           C  
ATOM   2072  CG  PHE A 300      36.952   1.846  33.132  1.00 39.92           C  
ATOM   2073  CD1 PHE A 300      38.303   1.518  33.227  1.00 41.98           C  
ATOM   2074  CD2 PHE A 300      36.504   3.001  33.747  1.00 42.57           C  
ATOM   2075  CE1 PHE A 300      39.196   2.324  33.913  1.00 41.32           C  
ATOM   2076  CE2 PHE A 300      37.401   3.833  34.432  1.00 43.85           C  
ATOM   2077  CZ  PHE A 300      38.758   3.489  34.499  1.00 42.51           C  
ATOM   2078  N   GLY A 301      33.092   0.086  32.912  1.00 35.35           N  
ATOM   2079  CA  GLY A 301      31.688   0.331  33.185  1.00 33.80           C  
ATOM   2080  C   GLY A 301      31.243  -0.596  34.297  1.00 33.31           C  
ATOM   2081  O   GLY A 301      30.824  -0.141  35.358  1.00 32.85           O  
ATOM   2082  N   ALA A 302      31.394  -1.896  34.052  1.00 31.82           N  
ATOM   2083  CA  ALA A 302      30.900  -2.911  34.926  1.00 30.68           C  
ATOM   2084  C   ALA A 302      31.605  -2.962  36.316  1.00 30.98           C  
ATOM   2085  O   ALA A 302      30.982  -3.285  37.339  1.00 30.35           O  
ATOM   2086  CB  ALA A 302      30.963  -4.238  34.211  1.00 28.97           C  
ATOM   2087  N   GLY A 303      32.905  -2.660  36.341  1.00 30.99           N  
ATOM   2088  CA  GLY A 303      33.683  -2.724  37.565  1.00 30.28           C  
ATOM   2089  C   GLY A 303      33.186  -1.683  38.549  1.00 30.44           C  
ATOM   2090  O   GLY A 303      33.040  -1.948  39.730  1.00 30.73           O  
ATOM   2091  N   VAL A 304      32.869  -0.515  38.013  1.00 29.95           N  
ATOM   2092  CA  VAL A 304      32.524   0.688  38.757  1.00 28.54           C  
ATOM   2093  C   VAL A 304      31.062   0.811  39.210  1.00 27.72           C  
ATOM   2094  O   VAL A 304      30.790   1.095  40.369  1.00 27.99           O  
ATOM   2095  CB  VAL A 304      33.001   1.941  37.953  1.00 28.73           C  
ATOM   2096  CG1 VAL A 304      32.307   3.203  38.351  1.00 27.98           C  
ATOM   2097  CG2 VAL A 304      34.498   2.074  38.079  1.00 27.13           C  
ATOM   2098  N   GLU A 305      30.128   0.573  38.311  1.00 26.72           N  
ATOM   2099  CA  GLU A 305      28.742   0.913  38.580  1.00 25.33           C  
ATOM   2100  C   GLU A 305      27.942  -0.104  39.384  1.00 24.77           C  
ATOM   2101  O   GLU A 305      26.969   0.262  40.068  1.00 24.57           O  
ATOM   2102  CB  GLU A 305      28.015   1.350  37.298  1.00 24.15           C  
ATOM   2103  CG  GLU A 305      28.573   2.660  36.768  1.00 24.28           C  
ATOM   2104  CD  GLU A 305      28.133   3.892  37.542  1.00 21.79           C  
ATOM   2105  OE1 GLU A 305      27.021   3.876  38.113  1.00 22.73           O  
ATOM   2106  OE2 GLU A 305      28.881   4.887  37.542  1.00 21.24           O  
ATOM   2107  N   THR A 306      28.336  -1.363  39.269  1.00 24.62           N  
ATOM   2108  CA  THR A 306      27.686  -2.443  39.978  1.00 25.00           C  
ATOM   2109  C   THR A 306      28.086  -2.373  41.459  1.00 25.16           C  
ATOM   2110  O   THR A 306      27.275  -2.537  42.359  1.00 24.76           O  
ATOM   2111  CB  THR A 306      28.140  -3.799  39.465  1.00 24.52           C  
ATOM   2112  OG1 THR A 306      29.568  -3.806  39.403  1.00 23.90           O  
ATOM   2113  CG2 THR A 306      27.520  -4.114  38.122  1.00 24.51           C  
ATOM   2114  N   THR A 307      29.355  -2.121  41.704  1.00 25.82           N  
ATOM   2115  CA  THR A 307      29.828  -2.273  43.050  1.00 26.66           C  
ATOM   2116  C   THR A 307      29.317  -1.056  43.813  1.00 26.75           C  
ATOM   2117  O   THR A 307      28.880  -1.184  44.985  1.00 26.89           O  
ATOM   2118  CB  THR A 307      31.326  -2.394  43.116  1.00 26.08           C  
ATOM   2119  OG1 THR A 307      31.874  -1.372  42.302  1.00 28.64           O  
ATOM   2120  CG2 THR A 307      31.758  -3.695  42.591  1.00 25.15           C  
ATOM   2121  N   THR A 308      29.309   0.090  43.114  1.00 25.23           N  
ATOM   2122  CA  THR A 308      28.901   1.317  43.748  1.00 24.33           C  
ATOM   2123  C   THR A 308      27.439   1.201  44.151  1.00 23.76           C  
ATOM   2124  O   THR A 308      27.096   1.442  45.309  1.00 25.19           O  
ATOM   2125  CB  THR A 308      29.205   2.565  42.933  1.00 23.28           C  
ATOM   2126  OG1 THR A 308      30.579   2.571  42.644  1.00 23.99           O  
ATOM   2127  CG2 THR A 308      28.956   3.774  43.734  1.00 24.06           C  
ATOM   2128  N   SER A 309      26.625   0.750  43.221  1.00 21.37           N  
ATOM   2129  CA  SER A 309      25.241   0.572  43.462  1.00 19.72           C  
ATOM   2130  C   SER A 309      24.966  -0.346  44.693  1.00 19.43           C  
ATOM   2131  O   SER A 309      24.105  -0.028  45.508  1.00 18.25           O  
ATOM   2132  CB  SER A 309      24.580   0.023  42.178  1.00 18.50           C  
ATOM   2133  OG  SER A 309      23.186  -0.143  42.321  1.00 15.07           O  
ATOM   2134  N   VAL A 310      25.667  -1.480  44.772  1.00 19.37           N  
ATOM   2135  CA  VAL A 310      25.475  -2.456  45.831  1.00 19.48           C  
ATOM   2136  C   VAL A 310      25.970  -1.868  47.151  1.00 19.90           C  
ATOM   2137  O   VAL A 310      25.287  -1.926  48.154  1.00 18.63           O  
ATOM   2138  CB  VAL A 310      26.220  -3.791  45.565  1.00 19.82           C  
ATOM   2139  CG1 VAL A 310      25.748  -4.870  46.512  1.00 17.61           C  
ATOM   2140  CG2 VAL A 310      26.024  -4.259  44.173  1.00 18.52           C  
ATOM   2141  N   VAL A 311      27.142  -1.250  47.139  1.00 20.75           N  
ATOM   2142  CA  VAL A 311      27.544  -0.558  48.353  1.00 21.48           C  
ATOM   2143  C   VAL A 311      26.431   0.370  48.833  1.00 22.04           C  
ATOM   2144  O   VAL A 311      26.151   0.434  50.025  1.00 22.70           O  
ATOM   2145  CB  VAL A 311      28.925   0.187  48.236  1.00 21.30           C  
ATOM   2146  CG1 VAL A 311      29.113   1.223  49.375  1.00 19.41           C  
ATOM   2147  CG2 VAL A 311      30.049  -0.816  48.225  1.00 18.37           C  
ATOM   2148  N   LYS A 312      25.802   1.066  47.889  1.00 22.22           N  
ATOM   2149  CA  LYS A 312      24.839   2.102  48.196  1.00 22.43           C  
ATOM   2150  C   LYS A 312      23.521   1.513  48.732  1.00 22.96           C  
ATOM   2151  O   LYS A 312      22.875   2.107  49.593  1.00 22.75           O  
ATOM   2152  CB  LYS A 312      24.593   2.950  46.959  1.00 22.66           C  
ATOM   2153  CG  LYS A 312      25.745   3.873  46.562  1.00 23.74           C  
ATOM   2154  CD  LYS A 312      25.501   4.638  45.238  1.00 22.20           C  
ATOM   2155  CE  LYS A 312      24.181   5.336  45.210  1.00 23.16           C  
ATOM   2156  NZ  LYS A 312      24.166   6.439  44.214  1.00 25.73           N  
ATOM   2157  N   TRP A 313      23.143   0.352  48.197  1.00 22.52           N  
ATOM   2158  CA  TRP A 313      22.032  -0.415  48.658  1.00 22.53           C  
ATOM   2159  C   TRP A 313      22.265  -0.948  50.071  1.00 22.95           C  
ATOM   2160  O   TRP A 313      21.362  -1.010  50.847  1.00 23.16           O  
ATOM   2161  CB  TRP A 313      21.784  -1.602  47.728  1.00 21.56           C  
ATOM   2162  CG  TRP A 313      20.819  -1.311  46.657  1.00 22.45           C  
ATOM   2163  CD1 TRP A 313      21.097  -1.201  45.328  1.00 20.71           C  
ATOM   2164  CD2 TRP A 313      19.413  -1.063  46.793  1.00 22.39           C  
ATOM   2165  NE1 TRP A 313      19.976  -0.921  44.639  1.00 21.01           N  
ATOM   2166  CE2 TRP A 313      18.918  -0.815  45.496  1.00 21.07           C  
ATOM   2167  CE3 TRP A 313      18.520  -1.005  47.894  1.00 21.89           C  
ATOM   2168  CZ2 TRP A 313      17.560  -0.532  45.239  1.00 20.52           C  
ATOM   2169  CZ3 TRP A 313      17.161  -0.720  47.656  1.00 19.33           C  
ATOM   2170  CH2 TRP A 313      16.703  -0.485  46.321  1.00 23.99           C  
ATOM   2171  N   THR A 314      23.481  -1.372  50.348  1.00 23.81           N  
ATOM   2172  CA  THR A 314      23.832  -2.093  51.540  1.00 24.84           C  
ATOM   2173  C   THR A 314      23.726  -1.116  52.678  1.00 25.68           C  
ATOM   2174  O   THR A 314      23.095  -1.422  53.685  1.00 24.93           O  
ATOM   2175  CB  THR A 314      25.271  -2.725  51.415  1.00 24.64           C  
ATOM   2176  OG1 THR A 314      25.271  -3.661  50.336  1.00 24.80           O  
ATOM   2177  CG2 THR A 314      25.657  -3.476  52.633  1.00 23.83           C  
ATOM   2178  N   LEU A 315      24.298   0.071  52.464  1.00 26.95           N  
ATOM   2179  CA  LEU A 315      24.155   1.197  53.381  1.00 28.44           C  
ATOM   2180  C   LEU A 315      22.700   1.608  53.704  1.00 28.89           C  
ATOM   2181  O   LEU A 315      22.392   1.916  54.858  1.00 28.98           O  
ATOM   2182  CB  LEU A 315      24.969   2.399  52.897  1.00 28.18           C  
ATOM   2183  CG  LEU A 315      26.485   2.192  53.062  1.00 30.51           C  
ATOM   2184  CD1 LEU A 315      27.287   3.388  52.548  1.00 31.93           C  
ATOM   2185  CD2 LEU A 315      26.924   1.808  54.482  1.00 30.69           C  
ATOM   2186  N   ALA A 316      21.828   1.595  52.687  1.00 29.30           N  
ATOM   2187  CA  ALA A 316      20.399   1.893  52.840  1.00 29.39           C  
ATOM   2188  C   ALA A 316      19.677   0.843  53.681  1.00 29.27           C  
ATOM   2189  O   ALA A 316      18.868   1.166  54.566  1.00 27.63           O  
ATOM   2190  CB  ALA A 316      19.726   1.990  51.483  1.00 29.08           C  
ATOM   2191  N   PHE A 317      19.957  -0.414  53.378  1.00 29.22           N  
ATOM   2192  CA  PHE A 317      19.292  -1.461  54.097  1.00 31.39           C  
ATOM   2193  C   PHE A 317      19.703  -1.423  55.559  1.00 32.33           C  
ATOM   2194  O   PHE A 317      18.873  -1.586  56.448  1.00 33.15           O  
ATOM   2195  CB  PHE A 317      19.531  -2.820  53.448  1.00 31.30           C  
ATOM   2196  CG  PHE A 317      18.483  -3.195  52.412  1.00 32.23           C  
ATOM   2197  CD1 PHE A 317      17.181  -3.513  52.798  1.00 32.61           C  
ATOM   2198  CD2 PHE A 317      18.802  -3.245  51.064  1.00 32.38           C  
ATOM   2199  CE1 PHE A 317      16.233  -3.863  51.862  1.00 33.51           C  
ATOM   2200  CE2 PHE A 317      17.852  -3.607  50.124  1.00 31.72           C  
ATOM   2201  CZ  PHE A 317      16.568  -3.905  50.520  1.00 32.61           C  
ATOM   2202  N   LEU A 318      20.988  -1.143  55.763  1.00 32.80           N  
ATOM   2203  CA  LEU A 318      21.582  -0.908  57.037  1.00 32.84           C  
ATOM   2204  C   LEU A 318      21.017   0.257  57.805  1.00 33.01           C  
ATOM   2205  O   LEU A 318      20.961   0.198  59.048  1.00 33.20           O  
ATOM   2206  CB  LEU A 318      23.082  -0.722  56.869  1.00 33.63           C  
ATOM   2207  CG  LEU A 318      23.849  -2.030  56.670  1.00 33.24           C  
ATOM   2208  CD1 LEU A 318      25.312  -1.733  56.690  1.00 29.98           C  
ATOM   2209  CD2 LEU A 318      23.425  -3.065  57.730  1.00 33.15           C  
ATOM   2210  N   LEU A 319      20.632   1.325  57.110  1.00 32.23           N  
ATOM   2211  CA  LEU A 319      20.006   2.452  57.823  1.00 32.57           C  
ATOM   2212  C   LEU A 319      18.555   2.163  58.314  1.00 33.27           C  
ATOM   2213  O   LEU A 319      18.098   2.730  59.341  1.00 33.02           O  
ATOM   2214  CB  LEU A 319      20.082   3.746  57.016  1.00 31.84           C  
ATOM   2215  CG  LEU A 319      21.098   4.878  57.260  1.00 30.30           C  
ATOM   2216  CD1 LEU A 319      22.417   4.419  57.784  1.00 26.69           C  
ATOM   2217  CD2 LEU A 319      21.306   5.693  55.971  1.00 29.56           C  
ATOM   2218  N   HIS A 320      17.870   1.261  57.591  1.00 33.71           N  
ATOM   2219  CA  HIS A 320      16.497   0.847  57.897  1.00 34.02           C  
ATOM   2220  C   HIS A 320      16.501  -0.281  58.913  1.00 35.05           C  
ATOM   2221  O   HIS A 320      15.469  -0.623  59.520  1.00 35.20           O  
ATOM   2222  CB  HIS A 320      15.752   0.407  56.648  1.00 33.10           C  
ATOM   2223  CG  HIS A 320      15.157   1.539  55.866  1.00 32.18           C  
ATOM   2224  ND1 HIS A 320      13.825   1.867  55.933  1.00 28.71           N  
ATOM   2225  CD2 HIS A 320      15.712   2.401  54.981  1.00 32.45           C  
ATOM   2226  CE1 HIS A 320      13.584   2.888  55.136  1.00 30.60           C  
ATOM   2227  NE2 HIS A 320      14.713   3.232  54.546  1.00 32.89           N  
ATOM   2228  N   ASN A 321      17.683  -0.852  59.110  1.00 35.52           N  
ATOM   2229  CA  ASN A 321      17.808  -1.960  60.028  1.00 35.81           C  
ATOM   2230  C   ASN A 321      18.847  -1.725  61.168  1.00 35.36           C  
ATOM   2231  O   ASN A 321      19.910  -2.312  61.174  1.00 34.38           O  
ATOM   2232  CB  ASN A 321      17.996  -3.237  59.203  1.00 35.63           C  
ATOM   2233  CG  ASN A 321      16.704  -3.652  58.495  1.00 36.67           C  
ATOM   2234  OD1 ASN A 321      15.937  -4.436  59.029  1.00 39.39           O  
ATOM   2235  ND2 ASN A 321      16.441  -3.096  57.314  1.00 37.10           N  
ATOM   2236  N   PRO A 322      18.525  -0.829  62.132  1.00 35.62           N  
ATOM   2237  CA  PRO A 322      19.504  -0.572  63.212  1.00 36.11           C  
ATOM   2238  C   PRO A 322      19.848  -1.809  64.095  1.00 36.15           C  
ATOM   2239  O   PRO A 322      20.988  -1.921  64.586  1.00 35.78           O  
ATOM   2240  CB  PRO A 322      18.865   0.569  64.029  1.00 36.10           C  
ATOM   2241  CG  PRO A 322      17.441   0.644  63.602  1.00 35.59           C  
ATOM   2242  CD  PRO A 322      17.287  -0.036  62.288  1.00 35.32           C  
ATOM   2243  N   GLN A 323      18.900  -2.733  64.265  1.00 36.16           N  
ATOM   2244  CA  GLN A 323      19.236  -3.991  64.912  1.00 37.19           C  
ATOM   2245  C   GLN A 323      20.339  -4.799  64.235  1.00 36.20           C  
ATOM   2246  O   GLN A 323      21.245  -5.227  64.915  1.00 37.29           O  
ATOM   2247  CB  GLN A 323      18.010  -4.842  65.250  1.00 37.92           C  
ATOM   2248  CG  GLN A 323      17.377  -4.415  66.580  1.00 40.67           C  
ATOM   2249  CD  GLN A 323      16.264  -5.341  67.011  1.00 45.54           C  
ATOM   2250  OE1 GLN A 323      15.334  -5.616  66.245  1.00 46.90           O  
ATOM   2251  NE2 GLN A 323      16.356  -5.846  68.245  1.00 46.97           N  
ATOM   2252  N   VAL A 324      20.289  -4.984  62.923  1.00 35.40           N  
ATOM   2253  CA  VAL A 324      21.373  -5.657  62.185  1.00 34.17           C  
ATOM   2254  C   VAL A 324      22.707  -4.882  62.226  1.00 33.76           C  
ATOM   2255  O   VAL A 324      23.782  -5.468  62.469  1.00 32.86           O  
ATOM   2256  CB  VAL A 324      20.950  -6.015  60.719  1.00 33.98           C  
ATOM   2257  CG1 VAL A 324      22.170  -6.437  59.848  1.00 33.03           C  
ATOM   2258  CG2 VAL A 324      19.905  -7.104  60.736  1.00 33.57           C  
ATOM   2259  N   LYS A 325      22.627  -3.573  62.002  1.00 33.76           N  
ATOM   2260  CA  LYS A 325      23.796  -2.691  62.036  1.00 34.41           C  
ATOM   2261  C   LYS A 325      24.612  -2.877  63.334  1.00 34.81           C  
ATOM   2262  O   LYS A 325      25.848  -3.042  63.269  1.00 34.33           O  
ATOM   2263  CB  LYS A 325      23.383  -1.213  61.842  1.00 34.31           C  
ATOM   2264  CG  LYS A 325      24.569  -0.233  61.649  1.00 34.37           C  
ATOM   2265  CD  LYS A 325      24.182   1.214  61.319  1.00 35.63           C  
ATOM   2266  CE  LYS A 325      23.307   1.854  62.384  1.00 38.24           C  
ATOM   2267  NZ  LYS A 325      23.457   3.335  62.424  1.00 36.36           N  
ATOM   2268  N   LYS A 326      23.905  -2.872  64.477  1.00 35.24           N  
ATOM   2269  CA  LYS A 326      24.509  -3.008  65.808  1.00 36.29           C  
ATOM   2270  C   LYS A 326      25.291  -4.313  65.889  1.00 35.94           C  
ATOM   2271  O   LYS A 326      26.480  -4.294  66.184  1.00 35.43           O  
ATOM   2272  CB  LYS A 326      23.459  -2.856  66.938  1.00 36.86           C  
ATOM   2273  CG  LYS A 326      23.997  -3.073  68.381  1.00 39.18           C  
ATOM   2274  CD  LYS A 326      22.898  -2.946  69.495  1.00 43.94           C  
ATOM   2275  CE  LYS A 326      23.060  -4.040  70.638  1.00 47.72           C  
ATOM   2276  NZ  LYS A 326      22.831  -3.555  72.054  1.00 45.60           N  
ATOM   2277  N   LYS A 327      24.643  -5.428  65.559  1.00 36.30           N  
ATOM   2278  CA  LYS A 327      25.303  -6.748  65.576  1.00 37.05           C  
ATOM   2279  C   LYS A 327      26.551  -6.845  64.690  1.00 37.74           C  
ATOM   2280  O   LYS A 327      27.436  -7.619  65.018  1.00 38.40           O  
ATOM   2281  CB  LYS A 327      24.335  -7.902  65.245  1.00 36.51           C  
ATOM   2282  CG  LYS A 327      23.312  -8.212  66.273  1.00 37.58           C  
ATOM   2283  CD  LYS A 327      22.279  -9.194  65.736  1.00 42.35           C  
ATOM   2284  CE  LYS A 327      21.202  -9.574  66.783  1.00 43.97           C  
ATOM   2285  NZ  LYS A 327      20.326 -10.683  66.302  1.00 44.40           N  
ATOM   2286  N   LEU A 328      26.607  -6.099  63.574  1.00 38.72           N  
ATOM   2287  CA  LEU A 328      27.781  -6.085  62.680  1.00 39.26           C  
ATOM   2288  C   LEU A 328      28.980  -5.368  63.273  1.00 39.85           C  
ATOM   2289  O   LEU A 328      30.118  -5.788  63.093  1.00 39.11           O  
ATOM   2290  CB  LEU A 328      27.462  -5.444  61.335  1.00 39.32           C  
ATOM   2291  CG  LEU A 328      26.610  -6.226  60.353  1.00 39.54           C  
ATOM   2292  CD1 LEU A 328      25.977  -5.263  59.356  1.00 40.03           C  
ATOM   2293  CD2 LEU A 328      27.434  -7.268  59.640  1.00 38.99           C  
ATOM   2294  N   TYR A 329      28.719  -4.257  63.956  1.00 41.44           N  
ATOM   2295  CA  TYR A 329      29.735  -3.594  64.765  1.00 42.09           C  
ATOM   2296  C   TYR A 329      30.250  -4.528  65.874  1.00 42.85           C  
ATOM   2297  O   TYR A 329      31.463  -4.667  66.050  1.00 42.52           O  
ATOM   2298  CB  TYR A 329      29.192  -2.305  65.382  1.00 42.03           C  
ATOM   2299  CG  TYR A 329      29.010  -1.146  64.418  1.00 41.60           C  
ATOM   2300  CD1 TYR A 329      30.008  -0.786  63.519  1.00 40.49           C  
ATOM   2301  CD2 TYR A 329      27.833  -0.388  64.439  1.00 39.61           C  
ATOM   2302  CE1 TYR A 329      29.818   0.287  62.650  1.00 40.25           C  
ATOM   2303  CE2 TYR A 329      27.644   0.655  63.607  1.00 38.32           C  
ATOM   2304  CZ  TYR A 329      28.622   1.008  62.703  1.00 39.53           C  
ATOM   2305  OH  TYR A 329      28.387   2.088  61.851  1.00 37.99           O  
ATOM   2306  N   GLU A 330      29.327  -5.161  66.602  1.00 43.57           N  
ATOM   2307  CA  GLU A 330      29.686  -6.103  67.653  1.00 45.06           C  
ATOM   2308  C   GLU A 330      30.474  -7.292  67.079  1.00 45.00           C  
ATOM   2309  O   GLU A 330      31.518  -7.639  67.607  1.00 46.02           O  
ATOM   2310  CB  GLU A 330      28.461  -6.554  68.483  1.00 45.64           C  
ATOM   2311  CG  GLU A 330      28.074  -5.639  69.684  1.00 47.71           C  
ATOM   2312  CD  GLU A 330      26.620  -5.846  70.130  1.00 51.31           C  
ATOM   2313  OE1 GLU A 330      25.933  -6.689  69.517  1.00 53.62           O  
ATOM   2314  OE2 GLU A 330      26.145  -5.168  71.069  1.00 51.28           O  
ATOM   2315  N   GLU A 331      30.000  -7.899  65.999  1.00 44.52           N  
ATOM   2316  CA  GLU A 331      30.771  -8.947  65.307  1.00 44.39           C  
ATOM   2317  C   GLU A 331      32.138  -8.438  64.764  1.00 43.48           C  
ATOM   2318  O   GLU A 331      33.131  -9.148  64.794  1.00 43.40           O  
ATOM   2319  CB  GLU A 331      29.915  -9.608  64.208  1.00 44.30           C  
ATOM   2320  CG  GLU A 331      30.558 -10.746  63.422  1.00 45.91           C  
ATOM   2321  CD  GLU A 331      30.140 -10.749  61.932  1.00 49.20           C  
ATOM   2322  OE1 GLU A 331      30.352  -9.730  61.233  1.00 48.35           O  
ATOM   2323  OE2 GLU A 331      29.618 -11.779  61.445  1.00 50.86           O  
ATOM   2324  N   ILE A 332      32.210  -7.206  64.295  1.00 43.41           N  
ATOM   2325  CA  ILE A 332      33.488  -6.709  63.743  1.00 43.46           C  
ATOM   2326  C   ILE A 332      34.521  -6.395  64.842  1.00 43.42           C  
ATOM   2327  O   ILE A 332      35.721  -6.459  64.603  1.00 42.56           O  
ATOM   2328  CB  ILE A 332      33.293  -5.524  62.756  1.00 42.80           C  
ATOM   2329  CG1 ILE A 332      34.464  -5.429  61.793  1.00 42.67           C  
ATOM   2330  CG2 ILE A 332      33.090  -4.245  63.490  1.00 41.83           C  
ATOM   2331  CD1 ILE A 332      34.158  -4.622  60.568  1.00 44.08           C  
ATOM   2332  N   ASP A 333      34.019  -6.093  66.043  1.00 44.11           N  
ATOM   2333  CA  ASP A 333      34.840  -5.844  67.223  1.00 44.76           C  
ATOM   2334  C   ASP A 333      35.388  -7.151  67.814  1.00 44.82           C  
ATOM   2335  O   ASP A 333      36.588  -7.247  68.092  1.00 44.96           O  
ATOM   2336  CB  ASP A 333      34.043  -5.099  68.308  1.00 45.29           C  
ATOM   2337  CG  ASP A 333      33.626  -3.669  67.902  1.00 47.40           C  
ATOM   2338  OD1 ASP A 333      33.963  -3.134  66.809  1.00 47.93           O  
ATOM   2339  OD2 ASP A 333      32.915  -3.072  68.730  1.00 50.20           O  
ATOM   2340  N   GLN A 334      34.507  -8.142  68.008  1.00 44.64           N  
ATOM   2341  CA  GLN A 334      34.884  -9.388  68.651  1.00 44.41           C  
ATOM   2342  C   GLN A 334      35.904 -10.109  67.819  1.00 43.97           C  
ATOM   2343  O   GLN A 334      36.817 -10.738  68.357  1.00 43.81           O  
ATOM   2344  CB  GLN A 334      33.686 -10.304  68.906  1.00 44.63           C  
ATOM   2345  CG  GLN A 334      33.119 -10.207  70.291  1.00 44.62           C  
ATOM   2346  CD  GLN A 334      31.937  -9.257  70.353  1.00 45.74           C  
ATOM   2347  OE1 GLN A 334      32.064  -8.049  70.091  1.00 45.11           O  
ATOM   2348  NE2 GLN A 334      30.772  -9.799  70.689  1.00 43.95           N  
ATOM   2349  N   ASN A 335      35.773 -10.004  66.507  1.00 43.55           N  
ATOM   2350  CA  ASN A 335      36.659 -10.762  65.637  1.00 43.47           C  
ATOM   2351  C   ASN A 335      37.865 -10.050  65.023  1.00 42.81           C  
ATOM   2352  O   ASN A 335      38.816 -10.689  64.645  1.00 42.97           O  
ATOM   2353  CB  ASN A 335      35.853 -11.501  64.581  1.00 43.93           C  
ATOM   2354  CG  ASN A 335      35.060 -12.648  65.167  1.00 44.62           C  
ATOM   2355  OD1 ASN A 335      35.609 -13.716  65.421  1.00 46.17           O  
ATOM   2356  ND2 ASN A 335      33.758 -12.439  65.379  1.00 45.36           N  
ATOM   2357  N   VAL A 336      37.857  -8.741  64.912  1.00 42.73           N  
ATOM   2358  CA  VAL A 336      38.938  -8.123  64.151  1.00 42.97           C  
ATOM   2359  C   VAL A 336      39.613  -7.078  65.029  1.00 44.35           C  
ATOM   2360  O   VAL A 336      40.833  -6.848  64.898  1.00 44.49           O  
ATOM   2361  CB  VAL A 336      38.451  -7.653  62.710  1.00 42.33           C  
ATOM   2362  CG1 VAL A 336      39.466  -6.818  61.983  1.00 42.26           C  
ATOM   2363  CG2 VAL A 336      38.128  -8.858  61.855  1.00 39.26           C  
ATOM   2364  N   GLY A 337      38.825  -6.514  65.967  1.00 45.24           N  
ATOM   2365  CA  GLY A 337      39.263  -5.471  66.904  1.00 45.49           C  
ATOM   2366  C   GLY A 337      39.836  -4.251  66.196  1.00 46.28           C  
ATOM   2367  O   GLY A 337      39.438  -3.935  65.053  1.00 46.27           O  
ATOM   2368  N   PHE A 338      40.807  -3.589  66.845  1.00 46.08           N  
ATOM   2369  CA  PHE A 338      41.414  -2.369  66.286  1.00 45.23           C  
ATOM   2370  C   PHE A 338      42.934  -2.412  66.151  1.00 45.09           C  
ATOM   2371  O   PHE A 338      43.558  -1.384  66.024  1.00 45.01           O  
ATOM   2372  CB  PHE A 338      40.993  -1.143  67.097  1.00 44.91           C  
ATOM   2373  CG  PHE A 338      39.521  -1.052  67.333  1.00 44.30           C  
ATOM   2374  CD1 PHE A 338      38.701  -0.374  66.435  1.00 43.85           C  
ATOM   2375  CD2 PHE A 338      38.946  -1.653  68.452  1.00 45.00           C  
ATOM   2376  CE1 PHE A 338      37.336  -0.295  66.646  1.00 43.16           C  
ATOM   2377  CE2 PHE A 338      37.566  -1.580  68.687  1.00 44.16           C  
ATOM   2378  CZ  PHE A 338      36.763  -0.905  67.779  1.00 44.20           C  
ATOM   2379  N   SER A 339      43.536  -3.587  66.176  1.00 45.42           N  
ATOM   2380  CA  SER A 339      44.982  -3.679  65.964  1.00 45.94           C  
ATOM   2381  C   SER A 339      45.426  -3.555  64.473  1.00 45.85           C  
ATOM   2382  O   SER A 339      46.602  -3.340  64.182  1.00 45.88           O  
ATOM   2383  CB  SER A 339      45.495  -5.003  66.557  1.00 46.67           C  
ATOM   2384  OG  SER A 339      45.005  -6.127  65.835  1.00 45.49           O  
ATOM   2385  N   ARG A 340      44.485  -3.698  63.545  1.00 45.31           N  
ATOM   2386  CA  ARG A 340      44.780  -3.754  62.100  1.00 45.28           C  
ATOM   2387  C   ARG A 340      43.506  -3.549  61.287  1.00 44.92           C  
ATOM   2388  O   ARG A 340      42.398  -3.753  61.783  1.00 45.43           O  
ATOM   2389  CB  ARG A 340      45.374  -5.121  61.703  1.00 45.42           C  
ATOM   2390  CG  ARG A 340      44.571  -6.308  62.248  1.00 44.30           C  
ATOM   2391  CD  ARG A 340      44.682  -7.514  61.385  1.00 45.56           C  
ATOM   2392  NE  ARG A 340      43.891  -8.625  61.923  1.00 47.80           N  
ATOM   2393  CZ  ARG A 340      42.916  -9.263  61.266  1.00 48.10           C  
ATOM   2394  NH1 ARG A 340      42.562  -8.910  60.027  1.00 49.00           N  
ATOM   2395  NH2 ARG A 340      42.277 -10.255  61.851  1.00 46.96           N  
ATOM   2396  N   THR A 341      43.667  -3.154  60.036  1.00 44.03           N  
ATOM   2397  CA  THR A 341      42.543  -3.053  59.100  1.00 43.22           C  
ATOM   2398  C   THR A 341      42.049  -4.455  58.625  1.00 42.86           C  
ATOM   2399  O   THR A 341      42.788  -5.463  58.742  1.00 42.25           O  
ATOM   2400  CB  THR A 341      42.913  -2.155  57.910  1.00 43.13           C  
ATOM   2401  OG1 THR A 341      43.874  -2.824  57.083  1.00 41.66           O  
ATOM   2402  CG2 THR A 341      43.508  -0.812  58.390  1.00 43.66           C  
ATOM   2403  N   PRO A 342      40.780  -4.539  58.141  1.00 42.49           N  
ATOM   2404  CA  PRO A 342      40.194  -5.853  57.809  1.00 42.00           C  
ATOM   2405  C   PRO A 342      40.795  -6.498  56.583  1.00 41.66           C  
ATOM   2406  O   PRO A 342      41.438  -5.840  55.789  1.00 41.91           O  
ATOM   2407  CB  PRO A 342      38.714  -5.541  57.584  1.00 41.52           C  
ATOM   2408  CG  PRO A 342      38.473  -4.304  58.324  1.00 41.76           C  
ATOM   2409  CD  PRO A 342      39.738  -3.496  58.211  1.00 42.34           C  
ATOM   2410  N   THR A 343      40.571  -7.784  56.427  1.00 41.92           N  
ATOM   2411  CA  THR A 343      41.315  -8.538  55.449  1.00 43.06           C  
ATOM   2412  C   THR A 343      40.465  -9.678  54.862  1.00 43.90           C  
ATOM   2413  O   THR A 343      39.553 -10.178  55.539  1.00 44.09           O  
ATOM   2414  CB  THR A 343      42.670  -8.988  56.061  1.00 43.17           C  
ATOM   2415  OG1 THR A 343      43.702  -8.888  55.079  1.00 43.24           O  
ATOM   2416  CG2 THR A 343      42.611 -10.392  56.703  1.00 43.08           C  
ATOM   2417  N   ILE A 344      40.717 -10.048  53.598  1.00 44.39           N  
ATOM   2418  CA  ILE A 344      39.941 -11.115  52.946  1.00 44.95           C  
ATOM   2419  C   ILE A 344      39.809 -12.350  53.846  1.00 45.86           C  
ATOM   2420  O   ILE A 344      38.710 -12.889  53.996  1.00 45.51           O  
ATOM   2421  CB  ILE A 344      40.481 -11.482  51.544  1.00 44.59           C  
ATOM   2422  CG1 ILE A 344      39.916 -10.535  50.512  1.00 44.24           C  
ATOM   2423  CG2 ILE A 344      40.049 -12.869  51.129  1.00 43.73           C  
ATOM   2424  CD1 ILE A 344      38.417 -10.710  50.323  1.00 44.44           C  
ATOM   2425  N   SER A 345      40.930 -12.760  54.451  1.00 47.15           N  
ATOM   2426  CA  SER A 345      40.969 -13.846  55.433  1.00 48.18           C  
ATOM   2427  C   SER A 345      39.897 -13.694  56.557  1.00 48.88           C  
ATOM   2428  O   SER A 345      39.574 -14.674  57.252  1.00 49.39           O  
ATOM   2429  CB  SER A 345      42.388 -14.006  56.017  1.00 48.22           C  
ATOM   2430  OG  SER A 345      42.489 -13.428  57.312  1.00 48.12           O  
ATOM   2431  N   ASP A 346      39.334 -12.488  56.700  1.00 48.96           N  
ATOM   2432  CA  ASP A 346      38.261 -12.223  57.659  1.00 48.98           C  
ATOM   2433  C   ASP A 346      36.864 -12.692  57.210  1.00 49.57           C  
ATOM   2434  O   ASP A 346      35.927 -12.719  58.020  1.00 50.02           O  
ATOM   2435  CB  ASP A 346      38.231 -10.736  58.036  1.00 48.80           C  
ATOM   2436  CG  ASP A 346      39.452 -10.300  58.807  1.00 48.09           C  
ATOM   2437  OD1 ASP A 346      40.084 -11.158  59.431  1.00 51.58           O  
ATOM   2438  OD2 ASP A 346      39.788  -9.104  58.818  1.00 46.85           O  
ATOM   2439  N   ARG A 347      36.719 -13.073  55.942  1.00 50.13           N  
ATOM   2440  CA  ARG A 347      35.439 -13.579  55.436  1.00 50.74           C  
ATOM   2441  C   ARG A 347      35.032 -14.882  56.122  1.00 49.85           C  
ATOM   2442  O   ARG A 347      33.854 -15.203  56.212  1.00 49.20           O  
ATOM   2443  CB  ARG A 347      35.453 -13.693  53.905  1.00 51.48           C  
ATOM   2444  CG  ARG A 347      35.854 -15.058  53.326  1.00 56.10           C  
ATOM   2445  CD  ARG A 347      35.679 -15.041  51.801  1.00 61.11           C  
ATOM   2446  NE  ARG A 347      34.530 -14.198  51.438  1.00 64.03           N  
ATOM   2447  CZ  ARG A 347      34.465 -13.413  50.363  1.00 64.15           C  
ATOM   2448  NH1 ARG A 347      35.480 -13.334  49.506  1.00 64.32           N  
ATOM   2449  NH2 ARG A 347      33.380 -12.691  50.150  1.00 64.55           N  
ATOM   2450  N   ASN A 348      36.041 -15.583  56.637  1.00 49.84           N  
ATOM   2451  CA  ASN A 348      35.890 -16.777  57.485  1.00 49.44           C  
ATOM   2452  C   ASN A 348      35.372 -16.486  58.913  1.00 49.07           C  
ATOM   2453  O   ASN A 348      35.160 -17.418  59.673  1.00 49.20           O  
ATOM   2454  CB  ASN A 348      37.224 -17.579  57.579  1.00 49.32           C  
ATOM   2455  CG  ASN A 348      37.775 -18.046  56.194  1.00 49.77           C  
ATOM   2456  OD1 ASN A 348      37.043 -18.567  55.354  1.00 49.23           O  
ATOM   2457  ND2 ASN A 348      39.080 -17.863  55.983  1.00 48.54           N  
ATOM   2458  N   ARG A 349      35.196 -15.223  59.305  1.00 48.48           N  
ATOM   2459  CA  ARG A 349      34.688 -14.943  60.668  1.00 48.42           C  
ATOM   2460  C   ARG A 349      33.634 -13.842  60.808  1.00 47.63           C  
ATOM   2461  O   ARG A 349      32.818 -13.861  61.760  1.00 46.86           O  
ATOM   2462  CB  ARG A 349      35.804 -14.799  61.726  1.00 49.17           C  
ATOM   2463  CG  ARG A 349      37.203 -14.646  61.180  1.00 50.60           C  
ATOM   2464  CD  ARG A 349      38.190 -15.471  61.977  1.00 54.51           C  
ATOM   2465  NE  ARG A 349      39.529 -14.978  61.690  1.00 59.01           N  
ATOM   2466  CZ  ARG A 349      40.282 -15.356  60.656  1.00 60.52           C  
ATOM   2467  NH1 ARG A 349      39.856 -16.278  59.798  1.00 61.11           N  
ATOM   2468  NH2 ARG A 349      41.480 -14.805  60.485  1.00 60.64           N  
ATOM   2469  N   LEU A 350      33.649 -12.911  59.848  1.00 46.50           N  
ATOM   2470  CA  LEU A 350      32.635 -11.862  59.740  1.00 45.22           C  
ATOM   2471  C   LEU A 350      31.427 -12.374  58.975  1.00 44.30           C  
ATOM   2472  O   LEU A 350      31.046 -11.804  57.970  1.00 44.69           O  
ATOM   2473  CB  LEU A 350      33.209 -10.630  59.026  1.00 45.15           C  
ATOM   2474  CG  LEU A 350      34.225  -9.777  59.785  1.00 44.13           C  
ATOM   2475  CD1 LEU A 350      34.421  -8.453  59.077  1.00 41.07           C  
ATOM   2476  CD2 LEU A 350      33.763  -9.555  61.225  1.00 41.86           C  
ATOM   2477  N   LEU A 351      30.813 -13.434  59.481  1.00 42.98           N  
ATOM   2478  CA  LEU A 351      29.840 -14.196  58.728  1.00 41.41           C  
ATOM   2479  C   LEU A 351      28.574 -13.398  58.439  1.00 40.73           C  
ATOM   2480  O   LEU A 351      28.085 -13.390  57.300  1.00 40.39           O  
ATOM   2481  CB  LEU A 351      29.529 -15.520  59.437  1.00 41.04           C  
ATOM   2482  CG  LEU A 351      30.743 -16.418  59.722  1.00 40.95           C  
ATOM   2483  CD1 LEU A 351      30.426 -17.517  60.757  1.00 40.28           C  
ATOM   2484  CD2 LEU A 351      31.351 -17.016  58.437  1.00 40.99           C  
ATOM   2485  N   LEU A 352      28.065 -12.716  59.461  1.00 39.57           N  
ATOM   2486  CA  LEU A 352      26.898 -11.864  59.304  1.00 38.54           C  
ATOM   2487  C   LEU A 352      27.129 -10.725  58.288  1.00 37.91           C  
ATOM   2488  O   LEU A 352      26.179 -10.269  57.641  1.00 37.70           O  
ATOM   2489  CB  LEU A 352      26.423 -11.330  60.654  1.00 38.31           C  
ATOM   2490  CG  LEU A 352      25.278 -10.324  60.688  1.00 38.60           C  
ATOM   2491  CD1 LEU A 352      23.872 -10.945  60.497  1.00 36.78           C  
ATOM   2492  CD2 LEU A 352      25.377  -9.589  62.012  1.00 40.58           C  
ATOM   2493  N   LEU A 353      28.372 -10.284  58.126  1.00 36.93           N  
ATOM   2494  CA  LEU A 353      28.645  -9.294  57.114  1.00 36.90           C  
ATOM   2495  C   LEU A 353      28.459  -9.891  55.725  1.00 37.11           C  
ATOM   2496  O   LEU A 353      27.809  -9.269  54.863  1.00 37.15           O  
ATOM   2497  CB  LEU A 353      30.029  -8.673  57.238  1.00 36.77           C  
ATOM   2498  CG  LEU A 353      30.221  -7.545  56.208  1.00 37.45           C  
ATOM   2499  CD1 LEU A 353      29.396  -6.331  56.592  1.00 39.68           C  
ATOM   2500  CD2 LEU A 353      31.667  -7.147  56.040  1.00 38.16           C  
ATOM   2501  N   GLU A 354      29.027 -11.087  55.524  1.00 36.56           N  
ATOM   2502  CA  GLU A 354      28.902 -11.805  54.278  1.00 36.12           C  
ATOM   2503  C   GLU A 354      27.452 -12.249  54.033  1.00 35.18           C  
ATOM   2504  O   GLU A 354      27.041 -12.414  52.873  1.00 34.41           O  
ATOM   2505  CB  GLU A 354      29.888 -12.970  54.214  1.00 36.68           C  
ATOM   2506  CG  GLU A 354      29.672 -13.918  52.991  1.00 40.17           C  
ATOM   2507  CD  GLU A 354      30.207 -13.362  51.640  1.00 42.88           C  
ATOM   2508  OE1 GLU A 354      31.272 -12.667  51.694  1.00 44.01           O  
ATOM   2509  OE2 GLU A 354      29.571 -13.644  50.570  1.00 36.91           O  
ATOM   2510  N   ALA A 355      26.676 -12.411  55.111  1.00 33.76           N  
ATOM   2511  CA  ALA A 355      25.267 -12.786  54.986  1.00 32.97           C  
ATOM   2512  C   ALA A 355      24.413 -11.589  54.596  1.00 32.50           C  
ATOM   2513  O   ALA A 355      23.348 -11.750  54.035  1.00 32.43           O  
ATOM   2514  CB  ALA A 355      24.750 -13.416  56.263  1.00 32.71           C  
ATOM   2515  N   THR A 356      24.902 -10.388  54.911  1.00 32.49           N  
ATOM   2516  CA  THR A 356      24.182  -9.126  54.707  1.00 31.09           C  
ATOM   2517  C   THR A 356      24.307  -8.808  53.259  1.00 30.42           C  
ATOM   2518  O   THR A 356      23.325  -8.476  52.625  1.00 30.99           O  
ATOM   2519  CB  THR A 356      24.754  -7.984  55.605  1.00 30.67           C  
ATOM   2520  OG1 THR A 356      24.652  -8.394  56.961  1.00 33.04           O  
ATOM   2521  CG2 THR A 356      24.000  -6.688  55.477  1.00 28.47           C  
ATOM   2522  N   ILE A 357      25.525  -8.938  52.752  1.00 29.86           N  
ATOM   2523  CA  ILE A 357      25.826  -8.791  51.360  1.00 29.76           C  
ATOM   2524  C   ILE A 357      25.036  -9.819  50.541  1.00 29.81           C  
ATOM   2525  O   ILE A 357      24.315  -9.437  49.631  1.00 29.93           O  
ATOM   2526  CB  ILE A 357      27.336  -8.847  51.118  1.00 29.89           C  
ATOM   2527  CG1 ILE A 357      28.000  -7.603  51.726  1.00 29.35           C  
ATOM   2528  CG2 ILE A 357      27.631  -8.942  49.633  1.00 30.03           C  
ATOM   2529  CD1 ILE A 357      29.408  -7.799  52.201  1.00 27.05           C  
ATOM   2530  N   ARG A 358      25.117 -11.095  50.907  1.00 29.94           N  
ATOM   2531  CA  ARG A 358      24.284 -12.134  50.272  1.00 30.60           C  
ATOM   2532  C   ARG A 358      22.770 -11.732  50.200  1.00 30.08           C  
ATOM   2533  O   ARG A 358      22.088 -11.960  49.171  1.00 29.64           O  
ATOM   2534  CB  ARG A 358      24.469 -13.531  50.933  1.00 30.55           C  
ATOM   2535  CG  ARG A 358      25.681 -14.408  50.445  1.00 31.00           C  
ATOM   2536  CD  ARG A 358      25.650 -15.830  51.095  1.00 28.67           C  
ATOM   2537  NE  ARG A 358      26.930 -16.568  51.090  1.00 27.80           N  
ATOM   2538  CZ  ARG A 358      27.056 -17.861  51.445  1.00 25.67           C  
ATOM   2539  NH1 ARG A 358      26.000 -18.574  51.822  1.00 25.64           N  
ATOM   2540  NH2 ARG A 358      28.230 -18.452  51.450  1.00 24.04           N  
ATOM   2541  N   GLU A 359      22.273 -11.134  51.277  1.00 28.83           N  
ATOM   2542  CA  GLU A 359      20.868 -10.787  51.367  1.00 28.75           C  
ATOM   2543  C   GLU A 359      20.509  -9.548  50.516  1.00 29.13           C  
ATOM   2544  O   GLU A 359      19.426  -9.479  49.934  1.00 28.43           O  
ATOM   2545  CB  GLU A 359      20.413 -10.635  52.817  1.00 27.70           C  
ATOM   2546  CG  GLU A 359      19.030 -10.101  52.932  1.00 26.13           C  
ATOM   2547  CD  GLU A 359      18.001 -11.140  52.808  1.00 23.69           C  
ATOM   2548  OE1 GLU A 359      18.146 -12.030  51.999  1.00 27.80           O  
ATOM   2549  OE2 GLU A 359      17.016 -11.080  53.512  1.00 25.09           O  
ATOM   2550  N   VAL A 360      21.429  -8.594  50.431  1.00 29.23           N  
ATOM   2551  CA  VAL A 360      21.254  -7.455  49.530  1.00 29.22           C  
ATOM   2552  C   VAL A 360      21.230  -7.895  48.067  1.00 29.30           C  
ATOM   2553  O   VAL A 360      20.379  -7.473  47.294  1.00 30.00           O  
ATOM   2554  CB  VAL A 360      22.305  -6.322  49.773  1.00 29.16           C  
ATOM   2555  CG1 VAL A 360      22.280  -5.260  48.636  1.00 25.84           C  
ATOM   2556  CG2 VAL A 360      22.064  -5.704  51.144  1.00 27.09           C  
ATOM   2557  N   LEU A 361      22.142  -8.776  47.702  1.00 29.33           N  
ATOM   2558  CA  LEU A 361      22.193  -9.283  46.350  1.00 28.65           C  
ATOM   2559  C   LEU A 361      20.995 -10.149  46.000  1.00 28.83           C  
ATOM   2560  O   LEU A 361      20.751 -10.445  44.836  1.00 30.29           O  
ATOM   2561  CB  LEU A 361      23.451 -10.065  46.172  1.00 27.92           C  
ATOM   2562  CG  LEU A 361      24.663  -9.198  46.293  1.00 28.01           C  
ATOM   2563  CD1 LEU A 361      25.839 -10.164  46.511  1.00 29.23           C  
ATOM   2564  CD2 LEU A 361      24.822  -8.332  45.081  1.00 24.14           C  
ATOM   2565  N   ARG A 362      20.263 -10.573  47.013  1.00 29.04           N  
ATOM   2566  CA  ARG A 362      19.007 -11.280  46.830  1.00 29.01           C  
ATOM   2567  C   ARG A 362      17.841 -10.304  46.610  1.00 28.05           C  
ATOM   2568  O   ARG A 362      17.213 -10.364  45.584  1.00 27.77           O  
ATOM   2569  CB  ARG A 362      18.725 -12.213  48.032  1.00 29.26           C  
ATOM   2570  CG  ARG A 362      17.392 -12.957  47.923  1.00 28.96           C  
ATOM   2571  CD  ARG A 362      16.996 -13.634  49.223  1.00 28.78           C  
ATOM   2572  NE  ARG A 362      16.444 -12.717  50.218  1.00 26.65           N  
ATOM   2573  CZ  ARG A 362      15.193 -12.270  50.253  1.00 25.71           C  
ATOM   2574  NH1 ARG A 362      14.296 -12.607  49.320  1.00 23.25           N  
ATOM   2575  NH2 ARG A 362      14.852 -11.437  51.224  1.00 26.73           N  
ATOM   2576  N   LEU A 363      17.595  -9.424  47.589  1.00 28.15           N  
ATOM   2577  CA  LEU A 363      16.438  -8.547  47.671  1.00 27.99           C  
ATOM   2578  C   LEU A 363      16.452  -7.481  46.574  1.00 27.94           C  
ATOM   2579  O   LEU A 363      15.403  -7.125  46.006  1.00 26.65           O  
ATOM   2580  CB  LEU A 363      16.402  -7.865  49.019  1.00 27.63           C  
ATOM   2581  CG  LEU A 363      15.256  -8.126  49.981  1.00 31.01           C  
ATOM   2582  CD1 LEU A 363      15.536  -7.438  51.296  1.00 32.18           C  
ATOM   2583  CD2 LEU A 363      13.930  -7.629  49.447  1.00 31.09           C  
ATOM   2584  N   ARG A 364      17.653  -6.969  46.316  1.00 27.78           N  
ATOM   2585  CA  ARG A 364      17.894  -6.049  45.223  1.00 28.09           C  
ATOM   2586  C   ARG A 364      18.936  -6.594  44.261  1.00 27.91           C  
ATOM   2587  O   ARG A 364      20.062  -6.154  44.265  1.00 28.03           O  
ATOM   2588  CB  ARG A 364      18.282  -4.657  45.765  1.00 27.72           C  
ATOM   2589  CG  ARG A 364      17.192  -4.022  46.646  1.00 27.76           C  
ATOM   2590  CD  ARG A 364      15.783  -4.082  46.075  1.00 27.89           C  
ATOM   2591  NE  ARG A 364      14.806  -3.268  46.799  1.00 29.70           N  
ATOM   2592  CZ  ARG A 364      13.789  -3.748  47.519  1.00 28.49           C  
ATOM   2593  NH1 ARG A 364      13.576  -5.048  47.644  1.00 30.01           N  
ATOM   2594  NH2 ARG A 364      12.964  -2.921  48.101  1.00 27.17           N  
ATOM   2595  N   PRO A 365      18.562  -7.576  43.428  1.00 28.60           N  
ATOM   2596  CA  PRO A 365      19.567  -8.010  42.429  1.00 28.34           C  
ATOM   2597  C   PRO A 365      20.043  -6.857  41.575  1.00 27.38           C  
ATOM   2598  O   PRO A 365      19.247  -6.079  41.065  1.00 26.76           O  
ATOM   2599  CB  PRO A 365      18.811  -8.996  41.540  1.00 27.83           C  
ATOM   2600  CG  PRO A 365      17.365  -8.749  41.794  1.00 29.30           C  
ATOM   2601  CD  PRO A 365      17.219  -8.128  43.167  1.00 28.56           C  
ATOM   2602  N   VAL A 366      21.347  -6.746  41.451  1.00 27.51           N  
ATOM   2603  CA  VAL A 366      21.968  -5.842  40.484  1.00 27.88           C  
ATOM   2604  C   VAL A 366      21.324  -5.873  39.092  1.00 27.66           C  
ATOM   2605  O   VAL A 366      21.059  -4.825  38.477  1.00 27.01           O  
ATOM   2606  CB  VAL A 366      23.403  -6.178  40.358  1.00 27.71           C  
ATOM   2607  CG1 VAL A 366      24.043  -5.335  39.305  1.00 30.55           C  
ATOM   2608  CG2 VAL A 366      24.093  -5.962  41.720  1.00 30.31           C  
ATOM   2609  N   ALA A 367      21.085  -7.088  38.616  1.00 27.65           N  
ATOM   2610  CA  ALA A 367      20.391  -7.325  37.382  1.00 27.65           C  
ATOM   2611  C   ALA A 367      19.145  -8.215  37.639  1.00 27.62           C  
ATOM   2612  O   ALA A 367      19.198  -9.458  37.542  1.00 28.17           O  
ATOM   2613  CB  ALA A 367      21.355  -7.953  36.353  1.00 27.44           C  
ATOM   2614  N   PRO A 368      18.005  -7.581  37.950  1.00 26.99           N  
ATOM   2615  CA  PRO A 368      16.752  -8.295  38.273  1.00 26.56           C  
ATOM   2616  C   PRO A 368      16.203  -9.196  37.178  1.00 26.69           C  
ATOM   2617  O   PRO A 368      15.387 -10.069  37.448  1.00 26.40           O  
ATOM   2618  CB  PRO A 368      15.794  -7.171  38.534  1.00 26.26           C  
ATOM   2619  CG  PRO A 368      16.694  -6.052  38.919  1.00 26.62           C  
ATOM   2620  CD  PRO A 368      17.835  -6.132  38.044  1.00 26.00           C  
ATOM   2621  N   MET A 369      16.678  -8.987  35.952  1.00 26.96           N  
ATOM   2622  CA  MET A 369      16.290  -9.776  34.817  1.00 26.67           C  
ATOM   2623  C   MET A 369      17.559  -9.992  34.043  1.00 26.69           C  
ATOM   2624  O   MET A 369      17.602  -9.847  32.809  1.00 26.30           O  
ATOM   2625  CB  MET A 369      15.243  -9.028  33.993  1.00 26.69           C  
ATOM   2626  CG  MET A 369      13.974  -8.755  34.779  1.00 27.54           C  
ATOM   2627  SD  MET A 369      12.556  -8.213  33.862  1.00 32.44           S  
ATOM   2628  CE  MET A 369      12.904  -6.455  33.668  1.00 24.11           C  
ATOM   2629  N   LEU A 370      18.612 -10.320  34.786  1.00 26.00           N  
ATOM   2630  CA  LEU A 370      19.931 -10.443  34.193  1.00 25.84           C  
ATOM   2631  C   LEU A 370      20.104  -9.418  33.046  1.00 25.73           C  
ATOM   2632  O   LEU A 370      19.681  -8.273  33.151  1.00 25.51           O  
ATOM   2633  CB  LEU A 370      20.172 -11.871  33.703  1.00 24.76           C  
ATOM   2634  CG  LEU A 370      19.716 -13.053  34.581  1.00 25.59           C  
ATOM   2635  CD1 LEU A 370      20.198 -14.370  34.018  1.00 21.55           C  
ATOM   2636  CD2 LEU A 370      20.096 -12.979  36.078  1.00 22.81           C  
ATOM   2637  N   ILE A 371      20.760  -9.859  31.979  1.00 25.96           N  
ATOM   2638  CA  ILE A 371      20.834  -9.184  30.696  1.00 25.75           C  
ATOM   2639  C   ILE A 371      20.107 -10.185  29.787  1.00 25.65           C  
ATOM   2640  O   ILE A 371      20.154 -11.395  30.052  1.00 25.05           O  
ATOM   2641  CB  ILE A 371      22.330  -8.959  30.255  1.00 26.17           C  
ATOM   2642  CG1 ILE A 371      23.007  -7.916  31.139  1.00 26.46           C  
ATOM   2643  CG2 ILE A 371      22.463  -8.555  28.758  1.00 25.29           C  
ATOM   2644  CD1 ILE A 371      24.525  -7.921  31.044  1.00 29.73           C  
ATOM   2645  N   PRO A 372      19.413  -9.695  28.738  1.00 25.64           N  
ATOM   2646  CA  PRO A 372      18.627 -10.623  27.917  1.00 26.11           C  
ATOM   2647  C   PRO A 372      19.430 -11.734  27.243  1.00 26.41           C  
ATOM   2648  O   PRO A 372      20.517 -11.484  26.738  1.00 27.19           O  
ATOM   2649  CB  PRO A 372      17.960  -9.724  26.876  1.00 25.55           C  
ATOM   2650  CG  PRO A 372      17.980  -8.398  27.408  1.00 26.55           C  
ATOM   2651  CD  PRO A 372      18.995  -8.305  28.552  1.00 25.52           C  
ATOM   2652  N   HIS A 373      18.893 -12.949  27.239  1.00 26.77           N  
ATOM   2653  CA  HIS A 373      19.448 -14.025  26.408  1.00 27.87           C  
ATOM   2654  C   HIS A 373      18.765 -14.158  25.021  1.00 27.62           C  
ATOM   2655  O   HIS A 373      17.796 -13.490  24.745  1.00 27.44           O  
ATOM   2656  CB  HIS A 373      19.448 -15.340  27.180  1.00 28.18           C  
ATOM   2657  CG  HIS A 373      20.457 -15.382  28.283  1.00 30.52           C  
ATOM   2658  ND1 HIS A 373      21.473 -16.302  28.325  1.00 32.49           N  
ATOM   2659  CD2 HIS A 373      20.630 -14.585  29.364  1.00 34.11           C  
ATOM   2660  CE1 HIS A 373      22.225 -16.084  29.384  1.00 33.26           C  
ATOM   2661  NE2 HIS A 373      21.732 -15.049  30.035  1.00 35.41           N  
ATOM   2662  N   LYS A 374      19.324 -14.976  24.147  1.00 28.73           N  
ATOM   2663  CA  LYS A 374      18.731 -15.289  22.842  1.00 30.60           C  
ATOM   2664  C   LYS A 374      18.999 -16.739  22.448  1.00 31.46           C  
ATOM   2665  O   LYS A 374      20.063 -17.277  22.734  1.00 31.44           O  
ATOM   2666  CB  LYS A 374      19.229 -14.327  21.745  1.00 30.16           C  
ATOM   2667  CG  LYS A 374      18.591 -14.512  20.391  1.00 30.53           C  
ATOM   2668  CD  LYS A 374      19.164 -13.542  19.341  1.00 31.22           C  
ATOM   2669  CE  LYS A 374      20.573 -13.932  18.905  1.00 30.86           C  
ATOM   2670  NZ  LYS A 374      21.180 -13.054  17.858  1.00 24.87           N  
ATOM   2671  N   ALA A 375      18.018 -17.361  21.796  1.00 33.23           N  
ATOM   2672  CA  ALA A 375      18.159 -18.705  21.239  1.00 33.94           C  
ATOM   2673  C   ALA A 375      19.111 -18.707  20.020  1.00 35.38           C  
ATOM   2674  O   ALA A 375      18.863 -18.032  18.997  1.00 35.94           O  
ATOM   2675  CB  ALA A 375      16.808 -19.247  20.882  1.00 33.01           C  
ATOM   2676  N   ASN A 376      20.220 -19.436  20.126  1.00 36.73           N  
ATOM   2677  CA  ASN A 376      21.143 -19.563  18.976  1.00 38.04           C  
ATOM   2678  C   ASN A 376      20.587 -20.466  17.861  1.00 38.94           C  
ATOM   2679  O   ASN A 376      20.680 -20.105  16.669  1.00 39.76           O  
ATOM   2680  CB  ASN A 376      22.526 -20.038  19.429  1.00 37.85           C  
ATOM   2681  CG  ASN A 376      23.322 -18.926  20.084  1.00 37.82           C  
ATOM   2682  OD1 ASN A 376      23.211 -17.765  19.671  1.00 36.78           O  
ATOM   2683  ND2 ASN A 376      24.115 -19.263  21.121  1.00 35.03           N  
ATOM   2684  N   VAL A 377      20.001 -21.606  18.283  1.00 38.65           N  
ATOM   2685  CA  VAL A 377      19.470 -22.666  17.442  1.00 38.40           C  
ATOM   2686  C   VAL A 377      18.036 -22.893  17.901  1.00 38.51           C  
ATOM   2687  O   VAL A 377      17.716 -22.395  18.978  1.00 38.96           O  
ATOM   2688  CB  VAL A 377      20.311 -23.972  17.593  1.00 38.95           C  
ATOM   2689  CG1 VAL A 377      21.748 -23.730  17.109  1.00 38.62           C  
ATOM   2690  CG2 VAL A 377      20.290 -24.564  19.074  1.00 39.01           C  
ATOM   2691  N   ASP A 378      17.171 -23.581  17.111  1.00 37.64           N  
ATOM   2692  CA  ASP A 378      15.829 -24.000  17.584  1.00 36.72           C  
ATOM   2693  C   ASP A 378      16.074 -24.844  18.831  1.00 36.30           C  
ATOM   2694  O   ASP A 378      17.098 -25.500  18.890  1.00 36.59           O  
ATOM   2695  CB  ASP A 378      15.062 -24.828  16.528  1.00 35.49           C  
ATOM   2696  CG  ASP A 378      14.592 -23.961  15.274  1.00 40.00           C  
ATOM   2697  OD1 ASP A 378      14.497 -22.667  15.356  1.00 39.05           O  
ATOM   2698  OD2 ASP A 378      14.302 -24.531  14.185  1.00 32.55           O  
ATOM   2699  N   SER A 379      15.175 -24.815  19.822  1.00 35.70           N  
ATOM   2700  CA  SER A 379      15.400 -25.518  21.109  1.00 34.91           C  
ATOM   2701  C   SER A 379      14.169 -25.578  22.009  1.00 33.97           C  
ATOM   2702  O   SER A 379      13.029 -25.472  21.550  1.00 33.41           O  
ATOM   2703  CB  SER A 379      16.586 -24.895  21.890  1.00 34.87           C  
ATOM   2704  OG  SER A 379      17.146 -25.797  22.826  1.00 34.22           O  
ATOM   2705  N   SER A 380      14.403 -25.753  23.302  1.00 32.95           N  
ATOM   2706  CA  SER A 380      13.277 -25.844  24.221  1.00 32.52           C  
ATOM   2707  C   SER A 380      13.566 -25.340  25.629  1.00 32.49           C  
ATOM   2708  O   SER A 380      14.703 -25.416  26.121  1.00 32.58           O  
ATOM   2709  CB  SER A 380      12.711 -27.278  24.291  1.00 32.40           C  
ATOM   2710  OG  SER A 380      13.538 -28.122  25.061  1.00 29.36           O  
ATOM   2711  N   ILE A 381      12.511 -24.850  26.280  1.00 31.31           N  
ATOM   2712  CA  ILE A 381      12.542 -24.667  27.701  1.00 30.49           C  
ATOM   2713  C   ILE A 381      11.339 -25.388  28.269  1.00 31.76           C  
ATOM   2714  O   ILE A 381      10.235 -25.232  27.737  1.00 31.63           O  
ATOM   2715  CB  ILE A 381      12.548 -23.179  28.111  1.00 29.87           C  
ATOM   2716  CG1 ILE A 381      13.484 -22.384  27.189  1.00 28.64           C  
ATOM   2717  CG2 ILE A 381      12.909 -23.069  29.624  1.00 25.73           C  
ATOM   2718  CD1 ILE A 381      13.266 -20.869  27.092  1.00 27.07           C  
ATOM   2719  N   GLY A 382      11.559 -26.161  29.345  1.00 32.73           N  
ATOM   2720  CA  GLY A 382      10.508 -26.955  30.015  1.00 33.90           C  
ATOM   2721  C   GLY A 382       9.752 -27.837  29.037  1.00 35.00           C  
ATOM   2722  O   GLY A 382       8.551 -28.094  29.190  1.00 34.27           O  
ATOM   2723  N   GLU A 383      10.484 -28.274  28.016  1.00 36.26           N  
ATOM   2724  CA  GLU A 383       9.922 -28.962  26.868  1.00 37.61           C  
ATOM   2725  C   GLU A 383       8.876 -28.153  26.027  1.00 36.96           C  
ATOM   2726  O   GLU A 383       8.051 -28.762  25.361  1.00 37.71           O  
ATOM   2727  CB  GLU A 383       9.467 -30.394  27.259  1.00 37.99           C  
ATOM   2728  CG  GLU A 383      10.582 -31.292  28.025  1.00 42.31           C  
ATOM   2729  CD  GLU A 383      11.955 -31.515  27.246  1.00 46.80           C  
ATOM   2730  OE1 GLU A 383      12.046 -31.251  26.012  1.00 48.97           O  
ATOM   2731  OE2 GLU A 383      12.944 -31.955  27.874  1.00 43.94           O  
ATOM   2732  N   PHE A 384       8.931 -26.816  26.039  1.00 35.91           N  
ATOM   2733  CA  PHE A 384       8.219 -25.986  25.032  1.00 36.11           C  
ATOM   2734  C   PHE A 384       9.145 -25.531  23.932  1.00 35.90           C  
ATOM   2735  O   PHE A 384      10.304 -25.218  24.197  1.00 36.43           O  
ATOM   2736  CB  PHE A 384       7.599 -24.727  25.625  1.00 35.45           C  
ATOM   2737  CG  PHE A 384       6.550 -24.997  26.651  1.00 36.47           C  
ATOM   2738  CD1 PHE A 384       6.825 -24.812  28.023  1.00 35.36           C  
ATOM   2739  CD2 PHE A 384       5.297 -25.444  26.276  1.00 34.76           C  
ATOM   2740  CE1 PHE A 384       5.882 -25.073  28.974  1.00 31.84           C  
ATOM   2741  CE2 PHE A 384       4.347 -25.706  27.238  1.00 34.73           C  
ATOM   2742  CZ  PHE A 384       4.645 -25.510  28.583  1.00 34.21           C  
ATOM   2743  N   ALA A 385       8.657 -25.452  22.702  1.00 35.71           N  
ATOM   2744  CA  ALA A 385       9.559 -24.998  21.627  1.00 35.76           C  
ATOM   2745  C   ALA A 385       9.935 -23.515  21.745  1.00 35.39           C  
ATOM   2746  O   ALA A 385       9.129 -22.670  22.101  1.00 35.52           O  
ATOM   2747  CB  ALA A 385       9.035 -25.337  20.235  1.00 35.20           C  
ATOM   2748  N   VAL A 386      11.203 -23.230  21.515  1.00 35.43           N  
ATOM   2749  CA  VAL A 386      11.667 -21.871  21.426  1.00 35.28           C  
ATOM   2750  C   VAL A 386      12.479 -21.879  20.159  1.00 35.43           C  
ATOM   2751  O   VAL A 386      13.395 -22.678  20.049  1.00 34.99           O  
ATOM   2752  CB  VAL A 386      12.561 -21.461  22.645  1.00 34.85           C  
ATOM   2753  CG1 VAL A 386      12.797 -19.973  22.639  1.00 33.63           C  
ATOM   2754  CG2 VAL A 386      11.917 -21.841  23.940  1.00 34.19           C  
ATOM   2755  N   ASP A 387      12.114 -21.012  19.210  1.00 36.19           N  
ATOM   2756  CA  ASP A 387      12.776 -20.922  17.899  1.00 37.03           C  
ATOM   2757  C   ASP A 387      14.078 -20.110  17.931  1.00 37.28           C  
ATOM   2758  O   ASP A 387      14.246 -19.196  18.750  1.00 38.03           O  
ATOM   2759  CB  ASP A 387      11.866 -20.217  16.871  1.00 37.78           C  
ATOM   2760  CG  ASP A 387      10.492 -20.859  16.707  1.00 38.85           C  
ATOM   2761  OD1 ASP A 387      10.382 -22.101  16.739  1.00 39.26           O  
ATOM   2762  OD2 ASP A 387       9.517 -20.091  16.512  1.00 40.28           O  
ATOM   2763  N   LYS A 388      14.973 -20.411  16.996  1.00 37.12           N  
ATOM   2764  CA  LYS A 388      16.101 -19.545  16.666  1.00 37.37           C  
ATOM   2765  C   LYS A 388      15.753 -18.036  16.679  1.00 36.66           C  
ATOM   2766  O   LYS A 388      14.850 -17.595  15.994  1.00 36.21           O  
ATOM   2767  CB  LYS A 388      16.641 -19.926  15.282  1.00 38.14           C  
ATOM   2768  CG  LYS A 388      18.137 -19.701  15.126  1.00 39.65           C  
ATOM   2769  CD  LYS A 388      18.574 -19.329  13.710  1.00 39.98           C  
ATOM   2770  CE  LYS A 388      20.083 -19.619  13.590  1.00 41.63           C  
ATOM   2771  NZ  LYS A 388      20.684 -19.031  12.406  1.00 41.68           N  
ATOM   2772  N   GLY A 389      16.478 -17.261  17.474  1.00 36.23           N  
ATOM   2773  CA  GLY A 389      16.343 -15.801  17.462  1.00 35.57           C  
ATOM   2774  C   GLY A 389      15.455 -15.180  18.530  1.00 34.30           C  
ATOM   2775  O   GLY A 389      15.488 -13.990  18.741  1.00 34.12           O  
ATOM   2776  N   THR A 390      14.637 -16.001  19.173  1.00 33.75           N  
ATOM   2777  CA  THR A 390      13.745 -15.579  20.258  1.00 32.19           C  
ATOM   2778  C   THR A 390      14.500 -15.031  21.477  1.00 31.16           C  
ATOM   2779  O   THR A 390      15.483 -15.653  21.967  1.00 29.75           O  
ATOM   2780  CB  THR A 390      12.932 -16.767  20.758  1.00 32.33           C  
ATOM   2781  OG1 THR A 390      12.609 -17.614  19.663  1.00 31.53           O  
ATOM   2782  CG2 THR A 390      11.680 -16.314  21.457  1.00 32.33           C  
ATOM   2783  N   GLU A 391      14.040 -13.863  21.941  1.00 29.66           N  
ATOM   2784  CA  GLU A 391      14.562 -13.275  23.157  1.00 28.37           C  
ATOM   2785  C   GLU A 391      14.119 -14.113  24.387  1.00 27.48           C  
ATOM   2786  O   GLU A 391      12.961 -14.505  24.496  1.00 26.44           O  
ATOM   2787  CB  GLU A 391      14.115 -11.827  23.275  1.00 28.43           C  
ATOM   2788  CG  GLU A 391      14.810 -11.072  24.370  1.00 28.65           C  
ATOM   2789  CD  GLU A 391      14.703  -9.581  24.191  1.00 33.84           C  
ATOM   2790  OE1 GLU A 391      13.876  -9.128  23.425  1.00 40.10           O  
ATOM   2791  OE2 GLU A 391      15.435  -8.810  24.807  1.00 39.77           O  
ATOM   2792  N   VAL A 392      15.061 -14.421  25.271  1.00 26.06           N  
ATOM   2793  CA  VAL A 392      14.737 -15.136  26.468  1.00 25.60           C  
ATOM   2794  C   VAL A 392      15.216 -14.345  27.662  1.00 25.31           C  
ATOM   2795  O   VAL A 392      16.388 -14.060  27.773  1.00 25.36           O  
ATOM   2796  CB  VAL A 392      15.330 -16.542  26.494  1.00 25.62           C  
ATOM   2797  CG1 VAL A 392      14.746 -17.314  27.634  1.00 23.62           C  
ATOM   2798  CG2 VAL A 392      15.074 -17.260  25.178  1.00 26.25           C  
ATOM   2799  N   ILE A 393      14.283 -13.986  28.534  1.00 25.23           N  
ATOM   2800  CA  ILE A 393      14.565 -13.282  29.777  1.00 25.72           C  
ATOM   2801  C   ILE A 393      14.300 -14.110  31.046  1.00 24.77           C  
ATOM   2802  O   ILE A 393      13.196 -14.559  31.281  1.00 24.08           O  
ATOM   2803  CB  ILE A 393      13.754 -11.952  29.888  1.00 26.28           C  
ATOM   2804  CG1 ILE A 393      14.403 -10.831  29.086  1.00 27.25           C  
ATOM   2805  CG2 ILE A 393      13.769 -11.436  31.342  1.00 27.03           C  
ATOM   2806  CD1 ILE A 393      13.959 -10.698  27.691  1.00 30.15           C  
ATOM   2807  N   ILE A 394      15.324 -14.256  31.868  1.00 24.56           N  
ATOM   2808  CA  ILE A 394      15.190 -14.852  33.200  1.00 24.14           C  
ATOM   2809  C   ILE A 394      14.827 -13.775  34.176  1.00 22.97           C  
ATOM   2810  O   ILE A 394      15.606 -12.882  34.408  1.00 22.73           O  
ATOM   2811  CB  ILE A 394      16.532 -15.496  33.713  1.00 24.48           C  
ATOM   2812  CG1 ILE A 394      17.046 -16.561  32.746  1.00 23.97           C  
ATOM   2813  CG2 ILE A 394      16.418 -15.999  35.222  1.00 26.12           C  
ATOM   2814  CD1 ILE A 394      16.156 -17.764  32.559  1.00 25.48           C  
ATOM   2815  N   ASN A 395      13.641 -13.879  34.742  1.00 22.84           N  
ATOM   2816  CA  ASN A 395      13.213 -12.992  35.818  1.00 23.29           C  
ATOM   2817  C   ASN A 395      13.784 -13.444  37.174  1.00 22.89           C  
ATOM   2818  O   ASN A 395      13.171 -14.218  37.888  1.00 21.86           O  
ATOM   2819  CB  ASN A 395      11.701 -12.891  35.865  1.00 23.26           C  
ATOM   2820  CG  ASN A 395      11.217 -11.817  36.805  1.00 22.76           C  
ATOM   2821  OD1 ASN A 395      11.854 -11.499  37.793  1.00 24.73           O  
ATOM   2822  ND2 ASN A 395      10.062 -11.272  36.514  1.00 22.81           N  
ATOM   2823  N   LEU A 396      14.971 -12.913  37.472  1.00 22.98           N  
ATOM   2824  CA  LEU A 396      15.781 -13.298  38.573  1.00 23.25           C  
ATOM   2825  C   LEU A 396      15.096 -12.858  39.831  1.00 23.53           C  
ATOM   2826  O   LEU A 396      15.174 -13.518  40.845  1.00 23.14           O  
ATOM   2827  CB  LEU A 396      17.134 -12.612  38.477  1.00 22.86           C  
ATOM   2828  CG  LEU A 396      18.458 -13.289  38.929  1.00 22.43           C  
ATOM   2829  CD1 LEU A 396      19.260 -12.295  39.732  1.00 21.58           C  
ATOM   2830  CD2 LEU A 396      18.391 -14.642  39.629  1.00 16.81           C  
ATOM   2831  N   TRP A 397      14.434 -11.716  39.726  1.00 24.63           N  
ATOM   2832  CA  TRP A 397      13.628 -11.143  40.764  1.00 25.09           C  
ATOM   2833  C   TRP A 397      12.553 -12.122  41.265  1.00 26.23           C  
ATOM   2834  O   TRP A 397      12.367 -12.254  42.494  1.00 26.98           O  
ATOM   2835  CB  TRP A 397      13.021  -9.840  40.273  1.00 24.59           C  
ATOM   2836  CG  TRP A 397      11.939  -9.282  41.169  1.00 25.85           C  
ATOM   2837  CD1 TRP A 397      10.617  -9.593  41.130  1.00 25.14           C  
ATOM   2838  CD2 TRP A 397      12.090  -8.342  42.253  1.00 25.72           C  
ATOM   2839  NE1 TRP A 397       9.932  -8.911  42.080  1.00 24.60           N  
ATOM   2840  CE2 TRP A 397      10.802  -8.127  42.789  1.00 26.82           C  
ATOM   2841  CE3 TRP A 397      13.174  -7.635  42.795  1.00 19.17           C  
ATOM   2842  CZ2 TRP A 397      10.571  -7.229  43.843  1.00 24.69           C  
ATOM   2843  CZ3 TRP A 397      12.943  -6.759  43.783  1.00 18.68           C  
ATOM   2844  CH2 TRP A 397      11.659  -6.564  44.320  1.00 21.60           C  
ATOM   2845  N   ALA A 398      11.851 -12.797  40.341  1.00 25.93           N  
ATOM   2846  CA  ALA A 398      10.889 -13.852  40.700  1.00 25.52           C  
ATOM   2847  C   ALA A 398      11.519 -14.980  41.510  1.00 25.88           C  
ATOM   2848  O   ALA A 398      10.900 -15.486  42.415  1.00 26.54           O  
ATOM   2849  CB  ALA A 398      10.245 -14.416  39.497  1.00 24.19           C  
ATOM   2850  N   LEU A 399      12.744 -15.368  41.168  1.00 26.64           N  
ATOM   2851  CA  LEU A 399      13.439 -16.495  41.781  1.00 26.77           C  
ATOM   2852  C   LEU A 399      13.848 -16.084  43.177  1.00 27.73           C  
ATOM   2853  O   LEU A 399      13.784 -16.872  44.093  1.00 27.86           O  
ATOM   2854  CB  LEU A 399      14.682 -16.903  40.965  1.00 26.63           C  
ATOM   2855  CG  LEU A 399      14.687 -17.774  39.681  1.00 26.05           C  
ATOM   2856  CD1 LEU A 399      13.683 -17.388  38.639  1.00 22.91           C  
ATOM   2857  CD2 LEU A 399      16.037 -17.747  39.087  1.00 24.59           C  
ATOM   2858  N   HIS A 400      14.236 -14.827  43.351  1.00 28.63           N  
ATOM   2859  CA  HIS A 400      14.700 -14.378  44.637  1.00 29.27           C  
ATOM   2860  C   HIS A 400      13.527 -14.069  45.564  1.00 29.86           C  
ATOM   2861  O   HIS A 400      13.684 -13.955  46.788  1.00 30.50           O  
ATOM   2862  CB  HIS A 400      15.634 -13.195  44.464  1.00 29.63           C  
ATOM   2863  CG  HIS A 400      16.969 -13.547  43.879  1.00 28.90           C  
ATOM   2864  ND1 HIS A 400      18.066 -12.723  44.002  1.00 27.85           N  
ATOM   2865  CD2 HIS A 400      17.382 -14.620  43.161  1.00 28.74           C  
ATOM   2866  CE1 HIS A 400      19.087 -13.255  43.356  1.00 28.95           C  
ATOM   2867  NE2 HIS A 400      18.706 -14.418  42.857  1.00 29.46           N  
ATOM   2868  N   HIS A 401      12.341 -13.992  44.968  1.00 30.27           N  
ATOM   2869  CA  HIS A 401      11.094 -13.745  45.701  1.00 30.23           C  
ATOM   2870  C   HIS A 401      10.081 -14.932  45.698  1.00 30.43           C  
ATOM   2871  O   HIS A 401       9.020 -14.831  46.293  1.00 29.09           O  
ATOM   2872  CB  HIS A 401      10.429 -12.433  45.214  1.00 29.98           C  
ATOM   2873  CG  HIS A 401      11.096 -11.183  45.704  1.00 27.71           C  
ATOM   2874  ND1 HIS A 401      12.264 -10.700  45.169  1.00 26.18           N  
ATOM   2875  CD2 HIS A 401      10.736 -10.301  46.663  1.00 28.74           C  
ATOM   2876  CE1 HIS A 401      12.602  -9.582  45.777  1.00 26.60           C  
ATOM   2877  NE2 HIS A 401      11.687  -9.317  46.690  1.00 28.30           N  
ATOM   2878  N   ASN A 402      10.422 -16.049  45.057  1.00 31.74           N  
ATOM   2879  CA  ASN A 402       9.529 -17.213  45.081  1.00 34.43           C  
ATOM   2880  C   ASN A 402       9.137 -17.564  46.544  1.00 36.20           C  
ATOM   2881  O   ASN A 402      10.005 -17.776  47.393  1.00 36.59           O  
ATOM   2882  CB  ASN A 402      10.114 -18.401  44.287  1.00 33.94           C  
ATOM   2883  CG  ASN A 402       9.147 -19.558  44.160  1.00 33.99           C  
ATOM   2884  OD1 ASN A 402       8.288 -19.724  45.002  1.00 34.94           O  
ATOM   2885  ND2 ASN A 402       9.303 -20.385  43.118  1.00 34.47           N  
ATOM   2886  N   GLU A 403       7.832 -17.588  46.840  1.00 37.83           N  
ATOM   2887  CA  GLU A 403       7.359 -17.723  48.227  1.00 38.75           C  
ATOM   2888  C   GLU A 403       7.511 -19.113  48.867  1.00 38.27           C  
ATOM   2889  O   GLU A 403       7.543 -19.241  50.098  1.00 38.02           O  
ATOM   2890  CB  GLU A 403       5.941 -17.208  48.361  1.00 38.90           C  
ATOM   2891  CG  GLU A 403       5.721 -16.693  49.736  1.00 42.69           C  
ATOM   2892  CD  GLU A 403       4.808 -15.494  49.771  1.00 48.45           C  
ATOM   2893  OE1 GLU A 403       4.161 -15.191  48.723  1.00 49.94           O  
ATOM   2894  OE2 GLU A 403       4.727 -14.875  50.858  1.00 46.82           O  
ATOM   2895  N   LYS A 404       7.633 -20.119  48.000  1.00 38.13           N  
ATOM   2896  CA  LYS A 404       7.864 -21.543  48.327  1.00 37.88           C  
ATOM   2897  C   LYS A 404       9.346 -21.850  48.620  1.00 36.56           C  
ATOM   2898  O   LYS A 404       9.690 -22.874  49.208  1.00 36.18           O  
ATOM   2899  CB  LYS A 404       7.411 -22.412  47.127  1.00 38.54           C  
ATOM   2900  CG  LYS A 404       5.897 -22.440  46.824  1.00 40.72           C  
ATOM   2901  CD  LYS A 404       5.621 -23.374  45.635  1.00 46.43           C  
ATOM   2902  CE  LYS A 404       4.160 -23.331  45.166  1.00 47.55           C  
ATOM   2903  NZ  LYS A 404       3.285 -24.107  46.079  1.00 47.56           N  
ATOM   2904  N   GLU A 405      10.206 -20.958  48.147  1.00 35.15           N  
ATOM   2905  CA  GLU A 405      11.630 -21.066  48.290  1.00 33.64           C  
ATOM   2906  C   GLU A 405      12.142 -20.228  49.449  1.00 31.90           C  
ATOM   2907  O   GLU A 405      13.055 -20.609  50.121  1.00 30.61           O  
ATOM   2908  CB  GLU A 405      12.325 -20.682  46.977  1.00 33.99           C  
ATOM   2909  CG  GLU A 405      12.024 -21.649  45.806  1.00 35.78           C  
ATOM   2910  CD  GLU A 405      12.576 -23.058  46.034  1.00 36.41           C  
ATOM   2911  OE1 GLU A 405      13.439 -23.267  46.912  1.00 38.03           O  
ATOM   2912  OE2 GLU A 405      12.163 -23.955  45.307  1.00 36.52           O  
ATOM   2913  N   TRP A 406      11.552 -19.080  49.671  1.00 31.43           N  
ATOM   2914  CA  TRP A 406      11.967 -18.271  50.783  1.00 32.02           C  
ATOM   2915  C   TRP A 406      10.854 -18.037  51.856  1.00 33.04           C  
ATOM   2916  O   TRP A 406       9.663 -17.802  51.548  1.00 32.71           O  
ATOM   2917  CB  TRP A 406      12.641 -16.947  50.340  1.00 31.15           C  
ATOM   2918  CG  TRP A 406      13.617 -17.030  49.138  1.00 30.08           C  
ATOM   2919  CD1 TRP A 406      13.283 -16.998  47.816  1.00 26.31           C  
ATOM   2920  CD2 TRP A 406      15.051 -17.089  49.175  1.00 25.65           C  
ATOM   2921  NE1 TRP A 406      14.393 -17.080  47.048  1.00 24.83           N  
ATOM   2922  CE2 TRP A 406      15.497 -17.121  47.844  1.00 25.27           C  
ATOM   2923  CE3 TRP A 406      15.994 -17.118  50.200  1.00 26.73           C  
ATOM   2924  CZ2 TRP A 406      16.854 -17.180  47.499  1.00 26.29           C  
ATOM   2925  CZ3 TRP A 406      17.357 -17.194  49.862  1.00 28.08           C  
ATOM   2926  CH2 TRP A 406      17.766 -17.218  48.514  1.00 27.32           C  
ATOM   2927  N   HIS A 407      11.263 -18.095  53.119  1.00 34.25           N  
ATOM   2928  CA  HIS A 407      10.353 -17.838  54.230  1.00 35.09           C  
ATOM   2929  C   HIS A 407      10.316 -16.346  54.542  1.00 34.92           C  
ATOM   2930  O   HIS A 407      11.129 -15.844  55.318  1.00 34.28           O  
ATOM   2931  CB  HIS A 407      10.782 -18.626  55.469  1.00 35.11           C  
ATOM   2932  CG  HIS A 407      10.421 -17.962  56.761  1.00 37.48           C  
ATOM   2933  ND1 HIS A 407       9.146 -17.993  57.283  1.00 39.70           N  
ATOM   2934  CD2 HIS A 407      11.169 -17.250  57.637  1.00 37.75           C  
ATOM   2935  CE1 HIS A 407       9.124 -17.328  58.425  1.00 38.00           C  
ATOM   2936  NE2 HIS A 407      10.339 -16.867  58.662  1.00 40.16           N  
ATOM   2937  N   GLN A 408       9.371 -15.641  53.928  1.00 35.91           N  
ATOM   2938  CA  GLN A 408       9.269 -14.196  54.088  1.00 37.21           C  
ATOM   2939  C   GLN A 408      10.235 -13.504  53.135  1.00 36.91           C  
ATOM   2940  O   GLN A 408      11.211 -12.886  53.561  1.00 36.74           O  
ATOM   2941  CB  GLN A 408       9.570 -13.792  55.532  1.00 20.00           C  
ATOM   2942  CG  GLN A 408       8.463 -14.133  56.516  1.00 20.00           C  
ATOM   2943  CD  GLN A 408       8.420 -13.182  57.697  1.00 20.00           C  
ATOM   2944  OE1 GLN A 408       9.408 -12.518  58.010  1.00 20.00           O  
ATOM   2945  NE2 GLN A 408       7.272 -13.113  58.359  1.00 20.00           N  
ATOM   2946  N   PRO A 409       9.958 -13.619  51.840  1.00 37.44           N  
ATOM   2947  CA  PRO A 409      10.847 -13.075  50.802  1.00 37.66           C  
ATOM   2948  C   PRO A 409      10.952 -11.522  50.774  1.00 38.38           C  
ATOM   2949  O   PRO A 409      11.986 -10.998  50.389  1.00 39.12           O  
ATOM   2950  CB  PRO A 409      10.237 -13.619  49.496  1.00 36.97           C  
ATOM   2951  CG  PRO A 409       8.885 -14.114  49.832  1.00 35.93           C  
ATOM   2952  CD  PRO A 409       8.871 -14.449  51.273  1.00 37.02           C  
ATOM   2953  N   ASP A 410       9.896 -10.813  51.179  1.00 39.13           N  
ATOM   2954  CA  ASP A 410       9.814  -9.340  51.138  1.00 39.90           C  
ATOM   2955  C   ASP A 410      10.637  -8.653  52.249  1.00 39.01           C  
ATOM   2956  O   ASP A 410      10.749  -7.427  52.258  1.00 38.20           O  
ATOM   2957  CB  ASP A 410       8.335  -8.869  51.188  1.00 40.53           C  
ATOM   2958  CG  ASP A 410       7.456  -9.733  52.159  1.00 45.65           C  
ATOM   2959  OD1 ASP A 410       6.657 -10.571  51.658  1.00 49.87           O  
ATOM   2960  OD2 ASP A 410       7.569  -9.616  53.419  1.00 48.94           O  
ATOM   2961  N   GLN A 411      11.196  -9.447  53.173  1.00 38.43           N  
ATOM   2962  CA  GLN A 411      11.962  -8.945  54.330  1.00 37.91           C  
ATOM   2963  C   GLN A 411      13.465  -8.982  54.140  1.00 37.35           C  
ATOM   2964  O   GLN A 411      14.002  -9.939  53.577  1.00 37.62           O  
ATOM   2965  CB  GLN A 411      11.594  -9.710  55.611  1.00 38.23           C  
ATOM   2966  CG  GLN A 411      10.238  -9.340  56.208  1.00 38.50           C  
ATOM   2967  CD  GLN A 411      10.114  -7.840  56.398  1.00 40.99           C  
ATOM   2968  OE1 GLN A 411      10.721  -7.267  57.315  1.00 41.28           O  
ATOM   2969  NE2 GLN A 411       9.366  -7.182  55.503  1.00 38.67           N  
ATOM   2970  N   PHE A 412      14.139  -7.929  54.587  1.00 36.99           N  
ATOM   2971  CA  PHE A 412      15.606  -7.929  54.692  1.00 36.83           C  
ATOM   2972  C   PHE A 412      15.991  -8.687  55.975  1.00 37.77           C  
ATOM   2973  O   PHE A 412      15.752  -8.205  57.078  1.00 37.09           O  
ATOM   2974  CB  PHE A 412      16.137  -6.496  54.691  1.00 35.72           C  
ATOM   2975  CG  PHE A 412      17.600  -6.375  55.018  1.00 33.30           C  
ATOM   2976  CD1 PHE A 412      18.566  -6.584  54.045  1.00 31.31           C  
ATOM   2977  CD2 PHE A 412      18.014  -6.019  56.296  1.00 29.91           C  
ATOM   2978  CE1 PHE A 412      19.923  -6.459  54.344  1.00 29.02           C  
ATOM   2979  CE2 PHE A 412      19.349  -5.899  56.601  1.00 28.45           C  
ATOM   2980  CZ  PHE A 412      20.310  -6.115  55.616  1.00 30.18           C  
ATOM   2981  N   MET A 413      16.555  -9.880  55.792  1.00 38.72           N  
ATOM   2982  CA  MET A 413      16.819 -10.846  56.847  1.00 40.46           C  
ATOM   2983  C   MET A 413      18.148 -11.584  56.602  1.00 41.66           C  
ATOM   2984  O   MET A 413      18.116 -12.749  56.181  1.00 42.40           O  
ATOM   2985  CB  MET A 413      15.710 -11.910  56.917  1.00 40.38           C  
ATOM   2986  CG  MET A 413      14.358 -11.469  57.497  1.00 42.80           C  
ATOM   2987  SD  MET A 413      13.208 -12.845  57.783  1.00 47.66           S  
ATOM   2988  CE  MET A 413      13.951 -13.681  59.197  1.00 43.85           C  
ATOM   2989  N   PRO A 414      19.317 -10.945  56.890  1.00 42.38           N  
ATOM   2990  CA  PRO A 414      20.586 -11.655  56.680  1.00 43.04           C  
ATOM   2991  C   PRO A 414      20.704 -12.974  57.465  1.00 43.33           C  
ATOM   2992  O   PRO A 414      21.604 -13.772  57.198  1.00 43.75           O  
ATOM   2993  CB  PRO A 414      21.637 -10.651  57.173  1.00 43.08           C  
ATOM   2994  CG  PRO A 414      20.967  -9.330  57.090  1.00 42.09           C  
ATOM   2995  CD  PRO A 414      19.551  -9.595  57.436  1.00 42.25           C  
ATOM   2996  N   GLU A 415      19.805 -13.191  58.421  1.00 43.56           N  
ATOM   2997  CA  GLU A 415      19.762 -14.438  59.165  1.00 43.38           C  
ATOM   2998  C   GLU A 415      19.394 -15.588  58.261  1.00 42.57           C  
ATOM   2999  O   GLU A 415      19.786 -16.722  58.519  1.00 42.90           O  
ATOM   3000  CB  GLU A 415      18.785 -14.360  60.321  1.00 43.47           C  
ATOM   3001  CG  GLU A 415      18.902 -13.069  61.078  1.00 46.22           C  
ATOM   3002  CD  GLU A 415      17.878 -12.045  60.612  1.00 48.82           C  
ATOM   3003  OE1 GLU A 415      16.694 -12.421  60.392  1.00 49.80           O  
ATOM   3004  OE2 GLU A 415      18.256 -10.863  60.490  1.00 49.53           O  
ATOM   3005  N   ARG A 416      18.668 -15.325  57.185  1.00 41.84           N  
ATOM   3006  CA  ARG A 416      18.338 -16.434  56.276  1.00 40.93           C  
ATOM   3007  C   ARG A 416      19.560 -17.202  55.761  1.00 40.46           C  
ATOM   3008  O   ARG A 416      19.450 -18.352  55.423  1.00 40.37           O  
ATOM   3009  CB  ARG A 416      17.438 -15.989  55.138  1.00 40.55           C  
ATOM   3010  CG  ARG A 416      18.138 -15.365  53.936  1.00 38.73           C  
ATOM   3011  CD  ARG A 416      17.142 -15.104  52.838  1.00 34.37           C  
ATOM   3012  NE  ARG A 416      16.246 -14.015  53.192  1.00 33.87           N  
ATOM   3013  CZ  ARG A 416      14.973 -14.148  53.537  1.00 34.75           C  
ATOM   3014  NH1 ARG A 416      14.268 -13.071  53.849  1.00 36.86           N  
ATOM   3015  NH2 ARG A 416      14.390 -15.334  53.563  1.00 35.63           N  
ATOM   3016  N   PHE A 417      20.721 -16.560  55.763  1.00 40.79           N  
ATOM   3017  CA  PHE A 417      21.954 -17.135  55.231  1.00 41.34           C  
ATOM   3018  C   PHE A 417      22.898 -17.744  56.277  1.00 42.15           C  
ATOM   3019  O   PHE A 417      24.016 -18.133  55.959  1.00 41.81           O  
ATOM   3020  CB  PHE A 417      22.697 -16.093  54.391  1.00 40.96           C  
ATOM   3021  CG  PHE A 417      22.060 -15.841  53.071  1.00 40.14           C  
ATOM   3022  CD1 PHE A 417      21.325 -14.684  52.849  1.00 38.97           C  
ATOM   3023  CD2 PHE A 417      22.155 -16.779  52.054  1.00 36.05           C  
ATOM   3024  CE1 PHE A 417      20.715 -14.478  51.628  1.00 35.83           C  
ATOM   3025  CE2 PHE A 417      21.563 -16.565  50.863  1.00 33.75           C  
ATOM   3026  CZ  PHE A 417      20.846 -15.424  50.638  1.00 34.39           C  
ATOM   3027  N   LEU A 418      22.431 -17.835  57.515  1.00 43.86           N  
ATOM   3028  CA  LEU A 418      23.191 -18.475  58.594  1.00 45.59           C  
ATOM   3029  C   LEU A 418      22.465 -19.664  59.195  1.00 46.71           C  
ATOM   3030  O   LEU A 418      21.225 -19.705  59.201  1.00 47.03           O  
ATOM   3031  CB  LEU A 418      23.486 -17.460  59.706  1.00 45.33           C  
ATOM   3032  CG  LEU A 418      24.133 -16.136  59.300  1.00 44.47           C  
ATOM   3033  CD1 LEU A 418      23.867 -15.020  60.342  1.00 42.33           C  
ATOM   3034  CD2 LEU A 418      25.616 -16.377  59.027  1.00 42.25           C  
ATOM   3035  N   ASN A 419      23.235 -20.620  59.714  1.00 48.22           N  
ATOM   3036  CA  ASN A 419      22.678 -21.642  60.611  1.00 49.98           C  
ATOM   3037  C   ASN A 419      22.051 -20.999  61.892  1.00 50.85           C  
ATOM   3038  O   ASN A 419      22.475 -19.915  62.332  1.00 50.41           O  
ATOM   3039  CB  ASN A 419      23.755 -22.655  60.987  1.00 50.25           C  
ATOM   3040  CG  ASN A 419      24.785 -22.070  61.935  1.00 51.80           C  
ATOM   3041  OD1 ASN A 419      25.456 -21.083  61.622  1.00 53.14           O  
ATOM   3042  ND2 ASN A 419      24.900 -22.664  63.112  1.00 53.94           N  
ATOM   3043  N   PRO A 420      21.034 -21.666  62.491  1.00 51.82           N  
ATOM   3044  CA  PRO A 420      20.293 -21.028  63.621  1.00 52.15           C  
ATOM   3045  C   PRO A 420      21.119 -20.510  64.832  1.00 52.40           C  
ATOM   3046  O   PRO A 420      20.670 -19.598  65.540  1.00 52.54           O  
ATOM   3047  CB  PRO A 420      19.268 -22.099  64.021  1.00 52.25           C  
ATOM   3048  CG  PRO A 420      19.027 -22.880  62.695  1.00 52.61           C  
ATOM   3049  CD  PRO A 420      20.385 -22.918  62.025  1.00 51.41           C  
ATOM   3050  N   ALA A 421      22.311 -21.055  65.053  1.00 52.30           N  
ATOM   3051  CA  ALA A 421      23.167 -20.570  66.129  1.00 52.26           C  
ATOM   3052  C   ALA A 421      23.802 -19.217  65.796  1.00 52.02           C  
ATOM   3053  O   ALA A 421      23.590 -18.255  66.507  1.00 51.88           O  
ATOM   3054  CB  ALA A 421      24.224 -21.621  66.509  1.00 52.10           C  
ATOM   3055  N   GLY A 422      24.574 -19.164  64.716  1.00 52.27           N  
ATOM   3056  CA  GLY A 422      25.205 -17.937  64.229  1.00 52.73           C  
ATOM   3057  C   GLY A 422      26.611 -18.162  63.686  1.00 53.24           C  
ATOM   3058  O   GLY A 422      27.296 -17.207  63.330  1.00 52.93           O  
ATOM   3059  N   THR A 423      27.011 -19.440  63.587  1.00 54.06           N  
ATOM   3060  CA  THR A 423      28.418 -19.898  63.372  1.00 54.09           C  
ATOM   3061  C   THR A 423      28.793 -20.471  61.999  1.00 53.74           C  
ATOM   3062  O   THR A 423      29.985 -20.716  61.744  1.00 53.74           O  
ATOM   3063  CB  THR A 423      28.821 -21.011  64.387  1.00 54.36           C  
ATOM   3064  OG1 THR A 423      27.701 -21.877  64.604  1.00 54.95           O  
ATOM   3065  CG2 THR A 423      29.307 -20.434  65.722  1.00 55.04           C  
ATOM   3066  N   GLN A 424      27.819 -20.737  61.129  1.00 53.03           N  
ATOM   3067  CA  GLN A 424      28.182 -21.023  59.724  1.00 52.42           C  
ATOM   3068  C   GLN A 424      27.157 -20.553  58.665  1.00 51.03           C  
ATOM   3069  O   GLN A 424      25.933 -20.501  58.902  1.00 50.43           O  
ATOM   3070  CB  GLN A 424      28.719 -22.468  59.522  1.00 52.64           C  
ATOM   3071  CG  GLN A 424      27.697 -23.484  59.019  1.00 55.15           C  
ATOM   3072  CD  GLN A 424      28.141 -24.944  59.172  1.00 56.54           C  
ATOM   3073  OE1 GLN A 424      29.129 -25.243  59.840  1.00 56.51           O  
ATOM   3074  NE2 GLN A 424      27.385 -25.857  58.554  1.00 56.85           N  
ATOM   3075  N   LEU A 425      27.705 -20.187  57.509  1.00 49.82           N  
ATOM   3076  CA  LEU A 425      26.938 -19.722  56.365  1.00 48.41           C  
ATOM   3077  C   LEU A 425      26.197 -20.872  55.725  1.00 47.85           C  
ATOM   3078  O   LEU A 425      26.763 -21.942  55.564  1.00 47.98           O  
ATOM   3079  CB  LEU A 425      27.879 -19.097  55.342  1.00 48.17           C  
ATOM   3080  CG  LEU A 425      28.174 -17.635  55.653  1.00 47.90           C  
ATOM   3081  CD1 LEU A 425      29.566 -17.206  55.215  1.00 46.34           C  
ATOM   3082  CD2 LEU A 425      27.091 -16.771  55.026  1.00 46.42           C  
ATOM   3083  N   ILE A 426      24.934 -20.654  55.364  1.00 47.00           N  
ATOM   3084  CA  ILE A 426      24.138 -21.684  54.697  1.00 46.06           C  
ATOM   3085  C   ILE A 426      23.554 -21.209  53.346  1.00 45.02           C  
ATOM   3086  O   ILE A 426      23.311 -20.009  53.168  1.00 44.95           O  
ATOM   3087  CB  ILE A 426      23.026 -22.271  55.640  1.00 46.21           C  
ATOM   3088  CG1 ILE A 426      21.907 -21.267  55.878  1.00 46.54           C  
ATOM   3089  CG2 ILE A 426      23.625 -22.786  56.980  1.00 46.92           C  
ATOM   3090  CD1 ILE A 426      20.611 -21.913  56.353  1.00 48.83           C  
ATOM   3091  N   SER A 427      23.372 -22.150  52.402  1.00 43.48           N  
ATOM   3092  CA  SER A 427      22.681 -21.911  51.103  1.00 41.82           C  
ATOM   3093  C   SER A 427      21.175 -22.270  51.141  1.00 41.03           C  
ATOM   3094  O   SER A 427      20.782 -23.354  50.692  1.00 41.20           O  
ATOM   3095  CB  SER A 427      23.352 -22.714  49.981  1.00 41.60           C  
ATOM   3096  OG  SER A 427      24.399 -22.018  49.332  1.00 40.34           O  
ATOM   3097  N   PRO A 428      20.316 -21.354  51.634  1.00 40.03           N  
ATOM   3098  CA  PRO A 428      19.023 -21.837  52.119  1.00 39.10           C  
ATOM   3099  C   PRO A 428      18.035 -22.216  51.012  1.00 38.38           C  
ATOM   3100  O   PRO A 428      17.060 -22.904  51.271  1.00 38.39           O  
ATOM   3101  CB  PRO A 428      18.511 -20.672  52.971  1.00 38.70           C  
ATOM   3102  CG  PRO A 428      19.159 -19.434  52.374  1.00 39.14           C  
ATOM   3103  CD  PRO A 428      20.355 -19.883  51.537  1.00 40.18           C  
ATOM   3104  N   SER A 429      18.300 -21.756  49.794  1.00 38.05           N  
ATOM   3105  CA  SER A 429      17.502 -22.072  48.622  1.00 37.41           C  
ATOM   3106  C   SER A 429      18.397 -22.202  47.418  1.00 36.41           C  
ATOM   3107  O   SER A 429      19.481 -21.631  47.381  1.00 36.89           O  
ATOM   3108  CB  SER A 429      16.482 -20.972  48.339  1.00 37.84           C  
ATOM   3109  OG  SER A 429      15.723 -21.248  47.161  1.00 39.09           O  
ATOM   3110  N   VAL A 430      17.920 -22.967  46.445  1.00 35.54           N  
ATOM   3111  CA  VAL A 430      18.538 -23.082  45.125  1.00 34.15           C  
ATOM   3112  C   VAL A 430      17.981 -21.995  44.169  1.00 33.17           C  
ATOM   3113  O   VAL A 430      18.572 -21.723  43.142  1.00 33.41           O  
ATOM   3114  CB  VAL A 430      18.339 -24.512  44.527  1.00 34.47           C  
ATOM   3115  CG1 VAL A 430      18.976 -25.589  45.418  1.00 33.37           C  
ATOM   3116  CG2 VAL A 430      16.851 -24.832  44.321  1.00 34.67           C  
ATOM   3117  N   SER A 431      16.849 -21.366  44.507  1.00 31.54           N  
ATOM   3118  CA  SER A 431      16.344 -20.243  43.709  1.00 29.57           C  
ATOM   3119  C   SER A 431      17.105 -18.932  44.009  1.00 28.41           C  
ATOM   3120  O   SER A 431      16.541 -17.996  44.581  1.00 27.81           O  
ATOM   3121  CB  SER A 431      14.835 -20.076  43.894  1.00 29.48           C  
ATOM   3122  OG  SER A 431      14.230 -19.460  42.771  1.00 28.74           O  
ATOM   3123  N   TYR A 432      18.379 -18.886  43.600  1.00 26.56           N  
ATOM   3124  CA  TYR A 432      19.308 -17.829  43.970  1.00 24.87           C  
ATOM   3125  C   TYR A 432      20.496 -17.800  43.032  1.00 23.56           C  
ATOM   3126  O   TYR A 432      21.296 -18.712  43.025  1.00 22.02           O  
ATOM   3127  CB  TYR A 432      19.796 -18.027  45.412  1.00 24.58           C  
ATOM   3128  CG  TYR A 432      20.683 -16.939  45.969  1.00 25.03           C  
ATOM   3129  CD1 TYR A 432      20.305 -15.586  45.902  1.00 25.61           C  
ATOM   3130  CD2 TYR A 432      21.885 -17.257  46.635  1.00 26.73           C  
ATOM   3131  CE1 TYR A 432      21.113 -14.564  46.464  1.00 27.32           C  
ATOM   3132  CE2 TYR A 432      22.719 -16.241  47.223  1.00 27.47           C  
ATOM   3133  CZ  TYR A 432      22.320 -14.900  47.129  1.00 30.93           C  
ATOM   3134  OH  TYR A 432      23.118 -13.892  47.672  1.00 32.84           O  
ATOM   3135  N   LEU A 433      20.624 -16.711  42.282  1.00 23.58           N  
ATOM   3136  CA  LEU A 433      21.693 -16.549  41.271  1.00 23.31           C  
ATOM   3137  C   LEU A 433      22.010 -15.083  41.000  1.00 23.37           C  
ATOM   3138  O   LEU A 433      21.781 -14.594  39.910  1.00 22.86           O  
ATOM   3139  CB  LEU A 433      21.271 -17.162  39.963  1.00 22.87           C  
ATOM   3140  CG  LEU A 433      20.965 -18.627  39.851  1.00 21.62           C  
ATOM   3141  CD1 LEU A 433      20.105 -18.678  38.621  1.00 23.45           C  
ATOM   3142  CD2 LEU A 433      22.237 -19.524  39.752  1.00 15.98           C  
ATOM   3143  N   PRO A 434      22.544 -14.377  42.008  1.00 24.10           N  
ATOM   3144  CA  PRO A 434      22.833 -12.953  41.883  1.00 23.84           C  
ATOM   3145  C   PRO A 434      23.856 -12.650  40.776  1.00 24.09           C  
ATOM   3146  O   PRO A 434      23.890 -11.534  40.244  1.00 23.71           O  
ATOM   3147  CB  PRO A 434      23.471 -12.634  43.248  1.00 23.50           C  
ATOM   3148  CG  PRO A 434      23.953 -13.920  43.735  1.00 22.85           C  
ATOM   3149  CD  PRO A 434      22.986 -14.904  43.320  1.00 23.21           C  
ATOM   3150  N   PHE A 435      24.707 -13.637  40.500  1.00 24.25           N  
ATOM   3151  CA  PHE A 435      25.770 -13.540  39.531  1.00 24.55           C  
ATOM   3152  C   PHE A 435      25.460 -14.366  38.279  1.00 24.97           C  
ATOM   3153  O   PHE A 435      26.319 -14.557  37.425  1.00 24.89           O  
ATOM   3154  CB  PHE A 435      27.098 -13.951  40.172  1.00 24.29           C  
ATOM   3155  CG  PHE A 435      27.617 -12.951  41.122  1.00 22.38           C  
ATOM   3156  CD1 PHE A 435      28.212 -11.807  40.664  1.00 22.41           C  
ATOM   3157  CD2 PHE A 435      27.469 -13.127  42.499  1.00 26.02           C  
ATOM   3158  CE1 PHE A 435      28.682 -10.834  41.562  1.00 23.38           C  
ATOM   3159  CE2 PHE A 435      27.954 -12.182  43.413  1.00 23.96           C  
ATOM   3160  CZ  PHE A 435      28.561 -11.029  42.932  1.00 24.45           C  
ATOM   3161  N   GLY A 436      24.200 -14.781  38.168  1.00 25.17           N  
ATOM   3162  CA  GLY A 436      23.740 -15.677  37.133  1.00 26.22           C  
ATOM   3163  C   GLY A 436      24.476 -17.010  37.109  1.00 26.50           C  
ATOM   3164  O   GLY A 436      24.844 -17.531  38.181  1.00 26.53           O  
ATOM   3165  N   ALA A 437      24.685 -17.541  35.900  1.00 26.25           N  
ATOM   3166  CA  ALA A 437      25.365 -18.816  35.709  1.00 27.66           C  
ATOM   3167  C   ALA A 437      25.490 -19.262  34.222  1.00 28.66           C  
ATOM   3168  O   ALA A 437      24.672 -18.896  33.369  1.00 28.55           O  
ATOM   3169  CB  ALA A 437      24.701 -19.926  36.567  1.00 27.16           C  
ATOM   3170  N   GLY A 438      26.552 -20.028  33.949  1.00 29.61           N  
ATOM   3171  CA  GLY A 438      26.803 -20.655  32.667  1.00 30.40           C  
ATOM   3172  C   GLY A 438      27.702 -19.844  31.768  1.00 31.63           C  
ATOM   3173  O   GLY A 438      28.543 -19.079  32.263  1.00 31.54           O  
ATOM   3174  N   PRO A 439      27.540 -20.003  30.427  1.00 32.38           N  
ATOM   3175  CA  PRO A 439      28.331 -19.200  29.483  1.00 32.37           C  
ATOM   3176  C   PRO A 439      28.314 -17.674  29.730  1.00 31.64           C  
ATOM   3177  O   PRO A 439      29.332 -17.029  29.581  1.00 31.67           O  
ATOM   3178  CB  PRO A 439      27.739 -19.583  28.094  1.00 32.90           C  
ATOM   3179  CG  PRO A 439      27.304 -20.990  28.263  1.00 32.71           C  
ATOM   3180  CD  PRO A 439      26.783 -21.065  29.726  1.00 32.77           C  
ATOM   3181  N   ARG A 440      27.184 -17.100  30.115  1.00 31.28           N  
ATOM   3182  CA  ARG A 440      27.123 -15.649  30.340  1.00 30.24           C  
ATOM   3183  C   ARG A 440      27.248 -15.196  31.809  1.00 30.66           C  
ATOM   3184  O   ARG A 440      27.039 -14.023  32.102  1.00 30.67           O  
ATOM   3185  CB  ARG A 440      25.862 -15.076  29.686  1.00 29.57           C  
ATOM   3186  CG  ARG A 440      25.805 -15.294  28.152  1.00 28.12           C  
ATOM   3187  CD  ARG A 440      26.829 -14.364  27.585  1.00 28.04           C  
ATOM   3188  NE  ARG A 440      26.657 -14.103  26.192  1.00 25.32           N  
ATOM   3189  CZ  ARG A 440      26.945 -12.963  25.578  1.00 22.27           C  
ATOM   3190  NH1 ARG A 440      27.406 -11.918  26.250  1.00 16.23           N  
ATOM   3191  NH2 ARG A 440      26.739 -12.884  24.258  1.00 21.16           N  
ATOM   3192  N   SER A 441      27.601 -16.092  32.729  1.00 30.88           N  
ATOM   3193  CA  SER A 441      27.714 -15.686  34.135  1.00 32.55           C  
ATOM   3194  C   SER A 441      28.641 -14.490  34.304  1.00 33.48           C  
ATOM   3195  O   SER A 441      29.540 -14.261  33.484  1.00 34.99           O  
ATOM   3196  CB  SER A 441      28.127 -16.863  35.065  1.00 32.61           C  
ATOM   3197  OG  SER A 441      29.521 -17.084  35.134  1.00 33.64           O  
ATOM   3198  N   CYS A 442      28.423 -13.709  35.347  1.00 33.91           N  
ATOM   3199  CA  CYS A 442      29.327 -12.609  35.655  1.00 34.73           C  
ATOM   3200  C   CYS A 442      30.834 -12.965  35.709  1.00 35.31           C  
ATOM   3201  O   CYS A 442      31.235 -13.927  36.387  1.00 35.37           O  
ATOM   3202  CB  CYS A 442      28.960 -11.980  37.000  1.00 34.67           C  
ATOM   3203  SG  CYS A 442      29.509 -10.295  37.044  1.00 33.19           S  
ATOM   3204  N   ILE A 443      31.670 -12.163  35.046  1.00 35.38           N  
ATOM   3205  CA  ILE A 443      33.120 -12.380  35.151  1.00 35.44           C  
ATOM   3206  C   ILE A 443      33.760 -11.575  36.284  1.00 35.05           C  
ATOM   3207  O   ILE A 443      34.910 -11.807  36.648  1.00 35.14           O  
ATOM   3208  CB  ILE A 443      33.873 -12.174  33.808  1.00 35.17           C  
ATOM   3209  CG1 ILE A 443      33.731 -10.760  33.290  1.00 36.04           C  
ATOM   3210  CG2 ILE A 443      33.377 -13.136  32.757  1.00 35.80           C  
ATOM   3211  CD1 ILE A 443      34.587 -10.510  32.050  1.00 37.84           C  
ATOM   3212  N   GLY A 444      33.003 -10.643  36.848  1.00 34.49           N  
ATOM   3213  CA  GLY A 444      33.536  -9.744  37.838  1.00 34.52           C  
ATOM   3214  C   GLY A 444      33.227 -10.233  39.225  1.00 35.05           C  
ATOM   3215  O   GLY A 444      33.338  -9.475  40.178  1.00 34.95           O  
ATOM   3216  N   GLU A 445      32.870 -11.506  39.331  1.00 35.23           N  
ATOM   3217  CA  GLU A 445      32.274 -12.006  40.538  1.00 36.45           C  
ATOM   3218  C   GLU A 445      33.253 -12.074  41.703  1.00 37.41           C  
ATOM   3219  O   GLU A 445      32.914 -11.653  42.798  1.00 36.71           O  
ATOM   3220  CB  GLU A 445      31.613 -13.357  40.327  1.00 36.35           C  
ATOM   3221  CG  GLU A 445      30.967 -13.878  41.610  1.00 36.22           C  
ATOM   3222  CD  GLU A 445      30.460 -15.301  41.471  1.00 38.75           C  
ATOM   3223  OE1 GLU A 445      30.583 -15.856  40.367  1.00 43.20           O  
ATOM   3224  OE2 GLU A 445      29.950 -15.879  42.447  1.00 38.28           O  
ATOM   3225  N   ILE A 446      34.457 -12.603  41.471  1.00 38.37           N  
ATOM   3226  CA  ILE A 446      35.476 -12.569  42.520  1.00 38.94           C  
ATOM   3227  C   ILE A 446      35.814 -11.095  42.849  1.00 37.92           C  
ATOM   3228  O   ILE A 446      35.948 -10.748  44.004  1.00 38.30           O  
ATOM   3229  CB  ILE A 446      36.790 -13.407  42.185  1.00 39.50           C  
ATOM   3230  CG1 ILE A 446      36.458 -14.792  41.629  1.00 40.00           C  
ATOM   3231  CG2 ILE A 446      37.693 -13.554  43.449  1.00 41.01           C  
ATOM   3232  CD1 ILE A 446      37.596 -15.418  40.844  1.00 42.45           C  
ATOM   3233  N   LEU A 447      35.933 -10.244  41.836  1.00 36.80           N  
ATOM   3234  CA  LEU A 447      36.220  -8.839  42.071  1.00 36.21           C  
ATOM   3235  C   LEU A 447      35.149  -8.202  42.963  1.00 35.86           C  
ATOM   3236  O   LEU A 447      35.456  -7.603  44.009  1.00 36.06           O  
ATOM   3237  CB  LEU A 447      36.367  -8.054  40.746  1.00 35.85           C  
ATOM   3238  CG  LEU A 447      36.626  -6.534  40.852  1.00 35.82           C  
ATOM   3239  CD1 LEU A 447      37.677  -6.143  41.934  1.00 34.51           C  
ATOM   3240  CD2 LEU A 447      36.914  -5.839  39.518  1.00 32.50           C  
ATOM   3241  N   ALA A 448      33.901  -8.342  42.541  1.00 35.09           N  
ATOM   3242  CA  ALA A 448      32.793  -7.750  43.240  1.00 34.20           C  
ATOM   3243  C   ALA A 448      32.686  -8.252  44.665  1.00 33.80           C  
ATOM   3244  O   ALA A 448      32.384  -7.467  45.530  1.00 33.63           O  
ATOM   3245  CB  ALA A 448      31.506  -7.983  42.496  1.00 33.49           C  
ATOM   3246  N   ARG A 449      32.937  -9.540  44.899  1.00 33.96           N  
ATOM   3247  CA  ARG A 449      32.743 -10.152  46.228  1.00 35.26           C  
ATOM   3248  C   ARG A 449      33.701  -9.555  47.256  1.00 35.06           C  
ATOM   3249  O   ARG A 449      33.303  -9.120  48.327  1.00 34.78           O  
ATOM   3250  CB  ARG A 449      32.878 -11.696  46.192  1.00 35.62           C  
ATOM   3251  CG  ARG A 449      31.809 -12.404  45.342  1.00 37.14           C  
ATOM   3252  CD  ARG A 449      31.626 -13.869  45.632  1.00 40.68           C  
ATOM   3253  NE  ARG A 449      30.468 -14.036  46.511  1.00 46.92           N  
ATOM   3254  CZ  ARG A 449      29.247 -14.413  46.117  1.00 48.39           C  
ATOM   3255  NH1 ARG A 449      28.283 -14.500  47.025  1.00 48.06           N  
ATOM   3256  NH2 ARG A 449      28.978 -14.704  44.834  1.00 46.47           N  
ATOM   3257  N   GLN A 450      34.962  -9.521  46.862  1.00 35.42           N  
ATOM   3258  CA  GLN A 450      36.044  -8.926  47.617  1.00 35.79           C  
ATOM   3259  C   GLN A 450      35.902  -7.398  47.779  1.00 35.51           C  
ATOM   3260  O   GLN A 450      36.178  -6.846  48.852  1.00 34.62           O  
ATOM   3261  CB  GLN A 450      37.398  -9.335  46.990  1.00 35.77           C  
ATOM   3262  CG  GLN A 450      37.658 -10.844  47.040  1.00 36.93           C  
ATOM   3263  CD  GLN A 450      39.134 -11.225  46.891  1.00 38.91           C  
ATOM   3264  OE1 GLN A 450      39.981 -10.382  46.564  1.00 40.22           O  
ATOM   3265  NE2 GLN A 450      39.450 -12.500  47.160  1.00 35.97           N  
ATOM   3266  N   GLU A 451      35.472  -6.708  46.722  1.00 35.61           N  
ATOM   3267  CA  GLU A 451      35.244  -5.266  46.853  1.00 34.64           C  
ATOM   3268  C   GLU A 451      34.133  -4.956  47.874  1.00 34.00           C  
ATOM   3269  O   GLU A 451      34.227  -3.999  48.631  1.00 34.23           O  
ATOM   3270  CB  GLU A 451      34.952  -4.614  45.513  1.00 33.91           C  
ATOM   3271  CG  GLU A 451      36.137  -4.049  44.825  1.00 33.26           C  
ATOM   3272  CD  GLU A 451      35.851  -3.627  43.353  1.00 33.01           C  
ATOM   3273  OE1 GLU A 451      34.926  -4.176  42.711  1.00 28.91           O  
ATOM   3274  OE2 GLU A 451      36.577  -2.739  42.841  1.00 32.39           O  
ATOM   3275  N   LEU A 452      33.097  -5.774  47.906  1.00 33.39           N  
ATOM   3276  CA  LEU A 452      31.947  -5.457  48.747  1.00 32.68           C  
ATOM   3277  C   LEU A 452      32.284  -5.759  50.189  1.00 31.99           C  
ATOM   3278  O   LEU A 452      32.034  -4.953  51.056  1.00 31.97           O  
ATOM   3279  CB  LEU A 452      30.670  -6.183  48.270  1.00 32.08           C  
ATOM   3280  CG  LEU A 452      30.185  -5.776  46.853  1.00 32.66           C  
ATOM   3281  CD1 LEU A 452      28.944  -6.561  46.347  1.00 30.58           C  
ATOM   3282  CD2 LEU A 452      29.980  -4.274  46.739  1.00 30.17           C  
ATOM   3283  N   PHE A 453      32.906  -6.907  50.415  1.00 31.62           N  
ATOM   3284  CA  PHE A 453      33.240  -7.325  51.745  1.00 31.07           C  
ATOM   3285  C   PHE A 453      34.250  -6.410  52.332  1.00 30.65           C  
ATOM   3286  O   PHE A 453      34.117  -6.076  53.498  1.00 30.79           O  
ATOM   3287  CB  PHE A 453      33.779  -8.761  51.810  1.00 31.54           C  
ATOM   3288  CG  PHE A 453      34.211  -9.182  53.206  1.00 29.83           C  
ATOM   3289  CD1 PHE A 453      33.288  -9.676  54.110  1.00 29.15           C  
ATOM   3290  CD2 PHE A 453      35.542  -9.053  53.615  1.00 28.74           C  
ATOM   3291  CE1 PHE A 453      33.677 -10.052  55.408  1.00 28.51           C  
ATOM   3292  CE2 PHE A 453      35.935  -9.408  54.910  1.00 30.67           C  
ATOM   3293  CZ  PHE A 453      34.989  -9.912  55.809  1.00 28.70           C  
ATOM   3294  N   LEU A 454      35.243  -5.993  51.548  1.00 29.83           N  
ATOM   3295  CA  LEU A 454      36.287  -5.113  52.104  1.00 30.30           C  
ATOM   3296  C   LEU A 454      35.807  -3.683  52.326  1.00 30.75           C  
ATOM   3297  O   LEU A 454      36.046  -3.095  53.383  1.00 31.35           O  
ATOM   3298  CB  LEU A 454      37.622  -5.159  51.332  1.00 29.73           C  
ATOM   3299  CG  LEU A 454      38.486  -6.420  51.504  1.00 28.09           C  
ATOM   3300  CD1 LEU A 454      39.458  -6.621  50.298  1.00 24.47           C  
ATOM   3301  CD2 LEU A 454      39.223  -6.451  52.901  1.00 27.85           C  
ATOM   3302  N   ILE A 455      35.097  -3.127  51.365  1.00 30.42           N  
ATOM   3303  CA  ILE A 455      34.482  -1.853  51.636  1.00 30.84           C  
ATOM   3304  C   ILE A 455      33.642  -1.896  52.955  1.00 30.98           C  
ATOM   3305  O   ILE A 455      33.837  -1.063  53.848  1.00 30.04           O  
ATOM   3306  CB  ILE A 455      33.678  -1.354  50.429  1.00 31.03           C  
ATOM   3307  CG1 ILE A 455      34.647  -1.051  49.248  1.00 31.44           C  
ATOM   3308  CG2 ILE A 455      32.776  -0.192  50.818  1.00 30.35           C  
ATOM   3309  CD1 ILE A 455      34.009  -0.451  48.012  1.00 27.88           C  
ATOM   3310  N   MET A 456      32.735  -2.856  53.083  1.00 30.77           N  
ATOM   3311  CA  MET A 456      31.832  -2.836  54.209  1.00 31.46           C  
ATOM   3312  C   MET A 456      32.518  -2.940  55.553  1.00 31.81           C  
ATOM   3313  O   MET A 456      32.153  -2.250  56.483  1.00 31.21           O  
ATOM   3314  CB  MET A 456      30.741  -3.877  54.063  1.00 31.77           C  
ATOM   3315  CG  MET A 456      29.643  -3.448  53.062  1.00 32.31           C  
ATOM   3316  SD  MET A 456      29.124  -1.719  53.145  1.00 31.35           S  
ATOM   3317  CE  MET A 456      28.472  -1.598  54.802  1.00 32.71           C  
ATOM   3318  N   ALA A 457      33.564  -3.754  55.594  1.00 32.74           N  
ATOM   3319  CA  ALA A 457      34.355  -4.009  56.778  1.00 32.93           C  
ATOM   3320  C   ALA A 457      35.232  -2.846  57.249  1.00 33.66           C  
ATOM   3321  O   ALA A 457      35.308  -2.552  58.465  1.00 34.78           O  
ATOM   3322  CB  ALA A 457      35.189  -5.238  56.563  1.00 32.63           C  
ATOM   3323  N   TRP A 458      35.927  -2.197  56.328  1.00 33.68           N  
ATOM   3324  CA  TRP A 458      36.669  -1.026  56.712  1.00 34.28           C  
ATOM   3325  C   TRP A 458      35.727   0.054  57.202  1.00 34.32           C  
ATOM   3326  O   TRP A 458      35.923   0.600  58.291  1.00 35.19           O  
ATOM   3327  CB  TRP A 458      37.529  -0.520  55.589  1.00 34.41           C  
ATOM   3328  CG  TRP A 458      38.740  -1.340  55.300  1.00 35.93           C  
ATOM   3329  CD1 TRP A 458      38.775  -2.662  54.989  1.00 36.76           C  
ATOM   3330  CD2 TRP A 458      40.105  -0.877  55.240  1.00 36.76           C  
ATOM   3331  NE1 TRP A 458      40.066  -3.059  54.751  1.00 37.08           N  
ATOM   3332  CE2 TRP A 458      40.900  -1.976  54.878  1.00 36.42           C  
ATOM   3333  CE3 TRP A 458      40.728   0.368  55.439  1.00 36.83           C  
ATOM   3334  CZ2 TRP A 458      42.291  -1.871  54.701  1.00 35.09           C  
ATOM   3335  CZ3 TRP A 458      42.120   0.460  55.268  1.00 33.97           C  
ATOM   3336  CH2 TRP A 458      42.871  -0.644  54.895  1.00 33.06           C  
ATOM   3337  N   LEU A 459      34.682   0.309  56.431  1.00 34.75           N  
ATOM   3338  CA  LEU A 459      33.631   1.255  56.795  1.00 35.25           C  
ATOM   3339  C   LEU A 459      33.026   0.994  58.172  1.00 35.82           C  
ATOM   3340  O   LEU A 459      32.953   1.910  59.005  1.00 35.82           O  
ATOM   3341  CB  LEU A 459      32.539   1.307  55.717  1.00 35.09           C  
ATOM   3342  CG  LEU A 459      32.485   2.460  54.681  1.00 34.59           C  
ATOM   3343  CD1 LEU A 459      33.828   2.872  54.062  1.00 33.05           C  
ATOM   3344  CD2 LEU A 459      31.480   2.129  53.570  1.00 34.97           C  
ATOM   3345  N   LEU A 460      32.620  -0.247  58.423  1.00 36.16           N  
ATOM   3346  CA  LEU A 460      32.030  -0.586  59.718  1.00 37.01           C  
ATOM   3347  C   LEU A 460      33.014  -0.490  60.915  1.00 37.21           C  
ATOM   3348  O   LEU A 460      32.605  -0.189  62.014  1.00 36.67           O  
ATOM   3349  CB  LEU A 460      31.261  -1.929  59.677  1.00 36.92           C  
ATOM   3350  CG  LEU A 460      29.997  -1.995  58.777  1.00 37.25           C  
ATOM   3351  CD1 LEU A 460      29.523  -3.413  58.634  1.00 37.33           C  
ATOM   3352  CD2 LEU A 460      28.825  -1.105  59.205  1.00 36.46           C  
ATOM   3353  N   GLN A 461      34.302  -0.702  60.673  1.00 38.10           N  
ATOM   3354  CA  GLN A 461      35.340  -0.558  61.710  1.00 38.55           C  
ATOM   3355  C   GLN A 461      35.525   0.917  62.108  1.00 38.68           C  
ATOM   3356  O   GLN A 461      35.474   1.280  63.285  1.00 38.67           O  
ATOM   3357  CB  GLN A 461      36.678  -1.137  61.202  1.00 38.50           C  
ATOM   3358  CG  GLN A 461      37.701  -1.446  62.266  1.00 37.40           C  
ATOM   3359  CD  GLN A 461      39.150  -1.533  61.741  1.00 38.60           C  
ATOM   3360  OE1 GLN A 461      39.545  -0.826  60.807  1.00 40.35           O  
ATOM   3361  NE2 GLN A 461      39.949  -2.373  62.373  1.00 37.41           N  
ATOM   3362  N   ARG A 462      35.750   1.771  61.117  1.00 38.67           N  
ATOM   3363  CA  ARG A 462      36.137   3.147  61.409  1.00 38.13           C  
ATOM   3364  C   ARG A 462      34.967   4.078  61.760  1.00 37.32           C  
ATOM   3365  O   ARG A 462      35.128   4.962  62.604  1.00 37.56           O  
ATOM   3366  CB  ARG A 462      37.001   3.699  60.274  1.00 38.53           C  
ATOM   3367  CG  ARG A 462      37.501   5.090  60.499  1.00 40.22           C  
ATOM   3368  CD  ARG A 462      38.777   5.343  59.716  1.00 45.16           C  
ATOM   3369  NE  ARG A 462      39.245   6.698  60.014  1.00 46.39           N  
ATOM   3370  CZ  ARG A 462      40.294   7.291  59.446  1.00 47.36           C  
ATOM   3371  NH1 ARG A 462      40.631   8.539  59.810  1.00 46.28           N  
ATOM   3372  NH2 ARG A 462      40.990   6.647  58.508  1.00 47.15           N  
ATOM   3373  N   PHE A 463      33.797   3.853  61.152  1.00 36.36           N  
ATOM   3374  CA  PHE A 463      32.709   4.842  61.159  1.00 35.36           C  
ATOM   3375  C   PHE A 463      31.387   4.378  61.676  1.00 35.08           C  
ATOM   3376  O   PHE A 463      30.879   3.360  61.225  1.00 35.15           O  
ATOM   3377  CB  PHE A 463      32.419   5.342  59.757  1.00 34.82           C  
ATOM   3378  CG  PHE A 463      33.596   5.889  59.052  1.00 34.19           C  
ATOM   3379  CD1 PHE A 463      34.063   5.274  57.888  1.00 33.89           C  
ATOM   3380  CD2 PHE A 463      34.222   7.037  59.513  1.00 31.15           C  
ATOM   3381  CE1 PHE A 463      35.153   5.799  57.191  1.00 34.31           C  
ATOM   3382  CE2 PHE A 463      35.310   7.551  58.840  1.00 34.79           C  
ATOM   3383  CZ  PHE A 463      35.792   6.931  57.667  1.00 34.12           C  
ATOM   3384  N   ASP A 464      30.828   5.157  62.601  1.00 34.73           N  
ATOM   3385  CA  ASP A 464      29.396   5.153  62.889  1.00 34.92           C  
ATOM   3386  C   ASP A 464      28.627   5.772  61.699  1.00 34.20           C  
ATOM   3387  O   ASP A 464      28.909   6.883  61.280  1.00 33.37           O  
ATOM   3388  CB  ASP A 464      29.083   5.921  64.186  1.00 34.79           C  
ATOM   3389  CG  ASP A 464      29.077   5.036  65.408  1.00 35.58           C  
ATOM   3390  OD1 ASP A 464      28.410   3.985  65.411  1.00 35.70           O  
ATOM   3391  OD2 ASP A 464      29.734   5.413  66.389  1.00 37.84           O  
ATOM   3392  N   LEU A 465      27.670   5.027  61.159  1.00 34.64           N  
ATOM   3393  CA  LEU A 465      26.893   5.476  59.998  1.00 35.16           C  
ATOM   3394  C   LEU A 465      25.446   5.600  60.396  1.00 35.41           C  
ATOM   3395  O   LEU A 465      24.797   4.603  60.645  1.00 36.00           O  
ATOM   3396  CB  LEU A 465      27.043   4.500  58.834  1.00 34.61           C  
ATOM   3397  CG  LEU A 465      28.492   4.245  58.433  1.00 34.12           C  
ATOM   3398  CD1 LEU A 465      28.623   2.972  57.624  1.00 34.11           C  
ATOM   3399  CD2 LEU A 465      29.108   5.463  57.716  1.00 33.72           C  
ATOM   3400  N   GLU A 466      24.951   6.825  60.448  1.00 36.29           N  
ATOM   3401  CA  GLU A 466      23.668   7.097  61.035  1.00 38.38           C  
ATOM   3402  C   GLU A 466      22.701   7.819  60.092  1.00 38.81           C  
ATOM   3403  O   GLU A 466      23.075   8.260  59.002  1.00 39.36           O  
ATOM   3404  CB  GLU A 466      23.878   7.910  62.322  1.00 39.17           C  
ATOM   3405  CG  GLU A 466      24.423   7.112  63.553  1.00 41.98           C  
ATOM   3406  CD  GLU A 466      24.672   8.007  64.820  1.00 47.69           C  
ATOM   3407  OE1 GLU A 466      24.084   9.130  64.914  1.00 47.38           O  
ATOM   3408  OE2 GLU A 466      25.451   7.577  65.727  1.00 48.44           O  
ATOM   3409  N   VAL A 467      21.450   7.937  60.517  1.00 39.64           N  
ATOM   3410  CA  VAL A 467      20.490   8.781  59.827  1.00 40.53           C  
ATOM   3411  C   VAL A 467      20.969  10.208  59.958  1.00 41.26           C  
ATOM   3412  O   VAL A 467      21.513  10.571  60.996  1.00 41.97           O  
ATOM   3413  CB  VAL A 467      19.097   8.694  60.469  1.00 40.59           C  
ATOM   3414  CG1 VAL A 467      18.051   8.937  59.437  1.00 40.00           C  
ATOM   3415  CG2 VAL A 467      18.863   7.322  61.128  1.00 40.99           C  
ATOM   3416  N   PRO A 468      20.787  11.029  58.912  1.00 42.33           N  
ATOM   3417  CA  PRO A 468      21.065  12.474  59.005  1.00 43.28           C  
ATOM   3418  C   PRO A 468      20.108  13.249  59.923  1.00 44.46           C  
ATOM   3419  O   PRO A 468      18.955  12.875  60.047  1.00 44.98           O  
ATOM   3420  CB  PRO A 468      20.864  12.957  57.572  1.00 43.43           C  
ATOM   3421  CG  PRO A 468      20.963  11.760  56.738  1.00 42.46           C  
ATOM   3422  CD  PRO A 468      20.382  10.656  57.552  1.00 42.01           C  
ATOM   3423  N   ASP A 469      20.593  14.330  60.534  1.00 45.74           N  
ATOM   3424  CA  ASP A 469      19.838  15.166  61.498  1.00 46.77           C  
ATOM   3425  C   ASP A 469      18.320  15.396  61.209  1.00 46.19           C  
ATOM   3426  O   ASP A 469      17.496  15.512  62.132  1.00 46.95           O  
ATOM   3427  CB  ASP A 469      20.589  16.494  61.704  1.00 47.80           C  
ATOM   3428  CG  ASP A 469      21.760  16.375  62.712  1.00 51.18           C  
ATOM   3429  OD1 ASP A 469      22.203  15.237  63.002  1.00 52.28           O  
ATOM   3430  OD2 ASP A 469      22.241  17.435  63.215  1.00 55.82           O  
ATOM   3431  N   ASP A 470      17.999  15.503  59.924  1.00 45.34           N  
ATOM   3432  CA AASP A 470      16.654  15.476  59.372  0.50 44.44           C  
ATOM   3433  CA BASP A 470      16.612  15.464  59.479  0.50 44.39           C  
ATOM   3434  C   ASP A 470      16.329  14.010  59.119  1.00 44.10           C  
ATOM   3435  O   ASP A 470      16.844  13.452  58.144  1.00 44.94           O  
ATOM   3436  CB AASP A 470      16.722  16.177  58.010  0.50 44.30           C  
ATOM   3437  CB BASP A 470      16.386  16.393  58.288  0.50 44.28           C  
ATOM   3438  CG AASP A 470      17.787  15.551  57.076  0.50 43.34           C  
ATOM   3439  CG BASP A 470      16.465  17.864  58.662  0.50 43.18           C  
ATOM   3440  OD1AASP A 470      19.003  15.693  57.359  0.50 42.50           O  
ATOM   3441  OD1BASP A 470      16.049  18.240  59.786  0.50 42.56           O  
ATOM   3442  OD2AASP A 470      17.398  14.901  56.078  0.50 41.03           O  
ATOM   3443  OD2BASP A 470      16.938  18.644  57.815  0.50 41.70           O  
ATOM   3444  N   GLY A 471      15.521  13.368  59.942  1.00 42.53           N  
ATOM   3445  CA  GLY A 471      15.443  11.906  59.874  1.00 39.79           C  
ATOM   3446  C   GLY A 471      15.089  11.195  58.582  1.00 37.36           C  
ATOM   3447  O   GLY A 471      14.382  10.202  58.623  1.00 37.43           O  
ATOM   3448  N   GLN A 472      15.564  11.690  57.449  1.00 36.02           N  
ATOM   3449  CA  GLN A 472      15.280  11.089  56.109  1.00 35.12           C  
ATOM   3450  C   GLN A 472      16.014   9.771  55.886  1.00 33.44           C  
ATOM   3451  O   GLN A 472      17.227   9.732  55.860  1.00 32.68           O  
ATOM   3452  CB  GLN A 472      15.602  12.052  54.938  1.00 35.18           C  
ATOM   3453  CG  GLN A 472      14.549  13.111  54.682  1.00 37.12           C  
ATOM   3454  CD  GLN A 472      14.372  13.500  53.197  1.00 40.31           C  
ATOM   3455  OE1 GLN A 472      15.083  14.390  52.693  1.00 40.13           O  
ATOM   3456  NE2 GLN A 472      13.382  12.864  52.505  1.00 38.76           N  
ATOM   3457  N   LEU A 473      15.250   8.699  55.784  1.00 32.51           N  
ATOM   3458  CA  LEU A 473      15.713   7.391  55.351  1.00 32.37           C  
ATOM   3459  C   LEU A 473      15.639   7.291  53.790  1.00 31.11           C  
ATOM   3460  O   LEU A 473      14.764   7.910  53.184  1.00 30.68           O  
ATOM   3461  CB  LEU A 473      14.798   6.333  55.984  1.00 32.85           C  
ATOM   3462  CG  LEU A 473      15.011   5.919  57.446  1.00 34.88           C  
ATOM   3463  CD1 LEU A 473      13.968   4.903  57.941  1.00 36.81           C  
ATOM   3464  CD2 LEU A 473      16.377   5.328  57.604  1.00 35.63           C  
ATOM   3465  N   PRO A 474      16.537   6.503  53.135  1.00 29.77           N  
ATOM   3466  CA  PRO A 474      16.344   6.393  51.661  1.00 29.03           C  
ATOM   3467  C   PRO A 474      15.108   5.589  51.250  1.00 28.59           C  
ATOM   3468  O   PRO A 474      14.658   4.714  51.970  1.00 28.16           O  
ATOM   3469  CB  PRO A 474      17.593   5.665  51.188  1.00 28.72           C  
ATOM   3470  CG  PRO A 474      18.198   5.054  52.447  1.00 27.13           C  
ATOM   3471  CD  PRO A 474      17.626   5.648  53.640  1.00 28.04           C  
ATOM   3472  N   SER A 475      14.568   5.886  50.084  1.00 29.12           N  
ATOM   3473  CA  SER A 475      13.575   5.016  49.500  1.00 29.10           C  
ATOM   3474  C   SER A 475      14.236   3.730  49.086  1.00 28.93           C  
ATOM   3475  O   SER A 475      15.286   3.754  48.447  1.00 28.44           O  
ATOM   3476  CB  SER A 475      12.918   5.644  48.299  1.00 29.03           C  
ATOM   3477  OG  SER A 475      11.821   4.843  47.931  1.00 30.40           O  
ATOM   3478  N   LEU A 476      13.616   2.612  49.474  1.00 28.89           N  
ATOM   3479  CA  LEU A 476      14.117   1.292  49.097  1.00 28.49           C  
ATOM   3480  C   LEU A 476      13.502   0.799  47.812  1.00 27.24           C  
ATOM   3481  O   LEU A 476      13.878  -0.242  47.349  1.00 26.37           O  
ATOM   3482  CB  LEU A 476      13.912   0.230  50.211  1.00 28.43           C  
ATOM   3483  CG  LEU A 476      14.712   0.434  51.486  1.00 29.49           C  
ATOM   3484  CD1 LEU A 476      14.264  -0.497  52.641  1.00 29.67           C  
ATOM   3485  CD2 LEU A 476      16.213   0.348  51.198  1.00 29.11           C  
ATOM   3486  N   GLU A 477      12.554   1.540  47.264  1.00 27.60           N  
ATOM   3487  CA  GLU A 477      11.841   1.116  46.049  1.00 29.33           C  
ATOM   3488  C   GLU A 477      12.814   0.768  44.863  1.00 28.35           C  
ATOM   3489  O   GLU A 477      12.733  -0.284  44.266  1.00 26.00           O  
ATOM   3490  CB  GLU A 477      10.790   2.177  45.662  1.00 29.82           C  
ATOM   3491  CG  GLU A 477      10.114   1.941  44.333  1.00 34.14           C  
ATOM   3492  CD  GLU A 477       8.768   2.646  44.186  1.00 39.11           C  
ATOM   3493  OE1 GLU A 477       7.734   2.085  44.609  1.00 40.27           O  
ATOM   3494  OE2 GLU A 477       8.740   3.756  43.624  1.00 40.15           O  
ATOM   3495  N   GLY A 478      13.765   1.658  44.608  1.00 29.29           N  
ATOM   3496  CA  GLY A 478      14.766   1.475  43.587  1.00 30.58           C  
ATOM   3497  C   GLY A 478      14.382   2.079  42.254  1.00 30.75           C  
ATOM   3498  O   GLY A 478      13.266   2.518  42.056  1.00 30.92           O  
ATOM   3499  N   ILE A 479      15.336   2.104  41.345  1.00 31.94           N  
ATOM   3500  CA  ILE A 479      15.171   2.713  40.003  1.00 32.81           C  
ATOM   3501  C   ILE A 479      15.764   1.705  39.035  1.00 32.64           C  
ATOM   3502  O   ILE A 479      16.978   1.509  38.998  1.00 32.46           O  
ATOM   3503  CB  ILE A 479      15.877   4.106  39.884  1.00 32.46           C  
ATOM   3504  CG1 ILE A 479      15.289   5.108  40.890  1.00 32.81           C  
ATOM   3505  CG2 ILE A 479      15.730   4.674  38.503  1.00 33.44           C  
ATOM   3506  CD1 ILE A 479      16.337   5.926  41.702  1.00 28.79           C  
ATOM   3507  N   PRO A 480      14.901   0.998  38.309  1.00 33.14           N  
ATOM   3508  CA  PRO A 480      15.385  -0.060  37.413  1.00 33.32           C  
ATOM   3509  C   PRO A 480      15.987   0.535  36.140  1.00 32.62           C  
ATOM   3510  O   PRO A 480      15.339   1.330  35.502  1.00 33.14           O  
ATOM   3511  CB  PRO A 480      14.095  -0.840  37.079  1.00 34.09           C  
ATOM   3512  CG  PRO A 480      13.033  -0.344  38.104  1.00 32.89           C  
ATOM   3513  CD  PRO A 480      13.428   1.083  38.302  1.00 33.19           C  
ATOM   3514  N   LYS A 481      17.221   0.163  35.820  1.00 31.85           N  
ATOM   3515  CA  LYS A 481      17.943   0.598  34.642  1.00 30.68           C  
ATOM   3516  C   LYS A 481      18.790  -0.603  34.242  1.00 30.45           C  
ATOM   3517  O   LYS A 481      18.446  -1.718  34.623  1.00 30.84           O  
ATOM   3518  CB  LYS A 481      18.828   1.776  35.003  1.00 31.04           C  
ATOM   3519  CG  LYS A 481      18.085   3.097  35.339  1.00 32.50           C  
ATOM   3520  CD  LYS A 481      17.349   3.632  34.103  1.00 31.99           C  
ATOM   3521  CE  LYS A 481      17.354   5.103  34.083  1.00 34.75           C  
ATOM   3522  NZ  LYS A 481      16.829   5.568  32.807  1.00 36.76           N  
ATOM   3523  N   VAL A 482      19.900  -0.431  33.524  1.00 29.90           N  
ATOM   3524  CA  VAL A 482      20.720  -1.601  33.214  1.00 30.12           C  
ATOM   3525  C   VAL A 482      21.065  -2.266  34.530  1.00 29.17           C  
ATOM   3526  O   VAL A 482      20.821  -3.448  34.764  1.00 29.32           O  
ATOM   3527  CB  VAL A 482      22.070  -1.298  32.513  1.00 30.93           C  
ATOM   3528  CG1 VAL A 482      22.301  -2.286  31.377  1.00 30.29           C  
ATOM   3529  CG2 VAL A 482      22.153   0.112  31.998  1.00 32.07           C  
ATOM   3530  N   VAL A 483      21.638  -1.461  35.401  1.00 28.40           N  
ATOM   3531  CA  VAL A 483      21.790  -1.815  36.790  1.00 26.79           C  
ATOM   3532  C   VAL A 483      20.553  -1.323  37.548  1.00 25.18           C  
ATOM   3533  O   VAL A 483      19.975  -0.329  37.176  1.00 23.29           O  
ATOM   3534  CB  VAL A 483      23.140  -1.239  37.333  1.00 27.53           C  
ATOM   3535  CG1 VAL A 483      23.101  -0.963  38.843  1.00 26.69           C  
ATOM   3536  CG2 VAL A 483      24.273  -2.175  36.990  1.00 27.60           C  
ATOM   3537  N   PHE A 484      20.154  -2.056  38.593  1.00 24.95           N  
ATOM   3538  CA  PHE A 484      19.077  -1.662  39.516  1.00 24.58           C  
ATOM   3539  C   PHE A 484      19.591  -0.706  40.612  1.00 24.69           C  
ATOM   3540  O   PHE A 484      20.126  -1.143  41.636  1.00 24.73           O  
ATOM   3541  CB  PHE A 484      18.437  -2.931  40.106  1.00 24.85           C  
ATOM   3542  CG  PHE A 484      17.083  -2.732  40.821  1.00 25.21           C  
ATOM   3543  CD1 PHE A 484      16.332  -1.561  40.713  1.00 23.56           C  
ATOM   3544  CD2 PHE A 484      16.555  -3.778  41.612  1.00 25.53           C  
ATOM   3545  CE1 PHE A 484      15.093  -1.435  41.366  1.00 23.20           C  
ATOM   3546  CE2 PHE A 484      15.322  -3.637  42.260  1.00 24.85           C  
ATOM   3547  CZ  PHE A 484      14.588  -2.453  42.122  1.00 21.10           C  
ATOM   3548  N   LEU A 485      19.385   0.596  40.387  1.00 24.53           N  
ATOM   3549  CA  LEU A 485      19.885   1.655  41.257  1.00 24.81           C  
ATOM   3550  C   LEU A 485      18.996   2.030  42.428  1.00 25.01           C  
ATOM   3551  O   LEU A 485      17.819   1.702  42.449  1.00 25.47           O  
ATOM   3552  CB  LEU A 485      20.173   2.927  40.453  1.00 24.38           C  
ATOM   3553  CG  LEU A 485      21.214   2.737  39.353  1.00 22.89           C  
ATOM   3554  CD1 LEU A 485      21.073   3.883  38.257  1.00 17.14           C  
ATOM   3555  CD2 LEU A 485      22.657   2.530  39.941  1.00 15.72           C  
ATOM   3556  N   ILE A 486      19.583   2.740  43.386  1.00 25.33           N  
ATOM   3557  CA  ILE A 486      18.844   3.390  44.459  1.00 25.48           C  
ATOM   3558  C   ILE A 486      18.980   4.909  44.334  1.00 26.61           C  
ATOM   3559  O   ILE A 486      20.054   5.404  43.982  1.00 27.17           O  
ATOM   3560  CB  ILE A 486      19.329   2.860  45.880  1.00 25.83           C  
ATOM   3561  CG1 ILE A 486      18.293   3.159  46.988  1.00 24.71           C  
ATOM   3562  CG2 ILE A 486      20.818   3.296  46.240  1.00 21.68           C  
ATOM   3563  CD1 ILE A 486      18.647   2.556  48.318  1.00 17.50           C  
ATOM   3564  N   ASP A 487      17.909   5.655  44.599  1.00 28.25           N  
ATOM   3565  CA  ASP A 487      18.008   7.133  44.701  1.00 29.92           C  
ATOM   3566  C   ASP A 487      19.119   7.472  45.624  1.00 29.30           C  
ATOM   3567  O   ASP A 487      19.256   6.850  46.669  1.00 28.85           O  
ATOM   3568  CB  ASP A 487      16.763   7.795  45.316  1.00 30.97           C  
ATOM   3569  CG  ASP A 487      15.546   7.644  44.477  1.00 34.65           C  
ATOM   3570  OD1 ASP A 487      15.620   7.968  43.251  1.00 40.78           O  
ATOM   3571  OD2 ASP A 487      14.521   7.191  45.051  1.00 37.08           O  
ATOM   3572  N   SER A 488      19.885   8.489  45.261  1.00 29.60           N  
ATOM   3573  CA  SER A 488      20.891   9.005  46.165  1.00 29.37           C  
ATOM   3574  C   SER A 488      20.266   9.381  47.524  1.00 28.65           C  
ATOM   3575  O   SER A 488      19.104   9.734  47.621  1.00 28.39           O  
ATOM   3576  CB  SER A 488      21.665  10.172  45.536  1.00 29.50           C  
ATOM   3577  OG  SER A 488      20.804  11.128  44.965  1.00 29.30           O  
ATOM   3578  N   PHE A 489      21.037   9.223  48.578  1.00 28.35           N  
ATOM   3579  CA  PHE A 489      20.619   9.692  49.863  1.00 28.36           C  
ATOM   3580  C   PHE A 489      21.865  10.046  50.621  1.00 28.65           C  
ATOM   3581  O   PHE A 489      22.986   9.857  50.118  1.00 28.75           O  
ATOM   3582  CB  PHE A 489      19.833   8.610  50.596  1.00 28.52           C  
ATOM   3583  CG  PHE A 489      20.581   7.319  50.745  1.00 26.76           C  
ATOM   3584  CD1 PHE A 489      21.233   7.019  51.925  1.00 23.99           C  
ATOM   3585  CD2 PHE A 489      20.654   6.415  49.703  1.00 27.07           C  
ATOM   3586  CE1 PHE A 489      21.934   5.849  52.077  1.00 23.50           C  
ATOM   3587  CE2 PHE A 489      21.356   5.211  49.865  1.00 27.47           C  
ATOM   3588  CZ  PHE A 489      21.980   4.940  51.082  1.00 24.65           C  
ATOM   3589  N   LYS A 490      21.659  10.555  51.828  1.00 28.94           N  
ATOM   3590  CA  LYS A 490      22.729  11.029  52.650  1.00 30.15           C  
ATOM   3591  C   LYS A 490      22.854  10.144  53.878  1.00 30.50           C  
ATOM   3592  O   LYS A 490      21.868   9.567  54.326  1.00 30.61           O  
ATOM   3593  CB  LYS A 490      22.514  12.511  53.010  1.00 30.42           C  
ATOM   3594  CG  LYS A 490      22.667  13.514  51.860  1.00 31.63           C  
ATOM   3595  CD  LYS A 490      22.646  14.928  52.392  1.00 35.40           C  
ATOM   3596  CE  LYS A 490      23.164  15.920  51.357  1.00 37.63           C  
ATOM   3597  NZ  LYS A 490      22.749  17.336  51.669  1.00 36.12           N  
ATOM   3598  N   VAL A 491      24.084  10.011  54.370  1.00 31.00           N  
ATOM   3599  CA  VAL A 491      24.400   9.267  55.577  1.00 31.61           C  
ATOM   3600  C   VAL A 491      25.226  10.148  56.463  1.00 31.79           C  
ATOM   3601  O   VAL A 491      26.145  10.822  55.986  1.00 31.33           O  
ATOM   3602  CB  VAL A 491      25.162   7.935  55.294  1.00 31.54           C  
ATOM   3603  CG1 VAL A 491      24.227   6.916  54.648  1.00 30.92           C  
ATOM   3604  CG2 VAL A 491      26.346   8.168  54.375  1.00 33.78           C  
ATOM   3605  N   LYS A 492      24.883  10.169  57.751  1.00 32.11           N  
ATOM   3606  CA  LYS A 492      25.704  10.869  58.697  1.00 33.09           C  
ATOM   3607  C   LYS A 492      26.865   9.945  59.053  1.00 34.02           C  
ATOM   3608  O   LYS A 492      26.675   8.837  59.559  1.00 33.41           O  
ATOM   3609  CB  LYS A 492      24.924  11.255  59.937  1.00 33.96           C  
ATOM   3610  CG  LYS A 492      25.611  12.275  60.836  1.00 34.71           C  
ATOM   3611  CD  LYS A 492      24.715  12.576  62.054  1.00 37.49           C  
ATOM   3612  CE  LYS A 492      25.291  13.660  62.971  1.00 35.92           C  
ATOM   3613  NZ  LYS A 492      24.538  13.666  64.200  1.00 32.89           N  
ATOM   3614  N   ILE A 493      28.068  10.411  58.734  1.00 35.01           N  
ATOM   3615  CA  ILE A 493      29.287   9.689  58.969  1.00 35.80           C  
ATOM   3616  C   ILE A 493      30.027  10.347  60.145  1.00 35.99           C  
ATOM   3617  O   ILE A 493      30.202  11.545  60.158  1.00 35.82           O  
ATOM   3618  CB  ILE A 493      30.141   9.610  57.665  1.00 35.88           C  
ATOM   3619  CG1 ILE A 493      31.399   8.766  57.915  1.00 37.69           C  
ATOM   3620  CG2 ILE A 493      30.494  10.995  57.159  1.00 35.32           C  
ATOM   3621  CD1 ILE A 493      32.142   8.240  56.663  1.00 38.44           C  
ATOM   3622  N   LYS A 494      30.406   9.554  61.140  1.00 36.99           N  
ATOM   3623  CA  LYS A 494      31.078  10.037  62.351  1.00 38.44           C  
ATOM   3624  C   LYS A 494      32.268   9.128  62.606  1.00 39.88           C  
ATOM   3625  O   LYS A 494      32.220   7.955  62.267  1.00 40.17           O  
ATOM   3626  CB  LYS A 494      30.152   9.939  63.567  1.00 38.22           C  
ATOM   3627  CG  LYS A 494      29.163  11.041  63.732  1.00 37.09           C  
ATOM   3628  CD  LYS A 494      28.871  11.318  65.197  1.00 39.05           C  
ATOM   3629  CE  LYS A 494      27.849  10.366  65.791  1.00 39.07           C  
ATOM   3630  NZ  LYS A 494      26.870  11.172  66.554  1.00 40.72           N  
ATOM   3631  N   VAL A 495      33.343   9.626  63.201  1.00 42.02           N  
ATOM   3632  CA  VAL A 495      34.393   8.680  63.625  1.00 44.27           C  
ATOM   3633  C   VAL A 495      34.029   7.971  64.959  1.00 45.22           C  
ATOM   3634  O   VAL A 495      33.427   8.571  65.847  1.00 44.61           O  
ATOM   3635  CB  VAL A 495      35.830   9.263  63.577  1.00 44.47           C  
ATOM   3636  CG1 VAL A 495      36.850   8.134  63.643  1.00 45.04           C  
ATOM   3637  CG2 VAL A 495      36.043  10.060  62.283  1.00 44.59           C  
ATOM   3638  N   ARG A 496      34.347   6.675  65.030  1.00 46.96           N  
ATOM   3639  CA  ARG A 496      33.861   5.780  66.088  1.00 48.56           C  
ATOM   3640  C   ARG A 496      34.581   5.975  67.410  1.00 50.45           C  
ATOM   3641  O   ARG A 496      35.816   6.087  67.442  1.00 50.95           O  
ATOM   3642  CB  ARG A 496      34.037   4.336  65.666  1.00 47.82           C  
ATOM   3643  CG  ARG A 496      33.188   3.963  64.516  1.00 45.77           C  
ATOM   3644  CD  ARG A 496      33.049   2.493  64.377  1.00 41.18           C  
ATOM   3645  NE  ARG A 496      32.619   1.897  65.626  1.00 38.97           N  
ATOM   3646  CZ  ARG A 496      32.787   0.622  65.951  1.00 39.72           C  
ATOM   3647  NH1 ARG A 496      33.378  -0.238  65.105  1.00 36.56           N  
ATOM   3648  NH2 ARG A 496      32.357   0.212  67.144  1.00 40.81           N  
ATOM   3649  N   GLN A 497      33.816   6.002  68.493  1.00 52.38           N  
ATOM   3650  CA  GLN A 497      34.397   6.162  69.816  1.00 55.19           C  
ATOM   3651  C   GLN A 497      35.485   5.097  70.005  1.00 56.18           C  
ATOM   3652  O   GLN A 497      36.632   5.433  70.325  1.00 56.78           O  
ATOM   3653  CB  GLN A 497      33.318   6.099  70.913  1.00 55.56           C  
ATOM   3654  CG  GLN A 497      33.800   6.392  72.331  1.00 58.60           C  
ATOM   3655  CD  GLN A 497      34.256   7.849  72.570  1.00 63.09           C  
ATOM   3656  OE1 GLN A 497      33.931   8.774  71.797  1.00 63.78           O  
ATOM   3657  NE2 GLN A 497      35.008   8.052  73.664  1.00 63.31           N  
ATOM   3658  N   ALA A 498      35.148   3.835  69.733  1.00 57.13           N  
ATOM   3659  CA  ALA A 498      36.106   2.748  69.901  1.00 57.98           C  
ATOM   3660  C   ALA A 498      37.347   2.783  68.957  1.00 59.05           C  
ATOM   3661  O   ALA A 498      38.431   2.317  69.346  1.00 58.95           O  
ATOM   3662  CB  ALA A 498      35.392   1.404  69.885  1.00 57.43           C  
ATOM   3663  N   TRP A 499      37.205   3.359  67.752  1.00 60.60           N  
ATOM   3664  CA  TRP A 499      38.328   3.486  66.803  1.00 61.62           C  
ATOM   3665  C   TRP A 499      39.406   4.472  67.282  1.00 62.89           C  
ATOM   3666  O   TRP A 499      40.612   4.194  67.122  1.00 63.08           O  
ATOM   3667  CB  TRP A 499      37.853   3.889  65.396  1.00 61.61           C  
ATOM   3668  CG  TRP A 499      38.993   3.889  64.342  1.00 60.62           C  
ATOM   3669  CD1 TRP A 499      39.423   2.809  63.613  1.00 59.16           C  
ATOM   3670  CD2 TRP A 499      39.823   5.011  63.917  1.00 59.65           C  
ATOM   3671  NE1 TRP A 499      40.452   3.179  62.765  1.00 57.67           N  
ATOM   3672  CE2 TRP A 499      40.725   4.517  62.928  1.00 59.58           C  
ATOM   3673  CE3 TRP A 499      39.887   6.378  64.266  1.00 60.10           C  
ATOM   3674  CZ2 TRP A 499      41.685   5.348  62.278  1.00 59.73           C  
ATOM   3675  CZ3 TRP A 499      40.849   7.215  63.613  1.00 60.43           C  
ATOM   3676  CH2 TRP A 499      41.723   6.688  62.633  1.00 59.99           C  
ATOM   3677  N   ARG A 500      38.973   5.611  67.856  1.00 64.48           N  
ATOM   3678  CA  ARG A 500      39.901   6.634  68.402  1.00 65.81           C  
ATOM   3679  C   ARG A 500      40.509   6.267  69.763  1.00 66.43           C  
ATOM   3680  O   ARG A 500      41.730   6.379  69.942  1.00 66.75           O  
ATOM   3681  CB  ARG A 500      39.264   8.028  68.450  1.00 65.84           C  
ATOM   3682  CG  ARG A 500      39.772   8.964  67.356  1.00 67.11           C  
ATOM   3683  CD  ARG A 500      39.229  10.370  67.543  1.00 69.49           C  
ATOM   3684  NE  ARG A 500      38.865  10.978  66.259  1.00 71.22           N  
ATOM   3685  CZ  ARG A 500      37.911  11.895  66.088  1.00 70.48           C  
ATOM   3686  NH1 ARG A 500      37.198  12.341  67.124  1.00 68.48           N  
ATOM   3687  NH2 ARG A 500      37.668  12.359  64.866  1.00 69.41           N  
ATOM   3688  N   GLU A 501      39.654   5.825  70.694  1.00 67.04           N  
ATOM   3689  CA  GLU A 501      40.035   5.285  72.013  1.00 67.50           C  
ATOM   3690  C   GLU A 501      41.103   4.165  71.911  1.00 67.96           C  
ATOM   3691  O   GLU A 501      41.306   3.399  72.845  1.00 67.61           O  
ATOM   3692  CB  GLU A 501      38.755   4.798  72.745  1.00 67.42           C  
ATOM   3693  CG  GLU A 501      38.760   4.867  74.296  1.00 67.86           C  
ATOM   3694  CD  GLU A 501      37.427   5.345  74.885  1.00 67.62           C  
ATOM   3695  OE1 GLU A 501      36.637   4.509  75.370  1.00 66.67           O  
ATOM   3696  OE2 GLU A 501      37.165   6.569  74.855  1.00 67.07           O  
ATOM   3697  N   ALA A 502      41.781   4.084  70.763  1.00 68.98           N  
ATOM   3698  CA  ALA A 502      42.856   3.099  70.513  1.00 69.70           C  
ATOM   3699  C   ALA A 502      43.930   3.657  69.584  1.00 70.07           C  
ATOM   3700  O   ALA A 502      44.438   2.939  68.725  1.00 70.32           O  
ATOM   3701  CB  ALA A 502      42.287   1.786  69.938  1.00 69.35           C  
ATOM   3702  N   GLN A 503      44.259   4.939  69.750  1.00 70.59           N  
ATOM   3703  CA  GLN A 503      45.348   5.569  68.996  1.00 70.87           C  
ATOM   3704  C   GLN A 503      46.198   6.452  69.923  1.00 71.04           C  
ATOM   3705  O   GLN A 503      46.507   6.064  71.051  1.00 70.96           O  
ATOM   3706  CB  GLN A 503      44.815   6.384  67.792  1.00 71.10           C  
ATOM   3707  CG  GLN A 503      43.815   5.649  66.857  1.00 69.73           C  
ATOM   3708  CD  GLN A 503      44.467   4.849  65.715  1.00 68.24           C  
ATOM   3709  OE1 GLN A 503      45.693   4.779  65.587  1.00 66.34           O  
ATOM   3710  NE2 GLN A 503      43.628   4.237  64.883  1.00 65.75           N  
TER    3711      GLN A 503                                                      
ATOM   3712  N   LEU B  31     -25.771  41.557  67.465  1.00 52.35           N  
ATOM   3713  CA  LEU B  31     -24.982  40.942  66.351  1.00 52.82           C  
ATOM   3714  C   LEU B  31     -23.718  41.776  66.014  1.00 52.31           C  
ATOM   3715  O   LEU B  31     -23.834  42.887  65.486  1.00 52.36           O  
ATOM   3716  CB  LEU B  31     -25.867  40.755  65.110  1.00 53.70           C  
ATOM   3717  CG  LEU B  31     -25.742  39.475  64.251  1.00 54.32           C  
ATOM   3718  CD1 LEU B  31     -25.766  39.833  62.758  1.00 54.66           C  
ATOM   3719  CD2 LEU B  31     -24.489  38.693  64.576  1.00 54.27           C  
ATOM   3720  N   LEU B  32     -22.530  41.233  66.328  1.00 50.85           N  
ATOM   3721  CA  LEU B  32     -21.304  42.037  66.412  1.00 49.49           C  
ATOM   3722  C   LEU B  32     -20.038  41.347  65.882  1.00 48.66           C  
ATOM   3723  O   LEU B  32     -19.939  40.115  65.864  1.00 48.09           O  
ATOM   3724  CB  LEU B  32     -21.051  42.499  67.862  1.00 49.41           C  
ATOM   3725  CG  LEU B  32     -22.091  43.275  68.697  1.00 49.07           C  
ATOM   3726  CD1 LEU B  32     -21.957  42.926  70.200  1.00 46.20           C  
ATOM   3727  CD2 LEU B  32     -22.063  44.809  68.433  1.00 47.82           C  
ATOM   3728  N   SER B  33     -19.082  42.173  65.462  1.00 47.45           N  
ATOM   3729  CA  SER B  33     -17.753  41.735  65.071  1.00 47.03           C  
ATOM   3730  C   SER B  33     -16.966  41.007  66.190  1.00 46.72           C  
ATOM   3731  O   SER B  33     -16.977  41.410  67.359  1.00 46.49           O  
ATOM   3732  CB  SER B  33     -16.941  42.915  64.511  1.00 47.26           C  
ATOM   3733  OG  SER B  33     -17.385  43.273  63.213  1.00 46.53           O  
ATOM   3734  N   LEU B  34     -16.295  39.930  65.782  1.00 46.03           N  
ATOM   3735  CA  LEU B  34     -15.541  39.045  66.641  1.00 45.35           C  
ATOM   3736  C   LEU B  34     -14.376  39.759  67.309  1.00 44.90           C  
ATOM   3737  O   LEU B  34     -13.802  40.674  66.705  1.00 43.99           O  
ATOM   3738  CB  LEU B  34     -14.961  37.931  65.778  1.00 45.56           C  
ATOM   3739  CG  LEU B  34     -15.816  36.721  65.416  1.00 46.04           C  
ATOM   3740  CD1 LEU B  34     -15.420  36.146  64.053  1.00 47.15           C  
ATOM   3741  CD2 LEU B  34     -15.701  35.686  66.489  1.00 45.02           C  
ATOM   3742  N   PRO B  35     -14.015  39.338  68.555  1.00 44.39           N  
ATOM   3743  CA  PRO B  35     -12.776  39.797  69.186  1.00 43.95           C  
ATOM   3744  C   PRO B  35     -11.555  39.285  68.415  1.00 43.47           C  
ATOM   3745  O   PRO B  35     -11.501  38.118  68.010  1.00 43.56           O  
ATOM   3746  CB  PRO B  35     -12.835  39.195  70.603  1.00 43.73           C  
ATOM   3747  CG  PRO B  35     -14.242  38.890  70.829  1.00 43.74           C  
ATOM   3748  CD  PRO B  35     -14.796  38.504  69.482  1.00 44.46           C  
ATOM   3749  N   LEU B  36     -10.597  40.179  68.228  1.00 42.75           N  
ATOM   3750  CA  LEU B  36      -9.510  39.989  67.324  1.00 42.29           C  
ATOM   3751  C   LEU B  36      -8.278  39.993  68.186  1.00 42.16           C  
ATOM   3752  O   LEU B  36      -7.943  41.016  68.757  1.00 43.04           O  
ATOM   3753  CB  LEU B  36      -9.513  41.163  66.332  1.00 42.34           C  
ATOM   3754  CG  LEU B  36      -8.741  41.118  65.024  1.00 41.80           C  
ATOM   3755  CD1 LEU B  36      -8.628  39.691  64.578  1.00 42.45           C  
ATOM   3756  CD2 LEU B  36      -9.398  41.991  63.928  1.00 43.11           C  
ATOM   3757  N   VAL B  37      -7.624  38.845  68.306  1.00 41.83           N  
ATOM   3758  CA  VAL B  37      -6.434  38.675  69.170  1.00 41.43           C  
ATOM   3759  C   VAL B  37      -5.089  38.683  68.397  1.00 41.30           C  
ATOM   3760  O   VAL B  37      -4.020  38.312  68.926  1.00 41.20           O  
ATOM   3761  CB  VAL B  37      -6.542  37.363  70.010  1.00 41.16           C  
ATOM   3762  CG1 VAL B  37      -7.750  37.404  70.852  1.00 40.44           C  
ATOM   3763  CG2 VAL B  37      -6.592  36.128  69.111  1.00 40.46           C  
ATOM   3764  N   GLY B  38      -5.164  39.092  67.145  1.00 40.40           N  
ATOM   3765  CA  GLY B  38      -4.070  38.925  66.238  1.00 40.69           C  
ATOM   3766  C   GLY B  38      -4.501  39.021  64.784  1.00 40.78           C  
ATOM   3767  O   GLY B  38      -5.517  38.435  64.380  1.00 39.94           O  
ATOM   3768  N   SER B  39      -3.696  39.740  64.000  1.00 40.92           N  
ATOM   3769  CA  SER B  39      -4.014  40.022  62.617  1.00 41.46           C  
ATOM   3770  C   SER B  39      -2.734  40.207  61.833  1.00 41.66           C  
ATOM   3771  O   SER B  39      -1.852  40.924  62.268  1.00 41.90           O  
ATOM   3772  CB  SER B  39      -4.873  41.292  62.534  1.00 41.36           C  
ATOM   3773  OG  SER B  39      -5.427  41.476  61.249  1.00 40.75           O  
ATOM   3774  N   LEU B  40      -2.632  39.551  60.679  1.00 42.23           N  
ATOM   3775  CA  LEU B  40      -1.537  39.812  59.728  1.00 42.06           C  
ATOM   3776  C   LEU B  40      -2.133  40.097  58.397  1.00 41.86           C  
ATOM   3777  O   LEU B  40      -3.140  39.512  58.049  1.00 42.08           O  
ATOM   3778  CB  LEU B  40      -0.590  38.628  59.587  1.00 42.16           C  
ATOM   3779  CG  LEU B  40       0.184  38.160  60.812  1.00 42.01           C  
ATOM   3780  CD1 LEU B  40       1.078  37.007  60.397  1.00 43.53           C  
ATOM   3781  CD2 LEU B  40       0.974  39.316  61.385  1.00 42.77           C  
ATOM   3782  N   PRO B  41      -1.499  40.982  57.633  1.00 41.94           N  
ATOM   3783  CA  PRO B  41      -2.076  41.442  56.387  1.00 42.01           C  
ATOM   3784  C   PRO B  41      -1.913  40.458  55.235  1.00 42.23           C  
ATOM   3785  O   PRO B  41      -2.545  40.644  54.193  1.00 42.67           O  
ATOM   3786  CB  PRO B  41      -1.301  42.729  56.107  1.00 41.95           C  
ATOM   3787  CG  PRO B  41       0.010  42.494  56.707  1.00 41.63           C  
ATOM   3788  CD  PRO B  41      -0.206  41.625  57.910  1.00 41.61           C  
ATOM   3789  N   PHE B  42      -1.056  39.454  55.394  1.00 42.61           N  
ATOM   3790  CA  PHE B  42      -0.932  38.374  54.403  1.00 43.63           C  
ATOM   3791  C   PHE B  42      -0.619  37.002  55.043  1.00 43.94           C  
ATOM   3792  O   PHE B  42      -0.322  36.928  56.236  1.00 43.82           O  
ATOM   3793  CB  PHE B  42       0.055  38.736  53.267  1.00 43.75           C  
ATOM   3794  CG  PHE B  42       1.480  39.021  53.727  1.00 45.09           C  
ATOM   3795  CD1 PHE B  42       2.026  40.308  53.598  1.00 46.61           C  
ATOM   3796  CD2 PHE B  42       2.281  38.013  54.262  1.00 45.41           C  
ATOM   3797  CE1 PHE B  42       3.327  40.572  53.999  1.00 45.77           C  
ATOM   3798  CE2 PHE B  42       3.580  38.267  54.672  1.00 45.50           C  
ATOM   3799  CZ  PHE B  42       4.106  39.540  54.536  1.00 47.18           C  
ATOM   3800  N   LEU B  43      -0.711  35.928  54.252  1.00 44.40           N  
ATOM   3801  CA  LEU B  43      -0.282  34.592  54.696  1.00 45.02           C  
ATOM   3802  C   LEU B  43       1.238  34.464  54.941  1.00 45.77           C  
ATOM   3803  O   LEU B  43       2.066  34.794  54.069  1.00 45.49           O  
ATOM   3804  CB  LEU B  43      -0.727  33.483  53.740  1.00 44.38           C  
ATOM   3805  CG  LEU B  43      -2.163  32.988  53.576  1.00 45.26           C  
ATOM   3806  CD1 LEU B  43      -2.994  33.190  54.848  1.00 43.53           C  
ATOM   3807  CD2 LEU B  43      -2.872  33.564  52.303  1.00 44.48           C  
ATOM   3808  N   PRO B  44       1.611  33.962  56.136  1.00 46.68           N  
ATOM   3809  CA  PRO B  44       3.029  33.704  56.377  1.00 46.64           C  
ATOM   3810  C   PRO B  44       3.419  32.519  55.524  1.00 46.17           C  
ATOM   3811  O   PRO B  44       2.569  31.641  55.287  1.00 45.76           O  
ATOM   3812  CB  PRO B  44       3.075  33.338  57.871  1.00 47.03           C  
ATOM   3813  CG  PRO B  44       1.706  32.735  58.163  1.00 47.41           C  
ATOM   3814  CD  PRO B  44       0.752  33.509  57.256  1.00 46.73           C  
ATOM   3815  N   ARG B  45       4.671  32.511  55.065  1.00 45.55           N  
ATOM   3816  CA  ARG B  45       5.211  31.422  54.255  1.00 45.44           C  
ATOM   3817  C   ARG B  45       4.436  31.200  52.956  1.00 44.87           C  
ATOM   3818  O   ARG B  45       4.209  30.062  52.561  1.00 44.97           O  
ATOM   3819  CB  ARG B  45       5.253  30.113  55.057  1.00 45.61           C  
ATOM   3820  CG  ARG B  45       6.117  30.147  56.303  1.00 47.34           C  
ATOM   3821  CD  ARG B  45       7.596  29.927  55.980  1.00 50.85           C  
ATOM   3822  NE  ARG B  45       8.432  29.768  57.188  1.00 52.97           N  
ATOM   3823  CZ  ARG B  45       9.027  30.757  57.870  1.00 52.25           C  
ATOM   3824  NH1 ARG B  45       8.895  32.025  57.515  1.00 52.06           N  
ATOM   3825  NH2 ARG B  45       9.761  30.477  58.932  1.00 53.21           N  
ATOM   3826  N   HIS B  46       4.013  32.279  52.306  1.00 44.18           N  
ATOM   3827  CA  HIS B  46       3.248  32.165  51.053  1.00 43.74           C  
ATOM   3828  C   HIS B  46       3.714  33.258  50.121  1.00 42.23           C  
ATOM   3829  O   HIS B  46       3.487  34.430  50.396  1.00 42.97           O  
ATOM   3830  CB  HIS B  46       1.741  32.276  51.324  1.00 44.12           C  
ATOM   3831  CG  HIS B  46       0.879  32.158  50.101  1.00 46.67           C  
ATOM   3832  ND1 HIS B  46      -0.048  33.119  49.752  1.00 49.47           N  
ATOM   3833  CD2 HIS B  46       0.777  31.183  49.165  1.00 47.38           C  
ATOM   3834  CE1 HIS B  46      -0.672  32.752  48.647  1.00 48.29           C  
ATOM   3835  NE2 HIS B  46      -0.193  31.579  48.275  1.00 48.72           N  
ATOM   3836  N   GLY B  47       4.386  32.889  49.035  1.00 40.26           N  
ATOM   3837  CA  GLY B  47       5.081  33.886  48.219  1.00 37.99           C  
ATOM   3838  C   GLY B  47       6.360  34.363  48.929  1.00 36.45           C  
ATOM   3839  O   GLY B  47       6.701  33.903  50.012  1.00 36.16           O  
ATOM   3840  N   HIS B  48       7.086  35.281  48.319  1.00 34.67           N  
ATOM   3841  CA  HIS B  48       8.302  35.762  48.933  1.00 32.36           C  
ATOM   3842  C   HIS B  48       7.988  37.024  49.714  1.00 31.48           C  
ATOM   3843  O   HIS B  48       7.284  37.896  49.230  1.00 31.17           O  
ATOM   3844  CB  HIS B  48       9.363  36.011  47.850  1.00 32.37           C  
ATOM   3845  CG  HIS B  48       9.842  34.761  47.169  1.00 28.89           C  
ATOM   3846  ND1 HIS B  48      10.624  34.789  46.035  1.00 26.22           N  
ATOM   3847  CD2 HIS B  48       9.647  33.451  47.462  1.00 26.17           C  
ATOM   3848  CE1 HIS B  48      10.917  33.551  45.681  1.00 24.99           C  
ATOM   3849  NE2 HIS B  48      10.325  32.723  46.522  1.00 25.80           N  
ATOM   3850  N   MET B  49       8.490  37.093  50.939  1.00 30.83           N  
ATOM   3851  CA  MET B  49       8.237  38.207  51.843  1.00 30.28           C  
ATOM   3852  C   MET B  49       8.513  39.557  51.209  1.00 29.12           C  
ATOM   3853  O   MET B  49       7.680  40.464  51.316  1.00 29.44           O  
ATOM   3854  CB  MET B  49       9.063  38.067  53.111  1.00 30.61           C  
ATOM   3855  CG  MET B  49       8.543  37.001  54.038  1.00 34.81           C  
ATOM   3856  SD  MET B  49       7.407  37.564  55.294  1.00 40.94           S  
ATOM   3857  CE  MET B  49       8.567  38.460  56.348  1.00 36.76           C  
ATOM   3858  N   HIS B  50       9.656  39.673  50.533  1.00 27.33           N  
ATOM   3859  CA  HIS B  50      10.065  40.912  49.914  1.00 26.12           C  
ATOM   3860  C   HIS B  50       9.056  41.435  48.893  1.00 25.07           C  
ATOM   3861  O   HIS B  50       8.750  42.620  48.831  1.00 24.03           O  
ATOM   3862  CB  HIS B  50      11.505  40.843  49.380  1.00 26.93           C  
ATOM   3863  CG  HIS B  50      11.794  39.703  48.436  1.00 28.25           C  
ATOM   3864  ND1 HIS B  50      11.493  39.749  47.088  1.00 29.21           N  
ATOM   3865  CD2 HIS B  50      12.442  38.530  48.632  1.00 27.29           C  
ATOM   3866  CE1 HIS B  50      11.900  38.637  46.504  1.00 28.14           C  
ATOM   3867  NE2 HIS B  50      12.489  37.885  47.418  1.00 28.78           N  
ATOM   3868  N   ASN B  51       8.485  40.505  48.149  1.00 24.94           N  
ATOM   3869  CA  ASN B  51       7.361  40.798  47.311  1.00 23.27           C  
ATOM   3870  C   ASN B  51       6.089  41.127  48.060  1.00 22.67           C  
ATOM   3871  O   ASN B  51       5.438  42.136  47.738  1.00 22.09           O  
ATOM   3872  CB  ASN B  51       7.131  39.721  46.252  1.00 22.92           C  
ATOM   3873  CG  ASN B  51       6.319  40.257  45.098  1.00 21.77           C  
ATOM   3874  OD1 ASN B  51       6.576  41.381  44.648  1.00 22.03           O  
ATOM   3875  ND2 ASN B  51       5.282  39.531  44.684  1.00 16.67           N  
ATOM   3876  N   ASN B  52       5.736  40.294  49.050  1.00 22.87           N  
ATOM   3877  CA  ASN B  52       4.501  40.504  49.863  1.00 21.73           C  
ATOM   3878  C   ASN B  52       4.509  41.911  50.444  1.00 21.10           C  
ATOM   3879  O   ASN B  52       3.508  42.596  50.455  1.00 20.39           O  
ATOM   3880  CB  ASN B  52       4.358  39.496  51.001  1.00 22.07           C  
ATOM   3881  CG  ASN B  52       4.161  38.052  50.551  1.00 23.69           C  
ATOM   3882  OD1 ASN B  52       3.510  37.766  49.570  1.00 28.81           O  
ATOM   3883  ND2 ASN B  52       4.685  37.133  51.327  1.00 24.30           N  
ATOM   3884  N   PHE B  53       5.675  42.334  50.924  1.00 21.66           N  
ATOM   3885  CA  PHE B  53       5.824  43.620  51.584  1.00 21.07           C  
ATOM   3886  C   PHE B  53       5.671  44.769  50.628  1.00 20.69           C  
ATOM   3887  O   PHE B  53       5.039  45.759  50.953  1.00 20.91           O  
ATOM   3888  CB  PHE B  53       7.161  43.713  52.281  1.00 20.90           C  
ATOM   3889  CG  PHE B  53       7.197  43.108  53.657  1.00 20.91           C  
ATOM   3890  CD1 PHE B  53       6.109  43.197  54.523  1.00 22.14           C  
ATOM   3891  CD2 PHE B  53       8.380  42.515  54.134  1.00 18.97           C  
ATOM   3892  CE1 PHE B  53       6.158  42.638  55.825  1.00 16.99           C  
ATOM   3893  CE2 PHE B  53       8.443  41.971  55.392  1.00 15.76           C  
ATOM   3894  CZ  PHE B  53       7.336  42.021  56.237  1.00 19.08           C  
ATOM   3895  N   PHE B  54       6.279  44.635  49.457  1.00 21.69           N  
ATOM   3896  CA  PHE B  54       6.112  45.528  48.309  1.00 21.97           C  
ATOM   3897  C   PHE B  54       4.634  45.664  47.893  1.00 22.44           C  
ATOM   3898  O   PHE B  54       4.128  46.744  47.791  1.00 21.74           O  
ATOM   3899  CB  PHE B  54       6.989  44.992  47.155  1.00 22.58           C  
ATOM   3900  CG  PHE B  54       7.008  45.850  45.912  1.00 22.84           C  
ATOM   3901  CD1 PHE B  54       6.935  47.250  45.986  1.00 21.95           C  
ATOM   3902  CD2 PHE B  54       7.121  45.248  44.654  1.00 25.57           C  
ATOM   3903  CE1 PHE B  54       6.955  48.020  44.871  1.00 21.73           C  
ATOM   3904  CE2 PHE B  54       7.138  46.030  43.477  1.00 23.49           C  
ATOM   3905  CZ  PHE B  54       7.067  47.406  43.587  1.00 23.53           C  
ATOM   3906  N   LYS B  55       3.954  44.550  47.679  1.00 24.28           N  
ATOM   3907  CA  LYS B  55       2.545  44.536  47.359  1.00 26.26           C  
ATOM   3908  C   LYS B  55       1.643  45.357  48.291  1.00 27.54           C  
ATOM   3909  O   LYS B  55       0.663  45.965  47.796  1.00 28.43           O  
ATOM   3910  CB  LYS B  55       2.031  43.091  47.263  1.00 26.67           C  
ATOM   3911  CG  LYS B  55       2.222  42.380  45.890  1.00 30.73           C  
ATOM   3912  CD  LYS B  55       1.904  40.889  45.993  1.00 35.98           C  
ATOM   3913  CE  LYS B  55       0.443  40.643  46.359  1.00 38.79           C  
ATOM   3914  NZ  LYS B  55       0.266  39.230  46.651  1.00 39.12           N  
ATOM   3915  N   LEU B  56       1.934  45.353  49.607  1.00 27.77           N  
ATOM   3916  CA  LEU B  56       1.140  46.084  50.601  1.00 29.12           C  
ATOM   3917  C   LEU B  56       1.363  47.568  50.570  1.00 30.42           C  
ATOM   3918  O   LEU B  56       0.641  48.313  51.206  1.00 30.73           O  
ATOM   3919  CB  LEU B  56       1.396  45.636  52.033  1.00 28.47           C  
ATOM   3920  CG  LEU B  56       1.026  44.222  52.349  1.00 32.59           C  
ATOM   3921  CD1 LEU B  56       1.704  43.899  53.576  1.00 31.74           C  
ATOM   3922  CD2 LEU B  56      -0.528  43.955  52.360  1.00 29.13           C  
ATOM   3923  N   GLN B  57       2.368  48.009  49.831  1.00 32.61           N  
ATOM   3924  CA  GLN B  57       2.570  49.432  49.594  1.00 33.47           C  
ATOM   3925  C   GLN B  57       1.472  50.062  48.754  1.00 34.73           C  
ATOM   3926  O   GLN B  57       1.211  51.232  48.922  1.00 34.35           O  
ATOM   3927  CB  GLN B  57       3.907  49.681  48.942  1.00 32.74           C  
ATOM   3928  CG  GLN B  57       5.064  49.392  49.830  1.00 31.23           C  
ATOM   3929  CD  GLN B  57       6.412  49.521  49.092  1.00 29.67           C  
ATOM   3930  OE1 GLN B  57       7.200  48.590  49.082  1.00 31.25           O  
ATOM   3931  NE2 GLN B  57       6.670  50.669  48.495  1.00 24.62           N  
ATOM   3932  N   LYS B  58       0.841  49.297  47.852  1.00 37.12           N  
ATOM   3933  CA  LYS B  58      -0.278  49.818  47.037  1.00 39.10           C  
ATOM   3934  C   LYS B  58      -1.288  50.433  48.001  1.00 39.86           C  
ATOM   3935  O   LYS B  58      -1.737  51.580  47.823  1.00 40.07           O  
ATOM   3936  CB  LYS B  58      -0.984  48.706  46.259  1.00 39.62           C  
ATOM   3937  CG  LYS B  58      -0.668  48.585  44.756  1.00 41.28           C  
ATOM   3938  CD  LYS B  58      -1.037  47.172  44.259  1.00 42.90           C  
ATOM   3939  CE  LYS B  58       0.155  46.165  44.443  1.00 44.43           C  
ATOM   3940  NZ  LYS B  58      -0.183  44.710  44.204  1.00 42.88           N  
ATOM   3941  N   LYS B  59      -1.551  49.672  49.067  1.00 40.13           N  
ATOM   3942  CA  LYS B  59      -2.580  49.932  50.071  1.00 39.81           C  
ATOM   3943  C   LYS B  59      -2.126  50.844  51.229  1.00 39.14           C  
ATOM   3944  O   LYS B  59      -2.839  51.777  51.594  1.00 38.51           O  
ATOM   3945  CB  LYS B  59      -3.057  48.569  50.588  1.00 40.25           C  
ATOM   3946  CG  LYS B  59      -4.347  48.528  51.370  1.00 42.23           C  
ATOM   3947  CD  LYS B  59      -4.386  47.240  52.232  1.00 44.91           C  
ATOM   3948  CE  LYS B  59      -5.697  47.082  53.017  1.00 46.34           C  
ATOM   3949  NZ  LYS B  59      -6.842  46.877  52.103  1.00 46.08           N  
ATOM   3950  N   TYR B  60      -0.940  50.587  51.787  1.00 39.09           N  
ATOM   3951  CA  TYR B  60      -0.513  51.201  53.070  1.00 38.60           C  
ATOM   3952  C   TYR B  60       0.562  52.300  53.006  1.00 38.23           C  
ATOM   3953  O   TYR B  60       0.974  52.836  54.052  1.00 37.94           O  
ATOM   3954  CB  TYR B  60      -0.058  50.107  54.041  1.00 39.19           C  
ATOM   3955  CG  TYR B  60      -1.131  49.120  54.505  1.00 38.78           C  
ATOM   3956  CD1 TYR B  60      -2.332  49.568  55.027  1.00 38.91           C  
ATOM   3957  CD2 TYR B  60      -0.901  47.733  54.474  1.00 38.86           C  
ATOM   3958  CE1 TYR B  60      -3.320  48.663  55.458  1.00 42.43           C  
ATOM   3959  CE2 TYR B  60      -1.869  46.803  54.916  1.00 40.14           C  
ATOM   3960  CZ  TYR B  60      -3.091  47.277  55.419  1.00 43.37           C  
ATOM   3961  OH  TYR B  60      -4.097  46.420  55.879  1.00 42.06           O  
ATOM   3962  N   GLY B  61       0.981  52.641  51.780  1.00 37.54           N  
ATOM   3963  CA  GLY B  61       2.025  53.624  51.513  1.00 36.69           C  
ATOM   3964  C   GLY B  61       3.394  52.962  51.552  1.00 36.63           C  
ATOM   3965  O   GLY B  61       3.502  51.780  51.817  1.00 36.98           O  
ATOM   3966  N   PRO B  62       4.469  53.717  51.324  1.00 36.66           N  
ATOM   3967  CA  PRO B  62       5.760  53.013  51.272  1.00 36.34           C  
ATOM   3968  C   PRO B  62       6.450  52.740  52.633  1.00 35.47           C  
ATOM   3969  O   PRO B  62       7.555  52.200  52.670  1.00 35.06           O  
ATOM   3970  CB  PRO B  62       6.619  53.944  50.382  1.00 36.73           C  
ATOM   3971  CG  PRO B  62       5.860  55.281  50.296  1.00 36.05           C  
ATOM   3972  CD  PRO B  62       4.631  55.173  51.145  1.00 36.59           C  
ATOM   3973  N   ILE B  63       5.808  53.124  53.732  1.00 35.12           N  
ATOM   3974  CA  ILE B  63       6.347  52.881  55.073  1.00 34.91           C  
ATOM   3975  C   ILE B  63       5.228  52.540  56.019  1.00 34.54           C  
ATOM   3976  O   ILE B  63       4.182  53.174  55.973  1.00 36.00           O  
ATOM   3977  CB  ILE B  63       7.137  54.074  55.642  1.00 34.97           C  
ATOM   3978  CG1 ILE B  63       7.951  53.617  56.851  1.00 34.96           C  
ATOM   3979  CG2 ILE B  63       6.197  55.227  56.025  1.00 35.40           C  
ATOM   3980  CD1 ILE B  63       8.971  54.592  57.313  1.00 34.84           C  
ATOM   3981  N   TYR B  64       5.474  51.546  56.867  1.00 33.62           N  
ATOM   3982  CA  TYR B  64       4.501  50.946  57.744  1.00 32.45           C  
ATOM   3983  C   TYR B  64       5.162  49.910  58.683  1.00 32.72           C  
ATOM   3984  O   TYR B  64       6.353  49.648  58.605  1.00 32.13           O  
ATOM   3985  CB  TYR B  64       3.394  50.294  56.927  1.00 32.18           C  
ATOM   3986  CG  TYR B  64       3.861  49.187  56.047  1.00 29.94           C  
ATOM   3987  CD1 TYR B  64       4.078  47.927  56.566  1.00 28.29           C  
ATOM   3988  CD2 TYR B  64       4.074  49.388  54.684  1.00 29.85           C  
ATOM   3989  CE1 TYR B  64       4.505  46.899  55.784  1.00 29.03           C  
ATOM   3990  CE2 TYR B  64       4.495  48.354  53.878  1.00 28.31           C  
ATOM   3991  CZ  TYR B  64       4.719  47.115  54.437  1.00 27.65           C  
ATOM   3992  OH  TYR B  64       5.155  46.071  53.699  1.00 26.42           O  
ATOM   3993  N   SER B  65       4.389  49.325  59.584  1.00 33.20           N  
ATOM   3994  CA  SER B  65       4.997  48.570  60.661  1.00 34.45           C  
ATOM   3995  C   SER B  65       4.174  47.381  61.096  1.00 35.41           C  
ATOM   3996  O   SER B  65       2.992  47.280  60.779  1.00 35.97           O  
ATOM   3997  CB  SER B  65       5.280  49.487  61.848  1.00 33.69           C  
ATOM   3998  OG  SER B  65       4.084  49.952  62.419  1.00 34.43           O  
ATOM   3999  N   VAL B  66       4.827  46.471  61.807  1.00 36.97           N  
ATOM   4000  CA  VAL B  66       4.216  45.245  62.336  1.00 38.07           C  
ATOM   4001  C   VAL B  66       4.639  45.113  63.835  1.00 38.73           C  
ATOM   4002  O   VAL B  66       5.688  45.630  64.244  1.00 38.04           O  
ATOM   4003  CB  VAL B  66       4.632  44.005  61.478  1.00 37.60           C  
ATOM   4004  CG1 VAL B  66       3.973  42.773  61.972  1.00 39.12           C  
ATOM   4005  CG2 VAL B  66       4.279  44.169  59.979  1.00 38.51           C  
ATOM   4006  N   ARG B  67       3.799  44.465  64.646  1.00 40.53           N  
ATOM   4007  CA  ARG B  67       4.108  44.137  66.060  1.00 42.48           C  
ATOM   4008  C   ARG B  67       4.099  42.631  66.364  1.00 43.09           C  
ATOM   4009  O   ARG B  67       3.077  41.955  66.195  1.00 42.71           O  
ATOM   4010  CB  ARG B  67       3.177  44.862  67.028  1.00 42.70           C  
ATOM   4011  CG  ARG B  67       3.886  45.388  68.298  1.00 46.78           C  
ATOM   4012  CD  ARG B  67       2.916  45.641  69.516  1.00 50.98           C  
ATOM   4013  NE  ARG B  67       2.835  44.508  70.459  1.00 51.80           N  
ATOM   4014  CZ  ARG B  67       1.941  44.387  71.451  1.00 51.92           C
[truncated: 940,249 more chars]
