# Supplementary material for: Fully automated virtual screening pipeline of FDA-approved drugs using Caver Web
Source: Comput Struct Biotechnol J. 2022 Nov 17;20:6512–8. doi: 10.1016/j.csbj.2022.11.031 (PMC9705369; doi:10.1016/j.csbj.2022.11.031)
Supplement: Supplementary data 1 [file mmc1.zip › supplementary_data/pymol/session.pml]

load receptor.pdb, receptor
hide everything, receptor
show cartoon, receptor
select hem, resn HEM
show sticks, hem
color cyan, hem
color atomic, hem
load tunnel.pdb, tunnel
hide lines, tunnel
alter tunnel, vdw=b
rebuild tunnel
show spheres, tunnel
select bt, resi 202
show sticks, bt
color red, bt
load ZINC000000490791.pdbqt, ZINC000000490791
load ZINC000000537755.pdbqt, ZINC000000537755
load ZINC000000538650.pdbqt, ZINC000000538650
load ZINC000001844627.pdbqt, ZINC000001844627
load ZINC000003782599.pdbqt, ZINC000003782599
load ZINC000003797541.pdbqt, ZINC000003797541
load ZINC000003812889.pdbqt, ZINC000003812889
load ZINC000003813047.pdbqt, ZINC000003813047
load ZINC000003814422.pdbqt, ZINC000003814422
load ZINC000003860869.pdbqt, ZINC000003860869
load ZINC000003873362.pdbqt, ZINC000003873362
load ZINC000003873364.pdbqt, ZINC000003873364
load ZINC000003873366.pdbqt, ZINC000003873366
load ZINC000003875332.pdbqt, ZINC000003875332
load ZINC000003875334.pdbqt, ZINC000003875334
load ZINC000003875383.pdbqt, ZINC000003875383
load ZINC000003875387.pdbqt, ZINC000003875387
load ZINC000003875484.pdbqt, ZINC000003875484
load ZINC000003875993.pdbqt, ZINC000003875993
load ZINC000003876080.pdbqt, ZINC000003876080
load ZINC000003881345.pdbqt, ZINC000003881345
load ZINC000003881640.pdbqt, ZINC000003881640
load ZINC000003882036.pdbqt, ZINC000003882036
load ZINC000003914809.pdbqt, ZINC000003914809
load ZINC000003932831.pdbqt, ZINC000003932831
load ZINC000003945984.pdbqt, ZINC000003945984
load ZINC000003977777.pdbqt, ZINC000003977777
load ZINC000003977981.pdbqt, ZINC000003977981
load ZINC000003983936.pdbqt, ZINC000003983936
load ZINC000004097376.pdbqt, ZINC000004097376
load ZINC000004097438.pdbqt, ZINC000004097438
load ZINC000004097468.pdbqt, ZINC000004097468
load ZINC000004212854.pdbqt, ZINC000004212854
load ZINC000004212939.pdbqt, ZINC000004212939
load ZINC000004213057.pdbqt, ZINC000004213057
load ZINC000004213353.pdbqt, ZINC000004213353
load ZINC000004215173.pdbqt, ZINC000004215173
load ZINC000004217252.pdbqt, ZINC000004217252
load ZINC000004428527.pdbqt, ZINC000004428527
load ZINC000004629876.pdbqt, ZINC000004629876
load ZINC000004654818.pdbqt, ZINC000004654818
load ZINC000005167249.pdbqt, ZINC000005167249
load ZINC000005434436.pdbqt, ZINC000005434436
load ZINC000014164617.pdbqt, ZINC000014164617
load ZINC000077269418.pdbqt, ZINC000077269418
load ZINC000077269421.pdbqt, ZINC000077269421
load ZINC000083294652.pdbqt, ZINC000083294652
load ZINC000100089496.pdbqt, ZINC000100089496
load ZINC000118913164.pdbqt, ZINC000118913164
load ZINC000150374443.pdbqt, ZINC000150374443
