# Supplementary material for: Fully automated virtual screening pipeline of FDA-approved drugs using Caver Web
Source: Comput Struct Biotechnol J. 2022 Nov 17;20:6512–8. doi: 10.1016/j.csbj.2022.11.031 (PMC9705369; doi:10.1016/j.csbj.2022.11.031)
Supplement: Supplementary data 1 [file mmc1.zip › supplementary_data/pymol/tunnel.pdb]

ATOM      1  H   FIL T   2      26.463  -7.242  35.677        1.12              
ATOM      2  H   FIL T   2      26.204  -6.828  35.570        1.58              
CONECT    1    2
ATOM      3  H   FIL T   2      25.944  -6.414  35.464        2.06              
CONECT    2    3
ATOM      4  H   FIL T   2      25.887  -6.208  35.060        2.36              
CONECT    3    4
ATOM      5  H   FIL T   2      26.058  -6.027  34.633        2.54              
CONECT    4    5
ATOM      6  H   FIL T   2      26.370  -5.819  34.325        2.62              
CONECT    5    6
ATOM      7  H   FIL T   2      26.639  -5.507  34.041        2.71              
CONECT    6    7
ATOM      8  H   FIL T   2      26.584  -5.102  33.840        2.80              
CONECT    7    8
ATOM      9  H   FIL T   2      26.417  -4.663  33.668        2.93              
CONECT    8    9
ATOM     10  H   FIL T   2      26.350  -4.288  33.360        3.01              
CONECT    9   10
ATOM     11  H   FIL T   2      26.380  -3.878  33.138        3.04              
CONECT   10   11
ATOM     12  H   FIL T   2      26.502  -3.395  33.092        2.98              
CONECT   11   12
ATOM     13  H   FIL T   2      26.628  -2.915  33.035        2.99              
CONECT   12   13
ATOM     14  H   FIL T   2      26.682  -2.419  32.999        2.99              
CONECT   13   14
ATOM     15  H   FIL T   2      26.734  -1.923  32.964        3.04              
CONECT   14   15
ATOM     16  H   FIL T   2      26.840  -1.639  32.738        3.10              
CONECT   15   16
ATOM     17  H   FIL T   2      26.884  -1.272  32.401        3.12              
CONECT   16   17
ATOM     18  H   FIL T   2      26.930  -0.913  32.060        3.20              
CONECT   17   18
ATOM     19  H   FIL T   2      27.053  -0.747  31.618        3.30              
CONECT   18   19
ATOM     20  H   FIL T   2      27.279  -0.576  31.219        3.23              
CONECT   19   20
ATOM     21  H   FIL T   2      27.489  -0.305  30.856        3.16              
CONECT   20   21
ATOM     22  H   FIL T   2      27.697  -0.028  30.495        3.14              
CONECT   21   22
ATOM     23  H   FIL T   2      27.940   0.196  30.137        3.15              
CONECT   22   23
ATOM     24  H   FIL T   2      28.270   0.269  29.769        3.15              
CONECT   23   24
ATOM     25  H   FIL T   2      28.582   0.498  29.568        3.09              
CONECT   24   25
ATOM     26  H   FIL T   2      28.780   0.937  29.706        2.90              
CONECT   25   26
ATOM     27  H   FIL T   2      28.976   1.378  29.834        2.76              
CONECT   26   27
ATOM     28  H   FIL T   2      29.170   1.820  29.963        2.66              
CONECT   27   28
ATOM     29  H   FIL T   2      29.364   2.262  30.094        2.63              
CONECT   28   29
ATOM     30  H   FIL T   2      29.559   2.704  30.224        2.66              
CONECT   29   30
ATOM     31  H   FIL T   2      29.992   2.854  30.299        2.50              
CONECT   30   31
ATOM     32  H   FIL T   2      30.484   2.925  30.358        2.34              
CONECT   31   32
ATOM     33  H   FIL T   2      30.975   2.995  30.417        2.23              
CONECT   32   33
ATOM     34  H   FIL T   2      31.463   3.080  30.466        2.19              
CONECT   33   34
ATOM     35  H   FIL T   2      31.923   3.211  30.576        2.13              
CONECT   34   35
ATOM     36  H   FIL T   2      32.382   3.311  30.747        2.13              
CONECT   35   36
ATOM     37  H   FIL T   2      32.840   3.408  30.923        2.19              
CONECT   36   37
ATOM     38  H   FIL T   2      33.287   3.527  31.095        2.29              
CONECT   37   38
ATOM     39  H   FIL T   2      33.630   3.847  31.184        2.27              
CONECT   38   39
ATOM     40  H   FIL T   2      34.036   3.919  30.960        2.16              
CONECT   39   40
ATOM     41  H   FIL T   2      34.492   3.938  30.755        2.05              
CONECT   40   41
ATOM     42  H   FIL T   2      34.947   3.952  30.552        2.01              
CONECT   41   42
ATOM     43  H   FIL T   2      35.392   4.014  30.399        2.00              
CONECT   42   43
ATOM     44  H   FIL T   2      35.787   4.282  30.548        1.84              
CONECT   43   44
ATOM     45  H   FIL T   2      36.173   4.555  30.709        1.74              
CONECT   44   45
ATOM     46  H   FIL T   2      36.560   4.829  30.870        1.72              
CONECT   45   46
ATOM     47  H   FIL T   2      36.946   5.102  31.031        1.77              
CONECT   46   47
ATOM     48  H   FIL T   2      37.392   5.108  31.167        1.76              
CONECT   47   48
ATOM     49  H   FIL T   2      37.872   5.012  31.259        1.73              
CONECT   48   49
ATOM     50  H   FIL T   2      38.361   4.926  31.323        1.75              
CONECT   49   50
ATOM     51  H   FIL T   2      38.855   4.876  31.317        1.79              
CONECT   50   51
ATOM     52  H   FIL T   2      39.345   4.837  31.285        1.85              
CONECT   51   52
ATOM     53  H   FIL T   2      39.697   4.653  31.423        1.75              
CONECT   52   53
ATOM     54  H   FIL T   2      40.026   4.727  31.692        1.65              
CONECT   53   54
ATOM     55  H   FIL T   2      40.391   4.862  32.006        1.60              
CONECT   54   55
ATOM     56  H   FIL T   2      40.755   4.997  32.321        1.63              
CONECT   55   56
ATOM     57  H   FIL T   2      41.083   4.905  32.685        1.58              
CONECT   56   57
ATOM     58  H   FIL T   2      41.410   4.836  33.024        1.58              
CONECT   57   58
ATOM     59  H   FIL T   2      41.872   5.001  32.931        1.59              
CONECT   58   59
ATOM     60  H   FIL T   2      42.288   5.182  32.778        1.66              
CONECT   59   60
ATOM     61  H   FIL T   2      42.744   5.364  32.866        1.75              
CONECT   60   61
