# Supplementary material for: Fully automated virtual screening pipeline of FDA-approved drugs using Caver Web
Source: Comput Struct Biotechnol J. 2022 Nov 17;20:6512–8. doi: 10.1016/j.csbj.2022.11.031 (PMC9705369; doi:10.1016/j.csbj.2022.11.031)
Supplement: Supplementary data 1 [file mmc1.zip › supplementary_data/pymol/ZINC000000490791.pdbqt]

MODEL 1
REMARK CAVERDOCK RESULT:      18.8      0.000      0.000
REMARK CAVERDOCK CONSTRAINTS:       0.0      0.0      0.0      0.0
REMARK CAVERDOCK TUNNEL: 0     18.8      1.7      1.5
REMARK  3 active torsions:
REMARK  status: ('A' for Active; 'I' for Inactive)
REMARK    1  A    between atoms: C2_2  and  C3_3 
REMARK    2  A    between atoms: C3_3  and  O5_5 
REMARK    3  A    between atoms: O5_5  and  C6_6 
ROOT
ATOM      1  C6  ZIN A   1      46.049   7.497  32.401  0.00  0.00     0.140 C 
ATOM      2  C8  ZIN A   1      46.681   6.205  31.828  0.00  0.00     0.034 C 
ATOM      3  C9  ZIN A   1      45.531   5.167  31.714  0.00  0.00     0.008 C 
ATOM      4  C10 ZIN A   1      44.281   6.050  31.623  0.00  0.00     0.001 C 
ATOM      5  C12 ZIN A   1      42.973   5.385  32.013  0.00  0.00    -0.004 C 
ATOM      6  C14 ZIN A   1      42.659   4.250  31.033  0.00  0.00     0.010 C 
ATOM      7  C15 ZIN A   1      41.377   3.544  31.480  0.00  0.00     0.035 C 
ATOM      8  C16 ZIN A   1      40.268   4.575  31.598  0.00  0.00    -0.068 C 
ATOM      9  C17 ZIN A   1      39.099   4.297  31.019  0.00  0.00     0.053 C 
ATOM     10  C18 ZIN A   1      37.988   5.248  31.116  0.00  0.00     0.149 C 
ATOM     11  O19 ZIN A   1      37.067   5.238  30.325  0.00  0.00    -0.293 OA
ATOM     12  C20 ZIN A   1      38.048   6.247  32.256  0.00  0.00     0.084 C 
ATOM     13  C21 ZIN A   1      39.439   6.879  32.236  0.00  0.00     0.022 C 
ATOM     14  C22 ZIN A   1      40.534   5.834  32.364  0.00  0.00    -0.016 C 
ATOM     15  C23 ZIN A   1      40.670   5.470  33.843  0.00  0.00     0.020 C 
ATOM     16  C24 ZIN A   1      41.871   6.451  31.935  0.00  0.00     0.002 C 
ATOM     17  C26 ZIN A   1      42.169   7.659  32.818  0.00  0.00     0.007 C 
ATOM     18  C27 ZIN A   1      43.555   8.251  32.521  0.00  0.00     0.012 C 
ATOM     19  C28 ZIN A   1      44.591   7.147  32.679  0.00  0.00    -0.013 C 
ATOM     20  C29 ZIN A   1      44.462   6.510  34.064  0.00  0.00     0.018 C 
ENDROOT
BRANCH   1  21
ATOM     21  O5  ZIN A   1      46.717   7.882  33.631  0.00  0.00    -0.315 OA
BRANCH  21  22
ATOM     22  C3  ZIN A   1      47.293   9.095  33.658  0.00  0.00     0.258 C 
ATOM     23  O4  ZIN A   1      47.016   9.914  32.814  0.00  0.00    -0.265 OA
BRANCH  22  24
ATOM     24  C2  ZIN A   1      48.285   9.434  34.741  0.00  0.00     0.106 C 
ATOM     25  C1  ZIN A   1      48.995   8.159  35.199  0.00  0.00     0.015 C 
ENDBRANCH  22  24
ENDBRANCH  21  22
ENDBRANCH   1  21
TORSDOF 3
ENDMDL
MODEL 2
REMARK CAVERDOCK RESULT:      19.0      0.000      0.000
REMARK CAVERDOCK CONSTRAINTS:       0.0      0.0      0.0      0.0
REMARK CAVERDOCK TUNNEL: 1     19.0      1.8      2.1
REMARK  3 active torsions:
REMARK  status: ('A' for Active; 'I' for Inactive)
REMARK    1  A    between atoms: C2_2  and  C3_3 
REMARK    2  A    between atoms: C3_3  and  O5_5 
REMARK    3  A    between atoms: O5_5  and  C6_6 
ROOT
ATOM      1  C6  ZIN A   1      46.000   7.241  32.211  0.00  0.00     0.140 C 
ATOM      2  C8  ZIN A   1      46.541   5.938  31.575  0.00  0.00     0.034 C 
ATOM      3  C9  ZIN A   1      45.337   4.961  31.483  0.00  0.00     0.008 C 
ATOM      4  C10 ZIN A   1      44.131   5.906  31.473  0.00  0.00     0.001 C 
ATOM      5  C12 ZIN A   1      42.809   5.292  31.902  0.00  0.00    -0.004 C 
ATOM      6  C14 ZIN A   1      42.397   4.205  30.906  0.00  0.00     0.010 C 
ATOM      7  C15 ZIN A   1      41.102   3.548  31.389  0.00  0.00     0.035 C 
ATOM      8  C16 ZIN A   1      40.052   4.626  31.586  0.00  0.00    -0.068 C 
ATOM      9  C17 ZIN A   1      38.847   4.423  31.052  0.00  0.00     0.053 C 
ATOM     10  C18 ZIN A   1      37.789   5.423  31.226  0.00  0.00     0.149 C 
ATOM     11  O19 ZIN A   1      36.835   5.481  30.477  0.00  0.00    -0.293 OA
ATOM     12  C20 ZIN A   1      37.948   6.383  32.389  0.00  0.00     0.084 C 
ATOM     13  C21 ZIN A   1      39.366   6.948  32.325  0.00  0.00     0.022 C 
ATOM     14  C22 ZIN A   1      40.412   5.848  32.374  0.00  0.00    -0.016 C 
ATOM     15  C23 ZIN A   1      40.595   5.432  33.835  0.00  0.00     0.020 C 
ATOM     16  C24 ZIN A   1      41.759   6.412  31.904  0.00  0.00     0.002 C 
ATOM     17  C26 ZIN A   1      42.154   7.577  32.806  0.00  0.00     0.007 C 
ATOM     18  C27 ZIN A   1      43.554   8.111  32.465  0.00  0.00     0.012 C 
ATOM     19  C28 ZIN A   1      44.539   6.954  32.545  0.00  0.00    -0.013 C 
ATOM     20  C29 ZIN A   1      44.440   6.282  33.916  0.00  0.00     0.018 C 
ENDROOT
BRANCH   1  21
ATOM     21  O5  ZIN A   1      46.739   7.556  33.420  0.00  0.00    -0.315 OA
BRANCH  21  22
ATOM     22  C3  ZIN A   1      46.975   8.854  33.670  0.00  0.00     0.258 C 
ATOM     23  O4  ZIN A   1      46.213   9.483  34.366  0.00  0.00    -0.265 OA
BRANCH  22  24
ATOM     24  C2  ZIN A   1      48.190   9.526  33.083  0.00  0.00     0.106 C 
ATOM     25  C1  ZIN A   1      49.214   9.783  34.190  0.00  0.00     0.015 C 
ENDBRANCH  22  24
ENDBRANCH  21  22
ENDBRANCH   1  21
TORSDOF 3
ENDMDL
MODEL 3
REMARK CAVERDOCK RESULT:      19.1      0.000      0.000
REMARK CAVERDOCK CONSTRAINTS:       0.0      0.0      0.0      0.0
REMARK CAVERDOCK TUNNEL: 2     19.1      1.8      3.1
REMARK  3 active torsions:
REMARK  status: ('A' for Active; 'I' for Inactive)
REMARK    1  A    between atoms: C2_2  and  C3_3 
REMARK    2  A    between atoms: C3_3  and  O5_5 
REMARK    3  A    between atoms: O5_5  and  C6_6 
ROOT
ATOM      1  C6  ZIN A   1      45.735   7.146  32.379  0.00  0.00     0.140 C 
ATOM      2  C8  ZIN A   1      46.299   5.837  31.775  0.00  0.00     0.034 C 
ATOM      3  C9  ZIN A   1      45.096   4.865  31.634  0.00  0.00     0.008 C 
ATOM      4  C10 ZIN A   1      43.895   5.814  31.564  0.00  0.00     0.001 C 
ATOM      5  C12 ZIN A   1      42.553   5.209  31.936  0.00  0.00    -0.004 C 
ATOM      6  C14 ZIN A   1      42.182   4.118  30.928  0.00  0.00     0.010 C 
ATOM      7  C15 ZIN A   1      40.863   3.469  31.356  0.00  0.00     0.035 C 
ATOM      8  C16 ZIN A   1      39.810   4.553  31.499  0.00  0.00    -0.068 C 
ATOM      9  C17 ZIN A   1      38.630   4.352  30.913  0.00  0.00     0.053 C 
ATOM     10  C18 ZIN A   1      37.569   5.358  31.032  0.00  0.00     0.149 C 
ATOM     11  O19 ZIN A   1      36.651   5.415  30.241  0.00  0.00    -0.293 OA
ATOM     12  C20 ZIN A   1      37.680   6.323  32.197  0.00  0.00     0.084 C 
ATOM     13  C21 ZIN A   1      39.102   6.881  32.193  0.00  0.00     0.022 C 
ATOM     14  C22 ZIN A   1      40.140   5.777  32.296  0.00  0.00    -0.016 C 
ATOM     15  C23 ZIN A   1      40.254   5.370  33.766  0.00  0.00     0.020 C 
ATOM     16  C24 ZIN A   1      41.509   6.333  31.884  0.00  0.00     0.002 C 
ATOM     17  C26 ZIN A   1      41.868   7.501  32.797  0.00  0.00     0.007 C 
ATOM     18  C27 ZIN A   1      43.284   8.028  32.517  0.00  0.00     0.012 C 
ATOM     19  C28 ZIN A   1      44.260   6.867  32.647  0.00  0.00    -0.013 C 
ATOM     20  C29 ZIN A   1      44.095   6.203  34.016  0.00  0.00     0.018 C 
ENDROOT
BRANCH   1  21
ATOM     21  O5  ZIN A   1      46.420   7.465  33.618  0.00  0.00    -0.315 OA
BRANCH  21  22
ATOM     22  C3  ZIN A   1      47.336   8.445  33.574  0.00  0.00     0.258 C 
ATOM     23  O4  ZIN A   1      47.010   9.563  33.250  0.00  0.00    -0.265 OA
BRANCH  22  24
ATOM     24  C2  ZIN A   1      48.772   8.152  33.929  0.00  0.00     0.106 C 
ATOM     25  C1  ZIN A   1      49.494   9.461  34.253  0.00  0.00     0.015 C 
ENDBRANCH  22  24
ENDBRANCH  21  22
ENDBRANCH   1  21
TORSDOF 3
ENDMDL
MODEL 4
REMARK CAVERDOCK RESULT:      19.1      0.000      0.000
REMARK CAVERDOCK CONSTRAINTS:       0.1      0.0      0.0      0.0
REMARK CAVERDOCK TUNNEL: 3     19.1      1.9      4.8
REMARK  3 active torsions:
REMARK  status: ('A' for Active; 'I' for Inactive)
REMARK    1  A    between atoms: C2_2  and  C3_3 
REMARK    2  A    between atoms: C3_3  and  O5_5 
REMARK    3  A    between atoms: O5_5  and  C6_6 
ROOT
ATOM      1  C6  ZIN A   1      45.599   7.048  32.212  0.00  0.00     0.140 C 
ATOM      2  C8  ZIN A   1      46.111   5.690  31.673  0.00  0.00     0.034 C 
ATOM      3  C9  ZIN A   1      44.874   4.754  31.594  0.00  0.00     0.008 C 
ATOM      4  C10 ZIN A   1      43.706   5.740  31.484  0.00  0.00     0.001 C 
ATOM      5  C12 ZIN A   1      42.348   5.202  31.900  0.00  0.00    -0.004 C 
ATOM      6  C14 ZIN A   1      41.928   4.073  30.954  0.00  0.00     0.010 C 
ATOM      7  C15 ZIN A   1      40.592   3.494  31.427  0.00  0.00     0.035 C 
ATOM      8  C16 ZIN A   1      39.579   4.621  31.522  0.00  0.00    -0.068 C 
ATOM      9  C17 ZIN A   1      38.386   4.430  30.957  0.00  0.00     0.053 C 
ATOM     10  C18 ZIN A   1      37.362   5.477  31.033  0.00  0.00     0.149 C 
ATOM     11  O19 ZIN A   1      36.438   5.525  30.248  0.00  0.00    -0.293 OA
ATOM     12  C20 ZIN A   1      37.519   6.498  32.144  0.00  0.00     0.084 C 
ATOM     13  C21 ZIN A   1      38.959   7.005  32.099  0.00  0.00     0.022 C 
ATOM     14  C22 ZIN A   1      39.959   5.873  32.251  0.00  0.00    -0.016 C 
ATOM     15  C23 ZIN A   1      40.075   5.539  33.739  0.00  0.00     0.020 C 
ATOM     16  C24 ZIN A   1      41.342   6.358  31.797  0.00  0.00     0.002 C 
ATOM     17  C26 ZIN A   1      41.751   7.559  32.645  0.00  0.00     0.007 C 
ATOM     18  C27 ZIN A   1      43.181   8.020  32.324  0.00  0.00     0.012 C 
ATOM     19  C28 ZIN A   1      44.118   6.834  32.507  0.00  0.00    -0.013 C 
ATOM     20  C29 ZIN A   1      43.945   6.250  33.911  0.00  0.00     0.018 C 
ENDROOT
BRANCH   1  21
ATOM     21  O5  ZIN A   1      46.308   7.407  33.427  0.00  0.00    -0.315 OA
BRANCH  21  22
ATOM     22  C3  ZIN A   1      47.017   8.546  33.404  0.00  0.00     0.258 C 
ATOM     23  O4  ZIN A   1      47.871   8.710  32.566  0.00  0.00    -0.265 OA
BRANCH  22  24
ATOM     24  C2  ZIN A   1      46.746   9.622  34.426  0.00  0.00     0.106 C 
ATOM     25  C1  ZIN A   1      45.411  10.299  34.111  0.00  0.00     0.015 C 
ENDBRANCH  22  24
ENDBRANCH  21  22
ENDBRANCH   1  21
TORSDOF 3
ENDMDL
MODEL 5
REMARK CAVERDOCK RESULT:      19.5      0.000      0.000
REMARK CAVERDOCK CONSTRAINTS:       0.2      0.0      0.0      0.0
REMARK CAVERDOCK TUNNEL: 4     19.5      1.9      5.7
REMARK  3 active torsions:
REMARK  status: ('A' for Active; 'I' for Inactive)
REMARK    1  A    between atoms: C2_2  and  C3_3 
REMARK    2  A    between atoms: C3_3  and  O5_5 
REMARK    3  A    between atoms: O5_5  and  C6_6 
ROOT
ATOM      1  C6  ZIN A   1      45.506   7.115  32.142  0.00  0.00     0.140 C 
ATOM      2  C8  ZIN A   1      46.071   5.854  31.444  0.00  0.00     0.034 C 
ATOM      3  C9  ZIN A   1      44.880   4.869  31.286  0.00  0.00     0.008 C 
ATOM      4  C10 ZIN A   1      43.662   5.798  31.312  0.00  0.00     0.001 C 
ATOM      5  C12 ZIN A   1      42.343   5.147  31.692  0.00  0.00    -0.004 C 
ATOM      6  C14 ZIN A   1      41.956   4.110  30.634  0.00  0.00     0.010 C 
ATOM      7  C15 ZIN A   1      40.664   3.413  31.066  0.00  0.00     0.035 C 
ATOM      8  C16 ZIN A   1      39.598   4.467  31.308  0.00  0.00    -0.068 C 
ATOM      9  C17 ZIN A   1      38.402   4.278  30.750  0.00  0.00     0.053 C 
ATOM     10  C18 ZIN A   1      37.330   5.255  30.963  0.00  0.00     0.149 C 
ATOM     11  O19 ZIN A   1      36.384   5.342  30.207  0.00  0.00    -0.293 OA
ATOM     12  C20 ZIN A   1      37.464   6.153  32.178  0.00  0.00     0.084 C 
ATOM     13  C21 ZIN A   1      38.876   6.737  32.161  0.00  0.00     0.022 C 
ATOM     14  C22 ZIN A   1      39.934   5.649  32.164  0.00  0.00    -0.016 C 
ATOM     15  C23 ZIN A   1      40.105   5.158  33.603  0.00  0.00     0.020 C 
ATOM     16  C24 ZIN A   1      41.279   6.253  31.740  0.00  0.00     0.002 C 
ATOM     17  C26 ZIN A   1      41.650   7.373  32.708  0.00  0.00     0.007 C 
ATOM     18  C27 ZIN A   1      43.046   7.941  32.412  0.00  0.00     0.012 C 
ATOM     19  C28 ZIN A   1      44.045   6.792  32.442  0.00  0.00    -0.013 C 
ATOM     20  C29 ZIN A   1      43.938   6.048  33.774  0.00  0.00     0.018 C 
ENDROOT
BRANCH   1  21
ATOM     21  O5  ZIN A   1      46.227   7.373  33.375  0.00  0.00    -0.315 OA
BRANCH  21  22
ATOM     22  C3  ZIN A   1      46.599   8.642  33.609  0.00  0.00     0.258 C 
ATOM     23  O4  ZIN A   1      47.553   9.108  33.031  0.00  0.00    -0.265 OA
BRANCH  22  24
ATOM     24  C2  ZIN A   1      45.828   9.485  34.592  0.00  0.00     0.106 C 
ATOM     25  C1  ZIN A   1      46.693  10.664  35.041  0.00  0.00     0.015 C 
ENDBRANCH  22  24
ENDBRANCH  21  22
ENDBRANCH   1  21
TORSDOF 3
ENDMDL
MODEL 6
REMARK CAVERDOCK RESULT:      20.1      0.000      0.000
REMARK CAVERDOCK CONSTRAINTS:       0.3      0.0      0.0      0.0
REMARK CAVERDOCK TUNNEL: 5     20.1      1.8     6.10
REMARK  3 active torsions:
REMARK  status: ('A' for Active; 'I' for Inactive)
REMARK    1  A    between atoms: C2_2  and  C3_3 
REMARK    2  A    between atoms: C3_3  and  O5_5 
REMARK    3  A    between atoms: O5_5  and  C6_6 
ROOT
ATOM      1  C6  ZIN A   1      45.291   6.955  32.179  0.00  0.00     0.140 C 
ATOM      2  C8  ZIN A   1      45.814   5.622  31.591  0.00  0.00     0.034 C 
ATOM      3  C9  ZIN A   1      44.580   4.690  31.452  0.00  0.00     0.008 C 
ATOM      4  C10 ZIN A   1      43.412   5.679  31.365  0.00  0.00     0.001 C 
ATOM      5  C12 ZIN A   1      42.048   5.122  31.735  0.00  0.00    -0.004 C 
ATOM      6  C14 ZIN A   1      41.646   4.035  30.735  0.00  0.00     0.010 C 
ATOM      7  C15 ZIN A   1      40.304   3.435  31.160  0.00  0.00     0.035 C 
ATOM      8  C16 ZIN A   1      39.287   4.555  31.287  0.00  0.00    -0.068 C 
ATOM      9  C17 ZIN A   1      38.104   4.388  30.695  0.00  0.00     0.053 C 
ATOM     10  C18 ZIN A   1      37.078   5.430  30.798  0.00  0.00     0.149 C 
ATOM     11  O19 ZIN A   1      36.167   5.512  30.001  0.00  0.00    -0.293 OA
ATOM     12  C20 ZIN A   1      37.214   6.402  31.955  0.00  0.00     0.084 C 
ATOM     13  C21 ZIN A   1      38.654   6.912  31.955  0.00  0.00     0.022 C 
ATOM     14  C22 ZIN A   1      39.653   5.775  32.075  0.00  0.00    -0.016 C 
ATOM     15  C23 ZIN A   1      39.745   5.377  33.549  0.00  0.00     0.020 C 
ATOM     16  C24 ZIN A   1      41.043   6.281  31.666  0.00  0.00     0.002 C 
ATOM     17  C26 ZIN A   1      41.436   7.445  32.571  0.00  0.00     0.007 C 
ATOM     18  C27 ZIN A   1      42.870   7.920  32.294  0.00  0.00     0.012 C 
ATOM     19  C28 ZIN A   1      43.805   6.728  32.441  0.00  0.00    -0.013 C 
ATOM     20  C29 ZIN A   1      43.610   6.083  33.815  0.00  0.00     0.018 C 
ENDROOT
BRANCH   1  21
ATOM     21  O5  ZIN A   1      45.979   7.262  33.420  0.00  0.00    -0.315 OA
BRANCH  21  22
ATOM     22  C3  ZIN A   1      47.072   8.037  33.336  0.00  0.00     0.258 C 
ATOM     23  O4  ZIN A   1      48.088   7.713  33.904  0.00  0.00    -0.265 OA
BRANCH  22  24
ATOM     24  C2  ZIN A   1      47.032   9.311  32.531  0.00  0.00     0.106 C 
ATOM     25  C1  ZIN A   1      48.251  10.170  32.876  0.00  0.00     0.015 C 
ENDBRANCH  22  24
ENDBRANCH  21  22
ENDBRANCH   1  21
TORSDOF 3
ENDMDL
MODEL 7
REMARK CAVERDOCK RESULT:      20.5      0.000      0.000
REMARK CAVERDOCK CONSTRAINTS:       0.0      0.0      0.0      0.0
REMARK CAVERDOCK TUNNEL: 6     20.5      1.8     7.10
REMARK  3 active torsions:
REMARK  status: ('A' for Active; 'I' for Inactive)
REMARK    1  A    between atoms: C2_2  and  C3_3 
REMARK    2  A    between atoms: C3_3  and  O5_5 
REMARK    3  A    between atoms: O5_5  and  C6_6 
ROOT
ATOM      1  C6  ZIN A   1      45.105   6.822  32.338  0.00  0.00     0.140 C 
ATOM      2  C8  ZIN A   1      45.637   5.480  31.779  0.00  0.00     0.034 C 
ATOM      3  C9  ZIN A   1      44.399   4.561  31.594  0.00  0.00     0.008 C 
ATOM      4  C10 ZIN A   1      43.247   5.562  31.454  0.00  0.00     0.001 C 
ATOM      5  C12 ZIN A   1      41.863   5.023  31.769  0.00  0.00    -0.004 C 
ATOM      6  C14 ZIN A   1      41.490   3.934  30.759  0.00  0.00     0.010 C 
ATOM      7  C15 ZIN A   1      40.124   3.352  31.132  0.00  0.00     0.035 C 
ATOM      8  C16 ZIN A   1      39.116   4.484  31.210  0.00  0.00    -0.068 C 
ATOM      9  C17 ZIN A   1      37.957   4.326  30.570  0.00  0.00     0.053 C 
ATOM     10  C18 ZIN A   1      36.939   5.381  30.625  0.00  0.00     0.149 C 
ATOM     11  O19 ZIN A   1      36.063   5.467  29.790  0.00  0.00    -0.293 OA
ATOM     12  C20 ZIN A   1      37.038   6.358  31.781  0.00  0.00     0.084 C 
ATOM     13  C21 ZIN A   1      38.483   6.852  31.838  0.00  0.00     0.022 C 
ATOM     14  C22 ZIN A   1      39.463   5.704  32.005  0.00  0.00    -0.016 C 
ATOM     15  C23 ZIN A   1      39.489   5.315  33.484  0.00  0.00     0.020 C 
ATOM     16  C24 ZIN A   1      40.874   6.192  31.652  0.00  0.00     0.002 C 
ATOM     17  C26 ZIN A   1      41.242   7.357  32.566  0.00  0.00     0.007 C 
ATOM     18  C27 ZIN A   1      42.693   7.815  32.346  0.00  0.00     0.012 C 
ATOM     19  C28 ZIN A   1      43.607   6.613  32.539  0.00  0.00    -0.013 C 
ATOM     20  C29 ZIN A   1      43.348   5.979  33.907  0.00  0.00     0.018 C 
ENDROOT
BRANCH   1  21
ATOM     21  O5  ZIN A   1      45.744   7.129  33.605  0.00  0.00    -0.315 OA
BRANCH  21  22
ATOM     22  C3  ZIN A   1      45.992   8.423  33.865  0.00  0.00     0.258 C 
ATOM     23  O4  ZIN A   1      47.011   8.935  33.465  0.00  0.00    -0.265 OA
BRANCH  22  24
ATOM     24  C2  ZIN A   1      44.999   9.236  34.656  0.00  0.00     0.106 C 
ATOM     25  C1  ZIN A   1      45.720  10.406  35.328  0.00  0.00     0.015 C 
ENDBRANCH  22  24
ENDBRANCH  21  22
ENDBRANCH   1  21
TORSDOF 3
ENDMDL
MODEL 8
REMARK CAVERDOCK RESULT:      22.1      0.000      0.000
REMARK CAVERDOCK CONSTRAINTS:       0.7      0.0      0.0      0.0
REMARK CAVERDOCK TUNNEL: 7     22.1      1.8      8.7
REMARK  3 active torsions:
REMARK  status: ('A' for Active; 'I' for Inactive)
REMARK    1  A    between atoms: C2_2  and  C3_3 
REMARK    2  A    between atoms: C3_3  and  O5_5 
REMARK    3  A    between atoms: O5_5  and  C6_6 
ROOT
ATOM      1  C6  ZIN A   1      37.988   4.647  31.285  0.00  0.00     0.140 C 
ATOM      2  C8  ZIN A   1      38.523   3.242  30.914  0.00  0.00     0.034 C 
ATOM      3  C9  ZIN A   1      40.071   3.359  30.873  0.00  0.00     0.008 C 
ATOM      4  C10 ZIN A   1      40.348   4.561  31.782  0.00  0.00     0.001 C 
ATOM      5  C12 ZIN A   1      41.678   5.260  31.565  0.00  0.00    -0.004 C 
ATOM      6  C14 ZIN A   1      42.825   4.305  31.907  0.00  0.00     0.010 C 
ATOM      7  C15 ZIN A   1      44.158   4.999  31.616  0.00  0.00     0.035 C 
ATOM      8  C16 ZIN A   1      44.204   6.309  32.382  0.00  0.00    -0.068 C 
ATOM      9  C17 ZIN A   1      45.300   6.573  33.094  0.00  0.00     0.053 C 
ATOM     10  C18 ZIN A   1      45.406   7.831  33.840  0.00  0.00     0.149 C 
ATOM     11  O19 ZIN A   1      46.171   7.958  34.774  0.00  0.00    -0.293 OA
ATOM     12  C20 ZIN A   1      44.510   8.966  33.383  0.00  0.00     0.084 C 
ATOM     13  C21 ZIN A   1      43.093   8.408  33.257  0.00  0.00     0.022 C 
ATOM     14  C22 ZIN A   1      43.034   7.239  32.289  0.00  0.00    -0.016 C 
ATOM     15  C23 ZIN A   1      42.987   7.803  30.868  0.00  0.00     0.020 C 
ATOM     16  C24 ZIN A   1      41.722   6.474  32.505  0.00  0.00     0.002 C 
ATOM     17  C26 ZIN A   1      40.548   7.423  32.282  0.00  0.00     0.007 C 
ATOM     18  C27 ZIN A   1      39.201   6.689  32.362  0.00  0.00     0.012 C 
ATOM     19  C28 ZIN A   1      39.220   5.543  31.361  0.00  0.00    -0.013 C 
ATOM     20  C29 ZIN A   1      39.563   6.078  29.969  0.00  0.00     0.018 C 
ENDROOT
BRANCH   1  21
ATOM     21  O5  ZIN A   1      37.079   5.126  30.259  0.00  0.00    -0.315 OA
BRANCH  21  22
ATOM     22  C3  ZIN A   1      35.774   4.863  30.430  0.00  0.00     0.258 C 
ATOM     23  O4  ZIN A   1      35.125   4.408  29.518  0.00  0.00    -0.265 OA
BRANCH  22  24
ATOM     24  C2  ZIN A   1      35.118   5.136  31.760  0.00  0.00     0.106 C 
ATOM     25  C1  ZIN A   1      33.900   4.225  31.923  0.00  0.00     0.015 C 
ENDBRANCH  22  24
ENDBRANCH  21  22
ENDBRANCH   1  21
TORSDOF 3
ENDMDL
MODEL 9
REMARK CAVERDOCK RESULT:      22.7      0.000      0.000
REMARK CAVERDOCK CONSTRAINTS:       0.0      0.0      0.0      0.0
REMARK CAVERDOCK TUNNEL: 8     22.7      1.8     9.10
REMARK  3 active torsions:
REMARK  status: ('A' for Active; 'I' for Inactive)
REMARK    1  A    between atoms: C2_2  and  C3_3 
REMARK    2  A    between atoms: C3_3  and  O5_5 
REMARK    3  A    between atoms: O5_5  and  C6_6 
ROOT
ATOM      1  C6  ZIN A   1      37.806   4.668  31.382  0.00  0.00     0.140 C 
ATOM      2  C8  ZIN A   1      38.308   3.280  30.914  0.00  0.00     0.034 C 
ATOM      3  C9  ZIN A   1      39.853   3.387  30.803  0.00  0.00     0.008 C 
ATOM      4  C10 ZIN A   1      40.186   4.538  31.759  0.00  0.00     0.001 C 
ATOM      5  C12 ZIN A   1      41.512   5.236  31.513  0.00  0.00    -0.004 C 
ATOM      6  C14 ZIN A   1      42.664   4.256  31.750  0.00  0.00     0.010 C 
ATOM      7  C15 ZIN A   1      43.988   4.953  31.430  0.00  0.00     0.035 C 
ATOM      8  C16 ZIN A   1      44.085   6.221  32.259  0.00  0.00    -0.068 C 
ATOM      9  C17 ZIN A   1      45.217   6.438  32.930  0.00  0.00     0.053 C 
ATOM     10  C18 ZIN A   1      45.372   7.655  33.733  0.00  0.00     0.149 C 
ATOM     11  O19 ZIN A   1      46.182   7.727  34.634  0.00  0.00    -0.293 OA
ATOM     12  C20 ZIN A   1      44.467   8.819  33.380  0.00  0.00     0.084 C 
ATOM     13  C21 ZIN A   1      43.040   8.280  33.295  0.00  0.00     0.022 C 
ATOM     14  C22 ZIN A   1      42.921   7.164  32.272  0.00  0.00    -0.016 C 
ATOM     15  C23 ZIN A   1      42.812   7.801  30.886  0.00  0.00     0.020 C 
ATOM     16  C24 ZIN A   1      41.614   6.399  32.512  0.00  0.00     0.002 C 
ATOM     17  C26 ZIN A   1      40.441   7.368  32.395  0.00  0.00     0.007 C 
ATOM     18  C27 ZIN A   1      39.091   6.642  32.503  0.00  0.00     0.012 C 
ATOM     19  C28 ZIN A   1      39.049   5.549  31.444  0.00  0.00    -0.013 C 
ATOM     20  C29 ZIN A   1      39.330   6.153  30.067  0.00  0.00     0.018 C 
ENDROOT
BRANCH   1  21
ATOM     21  O5  ZIN A   1      36.854   5.208  30.428  0.00  0.00    -0.315 OA
BRANCH  21  22
ATOM     22  C3  ZIN A   1      35.670   4.583  30.329  0.00  0.00     0.258 C 
ATOM     23  O4  ZIN A   1      35.492   3.760  29.462  0.00  0.00    -0.265 OA
BRANCH  22  24
ATOM     24  C2  ZIN A   1      34.562   4.908  31.299  0.00  0.00     0.106 C 
ATOM     25  C1  ZIN A   1      33.354   4.016  31.010  0.00  0.00     0.015 C 
ENDBRANCH  22  24
ENDBRANCH  21  22
ENDBRANCH   1  21
TORSDOF 3
ENDMDL
MODEL 10
REMARK CAVERDOCK RESULT:      23.4      0.000      0.000
REMARK CAVERDOCK CONSTRAINTS:       0.0      0.0      0.0      0.0
REMARK CAVERDOCK TUNNEL: 9     23.4      1.7     10.7
REMARK  3 active torsions:
REMARK  status: ('A' for Active; 'I' for Inactive)
REMARK    1  A    between atoms: C2_2  and  C3_3 
REMARK    2  A    between atoms: C3_3  and  O5_5 
REMARK    3  A    between atoms: O5_5  and  C6_6 
ROOT
ATOM      1  C6  ZIN A   1      44.394   6.726  32.042  0.00  0.00     0.140 C 
ATOM      2  C8  ZIN A   1      44.974   5.380  31.543  0.00  0.00     0.034 C 
ATOM      3  C9  ZIN A   1      43.768   4.412  31.390  0.00  0.00     0.008 C 
ATOM      4  C10 ZIN A   1      42.585   5.368  31.202  0.00  0.00     0.001 C 
ATOM      5  C12 ZIN A   1      41.217   4.797  31.533  0.00  0.00    -0.004 C 
ATOM      6  C14 ZIN A   1      40.887   3.654  30.568  0.00  0.00     0.010 C 
ATOM      7  C15 ZIN A   1      39.539   3.043  30.958  0.00  0.00     0.035 C 
ATOM      8  C16 ZIN A   1      38.494   4.143  30.984  0.00  0.00    -0.068 C 
ATOM      9  C17 ZIN A   1      37.344   3.920  30.345  0.00  0.00     0.053 C 
ATOM     10  C18 ZIN A   1      36.292   4.942  30.351  0.00  0.00     0.149 C 
ATOM     11  O19 ZIN A   1      35.418   4.964  29.508  0.00  0.00    -0.293 OA
ATOM     12  C20 ZIN A   1      36.351   5.969  31.465  0.00  0.00     0.084 C 
ATOM     13  C21 ZIN A   1      37.778   6.513  31.509  0.00  0.00     0.022 C 
ATOM     14  C22 ZIN A   1      38.795   5.407  31.729  0.00  0.00    -0.016 C 
ATOM     15  C23 ZIN A   1      38.824   5.081  33.223  0.00  0.00     0.020 C 
ATOM     16  C24 ZIN A   1      40.191   5.926  31.362  0.00  0.00     0.002 C 
ATOM     17  C26 ZIN A   1      40.515   7.140  32.228  0.00  0.00     0.007 C 
ATOM     18  C27 ZIN A   1      41.950   7.636  31.996  0.00  0.00     0.012 C 
ATOM     19  C28 ZIN A   1      42.903   6.475  32.244  0.00  0.00    -0.013 C 
ATOM     20  C29 ZIN A   1      42.656   5.891  33.636  0.00  0.00     0.018 C 
ENDROOT
BRANCH   1  21
ATOM     21  O5  ZIN A   1      45.015   7.106  33.298  0.00  0.00    -0.315 OA
BRANCH  21  22
ATOM     22  C3  ZIN A   1      45.350   8.398  33.445  0.00  0.00     0.258 C 
ATOM     23  O4  ZIN A   1      44.891   9.230  32.698  0.00  0.00    -0.265 OA
BRANCH  22  24
ATOM     24  C2  ZIN A   1      46.297   8.810  34.544  0.00  0.00     0.106 C 
ATOM     25  C1  ZIN A   1      45.576   9.752  35.511  0.00  0.00     0.015 C 
ENDBRANCH  22  24
ENDBRANCH  21  22
ENDBRANCH   1  21
TORSDOF 3
ENDMDL
MODEL 11
REMARK CAVERDOCK RESULT:      24.1      0.000      0.000
REMARK CAVERDOCK CONSTRAINTS:       0.1      0.0      0.0      0.0
REMARK CAVERDOCK TUNNEL: 10     24.1      1.7     11.1
REMARK  3 active torsions:
REMARK  status: ('A' for Active; 'I' for Inactive)
REMARK    1  A    between atoms: C2_2  and  C3_3 
REMARK    2  A    between atoms: C3_3  and  O5_5 
REMARK    3  A    between atoms: O5_5  and  C6_6 
ROOT
ATOM      1  C6  ZIN A   1      37.488   5.211  30.774  0.00  0.00     0.140 C 
ATOM      2  C8  ZIN A   1      37.133   6.713  30.892  0.00  0.00     0.034 C 
ATOM      3  C9  ZIN A   1      38.400   7.421  31.445  0.00  0.00     0.008 C 
ATOM      4  C10 ZIN A   1      39.529   6.470  31.035  0.00  0.00     0.001 C 
ATOM      5  C12 ZIN A   1      40.812   6.584  31.840  0.00  0.00    -0.004 C 
ATOM      6  C14 ZIN A   1      41.437   7.965  31.624  0.00  0.00     0.010 C 
ATOM      7  C15 ZIN A   1      42.688   8.091  32.495  0.00  0.00     0.035 C 
ATOM      8  C16 ZIN A   1      43.624   6.940  32.173  0.00  0.00    -0.068 C 
ATOM      9  C17 ZIN A   1      44.905   7.229  31.940  0.00  0.00     0.053 C 
ATOM     10  C18 ZIN A   1      45.857   6.155  31.641  0.00  0.00     0.149 C 
ATOM     11  O19 ZIN A   1      46.904   6.371  31.065  0.00  0.00    -0.293 OA
ATOM     12  C20 ZIN A   1      45.467   4.759  32.088  0.00  0.00     0.084 C 
ATOM     13  C21 ZIN A   1      44.038   4.508  31.607  0.00  0.00     0.022 C 
ATOM     14  C22 ZIN A   1      43.072   5.548  32.147  0.00  0.00    -0.016 C 
ATOM     15  C23 ZIN A   1      42.707   5.156  33.580  0.00  0.00     0.020 C 
ATOM     16  C24 ZIN A   1      41.774   5.500  31.332  0.00  0.00     0.002 C 
ATOM     17  C26 ZIN A   1      41.175   4.101  31.429  0.00  0.00     0.007 C 
ATOM     18  C27 ZIN A   1      39.807   4.018  30.733  0.00  0.00     0.012 C 
ATOM     19  C28 ZIN A   1      38.900   5.082  31.336  0.00  0.00    -0.013 C 
ATOM     20  C29 ZIN A   1      38.844   4.915  32.855  0.00  0.00     0.018 C 
ENDROOT
BRANCH   1  21
ATOM     21  O5  ZIN A   1      36.561   4.411  31.554  0.00  0.00    -0.315 OA
BRANCH  21  22
ATOM     22  C3  ZIN A   1      35.416   4.046  30.955  0.00  0.00     0.258 C 
ATOM     23  O4  ZIN A   1      35.446   3.337  29.977  0.00  0.00    -0.265 OA
BRANCH  22  24
ATOM     24  C2  ZIN A   1      34.094   4.520  31.503  0.00  0.00     0.106 C 
ATOM     25  C1  ZIN A   1      33.155   3.325  31.672  0.00  0.00     0.015 C 
ENDBRANCH  22  24
ENDBRANCH  21  22
ENDBRANCH   1  21
TORSDOF 3
ENDMDL
MODEL 12
REMARK CAVERDOCK RESULT:      23.4      0.000      0.000
REMARK CAVERDOCK CONSTRAINTS:       0.1      0.0      0.0      0.0
REMARK CAVERDOCK TUNNEL: 11     23.4      1.8     12.1
REMARK  3 active torsions:
REMARK  status: ('A' for Active; 'I' for Inactive)
REMARK    1  A    between atoms: C2_2  and  C3_3 
REMARK    2  A    between atoms: C3_3  and  O5_5 
REMARK    3  A    between atoms: O5_5  and  C6_6 
ROOT
ATOM      1  C6  ZIN A   1      43.791   5.162  32.265  0.00  0.00     0.140 C 
ATOM      2  C8  ZIN A   1      43.769   5.532  33.768  0.00  0.00     0.034 C 
ATOM      3  C9  ZIN A   1      42.304   5.927  34.101  0.00  0.00     0.008 C 
ATOM      4  C10 ZIN A   1      41.499   5.199  33.019  0.00  0.00     0.001 C 
ATOM      5  C12 ZIN A   1      40.118   5.761  32.734  0.00  0.00    -0.004 C 
ATOM      6  C14 ZIN A   1      39.233   5.610  33.975  0.00  0.00     0.010 C 
ATOM      7  C15 ZIN A   1      37.868   6.244  33.697  0.00  0.00     0.035 C 
ATOM      8  C16 ZIN A   1      37.282   5.612  32.447  0.00  0.00    -0.068 C 
ATOM      9  C17 ZIN A   1      36.020   5.186  32.502  0.00  0.00     0.053 C 
ATOM     10  C18 ZIN A   1      35.397   4.582  31.319  0.00  0.00     0.149 C 
ATOM     11  O19 ZIN A   1      34.429   3.855  31.408  0.00  0.00    -0.293 OA
ATOM     12  C20 ZIN A   1      36.025   4.915  29.980  0.00  0.00     0.084 C 
ATOM     13  C21 ZIN A   1      37.529   4.677  30.109  0.00  0.00     0.022 C 
ATOM     14  C22 ZIN A   1      38.137   5.513  31.221  0.00  0.00    -0.016 C 
ATOM     15  C23 ZIN A   1      38.360   6.928  30.683  0.00  0.00     0.020 C 
ATOM     16  C24 ZIN A   1      39.519   4.952  31.575  0.00  0.00     0.002 C 
ATOM     17  C26 ZIN A   1      40.403   4.980  30.331  0.00  0.00     0.007 C 
ATOM     18  C27 ZIN A   1      41.842   4.544  30.646  0.00  0.00     0.012 C 
ATOM     19  C28 ZIN A   1      42.378   5.433  31.759  0.00  0.00    -0.013 C 
ATOM     20  C29 ZIN A   1      42.239   6.903  31.361  0.00  0.00     0.018 C 
ENDROOT
BRANCH   1  21
ATOM     21  O5  ZIN A   1      44.747   5.993  31.556  0.00  0.00    -0.315 OA
BRANCH  21  22
ATOM     22  C3  ZIN A   1      45.285   7.019  32.234  0.00  0.00     0.258 C 
ATOM     23  O4  ZIN A   1      45.702   6.849  33.355  0.00  0.00    -0.265 OA
BRANCH  22  24
ATOM     24  C2  ZIN A   1      45.368   8.383  31.597  0.00  0.00     0.106 C 
ATOM     25  C1  ZIN A   1      45.325   9.457  32.685  0.00  0.00     0.015 C 
ENDBRANCH  22  24
ENDBRANCH  21  22
ENDBRANCH   1  21
TORSDOF 3
ENDMDL
MODEL 13
REMARK CAVERDOCK RESULT:      23.9      0.000      0.000
REMARK CAVERDOCK CONSTRAINTS:       0.0      0.0      0.0      0.0
REMARK CAVERDOCK TUNNEL: 12     23.9      1.8     13.8
REMARK  3 active torsions:
REMARK  status: ('A' for Active; 'I' for Inactive)
REMARK    1  A    between atoms: C2_2  and  C3_3 
REMARK    2  A    between atoms: C3_3  and  O5_5 
REMARK    3  A    between atoms: O5_5  and  C6_6 
ROOT
ATOM      1  C6  ZIN A   1      43.668   5.431  32.392  0.00  0.00     0.140 C 
ATOM      2  C8  ZIN A   1      43.617   5.858  33.879  0.00  0.00     0.034 C 
ATOM      3  C9  ZIN A   1      42.137   6.217  34.182  0.00  0.00     0.008 C 
ATOM      4  C10 ZIN A   1      41.368   5.421  33.122  0.00  0.00     0.001 C 
ATOM      5  C12 ZIN A   1      39.972   5.926  32.801  0.00  0.00    -0.004 C 
ATOM      6  C14 ZIN A   1      39.079   5.794  34.038  0.00  0.00     0.010 C 
ATOM      7  C15 ZIN A   1      37.697   6.372  33.722  0.00  0.00     0.035 C 
ATOM      8  C16 ZIN A   1      37.146   5.673  32.492  0.00  0.00    -0.068 C 
ATOM      9  C17 ZIN A   1      35.898   5.207  32.552  0.00  0.00     0.053 C 
ATOM     10  C18 ZIN A   1      35.308   4.538  31.388  0.00  0.00     0.149 C 
ATOM     11  O19 ZIN A   1      34.364   3.783  31.495  0.00  0.00    -0.293 OA
ATOM     12  C20 ZIN A   1      35.940   4.838  30.042  0.00  0.00     0.084 C 
ATOM     13  C21 ZIN A   1      37.449   4.656  30.195  0.00  0.00     0.022 C 
ATOM     14  C22 ZIN A   1      38.017   5.554  31.280  0.00  0.00    -0.016 C 
ATOM     15  C23 ZIN A   1      38.200   6.953  30.689  0.00  0.00     0.020 C 
ATOM     16  C24 ZIN A   1      39.413   5.053  31.669  0.00  0.00     0.002 C 
ATOM     17  C26 ZIN A   1      40.309   5.062  30.434  0.00  0.00     0.007 C 
ATOM     18  C27 ZIN A   1      41.758   4.687  30.779  0.00  0.00     0.012 C 
ATOM     19  C28 ZIN A   1      42.252   5.635  31.862  0.00  0.00    -0.013 C 
ATOM     20  C29 ZIN A   1      42.070   7.084  31.405  0.00  0.00     0.018 C 
ENDROOT
BRANCH   1  21
ATOM     21  O5  ZIN A   1      44.604   6.265  31.660  0.00  0.00    -0.315 OA
BRANCH  21  22
ATOM     22  C3  ZIN A   1      45.907   5.965  31.776  0.00  0.00     0.258 C 
ATOM     23  O4  ZIN A   1      46.635   6.679  32.425  0.00  0.00    -0.265 OA
BRANCH  22  24
ATOM     24  C2  ZIN A   1      46.463   4.738  31.099  0.00  0.00     0.106 C 
ATOM     25  C1  ZIN A   1      47.693   5.124  30.275  0.00  0.00     0.015 C 
ENDBRANCH  22  24
ENDBRANCH  21  22
ENDBRANCH   1  21
TORSDOF 3
ENDMDL
MODEL 14
REMARK CAVERDOCK RESULT:      21.7      0.000      0.000
REMARK CAVERDOCK CONSTRAINTS:       0.0      0.0      0.0      0.0
REMARK CAVERDOCK TUNNEL: 13     21.7      1.8     14.5
REMARK  3 active torsions:
REMARK  status: ('A' for Active; 'I' for Inactive)
REMARK    1  A    between atoms: C2_2  and  C3_3 
REMARK    2  A    between atoms: C3_3  and  O5_5 
REMARK    3  A    between atoms: O5_5  and  C6_6 
ROOT
ATOM      1  C6  ZIN A   1      43.404   4.993  32.583  0.00  0.00     0.140 C 
ATOM      2  C8  ZIN A   1      43.348   5.699  33.960  0.00  0.00     0.034 C 
ATOM      3  C9  ZIN A   1      41.894   6.219  34.127  0.00  0.00     0.008 C 
ATOM      4  C10 ZIN A   1      41.092   5.295  33.204  0.00  0.00     0.001 C 
ATOM      5  C12 ZIN A   1      39.751   5.833  32.736  0.00  0.00    -0.004 C 
ATOM      6  C14 ZIN A   1      38.816   6.007  33.937  0.00  0.00     0.010 C 
ATOM      7  C15 ZIN A   1      37.496   6.615  33.460  0.00  0.00     0.035 C 
ATOM      8  C16 ZIN A   1      36.923   5.738  32.362  0.00  0.00    -0.068 C 
ATOM      9  C17 ZIN A   1      35.640   5.387  32.455  0.00  0.00     0.053 C 
ATOM     10  C18 ZIN A   1      35.029   4.554  31.414  0.00  0.00     0.149 C 
ATOM     11  O19 ZIN A   1      34.023   3.906  31.622  0.00  0.00    -0.293 OA
ATOM     12  C20 ZIN A   1      35.719   4.544  30.064  0.00  0.00     0.084 C 
ATOM     13  C21 ZIN A   1      37.204   4.281  30.312  0.00  0.00     0.022 C 
ATOM     14  C22 ZIN A   1      37.813   5.325  31.231  0.00  0.00    -0.016 C 
ATOM     15  C23 ZIN A   1      38.126   6.568  30.396  0.00  0.00     0.020 C 
ATOM     16  C24 ZIN A   1      39.153   4.804  31.766  0.00  0.00     0.002 C 
ATOM     17  C26 ZIN A   1      40.079   4.511  30.589  0.00  0.00     0.007 C 
ATOM     18  C27 ZIN A   1      41.483   4.100  31.060  0.00  0.00     0.012 C 
ATOM     19  C28 ZIN A   1      42.024   5.198  31.965  0.00  0.00    -0.013 C 
ATOM     20  C29 ZIN A   1      41.973   6.542  31.236  0.00  0.00     0.018 C 
ENDROOT
BRANCH   1  21
ATOM     21  O5  ZIN A   1      44.424   5.599  31.747  0.00  0.00    -0.315 OA
BRANCH  21  22
ATOM     22  C3  ZIN A   1      45.101   6.636  32.266  0.00  0.00     0.258 C 
ATOM     23  O4  ZIN A   1      44.794   7.076  33.349  0.00  0.00    -0.265 OA
BRANCH  22  24
ATOM     24  C2  ZIN A   1      46.245   7.249  31.500  0.00  0.00     0.106 C 
ATOM     25  C1  ZIN A   1      47.052   8.157  32.429  0.00  0.00     0.015 C 
ENDBRANCH  22  24
ENDBRANCH  21  22
ENDBRANCH   1  21
TORSDOF 3
ENDMDL
MODEL 15
REMARK CAVERDOCK RESULT:      21.8      0.000      0.000
REMARK CAVERDOCK CONSTRAINTS:       0.0      0.0      0.0      0.0
REMARK CAVERDOCK TUNNEL: 14     21.8      1.8     15.3
REMARK  3 active torsions:
REMARK  status: ('A' for Active; 'I' for Inactive)
REMARK    1  A    between atoms: C2_2  and  C3_3 
REMARK    2  A    between atoms: C3_3  and  O5_5 
REMARK    3  A    between atoms: O5_5  and  C6_6 
ROOT
ATOM      1  C6  ZIN A   1      43.424   5.109  32.210  0.00  0.00     0.140 C 
ATOM      2  C8  ZIN A   1      43.374   5.743  33.622  0.00  0.00     0.034 C 
ATOM      3  C9  ZIN A   1      41.903   6.184  33.853  0.00  0.00     0.008 C 
ATOM      4  C10 ZIN A   1      41.119   5.269  32.906  0.00  0.00     0.001 C 
ATOM      5  C12 ZIN A   1      39.742   5.765  32.501  0.00  0.00    -0.004 C 
ATOM      6  C14 ZIN A   1      38.835   5.834  33.733  0.00  0.00     0.010 C 
ATOM      7  C15 ZIN A   1      37.474   6.401  33.322  0.00  0.00     0.035 C 
ATOM      8  C16 ZIN A   1      36.912   5.553  32.195  0.00  0.00    -0.068 C 
ATOM      9  C17 ZIN A   1      35.649   5.136  32.304  0.00  0.00     0.053 C 
ATOM     10  C18 ZIN A   1      35.049   4.328  31.238  0.00  0.00     0.149 C 
ATOM     11  O19 ZIN A   1      34.081   3.624  31.438  0.00  0.00    -0.293 OA
ATOM     12  C20 ZIN A   1      35.701   4.418  29.871  0.00  0.00     0.084 C 
ATOM     13  C21 ZIN A   1      37.202   4.215  30.067  0.00  0.00     0.022 C 
ATOM     14  C22 ZIN A   1      37.788   5.240  31.022  0.00  0.00    -0.016 C 
ATOM     15  C23 ZIN A   1      38.018   6.536  30.243  0.00  0.00     0.020 C 
ATOM     16  C24 ZIN A   1      39.165   4.758  31.495  0.00  0.00     0.002 C 
ATOM     17  C26 ZIN A   1      40.071   4.568  30.281  0.00  0.00     0.007 C 
ATOM     18  C27 ZIN A   1      41.505   4.202  30.694  0.00  0.00     0.012 C 
ATOM     19  C28 ZIN A   1      42.019   5.278  31.640  0.00  0.00    -0.013 C 
ATOM     20  C29 ZIN A   1      41.885   6.653  30.982  0.00  0.00     0.018 C 
ENDROOT
BRANCH   1  21
ATOM     21  O5  ZIN A   1      44.391   5.805  31.380  0.00  0.00    -0.315 OA
BRANCH  21  22
ATOM     22  C3  ZIN A   1      45.173   6.713  31.985  0.00  0.00     0.258 C 
ATOM     23  O4  ZIN A   1      45.563   6.518  33.112  0.00  0.00    -0.265 OA
BRANCH  22  24
ATOM     24  C2  ZIN A   1      45.564   7.974  31.258  0.00  0.00     0.106 C 
ATOM     25  C1  ZIN A   1      46.561   7.634  30.149  0.00  0.00     0.015 C 
ENDBRANCH  22  24
ENDBRANCH  21  22
ENDBRANCH   1  21
TORSDOF 3
ENDMDL
MODEL 16
REMARK CAVERDOCK RESULT:      21.0      0.000      0.000
REMARK CAVERDOCK CONSTRAINTS:       0.0      0.0      0.0      0.0
REMARK CAVERDOCK TUNNEL: 15     21.0      1.8     16.1
REMARK  3 active torsions:
REMARK  status: ('A' for Active; 'I' for Inactive)
REMARK    1  A    between atoms: C2_2  and  C3_3 
REMARK    2  A    between atoms: C3_3  and  O5_5 
REMARK    3  A    between atoms: O5_5  and  C6_6 
ROOT
ATOM      1  C6  ZIN A   1      43.159   5.071  32.251  0.00  0.00     0.140 C 
ATOM      2  C8  ZIN A   1      43.098   5.676  33.675  0.00  0.00     0.034 C 
ATOM      3  C9  ZIN A   1      41.623   6.107  33.906  0.00  0.00     0.008 C 
ATOM      4  C10 ZIN A   1      40.849   5.209  32.935  0.00  0.00     0.001 C 
ATOM      5  C12 ZIN A   1      39.473   5.708  32.531  0.00  0.00    -0.004 C 
ATOM      6  C14 ZIN A   1      38.557   5.749  33.758  0.00  0.00     0.010 C 
ATOM      7  C15 ZIN A   1      37.197   6.320  33.349  0.00  0.00     0.035 C 
ATOM      8  C16 ZIN A   1      36.645   5.492  32.202  0.00  0.00    -0.068 C 
ATOM      9  C17 ZIN A   1      35.384   5.070  32.294  0.00  0.00     0.053 C 
ATOM     10  C18 ZIN A   1      34.794   4.281  31.208  0.00  0.00     0.149 C 
ATOM     11  O19 ZIN A   1      33.827   3.569  31.388  0.00  0.00    -0.293 OA
ATOM     12  C20 ZIN A   1      35.454   4.401  29.848  0.00  0.00     0.084 C 
ATOM     13  C21 ZIN A   1      36.955   4.199  30.049  0.00  0.00     0.022 C 
ATOM     14  C22 ZIN A   1      37.531   5.207  31.029  0.00  0.00    -0.016 C 
ATOM     15  C23 ZIN A   1      37.761   6.519  30.278  0.00  0.00     0.020 C 
ATOM     16  C24 ZIN A   1      38.907   4.720  31.501  0.00  0.00     0.002 C 
ATOM     17  C26 ZIN A   1      39.820   4.557  30.290  0.00  0.00     0.007 C 
ATOM     18  C27 ZIN A   1      41.253   4.188  30.704  0.00  0.00     0.012 C 
ATOM     19  C28 ZIN A   1      41.757   5.247  31.675  0.00  0.00    -0.013 C 
ATOM     20  C29 ZIN A   1      41.623   6.634  31.044  0.00  0.00     0.018 C 
ENDROOT
BRANCH   1  21
ATOM     21  O5  ZIN A   1      44.129   5.787  31.442  0.00  0.00    -0.315 OA
BRANCH  21  22
ATOM     22  C3  ZIN A   1      44.842   6.747  32.051  0.00  0.00     0.258 C 
ATOM     23  O4  ZIN A   1      44.546   7.102  33.168  0.00  0.00    -0.265 OA
BRANCH  22  24
ATOM     24  C2  ZIN A   1      46.012   7.381  31.343  0.00  0.00     0.106 C 
ATOM     25  C1  ZIN A   1      46.198   8.813  31.849  0.00  0.00     0.015 C 
ENDBRANCH  22  24
ENDBRANCH  21  22
ENDBRANCH   1  21
TORSDOF 3
ENDMDL
MODEL 17
REMARK CAVERDOCK RESULT:      20.3      0.000      0.000
REMARK CAVERDOCK CONSTRAINTS:       0.0      0.0      0.0      0.0
REMARK CAVERDOCK TUNNEL: 16     20.3      1.9     17.5
REMARK  3 active torsions:
REMARK  status: ('A' for Active; 'I' for Inactive)
REMARK    1  A    between atoms: C2_2  and  C3_3 
REMARK    2  A    between atoms: C3_3  and  O5_5 
REMARK    3  A    between atoms: O5_5  and  C6_6 
ROOT
ATOM      1  C6  ZIN A   1      43.122   4.887  32.308  0.00  0.00     0.140 C 
ATOM      2  C8  ZIN A   1      43.045   5.804  33.554  0.00  0.00     0.034 C 
ATOM      3  C9  ZIN A   1      41.584   6.328  33.622  0.00  0.00     0.008 C 
ATOM      4  C10 ZIN A   1      40.801   5.260  32.852  0.00  0.00     0.001 C 
ATOM      5  C12 ZIN A   1      39.460   5.702  32.291  0.00  0.00    -0.004 C 
ATOM      6  C14 ZIN A   1      38.511   6.055  33.440  0.00  0.00     0.010 C 
ATOM      7  C15 ZIN A   1      37.190   6.565  32.859  0.00  0.00     0.035 C 
ATOM      8  C16 ZIN A   1      36.638   5.517  31.910  0.00  0.00    -0.068 C 
ATOM      9  C17 ZIN A   1      35.357   5.172  32.046  0.00  0.00     0.053 C 
ATOM     10  C18 ZIN A   1      34.765   4.177  31.146  0.00  0.00     0.149 C 
ATOM     11  O19 ZIN A   1      33.763   3.560  31.445  0.00  0.00    -0.293 OA
ATOM     12  C20 ZIN A   1      35.470   3.959  29.821  0.00  0.00     0.084 C 
ATOM     13  C21 ZIN A   1      36.955   3.755  30.122  0.00  0.00     0.022 C 
ATOM     14  C22 ZIN A   1      37.544   4.939  30.868  0.00  0.00    -0.016 C 
ATOM     15  C23 ZIN A   1      37.854   6.035  29.848  0.00  0.00     0.020 C 
ATOM     16  C24 ZIN A   1      38.883   4.524  31.492  0.00  0.00     0.002 C 
ATOM     17  C26 ZIN A   1      39.825   4.057  30.387  0.00  0.00     0.007 C 
ATOM     18  C27 ZIN A   1      41.227   3.742  30.930  0.00  0.00     0.012 C 
ATOM     19  C28 ZIN A   1      41.747   4.976  31.653  0.00  0.00    -0.013 C 
ATOM     20  C29 ZIN A   1      41.692   6.186  30.718  0.00  0.00     0.018 C 
ENDROOT
BRANCH   1  21
ATOM     21  O5  ZIN A   1      44.146   5.363  31.396  0.00  0.00    -0.315 OA
BRANCH  21  22
ATOM     22  C3  ZIN A   1      45.140   6.094  31.923  0.00  0.00     0.258 C 
ATOM     23  O4  ZIN A   1      46.290   5.824  31.668  0.00  0.00    -0.265 OA
BRANCH  22  24
ATOM     24  C2  ZIN A   1      44.822   7.254  32.833  0.00  0.00     0.106 C 
ATOM     25  C1  ZIN A   1      44.341   8.440  31.996  0.00  0.00     0.015 C 
ENDBRANCH  22  24
ENDBRANCH  21  22
ENDBRANCH   1  21
TORSDOF 3
ENDMDL
MODEL 18
REMARK CAVERDOCK RESULT:      20.4      0.000      0.000
REMARK CAVERDOCK CONSTRAINTS:       0.0      0.0      0.0      0.0
REMARK CAVERDOCK TUNNEL: 17     20.4      1.9     18.5
REMARK  3 active torsions:
REMARK  status: ('A' for Active; 'I' for Inactive)
REMARK    1  A    between atoms: C2_2  and  C3_3 
REMARK    2  A    between atoms: C3_3  and  O5_5 
REMARK    3  A    between atoms: O5_5  and  C6_6 
ROOT
ATOM      1  C6  ZIN A   1      42.899   4.980  32.185  0.00  0.00     0.140 C 
ATOM      2  C8  ZIN A   1      42.807   5.910  33.420  0.00  0.00     0.034 C 
ATOM      3  C9  ZIN A   1      41.336   6.404  33.489  0.00  0.00     0.008 C 
ATOM      4  C10 ZIN A   1      40.572   5.311  32.734  0.00  0.00     0.001 C 
ATOM      5  C12 ZIN A   1      39.221   5.717  32.174  0.00  0.00    -0.004 C 
ATOM      6  C14 ZIN A   1      38.269   6.064  33.322  0.00  0.00     0.010 C 
ATOM      7  C15 ZIN A   1      36.935   6.540  32.741  0.00  0.00     0.035 C 
ATOM      8  C16 ZIN A   1      36.401   5.470  31.807  0.00  0.00    -0.068 C 
ATOM      9  C17 ZIN A   1      35.128   5.099  31.953  0.00  0.00     0.053 C 
ATOM     10  C18 ZIN A   1      34.554   4.081  31.066  0.00  0.00     0.149 C 
ATOM     11  O19 ZIN A   1      33.567   3.447  31.377  0.00  0.00    -0.293 OA
ATOM     12  C20 ZIN A   1      35.258   3.862  29.741  0.00  0.00     0.084 C 
ATOM     13  C21 ZIN A   1      36.748   3.693  30.038  0.00  0.00     0.022 C 
ATOM     14  C22 ZIN A   1      37.315   4.898  30.768  0.00  0.00    -0.016 C 
ATOM     15  C23 ZIN A   1      37.598   5.989  29.733  0.00  0.00     0.020 C 
ATOM     16  C24 ZIN A   1      38.665   4.519  31.391  0.00  0.00     0.002 C 
ATOM     17  C26 ZIN A   1      39.612   4.058  30.287  0.00  0.00     0.007 C 
ATOM     18  C27 ZIN A   1      41.023   3.779  30.828  0.00  0.00     0.012 C 
ATOM     19  C28 ZIN A   1      41.520   5.032  31.534  0.00  0.00    -0.013 C 
ATOM     20  C29 ZIN A   1      41.436   6.230  30.586  0.00  0.00     0.018 C 
ENDROOT
BRANCH   1  21
ATOM     21  O5  ZIN A   1      43.909   5.467  31.263  0.00  0.00    -0.315 OA
BRANCH  21  22
ATOM     22  C3  ZIN A   1      44.899   6.212  31.780  0.00  0.00     0.258 C 
ATOM     23  O4  ZIN A   1      46.036   5.804  31.758  0.00  0.00    -0.265 OA
BRANCH  22  24
ATOM     24  C2  ZIN A   1      44.591   7.556  32.389  0.00  0.00     0.106 C 
ATOM     25  C1  ZIN A   1      44.285   8.561  31.276  0.00  0.00     0.015 C 
ENDBRANCH  22  24
ENDBRANCH  21  22
ENDBRANCH   1  21
TORSDOF 3
ENDMDL
MODEL 19
REMARK CAVERDOCK RESULT:      19.8      0.000      0.000
REMARK CAVERDOCK CONSTRAINTS:       0.0      0.0      0.0      0.0
REMARK CAVERDOCK TUNNEL: 18     19.8      1.9     19.4
REMARK  3 active torsions:
REMARK  status: ('A' for Active; 'I' for Inactive)
REMARK    1  A    between atoms: C2_2  and  C3_3 
REMARK    2  A    between atoms: C3_3  and  O5_5 
REMARK    3  A    between atoms: O5_5  and  C6_6 
ROOT
ATOM      1  C6  ZIN A   1      42.691   4.884  32.548  0.00  0.00     0.140 C 
ATOM      2  C8  ZIN A   1      42.551   5.958  33.655  0.00  0.00     0.034 C 
ATOM      3  C9  ZIN A   1      41.094   6.489  33.568  0.00  0.00     0.008 C 
ATOM      4  C10 ZIN A   1      40.346   5.329  32.902  0.00  0.00     0.001 C 
ATOM      5  C12 ZIN A   1      39.044   5.694  32.212  0.00  0.00    -0.004 C 
ATOM      6  C14 ZIN A   1      38.034   6.199  33.247  0.00  0.00     0.010 C 
ATOM      7  C15 ZIN A   1      36.753   6.629  32.528  0.00  0.00     0.035 C 
ATOM      8  C16 ZIN A   1      36.246   5.465  31.696  0.00  0.00    -0.068 C 
ATOM      9  C17 ZIN A   1      34.956   5.143  31.803  0.00  0.00     0.053 C 
ATOM     10  C18 ZIN A   1      34.408   4.038  31.010  0.00  0.00     0.149 C 
ATOM     11  O19 ZIN A   1      33.385   3.468  31.329  0.00  0.00    -0.293 OA
ATOM     12  C20 ZIN A   1      35.186   3.644  29.769  0.00  0.00     0.084 C 
ATOM     13  C21 ZIN A   1      36.649   3.480  30.179  0.00  0.00     0.022 C 
ATOM     14  C22 ZIN A   1      37.206   4.752  30.794  0.00  0.00    -0.016 C 
ATOM     15  C23 ZIN A   1      37.583   5.702  29.657  0.00  0.00     0.020 C 
ATOM     16  C24 ZIN A   1      38.502   4.422  31.544  0.00  0.00     0.002 C 
ATOM     17  C26 ZIN A   1      39.502   3.810  30.566  0.00  0.00     0.007 C 
ATOM     18  C27 ZIN A   1      40.867   3.568  31.227  0.00  0.00     0.012 C 
ATOM     19  C28 ZIN A   1      41.357   4.887  31.809  0.00  0.00    -0.013 C 
ATOM     20  C29 ZIN A   1      41.367   5.961  30.720  0.00  0.00     0.018 C 
ENDROOT
BRANCH   1  21
ATOM     21  O5  ZIN A   1      43.770   5.233  31.642  0.00  0.00    -0.315 OA
BRANCH  21  22
ATOM     22  C3  ZIN A   1      44.568   6.248  32.006  0.00  0.00     0.258 C 
ATOM     23  O4  ZIN A   1      44.096   7.231  32.526  0.00  0.00    -0.265 OA
BRANCH  22  24
ATOM     24  C2  ZIN A   1      46.054   6.162  31.767  0.00  0.00     0.106 C 
ATOM     25  C1  ZIN A   1      46.627   7.572  31.607  0.00  0.00     0.015 C 
ENDBRANCH  22  24
ENDBRANCH  21  22
ENDBRANCH   1  21
TORSDOF 3
ENDMDL
MODEL 20
REMARK CAVERDOCK RESULT:      19.1      0.000      0.000
REMARK CAVERDOCK CONSTRAINTS:       0.5      0.0      0.0      0.0
REMARK CAVERDOCK TUNNEL: 19     19.1      1.9     20.4
REMARK  3 active torsions:
REMARK  status: ('A' for Active; 'I' for Inactive)
REMARK    1  A    between atoms: C2_2  and  C3_3 
REMARK    2  A    between atoms: C3_3  and  O5_5 
REMARK    3  A    between atoms: O5_5  and  C6_6 
ROOT
ATOM      1  C6  ZIN A   1      42.406   4.816  32.449  0.00  0.00     0.140 C 
ATOM      2  C8  ZIN A   1      42.211   5.822  33.610  0.00  0.00     0.034 C 
ATOM      3  C9  ZIN A   1      40.732   6.292  33.540  0.00  0.00     0.008 C 
ATOM      4  C10 ZIN A   1      40.041   5.137  32.806  0.00  0.00     0.001 C 
ATOM      5  C12 ZIN A   1      38.729   5.481  32.124  0.00  0.00    -0.004 C 
ATOM      6  C14 ZIN A   1      37.690   5.884  33.175  0.00  0.00     0.010 C 
ATOM      7  C15 ZIN A   1      36.396   6.295  32.470  0.00  0.00     0.035 C 
ATOM      8  C16 ZIN A   1      35.947   5.156  31.572  0.00  0.00    -0.068 C 
ATOM      9  C17 ZIN A   1      34.673   4.772  31.649  0.00  0.00     0.053 C 
ATOM     10  C18 ZIN A   1      34.180   3.688  30.793  0.00  0.00     0.149 C 
ATOM     11  O19 ZIN A   1      33.181   3.057  31.072  0.00  0.00    -0.293 OA
ATOM     12  C20 ZIN A   1      34.982   3.397  29.540  0.00  0.00     0.084 C 
ATOM     13  C21 ZIN A   1      36.448   3.276  29.954  0.00  0.00     0.022 C 
ATOM     14  C22 ZIN A   1      36.944   4.536  30.641  0.00  0.00    -0.016 C 
ATOM     15  C23 ZIN A   1      37.286   5.563  29.560  0.00  0.00     0.020 C 
ATOM     16  C24 ZIN A   1      38.249   4.224  31.384  0.00  0.00     0.002 C 
ATOM     17  C26 ZIN A   1      39.281   3.711  30.384  0.00  0.00     0.007 C 
ATOM     18  C27 ZIN A   1      40.652   3.495  31.043  0.00  0.00     0.012 C 
ATOM     19  C28 ZIN A   1      41.078   4.800  31.699  0.00  0.00    -0.013 C 
ATOM     20  C29 ZIN A   1      41.047   5.932  30.670  0.00  0.00     0.018 C 
ENDROOT
BRANCH   1  21
ATOM     21  O5  ZIN A   1      43.474   5.261  31.572  0.00  0.00    -0.315 OA
BRANCH  21  22
ATOM     22  C3  ZIN A   1      44.610   5.676  32.156  0.00  0.00     0.258 C 
ATOM     23  O4  ZIN A   1      44.592   6.074  33.297  0.00  0.00    -0.265 OA
BRANCH  22  24
ATOM     24  C2  ZIN A   1      45.907   5.645  31.388  0.00  0.00     0.106 C 
ATOM     25  C1  ZIN A   1      46.784   6.820  31.824  0.00  0.00     0.015 C 
ENDBRANCH  22  24
ENDBRANCH  21  22
ENDBRANCH   1  21
TORSDOF 3
ENDMDL
MODEL 21
REMARK CAVERDOCK RESULT:      18.2      0.000      0.000
REMARK CAVERDOCK CONSTRAINTS:       0.3      0.0      0.0      0.0
REMARK CAVERDOCK TUNNEL: 20     18.2      1.9     21.3
REMARK  3 active torsions:
REMARK  status: ('A' for Active; 'I' for Inactive)
REMARK    1  A    between atoms: C2_2  and  C3_3 
REMARK    2  A    between atoms: C3_3  and  O5_5 
REMARK    3  A    between atoms: O5_5  and  C6_6 
ROOT
ATOM      1  C6  ZIN A   1      42.264   4.955  32.441  0.00  0.00     0.140 C 
ATOM      2  C8  ZIN A   1      42.077   6.011  33.558  0.00  0.00     0.034 C 
ATOM      3  C9  ZIN A   1      40.605   6.495  33.462  0.00  0.00     0.008 C 
ATOM      4  C10 ZIN A   1      39.902   5.319  32.774  0.00  0.00     0.001 C 
ATOM      5  C12 ZIN A   1      38.596   5.650  32.073  0.00  0.00    -0.004 C 
ATOM      6  C14 ZIN A   1      37.559   6.109  33.102  0.00  0.00     0.010 C 
ATOM      7  C15 ZIN A   1      36.273   6.506  32.375  0.00  0.00     0.035 C 
ATOM      8  C16 ZIN A   1      35.813   5.336  31.523  0.00  0.00    -0.068 C 
ATOM      9  C17 ZIN A   1      34.534   4.971  31.612  0.00  0.00     0.053 C 
ATOM     10  C18 ZIN A   1      34.031   3.858  30.800  0.00  0.00     0.149 C 
ATOM     11  O19 ZIN A   1      33.023   3.251  31.101  0.00  0.00    -0.293 OA
ATOM     12  C20 ZIN A   1      34.834   3.505  29.563  0.00  0.00     0.084 C 
ATOM     13  C21 ZIN A   1      36.297   3.384  29.987  0.00  0.00     0.022 C 
ATOM     14  C22 ZIN A   1      36.805   4.666  30.624  0.00  0.00    -0.016 C 
ATOM     15  C23 ZIN A   1      37.164   5.642  29.502  0.00  0.00     0.020 C 
ATOM     16  C24 ZIN A   1      38.104   4.369  31.384  0.00  0.00     0.002 C 
ATOM     17  C26 ZIN A   1      39.133   3.802  30.411  0.00  0.00     0.007 C 
ATOM     18  C27 ZIN A   1      40.499   3.597  31.083  0.00  0.00     0.012 C 
ATOM     19  C28 ZIN A   1      40.939   4.923  31.686  0.00  0.00    -0.013 C 
ATOM     20  C29 ZIN A   1      40.925   6.011  30.610  0.00  0.00     0.018 C 
ENDROOT
BRANCH   1  21
ATOM     21  O5  ZIN A   1      43.341   5.350  31.550  0.00  0.00    -0.315 OA
BRANCH  21  22
ATOM     22  C3  ZIN A   1      44.339   6.072  32.083  0.00  0.00     0.258 C 
ATOM     23  O4  ZIN A   1      45.461   5.624  32.109  0.00  0.00    -0.265 OA
BRANCH  22  24
ATOM     24  C2  ZIN A   1      44.060   7.441  32.648  0.00  0.00     0.106 C 
ATOM     25  C1  ZIN A   1      44.827   7.616  33.960  0.00  0.00     0.015 C 
ENDBRANCH  22  24
ENDBRANCH  21  22
ENDBRANCH   1  21
TORSDOF 3
ENDMDL
MODEL 22
REMARK CAVERDOCK RESULT:      16.8      0.000      0.000
REMARK CAVERDOCK CONSTRAINTS:       0.1      0.0      0.0      0.0
REMARK CAVERDOCK TUNNEL: 21     16.8      1.8     22.1
REMARK  3 active torsions:
REMARK  status: ('A' for Active; 'I' for Inactive)
REMARK    1  A    between atoms: C2_2  and  C3_3 
REMARK    2  A    between atoms: C3_3  and  O5_5 
REMARK    3  A    between atoms: O5_5  and  C6_6 
ROOT
ATOM      1  C6  ZIN A   1      42.025   4.692  32.305  0.00  0.00     0.140 C 
ATOM      2  C8  ZIN A   1      41.864   5.907  33.252  0.00  0.00     0.034 C 
ATOM      3  C9  ZIN A   1      40.412   6.424  33.060  0.00  0.00     0.008 C 
ATOM      4  C10 ZIN A   1      39.674   5.186  32.539  0.00  0.00     0.001 C 
ATOM      5  C12 ZIN A   1      38.391   5.456  31.774  0.00  0.00    -0.004 C 
ATOM      6  C14 ZIN A   1      37.359   6.098  32.706  0.00  0.00     0.010 C 
ATOM      7  C15 ZIN A   1      36.098   6.429  31.905  0.00  0.00     0.035 C 
ATOM      8  C16 ZIN A   1      35.605   5.164  31.226  0.00  0.00    -0.068 C 
ATOM      9  C17 ZIN A   1      34.312   4.861  31.344  0.00  0.00     0.053 C 
ATOM     10  C18 ZIN A   1      33.777   3.660  30.694  0.00  0.00     0.149 C 
ATOM     11  O19 ZIN A   1      32.744   3.140  31.063  0.00  0.00    -0.293 OA
ATOM     12  C20 ZIN A   1      34.582   3.101  29.537  0.00  0.00     0.084 C 
ATOM     13  C21 ZIN A   1      36.034   2.991  30.001  0.00  0.00     0.022 C 
ATOM     14  C22 ZIN A   1      36.582   4.334  30.452  0.00  0.00    -0.016 C 
ATOM     15  C23 ZIN A   1      36.991   5.121  29.206  0.00  0.00     0.020 C 
ATOM     16  C24 ZIN A   1      37.859   4.106  31.271  0.00  0.00     0.002 C 
ATOM     17  C26 ZIN A   1      38.878   3.366  30.410  0.00  0.00     0.007 C 
ATOM     18  C27 ZIN A   1      40.227   3.213  31.130  0.00  0.00     0.012 C 
ATOM     19  C28 ZIN A   1      40.709   4.597  31.540  0.00  0.00    -0.013 C 
ATOM     20  C29 ZIN A   1      40.750   5.515  30.316  0.00  0.00     0.018 C 
ENDROOT
BRANCH   1  21
ATOM     21  O5  ZIN A   1      43.127   4.914  31.386  0.00  0.00    -0.315 OA
BRANCH  21  22
ATOM     22  C3  ZIN A   1      44.237   5.475  31.889  0.00  0.00     0.258 C 
ATOM     23  O4  ZIN A   1      45.215   4.796  32.100  0.00  0.00    -0.265 OA
BRANCH  22  24
ATOM     24  C2  ZIN A   1      44.266   6.952  32.191  0.00  0.00     0.106 C 
ATOM     25  C1  ZIN A   1      45.662   7.346  32.674  0.00  0.00     0.015 C 
ENDBRANCH  22  24
ENDBRANCH  21  22
ENDBRANCH   1  21
TORSDOF 3
ENDMDL
MODEL 23
REMARK CAVERDOCK RESULT:      15.8      0.000      0.000
REMARK CAVERDOCK CONSTRAINTS:       0.0      0.0      0.0      0.0
REMARK CAVERDOCK TUNNEL: 22     15.8      1.8     23.3
REMARK  3 active torsions:
REMARK  status: ('A' for Active; 'I' for Inactive)
REMARK    1  A    between atoms: C2_2  and  C3_3 
REMARK    2  A    between atoms: C3_3  and  O5_5 
REMARK    3  A    between atoms: O5_5  and  C6_6 
ROOT
ATOM      1  C6  ZIN A   1      41.885   4.851  32.137  0.00  0.00     0.140 C 
ATOM      2  C8  ZIN A   1      41.696   6.044  33.106  0.00  0.00     0.034 C 
ATOM      3  C9  ZIN A   1      40.219   6.502  32.955  0.00  0.00     0.008 C 
ATOM      4  C10 ZIN A   1      39.522   5.242  32.433  0.00  0.00     0.001 C 
ATOM      5  C12 ZIN A   1      38.210   5.469  31.702  0.00  0.00    -0.004 C 
ATOM      6  C14 ZIN A   1      37.175   6.053  32.669  0.00  0.00     0.010 C 
ATOM      7  C15 ZIN A   1      35.882   6.342  31.903  0.00  0.00     0.035 C 
ATOM      8  C16 ZIN A   1      35.426   5.067  31.216  0.00  0.00    -0.068 C 
ATOM      9  C17 ZIN A   1      34.150   4.708  31.360  0.00  0.00     0.053 C 
ATOM     10  C18 ZIN A   1      33.651   3.495  30.705  0.00  0.00     0.149 C 
ATOM     11  O19 ZIN A   1      32.649   2.927  31.090  0.00  0.00    -0.293 OA
ATOM     12  C20 ZIN A   1      34.450   2.987  29.521  0.00  0.00     0.084 C 
ATOM     13  C21 ZIN A   1      35.916   2.932  29.949  0.00  0.00     0.022 C 
ATOM     14  C22 ZIN A   1      36.418   4.290  30.407  0.00  0.00    -0.016 C 
ATOM     15  C23 ZIN A   1      36.764   5.111  29.164  0.00  0.00     0.020 C 
ATOM     16  C24 ZIN A   1      37.723   4.105  31.192  0.00  0.00     0.002 C 
ATOM     17  C26 ZIN A   1      38.751   3.420  30.296  0.00  0.00     0.007 C 
ATOM     18  C27 ZIN A   1      40.122   3.315  30.982  0.00  0.00     0.012 C 
ATOM     19  C28 ZIN A   1      40.556   4.712  31.401  0.00  0.00    -0.013 C 
ATOM     20  C29 ZIN A   1      40.528   5.648  30.191  0.00  0.00     0.018 C 
ENDROOT
BRANCH   1  21
ATOM     21  O5  ZIN A   1      42.954   5.132  31.195  0.00  0.00    -0.315 OA
BRANCH  21  22
ATOM     22  C3  ZIN A   1      44.176   5.344  31.707  0.00  0.00     0.258 C 
ATOM     23  O4  ZIN A   1      45.118   4.699  31.309  0.00  0.00    -0.265 OA
BRANCH  22  24
ATOM     24  C2  ZIN A   1      44.375   6.387  32.777  0.00  0.00     0.106 C 
ATOM     25  C1  ZIN A   1      44.474   7.769  32.129  0.00  0.00     0.015 C 
ENDBRANCH  22  24
ENDBRANCH  21  22
ENDBRANCH   1  21
TORSDOF 3
ENDMDL
MODEL 24
REMARK CAVERDOCK RESULT:      14.8      0.000      0.000
REMARK CAVERDOCK CONSTRAINTS:       0.0      0.0      0.0      0.0
REMARK CAVERDOCK TUNNEL: 23     14.8      1.8     24.1
REMARK  3 active torsions:
REMARK  status: ('A' for Active; 'I' for Inactive)
REMARK    1  A    between atoms: C2_2  and  C3_3 
REMARK    2  A    between atoms: C3_3  and  O5_5 
REMARK    3  A    between atoms: O5_5  and  C6_6 
ROOT
ATOM      1  C6  ZIN A   1      41.578   4.777  32.323  0.00  0.00     0.140 C 
ATOM      2  C8  ZIN A   1      41.347   5.815  33.448  0.00  0.00     0.034 C 
ATOM      3  C9  ZIN A   1      39.862   6.256  33.341  0.00  0.00     0.008 C 
ATOM      4  C10 ZIN A   1      39.203   5.068  32.633  0.00  0.00     0.001 C 
ATOM      5  C12 ZIN A   1      37.895   5.367  31.921  0.00  0.00    -0.004 C 
ATOM      6  C14 ZIN A   1      36.834   5.784  32.943  0.00  0.00     0.010 C 
ATOM      7  C15 ZIN A   1      35.544   6.151  32.205  0.00  0.00     0.035 C 
ATOM      8  C16 ZIN A   1      35.129   4.977  31.337  0.00  0.00    -0.068 C 
ATOM      9  C17 ZIN A   1      33.860   4.573  31.407  0.00  0.00     0.053 C 
ATOM     10  C18 ZIN A   1      33.399   3.454  30.579  0.00  0.00     0.149 C 
ATOM     11  O19 ZIN A   1      32.407   2.815  30.863  0.00  0.00    -0.293 OA
ATOM     12  C20 ZIN A   1      34.226   3.138  29.347  0.00  0.00     0.084 C 
ATOM     13  C21 ZIN A   1      35.687   3.056  29.787  0.00  0.00     0.022 C 
ATOM     14  C22 ZIN A   1      36.150   4.345  30.442  0.00  0.00    -0.016 C 
ATOM     15  C23 ZIN A   1      36.492   5.343  29.334  0.00  0.00     0.020 C 
ATOM     16  C24 ZIN A   1      37.448   4.079  31.214  0.00  0.00     0.002 C 
ATOM     17  C26 ZIN A   1      38.504   3.553  30.246  0.00  0.00     0.007 C 
ATOM     18  C27 ZIN A   1      39.868   3.381  30.933  0.00  0.00     0.012 C 
ATOM     19  C28 ZIN A   1      40.262   4.714  31.553  0.00  0.00    -0.013 C 
ATOM     20  C29 ZIN A   1      40.228   5.812  30.488  0.00  0.00     0.018 C 
ENDROOT
BRANCH   1  21
ATOM     21  O5  ZIN A   1      42.652   5.212  31.448  0.00  0.00    -0.315 OA
BRANCH  21  22
ATOM     22  C3  ZIN A   1      43.773   5.660  32.036  0.00  0.00     0.258 C 
ATOM     23  O4  ZIN A   1      44.791   5.013  31.967  0.00  0.00    -0.265 OA
BRANCH  22  24
ATOM     24  C2  ZIN A   1      43.761   6.971  32.780  0.00  0.00     0.106 C 
ATOM     25  C1  ZIN A   1      45.170   7.280  33.289  0.00  0.00     0.015 C 
ENDBRANCH  22  24
ENDBRANCH  21  22
ENDBRANCH   1  21
TORSDOF 3
ENDMDL
MODEL 25
REMARK CAVERDOCK RESULT:      14.7      0.000      0.000
REMARK CAVERDOCK CONSTRAINTS:       0.1      0.0      0.0      0.0
REMARK CAVERDOCK TUNNEL: 24     14.7      1.8     25.3
REMARK  3 active torsions:
REMARK  status: ('A' for Active; 'I' for Inactive)
REMARK    1  A    between atoms: C2_2  and  C3_3 
REMARK    2  A    between atoms: C3_3  and  O5_5 
REMARK    3  A    between atoms: O5_5  and  C6_6 
ROOT
ATOM      1  C6  ZIN A   1      41.413   4.964  32.178  0.00  0.00     0.140 C 
ATOM      2  C8  ZIN A   1      41.173   6.095  33.207  0.00  0.00     0.034 C 
ATOM      3  C9  ZIN A   1      39.677   6.494  33.080  0.00  0.00     0.008 C 
ATOM      4  C10 ZIN A   1      39.036   5.233  32.492  0.00  0.00     0.001 C 
ATOM      5  C12 ZIN A   1      37.714   5.439  31.774  0.00  0.00    -0.004 C 
ATOM      6  C14 ZIN A   1      36.656   5.926  32.768  0.00  0.00     0.010 C 
ATOM      7  C15 ZIN A   1      35.350   6.196  32.017  0.00  0.00     0.035 C 
ATOM      8  C16 ZIN A   1      34.950   4.940  31.265  0.00  0.00    -0.068 C 
ATOM      9  C17 ZIN A   1      33.691   4.518  31.389  0.00  0.00     0.053 C 
ATOM     10  C18 ZIN A   1      33.245   3.319  30.672  0.00  0.00     0.149 C 
ATOM     11  O19 ZIN A   1      32.271   2.688  31.027  0.00  0.00    -0.293 OA
ATOM     12  C20 ZIN A   1      34.064   2.909  29.464  0.00  0.00     0.084 C 
ATOM     13  C21 ZIN A   1      35.532   2.897  29.889  0.00  0.00     0.022 C 
ATOM     14  C22 ZIN A   1      35.974   4.250  30.418  0.00  0.00    -0.016 C 
ATOM     15  C23 ZIN A   1      36.281   5.150  29.219  0.00  0.00     0.020 C 
ATOM     16  C24 ZIN A   1      37.287   4.083  31.193  0.00  0.00     0.002 C 
ATOM     17  C26 ZIN A   1      38.343   3.493  30.263  0.00  0.00     0.007 C 
ATOM     18  C27 ZIN A   1      39.718   3.412  30.944  0.00  0.00     0.012 C 
ATOM     19  C28 ZIN A   1      40.090   4.804  31.435  0.00  0.00    -0.013 C 
ATOM     20  C29 ZIN A   1      40.019   5.799  30.275  0.00  0.00     0.018 C 
ENDROOT
BRANCH   1  21
ATOM     21  O5  ZIN A   1      42.467   5.340  31.253  0.00  0.00    -0.315 OA
BRANCH  21  22
ATOM     22  C3  ZIN A   1      43.621   5.771  31.786  0.00  0.00     0.258 C 
ATOM     23  O4  ZIN A   1      44.506   4.985  32.028  0.00  0.00    -0.265 OA
BRANCH  22  24
ATOM     24  C2  ZIN A   1      43.812   7.237  32.084  0.00  0.00     0.106 C 
ATOM     25  C1  ZIN A   1      45.291   7.598  31.934  0.00  0.00     0.015 C 
ENDBRANCH  22  24
ENDBRANCH  21  22
ENDBRANCH   1  21
TORSDOF 3
ENDMDL
MODEL 26
REMARK CAVERDOCK RESULT:      14.3      0.000      0.000
REMARK CAVERDOCK CONSTRAINTS:       0.0      0.0      0.0      0.0
REMARK CAVERDOCK TUNNEL: 25     14.3      1.8     26.5
REMARK  3 active torsions:
REMARK  status: ('A' for Active; 'I' for Inactive)
REMARK    1  A    between atoms: C2_2  and  C3_3 
REMARK    2  A    between atoms: C3_3  and  O5_5 
REMARK    3  A    between atoms: O5_5  and  C6_6 
ROOT
ATOM      1  C6  ZIN A   1      41.263   4.942  32.304  0.00  0.00     0.140 C 
ATOM      2  C8  ZIN A   1      40.956   6.070  33.318  0.00  0.00     0.034 C 
ATOM      3  C9  ZIN A   1      39.461   6.442  33.123  0.00  0.00     0.008 C 
ATOM      4  C10 ZIN A   1      38.869   5.168  32.511  0.00  0.00     0.001 C 
ATOM      5  C12 ZIN A   1      37.577   5.348  31.733  0.00  0.00    -0.004 C 
ATOM      6  C14 ZIN A   1      36.467   5.817  32.678  0.00  0.00     0.010 C 
ATOM      7  C15 ZIN A   1      35.191   6.062  31.869  0.00  0.00     0.035 C 
ATOM      8  C16 ZIN A   1      34.848   4.797  31.104  0.00  0.00    -0.068 C 
ATOM      9  C17 ZIN A   1      33.593   4.353  31.172  0.00  0.00     0.053 C 
ATOM     10  C18 ZIN A   1      33.201   3.144  30.439  0.00  0.00     0.149 C 
ATOM     11  O19 ZIN A   1      32.224   2.496  30.752  0.00  0.00    -0.293 OA
ATOM     12  C20 ZIN A   1      34.081   2.747  29.270  0.00  0.00     0.084 C 
ATOM     13  C21 ZIN A   1      35.528   2.763  29.760  0.00  0.00     0.022 C 
ATOM     14  C22 ZIN A   1      35.922   4.125  30.304  0.00  0.00    -0.016 C 
ATOM     15  C23 ZIN A   1      36.266   5.028  29.118  0.00  0.00     0.020 C 
ATOM     16  C24 ZIN A   1      37.202   3.983  31.138  0.00  0.00     0.002 C 
ATOM     17  C26 ZIN A   1      38.309   3.411  30.258  0.00  0.00     0.007 C 
ATOM     18  C27 ZIN A   1      39.654   3.357  30.999  0.00  0.00     0.012 C 
ATOM     19  C28 ZIN A   1      39.978   4.756  31.503  0.00  0.00    -0.013 C 
ATOM     20  C29 ZIN A   1      39.940   5.748  30.338  0.00  0.00     0.018 C 
ENDROOT
BRANCH   1  21
ATOM     21  O5  ZIN A   1      42.350   5.336  31.426  0.00  0.00    -0.315 OA
BRANCH  21  22
ATOM     22  C3  ZIN A   1      43.485   5.751  32.009  0.00  0.00     0.258 C 
ATOM     23  O4  ZIN A   1      44.500   5.106  31.884  0.00  0.00    -0.265 OA
BRANCH  22  24
ATOM     24  C2  ZIN A   1      43.494   7.022  32.821  0.00  0.00     0.106 C 
ATOM     25  C1  ZIN A   1      44.233   6.779  34.138  0.00  0.00     0.015 C 
ENDBRANCH  22  24
ENDBRANCH  21  22
ENDBRANCH   1  21
TORSDOF 3
ENDMDL
MODEL 27
REMARK CAVERDOCK RESULT:      14.6      0.000      0.000
REMARK CAVERDOCK CONSTRAINTS:       0.1      0.0      0.0      0.0
REMARK CAVERDOCK TUNNEL: 26     14.6      1.8     27.1
REMARK  3 active torsions:
REMARK  status: ('A' for Active; 'I' for Inactive)
REMARK    1  A    between atoms: C2_2  and  C3_3 
REMARK    2  A    between atoms: C3_3  and  O5_5 
REMARK    3  A    between atoms: O5_5  and  C6_6 
ROOT
ATOM      1  C6  ZIN A   1      41.031   4.956  32.322  0.00  0.00     0.140 C 
ATOM      2  C8  ZIN A   1      40.731   6.059  33.366  0.00  0.00     0.034 C 
ATOM      3  C9  ZIN A   1      39.233   6.432  33.193  0.00  0.00     0.008 C 
ATOM      4  C10 ZIN A   1      38.639   5.171  32.555  0.00  0.00     0.001 C 
ATOM      5  C12 ZIN A   1      37.340   5.367  31.793  0.00  0.00    -0.004 C 
ATOM      6  C14 ZIN A   1      36.237   5.811  32.759  0.00  0.00     0.010 C 
ATOM      7  C15 ZIN A   1      34.954   6.073  31.967  0.00  0.00     0.035 C 
ATOM      8  C16 ZIN A   1      34.607   4.826  31.174  0.00  0.00    -0.068 C 
ATOM      9  C17 ZIN A   1      33.353   4.376  31.242  0.00  0.00     0.053 C 
ATOM     10  C18 ZIN A   1      32.958   3.185  30.483  0.00  0.00     0.149 C 
ATOM     11  O19 ZIN A   1      31.985   2.527  30.788  0.00  0.00    -0.293 OA
ATOM     12  C20 ZIN A   1      33.829   2.819  29.297  0.00  0.00     0.084 C 
ATOM     13  C21 ZIN A   1      35.280   2.826  29.776  0.00  0.00     0.022 C 
ATOM     14  C22 ZIN A   1      35.675   4.176  30.349  0.00  0.00    -0.016 C 
ATOM     15  C23 ZIN A   1      36.007   5.108  29.183  0.00  0.00     0.020 C 
ATOM     16  C24 ZIN A   1      36.962   4.017  31.168  0.00  0.00     0.002 C 
ATOM     17  C26 ZIN A   1      38.063   3.468  30.265  0.00  0.00     0.007 C 
ATOM     18  C27 ZIN A   1      39.414   3.400  30.993  0.00  0.00     0.012 C 
ATOM     19  C28 ZIN A   1      39.739   4.787  31.528  0.00  0.00    -0.013 C 
ATOM     20  C29 ZIN A   1      39.690   5.806  30.388  0.00  0.00     0.018 C 
ENDROOT
BRANCH   1  21
ATOM     21  O5  ZIN A   1      42.110   5.374  31.444  0.00  0.00    -0.315 OA
BRANCH  21  22
ATOM     22  C3  ZIN A   1      43.257   5.755  32.028  0.00  0.00     0.258 C 
ATOM     23  O4  ZIN A   1      44.141   4.950  32.205  0.00  0.00    -0.265 OA
BRANCH  22  24
ATOM     24  C2  ZIN A   1      43.444   7.187  32.460  0.00  0.00     0.106 C 
ATOM     25  C1  ZIN A   1      44.838   7.665  32.050  0.00  0.00     0.015 C 
ENDBRANCH  22  24
ENDBRANCH  21  22
ENDBRANCH   1  21
TORSDOF 3
ENDMDL
MODEL 28
REMARK CAVERDOCK RESULT:      14.6      0.000      0.000
REMARK CAVERDOCK CONSTRAINTS:       0.0      0.0      0.0      0.0
REMARK CAVERDOCK TUNNEL: 27     14.6      1.8     28.3
REMARK  3 active torsions:
REMARK  status: ('A' for Active; 'I' for Inactive)
REMARK    1  A    between atoms: C2_2  and  C3_3 
REMARK    2  A    between atoms: C3_3  and  O5_5 
REMARK    3  A    between atoms: O5_5  and  C6_6 
ROOT
ATOM      1  C6  ZIN A   1      33.806   3.813  30.982  0.00  0.00     0.140 C 
ATOM      2  C8  ZIN A   1      34.018   2.474  30.233  0.00  0.00     0.034 C 
ATOM      3  C9  ZIN A   1      35.529   2.403  29.882  0.00  0.00     0.008 C 
ATOM      4  C10 ZIN A   1      36.168   3.321  30.929  0.00  0.00     0.001 C 
ATOM      5  C12 ZIN A   1      37.534   3.879  30.572  0.00  0.00    -0.004 C 
ATOM      6  C14 ZIN A   1      38.547   2.735  30.462  0.00  0.00     0.010 C 
ATOM      7  C15 ZIN A   1      39.901   3.304  30.032  0.00  0.00     0.035 C 
ATOM      8  C16 ZIN A   1      40.308   4.388  31.014  0.00  0.00    -0.068 C 
ATOM      9  C17 ZIN A   1      41.545   4.342  31.509  0.00  0.00     0.053 C 
ATOM     10  C18 ZIN A   1      41.998   5.374  32.448  0.00  0.00     0.149 C 
ATOM     11  O19 ZIN A   1      42.932   5.187  33.201  0.00  0.00    -0.293 OA
ATOM     12  C20 ZIN A   1      41.238   6.686  32.431  0.00  0.00     0.084 C 
ATOM     13  C21 ZIN A   1      39.749   6.353  32.507  0.00  0.00     0.022 C 
ATOM     14  C22 ZIN A   1      39.315   5.454  31.363  0.00  0.00    -0.016 C 
ATOM     15  C23 ZIN A   1      39.103   6.328  30.126  0.00  0.00     0.020 C 
ATOM     16  C24 ZIN A   1      37.955   4.830  31.702  0.00  0.00     0.002 C 
ATOM     17  C26 ZIN A   1      36.939   5.944  31.930  0.00  0.00     0.007 C 
ATOM     18  C27 ZIN A   1      35.525   5.386  32.154  0.00  0.00     0.012 C 
ATOM     19  C28 ZIN A   1      35.164   4.507  30.965  0.00  0.00    -0.013 C 
ATOM     20  C29 ZIN A   1      35.330   5.298  29.666  0.00  0.00     0.018 C 
ENDROOT
BRANCH   1  21
ATOM     21  O5  ZIN A   1      32.818   4.624  30.294  0.00  0.00    -0.315 OA
BRANCH  21  22
ATOM     22  C3  ZIN A   1      31.553   4.174  30.294  0.00  0.00     0.258 C 
ATOM     23  O4  ZIN A   1      30.753   4.624  29.508  0.00  0.00    -0.265 OA
BRANCH  22  24
ATOM     24  C2  ZIN A   1      31.132   3.108  31.273  0.00  0.00     0.106 C 
ATOM     25  C1  ZIN A   1      30.070   2.215  30.628  0.00  0.00     0.015 C 
ENDBRANCH  22  24
ENDBRANCH  21  22
ENDBRANCH   1  21
TORSDOF 3
ENDMDL
MODEL 29
REMARK CAVERDOCK RESULT:      13.7      0.000      0.000
REMARK CAVERDOCK CONSTRAINTS:       0.0      0.0      0.0      0.0
REMARK CAVERDOCK TUNNEL: 28     13.7      1.8     29.3
REMARK  3 active torsions:
REMARK  status: ('A' for Active; 'I' for Inactive)
REMARK    1  A    between atoms: C2_2  and  C3_3 
REMARK    2  A    between atoms: C3_3  and  O5_5 
REMARK    3  A    between atoms: O5_5  and  C6_6 
ROOT
ATOM      1  C6  ZIN A   1      33.632   3.656  30.959  0.00  0.00     0.140 C 
ATOM      2  C8  ZIN A   1      33.887   2.362  30.148  0.00  0.00     0.034 C 
ATOM      3  C9  ZIN A   1      35.398   2.362  29.788  0.00  0.00     0.008 C 
ATOM      4  C10 ZIN A   1      36.009   3.253  30.874  0.00  0.00     0.001 C 
ATOM      5  C12 ZIN A   1      37.353   3.876  30.538  0.00  0.00    -0.004 C 
ATOM      6  C14 ZIN A   1      38.405   2.775  30.371  0.00  0.00     0.010 C 
ATOM      7  C15 ZIN A   1      39.735   3.412  29.963  0.00  0.00     0.035 C 
ATOM      8  C16 ZIN A   1      40.109   4.463  30.992  0.00  0.00    -0.068 C 
ATOM      9  C17 ZIN A   1      41.350   4.439  31.480  0.00  0.00     0.053 C 
ATOM     10  C18 ZIN A   1      41.771   5.441  32.465  0.00  0.00     0.149 C 
ATOM     11  O19 ZIN A   1      42.715   5.253  33.204  0.00  0.00    -0.293 OA
ATOM     12  C20 ZIN A   1      40.964   6.725  32.511  0.00  0.00     0.084 C 
ATOM     13  C21 ZIN A   1      39.489   6.336  32.578  0.00  0.00     0.022 C 
ATOM     14  C22 ZIN A   1      39.081   5.475  31.395  0.00  0.00    -0.016 C 
ATOM     15  C23 ZIN A   1      38.831   6.398  30.201  0.00  0.00     0.020 C 
ATOM     16  C24 ZIN A   1      37.746   4.788  31.709  0.00  0.00     0.002 C 
ATOM     17  C26 ZIN A   1      36.691   5.853  31.994  0.00  0.00     0.007 C 
ATOM     18  C27 ZIN A   1      35.300   5.235  32.197  0.00  0.00     0.012 C 
ATOM     19  C28 ZIN A   1      34.964   4.399  30.970  0.00  0.00    -0.013 C 
ATOM     20  C29 ZIN A   1      35.094   5.255  29.708  0.00  0.00     0.018 C 
ENDROOT
BRANCH   1  21
ATOM     21  O5  ZIN A   1      32.612   4.462  30.313  0.00  0.00    -0.315 OA
BRANCH  21  22
ATOM     22  C3  ZIN A   1      31.371   3.953  30.267  0.00  0.00     0.258 C 
ATOM     23  O4  ZIN A   1      30.541   4.449  29.542  0.00  0.00    -0.265 OA
BRANCH  22  24
ATOM     24  C2  ZIN A   1      31.013   2.761  31.118  0.00  0.00     0.106 C 
ATOM     25  C1  ZIN A   1      29.517   2.470  30.983  0.00  0.00     0.015 C 
ENDBRANCH  22  24
ENDBRANCH  21  22
ENDBRANCH   1  21
TORSDOF 3
ENDMDL
MODEL 30
REMARK CAVERDOCK RESULT:      13.1      0.000      0.000
REMARK CAVERDOCK CONSTRAINTS:       0.1      0.0      0.0      0.0
REMARK CAVERDOCK TUNNEL: 29     13.1      1.9     30.3
REMARK  3 active torsions:
REMARK  status: ('A' for Active; 'I' for Inactive)
REMARK    1  A    between atoms: C2_2  and  C3_3 
REMARK    2  A    between atoms: C3_3  and  O5_5 
REMARK    3  A    between atoms: O5_5  and  C6_6 
ROOT
ATOM      1  C6  ZIN A   1      33.482   3.671  30.905  0.00  0.00     0.140 C 
ATOM      2  C8  ZIN A   1      33.728   2.343  30.147  0.00  0.00     0.034 C 
ATOM      3  C9  ZIN A   1      35.243   2.305  29.808  0.00  0.00     0.008 C 
ATOM      4  C10 ZIN A   1      35.854   3.228  30.868  0.00  0.00     0.001 C 
ATOM      5  C12 ZIN A   1      37.212   3.816  30.526  0.00  0.00    -0.004 C 
ATOM      6  C14 ZIN A   1      38.248   2.694  30.415  0.00  0.00     0.010 C 
ATOM      7  C15 ZIN A   1      39.594   3.294  30.001  0.00  0.00     0.035 C 
ATOM      8  C16 ZIN A   1      39.970   4.378  30.995  0.00  0.00    -0.068 C 
ATOM      9  C17 ZIN A   1      41.204   4.354  31.500  0.00  0.00     0.053 C 
ATOM     10  C18 ZIN A   1      41.628   5.386  32.452  0.00  0.00     0.149 C 
ATOM     11  O19 ZIN A   1      42.560   5.212  33.210  0.00  0.00    -0.293 OA
ATOM     12  C20 ZIN A   1      40.842   6.683  32.439  0.00  0.00     0.084 C 
ATOM     13  C21 ZIN A   1      39.360   6.319  32.500  0.00  0.00     0.022 C 
ATOM     14  C22 ZIN A   1      38.954   5.420  31.345  0.00  0.00    -0.016 C 
ATOM     15  C23 ZIN A   1      38.734   6.301  30.114  0.00  0.00     0.020 C 
ATOM     16  C24 ZIN A   1      37.604   4.766  31.667  0.00  0.00     0.002 C 
ATOM     17  C26 ZIN A   1      36.563   5.858  31.897  0.00  0.00     0.007 C 
ATOM     18  C27 ZIN A   1      35.159   5.269  32.104  0.00  0.00     0.012 C 
ATOM     19  C28 ZIN A   1      34.826   4.392  30.905  0.00  0.00    -0.013 C 
ATOM     20  C29 ZIN A   1      34.986   5.198  29.614  0.00  0.00     0.018 C 
ENDROOT
BRANCH   1  21
ATOM     21  O5  ZIN A   1      32.484   4.467  30.215  0.00  0.00    -0.315 OA
BRANCH  21  22
ATOM     22  C3  ZIN A   1      31.221   4.012  30.234  0.00  0.00     0.258 C 
ATOM     23  O4  ZIN A   1      30.439   4.366  29.384  0.00  0.00    -0.265 OA
BRANCH  22  24
ATOM     24  C2  ZIN A   1      30.780   3.058  31.315  0.00  0.00     0.106 C 
ATOM     25  C1  ZIN A   1      29.555   2.277  30.836  0.00  0.00     0.015 C 
ENDBRANCH  22  24
ENDBRANCH  21  22
ENDBRANCH   1  21
TORSDOF 3
ENDMDL
MODEL 31
REMARK CAVERDOCK RESULT:      12.2      0.000      0.000
REMARK CAVERDOCK CONSTRAINTS:       0.1      0.0      0.0      0.0
REMARK CAVERDOCK TUNNEL: 30     12.2      1.9     31.3
REMARK  3 active torsions:
REMARK  status: ('A' for Active; 'I' for Inactive)
REMARK    1  A    between atoms: C2_2  and  C3_3 
REMARK    2  A    between atoms: C3_3  and  O5_5 
REMARK    3  A    between atoms: O5_5  and  C6_6 
ROOT
ATOM      1  C6  ZIN A   1      33.266   3.513  30.801  0.00  0.00     0.140 C 
ATOM      2  C8  ZIN A   1      33.531   2.234  29.969  0.00  0.00     0.034 C 
ATOM      3  C9  ZIN A   1      35.047   2.236  29.632  0.00  0.00     0.008 C 
ATOM      4  C10 ZIN A   1      35.644   3.104  30.745  0.00  0.00     0.001 C 
ATOM      5  C12 ZIN A   1      36.994   3.729  30.442  0.00  0.00    -0.004 C 
ATOM      6  C14 ZIN A   1      38.046   2.629  30.270  0.00  0.00     0.010 C 
ATOM      7  C15 ZIN A   1      39.384   3.269  29.895  0.00  0.00     0.035 C 
ATOM      8  C16 ZIN A   1      39.744   4.299  30.950  0.00  0.00    -0.068 C 
ATOM      9  C17 ZIN A   1      40.977   4.262  31.457  0.00  0.00     0.053 C 
ATOM     10  C18 ZIN A   1      41.385   5.244  32.467  0.00  0.00     0.149 C 
ATOM     11  O19 ZIN A   1      42.317   5.039  33.217  0.00  0.00    -0.293 OA
ATOM     12  C20 ZIN A   1      40.582   6.529  32.526  0.00  0.00     0.084 C 
ATOM     13  C21 ZIN A   1      39.104   6.143  32.562  0.00  0.00     0.022 C 
ATOM     14  C22 ZIN A   1      38.713   5.306  31.356  0.00  0.00    -0.016 C 
ATOM     15  C23 ZIN A   1      38.484   6.253  30.177  0.00  0.00     0.020 C 
ATOM     16  C24 ZIN A   1      37.371   4.617  31.636  0.00  0.00     0.002 C 
ATOM     17  C26 ZIN A   1      36.315   5.680  31.925  0.00  0.00     0.007 C 
ATOM     18  C27 ZIN A   1      34.919   5.062  32.094  0.00  0.00     0.012 C 
ATOM     19  C28 ZIN A   1      34.601   4.251  30.846  0.00  0.00    -0.013 C 
ATOM     20  C29 ZIN A   1      34.753   5.131  29.604  0.00  0.00     0.018 C 
ENDROOT
BRANCH   1  21
ATOM     21  O5  ZIN A   1      32.259   4.335  30.154  0.00  0.00    -0.315 OA
BRANCH  21  22
ATOM     22  C3  ZIN A   1      30.999   3.871  30.159  0.00  0.00     0.258 C 
ATOM     23  O4  ZIN A   1      30.071   4.644  30.130  0.00  0.00    -0.265 OA
BRANCH  22  24
ATOM     24  C2  ZIN A   1      30.743   2.386  30.199  0.00  0.00     0.106 C 
ATOM     25  C1  ZIN A   1      29.404   2.081  29.525  0.00  0.00     0.015 C 
ENDBRANCH  22  24
ENDBRANCH  21  22
ENDBRANCH   1  21
TORSDOF 3
ENDMDL
MODEL 32
REMARK CAVERDOCK RESULT:      12.2      0.000      0.000
REMARK CAVERDOCK CONSTRAINTS:       0.1      0.0      0.0      0.0
REMARK CAVERDOCK TUNNEL: 31     12.2      1.9     32.4
REMARK  3 active torsions:
REMARK  status: ('A' for Active; 'I' for Inactive)
REMARK    1  A    between atoms: C2_2  and  C3_3 
REMARK    2  A    between atoms: C3_3  and  O5_5 
REMARK    3  A    between atoms: O5_5  and  C6_6 
ROOT
ATOM      1  C6  ZIN A   1      33.202   3.637  30.923  0.00  0.00     0.140 C 
ATOM      2  C8  ZIN A   1      33.430   2.337  30.112  0.00  0.00     0.034 C 
ATOM      3  C9  ZIN A   1      34.942   2.302  29.756  0.00  0.00     0.008 C 
ATOM      4  C10 ZIN A   1      35.570   3.178  30.845  0.00  0.00     0.001 C 
ATOM      5  C12 ZIN A   1      36.929   3.770  30.512  0.00  0.00    -0.004 C 
ATOM      6  C14 ZIN A   1      37.956   2.645  30.348  0.00  0.00     0.010 C 
ATOM      7  C15 ZIN A   1      39.302   3.251  29.944  0.00  0.00     0.035 C 
ATOM      8  C16 ZIN A   1      39.696   4.293  30.975  0.00  0.00    -0.068 C 
ATOM      9  C17 ZIN A   1      40.935   4.240  31.466  0.00  0.00     0.053 C 
ATOM     10  C18 ZIN A   1      41.376   5.232  32.452  0.00  0.00     0.149 C 
ATOM     11  O19 ZIN A   1      42.314   5.022  33.194  0.00  0.00    -0.293 OA
ATOM     12  C20 ZIN A   1      40.600   6.534  32.497  0.00  0.00     0.084 C 
ATOM     13  C21 ZIN A   1      39.115   6.179  32.559  0.00  0.00     0.022 C 
ATOM     14  C22 ZIN A   1      38.691   5.328  31.374  0.00  0.00    -0.016 C 
ATOM     15  C23 ZIN A   1      38.466   6.257  30.180  0.00  0.00     0.020 C 
ATOM     16  C24 ZIN A   1      37.340   4.672  31.685  0.00  0.00     0.002 C 
ATOM     17  C26 ZIN A   1      36.309   5.761  31.966  0.00  0.00     0.007 C 
ATOM     18  C27 ZIN A   1      34.903   5.176  32.165  0.00  0.00     0.012 C 
ATOM     19  C28 ZIN A   1      34.552   4.348  30.937  0.00  0.00    -0.013 C 
ATOM     20  C29 ZIN A   1      34.706   5.201  29.676  0.00  0.00     0.018 C 
ENDROOT
BRANCH   1  21
ATOM     21  O5  ZIN A   1      32.203   4.466  30.274  0.00  0.00    -0.315 OA
BRANCH  21  22
ATOM     22  C3  ZIN A   1      31.043   3.877  29.943  0.00  0.00     0.258 C 
ATOM     23  O4  ZIN A   1      30.456   4.218  28.944  0.00  0.00    -0.265 OA
BRANCH  22  24
ATOM     24  C2  ZIN A   1      30.474   2.790  30.819  0.00  0.00     0.106 C 
ATOM     25  C1  ZIN A   1      28.992   3.070  31.080  0.00  0.00     0.015 C 
ENDBRANCH  22  24
ENDBRANCH  21  22
ENDBRANCH   1  21
TORSDOF 3
ENDMDL
MODEL 33
REMARK CAVERDOCK RESULT:      11.5      0.000      0.000
REMARK CAVERDOCK CONSTRAINTS:       0.0      0.0      0.0      0.0
REMARK CAVERDOCK TUNNEL: 32     11.5      2.0     33.4
REMARK  3 active torsions:
REMARK  status: ('A' for Active; 'I' for Inactive)
REMARK    1  A    between atoms: C2_2  and  C3_3 
REMARK    2  A    between atoms: C3_3  and  O5_5 
REMARK    3  A    between atoms: O5_5  and  C6_6 
ROOT
ATOM      1  C6  ZIN A   1      33.050   3.574  30.917  0.00  0.00     0.140 C 
ATOM      2  C8  ZIN A   1      33.283   2.293  30.079  0.00  0.00     0.034 C 
ATOM      3  C9  ZIN A   1      34.793   2.277  29.713  0.00  0.00     0.008 C 
ATOM      4  C10 ZIN A   1      35.421   3.137  30.815  0.00  0.00     0.001 C 
ATOM      5  C12 ZIN A   1      36.773   3.746  30.487  0.00  0.00    -0.004 C 
ATOM      6  C14 ZIN A   1      37.807   2.634  30.294  0.00  0.00     0.010 C 
ATOM      7  C15 ZIN A   1      39.146   3.258  29.894  0.00  0.00     0.035 C 
ATOM      8  C16 ZIN A   1      39.538   4.283  30.943  0.00  0.00    -0.068 C 
ATOM      9  C17 ZIN A   1      40.780   4.231  31.426  0.00  0.00     0.053 C 
ATOM     10  C18 ZIN A   1      41.219   5.207  32.429  0.00  0.00     0.149 C 
ATOM     11  O19 ZIN A   1      42.163   4.990  33.161  0.00  0.00    -0.293 OA
ATOM     12  C20 ZIN A   1      40.433   6.502  32.504  0.00  0.00     0.084 C 
ATOM     13  C21 ZIN A   1      38.951   6.133  32.567  0.00  0.00     0.022 C 
ATOM     14  C22 ZIN A   1      38.527   5.302  31.369  0.00  0.00    -0.016 C 
ATOM     15  C23 ZIN A   1      38.287   6.252  30.195  0.00  0.00     0.020 C 
ATOM     16  C24 ZIN A   1      37.183   4.629  31.674  0.00  0.00     0.002 C 
ATOM     17  C26 ZIN A   1      36.145   5.704  31.983  0.00  0.00     0.007 C 
ATOM     18  C27 ZIN A   1      34.745   5.103  32.179  0.00  0.00     0.012 C 
ATOM     19  C28 ZIN A   1      34.393   4.296  30.937  0.00  0.00    -0.013 C 
ATOM     20  C29 ZIN A   1      34.532   5.175  29.692  0.00  0.00     0.018 C 
ENDROOT
BRANCH   1  21
ATOM     21  O5  ZIN A   1      32.040   4.408  30.290  0.00  0.00    -0.315 OA
BRANCH  21  22
ATOM     22  C3  ZIN A   1      30.865   3.828  29.998  0.00  0.00     0.258 C 
ATOM     23  O4  ZIN A   1      30.501   3.745  28.849  0.00  0.00    -0.265 OA
BRANCH  22  24
ATOM     24  C2  ZIN A   1      30.000   3.280  31.105  0.00  0.00     0.106 C 
ATOM     25  C1  ZIN A   1      28.618   3.932  31.041  0.00  0.00     0.015 C 
ENDBRANCH  22  24
ENDBRANCH  21  22
ENDBRANCH   1  21
TORSDOF 3
ENDMDL
MODEL 34
REMARK CAVERDOCK RESULT:      10.9      0.000      0.000
REMARK CAVERDOCK CONSTRAINTS:       0.0      0.0      0.0      0.0
REMARK CAVERDOCK TUNNEL: 33     10.9      2.0     34.4
REMARK  3 active torsions:
REMARK  status: ('A' for Active; 'I' for Inactive)
REMARK    1  A    between atoms: C2_2  and  C3_3 
REMARK    2  A    between atoms: C3_3  and  O5_5 
REMARK    3  A    between atoms: O5_5  and  C6_6 
ROOT
ATOM      1  C6  ZIN A   1      32.861   3.575  31.073  0.00  0.00     0.140 C 
ATOM      2  C8  ZIN A   1      33.072   2.280  30.250  0.00  0.00     0.034 C 
ATOM      3  C9  ZIN A   1      34.571   2.258  29.845  0.00  0.00     0.008 C 
ATOM      4  C10 ZIN A   1      35.228   3.135  30.916  0.00  0.00     0.001 C 
ATOM      5  C12 ZIN A   1      36.571   3.738  30.542  0.00  0.00    -0.004 C 
ATOM      6  C14 ZIN A   1      37.600   2.622  30.340  0.00  0.00     0.010 C 
ATOM      7  C15 ZIN A   1      38.928   3.240  29.895  0.00  0.00     0.035 C 
ATOM      8  C16 ZIN A   1      39.348   4.282  30.916  0.00  0.00    -0.068 C 
ATOM      9  C17 ZIN A   1      40.602   4.236  31.367  0.00  0.00     0.053 C 
ATOM     10  C18 ZIN A   1      41.068   5.228  32.342  0.00  0.00     0.149 C 
ATOM     11  O19 ZIN A   1      42.030   5.022  33.052  0.00  0.00    -0.293 OA
ATOM     12  C20 ZIN A   1      40.283   6.523  32.417  0.00  0.00     0.084 C 
ATOM     13  C21 ZIN A   1      38.804   6.157  32.526  0.00  0.00     0.022 C 
ATOM     14  C22 ZIN A   1      38.348   5.307  31.353  0.00  0.00    -0.016 C 
ATOM     15  C23 ZIN A   1      38.077   6.239  30.170  0.00  0.00     0.020 C 
ATOM     16  C24 ZIN A   1      37.013   4.639  31.704  0.00  0.00     0.002 C 
ATOM     17  C26 ZIN A   1      35.984   5.719  32.024  0.00  0.00     0.007 C 
ATOM     18  C27 ZIN A   1      34.589   5.122  32.266  0.00  0.00     0.012 C 
ATOM     19  C28 ZIN A   1      34.205   4.296  31.047  0.00  0.00    -0.013 C 
ATOM     20  C29 ZIN A   1      34.311   5.155  29.785  0.00  0.00     0.018 C 
ENDROOT
BRANCH   1  21
ATOM     21  O5  ZIN A   1      31.835   4.399  30.461  0.00  0.00    -0.315 OA
BRANCH  21  22
ATOM     22  C3  ZIN A   1      30.689   3.790  30.115  0.00  0.00     0.258 C 
ATOM     23  O4  ZIN A   1      30.380   3.701  28.951  0.00  0.00    -0.265 OA
BRANCH  22  24
ATOM     24  C2  ZIN A   1      29.789   3.218  31.181  0.00  0.00     0.106 C 
ATOM     25  C1  ZIN A   1      28.395   3.834  31.054  0.00  0.00     0.015 C 
ENDBRANCH  22  24
ENDBRANCH  21  22
ENDBRANCH   1  21
TORSDOF 3
ENDMDL
MODEL 35
REMARK CAVERDOCK RESULT:      10.5      0.000      0.000
REMARK CAVERDOCK CONSTRAINTS:       0.0      0.0      0.0      0.0
REMARK CAVERDOCK TUNNEL: 34     10.5      2.0     35.1
REMARK  3 active torsions:
REMARK  status: ('A' for Active; 'I' for Inactive)
REMARK    1  A    between atoms: C2_2  and  C3_3 
REMARK    2  A    between atoms: C3_3  and  O5_5 
REMARK    3  A    between atoms: O5_5  and  C6_6 
ROOT
ATOM      1  C6  ZIN A   1      32.726   3.509  30.937  0.00  0.00     0.140 C 
ATOM      2  C8  ZIN A   1      32.985   2.219  30.121  0.00  0.00     0.034 C 
ATOM      3  C9  ZIN A   1      34.494   2.228  29.752  0.00  0.00     0.008 C 
ATOM      4  C10 ZIN A   1      35.106   3.120  30.838  0.00  0.00     0.001 C 
ATOM      5  C12 ZIN A   1      36.444   3.752  30.495  0.00  0.00    -0.004 C 
ATOM      6  C14 ZIN A   1      37.501   2.659  30.319  0.00  0.00     0.010 C 
ATOM      7  C15 ZIN A   1      38.826   3.305  29.905  0.00  0.00     0.035 C 
ATOM      8  C16 ZIN A   1      39.198   4.356  30.935  0.00  0.00    -0.068 C 
ATOM      9  C17 ZIN A   1      40.442   4.338  31.416  0.00  0.00     0.053 C 
ATOM     10  C18 ZIN A   1      40.862   5.341  32.401  0.00  0.00     0.149 C 
ATOM     11  O19 ZIN A   1      41.812   5.157  33.134  0.00  0.00    -0.293 OA
ATOM     12  C20 ZIN A   1      40.049   6.619  32.455  0.00  0.00     0.084 C 
ATOM     13  C21 ZIN A   1      38.575   6.221  32.529  0.00  0.00     0.022 C 
ATOM     14  C22 ZIN A   1      38.166   5.360  31.346  0.00  0.00    -0.016 C 
ATOM     15  C23 ZIN A   1      37.904   6.285  30.156  0.00  0.00     0.020 C 
ATOM     16  C24 ZIN A   1      36.838   4.664  31.666  0.00  0.00     0.002 C 
ATOM     17  C26 ZIN A   1      35.778   5.722  31.959  0.00  0.00     0.007 C 
ATOM     18  C27 ZIN A   1      34.391   5.095  32.169  0.00  0.00     0.012 C 
ATOM     19  C28 ZIN A   1      34.054   4.259  30.942  0.00  0.00    -0.013 C 
ATOM     20  C29 ZIN A   1      34.172   5.119  29.681  0.00  0.00     0.018 C 
ENDROOT
BRANCH   1  21
ATOM     21  O5  ZIN A   1      31.698   4.310  30.298  0.00  0.00    -0.315 OA
BRANCH  21  22
ATOM     22  C3  ZIN A   1      30.531   3.703  30.031  0.00  0.00     0.258 C 
ATOM     23  O4  ZIN A   1      30.026   3.819  28.939  0.00  0.00    -0.265 OA
BRANCH  22  24
ATOM     24  C2  ZIN A   1      29.850   2.878  31.093  0.00  0.00     0.106 C 
ATOM     25  C1  ZIN A   1      28.639   3.641  31.633  0.00  0.00     0.015 C 
ENDBRANCH  22  24
ENDBRANCH  21  22
ENDBRANCH   1  21
TORSDOF 3
ENDMDL
MODEL 36
REMARK CAVERDOCK RESULT:       9.9      0.000      0.000
REMARK CAVERDOCK CONSTRAINTS:       0.2      0.0      0.0      0.0
REMARK CAVERDOCK TUNNEL: 35      9.9      2.0     36.2
REMARK  3 active torsions:
REMARK  status: ('A' for Active; 'I' for Inactive)
REMARK    1  A    between atoms: C2_2  and  C3_3 
REMARK    2  A    between atoms: C3_3  and  O5_5 
REMARK    3  A    between atoms: O5_5  and  C6_6 
ROOT
ATOM      1  C6  ZIN A   1      32.565   3.458  31.115  0.00  0.00     0.140 C 
ATOM      2  C8  ZIN A   1      32.786   2.211  30.225  0.00  0.00     0.034 C 
ATOM      3  C9  ZIN A   1      34.276   2.241  29.789  0.00  0.00     0.008 C 
ATOM      4  C10 ZIN A   1      34.937   3.079  30.890  0.00  0.00     0.001 C 
ATOM      5  C12 ZIN A   1      36.259   3.729  30.519  0.00  0.00    -0.004 C 
ATOM      6  C14 ZIN A   1      37.306   2.648  30.241  0.00  0.00     0.010 C 
ATOM      7  C15 ZIN A   1      38.611   3.316  29.801  0.00  0.00     0.035 C 
ATOM      8  C16 ZIN A   1      39.031   4.314  30.864  0.00  0.00    -0.068 C 
ATOM      9  C17 ZIN A   1      40.295   4.275  31.287  0.00  0.00     0.053 C 
ATOM     10  C18 ZIN A   1      40.760   5.227  32.301  0.00  0.00     0.149 C 
ATOM     11  O19 ZIN A   1      41.741   5.008  32.981  0.00  0.00    -0.293 OA
ATOM     12  C20 ZIN A   1      39.950   6.500  32.456  0.00  0.00     0.084 C 
ATOM     13  C21 ZIN A   1      38.482   6.096  32.576  0.00  0.00     0.022 C 
ATOM     14  C22 ZIN A   1      38.019   5.295  31.371  0.00  0.00    -0.016 C 
ATOM     15  C23 ZIN A   1      37.704   6.278  30.242  0.00  0.00     0.020 C 
ATOM     16  C24 ZIN A   1      36.706   4.582  31.716  0.00  0.00     0.002 C 
ATOM     17  C26 ZIN A   1      35.661   5.622  32.109  0.00  0.00     0.007 C 
ATOM     18  C27 ZIN A   1      34.285   4.983  32.349  0.00  0.00     0.012 C 
ATOM     19  C28 ZIN A   1      33.892   4.210  31.098  0.00  0.00    -0.013 C 
ATOM     20  C29 ZIN A   1      33.954   5.132  29.878  0.00  0.00     0.018 C 
ENDROOT
BRANCH   1  21
ATOM     21  O5  ZIN A   1      31.509   4.289  30.565  0.00  0.00    -0.315 OA
BRANCH  21  22
ATOM     22  C3  ZIN A   1      30.409   3.662  30.119  0.00  0.00     0.258 C 
ATOM     23  O4  ZIN A   1      30.067   3.788  28.967  0.00  0.00    -0.265 OA
BRANCH  22  24
ATOM     24  C2  ZIN A   1      29.602   2.798  31.055  0.00  0.00     0.106 C 
ATOM     25  C1  ZIN A   1      28.377   3.577  31.536  0.00  0.00     0.015 C 
ENDBRANCH  22  24
ENDBRANCH  21  22
ENDBRANCH   1  21
TORSDOF 3
ENDMDL
MODEL 37
REMARK CAVERDOCK RESULT:       9.1      0.000      0.000
REMARK CAVERDOCK CONSTRAINTS:       0.2      0.0      0.0      0.0
REMARK CAVERDOCK TUNNEL: 36      9.1      2.0     37.2
REMARK  3 active torsions:
REMARK  status: ('A' for Active; 'I' for Inactive)
REMARK    1  A    between atoms: C2_2  and  C3_3 
REMARK    2  A    between atoms: C3_3  and  O5_5 
REMARK    3  A    between atoms: O5_5  and  C6_6 
ROOT
ATOM      1  C6  ZIN A   1      32.347   3.402  31.084  0.00  0.00     0.140 C 
ATOM      2  C8  ZIN A   1      32.568   2.148  30.203  0.00  0.00     0.034 C 
ATOM      3  C9  ZIN A   1      34.056   2.182  29.757  0.00  0.00     0.008 C 
ATOM      4  C10 ZIN A   1      34.719   3.033  30.845  0.00  0.00     0.001 C 
ATOM      5  C12 ZIN A   1      36.035   3.687  30.460  0.00  0.00    -0.004 C 
ATOM      6  C14 ZIN A   1      37.087   2.609  30.185  0.00  0.00     0.010 C 
ATOM      7  C15 ZIN A   1      38.385   3.280  29.730  0.00  0.00     0.035 C 
ATOM      8  C16 ZIN A   1      38.806   4.291  30.781  0.00  0.00    -0.068 C 
ATOM      9  C17 ZIN A   1      40.073   4.262  31.196  0.00  0.00     0.053 C 
ATOM     10  C18 ZIN A   1      40.540   5.226  32.197  0.00  0.00     0.149 C 
ATOM     11  O19 ZIN A   1      41.527   5.018  32.873  0.00  0.00    -0.293 OA
ATOM     12  C20 ZIN A   1      39.724   6.496  32.346  0.00  0.00     0.084 C 
ATOM     13  C21 ZIN A   1      38.259   6.085  32.480  0.00  0.00     0.022 C 
ATOM     14  C22 ZIN A   1      37.792   5.271  31.286  0.00  0.00    -0.016 C 
ATOM     15  C23 ZIN A   1      37.464   6.241  30.150  0.00  0.00     0.020 C 
ATOM     16  C24 ZIN A   1      36.485   4.553  31.646  0.00  0.00     0.002 C 
ATOM     17  C26 ZIN A   1      35.438   5.591  32.037  0.00  0.00     0.007 C 
ATOM     18  C27 ZIN A   1      34.066   4.947  32.292  0.00  0.00     0.012 C 
ATOM     19  C28 ZIN A   1      33.670   4.160  31.050  0.00  0.00    -0.013 C 
ATOM     20  C29 ZIN A   1      33.718   5.072  29.822  0.00  0.00     0.018 C 
ENDROOT
BRANCH   1  21
ATOM     21  O5  ZIN A   1      31.283   4.222  30.533  0.00  0.00    -0.315 OA
BRANCH  21  22
ATOM     22  C3  ZIN A   1      30.187   3.584  30.092  0.00  0.00     0.258 C 
ATOM     23  O4  ZIN A   1      29.910   3.600  28.916  0.00  0.00    -0.265 OA
BRANCH  22  24
ATOM     24  C2  ZIN A   1      29.302   2.846  31.065  0.00  0.00     0.106 C 
ATOM     25  C1  ZIN A   1      28.229   3.796  31.598  0.00  0.00     0.015 C 
ENDBRANCH  22  24
ENDBRANCH  21  22
ENDBRANCH   1  21
TORSDOF 3
ENDMDL
MODEL 38
REMARK CAVERDOCK RESULT:       8.8      0.000      0.000
REMARK CAVERDOCK CONSTRAINTS:       0.0      0.0      0.0      0.0
REMARK CAVERDOCK TUNNEL: 37      8.8      2.0     38.2
REMARK  3 active torsions:
REMARK  status: ('A' for Active; 'I' for Inactive)
REMARK    1  A    between atoms: C2_2  and  C3_3 
REMARK    2  A    between atoms: C3_3  and  O5_5 
REMARK    3  A    between atoms: O5_5  and  C6_6 
ROOT
ATOM      1  C6  ZIN A   1      32.201   3.454  31.155  0.00  0.00     0.140 C 
ATOM      2  C8  ZIN A   1      32.396   2.156  30.334  0.00  0.00     0.034 C 
ATOM      3  C9  ZIN A   1      33.878   2.149  29.870  0.00  0.00     0.008 C 
ATOM      4  C10 ZIN A   1      34.566   3.043  30.907  0.00  0.00     0.001 C 
ATOM      5  C12 ZIN A   1      35.884   3.660  30.476  0.00  0.00    -0.004 C 
ATOM      6  C14 ZIN A   1      36.919   2.555  30.241  0.00  0.00     0.010 C 
ATOM      7  C15 ZIN A   1      38.220   3.186  29.739  0.00  0.00     0.035 C 
ATOM      8  C16 ZIN A   1      38.667   4.241  30.735  0.00  0.00    -0.068 C 
ATOM      9  C17 ZIN A   1      39.938   4.215  31.136  0.00  0.00     0.053 C 
ATOM     10  C18 ZIN A   1      40.429   5.220  32.084  0.00  0.00     0.149 C 
ATOM     11  O19 ZIN A   1      41.422   5.033  32.757  0.00  0.00    -0.293 OA
ATOM     12  C20 ZIN A   1      39.632   6.507  32.180  0.00  0.00     0.084 C 
ATOM     13  C21 ZIN A   1      38.163   6.122  32.351  0.00  0.00     0.022 C 
ATOM     14  C22 ZIN A   1      37.672   5.258  31.203  0.00  0.00    -0.016 C 
ATOM     15  C23 ZIN A   1      37.343   6.176  30.025  0.00  0.00     0.020 C 
ATOM     16  C24 ZIN A   1      36.360   4.576  31.612  0.00  0.00     0.002 C 
ATOM     17  C26 ZIN A   1      35.331   5.646  31.964  0.00  0.00     0.007 C 
ATOM     18  C27 ZIN A   1      33.955   5.033  32.266  0.00  0.00     0.012 C 
ATOM     19  C28 ZIN A   1      33.533   4.192  31.069  0.00  0.00    -0.013 C 
ATOM     20  C29 ZIN A   1      33.578   5.042  29.798  0.00  0.00     0.018 C 
ENDROOT
BRANCH   1  21
ATOM     21  O5  ZIN A   1      31.141   4.261  30.577  0.00  0.00    -0.315 OA
BRANCH  21  22
ATOM     22  C3  ZIN A   1      30.033   3.616  30.179  0.00  0.00     0.258 C 
ATOM     23  O4  ZIN A   1      29.902   3.298  29.020  0.00  0.00    -0.265 OA
BRANCH  22  24
ATOM     24  C2  ZIN A   1      28.951   3.289  31.177  0.00  0.00     0.106 C 
ATOM     25  C1  ZIN A   1      28.424   1.878  30.912  0.00  0.00     0.015 C 
ENDBRANCH  22  24
ENDBRANCH  21  22
ENDBRANCH   1  21
TORSDOF 3
ENDMDL
MODEL 39
REMARK CAVERDOCK RESULT:       7.8      0.000      0.000
REMARK CAVERDOCK CONSTRAINTS:       0.5      0.0      0.0      0.0
REMARK CAVERDOCK TUNNEL: 38      7.8      2.1     39.2
REMARK  3 active torsions:
REMARK  status: ('A' for Active; 'I' for Inactive)
REMARK    1  A    between atoms: C2_2  and  C3_3 
REMARK    2  A    between atoms: C3_3  and  O5_5 
REMARK    3  A    between atoms: O5_5  and  C6_6 
ROOT
ATOM      1  C6  ZIN A   1      31.915   3.389  31.226  0.00  0.00     0.140 C 
ATOM      2  C8  ZIN A   1      32.077   2.096  30.390  0.00  0.00     0.034 C 
ATOM      3  C9  ZIN A   1      33.549   2.075  29.894  0.00  0.00     0.008 C 
ATOM      4  C10 ZIN A   1      34.269   2.951  30.925  0.00  0.00     0.001 C 
ATOM      5  C12 ZIN A   1      35.586   3.555  30.471  0.00  0.00    -0.004 C 
ATOM      6  C14 ZIN A   1      36.602   2.440  30.205  0.00  0.00     0.010 C 
ATOM      7  C15 ZIN A   1      37.900   3.059  29.681  0.00  0.00     0.035 C 
ATOM      8  C16 ZIN A   1      38.381   4.098  30.677  0.00  0.00    -0.068 C 
ATOM      9  C17 ZIN A   1      39.660   4.053  31.051  0.00  0.00     0.053 C 
ATOM     10  C18 ZIN A   1      40.184   5.043  31.997  0.00  0.00     0.149 C 
ATOM     11  O19 ZIN A   1      41.188   4.837  32.648  0.00  0.00    -0.293 OA
ATOM     12  C20 ZIN A   1      39.405   6.339  32.122  0.00  0.00     0.084 C 
ATOM     13  C21 ZIN A   1      37.935   5.971  32.320  0.00  0.00     0.022 C 
ATOM     14  C22 ZIN A   1      37.409   5.123  31.175  0.00  0.00    -0.016 C 
ATOM     15  C23 ZIN A   1      37.067   6.057  30.012  0.00  0.00     0.020 C 
ATOM     16  C24 ZIN A   1      36.098   4.454  31.606  0.00  0.00     0.002 C 
ATOM     17  C26 ZIN A   1      35.090   5.534  31.989  0.00  0.00     0.007 C 
ATOM     18  C27 ZIN A   1      33.712   4.936  32.314  0.00  0.00     0.012 C 
ATOM     19  C28 ZIN A   1      33.255   4.112  31.119  0.00  0.00    -0.013 C 
ATOM     20  C29 ZIN A   1      33.284   4.972  29.855  0.00  0.00     0.018 C 
ENDROOT
BRANCH   1  21
ATOM     21  O5  ZIN A   1      30.854   4.214  30.678  0.00  0.00    -0.315 OA
BRANCH  21  22
ATOM     22  C3  ZIN A   1      29.861   3.581  30.033  0.00  0.00     0.258 C 
ATOM     23  O4  ZIN A   1      29.872   3.512  28.827  0.00  0.00    -0.265 OA
BRANCH  22  24
ATOM     24  C2  ZIN A   1      28.733   2.956  30.814  0.00  0.00     0.106 C 
ATOM     25  C1  ZIN A   1      28.019   4.036  31.629  0.00  0.00     0.015 C 
ENDBRANCH  22  24
ENDBRANCH  21  22
ENDBRANCH   1  21
TORSDOF 3
ENDMDL
MODEL 40
REMARK CAVERDOCK RESULT:       7.4      0.000      0.000
REMARK CAVERDOCK CONSTRAINTS:       0.1      0.0      0.0      0.0
REMARK CAVERDOCK TUNNEL: 39      7.4      2.2     40.1
REMARK  3 active torsions:
REMARK  status: ('A' for Active; 'I' for Inactive)
REMARK    1  A    between atoms: C2_2  and  C3_3 
REMARK    2  A    between atoms: C3_3  and  O5_5 
REMARK    3  A    between atoms: O5_5  and  C6_6 
ROOT
ATOM      1  C6  ZIN A   1      31.722   3.470  31.229  0.00  0.00     0.140 C 
ATOM      2  C8  ZIN A   1      31.878   2.183  30.384  0.00  0.00     0.034 C 
ATOM      3  C9  ZIN A   1      33.348   2.163  29.881  0.00  0.00     0.008 C 
ATOM      4  C10 ZIN A   1      34.074   3.031  30.914  0.00  0.00     0.001 C 
ATOM      5  C12 ZIN A   1      35.390   3.637  30.458  0.00  0.00    -0.004 C 
ATOM      6  C14 ZIN A   1      36.403   2.522  30.180  0.00  0.00     0.010 C 
ATOM      7  C15 ZIN A   1      37.699   3.143  29.654  0.00  0.00     0.035 C 
ATOM      8  C16 ZIN A   1      38.186   4.176  30.654  0.00  0.00    -0.068 C 
ATOM      9  C17 ZIN A   1      39.467   4.127  31.022  0.00  0.00     0.053 C 
ATOM     10  C18 ZIN A   1      39.996   5.110  31.972  0.00  0.00     0.149 C 
ATOM     11  O19 ZIN A   1      41.003   4.899  32.616  0.00  0.00    -0.293 OA
ATOM     12  C20 ZIN A   1      39.219   6.406  32.108  0.00  0.00     0.084 C 
ATOM     13  C21 ZIN A   1      37.750   6.038  32.311  0.00  0.00     0.022 C 
ATOM     14  C22 ZIN A   1      37.218   5.199  31.163  0.00  0.00    -0.016 C 
ATOM     15  C23 ZIN A   1      36.871   6.140  30.008  0.00  0.00     0.020 C 
ATOM     16  C24 ZIN A   1      35.907   4.528  31.596  0.00  0.00     0.002 C 
ATOM     17  C26 ZIN A   1      34.903   5.606  31.990  0.00  0.00     0.007 C 
ATOM     18  C27 ZIN A   1      33.526   5.008  32.318  0.00  0.00     0.012 C 
ATOM     19  C28 ZIN A   1      33.062   4.192  31.120  0.00  0.00    -0.013 C 
ATOM     20  C29 ZIN A   1      33.086   5.061  29.861  0.00  0.00     0.018 C 
ENDROOT
BRANCH   1  21
ATOM     21  O5  ZIN A   1      30.659   4.300  30.691  0.00  0.00    -0.315 OA
BRANCH  21  22
ATOM     22  C3  ZIN A   1      29.541   3.675  30.291  0.00  0.00     0.258 C 
ATOM     23  O4  ZIN A   1      29.536   3.047  29.259  0.00  0.00    -0.265 OA
BRANCH  22  24
ATOM     24  C2  ZIN A   1      28.291   3.754  31.131  0.00  0.00     0.106 C 
ATOM     25  C1  ZIN A   1      27.952   2.364  31.673  0.00  0.00     0.015 C 
ENDBRANCH  22  24
ENDBRANCH  21  22
ENDBRANCH   1  21
TORSDOF 3
ENDMDL
MODEL 41
REMARK CAVERDOCK RESULT:       7.1      0.000      0.000
REMARK CAVERDOCK CONSTRAINTS:       0.0      0.0      0.0      0.0
REMARK CAVERDOCK TUNNEL: 40      7.1      2.3     41.2
REMARK  3 active torsions:
REMARK  status: ('A' for Active; 'I' for Inactive)
REMARK    1  A    between atoms: C2_2  and  C3_3 
REMARK    2  A    between atoms: C3_3  and  O5_5 
REMARK    3  A    between atoms: O5_5  and  C6_6 
ROOT
ATOM      1  C6  ZIN A   1      31.573   3.172  31.340  0.00  0.00     0.140 C 
ATOM      2  C8  ZIN A   1      31.726   1.880  30.501  0.00  0.00     0.034 C 
ATOM      3  C9  ZIN A   1      33.177   1.885  29.948  0.00  0.00     0.008 C 
ATOM      4  C10 ZIN A   1      33.921   2.777  30.947  0.00  0.00     0.001 C 
ATOM      5  C12 ZIN A   1      35.207   3.405  30.441  0.00  0.00    -0.004 C 
ATOM      6  C14 ZIN A   1      36.233   2.309  30.137  0.00  0.00     0.010 C 
ATOM      7  C15 ZIN A   1      37.497   2.951  29.561  0.00  0.00     0.035 C 
ATOM      8  C16 ZIN A   1      37.997   4.003  30.535  0.00  0.00    -0.068 C 
ATOM      9  C17 ZIN A   1      39.291   3.983  30.858  0.00  0.00     0.053 C 
ATOM     10  C18 ZIN A   1      39.832   4.986  31.781  0.00  0.00     0.149 C 
ATOM     11  O19 ZIN A   1      40.865   4.800  32.391  0.00  0.00    -0.293 OA
ATOM     12  C20 ZIN A   1      39.034   6.266  31.934  0.00  0.00     0.084 C 
ATOM     13  C21 ZIN A   1      37.581   5.871  32.190  0.00  0.00     0.022 C 
ATOM     14  C22 ZIN A   1      37.026   5.010  31.069  0.00  0.00    -0.016 C 
ATOM     15  C23 ZIN A   1      36.620   5.934  29.919  0.00  0.00     0.020 C 
ATOM     16  C24 ZIN A   1      35.746   4.318  31.552  0.00  0.00     0.002 C 
ATOM     17  C26 ZIN A   1      34.733   5.379  31.973  0.00  0.00     0.007 C 
ATOM     18  C27 ZIN A   1      33.381   4.755  32.354  0.00  0.00     0.012 C 
ATOM     19  C28 ZIN A   1      32.893   3.919  31.179  0.00  0.00    -0.013 C 
ATOM     20  C29 ZIN A   1      32.856   4.777  29.913  0.00  0.00     0.018 C 
ENDROOT
BRANCH   1  21
ATOM     21  O5  ZIN A   1      30.475   3.975  30.833  0.00  0.00    -0.315 OA
BRANCH  21  22
ATOM     22  C3  ZIN A   1      29.322   3.337  30.575  0.00  0.00     0.258 C 
ATOM     23  O4  ZIN A   1      29.132   2.850  29.486  0.00  0.00    -0.265 OA
BRANCH  22  24
ATOM     24  C2  ZIN A   1      28.265   3.229  31.645  0.00  0.00     0.106 C 
ATOM     25  C1  ZIN A   1      28.775   2.333  32.775  0.00  0.00     0.015 C 
ENDBRANCH  22  24
ENDBRANCH  21  22
ENDBRANCH   1  21
TORSDOF 3
ENDMDL
MODEL 42
REMARK CAVERDOCK RESULT:       6.7      0.000      0.000
REMARK CAVERDOCK CONSTRAINTS:       0.1      0.0      0.0      0.0
REMARK CAVERDOCK TUNNEL: 41      6.7      2.3     42.3
REMARK  3 active torsions:
REMARK  status: ('A' for Active; 'I' for Inactive)
REMARK    1  A    between atoms: C2_2  and  C3_3 
REMARK    2  A    between atoms: C3_3  and  O5_5 
REMARK    3  A    between atoms: O5_5  and  C6_6 
ROOT
ATOM      1  C6  ZIN A   1      31.363   3.140  31.537  0.00  0.00     0.140 C 
ATOM      2  C8  ZIN A   1      31.456   1.918  30.591  0.00  0.00     0.034 C 
ATOM      3  C9  ZIN A   1      32.873   1.961  29.956  0.00  0.00     0.008 C 
ATOM      4  C10 ZIN A   1      33.681   2.768  30.978  0.00  0.00     0.001 C 
ATOM      5  C12 ZIN A   1      34.941   3.429  30.449  0.00  0.00    -0.004 C 
ATOM      6  C14 ZIN A   1      35.938   2.356  30.001  0.00  0.00     0.010 C 
ATOM      7  C15 ZIN A   1      37.172   3.037  29.405  0.00  0.00     0.035 C 
ATOM      8  C16 ZIN A   1      37.736   4.006  30.428  0.00  0.00    -0.068 C 
ATOM      9  C17 ZIN A   1      39.046   3.955  30.673  0.00  0.00     0.053 C 
ATOM     10  C18 ZIN A   1      39.648   4.879  31.640  0.00  0.00     0.149 C 
ATOM     11  O19 ZIN A   1      40.713   4.642  32.173  0.00  0.00    -0.293 OA
ATOM     12  C20 ZIN A   1      38.872   6.147  31.939  0.00  0.00     0.084 C 
ATOM     13  C21 ZIN A   1      37.432   5.739  32.247  0.00  0.00     0.022 C 
ATOM     14  C22 ZIN A   1      36.807   4.972  31.095  0.00  0.00    -0.016 C 
ATOM     15  C23 ZIN A   1      36.343   5.985  30.047  0.00  0.00     0.020 C 
ATOM     16  C24 ZIN A   1      35.550   4.248  31.596  0.00  0.00     0.002 C 
ATOM     17  C26 ZIN A   1      34.573   5.277  32.157  0.00  0.00     0.007 C 
ATOM     18  C27 ZIN A   1      33.240   4.631  32.565  0.00  0.00     0.012 C 
ATOM     19  C28 ZIN A   1      32.678   3.892  31.359  0.00  0.00    -0.013 C 
ATOM     20  C29 ZIN A   1      32.575   4.848  30.168  0.00  0.00     0.018 C 
ENDROOT
BRANCH   1  21
ATOM     21  O5  ZIN A   1      30.244   3.985  31.159  0.00  0.00    -0.315 OA
BRANCH  21  22
ATOM     22  C3  ZIN A   1      29.050   3.389  31.020  0.00  0.00     0.258 C 
ATOM     23  O4  ZIN A   1      28.785   2.798  29.999  0.00  0.00    -0.265 OA
BRANCH  22  24
ATOM     24  C2  ZIN A   1      28.039   3.457  32.136  0.00  0.00     0.106 C 
ATOM     25  C1  ZIN A   1      28.198   2.235  33.042  0.00  0.00     0.015 C 
ENDBRANCH  22  24
ENDBRANCH  21  22
ENDBRANCH   1  21
TORSDOF 3
ENDMDL
MODEL 43
REMARK CAVERDOCK RESULT:       6.3      0.000      0.000
REMARK CAVERDOCK CONSTRAINTS:       0.1      0.0      0.0      0.0
REMARK CAVERDOCK TUNNEL: 42      6.3      2.3     43.3
REMARK  3 active torsions:
REMARK  status: ('A' for Active; 'I' for Inactive)
REMARK    1  A    between atoms: C2_2  and  C3_3 
REMARK    2  A    between atoms: C3_3  and  O5_5 
REMARK    3  A    between atoms: O5_5  and  C6_6 
ROOT
ATOM      1  C6  ZIN A   1      31.158   3.037  31.312  0.00  0.00     0.140 C 
ATOM      2  C8  ZIN A   1      31.298   1.771  30.433  0.00  0.00     0.034 C 
ATOM      3  C9  ZIN A   1      32.734   1.804  29.840  0.00  0.00     0.008 C 
ATOM      4  C10 ZIN A   1      33.497   2.675  30.844  0.00  0.00     0.001 C 
ATOM      5  C12 ZIN A   1      34.764   3.329  30.320  0.00  0.00    -0.004 C 
ATOM      6  C14 ZIN A   1      35.790   2.250  29.957  0.00  0.00     0.010 C 
ATOM      7  C15 ZIN A   1      37.032   2.920  29.365  0.00  0.00     0.035 C 
ATOM      8  C16 ZIN A   1      37.550   3.948  30.354  0.00  0.00    -0.068 C 
ATOM      9  C17 ZIN A   1      38.852   3.931  30.641  0.00  0.00     0.053 C 
ATOM     10  C18 ZIN A   1      39.410   4.913  31.577  0.00  0.00     0.149 C 
ATOM     11  O19 ZIN A   1      40.461   4.720  32.153  0.00  0.00    -0.293 OA
ATOM     12  C20 ZIN A   1      38.607   6.181  31.787  0.00  0.00     0.084 C 
ATOM     13  C21 ZIN A   1      37.164   5.766  32.072  0.00  0.00     0.022 C 
ATOM     14  C22 ZIN A   1      36.586   4.932  30.942  0.00  0.00    -0.016 C 
ATOM     15  C23 ZIN A   1      36.141   5.883  29.830  0.00  0.00     0.020 C 
ATOM     16  C24 ZIN A   1      35.325   4.215  31.441  0.00  0.00     0.002 C 
ATOM     17  C26 ZIN A   1      34.316   5.254  31.919  0.00  0.00     0.007 C 
ATOM     18  C27 ZIN A   1      32.980   4.608  32.319  0.00  0.00     0.012 C 
ATOM     19  C28 ZIN A   1      32.467   3.801  31.135  0.00  0.00    -0.013 C 
ATOM     20  C29 ZIN A   1      32.387   4.693  29.895  0.00  0.00     0.018 C 
ENDROOT
BRANCH   1  21
ATOM     21  O5  ZIN A   1      30.040   3.844  30.857  0.00  0.00    -0.315 OA
BRANCH  21  22
ATOM     22  C3  ZIN A   1      28.814   3.310  30.976  0.00  0.00     0.258 C 
ATOM     23  O4  ZIN A   1      28.399   2.555  30.128  0.00  0.00    -0.265 OA
BRANCH  22  24
ATOM     24  C2  ZIN A   1      27.956   3.651  32.167  0.00  0.00     0.106 C 
ATOM     25  C1  ZIN A   1      28.200   2.629  33.280  0.00  0.00     0.015 C 
ENDBRANCH  22  24
ENDBRANCH  21  22
ENDBRANCH   1  21
TORSDOF 3
ENDMDL
MODEL 44
REMARK CAVERDOCK RESULT:       6.0      0.000      0.000
REMARK CAVERDOCK CONSTRAINTS:       0.0      0.0      0.0      0.0
REMARK CAVERDOCK TUNNEL: 43      6.0      2.4     44.2
REMARK  3 active torsions:
REMARK  status: ('A' for Active; 'I' for Inactive)
REMARK    1  A    between atoms: C2_2  and  C3_3 
REMARK    2  A    between atoms: C3_3  and  O5_5 
REMARK    3  A    between atoms: O5_5  and  C6_6 
ROOT
ATOM      1  C6  ZIN A   1      30.917   3.025  31.358  0.00  0.00     0.140 C 
ATOM      2  C8  ZIN A   1      31.049   1.735  30.511  0.00  0.00     0.034 C 
ATOM      3  C9  ZIN A   1      32.483   1.748  29.914  0.00  0.00     0.008 C 
ATOM      4  C10 ZIN A   1      33.253   2.640  30.892  0.00  0.00     0.001 C 
ATOM      5  C12 ZIN A   1      34.521   3.275  30.348  0.00  0.00    -0.004 C 
ATOM      6  C14 ZIN A   1      35.541   2.183  30.010  0.00  0.00     0.010 C 
ATOM      7  C15 ZIN A   1      36.784   2.831  29.397  0.00  0.00     0.035 C 
ATOM      8  C16 ZIN A   1      37.310   3.883  30.358  0.00  0.00    -0.068 C 
ATOM      9  C17 ZIN A   1      38.613   3.867  30.641  0.00  0.00     0.053 C 
ATOM     10  C18 ZIN A   1      39.179   4.869  31.549  0.00  0.00     0.149 C 
ATOM     11  O19 ZIN A   1      40.231   4.686  32.127  0.00  0.00    -0.293 OA
ATOM     12  C20 ZIN A   1      38.381   6.146  31.730  0.00  0.00     0.084 C 
ATOM     13  C21 ZIN A   1      36.938   5.745  32.030  0.00  0.00     0.022 C 
ATOM     14  C22 ZIN A   1      36.352   4.885  30.924  0.00  0.00    -0.016 C 
ATOM     15  C23 ZIN A   1      35.908   5.810  29.789  0.00  0.00     0.020 C 
ATOM     16  C24 ZIN A   1      35.090   4.186  31.445  0.00  0.00     0.002 C 
ATOM     17  C26 ZIN A   1      34.087   5.242  31.899  0.00  0.00     0.007 C 
ATOM     18  C27 ZIN A   1      32.750   4.613  32.319  0.00  0.00     0.012 C 
ATOM     19  C28 ZIN A   1      32.229   3.778  31.158  0.00  0.00    -0.013 C 
ATOM     20  C29 ZIN A   1      32.149   4.638  29.896  0.00  0.00     0.018 C 
ENDROOT
BRANCH   1  21
ATOM     21  O5  ZIN A   1      29.801   3.825  30.887  0.00  0.00    -0.315 OA
BRANCH  21  22
ATOM     22  C3  ZIN A   1      28.707   3.164  30.477  0.00  0.00     0.258 C 
ATOM     23  O4  ZIN A   1      28.619   2.796  29.329  0.00  0.00    -0.265 OA
BRANCH  22  24
ATOM     24  C2  ZIN A   1      27.590   2.879  31.448  0.00  0.00     0.106 C 
ATOM     25  C1  ZIN A   1      28.090   3.099  32.877  0.00  0.00     0.015 C 
ENDBRANCH  22  24
ENDBRANCH  21  22
ENDBRANCH   1  21
TORSDOF 3
ENDMDL
MODEL 45
REMARK CAVERDOCK RESULT:       6.5      0.000      0.000
REMARK CAVERDOCK CONSTRAINTS:       0.0      0.0      0.0      0.0
REMARK CAVERDOCK TUNNEL: 44      6.5      2.4     45.4
REMARK  3 active torsions:
REMARK  status: ('A' for Active; 'I' for Inactive)
REMARK    1  A    between atoms: C2_2  and  C3_3 
REMARK    2  A    between atoms: C3_3  and  O5_5 
REMARK    3  A    between atoms: O5_5  and  C6_6 
ROOT
ATOM      1  C6  ZIN A   1      30.727   2.869  31.259  0.00  0.00     0.140 C 
ATOM      2  C8  ZIN A   1      30.881   1.565  30.438  0.00  0.00     0.034 C 
ATOM      3  C9  ZIN A   1      32.317   1.586  29.846  0.00  0.00     0.008 C 
ATOM      4  C10 ZIN A   1      33.070   2.509  30.811  0.00  0.00     0.001 C 
ATOM      5  C12 ZIN A   1      34.332   3.150  30.260  0.00  0.00    -0.004 C 
ATOM      6  C14 ZIN A   1      35.368   2.067  29.947  0.00  0.00     0.010 C 
ATOM      7  C15 ZIN A   1      36.605   2.721  29.328  0.00  0.00     0.035 C 
ATOM      8  C16 ZIN A   1      37.111   3.798  30.270  0.00  0.00    -0.068 C 
ATOM      9  C17 ZIN A   1      38.413   3.806  30.559  0.00  0.00     0.053 C 
ATOM     10  C18 ZIN A   1      38.960   4.834  31.450  0.00  0.00     0.149 C 
ATOM     11  O19 ZIN A   1      40.012   4.677  32.036  0.00  0.00    -0.293 OA
ATOM     12  C20 ZIN A   1      38.144   6.103  31.602  0.00  0.00     0.084 C 
ATOM     13  C21 ZIN A   1      36.705   5.687  31.904  0.00  0.00     0.022 C 
ATOM     14  C22 ZIN A   1      36.137   4.797  30.812  0.00  0.00    -0.016 C 
ATOM     15  C23 ZIN A   1      35.685   5.693  29.658  0.00  0.00     0.020 C 
ATOM     16  C24 ZIN A   1      34.882   4.091  31.341  0.00  0.00     0.002 C 
ATOM     17  C26 ZIN A   1      33.862   5.141  31.770  0.00  0.00     0.007 C 
ATOM     18  C27 ZIN A   1      32.532   4.501  32.197  0.00  0.00     0.012 C 
ATOM     19  C28 ZIN A   1      32.028   3.636  31.050  0.00  0.00    -0.013 C 
ATOM     20  C29 ZIN A   1      31.943   4.471  29.771  0.00  0.00     0.018 C 
ENDROOT
BRANCH   1  21
ATOM     21  O5  ZIN A   1      29.602   3.644  30.767  0.00  0.00    -0.315 OA
BRANCH  21  22
ATOM     22  C3  ZIN A   1      28.382   3.292  31.203  0.00  0.00     0.258 C 
ATOM     23  O4  ZIN A   1      27.867   3.898  32.113  0.00  0.00    -0.265 OA
BRANCH  22  24
ATOM     24  C2  ZIN A   1      27.654   2.140  30.557  0.00  0.00     0.106 C 
ATOM     25  C1  ZIN A   1      27.291   1.105  31.624  0.00  0.00     0.015 C 
ENDBRANCH  22  24
ENDBRANCH  21  22
ENDBRANCH   1  21
TORSDOF 3
ENDMDL
MODEL 46
REMARK CAVERDOCK RESULT:       6.8      0.000      0.000
REMARK CAVERDOCK CONSTRAINTS:       0.1      0.0      0.0      0.0
REMARK CAVERDOCK TUNNEL: 45      6.8      2.3     46.3
REMARK  3 active torsions:
REMARK  status: ('A' for Active; 'I' for Inactive)
REMARK    1  A    between atoms: C2_2  and  C3_3 
REMARK    2  A    between atoms: C3_3  and  O5_5 
REMARK    3  A    between atoms: O5_5  and  C6_6 
ROOT
ATOM      1  C6  ZIN A   1      30.591   2.794  31.347  0.00  0.00     0.140 C 
ATOM      2  C8  ZIN A   1      30.730   1.583  30.393  0.00  0.00     0.034 C 
ATOM      3  C9  ZIN A   1      32.143   1.684  29.756  0.00  0.00     0.008 C 
ATOM      4  C10 ZIN A   1      32.921   2.515  30.782  0.00  0.00     0.001 C 
ATOM      5  C12 ZIN A   1      34.154   3.227  30.255  0.00  0.00    -0.004 C 
ATOM      6  C14 ZIN A   1      35.190   2.195  29.798  0.00  0.00     0.010 C 
ATOM      7  C15 ZIN A   1      36.397   2.926  29.204  0.00  0.00     0.035 C 
ATOM      8  C16 ZIN A   1      36.926   3.910  30.233  0.00  0.00    -0.068 C 
ATOM      9  C17 ZIN A   1      38.237   3.907  30.475  0.00  0.00     0.053 C 
ATOM     10  C18 ZIN A   1      38.805   4.848  31.446  0.00  0.00     0.149 C 
ATOM     11  O19 ZIN A   1      39.879   4.648  31.976  0.00  0.00    -0.293 OA
ATOM     12  C20 ZIN A   1      37.982   6.083  31.754  0.00  0.00     0.084 C 
ATOM     13  C21 ZIN A   1      36.559   5.619  32.062  0.00  0.00     0.022 C 
ATOM     14  C22 ZIN A   1      35.961   4.835  30.907  0.00  0.00    -0.016 C 
ATOM     15  C23 ZIN A   1      35.457   5.837  29.866  0.00  0.00     0.020 C 
ATOM     16  C24 ZIN A   1      34.734   4.061  31.406  0.00  0.00     0.002 C 
ATOM     17  C26 ZIN A   1      33.719   5.049  31.974  0.00  0.00     0.007 C 
ATOM     18  C27 ZIN A   1      32.413   4.349  32.381  0.00  0.00     0.012 C 
ATOM     19  C28 ZIN A   1      31.877   3.598  31.171  0.00  0.00    -0.013 C 
ATOM     20  C29 ZIN A   1      31.735   4.556  29.986  0.00  0.00     0.018 C 
ENDROOT
BRANCH   1  21
ATOM     21  O5  ZIN A   1      29.441   3.599  30.976  0.00  0.00    -0.315 OA
BRANCH  21  22
ATOM     22  C3  ZIN A   1      28.293   3.357  31.628  0.00  0.00     0.258 C 
ATOM     23  O4  ZIN A   1      28.124   3.802  32.739  0.00  0.00    -0.265 OA
BRANCH  22  24
ATOM     24  C2  ZIN A   1      27.214   2.532  30.974  0.00  0.00     0.106 C 
ATOM     25  C1  ZIN A   1      26.813   1.388  31.907  0.00  0.00     0.015 C 
ENDBRANCH  22  24
ENDBRANCH  21  22
ENDBRANCH   1  21
TORSDOF 3
ENDMDL
MODEL 47
REMARK CAVERDOCK RESULT:       6.7      0.000      0.000
REMARK CAVERDOCK CONSTRAINTS:       0.0      0.0      0.0      0.0
REMARK CAVERDOCK TUNNEL: 46      6.7      2.4     47.4
REMARK  3 active torsions:
REMARK  status: ('A' for Active; 'I' for Inactive)
REMARK    1  A    between atoms: C2_2  and  C3_3 
REMARK    2  A    between atoms: C3_3  and  O5_5 
REMARK    3  A    between atoms: O5_5  and  C6_6 
ROOT
ATOM      1  C6  ZIN A   1      30.384   2.739  31.308  0.00  0.00     0.140 C 
ATOM      2  C8  ZIN A   1      30.519   1.513  30.372  0.00  0.00     0.034 C 
ATOM      3  C9  ZIN A   1      31.934   1.600  29.737  0.00  0.00     0.008 C 
ATOM      4  C10 ZIN A   1      32.713   2.442  30.752  0.00  0.00     0.001 C 
ATOM      5  C12 ZIN A   1      33.951   3.141  30.217  0.00  0.00    -0.004 C 
ATOM      6  C14 ZIN A   1      34.983   2.099  29.777  0.00  0.00     0.010 C 
ATOM      7  C15 ZIN A   1      36.194   2.817  29.175  0.00  0.00     0.035 C 
ATOM      8  C16 ZIN A   1      36.724   3.813  30.190  0.00  0.00    -0.068 C 
ATOM      9  C17 ZIN A   1      38.035   3.809  30.435  0.00  0.00     0.053 C 
ATOM     10  C18 ZIN A   1      38.606   4.761  31.394  0.00  0.00     0.149 C 
ATOM     11  O19 ZIN A   1      39.678   4.565  31.928  0.00  0.00    -0.293 OA
ATOM     12  C20 ZIN A   1      37.786   6.004  31.682  0.00  0.00     0.084 C 
ATOM     13  C21 ZIN A   1      36.361   5.550  31.995  0.00  0.00     0.022 C 
ATOM     14  C22 ZIN A   1      35.762   4.752  30.850  0.00  0.00    -0.016 C 
ATOM     15  C23 ZIN A   1      35.265   5.740  29.793  0.00  0.00     0.020 C 
ATOM     16  C24 ZIN A   1      34.531   3.990  31.357  0.00  0.00     0.002 C 
ATOM     17  C26 ZIN A   1      33.519   4.990  31.909  0.00  0.00     0.007 C 
ATOM     18  C27 ZIN A   1      32.209   4.302  32.323  0.00  0.00     0.012 C 
ATOM     19  C28 ZIN A   1      31.673   3.535  31.123  0.00  0.00    -0.013 C 
ATOM     20  C29 ZIN A   1      31.537   4.476  29.925  0.00  0.00     0.018 C 
ENDROOT
BRANCH   1  21
ATOM     21  O5  ZIN A   1      29.238   3.543  30.924  0.00  0.00    -0.315 OA
BRANCH  21  22
ATOM     22  C3  ZIN A   1      28.186   3.543  31.758  0.00  0.00     0.258 C 
ATOM     23  O4  ZIN A   1      27.233   4.250  31.528  0.00  0.00    -0.265 OA
BRANCH  22  24
ATOM     24  C2  ZIN A   1      28.194   2.662  32.981  0.00  0.00     0.106 C 
ATOM     25  C1  ZIN A   1      27.454   1.359  32.675  0.00  0.00     0.015 C 
ENDBRANCH  22  24
ENDBRANCH  21  22
ENDBRANCH   1  21
TORSDOF 3
ENDMDL
MODEL 48
REMARK CAVERDOCK RESULT:       7.4      0.000      0.000
REMARK CAVERDOCK CONSTRAINTS:       0.2      0.0      0.0      0.0
REMARK CAVERDOCK TUNNEL: 47      7.4      2.4     48.2
REMARK  3 active torsions:
REMARK  status: ('A' for Active; 'I' for Inactive)
REMARK    1  A    between atoms: C2_2  and  C3_3 
REMARK    2  A    between atoms: C3_3  and  O5_5 
REMARK    3  A    between atoms: O5_5  and  C6_6 
ROOT
ATOM      1  C6  ZIN A   1      30.225   2.674  31.214  0.00  0.00     0.140 C 
ATOM      2  C8  ZIN A   1      30.328   1.471  30.244  0.00  0.00     0.034 C 
ATOM      3  C9  ZIN A   1      31.736   1.551  29.593  0.00  0.00     0.008 C 
ATOM      4  C10 ZIN A   1      32.542   2.354  30.620  0.00  0.00     0.001 C 
ATOM      5  C12 ZIN A   1      33.784   3.047  30.087  0.00  0.00    -0.004 C 
ATOM      6  C14 ZIN A   1      34.793   2.000  29.607  0.00  0.00     0.010 C 
ATOM      7  C15 ZIN A   1      36.008   2.713  29.008  0.00  0.00     0.035 C 
ATOM      8  C16 ZIN A   1      36.568   3.673  30.042  0.00  0.00    -0.068 C 
ATOM      9  C17 ZIN A   1      37.882   3.641  30.269  0.00  0.00     0.053 C 
ATOM     10  C18 ZIN A   1      38.480   4.558  31.245  0.00  0.00     0.149 C 
ATOM     11  O19 ZIN A   1      39.555   4.330  31.760  0.00  0.00    -0.293 OA
ATOM     12  C20 ZIN A   1      37.685   5.806  31.578  0.00  0.00     0.084 C 
ATOM     13  C21 ZIN A   1      36.257   5.367  31.897  0.00  0.00     0.022 C 
ATOM     14  C22 ZIN A   1      35.630   4.610  30.739  0.00  0.00    -0.016 C 
ATOM     15  C23 ZIN A   1      35.136   5.634  29.716  0.00  0.00     0.020 C 
ATOM     16  C24 ZIN A   1      34.393   3.855  31.242  0.00  0.00     0.002 C 
ATOM     17  C26 ZIN A   1      33.405   4.856  31.834  0.00  0.00     0.007 C 
ATOM     18  C27 ZIN A   1      32.089   4.178  32.247  0.00  0.00     0.012 C 
ATOM     19  C28 ZIN A   1      31.525   3.453  31.034  0.00  0.00    -0.013 C 
ATOM     20  C29 ZIN A   1      31.390   4.428  29.863  0.00  0.00     0.018 C 
ENDROOT
BRANCH   1  21
ATOM     21  O5  ZIN A   1      29.088   3.506  30.866  0.00  0.00    -0.315 OA
BRANCH  21  22
ATOM     22  C3  ZIN A   1      27.917   3.216  31.457  0.00  0.00     0.258 C 
ATOM     23  O4  ZIN A   1      27.089   4.082  31.613  0.00  0.00    -0.265 OA
BRANCH  22  24
ATOM     24  C2  ZIN A   1      27.637   1.811  31.924  0.00  0.00     0.106 C 
ATOM     25  C1  ZIN A   1      26.644   1.145  30.969  0.00  0.00     0.015 C 
ENDBRANCH  22  24
ENDBRANCH  21  22
ENDBRANCH   1  21
TORSDOF 3
ENDMDL
MODEL 49
REMARK CAVERDOCK RESULT:       7.9      0.000      0.000
REMARK CAVERDOCK CONSTRAINTS:       0.1      0.0      0.0      0.0
REMARK CAVERDOCK TUNNEL: 48      7.9      2.4     49.4
REMARK  3 active torsions:
REMARK  status: ('A' for Active; 'I' for Inactive)
REMARK    1  A    between atoms: C2_2  and  C3_3 
REMARK    2  A    between atoms: C3_3  and  O5_5 
REMARK    3  A    between atoms: O5_5  and  C6_6 
ROOT
ATOM      1  C6  ZIN A   1      30.109   2.422  31.316  0.00  0.00     0.140 C 
ATOM      2  C8  ZIN A   1      30.255   1.294  30.267  0.00  0.00     0.034 C 
ATOM      3  C9  ZIN A   1      31.645   1.491  29.601  0.00  0.00     0.008 C 
ATOM      4  C10 ZIN A   1      32.428   2.265  30.667  0.00  0.00     0.001 C 
ATOM      5  C12 ZIN A   1      33.622   3.056  30.163  0.00  0.00    -0.004 C 
ATOM      6  C14 ZIN A   1      34.675   2.098  29.598  0.00  0.00     0.010 C 
ATOM      7  C15 ZIN A   1      35.840   2.912  29.030  0.00  0.00     0.035 C 
ATOM      8  C16 ZIN A   1      36.369   3.830  30.117  0.00  0.00    -0.068 C 
ATOM      9  C17 ZIN A   1      37.686   3.852  30.322  0.00  0.00     0.053 C 
ATOM     10  C18 ZIN A   1      38.255   4.733  31.347  0.00  0.00     0.149 C 
ATOM     11  O19 ZIN A   1      39.350   4.528  31.830  0.00  0.00    -0.293 OA
ATOM     12  C20 ZIN A   1      37.403   5.913  31.775  0.00  0.00     0.084 C 
ATOM     13  C21 ZIN A   1      36.006   5.379  32.085  0.00  0.00     0.022 C 
ATOM     14  C22 ZIN A   1      35.397   4.668  30.889  0.00  0.00    -0.016 C 
ATOM     15  C23 ZIN A   1      34.831   5.730  29.944  0.00  0.00     0.020 C 
ATOM     16  C24 ZIN A   1      34.210   3.817  31.359  0.00  0.00     0.002 C 
ATOM     17  C26 ZIN A   1      33.183   4.723  32.032  0.00  0.00     0.007 C 
ATOM     18  C27 ZIN A   1      31.912   3.952  32.418  0.00  0.00     0.012 C 
ATOM     19  C28 ZIN A   1      31.363   3.279  31.168  0.00  0.00    -0.013 C 
ATOM     20  C29 ZIN A   1      31.156   4.321  30.067  0.00  0.00     0.018 C 
ENDROOT
BRANCH   1  21
ATOM     21  O5  ZIN A   1      28.924   3.214  31.042  0.00  0.00    -0.315 OA
BRANCH  21  22
ATOM     22  C3  ZIN A   1      27.891   3.079  31.889  0.00  0.00     0.258 C 
ATOM     23  O4  ZIN A   1      26.903   3.761  31.751  0.00  0.00    -0.265 OA
BRANCH  22  24
ATOM     24  C2  ZIN A   1      27.963   2.074  33.011  0.00  0.00     0.106 C 
ATOM     25  C1  ZIN A   1      26.732   1.167  32.962  0.00  0.00     0.015 C 
ENDBRANCH  22  24
ENDBRANCH  21  22
ENDBRANCH   1  21
TORSDOF 3
ENDMDL
MODEL 50
REMARK CAVERDOCK RESULT:       8.4      0.000      0.000
REMARK CAVERDOCK CONSTRAINTS:       0.4      0.0      0.0      0.0
REMARK CAVERDOCK TUNNEL: 49      8.4      2.3     50.1
REMARK  3 active torsions:
REMARK  status: ('A' for Active; 'I' for Inactive)
REMARK    1  A    between atoms: C2_2  and  C3_3 
REMARK    2  A    between atoms: C3_3  and  O5_5 
REMARK    3  A    between atoms: O5_5  and  C6_6 
ROOT
ATOM      1  C6  ZIN A   1      29.985   2.655  31.686  0.00  0.00     0.140 C 
ATOM      2  C8  ZIN A   1      30.034   1.497  30.659  0.00  0.00     0.034 C 
ATOM      3  C9  ZIN A   1      31.394   1.624  29.920  0.00  0.00     0.008 C 
ATOM      4  C10 ZIN A   1      32.260   2.390  30.926  0.00  0.00     0.001 C 
ATOM      5  C12 ZIN A   1      33.457   3.122  30.343  0.00  0.00    -0.004 C 
ATOM      6  C14 ZIN A   1      34.442   2.110  29.750  0.00  0.00     0.010 C 
ATOM      7  C15 ZIN A   1      35.606   2.864  29.105  0.00  0.00     0.035 C 
ATOM      8  C16 ZIN A   1      36.225   3.785  30.141  0.00  0.00    -0.068 C 
ATOM      9  C17 ZIN A   1      37.551   3.759  30.279  0.00  0.00     0.053 C 
ATOM     10  C18 ZIN A   1      38.205   4.640  31.253  0.00  0.00     0.149 C 
ATOM     11  O19 ZIN A   1      39.314   4.403  31.685  0.00  0.00    -0.293 OA
ATOM     12  C20 ZIN A   1      37.422   5.862  31.693  0.00  0.00     0.084 C 
ATOM     13  C21 ZIN A   1      36.023   5.391  32.086  0.00  0.00     0.022 C 
ATOM     14  C22 ZIN A   1      35.327   4.678  30.940  0.00  0.00    -0.016 C 
ATOM     15  C23 ZIN A   1      34.755   5.740  29.998  0.00  0.00     0.020 C 
ATOM     16  C24 ZIN A   1      34.134   3.886  31.490  0.00  0.00     0.002 C 
ATOM     17  C26 ZIN A   1      33.178   4.847  32.190  0.00  0.00     0.007 C 
ATOM     18  C27 ZIN A   1      31.899   4.136  32.659  0.00  0.00     0.012 C 
ATOM     19  C28 ZIN A   1      31.262   3.457  31.455  0.00  0.00    -0.013 C 
ATOM     20  C29 ZIN A   1      31.039   4.481  30.340  0.00  0.00     0.018 C 
ENDROOT
BRANCH   1  21
ATOM     21  O5  ZIN A   1      28.819   3.487  31.452  0.00  0.00    -0.315 OA
BRANCH  21  22
ATOM     22  C3  ZIN A   1      27.742   3.256  32.220  0.00  0.00     0.258 C 
ATOM     23  O4  ZIN A   1      27.652   3.776  33.307  0.00  0.00    -0.265 OA
BRANCH  22  24
ATOM     24  C2  ZIN A   1      26.644   2.350  31.725  0.00  0.00     0.106 C 
ATOM     25  C1  ZIN A   1      26.756   0.990  32.416  0.00  0.00     0.015 C 
ENDBRANCH  22  24
ENDBRANCH  21  22
ENDBRANCH   1  21
TORSDOF 3
ENDMDL
MODEL 51
REMARK CAVERDOCK RESULT:       8.5      0.000      0.000
REMARK CAVERDOCK CONSTRAINTS:       0.0      0.0      0.0      0.0
REMARK CAVERDOCK TUNNEL: 50      8.5      2.3     51.5
REMARK  3 active torsions:
REMARK  status: ('A' for Active; 'I' for Inactive)
REMARK    1  A    between atoms: C2_2  and  C3_3 
REMARK    2  A    between atoms: C3_3  and  O5_5 
REMARK    3  A    between atoms: O5_5  and  C6_6 
ROOT
ATOM      1  C6  ZIN A   1      29.885   1.836  31.643  0.00  0.00     0.140 C 
ATOM      2  C8  ZIN A   1      30.023   0.897  30.420  0.00  0.00     0.034 C 
ATOM      3  C9  ZIN A   1      31.312   1.336  29.672  0.00  0.00     0.008 C 
ATOM      4  C10 ZIN A   1      32.128   2.023  30.773  0.00  0.00     0.001 C 
ATOM      5  C12 ZIN A   1      33.186   3.002  30.295  0.00  0.00    -0.004 C 
ATOM      6  C14 ZIN A   1      34.257   2.255  29.494  0.00  0.00     0.010 C 
ATOM      7  C15 ZIN A   1      35.277   3.263  28.960  0.00  0.00     0.035 C 
ATOM      8  C16 ZIN A   1      35.831   4.061  30.127  0.00  0.00    -0.068 C 
ATOM      9  C17 ZIN A   1      37.156   4.193  30.214  0.00  0.00     0.053 C 
ATOM     10  C18 ZIN A   1      37.745   4.967  31.311  0.00  0.00     0.149 C 
ATOM     11  O19 ZIN A   1      38.899   4.811  31.655  0.00  0.00    -0.293 OA
ATOM     12  C20 ZIN A   1      36.839   5.974  31.993  0.00  0.00     0.084 C 
ATOM     13  C21 ZIN A   1      35.536   5.255  32.339  0.00  0.00     0.022 C 
ATOM     14  C22 ZIN A   1      34.873   4.668  31.105  0.00  0.00    -0.016 C 
ATOM     15  C23 ZIN A   1      34.118   5.792  30.393  0.00  0.00     0.020 C 
ATOM     16  C24 ZIN A   1      33.825   3.636  31.539  0.00  0.00     0.002 C 
ATOM     17  C26 ZIN A   1      32.795   4.319  32.435  0.00  0.00     0.007 C 
ATOM     18  C27 ZIN A   1      31.647   3.368  32.807  0.00  0.00     0.012 C 
ATOM     19  C28 ZIN A   1      31.034   2.833  31.521  0.00  0.00    -0.013 C 
ATOM     20  C29 ZIN A   1      30.619   3.999  30.620  0.00  0.00     0.018 C 
ENDROOT
BRANCH   1  21
ATOM     21  O5  ZIN A   1      28.611   2.530  31.604  0.00  0.00    -0.315 OA
BRANCH  21  22
ATOM     22  C3  ZIN A   1      27.533   1.849  32.025  0.00  0.00     0.258 C 
ATOM     23  O4  ZIN A   1      27.545   1.308  33.106  0.00  0.00    -0.265 OA
BRANCH  22  24
ATOM     24  C2  ZIN A   1      26.308   1.761  31.152  0.00  0.00     0.106 C 
ATOM     25  C1  ZIN A   1      25.814   0.314  31.111  0.00  0.00     0.015 C 
ENDBRANCH  22  24
ENDBRANCH  21  22
ENDBRANCH   1  21
TORSDOF 3
ENDMDL
MODEL 52
REMARK CAVERDOCK RESULT:       8.2      0.000      0.000
REMARK CAVERDOCK CONSTRAINTS:       0.1      0.0      0.0      0.0
REMARK CAVERDOCK TUNNEL: 51      8.2      2.3     52.8
REMARK  3 active torsions:
REMARK  status: ('A' for Active; 'I' for Inactive)
REMARK    1  A    between atoms: C2_2  and  C3_3 
REMARK    2  A    between atoms: C3_3  and  O5_5 
REMARK    3  A    between atoms: O5_5  and  C6_6 
ROOT
ATOM      1  C6  ZIN A   1      29.758   1.789  31.501  0.00  0.00     0.140 C 
ATOM      2  C8  ZIN A   1      29.898   0.940  30.214  0.00  0.00     0.034 C 
ATOM      3  C9  ZIN A   1      31.185   1.436  29.499  0.00  0.00     0.008 C 
ATOM      4  C10 ZIN A   1      32.000   2.045  30.646  0.00  0.00     0.001 C 
ATOM      5  C12 ZIN A   1      33.054   3.059  30.239  0.00  0.00    -0.004 C 
ATOM      6  C14 ZIN A   1      34.127   2.375  29.387  0.00  0.00     0.010 C 
ATOM      7  C15 ZIN A   1      35.144   3.422  28.926  0.00  0.00     0.035 C 
ATOM      8  C16 ZIN A   1      35.696   4.136  30.146  0.00  0.00    -0.068 C 
ATOM      9  C17 ZIN A   1      37.020   4.266  30.242  0.00  0.00     0.053 C 
ATOM     10  C18 ZIN A   1      37.608   4.962  31.391  0.00  0.00     0.149 C 
ATOM     11  O19 ZIN A   1      38.762   4.785  31.723  0.00  0.00    -0.293 OA
ATOM     12  C20 ZIN A   1      36.698   5.914  32.144  0.00  0.00     0.084 C 
ATOM     13  C21 ZIN A   1      35.398   5.168  32.438  0.00  0.00     0.022 C 
ATOM     14  C22 ZIN A   1      34.736   4.669  31.165  0.00  0.00    -0.016 C 
ATOM     15  C23 ZIN A   1      33.977   5.838  30.536  0.00  0.00     0.020 C 
ATOM     16  C24 ZIN A   1      33.691   3.605  31.525  0.00  0.00     0.002 C 
ATOM     17  C26 ZIN A   1      32.660   4.218  32.467  0.00  0.00     0.007 C 
ATOM     18  C27 ZIN A   1      31.515   3.240  32.771  0.00  0.00     0.012 C 
ATOM     19  C28 ZIN A   1      30.903   2.796  31.450  0.00  0.00    -0.013 C 
ATOM     20  C29 ZIN A   1      30.484   4.022  30.635  0.00  0.00     0.018 C 
ENDROOT
BRANCH   1  21
ATOM     21  O5  ZIN A   1      28.481   2.480  31.512  0.00  0.00    -0.315 OA
BRANCH  21  22
ATOM     22  C3  ZIN A   1      27.436   1.821  32.038  0.00  0.00     0.258 C 
ATOM     23  O4  ZIN A   1      27.414   1.568  33.219  0.00  0.00    -0.265 OA
BRANCH  22  24
ATOM     24  C2  ZIN A   1      26.290   1.398  31.155  0.00  0.00     0.106 C 
ATOM     25  C1  ZIN A   1      26.067  -0.109  31.298  0.00  0.00     0.015 C 
ENDBRANCH  22  24
ENDBRANCH  21  22
ENDBRANCH   1  21
TORSDOF 3
ENDMDL
MODEL 53
REMARK CAVERDOCK RESULT:       6.0      0.000      0.000
REMARK CAVERDOCK CONSTRAINTS:       0.1      0.0      0.0      0.0
REMARK CAVERDOCK TUNNEL: 52      6.0      2.3     53.1
REMARK  3 active torsions:
REMARK  status: ('A' for Active; 'I' for Inactive)
REMARK    1  A    between atoms: C2_2  and  C3_3 
REMARK    2  A    between atoms: C3_3  and  O5_5 
REMARK    3  A    between atoms: O5_5  and  C6_6 
ROOT
ATOM      1  C6  ZIN A   1      28.912   2.603  30.710  0.00  0.00     0.140 C 
ATOM      2  C8  ZIN A   1      28.665   2.472  32.233  0.00  0.00     0.034 C 
ATOM      3  C9  ZIN A   1      30.048   2.647  32.918  0.00  0.00     0.008 C 
ATOM      4  C10 ZIN A   1      30.844   3.449  31.883  0.00  0.00     0.001 C 
ATOM      5  C12 ZIN A   1      32.355   3.355  31.996  0.00  0.00    -0.004 C 
ATOM      6  C14 ZIN A   1      32.813   3.966  33.324  0.00  0.00     0.010 C 
ATOM      7  C15 ZIN A   1      34.329   3.800  33.455  0.00  0.00     0.035 C 
ATOM      8  C16 ZIN A   1      34.994   4.415  32.237  0.00  0.00    -0.068 C 
ATOM      9  C17 ZIN A   1      36.015   5.248  32.444  0.00  0.00     0.053 C 
ATOM     10  C18 ZIN A   1      36.706   5.859  31.303  0.00  0.00     0.149 C 
ATOM     11  O19 ZIN A   1      37.358   6.876  31.421  0.00  0.00    -0.293 OA
ATOM     12  C20 ZIN A   1      36.564   5.153  29.968  0.00  0.00     0.084 C 
ATOM     13  C21 ZIN A   1      35.076   4.882  29.751  0.00  0.00     0.022 C 
ATOM     14  C22 ZIN A   1      34.486   4.050  30.877  0.00  0.00    -0.016 C 
ATOM     15  C23 ZIN A   1      34.838   2.584  30.617  0.00  0.00     0.020 C 
ATOM     16  C24 ZIN A   1      32.956   4.153  30.830  0.00  0.00     0.002 C 
ATOM     17  C26 ZIN A   1      32.465   3.656  29.474  0.00  0.00     0.007 C 
ATOM     18  C27 ZIN A   1      30.930   3.617  29.405  0.00  0.00     0.012 C 
ATOM     19  C28 ZIN A   1      30.422   2.761  30.556  0.00  0.00    -0.013 C 
ATOM     20  C29 ZIN A   1      31.088   1.385  30.512  0.00  0.00     0.018 C 
ENDROOT
BRANCH   1  21
ATOM     21  O5  ZIN A   1      28.458   1.409  30.021  0.00  0.00    -0.315 OA
BRANCH  21  22
ATOM     22  C3  ZIN A   1      27.584   0.625  30.672  0.00  0.00     0.258 C 
ATOM     23  O4  ZIN A   1      26.396   0.807  30.541  0.00  0.00    -0.265 OA
BRANCH  22  24
ATOM     24  C2  ZIN A   1      28.083  -0.482  31.565  0.00  0.00     0.106 C 
ATOM     25  C1  ZIN A   1      27.238  -0.528  32.839  0.00  0.00     0.015 C 
ENDBRANCH  22  24
ENDBRANCH  21  22
ENDBRANCH   1  21
TORSDOF 3
ENDMDL
MODEL 54
REMARK CAVERDOCK RESULT:       4.6      0.000      0.000
REMARK CAVERDOCK CONSTRAINTS:       0.1      0.0      0.0      0.0
REMARK CAVERDOCK TUNNEL: 53      4.6      2.3     54.3
REMARK  3 active torsions:
REMARK  status: ('A' for Active; 'I' for Inactive)
REMARK    1  A    between atoms: C2_2  and  C3_3 
REMARK    2  A    between atoms: C3_3  and  O5_5 
REMARK    3  A    between atoms: O5_5  and  C6_6 
ROOT
ATOM      1  C6  ZIN A   1      28.650   2.775  30.698  0.00  0.00     0.140 C 
ATOM      2  C8  ZIN A   1      28.361   2.698  32.217  0.00  0.00     0.034 C 
ATOM      3  C9  ZIN A   1      29.735   2.816  32.932  0.00  0.00     0.008 C 
ATOM      4  C10 ZIN A   1      30.597   3.547  31.897  0.00  0.00     0.001 C 
ATOM      5  C12 ZIN A   1      32.098   3.374  32.049  0.00  0.00    -0.004 C 
ATOM      6  C14 ZIN A   1      32.558   3.995  33.371  0.00  0.00     0.010 C 
ATOM      7  C15 ZIN A   1      34.059   3.751  33.544  0.00  0.00     0.035 C 
ATOM      8  C16 ZIN A   1      34.784   4.297  32.327  0.00  0.00    -0.068 C 
ATOM      9  C17 ZIN A   1      35.844   5.079  32.537  0.00  0.00     0.053 C 
ATOM     10  C18 ZIN A   1      36.593   5.621  31.399  0.00  0.00     0.149 C 
ATOM     11  O19 ZIN A   1      37.297   6.604  31.507  0.00  0.00    -0.293 OA
ATOM     12  C20 ZIN A   1      36.444   4.888  30.079  0.00  0.00     0.084 C 
ATOM     13  C21 ZIN A   1      34.948   4.692  29.833  0.00  0.00     0.022 C 
ATOM     14  C22 ZIN A   1      34.289   3.923  30.964  0.00  0.00    -0.016 C 
ATOM     15  C23 ZIN A   1      34.566   2.434  30.751  0.00  0.00     0.020 C 
ATOM     16  C24 ZIN A   1      32.768   4.107  30.877  0.00  0.00     0.002 C 
ATOM     17  C26 ZIN A   1      32.282   3.601  29.523  0.00  0.00     0.007 C 
ATOM     18  C27 ZIN A   1      30.749   3.643  29.417  0.00  0.00     0.012 C 
ATOM     19  C28 ZIN A   1      30.169   2.847  30.577  0.00  0.00    -0.013 C 
ATOM     20  C29 ZIN A   1      30.760   1.436  30.584  0.00  0.00     0.018 C 
ENDROOT
BRANCH   1  21
ATOM     21  O5  ZIN A   1      28.147   1.588  30.029  0.00  0.00    -0.315 OA
BRANCH  21  22
ATOM     22  C3  ZIN A   1      27.395   0.750  30.759  0.00  0.00     0.258 C 
ATOM     23  O4  ZIN A   1      26.229   0.998  30.954  0.00  0.00    -0.265 OA
BRANCH  22  24
ATOM     24  C2  ZIN A   1      28.006  -0.503  31.335  0.00  0.00     0.106 C 
ATOM     25  C1  ZIN A   1      27.799  -1.664  30.360  0.00  0.00     0.015 C 
ENDBRANCH  22  24
ENDBRANCH  21  22
ENDBRANCH   1  21
TORSDOF 3
ENDMDL
MODEL 55
REMARK CAVERDOCK RESULT:       3.4      0.000      0.000
REMARK CAVERDOCK CONSTRAINTS:       0.0      0.0      0.0      0.0
REMARK CAVERDOCK TUNNEL: 54      3.4      2.2     55.3
REMARK  3 active torsions:
REMARK  status: ('A' for Active; 'I' for Inactive)
REMARK    1  A    between atoms: C2_2  and  C3_3 
REMARK    2  A    between atoms: C3_3  and  O5_5 
REMARK    3  A    between atoms: O5_5  and  C6_6 
ROOT
ATOM      1  C6  ZIN A   1      28.435   2.647  30.869  0.00  0.00     0.140 C 
ATOM      2  C8  ZIN A   1      28.233   2.477  32.395  0.00  0.00     0.034 C 
ATOM      3  C9  ZIN A   1      29.641   2.588  33.040  0.00  0.00     0.008 C 
ATOM      4  C10 ZIN A   1      30.429   3.397  32.004  0.00  0.00     0.001 C 
ATOM      5  C12 ZIN A   1      31.939   3.253  32.064  0.00  0.00    -0.004 C 
ATOM      6  C14 ZIN A   1      32.458   3.808  33.394  0.00  0.00     0.010 C 
ATOM      7  C15 ZIN A   1      33.971   3.591  33.471  0.00  0.00     0.035 C 
ATOM      8  C16 ZIN A   1      34.617   4.223  32.251  0.00  0.00    -0.068 C 
ATOM      9  C17 ZIN A   1      35.670   5.017  32.448  0.00  0.00     0.053 C 
ATOM     10  C18 ZIN A   1      36.344   5.641  31.305  0.00  0.00     0.149 C 
ATOM     11  O19 ZIN A   1      37.031   6.633  31.431  0.00  0.00    -0.293 OA
ATOM     12  C20 ZIN A   1      36.137   4.981  29.955  0.00  0.00     0.084 C 
ATOM     13  C21 ZIN A   1      34.635   4.763  29.778  0.00  0.00     0.022 C 
ATOM     14  C22 ZIN A   1      34.055   3.916  30.897  0.00  0.00    -0.016 C 
ATOM     15  C23 ZIN A   1      34.352   2.448  30.583  0.00  0.00     0.020 C 
ATOM     16  C24 ZIN A   1      32.529   4.067  30.903  0.00  0.00     0.002 C 
ATOM     17  C26 ZIN A   1      31.979   3.627  29.550  0.00  0.00     0.007 C 
ATOM     18  C27 ZIN A   1      30.442   3.638  29.530  0.00  0.00     0.012 C 
ATOM     19  C28 ZIN A   1      29.944   2.763  30.671  0.00  0.00    -0.013 C 
ATOM     20  C29 ZIN A   1      30.564   1.369  30.564  0.00  0.00     0.018 C 
ENDROOT
BRANCH   1  21
ATOM     21  O5  ZIN A   1      27.922   1.489  30.160  0.00  0.00    -0.315 OA
BRANCH  21  22
ATOM     22  C3  ZIN A   1      26.833   0.894  30.672  0.00  0.00     0.258 C 
ATOM     23  O4  ZIN A   1      25.758   1.444  30.607  0.00  0.00    -0.265 OA
BRANCH  22  24
ATOM     24  C2  ZIN A   1      26.950  -0.459  31.327  0.00  0.00     0.106 C 
ATOM     25  C1  ZIN A   1      25.608  -1.188  31.231  0.00  0.00     0.015 C 
ENDBRANCH  22  24
ENDBRANCH  21  22
ENDBRANCH   1  21
TORSDOF 3
ENDMDL
MODEL 56
REMARK CAVERDOCK RESULT:       2.3      0.000      0.000
REMARK CAVERDOCK CONSTRAINTS:       0.0      0.0      0.0      0.0
REMARK CAVERDOCK TUNNEL: 55      2.3      2.2     56.3
REMARK  3 active torsions:
REMARK  status: ('A' for Active; 'I' for Inactive)
REMARK    1  A    between atoms: C2_2  and  C3_3 
REMARK    2  A    between atoms: C3_3  and  O5_5 
REMARK    3  A    between atoms: O5_5  and  C6_6 
ROOT
ATOM      1  C6  ZIN A   1      28.274   2.454  30.756  0.00  0.00     0.140 C 
ATOM      2  C8  ZIN A   1      28.018   2.301  32.276  0.00  0.00     0.034 C 
ATOM      3  C9  ZIN A   1      29.401   2.438  32.969  0.00  0.00     0.008 C 
ATOM      4  C10 ZIN A   1      30.216   3.243  31.951  0.00  0.00     0.001 C 
ATOM      5  C12 ZIN A   1      31.725   3.118  32.068  0.00  0.00    -0.004 C 
ATOM      6  C14 ZIN A   1      32.189   3.698  33.407  0.00  0.00     0.010 C 
ATOM      7  C15 ZIN A   1      33.701   3.501  33.541  0.00  0.00     0.035 C 
ATOM      8  C16 ZIN A   1      34.383   4.124  32.336  0.00  0.00    -0.068 C 
ATOM      9  C17 ZIN A   1      35.418   4.934  32.560  0.00  0.00     0.053 C 
ATOM     10  C18 ZIN A   1      36.125   5.551  31.433  0.00  0.00     0.149 C 
ATOM     11  O19 ZIN A   1      36.796   6.553  31.571  0.00  0.00    -0.293 OA
ATOM     12  C20 ZIN A   1      35.975   4.870  30.086  0.00  0.00     0.084 C 
ATOM     13  C21 ZIN A   1      34.483   4.631  29.859  0.00  0.00     0.022 C 
ATOM     14  C22 ZIN A   1      33.873   3.792  30.968  0.00  0.00    -0.016 C 
ATOM     15  C23 ZIN A   1      34.199   2.324  30.684  0.00  0.00     0.020 C 
ATOM     16  C24 ZIN A   1      32.346   3.924  30.917  0.00  0.00     0.002 C 
ATOM     17  C26 ZIN A   1      31.850   3.460  29.551  0.00  0.00     0.007 C 
ATOM     18  C27 ZIN A   1      30.316   3.451  29.476  0.00  0.00     0.012 C 
ATOM     19  C28 ZIN A   1      29.787   2.586  30.610  0.00  0.00    -0.013 C 
ATOM     20  C29 ZIN A   1      30.427   1.198  30.545  0.00  0.00     0.018 C 
ENDROOT
BRANCH   1  21
ATOM     21  O5  ZIN A   1      27.800   1.280  30.046  0.00  0.00    -0.315 OA
BRANCH  21  22
ATOM     22  C3  ZIN A   1      26.844   0.551  30.642  0.00  0.00     0.258 C 
ATOM     23  O4  ZIN A   1      26.050   1.085  31.381  0.00  0.00    -0.265 OA
BRANCH  22  24
ATOM     24  C2  ZIN A   1      26.759  -0.933  30.389  0.00  0.00     0.106 C 
ATOM     25  C1  ZIN A   1      25.936  -1.592  31.498  0.00  0.00     0.015 C 
ENDBRANCH  22  24
ENDBRANCH  21  22
ENDBRANCH   1  21
TORSDOF 3
ENDMDL
MODEL 57
REMARK CAVERDOCK RESULT:       1.9      0.000      0.000
REMARK CAVERDOCK CONSTRAINTS:       0.0      0.0      0.0      0.0
REMARK CAVERDOCK TUNNEL: 56      1.9      2.2     57.6
REMARK  3 active torsions:
REMARK  status: ('A' for Active; 'I' for Inactive)
REMARK    1  A    between atoms: C2_2  and  C3_3 
REMARK    2  A    between atoms: C3_3  and  O5_5 
REMARK    3  A    between atoms: O5_5  and  C6_6 
ROOT
ATOM      1  C6  ZIN A   1      28.088   2.327  30.741  0.00  0.00     0.140 C 
ATOM      2  C8  ZIN A   1      27.818   2.222  32.262  0.00  0.00     0.034 C 
ATOM      3  C9  ZIN A   1      29.195   2.375  32.964  0.00  0.00     0.008 C 
ATOM      4  C10 ZIN A   1      30.023   3.145  31.929  0.00  0.00     0.001 C 
ATOM      5  C12 ZIN A   1      31.530   3.018  32.064  0.00  0.00    -0.004 C 
ATOM      6  C14 ZIN A   1      31.984   3.636  33.390  0.00  0.00     0.010 C 
ATOM      7  C15 ZIN A   1      33.494   3.437  33.544  0.00  0.00     0.035 C 
ATOM      8  C16 ZIN A   1      34.189   4.021  32.327  0.00  0.00    -0.068 C 
ATOM      9  C17 ZIN A   1      35.226   4.833  32.536  0.00  0.00     0.053 C 
ATOM     10  C18 ZIN A   1      35.946   5.412  31.397  0.00  0.00     0.149 C 
ATOM     11  O19 ZIN A   1      36.620   6.415  31.511  0.00  0.00    -0.293 OA
ATOM     12  C20 ZIN A   1      35.806   4.691  30.070  0.00  0.00     0.084 C 
ATOM     13  C21 ZIN A   1      34.315   4.451  29.836  0.00  0.00     0.022 C 
ATOM     14  C22 ZIN A   1      33.691   3.648  30.965  0.00  0.00    -0.016 C 
ATOM     15  C23 ZIN A   1      34.013   2.172  30.729  0.00  0.00     0.020 C 
ATOM     16  C24 ZIN A   1      32.165   3.785  30.895  0.00  0.00     0.002 C 
ATOM     17  C26 ZIN A   1      31.680   3.281  29.539  0.00  0.00     0.007 C 
ATOM     18  C27 ZIN A   1      30.146   3.277  29.450  0.00  0.00     0.012 C 
ATOM     19  C28 ZIN A   1      29.603   2.448  30.605  0.00  0.00    -0.013 C 
ATOM     20  C29 ZIN A   1      30.238   1.057  30.589  0.00  0.00     0.018 C 
ENDROOT
BRANCH   1  21
ATOM     21  O5  ZIN A   1      27.617   1.134  30.062  0.00  0.00    -0.315 OA
BRANCH  21  22
ATOM     22  C3  ZIN A   1      26.397   0.683  30.398  0.00  0.00     0.258 C 
ATOM     23  O4  ZIN A   1      25.521   1.466  30.680  0.00  0.00    -0.265 OA
BRANCH  22  24
ATOM     24  C2  ZIN A   1      26.122  -0.799  30.422  0.00  0.00     0.106 C 
ATOM     25  C1  ZIN A   1      26.022  -1.274  31.873  0.00  0.00     0.015 C 
ENDBRANCH  22  24
ENDBRANCH  21  22
ENDBRANCH   1  21
TORSDOF 3
ENDMDL
MODEL 58
REMARK CAVERDOCK RESULT:       1.5      0.000      0.000
REMARK CAVERDOCK CONSTRAINTS:       0.0      0.0      0.0      0.0
REMARK CAVERDOCK TUNNEL: 57      1.5      2.3     58.5
REMARK  3 active torsions:
REMARK  status: ('A' for Active; 'I' for Inactive)
REMARK    1  A    between atoms: C2_2  and  C3_3 
REMARK    2  A    between atoms: C3_3  and  O5_5 
REMARK    3  A    between atoms: O5_5  and  C6_6 
ROOT
ATOM      1  C6  ZIN A   1      34.931   3.929  31.674  0.00  0.00     0.140 C 
ATOM      2  C8  ZIN A   1      34.645   4.346  33.137  0.00  0.00     0.034 C 
ATOM      3  C9  ZIN A   1      33.113   4.196  33.344  0.00  0.00     0.008 C 
ATOM      4  C10 ZIN A   1      32.723   3.167  32.278  0.00  0.00     0.001 C 
ATOM      5  C12 ZIN A   1      31.262   3.169  31.862  0.00  0.00    -0.004 C 
ATOM      6  C14 ZIN A   1      30.385   2.773  33.053  0.00  0.00     0.010 C 
ATOM      7  C15 ZIN A   1      28.914   2.849  32.638  0.00  0.00     0.035 C 
ATOM      8  C16 ZIN A   1      28.707   1.980  31.411  0.00  0.00    -0.068 C 
ATOM      9  C17 ZIN A   1      27.684   1.125  31.422  0.00  0.00     0.053 C 
ATOM     10  C18 ZIN A   1      27.427   0.273  30.256  0.00  0.00     0.149 C 
ATOM     11  O19 ZIN A   1      26.782  -0.751  30.344  0.00  0.00    -0.293 OA
ATOM     12  C20 ZIN A   1      28.009   0.739  28.936  0.00  0.00     0.084 C 
ATOM     13  C21 ZIN A   1      29.480   1.074  29.178  0.00  0.00     0.022 C 
ATOM     14  C22 ZIN A   1      29.645   2.134  30.253  0.00  0.00    -0.016 C 
ATOM     15  C23 ZIN A   1      29.390   3.500  29.615  0.00  0.00     0.020 C 
ATOM     16  C24 ZIN A   1      31.100   2.136  30.738  0.00  0.00     0.002 C 
ATOM     17  C26 ZIN A   1      32.020   2.418  29.554  0.00  0.00     0.007 C 
ATOM     18  C27 ZIN A   1      33.486   2.555  29.993  0.00  0.00     0.012 C 
ATOM     19  C28 ZIN A   1      33.565   3.637  31.060  0.00  0.00    -0.013 C 
ATOM     20  C29 ZIN A   1      32.942   4.932  30.534  0.00  0.00     0.018 C 
ENDROOT
BRANCH   1  21
ATOM     21  O5  ZIN A   1      35.582   5.012  30.960  0.00  0.00    -0.315 OA
BRANCH  21  22
ATOM     22  C3  ZIN A   1      36.866   5.258  31.265  0.00  0.00     0.258 C 
ATOM     23  O4  ZIN A   1      37.151   6.200  31.966  0.00  0.00    -0.265 OA
BRANCH  22  24
ATOM     24  C2  ZIN A   1      37.953   4.359  30.733  0.00  0.00     0.106 C 
ATOM     25  C1  ZIN A   1      39.285   4.725  31.391  0.00  0.00     0.015 C 
ENDBRANCH  22  24
ENDBRANCH  21  22
ENDBRANCH   1  21
TORSDOF 3
ENDMDL
MODEL 59
REMARK CAVERDOCK RESULT:       0.9      0.000      0.000
REMARK CAVERDOCK CONSTRAINTS:       0.0      0.0      0.0      0.0
REMARK CAVERDOCK TUNNEL: 58      0.9      2.4     59.3
REMARK  3 active torsions:
REMARK  status: ('A' for Active; 'I' for Inactive)
REMARK    1  A    between atoms: C2_2  and  C3_3 
REMARK    2  A    between atoms: C3_3  and  O5_5 
REMARK    3  A    between atoms: O5_5  and  C6_6 
ROOT
ATOM      1  C6  ZIN A   1      34.771   3.918  31.714  0.00  0.00     0.140 C 
ATOM      2  C8  ZIN A   1      34.509   4.197  33.214  0.00  0.00     0.034 C 
ATOM      3  C9  ZIN A   1      32.981   4.026  33.432  0.00  0.00     0.008 C 
ATOM      4  C10 ZIN A   1      32.573   3.100  32.281  0.00  0.00     0.001 C 
ATOM      5  C12 ZIN A   1      31.105   3.140  31.891  0.00  0.00    -0.004 C 
ATOM      6  C14 ZIN A   1      30.248   2.633  33.055  0.00  0.00     0.010 C 
ATOM      7  C15 ZIN A   1      28.770   2.746  32.674  0.00  0.00     0.035 C 
ATOM      8  C16 ZIN A   1      28.543   1.995  31.374  0.00  0.00    -0.068 C 
ATOM      9  C17 ZIN A   1      27.519   1.142  31.323  0.00  0.00     0.053 C 
ATOM     10  C18 ZIN A   1      27.242   0.402  30.087  0.00  0.00     0.149 C 
ATOM     11  O19 ZIN A   1      26.598  -0.627  30.089  0.00  0.00    -0.293 OA
ATOM     12  C20 ZIN A   1      27.802   0.989  28.806  0.00  0.00     0.084 C 
ATOM     13  C21 ZIN A   1      29.277   1.302  29.054  0.00  0.00     0.022 C 
ATOM     14  C22 ZIN A   1      29.461   2.257  30.220  0.00  0.00    -0.016 C 
ATOM     15  C23 ZIN A   1      29.196   3.677  29.717  0.00  0.00     0.020 C 
ATOM     16  C24 ZIN A   1      30.924   2.216  30.679  0.00  0.00     0.002 C 
ATOM     17  C26 ZIN A   1      31.824   2.608  29.511  0.00  0.00     0.007 C 
ATOM     18  C27 ZIN A   1      33.297   2.706  29.936  0.00  0.00     0.012 C 
ATOM     19  C28 ZIN A   1      33.395   3.683  31.099  0.00  0.00    -0.013 C 
ATOM     20  C29 ZIN A   1      32.764   5.020  30.706  0.00  0.00     0.018 C 
ENDROOT
BRANCH   1  21
ATOM     21  O5  ZIN A   1      35.411   5.064  31.093  0.00  0.00    -0.315 OA
BRANCH  21  22
ATOM     22  C3  ZIN A   1      36.731   5.204  31.288  0.00  0.00     0.258 C 
ATOM     23  O4  ZIN A   1      37.149   6.118  31.960  0.00  0.00    -0.265 OA
BRANCH  22  24
ATOM     24  C2  ZIN A   1      37.693   4.223  30.668  0.00  0.00     0.106 C 
ATOM     25  C1  ZIN A   1      39.118   4.555  31.115  0.00  0.00     0.015 C 
ENDBRANCH  22  24
ENDBRANCH  21  22
ENDBRANCH   1  21
TORSDOF 3
ENDMDL
MODEL 60
REMARK CAVERDOCK RESULT:       0.2      0.000      0.000
REMARK CAVERDOCK CONSTRAINTS:       0.0      0.0      0.0      0.0
REMARK CAVERDOCK TUNNEL: 59      0.2      2.4     60.2
REMARK  3 active torsions:
REMARK  status: ('A' for Active; 'I' for Inactive)
REMARK    1  A    between atoms: C2_2  and  C3_3 
REMARK    2  A    between atoms: C3_3  and  O5_5 
REMARK    3  A    between atoms: O5_5  and  C6_6 
ROOT
ATOM      1  C6  ZIN A   1      34.534   3.857  32.111  0.00  0.00     0.140 C 
ATOM      2  C8  ZIN A   1      34.142   4.117  33.587  0.00  0.00     0.034 C 
ATOM      3  C9  ZIN A   1      32.597   3.969  33.663  0.00  0.00     0.008 C 
ATOM      4  C10 ZIN A   1      32.280   3.069  32.464  0.00  0.00     0.001 C 
ATOM      5  C12 ZIN A   1      30.855   3.141  31.944  0.00  0.00    -0.004 C 
ATOM      6  C14 ZIN A   1      29.888   2.630  33.016  0.00  0.00     0.010 C 
ATOM      7  C15 ZIN A   1      28.453   2.775  32.506  0.00  0.00     0.035 C 
ATOM      8  C16 ZIN A   1      28.332   2.049  31.178  0.00  0.00    -0.068 C 
ATOM      9  C17 ZIN A   1      27.304   1.214  31.019  0.00  0.00     0.053 C 
ATOM     10  C18 ZIN A   1      27.128   0.499  29.751  0.00  0.00     0.149 C 
ATOM     11  O19 ZIN A   1      26.470  -0.519  29.678  0.00  0.00    -0.293 OA
ATOM     12  C20 ZIN A   1      27.811   1.097  28.536  0.00  0.00     0.084 C 
ATOM     13  C21 ZIN A   1      29.262   1.380  28.921  0.00  0.00     0.022 C 
ATOM     14  C22 ZIN A   1      29.355   2.313  30.116  0.00  0.00    -0.016 C 
ATOM     15  C23 ZIN A   1      29.160   3.745  29.616  0.00  0.00     0.020 C 
ATOM     16  C24 ZIN A   1      30.769   2.239  30.704  0.00  0.00     0.002 C 
ATOM     17  C26 ZIN A   1      31.777   2.634  29.629  0.00  0.00     0.007 C 
ATOM     18  C27 ZIN A   1      33.207   2.699  30.187  0.00  0.00     0.012 C 
ATOM     19  C28 ZIN A   1      33.215   3.656  31.370  0.00  0.00    -0.013 C 
ATOM     20  C29 ZIN A   1      32.644   5.010  30.946  0.00  0.00     0.018 C 
ENDROOT
BRANCH   1  21
ATOM     21  O5  ZIN A   1      35.245   5.001  31.571  0.00  0.00    -0.315 OA
BRANCH  21  22
ATOM     22  C3  ZIN A   1      36.433   4.762  30.992  0.00  0.00     0.258 C 
ATOM     23  O4  ZIN A   1      36.548   3.858  30.199  0.00  0.00    -0.265 OA
BRANCH  22  24
ATOM     24  C2  ZIN A   1      37.623   5.623  31.332  0.00  0.00     0.106 C 
ATOM     25  C1  ZIN A   1      38.909   4.829  31.099  0.00  0.00     0.015 C 
ENDBRANCH  22  24
ENDBRANCH  21  22
ENDBRANCH   1  21
TORSDOF 3
ENDMDL
MODEL 61
REMARK CAVERDOCK RESULT:      -0.2      0.000      0.000
REMARK CAVERDOCK CONSTRAINTS:       0.1      0.0      0.0      0.0
REMARK CAVERDOCK TUNNEL: 60     -0.2      2.5     61.3
REMARK  3 active torsions:
REMARK  status: ('A' for Active; 'I' for Inactive)
REMARK    1  A    between atoms: C2_2  and  C3_3 
REMARK    2  A    between atoms: C3_3  and  O5_5 
REMARK    3  A    between atoms: O5_5  and  C6_6 
ROOT
ATOM      1  C6  ZIN A   1      34.378   3.801  32.125  0.00  0.00     0.140 C 
ATOM      2  C8  ZIN A   1      33.992   3.987  33.612  0.00  0.00     0.034 C 
ATOM      3  C9  ZIN A   1      32.452   3.800  33.693  0.00  0.00     0.008 C 
ATOM      4  C10 ZIN A   1      32.147   2.945  32.459  0.00  0.00     0.001 C 
ATOM      5  C12 ZIN A   1      30.716   3.005  31.953  0.00  0.00    -0.004 C 
ATOM      6  C14 ZIN A   1      29.770   2.425  33.009  0.00  0.00     0.010 C 
ATOM      7  C15 ZIN A   1      28.328   2.557  32.516  0.00  0.00     0.035 C 
ATOM      8  C16 ZIN A   1      28.213   1.886  31.158  0.00  0.00    -0.068 C 
ATOM      9  C17 ZIN A   1      27.204   1.035  30.971  0.00  0.00     0.053 C 
ATOM     10  C18 ZIN A   1      27.034   0.371  29.675  0.00  0.00     0.149 C 
ATOM     11  O19 ZIN A   1      26.400  -0.657  29.562  0.00  0.00    -0.293 OA
ATOM     12  C20 ZIN A   1      27.693   1.037  28.482  0.00  0.00     0.084 C 
ATOM     13  C21 ZIN A   1      29.140   1.339  28.868  0.00  0.00     0.022 C 
ATOM     14  C22 ZIN A   1      29.220   2.221  30.102  0.00  0.00    -0.016 C 
ATOM     15  C23 ZIN A   1      28.987   3.668  29.666  0.00  0.00     0.020 C 
ATOM     16  C24 ZIN A   1      30.641   2.155  30.676  0.00  0.00     0.002 C 
ATOM     17  C26 ZIN A   1      31.631   2.621  29.612  0.00  0.00     0.007 C 
ATOM     18  C27 ZIN A   1      33.063   2.696  30.162  0.00  0.00     0.012 C 
ATOM     19  C28 ZIN A   1      33.059   3.601  31.385  0.00  0.00    -0.013 C 
ATOM     20  C29 ZIN A   1      32.452   4.958  31.024  0.00  0.00     0.018 C 
ENDROOT
BRANCH   1  21
ATOM     21  O5  ZIN A   1      35.058   4.984  31.629  0.00  0.00    -0.315 OA
BRANCH  21  22
ATOM     22  C3  ZIN A   1      36.301   4.818  31.152  0.00  0.00     0.258 C 
ATOM     23  O4  ZIN A   1      36.518   3.979  30.310  0.00  0.00    -0.265 OA
BRANCH  22  24
ATOM     24  C2  ZIN A   1      37.427   5.678  31.666  0.00  0.00     0.106 C 
ATOM     25  C1  ZIN A   1      38.767   5.040  31.294  0.00  0.00     0.015 C 
ENDBRANCH  22  24
ENDBRANCH  21  22
ENDBRANCH   1  21
TORSDOF 3
ENDMDL
MODEL 62
REMARK CAVERDOCK RESULT:      -0.5      0.000      0.000
REMARK CAVERDOCK CONSTRAINTS:       0.0      0.0      0.0      0.0
REMARK CAVERDOCK TUNNEL: 61     -0.5      2.5     62.2
REMARK  3 active torsions:
REMARK  status: ('A' for Active; 'I' for Inactive)
REMARK    1  A    between atoms: C2_2  and  C3_3 
REMARK    2  A    between atoms: C3_3  and  O5_5 
REMARK    3  A    between atoms: O5_5  and  C6_6 
ROOT
ATOM      1  C6  ZIN A   1      34.263   3.765  32.129  0.00  0.00     0.140 C 
ATOM      2  C8  ZIN A   1      33.934   3.942  33.631  0.00  0.00     0.034 C 
ATOM      3  C9  ZIN A   1      32.398   3.758  33.769  0.00  0.00     0.008 C 
ATOM      4  C10 ZIN A   1      32.044   2.911  32.542  0.00  0.00     0.001 C 
ATOM      5  C12 ZIN A   1      30.595   2.977  32.091  0.00  0.00    -0.004 C 
ATOM      6  C14 ZIN A   1      29.689   2.393  33.178  0.00  0.00     0.010 C 
ATOM      7  C15 ZIN A   1      28.229   2.531  32.741  0.00  0.00     0.035 C 
ATOM      8  C16 ZIN A   1      28.061   1.869  31.385  0.00  0.00    -0.068 C 
ATOM      9  C17 ZIN A   1      27.044   1.021  31.230  0.00  0.00     0.053 C 
ATOM     10  C18 ZIN A   1      26.824   0.366  29.937  0.00  0.00     0.149 C 
ATOM     11  O19 ZIN A   1      26.184  -0.661  29.841  0.00  0.00    -0.293 OA
ATOM     12  C20 ZIN A   1      27.439   1.038  28.724  0.00  0.00     0.084 C 
ATOM     13  C21 ZIN A   1      28.900   1.334  29.058  0.00  0.00     0.022 C 
ATOM     14  C22 ZIN A   1      29.029   2.208  30.293  0.00  0.00    -0.016 C 
ATOM     15  C23 ZIN A   1      28.783   3.659  29.875  0.00  0.00     0.020 C 
ATOM     16  C24 ZIN A   1      30.470   2.136  30.812  0.00  0.00     0.002 C 
ATOM     17  C26 ZIN A   1      31.420   2.606  29.714  0.00  0.00     0.007 C 
ATOM     18  C27 ZIN A   1      32.872   2.675  30.210  0.00  0.00     0.012 C 
ATOM     19  C28 ZIN A   1      32.916   3.572  31.439  0.00  0.00    -0.013 C 
ATOM     20  C29 ZIN A   1      32.299   4.933  31.109  0.00  0.00     0.018 C 
ENDROOT
BRANCH   1  21
ATOM     21  O5  ZIN A   1      34.926   4.950  31.615  0.00  0.00    -0.315 OA
BRANCH  21  22
ATOM     22  C3  ZIN A   1      36.126   4.775  31.038  0.00  0.00     0.258 C 
ATOM     23  O4  ZIN A   1      36.267   3.937  30.180  0.00  0.00    -0.265 OA
BRANCH  22  24
ATOM     24  C2  ZIN A   1      37.296   5.626  31.462  0.00  0.00     0.106 C 
ATOM     25  C1  ZIN A   1      38.595   4.844  31.254  0.00  0.00     0.015 C 
ENDBRANCH  22  24
ENDBRANCH  21  22
ENDBRANCH   1  21
TORSDOF 3
ENDMDL
MODEL 63
REMARK CAVERDOCK RESULT:      -1.0      0.000      0.000
REMARK CAVERDOCK CONSTRAINTS:       0.0      0.0      0.0      0.0
REMARK CAVERDOCK TUNNEL: 62     -1.0      2.6     63.2
REMARK  3 active torsions:
REMARK  status: ('A' for Active; 'I' for Inactive)
REMARK    1  A    between atoms: C2_2  and  C3_3 
REMARK    2  A    between atoms: C3_3  and  O5_5 
REMARK    3  A    between atoms: O5_5  and  C6_6 
ROOT
ATOM      1  C6  ZIN A   1      34.115   3.529  31.649  0.00  0.00     0.140 C 
ATOM      2  C8  ZIN A   1      33.912   3.855  33.149  0.00  0.00     0.034 C 
ATOM      3  C9  ZIN A   1      32.385   3.754  33.417  0.00  0.00     0.008 C 
ATOM      4  C10 ZIN A   1      31.904   2.818  32.302  0.00  0.00     0.001 C 
ATOM      5  C12 ZIN A   1      30.428   2.910  31.956  0.00  0.00    -0.004 C 
ATOM      6  C14 ZIN A   1      29.587   2.468  33.157  0.00  0.00     0.010 C 
ATOM      7  C15 ZIN A   1      28.104   2.633  32.817  0.00  0.00     0.035 C 
ATOM      8  C16 ZIN A   1      27.805   1.862  31.544  0.00  0.00    -0.068 C 
ATOM      9  C17 ZIN A   1      26.746   1.051  31.545  0.00  0.00     0.053 C 
ATOM     10  C18 ZIN A   1      26.401   0.294  30.338  0.00  0.00     0.149 C 
ATOM     11  O19 ZIN A   1      25.716  -0.706  30.385  0.00  0.00    -0.293 OA
ATOM     12  C20 ZIN A   1      26.945   0.827  29.026  0.00  0.00     0.084 C 
ATOM     13  C21 ZIN A   1      28.439   1.083  29.221  0.00  0.00     0.022 C 
ATOM     14  C22 ZIN A   1      28.697   2.057  30.358  0.00  0.00    -0.016 C 
ATOM     15  C23 ZIN A   1      28.476   3.475  29.826  0.00  0.00     0.020 C 
ATOM     16  C24 ZIN A   1      30.171   1.965  30.773  0.00  0.00     0.002 C 
ATOM     17  C26 ZIN A   1      31.050   2.291  29.569  0.00  0.00     0.007 C 
ATOM     18  C27 ZIN A   1      32.538   2.337  29.947  0.00  0.00     0.012 C 
ATOM     19  C28 ZIN A   1      32.712   3.337  31.081  0.00  0.00    -0.013 C 
ATOM     20  C29 ZIN A   1      32.125   4.690  30.674  0.00  0.00     0.018 C 
ENDROOT
BRANCH   1  21
ATOM     21  O5  ZIN A   1      34.782   4.631  30.980  0.00  0.00    -0.315 OA
BRANCH  21  22
ATOM     22  C3  ZIN A   1      36.082   4.470  30.687  0.00  0.00     0.258 C 
ATOM     23  O4  ZIN A   1      36.446   3.495  30.072  0.00  0.00    -0.265 OA
BRANCH  22  24
ATOM     24  C2  ZIN A   1      37.088   5.505  31.123  0.00  0.00     0.106 C 
ATOM     25  C1  ZIN A   1      38.482   4.877  31.158  0.00  0.00     0.015 C 
ENDBRANCH  22  24
ENDBRANCH  21  22
ENDBRANCH   1  21
TORSDOF 3
ENDMDL
MODEL 64
REMARK CAVERDOCK RESULT:      -0.9      0.000      0.000
REMARK CAVERDOCK CONSTRAINTS:       0.0      0.0      0.0      0.0
REMARK CAVERDOCK TUNNEL: 63     -0.9      2.6     64.3
REMARK  3 active torsions:
REMARK  status: ('A' for Active; 'I' for Inactive)
REMARK    1  A    between atoms: C2_2  and  C3_3 
REMARK    2  A    between atoms: C3_3  and  O5_5 
REMARK    3  A    between atoms: O5_5  and  C6_6 
ROOT
ATOM      1  C6  ZIN A   1      34.010   3.551  31.955  0.00  0.00     0.140 C 
ATOM      2  C8  ZIN A   1      33.675   3.809  33.445  0.00  0.00     0.034 C 
ATOM      3  C9  ZIN A   1      32.134   3.671  33.579  0.00  0.00     0.008 C 
ATOM      4  C10 ZIN A   1      31.766   2.776  32.390  0.00  0.00     0.001 C 
ATOM      5  C12 ZIN A   1      30.323   2.857  31.925  0.00  0.00    -0.004 C 
ATOM      6  C14 ZIN A   1      29.394   2.350  33.031  0.00  0.00     0.010 C 
ATOM      7  C15 ZIN A   1      27.941   2.504  32.576  0.00  0.00     0.035 C 
ATOM      8  C16 ZIN A   1      27.766   1.783  31.252  0.00  0.00    -0.068 C 
ATOM      9  C17 ZIN A   1      26.727   0.955  31.130  0.00  0.00     0.053 C 
ATOM     10  C18 ZIN A   1      26.499   0.245  29.867  0.00  0.00     0.149 C 
ATOM     11  O19 ZIN A   1      25.833  -0.769  29.816  0.00  0.00    -0.293 OA
ATOM     12  C20 ZIN A   1      27.140   0.842  28.629  0.00  0.00     0.084 C 
ATOM     13  C21 ZIN A   1      28.606   1.115  28.960  0.00  0.00     0.022 C 
ATOM     14  C22 ZIN A   1      28.749   2.044  30.153  0.00  0.00    -0.016 C 
ATOM     15  C23 ZIN A   1      28.544   3.479  29.664  0.00  0.00     0.020 C 
ATOM     16  C24 ZIN A   1      30.185   1.959  30.687  0.00  0.00     0.002 C 
ATOM     17  C26 ZIN A   1      31.154   2.351  29.575  0.00  0.00     0.007 C 
ATOM     18  C27 ZIN A   1      32.605   2.406  30.079  0.00  0.00     0.012 C 
ATOM     19  C28 ZIN A   1      32.663   3.360  31.264  0.00  0.00    -0.013 C 
ATOM     20  C29 ZIN A   1      32.084   4.718  30.864  0.00  0.00     0.018 C 
ENDROOT
BRANCH   1  21
ATOM     21  O5  ZIN A   1      34.707   4.692  31.391  0.00  0.00    -0.315 OA
BRANCH  21  22
ATOM     22  C3  ZIN A   1      35.927   4.468  30.877  0.00  0.00     0.258 C 
ATOM     23  O4  ZIN A   1      36.090   3.578  30.076  0.00  0.00    -0.265 OA
BRANCH  22  24
ATOM     24  C2  ZIN A   1      37.092   5.327  31.298  0.00  0.00     0.106 C 
ATOM     25  C1  ZIN A   1      38.401   4.601  30.980  0.00  0.00     0.015 C 
ENDBRANCH  22  24
ENDBRANCH  21  22
ENDBRANCH   1  21
TORSDOF 3
ENDMDL
MODEL 65
REMARK CAVERDOCK RESULT:      -1.0      0.000      0.000
REMARK CAVERDOCK CONSTRAINTS:       0.0      0.0      0.0      0.0
REMARK CAVERDOCK TUNNEL: 64     -1.0      2.7     65.1
REMARK  3 active torsions:
REMARK  status: ('A' for Active; 'I' for Inactive)
REMARK    1  A    between atoms: C2_2  and  C3_3 
REMARK    2  A    between atoms: C3_3  and  O5_5 
REMARK    3  A    between atoms: O5_5  and  C6_6 
ROOT
ATOM      1  C6  ZIN A   1      33.890   3.437  31.720  0.00  0.00     0.140 C 
ATOM      2  C8  ZIN A   1      33.663   3.824  33.202  0.00  0.00     0.034 C 
ATOM      3  C9  ZIN A   1      32.134   3.720  33.454  0.00  0.00     0.008 C 
ATOM      4  C10 ZIN A   1      31.676   2.735  32.373  0.00  0.00     0.001 C 
ATOM      5  C12 ZIN A   1      30.204   2.799  32.004  0.00  0.00    -0.004 C 
ATOM      6  C14 ZIN A   1      29.351   2.399  33.211  0.00  0.00     0.010 C 
ATOM      7  C15 ZIN A   1      27.871   2.537  32.845  0.00  0.00     0.035 C 
ATOM      8  C16 ZIN A   1      27.596   1.710  31.602  0.00  0.00    -0.068 C 
ATOM      9  C17 ZIN A   1      26.544   0.891  31.623  0.00  0.00     0.053 C 
ATOM     10  C18 ZIN A   1      26.222   0.081  30.443  0.00  0.00     0.149 C 
ATOM     11  O19 ZIN A   1      25.545  -0.923  30.524  0.00  0.00    -0.293 OA
ATOM     12  C20 ZIN A   1      26.779   0.563  29.118  0.00  0.00     0.084 C 
ATOM     13  C21 ZIN A   1      28.268   0.841  29.322  0.00  0.00     0.022 C 
ATOM     14  C22 ZIN A   1      28.503   1.864  30.420  0.00  0.00    -0.016 C 
ATOM     15  C23 ZIN A   1      28.277   3.256  29.827  0.00  0.00     0.020 C 
ATOM     16  C24 ZIN A   1      29.971   1.803  30.858  0.00  0.00     0.002 C 
ATOM     17  C26 ZIN A   1      30.863   2.086  29.653  0.00  0.00     0.007 C 
ATOM     18  C27 ZIN A   1      32.346   2.161  30.049  0.00  0.00     0.012 C 
ATOM     19  C28 ZIN A   1      32.496   3.210  31.142  0.00  0.00    -0.013 C 
ATOM     20  C29 ZIN A   1      31.903   4.539  30.671  0.00  0.00     0.018 C 
ENDROOT
BRANCH   1  21
ATOM     21  O5  ZIN A   1      34.556   4.517  31.015  0.00  0.00    -0.315 OA
BRANCH  21  22
ATOM     22  C3  ZIN A   1      35.658   4.200  30.316  0.00  0.00     0.258 C 
ATOM     23  O4  ZIN A   1      35.682   3.193  29.649  0.00  0.00    -0.265 OA
BRANCH  22  24
ATOM     24  C2  ZIN A   1      36.865   5.102  30.363  0.00  0.00     0.106 C 
ATOM     25  C1  ZIN A   1      36.982   5.724  31.756  0.00  0.00     0.015 C 
ENDBRANCH  22  24
ENDBRANCH  21  22
ENDBRANCH   1  21
TORSDOF 3
ENDMDL
MODEL 66
REMARK CAVERDOCK RESULT:      -1.1      0.000      0.000
REMARK CAVERDOCK CONSTRAINTS:       0.0      0.0      0.0      0.0
REMARK CAVERDOCK TUNNEL: 65     -1.1      2.6     66.1
REMARK  3 active torsions:
REMARK  status: ('A' for Active; 'I' for Inactive)
REMARK    1  A    between atoms: C2_2  and  C3_3 
REMARK    2  A    between atoms: C3_3  and  O5_5 
REMARK    3  A    between atoms: O5_5  and  C6_6 
ROOT
ATOM      1  C6  ZIN A   1      33.738   3.525  31.525  0.00  0.00     0.140 C 
ATOM      2  C8  ZIN A   1      33.570   3.822  33.035  0.00  0.00     0.034 C 
ATOM      3  C9  ZIN A   1      32.060   3.647  33.352  0.00  0.00     0.008 C 
ATOM      4  C10 ZIN A   1      31.585   2.704  32.241  0.00  0.00     0.001 C 
ATOM      5  C12 ZIN A   1      30.096   2.732  31.945  0.00  0.00    -0.004 C 
ATOM      6  C14 ZIN A   1      29.317   2.235  33.166  0.00  0.00     0.010 C 
ATOM      7  C15 ZIN A   1      27.817   2.336  32.879  0.00  0.00     0.035 C 
ATOM      8  C16 ZIN A   1      27.512   1.567  31.606  0.00  0.00    -0.068 C 
ATOM      9  C17 ZIN A   1      26.492   0.709  31.630  0.00  0.00     0.053 C 
ATOM     10  C18 ZIN A   1      26.141  -0.048  30.424  0.00  0.00     0.149 C 
ATOM     11  O19 ZIN A   1      25.505  -1.080  30.479  0.00  0.00    -0.293 OA
ATOM     12  C20 ZIN A   1      26.615   0.526  29.103  0.00  0.00     0.084 C 
ATOM     13  C21 ZIN A   1      28.101   0.849  29.252  0.00  0.00     0.022 C 
ATOM     14  C22 ZIN A   1      28.353   1.819  30.393  0.00  0.00    -0.016 C 
ATOM     15  C23 ZIN A   1      28.049   3.232  29.890  0.00  0.00     0.020 C 
ATOM     16  C24 ZIN A   1      29.843   1.791  30.758  0.00  0.00     0.002 C 
ATOM     17  C26 ZIN A   1      30.664   2.173  29.530  0.00  0.00     0.007 C 
ATOM     18  C27 ZIN A   1      32.161   2.283  29.859  0.00  0.00     0.012 C 
ATOM     19  C28 ZIN A   1      32.327   3.276  31.001  0.00  0.00    -0.013 C 
ATOM     20  C29 ZIN A   1      31.664   4.605  30.633  0.00  0.00     0.018 C 
ENDROOT
BRANCH   1  21
ATOM     21  O5  ZIN A   1      34.330   4.666  30.850  0.00  0.00    -0.315 OA
BRANCH  21  22
ATOM     22  C3  ZIN A   1      35.651   4.617  30.615  0.00  0.00     0.258 C 
ATOM     23  O4  ZIN A   1      36.101   3.778  29.872  0.00  0.00    -0.265 OA
BRANCH  22  24
ATOM     24  C2  ZIN A   1      36.572   5.611  31.277  0.00  0.00     0.106 C 
ATOM     25  C1  ZIN A   1      38.020   5.140  31.129  0.00  0.00     0.015 C 
ENDBRANCH  22  24
ENDBRANCH  21  22
ENDBRANCH   1  21
TORSDOF 3
ENDMDL
MODEL 67
REMARK CAVERDOCK RESULT:      -1.2      0.000      0.000
REMARK CAVERDOCK CONSTRAINTS:       0.0      0.0      0.0      0.0
REMARK CAVERDOCK TUNNEL: 66     -1.2      2.7     67.3
REMARK  3 active torsions:
REMARK  status: ('A' for Active; 'I' for Inactive)
REMARK    1  A    between atoms: C2_2  and  C3_3 
REMARK    2  A    between atoms: C3_3  and  O5_5 
REMARK    3  A    between atoms: O5_5  and  C6_6 
ROOT
ATOM      1  C6  ZIN A   1      33.621   3.335  31.338  0.00  0.00     0.140 C 
ATOM      2  C8  ZIN A   1      33.499   3.826  32.801  0.00  0.00     0.034 C 
ATOM      3  C9  ZIN A   1      31.994   3.731  33.172  0.00  0.00     0.008 C 
ATOM      4  C10 ZIN A   1      31.470   2.666  32.202  0.00  0.00     0.001 C 
ATOM      5  C12 ZIN A   1      29.974   2.692  31.939  0.00  0.00    -0.004 C 
ATOM      6  C14 ZIN A   1      29.217   2.376  33.232  0.00  0.00     0.010 C 
ATOM      7  C15 ZIN A   1      27.712   2.476  32.968  0.00  0.00     0.035 C 
ATOM      8  C16 ZIN A   1      27.358   1.559  31.811  0.00  0.00    -0.068 C 
ATOM      9  C17 ZIN A   1      26.321   0.736  31.969  0.00  0.00     0.053 C 
ATOM     10  C18 ZIN A   1      25.923  -0.160  30.878  0.00  0.00     0.149 C 
ATOM     11  O19 ZIN A   1      25.265  -1.160  31.081  0.00  0.00    -0.293 OA
ATOM     12  C20 ZIN A   1      26.375   0.228  29.484  0.00  0.00     0.084 C 
ATOM     13  C21 ZIN A   1      27.871   0.531  29.557  0.00  0.00     0.022 C 
ATOM     14  C22 ZIN A   1      28.173   1.632  30.557  0.00  0.00    -0.016 C 
ATOM     15  C23 ZIN A   1      27.887   2.976  29.884  0.00  0.00     0.020 C 
ATOM     16  C24 ZIN A   1      29.671   1.614  30.889  0.00  0.00     0.002 C 
ATOM     17  C26 ZIN A   1      30.469   1.815  29.604  0.00  0.00     0.007 C 
ATOM     18  C27 ZIN A   1      31.975   1.929  29.883  0.00  0.00     0.012 C 
ATOM     19  C28 ZIN A   1      32.192   3.055  30.883  0.00  0.00    -0.013 C 
ATOM     20  C29 ZIN A   1      31.550   4.342  30.362  0.00  0.00     0.018 C 
ENDROOT
BRANCH   1  21
ATOM     21  O5  ZIN A   1      34.221   4.365  30.509  0.00  0.00    -0.315 OA
BRANCH  21  22
ATOM     22  C3  ZIN A   1      35.544   4.283  30.297  0.00  0.00     0.258 C 
ATOM     23  O4  ZIN A   1      35.982   3.461  29.527  0.00  0.00    -0.265 OA
BRANCH  22  24
ATOM     24  C2  ZIN A   1      36.482   5.216  31.019  0.00  0.00     0.106 C 
ATOM     25  C1  ZIN A   1      37.895   4.630  31.002  0.00  0.00     0.015 C 
ENDBRANCH  22  24
ENDBRANCH  21  22
ENDBRANCH   1  21
TORSDOF 3
ENDMDL
MODEL 68
REMARK CAVERDOCK RESULT:      -1.3      0.000      0.000
REMARK CAVERDOCK CONSTRAINTS:       0.0      0.0      0.0      0.0
REMARK CAVERDOCK TUNNEL: 67     -1.3      2.7     68.1
REMARK  3 active torsions:
REMARK  status: ('A' for Active; 'I' for Inactive)
REMARK    1  A    between atoms: C2_2  and  C3_3 
REMARK    2  A    between atoms: C3_3  and  O5_5 
REMARK    3  A    between atoms: O5_5  and  C6_6 
ROOT
ATOM      1  C6  ZIN A   1      33.619   3.181  31.378  0.00  0.00     0.140 C 
ATOM      2  C8  ZIN A   1      33.474   3.592  32.864  0.00  0.00     0.034 C 
ATOM      3  C9  ZIN A   1      31.959   3.503  33.198  0.00  0.00     0.008 C 
ATOM      4  C10 ZIN A   1      31.439   2.503  32.159  0.00  0.00     0.001 C 
ATOM      5  C12 ZIN A   1      29.950   2.570  31.868  0.00  0.00    -0.004 C 
ATOM      6  C14 ZIN A   1      29.160   2.195  33.125  0.00  0.00     0.010 C 
ATOM      7  C15 ZIN A   1      27.664   2.336  32.836  0.00  0.00     0.035 C 
ATOM      8  C16 ZIN A   1      27.319   1.491  31.623  0.00  0.00    -0.068 C 
ATOM      9  C17 ZIN A   1      26.265   0.679  31.713  0.00  0.00     0.053 C 
ATOM     10  C18 ZIN A   1      25.876  -0.148  30.566  0.00  0.00     0.149 C 
ATOM     11  O19 ZIN A   1      25.198  -1.146  30.699  0.00  0.00    -0.293 OA
ATOM     12  C20 ZIN A   1      26.364   0.310  29.205  0.00  0.00     0.084 C 
ATOM     13  C21 ZIN A   1      27.863   0.582  29.325  0.00  0.00     0.022 C 
ATOM     14  C22 ZIN A   1      28.162   1.621  30.392  0.00  0.00    -0.016 C 
ATOM     15  C23 ZIN A   1      27.912   3.004  29.790  0.00  0.00     0.020 C 
ATOM     16  C24 ZIN A   1      29.651   1.558  30.753  0.00  0.00     0.002 C 
ATOM     17  C26 ZIN A   1      30.479   1.816  29.498  0.00  0.00     0.007 C 
ATOM     18  C27 ZIN A   1      31.981   1.888  29.813  0.00  0.00     0.012 C 
ATOM     19  C28 ZIN A   1      32.195   2.953  30.879  0.00  0.00    -0.013 C 
ATOM     20  C29 ZIN A   1      31.585   4.278  30.418  0.00  0.00     0.018 C 
ENDROOT
BRANCH   1  21
ATOM     21  O5  ZIN A   1      34.253   4.245  30.621  0.00  0.00    -0.315 OA
BRANCH  21  22
ATOM     22  C3  ZIN A   1      35.582   4.167  30.455  0.00  0.00     0.258 C 
ATOM     23  O4  ZIN A   1      36.066   3.214  29.891  0.00  0.00    -0.265 OA
BRANCH  22  24
ATOM     24  C2  ZIN A   1      36.472   5.268  30.972  0.00  0.00     0.106 C 
ATOM     25  C1  ZIN A   1      37.927   4.795  30.962  0.00  0.00     0.015 C 
ENDBRANCH  22  24
ENDBRANCH  21  22
ENDBRANCH   1  21
TORSDOF 3
ENDMDL
MODEL 69
REMARK CAVERDOCK RESULT:      -1.2      0.000      0.000
REMARK CAVERDOCK CONSTRAINTS:       0.0      0.0      0.0      0.0
REMARK CAVERDOCK TUNNEL: 68     -1.2      2.8     69.1
REMARK  3 active torsions:
REMARK  status: ('A' for Active; 'I' for Inactive)
REMARK    1  A    between atoms: C2_2  and  C3_3 
REMARK    2  A    between atoms: C3_3  and  O5_5 
REMARK    3  A    between atoms: O5_5  and  C6_6 
ROOT
ATOM      1  C6  ZIN A   1      33.444   3.229  31.398  0.00  0.00     0.140 C 
ATOM      2  C8  ZIN A   1      33.316   3.649  32.883  0.00  0.00     0.034 C 
ATOM      3  C9  ZIN A   1      31.814   3.508  33.251  0.00  0.00     0.008 C 
ATOM      4  C10 ZIN A   1      31.307   2.480  32.233  0.00  0.00     0.001 C 
ATOM      5  C12 ZIN A   1      29.811   2.491  31.974  0.00  0.00    -0.004 C 
ATOM      6  C14 ZIN A   1      29.063   2.100  33.252  0.00  0.00     0.010 C 
ATOM      7  C15 ZIN A   1      27.556   2.184  32.996  0.00  0.00     0.035 C 
ATOM      8  C16 ZIN A   1      27.216   1.316  31.798  0.00  0.00    -0.068 C 
ATOM      9  C17 ZIN A   1      26.195   0.467  31.918  0.00  0.00     0.053 C 
ATOM     10  C18 ZIN A   1      25.811  -0.384  30.788  0.00  0.00     0.149 C 
ATOM     11  O19 ZIN A   1      25.173  -1.405  30.944  0.00  0.00    -0.293 OA
ATOM     12  C20 ZIN A   1      26.252   0.077  29.412  0.00  0.00     0.084 C 
ATOM     13  C21 ZIN A   1      27.742   0.404  29.497  0.00  0.00     0.022 C 
ATOM     14  C22 ZIN A   1      28.026   1.463  30.547  0.00  0.00    -0.016 C 
ATOM     15  C23 ZIN A   1      27.714   2.831  29.938  0.00  0.00     0.020 C 
ATOM     16  C24 ZIN A   1      29.525   1.457  30.875  0.00  0.00     0.002 C 
ATOM     17  C26 ZIN A   1      30.315   1.734  29.600  0.00  0.00     0.007 C 
ATOM     18  C27 ZIN A   1      31.820   1.863  29.881  0.00  0.00     0.012 C 
ATOM     19  C28 ZIN A   1      32.019   2.945  30.933  0.00  0.00    -0.013 C 
ATOM     20  C29 ZIN A   1      31.351   4.242  30.474  0.00  0.00     0.018 C 
ENDROOT
BRANCH   1  21
ATOM     21  O5  ZIN A   1      34.022   4.308  30.617  0.00  0.00    -0.315 OA
BRANCH  21  22
ATOM     22  C3  ZIN A   1      35.320   4.198  30.293  0.00  0.00     0.258 C 
ATOM     23  O4  ZIN A   1      35.750   3.152  29.868  0.00  0.00    -0.265 OA
BRANCH  22  24
ATOM     24  C2  ZIN A   1      36.241   5.380  30.460  0.00  0.00     0.106 C 
ATOM     25  C1  ZIN A   1      37.468   4.959  31.270  0.00  0.00     0.015 C 
ENDBRANCH  22  24
ENDBRANCH  21  22
ENDBRANCH   1  21
TORSDOF 3
ENDMDL
MODEL 70
REMARK CAVERDOCK RESULT:      -1.2      0.000      0.000
REMARK CAVERDOCK CONSTRAINTS:       0.0      0.0      0.0      0.0
REMARK CAVERDOCK TUNNEL: 69     -1.2      2.8     70.2
REMARK  3 active torsions:
REMARK  status: ('A' for Active; 'I' for Inactive)
REMARK    1  A    between atoms: C2_2  and  C3_3 
REMARK    2  A    between atoms: C3_3  and  O5_5 
REMARK    3  A    between atoms: O5_5  and  C6_6 
ROOT
ATOM      1  C6  ZIN A   1      33.379   3.241  31.368  0.00  0.00     0.140 C 
ATOM      2  C8  ZIN A   1      33.198   3.744  32.821  0.00  0.00     0.034 C 
ATOM      3  C9  ZIN A   1      31.688   3.594  33.153  0.00  0.00     0.008 C 
ATOM      4  C10 ZIN A   1      31.232   2.499  32.183  0.00  0.00     0.001 C 
ATOM      5  C12 ZIN A   1      29.744   2.465  31.880  0.00  0.00    -0.004 C 
ATOM      6  C14 ZIN A   1      28.964   2.134  33.156  0.00  0.00     0.010 C 
ATOM      7  C15 ZIN A   1      27.465   2.173  32.851  0.00  0.00     0.035 C 
ATOM      8  C16 ZIN A   1      27.177   1.231  31.697  0.00  0.00    -0.068 C 
ATOM      9  C17 ZIN A   1      26.168   0.370  31.836  0.00  0.00     0.053 C 
ATOM     10  C18 ZIN A   1      25.834  -0.553  30.746  0.00  0.00     0.149 C 
ATOM     11  O19 ZIN A   1      25.211  -1.575  30.943  0.00  0.00    -0.293 OA
ATOM     12  C20 ZIN A   1      26.309  -0.163  29.360  0.00  0.00     0.084 C 
ATOM     13  C21 ZIN A   1      27.790   0.198  29.469  0.00  0.00     0.022 C 
ATOM     14  C22 ZIN A   1      28.022   1.322  30.464  0.00  0.00    -0.016 C 
ATOM     15  C23 ZIN A   1      27.704   2.646  29.767  0.00  0.00     0.020 C 
ATOM     16  C24 ZIN A   1      29.510   1.365  30.835  0.00  0.00     0.002 C 
ATOM     17  C26 ZIN A   1      30.334   1.582  29.569  0.00  0.00     0.007 C 
ATOM     18  C27 ZIN A   1      31.827   1.758  29.886  0.00  0.00     0.012 C 
ATOM     19  C28 ZIN A   1      31.974   2.902  30.879  0.00  0.00    -0.013 C 
ATOM     20  C29 ZIN A   1      31.297   4.158  30.326  0.00  0.00     0.018 C 
ENDROOT
BRANCH   1  21
ATOM     21  O5  ZIN A   1      33.960   4.284  30.543  0.00  0.00    -0.315 OA
BRANCH  21  22
ATOM     22  C3  ZIN A   1      35.260   4.160  30.229  0.00  0.00     0.258 C 
ATOM     23  O4  ZIN A   1      35.687   3.100  29.836  0.00  0.00    -0.265 OA
BRANCH  22  24
ATOM     24  C2  ZIN A   1      36.185   5.342  30.366  0.00  0.00     0.106 C 
ATOM     25  C1  ZIN A   1      37.470   4.904  31.070  0.00  0.00     0.015 C 
ENDBRANCH  22  24
ENDBRANCH  21  22
ENDBRANCH   1  21
TORSDOF 3
ENDMDL
MODEL 71
REMARK CAVERDOCK RESULT:      -1.0      0.000      0.000
REMARK CAVERDOCK CONSTRAINTS:       0.0      0.0      0.0      0.0
REMARK CAVERDOCK TUNNEL: 70     -1.0      2.8     71.2
REMARK  3 active torsions:
REMARK  status: ('A' for Active; 'I' for Inactive)
REMARK    1  A    between atoms: C2_2  and  C3_3 
REMARK    2  A    between atoms: C3_3  and  O5_5 
REMARK    3  A    between atoms: O5_5  and  C6_6 
ROOT
ATOM      1  C6  ZIN A   1      33.314   3.178  31.326  0.00  0.00     0.140 C 
ATOM      2  C8  ZIN A   1      33.128   3.686  32.776  0.00  0.00     0.034 C 
ATOM      3  C9  ZIN A   1      31.618   3.532  33.105  0.00  0.00     0.008 C 
ATOM      4  C10 ZIN A   1      31.168   2.431  32.138  0.00  0.00     0.001 C 
ATOM      5  C12 ZIN A   1      29.681   2.390  31.831  0.00  0.00    -0.004 C 
ATOM      6  C14 ZIN A   1      28.900   2.061  33.107  0.00  0.00     0.010 C 
ATOM      7  C15 ZIN A   1      27.401   2.093  32.798  0.00  0.00     0.035 C 
ATOM      8  C16 ZIN A   1      27.120   1.145  31.646  0.00  0.00    -0.068 C 
ATOM      9  C17 ZIN A   1      26.114   0.281  31.787  0.00  0.00     0.053 C 
ATOM     10  C18 ZIN A   1      25.787  -0.648  30.700  0.00  0.00     0.149 C 
ATOM     11  O19 ZIN A   1      25.166  -1.672  30.900  0.00  0.00    -0.293 OA
ATOM     12  C20 ZIN A   1      26.263  -0.261  29.313  0.00  0.00     0.084 C 
ATOM     13  C21 ZIN A   1      27.742   0.106  29.424  0.00  0.00     0.022 C 
ATOM     14  C22 ZIN A   1      27.968   1.234  30.415  0.00  0.00    -0.016 C 
ATOM     15  C23 ZIN A   1      27.646   2.554  29.712  0.00  0.00     0.020 C 
ATOM     16  C24 ZIN A   1      29.455   1.285  30.790  0.00  0.00     0.002 C 
ATOM     17  C26 ZIN A   1      30.281   1.500  29.526  0.00  0.00     0.007 C 
ATOM     18  C27 ZIN A   1      31.772   1.683  29.846  0.00  0.00     0.012 C 
ATOM     19  C28 ZIN A   1      31.912   2.832  30.834  0.00  0.00    -0.013 C 
ATOM     20  C29 ZIN A   1      31.232   4.082  30.274  0.00  0.00     0.018 C 
ENDROOT
BRANCH   1  21
ATOM     21  O5  ZIN A   1      33.894   4.221  30.498  0.00  0.00    -0.315 OA
BRANCH  21  22
ATOM     22  C3  ZIN A   1      35.214   4.150  30.264  0.00  0.00     0.258 C 
ATOM     23  O4  ZIN A   1      35.709   3.107  29.907  0.00  0.00    -0.265 OA
BRANCH  22  24
ATOM     24  C2  ZIN A   1      36.078   5.371  30.446  0.00  0.00     0.106 C 
ATOM     25  C1  ZIN A   1      37.399   4.967  31.104  0.00  0.00     0.015 C 
ENDBRANCH  22  24
ENDBRANCH  21  22
ENDBRANCH   1  21
TORSDOF 3
ENDMDL
MODEL 72
REMARK CAVERDOCK RESULT:      -1.0      0.000      0.000
REMARK CAVERDOCK CONSTRAINTS:       0.0      0.0      0.0      0.0
REMARK CAVERDOCK TUNNEL: 71     -1.0      2.9     72.4
REMARK  3 active torsions:
REMARK  status: ('A' for Active; 'I' for Inactive)
REMARK    1  A    between atoms: C2_2  and  C3_3 
REMARK    2  A    between atoms: C3_3  and  O5_5 
REMARK    3  A    between atoms: O5_5  and  C6_6 
ROOT
ATOM      1  C6  ZIN A   1      33.228   3.179  31.414  0.00  0.00     0.140 C 
ATOM      2  C8  ZIN A   1      33.072   3.577  32.902  0.00  0.00     0.034 C 
ATOM      3  C9  ZIN A   1      31.570   3.394  33.250  0.00  0.00     0.008 C 
ATOM      4  C10 ZIN A   1      31.101   2.367  32.214  0.00  0.00     0.001 C 
ATOM      5  C12 ZIN A   1      29.608   2.344  31.936  0.00  0.00    -0.004 C 
ATOM      6  C14 ZIN A   1      28.854   1.919  33.200  0.00  0.00     0.010 C 
ATOM      7  C15 ZIN A   1      27.350   1.969  32.926  0.00  0.00     0.035 C 
ATOM      8  C16 ZIN A   1      27.046   1.107  31.714  0.00  0.00    -0.068 C 
ATOM      9  C17 ZIN A   1      26.044   0.232  31.811  0.00  0.00     0.053 C 
ATOM     10  C18 ZIN A   1      25.695  -0.614  30.665  0.00  0.00     0.149 C 
ATOM     11  O19 ZIN A   1      25.081  -1.652  30.801  0.00  0.00    -0.293 OA
ATOM     12  C20 ZIN A   1      26.142  -0.125  29.301  0.00  0.00     0.084 C 
ATOM     13  C21 ZIN A   1      27.622   0.238  29.408  0.00  0.00     0.022 C 
ATOM     14  C22 ZIN A   1      27.867   1.291  30.475  0.00  0.00    -0.016 C 
ATOM     15  C23 ZIN A   1      27.528   2.658  29.879  0.00  0.00     0.020 C 
ATOM     16  C24 ZIN A   1      29.361   1.318  30.821  0.00  0.00     0.002 C 
ATOM     17  C26 ZIN A   1      30.160   1.629  29.559  0.00  0.00     0.007 C 
ATOM     18  C27 ZIN A   1      31.658   1.792  29.860  0.00  0.00     0.012 C 
ATOM     19  C28 ZIN A   1      31.817   2.865  30.928  0.00  0.00    -0.013 C 
ATOM     20  C29 ZIN A   1      31.122   4.152  30.477  0.00  0.00     0.018 C 
ENDROOT
BRANCH   1  21
ATOM     21  O5  ZIN A   1      33.789   4.281  30.654  0.00  0.00    -0.315 OA
BRANCH  21  22
ATOM     22  C3  ZIN A   1      35.107   4.243  30.407  0.00  0.00     0.258 C 
ATOM     23  O4  ZIN A   1      35.562   3.391  29.682  0.00  0.00    -0.265 OA
BRANCH  22  24
ATOM     24  C2  ZIN A   1      36.021   5.265  31.035  0.00  0.00     0.106 C 
ATOM     25  C1  ZIN A   1      37.458   4.739  31.022  0.00  0.00     0.015 C 
ENDBRANCH  22  24
ENDBRANCH  21  22
ENDBRANCH   1  21
TORSDOF 3
ENDMDL
MODEL 73
REMARK CAVERDOCK RESULT:      -0.6      0.000      0.000
REMARK CAVERDOCK CONSTRAINTS:       0.0      0.0      0.0      0.0
REMARK CAVERDOCK TUNNEL: 72     -0.6      3.0     73.1
REMARK  3 active torsions:
REMARK  status: ('A' for Active; 'I' for Inactive)
REMARK    1  A    between atoms: C2_2  and  C3_3 
REMARK    2  A    between atoms: C3_3  and  O5_5 
REMARK    3  A    between atoms: O5_5  and  C6_6 
ROOT
ATOM      1  C6  ZIN A   1      33.184   3.094  31.415  0.00  0.00     0.140 C 
ATOM      2  C8  ZIN A   1      32.996   3.553  32.882  0.00  0.00     0.034 C 
ATOM      3  C9  ZIN A   1      31.487   3.378  33.206  0.00  0.00     0.008 C 
ATOM      4  C10 ZIN A   1      31.044   2.306  32.203  0.00  0.00     0.001 C 
ATOM      5  C12 ZIN A   1      29.557   2.265  31.896  0.00  0.00    -0.004 C 
ATOM      6  C14 ZIN A   1      28.779   1.889  33.160  0.00  0.00     0.010 C 
ATOM      7  C15 ZIN A   1      27.280   1.921  32.853  0.00  0.00     0.035 C 
ATOM      8  C16 ZIN A   1      27.004   1.009  31.671  0.00  0.00    -0.068 C 
ATOM      9  C17 ZIN A   1      26.004   0.134  31.784  0.00  0.00     0.053 C 
ATOM     10  C18 ZIN A   1      25.683  -0.761  30.667  0.00  0.00     0.149 C 
ATOM     11  O19 ZIN A   1      25.070  -1.795  30.833  0.00  0.00    -0.293 OA
ATOM     12  C20 ZIN A   1      26.156  -0.326  29.294  0.00  0.00     0.084 C 
ATOM     13  C21 ZIN A   1      27.633   0.047  29.416  0.00  0.00     0.022 C 
ATOM     14  C22 ZIN A   1      27.851   1.144  30.444  0.00  0.00    -0.016 C 
ATOM     15  C23 ZIN A   1      27.519   2.484  29.784  0.00  0.00     0.020 C 
ATOM     16  C24 ZIN A   1      29.337   1.192  30.819  0.00  0.00     0.002 C 
ATOM     17  C26 ZIN A   1      30.161   1.455  29.563  0.00  0.00     0.007 C 
ATOM     18  C27 ZIN A   1      31.652   1.637  29.888  0.00  0.00     0.012 C 
ATOM     19  C28 ZIN A   1      31.784   2.754  30.913  0.00  0.00    -0.013 C 
ATOM     20  C29 ZIN A   1      31.095   4.018  30.394  0.00  0.00     0.018 C 
ENDROOT
BRANCH   1  21
ATOM     21  O5  ZIN A   1      33.756   4.167  30.622  0.00  0.00    -0.315 OA
BRANCH  21  22
ATOM     22  C3  ZIN A   1      35.033   4.024  30.234  0.00  0.00     0.258 C 
ATOM     23  O4  ZIN A   1      35.445   2.938  29.899  0.00  0.00    -0.265 OA
BRANCH  22  24
ATOM     24  C2  ZIN A   1      35.954   5.218  30.215  0.00  0.00     0.106 C 
ATOM     25  C1  ZIN A   1      37.163   4.943  31.111  0.00  0.00     0.015 C 
ENDBRANCH  22  24
ENDBRANCH  21  22
ENDBRANCH   1  21
TORSDOF 3
ENDMDL
MODEL 74
REMARK CAVERDOCK RESULT:      -0.8      0.000      0.000
REMARK CAVERDOCK CONSTRAINTS:       0.1      0.0      0.0      0.0
REMARK CAVERDOCK TUNNEL: 73     -0.8      3.0     74.4
REMARK  3 active torsions:
REMARK  status: ('A' for Active; 'I' for Inactive)
REMARK    1  A    between atoms: C2_2  and  C3_3 
REMARK    2  A    between atoms: C3_3  and  O5_5 
REMARK    3  A    between atoms: O5_5  and  C6_6 
ROOT
ATOM      1  C6  ZIN A   1      26.909  -0.403  29.293  0.00  0.00     0.140 C 
ATOM      2  C8  ZIN A   1      26.502   0.391  28.027  0.00  0.00     0.034 C 
ATOM      3  C9  ZIN A   1      27.315   1.714  28.059  0.00  0.00     0.008 C 
ATOM      4  C10 ZIN A   1      28.525   1.352  28.926  0.00  0.00     0.001 C 
ATOM      5  C12 ZIN A   1      29.244   2.520  29.577  0.00  0.00    -0.004 C 
ATOM      6  C14 ZIN A   1      29.857   3.417  28.497  0.00  0.00     0.010 C 
ATOM      7  C15 ZIN A   1      30.515   4.626  29.165  0.00  0.00     0.035 C 
ATOM      8  C16 ZIN A   1      31.519   4.131  30.191  0.00  0.00    -0.068 C 
ATOM      9  C17 ZIN A   1      32.741   4.665  30.170  0.00  0.00     0.053 C 
ATOM     10  C18 ZIN A   1      33.746   4.236  31.148  0.00  0.00     0.149 C 
ATOM     11  O19 ZIN A   1      34.934   4.388  30.952  0.00  0.00    -0.293 OA
ATOM     12  C20 ZIN A   1      33.223   3.593  32.418  0.00  0.00     0.084 C 
ATOM     13  C21 ZIN A   1      32.223   2.514  32.006  0.00  0.00     0.022 C 
ATOM     14  C22 ZIN A   1      31.088   3.088  31.175  0.00  0.00    -0.016 C 
ATOM     15  C23 ZIN A   1      30.077   3.726  32.130  0.00  0.00     0.020 C 
ATOM     16  C24 ZIN A   1      30.360   1.943  30.460  0.00  0.00     0.002 C 
ATOM     17  C26 ZIN A   1      29.827   0.963  31.501  0.00  0.00     0.007 C 
ATOM     18  C27 ZIN A   1      28.980  -0.145  30.857  0.00  0.00     0.012 C 
ATOM     19  C28 ZIN A   1      27.867   0.510  30.054  0.00  0.00    -0.013 C 
ATOM     20  C29 ZIN A   1      27.076   1.466  30.948  0.00  0.00     0.018 C 
ENDROOT
BRANCH   1  21
ATOM     21  O5  ZIN A   1      25.740  -0.692  30.103  0.00  0.00    -0.315 OA
BRANCH  21  22
ATOM     22  C3  ZIN A   1      25.881  -1.614  31.069  0.00  0.00     0.258 C 
ATOM     23  O4  ZIN A   1      25.469  -1.390  32.182  0.00  0.00    -0.265 OA
BRANCH  22  24
ATOM     24  C2  ZIN A   1      26.554  -2.928  30.764  0.00  0.00     0.106 C 
ATOM     25  C1  ZIN A   1      25.723  -4.073  31.347  0.00  0.00     0.015 C 
ENDBRANCH  22  24
ENDBRANCH  21  22
ENDBRANCH   1  21
TORSDOF 3
ENDMDL
MODEL 75
REMARK CAVERDOCK RESULT:      -1.2      0.000      0.000
REMARK CAVERDOCK CONSTRAINTS:       0.0      0.0      0.0      0.0
REMARK CAVERDOCK TUNNEL: 74     -1.2      3.0    75.10
REMARK  3 active torsions:
REMARK  status: ('A' for Active; 'I' for Inactive)
REMARK    1  A    between atoms: C2_2  and  C3_3 
REMARK    2  A    between atoms: C3_3  and  O5_5 
REMARK    3  A    between atoms: O5_5  and  C6_6 
ROOT
ATOM      1  C6  ZIN A   1      26.951  -0.612  29.160  0.00  0.00     0.140 C 
ATOM      2  C8  ZIN A   1      26.497   0.212  27.930  0.00  0.00     0.034 C 
ATOM      3  C9  ZIN A   1      27.254   1.566  28.004  0.00  0.00     0.008 C 
ATOM      4  C10 ZIN A   1      28.489   1.222  28.845  0.00  0.00     0.001 C 
ATOM      5  C12 ZIN A   1      29.165   2.394  29.534  0.00  0.00    -0.004 C 
ATOM      6  C14 ZIN A   1      29.728   3.355  28.483  0.00  0.00     0.010 C 
ATOM      7  C15 ZIN A   1      30.343   4.565  29.190  0.00  0.00     0.035 C 
ATOM      8  C16 ZIN A   1      31.378   4.074  30.187  0.00  0.00    -0.068 C 
ATOM      9  C17 ZIN A   1      32.576   4.659  30.175  0.00  0.00     0.053 C 
ATOM     10  C18 ZIN A   1      33.609   4.236  31.126  0.00  0.00     0.149 C 
ATOM     11  O19 ZIN A   1      34.787   4.445  30.925  0.00  0.00    -0.293 OA
ATOM     12  C20 ZIN A   1      33.127   3.525  32.376  0.00  0.00     0.084 C 
ATOM     13  C21 ZIN A   1      32.168   2.421  31.932  0.00  0.00     0.022 C 
ATOM     14  C22 ZIN A   1      31.002   2.978  31.135  0.00  0.00    -0.016 C 
ATOM     15  C23 ZIN A   1      29.976   3.536  32.122  0.00  0.00     0.020 C 
ATOM     16  C24 ZIN A   1      30.314   1.831  30.383  0.00  0.00     0.002 C 
ATOM     17  C26 ZIN A   1      29.834   0.791  31.391  0.00  0.00     0.007 C 
ATOM     18  C27 ZIN A   1      29.027  -0.327  30.713  0.00  0.00     0.012 C 
ATOM     19  C28 ZIN A   1      27.878   0.311  29.946  0.00  0.00    -0.013 C 
ATOM     20  C29 ZIN A   1      27.058   1.198  30.884  0.00  0.00     0.018 C 
ENDROOT
BRANCH   1  21
ATOM     21  O5  ZIN A   1      25.804  -0.981  29.970  0.00  0.00    -0.315 OA
BRANCH  21  22
ATOM     22  C3  ZIN A   1      26.024  -1.828  30.987  0.00  0.00     0.258 C 
ATOM     23  O4  ZIN A   1      26.600  -2.872  30.791  0.00  0.00    -0.265 OA
BRANCH  22  24
ATOM     24  C2  ZIN A   1      25.552  -1.477  32.375  0.00  0.00     0.106 C 
ATOM     25  C1  ZIN A   1      26.675  -1.748  33.378  0.00  0.00     0.015 C 
ENDBRANCH  22  24
ENDBRANCH  21  22
ENDBRANCH   1  21
TORSDOF 3
ENDMDL
MODEL 76
REMARK CAVERDOCK RESULT:      -1.7      0.000      0.000
REMARK CAVERDOCK CONSTRAINTS:       0.0      0.0      0.0      0.0
REMARK CAVERDOCK TUNNEL: 75     -1.7      3.0     76.5
REMARK  3 active torsions:
REMARK  status: ('A' for Active; 'I' for Inactive)
REMARK    1  A    between atoms: C2_2  and  C3_3 
REMARK    2  A    between atoms: C3_3  and  O5_5 
REMARK    3  A    between atoms: O5_5  and  C6_6 
ROOT
ATOM      1  C6  ZIN A   1      26.877  -0.654  29.325  0.00  0.00     0.140 C 
ATOM      2  C8  ZIN A   1      26.415   0.146  28.082  0.00  0.00     0.034 C 
ATOM      3  C9  ZIN A   1      27.180   1.497  28.121  0.00  0.00     0.008 C 
ATOM      4  C10 ZIN A   1      28.420   1.165  28.958  0.00  0.00     0.001 C 
ATOM      5  C12 ZIN A   1      29.109   2.348  29.616  0.00  0.00    -0.004 C 
ATOM      6  C14 ZIN A   1      29.666   3.284  28.540  0.00  0.00     0.010 C 
ATOM      7  C15 ZIN A   1      30.294   4.505  29.216  0.00  0.00     0.035 C 
ATOM      8  C16 ZIN A   1      31.336   4.030  30.212  0.00  0.00    -0.068 C 
ATOM      9  C17 ZIN A   1      32.537   4.609  30.177  0.00  0.00     0.053 C 
ATOM     10  C18 ZIN A   1      33.576   4.201  31.127  0.00  0.00     0.149 C 
ATOM     11  O19 ZIN A   1      34.754   4.399  30.910  0.00  0.00    -0.293 OA
ATOM     12  C20 ZIN A   1      33.103   3.518  32.396  0.00  0.00     0.084 C 
ATOM     13  C21 ZIN A   1      32.135   2.410  31.984  0.00  0.00     0.022 C 
ATOM     14  C22 ZIN A   1      30.963   2.955  31.186  0.00  0.00    -0.016 C 
ATOM     15  C23 ZIN A   1      29.949   3.539  32.172  0.00  0.00     0.020 C 
ATOM     16  C24 ZIN A   1      30.263   1.797  30.465  0.00  0.00     0.002 C 
ATOM     17  C26 ZIN A   1      29.788   0.780  31.499  0.00  0.00     0.007 C 
ATOM     18  C27 ZIN A   1      28.969  -0.348  30.853  0.00  0.00     0.012 C 
ATOM     19  C28 ZIN A   1      27.816   0.280  30.083  0.00  0.00    -0.013 C 
ATOM     20  C29 ZIN A   1      27.009   1.191  31.010  0.00  0.00     0.018 C 
ENDROOT
BRANCH   1  21
ATOM     21  O5  ZIN A   1      25.736  -1.001  30.153  0.00  0.00    -0.315 OA
BRANCH  21  22
ATOM     22  C3  ZIN A   1      25.974  -1.767  31.229  0.00  0.00     0.258 C 
ATOM     23  O4  ZIN A   1      25.699  -1.360  32.333  0.00  0.00    -0.265 OA
BRANCH  22  24
ATOM     24  C2  ZIN A   1      26.584  -3.135  31.060  0.00  0.00     0.106 C 
ATOM     25  C1  ZIN A   1      27.467  -3.452  32.268  0.00  0.00     0.015 C 
ENDBRANCH  22  24
ENDBRANCH  21  22
ENDBRANCH   1  21
TORSDOF 3
ENDMDL
MODEL 77
REMARK CAVERDOCK RESULT:      -2.1      0.000      0.000
REMARK CAVERDOCK CONSTRAINTS:       0.1      0.0      0.0      0.0
REMARK CAVERDOCK TUNNEL: 76     -2.1      3.1     77.3
REMARK  3 active torsions:
REMARK  status: ('A' for Active; 'I' for Inactive)
REMARK    1  A    between atoms: C2_2  and  C3_3 
REMARK    2  A    between atoms: C3_3  and  O5_5 
REMARK    3  A    between atoms: O5_5  and  C6_6 
ROOT
ATOM      1  C6  ZIN A   1      26.746  -0.775  29.470  0.00  0.00     0.140 C 
ATOM      2  C8  ZIN A   1      26.283  -0.021  28.199  0.00  0.00     0.034 C 
ATOM      3  C9  ZIN A   1      27.050   1.329  28.186  0.00  0.00     0.008 C 
ATOM      4  C10 ZIN A   1      28.291   1.026  29.031  0.00  0.00     0.001 C 
ATOM      5  C12 ZIN A   1      28.983   2.231  29.643  0.00  0.00    -0.004 C 
ATOM      6  C14 ZIN A   1      29.540   3.126  28.532  0.00  0.00     0.010 C 
ATOM      7  C15 ZIN A   1      30.172   4.370  29.160  0.00  0.00     0.035 C 
ATOM      8  C16 ZIN A   1      31.215   3.930  30.172  0.00  0.00    -0.068 C 
ATOM      9  C17 ZIN A   1      32.417   4.505  30.112  0.00  0.00     0.053 C 
ATOM     10  C18 ZIN A   1      33.458   4.131  31.074  0.00  0.00     0.149 C 
ATOM     11  O19 ZIN A   1      34.635   4.319  30.848  0.00  0.00    -0.293 OA
ATOM     12  C20 ZIN A   1      32.987   3.496  32.369  0.00  0.00     0.084 C 
ATOM     13  C21 ZIN A   1      32.015   2.376  32.001  0.00  0.00     0.022 C 
ATOM     14  C22 ZIN A   1      30.843   2.893  31.186  0.00  0.00    -0.016 C 
ATOM     15  C23 ZIN A   1      29.832   3.515  32.151  0.00  0.00     0.020 C 
ATOM     16  C24 ZIN A   1      30.139   1.710  30.510  0.00  0.00     0.002 C 
ATOM     17  C26 ZIN A   1      29.664   0.734  31.582  0.00  0.00     0.007 C 
ATOM     18  C27 ZIN A   1      28.842  -0.416  30.980  0.00  0.00     0.012 C 
ATOM     19  C28 ZIN A   1      27.688   0.185  30.190  0.00  0.00    -0.013 C 
ATOM     20  C29 ZIN A   1      26.885   1.131  31.084  0.00  0.00     0.018 C 
ENDROOT
BRANCH   1  21
ATOM     21  O5  ZIN A   1      25.606  -1.088  30.313  0.00  0.00    -0.315 OA
BRANCH  21  22
ATOM     22  C3  ZIN A   1      25.808  -1.964  31.310  0.00  0.00     0.258 C 
ATOM     23  O4  ZIN A   1      25.620  -1.628  32.456  0.00  0.00    -0.265 OA
BRANCH  22  24
ATOM     24  C2  ZIN A   1      26.270  -3.365  31.001  0.00  0.00     0.106 C 
ATOM     25  C1  ZIN A   1      25.433  -4.365  31.802  0.00  0.00     0.015 C 
ENDBRANCH  22  24
ENDBRANCH  21  22
ENDBRANCH   1  21
TORSDOF 3
ENDMDL
MODEL 78
REMARK CAVERDOCK RESULT:      -2.0      0.000      0.000
REMARK CAVERDOCK CONSTRAINTS:       0.0      0.0      0.0      0.0
REMARK CAVERDOCK TUNNEL: 77     -2.0      3.1     78.4
REMARK  3 active torsions:
REMARK  status: ('A' for Active; 'I' for Inactive)
REMARK    1  A    between atoms: C2_2  and  C3_3 
REMARK    2  A    between atoms: C3_3  and  O5_5 
REMARK    3  A    between atoms: O5_5  and  C6_6 
ROOT
ATOM      1  C6  ZIN A   1      26.835  -1.004  29.774  0.00  0.00     0.140 C 
ATOM      2  C8  ZIN A   1      26.370  -0.359  28.445  0.00  0.00     0.034 C 
ATOM      3  C9  ZIN A   1      27.112   1.001  28.335  0.00  0.00     0.008 C 
ATOM      4  C10 ZIN A   1      28.351   0.787  29.211  0.00  0.00     0.001 C 
ATOM      5  C12 ZIN A   1      29.015   2.049  29.734  0.00  0.00    -0.004 C 
ATOM      6  C14 ZIN A   1      29.566   2.866  28.562  0.00  0.00     0.010 C 
ATOM      7  C15 ZIN A   1      30.169   4.167  29.098  0.00  0.00     0.035 C 
ATOM      8  C16 ZIN A   1      31.210   3.825  30.149  0.00  0.00    -0.068 C 
ATOM      9  C17 ZIN A   1      32.402   4.416  30.055  0.00  0.00     0.053 C 
ATOM     10  C18 ZIN A   1      33.440   4.137  31.052  0.00  0.00     0.149 C 
ATOM     11  O19 ZIN A   1      34.616   4.329  30.821  0.00  0.00    -0.293 OA
ATOM     12  C20 ZIN A   1      32.968   3.595  32.388  0.00  0.00     0.084 C 
ATOM     13  C21 ZIN A   1      32.021   2.431  32.099  0.00  0.00     0.022 C 
ATOM     14  C22 ZIN A   1      30.847   2.862  31.237  0.00  0.00    -0.016 C 
ATOM     15  C23 ZIN A   1      29.816   3.537  32.143  0.00  0.00     0.020 C 
ATOM     16  C24 ZIN A   1      30.171   1.618  30.648  0.00  0.00     0.002 C 
ATOM     17  C26 ZIN A   1      29.704   0.718  31.788  0.00  0.00     0.007 C 
ATOM     18  C27 ZIN A   1      28.909  -0.490  31.269  0.00  0.00     0.012 C 
ATOM     19  C28 ZIN A   1      27.752   0.026  30.426  0.00  0.00    -0.013 C 
ATOM     20  C29 ZIN A   1      26.923   1.023  31.238  0.00  0.00     0.018 C 
ENDROOT
BRANCH   1  21
ATOM     21  O5  ZIN A   1      25.693  -1.273  30.629  0.00  0.00    -0.315 OA
BRANCH  21  22
ATOM     22  C3  ZIN A   1      25.891  -2.099  31.669  0.00  0.00     0.258 C 
ATOM     23  O4  ZIN A   1      25.675  -1.715  32.794  0.00  0.00    -0.265 OA
BRANCH  22  24
ATOM     24  C2  ZIN A   1      26.383  -3.504  31.432  0.00  0.00     0.106 C 
ATOM     25  C1  ZIN A   1      25.241  -4.491  31.681  0.00  0.00     0.015 C 
ENDBRANCH  22  24
ENDBRANCH  21  22
ENDBRANCH   1  21
TORSDOF 3
ENDMDL
MODEL 79
REMARK CAVERDOCK RESULT:      -2.2      0.000      0.000
REMARK CAVERDOCK CONSTRAINTS:       0.1      0.0      0.0      0.0
REMARK CAVERDOCK TUNNEL: 78     -2.2      3.2     79.5
REMARK  3 active torsions:
REMARK  status: ('A' for Active; 'I' for Inactive)
REMARK    1  A    between atoms: C2_2  and  C3_3 
REMARK    2  A    between atoms: C3_3  and  O5_5 
REMARK    3  A    between atoms: O5_5  and  C6_6 
ROOT
ATOM      1  C6  ZIN A   1      26.649  -1.007  29.778  0.00  0.00     0.140 C 
ATOM      2  C8  ZIN A   1      26.183  -0.384  28.439  0.00  0.00     0.034 C 
ATOM      3  C9  ZIN A   1      26.927   0.973  28.305  0.00  0.00     0.008 C 
ATOM      4  C10 ZIN A   1      28.166   0.773  29.183  0.00  0.00     0.001 C 
ATOM      5  C12 ZIN A   1      28.832   2.042  29.683  0.00  0.00    -0.004 C 
ATOM      6  C14 ZIN A   1      29.383   2.839  28.497  0.00  0.00     0.010 C 
ATOM      7  C15 ZIN A   1      29.988   4.148  29.010  0.00  0.00     0.035 C 
ATOM      8  C16 ZIN A   1      31.030   3.823  30.065  0.00  0.00    -0.068 C 
ATOM      9  C17 ZIN A   1      32.222   4.412  29.960  0.00  0.00     0.053 C 
ATOM     10  C18 ZIN A   1      33.261   4.148  30.960  0.00  0.00     0.149 C 
ATOM     11  O19 ZIN A   1      34.437   4.335  30.724  0.00  0.00    -0.293 OA
ATOM     12  C20 ZIN A   1      32.790   3.629  32.305  0.00  0.00     0.084 C 
ATOM     13  C21 ZIN A   1      31.841   2.462  32.038  0.00  0.00     0.022 C 
ATOM     14  C22 ZIN A   1      30.667   2.880  31.170  0.00  0.00    -0.016 C 
ATOM     15  C23 ZIN A   1      29.638   3.571  32.066  0.00  0.00     0.020 C 
ATOM     16  C24 ZIN A   1      29.989   1.626  30.603  0.00  0.00     0.002 C 
ATOM     17  C26 ZIN A   1      29.523   0.746  31.759  0.00  0.00     0.007 C 
ATOM     18  C27 ZIN A   1      28.725  -0.470  31.262  0.00  0.00     0.012 C 
ATOM     19  C28 ZIN A   1      27.568   0.033  30.412  0.00  0.00    -0.013 C 
ATOM     20  C29 ZIN A   1      26.741   1.045  31.208  0.00  0.00     0.018 C 
ENDROOT
BRANCH   1  21
ATOM     21  O5  ZIN A   1      25.508  -1.260  30.639  0.00  0.00    -0.315 OA
BRANCH  21  22
ATOM     22  C3  ZIN A   1      25.659  -2.191  31.594  0.00  0.00     0.258 C 
ATOM     23  O4  ZIN A   1      25.623  -1.873  32.759  0.00  0.00    -0.265 OA
BRANCH  22  24
ATOM     24  C2  ZIN A   1      25.874  -3.634  31.213  0.00  0.00     0.106 C 
ATOM     25  C1  ZIN A   1      26.533  -4.376  32.377  0.00  0.00     0.015 C 
ENDBRANCH  22  24
ENDBRANCH  21  22
ENDBRANCH   1  21
TORSDOF 3
ENDMDL
MODEL 80
REMARK CAVERDOCK RESULT:      -2.1      0.000      0.000
REMARK CAVERDOCK CONSTRAINTS:       0.1      0.0      0.0      0.0
REMARK CAVERDOCK TUNNEL: 79     -2.1      3.2    80.12
REMARK  3 active torsions:
REMARK  status: ('A' for Active; 'I' for Inactive)
REMARK    1  A    between atoms: C2_2  and  C3_3 
REMARK    2  A    between atoms: C3_3  and  O5_5 
REMARK    3  A    between atoms: O5_5  and  C6_6 
ROOT
ATOM      1  C6  ZIN A   1      26.678  -1.135  29.913  0.00  0.00     0.140 C 
ATOM      2  C8  ZIN A   1      26.183  -0.537  28.573  0.00  0.00     0.034 C 
ATOM      3  C9  ZIN A   1      26.896   0.834  28.414  0.00  0.00     0.008 C 
ATOM      4  C10 ZIN A   1      28.150   0.669  29.279  0.00  0.00     0.001 C 
ATOM      5  C12 ZIN A   1      28.795   1.959  29.757  0.00  0.00    -0.004 C 
ATOM      6  C14 ZIN A   1      29.314   2.753  28.555  0.00  0.00     0.010 C 
ATOM      7  C15 ZIN A   1      29.896   4.081  29.046  0.00  0.00     0.035 C 
ATOM      8  C16 ZIN A   1      30.958   3.790  30.092  0.00  0.00    -0.068 C 
ATOM      9  C17 ZIN A   1      32.136   4.403  29.965  0.00  0.00     0.053 C 
ATOM     10  C18 ZIN A   1      33.193   4.172  30.955  0.00  0.00     0.149 C 
ATOM     11  O19 ZIN A   1      34.361   4.382  30.703  0.00  0.00    -0.293 OA
ATOM     12  C20 ZIN A   1      32.750   3.659  32.311  0.00  0.00     0.084 C 
ATOM     13  C21 ZIN A   1      31.823   2.469  32.069  0.00  0.00     0.022 C 
ATOM     14  C22 ZIN A   1      30.630   2.851  31.211  0.00  0.00    -0.016 C 
ATOM     15  C23 ZIN A   1      29.597   3.531  32.112  0.00  0.00     0.020 C 
ATOM     16  C24 ZIN A   1      29.972   1.577  30.667  0.00  0.00     0.002 C 
ATOM     17  C26 ZIN A   1      29.538   0.701  31.838  0.00  0.00     0.007 C 
ATOM     18  C27 ZIN A   1      28.761  -0.537  31.364  0.00  0.00     0.012 C 
ATOM     19  C28 ZIN A   1      27.583  -0.069  30.523  0.00  0.00    -0.013 C 
ATOM     20  C29 ZIN A   1      26.744   0.934  31.318  0.00  0.00     0.018 C 
ENDROOT
BRANCH   1  21
ATOM     21  O5  ZIN A   1      25.554  -1.403  30.791  0.00  0.00    -0.315 OA
BRANCH  21  22
ATOM     22  C3  ZIN A   1      25.727  -2.343  31.733  0.00  0.00     0.258 C 
ATOM     23  O4  ZIN A   1      25.435  -2.107  32.882  0.00  0.00    -0.265 OA
BRANCH  22  24
ATOM     24  C2  ZIN A   1      26.285  -3.692  31.359  0.00  0.00     0.106 C 
ATOM     25  C1  ZIN A   1      27.012  -4.294  32.563  0.00  0.00     0.015 C 
ENDBRANCH  22  24
ENDBRANCH  21  22
ENDBRANCH   1  21
TORSDOF 3
ENDMDL
MODEL 81
REMARK CAVERDOCK RESULT:      -2.0      0.000      0.000
REMARK CAVERDOCK CONSTRAINTS:       0.0      0.0      0.0      0.0
REMARK CAVERDOCK TUNNEL: 80     -2.0      3.2     81.5
REMARK  3 active torsions:
REMARK  status: ('A' for Active; 'I' for Inactive)
REMARK    1  A    between atoms: C2_2  and  C3_3 
REMARK    2  A    between atoms: C3_3  and  O5_5 
REMARK    3  A    between atoms: O5_5  and  C6_6 
ROOT
ATOM      1  C6  ZIN A   1      26.666  -1.266  29.948  0.00  0.00     0.140 C 
ATOM      2  C8  ZIN A   1      26.209  -0.723  28.573  0.00  0.00     0.034 C 
ATOM      3  C9  ZIN A   1      26.934   0.636  28.374  0.00  0.00     0.008 C 
ATOM      4  C10 ZIN A   1      28.165   0.502  29.277  0.00  0.00     0.001 C 
ATOM      5  C12 ZIN A   1      28.806   1.806  29.716  0.00  0.00    -0.004 C 
ATOM      6  C14 ZIN A   1      29.360   2.547  28.496  0.00  0.00     0.010 C 
ATOM      7  C15 ZIN A   1      29.939   3.890  28.945  0.00  0.00     0.035 C 
ATOM      8  C16 ZIN A   1      30.973   3.638  30.028  0.00  0.00    -0.068 C 
ATOM      9  C17 ZIN A   1      32.157   4.238  29.905  0.00  0.00     0.053 C 
ATOM     10  C18 ZIN A   1      33.188   4.044  30.931  0.00  0.00     0.149 C 
ATOM     11  O19 ZIN A   1      34.364   4.236  30.700  0.00  0.00    -0.293 OA
ATOM     12  C20 ZIN A   1      32.707   3.591  32.296  0.00  0.00     0.084 C 
ATOM     13  C21 ZIN A   1      31.779   2.397  32.080  0.00  0.00     0.022 C 
ATOM     14  C22 ZIN A   1      30.610   2.750  31.177  0.00  0.00    -0.016 C 
ATOM     15  C23 ZIN A   1      29.559   3.472  32.023  0.00  0.00     0.020 C 
ATOM     16  C24 ZIN A   1      29.957   1.457  30.671  0.00  0.00     0.002 C 
ATOM     17  C26 ZIN A   1      29.489   0.633  31.867  0.00  0.00     0.007 C 
ATOM     18  C27 ZIN A   1      28.716  -0.619  31.426  0.00  0.00     0.012 C 
ATOM     19  C28 ZIN A   1      27.562  -0.180  30.536  0.00  0.00    -0.013 C 
ATOM     20  C29 ZIN A   1      26.711   0.860  31.267  0.00  0.00     0.018 C 
ENDROOT
BRANCH   1  21
ATOM     21  O5  ZIN A   1      25.518  -1.491  30.808  0.00  0.00    -0.315 OA
BRANCH  21  22
ATOM     22  C3  ZIN A   1      25.640  -2.437  31.753  0.00  0.00     0.258 C 
ATOM     23  O4  ZIN A   1      25.548  -2.140  32.920  0.00  0.00    -0.265 OA
BRANCH  22  24
ATOM     24  C2  ZIN A   1      25.890  -3.870  31.356  0.00  0.00     0.106 C 
ATOM     25  C1  ZIN A   1      27.395  -4.103  31.213  0.00  0.00     0.015 C 
ENDBRANCH  22  24
ENDBRANCH  21  22
ENDBRANCH   1  21
TORSDOF 3
ENDMDL
MODEL 82
REMARK CAVERDOCK RESULT:      -2.3      0.000      0.000
REMARK CAVERDOCK CONSTRAINTS:       0.0      0.0      0.0      0.0
REMARK CAVERDOCK TUNNEL: 81     -2.3      3.3     82.8
REMARK  3 active torsions:
REMARK  status: ('A' for Active; 'I' for Inactive)
REMARK    1  A    between atoms: C2_2  and  C3_3 
REMARK    2  A    between atoms: C3_3  and  O5_5 
REMARK    3  A    between atoms: O5_5  and  C6_6 
ROOT
ATOM      1  C6  ZIN A   1      31.521   4.267  30.426  0.00  0.00     0.140 C 
ATOM      2  C8  ZIN A   1      30.797   4.625  29.104  0.00  0.00     0.034 C 
ATOM      3  C9  ZIN A   1      29.531   3.728  29.040  0.00  0.00     0.008 C 
ATOM      4  C10 ZIN A   1      29.272   3.396  30.513  0.00  0.00     0.001 C 
ATOM      5  C12 ZIN A   1      28.442   2.151  30.773  0.00  0.00    -0.004 C 
ATOM      6  C14 ZIN A   1      27.029   2.346  30.215  0.00  0.00     0.010 C 
ATOM      7  C15 ZIN A   1      26.228   1.058  30.421  0.00  0.00     0.035 C 
ATOM      8  C16 ZIN A   1      26.259   0.694  31.894  0.00  0.00    -0.068 C 
ATOM      9  C17 ZIN A   1      25.100   0.393  32.482  0.00  0.00     0.053 C 
ATOM     10  C18 ZIN A   1      25.073   0.017  33.899  0.00  0.00     0.149 C 
ATOM     11  O19 ZIN A   1      24.061   0.104  34.564  0.00  0.00    -0.293 OA
ATOM     12  C20 ZIN A   1      26.375  -0.486  34.492  0.00  0.00     0.084 C 
ATOM     13  C21 ZIN A   1      27.467   0.512  34.110  0.00  0.00     0.022 C 
ATOM     14  C22 ZIN A   1      27.577   0.676  32.604  0.00  0.00    -0.016 C 
ATOM     15  C23 ZIN A   1      28.394  -0.496  32.058  0.00  0.00     0.020 C 
ATOM     16  C24 ZIN A   1      28.371   1.951  32.294  0.00  0.00     0.002 C 
ATOM     17  C26 ZIN A   1      29.754   1.845  32.930  0.00  0.00     0.007 C 
ATOM     18  C27 ZIN A   1      30.646   3.038  32.554  0.00  0.00     0.012 C 
ATOM     19  C28 ZIN A   1      30.710   3.127  31.036  0.00  0.00    -0.013 C 
ATOM     20  C29 ZIN A   1      31.174   1.789  30.457  0.00  0.00     0.018 C 
ENDROOT
BRANCH   1  21
ATOM     21  O5  ZIN A   1      32.878   3.829  30.154  0.00  0.00    -0.315 OA
BRANCH  21  22
ATOM     22  C3  ZIN A   1      33.821   4.179  31.043  0.00  0.00     0.258 C 
ATOM     23  O4  ZIN A   1      33.500   4.587  32.134  0.00  0.00    -0.265 OA
BRANCH  22  24
ATOM     24  C2  ZIN A   1      35.279   4.061  30.680  0.00  0.00     0.106 C 
ATOM     25  C1  ZIN A   1      35.477   2.868  29.744  0.00  0.00     0.015 C 
ENDBRANCH  22  24
ENDBRANCH  21  22
ENDBRANCH   1  21
TORSDOF 3
ENDMDL
MODEL 83
REMARK CAVERDOCK RESULT:      -2.7      0.000      0.000
REMARK CAVERDOCK CONSTRAINTS:       0.0      0.0      0.0      0.0
REMARK CAVERDOCK TUNNEL: 82     -2.7      3.3     83.5
REMARK  3 active torsions:
REMARK  status: ('A' for Active; 'I' for Inactive)
REMARK    1  A    between atoms: C2_2  and  C3_3 
REMARK    2  A    between atoms: C3_3  and  O5_5 
REMARK    3  A    between atoms: O5_5  and  C6_6 
ROOT
ATOM      1  C6  ZIN A   1      31.575   3.981  30.223  0.00  0.00     0.140 C 
ATOM      2  C8  ZIN A   1      30.823   4.345  28.919  0.00  0.00     0.034 C 
ATOM      3  C9  ZIN A   1      29.519   3.503  28.914  0.00  0.00     0.008 C 
ATOM      4  C10 ZIN A   1      29.295   3.210  30.402  0.00  0.00     0.001 C 
ATOM      5  C12 ZIN A   1      28.423   2.007  30.713  0.00  0.00    -0.004 C 
ATOM      6  C14 ZIN A   1      27.001   2.253  30.199  0.00  0.00     0.010 C 
ATOM      7  C15 ZIN A   1      26.153   1.005  30.456  0.00  0.00     0.035 C 
ATOM      8  C16 ZIN A   1      26.218   0.667  31.935  0.00  0.00    -0.068 C 
ATOM      9  C17 ZIN A   1      25.069   0.428  32.567  0.00  0.00     0.053 C 
ATOM     10  C18 ZIN A   1      25.073   0.080  33.992  0.00  0.00     0.149 C 
ATOM     11  O19 ZIN A   1      24.089   0.224  34.687  0.00  0.00    -0.293 OA
ATOM     12  C20 ZIN A   1      26.372  -0.468  34.551  0.00  0.00     0.084 C 
ATOM     13  C21 ZIN A   1      27.492   0.475  34.113  0.00  0.00     0.022 C 
ATOM     14  C22 ZIN A   1      27.558   0.606  32.602  0.00  0.00    -0.016 C 
ATOM     15  C23 ZIN A   1      28.305  -0.611  32.053  0.00  0.00     0.020 C 
ATOM     16  C24 ZIN A   1      28.394   1.839  32.240  0.00  0.00     0.002 C 
ATOM     17  C26 ZIN A   1      29.792   1.685  32.832  0.00  0.00     0.007 C 
ATOM     18  C27 ZIN A   1      30.721   2.832  32.403  0.00  0.00     0.012 C 
ATOM     19  C28 ZIN A   1      30.738   2.889  30.882  0.00  0.00    -0.013 C 
ATOM     20  C29 ZIN A   1      31.124   1.522  30.316  0.00  0.00     0.018 C 
ENDROOT
BRANCH   1  21
ATOM     21  O5  ZIN A   1      32.902   3.480  29.915  0.00  0.00    -0.315 OA
BRANCH  21  22
ATOM     22  C3  ZIN A   1      33.899   3.851  30.735  0.00  0.00     0.258 C 
ATOM     23  O4  ZIN A   1      33.646   4.334  31.813  0.00  0.00    -0.265 OA
BRANCH  22  24
ATOM     24  C2  ZIN A   1      35.333   3.665  30.309  0.00  0.00     0.106 C 
ATOM     25  C1  ZIN A   1      36.159   4.871  30.762  0.00  0.00     0.015 C 
ENDBRANCH  22  24
ENDBRANCH  21  22
ENDBRANCH   1  21
TORSDOF 3
ENDMDL
MODEL 84
REMARK CAVERDOCK RESULT:      -2.9      0.000      0.000
REMARK CAVERDOCK CONSTRAINTS:       0.1      0.0      0.0      0.0
REMARK CAVERDOCK TUNNEL: 83     -2.9      3.3     84.1
REMARK  3 active torsions:
REMARK  status: ('A' for Active; 'I' for Inactive)
REMARK    1  A    between atoms: C2_2  and  C3_3 
REMARK    2  A    between atoms: C3_3  and  O5_5 
REMARK    3  A    between atoms: O5_5  and  C6_6 
ROOT
ATOM      1  C6  ZIN A   1      31.359   4.098  30.125  0.00  0.00     0.140 C 
ATOM      2  C8  ZIN A   1      30.606   4.327  28.792  0.00  0.00     0.034 C 
ATOM      3  C9  ZIN A   1      29.356   3.406  28.831  0.00  0.00     0.008 C 
ATOM      4  C10 ZIN A   1      29.129   3.200  30.333  0.00  0.00     0.001 C 
ATOM      5  C12 ZIN A   1      28.328   1.968  30.716  0.00  0.00    -0.004 C 
ATOM      6  C14 ZIN A   1      26.902   2.089  30.171  0.00  0.00     0.010 C 
ATOM      7  C15 ZIN A   1      26.129   0.811  30.504  0.00  0.00     0.035 C 
ATOM      8  C16 ZIN A   1      26.193   0.578  32.002  0.00  0.00    -0.068 C 
ATOM      9  C17 ZIN A   1      25.051   0.310  32.637  0.00  0.00     0.053 C 
ATOM     10  C18 ZIN A   1      25.056   0.059  34.082  0.00  0.00     0.149 C 
ATOM     11  O19 ZIN A   1      24.055   0.187  34.756  0.00  0.00    -0.293 OA
ATOM     12  C20 ZIN A   1      26.378  -0.368  34.691  0.00  0.00     0.084 C 
ATOM     13  C21 ZIN A   1      27.444   0.612  34.202  0.00  0.00     0.022 C 
ATOM     14  C22 ZIN A   1      27.524   0.645  32.686  0.00  0.00    -0.016 C 
ATOM     15  C23 ZIN A   1      28.353  -0.556  32.229  0.00  0.00     0.020 C 
ATOM     16  C24 ZIN A   1      28.288   1.902  32.250  0.00  0.00     0.002 C 
ATOM     17  C26 ZIN A   1      29.684   1.876  32.865  0.00  0.00     0.007 C 
ATOM     18  C27 ZIN A   1      30.546   3.047  32.369  0.00  0.00     0.012 C 
ATOM     19  C28 ZIN A   1      30.581   3.003  30.848  0.00  0.00    -0.013 C 
ATOM     20  C29 ZIN A   1      31.060   1.627  30.380  0.00  0.00     0.018 C 
ENDROOT
BRANCH   1  21
ATOM     21  O5  ZIN A   1      32.719   3.662  29.867  0.00  0.00    -0.315 OA
BRANCH  21  22
ATOM     22  C3  ZIN A   1      33.626   3.889  30.830  0.00  0.00     0.258 C 
ATOM     23  O4  ZIN A   1      33.273   3.984  31.982  0.00  0.00    -0.265 OA
BRANCH  22  24
ATOM     24  C2  ZIN A   1      35.085   4.024  30.475  0.00  0.00     0.106 C 
ATOM     25  C1  ZIN A   1      35.594   2.701  29.901  0.00  0.00     0.015 C 
ENDBRANCH  22  24
ENDBRANCH  21  22
ENDBRANCH   1  21
TORSDOF 3
ENDMDL
MODEL 85
REMARK CAVERDOCK RESULT:      -2.5      0.000      0.000
REMARK CAVERDOCK CONSTRAINTS:       0.2      0.0      0.0      0.0
REMARK CAVERDOCK TUNNEL: 84     -2.5      3.3     85.6
REMARK  3 active torsions:
REMARK  status: ('A' for Active; 'I' for Inactive)
REMARK    1  A    between atoms: C2_2  and  C3_3 
REMARK    2  A    between atoms: C3_3  and  O5_5 
REMARK    3  A    between atoms: O5_5  and  C6_6 
ROOT
ATOM      1  C6  ZIN A   1      26.568  -0.673  33.104  0.00  0.00     0.140 C 
ATOM      2  C8  ZIN A   1      27.186   0.141  34.267  0.00  0.00     0.034 C 
ATOM      3  C9  ZIN A   1      28.230   1.097  33.628  0.00  0.00     0.008 C 
ATOM      4  C10 ZIN A   1      27.733   1.230  32.184  0.00  0.00     0.001 C 
ATOM      5  C12 ZIN A   1      28.773   1.663  31.166  0.00  0.00    -0.004 C 
ATOM      6  C14 ZIN A   1      29.254   3.080  31.490  0.00  0.00     0.010 C 
ATOM      7  C15 ZIN A   1      30.351   3.475  30.499  0.00  0.00     0.035 C 
ATOM      8  C16 ZIN A   1      29.813   3.320  29.088  0.00  0.00    -0.068 C 
ATOM      9  C17 ZIN A   1      29.993   4.334  28.241  0.00  0.00     0.053 C 
ATOM     10  C18 ZIN A   1      29.509   4.232  26.861  0.00  0.00     0.149 C 
ATOM     11  O19 ZIN A   1      29.302   5.217  26.182  0.00  0.00    -0.293 OA
ATOM     12  C20 ZIN A   1      29.279   2.832  26.325  0.00  0.00     0.084 C 
ATOM     13  C21 ZIN A   1      28.444   2.079  27.359  0.00  0.00     0.022 C 
ATOM     14  C22 ZIN A   1      29.127   2.042  28.715  0.00  0.00    -0.016 C 
ATOM     15  C23 ZIN A   1      30.178   0.930  28.686  0.00  0.00     0.020 C 
ATOM     16  C24 ZIN A   1      28.100   1.652  29.785  0.00  0.00     0.002 C 
ATOM     17  C26 ZIN A   1      27.511   0.288  29.438  0.00  0.00     0.007 C 
ATOM     18  C27 ZIN A   1      26.563  -0.218  30.536  0.00  0.00     0.012 C 
ATOM     19  C28 ZIN A   1      27.324  -0.233  31.854  0.00  0.00    -0.013 C 
ATOM     20  C29 ZIN A   1      28.606  -1.053  31.703  0.00  0.00     0.018 C 
ENDROOT
BRANCH   1  21
ATOM     21  O5  ZIN A   1      26.755  -2.095  33.330  0.00  0.00    -0.315 OA
BRANCH  21  22
ATOM     22  C3  ZIN A   1      25.660  -2.869  33.281  0.00  0.00     0.258 C 
ATOM     23  O4  ZIN A   1      24.735  -2.656  34.029  0.00  0.00    -0.265 OA
BRANCH  22  24
ATOM     24  C2  ZIN A   1      25.583  -4.005  32.292  0.00  0.00     0.106 C 
ATOM     25  C1  ZIN A   1      26.859  -4.844  32.381  0.00  0.00     0.015 C 
ENDBRANCH  22  24
ENDBRANCH  21  22
ENDBRANCH   1  21
TORSDOF 3
ENDMDL
MODEL 86
REMARK CAVERDOCK RESULT:      -3.2      0.000      0.000
REMARK CAVERDOCK CONSTRAINTS:       0.1      0.0      0.0      0.0
REMARK CAVERDOCK TUNNEL: 85     -3.2      3.4     86.3
REMARK  3 active torsions:
REMARK  status: ('A' for Active; 'I' for Inactive)
REMARK    1  A    between atoms: C2_2  and  C3_3 
REMARK    2  A    between atoms: C3_3  and  O5_5 
REMARK    3  A    between atoms: O5_5  and  C6_6 
ROOT
ATOM      1  C6  ZIN A   1      26.469  -0.461  33.382  0.00  0.00     0.140 C 
ATOM      2  C8  ZIN A   1      27.095   0.454  34.464  0.00  0.00     0.034 C 
ATOM      3  C9  ZIN A   1      28.123   1.358  33.731  0.00  0.00     0.008 C 
ATOM      4  C10 ZIN A   1      27.607   1.364  32.288  0.00  0.00     0.001 C 
ATOM      5  C12 ZIN A   1      28.631   1.716  31.223  0.00  0.00    -0.004 C 
ATOM      6  C14 ZIN A   1      29.105   3.158  31.419  0.00  0.00     0.010 C 
ATOM      7  C15 ZIN A   1      30.187   3.475  30.384  0.00  0.00     0.035 C 
ATOM      8  C16 ZIN A   1      29.633   3.196  28.998  0.00  0.00    -0.068 C 
ATOM      9  C17 ZIN A   1      29.794   4.136  28.066  0.00  0.00     0.053 C 
ATOM     10  C18 ZIN A   1      29.293   3.914  26.706  0.00  0.00     0.149 C 
ATOM     11  O19 ZIN A   1      29.071   4.836  25.948  0.00  0.00    -0.293 OA
ATOM     12  C20 ZIN A   1      29.068   2.472  26.294  0.00  0.00     0.084 C 
ATOM     13  C21 ZIN A   1      28.251   1.804  27.400  0.00  0.00     0.022 C 
ATOM     14  C22 ZIN A   1      28.952   1.887  28.744  0.00  0.00    -0.016 C 
ATOM     15  C23 ZIN A   1      30.011   0.784  28.797  0.00  0.00     0.020 C 
ATOM     16  C24 ZIN A   1      27.941   1.583  29.858  0.00  0.00     0.002 C 
ATOM     17  C26 ZIN A   1      27.359   0.190  29.635  0.00  0.00     0.007 C 
ATOM     18  C27 ZIN A   1      26.428  -0.226  30.785  0.00  0.00     0.012 C 
ATOM     19  C28 ZIN A   1      27.205  -0.124  32.090  0.00  0.00    -0.013 C 
ATOM     20  C29 ZIN A   1      28.492  -0.945  31.993  0.00  0.00     0.018 C 
ENDROOT
BRANCH   1  21
ATOM     21  O5  ZIN A   1      26.670  -1.857  33.726  0.00  0.00    -0.315 OA
BRANCH  21  22
ATOM     22  C3  ZIN A   1      25.721  -2.723  33.336  0.00  0.00     0.258 C 
ATOM     23  O4  ZIN A   1      24.722  -2.865  34.001  0.00  0.00    -0.265 OA
BRANCH  22  24
ATOM     24  C2  ZIN A   1      25.903  -3.519  32.068  0.00  0.00     0.106 C 
ATOM     25  C1  ZIN A   1      25.074  -4.802  32.149  0.00  0.00     0.015 C 
ENDBRANCH  22  24
ENDBRANCH  21  22
ENDBRANCH   1  21
TORSDOF 3
ENDMDL
MODEL 87
REMARK CAVERDOCK RESULT:      -3.5      0.000      0.000
REMARK CAVERDOCK CONSTRAINTS:       0.1      0.0      0.0      0.0
REMARK CAVERDOCK TUNNEL: 86     -3.5      3.4     87.1
REMARK  3 active torsions:
REMARK  status: ('A' for Active; 'I' for Inactive)
REMARK    1  A    between atoms: C2_2  and  C3_3 
REMARK    2  A    between atoms: C3_3  and  O5_5 
REMARK    3  A    between atoms: O5_5  and  C6_6 
ROOT
ATOM      1  C6  ZIN A   1      26.509  -0.705  33.220  0.00  0.00     0.140 C 
ATOM      2  C8  ZIN A   1      27.149   0.125  34.360  0.00  0.00     0.034 C 
ATOM      3  C9  ZIN A   1      28.195   1.058  33.690  0.00  0.00     0.008 C 
ATOM      4  C10 ZIN A   1      27.681   1.168  32.250  0.00  0.00     0.001 C 
ATOM      5  C12 ZIN A   1      28.713   1.571  31.211  0.00  0.00    -0.004 C 
ATOM      6  C14 ZIN A   1      29.212   2.989  31.502  0.00  0.00     0.010 C 
ATOM      7  C15 ZIN A   1      30.301   3.354  30.491  0.00  0.00     0.035 C 
ATOM      8  C16 ZIN A   1      29.744   3.178  29.090  0.00  0.00    -0.068 C 
ATOM      9  C17 ZIN A   1      29.924   4.174  28.222  0.00  0.00     0.053 C 
ATOM     10  C18 ZIN A   1      29.421   4.051  26.849  0.00  0.00     0.149 C 
ATOM     11  O19 ZIN A   1      29.216   5.025  26.154  0.00  0.00    -0.293 OA
ATOM     12  C20 ZIN A   1      29.171   2.644  26.343  0.00  0.00     0.084 C 
ATOM     13  C21 ZIN A   1      28.341   1.919  27.401  0.00  0.00     0.022 C 
ATOM     14  C22 ZIN A   1      29.041   1.900  28.749  0.00  0.00    -0.016 C 
ATOM     15  C23 ZIN A   1      30.080   0.778  28.729  0.00  0.00     0.020 C 
ATOM     16  C24 ZIN A   1      28.023   1.541  29.839  0.00  0.00     0.002 C 
ATOM     17  C26 ZIN A   1      27.416   0.177  29.525  0.00  0.00     0.007 C 
ATOM     18  C27 ZIN A   1      26.477  -0.298  30.644  0.00  0.00     0.012 C 
ATOM     19  C28 ZIN A   1      27.253  -0.296  31.953  0.00  0.00    -0.013 C 
ATOM     20  C29 ZIN A   1      28.526  -1.132  31.802  0.00  0.00     0.018 C 
ENDROOT
BRANCH   1  21
ATOM     21  O5  ZIN A   1      26.685  -2.124  33.471  0.00  0.00    -0.315 OA
BRANCH  21  22
ATOM     22  C3  ZIN A   1      25.638  -2.923  33.211  0.00  0.00     0.258 C 
ATOM     23  O4  ZIN A   1      24.786  -3.095  34.050  0.00  0.00    -0.265 OA
BRANCH  22  24
ATOM     24  C2  ZIN A   1      25.526  -3.606  31.871  0.00  0.00     0.106 C 
ATOM     25  C1  ZIN A   1      26.675  -4.603  31.710  0.00  0.00     0.015 C 
ENDBRANCH  22  24
ENDBRANCH  21  22
ENDBRANCH   1  21
TORSDOF 3
ENDMDL
MODEL 88
REMARK CAVERDOCK RESULT:      -4.0      0.000      0.000
REMARK CAVERDOCK CONSTRAINTS:       0.0      0.0      0.0      0.0
REMARK CAVERDOCK TUNNEL: 87     -4.0      3.4     88.7
REMARK  3 active torsions:
REMARK  status: ('A' for Active; 'I' for Inactive)
REMARK    1  A    between atoms: C2_2  and  C3_3 
REMARK    2  A    between atoms: C3_3  and  O5_5 
REMARK    3  A    between atoms: O5_5  and  C6_6 
ROOT
ATOM      1  C6  ZIN A   1      26.239  -0.513  33.285  0.00  0.00     0.140 C 
ATOM      2  C8  ZIN A   1      26.831   0.409  34.380  0.00  0.00     0.034 C 
ATOM      3  C9  ZIN A   1      27.883   1.308  33.675  0.00  0.00     0.008 C 
ATOM      4  C10 ZIN A   1      27.414   1.304  32.216  0.00  0.00     0.001 C 
ATOM      5  C12 ZIN A   1      28.471   1.648  31.182  0.00  0.00    -0.004 C 
ATOM      6  C14 ZIN A   1      28.941   3.092  31.384  0.00  0.00     0.010 C 
ATOM      7  C15 ZIN A   1      30.055   3.401  30.382  0.00  0.00     0.035 C 
ATOM      8  C16 ZIN A   1      29.545   3.113  28.981  0.00  0.00    -0.068 C 
ATOM      9  C17 ZIN A   1      29.737   4.047  28.049  0.00  0.00     0.053 C 
ATOM     10  C18 ZIN A   1      29.280   3.816  26.674  0.00  0.00     0.149 C 
ATOM     11  O19 ZIN A   1      29.083   4.734  25.904  0.00  0.00    -0.293 OA
ATOM     12  C20 ZIN A   1      29.067   2.372  26.265  0.00  0.00     0.084 C 
ATOM     13  C21 ZIN A   1      28.215   1.712  27.348  0.00  0.00     0.022 C 
ATOM     14  C22 ZIN A   1      28.872   1.803  28.714  0.00  0.00    -0.016 C 
ATOM     15  C23 ZIN A   1      29.927   0.700  28.807  0.00  0.00     0.020 C 
ATOM     16  C24 ZIN A   1      27.826   1.507  29.796  0.00  0.00     0.002 C 
ATOM     17  C26 ZIN A   1      27.249   0.114  29.565  0.00  0.00     0.007 C 
ATOM     18  C27 ZIN A   1      26.282  -0.295  30.687  0.00  0.00     0.012 C 
ATOM     19  C28 ZIN A   1      27.017  -0.184  32.015  0.00  0.00    -0.013 C 
ATOM     20  C29 ZIN A   1      28.306  -1.007  31.964  0.00  0.00     0.018 C 
ENDROOT
BRANCH   1  21
ATOM     21  O5  ZIN A   1      26.428  -1.907  33.644  0.00  0.00    -0.315 OA
BRANCH  21  22
ATOM     22  C3  ZIN A   1      25.549  -2.789  33.144  0.00  0.00     0.258 C 
ATOM     23  O4  ZIN A   1      24.567  -3.091  33.780  0.00  0.00    -0.265 OA
BRANCH  22  24
ATOM     24  C2  ZIN A   1      25.787  -3.403  31.787  0.00  0.00     0.106 C 
ATOM     25  C1  ZIN A   1      26.337  -4.820  31.959  0.00  0.00     0.015 C 
ENDBRANCH  22  24
ENDBRANCH  21  22
ENDBRANCH   1  21
TORSDOF 3
ENDMDL
MODEL 89
REMARK CAVERDOCK RESULT:      -4.3      0.000      0.000
REMARK CAVERDOCK CONSTRAINTS:       0.1      0.0      0.0      0.0
REMARK CAVERDOCK TUNNEL: 88     -4.3      3.4     89.4
REMARK  3 active torsions:
REMARK  status: ('A' for Active; 'I' for Inactive)
REMARK    1  A    between atoms: C2_2  and  C3_3 
REMARK    2  A    between atoms: C3_3  and  O5_5 
REMARK    3  A    between atoms: O5_5  and  C6_6 
ROOT
ATOM      1  C6  ZIN A   1      26.395  -0.917  33.116  0.00  0.00     0.140 C 
ATOM      2  C8  ZIN A   1      27.017  -0.118  34.287  0.00  0.00     0.034 C 
ATOM      3  C9  ZIN A   1      28.071   0.834  33.658  0.00  0.00     0.008 C 
ATOM      4  C10 ZIN A   1      27.578   0.983  32.215  0.00  0.00     0.001 C 
ATOM      5  C12 ZIN A   1      28.624   1.416  31.202  0.00  0.00    -0.004 C 
ATOM      6  C14 ZIN A   1      29.117   2.826  31.540  0.00  0.00     0.010 C 
ATOM      7  C15 ZIN A   1      30.221   3.220  30.555  0.00  0.00     0.035 C 
ATOM      8  C16 ZIN A   1      29.685   3.082  29.142  0.00  0.00    -0.068 C 
ATOM      9  C17 ZIN A   1      29.875   4.103  28.304  0.00  0.00     0.053 C 
ATOM     10  C18 ZIN A   1      29.393   4.017  26.922  0.00  0.00     0.149 C 
ATOM     11  O19 ZIN A   1      29.197   5.009  26.251  0.00  0.00    -0.293 OA
ATOM     12  C20 ZIN A   1      29.153   2.624  26.374  0.00  0.00     0.084 C 
ATOM     13  C21 ZIN A   1      28.308   1.868  27.399  0.00  0.00     0.022 C 
ATOM     14  C22 ZIN A   1      28.988   1.814  28.756  0.00  0.00    -0.016 C 
ATOM     15  C23 ZIN A   1      30.029   0.693  28.719  0.00  0.00     0.020 C 
ATOM     16  C24 ZIN A   1      27.955   1.423  29.820  0.00  0.00     0.002 C 
ATOM     17  C26 ZIN A   1      27.355   0.068  29.460  0.00  0.00     0.007 C 
ATOM     18  C27 ZIN A   1      26.400  -0.440  30.551  0.00  0.00     0.012 C 
ATOM     19  C28 ZIN A   1      27.158  -0.472  31.871  0.00  0.00    -0.013 C 
ATOM     20  C29 ZIN A   1      28.433  -1.302  31.716  0.00  0.00     0.018 C 
ENDROOT
BRANCH   1  21
ATOM     21  O5  ZIN A   1      26.570  -2.343  33.329  0.00  0.00    -0.315 OA
BRANCH  21  22
ATOM     22  C3  ZIN A   1      25.579  -3.147  32.913  0.00  0.00     0.258 C 
ATOM     23  O4  ZIN A   1      24.569  -3.251  33.569  0.00  0.00    -0.265 OA
BRANCH  22  24
ATOM     24  C2  ZIN A   1      25.726  -3.920  31.627  0.00  0.00     0.106 C 
ATOM     25  C1  ZIN A   1      27.170  -4.403  31.486  0.00  0.00     0.015 C 
ENDBRANCH  22  24
ENDBRANCH  21  22
ENDBRANCH   1  21
TORSDOF 3
ENDMDL
MODEL 90
REMARK CAVERDOCK RESULT:      -4.8      0.000      0.000
REMARK CAVERDOCK CONSTRAINTS:       0.1      0.0      0.0      0.0
REMARK CAVERDOCK TUNNEL: 89     -4.8      3.3     90.3
REMARK  3 active torsions:
REMARK  status: ('A' for Active; 'I' for Inactive)
REMARK    1  A    between atoms: C2_2  and  C3_3 
REMARK    2  A    between atoms: C3_3  and  O5_5 
REMARK    3  A    between atoms: O5_5  and  C6_6 
ROOT
ATOM      1  C6  ZIN A   1      26.168  -0.640  33.459  0.00  0.00     0.140 C 
ATOM      2  C8  ZIN A   1      26.732   0.275  34.573  0.00  0.00     0.034 C 
ATOM      3  C9  ZIN A   1      27.791   1.188  33.897  0.00  0.00     0.008 C 
ATOM      4  C10 ZIN A   1      27.350   1.195  32.430  0.00  0.00     0.001 C 
ATOM      5  C12 ZIN A   1      28.424   1.556  31.419  0.00  0.00    -0.004 C 
ATOM      6  C14 ZIN A   1      28.879   3.001  31.643  0.00  0.00     0.010 C 
ATOM      7  C15 ZIN A   1      30.010   3.327  30.665  0.00  0.00     0.035 C 
ATOM      8  C16 ZIN A   1      29.529   3.049  29.253  0.00  0.00    -0.068 C 
ATOM      9  C17 ZIN A   1      29.732   3.993  28.333  0.00  0.00     0.053 C 
ATOM     10  C18 ZIN A   1      29.303   3.772  26.948  0.00  0.00     0.149 C 
ATOM     11  O19 ZIN A   1      29.114   4.695  26.182  0.00  0.00    -0.293 OA
ATOM     12  C20 ZIN A   1      29.108   2.330  26.521  0.00  0.00     0.084 C 
ATOM     13  C21 ZIN A   1      28.240   1.653  27.581  0.00  0.00     0.022 C 
ATOM     14  C22 ZIN A   1      28.871   1.737  28.961  0.00  0.00    -0.016 C 
ATOM     15  C23 ZIN A   1      29.932   0.640  29.064  0.00  0.00     0.020 C 
ATOM     16  C24 ZIN A   1      27.806   1.423  30.020  0.00  0.00     0.002 C 
ATOM     17  C26 ZIN A   1      27.245   0.028  29.764  0.00  0.00     0.007 C 
ATOM     18  C27 ZIN A   1      26.259  -0.398  30.864  0.00  0.00     0.012 C 
ATOM     19  C28 ZIN A   1      26.968  -0.294  32.207  0.00  0.00    -0.013 C 
ATOM     20  C29 ZIN A   1      28.263  -1.108  32.173  0.00  0.00     0.018 C 
ENDROOT
BRANCH   1  21
ATOM     21  O5  ZIN A   1      26.360  -2.036  33.809  0.00  0.00    -0.315 OA
BRANCH  21  22
ATOM     22  C3  ZIN A   1      25.374  -2.887  33.483  0.00  0.00     0.258 C 
ATOM     23  O4  ZIN A   1      24.316  -2.836  34.065  0.00  0.00    -0.265 OA
BRANCH  22  24
ATOM     24  C2  ZIN A   1      25.587  -3.905  32.392  0.00  0.00     0.106 C 
ATOM     25  C1  ZIN A   1      26.399  -5.079  32.943  0.00  0.00     0.015 C 
ENDBRANCH  22  24
ENDBRANCH  21  22
ENDBRANCH   1  21
TORSDOF 3
ENDMDL
MODEL 91
REMARK CAVERDOCK RESULT:      -5.2      0.000      0.000
REMARK CAVERDOCK CONSTRAINTS:       0.1      0.0      0.0      0.0
REMARK CAVERDOCK TUNNEL: 90     -5.2      3.3     91.3
REMARK  3 active torsions:
REMARK  status: ('A' for Active; 'I' for Inactive)
REMARK    1  A    between atoms: C2_2  and  C3_3 
REMARK    2  A    between atoms: C3_3  and  O5_5 
REMARK    3  A    between atoms: O5_5  and  C6_6 
ROOT
ATOM      1  C6  ZIN A   1      26.269  -0.713  33.547  0.00  0.00     0.140 C 
ATOM      2  C8  ZIN A   1      26.854   0.231  34.625  0.00  0.00     0.034 C 
ATOM      3  C9  ZIN A   1      27.883   1.141  33.901  0.00  0.00     0.008 C 
ATOM      4  C10 ZIN A   1      27.401   1.112  32.446  0.00  0.00     0.001 C 
ATOM      5  C12 ZIN A   1      28.443   1.463  31.399  0.00  0.00    -0.004 C 
ATOM      6  C14 ZIN A   1      28.888   2.917  31.579  0.00  0.00     0.010 C 
ATOM      7  C15 ZIN A   1      29.988   3.235  30.564  0.00  0.00     0.035 C 
ATOM      8  C16 ZIN A   1      29.471   2.922  29.171  0.00  0.00    -0.068 C 
ATOM      9  C17 ZIN A   1      29.637   3.848  28.226  0.00  0.00     0.053 C 
ATOM     10  C18 ZIN A   1      29.173   3.592  26.859  0.00  0.00     0.149 C 
ATOM     11  O19 ZIN A   1      28.952   4.496  26.080  0.00  0.00    -0.293 OA
ATOM     12  C20 ZIN A   1      28.983   2.139  26.469  0.00  0.00     0.084 C 
ATOM     13  C21 ZIN A   1      28.152   1.476  27.566  0.00  0.00     0.022 C 
ATOM     14  C22 ZIN A   1      28.819   1.596  28.925  0.00  0.00    -0.016 C 
ATOM     15  C23 ZIN A   1      29.896   0.513  29.022  0.00  0.00     0.020 C 
ATOM     16  C24 ZIN A   1      27.788   1.294  30.020  0.00  0.00     0.002 C 
ATOM     17  C26 ZIN A   1      27.236  -0.113  29.810  0.00  0.00     0.007 C 
ATOM     18  C27 ZIN A   1      26.286  -0.526  30.945  0.00  0.00     0.012 C 
ATOM     19  C28 ZIN A   1      27.030  -0.386  32.265  0.00  0.00    -0.013 C 
ATOM     20  C29 ZIN A   1      28.333  -1.186  32.213  0.00  0.00     0.018 C 
ENDROOT
BRANCH   1  21
ATOM     21  O5  ZIN A   1      26.487  -2.099  33.920  0.00  0.00    -0.315 OA
BRANCH  21  22
ATOM     22  C3  ZIN A   1      25.616  -3.003  33.443  0.00  0.00     0.258 C 
ATOM     23  O4  ZIN A   1      24.568  -3.192  34.014  0.00  0.00    -0.265 OA
BRANCH  22  24
ATOM     24  C2  ZIN A   1      25.946  -3.781  32.194  0.00  0.00     0.106 C 
ATOM     25  C1  ZIN A   1      24.809  -4.756  31.887  0.00  0.00     0.015 C 
ENDBRANCH  22  24
ENDBRANCH  21  22
ENDBRANCH   1  21
TORSDOF 3
ENDMDL
MODEL 92
REMARK CAVERDOCK RESULT:      -5.7      0.000      0.000
REMARK CAVERDOCK CONSTRAINTS:       0.1      0.0      0.0      0.0
REMARK CAVERDOCK TUNNEL: 91     -5.7      3.3     92.4
REMARK  3 active torsions:
REMARK  status: ('A' for Active; 'I' for Inactive)
REMARK    1  A    between atoms: C2_2  and  C3_3 
REMARK    2  A    between atoms: C3_3  and  O5_5 
REMARK    3  A    between atoms: O5_5  and  C6_6 
ROOT
ATOM      1  C6  ZIN A   1      26.123  -0.857  33.364  0.00  0.00     0.140 C 
ATOM      2  C8  ZIN A   1      26.664   0.060  34.488  0.00  0.00     0.034 C 
ATOM      3  C9  ZIN A   1      27.713   0.994  33.826  0.00  0.00     0.008 C 
ATOM      4  C10 ZIN A   1      27.282   1.004  32.355  0.00  0.00     0.001 C 
ATOM      5  C12 ZIN A   1      28.359   1.389  31.355  0.00  0.00    -0.004 C 
ATOM      6  C14 ZIN A   1      28.789   2.839  31.592  0.00  0.00     0.010 C 
ATOM      7  C15 ZIN A   1      29.922   3.190  30.625  0.00  0.00     0.035 C 
ATOM      8  C16 ZIN A   1      29.456   2.914  29.207  0.00  0.00    -0.068 C 
ATOM      9  C17 ZIN A   1      29.651   3.867  28.295  0.00  0.00     0.053 C 
ATOM     10  C18 ZIN A   1      29.235   3.648  26.905  0.00  0.00     0.149 C 
ATOM     11  O19 ZIN A   1      29.037   4.573  26.145  0.00  0.00    -0.293 OA
ATOM     12  C20 ZIN A   1      29.067   2.206  26.468  0.00  0.00     0.084 C 
ATOM     13  C21 ZIN A   1      28.202   1.509  27.517  0.00  0.00     0.022 C 
ATOM     14  C22 ZIN A   1      28.820   1.593  28.901  0.00  0.00    -0.016 C 
ATOM     15  C23 ZIN A   1      29.898   0.512  29.005  0.00  0.00     0.020 C 
ATOM     16  C24 ZIN A   1      27.753   1.255  29.950  0.00  0.00     0.002 C 
ATOM     17  C26 ZIN A   1      27.216  -0.147  29.681  0.00  0.00     0.007 C 
ATOM     18  C27 ZIN A   1      26.229  -0.596  30.771  0.00  0.00     0.012 C 
ATOM     19  C28 ZIN A   1      26.926  -0.490  32.119  0.00  0.00    -0.013 C 
ATOM     20  C29 ZIN A   1      28.234  -1.283  32.091  0.00  0.00     0.018 C 
ENDROOT
BRANCH   1  21
ATOM     21  O5  ZIN A   1      26.334  -2.252  33.705  0.00  0.00    -0.315 OA
BRANCH  21  22
ATOM     22  C3  ZIN A   1      25.405  -3.128  33.292  0.00  0.00     0.258 C 
ATOM     23  O4  ZIN A   1      24.335  -3.182  33.851  0.00  0.00    -0.265 OA
BRANCH  22  24
ATOM     24  C2  ZIN A   1      25.697  -4.045  32.131  0.00  0.00     0.106 C 
ATOM     25  C1  ZIN A   1      26.725  -5.094  32.557  0.00  0.00     0.015 C 
ENDBRANCH  22  24
ENDBRANCH  21  22
ENDBRANCH   1  21
TORSDOF 3
ENDMDL
MODEL 93
REMARK CAVERDOCK RESULT:      -5.7      0.000      0.000
REMARK CAVERDOCK CONSTRAINTS:       0.0      0.0      0.0      0.0
REMARK CAVERDOCK TUNNEL: 92     -5.7      3.3     93.5
REMARK  3 active torsions:
REMARK  status: ('A' for Active; 'I' for Inactive)
REMARK    1  A    between atoms: C2_2  and  C3_3 
REMARK    2  A    between atoms: C3_3  and  O5_5 
REMARK    3  A    between atoms: O5_5  and  C6_6 
ROOT
ATOM      1  C6  ZIN A   1      26.249  -0.824  33.566  0.00  0.00     0.140 C 
ATOM      2  C8  ZIN A   1      26.688   0.266  34.574  0.00  0.00     0.034 C 
ATOM      3  C9  ZIN A   1      27.647   1.215  33.804  0.00  0.00     0.008 C 
ATOM      4  C10 ZIN A   1      27.231   1.010  32.343  0.00  0.00     0.001 C 
ATOM      5  C12 ZIN A   1      28.274   1.378  31.303  0.00  0.00    -0.004 C 
ATOM      6  C14 ZIN A   1      28.559   2.881  31.366  0.00  0.00     0.010 C 
ATOM      7  C15 ZIN A   1      29.662   3.225  30.362  0.00  0.00     0.035 C 
ATOM      8  C16 ZIN A   1      29.238   2.741  28.987  0.00  0.00    -0.068 C 
ATOM      9  C17 ZIN A   1      29.347   3.595  27.969  0.00  0.00     0.053 C 
ATOM     10  C18 ZIN A   1      28.968   3.176  26.616  0.00  0.00     0.149 C 
ATOM     11  O19 ZIN A   1      28.687   3.981  25.752  0.00  0.00    -0.293 OA
ATOM     12  C20 ZIN A   1      28.944   1.683  26.351  0.00  0.00     0.084 C 
ATOM     13  C21 ZIN A   1      28.141   1.032  27.477  0.00  0.00     0.022 C 
ATOM     14  C22 ZIN A   1      28.736   1.338  28.841  0.00  0.00    -0.016 C 
ATOM     15  C23 ZIN A   1      29.913   0.387  29.068  0.00  0.00     0.020 C 
ATOM     16  C24 ZIN A   1      27.698   1.023  29.925  0.00  0.00     0.002 C 
ATOM     17  C26 ZIN A   1      27.301  -0.447  29.823  0.00  0.00     0.007 C 
ATOM     18  C27 ZIN A   1      26.353  -0.859  30.960  0.00  0.00     0.012 C 
ATOM     19  C28 ZIN A   1      27.024  -0.529  32.285  0.00  0.00    -0.013 C 
ATOM     20  C29 ZIN A   1      28.403  -1.188  32.347  0.00  0.00     0.018 C 
ENDROOT
BRANCH   1  21
ATOM     21  O5  ZIN A   1      26.592  -2.142  34.069  0.00  0.00    -0.315 OA
BRANCH  21  22
ATOM     22  C3  ZIN A   1      25.829  -3.168  33.659  0.00  0.00     0.258 C 
ATOM     23  O4  ZIN A   1      24.642  -3.167  33.885  0.00  0.00    -0.265 OA
BRANCH  22  24
ATOM     24  C2  ZIN A   1      26.454  -4.321  32.916  0.00  0.00     0.106 C 
ATOM     25  C1  ZIN A   1      25.806  -4.449  31.536  0.00  0.00     0.015 C 
ENDBRANCH  22  24
ENDBRANCH  21  22
ENDBRANCH   1  21
TORSDOF 3
ENDMDL
MODEL 94
REMARK CAVERDOCK RESULT:      -6.6      0.000      0.000
REMARK CAVERDOCK CONSTRAINTS:       0.0      0.0      0.0      0.0
REMARK CAVERDOCK TUNNEL: 93     -6.6      3.3     94.1
REMARK  3 active torsions:
REMARK  status: ('A' for Active; 'I' for Inactive)
REMARK    1  A    between atoms: C2_2  and  C3_3 
REMARK    2  A    between atoms: C3_3  and  O5_5 
REMARK    3  A    between atoms: O5_5  and  C6_6 
ROOT
ATOM      1  C6  ZIN A   1      28.066  -3.779  31.150  0.00  0.00     0.140 C 
ATOM      2  C8  ZIN A   1      28.382  -4.227  29.702  0.00  0.00     0.034 C 
ATOM      3  C9  ZIN A   1      28.456  -2.931  28.849  0.00  0.00     0.008 C 
ATOM      4  C10 ZIN A   1      28.796  -1.856  29.887  0.00  0.00     0.001 C 
ATOM      5  C12 ZIN A   1      28.443  -0.431  29.500  0.00  0.00    -0.004 C 
ATOM      6  C14 ZIN A   1      29.275  -0.004  28.287  0.00  0.00     0.010 C 
ATOM      7  C15 ZIN A   1      28.858   1.407  27.865  0.00  0.00     0.035 C 
ATOM      8  C16 ZIN A   1      28.999   2.334  29.059  0.00  0.00    -0.068 C 
ATOM      9  C17 ZIN A   1      29.643   3.487  28.875  0.00  0.00     0.053 C 
ATOM     10  C18 ZIN A   1      29.793   4.429  29.989  0.00  0.00     0.149 C 
ATOM     11  O19 ZIN A   1      30.660   5.278  29.995  0.00  0.00    -0.293 OA
ATOM     12  C20 ZIN A   1      28.809   4.286  31.134  0.00  0.00     0.084 C 
ATOM     13  C21 ZIN A   1      28.784   2.812  31.535  0.00  0.00     0.022 C 
ATOM     14  C22 ZIN A   1      28.401   1.919  30.368  0.00  0.00    -0.016 C 
ATOM     15  C23 ZIN A   1      26.878   1.953  30.226  0.00  0.00     0.020 C 
ATOM     16  C24 ZIN A   1      28.781   0.470  30.697  0.00  0.00     0.002 C 
ATOM     17  C26 ZIN A   1      28.057   0.041  31.969  0.00  0.00     0.007 C 
ATOM     18  C27 ZIN A   1      28.299  -1.443  32.288  0.00  0.00     0.012 C 
ATOM     19  C28 ZIN A   1      27.884  -2.266  31.077  0.00  0.00    -0.013 C 
ATOM     20  C29 ZIN A   1      26.440  -1.932  30.694  0.00  0.00     0.018 C 
ENDROOT
BRANCH   1  21
ATOM     21  O5  ZIN A   1      26.845  -4.410  31.618  0.00  0.00    -0.315 OA
BRANCH  21  22
ATOM     22  C3  ZIN A   1      26.877  -4.970  32.838  0.00  0.00     0.258 C 
ATOM     23  O4  ZIN A   1      27.792  -5.697  33.145  0.00  0.00    -0.265 OA
BRANCH  22  24
ATOM     24  C2  ZIN A   1      25.772  -4.691  33.824  0.00  0.00     0.106 C 
ATOM     25  C1  ZIN A   1      25.279  -3.254  33.644  0.00  0.00     0.015 C 
ENDBRANCH  22  24
ENDBRANCH  21  22
ENDBRANCH   1  21
TORSDOF 3
ENDMDL
MODEL 95
REMARK CAVERDOCK RESULT:      -7.7      0.000      0.000
REMARK CAVERDOCK CONSTRAINTS:       0.0      0.0      0.0      0.0
REMARK CAVERDOCK TUNNEL: 94     -7.7      3.3     95.5
REMARK  3 active torsions:
REMARK  status: ('A' for Active; 'I' for Inactive)
REMARK    1  A    between atoms: C2_2  and  C3_3 
REMARK    2  A    between atoms: C3_3  and  O5_5 
REMARK    3  A    between atoms: O5_5  and  C6_6 
ROOT
ATOM      1  C6  ZIN A   1      28.033  -3.825  31.411  0.00  0.00     0.140 C 
ATOM      2  C8  ZIN A   1      28.353  -4.319  29.979  0.00  0.00     0.034 C 
ATOM      3  C9  ZIN A   1      28.430  -3.052  29.084  0.00  0.00     0.008 C 
ATOM      4  C10 ZIN A   1      28.767  -1.944  30.088  0.00  0.00     0.001 C 
ATOM      5  C12 ZIN A   1      28.416  -0.532  29.655  0.00  0.00    -0.004 C 
ATOM      6  C14 ZIN A   1      29.251  -0.145  28.431  0.00  0.00     0.010 C 
ATOM      7  C15 ZIN A   1      28.836   1.252  27.963  0.00  0.00     0.035 C 
ATOM      8  C16 ZIN A   1      28.974   2.217  29.127  0.00  0.00    -0.068 C 
ATOM      9  C17 ZIN A   1      29.619   3.364  28.908  0.00  0.00     0.053 C 
ATOM     10  C18 ZIN A   1      29.766   4.341  29.992  0.00  0.00     0.149 C 
ATOM     11  O19 ZIN A   1      30.634   5.190  29.973  0.00  0.00    -0.293 OA
ATOM     12  C20 ZIN A   1      28.779   4.235  31.138  0.00  0.00     0.084 C 
ATOM     13  C21 ZIN A   1      28.753   2.774  31.585  0.00  0.00     0.022 C 
ATOM     14  C22 ZIN A   1      28.372   1.845  30.447  0.00  0.00    -0.016 C 
ATOM     15  C23 ZIN A   1      26.850   1.875  30.299  0.00  0.00     0.020 C 
ATOM     16  C24 ZIN A   1      28.751   0.407  30.823  0.00  0.00     0.002 C 
ATOM     17  C26 ZIN A   1      28.023   0.019  32.106  0.00  0.00     0.007 C 
ATOM     18  C27 ZIN A   1      28.264  -1.454  32.473  0.00  0.00     0.012 C 
ATOM     19  C28 ZIN A   1      27.852  -2.315  31.288  0.00  0.00    -0.013 C 
ATOM     20  C29 ZIN A   1      26.409  -1.994  30.891  0.00  0.00     0.018 C 
ENDROOT
BRANCH   1  21
ATOM     21  O5  ZIN A   1      26.811  -4.441  31.895  0.00  0.00    -0.315 OA
BRANCH  21  22
ATOM     22  C3  ZIN A   1      26.775  -4.788  33.191  0.00  0.00     0.258 C 
ATOM     23  O4  ZIN A   1      26.489  -3.965  34.029  0.00  0.00    -0.265 OA
BRANCH  22  24
ATOM     24  C2  ZIN A   1      27.092  -6.203  33.602  0.00  0.00     0.106 C 
ATOM     25  C1  ZIN A   1      26.925  -6.344  35.116  0.00  0.00     0.015 C 
ENDBRANCH  22  24
ENDBRANCH  21  22
ENDBRANCH   1  21
TORSDOF 3
ENDMDL
MODEL 96
REMARK CAVERDOCK RESULT:      -8.1      0.000      0.000
REMARK CAVERDOCK CONSTRAINTS:       0.0      0.0      0.0      0.0
REMARK CAVERDOCK TUNNEL: 95     -8.1      3.3     96.5
REMARK  3 active torsions:
REMARK  status: ('A' for Active; 'I' for Inactive)
REMARK    1  A    between atoms: C2_2  and  C3_3 
REMARK    2  A    between atoms: C3_3  and  O5_5 
REMARK    3  A    between atoms: O5_5  and  C6_6 
ROOT
ATOM      1  C6  ZIN A   1      27.751  -3.679  31.745  0.00  0.00     0.140 C 
ATOM      2  C8  ZIN A   1      28.141  -4.274  30.370  0.00  0.00     0.034 C 
ATOM      3  C9  ZIN A   1      28.323  -3.070  29.406  0.00  0.00     0.008 C 
ATOM      4  C10 ZIN A   1      28.637  -1.913  30.360  0.00  0.00     0.001 C 
ATOM      5  C12 ZIN A   1      28.367  -0.520  29.819  0.00  0.00    -0.004 C 
ATOM      6  C14 ZIN A   1      29.292  -0.240  28.631  0.00  0.00     0.010 C 
ATOM      7  C15 ZIN A   1      28.960   1.137  28.051  0.00  0.00     0.035 C 
ATOM      8  C16 ZIN A   1      29.060   2.170  29.160  0.00  0.00    -0.068 C 
ATOM      9  C17 ZIN A   1      29.760   3.278  28.914  0.00  0.00     0.053 C 
ATOM     10  C18 ZIN A   1      29.875   4.316  29.943  0.00  0.00     0.149 C 
ATOM     11  O19 ZIN A   1      30.773   5.133  29.929  0.00  0.00    -0.293 OA
ATOM     12  C20 ZIN A   1      28.814   4.317  31.026  0.00  0.00     0.084 C 
ATOM     13  C21 ZIN A   1      28.705   2.890  31.560  0.00  0.00     0.022 C 
ATOM     14  C22 ZIN A   1      28.362   1.903  30.458  0.00  0.00    -0.016 C 
ATOM     15  C23 ZIN A   1      26.854   1.974  30.209  0.00  0.00     0.020 C 
ATOM     16  C24 ZIN A   1      28.663   0.480  30.946  0.00  0.00     0.002 C 
ATOM     17  C26 ZIN A   1      27.841   0.199  32.200  0.00  0.00     0.007 C 
ATOM     18  C27 ZIN A   1      28.003  -1.254  32.672  0.00  0.00     0.012 C 
ATOM     19  C28 ZIN A   1      27.634  -2.175  31.518  0.00  0.00    -0.013 C 
ATOM     20  C29 ZIN A   1      26.233  -1.832  31.008  0.00  0.00     0.018 C 
ENDROOT
BRANCH   1  21
ATOM     21  O5  ZIN A   1      26.478  -4.222  32.185  0.00  0.00    -0.315 OA
BRANCH  21  22
ATOM     22  C3  ZIN A   1      26.414  -4.679  33.445  0.00  0.00     0.258 C 
ATOM     23  O4  ZIN A   1      25.761  -4.086  34.271  0.00  0.00    -0.265 OA
BRANCH  22  24
ATOM     24  C2  ZIN A   1      27.155  -5.934  33.830  0.00  0.00     0.106 C 
ATOM     25  C1  ZIN A   1      26.900  -6.244  35.306  0.00  0.00     0.015 C 
ENDBRANCH  22  24
ENDBRANCH  21  22
ENDBRANCH   1  21
TORSDOF 3
ENDMDL
MODEL 97
REMARK CAVERDOCK RESULT:      -8.7      0.000      0.000
REMARK CAVERDOCK CONSTRAINTS:       0.0      0.0      0.0      0.0
REMARK CAVERDOCK TUNNEL: 96     -8.7      3.3     97.1
REMARK  3 active torsions:
REMARK  status: ('A' for Active; 'I' for Inactive)
REMARK    1  A    between atoms: C2_2  and  C3_3 
REMARK    2  A    between atoms: C3_3  and  O5_5 
REMARK    3  A    between atoms: O5_5  and  C6_6 
ROOT
ATOM      1  C6  ZIN A   1      27.842  -3.740  31.974  0.00  0.00     0.140 C 
ATOM      2  C8  ZIN A   1      28.231  -4.364  30.611  0.00  0.00     0.034 C 
ATOM      3  C9  ZIN A   1      28.376  -3.183  29.613  0.00  0.00     0.008 C 
ATOM      4  C10 ZIN A   1      28.676  -1.994  30.531  0.00  0.00     0.001 C 
ATOM      5  C12 ZIN A   1      28.372  -0.622  29.955  0.00  0.00    -0.004 C 
ATOM      6  C14 ZIN A   1      29.278  -0.356  28.749  0.00  0.00     0.010 C 
ATOM      7  C15 ZIN A   1      28.911   0.997  28.137  0.00  0.00     0.035 C 
ATOM      8  C16 ZIN A   1      29.001   2.062  29.216  0.00  0.00    -0.068 C 
ATOM      9  C17 ZIN A   1      29.675   3.177  28.931  0.00  0.00     0.053 C 
ATOM     10  C18 ZIN A   1      29.780   4.245  29.930  0.00  0.00     0.149 C 
ATOM     11  O19 ZIN A   1      30.660   5.080  29.883  0.00  0.00    -0.293 OA
ATOM     12  C20 ZIN A   1      28.730   4.254  31.025  0.00  0.00     0.084 C 
ATOM     13  C21 ZIN A   1      28.657   2.840  31.599  0.00  0.00     0.022 C 
ATOM     14  C22 ZIN A   1      28.323   1.816  30.528  0.00  0.00    -0.016 C 
ATOM     15  C23 ZIN A   1      26.812   1.850  30.295  0.00  0.00     0.020 C 
ATOM     16  C24 ZIN A   1      28.658   0.414  31.051  0.00  0.00     0.002 C 
ATOM     17  C26 ZIN A   1      27.856   0.151  32.322  0.00  0.00     0.007 C 
ATOM     18  C27 ZIN A   1      28.053  -1.286  32.831  0.00  0.00     0.012 C 
ATOM     19  C28 ZIN A   1      27.692  -2.245  31.707  0.00  0.00    -0.013 C 
ATOM     20  C29 ZIN A   1      26.278  -1.945  31.204  0.00  0.00     0.018 C 
ENDROOT
BRANCH   1  21
ATOM     21  O5  ZIN A   1      26.586  -4.296  32.443  0.00  0.00    -0.315 OA
BRANCH  21  22
ATOM     22  C3  ZIN A   1      26.565  -4.786  33.692  0.00  0.00     0.258 C 
ATOM     23  O4  ZIN A   1      26.297  -4.060  34.621  0.00  0.00    -0.265 OA
BRANCH  22  24
ATOM     24  C2  ZIN A   1      26.876  -6.240  33.937  0.00  0.00     0.106 C 
ATOM     25  C1  ZIN A   1      26.936  -6.502  35.443  0.00  0.00     0.015 C 
ENDBRANCH  22  24
ENDBRANCH  21  22
ENDBRANCH   1  21
TORSDOF 3
ENDMDL
MODEL 98
REMARK CAVERDOCK RESULT:      -9.3      0.000      0.000
REMARK CAVERDOCK CONSTRAINTS:       0.1      0.0      0.0      0.0
REMARK CAVERDOCK TUNNEL: 97     -9.3      3.3     98.2
REMARK  3 active torsions:
REMARK  status: ('A' for Active; 'I' for Inactive)
REMARK    1  A    between atoms: C2_2  and  C3_3 
REMARK    2  A    between atoms: C3_3  and  O5_5 
REMARK    3  A    between atoms: O5_5  and  C6_6 
ROOT
ATOM      1  C6  ZIN A   1      27.981  -3.866  32.201  0.00  0.00     0.140 C 
ATOM      2  C8  ZIN A   1      28.544  -4.478  30.895  0.00  0.00     0.034 C 
ATOM      3  C9  ZIN A   1      28.710  -3.301  29.895  0.00  0.00     0.008 C 
ATOM      4  C10 ZIN A   1      28.836  -2.084  30.817  0.00  0.00     0.001 C 
ATOM      5  C12 ZIN A   1      28.500  -0.743  30.188  0.00  0.00    -0.004 C 
ATOM      6  C14 ZIN A   1      29.502  -0.429  29.074  0.00  0.00     0.010 C 
ATOM      7  C15 ZIN A   1      29.109   0.889  28.403  0.00  0.00     0.035 C 
ATOM      8  C16 ZIN A   1      29.019   1.969  29.466  0.00  0.00    -0.068 C 
ATOM      9  C17 ZIN A   1      29.642   3.125  29.230  0.00  0.00     0.053 C 
ATOM     10  C18 ZIN A   1      29.574   4.209  30.215  0.00  0.00     0.149 C 
ATOM     11  O19 ZIN A   1      30.397   5.101  30.240  0.00  0.00    -0.293 OA
ATOM     12  C20 ZIN A   1      28.422   4.159  31.199  0.00  0.00     0.084 C 
ATOM     13  C21 ZIN A   1      28.386   2.750  31.789  0.00  0.00     0.022 C 
ATOM     14  C22 ZIN A   1      28.231   1.693  30.709  0.00  0.00    -0.016 C 
ATOM     15  C23 ZIN A   1      26.751   1.620  30.326  0.00  0.00     0.020 C 
ATOM     16  C24 ZIN A   1      28.605   0.323  31.288  0.00  0.00     0.002 C 
ATOM     17  C26 ZIN A   1      27.699   0.020  32.478  0.00  0.00     0.007 C 
ATOM     18  C27 ZIN A   1      27.940  -1.393  33.030  0.00  0.00     0.012 C 
ATOM     19  C28 ZIN A   1      27.758  -2.388  31.893  0.00  0.00    -0.013 C 
ATOM     20  C29 ZIN A   1      26.385  -2.191  31.247  0.00  0.00     0.018 C 
ENDROOT
BRANCH   1  21
ATOM     21  O5  ZIN A   1      26.724  -4.501  32.553  0.00  0.00    -0.315 OA
BRANCH  21  22
ATOM     22  C3  ZIN A   1      26.688  -5.183  33.709  0.00  0.00     0.258 C 
ATOM     23  O4  ZIN A   1      27.209  -4.723  34.698  0.00  0.00    -0.265 OA
BRANCH  22  24
ATOM     24  C2  ZIN A   1      25.999  -6.522  33.773  0.00  0.00     0.106 C 
ATOM     25  C1  ZIN A   1      25.221  -6.632  35.086  0.00  0.00     0.015 C 
ENDBRANCH  22  24
ENDBRANCH  21  22
ENDBRANCH   1  21
TORSDOF 3
ENDMDL
MODEL 99
REMARK CAVERDOCK RESULT:      -9.7      0.000      0.000
REMARK CAVERDOCK CONSTRAINTS:       0.0      0.0      0.0      0.0
REMARK CAVERDOCK TUNNEL: 98     -9.7      3.2     99.1
REMARK  3 active torsions:
REMARK  status: ('A' for Active; 'I' for Inactive)
REMARK    1  A    between atoms: C2_2  and  C3_3 
REMARK    2  A    between atoms: C3_3  and  O5_5 
REMARK    3  A    between atoms: O5_5  and  C6_6 
ROOT
ATOM      1  C6  ZIN A   1      27.809  -4.019  32.158  0.00  0.00     0.140 C 
ATOM      2  C8  ZIN A   1      28.286  -4.637  30.821  0.00  0.00     0.034 C 
ATOM      3  C9  ZIN A   1      28.444  -3.456  29.824  0.00  0.00     0.008 C 
ATOM      4  C10 ZIN A   1      28.658  -2.254  30.749  0.00  0.00     0.001 C 
ATOM      5  C12 ZIN A   1      28.339  -0.895  30.150  0.00  0.00    -0.004 C 
ATOM      6  C14 ZIN A   1      29.296  -0.605  28.989  0.00  0.00     0.010 C 
ATOM      7  C15 ZIN A   1      28.917   0.733  28.351  0.00  0.00     0.035 C 
ATOM      8  C16 ZIN A   1      28.918   1.804  29.426  0.00  0.00    -0.068 C 
ATOM      9  C17 ZIN A   1      29.569   2.940  29.169  0.00  0.00     0.053 C 
ATOM     10  C18 ZIN A   1      29.588   4.016  30.165  0.00  0.00     0.149 C 
ATOM     11  O19 ZIN A   1      30.442   4.878  30.158  0.00  0.00    -0.293 OA
ATOM     12  C20 ZIN A   1      28.485   3.995  31.206  0.00  0.00     0.084 C 
ATOM     13  C21 ZIN A   1      28.428   2.582  31.784  0.00  0.00     0.022 C 
ATOM     14  C22 ZIN A   1      28.182   1.543  30.704  0.00  0.00    -0.016 C 
ATOM     15  C23 ZIN A   1      26.684   1.526  30.395  0.00  0.00     0.020 C 
ATOM     16  C24 ZIN A   1      28.536   0.155  31.252  0.00  0.00     0.002 C 
ATOM     17  C26 ZIN A   1      27.679  -0.129  32.483  0.00  0.00     0.007 C 
ATOM     18  C27 ZIN A   1      27.897  -1.555  33.010  0.00  0.00     0.012 C 
ATOM     19  C28 ZIN A   1      27.624  -2.531  31.875  0.00  0.00    -0.013 C 
ATOM     20  C29 ZIN A   1      26.229  -2.280  31.299  0.00  0.00     0.018 C 
ENDROOT
BRANCH   1  21
ATOM     21  O5  ZIN A   1      26.549  -4.614  32.567  0.00  0.00    -0.315 OA
BRANCH  21  22
ATOM     22  C3  ZIN A   1      26.580  -5.439  33.625  0.00  0.00     0.258 C 
ATOM     23  O4  ZIN A   1      27.639  -5.780  34.095  0.00  0.00    -0.265 OA
BRANCH  22  24
ATOM     24  C2  ZIN A   1      25.291  -5.940  34.227  0.00  0.00     0.106 C 
ATOM     25  C1  ZIN A   1      25.587  -6.630  35.560  0.00  0.00     0.015 C 
ENDBRANCH  22  24
ENDBRANCH  21  22
ENDBRANCH   1  21
TORSDOF 3
ENDMDL
MODEL 100
REMARK CAVERDOCK RESULT:      -9.8      0.000      0.000
REMARK CAVERDOCK CONSTRAINTS:       0.0      0.0      0.0      0.0
REMARK CAVERDOCK TUNNEL: 99     -9.8      3.3    100.1
REMARK  3 active torsions:
REMARK  status: ('A' for Active; 'I' for Inactive)
REMARK    1  A    between atoms: C2_2  and  C3_3 
REMARK    2  A    between atoms: C3_3  and  O5_5 
REMARK    3  A    between atoms: O5_5  and  C6_6 
ROOT
ATOM      1  C6  ZIN A   1      28.016  -4.188  32.407  0.00  0.00     0.140 C 
ATOM      2  C8  ZIN A   1      28.532  -4.837  31.099  0.00  0.00     0.034 C 
ATOM      3  C9  ZIN A   1      28.670  -3.687  30.064  0.00  0.00     0.008 C 
ATOM      4  C10 ZIN A   1      28.835  -2.447  30.950  0.00  0.00     0.001 C 
ATOM      5  C12 ZIN A   1      28.486  -1.120  30.299  0.00  0.00    -0.004 C 
ATOM      6  C14 ZIN A   1      29.451  -0.842  29.144  0.00  0.00     0.010 C 
ATOM      7  C15 ZIN A   1      29.044   0.462  28.454  0.00  0.00     0.035 C 
ATOM      8  C16 ZIN A   1      28.996   1.569  29.491  0.00  0.00    -0.068 C 
ATOM      9  C17 ZIN A   1      29.618   2.714  29.205  0.00  0.00     0.053 C 
ATOM     10  C18 ZIN A   1      29.590   3.823  30.163  0.00  0.00     0.149 C 
ATOM     11  O19 ZIN A   1      30.419   4.710  30.138  0.00  0.00    -0.293 OA
ATOM     12  C20 ZIN A   1      28.472   3.806  31.187  0.00  0.00     0.084 C 
ATOM     13  C21 ZIN A   1      28.447   2.412  31.813  0.00  0.00     0.022 C 
ATOM     14  C22 ZIN A   1      28.249   1.330  30.767  0.00  0.00    -0.016 C 
ATOM     15  C23 ZIN A   1      26.757   1.257  30.436  0.00  0.00     0.020 C 
ATOM     16  C24 ZIN A   1      28.635  -0.028  31.368  0.00  0.00     0.002 C 
ATOM     17  C26 ZIN A   1      27.768  -0.295  32.594  0.00  0.00     0.007 C 
ATOM     18  C27 ZIN A   1      28.019  -1.695  33.174  0.00  0.00     0.012 C 
ATOM     19  C28 ZIN A   1      27.792  -2.717  32.069  0.00  0.00    -0.013 C 
ATOM     20  C29 ZIN A   1      26.399  -2.527  31.465  0.00  0.00     0.018 C 
ENDROOT
BRANCH   1  21
ATOM     21  O5  ZIN A   1      26.768  -4.806  32.817  0.00  0.00    -0.315 OA
BRANCH  21  22
ATOM     22  C3  ZIN A   1      26.704  -5.273  34.074  0.00  0.00     0.258 C 
ATOM     23  O4  ZIN A   1      26.952  -4.542  35.004  0.00  0.00    -0.265 OA
BRANCH  22  24
ATOM     24  C2  ZIN A   1      26.322  -6.710  34.325  0.00  0.00     0.106 C 
ATOM     25  C1  ZIN A   1      25.254  -6.769  35.419  0.00  0.00     0.015 C 
ENDBRANCH  22  24
ENDBRANCH  21  22
ENDBRANCH   1  21
TORSDOF 3
ENDMDL
MODEL 101
REMARK CAVERDOCK RESULT:     -10.3      0.000      0.000
REMARK CAVERDOCK CONSTRAINTS:       0.0      0.0      0.0      0.0
REMARK CAVERDOCK TUNNEL: 100    -10.3      3.3    101.4
REMARK  3 active torsions:
REMARK  status: ('A' for Active; 'I' for Inactive)
REMARK    1  A    between atoms: C2_2  and  C3_3 
REMARK    2  A    between atoms: C3_3  and  O5_5 
REMARK    3  A    between atoms: O5_5  and  C6_6 
ROOT
ATOM      1  C6  ZIN A   1      27.620  -4.043  32.638  0.00  0.00     0.140 C 
ATOM      2  C8  ZIN A   1      28.132  -4.729  31.347  0.00  0.00     0.034 C 
ATOM      3  C9  ZIN A   1      28.324  -3.602  30.297  0.00  0.00     0.008 C 
ATOM      4  C10 ZIN A   1      28.518  -2.354  31.166  0.00  0.00     0.001 C 
ATOM      5  C12 ZIN A   1      28.224  -1.027  30.489  0.00  0.00    -0.004 C 
ATOM      6  C14 ZIN A   1      29.215  -0.800  29.344  0.00  0.00     0.010 C 
ATOM      7  C15 ZIN A   1      28.861   0.506  28.627  0.00  0.00     0.035 C 
ATOM      8  C16 ZIN A   1      28.837   1.630  29.647  0.00  0.00    -0.068 C 
ATOM      9  C17 ZIN A   1      29.502   2.748  29.352  0.00  0.00     0.053 C 
ATOM     10  C18 ZIN A   1      29.498   3.874  30.292  0.00  0.00     0.149 C 
ATOM     11  O19 ZIN A   1      30.357   4.731  30.265  0.00  0.00    -0.293 OA
ATOM     12  C20 ZIN A   1      28.366   3.911  31.300  0.00  0.00     0.084 C 
ATOM     13  C21 ZIN A   1      28.285   2.529  31.947  0.00  0.00     0.022 C 
ATOM     14  C22 ZIN A   1      28.065   1.437  30.915  0.00  0.00    -0.016 C 
ATOM     15  C23 ZIN A   1      26.576   1.410  30.564  0.00  0.00     0.020 C 
ATOM     16  C24 ZIN A   1      28.395   0.077  31.543  0.00  0.00     0.002 C 
ATOM     17  C26 ZIN A   1      27.503  -0.140  32.761  0.00  0.00     0.007 C 
ATOM     18  C27 ZIN A   1      27.698  -1.539  33.366  0.00  0.00     0.012 C 
ATOM     19  C28 ZIN A   1      27.451  -2.571  32.274  0.00  0.00    -0.013 C 
ATOM     20  C29 ZIN A   1      26.075  -2.343  31.647  0.00  0.00     0.018 C 
ENDROOT
BRANCH   1  21
ATOM     21  O5  ZIN A   1      26.347  -4.611  33.040  0.00  0.00    -0.315 OA
BRANCH  21  22
ATOM     22  C3  ZIN A   1      26.277  -5.142  34.271  0.00  0.00     0.258 C 
ATOM     23  O4  ZIN A   1      27.290  -5.362  34.892  0.00  0.00    -0.265 OA
BRANCH  22  24
ATOM     24  C2  ZIN A   1      24.935  -5.463  34.878  0.00  0.00     0.106 C 
ATOM     25  C1  ZIN A   1      25.088  -6.622  35.865  0.00  0.00     0.015 C 
ENDBRANCH  22  24
ENDBRANCH  21  22
ENDBRANCH   1  21
TORSDOF 3
ENDMDL
MODEL 102
REMARK CAVERDOCK RESULT:     -10.7      0.000      0.000
REMARK CAVERDOCK CONSTRAINTS:       0.0      0.0      0.0      0.0
REMARK CAVERDOCK TUNNEL: 101    -10.7      3.2    102.5
REMARK  3 active torsions:
REMARK  status: ('A' for Active; 'I' for Inactive)
REMARK    1  A    between atoms: C2_2  and  C3_3 
REMARK    2  A    between atoms: C3_3  and  O5_5 
REMARK    3  A    between atoms: O5_5  and  C6_6 
ROOT
ATOM      1  C6  ZIN A   1      27.611  -4.151  32.630  0.00  0.00     0.140 C 
ATOM      2  C8  ZIN A   1      27.878  -4.809  31.254  0.00  0.00     0.034 C 
ATOM      3  C9  ZIN A   1      27.923  -3.655  30.216  0.00  0.00     0.008 C 
ATOM      4  C10 ZIN A   1      28.297  -2.440  31.073  0.00  0.00     0.001 C 
ATOM      5  C12 ZIN A   1      27.930  -1.086  30.491  0.00  0.00    -0.004 C 
ATOM      6  C14 ZIN A   1      28.720  -0.847  29.201  0.00  0.00     0.010 C 
ATOM      7  C15 ZIN A   1      28.289   0.489  28.590  0.00  0.00     0.035 C 
ATOM      8  C16 ZIN A   1      28.469   1.581  29.628  0.00  0.00    -0.068 C 
ATOM      9  C17 ZIN A   1      29.106   2.692  29.255  0.00  0.00     0.053 C 
ATOM     10  C18 ZIN A   1      29.294   3.787  30.212  0.00  0.00     0.149 C 
ATOM     11  O19 ZIN A   1      30.160   4.624  30.063  0.00  0.00    -0.293 OA
ATOM     12  C20 ZIN A   1      28.349   3.820  31.398  0.00  0.00     0.084 C 
ATOM     13  C21 ZIN A   1      28.339   2.421  32.012  0.00  0.00     0.022 C 
ATOM     14  C22 ZIN A   1      27.916   1.367  31.003  0.00  0.00    -0.016 C 
ATOM     15  C23 ZIN A   1      26.389   1.387  30.909  0.00  0.00     0.020 C 
ATOM     16  C24 ZIN A   1      28.309  -0.019  31.530  0.00  0.00     0.002 C 
ATOM     17  C26 ZIN A   1      27.628  -0.253  32.875  0.00  0.00     0.007 C 
ATOM     18  C27 ZIN A   1      27.882  -1.674  33.401  0.00  0.00     0.012 C 
ATOM     19  C28 ZIN A   1      27.426  -2.665  32.340  0.00  0.00    -0.013 C 
ATOM     20  C29 ZIN A   1      25.970  -2.385  31.961  0.00  0.00     0.018 C 
ENDROOT
BRANCH   1  21
ATOM     21  O5  ZIN A   1      26.407  -4.701  33.226  0.00  0.00    -0.315 OA
BRANCH  21  22
ATOM     22  C3  ZIN A   1      26.570  -5.613  34.198  0.00  0.00     0.258 C 
ATOM     23  O4  ZIN A   1      27.560  -5.587  34.891  0.00  0.00    -0.265 OA
BRANCH  22  24
ATOM     24  C2  ZIN A   1      25.518  -6.669  34.425  0.00  0.00     0.106 C 
ATOM     25  C1  ZIN A   1      25.033  -6.601  35.874  0.00  0.00     0.015 C 
ENDBRANCH  22  24
ENDBRANCH  21  22
ENDBRANCH   1  21
TORSDOF 3
ENDMDL
MODEL 103
REMARK CAVERDOCK RESULT:      -9.2      0.000      0.000
REMARK CAVERDOCK CONSTRAINTS:       0.0      0.0      0.0      0.0
REMARK CAVERDOCK TUNNEL: 102     -9.2      3.3    103.4
REMARK  3 active torsions:
REMARK  status: ('A' for Active; 'I' for Inactive)
REMARK    1  A    between atoms: C2_2  and  C3_3 
REMARK    2  A    between atoms: C3_3  and  O5_5 
REMARK    3  A    between atoms: O5_5  and  C6_6 
ROOT
ATOM      1  C6  ZIN A   1      25.441  -2.252  33.499  0.00  0.00     0.140 C 
ATOM      2  C8  ZIN A   1      25.348  -1.085  34.512  0.00  0.00     0.034 C 
ATOM      3  C9  ZIN A   1      26.220   0.066  33.938  0.00  0.00     0.008 C 
ATOM      4  C10 ZIN A   1      26.240  -0.238  32.436  0.00  0.00     0.001 C 
ATOM      5  C12 ZIN A   1      27.393   0.369  31.656  0.00  0.00    -0.004 C 
ATOM      6  C14 ZIN A   1      27.294   1.896  31.692  0.00  0.00     0.010 C 
ATOM      7  C15 ZIN A   1      28.500   2.494  30.963  0.00  0.00     0.035 C 
ATOM      8  C16 ZIN A   1      28.557   1.918  29.560  0.00  0.00    -0.068 C 
ATOM      9  C17 ZIN A   1      28.713   2.770  28.546  0.00  0.00     0.053 C 
ATOM     10  C18 ZIN A   1      28.792   2.267  27.171  0.00  0.00     0.149 C 
ATOM     11  O19 ZIN A   1      28.555   2.978  26.216  0.00  0.00    -0.293 OA
ATOM     12  C20 ZIN A   1      29.184   0.812  27.003  0.00  0.00     0.084 C 
ATOM     13  C21 ZIN A   1      28.302  -0.010  27.941  0.00  0.00     0.022 C 
ATOM     14  C22 ZIN A   1      28.450   0.434  29.385  0.00  0.00    -0.016 C 
ATOM     15  C23 ZIN A   1      29.722  -0.202  29.949  0.00  0.00     0.020 C 
ATOM     16  C24 ZIN A   1      27.278  -0.120  30.205  0.00  0.00     0.002 C 
ATOM     17  C26 ZIN A   1      27.274  -1.642  30.104  0.00  0.00     0.007 C 
ATOM     18  C27 ZIN A   1      26.196  -2.268  31.002  0.00  0.00     0.012 C 
ATOM     19  C28 ZIN A   1      26.419  -1.781  32.427  0.00  0.00    -0.013 C 
ATOM     20  C29 ZIN A   1      27.854  -2.087  32.860  0.00  0.00     0.018 C 
ENDROOT
BRANCH   1  21
ATOM     21  O5  ZIN A   1      25.946  -3.446  34.152  0.00  0.00    -0.315 OA
BRANCH  21  22
ATOM     22  C3  ZIN A   1      25.374  -4.613  33.815  0.00  0.00     0.258 C 
ATOM     23  O4  ZIN A   1      24.217  -4.641  33.469  0.00  0.00    -0.265 OA
BRANCH  22  24
ATOM     24  C2  ZIN A   1      26.177  -5.888  33.867  0.00  0.00     0.106 C 
ATOM     25  C1  ZIN A   1      27.366  -5.781  32.911  0.00  0.00     0.015 C 
ENDBRANCH  22  24
ENDBRANCH  21  22
ENDBRANCH   1  21
TORSDOF 3
ENDMDL
MODEL 104
REMARK CAVERDOCK RESULT:      -9.2      0.000      0.000
REMARK CAVERDOCK CONSTRAINTS:       0.0      0.0      0.0      0.0
REMARK CAVERDOCK TUNNEL: 103     -9.2      3.3    104.1
REMARK  3 active torsions:
REMARK  status: ('A' for Active; 'I' for Inactive)
REMARK    1  A    between atoms: C2_2  and  C3_3 
REMARK    2  A    between atoms: C3_3  and  O5_5 
REMARK    3  A    between atoms: O5_5  and  C6_6 
ROOT
ATOM      1  C6  ZIN A   1      25.706  -2.384  33.831  0.00  0.00     0.140 C 
ATOM      2  C8  ZIN A   1      25.798  -1.251  34.882  0.00  0.00     0.034 C 
ATOM      3  C9  ZIN A   1      26.685  -0.141  34.255  0.00  0.00     0.008 C 
ATOM      4  C10 ZIN A   1      26.531  -0.390  32.751  0.00  0.00     0.001 C 
ATOM      5  C12 ZIN A   1      27.639   0.168  31.874  0.00  0.00    -0.004 C 
ATOM      6  C14 ZIN A   1      27.650   1.696  31.965  0.00  0.00     0.010 C 
ATOM      7  C15 ZIN A   1      28.814   2.239  31.134  0.00  0.00     0.035 C 
ATOM      8  C16 ZIN A   1      28.688   1.712  29.716  0.00  0.00    -0.068 C 
ATOM      9  C17 ZIN A   1      28.800   2.589  28.717  0.00  0.00     0.053 C 
ATOM     10  C18 ZIN A   1      28.704   2.133  27.326  0.00  0.00     0.149 C 
ATOM     11  O19 ZIN A   1      28.421   2.893  26.423  0.00  0.00    -0.293 OA
ATOM     12  C20 ZIN A   1      28.975   0.662  27.075  0.00  0.00     0.084 C 
ATOM     13  C21 ZIN A   1      28.137  -0.134  28.075  0.00  0.00     0.022 C 
ATOM     14  C22 ZIN A   1      28.462   0.247  29.509  0.00  0.00    -0.016 C 
ATOM     15  C23 ZIN A   1      29.736  -0.493  29.918  0.00  0.00     0.020 C 
ATOM     16  C24 ZIN A   1      27.343  -0.258  30.429  0.00  0.00     0.002 C 
ATOM     17  C26 ZIN A   1      27.223  -1.772  30.283  0.00  0.00     0.007 C 
ATOM     18  C27 ZIN A   1      26.201  -2.358  31.270  0.00  0.00     0.012 C 
ATOM     19  C28 ZIN A   1      26.601  -1.940  32.677  0.00  0.00    -0.013 C 
ATOM     20  C29 ZIN A   1      28.048  -2.355  32.950  0.00  0.00     0.018 C 
ENDROOT
BRANCH   1  21
ATOM     21  O5  ZIN A   1      26.191  -3.632  34.391  0.00  0.00    -0.315 OA
BRANCH  21  22
ATOM     22  C3  ZIN A   1      25.780  -4.766  33.801  0.00  0.00     0.258 C 
ATOM     23  O4  ZIN A   1      24.664  -4.839  33.344  0.00  0.00    -0.265 OA
BRANCH  22  24
ATOM     24  C2  ZIN A   1      26.712  -5.947  33.707  0.00  0.00     0.106 C 
ATOM     25  C1  ZIN A   1      27.447  -5.910  32.365  0.00  0.00     0.015 C 
ENDBRANCH  22  24
ENDBRANCH  21  22
ENDBRANCH   1  21
TORSDOF 3
ENDMDL
MODEL 105
REMARK CAVERDOCK RESULT:     -10.8      0.000      0.000
REMARK CAVERDOCK CONSTRAINTS:       0.0      0.0      0.0      0.0
REMARK CAVERDOCK TUNNEL: 104    -10.8      3.3    105.8
REMARK  3 active torsions:
REMARK  status: ('A' for Active; 'I' for Inactive)
REMARK    1  A    between atoms: C2_2  and  C3_3 
REMARK    2  A    between atoms: C3_3  and  O5_5 
REMARK    3  A    between atoms: O5_5  and  C6_6 
ROOT
ATOM      1  C6  ZIN A   1      27.541  -4.280  33.110  0.00  0.00     0.140 C 
ATOM      2  C8  ZIN A   1      27.874  -4.951  31.755  0.00  0.00     0.034 C 
ATOM      3  C9  ZIN A   1      27.898  -3.814  30.697  0.00  0.00     0.008 C 
ATOM      4  C10 ZIN A   1      28.196  -2.569  31.540  0.00  0.00     0.001 C 
ATOM      5  C12 ZIN A   1      27.789  -1.242  30.923  0.00  0.00    -0.004 C 
ATOM      6  C14 ZIN A   1      28.604  -0.993  29.650  0.00  0.00     0.010 C 
ATOM      7  C15 ZIN A   1      28.133   0.311  29.003  0.00  0.00     0.035 C 
ATOM      8  C16 ZIN A   1      28.238   1.429  30.024  0.00  0.00    -0.068 C 
ATOM      9  C17 ZIN A   1      28.837   2.559  29.647  0.00  0.00     0.053 C 
ATOM     10  C18 ZIN A   1      28.952   3.678  30.588  0.00  0.00     0.149 C 
ATOM     11  O19 ZIN A   1      29.786   4.549  30.446  0.00  0.00    -0.293 OA
ATOM     12  C20 ZIN A   1      27.974   3.692  31.747  0.00  0.00     0.084 C 
ATOM     13  C21 ZIN A   1      28.006   2.305  32.387  0.00  0.00     0.022 C 
ATOM     14  C22 ZIN A   1      27.656   1.216  31.388  0.00  0.00    -0.016 C 
ATOM     15  C23 ZIN A   1      26.134   1.168  31.252  0.00  0.00     0.020 C 
ATOM     16  C24 ZIN A   1      28.093  -0.142  31.951  0.00  0.00     0.002 C 
ATOM     17  C26 ZIN A   1      27.385  -0.381  33.281  0.00  0.00     0.007 C 
ATOM     18  C27 ZIN A   1      27.685  -1.780  33.841  0.00  0.00     0.012 C 
ATOM     19  C28 ZIN A   1      27.301  -2.809  32.787  0.00  0.00    -0.013 C 
ATOM     20  C29 ZIN A   1      25.846  -2.599  32.363  0.00  0.00     0.018 C 
ENDROOT
BRANCH   1  21
ATOM     21  O5  ZIN A   1      26.346  -4.871  33.684  0.00  0.00    -0.315 OA
BRANCH  21  22
ATOM     22  C3  ZIN A   1      26.521  -5.862  34.573  0.00  0.00     0.258 C 
ATOM     23  O4  ZIN A   1      27.623  -6.088  35.016  0.00  0.00    -0.265 OA
BRANCH  22  24
ATOM     24  C2  ZIN A   1      25.345  -6.692  35.019  0.00  0.00     0.106 C 
ATOM     25  C1  ZIN A   1      24.236  -5.770  35.530  0.00  0.00     0.015 C 
ENDBRANCH  22  24
ENDBRANCH  21  22
ENDBRANCH   1  21
TORSDOF 3
ENDMDL
MODEL 106
REMARK CAVERDOCK RESULT:     -10.8      0.000      0.000
REMARK CAVERDOCK CONSTRAINTS:       0.0      0.0      0.0      0.0
REMARK CAVERDOCK TUNNEL: 105    -10.8      3.3    106.3
REMARK  3 active torsions:
REMARK  status: ('A' for Active; 'I' for Inactive)
REMARK    1  A    between atoms: C2_2  and  C3_3 
REMARK    2  A    between atoms: C3_3  and  O5_5 
REMARK    3  A    between atoms: O5_5  and  C6_6 
ROOT
ATOM      1  C6  ZIN A   1      27.455  -4.152  33.400  0.00  0.00     0.140 C 
ATOM      2  C8  ZIN A   1      27.700  -4.873  32.052  0.00  0.00     0.034 C 
ATOM      3  C9  ZIN A   1      27.706  -3.769  30.959  0.00  0.00     0.008 C 
ATOM      4  C10 ZIN A   1      28.081  -2.510  31.747  0.00  0.00     0.001 C 
ATOM      5  C12 ZIN A   1      27.684  -1.190  31.110  0.00  0.00    -0.004 C 
ATOM      6  C14 ZIN A   1      28.441  -1.004  29.792  0.00  0.00     0.010 C 
ATOM      7  C15 ZIN A   1      27.977   0.295  29.128  0.00  0.00     0.035 C 
ATOM      8  C16 ZIN A   1      28.166   1.438  30.108  0.00  0.00    -0.068 C 
ATOM      9  C17 ZIN A   1      28.778   2.538  29.667  0.00  0.00     0.053 C 
ATOM     10  C18 ZIN A   1      28.972   3.680  30.565  0.00  0.00     0.149 C 
ATOM     11  O19 ZIN A   1      29.823   4.520  30.356  0.00  0.00    -0.293 OA
ATOM     12  C20 ZIN A   1      28.054   3.758  31.770  0.00  0.00     0.084 C 
ATOM     13  C21 ZIN A   1      28.077   2.391  32.451  0.00  0.00     0.022 C 
ATOM     14  C22 ZIN A   1      27.646   1.284  31.504  0.00  0.00    -0.016 C 
ATOM     15  C23 ZIN A   1      26.118   1.280  31.444  0.00  0.00     0.020 C 
ATOM     16  C24 ZIN A   1      28.070  -0.070  32.087  0.00  0.00     0.002 C 
ATOM     17  C26 ZIN A   1      27.423  -0.247  33.457  0.00  0.00     0.007 C 
ATOM     18  C27 ZIN A   1      27.708  -1.638  34.045  0.00  0.00     0.012 C 
ATOM     19  C28 ZIN A   1      27.242  -2.685  33.043  0.00  0.00    -0.013 C 
ATOM     20  C29 ZIN A   1      25.775  -2.442  32.685  0.00  0.00     0.018 C 
ENDROOT
BRANCH   1  21
ATOM     21  O5  ZIN A   1      26.273  -4.688  34.050  0.00  0.00    -0.315 OA
BRANCH  21  22
ATOM     22  C3  ZIN A   1      26.440  -5.777  34.818  0.00  0.00     0.258 C 
ATOM     23  O4  ZIN A   1      27.542  -6.072  35.216  0.00  0.00    -0.265 OA
BRANCH  22  24
ATOM     24  C2  ZIN A   1      25.252  -6.631  35.183  0.00  0.00     0.106 C 
ATOM     25  C1  ZIN A   1      23.965  -5.923  34.755  0.00  0.00     0.015 C 
ENDBRANCH  22  24
ENDBRANCH  21  22
ENDBRANCH   1  21
TORSDOF 3
ENDMDL
MODEL 107
REMARK CAVERDOCK RESULT:     -10.8      0.000      0.000
REMARK CAVERDOCK CONSTRAINTS:       0.0      0.0      0.0      0.0
REMARK CAVERDOCK TUNNEL: 106    -10.8      3.3    107.3
REMARK  3 active torsions:
REMARK  status: ('A' for Active; 'I' for Inactive)
REMARK    1  A    between atoms: C2_2  and  C3_3 
REMARK    2  A    between atoms: C3_3  and  O5_5 
REMARK    3  A    between atoms: O5_5  and  C6_6 
ROOT
ATOM      1  C6  ZIN A   1      27.217  -4.198  33.571  0.00  0.00     0.140 C 
ATOM      2  C8  ZIN A   1      27.380  -4.988  32.249  0.00  0.00     0.034 C 
ATOM      3  C9  ZIN A   1      27.424  -3.933  31.110  0.00  0.00     0.008 C 
ATOM      4  C10 ZIN A   1      27.898  -2.668  31.833  0.00  0.00     0.001 C 
ATOM      5  C12 ZIN A   1      27.565  -1.354  31.149  0.00  0.00    -0.004 C 
ATOM      6  C14 ZIN A   1      28.296  -1.271  29.806  0.00  0.00     0.010 C 
ATOM      7  C15 ZIN A   1      27.896   0.025  29.097  0.00  0.00     0.035 C 
ATOM      8  C16 ZIN A   1      28.181   1.195  30.022  0.00  0.00    -0.068 C 
ATOM      9  C17 ZIN A   1      28.848   2.234  29.518  0.00  0.00     0.053 C 
ATOM     10  C18 ZIN A   1      29.136   3.399  30.361  0.00  0.00     0.149 C 
ATOM     11  O19 ZIN A   1      30.031   4.175  30.095  0.00  0.00    -0.293 OA
ATOM     12  C20 ZIN A   1      28.257   3.585  31.583  0.00  0.00     0.084 C 
ATOM     13  C21 ZIN A   1      28.214   2.248  32.322  0.00  0.00     0.022 C 
ATOM     14  C22 ZIN A   1      27.691   1.132  31.435  0.00  0.00    -0.016 C 
ATOM     15  C23 ZIN A   1      26.164   1.221  31.413  0.00  0.00     0.020 C 
ATOM     16  C24 ZIN A   1      28.046  -0.220  32.066  0.00  0.00     0.002 C 
ATOM     17  C26 ZIN A   1      27.427  -0.299  33.458  0.00  0.00     0.007 C 
ATOM     18  C27 ZIN A   1      27.642  -1.679  34.099  0.00  0.00     0.012 C 
ATOM     19  C28 ZIN A   1      27.085  -2.735  33.155  0.00  0.00    -0.013 C 
ATOM     20  C29 ZIN A   1      25.626  -2.417  32.823  0.00  0.00     0.018 C 
ENDROOT
BRANCH   1  21
ATOM     21  O5  ZIN A   1      26.022  -4.631  34.272  0.00  0.00    -0.315 OA
BRANCH  21  22
ATOM     22  C3  ZIN A   1      26.035  -5.868  34.792  0.00  0.00     0.258 C 
ATOM     23  O4  ZIN A   1      27.074  -6.352  35.174  0.00  0.00    -0.265 OA
BRANCH  22  24
ATOM     24  C2  ZIN A   1      24.753  -6.654  34.899  0.00  0.00     0.106 C 
ATOM     25  C1  ZIN A   1      23.572  -5.688  35.019  0.00  0.00     0.015 C 
ENDBRANCH  22  24
ENDBRANCH  21  22
ENDBRANCH   1  21
TORSDOF 3
ENDMDL
MODEL 108
REMARK CAVERDOCK RESULT:     -11.0      0.000      0.000
REMARK CAVERDOCK CONSTRAINTS:       0.0      0.0      0.0      0.0
REMARK CAVERDOCK TUNNEL: 107    -11.0      3.3    108.5
REMARK  3 active torsions:
REMARK  status: ('A' for Active; 'I' for Inactive)
REMARK    1  A    between atoms: C2_2  and  C3_3 
REMARK    2  A    between atoms: C3_3  and  O5_5 
REMARK    3  A    between atoms: O5_5  and  C6_6 
ROOT
ATOM      1  C6  ZIN A   1      27.410  -4.080  33.878  0.00  0.00     0.140 C 
ATOM      2  C8  ZIN A   1      27.657  -4.896  32.586  0.00  0.00     0.034 C 
ATOM      3  C9  ZIN A   1      27.672  -3.873  31.417  0.00  0.00     0.008 C 
ATOM      4  C10 ZIN A   1      28.051  -2.562  32.115  0.00  0.00     0.001 C 
ATOM      5  C12 ZIN A   1      27.663  -1.289  31.384  0.00  0.00    -0.004 C 
ATOM      6  C14 ZIN A   1      28.426  -1.201  30.060  0.00  0.00     0.010 C 
ATOM      7  C15 ZIN A   1      27.972   0.049  29.302  0.00  0.00     0.035 C 
ATOM      8  C16 ZIN A   1      28.162   1.259  30.199  0.00  0.00    -0.068 C 
ATOM      9  C17 ZIN A   1      28.782   2.321  29.684  0.00  0.00     0.053 C 
ATOM     10  C18 ZIN A   1      28.979   3.524  30.500  0.00  0.00     0.149 C 
ATOM     11  O19 ZIN A   1      29.835   4.342  30.235  0.00  0.00    -0.293 OA
ATOM     12  C20 ZIN A   1      28.056   3.691  31.692  0.00  0.00     0.084 C 
ATOM     13  C21 ZIN A   1      28.069   2.376  32.468  0.00  0.00     0.022 C 
ATOM     14  C22 ZIN A   1      27.637   1.207  31.601  0.00  0.00    -0.016 C 
ATOM     15  C23 ZIN A   1      26.109   1.205  31.535  0.00  0.00     0.020 C 
ATOM     16  C24 ZIN A   1      28.051  -0.105  32.281  0.00  0.00     0.002 C 
ATOM     17  C26 ZIN A   1      27.398  -0.181  33.657  0.00  0.00     0.007 C 
ATOM     18  C27 ZIN A   1      27.674  -1.527  34.344  0.00  0.00     0.012 C 
ATOM     19  C28 ZIN A   1      27.206  -2.640  33.417  0.00  0.00    -0.013 C 
ATOM     20  C29 ZIN A   1      25.742  -2.417  33.036  0.00  0.00     0.018 C 
ENDROOT
BRANCH   1  21
ATOM     21  O5  ZIN A   1      26.222  -4.563  34.560  0.00  0.00    -0.315 OA
BRANCH  21  22
ATOM     22  C3  ZIN A   1      26.222  -5.848  34.947  0.00  0.00     0.258 C 
ATOM     23  O4  ZIN A   1      27.199  -6.318  35.481  0.00  0.00    -0.265 OA
BRANCH  22  24
ATOM     24  C2  ZIN A   1      25.002  -6.704  34.718  0.00  0.00     0.106 C 
ATOM     25  C1  ZIN A   1      23.748  -5.831  34.785  0.00  0.00     0.015 C 
ENDBRANCH  22  24
ENDBRANCH  21  22
ENDBRANCH   1  21
TORSDOF 3
ENDMDL
MODEL 109
REMARK CAVERDOCK RESULT:     -11.0      0.000      0.000
REMARK CAVERDOCK CONSTRAINTS:       0.0      0.0      0.0      0.0
REMARK CAVERDOCK TUNNEL: 108    -11.0      3.3    109.1
REMARK  3 active torsions:
REMARK  status: ('A' for Active; 'I' for Inactive)
REMARK    1  A    between atoms: C2_2  and  C3_3 
REMARK    2  A    between atoms: C3_3  and  O5_5 
REMARK    3  A    between atoms: O5_5  and  C6_6 
ROOT
ATOM      1  C6  ZIN A   1      27.308  -4.240  33.891  0.00  0.00     0.140 C 
ATOM      2  C8  ZIN A   1      27.485  -5.051  32.584  0.00  0.00     0.034 C 
ATOM      3  C9  ZIN A   1      27.481  -4.019  31.423  0.00  0.00     0.008 C 
ATOM      4  C10 ZIN A   1      27.919  -2.724  32.116  0.00  0.00     0.001 C 
ATOM      5  C12 ZIN A   1      27.534  -1.436  31.409  0.00  0.00    -0.004 C 
ATOM      6  C14 ZIN A   1      28.248  -1.356  30.057  0.00  0.00     0.010 C 
ATOM      7  C15 ZIN A   1      27.797  -0.089  29.326  0.00  0.00     0.035 C 
ATOM      8  C16 ZIN A   1      28.051   1.109  30.224  0.00  0.00    -0.068 C 
ATOM      9  C17 ZIN A   1      28.677   2.159  29.693  0.00  0.00     0.053 C 
ATOM     10  C18 ZIN A   1      28.934   3.350  30.509  0.00  0.00     0.149 C 
ATOM     11  O19 ZIN A   1      29.800   4.150  30.218  0.00  0.00    -0.293 OA
ATOM     12  C20 ZIN A   1      28.062   3.531  31.737  0.00  0.00     0.084 C 
ATOM     13  C21 ZIN A   1      28.073   2.209  32.503  0.00  0.00     0.022 C 
ATOM     14  C22 ZIN A   1      27.579   1.058  31.644  0.00  0.00    -0.016 C 
ATOM     15  C23 ZIN A   1      26.049   1.095  31.637  0.00  0.00     0.020 C 
ATOM     16  C24 ZIN A   1      27.986  -0.268  32.298  0.00  0.00     0.002 C 
ATOM     17  C26 ZIN A   1      27.384  -0.339  33.698  0.00  0.00     0.007 C 
ATOM     18  C27 ZIN A   1      27.652  -1.698  34.364  0.00  0.00     0.012 C 
ATOM     19  C28 ZIN A   1      27.123  -2.792  33.448  0.00  0.00    -0.013 C 
ATOM     20  C29 ZIN A   1      25.650  -2.529  33.125  0.00  0.00     0.018 C 
ENDROOT
BRANCH   1  21
ATOM     21  O5  ZIN A   1      26.136  -4.699  34.614  0.00  0.00    -0.315 OA
BRANCH  21  22
ATOM     22  C3  ZIN A   1      26.042  -6.017  34.850  0.00  0.00     0.258 C 
ATOM     23  O4  ZIN A   1      26.950  -6.599  35.394  0.00  0.00    -0.265 OA
BRANCH  22  24
ATOM     24  C2  ZIN A   1      24.804  -6.771  34.435  0.00  0.00     0.106 C 
ATOM     25  C1  ZIN A   1      23.675  -5.778  34.152  0.00  0.00     0.015 C 
ENDBRANCH  22  24
ENDBRANCH  21  22
ENDBRANCH   1  21
TORSDOF 3
ENDMDL
MODEL 110
REMARK CAVERDOCK RESULT:     -11.2      0.000      0.000
REMARK CAVERDOCK CONSTRAINTS:       0.0      0.0      0.0      0.0
REMARK CAVERDOCK TUNNEL: 109    -11.2      3.3    110.1
REMARK  3 active torsions:
REMARK  status: ('A' for Active; 'I' for Inactive)
REMARK    1  A    between atoms: C2_2  and  C3_3 
REMARK    2  A    between atoms: C3_3  and  O5_5 
REMARK    3  A    between atoms: O5_5  and  C6_6 
ROOT
ATOM      1  C6  ZIN A   1      27.247  -4.336  33.979  0.00  0.00     0.140 C 
ATOM      2  C8  ZIN A   1      27.436  -5.148  32.674  0.00  0.00     0.034 C 
ATOM      3  C9  ZIN A   1      27.435  -4.117  31.512  0.00  0.00     0.008 C 
ATOM      4  C10 ZIN A   1      27.863  -2.819  32.206  0.00  0.00     0.001 C 
ATOM      5  C12 ZIN A   1      27.477  -1.534  31.495  0.00  0.00    -0.004 C 
ATOM      6  C14 ZIN A   1      28.199  -1.452  30.147  0.00  0.00     0.010 C 
ATOM      7  C15 ZIN A   1      27.747  -0.188  29.413  0.00  0.00     0.035 C 
ATOM      8  C16 ZIN A   1      27.990   1.012  30.311  0.00  0.00    -0.068 C 
ATOM      9  C17 ZIN A   1      28.614   2.065  29.782  0.00  0.00     0.053 C 
ATOM     10  C18 ZIN A   1      28.860   3.258  30.599  0.00  0.00     0.149 C 
ATOM     11  O19 ZIN A   1      29.724   4.061  30.312  0.00  0.00    -0.293 OA
ATOM     12  C20 ZIN A   1      27.980   3.436  31.820  0.00  0.00     0.084 C 
ATOM     13  C21 ZIN A   1      27.991   2.115  32.588  0.00  0.00     0.022 C 
ATOM     14  C22 ZIN A   1      27.508   0.960  31.728  0.00  0.00    -0.016 C 
ATOM     15  C23 ZIN A   1      25.979   0.990  31.710  0.00  0.00     0.020 C 
ATOM     16  C24 ZIN A   1      27.917  -0.363  32.386  0.00  0.00     0.002 C 
ATOM     17  C26 ZIN A   1      27.306  -0.436  33.782  0.00  0.00     0.007 C 
ATOM     18  C27 ZIN A   1      27.577  -1.792  34.451  0.00  0.00     0.012 C 
ATOM     19  C28 ZIN A   1      27.058  -2.889  33.533  0.00  0.00    -0.013 C 
ATOM     20  C29 ZIN A   1      25.587  -2.634  33.200  0.00  0.00     0.018 C 
ENDROOT
BRANCH   1  21
ATOM     21  O5  ZIN A   1      26.073  -4.800  34.695  0.00  0.00    -0.315 OA
BRANCH  21  22
ATOM     22  C3  ZIN A   1      26.085  -6.069  35.130  0.00  0.00     0.258 C 
ATOM     23  O4  ZIN A   1      27.105  -6.549  35.565  0.00  0.00    -0.265 OA
BRANCH  22  24
ATOM     24  C2  ZIN A   1      24.827  -6.898  35.075  0.00  0.00     0.106 C 
ATOM     25  C1  ZIN A   1      23.716  -6.091  34.398  0.00  0.00     0.015 C 
ENDBRANCH  22  24
ENDBRANCH  21  22
ENDBRANCH   1  21
TORSDOF 3
ENDMDL
MODEL 111
REMARK CAVERDOCK RESULT:     -11.2      0.000      0.000
REMARK CAVERDOCK CONSTRAINTS:       0.0      0.0      0.0      0.0
REMARK CAVERDOCK TUNNEL: 110    -11.2      3.3    111.1
REMARK  3 active torsions:
REMARK  status: ('A' for Active; 'I' for Inactive)
REMARK    1  A    between atoms: C2_2  and  C3_3 
REMARK    2  A    between atoms: C3_3  and  O5_5 
REMARK    3  A    between atoms: O5_5  and  C6_6 
ROOT
ATOM      1  C6  ZIN A   1      27.321  -4.282  34.203  0.00  0.00     0.140 C 
ATOM      2  C8  ZIN A   1      27.607  -5.117  32.930  0.00  0.00     0.034 C 
ATOM      3  C9  ZIN A   1      27.621  -4.116  31.743  0.00  0.00     0.008 C 
ATOM      4  C10 ZIN A   1      27.960  -2.784  32.422  0.00  0.00     0.001 C 
ATOM      5  C12 ZIN A   1      27.557  -1.534  31.660  0.00  0.00    -0.004 C 
ATOM      6  C14 ZIN A   1      28.341  -1.455  30.347  0.00  0.00     0.010 C 
ATOM      7  C15 ZIN A   1      27.874  -0.229  29.558  0.00  0.00     0.035 C 
ATOM      8  C16 ZIN A   1      28.022   1.001  30.434  0.00  0.00    -0.068 C 
ATOM      9  C17 ZIN A   1      28.628   2.067  29.909  0.00  0.00     0.053 C 
ATOM     10  C18 ZIN A   1      28.784   3.289  30.705  0.00  0.00     0.149 C 
ATOM     11  O19 ZIN A   1      29.627   4.121  30.439  0.00  0.00    -0.293 OA
ATOM     12  C20 ZIN A   1      27.837   3.459  31.877  0.00  0.00     0.084 C 
ATOM     13  C21 ZIN A   1      27.865   2.159  32.679  0.00  0.00     0.022 C 
ATOM     14  C22 ZIN A   1      27.473   0.964  31.827  0.00  0.00    -0.016 C 
ATOM     15  C23 ZIN A   1      25.947   0.928  31.735  0.00  0.00     0.020 C 
ATOM     16  C24 ZIN A   1      27.904  -0.324  32.539  0.00  0.00     0.002 C 
ATOM     17  C26 ZIN A   1      27.228  -0.389  33.906  0.00  0.00     0.007 C 
ATOM     18  C27 ZIN A   1      27.521  -1.716  34.623  0.00  0.00     0.012 C 
ATOM     19  C28 ZIN A   1      27.094  -2.856  33.710  0.00  0.00    -0.013 C 
ATOM     20  C29 ZIN A   1      25.632  -2.672  33.300  0.00  0.00     0.018 C 
ENDROOT
BRANCH   1  21
ATOM     21  O5  ZIN A   1      26.132  -4.778  34.873  0.00  0.00    -0.315 OA
BRANCH  21  22
ATOM     22  C3  ZIN A   1      26.086  -6.092  35.140  0.00  0.00     0.258 C 
ATOM     23  O4  ZIN A   1      26.993  -6.619  35.740  0.00  0.00    -0.265 OA
BRANCH  22  24
ATOM     24  C2  ZIN A   1      24.903  -6.912  34.691  0.00  0.00     0.106 C 
ATOM     25  C1  ZIN A   1      23.682  -6.002  34.540  0.00  0.00     0.015 C 
ENDBRANCH  22  24
ENDBRANCH  21  22
ENDBRANCH   1  21
TORSDOF 3
ENDMDL
MODEL 112
REMARK CAVERDOCK RESULT:     -11.2      0.000      0.000
REMARK CAVERDOCK CONSTRAINTS:       0.0      0.0      0.0      0.0
REMARK CAVERDOCK TUNNEL: 111    -11.2      3.3    112.1
REMARK  3 active torsions:
REMARK  status: ('A' for Active; 'I' for Inactive)
REMARK    1  A    between atoms: C2_2  and  C3_3 
REMARK    2  A    between atoms: C3_3  and  O5_5 
REMARK    3  A    between atoms: O5_5  and  C6_6 
ROOT
ATOM      1  C6  ZIN A   1      27.175  -4.432  34.310  0.00  0.00     0.140 C 
ATOM      2  C8  ZIN A   1      27.345  -5.285  33.030  0.00  0.00     0.034 C 
ATOM      3  C9  ZIN A   1      27.340  -4.291  31.836  0.00  0.00     0.008 C 
ATOM      4  C10 ZIN A   1      27.784  -2.976  32.485  0.00  0.00     0.001 C 
ATOM      5  C12 ZIN A   1      27.401  -1.710  31.739  0.00  0.00    -0.004 C 
ATOM      6  C14 ZIN A   1      28.111  -1.675  30.382  0.00  0.00     0.010 C 
ATOM      7  C15 ZIN A   1      27.661  -0.431  29.613  0.00  0.00     0.035 C 
ATOM      8  C16 ZIN A   1      27.921   0.794  30.471  0.00  0.00    -0.068 C 
ATOM      9  C17 ZIN A   1      28.549   1.825  29.904  0.00  0.00     0.053 C 
ATOM     10  C18 ZIN A   1      28.812   3.041  30.681  0.00  0.00     0.149 C 
ATOM     11  O19 ZIN A   1      29.678   3.828  30.362  0.00  0.00    -0.293 OA
ATOM     12  C20 ZIN A   1      27.944   3.263  31.905  0.00  0.00     0.084 C 
ATOM     13  C21 ZIN A   1      27.953   1.967  32.713  0.00  0.00     0.022 C 
ATOM     14  C22 ZIN A   1      27.453   0.790  31.894  0.00  0.00    -0.016 C 
ATOM     15  C23 ZIN A   1      25.924   0.831  31.890  0.00  0.00     0.020 C 
ATOM     16  C24 ZIN A   1      27.859  -0.516  32.589  0.00  0.00     0.002 C 
ATOM     17  C26 ZIN A   1      27.261  -0.540  33.992  0.00  0.00     0.007 C 
ATOM     18  C27 ZIN A   1      27.528  -1.877  34.700  0.00  0.00     0.012 C 
ATOM     19  C28 ZIN A   1      26.992  -2.998  33.822  0.00  0.00    -0.013 C 
ATOM     20  C29 ZIN A   1      25.519  -2.742  33.495  0.00  0.00     0.018 C 
ENDROOT
BRANCH   1  21
ATOM     21  O5  ZIN A   1      26.004  -4.864  35.051  0.00  0.00    -0.315 OA
BRANCH  21  22
ATOM     22  C3  ZIN A   1      25.964  -6.151  35.432  0.00  0.00     0.258 C 
ATOM     23  O4  ZIN A   1      26.925  -6.654  35.963  0.00  0.00    -0.265 OA
BRANCH  22  24
ATOM     24  C2  ZIN A   1      24.718  -6.967  35.198  0.00  0.00     0.106 C 
ATOM     25  C1  ZIN A   1      23.744  -6.172  34.327  0.00  0.00     0.015 C 
ENDBRANCH  22  24
ENDBRANCH  21  22
ENDBRANCH   1  21
TORSDOF 3
ENDMDL
MODEL 113
REMARK CAVERDOCK RESULT:     -11.1      0.000      0.000
REMARK CAVERDOCK CONSTRAINTS:       0.0      0.0      0.0      0.0
REMARK CAVERDOCK TUNNEL: 112    -11.1      3.3    113.5
REMARK  3 active torsions:
REMARK  status: ('A' for Active; 'I' for Inactive)
REMARK    1  A    between atoms: C2_2  and  C3_3 
REMARK    2  A    between atoms: C3_3  and  O5_5 
REMARK    3  A    between atoms: O5_5  and  C6_6 
ROOT
ATOM      1  C6  ZIN A   1      27.183  -4.517  34.355  0.00  0.00     0.140 C 
ATOM      2  C8  ZIN A   1      27.348  -5.383  33.082  0.00  0.00     0.034 C 
ATOM      3  C9  ZIN A   1      27.337  -4.400  31.879  0.00  0.00     0.008 C 
ATOM      4  C10 ZIN A   1      27.784  -3.078  32.513  0.00  0.00     0.001 C 
ATOM      5  C12 ZIN A   1      27.397  -1.820  31.756  0.00  0.00    -0.004 C 
ATOM      6  C14 ZIN A   1      28.100  -1.799  30.396  0.00  0.00     0.010 C 
ATOM      7  C15 ZIN A   1      27.646  -0.562  29.616  0.00  0.00     0.035 C 
ATOM      8  C16 ZIN A   1      27.910   0.671  30.461  0.00  0.00    -0.068 C 
ATOM      9  C17 ZIN A   1      28.535   1.697  29.882  0.00  0.00     0.053 C 
ATOM     10  C18 ZIN A   1      28.801   2.920  30.645  0.00  0.00     0.149 C 
ATOM     11  O19 ZIN A   1      29.666   3.705  30.314  0.00  0.00    -0.293 OA
ATOM     12  C20 ZIN A   1      27.939   3.155  31.871  0.00  0.00     0.084 C 
ATOM     13  C21 ZIN A   1      27.952   1.866  32.692  0.00  0.00     0.022 C 
ATOM     14  C22 ZIN A   1      27.448   0.681  31.886  0.00  0.00    -0.016 C 
ATOM     15  C23 ZIN A   1      25.919   0.722  31.888  0.00  0.00     0.020 C 
ATOM     16  C24 ZIN A   1      27.858  -0.618  32.592  0.00  0.00     0.002 C 
ATOM     17  C26 ZIN A   1      27.266  -0.628  33.998  0.00  0.00     0.007 C 
ATOM     18  C27 ZIN A   1      27.537  -1.958  34.718  0.00  0.00     0.012 C 
ATOM     19  C28 ZIN A   1      26.997  -3.088  33.853  0.00  0.00    -0.013 C 
ATOM     20  C29 ZIN A   1      25.523  -2.836  33.530  0.00  0.00     0.018 C 
ENDROOT
BRANCH   1  21
ATOM     21  O5  ZIN A   1      26.015  -4.942  35.105  0.00  0.00    -0.315 OA
BRANCH  21  22
ATOM     22  C3  ZIN A   1      25.925  -6.247  35.405  0.00  0.00     0.258 C 
ATOM     23  O4  ZIN A   1      26.874  -6.825  35.880  0.00  0.00    -0.265 OA
BRANCH  22  24
ATOM     24  C2  ZIN A   1      24.639  -6.992  35.149  0.00  0.00     0.106 C 
ATOM     25  C1  ZIN A   1      23.655  -6.075  34.421  0.00  0.00     0.015 C 
ENDBRANCH  22  24
ENDBRANCH  21  22
ENDBRANCH   1  21
TORSDOF 3
ENDMDL
MODEL 114
REMARK CAVERDOCK RESULT:     -10.0      0.000      0.000
REMARK CAVERDOCK CONSTRAINTS:       0.0      0.0      0.0      0.0
REMARK CAVERDOCK TUNNEL: 113    -10.0      3.3    114.1
REMARK  3 active torsions:
REMARK  status: ('A' for Active; 'I' for Inactive)
REMARK    1  A    between atoms: C2_2  and  C3_3 
REMARK    2  A    between atoms: C3_3  and  O5_5 
REMARK    3  A    between atoms: O5_5  and  C6_6 
ROOT
ATOM      1  C6  ZIN A   1      27.414   0.552  29.168  0.00  0.00     0.140 C 
ATOM      2  C8  ZIN A   1      28.584  -0.105  28.396  0.00  0.00     0.034 C 
ATOM      3  C9  ZIN A   1      28.965  -1.387  29.186  0.00  0.00     0.008 C 
ATOM      4  C10 ZIN A   1      27.676  -1.718  29.945  0.00  0.00     0.001 C 
ATOM      5  C12 ZIN A   1      27.842  -2.585  31.181  0.00  0.00    -0.004 C 
ATOM      6  C14 ZIN A   1      28.360  -3.968  30.775  0.00  0.00     0.010 C 
ATOM      7  C15 ZIN A   1      28.589  -4.806  32.035  0.00  0.00     0.035 C 
ATOM      8  C16 ZIN A   1      27.300  -4.847  32.835  0.00  0.00    -0.068 C 
ATOM      9  C17 ZIN A   1      26.873  -6.036  33.262  0.00  0.00     0.053 C 
ATOM     10  C18 ZIN A   1      25.643  -6.133  34.054  0.00  0.00     0.149 C 
ATOM     11  O19 ZIN A   1      25.019  -7.170  34.140  0.00  0.00    -0.293 OA
ATOM     12  C20 ZIN A   1      25.191  -4.869  34.760  0.00  0.00     0.084 C 
ATOM     13  C21 ZIN A   1      25.208  -3.740  33.731  0.00  0.00     0.022 C 
ATOM     14  C22 ZIN A   1      26.585  -3.561  33.116  0.00  0.00    -0.016 C 
ATOM     15  C23 ZIN A   1      27.438  -2.748  34.091  0.00  0.00     0.020 C 
ATOM     16  C24 ZIN A   1      26.460  -2.726  31.836  0.00  0.00     0.002 C 
ATOM     17  C26 ZIN A   1      25.841  -1.375  32.180  0.00  0.00     0.007 C 
ATOM     18  C27 ZIN A   1      25.800  -0.441  30.960  0.00  0.00     0.012 C 
ATOM     19  C28 ZIN A   1      27.213  -0.310  30.411  0.00  0.00    -0.013 C 
ATOM     20  C29 ZIN A   1      28.160   0.149  31.522  0.00  0.00     0.018 C 
ENDROOT
BRANCH   1  21
ATOM     21  O5  ZIN A   1      27.761   1.910  29.548  0.00  0.00    -0.315 OA
BRANCH  21  22
ATOM     22  C3  ZIN A   1      28.835   2.453  28.955  0.00  0.00     0.258 C 
ATOM     23  O4  ZIN A   1      28.798   2.738  27.781  0.00  0.00    -0.265 OA
BRANCH  22  24
ATOM     24  C2  ZIN A   1      30.089   2.708  29.753  0.00  0.00     0.106 C 
ATOM     25  C1  ZIN A   1      30.375   4.210  29.785  0.00  0.00     0.015 C 
ENDBRANCH  22  24
ENDBRANCH  21  22
ENDBRANCH   1  21
TORSDOF 3
ENDMDL
MODEL 115
REMARK CAVERDOCK RESULT:     -10.7      0.000      0.000
REMARK CAVERDOCK CONSTRAINTS:       0.0      0.0      0.0      0.0
REMARK CAVERDOCK TUNNEL: 114    -10.7      3.2    115.1
REMARK  3 active torsions:
REMARK  status: ('A' for Active; 'I' for Inactive)
REMARK    1  A    between atoms: C2_2  and  C3_3 
REMARK    2  A    between atoms: C3_3  and  O5_5 
REMARK    3  A    between atoms: O5_5  and  C6_6 
ROOT
ATOM      1  C6  ZIN A   1      27.125  -5.567  33.612  0.00  0.00     0.140 C 
ATOM      2  C8  ZIN A   1      27.437  -6.211  32.239  0.00  0.00     0.034 C 
ATOM      3  C9  ZIN A   1      27.553  -5.042  31.223  0.00  0.00     0.008 C 
ATOM      4  C10 ZIN A   1      27.916  -3.849  32.113  0.00  0.00     0.001 C 
ATOM      5  C12 ZIN A   1      27.607  -2.478  31.538  0.00  0.00    -0.004 C 
ATOM      6  C14 ZIN A   1      28.457  -2.239  30.287  0.00  0.00     0.010 C 
ATOM      7  C15 ZIN A   1      28.083  -0.885  29.679  0.00  0.00     0.035 C 
ATOM      8  C16 ZIN A   1      28.243   0.188  30.741  0.00  0.00    -0.068 C 
ATOM      9  C17 ZIN A   1      28.920   1.289  30.412  0.00  0.00     0.053 C 
ATOM     10  C18 ZIN A   1      29.090   2.365  31.394  0.00  0.00     0.149 C 
ATOM     11  O19 ZIN A   1      29.981   3.184  31.296  0.00  0.00    -0.293 OA
ATOM     12  C20 ZIN A   1      28.096   2.402  32.538  0.00  0.00     0.084 C 
ATOM     13  C21 ZIN A   1      28.027   0.995  33.129  0.00  0.00     0.022 C 
ATOM     14  C22 ZIN A   1      27.625  -0.034  32.087  0.00  0.00    -0.016 C 
ATOM     15  C23 ZIN A   1      26.105   0.023  31.927  0.00  0.00     0.020 C 
ATOM     16  C24 ZIN A   1      27.963  -1.436  32.608  0.00  0.00     0.002 C 
ATOM     17  C26 ZIN A   1      27.219  -1.674  33.919  0.00  0.00     0.007 C 
ATOM     18  C27 ZIN A   1      27.418  -3.108  34.433  0.00  0.00     0.012 C 
ATOM     19  C28 ZIN A   1      26.986  -4.072  33.337  0.00  0.00    -0.013 C 
ATOM     20  C29 ZIN A   1      25.555  -3.753  32.900  0.00  0.00     0.018 C 
ENDROOT
BRANCH   1  21
ATOM     21  O5  ZIN A   1      25.885  -6.097  34.148  0.00  0.00    -0.315 OA
BRANCH  21  22
ATOM     22  C3  ZIN A   1      25.910  -6.550  35.411  0.00  0.00     0.258 C 
ATOM     23  O4  ZIN A   1      26.965  -6.672  35.988  0.00  0.00    -0.265 OA
BRANCH  22  24
ATOM     24  C2  ZIN A   1      24.623  -6.907  36.110  0.00  0.00     0.106 C 
ATOM     25  C1  ZIN A   1      23.597  -5.793  35.887  0.00  0.00     0.015 C 
ENDBRANCH  22  24
ENDBRANCH  21  22
ENDBRANCH   1  21
TORSDOF 3
ENDMDL
MODEL 116
REMARK CAVERDOCK RESULT:     -10.3      0.000      0.000
REMARK CAVERDOCK CONSTRAINTS:       0.0      0.0      0.0      0.0
REMARK CAVERDOCK TUNNEL: 115    -10.3      3.2    116.3
REMARK  3 active torsions:
REMARK  status: ('A' for Active; 'I' for Inactive)
REMARK    1  A    between atoms: C2_2  and  C3_3 
REMARK    2  A    between atoms: C3_3  and  O5_5 
REMARK    3  A    between atoms: O5_5  and  C6_6 
ROOT
ATOM      1  C6  ZIN A   1      27.452   0.263  29.167  0.00  0.00     0.140 C 
ATOM      2  C8  ZIN A   1      28.613  -0.449  28.431  0.00  0.00     0.034 C 
ATOM      3  C9  ZIN A   1      28.942  -1.723  29.257  0.00  0.00     0.008 C 
ATOM      4  C10 ZIN A   1      27.630  -1.994  30.002  0.00  0.00     0.001 C 
ATOM      5  C12 ZIN A   1      27.749  -2.835  31.261  0.00  0.00    -0.004 C 
ATOM      6  C14 ZIN A   1      28.230  -4.243  30.897  0.00  0.00     0.010 C 
ATOM      7  C15 ZIN A   1      28.412  -5.057  32.180  0.00  0.00     0.035 C 
ATOM      8  C16 ZIN A   1      27.110  -5.038  32.960  0.00  0.00    -0.068 C 
ATOM      9  C17 ZIN A   1      26.639  -6.203  33.408  0.00  0.00     0.053 C 
ATOM     10  C18 ZIN A   1      25.394  -6.242  34.181  0.00  0.00     0.149 C 
ATOM     11  O19 ZIN A   1      24.736  -7.257  34.282  0.00  0.00    -0.293 OA
ATOM     12  C20 ZIN A   1      24.971  -4.947  34.849  0.00  0.00     0.084 C 
ATOM     13  C21 ZIN A   1      25.040  -3.845  33.793  0.00  0.00     0.022 C 
ATOM     14  C22 ZIN A   1      26.432  -3.724  33.198  0.00  0.00    -0.016 C 
ATOM     15  C23 ZIN A   1      27.294  -2.914  34.167  0.00  0.00     0.020 C 
ATOM     16  C24 ZIN A   1      26.353  -2.917  31.895  0.00  0.00     0.002 C 
ATOM     17  C26 ZIN A   1      25.772  -1.539  32.197  0.00  0.00     0.007 C 
ATOM     18  C27 ZIN A   1      25.779  -0.635  30.955  0.00  0.00     0.012 C 
ATOM     19  C28 ZIN A   1      27.205  -0.561  30.427  0.00  0.00    -0.013 C 
ATOM     20  C29 ZIN A   1      28.148  -0.105  31.542  0.00  0.00     0.018 C 
ENDROOT
BRANCH   1  21
ATOM     21  O5  ZIN A   1      27.836   1.618  29.520  0.00  0.00    -0.315 OA
BRANCH  21  22
ATOM     22  C3  ZIN A   1      28.650   2.263  28.669  0.00  0.00     0.258 C 
ATOM     23  O4  ZIN A   1      28.390   2.290  27.489  0.00  0.00    -0.265 OA
BRANCH  22  24
ATOM     24  C2  ZIN A   1      29.887   2.952  29.185  0.00  0.00     0.106 C 
ATOM     25  C1  ZIN A   1      29.512   3.861  30.357  0.00  0.00     0.015 C 
ENDBRANCH  22  24
ENDBRANCH  21  22
ENDBRANCH   1  21
TORSDOF 3
ENDMDL
MODEL 117
REMARK CAVERDOCK RESULT:     -10.2      0.000      0.000
REMARK CAVERDOCK CONSTRAINTS:       0.0      0.0      0.0      0.0
REMARK CAVERDOCK TUNNEL: 116    -10.2      3.2    117.2
REMARK  3 active torsions:
REMARK  status: ('A' for Active; 'I' for Inactive)
REMARK    1  A    between atoms: C2_2  and  C3_3 
REMARK    2  A    between atoms: C3_3  and  O5_5 
REMARK    3  A    between atoms: O5_5  and  C6_6 
ROOT
ATOM      1  C6  ZIN A   1      27.479   0.352  29.391  0.00  0.00     0.140 C 
ATOM      2  C8  ZIN A   1      28.617  -0.368  28.627  0.00  0.00     0.034 C 
ATOM      3  C9  ZIN A   1      28.929  -1.665  29.423  0.00  0.00     0.008 C 
ATOM      4  C10 ZIN A   1      27.621  -1.925  30.179  0.00  0.00     0.001 C 
ATOM      5  C12 ZIN A   1      27.738  -2.794  31.419  0.00  0.00    -0.004 C 
ATOM      6  C14 ZIN A   1      28.185  -4.204  31.021  0.00  0.00     0.010 C 
ATOM      7  C15 ZIN A   1      28.367  -5.047  32.285  0.00  0.00     0.035 C 
ATOM      8  C16 ZIN A   1      27.074  -5.018  33.081  0.00  0.00    -0.068 C 
ATOM      9  C17 ZIN A   1      26.585  -6.181  33.511  0.00  0.00     0.053 C 
ATOM     10  C18 ZIN A   1      25.349  -6.211  34.299  0.00  0.00     0.149 C 
ATOM     11  O19 ZIN A   1      24.672  -7.215  34.387  0.00  0.00    -0.293 OA
ATOM     12  C20 ZIN A   1      24.960  -4.923  34.997  0.00  0.00     0.084 C 
ATOM     13  C21 ZIN A   1      25.039  -3.800  33.964  0.00  0.00     0.022 C 
ATOM     14  C22 ZIN A   1      26.426  -3.696  33.353  0.00  0.00    -0.016 C 
ATOM     15  C23 ZIN A   1      27.316  -2.923  34.328  0.00  0.00     0.020 C 
ATOM     16  C24 ZIN A   1      26.348  -2.861  32.069  0.00  0.00     0.002 C 
ATOM     17  C26 ZIN A   1      25.799  -1.478  32.405  0.00  0.00     0.007 C 
ATOM     18  C27 ZIN A   1      25.810  -0.549  31.181  0.00  0.00     0.012 C 
ATOM     19  C28 ZIN A   1      27.230  -0.493  30.637  0.00  0.00    -0.013 C 
ATOM     20  C29 ZIN A   1      28.195  -0.079  31.750  0.00  0.00     0.018 C 
ENDROOT
BRANCH   1  21
ATOM     21  O5  ZIN A   1      27.894   1.691  29.767  0.00  0.00    -0.315 OA
BRANCH  21  22
ATOM     22  C3  ZIN A   1      28.708   2.338  28.917  0.00  0.00     0.258 C 
ATOM     23  O4  ZIN A   1      28.442   2.378  27.739  0.00  0.00    -0.265 OA
BRANCH  22  24
ATOM     24  C2  ZIN A   1      29.952   3.016  29.432  0.00  0.00     0.106 C 
ATOM     25  C1  ZIN A   1      29.619   3.786  30.712  0.00  0.00     0.015 C 
ENDBRANCH  22  24
ENDBRANCH  21  22
ENDBRANCH   1  21
TORSDOF 3
ENDMDL
MODEL 118
REMARK CAVERDOCK RESULT:     -10.5      0.000      0.000
REMARK CAVERDOCK CONSTRAINTS:       0.0      0.0      0.0      0.0
REMARK CAVERDOCK TUNNEL: 117    -10.5      3.2    118.4
REMARK  3 active torsions:
REMARK  status: ('A' for Active; 'I' for Inactive)
REMARK    1  A    between atoms: C2_2  and  C3_3 
REMARK    2  A    between atoms: C3_3  and  O5_5 
REMARK    3  A    between atoms: O5_5  and  C6_6 
ROOT
ATOM      1  C6  ZIN A   1      27.193  -5.837  33.542  0.00  0.00     0.140 C 
ATOM      2  C8  ZIN A   1      27.599  -6.430  32.171  0.00  0.00     0.034 C 
ATOM      3  C9  ZIN A   1      27.706  -5.232  31.188  0.00  0.00     0.008 C 
ATOM      4  C10 ZIN A   1      27.971  -4.046  32.123  0.00  0.00     0.001 C 
ATOM      5  C12 ZIN A   1      27.624  -2.677  31.566  0.00  0.00    -0.004 C 
ATOM      6  C14 ZIN A   1      28.519  -2.366  30.363  0.00  0.00     0.010 C 
ATOM      7  C15 ZIN A   1      28.110  -1.016  29.770  0.00  0.00     0.035 C 
ATOM      8  C16 ZIN A   1      28.169   0.035  30.863  0.00  0.00    -0.068 C 
ATOM      9  C17 ZIN A   1      28.808   1.174  30.594  0.00  0.00     0.053 C 
ATOM     10  C18 ZIN A   1      28.881   2.232  31.607  0.00  0.00     0.149 C 
ATOM     11  O19 ZIN A   1      29.735   3.093  31.571  0.00  0.00    -0.293 OA
ATOM     12  C20 ZIN A   1      27.833   2.193  32.703  0.00  0.00     0.084 C 
ATOM     13  C21 ZIN A   1      27.804   0.770  33.257  0.00  0.00     0.022 C 
ATOM     14  C22 ZIN A   1      27.500  -0.249  32.173  0.00  0.00    -0.016 C 
ATOM     15  C23 ZIN A   1      25.988  -0.259  31.941  0.00  0.00     0.020 C 
ATOM     16  C24 ZIN A   1      27.880  -1.648  32.676  0.00  0.00     0.002 C 
ATOM     17  C26 ZIN A   1      27.088  -1.953  33.944  0.00  0.00     0.007 C 
ATOM     18  C27 ZIN A   1      27.330  -3.389  34.433  0.00  0.00     0.012 C 
ATOM     19  C28 ZIN A   1      26.996  -4.344  33.296  0.00  0.00    -0.013 C 
ATOM     20  C29 ZIN A   1      25.574  -4.080  32.799  0.00  0.00     0.018 C 
ENDROOT
BRANCH   1  21
ATOM     21  O5  ZIN A   1      25.955  -6.438  34.005  0.00  0.00    -0.315 OA
BRANCH  21  22
ATOM     22  C3  ZIN A   1      25.787  -6.542  35.332  0.00  0.00     0.258 C 
ATOM     23  O4  ZIN A   1      26.749  -6.626  36.058  0.00  0.00    -0.265 OA
BRANCH  22  24
ATOM     24  C2  ZIN A   1      24.397  -6.553  35.917  0.00  0.00     0.106 C 
ATOM     25  C1  ZIN A   1      23.459  -5.747  35.016  0.00  0.00     0.015 C 
ENDBRANCH  22  24
ENDBRANCH  21  22
ENDBRANCH   1  21
TORSDOF 3
ENDMDL
MODEL 119
REMARK CAVERDOCK RESULT:     -10.5      0.000      0.000
REMARK CAVERDOCK CONSTRAINTS:       0.0      0.0      0.0      0.0
REMARK CAVERDOCK TUNNEL: 118    -10.5      3.2    119.7
REMARK  3 active torsions:
REMARK  status: ('A' for Active; 'I' for Inactive)
REMARK    1  A    between atoms: C2_2  and  C3_3 
REMARK    2  A    between atoms: C3_3  and  O5_5 
REMARK    3  A    between atoms: O5_5  and  C6_6 
ROOT
ATOM      1  C6  ZIN A   1      27.340   0.390  29.768  0.00  0.00     0.140 C 
ATOM      2  C8  ZIN A   1      28.369  -0.335  28.867  0.00  0.00     0.034 C 
ATOM      3  C9  ZIN A   1      28.650  -1.707  29.539  0.00  0.00     0.008 C 
ATOM      4  C10 ZIN A   1      27.386  -1.945  30.373  0.00  0.00     0.001 C 
ATOM      5  C12 ZIN A   1      27.534  -2.915  31.532  0.00  0.00    -0.004 C 
ATOM      6  C14 ZIN A   1      27.857  -4.313  30.998  0.00  0.00     0.010 C 
ATOM      7  C15 ZIN A   1      28.073  -5.263  32.179  0.00  0.00     0.035 C 
ATOM      8  C16 ZIN A   1      26.846  -5.217  33.072  0.00  0.00    -0.068 C 
ATOM      9  C17 ZIN A   1      26.313  -6.379  33.452  0.00  0.00     0.053 C 
ATOM     10  C18 ZIN A   1      25.137  -6.396  34.328  0.00  0.00     0.149 C 
ATOM     11  O19 ZIN A   1      24.403  -7.360  34.394  0.00  0.00    -0.293 OA
ATOM     12  C20 ZIN A   1      24.886  -5.145  35.148  0.00  0.00     0.084 C 
ATOM     13  C21 ZIN A   1      24.965  -3.952  34.196  0.00  0.00     0.022 C 
ATOM     14  C22 ZIN A   1      26.308  -3.884  33.490  0.00  0.00    -0.016 C 
ATOM     15  C23 ZIN A   1      27.316  -3.246  34.448  0.00  0.00     0.020 C 
ATOM     16  C24 ZIN A   1      26.194  -2.948  32.281  0.00  0.00     0.002 C 
ATOM     17  C26 ZIN A   1      25.763  -1.565  32.759  0.00  0.00     0.007 C 
ATOM     18  C27 ZIN A   1      25.747  -0.545  31.610  0.00  0.00     0.012 C 
ATOM     19  C28 ZIN A   1      27.125  -0.533  30.964  0.00  0.00    -0.013 C 
ATOM     20  C29 ZIN A   1      28.194  -0.267  32.026  0.00  0.00     0.018 C 
ENDROOT
BRANCH   1  21
ATOM     21  O5  ZIN A   1      27.869   1.669  30.208  0.00  0.00    -0.315 OA
BRANCH  21  22
ATOM     22  C3  ZIN A   1      28.937   2.146  29.549  0.00  0.00     0.258 C 
ATOM     23  O4  ZIN A   1      28.815   2.555  28.418  0.00  0.00    -0.265 OA
BRANCH  22  24
ATOM     24  C2  ZIN A   1      30.286   2.172  30.220  0.00  0.00     0.106 C 
ATOM     25  C1  ZIN A   1      30.874   3.581  30.128  0.00  0.00     0.015 C 
ENDBRANCH  22  24
ENDBRANCH  21  22
ENDBRANCH   1  21
TORSDOF 3
ENDMDL
MODEL 120
REMARK CAVERDOCK RESULT:     -10.6      0.000      0.000
REMARK CAVERDOCK CONSTRAINTS:       0.0      0.0      0.0      0.0
REMARK CAVERDOCK TUNNEL: 119    -10.6      3.2    120.1
REMARK  3 active torsions:
REMARK  status: ('A' for Active; 'I' for Inactive)
REMARK    1  A    between atoms: C2_2  and  C3_3 
REMARK    2  A    between atoms: C3_3  and  O5_5 
REMARK    3  A    between atoms: O5_5  and  C6_6 
ROOT
ATOM      1  C6  ZIN A   1      27.550   0.091  29.431  0.00  0.00     0.140 C 
ATOM      2  C8  ZIN A   1      28.723  -0.638  28.732  0.00  0.00     0.034 C 
ATOM      3  C9  ZIN A   1      28.997  -1.924  29.560  0.00  0.00     0.008 C 
ATOM      4  C10 ZIN A   1      27.654  -2.175  30.255  0.00  0.00     0.001 C 
ATOM      5  C12 ZIN A   1      27.710  -3.028  31.510  0.00  0.00    -0.004 C 
ATOM      6  C14 ZIN A   1      28.177  -4.442  31.153  0.00  0.00     0.010 C 
ATOM      7  C15 ZIN A   1      28.297  -5.268  32.435  0.00  0.00     0.035 C 
ATOM      8  C16 ZIN A   1      26.967  -5.230  33.167  0.00  0.00    -0.068 C 
ATOM      9  C17 ZIN A   1      26.458  -6.388  33.588  0.00  0.00     0.053 C 
ATOM     10  C18 ZIN A   1      25.185  -6.409  34.315  0.00  0.00     0.149 C 
ATOM     11  O19 ZIN A   1      24.504  -7.412  34.383  0.00  0.00    -0.293 OA
ATOM     12  C20 ZIN A   1      24.762  -5.112  34.977  0.00  0.00     0.084 C 
ATOM     13  C21 ZIN A   1      24.891  -4.003  33.933  0.00  0.00     0.022 C 
ATOM     14  C22 ZIN A   1      26.306  -3.905  33.390  0.00  0.00    -0.016 C 
ATOM     15  C23 ZIN A   1      27.147  -3.119  34.397  0.00  0.00     0.020 C 
ATOM     16  C24 ZIN A   1      26.291  -3.087  32.092  0.00  0.00     0.002 C 
ATOM     17  C26 ZIN A   1      25.725  -1.701  32.383  0.00  0.00     0.007 C 
ATOM     18  C27 ZIN A   1      25.795  -0.788  31.149  0.00  0.00     0.012 C 
ATOM     19  C28 ZIN A   1      27.240  -0.737  30.674  0.00  0.00    -0.013 C 
ATOM     20  C29 ZIN A   1      28.150  -0.308  31.827  0.00  0.00     0.018 C 
ENDROOT
BRANCH   1  21
ATOM     21  O5  ZIN A   1      27.946   1.436  29.809  0.00  0.00    -0.315 OA
BRANCH  21  22
ATOM     22  C3  ZIN A   1      28.683   2.125  28.924  0.00  0.00     0.258 C 
ATOM     23  O4  ZIN A   1      28.445   2.039  27.742  0.00  0.00    -0.265 OA
BRANCH  22  24
ATOM     24  C2  ZIN A   1      29.807   3.007  29.404  0.00  0.00     0.106 C 
ATOM     25  C1  ZIN A   1      29.322   3.855  30.582  0.00  0.00     0.015 C 
ENDBRANCH  22  24
ENDBRANCH  21  22
ENDBRANCH   1  21
TORSDOF 3
ENDMDL
MODEL 121
REMARK CAVERDOCK RESULT:     -10.7      0.000      0.000
REMARK CAVERDOCK CONSTRAINTS:       0.0      0.0      0.0      0.0
REMARK CAVERDOCK TUNNEL: 120    -10.7      3.3    121.6
REMARK  3 active torsions:
REMARK  status: ('A' for Active; 'I' for Inactive)
REMARK    1  A    between atoms: C2_2  and  C3_3 
REMARK    2  A    between atoms: C3_3  and  O5_5 
REMARK    3  A    between atoms: O5_5  and  C6_6 
ROOT
ATOM      1  C6  ZIN A   1      27.476   0.025  29.482  0.00  0.00     0.140 C 
ATOM      2  C8  ZIN A   1      28.560  -0.746  28.690  0.00  0.00     0.034 C 
ATOM      3  C9  ZIN A   1      28.822  -2.063  29.471  0.00  0.00     0.008 C 
ATOM      4  C10 ZIN A   1      27.519  -2.262  30.252  0.00  0.00     0.001 C 
ATOM      5  C12 ZIN A   1      27.616  -3.145  31.483  0.00  0.00    -0.004 C 
ATOM      6  C14 ZIN A   1      27.984  -4.573  31.067  0.00  0.00     0.010 C 
ATOM      7  C15 ZIN A   1      28.148  -5.434  32.322  0.00  0.00     0.035 C 
ATOM      8  C16 ZIN A   1      26.875  -5.345  33.144  0.00  0.00    -0.068 C 
ATOM      9  C17 ZIN A   1      26.337  -6.486  33.577  0.00  0.00     0.053 C 
ATOM     10  C18 ZIN A   1      25.116  -6.459  34.390  0.00  0.00     0.149 C 
ATOM     11  O19 ZIN A   1      24.391  -7.428  34.486  0.00  0.00    -0.293 OA
ATOM     12  C20 ZIN A   1      24.807  -5.158  35.105  0.00  0.00     0.084 C 
ATOM     13  C21 ZIN A   1      24.922  -4.033  34.077  0.00  0.00     0.022 C 
ATOM     14  C22 ZIN A   1      26.300  -3.994  33.439  0.00  0.00    -0.016 C 
ATOM     15  C23 ZIN A   1      27.247  -3.275  34.400  0.00  0.00     0.020 C 
ATOM     16  C24 ZIN A   1      26.239  -3.147  32.162  0.00  0.00     0.002 C 
ATOM     17  C26 ZIN A   1      25.766  -1.741  32.518  0.00  0.00     0.007 C 
ATOM     18  C27 ZIN A   1      25.800  -0.804  31.300  0.00  0.00     0.012 C 
ATOM     19  C28 ZIN A   1      27.210  -0.816  30.727  0.00  0.00    -0.013 C 
ATOM     20  C29 ZIN A   1      28.217  -0.459  31.823  0.00  0.00     0.018 C 
ENDROOT
BRANCH   1  21
ATOM     21  O5  ZIN A   1      27.966   1.339  29.857  0.00  0.00    -0.315 OA
BRANCH  21  22
ATOM     22  C3  ZIN A   1      28.528   2.079  28.889  0.00  0.00     0.258 C 
ATOM     23  O4  ZIN A   1      28.189   1.928  27.739  0.00  0.00    -0.265 OA
BRANCH  22  24
ATOM     24  C2  ZIN A   1      29.583   3.099  29.237  0.00  0.00     0.106 C 
ATOM     25  C1  ZIN A   1      29.242   3.747  30.580  0.00  0.00     0.015 C 
ENDBRANCH  22  24
ENDBRANCH  21  22
ENDBRANCH   1  21
TORSDOF 3
ENDMDL
MODEL 122
REMARK CAVERDOCK RESULT:     -10.6      0.000      0.000
REMARK CAVERDOCK CONSTRAINTS:       0.0      0.0      0.0      0.0
REMARK CAVERDOCK TUNNEL: 121    -10.6      3.3    122.4
REMARK  3 active torsions:
REMARK  status: ('A' for Active; 'I' for Inactive)
REMARK    1  A    between atoms: C2_2  and  C3_3 
REMARK    2  A    between atoms: C3_3  and  O5_5 
REMARK    3  A    between atoms: O5_5  and  C6_6 
ROOT
ATOM      1  C6  ZIN A   1      27.729   0.019  29.754  0.00  0.00     0.140 C 
ATOM      2  C8  ZIN A   1      28.901  -0.744  29.089  0.00  0.00     0.034 C 
ATOM      3  C9  ZIN A   1      29.086  -2.056  29.898  0.00  0.00     0.008 C 
ATOM      4  C10 ZIN A   1      27.706  -2.266  30.531  0.00  0.00     0.001 C 
ATOM      5  C12 ZIN A   1      27.675  -3.145  31.769  0.00  0.00    -0.004 C 
ATOM      6  C14 ZIN A   1      28.099  -4.570  31.400  0.00  0.00     0.010 C 
ATOM      7  C15 ZIN A   1      28.131  -5.427  32.668  0.00  0.00     0.035 C 
ATOM      8  C16 ZIN A   1      26.774  -5.348  33.345  0.00  0.00    -0.068 C 
ATOM      9  C17 ZIN A   1      26.202  -6.492  33.719  0.00  0.00     0.053 C 
ATOM     10  C18 ZIN A   1      24.899  -6.475  34.392  0.00  0.00     0.149 C 
ATOM     11  O19 ZIN A   1      24.176  -7.450  34.411  0.00  0.00    -0.293 OA
ATOM     12  C20 ZIN A   1      24.501  -5.175  35.065  0.00  0.00     0.084 C 
ATOM     13  C21 ZIN A   1      24.719  -4.052  34.052  0.00  0.00     0.022 C 
ATOM     14  C22 ZIN A   1      26.158  -4.002  33.570  0.00  0.00    -0.016 C 
ATOM     15  C23 ZIN A   1      26.988  -3.271  34.628  0.00  0.00     0.020 C 
ATOM     16  C24 ZIN A   1      26.231  -3.158  32.291  0.00  0.00     0.002 C 
ATOM     17  C26 ZIN A   1      25.710  -1.755  32.589  0.00  0.00     0.007 C 
ATOM     18  C27 ZIN A   1      25.869  -0.821  31.379  0.00  0.00     0.012 C 
ATOM     19  C28 ZIN A   1      27.334  -0.821  30.965  0.00  0.00    -0.013 C 
ATOM     20  C29 ZIN A   1      28.211  -0.453  32.164  0.00  0.00     0.018 C 
ENDROOT
BRANCH   1  21
ATOM     21  O5  ZIN A   1      28.163   1.338  30.177  0.00  0.00    -0.315 OA
BRANCH  21  22
ATOM     22  C3  ZIN A   1      28.998   1.997  29.358  0.00  0.00     0.258 C 
ATOM     23  O4  ZIN A   1      28.647   2.280  28.238  0.00  0.00    -0.265 OA
BRANCH  22  24
ATOM     24  C2  ZIN A   1      30.375   2.382  29.837  0.00  0.00     0.106 C 
ATOM     25  C1  ZIN A   1      30.434   3.896  30.050  0.00  0.00     0.015 C 
ENDBRANCH  22  24
ENDBRANCH  21  22
ENDBRANCH   1  21
TORSDOF 3
ENDMDL
MODEL 123
REMARK CAVERDOCK RESULT:     -10.7      0.000      0.000
REMARK CAVERDOCK CONSTRAINTS:       0.0      0.0      0.0      0.0
REMARK CAVERDOCK TUNNEL: 122    -10.7      3.3    123.3
REMARK  3 active torsions:
REMARK  status: ('A' for Active; 'I' for Inactive)
REMARK    1  A    between atoms: C2_2  and  C3_3 
REMARK    2  A    between atoms: C3_3  and  O5_5 
REMARK    3  A    between atoms: O5_5  and  C6_6 
ROOT
ATOM      1  C6  ZIN A   1      27.649   0.011  29.870  0.00  0.00     0.140 C 
ATOM      2  C8  ZIN A   1      28.840  -0.720  29.203  0.00  0.00     0.034 C 
ATOM      3  C9  ZIN A   1      29.051  -2.035  30.002  0.00  0.00     0.008 C 
ATOM      4  C10 ZIN A   1      27.674  -2.280  30.627  0.00  0.00     0.001 C 
ATOM      5  C12 ZIN A   1      27.657  -3.171  31.857  0.00  0.00    -0.004 C 
ATOM      6  C14 ZIN A   1      28.113  -4.583  31.478  0.00  0.00     0.010 C 
ATOM      7  C15 ZIN A   1      28.159  -5.450  32.738  0.00  0.00     0.035 C 
ATOM      8  C16 ZIN A   1      26.798  -5.407  33.410  0.00  0.00    -0.068 C 
ATOM      9  C17 ZIN A   1      26.249  -6.567  33.772  0.00  0.00     0.053 C 
ATOM     10  C18 ZIN A   1      24.943  -6.584  34.439  0.00  0.00     0.149 C 
ATOM     11  O19 ZIN A   1      24.242  -7.575  34.446  0.00  0.00    -0.293 OA
ATOM     12  C20 ZIN A   1      24.514  -5.299  35.121  0.00  0.00     0.084 C 
ATOM     13  C21 ZIN A   1      24.712  -4.162  34.119  0.00  0.00     0.022 C 
ATOM     14  C22 ZIN A   1      26.151  -4.076  33.643  0.00  0.00    -0.016 C 
ATOM     15  C23 ZIN A   1      26.960  -3.337  34.711  0.00  0.00     0.020 C 
ATOM     16  C24 ZIN A   1      26.211  -3.220  32.372  0.00  0.00     0.002 C 
ATOM     17  C26 ZIN A   1      25.658  -1.832  32.679  0.00  0.00     0.007 C 
ATOM     18  C27 ZIN A   1      25.802  -0.884  31.479  0.00  0.00     0.012 C 
ATOM     19  C28 ZIN A   1      27.268  -0.848  31.071  0.00  0.00    -0.013 C 
ATOM     20  C29 ZIN A   1      28.131  -0.471  32.277  0.00  0.00     0.018 C 
ENDROOT
BRANCH   1  21
ATOM     21  O5  ZIN A   1      28.052   1.336  30.306  0.00  0.00    -0.315 OA
BRANCH  21  22
ATOM     22  C3  ZIN A   1      28.860   2.028  29.487  0.00  0.00     0.258 C 
ATOM     23  O4  ZIN A   1      28.443   2.431  28.427  0.00  0.00    -0.265 OA
BRANCH  22  24
ATOM     24  C2  ZIN A   1      30.287   2.302  29.890  0.00  0.00     0.106 C 
ATOM     25  C1  ZIN A   1      30.496   3.811  30.026  0.00  0.00     0.015 C 
ENDBRANCH  22  24
ENDBRANCH  21  22
ENDBRANCH   1  21
TORSDOF 3
ENDMDL
MODEL 124
REMARK CAVERDOCK RESULT:     -10.8      0.000      0.000
REMARK CAVERDOCK CONSTRAINTS:       0.0      0.0      0.0      0.0
REMARK CAVERDOCK TUNNEL: 123    -10.8      3.3    124.3
REMARK  3 active torsions:
REMARK  status: ('A' for Active; 'I' for Inactive)
REMARK    1  A    between atoms: C2_2  and  C3_3 
REMARK    2  A    between atoms: C3_3  and  O5_5 
REMARK    3  A    between atoms: O5_5  and  C6_6 
ROOT
ATOM      1  C6  ZIN A   1      27.667  -0.234  29.719  0.00  0.00     0.140 C 
ATOM      2  C8  ZIN A   1      28.831  -1.020  29.068  0.00  0.00     0.034 C 
ATOM      3  C9  ZIN A   1      29.016  -2.310  29.914  0.00  0.00     0.008 C 
ATOM      4  C10 ZIN A   1      27.640  -2.495  30.561  0.00  0.00     0.001 C 
ATOM      5  C12 ZIN A   1      27.612  -3.339  31.823  0.00  0.00    -0.004 C 
ATOM      6  C14 ZIN A   1      28.028  -4.776  31.493  0.00  0.00     0.010 C 
ATOM      7  C15 ZIN A   1      28.064  -5.596  32.784  0.00  0.00     0.035 C 
ATOM      8  C16 ZIN A   1      26.712  -5.492  33.466  0.00  0.00    -0.068 C 
ATOM      9  C17 ZIN A   1      26.137  -6.623  33.877  0.00  0.00     0.053 C 
ATOM     10  C18 ZIN A   1      24.838  -6.581  34.557  0.00  0.00     0.149 C 
ATOM     11  O19 ZIN A   1      24.111  -7.552  34.607  0.00  0.00    -0.293 OA
ATOM     12  C20 ZIN A   1      24.450  -5.261  35.194  0.00  0.00     0.084 C 
ATOM     13  C21 ZIN A   1      24.667  -4.168  34.149  0.00  0.00     0.022 C 
ATOM     14  C22 ZIN A   1      26.103  -4.138  33.657  0.00  0.00    -0.016 C 
ATOM     15  C23 ZIN A   1      26.942  -3.381  34.688  0.00  0.00     0.020 C 
ATOM     16  C24 ZIN A   1      26.172  -3.331  32.354  0.00  0.00     0.002 C 
ATOM     17  C26 ZIN A   1      25.658  -1.918  32.615  0.00  0.00     0.007 C 
ATOM     18  C27 ZIN A   1      25.814  -1.019  31.378  0.00  0.00     0.012 C 
ATOM     19  C28 ZIN A   1      27.276  -1.037  30.956  0.00  0.00    -0.013 C 
ATOM     20  C29 ZIN A   1      28.162  -0.640  32.138  0.00  0.00     0.018 C 
ENDROOT
BRANCH   1  21
ATOM     21  O5  ZIN A   1      28.109   1.095  30.102  0.00  0.00    -0.315 OA
BRANCH  21  22
ATOM     22  C3  ZIN A   1      28.463   1.929  29.111  0.00  0.00     0.258 C 
ATOM     23  O4  ZIN A   1      27.964   1.812  28.016  0.00  0.00    -0.265 OA
BRANCH  22  24
ATOM     24  C2  ZIN A   1      29.482   3.011  29.364  0.00  0.00     0.106 C 
ATOM     25  C1  ZIN A   1      29.138   3.740  30.663  0.00  0.00     0.015 C 
ENDBRANCH  22  24
ENDBRANCH  21  22
ENDBRANCH   1  21
TORSDOF 3
ENDMDL
MODEL 125
REMARK CAVERDOCK RESULT:     -10.8      0.000      0.000
REMARK CAVERDOCK CONSTRAINTS:       0.0      0.0      0.0      0.0
REMARK CAVERDOCK TUNNEL: 124    -10.8      3.3    125.2
REMARK  3 active torsions:
REMARK  status: ('A' for Active; 'I' for Inactive)
REMARK    1  A    between atoms: C2_2  and  C3_3 
REMARK    2  A    between atoms: C3_3  and  O5_5 
REMARK    3  A    between atoms: O5_5  and  C6_6 
ROOT
ATOM      1  C6  ZIN A   1      27.955  -0.417  29.824  0.00  0.00     0.140 C 
ATOM      2  C8  ZIN A   1      29.196  -1.211  29.349  0.00  0.00     0.034 C 
ATOM      3  C9  ZIN A   1      29.282  -2.473  30.251  0.00  0.00     0.008 C 
ATOM      4  C10 ZIN A   1      27.836  -2.652  30.727  0.00  0.00     0.001 C 
ATOM      5  C12 ZIN A   1      27.656  -3.457  32.002  0.00  0.00    -0.004 C 
ATOM      6  C14 ZIN A   1      28.118  -4.899  31.771  0.00  0.00     0.010 C 
ATOM      7  C15 ZIN A   1      27.997  -5.679  33.083  0.00  0.00     0.035 C 
ATOM      8  C16 ZIN A   1      26.570  -5.568  33.587  0.00  0.00    -0.068 C 
ATOM      9  C17 ZIN A   1      25.955  -6.691  33.958  0.00  0.00     0.053 C 
ATOM     10  C18 ZIN A   1      24.581  -6.641  34.469  0.00  0.00     0.149 C 
ATOM     11  O19 ZIN A   1      23.859  -7.617  34.458  0.00  0.00    -0.293 OA
ATOM     12  C20 ZIN A   1      24.108  -5.306  35.011  0.00  0.00     0.084 C 
ATOM     13  C21 ZIN A   1      24.447  -4.243  33.966  0.00  0.00     0.022 C 
ATOM     14  C22 ZIN A   1      25.934  -4.214  33.657  0.00  0.00    -0.016 C 
ATOM     15  C23 ZIN A   1      26.632  -3.418  34.761  0.00  0.00     0.020 C 
ATOM     16  C24 ZIN A   1      26.160  -3.447  32.348  0.00  0.00     0.002 C 
ATOM     17  C26 ZIN A   1      25.609  -2.032  32.498  0.00  0.00     0.007 C 
ATOM     18  C27 ZIN A   1      25.913  -1.170  31.263  0.00  0.00     0.012 C 
ATOM     19  C28 ZIN A   1      27.417  -1.186  31.027  0.00  0.00    -0.013 C 
ATOM     20  C29 ZIN A   1      28.145  -0.743  32.297  0.00  0.00     0.018 C 
ENDROOT
BRANCH   1  21
ATOM     21  O5  ZIN A   1      28.337   0.927  30.217  0.00  0.00    -0.315 OA
BRANCH  21  22
ATOM     22  C3  ZIN A   1      28.724   1.761  29.238  0.00  0.00     0.258 C 
ATOM     23  O4  ZIN A   1      29.360   2.753  29.506  0.00  0.00    -0.265 OA
BRANCH  22  24
ATOM     24  C2  ZIN A   1      28.364   1.460  27.805  0.00  0.00     0.106 C 
ATOM     25  C1  ZIN A   1      28.437   2.747  26.981  0.00  0.00     0.015 C 
ENDBRANCH  22  24
ENDBRANCH  21  22
ENDBRANCH   1  21
TORSDOF 3
ENDMDL
MODEL 126
REMARK CAVERDOCK RESULT:     -10.7      0.000      0.000
REMARK CAVERDOCK CONSTRAINTS:       0.0      0.0      0.0      0.0
REMARK CAVERDOCK TUNNEL: 125    -10.7      3.3    126.4
REMARK  3 active torsions:
REMARK  status: ('A' for Active; 'I' for Inactive)
REMARK    1  A    between atoms: C2_2  and  C3_3 
REMARK    2  A    between atoms: C3_3  and  O5_5 
REMARK    3  A    between atoms: O5_5  and  C6_6 
ROOT
ATOM      1  C6  ZIN A   1      27.522  -0.365  30.004  0.00  0.00     0.140 C 
ATOM      2  C8  ZIN A   1      28.646  -1.154  29.290  0.00  0.00     0.034 C 
ATOM      3  C9  ZIN A   1      28.829  -2.475  30.085  0.00  0.00     0.008 C 
ATOM      4  C10 ZIN A   1      27.469  -2.653  30.769  0.00  0.00     0.001 C 
ATOM      5  C12 ZIN A   1      27.462  -3.539  32.003  0.00  0.00    -0.004 C 
ATOM      6  C14 ZIN A   1      27.834  -4.972  31.611  0.00  0.00     0.010 C 
ATOM      7  C15 ZIN A   1      27.893  -5.837  32.872  0.00  0.00     0.035 C 
ATOM      8  C16 ZIN A   1      26.566  -5.727  33.601  0.00  0.00    -0.068 C 
ATOM      9  C17 ZIN A   1      25.978  -6.858  33.991  0.00  0.00     0.053 C 
ATOM     10  C18 ZIN A   1      24.703  -6.811  34.714  0.00  0.00     0.149 C 
ATOM     11  O19 ZIN A   1      23.956  -7.767  34.755  0.00  0.00    -0.293 OA
ATOM     12  C20 ZIN A   1      24.366  -5.506  35.408  0.00  0.00     0.084 C 
ATOM     13  C21 ZIN A   1      24.574  -4.382  34.394  0.00  0.00     0.022 C 
ATOM     14  C22 ZIN A   1      25.994  -4.367  33.856  0.00  0.00    -0.016 C 
ATOM     15  C23 ZIN A   1      26.882  -3.665  34.885  0.00  0.00     0.020 C 
ATOM     16  C24 ZIN A   1      26.040  -3.517  32.580  0.00  0.00     0.002 C 
ATOM     17  C26 ZIN A   1      25.568  -2.103  32.905  0.00  0.00     0.007 C 
ATOM     18  C27 ZIN A   1      25.705  -1.166  31.695  0.00  0.00     0.012 C 
ATOM     19  C28 ZIN A   1      27.152  -1.201  31.225  0.00  0.00    -0.013 C 
ATOM     20  C29 ZIN A   1      28.084  -0.864  32.390  0.00  0.00     0.018 C 
ENDROOT
BRANCH   1  21
ATOM     21  O5  ZIN A   1      28.006   0.940  30.417  0.00  0.00    -0.315 OA
BRANCH  21  22
ATOM     22  C3  ZIN A   1      28.595   1.697  29.477  0.00  0.00     0.258 C 
ATOM     23  O4  ZIN A   1      29.541   2.391  29.766  0.00  0.00    -0.265 OA
BRANCH  22  24
ATOM     24  C2  ZIN A   1      28.076   1.680  28.062  0.00  0.00     0.106 C 
ATOM     25  C1  ZIN A   1      28.804   2.746  27.240  0.00  0.00     0.015 C 
ENDBRANCH  22  24
ENDBRANCH  21  22
ENDBRANCH   1  21
TORSDOF 3
ENDMDL
MODEL 127
REMARK CAVERDOCK RESULT:     -10.6      0.000      0.000
REMARK CAVERDOCK CONSTRAINTS:       0.0      0.0      0.0      0.0
REMARK CAVERDOCK TUNNEL: 126    -10.6      3.3    127.3
REMARK  3 active torsions:
REMARK  status: ('A' for Active; 'I' for Inactive)
REMARK    1  A    between atoms: C2_2  and  C3_3 
REMARK    2  A    between atoms: C3_3  and  O5_5 
REMARK    3  A    between atoms: O5_5  and  C6_6 
ROOT
ATOM      1  C6  ZIN A   1      27.835  -0.549  30.026  0.00  0.00     0.140 C 
ATOM      2  C8  ZIN A   1      29.092  -1.319  29.552  0.00  0.00     0.034 C 
ATOM      3  C9  ZIN A   1      29.181  -2.596  30.431  0.00  0.00     0.008 C 
ATOM      4  C10 ZIN A   1      27.731  -2.802  30.884  0.00  0.00     0.001 C 
ATOM      5  C12 ZIN A   1      27.544  -3.634  32.140  0.00  0.00    -0.004 C 
ATOM      6  C14 ZIN A   1      28.027  -5.065  31.888  0.00  0.00     0.010 C 
ATOM      7  C15 ZIN A   1      27.898  -5.872  33.183  0.00  0.00     0.035 C 
ATOM      8  C16 ZIN A   1      26.463  -5.788  33.669  0.00  0.00    -0.068 C 
ATOM      9  C17 ZIN A   1      25.856  -6.925  34.010  0.00  0.00     0.053 C 
ATOM     10  C18 ZIN A   1      24.475  -6.901  34.503  0.00  0.00     0.149 C 
ATOM     11  O19 ZIN A   1      23.766  -7.886  34.464  0.00  0.00    -0.293 OA
ATOM     12  C20 ZIN A   1      23.979  -5.583  35.064  0.00  0.00     0.084 C 
ATOM     13  C21 ZIN A   1      24.319  -4.496  34.045  0.00  0.00     0.022 C 
ATOM     14  C22 ZIN A   1      25.809  -4.443  33.757  0.00  0.00    -0.016 C 
ATOM     15  C23 ZIN A   1      26.483  -3.660  34.885  0.00  0.00     0.020 C 
ATOM     16  C24 ZIN A   1      26.043  -3.648  32.466  0.00  0.00     0.002 C 
ATOM     17  C26 ZIN A   1      25.474  -2.243  32.636  0.00  0.00     0.007 C 
ATOM     18  C27 ZIN A   1      25.784  -1.354  31.422  0.00  0.00     0.012 C 
ATOM     19  C28 ZIN A   1      27.290  -1.347  31.206  0.00  0.00    -0.013 C 
ATOM     20  C29 ZIN A   1      27.996  -0.921  32.495  0.00  0.00     0.018 C 
ENDROOT
BRANCH   1  21
ATOM     21  O5  ZIN A   1      28.196   0.792  30.449  0.00  0.00    -0.315 OA
BRANCH  21  22
ATOM     22  C3  ZIN A   1      28.541   1.663  29.488  0.00  0.00     0.258 C 
ATOM     23  O4  ZIN A   1      29.279   2.585  29.744  0.00  0.00    -0.265 OA
BRANCH  22  24
ATOM     24  C2  ZIN A   1      28.007   1.491  28.088  0.00  0.00     0.106 C 
ATOM     25  C1  ZIN A   1      28.550   2.608  27.195  0.00  0.00     0.015 C 
ENDBRANCH  22  24
ENDBRANCH  21  22
ENDBRANCH   1  21
TORSDOF 3
ENDMDL
MODEL 128
REMARK CAVERDOCK RESULT:     -10.1      0.000      0.000
REMARK CAVERDOCK CONSTRAINTS:       0.1      0.0      0.0      0.0
REMARK CAVERDOCK TUNNEL: 127    -10.1      3.2    128.3
REMARK  3 active torsions:
REMARK  status: ('A' for Active; 'I' for Inactive)
REMARK    1  A    between atoms: C2_2  and  C3_3 
REMARK    2  A    between atoms: C3_3  and  O5_5 
REMARK    3  A    between atoms: O5_5  and  C6_6 
ROOT
ATOM      1  C6  ZIN A   1      27.731  -0.842  29.970  0.00  0.00     0.140 C 
ATOM      2  C8  ZIN A   1      28.822  -1.722  29.314  0.00  0.00     0.034 C 
ATOM      3  C9  ZIN A   1      28.891  -3.030  30.149  0.00  0.00     0.008 C 
ATOM      4  C10 ZIN A   1      27.502  -3.099  30.793  0.00  0.00     0.001 C 
ATOM      5  C12 ZIN A   1      27.399  -3.948  32.047  0.00  0.00    -0.004 C 
ATOM      6  C14 ZIN A   1      27.686  -5.413  31.705  0.00  0.00     0.010 C 
ATOM      7  C15 ZIN A   1      27.648  -6.244  32.990  0.00  0.00     0.035 C 
ATOM      8  C16 ZIN A   1      26.309  -6.027  33.671  0.00  0.00    -0.068 C 
ATOM      9  C17 ZIN A   1      25.636  -7.106  34.071  0.00  0.00     0.053 C 
ATOM     10  C18 ZIN A   1      24.344  -6.955  34.751  0.00  0.00     0.149 C 
ATOM     11  O19 ZIN A   1      23.535  -7.859  34.792  0.00  0.00    -0.293 OA
ATOM     12  C20 ZIN A   1      24.073  -5.611  35.399  0.00  0.00     0.084 C 
ATOM     13  C21 ZIN A   1      24.387  -4.533  34.363  0.00  0.00     0.022 C 
ATOM     14  C22 ZIN A   1      25.821  -4.625  33.873  0.00  0.00    -0.016 C 
ATOM     15  C23 ZIN A   1      26.722  -3.955  34.911  0.00  0.00     0.020 C 
ATOM     16  C24 ZIN A   1      25.963  -3.817  32.577  0.00  0.00     0.002 C 
ATOM     17  C26 ZIN A   1      25.576  -2.366  32.849  0.00  0.00     0.007 C 
ATOM     18  C27 ZIN A   1      25.813  -1.475  31.621  0.00  0.00     0.012 C 
ATOM     19  C28 ZIN A   1      27.268  -1.618  31.199  0.00  0.00    -0.013 C 
ATOM     20  C29 ZIN A   1      28.183  -1.310  32.386  0.00  0.00     0.018 C 
ENDROOT
BRANCH   1  21
ATOM     21  O5  ZIN A   1      28.287   0.440  30.364  0.00  0.00    -0.315 OA
BRANCH  21  22
ATOM     22  C3  ZIN A   1      28.538   1.323  29.385  0.00  0.00     0.258 C 
ATOM     23  O4  ZIN A   1      29.348   2.203  29.558  0.00  0.00    -0.265 OA
BRANCH  22  24
ATOM     24  C2  ZIN A   1      27.810   1.216  28.069  0.00  0.00     0.106 C 
ATOM     25  C1  ZIN A   1      28.378   2.243  27.088  0.00  0.00     0.015 C 
ENDBRANCH  22  24
ENDBRANCH  21  22
ENDBRANCH   1  21
TORSDOF 3
ENDMDL
MODEL 129
REMARK CAVERDOCK RESULT:      -9.5      0.000      0.000
REMARK CAVERDOCK CONSTRAINTS:       0.0      0.0      0.0      0.0
REMARK CAVERDOCK TUNNEL: 128     -9.5      3.2    129.2
REMARK  3 active torsions:
REMARK  status: ('A' for Active; 'I' for Inactive)
REMARK    1  A    between atoms: C2_2  and  C3_3 
REMARK    2  A    between atoms: C3_3  and  O5_5 
REMARK    3  A    between atoms: O5_5  and  C6_6 
ROOT
ATOM      1  C6  ZIN A   1      28.041  -0.942  30.320  0.00  0.00     0.140 C 
ATOM      2  C8  ZIN A   1      29.252  -1.800  29.878  0.00  0.00     0.034 C 
ATOM      3  C9  ZIN A   1      29.218  -3.088  30.745  0.00  0.00     0.008 C 
ATOM      4  C10 ZIN A   1      27.743  -3.189  31.149  0.00  0.00     0.001 C 
ATOM      5  C12 ZIN A   1      27.455  -4.016  32.389  0.00  0.00    -0.004 C 
ATOM      6  C14 ZIN A   1      27.838  -5.477  32.137  0.00  0.00     0.010 C 
ATOM      7  C15 ZIN A   1      27.608  -6.284  33.417  0.00  0.00     0.035 C 
ATOM      8  C16 ZIN A   1      26.168  -6.097  33.860  0.00  0.00    -0.068 C 
ATOM      9  C17 ZIN A   1      25.469  -7.190  34.168  0.00  0.00     0.053 C 
ATOM     10  C18 ZIN A   1      24.078  -7.068  34.618  0.00  0.00     0.149 C 
ATOM     11  O19 ZIN A   1      23.299  -7.996  34.546  0.00  0.00    -0.293 OA
ATOM     12  C20 ZIN A   1      23.663  -5.721  35.178  0.00  0.00     0.084 C 
ATOM     13  C21 ZIN A   1      24.115  -4.653  34.183  0.00  0.00     0.022 C 
ATOM     14  C22 ZIN A   1      25.614  -4.708  33.941  0.00  0.00    -0.016 C 
ATOM     15  C23 ZIN A   1      26.307  -3.988  35.099  0.00  0.00     0.020 C 
ATOM     16  C24 ZIN A   1      25.947  -3.921  32.668  0.00  0.00     0.002 C 
ATOM     17  C26 ZIN A   1      25.478  -2.479  32.835  0.00  0.00     0.007 C 
ATOM     18  C27 ZIN A   1      25.892  -1.605  31.642  0.00  0.00     0.012 C 
ATOM     19  C28 ZIN A   1      27.401  -1.709  31.474  0.00  0.00    -0.013 C 
ATOM     20  C29 ZIN A   1      28.095  -1.347  32.788  0.00  0.00     0.018 C 
ENDROOT
BRANCH   1  21
ATOM     21  O5  ZIN A   1      28.486   0.364  30.770  0.00  0.00    -0.315 OA
BRANCH  21  22
ATOM     22  C3  ZIN A   1      27.800   1.429  30.325  0.00  0.00     0.258 C 
ATOM     23  O4  ZIN A   1      27.835   1.724  29.154  0.00  0.00    -0.265 OA
BRANCH  22  24
ATOM     24  C2  ZIN A   1      26.984   2.255  31.287  0.00  0.00     0.106 C 
ATOM     25  C1  ZIN A   1      27.905   3.218  32.039  0.00  0.00     0.015 C 
ENDBRANCH  22  24
ENDBRANCH  21  22
ENDBRANCH   1  21
TORSDOF 3
ENDMDL
MODEL 130
REMARK CAVERDOCK RESULT:      -8.7      0.000      0.000
REMARK CAVERDOCK CONSTRAINTS:       0.0      0.0      0.0      0.0
REMARK CAVERDOCK TUNNEL: 129     -8.7      3.1    130.1
REMARK  3 active torsions:
REMARK  status: ('A' for Active; 'I' for Inactive)
REMARK    1  A    between atoms: C2_2  and  C3_3 
REMARK    2  A    between atoms: C3_3  and  O5_5 
REMARK    3  A    between atoms: O5_5  and  C6_6 
ROOT
ATOM      1  C6  ZIN A   1      28.092  -1.116  30.545  0.00  0.00     0.140 C 
ATOM      2  C8  ZIN A   1      29.275  -2.008  30.098  0.00  0.00     0.034 C 
ATOM      3  C9  ZIN A   1      29.169  -3.322  30.920  0.00  0.00     0.008 C 
ATOM      4  C10 ZIN A   1      27.683  -3.374  31.291  0.00  0.00     0.001 C 
ATOM      5  C12 ZIN A   1      27.333  -4.229  32.496  0.00  0.00    -0.004 C 
ATOM      6  C14 ZIN A   1      27.660  -5.695  32.202  0.00  0.00     0.010 C 
ATOM      7  C15 ZIN A   1      27.370  -6.533  33.449  0.00  0.00     0.035 C 
ATOM      8  C16 ZIN A   1      25.929  -6.301  33.869  0.00  0.00    -0.068 C 
ATOM      9  C17 ZIN A   1      25.178  -7.372  34.126  0.00  0.00     0.053 C 
ATOM     10  C18 ZIN A   1      23.784  -7.206  34.551  0.00  0.00     0.149 C 
ATOM     11  O19 ZIN A   1      22.969  -8.097  34.432  0.00  0.00    -0.293 OA
ATOM     12  C20 ZIN A   1      23.414  -5.862  35.148  0.00  0.00     0.084 C 
ATOM     13  C21 ZIN A   1      23.932  -4.782  34.199  0.00  0.00     0.022 C 
ATOM     14  C22 ZIN A   1      25.432  -4.893  33.987  0.00  0.00    -0.016 C 
ATOM     15  C23 ZIN A   1      26.129  -4.242  35.182  0.00  0.00     0.020 C 
ATOM     16  C24 ZIN A   1      25.825  -4.079  32.748  0.00  0.00     0.002 C 
ATOM     17  C26 ZIN A   1      25.414  -2.625  32.955  0.00  0.00     0.007 C 
ATOM     18  C27 ZIN A   1      25.889  -1.730  31.800  0.00  0.00     0.012 C 
ATOM     19  C28 ZIN A   1      27.396  -1.892  31.659  0.00  0.00    -0.013 C 
ATOM     20  C29 ZIN A   1      28.076  -1.604  32.999  0.00  0.00     0.018 C 
ENDROOT
BRANCH   1  21
ATOM     21  O5  ZIN A   1      28.582   0.155  31.048  0.00  0.00    -0.315 OA
BRANCH  21  22
ATOM     22  C3  ZIN A   1      28.012   1.266  30.555  0.00  0.00     0.258 C 
ATOM     23  O4  ZIN A   1      28.243   1.610  29.420  0.00  0.00    -0.265 OA
BRANCH  22  24
ATOM     24  C2  ZIN A   1      27.085   2.084  31.417  0.00  0.00     0.106 C 
ATOM     25  C1  ZIN A   1      27.728   3.440  31.713  0.00  0.00     0.015 C 
ENDBRANCH  22  24
ENDBRANCH  21  22
ENDBRANCH   1  21
TORSDOF 3
ENDMDL
MODEL 131
REMARK CAVERDOCK RESULT:      -7.7      0.000      0.000
REMARK CAVERDOCK CONSTRAINTS:       0.0      0.0      0.0      0.0
REMARK CAVERDOCK TUNNEL: 130     -7.7      3.1    131.3
REMARK  3 active torsions:
REMARK  status: ('A' for Active; 'I' for Inactive)
REMARK    1  A    between atoms: C2_2  and  C3_3 
REMARK    2  A    between atoms: C3_3  and  O5_5 
REMARK    3  A    between atoms: O5_5  and  C6_6 
ROOT
ATOM      1  C6  ZIN A   1      28.198  -1.440  30.515  0.00  0.00     0.140 C 
ATOM      2  C8  ZIN A   1      29.405  -2.360  30.208  0.00  0.00     0.034 C 
ATOM      3  C9  ZIN A   1      29.244  -3.611  31.114  0.00  0.00     0.008 C 
ATOM      4  C10 ZIN A   1      27.738  -3.640  31.394  0.00  0.00     0.001 C 
ATOM      5  C12 ZIN A   1      27.311  -4.406  32.633  0.00  0.00    -0.004 C 
ATOM      6  C14 ZIN A   1      27.653  -5.890  32.466  0.00  0.00     0.010 C 
ATOM      7  C15 ZIN A   1      27.283  -6.637  33.749  0.00  0.00     0.035 C 
ATOM      8  C16 ZIN A   1      25.820  -6.377  34.060  0.00  0.00    -0.068 C 
ATOM      9  C17 ZIN A   1      25.051  -7.429  34.346  0.00  0.00     0.053 C 
ATOM     10  C18 ZIN A   1      23.634  -7.236  34.670  0.00  0.00     0.149 C 
ATOM     11  O19 ZIN A   1      22.826  -8.135  34.564  0.00  0.00    -0.293 OA
ATOM     12  C20 ZIN A   1      23.230  -5.853  35.145  0.00  0.00     0.084 C 
ATOM     13  C21 ZIN A   1      23.809  -4.843  34.155  0.00  0.00     0.022 C 
ATOM     14  C22 ZIN A   1      25.319  -4.966  34.045  0.00  0.00    -0.016 C 
ATOM     15  C23 ZIN A   1      25.942  -4.229  35.232  0.00  0.00     0.020 C 
ATOM     16  C24 ZIN A   1      25.791  -4.242  32.778  0.00  0.00     0.002 C 
ATOM     17  C26 ZIN A   1      25.371  -2.778  32.854  0.00  0.00     0.007 C 
ATOM     18  C27 ZIN A   1      25.920  -1.967  31.670  0.00  0.00     0.012 C 
ATOM     19  C28 ZIN A   1      27.432  -2.136  31.636  0.00  0.00    -0.013 C 
ATOM     20  C29 ZIN A   1      28.027  -1.751  32.991  0.00  0.00     0.018 C 
ENDROOT
BRANCH   1  21
ATOM     21  O5  ZIN A   1      28.659  -0.135  30.955  0.00  0.00    -0.315 OA
BRANCH  21  22
ATOM     22  C3  ZIN A   1      28.024   0.936  30.454  0.00  0.00     0.258 C 
ATOM     23  O4  ZIN A   1      27.907   1.065  29.258  0.00  0.00    -0.265 OA
BRANCH  22  24
ATOM     24  C2  ZIN A   1      27.456   1.979  31.383  0.00  0.00     0.106 C 
ATOM     25  C1  ZIN A   1      28.261   1.994  32.684  0.00  0.00     0.015 C 
ENDBRANCH  22  24
ENDBRANCH  21  22
ENDBRANCH   1  21
TORSDOF 3
ENDMDL
MODEL 132
REMARK CAVERDOCK RESULT:      -6.8      0.000      0.000
REMARK CAVERDOCK CONSTRAINTS:       0.0      0.0      0.0      0.0
REMARK CAVERDOCK TUNNEL: 131     -6.8      3.0    132.2
REMARK  3 active torsions:
REMARK  status: ('A' for Active; 'I' for Inactive)
REMARK    1  A    between atoms: C2_2  and  C3_3 
REMARK    2  A    between atoms: C3_3  and  O5_5 
REMARK    3  A    between atoms: O5_5  and  C6_6 
ROOT
ATOM      1  C6  ZIN A   1      27.927  -2.414  29.888  0.00  0.00     0.140 C 
ATOM      2  C8  ZIN A   1      29.215  -3.270  29.809  0.00  0.00     0.034 C 
ATOM      3  C9  ZIN A   1      29.244  -4.139  31.096  0.00  0.00     0.008 C 
ATOM      4  C10 ZIN A   1      27.766  -4.204  31.498  0.00  0.00     0.001 C 
ATOM      5  C12 ZIN A   1      27.494  -4.529  32.956  0.00  0.00    -0.004 C 
ATOM      6  C14 ZIN A   1      27.994  -5.941  33.274  0.00  0.00     0.010 C 
ATOM      7  C15 ZIN A   1      27.777  -6.227  34.761  0.00  0.00     0.035 C 
ATOM      8  C16 ZIN A   1      26.311  -6.009  35.091  0.00  0.00    -0.068 C 
ATOM      9  C17 ZIN A   1      25.684  -6.961  35.782  0.00  0.00     0.053 C 
ATOM     10  C18 ZIN A   1      24.272  -6.797  36.143  0.00  0.00     0.149 C 
ATOM     11  O19 ZIN A   1      23.568  -7.746  36.419  0.00  0.00    -0.293 OA
ATOM     12  C20 ZIN A   1      23.737  -5.378  36.154  0.00  0.00     0.084 C 
ATOM     13  C21 ZIN A   1      24.145  -4.726  34.833  0.00  0.00     0.022 C 
ATOM     14  C22 ZIN A   1      25.652  -4.742  34.641  0.00  0.00    -0.016 C 
ATOM     15  C23 ZIN A   1      26.245  -3.586  35.449  0.00  0.00     0.020 C 
ATOM     16  C24 ZIN A   1      25.974  -4.463  33.168  0.00  0.00     0.002 C 
ATOM     17  C26 ZIN A   1      25.393  -3.107  32.778  0.00  0.00     0.007 C 
ATOM     18  C27 ZIN A   1      25.785  -2.711  31.347  0.00  0.00     0.012 C 
ATOM     19  C28 ZIN A   1      27.303  -2.744  31.241  0.00  0.00    -0.013 C 
ATOM     20  C29 ZIN A   1      27.917  -1.861  32.329  0.00  0.00     0.018 C 
ENDROOT
BRANCH   1  21
ATOM     21  O5  ZIN A   1      28.256  -1.002  29.818  0.00  0.00    -0.315 OA
BRANCH  21  22
ATOM     22  C3  ZIN A   1      27.716  -0.299  28.809  0.00  0.00     0.258 C 
ATOM     23  O4  ZIN A   1      28.101  -0.475  27.677  0.00  0.00    -0.265 OA
BRANCH  22  24
ATOM     24  C2  ZIN A   1      26.629   0.707  29.089  0.00  0.00     0.106 C 
ATOM     25  C1  ZIN A   1      26.398   0.800  30.598  0.00  0.00     0.015 C 
ENDBRANCH  22  24
ENDBRANCH  21  22
ENDBRANCH   1  21
TORSDOF 3
ENDMDL
MODEL 133
REMARK CAVERDOCK RESULT:      -5.9      0.000      0.000
REMARK CAVERDOCK CONSTRAINTS:       0.0      0.0      0.0      0.0
REMARK CAVERDOCK TUNNEL: 132     -5.9      3.0    133.4
REMARK  3 active torsions:
REMARK  status: ('A' for Active; 'I' for Inactive)
REMARK    1  A    between atoms: C2_2  and  C3_3 
REMARK    2  A    between atoms: C3_3  and  O5_5 
REMARK    3  A    between atoms: O5_5  and  C6_6 
ROOT
ATOM      1  C6  ZIN A   1      27.974  -2.726  29.924  0.00  0.00     0.140 C 
ATOM      2  C8  ZIN A   1      29.251  -3.599  29.878  0.00  0.00     0.034 C 
ATOM      3  C9  ZIN A   1      29.272  -4.416  31.199  0.00  0.00     0.008 C 
ATOM      4  C10 ZIN A   1      27.794  -4.449  31.604  0.00  0.00     0.001 C 
ATOM      5  C12 ZIN A   1      27.519  -4.712  33.074  0.00  0.00    -0.004 C 
ATOM      6  C14 ZIN A   1      28.003  -6.115  33.447  0.00  0.00     0.010 C 
ATOM      7  C15 ZIN A   1      27.784  -6.339  34.945  0.00  0.00     0.035 C 
ATOM      8  C16 ZIN A   1      26.321  -6.092  35.267  0.00  0.00    -0.068 C 
ATOM      9  C17 ZIN A   1      25.684  -7.009  35.995  0.00  0.00     0.053 C 
ATOM     10  C18 ZIN A   1      24.274  -6.814  36.350  0.00  0.00     0.149 C 
ATOM     11  O19 ZIN A   1      23.560  -7.743  36.664  0.00  0.00    -0.293 OA
ATOM     12  C20 ZIN A   1      23.755  -5.390  36.304  0.00  0.00     0.084 C 
ATOM     13  C21 ZIN A   1      24.170  -4.796  34.958  0.00  0.00     0.022 C 
ATOM     14  C22 ZIN A   1      25.676  -4.836  34.767  0.00  0.00    -0.016 C 
ATOM     15  C23 ZIN A   1      26.283  -3.656  35.527  0.00  0.00     0.020 C 
ATOM     16  C24 ZIN A   1      26.000  -4.620  33.283  0.00  0.00     0.002 C 
ATOM     17  C26 ZIN A   1      25.434  -3.275  32.840  0.00  0.00     0.007 C 
ATOM     18  C27 ZIN A   1      25.829  -2.941  31.393  0.00  0.00     0.012 C 
ATOM     19  C28 ZIN A   1      27.347  -2.995  31.288  0.00  0.00    -0.013 C 
ATOM     20  C29 ZIN A   1      27.972  -2.076  32.340  0.00  0.00     0.018 C 
ENDROOT
BRANCH   1  21
ATOM     21  O5  ZIN A   1      28.319  -1.322  29.796  0.00  0.00    -0.315 OA
BRANCH  21  22
ATOM     22  C3  ZIN A   1      27.452  -0.539  29.134  0.00  0.00     0.258 C 
ATOM     23  O4  ZIN A   1      26.426  -0.188  29.666  0.00  0.00    -0.265 OA
BRANCH  22  24
ATOM     24  C2  ZIN A   1      27.761  -0.097  27.726  0.00  0.00     0.106 C 
ATOM     25  C1  ZIN A   1      28.786   1.038  27.762  0.00  0.00     0.015 C 
ENDBRANCH  22  24
ENDBRANCH  21  22
ENDBRANCH   1  21
TORSDOF 3
ENDMDL
MODEL 134
REMARK CAVERDOCK RESULT:      -4.2      0.000      0.000
REMARK CAVERDOCK CONSTRAINTS:       0.0      0.0      0.0      0.0
REMARK CAVERDOCK TUNNEL: 133     -4.2      3.0    134.2
REMARK  3 active torsions:
REMARK  status: ('A' for Active; 'I' for Inactive)
REMARK    1  A    between atoms: C2_2  and  C3_3 
REMARK    2  A    between atoms: C3_3  and  O5_5 
REMARK    3  A    between atoms: O5_5  and  C6_6 
ROOT
ATOM      1  C6  ZIN A   1      28.207  -2.954  30.096  0.00  0.00     0.140 C 
ATOM      2  C8  ZIN A   1      29.452  -3.875  30.104  0.00  0.00     0.034 C 
ATOM      3  C9  ZIN A   1      29.383  -4.694  31.422  0.00  0.00     0.008 C 
ATOM      4  C10 ZIN A   1      27.888  -4.672  31.761  0.00  0.00     0.001 C 
ATOM      5  C12 ZIN A   1      27.538  -4.926  33.216  0.00  0.00    -0.004 C 
ATOM      6  C14 ZIN A   1      27.952  -6.348  33.607  0.00  0.00     0.010 C 
ATOM      7  C15 ZIN A   1      27.658  -6.565  35.093  0.00  0.00     0.035 C 
ATOM      8  C16 ZIN A   1      26.193  -6.263  35.349  0.00  0.00    -0.068 C 
ATOM      9  C17 ZIN A   1      25.489  -7.156  36.046  0.00  0.00     0.053 C 
ATOM     10  C18 ZIN A   1      24.074  -6.908  36.338  0.00  0.00     0.149 C 
ATOM     11  O19 ZIN A   1      23.312  -7.811  36.618  0.00  0.00    -0.293 OA
ATOM     12  C20 ZIN A   1      23.611  -5.465  36.274  0.00  0.00     0.084 C 
ATOM     13  C21 ZIN A   1      24.108  -4.886  34.950  0.00  0.00     0.022 C 
ATOM     14  C22 ZIN A   1      25.618  -4.983  34.825  0.00  0.00    -0.016 C 
ATOM     15  C23 ZIN A   1      26.235  -3.828  35.616  0.00  0.00     0.020 C 
ATOM     16  C24 ZIN A   1      26.016  -4.777  33.358  0.00  0.00     0.002 C 
ATOM     17  C26 ZIN A   1      25.521  -3.411  32.894  0.00  0.00     0.007 C 
ATOM     18  C27 ZIN A   1      25.993  -3.090  31.468  0.00  0.00     0.012 C 
ATOM     19  C28 ZIN A   1      27.511  -3.201  31.430  0.00  0.00    -0.013 C 
ATOM     20  C29 ZIN A   1      28.123  -2.308  32.511  0.00  0.00     0.018 C 
ENDROOT
BRANCH   1  21
ATOM     21  O5  ZIN A   1      28.611  -1.564  29.988  0.00  0.00    -0.315 OA
BRANCH  21  22
ATOM     22  C3  ZIN A   1      27.946  -0.803  29.104  0.00  0.00     0.258 C 
ATOM     23  O4  ZIN A   1      28.444  -0.549  28.032  0.00  0.00    -0.265 OA
BRANCH  22  24
ATOM     24  C2  ZIN A   1      26.580  -0.267  29.448  0.00  0.00     0.106 C 
ATOM     25  C1  ZIN A   1      26.723   0.902  30.425  0.00  0.00     0.015 C 
ENDBRANCH  22  24
ENDBRANCH  21  22
ENDBRANCH   1  21
TORSDOF 3
ENDMDL
MODEL 135
REMARK CAVERDOCK RESULT:      -2.9      0.000      0.000
REMARK CAVERDOCK CONSTRAINTS:       0.0      0.0      0.0      0.0
REMARK CAVERDOCK TUNNEL: 134     -2.9      3.0    135.4
REMARK  3 active torsions:
REMARK  status: ('A' for Active; 'I' for Inactive)
REMARK    1  A    between atoms: C2_2  and  C3_3 
REMARK    2  A    between atoms: C3_3  and  O5_5 
REMARK    3  A    between atoms: O5_5  and  C6_6 
ROOT
ATOM      1  C6  ZIN A   1      28.407  -3.303  30.227  0.00  0.00     0.140 C 
ATOM      2  C8  ZIN A   1      29.683  -4.149  30.459  0.00  0.00     0.034 C 
ATOM      3  C9  ZIN A   1      29.505  -4.842  31.837  0.00  0.00     0.008 C 
ATOM      4  C10 ZIN A   1      27.983  -4.870  32.012  0.00  0.00     0.001 C 
ATOM      5  C12 ZIN A   1      27.485  -5.005  33.440  0.00  0.00    -0.004 C 
ATOM      6  C14 ZIN A   1      27.917  -6.359  34.012  0.00  0.00     0.010 C 
ATOM      7  C15 ZIN A   1      27.470  -6.451  35.473  0.00  0.00     0.035 C 
ATOM      8  C16 ZIN A   1      25.973  -6.207  35.541  0.00  0.00    -0.068 C 
ATOM      9  C17 ZIN A   1      25.237  -7.068  36.245  0.00  0.00     0.053 C 
ATOM     10  C18 ZIN A   1      23.788  -6.873  36.360  0.00  0.00     0.149 C 
ATOM     11  O19 ZIN A   1      23.041  -7.786  36.645  0.00  0.00    -0.293 OA
ATOM     12  C20 ZIN A   1      23.272  -5.470  36.102  0.00  0.00     0.084 C 
ATOM     13  C21 ZIN A   1      23.885  -4.992  34.788  0.00  0.00     0.022 C 
ATOM     14  C22 ZIN A   1      25.403  -5.017  34.834  0.00  0.00    -0.016 C 
ATOM     15  C23 ZIN A   1      25.876  -3.759  35.566  0.00  0.00     0.020 C 
ATOM     16  C24 ZIN A   1      25.951  -4.929  33.404  0.00  0.00     0.002 C 
ATOM     17  C26 ZIN A   1      25.450  -3.641  32.756  0.00  0.00     0.007 C 
ATOM     18  C27 ZIN A   1      26.063  -3.431  31.363  0.00  0.00     0.012 C 
ATOM     19  C28 ZIN A   1      27.578  -3.461  31.498  0.00  0.00    -0.013 C 
ATOM     20  C29 ZIN A   1      28.026  -2.437  32.543  0.00  0.00     0.018 C 
ENDROOT
BRANCH   1  21
ATOM     21  O5  ZIN A   1      28.757  -1.909  30.025  0.00  0.00    -0.315 OA
BRANCH  21  22
ATOM     22  C3  ZIN A   1      28.046  -1.228  29.111  0.00  0.00     0.258 C 
ATOM     23  O4  ZIN A   1      28.448  -1.141  27.975  0.00  0.00    -0.265 OA
BRANCH  22  24
ATOM     24  C2  ZIN A   1      26.747  -0.573  29.504  0.00  0.00     0.106 C 
ATOM     25  C1  ZIN A   1      26.977   0.329  30.718  0.00  0.00     0.015 C 
ENDBRANCH  22  24
ENDBRANCH  21  22
ENDBRANCH   1  21
TORSDOF 3
ENDMDL
MODEL 136
REMARK CAVERDOCK RESULT:      -0.6      0.000      0.000
REMARK CAVERDOCK CONSTRAINTS:       0.1      0.0      0.0      0.0
REMARK CAVERDOCK TUNNEL: 135     -0.6      3.0    136.1
REMARK  3 active torsions:
REMARK  status: ('A' for Active; 'I' for Inactive)
REMARK    1  A    between atoms: C2_2  and  C3_3 
REMARK    2  A    between atoms: C3_3  and  O5_5 
REMARK    3  A    between atoms: O5_5  and  C6_6 
ROOT
ATOM      1  C6  ZIN A   1      28.994  -3.454  30.575  0.00  0.00     0.140 C 
ATOM      2  C8  ZIN A   1      30.161  -4.312  31.124  0.00  0.00     0.034 C 
ATOM      3  C9  ZIN A   1      29.596  -5.093  32.341  0.00  0.00     0.008 C 
ATOM      4  C10 ZIN A   1      28.091  -5.134  32.053  0.00  0.00     0.001 C 
ATOM      5  C12 ZIN A   1      27.195  -5.361  33.258  0.00  0.00    -0.004 C 
ATOM      6  C14 ZIN A   1      27.466  -6.748  33.848  0.00  0.00     0.010 C 
ATOM      7  C15 ZIN A   1      26.608  -6.935  35.102  0.00  0.00     0.035 C 
ATOM      8  C16 ZIN A   1      25.153  -6.699  34.737  0.00  0.00    -0.068 C 
ATOM      9  C17 ZIN A   1      24.259  -7.604  35.137  0.00  0.00     0.053 C 
ATOM     10  C18 ZIN A   1      22.838  -7.418  34.827  0.00  0.00     0.149 C 
ATOM     11  O19 ZIN A   1      22.058  -8.348  34.821  0.00  0.00    -0.293 OA
ATOM     12  C20 ZIN A   1      22.393  -6.002  34.514  0.00  0.00     0.084 C 
ATOM     13  C21 ZIN A   1      23.359  -5.439  33.473  0.00  0.00     0.022 C 
ATOM     14  C22 ZIN A   1      24.795  -5.465  33.967  0.00  0.00    -0.016 C 
ATOM     15  C23 ZIN A   1      25.003  -4.257  34.882  0.00  0.00     0.020 C 
ATOM     16  C24 ZIN A   1      25.740  -5.284  32.773  0.00  0.00     0.002 C 
ATOM     17  C26 ZIN A   1      25.428  -3.959  32.086  0.00  0.00     0.007 C 
ATOM     18  C27 ZIN A   1      26.421  -3.658  30.953  0.00  0.00     0.012 C 
ATOM     19  C28 ZIN A   1      27.829  -3.695  31.530  0.00  0.00    -0.013 C 
ATOM     20  C29 ZIN A   1      27.926  -2.741  32.722  0.00  0.00     0.018 C 
ENDROOT
BRANCH   1  21
ATOM     21  O5  ZIN A   1      29.360  -2.049  30.571  0.00  0.00    -0.315 OA
BRANCH  21  22
ATOM     22  C3  ZIN A   1      28.816  -1.280  29.615  0.00  0.00     0.258 C 
ATOM     23  O4  ZIN A   1      28.197  -1.788  28.711  0.00  0.00    -0.265 OA
BRANCH  22  24
ATOM     24  C2  ZIN A   1      28.979   0.218  29.670  0.00  0.00     0.106 C 
ATOM     25  C1  ZIN A   1      27.798   0.884  28.961  0.00  0.00     0.015 C 
ENDBRANCH  22  24
ENDBRANCH  21  22
ENDBRANCH   1  21
TORSDOF 3
ENDMDL
MODEL 137
REMARK CAVERDOCK RESULT:       0.8      0.000      0.000
REMARK CAVERDOCK CONSTRAINTS:       0.1      0.0      0.0      0.0
REMARK CAVERDOCK TUNNEL: 136      0.8      3.0    137.6
REMARK  3 active torsions:
REMARK  status: ('A' for Active; 'I' for Inactive)
REMARK    1  A    between atoms: C2_2  and  C3_3 
REMARK    2  A    between atoms: C3_3  and  O5_5 
REMARK    3  A    between atoms: O5_5  and  C6_6 
ROOT
ATOM      1  C6  ZIN A   1      28.561  -4.046  30.274  0.00  0.00     0.140 C 
ATOM      2  C8  ZIN A   1      29.844  -4.828  30.646  0.00  0.00     0.034 C 
ATOM      3  C9  ZIN A   1      29.633  -5.355  32.092  0.00  0.00     0.008 C 
ATOM      4  C10 ZIN A   1      28.106  -5.396  32.221  0.00  0.00     0.001 C 
ATOM      5  C12 ZIN A   1      27.563  -5.369  33.639  0.00  0.00    -0.004 C 
ATOM      6  C14 ZIN A   1      28.001  -6.633  34.384  0.00  0.00     0.010 C 
ATOM      7  C15 ZIN A   1      27.507  -6.558  35.831  0.00  0.00     0.035 C 
ATOM      8  C16 ZIN A   1      26.004  -6.342  35.823  0.00  0.00    -0.068 C 
ATOM      9  C17 ZIN A   1      25.261  -7.128  36.603  0.00  0.00     0.053 C 
ATOM     10  C18 ZIN A   1      23.806  -6.953  36.648  0.00  0.00     0.149 C 
ATOM     11  O19 ZIN A   1      23.067  -7.841  37.019  0.00  0.00    -0.293 OA
ATOM     12  C20 ZIN A   1      23.273  -5.604  36.207  0.00  0.00     0.084 C 
ATOM     13  C21 ZIN A   1      23.921  -5.273  34.863  0.00  0.00     0.022 C 
ATOM     14  C22 ZIN A   1      25.437  -5.258  34.960  0.00  0.00    -0.016 C 
ATOM     15  C23 ZIN A   1      25.861  -3.912  35.548  0.00  0.00     0.020 C 
ATOM     16  C24 ZIN A   1      26.031  -5.331  33.547  0.00  0.00     0.002 C 
ATOM     17  C26 ZIN A   1      25.528  -4.143  32.733  0.00  0.00     0.007 C 
ATOM     18  C27 ZIN A   1      26.183  -4.088  31.344  0.00  0.00     0.012 C 
ATOM     19  C28 ZIN A   1      27.694  -4.068  31.528  0.00  0.00    -0.013 C 
ATOM     20  C29 ZIN A   1      28.087  -2.916  32.456  0.00  0.00     0.018 C 
ENDROOT
BRANCH   1  21
ATOM     21  O5  ZIN A   1      28.892  -2.678  29.915  0.00  0.00    -0.315 OA
BRANCH  21  22
ATOM     22  C3  ZIN A   1      28.176  -2.117  28.928  0.00  0.00     0.258 C 
ATOM     23  O4  ZIN A   1      28.038  -2.696  27.877  0.00  0.00    -0.265 OA
BRANCH  22  24
ATOM     24  C2  ZIN A   1      27.543  -0.764  29.133  0.00  0.00     0.106 C 
ATOM     25  C1  ZIN A   1      27.554  -0.416  30.622  0.00  0.00     0.015 C 
ENDBRANCH  22  24
ENDBRANCH  21  22
ENDBRANCH   1  21
TORSDOF 3
ENDMDL
MODEL 138
REMARK CAVERDOCK RESULT:       1.3      0.000      0.000
REMARK CAVERDOCK CONSTRAINTS:       0.0      0.0      0.0      0.0
REMARK CAVERDOCK TUNNEL: 137      1.3      2.9    138.9
REMARK  3 active torsions:
REMARK  status: ('A' for Active; 'I' for Inactive)
REMARK    1  A    between atoms: C2_2  and  C3_3 
REMARK    2  A    between atoms: C3_3  and  O5_5 
REMARK    3  A    between atoms: O5_5  and  C6_6 
ROOT
ATOM      1  C6  ZIN A   1      23.199  -5.645  35.919  0.00  0.00     0.140 C 
ATOM      2  C8  ZIN A   1      24.154  -6.521  36.765  0.00  0.00     0.034 C 
ATOM      3  C9  ZIN A   1      25.476  -6.635  35.958  0.00  0.00     0.008 C 
ATOM      4  C10 ZIN A   1      25.443  -5.387  35.070  0.00  0.00     0.001 C 
ATOM      5  C12 ZIN A   1      26.300  -5.445  33.818  0.00  0.00    -0.004 C 
ATOM      6  C14 ZIN A   1      27.778  -5.544  34.208  0.00  0.00     0.010 C 
ATOM      7  C15 ZIN A   1      28.623  -5.674  32.938  0.00  0.00     0.035 C 
ATOM      8  C16 ZIN A   1      28.310  -4.505  32.022  0.00  0.00    -0.068 C 
ATOM      9  C17 ZIN A   1      29.337  -3.829  31.506  0.00  0.00     0.053 C 
ATOM     10  C18 ZIN A   1      29.094  -2.701  30.601  0.00  0.00     0.149 C 
ATOM     11  O19 ZIN A   1      29.930  -1.842  30.412  0.00  0.00    -0.293 OA
ATOM     12  C20 ZIN A   1      27.743  -2.665  29.913  0.00  0.00     0.084 C 
ATOM     13  C21 ZIN A   1      26.677  -2.871  30.988  0.00  0.00     0.022 C 
ATOM     14  C22 ZIN A   1      26.877  -4.179  31.734  0.00  0.00    -0.016 C 
ATOM     15  C23 ZIN A   1      26.297  -5.306  30.878  0.00  0.00     0.020 C 
ATOM     16  C24 ZIN A   1      26.062  -4.146  33.033  0.00  0.00     0.002 C 
ATOM     17  C26 ZIN A   1      24.590  -3.936  32.694  0.00  0.00     0.007 C 
ATOM     18  C27 ZIN A   1      23.701  -4.016  33.945  0.00  0.00     0.012 C 
ATOM     19  C28 ZIN A   1      23.954  -5.353  34.626  0.00  0.00    -0.013 C 
ATOM     20  C29 ZIN A   1      23.739  -6.492  33.628  0.00  0.00     0.018 C 
ENDROOT
BRANCH   1  21
ATOM     21  O5  ZIN A   1      21.973  -6.367  35.633  0.00  0.00    -0.315 OA
BRANCH  21  22
ATOM     22  C3  ZIN A   1      21.072  -5.753  34.849  0.00  0.00     0.258 C 
ATOM     23  O4  ZIN A   1      20.147  -5.155  35.346  0.00  0.00    -0.265 OA
BRANCH  22  24
ATOM     24  C2  ZIN A   1      21.215  -5.810  33.350  0.00  0.00     0.106 C 
ATOM     25  C1  ZIN A   1      19.870  -5.482  32.698  0.00  0.00     0.015 C 
ENDBRANCH  22  24
ENDBRANCH  21  22
ENDBRANCH   1  21
TORSDOF 3
ENDMDL
MODEL 139
REMARK CAVERDOCK RESULT:       3.6      0.000      0.000
REMARK CAVERDOCK CONSTRAINTS:       0.0      0.0      0.0      0.0
REMARK CAVERDOCK TUNNEL: 138      3.6      2.9   139.11
REMARK  3 active torsions:
REMARK  status: ('A' for Active; 'I' for Inactive)
REMARK    1  A    between atoms: C2_2  and  C3_3 
REMARK    2  A    between atoms: C3_3  and  O5_5 
REMARK    3  A    between atoms: O5_5  and  C6_6 
ROOT
ATOM      1  C6  ZIN A   1      22.310  -5.783  35.055  0.00  0.00     0.140 C 
ATOM      2  C8  ZIN A   1      23.078  -6.534  36.170  0.00  0.00     0.034 C 
ATOM      3  C9  ZIN A   1      24.541  -6.686  35.670  0.00  0.00     0.008 C 
ATOM      4  C10 ZIN A   1      24.678  -5.539  34.662  0.00  0.00     0.001 C 
ATOM      5  C12 ZIN A   1      25.778  -5.698  33.628  0.00  0.00    -0.004 C 
ATOM      6  C14 ZIN A   1      27.143  -5.705  34.322  0.00  0.00     0.010 C 
ATOM      7  C15 ZIN A   1      28.236  -5.938  33.275  0.00  0.00     0.035 C 
ATOM      8  C16 ZIN A   1      28.106  -4.882  32.192  0.00  0.00    -0.068 C 
ATOM      9  C17 ZIN A   1      29.211  -4.230  31.828  0.00  0.00     0.053 C 
ATOM     10  C18 ZIN A   1      29.148  -3.212  30.774  0.00  0.00     0.149 C 
ATOM     11  O19 ZIN A   1      29.994  -2.348  30.668  0.00  0.00    -0.293 OA
ATOM     12  C20 ZIN A   1      27.969  -3.293  29.823  0.00  0.00     0.084 C 
ATOM     13  C21 ZIN A   1      26.705  -3.422  30.672  0.00  0.00     0.022 C 
ATOM     14  C22 ZIN A   1      26.761  -4.637  31.581  0.00  0.00    -0.016 C 
ATOM     15  C23 ZIN A   1      26.386  -5.867  30.753  0.00  0.00     0.020 C 
ATOM     16  C24 ZIN A   1      25.693  -4.498  32.674  0.00  0.00     0.002 C 
ATOM     17  C26 ZIN A   1      24.322  -4.374  32.018  0.00  0.00     0.007 C 
ATOM     18  C27 ZIN A   1      23.193  -4.354  33.060  0.00  0.00     0.012 C 
ATOM     19  C28 ZIN A   1      23.315  -5.603  33.921  0.00  0.00    -0.013 C 
ATOM     20  C29 ZIN A   1      23.326  -6.847  33.031  0.00  0.00     0.018 C 
ENDROOT
BRANCH   1  21
ATOM     21  O5  ZIN A   1      21.179  -6.574  34.604  0.00  0.00    -0.315 OA
BRANCH  21  22
ATOM     22  C3  ZIN A   1      20.173  -5.913  34.009  0.00  0.00     0.258 C 
ATOM     23  O4  ZIN A   1      20.238  -5.646  32.832  0.00  0.00    -0.265 OA
BRANCH  22  24
ATOM     24  C2  ZIN A   1      18.961  -5.507  34.808  0.00  0.00     0.106 C 
ATOM     25  C1  ZIN A   1      17.698  -5.763  33.985  0.00  0.00     0.015 C 
ENDBRANCH  22  24
ENDBRANCH  21  22
ENDBRANCH   1  21
TORSDOF 3
ENDMDL
MODEL 140
REMARK CAVERDOCK RESULT:       4.4      0.000      0.000
REMARK CAVERDOCK CONSTRAINTS:       0.1      0.0      0.0      0.0
REMARK CAVERDOCK TUNNEL: 139      4.4      2.9    140.4
REMARK  3 active torsions:
REMARK  status: ('A' for Active; 'I' for Inactive)
REMARK    1  A    between atoms: C2_2  and  C3_3 
REMARK    2  A    between atoms: C3_3  and  O5_5 
REMARK    3  A    between atoms: O5_5  and  C6_6 
ROOT
ATOM      1  C6  ZIN A   1      22.388  -5.752  35.184  0.00  0.00     0.140 C 
ATOM      2  C8  ZIN A   1      23.157  -6.307  36.408  0.00  0.00     0.034 C 
ATOM      3  C9  ZIN A   1      24.635  -6.474  35.959  0.00  0.00     0.008 C 
ATOM      4  C10 ZIN A   1      24.755  -5.479  34.800  0.00  0.00     0.001 C 
ATOM      5  C12 ZIN A   1      25.882  -5.744  33.818  0.00  0.00    -0.004 C 
ATOM      6  C14 ZIN A   1      27.231  -5.601  34.529  0.00  0.00     0.010 C 
ATOM      7  C15 ZIN A   1      28.354  -5.940  33.545  0.00  0.00     0.035 C 
ATOM      8  C16 ZIN A   1      28.212  -5.056  32.320  0.00  0.00    -0.068 C 
ATOM      9  C17 ZIN A   1      29.302  -4.422  31.884  0.00  0.00     0.053 C 
ATOM     10  C18 ZIN A   1      29.227  -3.568  30.694  0.00  0.00     0.149 C 
ATOM     11  O19 ZIN A   1      30.046  -2.698  30.480  0.00  0.00    -0.293 OA
ATOM     12  C20 ZIN A   1      28.073  -3.828  29.745  0.00  0.00     0.084 C 
ATOM     13  C21 ZIN A   1      26.796  -3.881  30.582  0.00  0.00     0.022 C 
ATOM     14  C22 ZIN A   1      26.873  -4.951  31.658  0.00  0.00    -0.016 C 
ATOM     15  C23 ZIN A   1      26.558  -6.300  31.008  0.00  0.00     0.020 C 
ATOM     16  C24 ZIN A   1      25.778  -4.696  32.700  0.00  0.00     0.002 C 
ATOM     17  C26 ZIN A   1      24.417  -4.718  32.010  0.00  0.00     0.007 C 
ATOM     18  C27 ZIN A   1      23.266  -4.591  33.019  0.00  0.00     0.012 C 
ATOM     19  C28 ZIN A   1      23.411  -5.698  34.053  0.00  0.00    -0.013 C 
ATOM     20  C29 ZIN A   1      23.484  -7.056  33.351  0.00  0.00     0.018 C 
ENDROOT
BRANCH   1  21
ATOM     21  O5  ZIN A   1      21.295  -6.640  34.832  0.00  0.00    -0.315 OA
BRANCH  21  22
ATOM     22  C3  ZIN A   1      20.174  -6.070  34.363  0.00  0.00     0.258 C 
ATOM     23  O4  ZIN A   1      19.183  -6.030  35.053  0.00  0.00    -0.265 OA
BRANCH  22  24
ATOM     24  C2  ZIN A   1      20.152  -5.480  32.976  0.00  0.00     0.106 C 
ATOM     25  C1  ZIN A   1      18.703  -5.248  32.544  0.00  0.00     0.015 C 
ENDBRANCH  22  24
ENDBRANCH  21  22
ENDBRANCH   1  21
TORSDOF 3
ENDMDL
MODEL 141
REMARK CAVERDOCK RESULT:       6.0      0.000      0.000
REMARK CAVERDOCK CONSTRAINTS:       0.0      0.0      0.0      0.0
REMARK CAVERDOCK TUNNEL: 140      6.0      2.9    141.5
REMARK  3 active torsions:
REMARK  status: ('A' for Active; 'I' for Inactive)
REMARK    1  A    between atoms: C2_2  and  C3_3 
REMARK    2  A    between atoms: C3_3  and  O5_5 
REMARK    3  A    between atoms: O5_5  and  C6_6 
ROOT
ATOM      1  C6  ZIN A   1      21.768  -5.241  34.858  0.00  0.00     0.140 C 
ATOM      2  C8  ZIN A   1      22.290  -5.563  36.279  0.00  0.00     0.034 C 
ATOM      3  C9  ZIN A   1      23.802  -5.886  36.129  0.00  0.00     0.008 C 
ATOM      4  C10 ZIN A   1      24.180  -5.159  34.834  0.00  0.00     0.001 C 
ATOM      5  C12 ZIN A   1      25.422  -5.672  34.128  0.00  0.00    -0.004 C 
ATOM      6  C14 ZIN A   1      26.651  -5.446  35.014  0.00  0.00     0.010 C 
ATOM      7  C15 ZIN A   1      27.883  -6.031  34.321  0.00  0.00     0.035 C 
ATOM      8  C16 ZIN A   1      28.004  -5.414  32.939  0.00  0.00    -0.068 C 
ATOM      9  C17 ZIN A   1      29.195  -4.934  32.578  0.00  0.00     0.053 C 
ATOM     10  C18 ZIN A   1      29.374  -4.342  31.248  0.00  0.00     0.149 C 
ATOM     11  O19 ZIN A   1      30.282  -3.573  31.008  0.00  0.00    -0.293 OA
ATOM     12  C20 ZIN A   1      28.366  -4.741  30.187  0.00  0.00     0.084 C 
ATOM     13  C21 ZIN A   1      26.974  -4.563  30.791  0.00  0.00     0.022 C 
ATOM     14  C22 ZIN A   1      26.798  -5.389  32.053  0.00  0.00    -0.016 C 
ATOM     15  C23 ZIN A   1      26.484  -6.827  31.638  0.00  0.00     0.020 C 
ATOM     16  C24 ZIN A   1      25.576  -4.874  32.824  0.00  0.00     0.002 C 
ATOM     17  C26 ZIN A   1      24.343  -4.979  31.932  0.00  0.00     0.007 C 
ATOM     18  C27 ZIN A   1      23.061  -4.593  32.687  0.00  0.00     0.012 C 
ATOM     19  C28 ZIN A   1      22.956  -5.468  33.928  0.00  0.00    -0.013 C 
ATOM     20  C29 ZIN A   1      23.032  -6.943  33.529  0.00  0.00     0.018 C 
ENDROOT
BRANCH   1  21
ATOM     21  O5  ZIN A   1      20.677  -6.133  34.508  0.00  0.00    -0.315 OA
BRANCH  21  22
ATOM     22  C3  ZIN A   1      19.594  -5.578  33.942  0.00  0.00     0.258 C 
ATOM     23  O4  ZIN A   1      19.627  -5.233  32.784  0.00  0.00    -0.265 OA
BRANCH  22  24
ATOM     24  C2  ZIN A   1      18.336  -5.385  34.751  0.00  0.00     0.106 C 
ATOM     25  C1  ZIN A   1      17.189  -6.160  34.100  0.00  0.00     0.015 C 
ENDBRANCH  22  24
ENDBRANCH  21  22
ENDBRANCH   1  21
TORSDOF 3
ENDMDL
MODEL 142
REMARK CAVERDOCK RESULT:       7.0      0.000      0.000
REMARK CAVERDOCK CONSTRAINTS:       0.0      0.0      0.0      0.0
REMARK CAVERDOCK TUNNEL: 141      7.0      2.9    142.7
REMARK  3 active torsions:
REMARK  status: ('A' for Active; 'I' for Inactive)
REMARK    1  A    between atoms: C2_2  and  C3_3 
REMARK    2  A    between atoms: C3_3  and  O5_5 
REMARK    3  A    between atoms: O5_5  and  C6_6 
ROOT
ATOM      1  C6  ZIN A   1      21.558  -5.149  34.815  0.00  0.00     0.140 C 
ATOM      2  C8  ZIN A   1      22.022  -5.375  36.275  0.00  0.00     0.034 C 
ATOM      3  C9  ZIN A   1      23.535  -5.717  36.206  0.00  0.00     0.008 C 
ATOM      4  C10 ZIN A   1      23.969  -5.085  34.879  0.00  0.00     0.001 C 
ATOM      5  C12 ZIN A   1      25.233  -5.655  34.260  0.00  0.00    -0.004 C 
ATOM      6  C14 ZIN A   1      26.428  -5.375  35.176  0.00  0.00     0.010 C 
ATOM      7  C15 ZIN A   1      27.681  -6.016  34.574  0.00  0.00     0.035 C 
ATOM      8  C16 ZIN A   1      27.861  -5.499  33.158  0.00  0.00    -0.068 C 
ATOM      9  C17 ZIN A   1      29.069  -5.053  32.810  0.00  0.00     0.053 C 
ATOM     10  C18 ZIN A   1      29.305  -4.557  31.450  0.00  0.00     0.149 C 
ATOM     11  O19 ZIN A   1      30.229  -3.813  31.193  0.00  0.00    -0.293 OA
ATOM     12  C20 ZIN A   1      28.335  -5.023  30.382  0.00  0.00     0.084 C 
ATOM     13  C21 ZIN A   1      26.922  -4.793  30.916  0.00  0.00     0.022 C 
ATOM     14  C22 ZIN A   1      26.690  -5.527  32.225  0.00  0.00    -0.016 C 
ATOM     15  C23 ZIN A   1      26.378  -6.989  31.900  0.00  0.00     0.020 C 
ATOM     16  C24 ZIN A   1      25.444  -4.952  32.911  0.00  0.00     0.002 C 
ATOM     17  C26 ZIN A   1      24.245  -5.110  31.981  0.00  0.00     0.007 C 
ATOM     18  C27 ZIN A   1      22.939  -4.664  32.656  0.00  0.00     0.012 C 
ATOM     19  C28 ZIN A   1      22.778  -5.449  33.950  0.00  0.00    -0.013 C 
ATOM     20  C29 ZIN A   1      22.855  -6.949  33.659  0.00  0.00     0.018 C 
ENDROOT
BRANCH   1  21
ATOM     21  O5  ZIN A   1      20.473  -6.056  34.486  0.00  0.00    -0.315 OA
BRANCH  21  22
ATOM     22  C3  ZIN A   1      19.419  -5.535  33.837  0.00  0.00     0.258 C 
ATOM     23  O4  ZIN A   1      19.576  -4.986  32.772  0.00  0.00    -0.265 OA
BRANCH  22  24
ATOM     24  C2  ZIN A   1      18.039  -5.637  34.437  0.00  0.00     0.106 C 
ATOM     25  C1  ZIN A   1      17.009  -5.803  33.319  0.00  0.00     0.015 C 
ENDBRANCH  22  24
ENDBRANCH  21  22
ENDBRANCH   1  21
TORSDOF 3
ENDMDL
MODEL 143
REMARK CAVERDOCK RESULT:       8.3      0.000      0.000
REMARK CAVERDOCK CONSTRAINTS:       0.0      0.0      0.0      0.0
REMARK CAVERDOCK TUNNEL: 142      8.3      2.8    143.9
REMARK  3 active torsions:
REMARK  status: ('A' for Active; 'I' for Inactive)
REMARK    1  A    between atoms: C2_2  and  C3_3 
REMARK    2  A    between atoms: C3_3  and  O5_5 
REMARK    3  A    between atoms: O5_5  and  C6_6 
ROOT
ATOM      1  C6  ZIN A   1      21.881  -5.322  35.437  0.00  0.00     0.140 C 
ATOM      2  C8  ZIN A   1      22.533  -5.729  36.781  0.00  0.00     0.034 C 
ATOM      3  C9  ZIN A   1      24.016  -6.068  36.464  0.00  0.00     0.008 C 
ATOM      4  C10 ZIN A   1      24.280  -5.278  35.177  0.00  0.00     0.001 C 
ATOM      5  C12 ZIN A   1      25.436  -5.772  34.326  0.00  0.00    -0.004 C 
ATOM      6  C14 ZIN A   1      26.750  -5.613  35.096  0.00  0.00     0.010 C 
ATOM      7  C15 ZIN A   1      27.895  -6.180  34.255  0.00  0.00     0.035 C 
ATOM      8  C16 ZIN A   1      27.893  -5.492  32.902  0.00  0.00    -0.068 C 
ATOM      9  C17 ZIN A   1      29.052  -5.012  32.449  0.00  0.00     0.053 C 
ATOM     10  C18 ZIN A   1      29.112  -4.353  31.140  0.00  0.00     0.149 C 
ATOM     11  O19 ZIN A   1      30.008  -3.587  30.852  0.00  0.00    -0.293 OA
ATOM     12  C20 ZIN A   1      27.997  -4.679  30.166  0.00  0.00     0.084 C 
ATOM     13  C21 ZIN A   1      26.674  -4.510  30.913  0.00  0.00     0.022 C 
ATOM     14  C22 ZIN A   1      26.606  -5.400  32.142  0.00  0.00    -0.016 C 
ATOM     15  C23 ZIN A   1      26.222  -6.809  31.686  0.00  0.00     0.020 C 
ATOM     16  C24 ZIN A   1      25.477  -4.909  33.057  0.00  0.00     0.002 C 
ATOM     17  C26 ZIN A   1      24.160  -4.945  32.287  0.00  0.00     0.007 C 
ATOM     18  C27 ZIN A   1      22.968  -4.580  33.185  0.00  0.00     0.012 C 
ATOM     19  C28 ZIN A   1      22.966  -5.519  34.383  0.00  0.00    -0.013 C 
ATOM     20  C29 ZIN A   1      22.971  -6.971  33.903  0.00  0.00     0.018 C 
ENDROOT
BRANCH   1  21
ATOM     21  O5  ZIN A   1      20.742  -6.177  35.151  0.00  0.00    -0.315 OA
BRANCH  21  22
ATOM     22  C3  ZIN A   1      19.843  -5.718  34.265  0.00  0.00     0.258 C 
ATOM     23  O4  ZIN A   1      20.205  -5.350  33.173  0.00  0.00    -0.265 OA
BRANCH  22  24
ATOM     24  C2  ZIN A   1      18.383  -5.664  34.634  0.00  0.00     0.106 C 
ATOM     25  C1  ZIN A   1      17.537  -5.628  33.360  0.00  0.00     0.015 C 
ENDBRANCH  22  24
ENDBRANCH  21  22
ENDBRANCH   1  21
TORSDOF 3
ENDMDL
MODEL 144
REMARK CAVERDOCK RESULT:       9.4      0.000      0.000
REMARK CAVERDOCK CONSTRAINTS:       0.1      0.0      0.0      0.0
REMARK CAVERDOCK TUNNEL: 143      9.4      2.8    144.3
REMARK  3 active torsions:
REMARK  status: ('A' for Active; 'I' for Inactive)
REMARK    1  A    between atoms: C2_2  and  C3_3 
REMARK    2  A    between atoms: C3_3  and  O5_5 
REMARK    3  A    between atoms: O5_5  and  C6_6 
ROOT
ATOM      1  C6  ZIN A   1      21.593  -5.069  34.959  0.00  0.00     0.140 C 
ATOM      2  C8  ZIN A   1      22.045  -5.249  36.429  0.00  0.00     0.034 C 
ATOM      3  C9  ZIN A   1      23.534  -5.687  36.380  0.00  0.00     0.008 C 
ATOM      4  C10 ZIN A   1      24.004  -5.150  35.024  0.00  0.00     0.001 C 
ATOM      5  C12 ZIN A   1      25.230  -5.827  34.436  0.00  0.00    -0.004 C 
ATOM      6  C14 ZIN A   1      26.441  -5.575  35.338  0.00  0.00     0.010 C 
ATOM      7  C15 ZIN A   1      27.651  -6.321  34.772  0.00  0.00     0.035 C 
ATOM      8  C16 ZIN A   1      27.861  -5.888  33.332  0.00  0.00    -0.068 C 
ATOM      9  C17 ZIN A   1      29.093  -5.535  32.964  0.00  0.00     0.053 C 
ATOM     10  C18 ZIN A   1      29.357  -5.125  31.581  0.00  0.00     0.149 C 
ATOM     11  O19 ZIN A   1      30.325  -4.452  31.288  0.00  0.00    -0.293 OA
ATOM     12  C20 ZIN A   1      28.359  -5.584  30.536  0.00  0.00     0.084 C 
ATOM     13  C21 ZIN A   1      26.964  -5.241  31.056  0.00  0.00     0.022 C 
ATOM     14  C22 ZIN A   1      26.689  -5.892  32.400  0.00  0.00    -0.016 C 
ATOM     15  C23 ZIN A   1      26.288  -7.347  32.149  0.00  0.00     0.020 C 
ATOM     16  C24 ZIN A   1      25.482  -5.207  33.054  0.00  0.00     0.002 C 
ATOM     17  C26 ZIN A   1      24.274  -5.339  32.131  0.00  0.00     0.007 C 
ATOM     18  C27 ZIN A   1      22.999  -4.780  32.781  0.00  0.00     0.012 C 
ATOM     19  C28 ZIN A   1      22.792  -5.487  34.112  0.00  0.00    -0.013 C 
ATOM     20  C29 ZIN A   1      22.776  -7.002  33.897  0.00  0.00     0.018 C 
ENDROOT
BRANCH   1  21
ATOM     21  O5  ZIN A   1      20.454  -5.923  34.674  0.00  0.00    -0.315 OA
BRANCH  21  22
ATOM     22  C3  ZIN A   1      19.237  -5.362  34.751  0.00  0.00     0.258 C 
ATOM     23  O4  ZIN A   1      18.965  -4.633  35.676  0.00  0.00    -0.265 OA
BRANCH  22  24
ATOM     24  C2  ZIN A   1      18.210  -5.640  33.682  0.00  0.00     0.106 C 
ATOM     25  C1  ZIN A   1      18.845  -5.449  32.304  0.00  0.00     0.015 C 
ENDBRANCH  22  24
ENDBRANCH  21  22
ENDBRANCH   1  21
TORSDOF 3
ENDMDL
MODEL 145
REMARK CAVERDOCK RESULT:      10.0      0.000      0.000
REMARK CAVERDOCK CONSTRAINTS:       0.0      0.0      0.0      0.0
REMARK CAVERDOCK TUNNEL: 144     10.0      2.8    145.3
REMARK  3 active torsions:
REMARK  status: ('A' for Active; 'I' for Inactive)
REMARK    1  A    between atoms: C2_2  and  C3_3 
REMARK    2  A    between atoms: C3_3  and  O5_5 
REMARK    3  A    between atoms: O5_5  and  C6_6 
ROOT
ATOM      1  C6  ZIN A   1      21.090  -5.138  34.861  0.00  0.00     0.140 C 
ATOM      2  C8  ZIN A   1      21.473  -5.170  36.360  0.00  0.00     0.034 C 
ATOM      3  C9  ZIN A   1      22.984  -5.524  36.420  0.00  0.00     0.008 C 
ATOM      4  C10 ZIN A   1      23.495  -5.074  35.047  0.00  0.00     0.001 C 
ATOM      5  C12 ZIN A   1      24.785  -5.724  34.578  0.00  0.00    -0.004 C 
ATOM      6  C14 ZIN A   1      25.932  -5.330  35.513  0.00  0.00     0.010 C 
ATOM      7  C15 ZIN A   1      27.208  -6.049  35.069  0.00  0.00     0.035 C 
ATOM      8  C16 ZIN A   1      27.470  -5.723  33.610  0.00  0.00    -0.068 C 
ATOM      9  C17 ZIN A   1      28.699  -5.330  33.273  0.00  0.00     0.053 C 
ATOM     10  C18 ZIN A   1      29.012  -5.019  31.875  0.00  0.00     0.149 C 
ATOM     11  O19 ZIN A   1      29.956  -4.318  31.572  0.00  0.00    -0.293 OA
ATOM     12  C20 ZIN A   1      28.096  -5.618  30.826  0.00  0.00     0.084 C 
ATOM     13  C21 ZIN A   1      26.659  -5.316  31.247  0.00  0.00     0.022 C 
ATOM     14  C22 ZIN A   1      26.350  -5.870  32.627  0.00  0.00    -0.016 C 
ATOM     15  C23 ZIN A   1      26.041  -7.361  32.480  0.00  0.00     0.020 C 
ATOM     16  C24 ZIN A   1      25.075  -5.206  33.162  0.00  0.00     0.002 C 
ATOM     17  C26 ZIN A   1      23.926  -5.481  32.197  0.00  0.00     0.007 C 
ATOM     18  C27 ZIN A   1      22.590  -4.946  32.736  0.00  0.00     0.012 C 
ATOM     19  C28 ZIN A   1      22.352  -5.553  34.111  0.00  0.00    -0.013 C 
ATOM     20  C29 ZIN A   1      22.429  -7.078  34.024  0.00  0.00     0.018 C 
ENDROOT
BRANCH   1  21
ATOM     21  O5  ZIN A   1      20.015  -6.076  34.595  0.00  0.00    -0.315 OA
BRANCH  21  22
ATOM     22  C3  ZIN A   1      18.868  -5.569  34.117  0.00  0.00     0.258 C 
ATOM     23  O4  ZIN A   1      17.979  -5.265  34.876  0.00  0.00    -0.265 OA
BRANCH  22  24
ATOM     24  C2  ZIN A   1      18.689  -5.379  32.632  0.00  0.00     0.106 C 
ATOM     25  C1  ZIN A   1      17.261  -5.764  32.238  0.00  0.00     0.015 C 
ENDBRANCH  22  24
ENDBRANCH  21  22
ENDBRANCH   1  21
TORSDOF 3
ENDMDL
MODEL 146
REMARK CAVERDOCK RESULT:      12.6      0.000      0.000
REMARK CAVERDOCK CONSTRAINTS:       0.0      0.0      0.0      0.0
REMARK CAVERDOCK TUNNEL: 145     12.6      2.7   146.10
REMARK  3 active torsions:
REMARK  status: ('A' for Active; 'I' for Inactive)
REMARK    1  A    between atoms: C2_2  and  C3_3 
REMARK    2  A    between atoms: C3_3  and  O5_5 
REMARK    3  A    between atoms: O5_5  and  C6_6 
ROOT
ATOM      1  C6  ZIN A   1      20.865  -4.931  35.008  0.00  0.00     0.140 C 
ATOM      2  C8  ZIN A   1      21.244  -4.947  36.509  0.00  0.00     0.034 C 
ATOM      3  C9  ZIN A   1      22.731  -5.390  36.582  0.00  0.00     0.008 C 
ATOM      4  C10 ZIN A   1      23.269  -5.009  35.198  0.00  0.00     0.001 C 
ATOM      5  C12 ZIN A   1      24.517  -5.749  34.749  0.00  0.00    -0.004 C 
ATOM      6  C14 ZIN A   1      25.686  -5.400  35.676  0.00  0.00     0.010 C 
ATOM      7  C15 ZIN A   1      26.916  -6.207  35.254  0.00  0.00     0.035 C 
ATOM      8  C16 ZIN A   1      27.197  -5.937  33.787  0.00  0.00    -0.068 C 
ATOM      9  C17 ZIN A   1      28.448  -5.629  33.443  0.00  0.00     0.053 C 
ATOM     10  C18 ZIN A   1      28.781  -5.374  32.037  0.00  0.00     0.149 C 
ATOM     11  O19 ZIN A   1      29.766  -4.741  31.718  0.00  0.00    -0.293 OA
ATOM     12  C20 ZIN A   1      27.830  -5.945  31.002  0.00  0.00     0.084 C 
ATOM     13  C21 ZIN A   1      26.414  -5.544  31.413  0.00  0.00     0.022 C 
ATOM     14  C22 ZIN A   1      26.071  -6.042  32.806  0.00  0.00    -0.016 C 
ATOM     15  C23 ZIN A   1      25.672  -7.514  32.698  0.00  0.00     0.020 C 
ATOM     16  C24 ZIN A   1      24.839  -5.287  33.320  0.00  0.00     0.002 C 
ATOM     17  C26 ZIN A   1      23.676  -5.517  32.360  0.00  0.00     0.007 C 
ATOM     18  C27 ZIN A   1      22.375  -4.887  32.882  0.00  0.00     0.012 C 
ATOM     19  C28 ZIN A   1      22.099  -5.442  34.272  0.00  0.00    -0.013 C 
ATOM     20  C29 ZIN A   1      22.083  -6.971  34.226  0.00  0.00     0.018 C 
ENDROOT
BRANCH   1  21
ATOM     21  O5  ZIN A   1      19.735  -5.809  34.765  0.00  0.00    -0.315 OA
BRANCH  21  22
ATOM     22  C3  ZIN A   1      18.585  -5.231  34.383  0.00  0.00     0.258 C 
ATOM     23  O4  ZIN A   1      17.819  -4.803  35.213  0.00  0.00    -0.265 OA
BRANCH  22  24
ATOM     24  C2  ZIN A   1      18.250  -5.116  32.918  0.00  0.00     0.106 C 
ATOM     25  C1  ZIN A   1      17.287  -6.239  32.526  0.00  0.00     0.015 C 
ENDBRANCH  22  24
ENDBRANCH  21  22
ENDBRANCH   1  21
TORSDOF 3
ENDMDL
MODEL 147
REMARK CAVERDOCK RESULT:      11.4      0.000      0.000
REMARK CAVERDOCK CONSTRAINTS:       0.5      0.0      0.0      0.0
REMARK CAVERDOCK TUNNEL: 146     11.4      2.7    147.1
REMARK  3 active torsions:
REMARK  status: ('A' for Active; 'I' for Inactive)
REMARK    1  A    between atoms: C2_2  and  C3_3 
REMARK    2  A    between atoms: C3_3  and  O5_5 
REMARK    3  A    between atoms: O5_5  and  C6_6 
ROOT
ATOM      1  C6  ZIN A   1      20.280  -4.965  32.769  0.00  0.00     0.140 C 
ATOM      2  C8  ZIN A   1      19.747  -5.285  34.187  0.00  0.00     0.034 C 
ATOM      3  C9  ZIN A   1      20.955  -5.826  34.999  0.00  0.00     0.008 C 
ATOM      4  C10 ZIN A   1      22.158  -5.227  34.261  0.00  0.00     0.001 C 
ATOM      5  C12 ZIN A   1      23.480  -5.946  34.463  0.00  0.00    -0.004 C 
ATOM      6  C14 ZIN A   1      23.901  -5.851  35.932  0.00  0.00     0.010 C 
ATOM      7  C15 ZIN A   1      25.197  -6.639  36.134  0.00  0.00     0.035 C 
ATOM      8  C16 ZIN A   1      26.241  -6.118  35.164  0.00  0.00    -0.068 C 
ATOM      9  C17 ZIN A   1      27.450  -5.830  35.649  0.00  0.00     0.053 C 
ATOM     10  C18 ZIN A   1      28.502  -5.339  34.754  0.00  0.00     0.149 C 
ATOM     11  O19 ZIN A   1      29.459  -4.719  35.172  0.00  0.00    -0.293 OA
ATOM     12  C20 ZIN A   1      28.334  -5.646  33.279  0.00  0.00     0.084 C 
ATOM     13  C21 ZIN A   1      26.914  -5.241  32.887  0.00  0.00     0.022 C 
ATOM     14  C22 ZIN A   1      25.873  -5.968  33.720  0.00  0.00    -0.016 C 
ATOM     15  C23 ZIN A   1      25.686  -7.367  33.130  0.00  0.00     0.020 C 
ATOM     16  C24 ZIN A   1      24.526  -5.247  33.583  0.00  0.00     0.002 C 
ATOM     17  C26 ZIN A   1      24.122  -5.221  32.112  0.00  0.00     0.007 C 
ATOM     18  C27 ZIN A   1      22.721  -4.620  31.918  0.00  0.00     0.012 C 
ATOM     19  C28 ZIN A   1      21.740  -5.406  32.776  0.00  0.00    -0.013 C 
ATOM     20  C29 ZIN A   1      21.837  -6.896  32.440  0.00  0.00     0.018 C 
ENDROOT
BRANCH   1  21
ATOM     21  O5  ZIN A   1      19.534  -5.710  31.771  0.00  0.00    -0.315 OA
BRANCH  21  22
ATOM     22  C3  ZIN A   1      18.208  -5.816  31.953  0.00  0.00     0.258 C 
ATOM     23  O4  ZIN A   1      17.718  -5.504  33.012  0.00  0.00    -0.265 OA
BRANCH  22  24
ATOM     24  C2  ZIN A   1      17.332  -6.323  30.836  0.00  0.00     0.106 C 
ATOM     25  C1  ZIN A   1      17.090  -7.823  31.020  0.00  0.00     0.015 C 
ENDBRANCH  22  24
ENDBRANCH  21  22
ENDBRANCH   1  21
TORSDOF 3
ENDMDL
MODEL 148
REMARK CAVERDOCK RESULT:      12.6      0.000      0.000
REMARK CAVERDOCK CONSTRAINTS:       0.0      0.0      0.0      0.0
REMARK CAVERDOCK TUNNEL: 147     12.6      2.6    148.3
REMARK  3 active torsions:
REMARK  status: ('A' for Active; 'I' for Inactive)
REMARK    1  A    between atoms: C2_2  and  C3_3 
REMARK    2  A    between atoms: C3_3  and  O5_5 
REMARK    3  A    between atoms: O5_5  and  C6_6 
ROOT
ATOM      1  C6  ZIN A   1      20.335  -4.961  32.838  0.00  0.00     0.140 C 
ATOM      2  C8  ZIN A   1      19.826  -5.280  34.265  0.00  0.00     0.034 C 
ATOM      3  C9  ZIN A   1      21.028  -5.897  35.032  0.00  0.00     0.008 C 
ATOM      4  C10 ZIN A   1      22.239  -5.345  34.271  0.00  0.00     0.001 C 
ATOM      5  C12 ZIN A   1      23.528  -6.134  34.422  0.00  0.00    -0.004 C 
ATOM      6  C14 ZIN A   1      23.994  -6.088  35.880  0.00  0.00     0.010 C 
ATOM      7  C15 ZIN A   1      25.254  -6.944  36.030  0.00  0.00     0.035 C 
ATOM      8  C16 ZIN A   1      26.295  -6.457  35.039  0.00  0.00    -0.068 C 
ATOM      9  C17 ZIN A   1      27.530  -6.240  35.495  0.00  0.00     0.053 C 
ATOM     10  C18 ZIN A   1      28.581  -5.785  34.578  0.00  0.00     0.149 C 
ATOM     11  O19 ZIN A   1      29.579  -5.223  34.980  0.00  0.00    -0.293 OA
ATOM     12  C20 ZIN A   1      28.356  -6.055  33.103  0.00  0.00     0.084 C 
ATOM     13  C21 ZIN A   1      26.948  -5.572  32.760  0.00  0.00     0.022 C 
ATOM     14  C22 ZIN A   1      25.894  -6.261  33.610  0.00  0.00    -0.016 C 
ATOM     15  C23 ZIN A   1      25.621  -7.637  33.001  0.00  0.00     0.020 C 
ATOM     16  C24 ZIN A   1      24.583  -5.471  33.524  0.00  0.00     0.002 C 
ATOM     17  C26 ZIN A   1      24.139  -5.397  32.066  0.00  0.00     0.007 C 
ATOM     18  C27 ZIN A   1      22.766  -4.722  31.923  0.00  0.00     0.012 C 
ATOM     19  C28 ZIN A   1      21.771  -5.475  32.795  0.00  0.00    -0.013 C 
ATOM     20  C29 ZIN A   1      21.783  -6.960  32.431  0.00  0.00     0.018 C 
ENDROOT
BRANCH   1  21
ATOM     21  O5  ZIN A   1      19.525  -5.648  31.849  0.00  0.00    -0.315 OA
BRANCH  21  22
ATOM     22  C3  ZIN A   1      18.247  -5.896  32.174  0.00  0.00     0.258 C 
ATOM     23  O4  ZIN A   1      17.843  -5.634  33.283  0.00  0.00    -0.265 OA
BRANCH  22  24
ATOM     24  C2  ZIN A   1      17.314  -6.502  31.156  0.00  0.00     0.106 C 
ATOM     25  C1  ZIN A   1      16.273  -7.367  31.869  0.00  0.00     0.015 C 
ENDBRANCH  22  24
ENDBRANCH  21  22
ENDBRANCH   1  21
TORSDOF 3
ENDMDL
MODEL 149
REMARK CAVERDOCK RESULT:      14.4      0.000      0.000
REMARK CAVERDOCK CONSTRAINTS:       0.2      0.0      0.0      0.0
REMARK CAVERDOCK TUNNEL: 148     14.4      2.5    149.6
REMARK  3 active torsions:
REMARK  status: ('A' for Active; 'I' for Inactive)
REMARK    1  A    between atoms: C2_2  and  C3_3 
REMARK    2  A    between atoms: C3_3  and  O5_5 
REMARK    3  A    between atoms: O5_5  and  C6_6 
ROOT
ATOM      1  C6  ZIN A   1      20.068  -5.154  33.605  0.00  0.00     0.140 C 
ATOM      2  C8  ZIN A   1      19.749  -5.396  35.100  0.00  0.00     0.034 C 
ATOM      3  C9  ZIN A   1      21.068  -5.889  35.756  0.00  0.00     0.008 C 
ATOM      4  C10 ZIN A   1      22.145  -5.328  34.821  0.00  0.00     0.001 C 
ATOM      5  C12 ZIN A   1      23.490  -6.031  34.868  0.00  0.00    -0.004 C 
ATOM      6  C14 ZIN A   1      24.118  -5.854  36.253  0.00  0.00     0.010 C 
ATOM      7  C15 ZIN A   1      25.438  -6.627  36.307  0.00  0.00     0.035 C 
ATOM      8  C16 ZIN A   1      26.325  -6.157  35.169  0.00  0.00    -0.068 C 
ATOM      9  C17 ZIN A   1      27.588  -5.840  35.458  0.00  0.00     0.053 C 
ATOM     10  C18 ZIN A   1      28.495  -5.396  34.394  0.00  0.00     0.149 C 
ATOM     11  O19 ZIN A   1      29.495  -4.751  34.635  0.00  0.00    -0.293 OA
ATOM     12  C20 ZIN A   1      28.118  -5.784  32.978  0.00  0.00     0.084 C 
ATOM     13  C21 ZIN A   1      26.652  -5.405  32.775  0.00  0.00     0.022 C 
ATOM     14  C22 ZIN A   1      25.750  -6.087  33.788  0.00  0.00    -0.016 C 
ATOM     15  C23 ZIN A   1      25.495  -7.517  33.308  0.00  0.00     0.020 C 
ATOM     16  C24 ZIN A   1      24.390  -5.379  33.808  0.00  0.00     0.002 C 
ATOM     17  C26 ZIN A   1      23.777  -5.435  32.412  0.00  0.00     0.007 C 
ATOM     18  C27 ZIN A   1      22.357  -4.849  32.391  0.00  0.00     0.012 C 
ATOM     19  C28 ZIN A   1      21.519  -5.590  33.423  0.00  0.00    -0.013 C 
ATOM     20  C29 ZIN A   1      21.582  -7.095  33.159  0.00  0.00     0.018 C 
ENDROOT
BRANCH   1  21
ATOM     21  O5  ZIN A   1      19.194  -5.955  32.767  0.00  0.00    -0.315 OA
BRANCH  21  22
ATOM     22  C3  ZIN A   1      18.081  -5.363  32.307  0.00  0.00     0.258 C 
ATOM     23  O4  ZIN A   1      17.685  -4.341  32.816  0.00  0.00    -0.265 OA
BRANCH  22  24
ATOM     24  C2  ZIN A   1      17.324  -5.973  31.154  0.00  0.00     0.106 C 
ATOM     25  C1  ZIN A   1      16.526  -7.180  31.651  0.00  0.00     0.015 C 
ENDBRANCH  22  24
ENDBRANCH  21  22
ENDBRANCH   1  21
TORSDOF 3
ENDMDL
MODEL 150
REMARK CAVERDOCK RESULT:      13.8      0.000      0.000
REMARK CAVERDOCK CONSTRAINTS:       0.0      0.0      0.0      0.0
REMARK CAVERDOCK TUNNEL: 149     13.8      2.5    150.4
REMARK  3 active torsions:
REMARK  status: ('A' for Active; 'I' for Inactive)
REMARK    1  A    between atoms: C2_2  and  C3_3 
REMARK    2  A    between atoms: C3_3  and  O5_5 
REMARK    3  A    between atoms: O5_5  and  C6_6 
ROOT
ATOM      1  C6  ZIN A   1      20.298  -5.177  33.267  0.00  0.00     0.140 C 
ATOM      2  C8  ZIN A   1      19.781  -5.428  34.705  0.00  0.00     0.034 C 
ATOM      3  C9  ZIN A   1      20.995  -5.949  35.522  0.00  0.00     0.008 C 
ATOM      4  C10 ZIN A   1      22.194  -5.397  34.743  0.00  0.00     0.001 C 
ATOM      5  C12 ZIN A   1      23.510  -6.124  34.958  0.00  0.00    -0.004 C 
ATOM      6  C14 ZIN A   1      23.953  -5.971  36.415  0.00  0.00     0.010 C 
ATOM      7  C15 ZIN A   1      25.242  -6.766  36.633  0.00  0.00     0.035 C 
ATOM      8  C16 ZIN A   1      26.279  -6.300  35.627  0.00  0.00    -0.068 C 
ATOM      9  C17 ZIN A   1      27.497  -6.007  36.083  0.00  0.00     0.053 C 
ATOM     10  C18 ZIN A   1      28.543  -5.568  35.153  0.00  0.00     0.149 C 
ATOM     11  O19 ZIN A   1      29.513  -4.943  35.530  0.00  0.00    -0.293 OA
ATOM     12  C20 ZIN A   1      28.350  -5.936  33.694  0.00  0.00     0.084 C 
ATOM     13  C21 ZIN A   1      26.929  -5.531  33.305  0.00  0.00     0.022 C 
ATOM     14  C22 ZIN A   1      25.891  -6.208  34.183  0.00  0.00    -0.016 C 
ATOM     15  C23 ZIN A   1      25.679  -7.628  33.657  0.00  0.00     0.020 C 
ATOM     16  C24 ZIN A   1      24.551  -5.476  34.033  0.00  0.00     0.002 C 
ATOM     17  C26 ZIN A   1      24.126  -5.509  32.568  0.00  0.00     0.007 C 
ATOM     18  C27 ZIN A   1      22.730  -4.899  32.368  0.00  0.00     0.012 C 
ATOM     19  C28 ZIN A   1      21.753  -5.635  33.273  0.00  0.00    -0.013 C 
ATOM     20  C29 ZIN A   1      21.827  -7.139  33.001  0.00  0.00     0.018 C 
ENDROOT
BRANCH   1  21
ATOM     21  O5  ZIN A   1      19.529  -5.955  32.312  0.00  0.00    -0.315 OA
BRANCH  21  22
ATOM     22  C3  ZIN A   1      18.232  -5.639  32.171  0.00  0.00     0.258 C 
ATOM     23  O4  ZIN A   1      17.824  -4.572  32.567  0.00  0.00    -0.265 OA
BRANCH  22  24
ATOM     24  C2  ZIN A   1      17.285  -6.614  31.520  0.00  0.00     0.106 C 
ATOM     25  C1  ZIN A   1      15.895  -5.982  31.417  0.00  0.00     0.015 C 
ENDBRANCH  22  24
ENDBRANCH  21  22
ENDBRANCH   1  21
TORSDOF 3
ENDMDL
MODEL 151
REMARK CAVERDOCK RESULT:      16.5      0.000      0.000
REMARK CAVERDOCK CONSTRAINTS:       0.0      0.0      0.0      0.0
REMARK CAVERDOCK TUNNEL: 150     16.5      2.4   151.10
REMARK  3 active torsions:
REMARK  status: ('A' for Active; 'I' for Inactive)
REMARK    1  A    between atoms: C2_2  and  C3_3 
REMARK    2  A    between atoms: C3_3  and  O5_5 
REMARK    3  A    between atoms: O5_5  and  C6_6 
ROOT
ATOM      1  C6  ZIN A   1      20.344  -5.235  33.316  0.00  0.00     0.140 C 
ATOM      2  C8  ZIN A   1      19.810  -5.463  34.752  0.00  0.00     0.034 C 
ATOM      3  C9  ZIN A   1      20.999  -6.025  35.578  0.00  0.00     0.008 C 
ATOM      4  C10 ZIN A   1      22.222  -5.520  34.805  0.00  0.00     0.001 C 
ATOM      5  C12 ZIN A   1      23.509  -6.294  35.029  0.00  0.00    -0.004 C 
ATOM      6  C14 ZIN A   1      23.949  -6.152  36.489  0.00  0.00     0.010 C 
ATOM      7  C15 ZIN A   1      25.207  -6.993  36.717  0.00  0.00     0.035 C 
ATOM      8  C16 ZIN A   1      26.266  -6.569  35.715  0.00  0.00    -0.068 C 
ATOM      9  C17 ZIN A   1      27.491  -6.319  36.178  0.00  0.00     0.053 C 
ATOM     10  C18 ZIN A   1      28.558  -5.921  35.253  0.00  0.00     0.149 C 
ATOM     11  O19 ZIN A   1      29.548  -5.331  35.634  0.00  0.00    -0.293 OA
ATOM     12  C20 ZIN A   1      28.360  -6.286  33.794  0.00  0.00     0.084 C 
ATOM     13  C21 ZIN A   1      26.957  -5.831  33.395  0.00  0.00     0.022 C 
ATOM     14  C22 ZIN A   1      25.890  -6.467  34.269  0.00  0.00    -0.016 C 
ATOM     15  C23 ZIN A   1      25.630  -7.880  33.746  0.00  0.00     0.020 C 
ATOM     16  C24 ZIN A   1      24.579  -5.687  34.109  0.00  0.00     0.002 C 
ATOM     17  C26 ZIN A   1      24.162  -5.709  32.642  0.00  0.00     0.007 C 
ATOM     18  C27 ZIN A   1      22.790  -5.049  32.431  0.00  0.00     0.012 C 
ATOM     19  C28 ZIN A   1      21.781  -5.746  33.332  0.00  0.00    -0.013 C 
ATOM     20  C29 ZIN A   1      21.802  -7.253  33.065  0.00  0.00     0.018 C 
ENDROOT
BRANCH   1  21
ATOM     21  O5  ZIN A   1      19.553  -5.987  32.360  0.00  0.00    -0.315 OA
BRANCH  21  22
ATOM     22  C3  ZIN A   1      18.230  -6.052  32.579  0.00  0.00     0.258 C 
ATOM     23  O4  ZIN A   1      17.456  -5.778  31.693  0.00  0.00    -0.265 OA
BRANCH  22  24
ATOM     24  C2  ZIN A   1      17.710  -6.468  33.932  0.00  0.00     0.106 C 
ATOM     25  C1  ZIN A   1      17.626  -5.242  34.844  0.00  0.00     0.015 C 
ENDBRANCH  22  24
ENDBRANCH  21  22
ENDBRANCH   1  21
TORSDOF 3
ENDMDL
MODEL 152
REMARK CAVERDOCK RESULT:      20.4      0.000      0.000
REMARK CAVERDOCK CONSTRAINTS:       0.0      0.0      0.0      0.0
REMARK CAVERDOCK TUNNEL: 151     20.4      2.3    152.3
REMARK  3 active torsions:
REMARK  status: ('A' for Active; 'I' for Inactive)
REMARK    1  A    between atoms: C2_2  and  C3_3 
REMARK    2  A    between atoms: C3_3  and  O5_5 
REMARK    3  A    between atoms: O5_5  and  C6_6 
ROOT
ATOM      1  C6  ZIN A   1      20.203  -5.492  33.699  0.00  0.00     0.140 C 
ATOM      2  C8  ZIN A   1      19.733  -6.258  34.960  0.00  0.00     0.034 C 
ATOM      3  C9  ZIN A   1      21.009  -6.860  35.609  0.00  0.00     0.008 C 
ATOM      4  C10 ZIN A   1      22.122  -5.941  35.092  0.00  0.00     0.001 C 
ATOM      5  C12 ZIN A   1      23.522  -6.529  35.108  0.00  0.00    -0.004 C 
ATOM      6  C14 ZIN A   1      23.952  -6.801  36.552  0.00  0.00     0.010 C 
ATOM      7  C15 ZIN A   1      25.334  -7.458  36.548  0.00  0.00     0.035 C 
ATOM      8  C16 ZIN A   1      26.295  -6.566  35.782  0.00  0.00    -0.068 C 
ATOM      9  C17 ZIN A   1      27.468  -6.287  36.352  0.00  0.00     0.053 C 
ATOM     10  C18 ZIN A   1      28.442  -5.445  35.650  0.00  0.00     0.149 C 
ATOM     11  O19 ZIN A   1      29.326  -4.860  36.243  0.00  0.00    -0.293 OA
ATOM     12  C20 ZIN A   1      28.289  -5.342  34.145  0.00  0.00     0.084 C 
ATOM     13  C21 ZIN A   1      26.825  -5.012  33.857  0.00  0.00     0.022 C 
ATOM     14  C22 ZIN A   1      25.889  -6.060  34.433  0.00  0.00    -0.016 C 
ATOM     15  C23 ZIN A   1      25.859  -7.249  33.470  0.00  0.00     0.020 C 
ATOM     16  C24 ZIN A   1      24.465  -5.493  34.479  0.00  0.00     0.002 C 
ATOM     17  C26 ZIN A   1      24.038  -5.102  33.067  0.00  0.00     0.007 C 
ATOM     18  C27 ZIN A   1      22.574  -4.638  33.024  0.00  0.00     0.012 C 
ATOM     19  C28 ZIN A   1      21.706  -5.743  33.608  0.00  0.00    -0.013 C 
ATOM     20  C29 ZIN A   1      21.972  -7.057  32.870  0.00  0.00     0.018 C 
ENDROOT
BRANCH   1  21
ATOM     21  O5  ZIN A   1      19.535  -6.009  32.518  0.00  0.00    -0.315 OA
BRANCH  21  22
ATOM     22  C3  ZIN A   1      18.551  -5.259  31.997  0.00  0.00     0.258 C 
ATOM     23  O4  ZIN A   1      18.640  -4.054  32.008  0.00  0.00    -0.265 OA
BRANCH  22  24
ATOM     24  C2  ZIN A   1      17.336  -5.920  31.398  0.00  0.00     0.106 C 
ATOM     25  C1  ZIN A   1      16.479  -6.517  32.516  0.00  0.00     0.015 C 
ENDBRANCH  22  24
ENDBRANCH  21  22
ENDBRANCH   1  21
TORSDOF 3
ENDMDL
MODEL 153
REMARK CAVERDOCK RESULT:      27.3      0.000      0.000
REMARK CAVERDOCK CONSTRAINTS:       1.5      0.0      0.0      0.0
REMARK CAVERDOCK TUNNEL: 152     27.3      2.2    153.7
REMARK  3 active torsions:
REMARK  status: ('A' for Active; 'I' for Inactive)
REMARK    1  A    between atoms: C2_2  and  C3_3 
REMARK    2  A    between atoms: C3_3  and  O5_5 
REMARK    3  A    between atoms: O5_5  and  C6_6 
ROOT
ATOM      1  C6  ZIN A   1      27.767  -5.223  33.182  0.00  0.00     0.140 C 
ATOM      2  C8  ZIN A   1      28.626  -4.720  34.367  0.00  0.00     0.034 C 
ATOM      3  C9  ZIN A   1      27.815  -5.021  35.657  0.00  0.00     0.008 C 
ATOM      4  C10 ZIN A   1      26.900  -6.172  35.225  0.00  0.00     0.001 C 
ATOM      5  C12 ZIN A   1      25.645  -6.366  36.058  0.00  0.00    -0.004 C 
ATOM      6  C14 ZIN A   1      26.030  -6.757  37.488  0.00  0.00     0.010 C 
ATOM      7  C15 ZIN A   1      24.759  -6.878  38.332  0.00  0.00     0.035 C 
ATOM      8  C16 ZIN A   1      23.820  -7.864  37.660  0.00  0.00    -0.068 C 
ATOM      9  C17 ZIN A   1      23.283  -8.822  38.417  0.00  0.00     0.053 C 
ATOM     10  C18 ZIN A   1      22.356  -9.791  37.824  0.00  0.00     0.149 C 
ATOM     11  O19 ZIN A   1      22.144 -10.870  38.339  0.00  0.00    -0.293 OA
ATOM     12  C20 ZIN A   1      21.674  -9.376  36.535  0.00  0.00     0.084 C 
ATOM     13  C21 ZIN A   1      22.759  -8.861  35.590  0.00  0.00     0.022 C 
ATOM     14  C22 ZIN A   1      23.532  -7.704  36.200  0.00  0.00    -0.016 C 
ATOM     15  C23 ZIN A   1      22.703  -6.431  36.016  0.00  0.00     0.020 C 
ATOM     16  C24 ZIN A   1      24.835  -7.501  35.415  0.00  0.00     0.002 C 
ATOM     17  C26 ZIN A   1      24.498  -7.218  33.954  0.00  0.00     0.007 C 
ATOM     18  C27 ZIN A   1      25.755  -6.883  33.136  0.00  0.00     0.012 C 
ATOM     19  C28 ZIN A   1      26.464  -5.714  33.806  0.00  0.00    -0.013 C 
ATOM     20  C29 ZIN A   1      25.491  -4.545  33.971  0.00  0.00     0.018 C 
ENDROOT
BRANCH   1  21
ATOM     21  O5  ZIN A   1      27.503  -4.138  32.255  0.00  0.00    -0.315 OA
BRANCH  21  22
ATOM     22  C3  ZIN A   1      28.435  -3.894  31.321  0.00  0.00     0.258 C 
ATOM     23  O4  ZIN A   1      28.977  -4.813  30.753  0.00  0.00    -0.265 OA
BRANCH  22  24
ATOM     24  C2  ZIN A   1      28.806  -2.473  30.980  0.00  0.00     0.106 C 
ATOM     25  C1  ZIN A   1      27.723  -1.525  31.498  0.00  0.00     0.015 C 
ENDBRANCH  22  24
ENDBRANCH  21  22
ENDBRANCH   1  21
TORSDOF 3
ENDMDL
MODEL 154
REMARK CAVERDOCK RESULT:      31.1      0.000      0.000
REMARK CAVERDOCK CONSTRAINTS:       0.2      0.0      0.0      0.0
REMARK CAVERDOCK TUNNEL: 153     31.1      2.2    154.7
REMARK  3 active torsions:
REMARK  status: ('A' for Active; 'I' for Inactive)
REMARK    1  A    between atoms: C2_2  and  C3_3 
REMARK    2  A    between atoms: C3_3  and  O5_5 
REMARK    3  A    between atoms: O5_5  and  C6_6 
ROOT
ATOM      1  C6  ZIN A   1      27.374  -5.331  33.272  0.00  0.00     0.140 C 
ATOM      2  C8  ZIN A   1      28.169  -4.721  34.452  0.00  0.00     0.034 C 
ATOM      3  C9  ZIN A   1      27.359  -5.041  35.738  0.00  0.00     0.008 C 
ATOM      4  C10 ZIN A   1      26.545  -6.274  35.332  0.00  0.00     0.001 C 
ATOM      5  C12 ZIN A   1      25.294  -6.537  36.151  0.00  0.00    -0.004 C 
ATOM      6  C14 ZIN A   1      25.680  -6.848  37.600  0.00  0.00     0.010 C 
ATOM      7  C15 ZIN A   1      24.407  -7.040  38.427  0.00  0.00     0.035 C 
ATOM      8  C16 ZIN A   1      23.560  -8.119  37.776  0.00  0.00    -0.068 C 
ATOM      9  C17 ZIN A   1      23.086  -9.091  38.556  0.00  0.00     0.053 C 
ATOM     10  C18 ZIN A   1      22.248 -10.149  37.984  0.00  0.00     0.149 C 
ATOM     11  O19 ZIN A   1      22.112 -11.223  38.533  0.00  0.00    -0.293 OA
ATOM     12  C20 ZIN A   1      21.562  -9.833  36.669  0.00  0.00     0.084 C 
ATOM     13  C21 ZIN A   1      22.621  -9.266  35.725  0.00  0.00     0.022 C 
ATOM     14  C22 ZIN A   1      23.289  -8.032  36.305  0.00  0.00    -0.016 C 
ATOM     15  C23 ZIN A   1      22.367  -6.836  36.063  0.00  0.00     0.020 C 
ATOM     16  C24 ZIN A   1      24.586  -7.754  35.536  0.00  0.00     0.002 C 
ATOM     17  C26 ZIN A   1      24.257  -7.549  34.061  0.00  0.00     0.007 C 
ATOM     18  C27 ZIN A   1      25.499  -7.144  33.252  0.00  0.00     0.012 C 
ATOM     19  C28 ZIN A   1      26.102  -5.901  33.891  0.00  0.00    -0.013 C 
ATOM     20  C29 ZIN A   1      25.038  -4.807  33.999  0.00  0.00     0.018 C 
ENDROOT
BRANCH   1  21
ATOM     21  O5  ZIN A   1      27.044  -4.302  32.302  0.00  0.00    -0.315 OA
BRANCH  21  22
ATOM     22  C3  ZIN A   1      27.772  -3.174  32.338  0.00  0.00     0.258 C 
ATOM     23  O4  ZIN A   1      28.978  -3.235  32.366  0.00  0.00    -0.265 OA
BRANCH  22  24
ATOM     24  C2  ZIN A   1      27.083  -1.833  32.344  0.00  0.00     0.106 C 
ATOM     25  C1  ZIN A   1      25.625  -2.010  32.770  0.00  0.00     0.015 C 
ENDBRANCH  22  24
ENDBRANCH  21  22
ENDBRANCH   1  21
TORSDOF 3
ENDMDL
MODEL 155
REMARK CAVERDOCK RESULT:      33.4      0.000      0.000
REMARK CAVERDOCK CONSTRAINTS:       0.3      0.0      0.0      0.0
REMARK CAVERDOCK TUNNEL: 154     33.4      2.2    155.7
REMARK  3 active torsions:
REMARK  status: ('A' for Active; 'I' for Inactive)
REMARK    1  A    between atoms: C2_2  and  C3_3 
REMARK    2  A    between atoms: C3_3  and  O5_5 
REMARK    3  A    between atoms: O5_5  and  C6_6 
ROOT
ATOM      1  C6  ZIN A   1      27.452  -5.312  33.616  0.00  0.00     0.140 C 
ATOM      2  C8  ZIN A   1      28.136  -4.650  34.837  0.00  0.00     0.034 C 
ATOM      3  C9  ZIN A   1      27.253  -4.985  36.070  0.00  0.00     0.008 C 
ATOM      4  C10 ZIN A   1      26.523  -6.260  35.631  0.00  0.00     0.001 C 
ATOM      5  C12 ZIN A   1      25.230  -6.566  36.366  0.00  0.00    -0.004 C 
ATOM      6  C14 ZIN A   1      25.528  -6.837  37.844  0.00  0.00     0.010 C 
ATOM      7  C15 ZIN A   1      24.210  -7.073  38.585  0.00  0.00     0.035 C 
ATOM      8  C16 ZIN A   1      23.458  -8.198  37.896  0.00  0.00    -0.068 C 
ATOM      9  C17 ZIN A   1      22.973  -9.178  38.660  0.00  0.00     0.053 C 
ATOM     10  C18 ZIN A   1      22.224 -10.281  38.050  0.00  0.00     0.149 C 
ATOM     11  O19 ZIN A   1      22.096 -11.352  38.608  0.00  0.00    -0.293 OA
ATOM     12  C20 ZIN A   1      21.617 -10.015  36.686  0.00  0.00     0.084 C 
ATOM     13  C21 ZIN A   1      22.714  -9.417  35.807  0.00  0.00     0.022 C 
ATOM     14  C22 ZIN A   1      23.286  -8.145  36.409  0.00  0.00    -0.016 C 
ATOM     15  C23 ZIN A   1      22.333  -6.995  36.082  0.00  0.00     0.020 C 
ATOM     16  C24 ZIN A   1      24.621  -7.822  35.726  0.00  0.00     0.002 C 
ATOM     17  C26 ZIN A   1      24.386  -7.653  34.228  0.00  0.00     0.007 C 
ATOM     18  C27 ZIN A   1      25.663  -7.206  33.500  0.00  0.00     0.012 C 
ATOM     19  C28 ZIN A   1      26.165  -5.928  34.156  0.00  0.00    -0.013 C 
ATOM     20  C29 ZIN A   1      25.051  -4.881  34.171  0.00  0.00     0.018 C 
ENDROOT
BRANCH   1  21
ATOM     21  O5  ZIN A   1      27.146  -4.313  32.607  0.00  0.00    -0.315 OA
BRANCH  21  22
ATOM     22  C3  ZIN A   1      28.185  -3.761  31.961  0.00  0.00     0.258 C 
ATOM     23  O4  ZIN A   1      28.816  -4.413  31.163  0.00  0.00    -0.265 OA
BRANCH  22  24
ATOM     24  C2  ZIN A   1      28.564  -2.327  32.231  0.00  0.00     0.106 C 
ATOM     25  C1  ZIN A   1      27.308  -1.523  32.571  0.00  0.00     0.015 C 
ENDBRANCH  22  24
ENDBRANCH  21  22
ENDBRANCH   1  21
TORSDOF 3
ENDMDL
MODEL 156
REMARK CAVERDOCK RESULT:      35.6      0.000      0.000
REMARK CAVERDOCK CONSTRAINTS:       0.2      0.0      0.0      0.0
REMARK CAVERDOCK TUNNEL: 155     35.6      2.2   156.10
REMARK  3 active torsions:
REMARK  status: ('A' for Active; 'I' for Inactive)
REMARK    1  A    between atoms: C2_2  and  C3_3 
REMARK    2  A    between atoms: C3_3  and  O5_5 
REMARK    3  A    between atoms: O5_5  and  C6_6 
ROOT
ATOM      1  C6  ZIN A   1      23.430  -9.263  38.774  0.00  0.00     0.140 C 
ATOM      2  C8  ZIN A   1      22.366 -10.002  37.926  0.00  0.00     0.034 C 
ATOM      3  C9  ZIN A   1      22.248  -9.219  36.590  0.00  0.00     0.008 C 
ATOM      4  C10 ZIN A   1      23.604  -8.511  36.488  0.00  0.00     0.001 C 
ATOM      5  C12 ZIN A   1      23.641  -7.284  35.594  0.00  0.00    -0.004 C 
ATOM      6  C14 ZIN A   1      23.361  -7.691  34.145  0.00  0.00     0.010 C 
ATOM      7  C15 ZIN A   1      23.332  -6.437  33.269  0.00  0.00     0.035 C 
ATOM      8  C16 ZIN A   1      24.638  -5.684  33.451  0.00  0.00    -0.068 C 
ATOM      9  C17 ZIN A   1      25.284  -5.291  32.353  0.00  0.00     0.053 C 
ATOM     10  C18 ZIN A   1      26.542  -4.545  32.470  0.00  0.00     0.149 C 
ATOM     11  O19 ZIN A   1      27.343  -4.496  31.559  0.00  0.00    -0.293 OA
ATOM     12  C20 ZIN A   1      26.789  -3.837  33.788  0.00  0.00     0.084 C 
ATOM     13  C21 ZIN A   1      26.533  -4.848  34.904  0.00  0.00     0.022 C 
ATOM     14  C22 ZIN A   1      25.123  -5.410  34.841  0.00  0.00    -0.016 C 
ATOM     15  C23 ZIN A   1      24.178  -4.393  35.481  0.00  0.00     0.020 C 
ATOM     16  C24 ZIN A   1      25.050  -6.681  35.695  0.00  0.00     0.002 C 
ATOM     17  C26 ZIN A   1      25.432  -6.339  37.132  0.00  0.00     0.007 C 
ATOM     18  C27 ZIN A   1      25.261  -7.545  38.068  0.00  0.00     0.012 C 
ATOM     19  C28 ZIN A   1      23.827  -8.041  37.952  0.00  0.00    -0.013 C 
ATOM     20  C29 ZIN A   1      22.857  -6.890  38.225  0.00  0.00     0.018 C 
ENDROOT
BRANCH   1  21
ATOM     21  O5  ZIN A   1      22.862  -8.851  40.045  0.00  0.00    -0.315 OA
BRANCH  21  22
ATOM     22  C3  ZIN A   1      21.897  -9.628  40.563  0.00  0.00     0.258 C 
ATOM     23  O4  ZIN A   1      21.108 -10.178  39.832  0.00  0.00    -0.265 OA
BRANCH  22  24
ATOM     24  C2  ZIN A   1      21.799  -9.814  42.055  0.00  0.00     0.106 C 
ATOM     25  C1  ZIN A   1      22.979  -9.115  42.734  0.00  0.00     0.015 C 
ENDBRANCH  22  24
ENDBRANCH  21  22
ENDBRANCH   1  21
TORSDOF 3
ENDMDL
MODEL 157
REMARK CAVERDOCK RESULT:      37.6      0.000      0.000
REMARK CAVERDOCK CONSTRAINTS:       0.5      0.0      0.0      0.0
REMARK CAVERDOCK TUNNEL: 156     37.6      2.2    157.4
REMARK  3 active torsions:
REMARK  status: ('A' for Active; 'I' for Inactive)
REMARK    1  A    between atoms: C2_2  and  C3_3 
REMARK    2  A    between atoms: C3_3  and  O5_5 
REMARK    3  A    between atoms: O5_5  and  C6_6 
ROOT
ATOM      1  C6  ZIN A   1      23.576  -9.344  38.923  0.00  0.00     0.140 C 
ATOM      2  C8  ZIN A   1      22.513 -10.131  38.118  0.00  0.00     0.034 C 
ATOM      3  C9  ZIN A   1      22.259  -9.321  36.817  0.00  0.00     0.008 C 
ATOM      4  C10 ZIN A   1      23.555  -8.520  36.654  0.00  0.00     0.001 C 
ATOM      5  C12 ZIN A   1      23.454  -7.269  35.799  0.00  0.00    -0.004 C 
ATOM      6  C14 ZIN A   1      23.111  -7.655  34.358  0.00  0.00     0.010 C 
ATOM      7  C15 ZIN A   1      22.943  -6.383  33.525  0.00  0.00     0.035 C 
ATOM      8  C16 ZIN A   1      24.204  -5.547  33.650  0.00  0.00    -0.068 C 
ATOM      9  C17 ZIN A   1      24.753  -5.081  32.528  0.00  0.00     0.053 C 
ATOM     10  C18 ZIN A   1      25.963  -4.254  32.591  0.00  0.00     0.149 C 
ATOM     11  O19 ZIN A   1      26.699  -4.126  31.634  0.00  0.00    -0.293 OA
ATOM     12  C20 ZIN A   1      26.245  -3.567  33.912  0.00  0.00     0.084 C 
ATOM     13  C21 ZIN A   1      26.127  -4.622  35.011  0.00  0.00     0.022 C 
ATOM     14  C22 ZIN A   1      24.758  -5.278  35.015  0.00  0.00    -0.016 C 
ATOM     15  C23 ZIN A   1      23.788  -4.346  35.744  0.00  0.00     0.020 C 
ATOM     16  C24 ZIN A   1      24.823  -6.574  35.833  0.00  0.00     0.002 C 
ATOM     17  C26 ZIN A   1      25.272  -6.246  37.254  0.00  0.00     0.007 C 
ATOM     18  C27 ZIN A   1      25.241  -7.486  38.160  0.00  0.00     0.012 C 
ATOM     19  C28 ZIN A   1      23.839  -8.075  38.116  0.00  0.00    -0.013 C 
ATOM     20  C29 ZIN A   1      22.813  -7.001  38.484  0.00  0.00     0.018 C 
ENDROOT
BRANCH   1  21
ATOM     21  O5  ZIN A   1      23.064  -9.006  40.238  0.00  0.00    -0.315 OA
BRANCH  21  22
ATOM     22  C3  ZIN A   1      22.018  -9.718  40.686  0.00  0.00     0.258 C 
ATOM     23  O4  ZIN A   1      21.163 -10.085  39.916  0.00  0.00    -0.265 OA
BRANCH  22  24
ATOM     24  C2  ZIN A   1      21.910 -10.059  42.151  0.00  0.00     0.106 C 
ATOM     25  C1  ZIN A   1      23.022  -9.346  42.923  0.00  0.00     0.015 C 
ENDBRANCH  22  24
ENDBRANCH  21  22
ENDBRANCH   1  21
TORSDOF 3
ENDMDL
MODEL 158
REMARK CAVERDOCK RESULT:      39.6      0.000      0.000
REMARK CAVERDOCK CONSTRAINTS:       0.1      0.0      0.0      0.0
REMARK CAVERDOCK TUNNEL: 157     39.6      2.2    158.1
REMARK  3 active torsions:
REMARK  status: ('A' for Active; 'I' for Inactive)
REMARK    1  A    between atoms: C2_2  and  C3_3
[truncated: 14,965 more chars]
