# Supplementary material for: Fully automated virtual screening pipeline of FDA-approved drugs using Caver Web
Source: Comput Struct Biotechnol J. 2022 Nov 17;20:6512–8. doi: 10.1016/j.csbj.2022.11.031 (PMC9705369; doi:10.1016/j.csbj.2022.11.031)
Supplement: Supplementary data 1 [file mmc1.zip › supplementary_data/pymol/ZINC000000537755.pdbqt]

MODEL 1
REMARK CAVERDOCK RESULT:       6.9      0.000      0.000
REMARK CAVERDOCK CONSTRAINTS:       1.6      0.0      0.0      0.0
REMARK CAVERDOCK TUNNEL: 0      6.9      1.7     1.12
REMARK  7 active torsions:
REMARK  status: ('A' for Active; 'I' for Inactive)
REMARK    1  A    between atoms: N5_5  and  C6_6 
REMARK    2  A    between atoms: N15_15  and  C17_17 
REMARK    3  A    between atoms: C17_17  and  C18_18 
REMARK    4  A    between atoms: C18_18  and  C19_19 
REMARK    5  A    between atoms: C19_19  and  C20_20 
REMARK    6  A    between atoms: C20_20  and  C21_21 
REMARK    7  A    between atoms: C20_20  and  C28_28 
ROOT
ATOM      1  O1  ZIN A   1      44.276   6.684  34.941  0.00  0.00    -0.271 OA
ATOM      2  C2  ZIN A   1      44.973   7.293  34.157  0.00  0.00     0.242 C 
ATOM      3  N3  ZIN A   1      45.890   8.231  34.477  0.00  0.00    -0.347 N 
ATOM      4  C4  ZIN A   1      46.513   8.747  33.252  0.00  0.00     0.222 C 
ATOM      5  N5  ZIN A   1      46.217   7.758  32.190  0.00  0.00    -0.248 NA
ATOM      6  C12 ZIN A   1      44.968   7.126  32.658  0.00  0.00     0.103 C 
ATOM      7  C13 ZIN A   1      44.954   5.648  32.279  0.00  0.00     0.063 C 
ATOM      8  C14 ZIN A   1      43.625   5.026  32.718  0.00  0.00     0.237 C 
ATOM      9  N15 ZIN A   1      42.514   5.728  32.064  0.00  0.00    -0.071 N 
ATOM     10  H16 ZIN A   1      42.639   5.693  31.064  0.00  0.00     0.279 HD
ATOM     11  C35 ZIN A   1      42.480   7.128  32.503  0.00  0.00     0.237 C 
ATOM     12  C36 ZIN A   1      43.760   7.838  32.055  0.00  0.00     0.063 C 
ATOM     13  H37 ZIN A   1      46.102   8.520  35.378  0.00  0.00     0.163 HD
ENDROOT
BRANCH   9  14
ATOM     14  C17 ZIN A   1      41.247   5.076  32.421  0.00  0.00     0.235 C 
BRANCH  14  15
ATOM     15  C18 ZIN A   1      40.129   6.120  32.459  0.00  0.00     0.029 C 
BRANCH  15  16
ATOM     16  C19 ZIN A   1      38.773   5.414  32.512  0.00  0.00     0.016 C 
BRANCH  16  17
ATOM     17  C20 ZIN A   1      38.143   5.412  31.119  0.00  0.00     0.051 C 
BRANCH  17  18
ATOM     18  C21 ZIN A   1      38.940   4.517  30.207  0.00  0.00    -0.049 A 
ATOM     19  C27 ZIN A   1      39.763   5.069  29.243  0.00  0.00     0.011 A 
ATOM     20  C26 ZIN A   1      40.498   4.248  28.409  0.00  0.00     0.043 A 
ATOM     21  C24 ZIN A   1      40.404   2.872  28.533  0.00  0.00     0.116 A 
ATOM     22  C23 ZIN A   1      39.576   2.321  29.495  0.00  0.00     0.043 A 
ATOM     23  F25 ZIN A   1      41.119   2.070  27.714  0.00  0.00    -0.206 F 
ATOM     24  C22 ZIN A   1      38.845   3.143  30.331  0.00  0.00     0.011 A 
ENDBRANCH  17  18
BRANCH  17  25
ATOM     25  C28 ZIN A   1      36.726   4.904  31.208  0.00  0.00    -0.049 A 
ATOM     26  C34 ZIN A   1      35.851   5.454  32.126  0.00  0.00     0.011 A 
ATOM     27  C33 ZIN A   1      34.552   4.991  32.206  0.00  0.00     0.043 A 
ATOM     28  C31 ZIN A   1      34.129   3.968  31.373  0.00  0.00     0.116 A 
ATOM     29  C30 ZIN A   1      35.008   3.414  30.458  0.00  0.00     0.043 A 
ATOM     30  F32 ZIN A   1      32.860   3.512  31.453  0.00  0.00    -0.206 F 
ATOM     31  C29 ZIN A   1      36.306   3.882  30.377  0.00  0.00     0.011 A 
ENDBRANCH  17  25
ENDBRANCH  16  17
ENDBRANCH  15  16
ENDBRANCH  14  15
ENDBRANCH   9  14
BRANCH   5  32
ATOM     32  C6  ZIN A   1      46.032   8.388  30.957  0.00  0.00     0.013 A 
ATOM     33  C11 ZIN A   1      45.519   9.678  30.905  0.00  0.00     0.024 A 
ATOM     34  C10 ZIN A   1      45.343  10.300  29.684  0.00  0.00     0.002 A 
ATOM     35  C9  ZIN A   1      45.665   9.635  28.514  0.00  0.00     0.000 A 
ATOM     36  C8  ZIN A   1      46.169   8.349  28.563  0.00  0.00     0.002 A 
ATOM     37  C7  ZIN A   1      46.355   7.724  29.780  0.00  0.00     0.024 A 
ENDBRANCH   5  32
TORSDOF 7
ENDMDL
MODEL 2
REMARK CAVERDOCK RESULT:      10.3      0.000      0.000
REMARK CAVERDOCK CONSTRAINTS:       0.0      0.0      0.0      0.0
REMARK CAVERDOCK TUNNEL: 1     10.3      1.8     2.21
REMARK  7 active torsions:
REMARK  status: ('A' for Active; 'I' for Inactive)
REMARK    1  A    between atoms: N5_5  and  C6_6 
REMARK    2  A    between atoms: N15_15  and  C17_17 
REMARK    3  A    between atoms: C17_17  and  C18_18 
REMARK    4  A    between atoms: C18_18  and  C19_19 
REMARK    5  A    between atoms: C19_19  and  C20_20 
REMARK    6  A    between atoms: C20_20  and  C21_21 
REMARK    7  A    between atoms: C20_20  and  C28_28 
ROOT
ATOM      1  O1  ZIN A   1      43.877   6.396  35.192  0.00  0.00    -0.271 OA
ATOM      2  C2  ZIN A   1      44.602   7.050  34.472  0.00  0.00     0.242 C 
ATOM      3  N3  ZIN A   1      45.519   7.953  34.881  0.00  0.00    -0.347 N 
ATOM      4  C4  ZIN A   1      46.181   8.545  33.713  0.00  0.00     0.222 C 
ATOM      5  N5  ZIN A   1      45.904   7.637  32.576  0.00  0.00    -0.248 NA
ATOM      6  C12 ZIN A   1      44.636   6.990  32.965  0.00  0.00     0.103 C 
ATOM      7  C13 ZIN A   1      44.616   5.542  32.482  0.00  0.00     0.063 C 
ATOM      8  C14 ZIN A   1      43.269   4.908  32.841  0.00  0.00     0.237 C 
ATOM      9  N15 ZIN A   1      42.184   5.668  32.209  0.00  0.00    -0.071 N 
ATOM     10  H16 ZIN A   1      42.336   5.702  31.212  0.00  0.00     0.279 HD
ATOM     11  C35 ZIN A   1      42.152   7.034  32.745  0.00  0.00     0.237 C 
ATOM     12  C36 ZIN A   1      43.452   7.758  32.382  0.00  0.00     0.063 C 
ATOM     13  H37 ZIN A   1      45.710   8.175  35.805  0.00  0.00     0.163 HD
ENDROOT
BRANCH   9  14
ATOM     14  C17 ZIN A   1      40.901   5.008  32.485  0.00  0.00     0.235 C 
BRANCH  14  15
ATOM     15  C18 ZIN A   1      39.753   5.945  32.103  0.00  0.00     0.029 C 
BRANCH  15  16
ATOM     16  C19 ZIN A   1      38.424   5.195  32.213  0.00  0.00     0.016 C 
BRANCH  16  17
ATOM     17  C20 ZIN A   1      37.752   5.142  30.840  0.00  0.00     0.051 C 
BRANCH  17  18
ATOM     18  C21 ZIN A   1      38.467   4.141  29.970  0.00  0.00    -0.049 A 
ATOM     19  C27 ZIN A   1      39.446   4.565  29.090  0.00  0.00     0.011 A 
ATOM     20  C26 ZIN A   1      40.104   3.647  28.294  0.00  0.00     0.043 A 
ATOM     21  C24 ZIN A   1      39.776   2.304  28.370  0.00  0.00     0.116 A 
ATOM     22  C23 ZIN A   1      38.793   1.882  29.247  0.00  0.00     0.043 A 
ATOM     23  F25 ZIN A   1      40.416   1.407  27.588  0.00  0.00    -0.206 F 
ATOM     24  C22 ZIN A   1      38.138   2.800  30.045  0.00  0.00     0.011 A 
ENDBRANCH  17  18
BRANCH  17  25
ATOM     25  C28 ZIN A   1      36.311   4.729  31.001  0.00  0.00    -0.049 A 
ATOM     26  C34 ZIN A   1      35.741   3.849  30.102  0.00  0.00     0.011 A 
ATOM     27  C33 ZIN A   1      34.421   3.467  30.251  0.00  0.00     0.043 A 
ATOM     28  C31 ZIN A   1      33.667   3.975  31.296  0.00  0.00     0.116 A 
ATOM     29  C30 ZIN A   1      34.239   4.861  32.193  0.00  0.00     0.043 A 
ATOM     30  F32 ZIN A   1      32.376   3.605  31.440  0.00  0.00    -0.206 F 
ATOM     31  C29 ZIN A   1      35.560   5.238  32.045  0.00  0.00     0.011 A 
ENDBRANCH  17  25
ENDBRANCH  16  17
ENDBRANCH  15  16
ENDBRANCH  14  15
ENDBRANCH   9  14
BRANCH   5  32
ATOM     32  C6  ZIN A   1      45.758   8.355  31.386  0.00  0.00     0.013 A 
ATOM     33  C11 ZIN A   1      45.262   9.652  31.412  0.00  0.00     0.024 A 
ATOM     34  C10 ZIN A   1      45.126  10.360  30.233  0.00  0.00     0.002 A 
ATOM     35  C9  ZIN A   1      45.471   9.775  29.028  0.00  0.00     0.000 A 
ATOM     36  C8  ZIN A   1      45.959   8.482  28.999  0.00  0.00     0.002 A 
ATOM     37  C7  ZIN A   1      46.105   7.771  30.174  0.00  0.00     0.024 A 
ENDBRANCH   5  32
TORSDOF 7
ENDMDL
MODEL 3
REMARK CAVERDOCK RESULT:      13.6      0.000      0.000
REMARK CAVERDOCK CONSTRAINTS:       0.0      0.0      0.0      0.0
REMARK CAVERDOCK TUNNEL: 2     13.6      1.8      3.1
REMARK  7 active torsions:
REMARK  status: ('A' for Active; 'I' for Inactive)
REMARK    1  A    between atoms: N5_5  and  C6_6 
REMARK    2  A    between atoms: N15_15  and  C17_17 
REMARK    3  A    between atoms: C17_17  and  C18_18 
REMARK    4  A    between atoms: C18_18  and  C19_19 
REMARK    5  A    between atoms: C19_19  and  C20_20 
REMARK    6  A    between atoms: C20_20  and  C21_21 
REMARK    7  A    between atoms: C20_20  and  C28_28 
ROOT
ATOM      1  O1  ZIN A   1      42.905   8.634  33.027  0.00  0.00    -0.271 OA
ATOM      2  C2  ZIN A   1      43.987   8.385  32.537  0.00  0.00     0.242 C 
ATOM      3  N3  ZIN A   1      44.839   9.285  32.002  0.00  0.00    -0.347 N 
ATOM      4  C4  ZIN A   1      46.032   8.594  31.499  0.00  0.00     0.222 C 
ATOM      5  N5  ZIN A   1      46.040   7.260  32.143  0.00  0.00    -0.248 NA
ATOM      6  C12 ZIN A   1      44.612   7.016  32.427  0.00  0.00     0.103 C 
ATOM      7  C13 ZIN A   1      44.461   6.247  33.736  0.00  0.00     0.063 C 
ATOM      8  C14 ZIN A   1      42.979   5.951  33.980  0.00  0.00     0.237 C 
ATOM      9  N15 ZIN A   1      42.444   5.162  32.863  0.00  0.00    -0.071 N 
ATOM     10  H16 ZIN A   1      42.989   4.319  32.759  0.00  0.00     0.279 HD
ATOM     11  C35 ZIN A   1      42.510   5.943  31.623  0.00  0.00     0.237 C 
ATOM     12  C36 ZIN A   1      43.973   6.238  31.279  0.00  0.00     0.063 C 
ATOM     13  H37 ZIN A   1      44.686  10.242  31.957  0.00  0.00     0.163 HD
ENDROOT
BRANCH   9  14
ATOM     14  C17 ZIN A   1      41.046   4.808  33.141  0.00  0.00     0.235 C 
BRANCH  14  15
ATOM     15  C18 ZIN A   1      40.166   6.050  32.988  0.00  0.00     0.029 C 
BRANCH  15  16
ATOM     16  C19 ZIN A   1      38.695   5.629  32.932  0.00  0.00     0.016 C 
BRANCH  16  17
ATOM     17  C20 ZIN A   1      38.177   5.775  31.500  0.00  0.00     0.051 C 
BRANCH  17  18
ATOM     18  C21 ZIN A   1      39.076   5.014  30.560  0.00  0.00    -0.049 A 
ATOM     19  C27 ZIN A   1      39.184   3.640  30.669  0.00  0.00     0.011 A 
ATOM     20  C26 ZIN A   1      40.006   2.941  29.805  0.00  0.00     0.043 A 
ATOM     21  C24 ZIN A   1      40.727   3.618  28.836  0.00  0.00     0.116 A 
ATOM     22  C23 ZIN A   1      40.621   4.994  28.732  0.00  0.00     0.043 A 
ATOM     23  F25 ZIN A   1      41.534   2.936  27.994  0.00  0.00    -0.206 F 
ATOM     24  C22 ZIN A   1      39.797   5.691  29.593  0.00  0.00     0.011 A 
ENDBRANCH  17  18
BRANCH  17  25
ATOM     25  C28 ZIN A   1      36.777   5.221  31.414  0.00  0.00    -0.049 A 
ATOM     26  C34 ZIN A   1      35.736   5.873  32.046  0.00  0.00     0.011 A 
ATOM     27  C33 ZIN A   1      34.452   5.370  31.964  0.00  0.00     0.043 A 
ATOM     28  C31 ZIN A   1      34.210   4.204  31.256  0.00  0.00     0.116 A 
ATOM     29  C30 ZIN A   1      35.255   3.549  30.627  0.00  0.00     0.043 A 
ATOM     30  F32 ZIN A   1      32.956   3.708  31.179  0.00  0.00    -0.206 F 
ATOM     31  C29 ZIN A   1      36.538   4.058  30.706  0.00  0.00     0.011 A 
ENDBRANCH  17  25
ENDBRANCH  16  17
ENDBRANCH  15  16
ENDBRANCH  14  15
ENDBRANCH   9  14
BRANCH   5  32
ATOM     32  C6  ZIN A   1      46.554   6.290  31.279  0.00  0.00     0.013 A 
ATOM     33  C11 ZIN A   1      47.044   6.657  30.033  0.00  0.00     0.024 A 
ATOM     34  C10 ZIN A   1      47.558   5.696  29.184  0.00  0.00     0.002 A 
ATOM     35  C9  ZIN A   1      47.573   4.367  29.570  0.00  0.00     0.000 A 
ATOM     36  C8  ZIN A   1      47.081   3.998  30.807  0.00  0.00     0.002 A 
ATOM     37  C7  ZIN A   1      46.572   4.955  31.664  0.00  0.00     0.024 A 
ENDBRANCH   5  32
TORSDOF 7
ENDMDL
MODEL 4
REMARK CAVERDOCK RESULT:      10.8      0.000      0.000
REMARK CAVERDOCK CONSTRAINTS:       0.3      0.0      0.0      0.0
REMARK CAVERDOCK TUNNEL: 3     10.8      1.9      4.1
REMARK  7 active torsions:
REMARK  status: ('A' for Active; 'I' for Inactive)
REMARK    1  A    between atoms: N5_5  and  C6_6 
REMARK    2  A    between atoms: N15_15  and  C17_17 
REMARK    3  A    between atoms: C17_17  and  C18_18 
REMARK    4  A    between atoms: C18_18  and  C19_19 
REMARK    5  A    between atoms: C19_19  and  C20_20 
REMARK    6  A    between atoms: C20_20  and  C21_21 
REMARK    7  A    between atoms: C20_20  and  C28_28 
ROOT
ATOM      1  O1  ZIN A   1      43.056   5.576  35.209  0.00  0.00    -0.271 OA
ATOM      2  C2  ZIN A   1      43.935   6.203  34.655  0.00  0.00     0.242 C 
ATOM      3  N3  ZIN A   1      44.960   6.836  35.265  0.00  0.00    -0.347 N 
ATOM      4  C4  ZIN A   1      45.800   7.495  34.257  0.00  0.00     0.222 C 
ATOM      5  N5  ZIN A   1      45.458   6.867  32.960  0.00  0.00    -0.248 NA
ATOM      6  C12 ZIN A   1      44.072   6.403  33.166  0.00  0.00     0.103 C 
ATOM      7  C13 ZIN A   1      43.841   5.091  32.421  0.00  0.00     0.063 C 
ATOM      8  C14 ZIN A   1      42.383   4.660  32.597  0.00  0.00     0.237 C 
ATOM      9  N15 ZIN A   1      41.494   5.705  32.072  0.00  0.00    -0.071 N 
ATOM     10  H16 ZIN A   1      41.725   5.885  31.106  0.00  0.00     0.279 HD
ATOM     11  C35 ZIN A   1      41.657   6.938  32.851  0.00  0.00     0.237 C 
ATOM     12  C36 ZIN A   1      43.086   7.465  32.686  0.00  0.00     0.063 C 
ATOM     13  H37 ZIN A   1      45.116   6.854  36.222  0.00  0.00     0.163 HD
ENDROOT
BRANCH   9  14
ATOM     14  C17 ZIN A   1      40.101   5.252  32.164  0.00  0.00     0.235 C 
BRANCH  14  15
ATOM     15  C18 ZIN A   1      39.225   6.399  32.674  0.00  0.00     0.029 C 
BRANCH  15  16
ATOM     16  C19 ZIN A   1      37.767   5.937  32.739  0.00  0.00     0.016 C 
BRANCH  16  17
ATOM     17  C20 ZIN A   1      37.238   5.715  31.322  0.00  0.00     0.051 C 
BRANCH  17  18
ATOM     18  C21 ZIN A   1      38.233   4.900  30.536  0.00  0.00    -0.049 A 
ATOM     19  C27 ZIN A   1      39.286   5.526  29.895  0.00  0.00     0.011 A 
ATOM     20  C26 ZIN A   1      40.200   4.779  29.177  0.00  0.00     0.043 A 
ATOM     21  C24 ZIN A   1      40.058   3.404  29.093  0.00  0.00     0.116 A 
ATOM     22  C23 ZIN A   1      39.001   2.780  29.731  0.00  0.00     0.043 A 
ATOM     23  F25 ZIN A   1      40.949   2.674  28.388  0.00  0.00    -0.206 F 
ATOM     24  C22 ZIN A   1      38.089   3.527  30.451  0.00  0.00     0.011 A 
ENDBRANCH  17  18
BRANCH  17  25
ATOM     25  C28 ZIN A   1      35.925   4.978  31.385  0.00  0.00    -0.049 A 
ATOM     26  C34 ZIN A   1      35.026   5.253  32.398  0.00  0.00     0.011 A 
ATOM     27  C33 ZIN A   1      33.820   4.581  32.455  0.00  0.00     0.043 A 
ATOM     28  C31 ZIN A   1      33.516   3.624  31.501  0.00  0.00     0.116 A 
ATOM     29  C30 ZIN A   1      34.419   3.346  30.489  0.00  0.00     0.043 A 
ATOM     30  F32 ZIN A   1      32.339   2.964  31.558  0.00  0.00    -0.206 F 
ATOM     31  C29 ZIN A   1      35.622   4.023  30.432  0.00  0.00     0.011 A 
ENDBRANCH  17  25
ENDBRANCH  16  17
ENDBRANCH  15  16
ENDBRANCH  14  15
ENDBRANCH   9  14
BRANCH   5  32
ATOM     32  C6  ZIN A   1      45.529   7.797  31.920  0.00  0.00     0.013 A 
ATOM     33  C11 ZIN A   1      45.293   9.142  32.172  0.00  0.00     0.024 A 
ATOM     34  C10 ZIN A   1      45.369  10.060  31.142  0.00  0.00     0.002 A 
ATOM     35  C9  ZIN A   1      45.669   9.638  29.859  0.00  0.00     0.000 A 
ATOM     36  C8  ZIN A   1      45.898   8.299  29.604  0.00  0.00     0.002 A 
ATOM     37  C7  ZIN A   1      45.830   7.377  30.630  0.00  0.00     0.024 A 
ENDBRANCH   5  32
TORSDOF 7
ENDMDL
MODEL 5
REMARK CAVERDOCK RESULT:      15.9      0.000      0.000
REMARK CAVERDOCK CONSTRAINTS:       0.1      0.0      0.0      0.0
REMARK CAVERDOCK TUNNEL: 4     15.9      1.9      5.6
REMARK  7 active torsions:
REMARK  status: ('A' for Active; 'I' for Inactive)
REMARK    1  A    between atoms: N5_5  and  C6_6 
REMARK    2  A    between atoms: N15_15  and  C17_17 
REMARK    3  A    between atoms: C17_17  and  C18_18 
REMARK    4  A    between atoms: C18_18  and  C19_19 
REMARK    5  A    between atoms: C19_19  and  C20_20 
REMARK    6  A    between atoms: C20_20  and  C21_21 
REMARK    7  A    between atoms: C20_20  and  C28_28 
ROOT
ATOM      1  O1  ZIN A   1      39.622   6.755  33.821  0.00  0.00    -0.271 OA
ATOM      2  C2  ZIN A   1      39.247   6.189  32.815  0.00  0.00     0.242 C 
ATOM      3  N3  ZIN A   1      37.969   5.880  32.511  0.00  0.00    -0.347 N 
ATOM      4  C4  ZIN A   1      37.925   5.186  31.218  0.00  0.00     0.222 C 
ATOM      5  N5  ZIN A   1      39.219   5.468  30.554  0.00  0.00    -0.248 NA
ATOM      6  C12 ZIN A   1      40.131   5.717  31.687  0.00  0.00     0.103 C 
ATOM      7  C13 ZIN A   1      41.150   6.790  31.314  0.00  0.00     0.063 C 
ATOM      8  C14 ZIN A   1      42.123   6.989  32.479  0.00  0.00     0.237 C 
ATOM      9  N15 ZIN A   1      42.805   5.722  32.773  0.00  0.00    -0.071 N 
ATOM     10  H16 ZIN A   1      43.269   5.391  31.940  0.00  0.00     0.279 HD
ATOM     11  C35 ZIN A   1      41.828   4.720  33.217  0.00  0.00     0.237 C 
ATOM     12  C36 ZIN A   1      40.843   4.426  32.083  0.00  0.00     0.063 C 
ATOM     13  H37 ZIN A   1      37.198   6.085  33.062  0.00  0.00     0.163 HD
ENDROOT
BRANCH   9  14
ATOM     14  C17 ZIN A   1      43.798   5.936  33.833  0.00  0.00     0.235 C 
BRANCH  14  15
ATOM     15  C18 ZIN A   1      44.830   6.964  33.364  0.00  0.00     0.029 C 
BRANCH  15  16
ATOM     16  C19 ZIN A   1      44.807   8.175  34.299  0.00  0.00     0.016 C 
BRANCH  16  17
ATOM     17  C20 ZIN A   1      45.646   9.302  33.695  0.00  0.00     0.051 C 
BRANCH  17  18
ATOM     18  C21 ZIN A   1      47.006   9.319  34.343  0.00  0.00    -0.049 A 
ATOM     19  C27 ZIN A   1      47.419   8.246  35.110  0.00  0.00     0.011 A 
ATOM     20  C26 ZIN A   1      48.668   8.259  35.702  0.00  0.00     0.043 A 
ATOM     21  C24 ZIN A   1      49.502   9.352  35.534  0.00  0.00     0.116 A 
ATOM     22  C23 ZIN A   1      49.085  10.428  34.770  0.00  0.00     0.043 A 
ATOM     23  F25 ZIN A   1      50.721   9.367  36.116  0.00  0.00    -0.206 F 
ATOM     24  C22 ZIN A   1      47.838  10.411  34.176  0.00  0.00     0.011 A 
ENDBRANCH  17  18
BRANCH  17  25
ATOM     25  C28 ZIN A   1      45.800   9.075  32.212  0.00  0.00    -0.049 A 
ATOM     26  C34 ZIN A   1      46.989   8.584  31.708  0.00  0.00     0.011 A 
ATOM     27  C33 ZIN A   1      47.129   8.371  30.350  0.00  0.00     0.043 A 
ATOM     28  C31 ZIN A   1      46.081   8.661  29.492  0.00  0.00     0.116 A 
ATOM     29  C30 ZIN A   1      44.892   9.158  29.998  0.00  0.00     0.043 A 
ATOM     30  F32 ZIN A   1      46.219   8.458  28.164  0.00  0.00    -0.206 F 
ATOM     31  C29 ZIN A   1      44.752   9.365  31.357  0.00  0.00     0.011 A 
ENDBRANCH  17  25
ENDBRANCH  16  17
ENDBRANCH  15  16
ENDBRANCH  14  15
ENDBRANCH   9  14
BRANCH   5  32
ATOM     32  C6  ZIN A   1      39.642   4.372  29.798  0.00  0.00     0.013 A 
ATOM     33  C11 ZIN A   1      39.076   3.121  30.008  0.00  0.00     0.024 A 
ATOM     34  C10 ZIN A   1      39.494   2.041  29.254  0.00  0.00     0.002 A 
ATOM     35  C9  ZIN A   1      40.482   2.202  28.300  0.00  0.00     0.000 A 
ATOM     36  C8  ZIN A   1      41.052   3.444  28.093  0.00  0.00     0.002 A 
ATOM     37  C7  ZIN A   1      40.634   4.530  28.838  0.00  0.00     0.024 A 
ENDBRANCH   5  32
TORSDOF 7
ENDMDL
MODEL 6
REMARK CAVERDOCK RESULT:      15.2      0.000      0.000
REMARK CAVERDOCK CONSTRAINTS:       0.0      0.0      0.0      0.0
REMARK CAVERDOCK TUNNEL: 5     15.2      1.8      6.1
REMARK  7 active torsions:
REMARK  status: ('A' for Active; 'I' for Inactive)
REMARK    1  A    between atoms: N5_5  and  C6_6 
REMARK    2  A    between atoms: N15_15  and  C17_17 
REMARK    3  A    between atoms: C17_17  and  C18_18 
REMARK    4  A    between atoms: C18_18  and  C19_19 
REMARK    5  A    between atoms: C19_19  and  C20_20 
REMARK    6  A    between atoms: C20_20  and  C21_21 
REMARK    7  A    between atoms: C20_20  and  C28_28 
ROOT
ATOM      1  O1  ZIN A   1      39.301   6.655  33.728  0.00  0.00    -0.271 OA
ATOM      2  C2  ZIN A   1      38.955   6.060  32.728  0.00  0.00     0.242 C 
ATOM      3  N3  ZIN A   1      37.686   5.739  32.398  0.00  0.00    -0.347 N 
ATOM      4  C4  ZIN A   1      37.681   5.009  31.125  0.00  0.00     0.222 C 
ATOM      5  N5  ZIN A   1      38.992   5.275  30.489  0.00  0.00    -0.248 NA
ATOM      6  C12 ZIN A   1      39.871   5.559  31.640  0.00  0.00     0.103 C 
ATOM      7  C13 ZIN A   1      40.899   6.624  31.265  0.00  0.00     0.063 C 
ATOM      8  C14 ZIN A   1      41.838   6.858  32.451  0.00  0.00     0.237 C 
ATOM      9  N15 ZIN A   1      42.514   5.602  32.800  0.00  0.00    -0.071 N 
ATOM     10  H16 ZIN A   1      43.002   5.249  31.990  0.00  0.00     0.279 HD
ATOM     11  C35 ZIN A   1      41.527   4.610  33.244  0.00  0.00     0.237 C 
ATOM     12  C36 ZIN A   1      40.574   4.281  32.092  0.00  0.00     0.063 C 
ATOM     13  H37 ZIN A   1      36.900   5.957  32.921  0.00  0.00     0.163 HD
ENDROOT
BRANCH   9  14
ATOM     14  C17 ZIN A   1      43.476   5.849  33.881  0.00  0.00     0.235 C 
BRANCH  14  15
ATOM     15  C18 ZIN A   1      43.975   7.293  33.799  0.00  0.00     0.029 C 
BRANCH  15  16
ATOM     16  C19 ZIN A   1      45.503   7.302  33.714  0.00  0.00     0.016 C 
BRANCH  16  17
ATOM     17  C20 ZIN A   1      45.983   8.695  33.303  0.00  0.00     0.051 C 
BRANCH  17  18
ATOM     18  C21 ZIN A   1      47.373   8.925  33.836  0.00  0.00    -0.049 A 
ATOM     19  C27 ZIN A   1      47.563   9.184  35.181  0.00  0.00     0.011 A 
ATOM     20  C26 ZIN A   1      48.838   9.391  35.672  0.00  0.00     0.043 A 
ATOM     21  C24 ZIN A   1      49.925   9.348  34.815  0.00  0.00     0.116 A 
ATOM     22  C23 ZIN A   1      49.733   9.094  33.469  0.00  0.00     0.043 A 
ATOM     23  F25 ZIN A   1      51.171   9.556  35.294  0.00  0.00    -0.206 F 
ATOM     24  C22 ZIN A   1      48.458   8.883  32.980  0.00  0.00     0.011 A 
ENDBRANCH  17  18
BRANCH  17  25
ATOM     25  C28 ZIN A   1      45.999   8.797  31.799  0.00  0.00    -0.049 A 
ATOM     26  C34 ZIN A   1      46.530   7.770  31.042  0.00  0.00     0.011 A 
ATOM     27  C33 ZIN A   1      46.542   7.861  29.664  0.00  0.00     0.043 A 
ATOM     28  C31 ZIN A   1      46.030   8.988  29.040  0.00  0.00     0.116 A 
ATOM     29  C30 ZIN A   1      45.504  10.018  29.800  0.00  0.00     0.043 A 
ATOM     30  F32 ZIN A   1      46.045   9.079  27.692  0.00  0.00    -0.206 F 
ATOM     31  C29 ZIN A   1      45.489   9.922  31.178  0.00  0.00     0.011 A 
ENDBRANCH  17  25
ENDBRANCH  16  17
ENDBRANCH  15  16
ENDBRANCH  14  15
ENDBRANCH   9  14
BRANCH   5  32
ATOM     32  C6  ZIN A   1      39.439   4.160  29.776  0.00  0.00     0.013 A 
ATOM     33  C11 ZIN A   1      38.975   2.892  30.105  0.00  0.00     0.024 A 
ATOM     34  C10 ZIN A   1      39.415   1.793  29.394  0.00  0.00     0.002 A 
ATOM     35  C9  ZIN A   1      40.324   1.951  28.364  0.00  0.00     0.000 A 
ATOM     36  C8  ZIN A   1      40.792   3.210  28.038  0.00  0.00     0.002 A 
ATOM     37  C7  ZIN A   1      40.352   4.315  28.740  0.00  0.00     0.024 A 
ENDBRANCH   5  32
TORSDOF 7
ENDMDL
MODEL 7
REMARK CAVERDOCK RESULT:      15.3      0.000      0.000
REMARK CAVERDOCK CONSTRAINTS:       0.2      0.0      0.0      0.0
REMARK CAVERDOCK TUNNEL: 6     15.3      1.8     7.12
REMARK  7 active torsions:
REMARK  status: ('A' for Active; 'I' for Inactive)
REMARK    1  A    between atoms: N5_5  and  C6_6 
REMARK    2  A    between atoms: N15_15  and  C17_17 
REMARK    3  A    between atoms: C17_17  and  C18_18 
REMARK    4  A    between atoms: C18_18  and  C19_19 
REMARK    5  A    between atoms: C19_19  and  C20_20 
REMARK    6  A    between atoms: C20_20  and  C21_21 
REMARK    7  A    between atoms: C20_20  and  C28_28 
ROOT
ATOM      1  O1  ZIN A   1      38.994   6.741  33.547  0.00  0.00    -0.271 OA
ATOM      2  C2  ZIN A   1      38.664   6.105  32.568  0.00  0.00     0.242 C 
ATOM      3  N3  ZIN A   1      37.404   5.739  32.251  0.00  0.00    -0.347 N 
ATOM      4  C4  ZIN A   1      37.416   4.966  31.003  0.00  0.00     0.222 C 
ATOM      5  N5  ZIN A   1      38.719   5.246  30.356  0.00  0.00    -0.248 NA
ATOM      6  C12 ZIN A   1      39.592   5.591  31.496  0.00  0.00     0.103 C 
ATOM      7  C13 ZIN A   1      40.590   6.670  31.084  0.00  0.00     0.063 C 
ATOM      8  C14 ZIN A   1      41.524   6.970  32.259  0.00  0.00     0.237 C 
ATOM      9  N15 ZIN A   1      42.233   5.744  32.649  0.00  0.00    -0.071 N 
ATOM     10  H16 ZIN A   1      42.730   5.378  31.851  0.00  0.00     0.279 HD
ATOM     11  C35 ZIN A   1      41.274   4.743  33.128  0.00  0.00     0.237 C 
ATOM     12  C36 ZIN A   1      40.329   4.349  31.989  0.00  0.00     0.063 C 
ATOM     13  H37 ZIN A   1      36.612   5.953  32.768  0.00  0.00     0.163 HD
ENDROOT
BRANCH   9  14
ATOM     14  C17 ZIN A   1      43.190   6.054  33.719  0.00  0.00     0.235 C 
BRANCH  14  15
ATOM     15  C18 ZIN A   1      44.528   6.466  33.103  0.00  0.00     0.029 C 
BRANCH  15  16
ATOM     16  C19 ZIN A   1      45.233   7.459  34.029  0.00  0.00     0.016 C 
BRANCH  16  17
ATOM     17  C20 ZIN A   1      46.469   8.023  33.328  0.00  0.00     0.051 C 
BRANCH  17  18
ATOM     18  C21 ZIN A   1      46.097   8.477  31.940  0.00  0.00    -0.049 A 
ATOM     19  C27 ZIN A   1      46.481   7.730  30.842  0.00  0.00     0.011 A 
ATOM     20  C26 ZIN A   1      46.136   8.144  29.570  0.00  0.00     0.043 A 
ATOM     21  C24 ZIN A   1      45.414   9.313  29.394  0.00  0.00     0.116 A 
ATOM     22  C23 ZIN A   1      45.035  10.062  30.493  0.00  0.00     0.043 A 
ATOM     23  F25 ZIN A   1      45.081   9.720  28.149  0.00  0.00    -0.206 F 
ATOM     24  C22 ZIN A   1      45.376   9.645  31.765  0.00  0.00     0.011 A 
ENDBRANCH  17  18
BRANCH  17  25
ATOM     25  C28 ZIN A   1      47.003   9.194  34.113  0.00  0.00    -0.049 A 
ATOM     26  C34 ZIN A   1      48.254   9.705  33.826  0.00  0.00     0.011 A 
ATOM     27  C33 ZIN A   1      48.743  10.781  34.543  0.00  0.00     0.043 A 
ATOM     28  C31 ZIN A   1      47.981  11.341  35.556  0.00  0.00     0.116 A 
ATOM     29  C30 ZIN A   1      46.730  10.824  35.846  0.00  0.00     0.043 A 
ATOM     30  F32 ZIN A   1      48.460  12.390  36.260  0.00  0.00    -0.206 F 
ATOM     31  C29 ZIN A   1      46.242   9.751  35.124  0.00  0.00     0.011 A 
ENDBRANCH  17  25
ENDBRANCH  16  17
ENDBRANCH  15  16
ENDBRANCH  14  15
ENDBRANCH   9  14
BRANCH   5  32
ATOM     32  C6  ZIN A   1      39.195   4.119  29.681  0.00  0.00     0.013 A 
ATOM     33  C11 ZIN A   1      40.215   4.247  28.746  0.00  0.00     0.024 A 
ATOM     34  C10 ZIN A   1      40.687   3.130  28.085  0.00  0.00     0.002 A 
ATOM     35  C9  ZIN A   1      40.139   1.887  28.345  0.00  0.00     0.000 A 
ATOM     36  C8  ZIN A   1      39.120   1.757  29.269  0.00  0.00     0.002 A 
ATOM     37  C7  ZIN A   1      38.647   2.869  29.939  0.00  0.00     0.024 A 
ENDBRANCH   5  32
TORSDOF 7
ENDMDL
MODEL 8
REMARK CAVERDOCK RESULT:      13.6      0.000      0.000
REMARK CAVERDOCK CONSTRAINTS:       0.1      0.0      0.0      0.0
REMARK CAVERDOCK TUNNEL: 7     13.6      1.8     8.19
REMARK  7 active torsions:
REMARK  status: ('A' for Active; 'I' for Inactive)
REMARK    1  A    between atoms: N5_5  and  C6_6 
REMARK    2  A    between atoms: N15_15  and  C17_17 
REMARK    3  A    between atoms: C17_17  and  C18_18 
REMARK    4  A    between atoms: C18_18  and  C19_19 
REMARK    5  A    between atoms: C19_19  and  C20_20 
REMARK    6  A    between atoms: C20_20  and  C21_21 
REMARK    7  A    between atoms: C20_20  and  C28_28 
ROOT
ATOM      1  O1  ZIN A   1      39.341   7.646  33.109  0.00  0.00    -0.271 OA
ATOM      2  C2  ZIN A   1      38.673   6.863  32.465  0.00  0.00     0.242 C 
ATOM      3  N3  ZIN A   1      37.324   6.818  32.429  0.00  0.00    -0.347 N 
ATOM      4  C4  ZIN A   1      36.893   5.724  31.551  0.00  0.00     0.222 C 
ATOM      5  N5  ZIN A   1      38.068   5.372  30.721  0.00  0.00    -0.248 NA
ATOM      6  C12 ZIN A   1      39.209   5.778  31.565  0.00  0.00     0.103 C 
ATOM      7  C13 ZIN A   1      40.343   6.311  30.693  0.00  0.00     0.063 C 
ATOM      8  C14 ZIN A   1      41.538   6.669  31.582  0.00  0.00     0.237 C 
ATOM      9  N15 ZIN A   1      41.979   5.476  32.316  0.00  0.00    -0.071 N 
ATOM     10  H16 ZIN A   1      42.198   4.742  31.659  0.00  0.00     0.279 HD
ATOM     11  C35 ZIN A   1      40.915   5.022  33.218  0.00  0.00     0.237 C 
ATOM     12  C36 ZIN A   1      39.694   4.595  32.399  0.00  0.00     0.063 C 
ATOM     13  H37 ZIN A   1      36.732   7.417  32.909  0.00  0.00     0.163 HD
ENDROOT
BRANCH   9  14
ATOM     14  C17 ZIN A   1      43.177   5.802  33.101  0.00  0.00     0.235 C 
BRANCH  14  15
ATOM     15  C18 ZIN A   1      44.425   5.563  32.249  0.00  0.00     0.029 C 
BRANCH  15  16
ATOM     16  C19 ZIN A   1      45.550   6.488  32.721  0.00  0.00     0.016 C 
BRANCH  16  17
ATOM     17  C20 ZIN A   1      45.064   7.937  32.694  0.00  0.00     0.051 C 
BRANCH  17  18
ATOM     18  C21 ZIN A   1      45.821   8.740  33.720  0.00  0.00    -0.049 A 
ATOM     19  C27 ZIN A   1      45.352   9.981  34.109  0.00  0.00     0.011 A 
ATOM     20  C26 ZIN A   1      46.044  10.717  35.053  0.00  0.00     0.043 A 
ATOM     21  C24 ZIN A   1      47.212  10.215  35.601  0.00  0.00     0.116 A 
ATOM     22  C23 ZIN A   1      47.683   8.975  35.207  0.00  0.00     0.043 A 
ATOM     23  F25 ZIN A   1      47.891  10.936  36.520  0.00  0.00    -0.206 F 
ATOM     24  C22 ZIN A   1      46.988   8.239  34.267  0.00  0.00     0.011 A 
ENDBRANCH  17  18
BRANCH  17  25
ATOM     25  C28 ZIN A   1      45.301   8.522  31.325  0.00  0.00    -0.049 A 
ATOM     26  C34 ZIN A   1      46.305   8.016  30.522  0.00  0.00     0.011 A 
ATOM     27  C33 ZIN A   1      46.520   8.548  29.265  0.00  0.00     0.043 A 
ATOM     28  C31 ZIN A   1      45.735   9.596  28.814  0.00  0.00     0.116 A 
ATOM     29  C30 ZIN A   1      44.732  10.106  29.621  0.00  0.00     0.043 A 
ATOM     30  F32 ZIN A   1      45.947  10.120  27.587  0.00  0.00    -0.206 F 
ATOM     31  C29 ZIN A   1      44.516   9.569  30.876  0.00  0.00     0.011 A 
ENDBRANCH  17  25
ENDBRANCH  16  17
ENDBRANCH  15  16
ENDBRANCH  14  15
ENDBRANCH   9  14
BRANCH   5  32
ATOM     32  C6  ZIN A   1      38.102   4.001  30.455  0.00  0.00     0.013 A 
ATOM     33  C11 ZIN A   1      36.921   3.309  30.220  0.00  0.00     0.024 A 
ATOM     34  C10 ZIN A   1      36.958   1.954  29.952  0.00  0.00     0.002 A 
ATOM     35  C9  ZIN A   1      38.169   1.285  29.929  0.00  0.00     0.000 A 
ATOM     36  C8  ZIN A   1      39.345   1.970  30.169  0.00  0.00     0.002 A 
ATOM     37  C7  ZIN A   1      39.316   3.326  30.431  0.00  0.00     0.024 A 
ENDBRANCH   5  32
TORSDOF 7
ENDMDL
MODEL 9
REMARK CAVERDOCK RESULT:      12.9      0.000      0.000
REMARK CAVERDOCK CONSTRAINTS:       0.0      0.0      0.0      0.0
REMARK CAVERDOCK TUNNEL: 8     12.9      1.8      9.6
REMARK  7 active torsions:
REMARK  status: ('A' for Active; 'I' for Inactive)
REMARK    1  A    between atoms: N5_5  and  C6_6 
REMARK    2  A    between atoms: N15_15  and  C17_17 
REMARK    3  A    between atoms: C17_17  and  C18_18 
REMARK    4  A    between atoms: C18_18  and  C19_19 
REMARK    5  A    between atoms: C19_19  and  C20_20 
REMARK    6  A    between atoms: C20_20  and  C21_21 
REMARK    7  A    between atoms: C20_20  and  C28_28 
ROOT
ATOM      1  O1  ZIN A   1      39.035   7.476  33.341  0.00  0.00    -0.271 OA
ATOM      2  C2  ZIN A   1      38.381   6.710  32.665  0.00  0.00     0.242 C 
ATOM      3  N3  ZIN A   1      37.036   6.596  32.677  0.00  0.00    -0.347 N 
ATOM      4  C4  ZIN A   1      36.624   5.548  31.735  0.00  0.00     0.222 C 
ATOM      5  N5  ZIN A   1      37.779   5.323  30.835  0.00  0.00    -0.248 NA
ATOM      6  C12 ZIN A   1      38.932   5.725  31.664  0.00  0.00     0.103 C 
ATOM      7  C13 ZIN A   1      40.000   6.382  30.793  0.00  0.00     0.063 C 
ATOM      8  C14 ZIN A   1      41.212   6.736  31.660  0.00  0.00     0.237 C 
ATOM      9  N15 ZIN A   1      41.744   5.517  32.282  0.00  0.00    -0.071 N 
ATOM     10  H16 ZIN A   1      41.971   4.847  31.563  0.00  0.00     0.279 HD
ATOM     11  C35 ZIN A   1      40.743   4.940  33.188  0.00  0.00     0.237 C 
ATOM     12  C36 ZIN A   1      39.511   4.511  32.385  0.00  0.00     0.063 C 
ATOM     13  H37 ZIN A   1      36.435   7.124  33.224  0.00  0.00     0.163 HD
ENDROOT
BRANCH   9  14
ATOM     14  C17 ZIN A   1      42.955   5.847  33.044  0.00  0.00     0.235 C 
BRANCH  14  15
ATOM     15  C18 ZIN A   1      44.191   5.515  32.204  0.00  0.00     0.029 C 
BRANCH  15  16
ATOM     16  C19 ZIN A   1      45.261   6.586  32.425  0.00  0.00     0.016 C 
BRANCH  16  17
ATOM     17  C20 ZIN A   1      44.638   7.972  32.261  0.00  0.00     0.051 C 
BRANCH  17  18
ATOM     18  C21 ZIN A   1      45.172   8.894  33.327  0.00  0.00    -0.049 A 
ATOM     19  C27 ZIN A   1      44.769  10.216  33.362  0.00  0.00     0.011 A 
ATOM     20  C26 ZIN A   1      45.256  11.061  34.341  0.00  0.00     0.043 A 
ATOM     21  C24 ZIN A   1      46.154  10.585  35.282  0.00  0.00     0.116 A 
ATOM     22  C23 ZIN A   1      46.560   9.263  35.242  0.00  0.00     0.043 A 
ATOM     23  F25 ZIN A   1      46.633  11.412  36.237  0.00  0.00    -0.206 F 
ATOM     24  C22 ZIN A   1      46.070   8.419  34.265  0.00  0.00     0.011 A 
ENDBRANCH  17  18
BRANCH  17  25
ATOM     25  C28 ZIN A   1      44.987   8.522  30.901  0.00  0.00    -0.049 A 
ATOM     26  C34 ZIN A   1      46.096   8.047  30.228  0.00  0.00     0.011 A 
ATOM     27  C33 ZIN A   1      46.415   8.547  28.980  0.00  0.00     0.043 A 
ATOM     28  C31 ZIN A   1      45.627   9.533  28.408  0.00  0.00     0.116 A 
ATOM     29  C30 ZIN A   1      44.519  10.012  29.086  0.00  0.00     0.043 A 
ATOM     30  F32 ZIN A   1      45.941  10.026  27.190  0.00  0.00    -0.206 F 
ATOM     31  C29 ZIN A   1      44.200   9.507  30.332  0.00  0.00     0.011 A 
ENDBRANCH  17  25
ENDBRANCH  16  17
ENDBRANCH  15  16
ENDBRANCH  14  15
ENDBRANCH   9  14
BRANCH   5  32
ATOM     32  C6  ZIN A   1      37.870   3.979  30.464  0.00  0.00     0.013 A 
ATOM     33  C11 ZIN A   1      36.717   3.250  30.201  0.00  0.00     0.024 A 
ATOM     34  C10 ZIN A   1      36.812   1.923  29.829  0.00  0.00     0.002 A 
ATOM     35  C9  ZIN A   1      38.052   1.317  29.729  0.00  0.00     0.000 A 
ATOM     36  C8  ZIN A   1      39.200   2.038  29.997  0.00  0.00     0.002 A 
ATOM     37  C7  ZIN A   1      39.113   3.367  30.363  0.00  0.00     0.024 A 
ENDBRANCH   5  32
TORSDOF 7
ENDMDL
MODEL 10
REMARK CAVERDOCK RESULT:      13.6      0.000      0.000
REMARK CAVERDOCK CONSTRAINTS:       0.0      0.0      0.0      0.0
REMARK CAVERDOCK TUNNEL: 9     13.6      1.7     10.6
REMARK  7 active torsions:
REMARK  status: ('A' for Active; 'I' for Inactive)
REMARK    1  A    between atoms: N5_5  and  C6_6 
REMARK    2  A    between atoms: N15_15  and  C17_17 
REMARK    3  A    between atoms: C17_17  and  C18_18 
REMARK    4  A    between atoms: C18_18  and  C19_19 
REMARK    5  A    between atoms: C19_19  and  C20_20 
REMARK    6  A    between atoms: C20_20  and  C21_21 
REMARK    7  A    between atoms: C20_20  and  C28_28 
ROOT
ATOM      1  O1  ZIN A   1      38.909   7.374  33.180  0.00  0.00    -0.271 OA
ATOM      2  C2  ZIN A   1      38.259   6.634  32.472  0.00  0.00     0.242 C 
ATOM      3  N3  ZIN A   1      36.913   6.615  32.372  0.00  0.00    -0.347 N 
ATOM      4  C4  ZIN A   1      36.506   5.568  31.427  0.00  0.00     0.222 C 
ATOM      5  N5  ZIN A   1      37.712   5.232  30.637  0.00  0.00    -0.248 NA
ATOM      6  C12 ZIN A   1      38.819   5.580  31.549  0.00  0.00     0.103 C 
ATOM      7  C13 ZIN A   1      40.001   6.130  30.755  0.00  0.00     0.063 C 
ATOM      8  C14 ZIN A   1      41.158   6.426  31.713  0.00  0.00     0.237 C 
ATOM      9  N15 ZIN A   1      41.546   5.195  32.412  0.00  0.00    -0.071 N 
ATOM     10  H16 ZIN A   1      41.784   4.486  31.734  0.00  0.00     0.279 HD
ATOM     11  C35 ZIN A   1      40.434   4.721  33.244  0.00  0.00     0.237 C 
ATOM     12  C36 ZIN A   1      39.246   4.353  32.351  0.00  0.00     0.063 C 
ATOM     13  H37 ZIN A   1      36.308   7.202  32.851  0.00  0.00     0.163 HD
ENDROOT
BRANCH   9  14
ATOM     14  C17 ZIN A   1      42.711   5.464  33.265  0.00  0.00     0.235 C 
BRANCH  14  15
ATOM     15  C18 ZIN A   1      43.617   6.490  32.580  0.00  0.00     0.029 C 
BRANCH  15  16
ATOM     16  C19 ZIN A   1      44.356   7.308  33.642  0.00  0.00     0.016 C 
BRANCH  16  17
ATOM     17  C20 ZIN A   1      45.717   7.741  33.097  0.00  0.00     0.051 C 
BRANCH  17  18
ATOM     18  C21 ZIN A   1      45.547   8.303  31.709  0.00  0.00    -0.049 A 
ATOM     19  C27 ZIN A   1      44.739   9.406  31.506  0.00  0.00     0.011 A 
ATOM     20  C26 ZIN A   1      44.586   9.925  30.234  0.00  0.00     0.043 A 
ATOM     21  C24 ZIN A   1      45.234   9.335  29.162  0.00  0.00     0.116 A 
ATOM     22  C23 ZIN A   1      46.039   8.228  29.367  0.00  0.00     0.043 A 
ATOM     23  F25 ZIN A   1      45.081   9.839  27.918  0.00  0.00    -0.206 F 
ATOM     24  C22 ZIN A   1      46.194   7.713  30.640  0.00  0.00     0.011 A 
ENDBRANCH  17  18
BRANCH  17  25
ATOM     25  C28 ZIN A   1      46.307   8.796  33.998  0.00  0.00    -0.049 A 
ATOM     26  C34 ZIN A   1      45.561   9.309  35.042  0.00  0.00     0.011 A 
ATOM     27  C33 ZIN A   1      46.101  10.273  35.870  0.00  0.00     0.043 A 
ATOM     28  C31 ZIN A   1      47.389  10.734  35.647  0.00  0.00     0.116 A 
ATOM     29  C30 ZIN A   1      48.133  10.224  34.598  0.00  0.00     0.043 A 
ATOM     30  F32 ZIN A   1      47.917  11.680  36.454  0.00  0.00    -0.206 F 
ATOM     31  C29 ZIN A   1      47.592   9.256  33.773  0.00  0.00     0.011 A 
ENDBRANCH  17  25
ENDBRANCH  16  17
ENDBRANCH  15  16
ENDBRANCH  14  15
ENDBRANCH   9  14
BRANCH   5  32
ATOM     32  C6  ZIN A   1      37.736   3.873  30.312  0.00  0.00     0.013 A 
ATOM     33  C11 ZIN A   1      38.949   3.210  30.181  0.00  0.00     0.024 A 
ATOM     34  C10 ZIN A   1      38.968   1.865  29.865  0.00  0.00     0.002 A 
ATOM     35  C9  ZIN A   1      37.781   1.182  29.670  0.00  0.00     0.000 A 
ATOM     36  C8  ZIN A   1      36.573   1.840  29.793  0.00  0.00     0.002 A 
ATOM     37  C7  ZIN A   1      36.546   3.183  30.115  0.00  0.00     0.024 A 
ENDBRANCH   5  32
TORSDOF 7
ENDMDL
MODEL 11
REMARK CAVERDOCK RESULT:      14.4      0.000      0.000
REMARK CAVERDOCK CONSTRAINTS:       0.2      0.0      0.0      0.0
REMARK CAVERDOCK TUNNEL: 10     14.4      1.7     11.6
REMARK  7 active torsions:
REMARK  status: ('A' for Active; 'I' for Inactive)
REMARK    1  A    between atoms: N5_5  and  C6_6 
REMARK    2  A    between atoms: N15_15  and  C17_17 
REMARK    3  A    between atoms: C17_17  and  C18_18 
REMARK    4  A    between atoms: C18_18  and  C19_19 
REMARK    5  A    between atoms: C19_19  and  C20_20 
REMARK    6  A    between atoms: C20_20  and  C21_21 
REMARK    7  A    between atoms: C20_20  and  C28_28 
ROOT
ATOM      1  O1  ZIN A   1      38.663   7.388  33.205  0.00  0.00    -0.271 OA
ATOM      2  C2  ZIN A   1      37.996   6.632  32.530  0.00  0.00     0.242 C 
ATOM      3  N3  ZIN A   1      36.648   6.558  32.524  0.00  0.00    -0.347 N 
ATOM      4  C4  ZIN A   1      36.218   5.510  31.590  0.00  0.00     0.222 C 
ATOM      5  N5  ZIN A   1      37.379   5.239  30.710  0.00  0.00    -0.248 NA
ATOM      6  C12 ZIN A   1      38.532   5.619  31.549  0.00  0.00     0.103 C 
ATOM      7  C13 ZIN A   1      39.630   6.232  30.685  0.00  0.00     0.063 C 
ATOM      8  C14 ZIN A   1      40.840   6.562  31.564  0.00  0.00     0.237 C 
ATOM      9  N15 ZIN A   1      41.327   5.337  32.210  0.00  0.00    -0.071 N 
ATOM     10  H16 ZIN A   1      41.545   4.651  31.503  0.00  0.00     0.279 HD
ATOM     11  C35 ZIN A   1      40.298   4.802  33.108  0.00  0.00     0.237 C 
ATOM     12  C36 ZIN A   1      39.065   4.398  32.294  0.00  0.00     0.063 C 
ATOM     13  H37 ZIN A   1      36.055   7.110  33.056  0.00  0.00     0.163 HD
ENDROOT
BRANCH   9  14
ATOM     14  C17 ZIN A   1      42.538   5.642  32.984  0.00  0.00     0.235 C 
BRANCH  14  15
ATOM     15  C18 ZIN A   1      43.770   5.462  32.094  0.00  0.00     0.029 C 
BRANCH  15  16
ATOM     16  C19 ZIN A   1      44.316   6.835  31.695  0.00  0.00     0.016 C 
BRANCH  16  17
ATOM     17  C20 ZIN A   1      45.704   7.029  32.307  0.00  0.00     0.051 C 
BRANCH  17  18
ATOM     18  C21 ZIN A   1      46.658   7.513  31.245  0.00  0.00    -0.049 A 
ATOM     19  C27 ZIN A   1      46.212   7.700  29.950  0.00  0.00     0.011 A 
ATOM     20  C26 ZIN A   1      47.085   8.147  28.976  0.00  0.00     0.043 A 
ATOM     21  C24 ZIN A   1      48.409   8.399  29.296  0.00  0.00     0.116 A 
ATOM     22  C23 ZIN A   1      48.854   8.206  30.592  0.00  0.00     0.043 A 
ATOM     23  F25 ZIN A   1      49.264   8.831  28.344  0.00  0.00    -0.206 F 
ATOM     24  C22 ZIN A   1      47.979   7.763  31.565  0.00  0.00     0.011 A 
ENDBRANCH  17  18
BRANCH  17  25
ATOM     25  C28 ZIN A   1      45.627   8.049  33.414  0.00  0.00    -0.049 A 
ATOM     26  C34 ZIN A   1      45.221   7.667  34.679  0.00  0.00     0.011 A 
ATOM     27  C33 ZIN A   1      45.154   8.600  35.695  0.00  0.00     0.043 A 
ATOM     28  C31 ZIN A   1      45.484   9.922  35.444  0.00  0.00     0.116 A 
ATOM     29  C30 ZIN A   1      45.885  10.305  34.175  0.00  0.00     0.043 A 
ATOM     30  F32 ZIN A   1      45.415  10.836  36.436  0.00  0.00    -0.206 F 
ATOM     31  C29 ZIN A   1      45.956   9.369  33.162  0.00  0.00     0.011 A 
ENDBRANCH  17  25
ENDBRANCH  16  17
ENDBRANCH  15  16
ENDBRANCH  14  15
ENDBRANCH   9  14
BRANCH   5  32
ATOM     32  C6  ZIN A   1      37.435   3.889  30.358  0.00  0.00     0.013 A 
ATOM     33  C11 ZIN A   1      38.659   3.234  30.304  0.00  0.00     0.024 A 
ATOM     34  C10 ZIN A   1      38.711   1.897  29.961  0.00  0.00     0.002 A 
ATOM     35  C9  ZIN A   1      37.546   1.213  29.661  0.00  0.00     0.000 A 
ATOM     36  C8  ZIN A   1      36.328   1.862  29.708  0.00  0.00     0.002 A 
ATOM     37  C7  ZIN A   1      36.268   3.198  30.057  0.00  0.00     0.024 A 
ENDBRANCH   5  32
TORSDOF 7
ENDMDL
MODEL 12
REMARK CAVERDOCK RESULT:      14.9      0.000      0.000
REMARK CAVERDOCK CONSTRAINTS:       0.0      0.0      0.0      0.0
REMARK CAVERDOCK TUNNEL: 11     14.9      1.8    12.13
REMARK  7 active torsions:
REMARK  status: ('A' for Active; 'I' for Inactive)
REMARK    1  A    between atoms: N5_5  and  C6_6 
REMARK    2  A    between atoms: N15_15  and  C17_17 
REMARK    3  A    between atoms: C17_17  and  C18_18 
REMARK    4  A    between atoms: C18_18  and  C19_19 
REMARK    5  A    between atoms: C19_19  and  C20_20 
REMARK    6  A    between atoms: C20_20  and  C21_21 
REMARK    7  A    between atoms: C20_20  and  C28_28 
ROOT
ATOM      1  O1  ZIN A   1      38.550   7.343  33.218  0.00  0.00    -0.271 OA
ATOM      2  C2  ZIN A   1      37.868   6.638  32.504  0.00  0.00     0.242 C 
ATOM      3  N3  ZIN A   1      36.521   6.665  32.421  0.00  0.00    -0.347 N 
ATOM      4  C4  ZIN A   1      36.067   5.651  31.461  0.00  0.00     0.222 C 
ATOM      5  N5  ZIN A   1      37.253   5.291  30.649  0.00  0.00    -0.248 NA
ATOM      6  C12 ZIN A   1      38.381   5.585  31.554  0.00  0.00     0.103 C 
ATOM      7  C13 ZIN A   1      39.571   6.112  30.756  0.00  0.00     0.063 C 
ATOM      8  C14 ZIN A   1      40.749   6.351  31.704  0.00  0.00     0.237 C 
ATOM      9  N15 ZIN A   1      41.105   5.094  32.374  0.00  0.00    -0.071 N 
ATOM     10  H16 ZIN A   1      41.310   4.392  31.679  0.00  0.00     0.279 HD
ATOM     11  C35 ZIN A   1      39.988   4.640  33.210  0.00  0.00     0.237 C 
ATOM     12  C36 ZIN A   1      38.777   4.329  32.326  0.00  0.00     0.063 C 
ATOM     13  H37 ZIN A   1      35.942   7.262  32.920  0.00  0.00     0.163 HD
ENDROOT
BRANCH   9  14
ATOM     14  C17 ZIN A   1      42.288   5.308  33.217  0.00  0.00     0.235 C 
BRANCH  14  15
ATOM     15  C18 ZIN A   1      43.394   5.962  32.385  0.00  0.00     0.029 C 
BRANCH  15  16
ATOM     16  C19 ZIN A   1      43.934   7.187  33.128  0.00  0.00     0.016 C 
BRANCH  16  17
ATOM     17  C20 ZIN A   1      45.392   7.422  32.731  0.00  0.00     0.051 C 
BRANCH  17  18
ATOM     18  C21 ZIN A   1      45.446   8.038  31.357  0.00  0.00    -0.049 A 
ATOM     19  C27 ZIN A   1      46.149   7.410  30.346  0.00  0.00     0.011 A 
ATOM     20  C26 ZIN A   1      46.196   7.973  29.084  0.00  0.00     0.043 A 
ATOM     21  C24 ZIN A   1      45.545   9.170  28.835  0.00  0.00     0.116 A 
ATOM     22  C23 ZIN A   1      44.846   9.799  29.850  0.00  0.00     0.043 A 
ATOM     23  F25 ZIN A   1      45.595   9.723  27.603  0.00  0.00    -0.206 F 
ATOM     24  C22 ZIN A   1      44.797   9.234  31.109  0.00  0.00     0.011 A 
ENDBRANCH  17  18
BRANCH  17  25
ATOM     25  C28 ZIN A   1      46.040   8.353  33.724  0.00  0.00    -0.049 A 
ATOM     26  C34 ZIN A   1      45.282   8.933  34.723  0.00  0.00     0.011 A 
ATOM     27  C33 ZIN A   1      45.875   9.783  35.637  0.00  0.00     0.043 A 
ATOM     28  C31 ZIN A   1      47.229  10.062  35.544  0.00  0.00     0.116 A 
ATOM     29  C30 ZIN A   1      47.986   9.485  34.539  0.00  0.00     0.043 A 
ATOM     30  F32 ZIN A   1      47.809  10.897  36.434  0.00  0.00    -0.206 F 
ATOM     31  C29 ZIN A   1      47.391   8.631  33.630  0.00  0.00     0.011 A 
ENDBRANCH  17  25
ENDBRANCH  16  17
ENDBRANCH  15  16
ENDBRANCH  14  15
ENDBRANCH   9  14
BRANCH   5  32
ATOM     32  C6  ZIN A   1      37.228   3.940  30.298  0.00  0.00     0.013 A 
ATOM     33  C11 ZIN A   1      36.029   3.336  29.937  0.00  0.00     0.024 A 
ATOM     34  C10 ZIN A   1      36.010   2.001  29.584  0.00  0.00     0.002 A 
ATOM     35  C9  ZIN A   1      37.179   1.262  29.601  0.00  0.00     0.000 A 
ATOM     36  C8  ZIN A   1      38.371   1.857  29.966  0.00  0.00     0.002 A 
ATOM     37  C7  ZIN A   1      38.400   3.194  30.313  0.00  0.00     0.024 A 
ENDBRANCH   5  32
TORSDOF 7
ENDMDL
MODEL 13
REMARK CAVERDOCK RESULT:      13.5      0.000      0.000
REMARK CAVERDOCK CONSTRAINTS:       0.3      0.0      0.0      0.0
REMARK CAVERDOCK TUNNEL: 12     13.5      1.8    13.13
REMARK  7 active torsions:
REMARK  status: ('A' for Active; 'I' for Inactive)
REMARK    1  A    between atoms: N5_5  and  C6_6 
REMARK    2  A    between atoms: N15_15  and  C17_17 
REMARK    3  A    between atoms: C17_17  and  C18_18 
REMARK    4  A    between atoms: C18_18  and  C19_19 
REMARK    5  A    between atoms: C19_19  and  C20_20 
REMARK    6  A    between atoms: C20_20  and  C21_21 
REMARK    7  A    between atoms: C20_20  and  C28_28 
ROOT
ATOM      1  O1  ZIN A   1      40.694   6.055  29.640  0.00  0.00    -0.271 OA
ATOM      2  C2  ZIN A   1      39.492   5.905  29.714  0.00  0.00     0.242 C 
ATOM      3  N3  ZIN A   1      38.580   6.391  28.845  0.00  0.00    -0.347 N 
ATOM      4  C4  ZIN A   1      37.232   6.012  29.285  0.00  0.00     0.222 C 
ATOM      5  N5  ZIN A   1      37.409   4.903  30.251  0.00  0.00    -0.248 NA
ATOM      6  C12 ZIN A   1      38.763   5.139  30.789  0.00  0.00     0.103 C 
ATOM      7  C13 ZIN A   1      39.456   3.809  31.069  0.00  0.00     0.063 C 
ATOM      8  C14 ZIN A   1      40.833   4.076  31.684  0.00  0.00     0.237 C 
ATOM      9  N15 ZIN A   1      40.676   4.839  32.929  0.00  0.00    -0.071 N 
ATOM     10  H16 ZIN A   1      40.070   4.332  33.556  0.00  0.00     0.279 HD
ATOM     11  C35 ZIN A   1      40.091   6.153  32.640  0.00  0.00     0.237 C 
ATOM     12  C36 ZIN A   1      38.683   5.973  32.065  0.00  0.00     0.063 C 
ATOM     13  H37 ZIN A   1      38.784   6.910  28.052  0.00  0.00     0.163 HD
ENDROOT
BRANCH   9  14
ATOM     14  C17 ZIN A   1      41.991   5.019  33.559  0.00  0.00     0.235 C 
BRANCH  14  15
ATOM     15  C18 ZIN A   1      42.994   5.508  32.513  0.00  0.00     0.029 C 
BRANCH  15  16
ATOM     16  C19 ZIN A   1      44.303   5.899  33.204  0.00  0.00     0.016 C 
BRANCH  16  17
ATOM     17  C20 ZIN A   1      44.995   7.000  32.400  0.00  0.00     0.051 C 
BRANCH  17  18
ATOM     18  C21 ZIN A   1      45.609   8.001  33.345  0.00  0.00    -0.049 A 
ATOM     19  C27 ZIN A   1      44.914   8.406  34.469  0.00  0.00     0.011 A 
ATOM     20  C26 ZIN A   1      45.478   9.321  35.338  0.00  0.00     0.043 A 
ATOM     21  C24 ZIN A   1      46.736   9.839  35.078  0.00  0.00     0.116 A 
ATOM     22  C23 ZIN A   1      47.428   9.436  33.949  0.00  0.00     0.043 A 
ATOM     23  F25 ZIN A   1      47.285  10.737  35.924  0.00  0.00    -0.206 F 
ATOM     24  C22 ZIN A   1      46.865   8.518  33.084  0.00  0.00     0.011 A 
ENDBRANCH  17  18
BRANCH  17  25
ATOM     25  C28 ZIN A   1      46.075   6.393  31.541  0.00  0.00    -0.049 A 
ATOM     26  C34 ZIN A   1      46.856   7.201  30.738  0.00  0.00     0.011 A 
ATOM     27  C33 ZIN A   1      47.848   6.646  29.953  0.00  0.00     0.043 A 
ATOM     28  C31 ZIN A   1      48.055   5.276  29.965  0.00  0.00     0.116 A 
ATOM     29  C30 ZIN A   1      47.268   4.466  30.767  0.00  0.00     0.043 A 
ATOM     30  F32 ZIN A   1      49.022   4.732  29.195  0.00  0.00    -0.206 F 
ATOM     31  C29 ZIN A   1      46.279   5.025  31.554  0.00  0.00     0.011 A 
ENDBRANCH  17  25
ENDBRANCH  16  17
ENDBRANCH  15  16
ENDBRANCH  14  15
ENDBRANCH   9  14
BRANCH   5  32
ATOM     32  C6  ZIN A   1      36.448   4.962  31.262  0.00  0.00     0.013 A 
ATOM     33  C11 ZIN A   1      36.632   5.807  32.349  0.00  0.00     0.024 A 
ATOM     34  C10 ZIN A   1      35.676   5.866  33.345  0.00  0.00     0.002 A 
ATOM     35  C9  ZIN A   1      34.542   5.078  33.266  0.00  0.00     0.000 A 
ATOM     36  C8  ZIN A   1      34.359   4.231  32.189  0.00  0.00     0.002 A 
ATOM     37  C7  ZIN A   1      35.307   4.171  31.186  0.00  0.00     0.024 A 
ENDBRANCH   5  32
TORSDOF 7
ENDMDL
MODEL 14
REMARK CAVERDOCK RESULT:      11.4      0.000      0.000
REMARK CAVERDOCK CONSTRAINTS:       0.0      0.0      0.0      0.0
REMARK CAVERDOCK TUNNEL: 13     11.4      1.8     14.4
REMARK  7 active torsions:
REMARK  status: ('A' for Active; 'I' for Inactive)
REMARK    1  A    between atoms: N5_5  and  C6_6 
REMARK    2  A    between atoms: N15_15  and  C17_17 
REMARK    3  A    between atoms: C17_17  and  C18_18 
REMARK    4  A    between atoms: C18_18  and  C19_19 
REMARK    5  A    between atoms: C19_19  and  C20_20 
REMARK    6  A    between atoms: C20_20  and  C21_21 
REMARK    7  A    between atoms: C20_20  and  C28_28 
ROOT
ATOM      1  O1  ZIN A   1      40.503   5.955  29.357  0.00  0.00    -0.271 OA
ATOM      2  C2  ZIN A   1      39.307   5.773  29.442  0.00  0.00     0.242 C 
ATOM      3  N3  ZIN A   1      38.379   6.178  28.549  0.00  0.00    -0.347 N 
ATOM      4  C4  ZIN A   1      37.044   5.784  29.015  0.00  0.00     0.222 C 
ATOM      5  N5  ZIN A   1      37.257   4.739  30.044  0.00  0.00    -0.248 NA
ATOM      6  C12 ZIN A   1      38.603   5.049  30.563  0.00  0.00     0.103 C 
ATOM      7  C13 ZIN A   1      39.338   3.759  30.918  0.00  0.00     0.063 C 
ATOM      8  C14 ZIN A   1      40.706   4.105  31.512  0.00  0.00     0.237 C 
ATOM      9  N15 ZIN A   1      40.528   4.933  32.711  0.00  0.00    -0.071 N 
ATOM     10  H16 ZIN A   1      39.938   4.446  33.369  0.00  0.00     0.279 HD
ATOM     11  C35 ZIN A   1      39.901   6.210  32.347  0.00  0.00     0.237 C 
ATOM     12  C36 ZIN A   1      38.499   5.953  31.789  0.00  0.00     0.063 C 
ATOM     13  H37 ZIN A   1      38.566   6.656  27.727  0.00  0.00     0.163 HD
ENDROOT
BRANCH   9  14
ATOM     14  C17 ZIN A   1      41.837   5.191  33.325  0.00  0.00     0.235 C 
BRANCH  14  15
ATOM     15  C18 ZIN A   1      42.551   6.302  32.553  0.00  0.00     0.029 C 
BRANCH  15  16
ATOM     16  C19 ZIN A   1      43.952   6.508  33.135  0.00  0.00     0.016 C 
BRANCH  16  17
ATOM     17  C20 ZIN A   1      44.622   7.696  32.444  0.00  0.00     0.051 C 
BRANCH  17  18
ATOM     18  C21 ZIN A   1      45.268   8.581  33.478  0.00  0.00    -0.049 A 
ATOM     19  C27 ZIN A   1      45.738   9.831  33.121  0.00  0.00     0.011 A 
ATOM     20  C26 ZIN A   1      46.327  10.646  34.070  0.00  0.00     0.043 A 
ATOM     21  C24 ZIN A   1      46.453  10.206  35.377  0.00  0.00     0.116 A 
ATOM     22  C23 ZIN A   1      45.987   8.953  35.731  0.00  0.00     0.043 A 
ATOM     23  F25 ZIN A   1      47.033  11.000  36.303  0.00  0.00    -0.206 F 
ATOM     24  C22 ZIN A   1      45.395   8.141  34.783  0.00  0.00     0.011 A 
ENDBRANCH  17  18
BRANCH  17  25
ATOM     25  C28 ZIN A   1      45.674   7.193  31.487  0.00  0.00    -0.049 A 
ATOM     26  C34 ZIN A   1      46.216   5.934  31.657  0.00  0.00     0.011 A 
ATOM     27  C33 ZIN A   1      47.177   5.470  30.779  0.00  0.00     0.043 A 
ATOM     28  C31 ZIN A   1      47.604   6.272  29.734  0.00  0.00     0.116 A 
ATOM     29  C30 ZIN A   1      47.063   7.536  29.568  0.00  0.00     0.043 A 
ATOM     30  F32 ZIN A   1      48.546   5.822  28.877  0.00  0.00    -0.206 F 
ATOM     31  C29 ZIN A   1      46.099   7.995  30.445  0.00  0.00     0.011 A 
ENDBRANCH  17  25
ENDBRANCH  16  17
ENDBRANCH  15  16
ENDBRANCH  14  15
ENDBRANCH   9  14
BRANCH   5  32
ATOM     32  C6  ZIN A   1      36.295   4.827  31.053  0.00  0.00     0.013 A 
ATOM     33  C11 ZIN A   1      36.578   5.515  32.226  0.00  0.00     0.024 A 
ATOM     34  C10 ZIN A   1      35.622   5.605  33.220  0.00  0.00     0.002 A 
ATOM     35  C9  ZIN A   1      34.389   5.002  33.052  0.00  0.00     0.000 A 
ATOM     36  C8  ZIN A   1      34.107   4.311  31.889  0.00  0.00     0.002 A 
ATOM     37  C7  ZIN A   1      35.055   4.223  30.888  0.00  0.00     0.024 A 
ENDBRANCH   5  32
TORSDOF 7
ENDMDL
MODEL 15
REMARK CAVERDOCK RESULT:      10.7      0.000      0.000
REMARK CAVERDOCK CONSTRAINTS:       0.5      0.0      0.0      0.0
REMARK CAVERDOCK TUNNEL: 14     10.7      1.8     15.1
REMARK  7 active torsions:
REMARK  status: ('A' for Active; 'I' for Inactive)
REMARK    1  A    between atoms: N5_5  and  C6_6 
REMARK    2  A    between atoms: N15_15  and  C17_17 
REMARK    3  A    between atoms: C17_17  and  C18_18 
REMARK    4  A    between atoms: C18_18  and  C19_19 
REMARK    5  A    between atoms: C19_19  and  C20_20 
REMARK    6  A    between atoms: C20_20  and  C21_21 
REMARK    7  A    between atoms: C20_20  and  C28_28 
ROOT
ATOM      1  O1  ZIN A   1      40.187   6.167  29.466  0.00  0.00    -0.271 OA
ATOM      2  C2  ZIN A   1      39.004   5.926  29.582  0.00  0.00     0.242 C 
ATOM      3  N3  ZIN A   1      38.020   6.394  28.784  0.00  0.00    -0.347 N 
ATOM      4  C4  ZIN A   1      36.724   5.894  29.258  0.00  0.00     0.222 C 
ATOM      5  N5  ZIN A   1      37.023   4.747  30.146  0.00  0.00    -0.248 NA
ATOM      6  C12 ZIN A   1      38.380   5.049  30.639  0.00  0.00     0.103 C 
ATOM      7  C13 ZIN A   1      39.177   3.758  30.807  0.00  0.00     0.063 C 
ATOM      8  C14 ZIN A   1      40.559   4.088  31.377  0.00  0.00     0.237 C 
ATOM      9  N15 ZIN A   1      40.409   4.764  32.672  0.00  0.00    -0.071 N 
ATOM     10  H16 ZIN A   1      39.870   4.180  33.293  0.00  0.00     0.279 HD
ATOM     11  C35 ZIN A   1      39.721   6.047  32.489  0.00  0.00     0.237 C 
ATOM     12  C36 ZIN A   1      38.304   5.800  31.966  0.00  0.00     0.063 C 
ATOM     13  H37 ZIN A   1      38.150   6.972  28.016  0.00  0.00     0.163 HD
ENDROOT
BRANCH   9  14
ATOM     14  C17 ZIN A   1      41.736   5.002  33.255  0.00  0.00     0.235 C 
BRANCH  14  15
ATOM     15  C18 ZIN A   1      42.561   5.873  32.305  0.00  0.00     0.029 C 
BRANCH  15  16
ATOM     16  C19 ZIN A   1      43.964   6.071  32.883  0.00  0.00     0.016 C 
BRANCH  16  17
ATOM     17  C20 ZIN A   1      44.682   7.178  32.110  0.00  0.00     0.051 C 
BRANCH  17  18
ATOM     18  C21 ZIN A   1      45.096   8.269  33.063  0.00  0.00    -0.049 A 
ATOM     19  C27 ZIN A   1      45.533   7.947  34.335  0.00  0.00     0.011 A 
ATOM     20  C26 ZIN A   1      45.917   8.947  35.208  0.00  0.00     0.043 A 
ATOM     21  C24 ZIN A   1      45.854  10.272  34.813  0.00  0.00     0.116 A 
ATOM     22  C23 ZIN A   1      45.412  10.594  33.543  0.00  0.00     0.043 A 
ATOM     23  F25 ZIN A   1      46.224  11.250  35.669  0.00  0.00    -0.206 F 
ATOM     24  C22 ZIN A   1      45.033   9.593  32.669  0.00  0.00     0.011 A 
ENDBRANCH  17  18
BRANCH  17  25
ATOM     25  C28 ZIN A   1      45.906   6.609  31.438  0.00  0.00    -0.049 A 
ATOM     26  C34 ZIN A   1      46.160   5.252  31.499  0.00  0.00     0.011 A 
ATOM     27  C33 ZIN A   1      47.278   4.729  30.880  0.00  0.00     0.043 A 
ATOM     28  C31 ZIN A   1      48.151   5.567  30.205  0.00  0.00     0.116 A 
ATOM     29  C30 ZIN A   1      47.898   6.927  30.148  0.00  0.00     0.043 A 
ATOM     30  F32 ZIN A   1      49.247   5.057  29.602  0.00  0.00    -0.206 F 
ATOM     31  C29 ZIN A   1      46.776   7.447  30.765  0.00  0.00     0.011 A 
ENDBRANCH  17  25
ENDBRANCH  16  17
ENDBRANCH  15  16
ENDBRANCH  14  15
ENDBRANCH   9  14
BRANCH   5  32
ATOM     32  C6  ZIN A   1      36.108   4.678  31.199  0.00  0.00     0.013 A 
ATOM     33  C11 ZIN A   1      35.026   3.810  31.126  0.00  0.00     0.024 A 
ATOM     34  C10 ZIN A   1      34.127   3.740  32.173  0.00  0.00     0.002 A 
ATOM     35  C9  ZIN A   1      34.297   4.541  33.288  0.00  0.00     0.000 A 
ATOM     36  C8  ZIN A   1      35.369   5.411  33.361  0.00  0.00     0.002 A 
ATOM     37  C7  ZIN A   1      36.276   5.481  32.321  0.00  0.00     0.024 A 
ENDBRANCH   5  32
TORSDOF 7
ENDMDL
MODEL 16
REMARK CAVERDOCK RESULT:       9.5      0.000      0.000
REMARK CAVERDOCK CONSTRAINTS:       0.0      0.0      0.0      0.0
REMARK CAVERDOCK TUNNEL: 15      9.5      1.8     16.1
REMARK  7 active torsions:
REMARK  status: ('A' for Active; 'I' for Inactive)
REMARK    1  A    between atoms: N5_5  and  C6_6 
REMARK    2  A    between atoms: N15_15  and  C17_17 
REMARK    3  A    between atoms: C17_17  and  C18_18 
REMARK    4  A    between atoms: C18_18  and  C19_19 
REMARK    5  A    between atoms: C19_19  and  C20_20 
REMARK    6  A    between atoms: C20_20  and  C21_21 
REMARK    7  A    between atoms: C20_20  and  C28_28 
ROOT
ATOM      1  O1  ZIN A   1      39.843   5.995  29.238  0.00  0.00    -0.271 OA
ATOM      2  C2  ZIN A   1      38.665   5.794  29.451  0.00  0.00     0.242 C 
ATOM      3  N3  ZIN A   1      37.638   6.232  28.692  0.00  0.00    -0.347 N 
ATOM      4  C4  ZIN A   1      36.368   5.799  29.288  0.00  0.00     0.222 C 
ATOM      5  N5  ZIN A   1      36.704   4.708  30.231  0.00  0.00    -0.248 NA
ATOM      6  C12 ZIN A   1      38.100   5.008  30.607  0.00  0.00     0.103 C 
ATOM      7  C13 ZIN A   1      38.879   3.711  30.810  0.00  0.00     0.063 C 
ATOM      8  C14 ZIN A   1      40.304   4.043  31.259  0.00  0.00     0.237 C 
ATOM      9  N15 ZIN A   1      40.260   4.809  32.511  0.00  0.00    -0.071 N 
ATOM     10  H16 ZIN A   1      39.754   4.283  33.207  0.00  0.00     0.279 HD
ATOM     11  C35 ZIN A   1      39.588   6.094  32.287  0.00  0.00     0.237 C 
ATOM     12  C36 ZIN A   1      38.133   5.849  31.881  0.00  0.00     0.063 C 
ATOM     13  H37 ZIN A   1      37.726   6.753  27.879  0.00  0.00     0.163 HD
ENDROOT
BRANCH   9  14
ATOM     14  C17 ZIN A   1      41.629   5.052  32.983  0.00  0.00     0.235 C 
BRANCH  14  15
ATOM     15  C18 ZIN A   1      42.242   6.212  32.196  0.00  0.00     0.029 C 
BRANCH  15  16
ATOM     16  C19 ZIN A   1      43.616   6.554  32.776  0.00  0.00     0.016 C 
BRANCH  16  17
ATOM     17  C20 ZIN A   1      44.362   7.478  31.811  0.00  0.00     0.051 C 
BRANCH  17  18
ATOM     18  C21 ZIN A   1      44.519   8.838  32.440  0.00  0.00    -0.049 A 
ATOM     19  C27 ZIN A   1      44.702   9.951  31.640  0.00  0.00     0.011 A 
ATOM     20  C26 ZIN A   1      44.843  11.200  32.215  0.00  0.00     0.043 A 
ATOM     21  C24 ZIN A   1      44.809  11.335  33.593  0.00  0.00     0.116 A 
ATOM     22  C23 ZIN A   1      44.631  10.220  34.392  0.00  0.00     0.043 A 
ATOM     23  F25 ZIN A   1      44.951  12.555  34.156  0.00  0.00    -0.206 F 
ATOM     24  C22 ZIN A   1      44.486   8.973  33.816  0.00  0.00     0.011 A 
ENDBRANCH  17  18
BRANCH  17  25
ATOM     25  C28 ZIN A   1      45.723   6.902  31.514  0.00  0.00    -0.049 A 
ATOM     26  C34 ZIN A   1      46.801   7.743  31.316  0.00  0.00     0.011 A 
ATOM     27  C33 ZIN A   1      48.049   7.216  31.048  0.00  0.00     0.043 A 
ATOM     28  C31 ZIN A   1      48.219   5.843  30.968  0.00  0.00     0.116 A 
ATOM     29  C30 ZIN A   1      47.137   5.002  31.161  0.00  0.00     0.043 A 
ATOM     30  F32 ZIN A   1      49.438   5.328  30.701  0.00  0.00    -0.206 F 
ATOM     31  C29 ZIN A   1      45.890   5.531  31.434  0.00  0.00     0.011 A 
ENDBRANCH  17  25
ENDBRANCH  16  17
ENDBRANCH  15  16
ENDBRANCH  14  15
ENDBRANCH   9  14
BRANCH   5  32
ATOM     32  C6  ZIN A   1      35.865   4.735  31.347  0.00  0.00     0.013 A 
ATOM     33  C11 ZIN A   1      34.641   4.079  31.314  0.00  0.00     0.024 A 
ATOM     34  C10 ZIN A   1      33.817   4.103  32.422  0.00  0.00     0.002 A 
ATOM     35  C9  ZIN A   1      34.204   4.788  33.560  0.00  0.00     0.000 A 
ATOM     36  C8  ZIN A   1      35.418   5.447  33.594  0.00  0.00     0.002 A 
ATOM     37  C7  ZIN A   1      36.251   5.422  32.492  0.00  0.00     0.024 A 
ENDBRANCH   5  32
TORSDOF 7
ENDMDL
MODEL 17
REMARK CAVERDOCK RESULT:       8.4      0.000      0.000
REMARK CAVERDOCK CONSTRAINTS:       0.3      0.0      0.0      0.0
REMARK CAVERDOCK TUNNEL: 16      8.4      1.9     17.4
REMARK  7 active torsions:
REMARK  status: ('A' for Active; 'I' for Inactive)
REMARK    1  A    between atoms: N5_5  and  C6_6 
REMARK    2  A    between atoms: N15_15  and  C17_17 
REMARK    3  A    between atoms: C17_17  and  C18_18 
REMARK    4  A    between atoms: C18_18  and  C19_19 
REMARK    5  A    between atoms: C19_19  and  C20_20 
REMARK    6  A    between atoms: C20_20  and  C21_21 
REMARK    7  A    between atoms: C20_20  and  C28_28 
ROOT
ATOM      1  O1  ZIN A   1      39.864   6.232  29.449  0.00  0.00    -0.271 OA
ATOM      2  C2  ZIN A   1      38.679   5.994  29.553  0.00  0.00     0.242 C 
ATOM      3  N3  ZIN A   1      37.699   6.502  28.776  0.00  0.00    -0.347 N 
ATOM      4  C4  ZIN A   1      36.399   5.988  29.227  0.00  0.00     0.222 C 
ATOM      5  N5  ZIN A   1      36.691   4.801  30.064  0.00  0.00    -0.248 NA
ATOM      6  C12 ZIN A   1      38.050   5.075  30.570  0.00  0.00     0.103 C 
ATOM      7  C13 ZIN A   1      38.840   3.773  30.683  0.00  0.00     0.063 C 
ATOM      8  C14 ZIN A   1      40.223   4.070  31.267  0.00  0.00     0.237 C 
ATOM      9  N15 ZIN A   1      40.075   4.690  32.590  0.00  0.00    -0.071 N 
ATOM     10  H16 ZIN A   1      39.532   4.082  33.185  0.00  0.00     0.279 HD
ATOM     11  C35 ZIN A   1      39.395   5.983  32.463  0.00  0.00     0.237 C 
ATOM     12  C36 ZIN A   1      37.976   5.767  31.929  0.00  0.00     0.063 C 
ATOM     13  H37 ZIN A   1      37.832   7.112  28.035  0.00  0.00     0.163 HD
ENDROOT
BRANCH   9  14
ATOM     14  C17 ZIN A   1      41.403   4.895  33.184  0.00  0.00     0.235 C 
BRANCH  14  15
ATOM     15  C18 ZIN A   1      42.206   5.863  32.313  0.00  0.00     0.029 C 
BRANCH  15  16
ATOM     16  C19 ZIN A   1      43.336   6.479  33.143  0.00  0.00     0.016 C 
BRANCH  16  17
ATOM     17  C20 ZIN A   1      44.077   7.520  32.302  0.00  0.00     0.051 C 
BRANCH  17  18
ATOM     18  C21 ZIN A   1      44.562   8.633  33.195  0.00  0.00    -0.049 A 
ATOM     19  C27 ZIN A   1      45.185   8.335  34.393  0.00  0.00     0.011 A 
ATOM     20  C26 ZIN A   1      45.634   9.355  35.210  0.00  0.00     0.043 A 
ATOM     21  C24 ZIN A   1      45.452  10.675  34.833  0.00  0.00     0.116 A 
ATOM     22  C23 ZIN A   1      44.824  10.971  33.636  0.00  0.00     0.043 A 
ATOM     23  F25 ZIN A   1      45.887  11.673  35.634  0.00  0.00    -0.206 F 
ATOM     24  C22 ZIN A   1      44.379   9.951  32.819  0.00  0.00     0.011 A 
ENDBRANCH  17  18
BRANCH  17  25
ATOM     25  C28 ZIN A   1      45.256   6.871  31.623  0.00  0.00    -0.049 A 
ATOM     26  C34 ZIN A   1      46.077   7.618  30.801  0.00  0.00     0.011 A 
ATOM     27  C33 ZIN A   1      47.160   7.026  30.181  0.00  0.00     0.043 A 
ATOM     28  C31 ZIN A   1      47.417   5.678  30.376  0.00  0.00     0.116 A 
ATOM     29  C30 ZIN A   1      46.590   4.929  31.196  0.00  0.00     0.043 A 
ATOM     30  F32 ZIN A   1      48.473   5.097  29.766  0.00  0.00    -0.206 F 
ATOM     31  C29 ZIN A   1      45.510   5.526  31.818  0.00  0.00     0.011 A 
ENDBRANCH  17  25
ENDBRANCH  16  17
ENDBRANCH  15  16
ENDBRANCH  14  15
ENDBRANCH   9  14
BRANCH   5  32
ATOM     32  C6  ZIN A   1      35.775   4.691  31.113  0.00  0.00     0.013 A 
ATOM     33  C11 ZIN A   1      34.714   3.800  31.019  0.00  0.00     0.024 A 
ATOM     34  C10 ZIN A   1      33.813   3.690  32.061  0.00  0.00     0.002 A 
ATOM     35  C9  ZIN A   1      33.962   4.473  33.192  0.00  0.00     0.000 A 
ATOM     36  C8  ZIN A   1      35.014   5.365  33.285  0.00  0.00     0.002 A 
ATOM     37  C7  ZIN A   1      35.921   5.476  32.250  0.00  0.00     0.024 A 
ENDBRANCH   5  32
TORSDOF 7
ENDMDL
MODEL 18
REMARK CAVERDOCK RESULT:       6.7      0.000      0.000
REMARK CAVERDOCK CONSTRAINTS:       0.0      0.0      0.0      0.0
REMARK CAVERDOCK TUNNEL: 17      6.7      1.9     18.2
REMARK  7 active torsions:
REMARK  status: ('A' for Active; 'I' for Inactive)
REMARK    1  A    between atoms: N5_5  and  C6_6 
REMARK    2  A    between atoms: N15_15  and  C17_17 
REMARK    3  A    between atoms: C17_17  and  C18_18 
REMARK    4  A    between atoms: C18_18  and  C19_19 
REMARK    5  A    between atoms: C19_19  and  C20_20 
REMARK    6  A    between atoms: C20_20  and  C21_21 
REMARK    7  A    between atoms: C20_20  and  C28_28 
ROOT
ATOM      1  O1  ZIN A   1      39.775   6.272  29.410  0.00  0.00    -0.271 OA
ATOM      2  C2  ZIN A   1      38.595   5.992  29.453  0.00  0.00     0.242 C 
ATOM      3  N3  ZIN A   1      37.640   6.464  28.624  0.00  0.00    -0.347 N 
ATOM      4  C4  ZIN A   1      36.337   5.906  29.009  0.00  0.00     0.222 C 
ATOM      5  N5  ZIN A   1      36.627   4.732  29.864  0.00  0.00    -0.248 NA
ATOM      6  C12 ZIN A   1      37.947   5.053  30.440  0.00  0.00     0.103 C 
ATOM      7  C13 ZIN A   1      38.775   3.781  30.598  0.00  0.00     0.063 C 
ATOM      8  C14 ZIN A   1      40.114   4.127  31.253  0.00  0.00     0.237 C 
ATOM      9  N15 ZIN A   1      39.876   4.744  32.564  0.00  0.00    -0.071 N 
ATOM     10  H16 ZIN A   1      39.325   4.118  33.132  0.00  0.00     0.279 HD
ATOM     11  C35 ZIN A   1      39.158   6.012  32.397  0.00  0.00     0.237 C 
ATOM     12  C36 ZIN A   1      37.778   5.745  31.790  0.00  0.00     0.063 C 
ATOM     13  H37 ZIN A   1      37.790   7.077  27.889  0.00  0.00     0.163 HD
ENDROOT
BRANCH   9  14
ATOM     14  C17 ZIN A   1      41.163   4.996  33.225  0.00  0.00     0.235 C 
BRANCH  14  15
ATOM     15  C18 ZIN A   1      42.121   5.665  32.237  0.00  0.00     0.029 C 
BRANCH  15  16
ATOM     16  C19 ZIN A   1      43.514   5.764  32.864  0.00  0.00     0.016 C 
BRANCH  16  17
ATOM     17  C20 ZIN A   1      44.299   6.888  32.186  0.00  0.00     0.051 C 
BRANCH  17  18
ATOM     18  C21 ZIN A   1      44.670   7.930  33.210  0.00  0.00    -0.049 A 
ATOM     19  C27 ZIN A   1      44.671   9.268  32.864  0.00  0.00     0.011 A 
ATOM     20  C26 ZIN A   1      45.008  10.225  33.803  0.00  0.00     0.043 A 
ATOM     21  C24 ZIN A   1      45.353   9.842  35.088  0.00  0.00     0.116 A 
ATOM     22  C23 ZIN A   1      45.356   8.501  35.431  0.00  0.00     0.043 A 
ATOM     23  F25 ZIN A   1      45.687  10.776  36.005  0.00  0.00    -0.206 F 
ATOM     24  C22 ZIN A   1      45.016   7.547  34.493  0.00  0.00     0.011 A 
ENDBRANCH  17  18
BRANCH  17  25
ATOM     25  C28 ZIN A   1      45.553   6.323  31.568  0.00  0.00    -0.049 A 
ATOM     26  C34 ZIN A   1      45.770   4.959  31.570  0.00  0.00     0.011 A 
ATOM     27  C33 ZIN A   1      46.916   4.440  31.000  0.00  0.00     0.043 A 
ATOM     28  C31 ZIN A   1      47.854   5.289  30.435  0.00  0.00     0.116 A 
ATOM     29  C30 ZIN A   1      47.637   6.656  30.438  0.00  0.00     0.043 A 
ATOM     30  F32 ZIN A   1      48.977   4.783  29.881  0.00  0.00    -0.206 F 
ATOM     31  C29 ZIN A   1      46.487   7.173  31.004  0.00  0.00     0.011 A 
ENDBRANCH  17  25
ENDBRANCH  16  17
ENDBRANCH  15  16
ENDBRANCH  14  15
ENDBRANCH   9  14
BRANCH   5  32
ATOM     32  C6  ZIN A   1      35.662   4.591  30.865  0.00  0.00     0.013 A 
ATOM     33  C11 ZIN A   1      34.743   3.551  30.805  0.00  0.00     0.024 A 
ATOM     34  C10 ZIN A   1      33.794   3.412  31.799  0.00  0.00     0.002 A 
ATOM     35  C9  ZIN A   1      33.751   4.314  32.847  0.00  0.00     0.000 A 
ATOM     36  C8  ZIN A   1      34.660   5.354  32.907  0.00  0.00     0.002 A 
ATOM     37  C7  ZIN A   1      35.616   5.495  31.919  0.00  0.00     0.024 A 
ENDBRANCH   5  32
TORSDOF 7
ENDMDL
MODEL 19
REMARK CAVERDOCK RESULT:       7.0      0.000      0.000
REMARK CAVERDOCK CONSTRAINTS:       0.0      0.0      0.0      0.0
REMARK CAVERDOCK TUNNEL: 18      7.0      1.9     19.1
REMARK  7 active torsions:
REMARK  status: ('A' for Active; 'I' for Inactive)
REMARK    1  A    between atoms: N5_5  and  C6_6 
REMARK    2  A    between atoms: N15_15  and  C17_17 
REMARK    3  A    between atoms: C17_17  and  C18_18 
REMARK    4  A    between atoms: C18_18  and  C19_19 
REMARK    5  A    between atoms: C19_19  and  C20_20 
REMARK    6  A    between atoms: C20_20  and  C21_21 
REMARK    7  A    between atoms: C20_20  and  C28_28 
ROOT
ATOM      1  O1  ZIN A   1      39.649   6.037  29.245  0.00  0.00    -0.271 OA
ATOM      2  C2  ZIN A   1      38.458   5.817  29.313  0.00  0.00     0.242 C 
ATOM      3  N3  ZIN A   1      37.515   6.300  28.476  0.00  0.00    -0.347 N 
ATOM      4  C4  ZIN A   1      36.193   5.823  28.897  0.00  0.00     0.222 C 
ATOM      5  N5  ZIN A   1      36.436   4.671  29.797  0.00  0.00    -0.248 NA
ATOM      6  C12 ZIN A   1      37.778   4.951  30.344  0.00  0.00     0.103 C 
ATOM      7  C13 ZIN A   1      38.545   3.647  30.545  0.00  0.00     0.063 C 
ATOM      8  C14 ZIN A   1      39.908   3.954  31.170  0.00  0.00     0.237 C 
ATOM      9  N15 ZIN A   1      39.717   4.634  32.458  0.00  0.00    -0.071 N 
ATOM     10  H16 ZIN A   1      39.143   4.060  33.057  0.00  0.00     0.279 HD
ATOM     11  C35 ZIN A   1      39.059   5.928  32.247  0.00  0.00     0.237 C 
ATOM     12  C36 ZIN A   1      37.660   5.705  31.667  0.00  0.00     0.063 C 
ATOM     13  H37 ZIN A   1      37.686   6.875  27.714  0.00  0.00     0.163 HD
ENDROOT
BRANCH   9  14
ATOM     14  C17 ZIN A   1      41.023   4.850  33.094  0.00  0.00     0.235 C 
BRANCH  14  15
ATOM     15  C18 ZIN A   1      41.887   5.738  32.195  0.00  0.00     0.029 C 
BRANCH  15  16
ATOM     16  C19 ZIN A   1      43.248   5.963  32.857  0.00  0.00     0.016 C 
BRANCH  16  17
ATOM     17  C20 ZIN A   1      44.024   7.028  32.079  0.00  0.00     0.051 C 
BRANCH  17  18
ATOM     18  C21 ZIN A   1      44.476   8.111  33.024  0.00  0.00    -0.049 A 
ATOM     19  C27 ZIN A   1      44.166   9.432  32.760  0.00  0.00     0.011 A 
ATOM     20  C26 ZIN A   1      44.577  10.426  33.628  0.00  0.00     0.043 A 
ATOM     21  C24 ZIN A   1      45.308  10.099  34.757  0.00  0.00     0.116 A 
ATOM     22  C23 ZIN A   1      45.622   8.777  35.018  0.00  0.00     0.043 A 
ATOM     23  F25 ZIN A   1      45.715  11.071  35.604  0.00  0.00    -0.206 F 
ATOM     24  C22 ZIN A   1      45.207   7.784  34.152  0.00  0.00     0.011 A 
ENDBRANCH  17  18
BRANCH  17  25
ATOM     25  C28 ZIN A   1      45.227   6.396  31.427  0.00  0.00    -0.049 A 
ATOM     26  C34 ZIN A   1      46.135   7.183  30.743  0.00  0.00     0.011 A 
ATOM     27  C33 ZIN A   1      47.240   6.606  30.148  0.00  0.00     0.043 A 
ATOM     28  C31 ZIN A   1      47.433   5.236  30.228  0.00  0.00     0.116 A 
ATOM     29  C30 ZIN A   1      46.520   4.448  30.909  0.00  0.00     0.043 A 
ATOM     30  F32 ZIN A   1      48.511   4.670  29.643  0.00  0.00    -0.206 F 
ATOM     31  C29 ZIN A   1      45.418   5.029  31.507  0.00  0.00     0.011 A 
ENDBRANCH  17  25
ENDBRANCH  16  17
ENDBRANCH  15  16
ENDBRANCH  14  15
ENDBRANCH   9  14
BRANCH   5  32
ATOM     32  C6  ZIN A   1      35.479   4.619  30.812  0.00  0.00     0.013 A 
ATOM     33  C11 ZIN A   1      35.546   5.506  31.879  0.00  0.00     0.024 A 
ATOM     34  C10 ZIN A   1      34.594   5.455  32.879  0.00  0.00     0.002 A 
ATOM     35  C9  ZIN A   1      33.581   4.514  32.824  0.00  0.00     0.000 A 
ATOM     36  C8  ZIN A   1      33.515   3.626  31.767  0.00  0.00     0.002 A 
ATOM     37  C7  ZIN A   1      34.459   3.676  30.761  0.00  0.00     0.024 A 
ENDBRANCH   5  32
TORSDOF 7
ENDMDL
MODEL 20
REMARK CAVERDOCK RESULT:       6.4      0.000      0.000
REMARK CAVERDOCK CONSTRAINTS:       0.0      0.0      0.0      0.0
REMARK CAVERDOCK TUNNEL: 19      6.4      1.9     20.3
REMARK  7 active torsions:
REMARK  status: ('A' for Active; 'I' for Inactive)
REMARK    1  A    between atoms: N5_5  and  C6_6 
REMARK    2  A    between atoms: N15_15  and  C17_17 
REMARK    3  A    between atoms: C17_17  and  C18_18 
REMARK    4  A    between atoms: C18_18  and  C19_19 
REMARK    5  A    between atoms: C19_19  and  C20_20 
REMARK    6  A    between atoms: C20_20  and  C21_21 
REMARK    7  A    between atoms: C20_20  and  C28_28 
ROOT
ATOM      1  O1  ZIN A   1      39.393   6.464  29.379  0.00  0.00    -0.271 OA
ATOM      2  C2  ZIN A   1      38.258   6.036  29.425  0.00  0.00     0.242 C 
ATOM      3  N3  ZIN A   1      37.263   6.337  28.564  0.00  0.00    -0.347 N 
ATOM      4  C4  ZIN A   1      36.038   5.636  28.964  0.00  0.00     0.222 C 
ATOM      5  N5  ZIN A   1      36.461   4.554  29.883  0.00  0.00    -0.248 NA
ATOM      6  C12 ZIN A   1      37.720   5.072  30.453  0.00  0.00     0.103 C 
ATOM      7  C13 ZIN A   1      38.701   3.927  30.686  0.00  0.00     0.063 C 
ATOM      8  C14 ZIN A   1      39.975   4.477  31.335  0.00  0.00     0.237 C 
ATOM      9  N15 ZIN A   1      39.638   5.123  32.610  0.00  0.00    -0.071 N 
ATOM     10  H16 ZIN A   1      39.162   4.461  33.204  0.00  0.00     0.279 HD
ATOM     11  C35 ZIN A   1      38.765   6.278  32.369  0.00  0.00     0.237 C 
ATOM     12  C36 ZIN A   1      37.441   5.804  31.764  0.00  0.00     0.063 C 
ATOM     13  H37 ZIN A   1      37.346   6.927  27.798  0.00  0.00     0.163 HD
ENDROOT
BRANCH   9  14
ATOM     14  C17 ZIN A   1      40.870   5.573  33.269  0.00  0.00     0.235 C 
BRANCH  14  15
ATOM     15  C18 ZIN A   1      42.082   5.023  32.514  0.00  0.00     0.029 C 
BRANCH  15  16
ATOM     16  C19 ZIN A   1      43.367   5.540  33.165  0.00  0.00     0.016 C 
BRANCH  16  17
ATOM     17  C20 ZIN A   1      43.951   6.670  32.317  0.00  0.00     0.051 C 
BRANCH  17  18
ATOM     18  C21 ZIN A   1      44.313   7.831  33.206  0.00  0.00    -0.049 A 
ATOM     19  C27 ZIN A   1      44.276   9.120  32.708  0.00  0.00     0.011 A 
ATOM     20  C26 ZIN A   1      44.605  10.186  33.524  0.00  0.00     0.043 A 
ATOM     21  C24 ZIN A   1      44.979   9.962  34.839  0.00  0.00     0.116 A 
ATOM     22  C23 ZIN A   1      45.020   8.671  35.334  0.00  0.00     0.043 A 
ATOM     23  F25 ZIN A   1      45.304  11.004  35.635  0.00  0.00    -0.206 F 
ATOM     24  C22 ZIN A   1      44.688   7.607  34.518  0.00  0.00     0.011 A 
ENDBRANCH  17  18
BRANCH  17  25
ATOM     25  C28 ZIN A   1      45.186   6.178  31.606  0.00  0.00    -0.049 A 
ATOM     26  C34 ZIN A   1      46.082   7.084  31.070  0.00  0.00     0.011 A 
ATOM     27  C33 ZIN A   1      47.217   6.635  30.423  0.00  0.00     0.043 A 
ATOM     28  C31 ZIN A   1      47.451   5.274  30.301  0.00  0.00     0.116 A 
ATOM     29  C30 ZIN A   1      46.550   4.368  30.834  0.00  0.00     0.043 A 
ATOM     30  F32 ZIN A   1      48.558   4.834  29.664  0.00  0.00    -0.206 F 
ATOM     31  C29 ZIN A   1      45.419   4.820  31.486  0.00  0.00     0.011 A 
ENDBRANCH  17  25
ENDBRANCH  16  17
ENDBRANCH  15  16
ENDBRANCH  14  15
ENDBRANCH   9  14
BRANCH   5  32
ATOM     32  C6  ZIN A   1      35.506   4.341  30.880  0.00  0.00     0.013 A 
ATOM     33  C11 ZIN A   1      34.612   3.284  30.772  0.00  0.00     0.024 A 
ATOM     34  C10 ZIN A   1      33.673   3.073  31.763  0.00  0.00     0.002 A 
ATOM     35  C9  ZIN A   1      33.615   3.920  32.856  0.00  0.00     0.000 A 
ATOM     36  C8  ZIN A   1      34.500   4.976  32.962  0.00  0.00     0.002 A 
ATOM     37  C7  ZIN A   1      35.446   5.189  31.979  0.00  0.00     0.024 A 
ENDBRANCH   5  32
TORSDOF 7
ENDMDL
MODEL 21
REMARK CAVERDOCK RESULT:       5.7      0.000      0.000
REMARK CAVERDOCK CONSTRAINTS:       0.0      0.0      0.0      0.0
REMARK CAVERDOCK TUNNEL: 20      5.7      1.9     21.1
REMARK  7 active torsions:
REMARK  status: ('A' for Active; 'I' for Inactive)
REMARK    1  A    between atoms: N5_5  and  C6_6 
REMARK    2  A    between atoms: N15_15  and  C17_17 
REMARK    3  A    between atoms: C17_17  and  C18_18 
REMARK    4  A    between atoms: C18_18  and  C19_19 
REMARK    5  A    between atoms: C19_19  and  C20_20 
REMARK    6  A    between atoms: C20_20  and  C21_21 
REMARK    7  A    between atoms: C20_20  and  C28_28 
ROOT
ATOM      1  O1  ZIN A   1      39.154   6.413  29.314  0.00  0.00    -0.271 OA
ATOM      2  C2  ZIN A   1      38.013   6.009  29.402  0.00  0.00     0.242 C 
ATOM      3  N3  ZIN A   1      37.003   6.301  28.554  0.00  0.00    -0.347 N 
ATOM      4  C4  ZIN A   1      35.775   5.637  29.006  0.00  0.00     0.222 C 
ATOM      5  N5  ZIN A   1      36.201   4.577  29.950  0.00  0.00    -0.248 NA
ATOM      6  C12 ZIN A   1      37.482   5.090  30.473  0.00  0.00     0.103 C 
ATOM      7  C13 ZIN A   1      38.448   3.934  30.720  0.00  0.00     0.063 C 
ATOM      8  C14 ZIN A   1      39.747   4.481  31.320  0.00  0.00     0.237 C 
ATOM      9  N15 ZIN A   1      39.453   5.174  32.580  0.00  0.00    -0.071 N 
ATOM     10  H16 ZIN A   1      38.980   4.541  33.208  0.00  0.00     0.279 HD
ATOM     11  C35 ZIN A   1      38.596   6.337  32.323  0.00  0.00     0.237 C 
ATOM     12  C36 ZIN A   1      37.249   5.869  31.765  0.00  0.00     0.063 C 
ATOM     13  H37 ZIN A   1      37.078   6.864  27.768  0.00  0.00     0.163 HD
ENDROOT
BRANCH   9  14
ATOM     14  C17 ZIN A   1      40.709   5.622  33.195  0.00  0.00     0.235 C 
BRANCH  14  15
ATOM     15  C18 ZIN A   1      41.829   5.582  32.153  0.00  0.00     0.029 C 
BRANCH  15  16
ATOM     16  C19 ZIN A   1      43.185   5.574  32.862  0.00  0.00     0.016 C 
BRANCH  16  17
ATOM     17  C20 ZIN A   1      44.085   6.651  32.254  0.00  0.00     0.051 C 
BRANCH  17  18
ATOM     18  C21 ZIN A   1      44.541   7.595  33.336  0.00  0.00    -0.049 A 
ATOM     19  C27 ZIN A   1      44.927   7.099  34.567  0.00  0.00     0.011 A 
ATOM     20  C26 ZIN A   1      45.349   7.964  35.560  0.00  0.00     0.043 A 
ATOM     21  C24 ZIN A   1      45.377   9.328  35.323  0.00  0.00     0.116 A 
ATOM     22  C23 ZIN A   1      44.985   9.823  34.092  0.00  0.00     0.043 A 
ATOM     23  F25 ZIN A   1      45.785  10.174  36.295  0.00  0.00    -0.206 F 
ATOM     24  C22 ZIN A   1      44.567   8.958  33.100  0.00  0.00     0.011 A 
ENDBRANCH  17  18
BRANCH  17  25
ATOM     25  C28 ZIN A   1      45.286   6.002  31.616  0.00  0.00    -0.049 A 
ATOM     26  C34 ZIN A   1      46.245   6.780  30.995  0.00  0.00     0.011 A 
ATOM     27  C33 ZIN A   1      47.348   6.186  30.414  0.00  0.00     0.043 A 
ATOM     28  C31 ZIN A   1      47.489   4.808  30.444  0.00  0.00     0.116 A 
ATOM     29  C30 ZIN A   1      46.525   4.029  31.062  0.00  0.00     0.043 A 
ATOM     30  F32 ZIN A   1      48.565   4.226  29.872  0.00  0.00    -0.206 F 
ATOM     31  C29 ZIN A   1      45.425   4.626  31.647  0.00  0.00     0.011 A 
ENDBRANCH  17  25
ENDBRANCH  16  17
ENDBRANCH  15  16
ENDBRANCH  14  15
ENDBRANCH   9  14
BRANCH   5  32
ATOM     32  C6  ZIN A   1      35.267   4.415  30.976  0.00  0.00     0.013 A 
ATOM     33  C11 ZIN A   1      34.166   3.589  30.790  0.00  0.00     0.024 A 
ATOM     34  C10 ZIN A   1      33.247   3.427  31.809  0.00  0.00     0.002 A 
ATOM     35  C9  ZIN A   1      33.417   4.094  33.009  0.00  0.00     0.000 A 
ATOM     36  C8  ZIN A   1      34.509   4.921  33.194  0.00  0.00     0.002 A 
ATOM     37  C7  ZIN A   1      35.435   5.083  32.182  0.00  0.00     0.024 A 
ENDBRANCH   5  32
TORSDOF 7
ENDMDL
MODEL 22
REMARK CAVERDOCK RESULT:       6.8      0.000      0.000
REMARK CAVERDOCK CONSTRAINTS:       0.1      0.0      0.0      0.0
REMARK CAVERDOCK TUNNEL: 21      6.8      1.8     22.7
REMARK  7 active torsions:
REMARK  status: ('A' for Active; 'I' for Inactive)
REMARK    1  A    between atoms: N5_5  and  C6_6 
REMARK    2  A    between atoms: N15_15  and  C17_17 
REMARK    3  A    between atoms: C17_17  and  C18_18 
REMARK    4  A    between atoms: C18_18  and  C19_19 
REMARK    5  A    between atoms: C19_19  and  C20_20 
REMARK    6  A    between atoms: C20_20  and  C21_21 
REMARK    7  A    between atoms: C20_20  and  C28_28 
ROOT
ATOM      1  O1  ZIN A   1      38.629   6.291  29.080  0.00  0.00    -0.271 OA
ATOM      2  C2  ZIN A   1      37.514   5.865  29.298  0.00  0.00     0.242 C 
ATOM      3  N3  ZIN A   1      36.418   6.095  28.543  0.00  0.00    -0.347 N 
ATOM      4  C4  ZIN A   1      35.259   5.424  29.144  0.00  0.00     0.222 C 
ATOM      5  N5  ZIN A   1      35.805   4.418  30.084  0.00  0.00    -0.248 NA
ATOM      6  C12 ZIN A   1      37.117   4.983  30.455  0.00  0.00     0.103 C 
ATOM      7  C13 ZIN A   1      38.134   3.862  30.653  0.00  0.00     0.063 C 
ATOM      8  C14 ZIN A   1      39.470   4.465  31.097  0.00  0.00     0.237 C 
ATOM      9  N15 ZIN A   1      39.282   5.208  32.350  0.00  0.00    -0.071 N 
ATOM     10  H16 ZIN A   1      38.891   4.593  33.047  0.00  0.00     0.279 HD
ATOM     11  C35 ZIN A   1      38.372   6.338  32.130  0.00  0.00     0.237 C 
ATOM     12  C36 ZIN A   1      36.991   5.814  31.729  0.00  0.00     0.063 C 
ATOM     13  H37 ZIN A   1      36.399   6.623  27.730  0.00  0.00     0.163 HD
ENDROOT
BRANCH   9  14
ATOM     14  C17 ZIN A   1      40.580   5.712  32.817  0.00  0.00     0.235 C 
BRANCH  14  15
ATOM     15  C18 ZIN A   1      41.691   5.172  31.914  0.00  0.00     0.029 C 
BRANCH  15  16
ATOM     16  C19 ZIN A   1      43.047   5.375  32.595  0.00  0.00     0.016 C 
BRANCH  16  17
ATOM     17  C20 ZIN A   1      43.775   6.550  31.942  0.00  0.00     0.051 C 
BRANCH  17  18
ATOM     18  C21 ZIN A   1      44.108   7.580  32.990  0.00  0.00    -0.049 A 
ATOM     19  C27 ZIN A   1      43.868   8.919  32.743  0.00  0.00     0.011 A 
ATOM     20  C26 ZIN A   1      44.170   9.865  33.705  0.00  0.00     0.043 A 
ATOM     21  C24 ZIN A   1      44.720   9.471  34.913  0.00  0.00     0.116 A 
ATOM     22  C23 ZIN A   1      44.965   8.131  35.157  0.00  0.00     0.043 A 
ATOM     23  F25 ZIN A   1      45.020  10.395  35.852  0.00  0.00    -0.206 F 
ATOM     24  C22 ZIN A   1      44.659   7.187  34.196  0.00  0.00     0.011 A 
ENDBRANCH  17  18
BRANCH  17  25
ATOM     25  C28 ZIN A   1      45.047   6.059  31.299  0.00  0.00    -0.049 A 
ATOM     26  C34 ZIN A   1      45.858   6.939  30.609  0.00  0.00     0.011 A 
ATOM     27  C33 ZIN A   1      47.026   6.491  30.023  0.00  0.00     0.043 A 
ATOM     28  C31 ZIN A   1      47.380   5.155  30.120  0.00  0.00     0.116 A 
ATOM     29  C30 ZIN A   1      46.564   4.272  30.808  0.00  0.00     0.043 A 
ATOM     30  F32 ZIN A   1      48.520   4.714  29.544  0.00  0.00    -0.206 F 
ATOM     31  C29 ZIN A   1      45.399   4.725  31.397  0.00  0.00     0.011 A 
ENDBRANCH  17  25
ENDBRANCH  16  17
ENDBRANCH  15  16
ENDBRANCH  14  15
ENDBRANCH   9  14
BRANCH   5  32
ATOM     32  C6  ZIN A   1      34.981   4.280  31.204  0.00  0.00     0.013 A 
ATOM     33  C11 ZIN A   1      34.105   3.206  31.296  0.00  0.00     0.024 A 
ATOM     34  C10 ZIN A   1      33.296   3.071  32.408  0.00  0.00     0.002 A 
ATOM     35  C9  ZIN A   1      33.350   4.009  33.423  0.00  0.00     0.000 A 
ATOM     36  C8  ZIN A   1      34.216   5.082  33.331  0.00  0.00     0.002 A 
ATOM     37  C7  ZIN A   1      35.032   5.220  32.226  0.00  0.00     0.024 A 
ENDBRANCH   5  32
TORSDOF 7
ENDMDL
MODEL 23
REMARK CAVERDOCK RESULT:       8.1      0.000      0.000
REMARK CAVERDOCK CONSTRAINTS:       0.0      0.0      0.0      0.0
REMARK CAVERDOCK TUNNEL: 22      8.1      1.8     23.1
REMARK  7 active torsions:
REMARK  status: ('A' for Active; 'I' for Inactive)
REMARK    1  A    between atoms: N5_5  and  C6_6 
REMARK    2  A    between atoms: N15_15  and  C17_17 
REMARK    3  A    between atoms: C17_17  and  C18_18 
REMARK    4  A    between atoms: C18_18  and  C19_19 
REMARK    5  A    between atoms: C19_19  and  C20_20 
REMARK    6  A    between atoms: C20_20  and  C21_21 
REMARK    7  A    between atoms: C20_20  and  C28_28 
ROOT
ATOM      1  O1  ZIN A   1      38.241   6.425  28.901  0.00  0.00    -0.271 OA
ATOM      2  C2  ZIN A   1      37.177   5.922  29.196  0.00  0.00     0.242 C 
ATOM      3  N3  ZIN A   1      36.028   6.035  28.496  0.00  0.00    -0.347 N 
ATOM      4  C4  ZIN A   1      34.960   5.300  29.184  0.00  0.00     0.222 C 
ATOM      5  N5  ZIN A   1      35.633   4.379  30.128  0.00  0.00    -0.248 NA
ATOM      6  C12 ZIN A   1      36.913   5.059  30.405  0.00  0.00     0.103 C 
ATOM      7  C13 ZIN A   1      38.026   4.030  30.586  0.00  0.00     0.063 C 
ATOM      8  C14 ZIN A   1      39.331   4.753  30.933  0.00  0.00     0.237 C 
ATOM      9  N15 ZIN A   1      39.151   5.529  32.167  0.00  0.00    -0.071 N 
ATOM     10  H16 ZIN A   1      38.847   4.913  32.907  0.00  0.00     0.279 HD
ATOM     11  C35 ZIN A   1      38.143   6.574  31.957  0.00  0.00     0.237 C 
ATOM     12  C36 ZIN A   1      36.788   5.929  31.653  0.00  0.00     0.063 C 
ATOM     13  H37 ZIN A   1      35.924   6.527  27.667  0.00  0.00     0.163 HD
ENDROOT
BRANCH   9  14
ATOM     14  C17 ZIN A   1      40.427   6.151  32.542  0.00  0.00     0.235 C 
BRANCH  14  15
ATOM     15  C18 ZIN A   1      41.582   5.251  32.100  0.00  0.00     0.029 C 
BRANCH  15  16
ATOM     16  C19 ZIN A   1      42.822   5.561  32.941  0.00  0.00     0.016 C 
BRANCH  16  17
ATOM     17  C20 ZIN A   1      43.629   6.673  32.269  0.00  0.00     0.051 C 
BRANCH  17  18
ATOM     18  C21 ZIN A   1      44.058   7.680  33.305  0.00  0.00    -0.049 A 
ATOM     19  C27 ZIN A   1      44.213   9.008  32.954  0.00  0.00     0.011 A 
ATOM     20  C26 ZIN A   1      44.602   9.933  33.905  0.00  0.00     0.043 A 
ATOM     21  C24 ZIN A   1      44.845   9.528  35.206  0.00  0.00     0.116 A 
ATOM     22  C23 ZIN A   1      44.693   8.198  35.555  0.00  0.00     0.043 A 
ATOM     23  F25 ZIN A   1      45.230  10.431  36.135  0.00  0.00    -0.206 F 
ATOM     24  C22 ZIN A   1      44.301   7.275  34.605  0.00  0.00     0.011 A 
ENDBRANCH  17  18
BRANCH  17  25
ATOM     25  C28 ZIN A   1      44.850   6.081  31.611  0.00  0.00    -0.049 A 
ATOM     26  C34 ZIN A   1      45.854   6.908  31.147  0.00  0.00     0.011 A 
ATOM     27  C33 ZIN A   1      46.975   6.366  30.547  0.00  0.00     0.043 A 
ATOM     28  C31 ZIN A   1      47.086   4.993  30.402  0.00  0.00     0.116 A 
ATOM     29  C30 ZIN A   1      46.076   4.165  30.863  0.00  0.00     0.043 A 
ATOM     30  F32 ZIN A   1      48.179   4.462  29.812  0.00  0.00    -0.206 F 
ATOM     31  C29 ZIN A   1      44.959   4.710  31.467  0.00  0.00     0.011 A 
ENDBRANCH  17  25
ENDBRANCH  16  17
ENDBRANCH  15  16
ENDBRANCH  14  15
ENDBRANCH   9  14
BRANCH   5  32
ATOM     32  C6  ZIN A   1      34.883   4.223  31.296  0.00  0.00     0.013 A 
ATOM     33  C11 ZIN A   1      34.915   5.203  32.280  0.00  0.00     0.024 A 
ATOM     34  C10 ZIN A   1      34.167   5.047  33.431  0.00  0.00     0.002 A 
ATOM     35  C9  ZIN A   1      33.397   3.912  33.610  0.00  0.00     0.000 A 
ATOM     36  C8  ZIN A   1      33.368   2.932  32.636  0.00  0.00     0.002 A 
ATOM     37  C7  ZIN A   1      34.108   3.084  31.479  0.00  0.00     0.024 A 
ENDBRANCH   5  32
TORSDOF 7
ENDMDL
MODEL 24
REMARK CAVERDOCK RESULT:       9.9      0.000      0.000
REMARK CAVERDOCK CONSTRAINTS:       0.0      0.0      0.0      0.0
REMARK CAVERDOCK TUNNEL: 23      9.9      1.8     24.1
REMARK  7 active torsions:
REMARK  status: ('A' for Active; 'I' for Inactive)
REMARK    1  A    between atoms: N5_5  and  C6_6 
REMARK    2  A    between atoms: N15_15  and  C17_17 
REMARK    3  A    between atoms: C17_17  and  C18_18 
REMARK    4  A    between atoms: C18_18  and  C19_19 
REMARK    5  A    between atoms: C19_19  and  C20_20 
REMARK    6  A    between atoms: C20_20  and  C21_21 
REMARK    7  A    between atoms: C20_20  and  C28_28 
ROOT
ATOM      1  O1  ZIN A   1      37.966   6.249  28.833  0.00  0.00    -0.271 OA
ATOM      2  C2  ZIN A   1      36.936   5.711  29.180  0.00  0.00     0.242 C 
ATOM      3  N3  ZIN A   1      35.779   5.694  28.483  0.00  0.00    -0.347 N 
ATOM      4  C4  ZIN A   1      34.760   4.958  29.241  0.00  0.00     0.222 C 
ATOM      5  N5  ZIN A   1      35.492   4.163  30.254  0.00  0.00    -0.248 NA
ATOM      6  C12 ZIN A   1      36.730   4.941  30.460  0.00  0.00     0.103 C 
ATOM      7  C13 ZIN A   1      37.903   4.000  30.719  0.00  0.00     0.063 C 
ATOM      8  C14 ZIN A   1      39.163   4.827  30.991  0.00  0.00     0.237 C 
ATOM      9  N15 ZIN A   1      38.941   5.694  32.155  0.00  0.00    -0.071 N 
ATOM     10  H16 ZIN A   1      38.678   5.128  32.948  0.00  0.00     0.279 HD
ATOM     11  C35 ZIN A   1      37.871   6.655  31.866  0.00  0.00     0.237 C 
ATOM     12  C36 ZIN A   1      36.557   5.905  31.631  0.00  0.00     0.063 C 
ATOM     13  H37 ZIN A   1      35.643   6.105  27.616  0.00  0.00     0.163 HD
ENDROOT
BRANCH   9  14
ATOM     14  C17 ZIN A   1      40.179   6.422  32.465  0.00  0.00     0.235 C 
BRANCH  14  15
ATOM     15  C18 ZIN A   1      41.365   5.457  32.408  0.00  0.00     0.029 C 
BRANCH  15  16
ATOM     16  C19 ZIN A   1      42.605   6.201  31.908  0.00  0.00     0.016 C 
BRANCH  16  17
ATOM     17  C20 ZIN A   1      43.807   5.833  32.780  0.00  0.00     0.051 C 
BRANCH  17  18
ATOM     18  C21 ZIN A   1      44.984   5.503  31.899  0.00  0.00    -0.049 A 
ATOM     19  C27 ZIN A   1      45.252   4.188  31.569  0.00  0.00     0.011 A 
ATOM     20  C26 ZIN A   1      46.330   3.884  30.759  0.00  0.00     0.043 A 
ATOM     21  C24 ZIN A   1      47.145   4.897  30.284  0.00  0.00     0.116 A 
ATOM     22  C23 ZIN A   1      46.878   6.213  30.618  0.00  0.00     0.043 A 
ATOM     23  F25 ZIN A   1      48.202   4.600  29.495  0.00  0.00    -0.206 F 
ATOM     24  C22 ZIN A   1      45.799   6.515  31.426  0.00  0.00     0.011 A 
ENDBRANCH  17  18
BRANCH  17  25
ATOM     25  C28 ZIN A   1      44.157   6.998  33.670  0.00  0.00    -0.049 A 
ATOM     26  C34 ZIN A   1      43.879   8.289  33.261  0.00  0.00     0.011 A 
ATOM     27  C33 ZIN A   1      44.196   9.357  34.078  0.00  0.00     0.043 A 
ATOM     28  C31 ZIN A   1      44.803   9.135  35.304  0.00  0.00     0.116 A 
ATOM     29  C30 ZIN A   1      45.086   7.842  35.709  0.00  0.00     0.043 A 
ATOM     30  F32 ZIN A   1      45.117  10.179  36.101  0.00  0.00    -0.206 F 
ATOM     31  C29 ZIN A   1      44.764   6.775  34.892  0.00  0.00     0.011 A 
ENDBRANCH  17  25
ENDBRANCH  16  17
ENDBRANCH  15  16
ENDBRANCH  14  15
ENDBRANCH   9  14
BRANCH   5  32
ATOM     32  C6  ZIN A   1      34.758   4.064  31.438  0.00  0.00     0.013 A 
ATOM     33  C11 ZIN A   1      35.117   4.820  32.547  0.00  0.00     0.024 A 
ATOM     34  C10 ZIN A   1      34.384   4.723  33.714  0.00  0.00     0.002 A 
ATOM     35  C9  ZIN A   1      33.301   3.866  33.783  0.00  0.00     0.000 A 
ATOM     36  C8  ZIN A   1      32.944   3.107  32.684  0.00  0.00     0.002 A 
ATOM     37  C7  ZIN A   1      33.668   3.204  31.512  0.00  0.00     0.024 A 
ENDBRANCH   5  32
TORSDOF 7
ENDMDL
MODEL 25
REMARK CAVERDOCK RESULT:      11.3      0.000      0.000
REMARK CAVERDOCK CONSTRAINTS:       2.4      0.0      0.0      0.0
REMARK CAVERDOCK TUNNEL: 24     11.3      1.8     25.3
REMARK  7 active torsions:
REMARK  status: ('A' for Active; 'I' for Inactive)
REMARK    1  A    between atoms: N5_5  and  C6_6 
REMARK    2  A    between atoms: N15_15  and  C17_17 
REMARK    3  A    between atoms: C17_17  and  C18_18 
REMARK    4  A    between atoms: C18_18  and  C19_19 
REMARK    5  A    between atoms: C19_19  and  C20_20 
REMARK    6  A    between atoms: C20_20  and  C21_21 
REMARK    7  A    between atoms: C20_20  and  C28_28 
ROOT
ATOM      1  O1  ZIN A   1      37.755   6.199  28.879  0.00  0.00    -0.271 OA
ATOM      2  C2  ZIN A   1      36.724   5.672  29.245  0.00  0.00     0.242 C 
ATOM      3  N3  ZIN A   1      35.554   5.673  28.572  0.00  0.00    -0.347 N 
ATOM      4  C4  ZIN A   1      34.541   4.947  29.348  0.00  0.00     0.222 C 
ATOM      5  N5  ZIN A   1      35.283   4.139  30.343  0.00  0.00    -0.248 NA
ATOM      6  C12 ZIN A   1      36.535   4.899  30.526  0.00  0.00     0.103 C 
ATOM      7  C13 ZIN A   1      37.701   3.942  30.757  0.00  0.00     0.063 C 
ATOM      8  C14 ZIN A   1      38.977   4.751  31.006  0.00  0.00     0.237 C 
ATOM      9  N15 ZIN A   1      38.791   5.616  32.178  0.00  0.00    -0.071 N 
ATOM     10  H16 ZIN A   1      38.537   5.050  32.973  0.00  0.00     0.279 HD
ATOM     11  C35 ZIN A   1      37.728   6.592  31.915  0.00  0.00     0.237 C 
ATOM     12  C36 ZIN A   1      36.399   5.861  31.704  0.00  0.00     0.063 C 
ATOM     13  H37 ZIN A   1      35.405   6.090  27.710  0.00  0.00     0.163 HD
ENDROOT
BRANCH   9  14
ATOM     14  C17 ZIN A   1      40.044   6.326  32.464  0.00  0.00     0.235 C 
BRANCH  14  15
ATOM     15  C18 ZIN A   1      41.230   5.402  32.180  0.00  0.00     0.029 C 
BRANCH  15  16
ATOM     16  C19 ZIN A   1      42.403   6.227  31.645  0.00  0.00     0.016 C 
BRANCH  16  17
ATOM     17  C20 ZIN A   1      43.597   6.087  32.589  0.00  0.00     0.051 C 
BRANCH  17  18
ATOM     18  C21 ZIN A   1      44.811   5.660  31.805  0.00  0.00    -0.049 A 
ATOM     19  C27 ZIN A   1      45.119   4.317  31.686  0.00  0.00     0.011 A 
ATOM     20  C26 ZIN A   1      46.230   3.924  30.964  0.00  0.00     0.043 A 
ATOM     21  C24 ZIN A   1      47.039   4.876  30.366  0.00  0.00     0.116 A 
ATOM     22  C23 ZIN A   1      46.732   6.219  30.490  0.00  0.00     0.043 A 
ATOM     23  F25 ZIN A   1      48.128   4.492  29.664  0.00  0.00    -0.206 F 
ATOM     24  C22 ZIN A   1      45.620   6.611  31.209  0.00  0.00     0.011 A 
ENDBRANCH  17  18
BRANCH  17  25
ATOM     25  C28 ZIN A   1      43.871   7.413  33.254  0.00  0.00    -0.049 A 
ATOM     26  C34 ZIN A   1      43.823   8.579  32.514  0.00  0.00     0.011 A 
ATOM     27  C33 ZIN A   1      44.069   9.795  33.123  0.00  0.00     0.043 A 
ATOM     28  C31 ZIN A   1      44.374   9.843  34.473  0.00  0.00     0.116 A 
ATOM     29  C30 ZIN A   1      44.426   8.673  35.212  0.00  0.00     0.043 A 
ATOM     30  F32 ZIN A   1      44.619  11.031  35.068  0.00  0.00    -0.206 F 
ATOM     31  C29 ZIN A   1      44.175   7.459  34.602  0.00  0.00     0.011 A 
ENDBRANCH  17  25
ENDBRANCH  16  17
ENDBRANCH  15  16
ENDBRANCH  14  15
ENDBRANCH   9  14
BRANCH   5  32
ATOM     32  C6  ZIN A   1      34.572   4.043  31.541  0.00  0.00     0.013 A 
ATOM     33  C11 ZIN A   1      33.556   3.105  31.675  0.00  0.00     0.024 A 
ATOM     34  C10 ZIN A   1      32.859   3.010  32.864  0.00  0.00     0.002 A 
ATOM     35  C9  ZIN A   1      33.164   3.855  33.917  0.00  0.00     0.000 A 
ATOM     36  C8  ZIN A   1      34.170   4.793  33.784  0.00  0.00     0.002 A 
ATOM     37  C7  ZIN A   1      34.876   4.889  32.601  0.00  0.00     0.024 A 
ENDBRANCH   5  32
TORSDOF 7
ENDMDL
MODEL 26
REMARK CAVERDOCK RESULT:      13.1      0.000      0.000
REMARK CAVERDOCK CONSTRAINTS:       0.8      0.0      0.0      0.0
REMARK CAVERDOCK TUNNEL: 25     13.1      1.8     26.2
REMARK  7 active torsions:
REMARK  status: ('A' for Active; 'I' for Inactive)
REMARK    1  A    between atoms: N5_5  and  C6_6 
REMARK    2  A    between atoms: N15_15  and  C17_17 
REMARK    3  A    between atoms: C17_17  and  C18_18 
REMARK    4  A    between atoms: C18_18  and  C19_19 
REMARK    5  A    between atoms: C19_19  and  C20_20 
REMARK    6  A    between atoms: C20_20  and  C21_21 
REMARK    7  A    between atoms: C20_20  and  C28_28 
ROOT
ATOM      1  O1  ZIN A   1      37.271   5.887  28.890  0.00  0.00    -0.271 OA
ATOM      2  C2  ZIN A   1      36.297   5.387  29.412  0.00  0.00     0.242 C 
ATOM      3  N3  ZIN A   1      35.072   5.272  28.855  0.00  0.00    -0.347 N 
ATOM      4  C4  ZIN A   1      34.159   4.626  29.806  0.00  0.00     0.222 C 
ATOM      5  N5  ZIN A   1      35.015   3.972  30.822  0.00  0.00    -0.248 NA
ATOM      6  C12 ZIN A   1      36.249   4.781  30.792  0.00  0.00     0.103 C 
ATOM      7  C13 ZIN A   1      37.465   3.891  31.034  0.00  0.00     0.063 C 
ATOM      8  C14 ZIN A   1      38.728   4.757  31.061  0.00  0.00     0.237 C 
ATOM      9  N15 ZIN A   1      38.614   5.760  32.127  0.00  0.00    -0.071 N 
ATOM     10  H16 ZIN A   1      38.451   5.295  33.007  0.00  0.00     0.279 HD
ATOM     11  C35 ZIN A   1      37.496   6.668  31.841  0.00  0.00     0.237 C 
ATOM     12  C36 ZIN A   1      36.182   5.882  31.847  0.00  0.00     0.063 C 
ATOM     13  H37 ZIN A   1      34.833   5.571  27.964  0.00  0.00     0.163 HD
ENDROOT
BRANCH   9  14
ATOM     14  C17 ZIN A   1      39.860   6.533  32.205  0.00  0.00     0.235 C 
BRANCH  14  15
ATOM     15  C18 ZIN A   1      41.049   5.574  32.300  0.00  0.00     0.029 C 
BRANCH  15  16
ATOM     16  C19 ZIN A   1      42.323   6.295  31.853  0.00  0.00     0.016 C 
BRANCH  16  17
ATOM     17  C20 ZIN A   1      43.501   5.824  32.707  0.00  0.00     0.051 C 
BRANCH  17  18
ATOM     18  C21 ZIN A   1      44.658   5.464  31.812  0.00  0.00    -0.049 A 
ATOM     19  C27 ZIN A   1      44.934   4.137  31.539  0.00  0.00     0.011 A 
ATOM     20  C26 ZIN A   1      45.993   3.806  30.715  0.00  0.00     0.043 A 
ATOM     21  C24 ZIN A   1      46.784   4.804  30.171  0.00  0.00     0.116 A 
ATOM     22  C23 ZIN A   1      46.510   6.131  30.449  0.00  0.00     0.043 A 
ATOM     23  F25 ZIN A   1      47.822   4.480  29.369  0.00  0.00    -0.206 F 
ATOM     24  C22 ZIN A   1      45.449   6.461  31.269  0.00  0.00     0.011 A 
ENDBRANCH  17  18
BRANCH  17  25
ATOM     25  C28 ZIN A   1      43.916   6.930  33.644  0.00  0.00    -0.049 A 
ATOM     26  C34 ZIN A   1      44.163   6.652  34.975  0.00  0.00     0.011 A 
ATOM     27  C33 ZIN A   1      44.547   7.664  35.834  0.00  0.00     0.043 A 
ATOM     28  C31 ZIN A   1      44.675   8.960  35.362  0.00  0.00     0.116 A 
ATOM     29  C30 ZIN A   1      44.423   9.238  34.029  0.00  0.00     0.043 A 
ATOM     30  F32 ZIN A   1      45.047   9.951  36.201  0.00  0.00    -0.206 F 
ATOM     31  C29 ZIN A   1      44.043   8.223  33.172  0.00  0.00     0.011 A 
ENDBRANCH  17  25
ENDBRANCH  16  17
ENDBRANCH  15  16
ENDBRANCH  14  15
ENDBRANCH   9  14
BRANCH   5  32
ATOM     32  C6  ZIN A   1      34.416   4.014  32.083  0.00  0.00     0.013 A 
ATOM     33  C11 ZIN A   1      33.405   3.116  32.404  0.00  0.00     0.024 A 
ATOM     34  C10 ZIN A   1      32.819   3.157  33.655  0.00  0.00     0.002 A 
ATOM     35  C9  ZIN A   1      33.230   4.097  34.582  0.00  0.00     0.000 A 
ATOM     36  C8  ZIN A   1      34.230   4.996  34.264  0.00  0.00     0.002 A 
ATOM     37  C7  ZIN A   1      34.826   4.957  33.018  0.00  0.00     0.024 A 
ENDBRANCH   5  32
TORSDOF 7
ENDMDL
MODEL 27
REMARK CAVERDOCK RESULT:      18.6      0.000      0.000
REMARK CAVERDOCK CONSTRAINTS:       2.5      0.0      0.0      0.0
REMARK CAVERDOCK TUNNEL: 26     18.6      1.8     27.9
REMARK  7 active torsions:
REMARK  status: ('A' for Active; 'I' for Inactive)
REMARK    1  A    between atoms: N5_5  and  C6_6 
REMARK    2  A    between atoms: N15_15  and  C17_17 
REMARK    3  A    between atoms: C17_17  and  C18_18 
REMARK    4  A    between atoms: C18_18  and  C19_19 
REMARK    5  A    between atoms: C19_19  and  C20_20 
REMARK    6  A    between atoms: C20_20  and  C21_21 
REMARK    7  A    between atoms: C20_20  and  C28_28 
ROOT
ATOM      1  O1  ZIN A   1      36.282   5.124  28.875  0.00  0.00    -0.271 OA
ATOM      2  C2  ZIN A   1      35.462   4.821  29.716  0.00  0.00     0.242 C 
ATOM      3  N3  ZIN A   1      34.126   4.757  29.532  0.00  0.00    -0.347 N 
ATOM      4  C4  ZIN A   1      33.475   4.371  30.790  0.00  0.00     0.222 C 
ATOM      5  N5  ZIN A   1      34.537   3.792  31.645  0.00  0.00    -0.248 NA
ATOM      6  C12 ZIN A   1      35.763   4.446  31.146  0.00  0.00     0.103 C 
ATOM      7  C13 ZIN A   1      36.940   3.476  31.213  0.00  0.00     0.063 C 
ATOM      8  C14 ZIN A   1      38.211   4.191  30.750  0.00  0.00     0.237 C 
ATOM      9  N15 ZIN A   1      38.463   5.354  31.610  0.00  0.00    -0.071 N 
ATOM     10  H16 ZIN A   1      38.524   5.052  32.571  0.00  0.00     0.279 HD
ATOM     11  C35 ZIN A   1      37.370   6.324  31.472  0.00  0.00     0.237 C 
ATOM     12  C36 ZIN A   1      36.063   5.698  31.966  0.00  0.00     0.063 C 
ATOM     13  H37 ZIN A   1      33.667   4.938  28.698  0.00  0.00     0.163 HD
ENDROOT
BRANCH   9  14
ATOM     14  C17 ZIN A   1      39.728   5.988  31.217  0.00  0.00     0.235 C 
BRANCH  14  15
ATOM     15  C18 ZIN A   1      40.839   5.540  32.169  0.00  0.00     0.029 C 
BRANCH  15  16
ATOM     16  C19 ZIN A   1      42.069   6.430  31.973  0.00  0.00     0.016 C 
BRANCH  16  17
ATOM     17  C20 ZIN A   1      43.243   5.861  32.771  0.00  0.00     0.051 C 
BRANCH  17  18
ATOM     18  C21 ZIN A   1      44.307   5.374  31.821  0.00  0.00    -0.049 A 
ATOM     19  C27 ZIN A   1      45.180   6.276  31.242  0.00  0.00     0.011 A 
ATOM     20  C26 ZIN A   1      46.158   5.830  30.374  0.00  0.00     0.043 A 
ATOM     21  C24 ZIN A   1      46.258   4.481  30.077  0.00  0.00     0.116 A 
ATOM     22  C23 ZIN A   1      45.380   3.581  30.654  0.00  0.00     0.043 A 
ATOM     23  F25 ZIN A   1      47.212   4.045  29.225  0.00  0.00    -0.206 F 
ATOM     24  C22 ZIN A   1      44.405   4.027  31.525  0.00  0.00     0.011 A 
ENDBRANCH  17  18
BRANCH  17  25
ATOM     25  C28 ZIN A   1      43.816   6.937  33.658  0.00  0.00    -0.049 A 
ATOM     26  C34 ZIN A   1      43.964   6.709  35.013  0.00  0.00     0.011 A 
ATOM     27  C33 ZIN A   1      44.493   7.693  35.826  0.00  0.00     0.043 A 
ATOM     28  C31 ZIN A   1      44.867   8.912  35.284  0.00  0.00     0.116 A 
ATOM     29  C30 ZIN A   1      44.713   9.141  33.927  0.00  0.00     0.043 A 
ATOM     30  F32 ZIN A   1      45.380   9.876  36.079  0.00  0.00    -0.206 F 
ATOM     31  C29 ZIN A   1      44.188   8.153  33.115  0.00  0.00     0.011 A 
ENDBRANCH  17  25
ENDBRANCH  16  17
ENDBRANCH  15  16
ENDBRANCH  14  15
ENDBRANCH   9  14
BRANCH   5  32
ATOM     32  C6  ZIN A   1      34.318   4.095  32.991  0.00  0.00     0.013 A 
ATOM     33  C11 ZIN A   1      35.140   5.005  33.643  0.00  0.00     0.024 A 
ATOM     34  C10 ZIN A   1      34.916   5.306  34.972  0.00  0.00     0.002 A 
ATOM     35  C9  ZIN A   1      33.881   4.695  35.657  0.00  0.00     0.000 A 
ATOM     36  C8  ZIN A   1      33.065   3.785  35.013  0.00  0.00     0.002 A 
ATOM     37  C7  ZIN A   1      33.279   3.484  33.682  0.00  0.00     0.024 A 
ENDBRANCH   5  32
TORSDOF 7
ENDMDL
MODEL 28
REMARK CAVERDOCK RESULT:      22.1      0.000      0.000
REMARK CAVERDOCK CONSTRAINTS:       0.7      0.0      0.0      0.0
REMARK CAVERDOCK TUNNEL: 27     22.1      1.8     28.1
REMARK  7 active torsions:
REMARK  status: ('A' for Active; 'I' for Inactive)
REMARK    1  A    between atoms: N5_5  and  C6_6 
REMARK    2  A    between atoms: N15_15  and  C17_17 
REMARK    3  A    between atoms: C17_17  and  C18_18 
REMARK    4  A    between atoms: C18_18  and  C19_19 
REMARK    5  A    between atoms: C19_19  and  C20_20 
REMARK    6  A    between atoms: C20_20  and  C21_21 
REMARK    7  A    between atoms: C20_20  and  C28_28 
ROOT
ATOM      1  O1  ZIN A   1      36.123   4.902  28.837  0.00  0.00    -0.271 OA
ATOM      2  C2  ZIN A   1      35.343   4.557  29.701  0.00  0.00     0.242 C 
ATOM      3  N3  ZIN A   1      34.024   4.327  29.530  0.00  0.00    -0.347 N 
ATOM      4  C4  ZIN A   1      33.422   3.947  30.814  0.00  0.00     0.222 C 
ATOM      5  N5  ZIN A   1      34.544   3.549  31.695  0.00  0.00    -0.248 NA
ATOM      6  C12 ZIN A   1      35.685   4.309  31.149  0.00  0.00     0.103 C 
ATOM      7  C13 ZIN A   1      36.967   3.489  31.268  0.00  0.00     0.063 C 
ATOM      8  C14 ZIN A   1      38.147   4.318  30.753  0.00  0.00     0.237 C 
ATOM      9  N15 ZIN A   1      38.260   5.554  31.539  0.00  0.00    -0.071 N 
ATOM     10  H16 ZIN A   1      38.355   5.321  32.516  0.00  0.00     0.279 HD
ATOM     11  C35 ZIN A   1      37.062   6.379  31.348  0.00  0.00     0.237 C 
ATOM     12  C36 ZIN A   1      35.836   5.637  31.888  0.00  0.00     0.063 C 
ATOM     13  H37 ZIN A   1      33.548   4.401  28.689  0.00  0.00     0.163 HD
ENDROOT
BRANCH   9  14
ATOM     14  C17 ZIN A   1      39.443   6.305  31.099  0.00  0.00     0.235 C 
BRANCH  14  15
ATOM     15  C18 ZIN A   1      40.663   5.850  31.903  0.00  0.00     0.029 C 
BRANCH  15  16
ATOM     16  C19 ZIN A   1      41.904   6.599  31.414  0.00  0.00     0.016 C 
BRANCH  16  17
ATOM     17  C20 ZIN A   1      43.029   6.446  32.439  0.00  0.00     0.051 C 
BRANCH  17  18
ATOM     18  C21 ZIN A   1      44.170   5.678  31.823  0.00  0.00    -0.049 A 
ATOM     19  C27 ZIN A   1      45.360   6.320  31.537  0.00  0.00     0.011 A 
ATOM     20  C26 ZIN A   1      46.408   5.615  30.975  0.00  0.00     0.043 A 
ATOM     21  C24 ZIN A   1      46.262   4.268  30.690  0.00  0.00     0.116 A 
ATOM     22  C23 ZIN A   1      45.068   3.628  30.972  0.00  0.00     0.043 A 
ATOM     23  F25 ZIN A   1      47.284   3.579  30.137  0.00  0.00    -0.206 F 
ATOM     24  C22 ZIN A   1      44.023   4.333  31.537  0.00  0.00     0.011 A 
ENDBRANCH  17  18
BRANCH  17  25
ATOM     25  C28 ZIN A   1      43.514   7.810  32.861  0.00  0.00    -0.049 A 
ATOM     26  C34 ZIN A   1      43.816   8.056  34.186  0.00  0.00     0.011 A 
ATOM     27  C33 ZIN A   1      44.264   9.304  34.574  0.00  0.00     0.043 A 
ATOM     28  C31 ZIN A   1      44.400  10.313  33.634  0.00  0.00     0.116 A 
ATOM     29  C30 ZIN A   1      44.092  10.067  32.307  0.00  0.00     0.043 A 
ATOM     30  F32 ZIN A   1      44.834  11.535  34.012  0.00  0.00    -0.206 F 
ATOM     31  C29 ZIN A   1      43.648   8.816  31.921  0.00  0.00     0.011 A 
ENDBRANCH  17  25
ENDBRANCH  16  17
ENDBRANCH  15  16
ENDBRANCH  14  15
ENDBRANCH   9  14
BRANCH   5  32
ATOM     32  C6  ZIN A   1      34.289   3.908  33.021  0.00  0.00     0.013 A 
ATOM     33  C11 ZIN A   1      33.215   3.347  33.700  0.00  0.00     0.024 A 
ATOM     34  C10 ZIN A   1      32.969   3.699  35.013  0.00  0.00     0.002 A 
ATOM     35  C9  ZIN A   1      33.786   4.617  35.648  0.00  0.00     0.000 A 
ATOM     36  C8  ZIN A   1      34.852   5.182  34.974  0.00  0.00     0.002 A 
ATOM     37  C7  ZIN A   1      35.107   4.829  33.663  0.00  0.00     0.024 A 
ENDBRANCH   5  32
TORSDOF 7
ENDMDL
MODEL 29
REMARK CAVERDOCK RESULT:      21.7      0.000      0.000
REMARK CAVERDOCK CONSTRAINTS:       0.0      0.0      0.0      0.0
REMARK CAVERDOCK TUNNEL: 28     21.7      1.8     29.6
REMARK  7 active torsions:
REMARK  status: ('A' for Active; 'I' for Inactive)
REMARK    1  A    between atoms: N5_5  and  C6_6 
REMARK    2  A    between atoms: N15_15  and  C17_17 
REMARK    3  A    between atoms: C17_17  and  C18_18 
REMARK    4  A    between atoms: C18_18  and  C19_19 
REMARK    5  A    between atoms: C19_19  and  C20_20 
REMARK    6  A    between atoms: C20_20  and  C21_21 
REMARK    7  A    between atoms: C20_20  and  C28_28 
ROOT
ATOM      1  O1  ZIN A   1      37.992   6.248  32.382  0.00  0.00    -0.271 OA
ATOM      2  C2  ZIN A   1      38.846   5.544  31.885  0.00  0.00     0.242 C 
ATOM      3  N3  ZIN A   1      40.165   5.577  32.173  0.00  0.00    -0.347 N 
ATOM      4  C4  ZIN A   1      40.872   4.586  31.354  0.00  0.00     0.222 C 
ATOM      5  N5  ZIN A   1      39.838   3.651  30.851  0.00  0.00    -0.248 NA
ATOM      6  C12 ZIN A   1      38.615   4.477  30.844  0.00  0.00     0.103 C 
ATOM      7  C13 ZIN A   1      37.403   3.622  31.207  0.00  0.00     0.063 C 
ATOM      8  C14 ZIN A   1      36.138   4.482  31.133  0.00  0.00     0.237 C 
ATOM      9  N15 ZIN A   1      35.990   5.024  29.777  0.00  0.00    -0.071 N 
ATOM     10  H16 ZIN A   1      35.973   4.264  29.114  0.00  0.00     0.279 HD
ATOM     11  C35 ZIN A   1      37.114   5.916  29.468  0.00  0.00     0.237 C 
ATOM     12  C36 ZIN A   1      38.420   5.116  29.472  0.00  0.00     0.063 C 
ATOM     13  H37 ZIN A   1      40.581   6.166  32.822  0.00  0.00     0.163 HD
ENDROOT
BRANCH   9  14
ATOM     14  C17 ZIN A   1      34.732   5.777  29.687  0.00  0.00     0.235 C 
BRANCH  14  15
ATOM     15  C18 ZIN A   1      33.688   5.135  30.603  0.00  0.00     0.029 C 
BRANCH  15  16
ATOM     16  C19 ZIN A   1      33.157   3.855  29.954  0.00  0.00     0.016 C 
BRANCH  16  17
ATOM     17  C20 ZIN A   1      32.580   2.937  31.032  0.00  0.00     0.051 C 
BRANCH  17  18
ATOM     18  C21 ZIN A   1      32.957   3.463  32.393  0.00  0.00    -0.049 A 
ATOM     19  C27 ZIN A   1      32.600   2.758  33.528  0.00  0.00     0.011 A 
ATOM     20  C26 ZIN A   1      32.948   3.237  34.777  0.00  0.00     0.043 A 
ATOM     21  C24 ZIN A   1      33.647   4.427  34.892  0.00  0.00     0.116 A 
ATOM     22  C23 ZIN A   1      33.999   5.133  33.755  0.00  0.00     0.043 A 
ATOM     23  F25 ZIN A   1      33.984   4.898  36.113  0.00  0.00    -0.206 F 
ATOM     24  C22 ZIN A   1      33.654   4.651  32.508  0.00  0.00     0.011 A 
ENDBRANCH  17  18
BRANCH  17  25
ATOM     25  C28 ZIN A   1      31.078   2.898  30.908  0.00  0.00    -0.049 A 
ATOM     26  C34 ZIN A   1      30.455   3.539  29.854  0.00  0.00     0.011 A 
ATOM     27  C33 ZIN A   1      29.079   3.500  29.736  0.00  0.00     0.043 A 
ATOM     28  C31 ZIN A   1      28.323   2.826  30.682  0.00  0.00     0.116 A 
ATOM     29  C30 ZIN A   1      28.948   2.189  31.740  0.00  0.00     0.043 A 
ATOM     30  F32 ZIN A   1      26.977   2.791  30.570  0.00  0.00    -0.206 F 
ATOM     31  C29 ZIN A   1      30.325   2.226  31.852  0.00  0.00     0.011 A 
ENDBRANCH  17  25
ENDBRANCH  16  17
ENDBRANCH  15  16
ENDBRANCH  14  15
ENDBRANCH   9  14
BRANCH   5  32
ATOM     32  C6  ZIN A   1      40.151   3.203  29.566  0.00  0.00     0.013 A 
ATOM     33  C11 ZIN A   1      40.946   3.979  28.732  0.00  0.00     0.024 A 
ATOM     34  C10 ZIN A   1      41.258   3.530  27.463  0.00  0.00     0.002 A 
ATOM     35  C9  ZIN A   1      40.770   2.314  27.019  0.00  0.00     0.000 A 
ATOM     36  C8  ZIN A   1      39.973   1.542  27.844  0.00  0.00     0.002 A 
ATOM     37  C7  ZIN A   1      39.663   1.982  29.116  0.00  0.00     0.024 A 
ENDBRANCH   5  32
TORSDOF 7
ENDMDL
MODEL 30
REMARK CAVERDOCK RESULT:      22.4      0.000      0.000
REMARK CAVERDOCK CONSTRAINTS:       0.0      0.0      0.0      0.0
REMARK CAVERDOCK TUNNEL: 29     22.4      1.9     30.1
REMARK  7 active torsions:
REMARK  status: ('A' for Active; 'I' for Inactive)
REMARK    1  A    between atoms: N5_5  and  C6_6 
REMARK    2  A    between atoms: N15_15  and  C17_17 
REMARK    3  A    between atoms: C17_17  and  C18_18 
REMARK    4  A    between atoms: C18_18  and  C19_19 
REMARK    5  A    between atoms: C19_19  and  C20_20 
REMARK    6  A    between atoms: C20_20  and  C21_21 
REMARK    7  A    between atoms: C20_20  and  C28_28 
ROOT
ATOM      1  O1  ZIN A   1      37.906   5.868  32.490  0.00  0.00    -0.271 OA
ATOM      2  C2  ZIN A   1      38.859   5.377  31.922  0.00  0.00     0.242 C 
ATOM      3  N3  ZIN A   1      40.156   5.675  32.153  0.00  0.00    -0.347 N 
ATOM      4  C4  ZIN A   1      41.008   4.885  31.255  0.00  0.00     0.222 C 
ATOM      5  N5  ZIN A   1      40.165   3.775  30.755  0.00  0.00    -0.248 NA
ATOM      6  C12 ZIN A   1      38.798   4.326  30.842  0.00  0.00     0.103 C 
ATOM      7  C13 ZIN A   1      37.811   3.224  31.216  0.00  0.00     0.063 C 
ATOM      8  C14 ZIN A   1      36.393   3.803  31.241  0.00  0.00     0.237 C 
ATOM      9  N15 ZIN A   1      36.063   4.352  29.920  0.00  0.00    -0.071 N 
ATOM     10  H16 ZIN A   1      36.169   3.631  29.222  0.00  0.00     0.279 HD
ATOM     11  C35 ZIN A   1      36.960   5.470  29.605  0.00  0.00     0.237 C 
ATOM     12  C36 ZIN A   1      38.401   4.962  29.512  0.00  0.00     0.063 C 
ATOM     13  H37 ZIN A   1      40.475   6.313  32.810  0.00  0.00     0.163 HD
ENDROOT
BRANCH   9  14
ATOM     14  C17 ZIN A   1      34.674   4.829  29.923  0.00  0.00     0.235 C 
BRANCH  14  15
ATOM     15  C18 ZIN A   1      33.733   3.655  29.644  0.00  0.00     0.029 C 
BRANCH  15  16
ATOM     16  C19 ZIN A   1      32.330   3.993  30.155  0.00  0.00     0.016 C 
BRANCH  16  17
ATOM     17  C20 ZIN A   1      31.933   3.001  31.248  0.00  0.00     0.051 C 
BRANCH  17  18
ATOM     18  C21 ZIN A   1      32.522   3.439  32.564  0.00  0.00    -0.049 A 
ATOM     19  C27 ZIN A   1      32.067   2.881  33.745  0.00  0.00     0.011 A 
ATOM     20  C26 ZIN A   1      32.610   3.279  34.952  0.00  0.00     0.043 A 
ATOM     21  C24 ZIN A   1      33.602   4.244  34.979  0.00  0.00     0.116 A 
ATOM     22  C23 ZIN A   1      34.053   4.805  33.797  0.00  0.00     0.043 A 
ATOM     23  F25 ZIN A   1      34.130   4.638  36.159  0.00  0.00    -0.206 F 
ATOM     24  C22 ZIN A   1      33.512   4.403  32.591  0.00  0.00     0.011 A 
ENDBRANCH  17  18
BRANCH  17  25
ATOM     25  C28 ZIN A   1      30.430   2.954  31.362  0.00  0.00    -0.049 A 
ATOM     26  C34 ZIN A   1      29.694   4.120  31.280  0.00  0.00     0.011 A 
ATOM     27  C33 ZIN A   1      28.317   4.079  31.380  0.00  0.00     0.043 A 
ATOM     28  C31 ZIN A   1      27.674   2.867  31.573  0.00  0.00     0.116 A 
ATOM     29  C30 ZIN A   1      28.413   1.699  31.661  0.00  0.00     0.043 A 
ATOM     30  F32 ZIN A   1      26.327   2.825  31.676  0.00  0.00    -0.206 F 
ATOM     31  C29 ZIN A   1      29.790   1.743  31.556  0.00  0.00     0.011 A 
ENDBRANCH  17  25
ENDBRANCH  16  17
ENDBRANCH  15  16
ENDBRANCH  14  15
ENDBRANCH   9  14
BRANCH   5  32
ATOM     32  C6  ZIN A   1      40.494   3.451  29.437  0.00  0.00     0.013 A 
ATOM     33  C11 ZIN A   1      39.781   2.468  28.762  0.00  0.00     0.024 A 
ATOM     34  C10 ZIN A   1      40.106   2.154  27.457  0.00  0.00     0.002 A 
ATOM     35  C9  ZIN A   1      41.147   2.811  26.825  0.00  0.00     0.000 A 
ATOM     36  C8  ZIN A   1      41.862   3.785  27.495  0.00  0.00     0.002 A 
ATOM     37  C7  ZIN A   1      41.538   4.108  28.798  0.00  0.00     0.024 A 
ENDBRANCH   5  32
TORSDOF 7
ENDMDL
MODEL 31
REMARK CAVERDOCK RESULT:      19.2      0.000      0.000
REMARK CAVERDOCK CONSTRAINTS:       0.2      0.0      0.0      0.0
REMARK CAVERDOCK TUNNEL: 30     19.2      1.9     31.1
REMARK  7 active torsions:
REMARK  status: ('A' for Active; 'I' for Inactive)
REMARK    1  A    between atoms: N5_5  and  C6_6 
REMARK    2  A    between atoms: N15_15  and  C17_17 
REMARK    3  A    between atoms: C17_17  and  C18_18 
REMARK    4  A    between atoms: C18_18  and  C19_19 
REMARK    5  A    between atoms: C19_19  and  C20_20 
REMARK    6  A    between atoms: C20_20  and  C21_21 
REMARK    7  A    between atoms: C20_20  and  C28_28 
ROOT
ATOM      1  O1  ZIN A   1      37.088   6.221  32.532  0.00  0.00    -0.271 OA
ATOM      2  C2  ZIN A   1      38.129   5.760  32.111  0.00  0.00     0.242 C 
ATOM      3  N3  ZIN A   1      39.368   6.090  32.532  0.00  0.00    -0.347 N 
ATOM      4  C4  ZIN A   1      40.365   5.330  31.768  0.00  0.00     0.222 C 
ATOM      5  N5  ZIN A   1      39.636   4.201  31.145  0.00  0.00    -0.248 NA
ATOM      6  C12 ZIN A   1      38.257   4.715  31.030  0.00  0.00     0.103 C 
ATOM      7  C13 ZIN A   1      37.256   3.584  31.251  0.00  0.00     0.063 C 
ATOM      8  C14 ZIN A   1      35.835   4.125  31.067  0.00  0.00     0.237 C 
ATOM      9  N15 ZIN A   1      35.689   4.675  29.714  0.00  0.00    -0.071 N 
ATOM     10  H16 ZIN A   1      35.916   3.962  29.037  0.00  0.00     0.279 HD
ATOM     11  C35 ZIN A   1      36.591   5.819  29.539  0.00  0.00     0.237 C 
ATOM     12  C36 ZIN A   1      38.044   5.350  29.658  0.00  0.00     0.063 C 
ATOM     13  H37 ZIN A   1      39.569   6.732  33.231  0.00  0.00     0.163 HD
ENDROOT
BRANCH   9  14
ATOM     14  C17 ZIN A   1      34.302   5.114  29.512  0.00  0.00     0.235 C 
BRANCH  14  15
ATOM     15  C18 ZIN A   1      33.438   4.619  30.674  0.00  0.00     0.029 C 
BRANCH  15  16
ATOM     16  C19 ZIN A   1      32.575   3.446  30.205  0.00  0.00     0.016 C 
BRANCH  16  17
ATOM     17  C20 ZIN A   1      31.944   2.760  31.417  0.00  0.00     0.051 C 
BRANCH  17  18
ATOM     18  C21 ZIN A   1      32.558   3.305  32.680  0.00  0.00    -0.049 A 
ATOM     19  C27 ZIN A   1      31.962   3.055  33.902  0.00  0.00     0.011 A 
ATOM     20  C26 ZIN A   1      32.527   3.552  35.062  0.00  0.00     0.043 A 
ATOM     21  C24 ZIN A   1      33.686   4.308  34.998  0.00  0.00     0.116 A 
ATOM     22  C23 ZIN A   1      34.278   4.562  33.774  0.00  0.00     0.043 A 
ATOM     23  F25 ZIN A   1      34.236   4.798  36.131  0.00  0.00    -0.206 F 
ATOM     24  C22 ZIN A   1      33.714   4.062  32.616  0.00  0.00     0.011 A 
ENDBRANCH  17  18
BRANCH  17  25
ATOM     25  C28 ZIN A   1      30.459   3.022  31.427  0.00  0.00    -0.049 A 
ATOM     26  C34 ZIN A   1      29.603   2.123  32.033  0.00  0.00     0.011 A 
ATOM     27  C33 ZIN A   1      28.242   2.365  32.046  0.00  0.00     0.043 A 
ATOM     28  C31 ZIN A   1      27.736   3.505  31.443  0.00  0.00     0.116 A 
ATOM     29  C30 ZIN A   1      28.595   4.403  30.833  0.00  0.00     0.043 A 
ATOM     30  F32 ZIN A   1      26.406   3.740  31.452  0.00  0.00    -0.206 F 
ATOM     31  C29 ZIN A   1      29.956   4.161  30.825  0.00  0.00     0.011 A 
ENDBRANCH  17  25
ENDBRANCH  16  17
ENDBRANCH  15  16
ENDBRANCH  14  15
ENDBRANCH   9  14
BRANCH   5  32
ATOM     32  C6  ZIN A   1      40.165   3.896  29.889  0.00  0.00     0.013 A 
ATOM     33  C11 ZIN A   1      39.836   2.698  29.267  0.00  0.00     0.024 A 
ATOM     34  C10 ZIN A   1      40.357   2.402  28.022  0.00  0.00     0.002 A 
ATOM     35  C9  ZIN A   1      41.214   3.292  27.400  0.00  0.00     0.000 A 
ATOM     36  C8  ZIN A   1      41.549   4.482  28.019  0.00  0.00     0.002 A 
ATOM     37  C7  ZIN A   1      41.026   4.787  29.260  0.00  0.00     0.024 A 
ENDBRANCH   5  32
TORSDOF 7
ENDMDL
MODEL 32
REMARK CAVERDOCK RESULT:      20.4      0.000      0.000
REMARK CAVERDOCK CONSTRAINTS:       0.1      0.0      0.0      0.0
REMARK CAVERDOCK TUNNEL: 31     20.4      1.9     32.5
REMARK  7 active torsions:
REMARK  status: ('A' for Active; 'I' for Inactive)
REMARK    1  A    between atoms: N5_5  and  C6_6 
REMARK    2  A    between atoms: N15_15  and  C17_17 
REMARK    3  A    between atoms: C17_17  and  C18_18 
REMARK    4  A    between atoms: C18_18  and  C19_19 
REMARK    5  A    between atoms: C19_19  and  C20_20 
REMARK    6  A    between atoms: C20_20  and  C21_21 
REMARK    7  A    between atoms: C20_20  and  C28_28 
ROOT
ATOM      1  O1  ZIN A   1      37.338   6.216  32.758  0.00  0.00    -0.271 OA
ATOM      2  C2  ZIN A   1      38.310   5.719  32.228  0.00  0.00     0.242 C 
ATOM      3  N3  ZIN A   1      39.595   6.074  32.441  0.00  0.00    -0.347 N 
ATOM      4  C4  ZIN A   1      40.476   5.253  31.602  0.00  0.00     0.222 C 
ATOM      5  N5  ZIN A   1      39.672   4.085  31.176  0.00  0.00    -0.248 NA
ATOM      6  C12 ZIN A   1      38.288   4.596  31.222  0.00  0.00     0.103 C 
ATOM      7  C13 ZIN A   1      37.335   3.490  31.668  0.00  0.00     0.063 C 
ATOM      8  C14 ZIN A   1      35.899   4.023  31.649  0.00  0.00     0.237 C 
ATOM      9  N15 ZIN A   1      35.558   4.471  30.293  0.00  0.00    -0.071 N 
ATOM     10  H16 ZIN A   1      35.691   3.707  29.646  0.00  0.00     0.279 HD
ATOM     11  C35 ZIN A   1      36.420   5.593  29.905  0.00  0.00     0.237 C 
ATOM     12  C36 ZIN A   1      37.878   5.127  29.851  0.00  0.00     0.063 C 
ATOM     13  H37 ZIN A   1      39.890   6.765  33.054  0.00  0.00     0.163 HD
ENDROOT
BRANCH   9  14
ATOM     14  C17 ZIN A   1      34.155   4.901  30.259  0.00  0.00     0.235 C 
BRANCH  14  15
ATOM     15  C18 ZIN A   1      33.244   3.681  30.413  0.00  0.00     0.029 C 
BRANCH  15  16
ATOM     16  C19 ZIN A   1      31.783   4.135  30.443  0.00  0.00     0.016 C 
BRANCH  16  17
ATOM     17  C20 ZIN A   1      30.867   2.912  30.387  0.00  0.00     0.051 C 
BRANCH  17  18
ATOM     18  C21 ZIN A   1      29.875   2.973  31.519  0.00  0.00    -0.049 A 
ATOM     19  C27 ZIN A   1      30.182   2.396  32.738  0.00  0.00     0.011 A 
ATOM     20  C26 ZIN A   1      29.274   2.455  33.778  0.00  0.00     0.043 A 
ATOM     21  C24 ZIN A   1      28.055   3.086  33.598  0.00  0.00     0.116 A 
ATOM     22  C23 ZIN A   1      27.748   3.659  32.377  0.00  0.00     0.043 A 
ATOM     23  F25 ZIN A   1      27.165   3.140  34.614  0.00  0.00    -0.206 F 
ATOM     24  C22 ZIN A   1      28.657   3.602  31.339  0.00  0.00     0.011 A 
ENDBRANCH  17  18
BRANCH  17  25
ATOM     25  C28 ZIN A   1      30.128   2.897  29.073  0.00  0.00    -0.049 A 
ATOM     26  C34 ZIN A   1      29.864   4.083  28.415  0.00  0.00     0.011 A 
ATOM     27  C33 ZIN A   1      29.191   4.071  27.209  0.00  0.00     0.043 A 
ATOM     28  C31 ZIN A   1      28.770   2.869  26.664  0.00  0.00     0.116 A 
ATOM     29  C30 ZIN A   1      29.030   1.681  27.326  0.00  0.00     0.043 A 
ATOM     30  F32 ZIN A   1      28.107   2.856  25.487  0.00  0.00    -0.206 F 
ATOM     31  C29 ZIN A   1      29.708   1.696  28.530  0.00  0.00     0.011 A 
ENDBRANCH  17  25
ENDBRANCH  16  17
ENDBRANCH  15  16
ENDBRANCH  14  15
ENDBRANCH   9  14
BRANCH   5  32
ATOM     32  C6  ZIN A   1      40.018   3.683  29.884  0.00  0.00     0.013 A 
ATOM     33  C11 ZIN A   1      39.504   2.503  29.361  0.00  0.00     0.024 A 
ATOM     34  C10 ZIN A   1      39.844   2.112  28.080  0.00  0.00     0.002 A 
ATOM     35  C9  ZIN A   1      40.703   2.888  27.323  0.00  0.00     0.000 A 
ATOM     36  C8  ZIN A   1      41.222   4.059  27.843  0.00  0.00     0.002 A 
ATOM     37  C7  ZIN A   1      40.881   4.459  29.121  0.00  0.00     0.024 A 
ENDBRANCH   5  32
TORSDOF 7
ENDMDL
MODEL 33
REMARK CAVERDOCK RESULT:      19.1      0.000      0.000
REMARK CAVERDOCK CONSTRAINTS:       0.1      0.0      0.0      0.0
REMARK CAVERDOCK TUNNEL: 32     19.1      2.0     33.8
REMARK  7 active torsions:
REMARK  status: ('A' for Active; 'I' for Inactive)
REMARK    1  A    between atoms: N5_5  and  C6_6 
REMARK    2  A    between atoms: N15_15  and  C17_17 
REMARK    3  A    between atoms: C17_17  and  C18_18 
REMARK    4  A    between atoms: C18_18  and  C19_19 
REMARK    5  A    between atoms: C19_19  and  C20_20 
REMARK    6  A    between atoms: C20_20  and  C21_21 
REMARK    7  A    between atoms: C20_20  and  C28_28 
ROOT
ATOM      1  O1  ZIN A   1      37.189   6.355  32.527  0.00  0.00    -0.271 OA
ATOM      2  C2  ZIN A   1      38.189   5.862  32.047  0.00  0.00     0.242 C 
ATOM      3  N3  ZIN A   1      39.455   6.284  32.252  0.00  0.00    -0.347 N 
ATOM      4  C4  ZIN A   1      40.383   5.443  31.486  0.00  0.00     0.222 C 
ATOM      5  N5  ZIN A   1      39.633   4.215  31.134  0.00  0.00    -0.248 NA
ATOM      6  C12 ZIN A   1      38.229   4.670  31.123  0.00  0.00     0.103 C 
ATOM      7  C13 ZIN A   1      37.314   3.560  31.634  0.00  0.00     0.063 C 
ATOM      8  C14 ZIN A   1      35.859   4.030  31.557  0.00  0.00     0.237 C 
ATOM      9  N15 ZIN A   1      35.523   4.366  30.168  0.00  0.00    -0.071 N 
ATOM     10  H16 ZIN A   1      35.697   3.565  29.579  0.00  0.00     0.279 HD
ATOM     11  C35 ZIN A   1      36.345   5.493  29.713  0.00  0.00     0.237 C 
ATOM     12  C36 ZIN A   1      37.821   5.085  29.712  0.00  0.00     0.063 C 
ATOM     13  H37 ZIN A   1      39.712   7.028  32.818  0.00  0.00     0.163 HD
ENDROOT
BRANCH   9  14
ATOM     14  C17 ZIN A   1      34.104   4.735  30.085  0.00  0.00     0.235 C 
BRANCH  14  15
ATOM     15  C18 ZIN A   1      33.281   3.793  30.967  0.00  0.00     0.029 C 
BRANCH  15  16
ATOM     16  C19 ZIN A   1      32.272   3.034  30.101  0.00  0.00     0.016 C 
BRANCH  16  17
ATOM     17  C20 ZIN A   1      30.905   3.714  30.196  0.00  0.00     0.051 C 
BRANCH  17  18
ATOM     18  C21 ZIN A   1      30.159   3.524  28.901  0.00  0.00    -0.049 A 
ATOM     19  C27 ZIN A   1      29.567   2.307  28.617  0.00  0.00     0.011 A 
ATOM     20  C26 ZIN A   1      28.878   2.132  27.432  0.00  0.00     0.043 A 
ATOM     21  C24 ZIN A   1      28.789   3.174  26.524  0.00  0.00     0.116 A 
ATOM     22  C23 ZIN A   1      29.386   4.390  26.806  0.00  0.00     0.043 A 
ATOM     23  F25 ZIN A   1      28.120   3.002  25.362  0.00  0.00    -0.206 F 
ATOM     24  C22 ZIN A   1      30.071   4.564  27.994  0.00  0.00     0.011 A 
ENDBRANCH  17  18
BRANCH  17  25
ATOM     25  C28 ZIN A   1      30.116   3.101  31.325  0.00  0.00    -0.049 A 
ATOM     26  C34 ZIN A   1      30.690   2.965  32.574  0.00  0.00     0.011 A 
ATOM     27  C33 ZIN A   1      29.967   2.408  33.611  0.00  0.00     0.043 A 
ATOM     28  C31 ZIN A   1      28.668   1.975  33.394  0.00  0.00     0.116 A 
ATOM     29  C30 ZIN A   1      28.097   2.107  32.140  0.00  0.00     0.043 A 
ATOM     30  F32 ZIN A   1      27.962   1.426  34.406  0.00  0.00    -0.206 F 
ATOM     31  C29 ZIN A   1      28.821   2.670  31.107  0.00  0.00     0.011 A 
ENDBRANCH  17  25
ENDBRANCH  16  17
ENDBRANCH  15  16
ENDBRANCH  14  15
ENDBRANCH   9  14
BRANCH   5  32
ATOM     32  C6  ZIN A   1      40.017   3.737  29.878  0.00  0.00     0.013 A 
ATOM     33  C11 ZIN A   1      39.560   2.503  29.434  0.00  0.00     0.024 A 
ATOM     34  C10 ZIN A   1      39.937   2.037  28.189  0.00  0.00     0.002 A 
ATOM     35  C9  ZIN A   1      40.777   2.792  27.391  0.00  0.00     0.000 A 
ATOM     36  C8  ZIN A   1      41.238   4.018  27.832  0.00  0.00     0.002 A 
ATOM     37  C7  ZIN A   1      40.860   4.493  29.073  0.00  0.00     0.024 A 
ENDBRANCH   5  32
TORSDOF 7
ENDMDL
MODEL 34
REMARK CAVERDOCK RESULT:      16.3      0.000      0.000
REMARK CAVERDOCK CONSTRAINTS:       0.2      0.0      0.0      0.0
REMARK CAVERDOCK TUNNEL: 33     16.3      2.0     34.4
REMARK  7 active torsions:
REMARK  status: ('A' for Active; 'I' for Inactive)
REMARK    1  A    between atoms: N5_5  and  C6_6 
REMARK    2  A    between atoms: N15_15  and  C17_17 
REMARK    3  A    between atoms: C17_17  and  C18_18 
REMARK    4  A    between atoms: C18_18  and  C19_19 
REMARK    5  A    between atoms: C19_19  and  C20_20 
REMARK    6  A    between atoms: C20_20  and  C21_21 
REMARK    7  A    between atoms: C20_20  and  C28_28 
ROOT
ATOM      1  O1  ZIN A   1      36.903   6.299  32.615  0.00  0.00    -0.271 OA
ATOM      2  C2  ZIN A   1      37.918   5.840  32.135  0.00  0.00     0.242 C 
ATOM      3  N3  ZIN A   1      39.169   6.307  32.335  0.00  0.00    -0.347 N 
ATOM      4  C4  ZIN A   1      40.124   5.496  31.570  0.00  0.00     0.222 C 
ATOM      5  N5  ZIN A   1      39.418   4.241  31.225  0.00  0.00    -0.248 NA
ATOM      6  C12 ZIN A   1      37.999   4.646  31.216  0.00  0.00     0.103 C 
ATOM      7  C13 ZIN A   1      37.125   3.507  31.733  0.00  0.00     0.063 C 
ATOM      8  C14 ZIN A   1      35.654   3.925  31.658  0.00  0.00     0.237 C 
ATOM      9  N15 ZIN A   1      35.303   4.242  30.268  0.00  0.00    -0.071 N 
ATOM     10  H16 ZIN A   1      35.503   3.446  29.683  0.00  0.00     0.279 HD
ATOM     11  C35 ZIN A   1      36.083   5.396  29.807  0.00  0.00     0.237 C 
ATOM     12  C36 ZIN A   1      37.573   5.040  29.804  0.00  0.00     0.063 C 
ATOM     13  H37 ZIN A   1      39.400   7.062  32.897  0.00  0.00     0.163 HD
ENDROOT
BRANCH   9  14
ATOM     14  C17 ZIN A   1      33.871   4.560  30.187  0.00  0.00     0.235 C 
BRANCH  14  15
ATOM     15  C18 ZIN A   1      33.053   3.329  30.585  0.00  0.00     0.029 C 
BRANCH  15  16
ATOM     16  C19 ZIN A   1      31.561   3.658  30.497  0.00  0.00     0.016 C 
BRANCH  16  17
ATOM     17  C20 ZIN A   1      30.776   2.386  30.176  0.00  0.00     0.051 C 
BRANCH  17  18
ATOM     18  C21 ZIN A   1      29.833   2.076  31.310  0.00  0.00    -0.049 A 
ATOM     19  C27 ZIN A   1      29.688   2.974  32.351  0.00  0.00     0.011 A 
ATOM     20  C26 ZIN A   1      28.820   2.693  33.390  0.00  0.00     0.043 A 
ATOM     21  C24 ZIN A   1      28.104   1.508  33.392  0.00  0.00     0.116 A 
ATOM     22  C23 ZIN A   1      28.255   0.608  32.351  0.00  0.00     0.043 A 
ATOM     23  F25 ZIN A   1      27.259   1.231  34.409  0.00  0.00    -0.206 F 
ATOM     24  C22 ZIN A   1      29.119   0.892  31.312  0.00  0.00     0.011 A 
ENDBRANCH  17  18
BRANCH  17  25
ATOM     25  C28 ZIN A   1      29.986   2.589  28.908  0.00  0.00    -0.049 A 
ATOM     26  C34 ZIN A   1      29.359   1.516  28.305  0.00  0.00     0.011 A 
ATOM     27  C33 ZIN A   1      28.632   1.702  27.145  0.00  0.00     0.043 A 
ATOM     28  C31 ZIN A   1      28.540   2.964  26.581  0.00  0.00     0.116 A 
ATOM     29  C30 ZIN A   1      29.173   4.038  27.184  0.00  0.00     0.043 A 
ATOM     30  F32 ZIN A   1      27.832   3.146  25.445  0.00  0.00    -0.206 F 
ATOM     31  C29 ZIN A   1      29.896   3.849  28.346  0.00  0.00     0.011 A 
ENDBRANCH  17  25
ENDBRANCH  16  17
ENDBRANCH  15  16
ENDBRANCH  14  15
ENDBRANCH   9  14
BRANCH   5  32
ATOM     32  C6  ZIN A   1      39.815   3.772  29.970  0.00  0.00     0.013 A 
ATOM     33  C11 ZIN A   1      40.438   4.629  29.072  0.00  0.00     0.024 A 
ATOM     34  C10 ZIN A   1      40.835   4.160  27.835  0.00  0.00     0.002 A 
ATOM     35  C9  ZIN A   1      40.602   2.841  27.486  0.00  0.00     0.000 A 
ATOM     36  C8  ZIN A   1      39.977   1.988  28.375  0.00  0.00     0.002 A 
ATOM     37  C7  ZIN A   1      39.584   2.448  29.616  0.00  0.00     0.024 A 
ENDBRANCH   5  32
TORSDOF 7
ENDMDL
MODEL 35
REMARK CAVERDOCK RESULT:      17.3      0.000      0.000
REMARK CAVERDOCK CONSTRAINTS:       0.0      0.0      0.0      0.0
REMARK CAVERDOCK TUNNEL: 34     17.3      2.0     35.1
REMARK  7 active torsions:
REMARK  status: ('A' for Active; 'I' for Inactive)
REMARK    1  A    between atoms: N5_5  and  C6_6 
REMARK    2  A    between atoms: N15_15  and  C17_17 
REMARK    3  A    between atoms: C17_17  and  C18_18 
REMARK    4  A    between atoms: C18_18  and  C19_19 
REMARK    5  A    between atoms: C19_19  and  C20_20 
REMARK    6  A    between atoms: C20_20  and  C21_21 
REMARK    7  A    between atoms: C20_20  and  C28_28 
ROOT
ATOM      1  O1  ZIN A   1      36.289   6.188  32.211  0.00  0.00    -0.271 OA
ATOM      2  C2  ZIN A   1      37.388   5.772  31.907  0.00  0.00     0.242 C 
ATOM      3  N3  ZIN A   1      38.568   6.297  32.299  0.00  0.00    -0.347 N 
ATOM      4  C4  ZIN A   1      39.669   5.525  31.709  0.00  0.00     0.222 C 
ATOM      5  N5  ZIN A   1      39.082   4.237  31.273  0.00  0.00    -0.248 NA
ATOM      6  C12 ZIN A   1      37.667   4.577  31.030  0.00  0.00     0.103 C 
ATOM      7  C13 ZIN A   1      36.771   3.403  31.417  0.00  0.00     0.063 C 
ATOM      8  C14 ZIN A   1      35.314   3.754  31.100  0.00  0.00     0.237 C 
ATOM      9  N15 ZIN A   1      35.179   4.045  29.668  0.00  0.00    -0.071 N 
ATOM     10  H16 ZIN A   1      35.506   3.254  29.133  0.00  0.00     0.279 HD
ATOM     11  C35 ZIN A   1      35.973   5.230  29.321  0.00  0.00     0.237 C 
ATOM     12  C36 ZIN A   1      37.457   4.942  29.563  0.00  0.00     0.063 C 
ATOM     13  H37 ZIN A   1      38.673   7.066  32.880  0.00  0.00     0.163 HD
ENDROOT
BRANCH   9  14
ATOM     14  C17 ZIN A   1      33.767   4.297  29.353  0.00  0.00     0.235 C 
BRANCH  14  15
ATOM     15  C18 ZIN A   1      32.920   4.097  30.612  0.00  0.00     0.029 C 
BRANCH  15  16
ATOM     16  C19 ZIN A   1      32.106   2.808  30.480  0.00  0.00     0.016 C 
BRANCH  16  17
ATOM     17  C20 ZIN A   1      30.704   3.141  29.967  0.00  0.00     0.051 C 
BRANCH  17  18
ATOM     18  C21 ZIN A   1      30.210   2.018  29.092  0.00  0.00    -0.049 A 
ATOM     19  C27 ZIN A   1      30.807   0.773  29.162  0.00  0.00     0.011 A 
ATOM     20  C26 ZIN A   1      30.352  -0.258  28.363  0.00  0.00     0.043 A 
ATOM     21  C24 ZIN A   1      29.303  -0.042  27.485  0.00  0.00     0.116 A 
ATOM     22  C23 ZIN A   1      28.710   1.206  27.412  0.00  0.00     0.043 A 
ATOM     23  F25 ZIN A   1      28.861  -1.049  26.700  0.00  0.00    -0.206 F 
ATOM     24  C22 ZIN A   1      29.163   2.234  28.214  0.00  0.00     0.011 A 
ENDBRANCH  17  18
BRANCH  17  25
ATOM     25  C28 ZIN A   1      29.769   3.315  31.136  0.00  0.00    -0.049 A 
ATOM     26  C34 ZIN A   1      28.744   4.239  31.069  0.00  0.00     0.011 A 
ATOM     27  C33 ZIN A   1      27.883   4.397  32.139  0.00  0.00     0.043 A 
ATOM     28  C31 ZIN A   1      28.055   3.634  33.283  0.00  0.00     0.116 A 
ATOM     29  C30 ZIN A   1      29.086   2.713  33.351  0.00  0.00     0.043 A 
ATOM     30  F32 ZIN A   1      27.217   3.791  34.331  0.00  0.00    -0.206 F 
ATOM     31  C29 ZIN A   1      29.942   2.554  32.278  0.00  0.00     0.011 A 
ENDBRANCH  17  25
ENDBRANCH  16  17
ENDBRANCH  15  16
ENDBRANCH  14  15
ENDBRANCH   9  14
BRANCH   5  32
ATOM     32  C6  ZIN A   1      39.697   3.777  30.105  0.00  0.00     0.013 A 
ATOM     33  C11 ZIN A   1      39.678   2.423  29.795  0.00  0.00     0.024 A 
ATOM     34  C10 ZIN A   1      40.281   1.973  28.637  0.00  0.00     0.002 A 
ATOM     35  C9  ZIN A   1      40.913   2.868  27.792  0.00  0.00     0.000 A 
ATOM     36  C8  ZIN A   1      40.940   4.215  28.101  0.00  0.00     0.002 A 
ATOM     37  C7  ZIN A   1      40.332   4.672  29.254  0.00  0.00     0.024 A 
ENDBRANCH   5  32
TORSDOF 7
ENDMDL
MODEL 36
REMARK CAVERDOCK RESULT:      14.2      0.000      0.000
REMARK CAVERDOCK CONSTRAINTS:       0.0      0.0      0.0      0.0
REMARK CAVERDOCK TUNNEL: 35     14.2      2.0     36.7
REMARK  7 active torsions:
REMARK  status: ('A' for Active; 'I' for Inactive)
REMARK    1  A    between atoms: N5_5  and  C6_6 
REMARK    2  A    between atoms: N15_15  and  C17_17 
REMARK    3  A    between atoms: C17_17  and  C18_18 
REMARK    4  A    between atoms: C18_18  and  C19_19 
REMARK    5  A    between atoms: C19_19  and  C20_20 
REMARK    6  A    between atoms: C20_20  and  C21_21 
REMARK    7  A    between atoms: C20_20  and  C28_28 
ROOT
ATOM      1  O1  ZIN A   1      36.245   6.077  32.502  0.00  0.00    -0.271 OA
ATOM      2  C2  ZIN A   1      37.329   5.692  32.117  0.00  0.00     0.242 C 
ATOM      3  N3  ZIN A   1      38.525   6.201  32.482  0.00  0.00    -0.347 N 
ATOM      4  C4  ZIN A   1      39.599   5.478  31.789  0.00  0.00     0.222 C 
ATOM      5  N5  ZIN A   1      38.999   4.215  31.302  0.00  0.00    -0.248 NA
ATOM      6  C12 ZIN A   1      37.571   4.557  31.154  0.00  0.00     0.103 C 
ATOM      7  C13 ZIN A   1      36.703   3.352  31.509  0.00  0.00     0.063 C 
ATOM      8  C14 ZIN A   1      35.230   3.708  31.290  0.00  0.00     0.237 C 
ATOM      9  N15 ZIN A   1      35.020   4.089  29.887  0.00  0.00    -0.071 N 
ATOM     10  H16 ZIN A   1      35.324   3.336  29.288  0.00  0.00     0.279 HD
ATOM     11  C35 ZIN A   1      35.788   5.300  29.577  0.00  0.00     0.237 C 
ATOM     12  C36 ZIN A   1      37.285   5.011  29.725  0.00  0.00     0.063 C 
ATOM     13  H37 ZIN A   1      38.655   6.933  33.105  0.00  0.00     0.163 HD
ENDROOT
BRANCH   9  14
ATOM     14  C17 ZIN A   1      33.592   4.346  29.660  0.00  0.00     0.235 C 
BRANCH  14  15
ATOM     15  C18 ZIN A   1      32.797   3.934  30.901  0.00  0.00     0.029 C 
BRANCH  15  16
ATOM     16  C19 ZIN A   1      31.820   2.816  30.532  0.00  0.00     0.016 C 
BRANCH  16  17
ATOM     17  C20 ZIN A   1      30.394   3.370  30.511  0.00  0.00     0.051 C 
BRANCH  17  18
ATOM     18  C21 ZIN A   1      29.819   3.224  29.126  0.00  0.00    -0.049 A 
ATOM     19  C27 ZIN A   1      29.928   4.262  28.220  0.00  0.00     0.011 A 
ATOM     20  C26 ZIN A   1      29.404   4.127  26.948  0.00  0.00     0.043 A 
ATOM     21  C24 ZIN A   1      28.762   2.955  26.584  0.00  0.00     0.116 A 
ATOM     22  C23 ZIN A   1      28.649   1.919  27.494  0.00  0.00     0.043 A 
ATOM     23  F25 ZIN A   1      28.245   2.825  25.343  0.00  0.00    -0.206 F 
ATOM     24  C22 ZIN A   1      29.177   2.054  28.764  0.00  0.00     0.011 A 
ENDBRANCH  17  18
BRANCH  17  25
ATOM     25  C28 ZIN A   1      29.543   2.605  31.491  0.00  0.00    -0.049 A 
ATOM     26  C34 ZIN A   1      29.338   3.102  32.764  0.00  0.00     0.011 A 
ATOM     27  C33 ZIN A   1      28.554   2.404  33.662  0.00  0.00     0.043 A 
ATOM     28  C31 ZIN A   1      27.981   1.198  33.290  0.00  0.00     0.116 A 
ATOM     29  C30 ZIN A   1      28.192   0.698  32.016  0.00  0.00     0.043 A 
ATOM     30  F32 ZIN A   1      27.218   0.513  34.169  0.00  0.00    -0.206 F 
ATOM     31  C29 ZIN A   1      28.972   1.402  31.118  0.00  0.00     0.011 A 
ENDBRANCH  17  25
ENDBRANCH  16  17
ENDBRANCH  15  16
ENDBRANCH  14  15
ENDBRANCH   9  14
BRANCH   5  32
ATOM     32  C6  ZIN A   1      39.556   3.835  30.078  0.00  0.00     0.013 A 
ATOM     33  C11 ZIN A   1      40.346   4.729  29.366  0.00  0.00     0.024 A 
ATOM     34  C10 ZIN A   1      40.900   4.348  28.159  0.00  0.00     0.002 A 
ATOM     35  C9  ZIN A   1      40.659   3.083  27.654  0.00  0.00     0.000 A 
ATOM     36  C8  ZIN A   1      39.868   2.194  28.357  0.00  0.00     0.002 A 
ATOM     37  C7  ZIN A   1      39.317   2.565  29.568  0.00  0.00     0.024 A 
ENDBRANCH   5  32
TORSDOF 7
ENDMDL
MODEL 37
REMARK CAVERDOCK RESULT:      14.9      0.000      0.000
REMARK CAVERDOCK CONSTRAINTS:       0.1      0.0      0.0      0.0
REMARK CAVERDOCK TUNNEL: 36     14.9      2.0     37.5
REMARK  7 active torsions:
REMARK  status: ('A' for Active; 'I' for Inactive)
REMARK    1  A    between atoms: N5_5  and  C6_6 
REMARK    2  A    between atoms: N15_15  and  C17_17 
REMARK    3  A    between atoms: C17_17  and  C18_18 
REMARK    4  A    between atoms: C18_18  and  C19_19 
REMARK    5  A    between atoms: C19_19  and  C20_20 
REMARK    6  A    between atoms: C20_20  and  C21_21 
REMARK    7  A    between atoms: C20_20  and  C28_28 
ROOT
ATOM      1  O1  ZIN A   1      35.775   6.179  32.280  0.00  0.00    -0.271 OA
ATOM      2  C2  ZIN A   1      36.900   5.817  32.004  0.00  0.00     0.242 C 
ATOM      3  N3  ZIN A   1      38.043   6.418  32.399  0.00  0.00    -0.347 N 
ATOM      4  C4  ZIN A   1      39.194   5.693  31.847  0.00  0.00     0.222 C 
ATOM      5  N5  ZIN A   1      38.688   4.363  31.438  0.00  0.00    -0.248 NA
ATOM      6  C12 ZIN A   1      37.260   4.617  31.165  0.00  0.00     0.103 C 
ATOM      7  C13 ZIN A   1      36.425   3.405  31.570  0.00  0.00     0.063 C 
ATOM      8  C14 ZIN A   1      34.956   3.664  31.222  0.00  0.00     0.237 C 
ATOM      9  N15 ZIN A   1      34.828   3.910  29.780  0.00  0.00    -0.071 N 
ATOM     10  H16 ZIN A   1      35.207   3.124  29.273  0.00  0.00     0.279 HD
ATOM     11  C35 ZIN A   1      35.560   5.127  29.413  0.00  0.00     0.237 C 
ATOM     12  C36 ZIN A   1      37.054   4.930  29.685  0.00  0.00     0.063 C 
ATOM     13  H37 ZIN A   1      38.095   7.206  32.961  0.00  0.00     0.163 HD
ENDROOT
BRANCH   9  14
ATOM     14  C17 ZIN A   1      33.409   4.073  29.438  0.00  0.00     0.235 C 
BRANCH  14  15
ATOM     15  C18 ZIN A   1      32.573   4.082  30.719  0.00  0.00     0.029 C 
BRANCH  15  16
ATOM     16  C19 ZIN A   1      31.563   2.933  30.678  0.00  0.00     0.016 C 
BRANCH  16  17
ATOM     17  C20 ZIN A   1      30.148   3.502  30.571  0.00  0.00     0.051 C 
BRANCH  17  18
ATOM     18  C21 ZIN A   1      29.613   3.262  29.183  0.00  0.00    -0.049 A 
ATOM     19  C27 ZIN A   1      29.784   4.221  28.202  0.00  0.00     0.011 A 
ATOM     20  C26 ZIN A   1      29.297   4.000  26.927  0.00  0.00     0.043 A 
ATOM     21  C24 ZIN A   1      28.629   2.822  26.636  0.00  0.00     0.116 A 
ATOM     22  C23 ZIN A   1      28.455   1.866  27.620  0.00  0.00     0.043 A 
ATOM     23  F25 ZIN A   1      28.149   2.608  25.391  0.00  0.00    -0.206 F 
ATOM     24  C22 ZIN A   1      28.946   2.086  28.893  0.00  0.00     0.011 A 
ENDBRANCH  17  18
BRANCH  17  25
ATOM     25  C28 ZIN A   1      29.255   2.821  31.578  0.00  0.00    -0.049 A 
ATOM     26  C34 ZIN A   1      29.780   2.372  32.774  0.00  0.00     0.011 A 
ATOM     27  C33 ZIN A   1      28.963   1.752  33.699  0.00  0.00     0.043 A 
ATOM     28  C31 ZIN A   1      27.617   1.570  33.422  0.00  0.00     0.116 A 
ATOM     29  C30 ZIN A   1      27.094   2.015  32.220  0.00  0.00     0.043 A 
ATOM     30  F32 ZIN A   1      26.818   0.959  34.323  0.00  0.00    -0.206 F 
ATOM     31  C29 ZIN A   1      27.913   2.640  31.299  0.00  0.00     0.011 A 
ENDBRANCH  17  25
ENDBRANCH  16  17
ENDBRANCH  15  16
ENDBRANCH  14  15
ENDBRANCH   9  14
BRANCH   5  32
ATOM     32  C6  ZIN A   1      39.346   3.908  30.293  0.00  0.00     0.013 A 
ATOM     33  C11 ZIN A   1      40.266   4.724  29.648  0.00  0.00     0.024 A 
ATOM     34  C10 ZIN A   1      40.919   4.268  28.519  0.00  0.00     0.002 A 
ATOM     35  C9  ZIN A   1      40.649   3.005  28.024  0.00  0.00     0.000 A 
ATOM     36  C8  ZIN A   1      39.730   2.192  28.660  0.00  0.00     0.002 A 
ATOM     37  C7  ZIN A   1      39.078   2.639  29.793  0.00  0.00     0.024 A 
ENDBRANCH   5  32
TORSDOF 7
ENDMDL
MODEL 38
REMARK CAVERDOCK RESULT:      15.3      0.000      0.000
REMARK CAVERDOCK CONSTRAINTS:       0.0      0.0      0.0      0.0
REMARK CAVERDOCK TUNNEL: 37     15.3      2.0     38.6
REMARK  7 active torsions:
REMARK  status: ('A' for Active; 'I' for Inactive)
REMARK    1  A    between atoms: N5_5  and  C6_6 
REMARK    2  A    between atoms: N15_15  and  C17_17 
REMARK    3  A    between atoms: C17_17  and  C18_18 
REMARK    4  A    between atoms: C18_18  and  C19_19 
REMARK    5  A    between atoms: C19_19  and  C20_20 
REMARK    6  A    between atoms: C20_20  and  C21_21 
REMARK    7  A    between atoms: C20_20  and  C28_28 
ROOT
ATOM      1  O1  ZIN A   1      35.962   6.479  32.462  0.00  0.00    -0.271 OA
ATOM      2  C2  ZIN A   1      37.024   6.017  32.101  0.00  0.00     0.242 C 
ATOM      3  N3  ZIN A   1      38.235   6.587  32.280  0.00  0.00    -0.347 N 
ATOM      4  C4  ZIN A   1      39.272   5.731  31.690  0.00  0.00     0.222 C 
ATOM      5  N5  ZIN A   1      38.655   4.396  31.513  0.00  0.00    -0.248 NA
ATOM      6  C12 ZIN A   1      37.218   4.706  31.382  0.00  0.00     0.103 C 
ATOM      7  C13 ZIN A   1      36.383   3.605  32.031  0.00  0.00     0.063 C 
ATOM      8  C14 ZIN A   1      34.897   3.914  31.830  0.00  0.00     0.237 C 
ATOM      9  N15 ZIN A   1      34.601   3.995  30.395  0.00  0.00    -0.071 N 
ATOM     10  H16 ZIN A   1      34.875   3.133  29.948  0.00  0.00     0.279 HD
ATOM     11  C35 ZIN A   1      35.339   5.112  29.794  0.00  0.00     0.237 C 
ATOM     12  C36 ZIN A   1      36.844   4.854  29.909  0.00  0.00     0.063 C 
ATOM     13  H37 ZIN A   1      38.395   7.432  32.728  0.00  0.00     0.163 HD
ENDROOT
BRANCH   9  14
ATOM     14  C17 ZIN A   1      33.160   4.206  30.205  0.00  0.00     0.235 C 
BRANCH  14  15
ATOM     15  C18 ZIN A   1      32.403   2.935  30.596  0.00  0.00     0.029 C 
BRANCH  15  16
ATOM     16  C19 ZIN A   1      30.906   3.240  30.685  0.00  0.00     0.016 C 
BRANCH  16  17
ATOM     17  C20 ZIN A   1      30.108   1.981  30.342  0.00  0.00     0.051 C 
BRANCH  17  18
ATOM     18  C21 ZIN A   1      29.149   1.673  31.463  0.00  0.00    -0.049 A 
ATOM     19  C27 ZIN A   1      28.849   2.643  32.401  0.00  0.00     0.011 A 
ATOM     20  C26 ZIN A   1      27.966   2.362  33.427  0.00  0.00     0.043 A 
ATOM     21  C24 ZIN A   1      27.389   1.107  33.520  0.00  0.00     0.116 A 
ATOM     22  C23 ZIN A   1      27.695   0.136  32.583  0.00  0.00     0.043 A 
ATOM     23  F25 ZIN A   1      26.530   0.831  34.526  0.00  0.00    -0.206 F 
ATOM     24  C22 ZIN A   1      28.574   0.419  31.556  0.00  0.00     0.011 A 
ENDBRANCH  17  18
BRANCH  17  25
ATOM     25  C28 ZIN A   1      29.335   2.208  29.068  0.00  0.00    -0.049 A 
ATOM     26  C34 ZIN A   1      29.461   3.403  28.387  0.00  0.00     0.011 A 
ATOM     27  C33 ZIN A   1      28.757   3.611  27.217  0.00  0.00     0.043 A 
ATOM     28  C31 ZIN A   1      27.914   2.623  26.732  0.00  0.00     0.116 A 
ATOM     29  C30 ZIN A   1      27.785   1.428  27.418  0.00  0.00     0.043 A 
ATOM     30  F32 ZIN A   1      27.221   2.826  25.590  0.00  0.00    -0.206 F 
ATOM     31  C29 ZIN A   1      28.495   1.221  28.586  0.00  0.00     0.011 A 
ENDBRANCH  17  25
ENDBRANCH  16  17
ENDBRANCH  15  16
ENDBRANCH  14  15
ENDBRANCH   9  14
BRANCH   5  32
ATOM     32  C6  ZIN A   1      39.142   3.769  30.364  0.00  0.00     0.013 A 
ATOM     33  C11 ZIN A   1      38.881   2.422  30.142  0.00  0.00     0.024 A 
ATOM     34  C10 ZIN A   1      39.359   1.807  29.002  0.00  0.00     0.002 A 
ATOM     35  C9  ZIN A   1      40.106   2.526  28.087  0.00  0.00     0.000 A 
ATOM     36  C8  ZIN A   1      40.374   3.864  28.308  0.00  0.00     0.002 A 
ATOM     37  C7  ZIN A   1      39.893   4.488  29.443  0.00  0.00     0.024 A 
ENDBRANCH   5  32
TORSDOF 7
ENDMDL
MODEL 39
REMARK CAVERDOCK RESULT:      13.5      0.000      0.000
REMARK CAVERDOCK CONSTRAINTS:       0.1      0.0      0.0      0.0
REMARK CAVERDOCK TUNNEL: 38     13.5      2.1    39.17
REMARK  7 active torsions:
REMARK  status: ('A' for Active; 'I' for Inactive)
REMARK    1  A    between atoms: N5_5  and  C6_6 
REMARK    2  A    between atoms: N15_15  and  C17_17 
REMARK    3  A    between atoms: C17_17  and  C18_18 
REMARK    4  A    between atoms: C18_18  and  C19_19 
REMARK    5  A    between atoms: C19_19  and  C20_20 
REMARK    6  A    between atoms: C20_20  and  C21_21 
REMARK    7  A    between atoms: C20_20  and  C28_28 
ROOT
ATOM      1  O1  ZIN A   1      35.157   5.565  28.732  0.00  0.00    -0.271 OA
ATOM      2  C2  ZIN A   1      36.277   5.783  29.144  0.00  0.00     0.242 C 
ATOM      3  N3  ZIN A   1      37.298   6.300  28.427  0.00  0.00    -0.347 N 
ATOM      4  C4  ZIN A   1      38.493   6.396  29.274  0.00  0.00     0.222 C 
ATOM      5  N5  ZIN A   1      38.019   6.298  30.673  0.00  0.00    -0.248 NA
ATOM      6  C12 ZIN A   1      36.765   5.528  30.549  0.00  0.00     0.103 C 
ATOM      7  C13 ZIN A   1      35.745   6.019  31.572  0.00  0.00     0.063 C 
ATOM      8  C14 ZIN A   1      34.476   5.168  31.468  0.00  0.00     0.237 C 
ATOM      9  N15 ZIN A   1      34.806   3.759  31.717  0.00  0.00    -0.071 N 
ATOM     10  H16 ZIN A   1      35.250   3.674  32.619  0.00  0.00     0.279 HD
ATOM     11  C35 ZIN A   1      35.719   3.269  30.677  0.00  0.00     0.237 C 
ATOM     12  C36 ZIN A   1      37.040   4.040  30.748  0.00  0.00     0.063 C 
ATOM     13  H37 ZIN A   1      37.249   6.566  27.496  0.00  0.00     0.163 HD
ENDROOT
BRANCH   9  14
ATOM     14  C17 ZIN A   1      33.575   2.959  31.701  0.00  0.00     0.235 C 
BRANCH  14  15
ATOM     15  C18 ZIN A   1      32.714   3.373  30.506  0.00  0.00     0.029 C 
BRANCH  15  16
ATOM     16  C19 ZIN A   1      31.244   3.421  30.928  0.00  0.00     0.016 C 
BRANCH  16  17
ATOM     17  C20 ZIN A   1      30.531   2.159  30.442  0.00  0.00     0.051 C 
BRANCH  17  18
ATOM     18  C21 ZIN A   1      29.540   1.708  31.484  0.00  0.00    -0.049 A 
ATOM     19  C27 ZIN A   1      29.039   2.615  32.399  0.00  0.00     0.011 A 
ATOM     20  C26 ZIN A   1      28.127   2.204  33.352  0.00  0.00     0.043 A 
ATOM     21  C24 ZIN A   1      27.723   0.880  33.397  0.00  0.00     0.116 A 
ATOM     22  C23 ZIN A   1      28.229  -0.028  32.485  0.00  0.00     0.043 A 
ATOM     23  F25 ZIN A   1      26.835   0.476  34.332  0.00  0.00    -0.206 F 
ATOM     24  C22 ZIN A   1      29.138   0.386  31.529  0.00  0.00     0.011 A 
ENDBRANCH  17  18
BRANCH  17  25
ATOM     25  C28 ZIN A   1      29.806   2.455  29.155  0.00  0.00    -0.049 A 
ATOM     26  C34 ZIN A   1      30.046   3.638  28.483  0.00  0.00     0.011 A 
ATOM     27  C33 ZIN A   1      29.384   3.909  27.300  0.00  0.00     0.043 A 
ATOM     28  C31 ZIN A   1      28.472   2.998  26.794  0.00  0.00     0.116 A 
ATOM     29  C30 ZIN A   1      28.228   1.816  27.471  0.00  0.00     0.043 A 
ATOM     30  F32 ZIN A   1      27.821   3.264  25.640  0.00  0.00    -0.206 F 
ATOM     31  C29 ZIN A   1      28.895   1.545  28.650  0.00  0.00     0.011 A 
ENDBRANCH  17  25
ENDBRANCH  16  17
ENDBRANCH  15  16
ENDBRANCH  14  15
ENDBRANCH   9  14
BRANCH   5  32
ATOM     32  C6  ZIN A   1      38.946   5.623  31.471  0.00  0.00     0.013 A 
ATOM     33  C11 ZIN A   1      39.784   4.668  30.908  0.00  0.00     0.024 A 
ATOM     34  C10 ZIN A   1      40.704   4.007  31.699  0.00  0.00     0.002 A 
ATOM     35  C9  ZIN A   1      40.784   4.288  33.051  0.00  0.00     0.000 A 
ATOM     36  C8  ZIN A   1      39.949   5.234  33.615  0.00  0.00     0.002 A 
ATOM     37  C7  ZIN A   1      39.031   5.903  32.829  0.00  0.00     0.024 A 
ENDBRANCH   5  32
TORSDOF 7
ENDMDL
MODEL 40
REMARK CAVERDOCK RESULT:      11.2      0.000      0.000
REMARK CAVERDOCK CONSTRAINTS:       0.1      0.0      0.0      0.0
REMARK CAVERDOCK TUNNEL: 39     11.2      2.2    40.12
REMARK  7 active torsions:
REMARK  status: ('A' for Active; 'I' for Inactive)
REMARK    1  A    between atoms: N5_5  and  C6_6 
REMARK    2  A    between atoms: N15_15  and  C17_17 
REMARK    3  A    between atoms: C17_17  and  C18_18 
REMARK    4  A    between atoms: C18_18  and  C19_19 
REMARK    5  A    between atoms: C19_19  and  C20_20 
REMARK    6  A    between atoms: C20_20  and  C21_21 
REMARK    7  A    between atoms: C20_20  and  C28_28 
ROOT
ATOM      1  O1  ZIN A   1      34.758   5.447  28.634  0.00  0.00    -0.271 OA
ATOM      2  C2  ZIN A   1      35.848   5.721  29.090  0.00  0.00     0.242 C 
ATOM      3  N3  ZIN A   1      36.808   6.438  28.467  0.00  0.00    -0.347 N 
ATOM      4  C4  ZIN A   1      37.986   6.540  29.336  0.00  0.00     0.222 C 
ATOM      5  N5  ZIN A   1      37.524   6.196  30.701  0.00  0.00    -0.248 NA
ATOM      6  C12 ZIN A   1      36.360   5.325  30.452  0.00  0.00     0.103 C 
ATOM      7  C13 ZIN A   1      35.293   5.556  31.518  0.00  0.00     0.063 C 
ATOM      8  C14 ZIN A   1      34.122   4.600  31.278  0.00  0.00     0.237 C 
ATOM      9  N15 ZIN A   1      34.600   3.213  31.332  0.00  0.00    -0.071 N 
ATOM     10  H16 ZIN A   1      35.050   3.049  32.220  0.00  0.00     0.279 HD
ATOM     11  C35 ZIN A   1      35.559   2.972  30.248  0.00  0.00     0.237 C 
ATOM     12  C36 ZIN A   1      36.791   3.860  30.445  0.00  0.00     0.063 C 
ATOM     13  H37 ZIN A   1      36.730   6.826  27.582  0.00  0.00     0.163 HD
ENDROOT
BRANCH   9  14
ATOM     14  C17 ZIN A   1      33.461   2.298  31.186  0.00  0.00     0.235 C 
BRANCH  14  15
ATOM     15  C18 ZIN A   1      32.327   3.010  30.444  0.00  0.00     0.029 C 
BRANCH  15  16
ATOM     16  C19 ZIN A   1      31.030   2.877  31.246  0.00  0.00     0.016 C 
BRANCH  16  17
ATOM     17  C20 ZIN A   1      30.221   1.693  30.714  0.00  0.00     0.051 C 
BRANCH  17  18
ATOM     18  C21 ZIN A   1      29.149   1.330  31.708  0.00  0.00    -0.049 A 
ATOM     19  C27 ZIN A   1      28.584   0.069  31.685  0.00  0.00     0.011 A 
ATOM     20  C26 ZIN A   1      27.603  -0.266  32.599  0.00  0.00     0.043 A 
ATOM     21  C24 ZIN A   1      27.179   0.665  33.532  0.00  0.00     0.116 A 
ATOM     22  C23 ZIN A   1      27.742   1.929  33.551  0.00  0.00     0.043 A 
ATOM     23  F25 ZIN A   1      26.216   0.339  34.423  0.00  0.00    -0.206 F 
ATOM     24  C22 ZIN A   1      28.725   2.261  32.639  0.00  0.00     0.011 A 
ENDBRANCH  17  18
BRANCH  17  25
ATOM     25  C28 ZIN A   1      29.582   2.071  29.402  0.00  0.00    -0.049 A 
ATOM     26  C34 ZIN A   1      28.633   1.243  28.832  0.00  0.00     0.011 A 
ATOM     27  C33 ZIN A   1      28.043   1.590  27.632  0.00  0.00     0.043 A 
ATOM     28  C31 ZIN A   1      28.412   2.763  26.993  0.00  0.00     0.116 A 
ATOM     29  C30 ZIN A   1      29.367   3.588  27.562  0.00  0.00     0.043 A 
ATOM     30  F32 ZIN A   1      27.839   3.101  25.817  0.00  0.00    -0.206 F 
ATOM     31  C29 ZIN A   1      29.951   3.241  28.765  0.00  0.00     0.011 A 
ENDBRANCH  17  25
ENDBRANCH  16  17
ENDBRANCH  15  16
ENDBRANCH  14  15
ENDBRANCH   9  14
BRANCH   5  32
ATOM     32  C6  ZIN A   1      38.518   5.518  31.410  0.00  0.00     0.013 A 
ATOM     33  C11 ZIN A   1      38.813   5.884  32.718  0.00  0.00     0.024 A 
ATOM     34  C10 ZIN A   1      39.793   5.207  33.418  0.00  0.00     0.002 A 
ATOM     35  C9  ZIN A   1      40.488   4.173  32.815  0.00  0.00     0.000 A 
ATOM     36  C8  ZIN A   1      40.201   3.812  31.512  0.00  0.00     0.002 A 
ATOM     37  C7  ZIN A   1      39.218   4.480  30.808  0.00  0.00     0.024 A 
ENDBRANCH   5  32
TORSDOF 7
ENDMDL
MODEL 41
REMARK CAVERDOCK RESULT:      10.9      0.000      0.000
REMARK CAVERDOCK CONSTRAINTS:       0.0      0.0      0.0      0.0
REMARK CAVERDOCK TUNNEL: 40     10.9      2.3    41.11
REMARK  7 active torsions:
REMARK  status: ('A' for Active; 'I' for Inactive)
REMARK    1  A    between atoms: N5_5  and  C6_6 
REMARK    2  A    between atoms: N15_15  and  C17_17 
REMARK    3  A    between atoms: C17_17  and  C18_18 
REMARK    4  A    between atoms: C18_18  and  C19_19 
REMARK    5  A    between atoms: C19_19  and  C20_20 
REMARK    6  A    between atoms: C20_20  and  C21_21 
REMARK    7  A    between atoms: C20_20  and  C28_28 
ROOT
ATOM      1  O1  ZIN A   1      34.319   5.444  28.937  0.00  0.00    -0.271 OA
ATOM      2  C2  ZIN A   1      35.467   5.704  29.234  0.00  0.00     0.242 C 
ATOM      3  N3  ZIN A   1      36.312   6.480  28.523  0.00  0.00    -0.347 N 
ATOM      4  C4  ZIN A   1      37.613   6.539  29.200  0.00  0.00     0.222 C 
ATOM      5  N5  ZIN A   1      37.374   6.091  30.592  0.00  0.00    -0.248 NA
ATOM      6  C12 ZIN A   1      36.190   5.220  30.466  0.00  0.00     0.103 C 
ATOM      7  C13 ZIN A   1      35.304   5.356  31.701  0.00  0.00     0.063 C 
ATOM      8  C14 ZIN A   1      34.115   4.400  31.578  0.00  0.00     0.237 C 
ATOM      9  N15 ZIN A   1      34.603   3.021  31.454  0.00  0.00    -0.071 N 
ATOM     10  H16 ZIN A   1      35.189   2.801  32.246  0.00  0.00     0.279 HD
ATOM     11  C35 ZIN A   1      35.380   2.874  30.218  0.00  0.00     0.237 C 
ATOM     12  C36 ZIN A   1      36.622   3.767  30.283  0.00  0.00     0.063 C 
ATOM     13  H37 ZIN A   1      36.093   6.929  27.691  0.00  0.00     0.163 HD
ENDROOT
BRANCH   9  14
ATOM     14  C17 ZIN A   1      33.460   2.099  31.423  0.00  0.00     0.235 C 
BRANCH  14  15
ATOM     15  C18 ZIN A   1      32.177   2.888  31.153  0.00  0.00     0.029 C 
BRANCH  15  16
ATOM     16  C19 ZIN A   1      30.967   1.963  31.307  0.00  0.00     0.016 C 
BRANCH  16  17
ATOM     17  C20 ZIN A   1      29.682   2.766  31.099  0.00  0.00     0.051 C 
BRANCH  17  18
ATOM     18  C21 ZIN A   1      29.418   2.920  29.624  0.00  0.00    -0.049 A 
ATOM     19  C27 ZIN A   1      28.701   1.951  28.946  0.00  0.00     0.011 A 
ATOM     20  C26 ZIN A   1      28.455   2.093  27.594  0.00  0.00     0.043 A 
ATOM     21  C24 ZIN A   1      28.934   3.202  26.916  0.00  0.00     0.116 A 
ATOM     22  C23 ZIN A   1      29.655   4.168  27.595  0.00  0.00     0.043 A 
ATOM     23  F25 ZIN A   1      28.697   3.339  25.592  0.00  0.00    -0.206 F 
ATOM     24  C22 ZIN A   1      29.897   4.027  28.947  0.00  0.00     0.011 A 
ENDBRANCH  17  18
BRANCH  17  25
ATOM     25  C28 ZIN A   1      28.528   2.041  31.743  0.00  0.00    -0.049 A 
ATOM     26  C34 ZIN A   1      28.446   1.957  33.120  0.00  0.00     0.011 A 
ATOM     27  C33 ZIN A   1      27.386   1.296  33.711  0.00  0.00     0.043 A 
ATOM     28  C31 ZIN A   1      26.410   0.709  32.922  0.00  0.00     0.116 A 
ATOM     29  C30 ZIN A   1      26.496   0.790  31.543  0.00  0.00     0.043 A 
ATOM     30  F32 ZIN A   1      25.376   0.059  33.499  0.00  0.00    -0.206 F 
ATOM     31  C29 ZIN A   1      27.554   1.456  30.954  0.00  0.00     0.011 A 
ENDBRANCH  17  25
ENDBRANCH  16  17
ENDBRANCH  15  16
ENDBRANCH  14  15
ENDBRANCH   9  14
BRANCH   5  32
ATOM     32  C6  ZIN A   1      38.472   5.380  31.084  0.00  0.00     0.013 A 
ATOM     33  C11 ZIN A   1      39.299   5.953  32.042  0.00  0.00     0.024 A 
ATOM     34  C10 ZIN A   1      40.380   5.245  32.530  0.00  0.00     0.002 A 
ATOM     35  C9  ZIN A   1      40.646   3.972  32.059  0.00  0.00     0.000 A 
ATOM     36  C8  ZIN A   1      39.828   3.402  31.101  0.00  0.00     0.002 A 
ATOM     37  C7  ZIN A   1      38.742   4.101  30.613  0.00  0.00     0.024 A 
ENDBRANCH   5  32
TORSDOF 7
ENDMDL
MODEL 42
REMARK CAVERDOCK RESULT:       9.7      0.000      0.000
REMARK CAVERDOCK CONSTRAINTS:       0.0      0.0      0.0      0.0
REMARK CAVERDOCK TUNNEL: 41      9.7      2.3    42.13
REMARK  7 active torsions:
REMARK  status: ('A' for Active; 'I' for Inactive)
REMARK    1  A    between atoms: N5_5  and  C6_6 
REMARK    2  A    between atoms: N15_15  and  C17_17 
REMARK    3  A    between atoms: C17_17  and  C18_18 
REMARK    4  A    between atoms: C18_18  and  C19_19 
REMARK    5  A    between atoms: C19_19  and  C20_20 
REMARK    6  A    between atoms: C20_20  and  C21_21 
REMARK    7  A    between atoms: C20_20  and  C28_28 
ROOT
ATOM      1  O1  ZIN A   1      35.358   1.765  29.569  0.00  0.00    -0.271 OA
ATOM      2  C2  ZIN A   1      36.474   2.195  29.777  0.00  0.00     0.242 C 
ATOM      3  N3  ZIN A   1      37.625   1.498  29.658  0.00  0.00    -0.347 N 
ATOM      4  C4  ZIN A   1      38.759   2.360  30.011  0.00  0.00     0.222 C 
ATOM      5  N5  ZIN A   1      38.257   3.752  29.945  0.00  0.00    -0.248 NA
ATOM      6  C12 ZIN A   1      36.812   3.601  30.206  0.00  0.00     0.103 C 
ATOM      7  C13 ZIN A   1      36.022   4.619  29.389  0.00  0.00     0.063 C 
ATOM      8  C14 ZIN A   1      34.533   4.486  29.721  0.00  0.00     0.237 C 
ATOM      9  N15 ZIN A   1      34.326   4.716  31.156  0.00  0.00    -0.071 N 
ATOM     10  H16 ZIN A   1      34.693   5.622  31.406  0.00  0.00     0.279 HD
ATOM     11  C35 ZIN A   1      35.016   3.680  31.933  0.00  0.00     0.237 C 
ATOM     12  C36 ZIN A   1      36.525   3.779  31.695  0.00  0.00     0.063 C 
ATOM     13  H37 ZIN A   1      37.691   0.571  29.382  0.00  0.00     0.163 HD
ENDROOT
BRANCH   9  14
ATOM     14  C17 ZIN A   1      32.889   4.672  31.455  0.00  0.00     0.235 C 
BRANCH  14  15
ATOM     15  C18 ZIN A   1      32.345   3.277  31.141  0.00  0.00     0.029 C 
BRANCH  15  16
ATOM     16  C19 ZIN A   1      30.878   3.192  31.567  0.00  0.00     0.016 C 
BRANCH  16  17
ATOM     17  C20 ZIN A   1      30.241   1.942  30.959  0.00  0.00     0.051 C 
BRANCH  17  18
ATOM     18  C21 ZIN A   1      29.138   1.451  31.861  0.00  0.00    -0.049 A 
ATOM     19  C27 ZIN A   1      28.870   2.110  33.046  0.00  0.00     0.011 A 
ATOM     20  C26 ZIN A   1      27.856   1.662  33.872  0.00  0.00     0.043 A 
ATOM     21  C24 ZIN A   1      27.115   0.547  33.516  0.00  0.00     0.116 A 
ATOM     22  C23 ZIN A   1      27.389  -0.115  32.332  0.00  0.00     0.043 A 
ATOM     23  F25 ZIN A   1      26.127   0.106  34.326  0.00  0.00    -0.206 F 
ATOM     24  C22 ZIN A   1      28.399   0.337  31.506  0.00  0.00     0.011 A 
ENDBRANCH  17  18
BRANCH  17  25
ATOM     25  C28 ZIN A   1      29.670   2.277  29.605  0.00  0.00    -0.049 A 
ATOM     26  C34 ZIN A   1      29.754   3.568  29.120  0.00  0.00     0.011 A 
ATOM     27  C33 ZIN A   1      29.234   3.876  27.877  0.00  0.00     0.043 A 
ATOM     28  C31 ZIN A   1      28.619   2.891  27.121  0.00  0.00     0.116 A 
ATOM     29  C30 ZIN A   1      28.531   1.599  27.611  0.00  0.00     0.043 A 
ATOM     30  F32 ZIN A   1      28.107   3.192  25.908  0.00  0.00    -0.206 F 
ATOM     31  C29 ZIN A   1      29.056   1.293  28.852  0.00  0.00     0.011 A 
ENDBRANCH  17  25
ENDBRANCH  16  17
ENDBRANCH  15  16
ENDBRANCH  14  15
ENDBRANCH   9  14
BRANCH   5  32
ATOM     32  C6  ZIN A   1      38.863   4.550  30.918  0.00  0.00     0.013 A 
ATOM     33  C11 ZIN A   1      38.196   5.657  31.426  0.00  0.00     0.024 A 
ATOM     34  C10 ZIN A   1      38.796   6.440  32.393  0.00  0.00     0.002 A 
ATOM     35  C9  ZIN A   1      40.065   6.129  32.847  0.00  0.00     0.000 A 
ATOM     36  C8  ZIN A   1      40.735   5.032  32.339  0.00  0.00     0.002 A 
ATOM     37  C7  ZIN A   1      40.138   4.241  31.377  0.00  0.00     0.024 A 
ENDBRANCH   5  32
TORSDOF 7
ENDMDL
MODEL 43
REMARK CAVERDOCK RESULT:       7.9      0.000      0.000
REMARK CAVERDOCK CONSTRAINTS:       0.6      0.0      0.0      0.0
REMARK CAVERDOCK TUNNEL: 42      7.9      2.3     43.4
REMARK  7 active torsions:
REMARK  status: ('A' for Active; 'I' for Inactive)
REMARK    1  A    between atoms: N5_5  and  C6_6 
REMARK    2  A    between atoms: N15_15  and  C17_17 
REMARK    3  A    between atoms: C17_17  and  C18_18 
REMARK    4  A    between atoms: C18_18  and  C19_19 
REMARK    5  A    between atoms: C19_19  and  C20_20 
REMARK    6  A    between atoms: C20_20  and  C21_21 
REMARK    7  A    between atoms: C20_20  and  C28_28 
ROOT
ATOM      1  O1  ZIN A   1      35.195   1.895  29.667  0.00  0.00    -0.271 OA
ATOM      2  C2  ZIN A   1      36.278   2.383  29.916  0.00  0.00     0.242 C 
ATOM      3  N3  ZIN A   1      37.467   1.748  29.843  0.00  0.00    -0.347 N 
ATOM      4  C4  ZIN A   1      38.540   2.669  30.238  0.00  0.00     0.222 C 
ATOM      5  N5  ZIN A   1      37.968   4.032  30.151  0.00  0.00    -0.248 NA
ATOM      6  C12 ZIN A   1      36.524   3.804  30.356  0.00  0.00     0.103 C 
ATOM      7  C13 ZIN A   1      35.713   4.781  29.508  0.00  0.00     0.063 C 
ATOM      8  C14 ZIN A   1      34.222   4.569  29.782  0.00  0.00     0.237 C 
ATOM      9  N15 ZIN A   1      33.948   4.787  31.208  0.00  0.00    -0.071 N 
ATOM     10  H16 ZIN A   1      34.257   5.711  31.470  0.00  0.00     0.279 HD
ATOM     11  C35 ZIN A   1      34.661   3.788  32.013  0.00  0.00     0.237 C 
ATOM     12  C36 ZIN A   1      36.171   3.966  31.832  0.00  0.00     0.063 C 
ATOM     13  H37 ZIN A   1      37.593   0.826  29.571  0.00  0.00     0.163 HD
ENDROOT
BRANCH   9  14
ATOM     14  C17 ZIN A   1      32.505   4.667  31.452  0.00  0.00     0.235 C 
BRANCH  14  15
ATOM     15  C18 ZIN A   1      31.993   3.356  30.851  0.00  0.00     0.029 C 
BRANCH  15  16
ATOM     16  C19 ZIN A   1      30.649   2.994  31.485  0.00  0.00     0.016 C 
BRANCH  16  17
ATOM     17  C20 ZIN A   1      30.074   1.758  30.792  0.00  0.00     0.051 C 
BRANCH  17  18
ATOM     18  C21 ZIN A   1      29.002   1.148  31.658  0.00  0.00    -0.049 A 
ATOM     19  C27 ZIN A   1      28.445  -0.069  31.313  0.00  0.00     0.011 A 
ATOM     20  C26 ZIN A   1      27.464  -0.631  32.109  0.00  0.00     0.043 A 
ATOM     21  C24 ZIN A   1      27.034   0.031  33.247  0.00  0.00     0.116 A 
ATOM     22  C23 ZIN A   1      27.589   1.251  33.588  0.00  0.00     0.043 A 
ATOM     23  F25 ZIN A   1      26.072  -0.516  34.023  0.00  0.00    -0.206 F 
ATOM     24  C22 ZIN A   1      28.572   1.809  32.794  0.00  0.00     0.011 A 
ENDBRANCH  17  18
BRANCH  17  25
ATOM     25  C28 ZIN A   1      29.481   2.156  29.465  0.00  0.00    -0.049 A 
ATOM     26  C34 ZIN A   1      29.864   3.339  28.863  0.00  0.00     0.011 A 
ATOM     27  C33 ZIN A   1      29.324   3.703  27.645  0.00  0.00     0.043 A 
ATOM     28  C31 ZIN A   1      28.390   2.886  27.030  0.00  0.00     0.116 A 
ATOM     29  C30 ZIN A   1      28.002   1.703  27.636  0.00  0.00     0.043 A 
ATOM     30  F32 ZIN A   1      27.858   3.243  25.841  0.00  0.00    -0.206 F 
ATOM     31  C29 ZIN A   1      28.548   1.339  28.853  0.00  0.00     0.011 A 
ENDBRANCH  17  25
ENDBRANCH  16  17
ENDBRANCH  15  16
ENDBRANCH  14  15
ENDBRANCH   9  14
BRANCH   5  32
ATOM     32  C6  ZIN A   1      38.494   4.860  31.145  0.00  0.00     0.013 A 
ATOM     33  C11 ZIN A   1      37.677   5.783  31.786  0.00  0.00     0.024 A 
ATOM     34  C10 ZIN A   1      38.199   6.596  32.773  0.00  0.00     0.002 A 
ATOM     35  C9  ZIN A   1      39.536   6.500  33.116  0.00  0.00     0.000 A 
ATOM     36  C8  ZIN A   1      40.353   5.587  32.476  0.00  0.00     0.002 A 
ATOM     37  C7  ZIN A   1      39.836   4.766  31.493  0.00  0.00     0.024 A 
ENDBRANCH   5  32
TORSDOF 7
ENDMDL
MODEL 44
REMARK CAVERDOCK RESULT:       7.9      0.000      0.000
REMARK CAVERDOCK CONSTRAINTS:       0.0      0.0      0.0      0.0
REMARK CAVERDOCK TUNNEL: 43      7.9      2.4     44.1
REMARK  7 active torsions:
REMARK  status: ('A' for Active; 'I' for Inactive)
REMARK    1  A    between atoms: N5_5  and  C6_6 
REMARK    2  A    between atoms: N15_15  and  C17_17 
REMARK    3  A    between atoms: C17_17  and  C18_18 
REMARK    4  A    between atoms: C18_18  and  C19_19 
REMARK    5  A    between atoms: C19_19  and  C20_20 
REMARK    6  A    between atoms: C20_20  and  C21_21 
REMARK    7  A    between atoms: C20_20  and  C28_28 
ROOT
ATOM      1  O1  ZIN A   1      34.644   1.944  29.610  0.00  0.00    -0.271 OA
ATOM      2  C2  ZIN A   1      35.770   2.371  29.759  0.00  0.00     0.242 C 
ATOM      3  N3  ZIN A   1      36.912   1.691  29.523  0.00  0.00    -0.347 N 
ATOM      4  C4  ZIN A   1      38.065   2.543  29.839  0.00  0.00     0.222 C 
ATOM      5  N5  ZIN A   1      37.554   3.933  29.881  0.00  0.00    -0.248 NA
ATOM      6  C12 ZIN A   1      36.132   3.756  30.235  0.00  0.00     0.103 C 
ATOM      7  C13 ZIN A   1      35.281   4.809  29.531  0.00  0.00     0.063 C 
ATOM      8  C14 ZIN A   1      33.820   4.647  29.960  0.00  0.00     0.237 C 
ATOM      9  N15 ZIN A   1      33.715   4.802  31.416  0.00  0.00    -0.071 N 
ATOM     10  H16 ZIN A   1      34.095   5.697  31.686  0.00  0.00     0.279 HD
ATOM     11  C35 ZIN A   1      34.463   3.732  32.088  0.00  0.00     0.237 C 
ATOM     12  C36 ZIN A   1      35.951   3.855  31.748  0.00  0.00     0.063 C 
ATOM     13  H37 ZIN A   1      36.963   0.780  29.196  0.00  0.00     0.163 HD
ENDROOT
BRANCH   9  14
ATOM     14  C17 ZIN A   1      32.303   4.731  31.814  0.00  0.00     0.235 C 
BRANCH  14  15
ATOM     15  C18 ZIN A   1      31.595   3.654  30.989  0.00  0.00     0.029 C 
BRANCH  15  16
ATOM     16  C19 ZIN A   1      30.588   2.914  31.873  0.00  0.00     0.016 C 
BRANCH  16  17
ATOM     17  C20 ZIN A   1      29.169   3.207  31.385  0.00  0.00     0.051 C 
BRANCH  17  18
ATOM     18  C21 ZIN A   1      29.113   3.064  29.886  0.00  0.00    -0.049 A 
ATOM     19  C27 ZIN A   1      28.580   1.921  29.320  0.00  0.00     0.011 A 
ATOM     20  C26 ZIN A   1      28.525   1.790  27.945  0.00  0.00     0.043 A 
ATOM     21  C24 ZIN A   1      29.012   2.801  27.134  0.00  0.00     0.116 A 
ATOM     22  C23 ZIN A   1      29.550   3.943  27.702  0.00  0.00     0.043 A 
ATOM     23  F25 ZIN A   1      28.963   2.672  25.790  0.00  0.00    -0.206 F 
ATOM     24  C22 ZIN A   1      29.600   4.073  29.076  0.00  0.00     0.011 A 
ENDBRANCH  17  18
BRANCH  17  25
ATOM     25  C28 ZIN A   1      28.208   2.232  32.017  0.00  0.00    -0.049 A 
ATOM     26  C34 ZIN A   1      26.871   2.254  31.669  0.00  0.00     0.011 A 
ATOM     27  C33 ZIN A   1      25.991   1.358  32.246  0.00  0.00     0.043 A 
ATOM     28  C31 ZIN A   1      26.448   0.444  33.181  0.00  0.00     0.116 A 
ATOM     29  C30 ZIN A   1      27.787   0.426  33.533  0.00  0.00     0.043 A 
ATOM     30  F32 ZIN A   1      25.588  -0.429  33.748  0.00  0.00    -0.206 F 
ATOM     31  C29 ZIN A   1      28.666   1.320  32.951  0.00  0.00     0.011 A 
ENDBRANCH  17  25
ENDBRANCH  16  17
ENDBRANCH  15  16
ENDBRANCH  14  15
ENDBRANCH   9  14
BRANCH   5  32
ATOM     32  C6  ZIN A   1      38.225   4.684  30.849  0.00  0.00     0.013 A 
ATOM     33  C11 ZIN A   1      37.574   5.729  31.493  0.00  0.00     0.024 A 
ATOM     34  C10 ZIN A   1      38.239   6.466  32.454  0.00  0.00     0.002 A 
ATOM     35  C9  ZIN A   1      39.554   6.172  32.766  0.00  0.00     0.000 A 
ATOM     36  C8  ZIN A   1      40.206   5.137  32.122  0.00  0.00     0.002 A 
ATOM     37  C7  ZIN A   1      39.545   4.392  31.165  0.00  0.00     0.024 A 
ENDBRANCH   5  32
TORSDOF 7
ENDMDL
MODEL 45
REMARK CAVERDOCK RESULT:       7.1      0.000      0.000
REMARK CAVERDOCK CONSTRAINTS:       0.5      0.0      0.0      0.0
REMARK CAVERDOCK TUNNEL: 44      7.1      2.4     45.5
REMARK  7 active torsions:
REMARK  status: ('A' for Active; 'I' for Inactive)
REMARK    1  A    between atoms: N5_5  and  C6_6 
REMARK    2  A    between atoms: N15_15  and  C17_17 
REMARK    3  A    between atoms: C17_17  and  C18_18 
REMARK    4  A    between atoms: C18_18  and  C19_19 
REMARK    5  A    between atoms: C19_19  and  C20_20 
REMARK    6  A    between atoms: C20_20  and  C21_21 
REMARK    7  A    between atoms: C20_20  and  C28_28 
ROOT
ATOM      1  O1  ZIN A   1      34.451   2.022  29.465  0.00  0.00    -0.271 OA
ATOM      2  C2  ZIN A   1      35.557   2.482  29.662  0.00  0.00     0.242 C 
ATOM      3  N3  ZIN A   1      36.727   1.834  29.478  0.00  0.00    -0.347 N 
ATOM      4  C4  ZIN A   1      37.841   2.718  29.841  0.00  0.00     0.222 C 
ATOM      5  N5  ZIN A   1      37.289   4.093  29.855  0.00  0.00    -0.248 NA
ATOM      6  C12 ZIN A   1      35.859   3.878  30.148  0.00  0.00     0.103 C 
ATOM      7  C13 ZIN A   1      35.010   4.904  29.403  0.00  0.00     0.063 C 
ATOM      8  C14 ZIN A   1      33.537   4.703  29.768  0.00  0.00     0.237 C 
ATOM      9  N15 ZIN A   1      33.363   4.858  31.217  0.00  0.00    -0.071 N 
ATOM     10  H16 ZIN A   1      33.706   5.764  31.500  0.00  0.00     0.279 HD
ATOM     11  C35 ZIN A   1      34.111   3.812  31.925  0.00  0.00     0.237 C 
ATOM     12  C36 ZIN A   1      35.608   3.976  31.651  0.00  0.00     0.063 C 
ATOM     13  H37 ZIN A   1      36.817   0.923  29.157  0.00  0.00     0.163 HD
ENDROOT
BRANCH   9  14
ATOM     14  C17 ZIN A   1      31.938   4.748  31.553  0.00  0.00     0.235 C 
BRANCH  14  15
ATOM     15  C18 ZIN A   1      31.320   3.582  30.778  0.00  0.00     0.029 C 
BRANCH  15  16
ATOM     16  C19 ZIN A   1      30.327   2.842  31.677  0.00  0.00     0.016 C 
BRANCH  16  17
ATOM     17  C20 ZIN A   1      29.034   2.582  30.903  0.00  0.00     0.051 C 
BRANCH  17  18
ATOM     18  C21 ZIN A   1      29.335   1.738  29.691  0.00  0.00    -0.049 A 
ATOM     19  C27 ZIN A   1      28.880   2.131  28.446  0.00  0.00     0.011 A 
ATOM     20  C26 ZIN A   1      29.159   1.360  27.333  0.00  0.00     0.043 A 
ATOM     21  C24 ZIN A   1      29.885   0.188  27.468  0.00  0.00     0.116 A 
ATOM     22  C23 ZIN A   1      30.334  -0.206  28.715  0.00  0.00     0.043 A 
ATOM     23  F25 ZIN A   1      30.153  -0.569  26.381  0.00  0.00    -0.206 F 
ATOM     24  C22 ZIN A   1      30.059   0.568  29.826  0.00  0.00     0.011 A 
ENDBRANCH  17  18
BRANCH  17  25
ATOM     25  C28 ZIN A   1      28.054   1.856  31.789  0.00  0.00    -0.049 A 
ATOM     26  C34 ZIN A   1      26.782   1.576  31.329  0.00  0.00     0.011 A 
ATOM     27  C33 ZIN A   1      25.885   0.907  32.139  0.00  0.00     0.043 A 
ATOM     28  C31 ZIN A   1      26.258   0.526  33.418  0.00  0.00     0.116 A 
ATOM     29  C30 ZIN A   1      27.531   0.812  33.880  0.00  0.00     0.043 A 
ATOM     30  F32 ZIN A   1      25.380  -0.124  34.213  0.00  0.00    -0.206 F 
ATOM     31  C29 ZIN A   1      28.428   1.477  33.066  0.00  0.00     0.011 A 
ENDBRANCH  17  25
ENDBRANCH  16  17
ENDBRANCH  15  16
ENDBRANCH  14  15
ENDBRANCH   9  14
BRANCH   5  32
ATOM     32  C6  ZIN A   1      37.895   4.866  30.849  0.00  0.00     0.013 A 
ATOM     33  C11 ZIN A   1      39.260   4.755  31.081  0.00  0.00     0.024 A 
ATOM     34  C10 ZIN A   1      39.857   5.525  32.060  0.00  0.00     0.002 A 
ATOM     35  C9  ZIN A   1      39.095   6.397  32.816  0.00  0.00     0.000 A 
ATOM     36  C8  ZIN A   1      37.736   6.505  32.592  0.00  0.00     0.002 A 
ATOM     37  C7  ZIN A   1      37.134   5.744  31.610  0.00  0.00     0.024 A 
ENDBRANCH   5  32
TORSDOF 7
ENDMDL
MODEL 46
REMARK CAVERDOCK RESULT:       6.7      0.000      0.000
REMARK CAVERDOCK CONSTRAINTS:       0.0      0.0      0.0      0.0
REMARK CAVERDOCK TUNNEL: 45      6.7      2.3     46.6
REMARK  7 active torsions:
REMARK  status: ('A' for Active; 'I' for Inactive)
REMARK    1  A    between atoms: N5_5  and  C6_6 
REMARK    2  A    between atoms: N15_15  and  C17_17 
REMARK    3  A    between atoms: C17_17  and  C18_18 
REMARK    4  A    between atoms: C18_18  and  C19_19 
REMARK    5  A    between atoms: C19_19  and  C20_20 
REMARK    6  A    between atoms: C20_20  and  C21_21 
REMARK    7  A    between atoms: C20_20  and  C28_28 
ROOT
ATOM      1  O1  ZIN A   1      34.418   1.709  29.669  0.00  0.00    -0.271 OA
ATOM      2  C2  ZIN A   1      35.509   2.214  29.832  0.00  0.00     0.242 C 
ATOM      3  N3  ZIN A   1      36.698   1.585  29.713  0.00  0.00    -0.347 N 
ATOM      4  C4  ZIN A   1      37.784   2.528  30.004  0.00  0.00     0.222 C 
ATOM      5  N5  ZIN A   1      37.196   3.883  29.895  0.00  0.00    -0.248 NA
ATOM      6  C12 ZIN A   1      35.769   3.654  30.197  0.00  0.00     0.103 C 
ATOM      7  C13 ZIN A   1      34.899   4.588  29.360  0.00  0.00     0.063 C 
ATOM      8  C14 ZIN A   1      33.429   4.379  29.733  0.00  0.00     0.237 C 
ATOM      9  N15 ZIN A   1      33.240   4.654  31.162  0.00  0.00    -0.071 N 
ATOM     10  H16 ZIN A   1      33.555   5.591  31.367  0.00  0.00     0.279 HD
ATOM     11  C35 ZIN A   1      34.009   3.695  31.963  0.00  0.00     0.237 C 
ATOM     12  C36 ZIN A   1      35.504   3.875  31.684  0.00  0.00     0.063 C 
ATOM     13  H37 ZIN A   1      36.815   0.653  29.472  0.00  0.00     0.163 HD
ENDROOT
BRANCH   9  14
ATOM     14  C17 ZIN A   1      31.815   4.535  31.498  0.00  0.00     0.235 C 
BRANCH  14  15
ATOM     15  C18 ZIN A   1      31.091   3.777  30.383  0.00  0.00     0.029 C 
BRANCH  15  16
ATOM     16  C19 ZIN A   1      30.531   2.465  30.938  0.00  0.00     0.016 C 
BRANCH  16  17
ATOM     17  C20 ZIN A   1      29.073   2.309  30.505  0.00  0.00     0.051 C 
BRANCH  17  18
ATOM     18  C21 ZIN A   1      28.992   1.348  29.348  0.00  0.00    -0.049 A 
ATOM     19  C27 ZIN A   1      28.158   1.622  28.280  0.00  0.00     0.011 A 
ATOM     20  C26 ZIN A   1      28.086   0.743  27.215  0.00  0.00     0.043 A 
ATOM     21  C24 ZIN A   1      28.843  -0.416  27.223  0.00  0.00     0.116 A 
ATOM     22  C23 ZIN A   1      29.673  -0.692  28.296  0.00  0.00     0.043 A 
ATOM     23  F25 ZIN A   1      28.769  -1.278  26.185  0.00  0.00    -0.206 F 
ATOM     24  C22 ZIN A   1      29.747   0.190  29.357  0.00  0.00     0.011 A 
ENDBRANCH  17  18
BRANCH  17  25
ATOM     25  C28 ZIN A   1      28.261   1.775  31.658  0.00  0.00    -0.049 A 
ATOM     26  C34 ZIN A   1      28.720   1.922  32.953  0.00  0.00     0.011 A 
ATOM     27  C33 ZIN A   1      27.975   1.437  34.011  0.00  0.00     0.043 A 
ATOM     28  C31 ZIN A   1      26.771   0.794  33.771  0.00  0.00     0.116 A 
ATOM     29  C30 ZIN A   1      26.315   0.643  32.473  0.00  0.00     0.043 A 
ATOM     30  F32 ZIN A   1      26.044   0.315  34.804  0.00  0.00    -0.206 F 
ATOM     31  C29 ZIN A   1      27.060   1.133  31.417  0.00  0.00     0.011 A 
ENDBRANCH  17  25
ENDBRANCH  16  17
ENDBRANCH  15  16
ENDBRANCH  14  15
ENDBRANCH   9  14
BRANCH   5  32
ATOM     32  C6  ZIN A   1      37.773   4.755  30.820  0.00  0.00     0.013 A 
ATOM     33  C11 ZIN A   1      39.097   4.586  31.206  0.00  0.00     0.024 A 
ATOM     34  C10 ZIN A   1      39.665   5.454  32.117  0.00  0.00     0.002 A 
ATOM     35  C9  ZIN A   1      38.915   6.485  32.654  0.00  0.00     0.000 A 
ATOM     36  C8  ZIN A   1      37.596   6.652  32.278  0.00  0.00     0.002 A 
ATOM     37  C7  ZIN A   1      37.023   5.792  31.362  0.00  0.00     0.024 A 
ENDBRANCH   5  32
TORSDOF 7
ENDMDL
MODEL 47
REMARK CAVERDOCK RESULT:       6.3      0.000      0.000
REMARK CAVERDOCK CONSTRAINTS:       0.0      0.0      0.0      0.0
REMARK CAVERDOCK TUNNEL: 46      6.3      2.4     47.3
REMARK  7 active torsions:
REMARK  status: ('A' for Active; 'I' for Inactive)
REMARK    1  A    between atoms: N5_5  and  C6_6 
REMARK    2  A    between atoms: N15_15  and  C17_17 
REMARK    3  A    between atoms: C17_17  and  C18_18 
REMARK    4  A    between atoms: C18_18  and  C19_19 
REMARK    5  A    between atoms: C19_19  and  C20_20 
REMARK    6  A    between atoms: C20_20  and  C21_21 
REMARK    7  A    between atoms: C20_20  and  C28_28 
ROOT
ATOM      1  O1  ZIN A   1      34.396   1.698  29.521  0.00  0.00    -0.271 OA
ATOM      2  C2  ZIN A   1      35.461   2.225  29.765  0.00  0.00     0.242 C 
ATOM      3  N3  ZIN A   1      36.672   1.634  29.685  0.00  0.00    -0.347 N 
ATOM      4  C4  ZIN A   1      37.713   2.593  30.076  0.00  0.00     0.222 C 
ATOM      5  N5  ZIN A   1      37.091   3.935  29.993  0.00  0.00    -0.248 NA
ATOM      6  C12 ZIN A   1      35.658   3.654  30.205  0.00  0.00     0.103 C 
ATOM      7  C13 ZIN A   1      34.807   4.600  29.362  0.00  0.00     0.063 C 
ATOM      8  C14 ZIN A   1      33.326   4.334  29.643  0.00  0.00     0.237 C 
ATOM      9  N15 ZIN A   1      33.051   4.541  31.071  0.00  0.00    -0.071 N 
ATOM     10  H16 ZIN A   1      33.327   5.476  31.332  0.00  0.00     0.279 HD
ATOM     11  C35 ZIN A   1      33.804   3.568  31.871  0.00  0.00     0.237 C 
ATOM     12  C36 ZIN A   1      35.306   3.802  31.683  0.00  0.00     0.063 C 
ATOM     13  H37 ZIN A   1      36.831   0.718  29.412  0.00  0.00     0.163 HD
ENDROOT
BRANCH   9  14
ATOM     14  C17 ZIN A   1      31.614   4.368  31.321  0.00  0.00     0.235 C 
BRANCH  14  15
ATOM     15  C18 ZIN A   1      31.182   2.972  30.867  0.00  0.00     0.029 C 
BRANCH  15  16
ATOM     16  C19 ZIN A   1      30.102   2.440  31.811  0.00  0.00     0.016 C 
BRANCH  16  17
ATOM     17  C20 ZIN A   1      28.779   2.314  31.054  0.00  0.00     0.051 C 
BRANCH  17  18
ATOM     18  C21 ZIN A   1      29.008   1.568  29.765  0.00  0.00    -0.049 A 
ATOM     19  C27 ZIN A   1      29.665   0.352  29.777  0.00  0.00     0.011 A 
ATOM     20  C26 ZIN A   1      29.872  -0.335  28.596  0.00  0.00     0.043 A 
ATOM     21  C24 ZIN A   1      29.429   0.200  27.398  0.00  0.00     0.116 A 
ATOM     22  C23 ZIN A   1      28.775   1.420  27.386  0.00  0.00     0.043 A 
ATOM     23  F25 ZIN A   1      29.635  -0.468  26.242  0.00  0.00    -0.206 F 
ATOM     24  C22 ZIN A   1      28.566   2.103  28.568  0.00  0.00     0.011 A 
ENDBRANCH  17  18
BRANCH  17  25
ATOM     25  C28 ZIN A   1      27.785   1.559  31.900  0.00  0.00    -0.049 A 
ATOM     26  C34 ZIN A   1      26.768   0.844  31.298  0.00  0.00     0.011 A 
ATOM     27  C33 ZIN A   1      25.859   0.149  32.073  0.00  0.00     0.043 A 
ATOM     28  C31 ZIN A   1      25.962   0.178  33.454  0.00  0.00     0.116 A 
ATOM     29  C30 ZIN A   1      26.979   0.900  34.056  0.00  0.00     0.043 A 
ATOM     30  F32 ZIN A   1      25.071  -0.497  34.212  0.00  0.00    -0.206 F 
ATOM     31  C29 ZIN A   1      27.889   1.590  33.279  0.00  0.00     0.011 A 
ENDBRANCH  17  25
ENDBRANCH  16  17
ENDBRANCH  15  16
ENDBRANCH  14  15
ENDBRANCH   9  14
BRANCH   5  32
ATOM     32  C6  ZIN A   1      37.591   4.781  30.986  0.00  0.00     0.013 A 
ATOM     33  C11 ZIN A   1      36.738   5.652  31.652  0.00  0.00     0.024 A 
ATOM     34  C10 ZIN A   1      37.235   6.483  32.637  0.00  0.00     0.002 A 
ATOM     35  C9  ZIN A   1      38.582   6.456  32.953  0.00  0.00     0.000 A 
ATOM     36  C8  ZIN A   1      39.434   5.595  32.288  0.00  0.00     0.002 A 
ATOM     37  C7  ZIN A   1      38.942   4.757  31.306  0.00  0.00     0.024 A 
ENDBRANCH   5  32
TORSDOF 7
ENDMDL
MODEL 48
REMARK CAVERDOCK RESULT:       6.8      0.000      0.000
REMARK CAVERDOCK CONSTRAINTS:       0.1      0.0      0.0      0.0
REMARK CAVERDOCK TUNNEL: 47      6.8      2.4    48.11
REMARK  7 active torsions:
REMARK  status: ('A' for Active; 'I' for Inactive)
REMARK    1  A    between atoms: N5_5  and  C6_6 
REMARK    2  A    between atoms: N15_15  and  C17_17 
REMARK    3  A    between atoms: C17_17  and  C18_18 
REMARK    4  A    between atoms: C18_18  and  C19_19 
REMARK    5  A    between atoms: C19_19  and  C20_20 
REMARK    6  A    between atoms: C20_20  and  C21_21 
REMARK    7  A    between atoms: C20_20  and  C28_28 
ROOT
ATOM      1  O1  ZIN A   1      34.092   1.682  29.574  0.00  0.00    -0.271 OA
ATOM      2  C2  ZIN A   1      35.161   2.224  29.765  0.00  0.00     0.242 C 
ATOM      3  N3  ZIN A   1      36.375   1.667  29.570  0.00  0.00    -0.347 N 
ATOM      4  C4  ZIN A   1      37.421   2.633  29.929  0.00  0.00     0.222 C 
ATOM      5  N5  ZIN A   1      36.766   3.962  29.953  0.00  0.00    -0.248 NA
ATOM      6  C12 ZIN A   1      35.359   3.637  30.255  0.00  0.00     0.103 C 
ATOM      7  C13 ZIN A   1      34.429   4.598  29.520  0.00  0.00     0.063 C 
ATOM      8  C14 ZIN A   1      32.978   4.284  29.895  0.00  0.00     0.237 C 
ATOM      9  N15 ZIN A   1      32.805   4.419  31.347  0.00  0.00    -0.071 N 
ATOM     10  H16 ZIN A   1      33.079   5.348  31.631  0.00  0.00     0.279 HD
ATOM     11  C35 ZIN A   1      33.635   3.431  32.045  0.00  0.00     0.237 C 
ATOM     12  C36 ZIN A   1      35.113   3.710  31.760  0.00  0.00     0.063 C 
ATOM     13  H37 ZIN A   1      36.532   0.768  29.244  0.00  0.00     0.163 HD
ENDROOT
BRANCH   9  14
ATOM     14  C17 ZIN A   1      31.394   4.201  31.693  0.00  0.00     0.235 C 
BRANCH  14  15
ATOM     15  C18 ZIN A   1      30.708   3.425  30.566  0.00  0.00     0.029 C 
BRANCH  15  16
ATOM     16  C19 ZIN A   1      30.059   2.162  31.138  0.00  0.00     0.016 C 
BRANCH  16  17
ATOM     17  C20 ZIN A   1      28.634   2.032  30.598  0.00  0.00     0.051 C 
BRANCH  17  18
ATOM     18  C21 ZIN A   1      28.642   1.175  29.359  0.00  0.00    -0.049 A 
ATOM     19  C27 ZIN A   1      29.146  -0.111  29.412  0.00  0.00     0.011 A 
ATOM     20  C26 ZIN A   1      29.151  -0.900  28.277  0.00  0.00     0.043 A 
ATOM     21  C24 ZIN A   1      28.659  -0.398  27.084  0.00  0.00     0.116 A 
ATOM     22  C23 ZIN A   1      28.160   0.892  27.030  0.00  0.00     0.043 A 
ATOM     23  F25 ZIN A   1      28.668  -1.166  25.973  0.00  0.00    -0.206 F 
ATOM     24  C22 ZIN A   1      28.153   1.677  28.167  0.00  0.00     0.011 A 
ENDBRANCH  17  18
BRANCH  17  25
ATOM     25  C28 ZIN A   1      27.756   1.393  31.644  0.00  0.00    -0.049 A 
ATOM     26  C34 ZIN A   1      28.103   1.472  32.979  0.00  0.00     0.011 A 
ATOM     27  C33 ZIN A   1      27.297   0.890  33.939  0.00  0.00     0.043 A 
ATOM     28  C31 ZIN A   1      26.146   0.219  33.561  0.00  0.00     0.116 A 
ATOM     29  C30 ZIN A   1      25.802   0.137  32.222  0.00  0.00     0.043 A 
ATOM     30  F32 ZIN A   1      25.359  -0.354  34.498  0.00  0.00    -0.206 F 
ATOM     31  C29 ZIN A   1      26.607   0.724  31.265  0.00  0.00     0.011 A 
ENDBRANCH  17  25
ENDBRANCH  16  17
ENDBRANCH  15  16
ENDBRANCH  14  15
ENDBRANCH   9  14
BRANCH   5  32
ATOM     32  C6  ZIN A   1      37.320   4.774  30.945  0.00  0.00     0.013 A 
ATOM     33  C11 ZIN A   1      38.696   4.807  31.131  0.00  0.00     0.024 A 
ATOM     34  C10 ZIN A   1      39.240   5.616  32.110  0.00  0.00     0.002 A 
ATOM     35  C9  ZIN A   1      38.415   6.386  32.910  0.00  0.00     0.000 A 
ATOM     36  C8  ZIN A   1      37.045   6.351  32.732  0.00  0.00     0.002 A 
ATOM     37  C7  ZIN A   1      36.495   5.549  31.751  0.00  0.00     0.024 A 
ENDBRANCH   5  32
TORSDOF 7
ENDMDL
MODEL 49
REMARK CAVERDOCK RESULT:       7.2      0.000      0.000
REMARK CAVERDOCK CONSTRAINTS:       0.1      0.0      0.0      0.0
REMARK CAVERDOCK TUNNEL: 48      7.2      2.4    49.12
REMARK  7 active torsions:
REMARK  status: ('A' for Active; 'I' for Inactive)
REMARK    1  A    between atoms: N5_5  and  C6_6 
REMARK    2  A    between atoms: N15_15  and  C17_17 
REMARK    3  A    between atoms: C17_17  and  C18_18 
REMARK    4  A    between atoms: C18_18  and  C19_19 
REMARK    5  A    between atoms: C19_19  and  C20_20 
REMARK    6  A    between atoms: C20_20  and  C21_21 
REMARK    7  A    between atoms: C20_20  and  C28_28 
ROOT
ATOM      1  O1  ZIN A   1      33.534   1.543  29.881  0.00  0.00    -0.271 OA
ATOM      2  C2  ZIN A   1      34.643   2.030  29.961  0.00  0.00     0.242 C 
ATOM      3  N3  ZIN A   1      35.809   1.374  29.782  0.00  0.00    -0.347 N 
ATOM      4  C4  ZIN A   1      36.930   2.301  29.980  0.00  0.00     0.222 C 
ATOM      5  N5  ZIN A   1      36.361   3.665  29.875  0.00  0.00    -0.248 NA
ATOM      6  C12 ZIN A   1      34.953   3.473  30.272  0.00  0.00     0.103 C 
ATOM      7  C13 ZIN A   1      34.049   4.404  29.470  0.00  0.00     0.063 C 
ATOM      8  C14 ZIN A   1      32.602   4.233  29.940  0.00  0.00     0.237 C 
ATOM      9  N15 ZIN A   1      32.510   4.547  31.372  0.00  0.00    -0.071 N 
ATOM     10  H16 ZIN A   1      32.856   5.481  31.532  0.00  0.00     0.279 HD
ATOM     11  C35 ZIN A   1      33.311   3.591  32.145  0.00  0.00     0.237 C 
ATOM     12  C36 ZIN A   1      34.788   3.734  31.767  0.00  0.00     0.063 C 
ATOM     13  H37 ZIN A   1      35.894   0.434  29.558  0.00  0.00     0.163 HD
ENDROOT
BRANCH   9  14
ATOM     14  C17 ZIN A   1      31.108   4.465  31.800  0.00  0.00     0.235 C 
BRANCH  14  15
ATOM     15  C18 ZIN A   1      30.352   3.497  30.887  0.00  0.00     0.029 C 
BRANCH  15  16
ATOM     16  C19 ZIN A   1      29.547   2.514  31.741  0.00  0.00     0.016 C 
BRANCH  16  17
ATOM     17  C20 ZIN A   1      28.220   2.203  31.047  0.00  0.00     0.051 C 
BRANCH  17  18
ATOM     18  C21 ZIN A   1      28.480   1.392  29.804  0.00  0.00    -0.049 A 
ATOM     19  C27 ZIN A   1      28.183   1.918  28.561  0.00  0.00     0.011 A 
ATOM     20  C26 ZIN A   1      28.425   1.176  27.420  0.00  0.00     0.043 A 
ATOM     21  C24 ZIN A   1      28.956  -0.099  27.524  0.00  0.00     0.116 A 
ATOM     22  C23 ZIN A   1      29.248  -0.626  28.769  0.00  0.00     0.043 A 
ATOM     23  F25 ZIN A   1      29.188  -0.827  26.409  0.00  0.00    -0.206 F 
ATOM     24  C22 ZIN A   1      29.009   0.118  29.908  0.00  0.00     0.011 A 
ENDBRANCH  17  18
BRANCH  17  25
ATOM     25  C28 ZIN A   1      27.335   1.419  31.982  0.00  0.00    -0.049 A 
ATOM     26  C34 ZIN A   1      27.774   1.116  33.257  0.00  0.00     0.011 A 
ATOM     27  C33 ZIN A   1      26.962   0.401  34.116  0.00  0.00     0.043 A 
ATOM     28  C31 ZIN A   1      25.711  -0.020  33.696  0.00  0.00     0.116 A 
ATOM     29  C30 ZIN A   1      25.274   0.280  32.417  0.00  0.00     0.043 A 
ATOM     30  F32 ZIN A   1      24.918  -0.723  34.534  0.00  0.00    -0.206 F 
ATOM     31  C29 ZIN A   1      26.087   0.999  31.561  0.00  0.00     0.011 A 
ENDBRANCH  17  25
ENDBRANCH  16  17
ENDBRANCH  15  16
ENDBRANCH  14  15
ENDBRANCH   9  14
BRANCH   5  32
ATOM     32  C6  ZIN A   1      37.013   4.547  30.740  0.00  0.00     0.013 A 
ATOM     33  C11 ZIN A   1      36.305   5.576  31.348  0.00  0.00     0.024 A 
ATOM     34  C10 ZIN A   1      36.952   6.443  32.207  0.00  0.00     0.002 A 
ATOM     35  C9  ZIN A   1      38.304   6.294  32.454  0.00  0.00     0.000 A 
ATOM     36  C8  ZIN A   1      39.013   5.275  31.846  0.00  0.00     0.002 A 
ATOM     37  C7  ZIN A   1      38.371   4.400  30.990  0.00  0.00     0.024 A 
ENDBRANCH   5  32
TORSDOF 7
ENDMDL
MODEL 50
REMARK CAVERDOCK RESULT:       5.8      0.000      0.000
REMARK CAVERDOCK CONSTRAINTS:       0.2      0.0      0.0      0.0
REMARK CAVERDOCK TUNNEL: 49      5.8      2.3    50.12
REMARK  7 active torsions:
REMARK  status: ('A' for Active; 'I' for Inactive)
REMARK    1  A    between atoms: N5_5  and  C6_6 
REMARK    2  A    between atoms: N15_15  and  C17_17 
REMARK    3  A    between atoms: C17_17  and  C18_18 
REMARK    4  A    between atoms: C18_18  and  C19_19 
REMARK    5  A    between atoms: C19_19  and  C20_20 
REMARK    6  A    between atoms: C20_20  and  C21_21 
REMARK    7  A    between atoms: C20_20  and  C28_28 
ROOT
ATOM      1  O1  ZIN A   1      34.978   4.413  29.093  0.00  0.00    -0.271 OA
ATOM      2  C2  ZIN A   1      35.128   4.785  30.238  0.00  0.00     0.242 C 
ATOM      3  N3  ZIN A   1      36.204   5.443  30.721  0.00  0.00    -0.347 N 
ATOM      4  C4  ZIN A   1      36.017   5.703  32.154  0.00  0.00     0.222 C 
ATOM      5  N5  ZIN A   1      34.570   5.534  32.420  0.00  0.00    -0.248 NA
ATOM      6  C12 ZIN A   1      34.142   4.596  31.363  0.00  0.00     0.103 C 
ATOM      7  C13 ZIN A   1      32.727   4.934  30.904  0.00  0.00     0.063 C 
ATOM      8  C14 ZIN A   1      32.280   3.913  29.853  0.00  0.00     0.237 C 
ATOM      9  N15 ZIN A   1      32.317   2.564  30.431  0.00  0.00    -0.071 N 
ATOM     10  H16 ZIN A   1      31.739   2.539  31.258  0.00  0.00     0.279 HD
ATOM     11  C35 ZIN A   1      33.696   2.211  30.789  0.00  0.00     0.237 C 
ATOM     12  C36 ZIN A   1      34.202   3.160  31.878  0.00  0.00     0.063 C 
ATOM     13  H37 ZIN A   1      36.980   5.704  30.201  0.00  0.00     0.163 HD
ENDROOT
BRANCH   9  14
ATOM     14  C17 ZIN A   1      31.807   1.599  29.449  0.00  0.00     0.235 C 
BRANCH  14  15
ATOM     15  C18 ZIN A   1      30.329   1.885  29.174  0.00  0.00     0.029 C 
BRANCH  15  16
ATOM     16  C19 ZIN A   1      29.619   0.584  28.792  0.00  0.00     0.016 C 
BRANCH  16  17
ATOM     17  C20 ZIN A   1      28.211   0.577  29.388  0.00  0.00     0.051 C 
BRANCH  17  18
ATOM     18  C21 ZIN A   1      27.847  -0.826  29.801  0.00  0.00    -0.049 A 
ATOM     19  C27 ZIN A   1      26.661  -1.062  30.471  0.00  0.00     0.011 A 
ATOM     20  C26 ZIN A   1      26.324  -2.349  30.847  0.00  0.00     0.043 A 
ATOM     21  C24 ZIN A   1      27.179  -3.400  30.561  0.00  0.00     0.116 A 
ATOM     22  C23 ZIN A   1      28.368  -3.161  29.895  0.00  0.00     0.043 A 
ATOM     23  F25 ZIN A   1      26.852  -4.657  30.932  0.00  0.00    -0.206 F 
ATOM     24  C22 ZIN A   1      28.701  -1.875  29.516  0.00  0.00     0.011 A 
ENDBRANCH  17  18
BRANCH  17  25
ATOM     25  C28 ZIN A   1      28.171   1.481  30.594  0.00  0.00    -0.049 A 
ATOM     26  C34 ZIN A   1      28.278   2.850  30.435  0.00  0.00     0.011 A 
ATOM     27  C33 ZIN A   1      28.237   3.680  31.539  0.00  0.00     0.043 A 
ATOM     28  C31 ZIN A   1      28.099   3.139  32.807  0.00  0.00     0.116 A 
ATOM     29  C30 ZIN A   1      27.997   1.767  32.965  0.00  0.00     0.043 A 
ATOM     30  F32 ZIN A   1      28.064   3.949  33.887  0.00  0.00    -0.206 F 
ATOM     31  C29 ZIN A   1      28.034   0.940  31.859  0.00  0.00     0.011 A 
ENDBRANCH  17  25
ENDBRANCH  16  17
ENDBRANCH  15  16
ENDBRANCH  14  15
ENDBRANCH   9  14
BRANCH   5  32
ATOM     32  C6  ZIN A   1      34.355   4.993  33.690  0.00  0.00     0.013 A 
ATOM     33  C11 ZIN A   1      35.107   5.436  34.771  0.00  0.00     0.024 A 
ATOM     34  C10 ZIN A   1      34.887   4.903  36.027  0.00  0.00     0.002 A 
ATOM     35  C9  ZIN A   1      33.927   3.923  36.206  0.00  0.00     0.000 A 
ATOM     36  C8  ZIN A   1      33.182   3.476  35.131  0.00  0.00     0.002 A 
ATOM     37  C7  ZIN A   1      33.392   4.009  33.874  0.00  0.00     0.024 A 
ENDBRANCH   5  32
TORSDOF 7
ENDMDL
MODEL 51
REMARK CAVERDOCK RESULT:       5.0      0.000      0.000
REMARK CAVERDOCK CONSTRAINTS:       0.1      0.0      0.0      0.0
REMARK CAVERDOCK TUNNEL: 50      5.0      2.3     51.6
REMARK  7 active torsions:
REMARK  status: ('A' for Active; 'I' for Inactive)
REMARK    1  A    between atoms: N5_5  and  C6_6 
REMARK    2  A    between atoms: N15_15  and  C17_17 
REMARK    3  A    between atoms: C17_17  and  C18_18 
REMARK    4  A    between atoms: C18_18  and  C19_19 
REMARK    5  A    between atoms: C19_19  and  C20_20 
REMARK    6  A    between atoms: C20_20  and  C21_21 
REMARK    7  A    between atoms: C20_20  and  C28_28 
ROOT
ATOM      1  O1  ZIN A   1      34.881   4.080  29.018  0.00  0.00    -0.271 OA
ATOM      2  C2  ZIN A   1      35.088   4.507  30.135  0.00  0.00     0.242 C 
ATOM      3  N3  ZIN A   1      36.224   5.101  30.556  0.00  0.00    -0.347 N 
ATOM      4  C4  ZIN A   1      36.093   5.463  31.973  0.00  0.00     0.222 C 
ATOM      5  N5  ZIN A   1      34.643   5.433  32.275  0.00  0.00    -0.248 NA
ATOM      6  C12 ZIN A   1      34.115   4.471  31.287  0.00  0.00     0.103 C 
ATOM      7  C13 ZIN A   1      32.722   4.899  30.832  0.00  0.00     0.063 C 
ATOM      8  C14 ZIN A   1      32.168   3.857  29.856  0.00  0.00     0.237 C 
ATOM      9  N15 ZIN A   1      32.106   2.547  30.518  0.00  0.00    -0.071 N 
ATOM     10  H16 ZIN A   1      31.547   2.622  31.354  0.00  0.00     0.279 HD
ATOM     11  C35 ZIN A   1      33.459   2.102  30.872  0.00  0.00     0.237 C 
ATOM     12  C36 ZIN A   1      34.068   3.070  31.891  0.00  0.00     0.063 C 
ATOM     13  H37 ZIN A   1      37.007   5.263  30.008  0.00  0.00     0.163 HD
ENDROOT
BRANCH   9  14
ATOM     14  C17 ZIN A   1      31.495   1.570  29.608  0.00  0.00     0.235 C 
BRANCH  14  15
ATOM     15  C18 ZIN A   1      30.431   0.769  30.361  0.00  0.00     0.029 C 
BRANCH  15  16
ATOM     16  C19 ZIN A   1      29.529   0.048  29.357  0.00  0.00     0.016 C 
BRANCH  16  17
ATOM     17  C20 ZIN A   1      28.066   0.223  29.768  0.00  0.00     0.051 C 
BRANCH  17  18
ATOM     18  C21 ZIN A   1      27.517  -1.096  30.245  0.00  0.00    -0.049 A 
ATOM     19  C27 ZIN A   1      26.301  -1.141  30.903  0.00  0.00     0.011 A 
ATOM     20  C26 ZIN A   1      25.794  -2.351  31.337  0.00  0.00     0.043 A 
ATOM     21  C24 ZIN A   1      26.508  -3.518  31.122  0.00  0.00     0.116 A 
ATOM     22  C23 ZIN A   1      27.727  -3.471  30.468  0.00  0.00     0.043 A 
ATOM     23  F25 ZIN A   1      26.015  -4.700  31.551  0.00  0.00    -0.206 F 
ATOM     24  C22 ZIN A   1      28.230  -2.261  30.030  0.00  0.00     0.011 A 
ENDBRANCH  17  18
BRANCH  17  25
ATOM     25  C28 ZIN A   1      27.975   1.236  30.880  0.00  0.00    -0.049 A 
ATOM     26  C34 ZIN A   1      27.831   2.578  30.582  0.00  0.00     0.011 A 
ATOM     27  C33 ZIN A   1      27.743   3.508  31.601  0.00  0.00     0.043 A 
ATOM     28  C31 ZIN A   1      27.809   3.095  32.922  0.00  0.00     0.116 A 
ATOM     29  C30 ZIN A   1      27.957   1.751  33.219  0.00  0.00     0.043 A 
ATOM     30  F32 ZIN A   1      27.727   4.003  33.918  0.00  0.00    -0.206 F 
ATOM     31  C29 ZIN A   1      28.041   0.823  32.198  0.00  0.00     0.011 A 
ENDBRANCH  17  25
ENDBRANCH  16  17
ENDBRANCH  15  16
ENDBRANCH  14  15
ENDBRANCH   9  14
BRANCH   5  32
ATOM     32  C6  ZIN A   1      34.413   4.992  33.580  0.00  0.00     0.013 A 
ATOM     33  C11 ZIN A   1      35.284   5.351  34.600  0.00  0.00     0.024 A 
ATOM     34  C10 ZIN A   1      35.050   4.918  35.891  0.00  0.00     0.002 A 
ATOM     35  C9  ZIN A   1      33.955   4.118  36.166  0.00  0.00     0.000 A 
ATOM     36  C8  ZIN A   1      33.090   3.753  35.152  0.00  0.00     0.002 A 
ATOM     37  C7  ZIN A   1      33.315   4.188  33.860  0.00  0.00     0.024 A 
ENDBRANCH   5  32
TORSDOF 7
ENDMDL
MODEL 52
REMARK CAVERDOCK RESULT:       4.9      0.000      0.000
REMARK CAVERDOCK CONSTRAINTS:       0.3      0.0      0.0      0.0
REMARK CAVERDOCK TUNNEL: 51      4.9      2.3     52.8
REMARK  7 active torsions:
REMARK  status: ('A' for Active; 'I' for Inactive)
REMARK    1  A    between atoms: N5_5  and  C6_6 
REMARK    2  A    between atoms: N15_15  and  C17_17 
REMARK    3  A    between atoms: C17_17  and  C18_18 
REMARK    4  A    between atoms: C18_18  and  C19_19 
REMARK    5  A    between atoms: C19_19  and  C20_20 
REMARK    6  A    between atoms: C20_20  and  C21_21 
REMARK    7  A    between atoms: C20_20  and  C28_28 
ROOT
ATOM      1  O1  ZIN A   1      35.077   3.802  28.853  0.00  0.00    -0.271 OA
ATOM      2  C2  ZIN A   1      35.240   4.224  29.979  0.00  0.00     0.242 C 
ATOM      3  N3  ZIN A   1      36.392   4.721  30.478  0.00  0.00    -0.347 N 
ATOM      4  C4  ZIN A   1      36.191   5.111  31.879  0.00  0.00     0.222 C 
ATOM      5  N5  ZIN A   1      34.726   5.212  32.075  0.00  0.00    -0.248 NA
ATOM      6  C12 ZIN A   1      34.188   4.288  31.058  0.00  0.00     0.103 C 
ATOM      7  C13 ZIN A   1      32.875   4.830  30.500  0.00  0.00     0.063 C 
ATOM      8  C14 ZIN A   1      32.302   3.829  29.493  0.00  0.00     0.237 C 
ATOM      9  N15 ZIN A   1      32.077   2.538  30.156  0.00  0.00    -0.071 N 
ATOM     10  H16 ZIN A   1      31.468   2.672  30.949  0.00  0.00     0.279 HD
ATOM     11  C35 ZIN A   1      33.356   1.980  30.611  0.00  0.00     0.237 C 
ATOM     12  C36 ZIN A   1      33.973   2.904  31.665  0.00  0.00     0.063 C 
ATOM     13  H37 ZIN A   1      37.223   4.806  29.987  0.00  0.00     0.163 HD
ENDROOT
BRANCH   9  14
ATOM     14  C17 ZIN A   1      31.449   1.607  29.210  0.00  0.00     0.235 C 
BRANCH  14  15
ATOM     15  C18 ZIN A   1      29.957   1.926  29.095  0.00  0.00     0.029 C 
BRANCH  15  16
ATOM     16  C19 ZIN A   1      29.193   0.661  28.698  0.00  0.00     0.016 C 
BRANCH  16  17
ATOM     17  C20 ZIN A   1      27.901   0.568  29.511  0.00  0.00     0.051 C 
BRANCH  17  18
ATOM     18  C21 ZIN A   1      27.651  -0.867  29.895  0.00  0.00    -0.049 A 
ATOM     19  C27 ZIN A   1      28.598  -1.833  29.611  0.00  0.00     0.011 A 
ATOM     20  C26 ZIN A   1      28.371  -3.149  29.967  0.00  0.00     0.043 A 
ATOM     21  C24 ZIN A   1      27.191  -3.502  30.599  0.00  0.00     0.116 A 
ATOM     22  C23 ZIN A   1      26.242  -2.534  30.878  0.00  0.00     0.043 A 
ATOM     23  F25 ZIN A   1      26.967  -4.789  30.943  0.00  0.00    -0.206 F 
ATOM     24  C22 ZIN A   1      26.472  -1.219  30.526  0.00  0.00     0.011 A 
ENDBRANCH  17  18
BRANCH  17  25
ATOM     25  C28 ZIN A   1      28.031   1.406  30.757  0.00  0.00    -0.049 A 
ATOM     26  C34 ZIN A   1      28.358   0.810  31.960  0.00  0.00     0.011 A 
ATOM     27  C33 ZIN A   1      28.481   1.577  33.102  0.00  0.00     0.043 A 
ATOM     28  C31 ZIN A   1      28.266   2.945  33.044  0.00  0.00     0.116 A 
ATOM     29  C30 ZIN A   1      27.933   3.540  31.839  0.00  0.00     0.043 A 
ATOM     30  F32 ZIN A   1      28.382   3.695  34.161  0.00  0.00    -0.206 F 
ATOM     31  C29 ZIN A   1      27.816   2.771  30.697  0.00  0.00     0.011 A 
ENDBRANCH  17  25
ENDBRANCH  16  17
ENDBRANCH  15  16
ENDBRANCH  14  15
ENDBRANCH   9  14
BRANCH   5  32
ATOM     32  C6  ZIN A   1      34.365   4.809  33.363  0.00  0.00     0.013 A 
ATOM     33  C11 ZIN A   1      35.078   5.270  34.462  0.00  0.00     0.024 A 
ATOM     34  C10 ZIN A   1      34.713   4.874  35.735  0.00  0.00     0.002 A 
ATOM     35  C9  ZIN A   1      33.647   4.011  35.913  0.00  0.00     0.000 A 
ATOM     36  C8  ZIN A   1      32.939   3.546  34.821  0.00  0.00     0.002 A 
ATOM     37  C7  ZIN A   1      33.294   3.943  33.546  0.00  0.00     0.024 A 
ENDBRANCH   5  32
TORSDOF 7
ENDMDL
MODEL 53
REMARK CAVERDOCK RESULT:       4.3      0.000      0.000
REMARK CAVERDOCK CONSTRAINTS:       0.0      0.0      0.0      0.0
REMARK CAVERDOCK TUNNEL: 52      4.3      2.3    53.24
REMARK  7 active torsions:
REMARK  status: ('A' for Active; 'I' for Inactive)
REMARK    1  A    between atoms: N5_5  and  C6_6 
REMARK    2  A    between atoms: N15_15  and  C17_17 
REMARK    3  A    between atoms: C17_17  and  C18_18 
REMARK    4  A    between atoms: C18_18  and  C19_19 
REMARK    5  A    between atoms: C19_19  and  C20_20 
REMARK    6  A    between atoms: C20_20  and  C21_21 
REMARK    7  A    between atoms: C20_20  and  C28_28 
ROOT
ATOM      1  O1  ZIN A   1      34.765   3.523  28.986  0.00  0.00    -0.271 OA
ATOM      2  C2  ZIN A   1      34.974   4.005  30.080  0.00  0.00     0.242 C 
ATOM      3  N3  ZIN A   1      36.141   4.539  30.499  0.00  0.00    -0.347 N 
ATOM      4  C4  ZIN A   1      36.000   5.000  31.886  0.00  0.00     0.222 C 
ATOM      5  N5  ZIN A   1      34.545   5.096  32.144  0.00  0.00    -0.248 NA
ATOM      6  C12 ZIN A   1      33.971   4.115  31.202  0.00  0.00     0.103 C 
ATOM      7  C13 ZIN A   1      32.627   4.614  30.679  0.00  0.00     0.063 C 
ATOM      8  C14 ZIN A   1      32.022   3.556  29.752  0.00  0.00     0.237 C 
ATOM      9  N15 ZIN A   1      31.844   2.299  30.491  0.00  0.00    -0.071 N 
ATOM     10  H16 ZIN A   1      31.270   2.468  31.304  0.00  0.00     0.279 HD
ATOM     11  C35 ZIN A   1      33.149   1.779  30.914  0.00  0.00     0.237 C 
ATOM     12  C36 ZIN A   1      33.802   2.762  31.889  0.00  0.00     0.063 C 
ATOM     13  H37 ZIN A   1      36.948   4.607  29.966  0.00  0.00     0.163 HD
ENDROOT
BRANCH   9  14
ATOM     14  C17 ZIN A   1      31.184   1.314  29.625  0.00  0.00     0.235 C 
BRANCH  14  15
ATOM     15  C18 ZIN A   1      29.695   1.648  29.515  0.00  0.00     0.029 C 
BRANCH  15  16
ATOM     16  C19 ZIN A   1      28.928   0.409  29.045  0.00  0.00     0.016 C 
BRANCH  16  17
ATOM     17  C20 ZIN A   1      27.634   0.275  29.850  0.00  0.00     0.051 C 
BRANCH  17  18
ATOM     18  C21 ZIN A   1      27.423  -1.169  30.225  0.00  0.00    -0.049 A 
ATOM     19  C27 ZIN A   1      28.299  -2.136  29.769  0.00  0.00     0.011 A 
ATOM     20  C26 ZIN A   1      28.108  -3.460  30.115  0.00  0.00     0.043 A 
ATOM     21  C24 ZIN A   1      27.034  -3.819  30.912  0.00  0.00     0.116 A 
ATOM     22  C23 ZIN A   1      26.155  -2.851  31.363  0.00  0.00     0.043 A 
ATOM     23  F25 ZIN A   1      26.844  -5.115  31.247  0.00  0.00    -0.206 F 
ATOM     24  C22 ZIN A   1      26.349  -1.527  31.019  0.00  0.00     0.011 A 
ENDBRANCH  17  18
BRANCH  17  25
ATOM     25  C28 ZIN A   1      27.733   1.109  31.102  0.00  0.00    -0.049 A 
ATOM     26  C34 ZIN A   1      27.330   2.431  31.086  0.00  0.00     0.011 A 
ATOM     27  C33 ZIN A   1      27.415   3.195  32.233  0.00  0.00     0.043 A 
ATOM     28  C31 ZIN A   1      27.916   2.638  33.400  0.00  0.00     0.116 A 
ATOM     29  C30 ZIN A   1      28.324   1.316  33.414  0.00  0.00     0.043 A 
ATOM     30  F32 ZIN A   1      28.004   3.386  34.521  0.00  0.00    -0.206 F 
ATOM     31  C29 ZIN A   1      28.233   0.552  32.265  0.00  0.00     0.011 A 
ENDBRANCH  17  25
ENDBRANCH  16  17
ENDBRANCH  15  16
ENDBRANCH  14  15
ENDBRANCH   9  14
BRANCH   5  32
ATOM     32  C6  ZIN A   1      34.248   4.757  33.466  0.00  0.00     0.013 A 
ATOM     33  C11 ZIN A   1      35.032   5.246  34.503  0.00  0.00     0.024 A 
ATOM     34  C10 ZIN A   1      34.731   4.914  35.810  0.00  0.00     0.002 A 
ATOM     35  C9  ZIN A   1      33.657   4.087  36.086  0.00  0.00     0.000 A 
ATOM     36  C8  ZIN A   1      32.879   3.593  35.056  0.00  0.00     0.002 A 
ATOM     37  C7  ZIN A   1      33.169   3.927  33.747  0.00  0.00     0.024 A 
ENDBRANCH   5  32
TORSDOF 7
ENDMDL
MODEL 54
REMARK CAVERDOCK RESULT:       3.4      0.000      0.000
REMARK CAVERDOCK CONSTRAINTS:       0.0      0.0      0.0      0.0
REMARK CAVERDOCK TUNNEL: 53      3.4      2.3     54.1
REMARK  7 active torsions:
REMARK  status: ('A' for Active; 'I' for Inactive)
REMARK    1  A    between atoms: N5_5  and  C6_6 
REMARK    2  A    between atoms: N15_15  and  C17_17 
REMARK    3  A    between atoms: C17_17  and  C18_18 
REMARK    4  A    between atoms: C18_18  and  C19_19 
REMARK    5  A    between atoms: C19_19  and  C20_20 
REMARK    6  A    between atoms: C20_20  and  C21_21 
REMARK    7  A    between atoms: C20_20  and  C28_28 
ROOT
ATOM      1  O1  ZIN A   1      34.482   3.312  28.937  0.00  0.00    -0.271 OA
ATOM      2  C2  ZIN A   1      34.762   3.856  29.985  0.00  0.00     0.242 C 
ATOM      3  N3  ZIN A   1      35.959   4.395  30.301  0.00  0.00    -0.347 N 
ATOM      4  C4  ZIN A   1      35.907   4.942  31.662  0.00  0.00     0.222 C 
ATOM      5  N5  ZIN A   1      34.471   5.078  31.998  0.00  0.00    -0.248 NA
ATOM      6  C12 ZIN A   1      33.830   4.051  31.154  0.00  0.00     0.103 C 
ATOM      7  C13 ZIN A   1      32.464   4.540  30.680  0.00  0.00     0.063 C 
ATOM      8  C14 ZIN A   1      31.790   3.437  29.858  0.00  0.00     0.237 C 
ATOM      9  N15 ZIN A   1      31.639   2.232  30.683  0.00  0.00    -0.071 N 
ATOM     10  H16 ZIN A   1      31.118   2.460  31.515  0.00  0.00     0.279 HD
ATOM     11  C35 ZIN A   1      32.960   1.716  31.060  0.00  0.00     0.237 C 
ATOM     12  C36 ZIN A   1      33.683   2.746  31.933  0.00  0.00     0.063 C 
ATOM     13  H37 ZIN A   1      36.734   4.416  29.718  0.00  0.00     0.163 HD
ENDROOT
BRANCH   9  14
ATOM     14  C17 ZIN A   1      30.917   1.206  29.919  0.00  0.00     0.235 C 
BRANCH  14  15
ATOM     15  C18 ZIN A   1      29.962   0.456  30.851  0.00  0.00     0.029 C 
BRANCH  15  16
ATOM     16  C19 ZIN A   1      30.037  -1.044  30.558  0.00  0.00     0.016 C 
BRANCH  16  17
ATOM     17  C20 ZIN A   1      28.672  -1.539  30.076  0.00  0.00     0.051 C 
BRANCH  17  18
ATOM     18  C21 ZIN A   1      28.305  -2.800  30.815  0.00  0.00    -0.049 A 
ATOM     19  C27 ZIN A   1      27.095  -2.884  31.478  0.00  0.00     0.011 A 
ATOM     20  C26 ZIN A   1      26.756  -4.042  32.153  0.00  0.00     0.043 A 
ATOM     21  C24 ZIN A   1      27.632  -5.114  32.171  0.00  0.00     0.116 A 
ATOM     22  C23 ZIN A   1      28.845  -5.026  31.511  0.00  0.00     0.043 A 
ATOM     23  F25 ZIN A   1      27.303  -6.244  32.834  0.00  0.00    -0.206 F 
ATOM     24  C22 ZIN A   1      29.181  -3.870  30.834  0.00  0.00     0.011 A 
ENDBRANCH  17  18
BRANCH  17  25
ATOM     25  C28 ZIN A   1      27.632  -0.481  30.343  0.00  0.00    -0.049 A 
ATOM     26  C34 ZIN A   1      26.922   0.070  29.293  0.00  0.00     0.011 A 
ATOM     27  C33 ZIN A   1      25.965   1.036  29.536  0.00  0.00     0.043 A 
ATOM     28  C31 ZIN A   1      25.725   1.462  30.833  0.00  0.00     0.116 A 
ATOM     29  C30 ZIN A   1      26.441   0.913  31.883  0.00  0.00     0.043 A 
ATOM     30  F32 ZIN A   1      24.793   2.410  31.071  0.00  0.00    -0.206 F 
ATOM     31  C29 ZIN A   1      27.394  -0.057  31.637  0.00  0.00     0.011 A 
ENDBRANCH  17  25
ENDBRANCH  16  17
ENDBRANCH  15  16
ENDBRANCH  14  15
ENDBRANCH   9  14
BRANCH   5  32
ATOM     32  C6  ZIN A   1      34.248   4.826  33.354  0.00  0.00     0.013 A 
ATOM     33  C11 ZIN A   1      34.987   5.500  34.318  0.00  0.00     0.024 A 
ATOM     34  C10 ZIN A   1      34.760   5.253  35.658  0.00  0.00     0.002 A 
ATOM     35  C9  ZIN A   1      33.806   4.327  36.040  0.00  0.00     0.000 A 
ATOM     36  C8  ZIN A   1      33.073   3.650  35.083  0.00  0.00     0.002 A 
ATOM     37  C7  ZIN A   1      33.290   3.898  33.742  0.00  0.00     0.024 A 
ENDBRANCH   5  32
TORSDOF 7
ENDMDL
MODEL 55
REMARK CAVERDOCK RESULT:       2.9      0.000      0.000
REMARK CAVERDOCK CONSTRAINTS:       0.1      0.0      0.0      0.0
REMARK CAVERDOCK TUNNEL: 54      2.9      2.2    55.19
REMARK  7 active torsions:
REMARK  status: ('A' for Active; 'I' for Inactive)
REMARK    1  A    between atoms: N5_5  and  C6_6 
REMARK    2  A    between atoms: N15_15  and  C17_17 
REMARK    3  A    between atoms: C17_17  and  C18_18 
REMARK    4  A    between atoms: C18_18  and  C19_19 
REMARK    5  A    between atoms: C19_19  and  C20_20 
REMARK    6  A    between atoms: C20_20  and  C21_21 
REMARK    7  A    between atoms: C20_20  and  C28_28 
ROOT
ATOM      1  O1  ZIN A   1      34.360   3.328  28.910  0.00  0.00    -0.271 OA
ATOM      2  C2  ZIN A   1      34.593   3.828  29.991  0.00  0.00     0.242 C 
ATOM      3  N3  ZIN A   1      35.769   4.365  30.378  0.00  0.00    -0.347 N 
ATOM      4  C4  ZIN A   1      35.658   4.849  31.759  0.00  0.00     0.222 C 
ATOM      5  N5  ZIN A   1      34.208   4.954  32.045  0.00  0.00    -0.248 NA
ATOM      6  C12 ZIN A   1      33.614   3.959  31.131  0.00  0.00     0.103 C 
ATOM      7  C13 ZIN A   1      32.261   4.453  30.626  0.00  0.00     0.063 C 
ATOM      8  C14 ZIN A   1      31.633   3.381  29.730  0.00  0.00     0.237 C 
ATOM      9  N15 ZIN A   1      31.467   2.138  30.493  0.00  0.00    -0.071 N 
ATOM     10  H16 ZIN A   1      30.911   2.322  31.314  0.00  0.00     0.279 HD
ATOM     11  C35 ZIN A   1      32.779   1.621  30.899  0.00  0.00     0.237 C 
ATOM     12  C36 ZIN A   1      33.455   2.618  31.844  0.00  0.00     0.063 C 
ATOM     13  H37 ZIN A   1      36.566   4.422  29.827  0.00  0.00     0.163 HD
ENDROOT
BRANCH   9  14
ATOM     14  C17 ZIN A   1      30.788   1.140  29.657  0.00  0.00     0.235 C 
BRANCH  14  15
ATOM     15  C18 ZIN A   1      29.509   1.747  29.076  0.00  0.00     0.029 C 
BRANCH  15  16
ATOM     16  C19 ZIN A   1      28.574   0.625  28.618  0.00  0.00     0.016 C 
BRANCH  16  17
ATOM     17  C20 ZIN A   1      27.532   0.354  29.703  0.00  0.00     0.051 C 
BRANCH  17  18
ATOM     18  C21 ZIN A   1      27.680  -1.060  30.201  0.00  0.00    -0.049 A 
ATOM     19  C27 ZIN A   1      26.615  -1.691  30.816  0.00  0.00     0.011 A 
ATOM     20  C26 ZIN A   1      26.748  -2.990  31.270  0.00  0.00     0.043 A 
ATOM     21  C24 ZIN A   1      27.953  -3.656  31.116  0.00  0.00     0.116 A 
ATOM     22  C23 ZIN A   1      29.019  -3.022  30.504  0.00  0.00     0.043 A 
ATOM     23  F25 ZIN A   1      28.085  -4.924  31.563  0.00  0.00    -0.206 F 
ATOM     24  C22 ZIN A   1      28.883  -1.725  30.048  0.00  0.00     0.011 A 
ENDBRANCH  17  18
BRANCH  17  25
ATOM     25  C28 ZIN A   1      27.737   1.313  30.848  0.00  0.00    -0.049 A 
ATOM     26  C34 ZIN A   1      27.292   2.617  30.745  0.00  0.00     0.011 A 
ATOM     27  C33 ZIN A   1      27.476   3.496  31.795  0.00  0.00     0.043 A 
ATOM     28  C31 ZIN A   1      28.116   3.072  32.949  0.00  0.00     0.116 A 
ATOM     29  C30 ZIN A   1      28.566   1.766  33.048  0.00  0.00     0.043 A 
ATOM     30  F32 ZIN A   1      28.301   3.931  33.974  0.00  0.00    -0.206 F 
ATOM     31  C29 ZIN A   1      28.376   0.888  31.998  0.00  0.00     0.011 A 
ENDBRANCH  17  25
ENDBRANCH  16  17
ENDBRANCH  15  16
ENDBRANCH  14  15
ENDBRANCH   9  14
BRANCH   5  32
ATOM     32  C6  ZIN A   1      33.937   4.638  33.378  0.00  0.00     0.013 A 
ATOM     33  C11 ZIN A   1      34.630   5.275  34.400  0.00  0.00     0.024 A 
ATOM     34  C10 ZIN A   1      34.355   4.964  35.717  0.00  0.00     0.002 A 
ATOM     35  C9  ZIN A   1      33.398   4.012  36.020  0.00  0.00     0.000 A 
ATOM     36  C8  ZIN A   1      32.711   3.372  35.006  0.00  0.00     0.002 A 
ATOM     37  C7  ZIN A   1      32.976   3.682  33.686  0.00  0.00     0.024 A 
ENDBRANCH   5  32
TORSDOF 7
ENDMDL
MODEL 56
REMARK CAVERDOCK RESULT:       2.6      0.000      0.000
REMARK CAVERDOCK CONSTRAINTS:       0.1      0.0      0.0      0.0
REMARK CAVERDOCK TUNNEL: 55      2.6      2.2     56.1
REMARK  7 active torsions:
REMARK  status: ('A' for Active; 'I' for Inactive)
REMARK    1  A    between atoms: N5_5  and  C6_6 
REMARK    2  A    between atoms: N15_15  and  C17_17 
REMARK    3  A    between atoms: C17_17  and  C18_18 
REMARK    4  A    between atoms: C18_18  and  C19_19 
REMARK    5  A    between atoms: C19_19  and  C20_20 
REMARK    6  A    between atoms: C20_20  and  C21_21 
REMARK    7  A    between atoms: C20_20  and  C28_28 
ROOT
ATOM      1  O1  ZIN A   1      31.193   3.042  33.373  0.00  0.00    -0.271 OA
ATOM      2  C2  ZIN A   1      32.357   3.362  33.248  0.00  0.00     0.242 C 
ATOM      3  N3  ZIN A   1      33.211   3.649  34.254  0.00  0.00    -0.347 N 
ATOM      4  C4  ZIN A   1      34.521   4.009  33.698  0.00  0.00     0.222 C 
ATOM      5  N5  ZIN A   1      34.529   3.513  32.303  0.00  0.00    -0.248 NA
ATOM      6  C12 ZIN A   1      33.098   3.504  31.942  0.00  0.00     0.103 C 
ATOM      7  C13 ZIN A   1      32.796   2.325  31.020  0.00  0.00     0.063 C 
ATOM      8  C14 ZIN A   1      31.322   2.369  30.609  0.00  0.00     0.237 C 
ATOM      9  N15 ZIN A   1      31.041   3.636  29.921  0.00  0.00    -0.071 N 
ATOM     10  H16 ZIN A   1      31.661   3.731  29.130  0.00  0.00     0.279 HD
ATOM     11  C35 ZIN A   1      31.247   4.760  30.841  0.00  0.00     0.237 C 
ATOM     12  C36 ZIN A   1      32.718   4.817  31.262  0.00  0.00     0.063 C 
ATOM     13  H37 ZIN A   1      32.992   3.621  35.198  0.00  0.00     0.163 HD
ENDROOT
BRANCH   9  14
ATOM     14  C17 ZIN A   1      29.649   3.638  29.453  0.00  0.00     0.235 C 
BRANCH  14  15
ATOM     15  C18 ZIN A   1      28.712   3.844  30.644  0.00  0.00     0.029 C 
BRANCH  15  16
ATOM     16  C19 ZIN A   1      28.621   2.547  31.452  0.00  0.00     0.016 C 
BRANCH  16  17
ATOM     17  C20 ZIN A   1      27.510   1.666  30.878  0.00  0.00     0.051 C 
BRANCH  17  18
ATOM     18  C21 ZIN A   1      27.999   0.997  29.620  0.00  0.00    -0.049 A 
ATOM     19  C27 ZIN A   1      27.144   0.839  28.545  0.00  0.00     0.011 A 
ATOM     20  C26 ZIN A   1      27.592   0.229  27.389  0.00  0.00     0.043 A 
ATOM     21  C24 ZIN A   1      28.896  -0.233  27.311  0.00  0.00     0.116 A 
ATOM     22  C23 ZIN A   1      29.748  -0.079  28.389  0.00  0.00     0.043 A 
ATOM     23  F25 ZIN A   1      29.333  -0.834  26.182  0.00  0.00    -0.206 F 
ATOM     24  C22 ZIN A   1      29.300   0.535  29.543  0.00  0.00     0.011 A 
ENDBRANCH  17  18
BRANCH  17  25
ATOM     25  C28 ZIN A   1      27.129   0.615  31.890  0.00  0.00    -0.049 A 
ATOM     26  C34 ZIN A   1      26.961  -0.697  31.493  0.00  0.00     0.011 A 
ATOM     27  C33 ZIN A   1      26.616  -1.662  32.420  0.00  0.00     0.043 A 
ATOM     28  C31 ZIN A   1      26.429  -1.311  33.747  0.00  0.00     0.116 A 
ATOM     29  C30 ZIN A   1      26.593   0.006  34.143  0.00  0.00     0.043 A 
ATOM     30  F32 ZIN A   1      26.087  -2.252  34.654  0.00  0.00    -0.206 F 
ATOM     31  C29 ZIN A   1      26.943   0.968  33.214  0.00  0.00     0.011 A 
ENDBRANCH  17  25
ENDBRANCH  16  17
ENDBRANCH  15  16
ENDBRANCH  14  15
ENDBRANCH   9  14
BRANCH   5  32
ATOM     32  C6  ZIN A   1      35.252   4.370  31.471  0.00  0.00     0.013 A 
ATOM     33  C11 ZIN A   1      36.014   5.394  32.019  0.00  0.00     0.024 A 
ATOM     34  C10 ZIN A   1      36.732   6.237  31.193  0.00  0.00     0.002 A 
ATOM     35  C9  ZIN A   1      36.686   6.068  29.821  0.00  0.00     0.000 A 
ATOM     36  C8  ZIN A   1      35.925   5.053  29.272  0.00  0.00     0.002 A 
ATOM     37  C7  ZIN A   1      35.209   4.203  30.092  0.00  0.00     0.024 A 
ENDBRANCH   5  32
TORSDOF 7
ENDMDL
MODEL 57
REMARK CAVERDOCK RESULT:       2.1      0.000      0.000
REMARK CAVERDOCK CONSTRAINTS:       0.0      0.0      0.0      0.0
REMARK CAVERDOCK TUNNEL: 56      2.1      2.2     57.1
REMARK  7 active torsions:
REMARK  status: ('A' for Active; 'I' for Inactive)
REMARK    1  A    between atoms: N5_5  and  C6_6 
REMARK    2  A    between atoms: N15_15  and  C17_17 
REMARK    3  A    between atoms: C17_17  and  C18_18 
REMARK    4  A    between atoms: C18_18  and  C19_19 
REMARK    5  A    between atoms: C19_19  and  C20_20 
REMARK    6  A    between atoms: C20_20  and  C21_21 
REMARK    7  A    between atoms: C20_20  and  C28_28 
ROOT
ATOM      1  O1  ZIN A   1      30.393   2.985  32.772  0.00  0.00    -0.271 OA
ATOM      2  C2  ZIN A   1      31.589   3.172  32.856  0.00  0.00     0.242 C 
ATOM      3  N3  ZIN A   1      32.298   3.259  34.001  0.00  0.00    -0.347 N 
ATOM      4  C4  ZIN A   1      33.711   3.506  33.687  0.00  0.00     0.222 C 
ATOM      5  N5  ZIN A   1      33.887   3.141  32.262  0.00  0.00    -0.248 NA
ATOM      6  C12 ZIN A   1      32.539   3.339  31.696  0.00  0.00     0.103 C 
ATOM      7  C13 ZIN A   1      32.264   2.295  30.617  0.00  0.00     0.063 C 
ATOM      8  C14 ZIN A   1      30.887   2.555  30.001  0.00  0.00     0.237 C 
ATOM      9  N15 ZIN A   1      30.855   3.904  29.420  0.00  0.00    -0.071 N 
ATOM     10  H16 ZIN A   1      31.600   3.994  28.745  0.00  0.00     0.279 HD
ATOM     11  C35 ZIN A   1      31.031   4.907  30.477  0.00  0.00     0.237 C 
ATOM     12  C36 ZIN A   1      32.414   4.745  31.114  0.00  0.00     0.063 C 
ATOM     13  H37 ZIN A   1      31.931   3.173  34.894  0.00  0.00     0.163 HD
ENDROOT
BRANCH   9  14
ATOM     14  C17 ZIN A   1      29.564   4.118  28.755  0.00  0.00     0.235 C 
BRANCH  14  15
ATOM     15  C18 ZIN A   1      28.737   2.832  28.822  0.00  0.00     0.029 C 
BRANCH  15  16
ATOM     16  C19 ZIN A   1      27.854   2.857  30.072  0.00  0.00     0.016 C 
BRANCH  16  17
ATOM     17  C20 ZIN A   1      26.938   1.632  30.074  0.00  0.00     0.051 C 
BRANCH  17  18
ATOM     18  C21 ZIN A   1      27.427   0.638  29.052  0.00  0.00    -0.049 A 
ATOM     19  C27 ZIN A   1      28.578  -0.090  29.292  0.00  0.00     0.011 A 
ATOM     20  C26 ZIN A   1      29.024  -1.005  28.358  0.00  0.00     0.043 A 
ATOM     21  C24 ZIN A   1      28.324  -1.187  27.178  0.00  0.00     0.116 A 
ATOM     22  C23 ZIN A   1      27.175  -0.455  26.937  0.00  0.00     0.043 A 
ATOM     23  F25 ZIN A   1      28.763  -2.078  26.262  0.00  0.00    -0.206 F 
ATOM     24  C22 ZIN A   1      26.727   0.457  27.873  0.00  0.00     0.011 A 
ENDBRANCH  17  18
BRANCH  17  25
ATOM     25  C28 ZIN A   1      26.952   0.996  31.440  0.00  0.00    -0.049 A 
ATOM     26  C34 ZIN A   1      27.817   1.464  32.411  0.00  0.00     0.011 A 
ATOM     27  C33 ZIN A   1      27.828   0.885  33.666  0.00  0.00     0.043 A 
ATOM     28  C31 ZIN A   1      26.978  -0.173  33.946  0.00  0.00     0.116 A 
ATOM     29  C30 ZIN A   1      26.117  -0.644  32.971  0.00  0.00     0.043 A 
ATOM     30  F32 ZIN A   1      26.991  -0.743  35.171  0.00  0.00    -0.206 F 
ATOM     31  C29 ZIN A   1      26.104  -0.060  31.719  0.00  0.00     0.011 A 
ENDBRANCH  17  25
ENDBRANCH  16  17
ENDBRANCH  15  16
ENDBRANCH  14  15
ENDBRANCH   9  14
BRANCH   5  32
ATOM     32  C6  ZIN A   1      34.821   3.976  31.644  0.00  0.00     0.013 A 
ATOM     33  C11 ZIN A   1      35.290   5.106  32.303  0.00  0.00     0.024 A 
ATOM     34  C10 ZIN A   1      36.217   5.925  31.690  0.00  0.00     0.002 A 
ATOM     35  C9  ZIN A   1      36.671   5.629  30.417  0.00  0.00     0.000 A 
ATOM     36  C8  ZIN A   1      36.202   4.510  29.756  0.00  0.00     0.002 A 
ATOM     37  C7  ZIN A   1      35.279   3.682  30.365  0.00  0.00     0.024 A 
ENDBRANCH   5  32
TORSDOF 7
ENDMDL
MODEL 58
REMARK CAVERDOCK RESULT:       0.6      0.000      0.000
REMARK CAVERDOCK CONSTRAINTS:       0.0      0.0      0.0      0.0
REMARK CAVERDOCK TUNNEL: 57      0.6      2.3     58.1
REMARK  7 active torsions:
REMARK  status: ('A' for Active; 'I' for Inactive)
REMARK    1  A    between atoms: N5_5  and  C6_6 
REMARK    2  A    between atoms: N15_15  and  C17_17 
REMARK    3  A    between atoms: C17_17  and  C18_18 
REMARK    4  A    between atoms: C18_18  and  C19_19 
REMARK    5  A    between atoms: C19_19  and  C20_20 
REMARK    6  A    between atoms: C20_20  and  C21_21 
REMARK    7  A    between atoms: C20_20  and  C28_28 
ROOT
ATOM      1  O1  ZIN A   1      30.747   2.802  32.962  0.00  0.00    -0.271 OA
ATOM      2  C2  ZIN A   1      31.914   3.129  32.908  0.00  0.00     0.242 C 
ATOM      3  N3  ZIN A   1      32.705   3.415  33.964  0.00  0.00    -0.347 N 
ATOM      4  C4  ZIN A   1      34.044   3.785  33.489  0.00  0.00     0.222 C 
ATOM      5  N5  ZIN A   1      34.137   3.297  32.093  0.00  0.00    -0.248 NA
ATOM      6  C12 ZIN A   1      32.730   3.282  31.648  0.00  0.00     0.103 C 
ATOM      7  C13 ZIN A   1      32.491   2.107  30.704  0.00  0.00     0.063 C 
ATOM      8  C14 ZIN A   1      31.043   2.145  30.206  0.00  0.00     0.237 C 
ATOM      9  N15 ZIN A   1      30.796   3.414  29.510  0.00  0.00    -0.071 N 
ATOM     10  H16 ZIN A   1      31.461   3.517  28.758  0.00  0.00     0.279 HD
ATOM     11  C35 ZIN A   1      30.941   4.535  30.446  0.00  0.00     0.237 C 
ATOM     12  C36 ZIN A   1      32.384   4.597  30.954  0.00  0.00     0.063 C 
ATOM     13  H37 ZIN A   1      32.431   3.381  34.893  0.00  0.00     0.163 HD
ENDROOT
BRANCH   9  14
ATOM     14  C17 ZIN A   1      29.434   3.412  28.960  0.00  0.00     0.235 C 
BRANCH  14  15
ATOM     15  C18 ZIN A   1      28.445   3.832  30.049  0.00  0.00     0.029 C 
BRANCH  15  16
ATOM     16  C19 ZIN A   1      28.388   2.751  31.131  0.00  0.00     0.016 C 
BRANCH  16  17
ATOM     17  C20 ZIN A   1      27.250   1.778  30.820  0.00  0.00     0.051 C 
BRANCH  17  18
ATOM     18  C21 ZIN A   1      27.638   0.906  29.654  0.00  0.00    -0.049 A 
ATOM     19  C27 ZIN A   1      26.960   1.017  28.454  0.00  0.00     0.011 A 
ATOM     20  C26 ZIN A   1      27.317   0.220  27.382  0.00  0.00     0.043 A 
ATOM     21  C24 ZIN A   1      28.349  -0.694  27.513  0.00  0.00     0.116 A 
ATOM     22  C23 ZIN A   1      29.023  -0.807  28.717  0.00  0.00     0.043 A 
ATOM     23  F25 ZIN A   1      28.696  -1.476  26.467  0.00  0.00    -0.206 F 
ATOM     24  C22 ZIN A   1      28.667  -0.008  29.785  0.00  0.00     0.011 A 
ENDBRANCH  17  18
BRANCH  17  25
ATOM     25  C28 ZIN A   1      26.984   0.913  32.026  0.00  0.00    -0.049 A 
ATOM     26  C34 ZIN A   1      25.701   0.478  32.296  0.00  0.00     0.011 A 
ATOM     27  C33 ZIN A   1      25.457  -0.318  33.399  0.00  0.00     0.043 A 
ATOM     28  C31 ZIN A   1      26.499  -0.672  34.240  0.00  0.00     0.116 A 
ATOM     29  C30 ZIN A   1      27.784  -0.232  33.972  0.00  0.00     0.043 A 
ATOM     30  F32 ZIN A   1      26.262  -1.447  35.321  0.00  0.00    -0.206 F 
ATOM     31  C29 ZIN A   1      28.026   0.560  32.865  0.00  0.00     0.011 A 
ENDBRANCH  17  25
ENDBRANCH  16  17
ENDBRANCH  15  16
ENDBRANCH  14  15
ENDBRANCH   9  14
BRANCH   5  32
ATOM     32  C6  ZIN A   1      34.904   4.162  31.310  0.00  0.00     0.013 A 
ATOM     33  C11 ZIN A   1      35.512   5.270  31.888  0.00  0.00     0.024 A 
ATOM     34  C10 ZIN A   1      36.274   6.121  31.111  0.00  0.00     0.002 A 
ATOM     35  C9  ZIN A   1      36.423   5.877  29.758  0.00  0.00     0.000 A 
ATOM     36  C8  ZIN A   1      35.815   4.780  29.178  0.00  0.00     0.002 A 
ATOM     37  C7  ZIN A   1      35.056   3.921  29.950  0.00  0.00     0.024 A 
ENDBRANCH   5  32
TORSDOF 7
ENDMDL
MODEL 59
REMARK CAVERDOCK RESULT:       1.1      0.000      0.000
REMARK CAVERDOCK CONSTRAINTS:       0.1      0.0      0.0      0.0
REMARK CAVERDOCK TUNNEL: 58      1.1      2.4     59.7
REMARK  7 active torsions:
REMARK  status: ('A' for Active; 'I' for Inactive)
REMARK    1  A    between atoms: N5_5  and  C6_6 
REMARK    2  A    between atoms: N15_15  and  C17_17 
REMARK    3  A    between atoms: C17_17  and  C18_18 
REMARK    4  A    between atoms: C18_18  and  C19_19 
REMARK    5  A    between atoms: C19_19  and  C20_20 
REMARK    6  A    between atoms: C20_20  and  C21_21 
REMARK    7  A    between atoms: C20_20  and  C28_28 
ROOT
ATOM      1  O1  ZIN A   1      30.092   2.829  32.829  0.00  0.00    -0.271 OA
ATOM      2  C2  ZIN A   1      31.285   3.046  32.883  0.00  0.00     0.242 C 
ATOM      3  N3  ZIN A   1      32.012   3.194  34.011  0.00  0.00    -0.347 N 
ATOM      4  C4  ZIN A   1      33.412   3.461  33.660  0.00  0.00     0.222 C 
ATOM      5  N5  ZIN A   1      33.572   3.044  32.248  0.00  0.00    -0.248 NA
ATOM      6  C12 ZIN A   1      32.209   3.189  31.700  0.00  0.00     0.103 C 
ATOM      7  C13 ZIN A   1      31.939   2.097  30.668  0.00  0.00     0.063 C 
ATOM      8  C14 ZIN A   1      30.546   2.302  30.068  0.00  0.00     0.237 C 
ATOM      9  N15 ZIN A   1      30.472   3.626  29.436  0.00  0.00    -0.071 N 
ATOM     10  H16 ZIN A   1      31.202   3.706  28.744  0.00  0.00     0.279 HD
ATOM     11  C35 ZIN A   1      30.643   4.673  30.449  0.00  0.00     0.237 C 
ATOM     12  C36 ZIN A   1      32.041   4.568  31.066  0.00  0.00     0.063 C 
ATOM     13  H37 ZIN A   1      31.662   3.135  34.913  0.00  0.00     0.163 HD
ENDROOT
BRANCH   9  14
ATOM     14  C17 ZIN A   1      29.164   3.785  28.788  0.00  0.00     0.235 C 
BRANCH  14  15
ATOM     15  C18 ZIN A   1      28.386   2.470  28.881  0.00  0.00     0.029 C 
BRANCH  15  16
ATOM     16  C19 ZIN A   1      27.749   2.351  30.267  0.00  0.00     0.016 C 
BRANCH  16  17
ATOM     17  C20 ZIN A   1      26.854   1.112  30.312  0.00  0.00     0.051 C 
BRANCH  17  18
ATOM     18  C21 ZIN A   1      27.444   0.034  29.441  0.00  0.00    -0.049 A 
ATOM     19  C27 ZIN A   1      28.096  -1.041  30.017  0.00  0.00     0.011 A 
ATOM     20  C26 ZIN A   1      28.635  -2.032  29.218  0.00  0.00     0.043 A 
ATOM     21  C24 ZIN A   1      28.528  -1.944  27.840  0.00  0.00     0.116 A 
ATOM     22  C23 ZIN A   1      27.879  -0.866  27.265  0.00  0.00     0.043 A 
ATOM     23  F25 ZIN A   1      29.058  -2.911  27.059  0.00  0.00    -0.206 F 
ATOM     24  C22 ZIN A   1      27.339   0.122  28.065  0.00  0.00     0.011 A 
ENDBRANCH  17  18
BRANCH  17  25
ATOM     25  C28 ZIN A   1      26.758   0.613  31.732  0.00  0.00    -0.049 A 
ATOM     26  C34 ZIN A   1      25.609  -0.020  32.165  0.00  0.00     0.011 A 
ATOM     27  C33 ZIN A   1      25.522  -0.482  33.465  0.00  0.00     0.043 A 
ATOM     28  C31 ZIN A   1      26.584  -0.300  34.336  0.00  0.00     0.116 A 
ATOM     29  C30 ZIN A   1      27.732   0.339  33.902  0.00  0.00     0.043 A 
ATOM     30  F32 ZIN A   1      26.497  -0.747  35.608  0.00  0.00    -0.206 F 
ATOM     31  C29 ZIN A   1      27.819   0.795  32.600  0.00  0.00     0.011 A 
ENDBRANCH  17  25
ENDBRANCH  16  17
ENDBRANCH  15  16
ENDBRANCH  14  15
ENDBRANCH   9  14
BRANCH   5  32
ATOM     32  C6  ZIN A   1      34.474   3.875  31.580  0.00  0.00     0.013 A 
ATOM     33  C11 ZIN A   1      34.862   3.578  30.279  0.00  0.00     0.024 A 
ATOM     34  C10 ZIN A   1      35.750   4.406  29.620  0.00  0.00     0.002 A 
ATOM     35  C9  ZIN A   1      36.262   5.522  30.257  0.00  0.00     0.000 A 
ATOM     36  C8  ZIN A   1      35.884   5.816  31.553  0.00  0.00     0.002 A 
ATOM     37  C7  ZIN A   1      34.991   4.997  32.216  0.00  0.00     0.024 A 
ENDBRANCH   5  32
TORSDOF 7
ENDMDL
MODEL 60
REMARK CAVERDOCK RESULT:       0.7      0.000      0.000
REMARK CAVERDOCK CONSTRAINTS:       0.0      0.0      0.0      0.0
REMARK CAVERDOCK TUNNEL: 59      0.7      2.4    60.17
REMARK  7 active torsions:
REMARK  status: ('A' for Active; 'I' for Inactive)
REMARK    1  A    between atoms: N5_5  and  C6_6 
REMARK    2  A    between atoms: N15_15  and  C17_17 
REMARK    3  A    between atoms: C17_17  and  C18_18 
REMARK    4  A    between atoms: C18_18  and  C19_19 
REMARK    5  A    between atoms: C19_19  and  C20_20 
REMARK    6  A    between atoms: C20_20  and  C21_21 
REMARK    7  A    between atoms: C20_20  and  C28_28 
ROOT
ATOM      1  O1  ZIN A   1      29.941   2.742  32.424  0.00  0.00    -0.271 OA
ATOM      2  C2  ZIN A   1      31.129   2.962  32.532  0.00  0.00     0.242 C 
ATOM      3  N3  ZIN A   1      31.794   3.161  33.690  0.00  0.00    -0.347 N 
ATOM      4  C4  ZIN A   1      33.212   3.414  33.405  0.00  0.00     0.222 C 
ATOM      5  N5  ZIN A   1      33.447   2.936  32.022  0.00  0.00    -0.248 NA
ATOM      6  C12 ZIN A   1      32.116   3.055  31.396  0.00  0.00     0.103 C 
ATOM      7  C13 ZIN A   1      31.902   1.919  30.400  0.00  0.00     0.063 C 
ATOM      8  C14 ZIN A   1      30.543   2.095  29.716  0.00  0.00     0.237 C 
ATOM      9  N15 ZIN A   1      30.505   3.390  29.024  0.00  0.00    -0.071 N 
ATOM     10  H16 ZIN A   1      31.271   3.441  28.370  0.00  0.00     0.279 HD
ATOM     11  C35 ZIN A   1      30.622   4.481  29.999  0.00  0.00     0.237 C 
ATOM     12  C36 ZIN A   1      31.984   4.405  30.694  0.00  0.00     0.063 C 
ATOM     13  H37 ZIN A   1      31.396   3.141  34.574  0.00  0.00     0.163 HD
ENDROOT
BRANCH   9  14
ATOM     14  C17 ZIN A   1      29.234   3.519  28.300  0.00  0.00     0.235 C 
BRANCH  14  15
ATOM     15  C18 ZIN A   1      28.431   2.224  28.445  0.00  0.00     0.029 C 
BRANCH  15  16
ATOM     16  C19 ZIN A   1      27.691   2.230  29.785  0.00  0.00     0.016 C 
BRANCH  16  17
ATOM     17  C20 ZIN A   1      26.930   0.914  29.953  0.00  0.00     0.051 C 
BRANCH  17  18
ATOM     18  C21 ZIN A   1      27.491  -0.115  29.007  0.00  0.00    -0.049 A 
ATOM     19  C27 ZIN A   1      27.527   0.142  27.649  0.00  0.00     0.011 A 
ATOM     20  C26 ZIN A   1      28.045  -0.800  26.780  0.00  0.00     0.043 A 
ATOM     21  C24 ZIN A   1      28.519  -2.006  27.269  0.00  0.00     0.116 A 
ATOM     22  C23 ZIN A   1      28.477  -2.264  28.628  0.00  0.00     0.043 A 
ATOM     23  F25 ZIN A   1      29.021  -2.929  26.420  0.00  0.00    -0.206 F 
ATOM     24  C22 ZIN A   1      27.963  -1.320  29.495  0.00  0.00     0.011 A 
ENDBRANCH  17  18
BRANCH  17  25
ATOM     25  C28 ZIN A   1      27.079   0.426  31.372  0.00  0.00    -0.049 A 
ATOM     26  C34 ZIN A   1      28.138  -0.394  31.712  0.00  0.00     0.011 A 
ATOM     27  C33 ZIN A   1      28.278  -0.839  33.013  0.00  0.00     0.043 A 
ATOM     28  C31 ZIN A   1      27.350  -0.471  33.974  0.00  0.00     0.116 A 
ATOM     29  C30 ZIN A   1      26.286   0.346  33.630  0.00  0.00     0.043 A 
ATOM     30  F32 ZIN A   1      27.483  -0.910  35.245  0.00  0.00    -0.206 F 
ATOM     31  C29 ZIN A   1      26.152   0.793  32.329  0.00  0.00     0.011 A 
ENDBRANCH  17  25
ENDBRANCH  16  17
ENDBRANCH  15  16
ENDBRANCH  14  15
ENDBRANCH   9  14
BRANCH   5  32
ATOM     32  C6  ZIN A   1      34.385   3.738  31.369  0.00  0.00     0.013 A 
ATOM     33  C11 ZIN A   1      34.598   3.589  30.004  0.00  0.00     0.024 A 
ATOM     34  C10 ZIN A   1      35.523   4.388  29.360  0.00  0.00     0.002 A 
ATOM     35  C9  ZIN A   1      36.244   5.328  30.074  0.00  0.00     0.000 A 
ATOM     36  C8  ZIN A   1      36.039   5.474  31.433  0.00  0.00     0.002 A 
ATOM     37  C7  ZIN A   1      35.111   4.684  32.082  0.00  0.00     0.024 A 
ENDBRANCH   5  32
TORSDOF 7
ENDMDL
MODEL 61
REMARK CAVERDOCK RESULT:       0.4      0.000      0.000
REMARK CAVERDOCK CONSTRAINTS:       0.1      0.0      0.0      0.0
REMARK CAVERDOCK TUNNEL: 60      0.4      2.5     61.1
REMARK  7 active torsions:
REMARK  status: ('A' for Active; 'I' for Inactive)
REMARK    1  A    between atoms: N5_5  and  C6_6 
REMARK    2  A    between atoms: N15_15  and  C17_17 
REMARK    3  A    between atoms: C17_17  and  C18_18 
REMARK    4  A    between atoms: C18_18  and  C19_19 
REMARK    5  A    between atoms: C19_19  and  C20_20 
REMARK    6  A    between atoms: C20_20  and  C21_21 
REMARK    7  A    between atoms: C20_20  and  C28_28 
ROOT
ATOM      1  O1  ZIN A   1      30.412   1.441  29.904  0.00  0.00    -0.271 OA
ATOM      2  C2  ZIN A   1      31.487   2.003  29.865  0.00  0.00     0.242 C 
ATOM      3  N3  ZIN A   1      32.578   1.577  29.192  0.00  0.00    -0.347 N 
ATOM      4  C4  ZIN A   1      33.684   2.518  29.405  0.00  0.00     0.222 C 
ATOM      5  N5  ZIN A   1      33.072   3.769  29.909  0.00  0.00    -0.248 NA
ATOM      6  C12 ZIN A   1      31.831   3.299  30.555  0.00  0.00     0.103 C 
ATOM      7  C13 ZIN A   1      30.718   4.325  30.363  0.00  0.00     0.063 C 
ATOM      8  C14 ZIN A   1      29.459   3.848  31.093  0.00  0.00     0.237 C 
ATOM      9  N15 ZIN A   1      29.753   3.679  32.522  0.00  0.00    -0.071 N 
ATOM     10  H16 ZIN A   1      30.104   4.548  32.895  0.00  0.00     0.279 HD
ATOM     11  C35 ZIN A   1      30.760   2.627  32.704  0.00  0.00     0.237 C 
ATOM     12  C36 ZIN A   1      32.073   3.053  32.043  0.00  0.00     0.063 C 
ATOM     13  H37 ZIN A   1      32.623   0.773  28.652  0.00  0.00     0.163 HD
ENDROOT
BRANCH   9  14
ATOM     14  C17 ZIN A   1      28.523   3.304  33.231  0.00  0.00     0.235 C 
BRANCH  14  15
ATOM     15  C18 ZIN A   1      27.772   2.243  32.424  0.00  0.00     0.029 C 
BRANCH  15  16
ATOM     16  C19 ZIN A   1      27.320   1.117  33.357  0.00  0.00     0.016 C 
BRANCH  16  17
ATOM     17  C20 ZIN A   1      26.535   0.076  32.557  0.00  0.00     0.051 C 
BRANCH  17  18
ATOM     18  C21 ZIN A   1      27.048   0.038  31.141  0.00  0.00    -0.049 A 
ATOM     19  C27 ZIN A   1      26.565   0.936  30.207  0.00  0.00     0.011 A 
ATOM     20  C26 ZIN A   1      27.038   0.904  28.908  0.00  0.00     0.043 A 
ATOM     21  C24 ZIN A   1      27.990  -0.032  28.541  0.00  0.00     0.116 A 
ATOM     22  C23 ZIN A   1      28.469  -0.933  29.476  0.00  0.00     0.043 A 
ATOM     23  F25 ZIN A   1      28.449  -0.067  27.271  0.00  0.00    -0.206 F 
ATOM     24  C22 ZIN A   1      27.998  -0.898  30.774  0.00  0.00     0.011 A 
ENDBRANCH  17  18
BRANCH  17  25
ATOM     25  C28 ZIN A   1      26.709  -1.281  33.190  0.00  0.00    -0.049 A 
ATOM     26  C34 ZIN A   1      26.110  -2.389  32.624  0.00  0.00     0.011 A 
ATOM     27  C33 ZIN A   1      26.272  -3.634  33.201  0.00  0.00     0.043 A 
ATOM     28  C31 ZIN A   1      27.028  -3.769  34.354  0.00  0.00     0.116 A 
ATOM     29  C30 ZIN A   1      27.623  -2.656  34.924  0.00  0.00     0.043 A 
ATOM     30  F32 ZIN A   1      27.183  -4.985  34.922  0.00  0.00    -0.206 F 
ATOM     31  C29 ZIN A   1      27.463  -1.413  34.342  0.00  0.00     0.011 A 
ENDBRANCH  17  25
ENDBRANCH  16  17
ENDBRANCH  15  16
ENDBRANCH  14  15
ENDBRANCH   9  14
BRANCH   5  32
ATOM     32  C6  ZIN A   1      33.911   4.401  30.830  0.00  0.00     0.013 A 
ATOM     33  C11 ZIN A   1      35.259   4.573  30.540  0.00  0.00     0.024 A 
ATOM     34  C10 ZIN A   1      36.084   5.204  31.450  0.00  0.00     0.002 A 
ATOM     35  C9  ZIN A   1      35.572   5.655  32.654  0.00  0.00     0.000 A 
ATOM     36  C8  ZIN A   1      34.233   5.480  32.948  0.00  0.00     0.002 A 
ATOM     37  C7  ZIN A   1      33.401   4.856  32.039  0.00  0.00     0.024 A 
ENDBRANCH   5  32
TORSDOF 7
ENDMDL
MODEL 62
REMARK CAVERDOCK RESULT:       0.5      0.000      0.000
REMARK CAVERDOCK CONSTRAINTS:       0.1      0.0      0.0      0.0
REMARK CAVERDOCK TUNNEL: 61      0.5      2.5     62.8
REMARK  7 active torsions:
REMARK  status: ('A' for Active; 'I' for Inactive)
REMARK    1  A    between atoms: N5_5  and  C6_6 
REMARK    2  A    between atoms: N15_15  and  C17_17 
REMARK    3  A    between atoms: C17_17  and  C18_18 
REMARK    4  A    between atoms: C18_18  and  C19_19 
REMARK    5  A    between atoms: C19_19  and  C20_20 
REMARK    6  A    between atoms: C20_20  and  C21_21 
REMARK    7  A    between atoms: C20_20  and  C28_28 
ROOT
ATOM      1  O1  ZIN A   1      32.210   2.721  29.118  0.00  0.00    -0.271 OA
ATOM      2  C2  ZIN A   1      33.059   3.100  29.898  0.00  0.00     0.242 C 
ATOM      3  N3  ZIN A   1      34.381   2.840  29.816  0.00  0.00    -0.347 N 
ATOM      4  C4  ZIN A   1      35.074   3.456  30.954  0.00  0.00     0.222 C 
ATOM      5  N5  ZIN A   1      34.143   4.466  31.508  0.00  0.00    -0.248 NA
ATOM      6  C12 ZIN A   1      32.816   3.946  31.123  0.00  0.00     0.103 C 
ATOM      7  C13 ZIN A   1      31.872   5.102  30.803  0.00  0.00     0.063 C 
ATOM      8  C14 ZIN A   1      30.487   4.544  30.466  0.00  0.00     0.237 C 
ATOM      9  N15 ZIN A   1      29.976   3.773  31.607  0.00  0.00    -0.071 N 
ATOM     10  H16 ZIN A   1      29.962   4.361  32.427  0.00  0.00     0.279 HD
ATOM     11  C35 ZIN A   1      30.840   2.613  31.853  0.00  0.00     0.237 C 
ATOM     12  C36 ZIN A   1      32.240   3.089  32.248  0.00  0.00     0.063 C 
ATOM     13  H37 ZIN A   1      34.807   2.325  29.114  0.00  0.00     0.163 HD
ENDROOT
BRANCH   9  14
ATOM     14  C17 ZIN A   1      28.613   3.312  31.314  0.00  0.00     0.235 C 
BRANCH  14  15
ATOM     15  C18 ZIN A   1      27.925   2.895  32.615  0.00  0.00     0.029 C 
BRANCH  15  16
ATOM     16  C19 ZIN A   1      28.135   1.396  32.845  0.00  0.00     0.016 C 
BRANCH  16  17
ATOM     17  C20 ZIN A   1      27.112   0.607  32.027  0.00  0.00     0.051 C 
BRANCH  17  18
ATOM     18  C21 ZIN A   1      27.661   0.350  30.648  0.00  0.00    -0.049 A 
ATOM     19  C27 ZIN A   1      29.023   0.199  30.464  0.00  0.00     0.011 A 
ATOM     20  C26 ZIN A   1      29.527  -0.039  29.199  0.00  0.00     0.043 A 
ATOM     21  C24 ZIN A   1      28.669  -0.119  28.115  0.00  0.00     0.116 A 
ATOM     22  C23 ZIN A   1      27.307   0.038  28.301  0.00  0.00     0.043 A 
ATOM     23  F25 ZIN A   1      29.162  -0.348  26.878  0.00  0.00    -0.206 F 
ATOM     24  C22 ZIN A   1      26.804   0.272  29.565  0.00  0.00     0.011 A 
ENDBRANCH  17  18
BRANCH  17  25
ATOM     25  C28 ZIN A   1      26.832  -0.709  32.708  0.00  0.00    -0.049 A 
ATOM     26  C34 ZIN A   1      26.051  -1.660  32.079  0.00  0.00     0.011 A 
ATOM     27  C33 ZIN A   1      25.797  -2.868  32.700  0.00  0.00     0.043 A 
ATOM     28  C31 ZIN A   1      26.317  -3.121  33.959  0.00  0.00     0.116 A 
ATOM     29  C30 ZIN A   1      27.095  -2.165  34.591  0.00  0.00     0.043 A 
ATOM     30  F32 ZIN A   1      26.065  -4.300  34.570  0.00  0.00    -0.206 F 
ATOM     31  C29 ZIN A   1      27.351  -0.960  33.965  0.00  0.00     0.011 A 
ENDBRANCH  17  25
ENDBRANCH  16  17
ENDBRANCH  15  16
ENDBRANCH  14  15
ENDBRANCH   9  14
BRANCH   5  32
ATOM     32  C6  ZIN A   1      34.266   4.552  32.897  0.00  0.00     0.013 A 
ATOM     33  C11 ZIN A   1      35.159   5.454  33.462  0.00  0.00     0.024 A 
ATOM     34  C10 ZIN A   1      35.274   5.540  34.836  0.00  0.00     0.002 A 
ATOM     35  C9  ZIN A   1      34.509   4.723  35.648  0.00  0.00     0.000 A 
ATOM     36  C8  ZIN A   1      33.624   3.820  35.089  0.00  0.00     0.002 A 
ATOM     37  C7  ZIN A   1      33.499   3.733  33.717  0.00  0.00     0.024 A 
ENDBRANCH   5  32
TORSDOF 7
ENDMDL
MODEL 63
REMARK CAVERDOCK RESULT:      -0.3      0.000      0.000
REMARK CAVERDOCK CONSTRAINTS:       0.7      0.0      0.0      0.0
REMARK CAVERDOCK TUNNEL: 62     -0.3      2.6     63.8
REMARK  7 active torsions:
REMARK  status: ('A' for Active; 'I' for Inactive)
REMARK    1  A    between atoms: N5_5  and  C6_6 
REMARK    2  A    between atoms: N15_15  and  C17_17 
REMARK    3  A    between atoms: C17_17  and  C18_18 
REMARK    4  A    between atoms: C18_18  and  C19_19 
REMARK    5  A    between atoms: C19_19  and  C20_20 
REMARK    6  A    between atoms: C20_20  and  C21_21 
REMARK    7  A    between atoms: C20_20  and  C28_28 
ROOT
ATOM      1  O1  ZIN A   1      32.053   2.624  28.975  0.00  0.00    -0.271 OA
ATOM      2  C2  ZIN A   1      32.888   3.023  29.761  0.00  0.00     0.242 C 
ATOM      3  N3  ZIN A   1      34.217   2.799  29.683  0.00  0.00    -0.347 N 
ATOM      4  C4  ZIN A   1      34.888   3.430  30.827  0.00  0.00     0.222 C 
ATOM      5  N5  ZIN A   1      33.928   4.413  31.379  0.00  0.00    -0.248 NA
ATOM      6  C12 ZIN A   1      32.618   3.859  30.987  0.00  0.00     0.103 C 
ATOM      7  C13 ZIN A   1      31.644   4.990  30.665  0.00  0.00     0.063 C 
ATOM      8  C14 ZIN A   1      30.276   4.397  30.321  0.00  0.00     0.237 C 
ATOM      9  N15 ZIN A   1      29.781   3.609  31.457  0.00  0.00    -0.071 N 
ATOM     10  H16 ZIN A   1      29.748   4.194  32.279  0.00  0.00     0.279 HD
ATOM     11  C35 ZIN A   1      30.674   2.471  31.704  0.00  0.00     0.237 C 
ATOM     12  C36 ZIN A   1      32.060   2.984  32.106  0.00  0.00     0.063 C 
ATOM     13  H37 ZIN A   1      34.660   2.299  28.981  0.00  0.00     0.163 HD
ENDROOT
BRANCH   9  14
ATOM     14  C17 ZIN A   1      28.432   3.113  31.156  0.00  0.00     0.235 C 
BRANCH  14  15
ATOM     15  C18 ZIN A   1      27.701   2.799  32.464  0.00  0.00     0.029 C 
BRANCH  15  16
ATOM     16  C19 ZIN A   1      26.931   1.485  32.315  0.00  0.00     0.016 C 
BRANCH  16  17
ATOM     17  C20 ZIN A   1      27.920   0.328  32.169  0.00  0.00     0.051 C 
BRANCH  17  18
ATOM     18  C21 ZIN A   1      27.304  -0.933  32.718  0.00  0.00    -0.049 A 
ATOM     19  C27 ZIN A   1      26.011  -1.277  32.372  0.00  0.00     0.011 A 
ATOM     20  C26 ZIN A   1      25.446  -2.435  32.872  0.00  0.00     0.043 A 
ATOM     21  C24 ZIN A   1      26.173  -3.246  33.728  0.00  0.00     0.116 A 
ATOM     22  C23 ZIN A   1      27.465  -2.897  34.078  0.00  0.00     0.043 A 
ATOM     23  F25 ZIN A   1      25.619  -4.375  34.222  0.00  0.00    -0.206 F 
ATOM     24  C22 ZIN A   1      28.029  -1.741  33.574  0.00  0.00     0.011 A 
ENDBRANCH  17  18
BRANCH  17  25
ATOM     25  C28 ZIN A   1      28.251   0.130  30.711  0.00  0.00    -0.049 A 
ATOM     26  C34 ZIN A   1      29.512  -0.296  30.340  0.00  0.00     0.011 A 
ATOM     27  C33 ZIN A   1      29.814  -0.481  29.005  0.00  0.00     0.043 A 
ATOM     28  C31 ZIN A   1      28.856  -0.229  28.037  0.00  0.00     0.116 A 
ATOM     29  C30 ZIN A   1      27.595   0.203  28.410  0.00  0.00     0.043 A 
ATOM     30  F32 ZIN A   1      29.152  -0.406  26.731  0.00  0.00    -0.206 F 
ATOM     31  C29 ZIN A   1      27.293   0.383  29.746  0.00  0.00     0.011 A 
ENDBRANCH  17  25
ENDBRANCH  16  17
ENDBRANCH  15  16
ENDBRANCH  14  15
ENDBRANCH   9  14
BRANCH   5  32
ATOM     32  C6  ZIN A   1      34.043   4.499  32.769  0.00  0.00     0.013 A 
ATOM     33  C11 ZIN A   1      34.888   5.441  33.341  0.00  0.00     0.024 A 
ATOM     34  C10 ZIN A   1      34.995   5.526  34.715  0.00  0.00     0.002 A 
ATOM     35  C9  ZIN A   1      34.269   4.667  35.522  0.00  0.00     0.000 A 
ATOM     36  C8  ZIN A   1      33.432   3.725  34.956  0.00  0.00     0.002 A 
ATOM     37  C7  ZIN A   1      33.315   3.638  33.582  0.00  0.00     0.024 A 
ENDBRANCH   5  32
TORSDOF 7
ENDMDL
MODEL 64
REMARK CAVERDOCK RESULT:      -0.4      0.000      0.000
REMARK CAVERDOCK CONSTRAINTS:       0.0      0.0      0.0      0.0
REMARK CAVERDOCK TUNNEL: 63     -0.4      2.6     64.7
REMARK  7 active torsions:
REMARK  status: ('A' for Active; 'I' for Inactive)
REMARK    1  A    between atoms: N5_5  and  C6_6 
REMARK    2  A    between atoms: N15_15  and  C17_17 
REMARK    3  A    between atoms: C17_17  and  C18_18 
REMARK    4  A    between atoms: C18_18  and  C19_19 
REMARK    5  A    between atoms: C19_19  and  C20_20 
REMARK    6  A    between atoms: C20_20  and  C21_21 
REMARK    7  A    between atoms: C20_20  and  C28_28 
ROOT
ATOM      1  O1  ZIN A   1      31.979   2.647  29.123  0.00  0.00    -0.271 OA
ATOM      2  C2  ZIN A   1      32.806   3.023  29.926  0.00  0.00     0.242 C 
ATOM      3  N3  ZIN A   1      34.125   2.736  29.896  0.00  0.00    -0.347 N 
ATOM      4  C4  ZIN A   1      34.790   3.359  31.048  0.00  0.00     0.222 C 
ATOM      5  N5  ZIN A   1      33.860   4.397  31.550  0.00  0.00    -0.248 NA
ATOM      6  C12 ZIN A   1      32.538   3.896  31.127  0.00  0.00     0.103 C 
ATOM      7  C13 ZIN A   1      31.630   5.065  30.752  0.00  0.00     0.063 C 
ATOM      8  C14 ZIN A   1      30.246   4.528  30.376  0.00  0.00     0.237 C 
ATOM      9  N15 ZIN A   1      29.679   3.789  31.511  0.00  0.00    -0.071 N 
ATOM     10  H16 ZIN A   1      29.648   4.392  32.320  0.00  0.00     0.279 HD
ATOM     11  C35 ZIN A   1      30.510   2.616  31.808  0.00  0.00     0.237 C 
ATOM     12  C36 ZIN A   1      31.905   3.072  32.245  0.00  0.00     0.063 C 
ATOM     13  H37 ZIN A   1      34.565   2.200  29.219  0.00  0.00     0.163 HD
ENDROOT
BRANCH   9  14
ATOM     14  C17 ZIN A   1      28.318   3.350  31.177  0.00  0.00     0.235 C 
BRANCH  14  15
ATOM     15  C18 ZIN A   1      28.008   2.047  31.917  0.00  0.00     0.029 C 
BRANCH  15  16
ATOM     16  C19 ZIN A   1      26.518   1.724  31.779  0.00  0.00     0.016 C 
BRANCH  16  17
ATOM     17  C20 ZIN A   1      26.352   0.305  31.235  0.00  0.00     0.051 C 
BRANCH  17  18
ATOM     18  C21 ZIN A   1      27.319   0.084  30.101  0.00  0.00    -0.049 A 
ATOM     19  C27 ZIN A   1      28.486  -0.625  30.317  0.00  0.00     0.011 A 
ATOM     20  C26 ZIN A   1      29.373  -0.831  29.277  0.00  0.00     0.043 A 
ATOM     21  C24 ZIN A   1      29.096  -0.319  28.020  0.00  0.00     0.116 A 
ATOM     22  C23 ZIN A   1      27.930   0.395  27.807  0.00  0.00     0.043 A 
ATOM     23  F25 ZIN A   1      29.965  -0.516  27.004  0.00  0.00    -0.206 F 
ATOM     24  C22 ZIN A   1      27.043   0.597  28.847  0.00  0.00     0.011 A 
ENDBRANCH  17  18
BRANCH  17  25
ATOM     25  C28 ZIN A   1      26.630  -0.690  32.332  0.00  0.00    -0.049 A 
ATOM     26  C34 ZIN A   1      26.249  -2.010  32.182  0.00  0.00     0.011 A 
ATOM     27  C33 ZIN A   1      26.508  -2.924  33.185  0.00  0.00     0.043 A 
ATOM     28  C31 ZIN A   1      27.140  -2.514  34.348  0.00  0.00     0.116 A 
ATOM     29  C30 ZIN A   1      27.516  -1.190  34.500  0.00  0.00     0.043 A 
ATOM     30  F32 ZIN A   1      27.389  -3.406  35.332  0.00  0.00    -0.206 F 
ATOM     31  C29 ZIN A   1      27.261  -0.280  33.492  0.00  0.00     0.011 A 
ENDBRANCH  17  25
ENDBRANCH  16  17
ENDBRANCH  15  16
ENDBRANCH  14  15
ENDBRANCH   9  14
BRANCH   5  32
ATOM     32  C6  ZIN A   1      33.936   4.507  32.940  0.00  0.00     0.013 A 
ATOM     33  C11 ZIN A   1      34.847   5.379  33.522  0.00  0.00     0.024 A 
ATOM     34  C10 ZIN A   1      34.914   5.489  34.897  0.00  0.00     0.002 A 
ATOM     35  C9  ZIN A   1      34.084   4.723  35.695  0.00  0.00     0.000 A 
ATOM     36  C8  ZIN A   1      33.181   3.849  35.120  0.00  0.00     0.002 A 
ATOM     37  C7  ZIN A   1      33.103   3.740  33.746  0.00  0.00     0.024 A 
ENDBRANCH   5  32
TORSDOF 7
ENDMDL
MODEL 65
REMARK CAVERDOCK RESULT:      -0.9      0.000      0.000
REMARK CAVERDOCK CONSTRAINTS:       0.0      0.0      0.0      0.0
REMARK CAVERDOCK TUNNEL: 64     -0.9      2.7    65.13
REMARK  7 active torsions:
REMARK  status: ('A' for Active; 'I' for Inactive)
REMARK    1  A    between atoms: N5_5  and  C6_6 
REMARK    2  A    between atoms: N15_15  and  C17_17 
REMARK    3  A    between atoms: C17_17  and  C18_18 
REMARK    4  A    between atoms: C18_18  and  C19_19 
REMARK    5  A    between atoms: C19_19  and  C20_20 
REMARK    6  A    between atoms: C20_20  and  C21_21 
REMARK    7  A    between atoms: C20_20  and  C28_28 
ROOT
ATOM      1  O1  ZIN A   1      31.630   2.690  29.119  0.00  0.00    -0.271 OA
ATOM      2  C2  ZIN A   1      32.517   3.059  29.861  0.00  0.00     0.242 C 
ATOM      3  N3  ZIN A   1      33.833   2.801  29.710  0.00  0.00    -0.347 N 
ATOM      4  C4  ZIN A   1      34.582   3.403  30.820  0.00  0.00     0.222 C 
ATOM      5  N5  ZIN A   1      33.680   4.407  31.431  0.00  0.00    -0.248 NA
ATOM      6  C12 ZIN A   1      32.336   3.891  31.106  0.00  0.00     0.103 C 
ATOM      7  C13 ZIN A   1      31.378   5.051  30.846  0.00  0.00     0.063 C 
ATOM      8  C14 ZIN A   1      29.977   4.497  30.572  0.00  0.00     0.237 C 
ATOM      9  N15 ZIN A   1      29.523   3.713  31.728  0.00  0.00    -0.071 N 
ATOM     10  H16 ZIN A   1      29.550   4.291  32.554  0.00  0.00     0.279 HD
ATOM     11  C35 ZIN A   1      30.397   2.550  31.917  0.00  0.00     0.237 C 
ATOM     12  C36 ZIN A   1      31.815   3.022  32.248  0.00  0.00     0.063 C 
ATOM     13  H37 ZIN A   1      34.224   2.294  28.982  0.00  0.00     0.163 HD
ENDROOT
BRANCH   9  14
ATOM     14  C17 ZIN A   1      28.146   3.256  31.496  0.00  0.00     0.235 C 
BRANCH  14  15
ATOM     15  C18 ZIN A   1      27.653   2.486  32.724  0.00  0.00     0.029 C 
BRANCH  15  16
ATOM     16  C19 ZIN A   1      28.010   1.006  32.575  0.00  0.00     0.016 C 
BRANCH  16  17
ATOM     17  C20 ZIN A   1      27.035   0.341  31.602  0.00  0.00     0.051 C 
BRANCH  17  18
ATOM     18  C21 ZIN A   1      27.709   0.148  30.268  0.00  0.00    -0.049 A 
ATOM     19  C27 ZIN A   1      28.881  -0.580  30.185  0.00  0.00     0.011 A 
ATOM     20  C26 ZIN A   1      29.498  -0.760  28.962  0.00  0.00     0.043 A 
ATOM     21  C24 ZIN A   1      28.947  -0.203  27.820  0.00  0.00     0.116 A 
ATOM     22  C23 ZIN A   1      27.776   0.530  27.905  0.00  0.00     0.043 A 
ATOM     23  F25 ZIN A   1      29.552  -0.375  26.624  0.00  0.00    -0.206 F 
ATOM     24  C22 ZIN A   1      27.159   0.705  29.128  0.00  0.00     0.011 A 
ENDBRANCH  17  18
BRANCH  17  25
ATOM     25  C28 ZIN A   1      26.614  -0.999  32.149  0.00  0.00    -0.049 A 
ATOM     26  C34 ZIN A   1      26.065  -1.948  31.308  0.00  0.00     0.011 A 
ATOM     27  C33 ZIN A   1      25.683  -3.178  31.807  0.00  0.00     0.043 A 
ATOM     28  C31 ZIN A   1      25.840  -3.457  33.155  0.00  0.00     0.116 A 
ATOM     29  C30 ZIN A   1      26.386  -2.503  33.998  0.00  0.00     0.043 A 
ATOM     30  F32 ZIN A   1      25.463  -4.657  33.646  0.00  0.00    -0.206 F 
ATOM     31  C29 ZIN A   1      26.772  -1.276  33.495  0.00  0.00     0.011 A 
ENDBRANCH  17  25
ENDBRANCH  16  17
ENDBRANCH  15  16
ENDBRANCH  14  15
ENDBRANCH   9  14
BRANCH   5  32
ATOM     32  C6  ZIN A   1      33.872   4.477  32.813  0.00  0.00     0.013 A 
ATOM     33  C11 ZIN A   1      34.761   5.402  33.346  0.00  0.00     0.024 A 
ATOM     34  C10 ZIN A   1      34.943   5.472  34.714  0.00  0.00     0.002 A 
ATOM     35  C9  ZIN A   1      34.251   4.616  35.551  0.00  0.00     0.000 A 
ATOM     36  C8  ZIN A   1      33.370   3.691  35.023  0.00  0.00     0.002 A 
ATOM     37  C7  ZIN A   1      33.177   3.619  33.657  0.00  0.00     0.024 A 
ENDBRANCH   5  32
TORSDOF 7
ENDMDL
MODEL 66
REMARK CAVERDOCK RESULT:      -1.6      0.000      0.000
REMARK CAVERDOCK CONSTRAINTS:       0.0      0.0      0.0      0.0
REMARK CAVERDOCK TUNNEL: 65     -1.6      2.6     66.8
REMARK  7 active torsions:
REMARK  status: ('A' for Active; 'I' for Inactive)
REMARK    1  A    between atoms: N5_5  and  C6_6 
REMARK    2  A    between atoms: N15_15  and  C17_17 
REMARK    3  A    between atoms: C17_17  and  C18_18 
REMARK    4  A    between atoms: C18_18  and  C19_19 
REMARK    5  A    between atoms: C19_19  and  C20_20 
REMARK    6  A    between atoms: C20_20  and  C21_21 
REMARK    7  A    between atoms: C20_20  and  C28_28 
ROOT
ATOM      1  O1  ZIN A   1      31.356   2.508  29.125  0.00  0.00    -0.271 OA
ATOM      2  C2  ZIN A   1      32.280   2.914  29.799  0.00  0.00     0.242 C 
ATOM      3  N3  ZIN A   1      33.590   2.696  29.559  0.00  0.00    -0.347 N 
ATOM      4  C4  ZIN A   1      34.395   3.335  30.607  0.00  0.00     0.222 C 
ATOM      5  N5  ZIN A   1      33.505   4.317  31.270  0.00  0.00    -0.248 NA
ATOM      6  C12 ZIN A   1      32.159   3.755  31.045  0.00  0.00     0.103 C 
ATOM      7  C13 ZIN A   1      31.148   4.881  30.842  0.00  0.00     0.063 C 
ATOM      8  C14 ZIN A   1      29.750   4.279  30.673  0.00  0.00     0.237 C 
ATOM      9  N15 ZIN A   1      29.404   3.496  31.865  0.00  0.00    -0.071 N 
ATOM     10  H16 ZIN A   1      29.470   4.084  32.682  0.00  0.00     0.279 HD
ATOM     11  C35 ZIN A   1      30.327   2.363  32.005  0.00  0.00     0.237 C 
ATOM     12  C36 ZIN A   1      31.749   2.884  32.230  0.00  0.00     0.063 C 
ATOM     13  H37 ZIN A   1      33.945   2.193  28.809  0.00  0.00     0.163 HD
ENDROOT
BRANCH   9  14
ATOM     14  C17 ZIN A   1      28.031   2.992  31.736  0.00  0.00     0.235 C 
BRANCH  14  15
ATOM     15  C18 ZIN A   1      27.632   2.266  33.023  0.00  0.00     0.029 C 
BRANCH  15  16
ATOM     16  C19 ZIN A   1      28.013   0.788  32.914  0.00  0.00     0.016 C 
BRANCH  16  17
ATOM     17  C20 ZIN A   1      27.055   0.083  31.952  0.00  0.00     0.051 C 
BRANCH  17  18
ATOM     18  C21 ZIN A   1      27.672   0.027  30.579  0.00  0.00    -0.049 A 
ATOM     19  C27 ZIN A   1      28.898  -0.585  30.397  0.00  0.00     0.011 A 
ATOM     20  C26 ZIN A   1      29.463  -0.640  29.137  0.00  0.00     0.043 A 
ATOM     21  C24 ZIN A   1      28.805  -0.074  28.058  0.00  0.00     0.116 A 
ATOM     22  C23 ZIN A   1      27.580   0.543  28.242  0.00  0.00     0.043 A 
ATOM     23  F25 ZIN A   1      29.359  -0.123  26.827  0.00  0.00    -0.206 F 
ATOM     24  C22 ZIN A   1      27.015   0.594  29.502  0.00  0.00     0.011 A 
ENDBRANCH  17  18
BRANCH  17  25
ATOM     25  C28 ZIN A   1      26.792  -1.318  32.441  0.00  0.00    -0.049 A 
ATOM     26  C34 ZIN A   1      25.931  -2.144  31.743  0.00  0.00     0.011 A 
ATOM     27  C33 ZIN A   1      25.692  -3.430  32.188  0.00  0.00     0.043 A 
ATOM     28  C31 ZIN A   1      26.309  -3.888  33.341  0.00  0.00     0.116 A 
ATOM     29  C30 ZIN A   1      27.166  -3.058  34.043  0.00  0.00     0.043 A 
ATOM     30  F32 ZIN A   1      26.072  -5.144  33.780  0.00  0.00    -0.206 F 
ATOM     31  C29 ZIN A   1      27.407  -1.774  33.593  0.00  0.00     0.011 A 
ENDBRANCH  17  25
ENDBRANCH  16  17
ENDBRANCH  15  16
ENDBRANCH  14  15
ENDBRANCH   9  14
BRANCH   5  32
ATOM     32  C6  ZIN A   1      33.791   4.411  32.634  0.00  0.00     0.013 A 
ATOM     33  C11 ZIN A   1      33.211   3.521  33.529  0.00  0.00     0.024 A 
ATOM     34  C10 ZIN A   1      33.501   3.613  34.877  0.00  0.00     0.002 A 
ATOM     35  C9  ZIN A   1      34.359   4.596  35.336  0.00  0.00     0.000 A 
ATOM     36  C8  ZIN A   1      34.932   5.487  34.449  0.00  0.00     0.002 A 
ATOM     37  C7  ZIN A   1      34.653   5.397  33.099  0.00  0.00     0.024 A 
ENDBRANCH   5  32
TORSDOF 7
ENDMDL
MODEL 67
REMARK CAVERDOCK RESULT:      -2.1      0.000      0.000
REMARK CAVERDOCK CONSTRAINTS:       0.0      0.0      0.0      0.0
REMARK CAVERDOCK TUNNEL: 66     -2.1      2.7     67.4
REMARK  7 active torsions:
REMARK  status: ('A' for Active; 'I' for Inactive)
REMARK    1  A    between atoms: N5_5  and  C6_6 
REMARK    2  A    between atoms: N15_15  and  C17_17 
REMARK    3  A    between atoms: C17_17  and  C18_18 
REMARK    4  A    between atoms: C18_18  and  C19_19 
REMARK    5  A    between atoms: C19_19  and  C20_20 
REMARK    6  A    between atoms: C20_20  and  C21_21 
REMARK    7  A    between atoms: C20_20  and  C28_28 
ROOT
ATOM      1  O1  ZIN A   1      31.075   2.412  29.078  0.00  0.00    -0.271 OA
ATOM      2  C2  ZIN A   1      32.042   2.794  29.703  0.00  0.00     0.242 C 
ATOM      3  N3  ZIN A   1      33.328   2.475  29.444  0.00  0.00    -0.347 N 
ATOM      4  C4  ZIN A   1      34.202   3.119  30.432  0.00  0.00     0.222 C 
ATOM      5  N5  ZIN A   1      33.398   4.194  31.057  0.00  0.00    -0.248 NA
ATOM      6  C12 ZIN A   1      32.013   3.711  30.900  0.00  0.00     0.103 C 
ATOM      7  C13 ZIN A   1      31.071   4.888  30.656  0.00  0.00     0.063 C 
ATOM      8  C14 ZIN A   1      29.633   4.372  30.558  0.00  0.00     0.237 C 
ATOM      9  N15 ZIN A   1      29.271   3.683  31.803  0.00  0.00    -0.071 N 
ATOM     10  H16 ZIN A   1      29.399   4.312  32.582  0.00  0.00     0.279 HD
ATOM     11  C35 ZIN A   1      30.122   2.501  31.986  0.00  0.00     0.237 C 
ATOM     12  C36 ZIN A   1      31.581   2.938  32.144  0.00  0.00     0.063 C 
ATOM     13  H37 ZIN A   1      33.628   1.908  28.717  0.00  0.00     0.163 HD
ENDROOT
BRANCH   9  14
ATOM     14  C17 ZIN A   1      27.865   3.265  31.738  0.00  0.00     0.235 C 
BRANCH  14  15
ATOM     15  C18 ZIN A   1      27.753   1.792  32.136  0.00  0.00     0.029 C 
BRANCH  15  16
ATOM     16  C19 ZIN A   1      26.287   1.356  32.071  0.00  0.00     0.016 C 
BRANCH  16  17
ATOM     17  C20 ZIN A   1      26.179   0.043  31.294  0.00  0.00     0.051 C 
BRANCH  17  18
ATOM     18  C21 ZIN A   1      27.165   0.050  30.155  0.00  0.00    -0.049 A 
ATOM     19  C27 ZIN A   1      28.418  -0.511  30.322  0.00  0.00     0.011 A 
ATOM     20  C26 ZIN A   1      29.321  -0.509  29.277  0.00  0.00     0.043 A 
ATOM     21  C24 ZIN A   1      28.976   0.065  28.064  0.00  0.00     0.116 A 
ATOM     22  C23 ZIN A   1      27.724   0.630  27.900  0.00  0.00     0.043 A 
ATOM     23  F25 ZIN A   1      29.861   0.072  27.043  0.00  0.00    -0.206 F 
ATOM     24  C22 ZIN A   1      26.820   0.623  28.945  0.00  0.00     0.011 A 
ENDBRANCH  17  18
BRANCH  17  25
ATOM     25  C28 ZIN A   1      26.484  -1.112  32.214  0.00  0.00    -0.049 A 
ATOM     26  C34 ZIN A   1      26.496  -2.403  31.722  0.00  0.00     0.011 A 
ATOM     27  C33 ZIN A   1      26.779  -3.462  32.564  0.00  0.00     0.043 A 
ATOM     28  C31 ZIN A   1      27.041  -3.229  33.904  0.00  0.00     0.116 A 
ATOM     29  C30 ZIN A   1      27.024  -1.935  34.397  0.00  0.00     0.043 A 
ATOM     30  F32 ZIN A   1      27.314  -4.264  34.729  0.00  0.00    -0.206 F 
ATOM     31  C29 ZIN A   1      26.745  -0.878  33.552  0.00  0.00     0.011 A 
ENDBRANCH  17  25
ENDBRANCH  16  17
ENDBRANCH  15  16
ENDBRANCH  14  15
ENDBRANCH   9  14
BRANCH   5  32
ATOM     32  C6  ZIN A   1      33.729   4.346  32.406  0.00  0.00     0.013 A 
ATOM     33  C11 ZIN A   1      33.249   3.443  33.347  0.00  0.00     0.024 A 
ATOM     34  C10 ZIN A   1      33.583   3.594  34.679  0.00  0.00     0.002 A 
ATOM     35  C9  ZIN A   1      34.385   4.648  35.078  0.00  0.00     0.000 A 
ATOM     36  C8  ZIN A   1      34.859   5.552  34.145  0.00  0.00     0.002 A 
ATOM     37  C7  ZIN A   1      34.534   5.404  32.811  0.00  0.00     0.024 A 
ENDBRANCH   5  32
TORSDOF 7
ENDMDL
MODEL 68
REMARK CAVERDOCK RESULT:      -2.8      0.000      0.000
REMARK CAVERDOCK CONSTRAINTS:       0.0      0.0      0.0      0.0
REMARK CAVERDOCK TUNNEL: 67     -2.8      2.7     68.4
REMARK  7 active torsions:
REMARK  status: ('A' for Active; 'I' for Inactive)
REMARK    1  A    between atoms: N5_5  and  C6_6 
REMARK    2  A    between atoms: N15_15  and  C17_17 
REMARK    3  A    between atoms: C17_17  and  C18_18 
REMARK    4  A    between atoms: C18_18  and  C19_19 
REMARK    5  A    between atoms: C19_19  and  C20_20 
REMARK    6  A    between atoms: C20_20  and  C21_21 
REMARK    7  A    between atoms: C20_20  and  C28_28 
ROOT
ATOM      1  O1  ZIN A   1      30.781   2.497  29.161  0.00  0.00    -0.271 OA
ATOM      2  C2  ZIN A   1      31.773   2.854  29.761  0.00  0.00     0.242 C 
ATOM      3  N3  ZIN A   1      33.046   2.525  29.452  0.00  0.00    -0.347 N 
ATOM      4  C4  ZIN A   1      33.961   3.136  30.423  0.00  0.00     0.222 C 
ATOM      5  N5  ZIN A   1      33.192   4.208  31.098  0.00  0.00    -0.248 NA
ATOM      6  C12 ZIN A   1      31.796   3.745  30.977  0.00  0.00     0.103 C 
ATOM      7  C13 ZIN A   1      30.862   4.938  30.790  0.00  0.00     0.063 C 
ATOM      8  C14 ZIN A   1      29.415   4.442  30.729  0.00  0.00     0.237 C 
ATOM      9  N15 ZIN A   1      29.086   3.731  31.971  0.00  0.00    -0.071 N 
ATOM     10  H16 ZIN A   1      29.248   4.341  32.758  0.00  0.00     0.279 HD
ATOM     11  C35 ZIN A   1      29.927   2.535  32.100  0.00  0.00     0.237 C 
ATOM     12  C36 ZIN A   1      31.396   2.951  32.218  0.00  0.00     0.063 C 
ATOM     13  H37 ZIN A   1      33.313   1.970  28.703  0.00  0.00     0.163 HD
ENDROOT
BRANCH   9  14
ATOM     14  C17 ZIN A   1      27.673   3.332  31.945  0.00  0.00     0.235 C 
BRANCH  14  15
ATOM     15  C18 ZIN A   1      27.570   1.848  31.584  0.00  0.00     0.029 C 
BRANCH  15  16
ATOM     16  C19 ZIN A   1      26.107   1.404  31.666  0.00  0.00     0.016 C 
BRANCH  16  17
ATOM     17  C20 ZIN A   1      25.901   0.163  30.796  0.00  0.00     0.051 C 
BRANCH  17  18
ATOM     18  C21 ZIN A   1      26.987   0.095  29.753  0.00  0.00    -0.049 A 
ATOM     19  C27 ZIN A   1      28.080  -0.729  29.947  0.00  0.00     0.011 A 
ATOM     20  C26 ZIN A   1      29.074  -0.795  28.989  0.00  0.00     0.043 A 
ATOM     21  C24 ZIN A   1      28.980  -0.029  27.840  0.00  0.00     0.116 A 
ATOM     22  C23 ZIN A   1      27.888   0.800  27.650  0.00  0.00     0.043 A 
ATOM     23  F25 ZIN A   1      29.954  -0.090  26.906  0.00  0.00    -0.206 F 
ATOM     24  C22 ZIN A   1      26.893   0.862  28.606  0.00  0.00     0.011 A 
ENDBRANCH  17  18
BRANCH  17  25
ATOM     25  C28 ZIN A   1      25.957  -1.071  31.659  0.00  0.00    -0.049 A 
ATOM     26  C34 ZIN A   1      25.563  -1.007  32.982  0.00  0.00     0.011 A 
ATOM     27  C33 ZIN A   1      25.610  -2.139  33.774  0.00  0.00     0.043 A 
ATOM     28  C31 ZIN A   1      26.061  -3.337  33.242  0.00  0.00     0.116 A 
ATOM     29  C30 ZIN A   1      26.460  -3.398  31.918  0.00  0.00     0.043 A 
ATOM     30  F32 ZIN A   1      26.111  -4.443  34.016  0.00  0.00    -0.206 F 
ATOM     31  C29 ZIN A   1      26.408  -2.265  31.128  0.00  0.00     0.011 A 
ENDBRANCH  17  25
ENDBRANCH  16  17
ENDBRANCH  15  16
ENDBRANCH  14  15
ENDBRANCH   9  14
BRANCH   5  32
ATOM     32  C6  ZIN A   1      33.570   4.327  32.437  0.00  0.00     0.013 A 
ATOM     33  C11 ZIN A   1      33.016   3.486  33.394  0.00  0.00     0.024 A 
ATOM     34  C10 ZIN A   1      33.396   3.603  34.717  0.00  0.00     0.002 A 
ATOM     35  C9  ZIN A   1      34.319   4.563  35.091  0.00  0.00     0.000 A 
ATOM     36  C8  ZIN A   1      34.867   5.406  34.142  0.00  0.00     0.002 A 
ATOM     37  C7  ZIN A   1      34.497   5.290  32.817  0.00  0.00     0.024 A 
ENDBRANCH   5  32
TORSDOF 7
ENDMDL
MODEL 69
REMARK CAVERDOCK RESULT:      -2.7      0.000      0.000
REMARK CAVERDOCK CONSTRAINTS:       0.1      0.0      0.0      0.0
REMARK CAVERDOCK TUNNEL: 68     -2.7      2.8     69.4
REMARK  7 active torsions:
REMARK  status: ('A' for Active; 'I' for Inactive)
REMARK    1  A    between atoms: N5_5  and  C6_6 
REMARK    2  A    between atoms: N15_15  and  C17_17 
REMARK    3  A    between atoms: C17_17  and  C18_18 
REMARK    4  A    between atoms: C18_18  and  C19_19 
REMARK    5  A    between atoms: C19_19  and  C20_20 
REMARK    6  A    between atoms: C20_20  and  C21_21 
REMARK    7  A    between atoms: C20_20  and  C28_28 
ROOT
ATOM      1  O1  ZIN A   1      30.507   2.629  29.158  0.00  0.00    -0.271 OA
ATOM      2  C2  ZIN A   1      31.518   2.916  29.764  0.00  0.00     0.242 C 
ATOM      3  N3  ZIN A   1      32.772   2.537  29.436  0.00  0.00    -0.347 N 
ATOM      4  C4  ZIN A   1      33.720   3.070  30.422  0.00  0.00     0.222 C 
ATOM      5  N5  ZIN A   1      33.007   4.153  31.139  0.00  0.00    -0.248 NA
ATOM      6  C12 ZIN A   1      31.589   3.762  31.011  0.00  0.00     0.103 C 
ATOM      7  C13 ZIN A   1      30.714   5.005  30.870  0.00  0.00     0.063 C 
ATOM      8  C14 ZIN A   1      29.244   4.582  30.801  0.00  0.00     0.237 C 
ATOM      9  N15 ZIN A   1      28.886   3.844  32.020  0.00  0.00    -0.071 N 
ATOM     10  H16 ZIN A   1      29.081   4.418  32.826  0.00  0.00     0.279 HD
ATOM     11  C35 ZIN A   1      29.669   2.606  32.102  0.00  0.00     0.237 C 
ATOM     12  C36 ZIN A   1      31.156   2.945  32.226  0.00  0.00     0.063 C 
ATOM     13  H37 ZIN A   1      33.009   1.996  28.667  0.00  0.00     0.163 HD
ENDROOT
BRANCH   9  14
ATOM     14  C17 ZIN A   1      27.455   3.515  31.988  0.00  0.00     0.235 C 
BRANCH  14  15
ATOM     15  C18 ZIN A   1      27.243   2.248  31.158  0.00  0.00     0.029 C 
BRANCH  15  16
ATOM     16  C19 ZIN A   1      26.336   1.281  31.924  0.00  0.00     0.016 C 
BRANCH  16  17
ATOM     17  C20 ZIN A   1      25.968   0.103  31.021  0.00  0.00     0.051 C 
BRANCH  17  18
ATOM     18  C21 ZIN A   1      26.969  -0.004  29.900  0.00  0.00    -0.049 A 
ATOM     19  C27 ZIN A   1      26.720   0.617  28.690  0.00  0.00     0.011 A 
ATOM     20  C26 ZIN A   1      27.640   0.523  27.663  0.00  0.00     0.043 A 
ATOM     21  C24 ZIN A   1      28.806  -0.201  27.842  0.00  0.00     0.116 A 
ATOM     22  C23 ZIN A   1      29.052  -0.826  29.052  0.00  0.00     0.043 A 
ATOM     23  F25 ZIN A   1      29.703  -0.297  26.836  0.00  0.00    -0.206 F 
ATOM     24  C22 ZIN A   1      28.134  -0.727  30.080  0.00  0.00     0.011 A 
ENDBRANCH  17  18
BRANCH  17  25
ATOM     25  C28 ZIN A   1      25.980  -1.171  31.827  0.00  0.00    -0.049 A 
ATOM     26  C34 ZIN A   1      25.621  -2.367  31.236  0.00  0.00     0.011 A 
ATOM     27  C33 ZIN A   1      25.635  -3.535  31.972  0.00  0.00     0.043 A 
ATOM     28  C31 ZIN A   1      26.000  -3.506  33.309  0.00  0.00     0.116 A 
ATOM     29  C30 ZIN A   1      26.355  -2.307  33.902  0.00  0.00     0.043 A 
ATOM     30  F32 ZIN A   1      26.010  -4.648  34.031  0.00  0.00    -0.206 F 
ATOM     31  C29 ZIN A   1      26.344  -1.140  33.161  0.00  0.00     0.011 A 
ENDBRANCH  17  25
ENDBRANCH  16  17
ENDBRANCH  15  16
ENDBRANCH  14  15
ENDBRANCH   9  14
BRANCH   5  32
ATOM     32  C6  ZIN A   1      33.395   4.206  32.479  0.00  0.00     0.013 A 
ATOM     33  C11 ZIN A   1      34.231   5.224  32.922  0.00  0.00     0.024 A 
ATOM     34  C10 ZIN A   1      34.608   5.277  34.250  0.00  0.00     0.002 A 
ATOM     35  C9  ZIN A   1      34.164   4.312  35.136  0.00  0.00     0.000 A 
ATOM     36  C8  ZIN A   1      33.337   3.295  34.698  0.00  0.00     0.002 A 
ATOM     37  C7  ZIN A   1      32.951   3.239  33.373  0.00  0.00     0.024 A 
ENDBRANCH   5  32
TORSDOF 7
ENDMDL
MODEL 70
REMARK CAVERDOCK RESULT:      -3.5      0.000      0.000
REMARK CAVERDOCK CONSTRAINTS:       0.0      0.0      0.0      0.0
REMARK CAVERDOCK TUNNEL: 69     -3.5      2.8     70.1
REMARK  7 active torsions:
REMARK  status: ('A' for Active; 'I' for Inactive)
REMARK    1  A    between atoms: N5_5  and  C6_6 
REMARK    2  A    between atoms: N15_15  and  C17_17 
REMARK    3  A    between atoms: C17_17  and  C18_18 
REMARK    4  A    between atoms: C18_18  and  C19_19 
REMARK    5  A    between atoms: C19_19  and  C20_20 
REMARK    6  A    between atoms: C20_20  and  C21_21 
REMARK    7  A    between atoms: C20_20  and  C28_28 
ROOT
ATOM      1  O1  ZIN A   1      30.131   2.303  29.203  0.00  0.00    -0.271 OA
ATOM      2  C2  ZIN A   1      31.183   2.636  29.708  0.00  0.00     0.242 C 
ATOM      3  N3  ZIN A   1      32.405   2.175  29.366  0.00  0.00    -0.347 N 
ATOM      4  C4  ZIN A   1      33.423   2.803  30.216  0.00  0.00     0.222 C 
ATOM      5  N5  ZIN A   1      32.781   3.996  30.816  0.00  0.00    -0.248 NA
ATOM      6  C12 ZIN A   1      31.349   3.640  30.821  0.00  0.00     0.103 C 
ATOM      7  C13 ZIN A   1      30.499   4.881  30.560  0.00  0.00     0.063 C 
ATOM      8  C14 ZIN A   1      29.017   4.502  30.631  0.00  0.00     0.237 C 
ATOM      9  N15 ZIN A   1      28.714   3.948  31.956  0.00  0.00    -0.071 N 
ATOM     10  H16 ZIN A   1      28.970   4.619  32.665  0.00  0.00     0.279 HD
ATOM     11  C35 ZIN A   1      29.467   2.707  32.164  0.00  0.00     0.237 C 
ATOM     12  C36 ZIN A   1      30.968   3.010  32.158  0.00  0.00     0.063 C 
ATOM     13  H37 ZIN A   1      32.582   1.527  28.666  0.00  0.00     0.163 HD
ENDROOT
BRANCH   9  14
ATOM     14  C17 ZIN A   1      27.275   3.666  32.049  0.00  0.00     0.235 C 
BRANCH  14  15
ATOM     15  C18 ZIN A   1      26.943   2.434  31.204  0.00  0.00     0.029 C 
BRANCH  15  16
ATOM     16  C19 ZIN A   1      25.850   1.619  31.899  0.00  0.00     0.016 C 
BRANCH  16  17
ATOM     17  C20 ZIN A   1      25.856   0.189  31.355  0.00  0.00     0.051 C 
BRANCH  17  18
ATOM     18  C21 ZIN A   1      26.802   0.101  30.186  0.00  0.00    -0.049 A 
ATOM     19  C27 ZIN A   1      27.934  -0.690  30.271  0.00  0.00     0.011 A 
ATOM     20  C26 ZIN A   1      28.800  -0.775  29.197  0.00  0.00     0.043 A 
ATOM     21  C24 ZIN A   1      28.540  -0.061  28.040  0.00  0.00     0.116 A 
ATOM     22  C23 ZIN A   1      27.410   0.733  27.958  0.00  0.00     0.043 A 
ATOM     23  F25 ZIN A   1      29.389  -0.140  26.992  0.00  0.00    -0.206 F 
ATOM     24  C22 ZIN A   1      26.543   0.814  29.030  0.00  0.00     0.011 A 
ENDBRANCH  17  18
BRANCH  17  25
ATOM     25  C28 ZIN A   1      26.307  -0.758  32.438  0.00  0.00    -0.049 A 
ATOM     26  C34 ZIN A   1      27.088  -0.296  33.479  0.00  0.00     0.011 A 
ATOM     27  C33 ZIN A   1      27.498  -1.162  34.474  0.00  0.00     0.043 A 
ATOM     28  C31 ZIN A   1      27.133  -2.498  34.422  0.00  0.00     0.116 A 
ATOM     29  C30 ZIN A   1      26.354  -2.961  33.375  0.00  0.00     0.043 A 
ATOM     30  F32 ZIN A   1      27.537  -3.347  35.392  0.00  0.00    -0.206 F 
ATOM     31  C29 ZIN A   1      25.942  -2.091  32.384  0.00  0.00     0.011 A 
ENDBRANCH  17  25
ENDBRANCH  16  17
ENDBRANCH  15  16
ENDBRANCH  14  15
ENDBRANCH   9  14
BRANCH   5  32
ATOM     32  C6  ZIN A   1      33.250   4.218  32.113  0.00  0.00     0.013 A 
ATOM     33  C11 ZIN A   1      34.252   5.152  32.342  0.00  0.00     0.024 A 
ATOM     34  C10 ZIN A   1      34.708   5.373  33.627  0.00  0.00     0.002 A 
ATOM     35  C9  ZIN A   1      34.176   4.656  34.684  0.00  0.00     0.000 A 
ATOM     36  C8  ZIN A   1      33.184   3.721  34.459  0.00  0.00     0.002 A 
ATOM     37  C7  ZIN A   1      32.718   3.500  33.178  0.00  0.00     0.024 A 
ENDBRANCH   5  32
TORSDOF 7
ENDMDL
MODEL 71
REMARK CAVERDOCK RESULT:      -3.6      0.000      0.000
REMARK CAVERDOCK CONSTRAINTS:       0.0      0.0      0.0      0.0
REMARK CAVERDOCK TUNNEL: 70     -3.6      2.8     71.1
REMARK  7 active torsions:
REMARK  status: ('A' for Active; 'I' for Inactive)
REMARK    1  A    between atoms: N5_5  and  C6_6 
REMARK    2  A    between atoms: N15_15  and  C17_17 
REMARK    3  A    between atoms: C17_17  and  C18_18 
REMARK    4  A    between atoms: C18_18  and  C19_19 
REMARK    5  A    between atoms: C19_19  and  C20_20 
REMARK    6  A    between atoms: C20_20  and  C21_21 
REMARK    7  A    between atoms: C20_20  and  C28_28 
ROOT
ATOM      1  O1  ZIN A   1      30.276   2.252  29.253  0.00  0.00    -0.271 OA
ATOM      2  C2  ZIN A   1      31.291   2.639  29.794  0.00  0.00     0.242 C 
ATOM      3  N3  ZIN A   1      32.549   2.272  29.469  0.00  0.00    -0.347 N 
ATOM      4  C4  ZIN A   1      33.502   2.941  30.364  0.00  0.00     0.222 C 
ATOM      5  N5  ZIN A   1      32.766   4.068  30.983  0.00  0.00    -0.248 NA
ATOM      6  C12 ZIN A   1      31.362   3.616  30.941  0.00  0.00     0.103 C 
ATOM      7  C13 ZIN A   1      30.435   4.804  30.697  0.00  0.00     0.063 C 
ATOM      8  C14 ZIN A   1      28.982   4.323  30.718  0.00  0.00     0.237 C 
ATOM      9  N15 ZIN A   1      28.686   3.708  32.018  0.00  0.00    -0.071 N 
ATOM     10  H16 ZIN A   1      28.879   4.371  32.753  0.00  0.00     0.279 HD
ATOM     11  C35 ZIN A   1      29.518   2.514  32.207  0.00  0.00     0.237 C 
ATOM     12  C36 ZIN A   1      30.994   2.918  32.248  0.00  0.00     0.063 C 
ATOM     13  H37 ZIN A   1      32.787   1.661  28.755  0.00  0.00     0.163 HD
ENDROOT
BRANCH   9  14
ATOM     14  C17 ZIN A   1      27.269   3.326  32.065  0.00  0.00     0.235 C 
BRANCH  14  15
ATOM     15  C18 ZIN A   1      27.050   2.073  31.214  0.00  0.00     0.029 C 
BRANCH  15  16
ATOM     16  C19 ZIN A   1      26.024   1.165  31.897  0.00  0.00     0.016 C 
BRANCH  16  17
ATOM     17  C20 ZIN A   1      25.939  -0.164  31.144  0.00  0.00     0.051 C 
BRANCH  17  18
ATOM     18  C21 ZIN A   1      26.931  -0.164  30.010  0.00  0.00    -0.049 A 
ATOM     19  C27 ZIN A   1      28.149  -0.801  30.159  0.00  0.00     0.011 A 
ATOM     20  C26 ZIN A   1      29.059  -0.805  29.119  0.00  0.00     0.043 A 
ATOM     21  C24 ZIN A   1      28.754  -0.164  27.930  0.00  0.00     0.116 A 
ATOM     22  C23 ZIN A   1      27.536   0.477  27.784  0.00  0.00     0.043 A 
ATOM     23  F25 ZIN A   1      29.645  -0.164  26.914  0.00  0.00    -0.206 F 
ATOM     24  C22 ZIN A   1      26.626   0.477  28.824  0.00  0.00     0.011 A 
ENDBRANCH  17  18
BRANCH  17  25
ATOM     25  C28 ZIN A   1      26.254  -1.297  32.087  0.00  0.00    -0.049 A 
ATOM     26  C34 ZIN A   1      27.043  -1.071  33.199  0.00  0.00     0.011 A 
ATOM     27  C33 ZIN A   1      27.329  -2.108  34.067  0.00  0.00     0.043 A 
ATOM     28  C31 ZIN A   1      26.832  -3.377  33.816  0.00  0.00     0.116 A 
ATOM     29  C30 ZIN A   1      26.046  -3.602  32.699  0.00  0.00     0.043 A 
ATOM     30  F32 ZIN A   1      27.115  -4.392  34.661  0.00  0.00    -0.206 F 
ATOM     31  C29 ZIN A   1      25.758  -2.563  31.835  0.00  0.00     0.011 A 
ENDBRANCH  17  25
ENDBRANCH  16  17
ENDBRANCH  15  16
ENDBRANCH  14  15
ENDBRANCH   9  14
BRANCH   5  32
ATOM     32  C6  ZIN A   1      33.188   4.279  32.298  0.00  0.00     0.013 A 
ATOM     33  C11 ZIN A   1      32.667   3.506  33.329  0.00  0.00     0.024 A 
ATOM     34  C10 ZIN A   1      33.091   3.714  34.627  0.00  0.00     0.002 A 
ATOM     35  C9  ZIN A   1      34.025   4.697  34.903  0.00  0.00     0.000 A 
ATOM     36  C8  ZIN A   1      34.540   5.471  33.881  0.00  0.00     0.002 A 
ATOM     37  C7  ZIN A   1      34.126   5.265  32.579  0.00  0.00     0.024 A 
ENDBRANCH   5  32
TORSDOF 7
ENDMDL
MODEL 72
REMARK CAVERDOCK RESULT:      -3.8      0.000      0.000
REMARK CAVERDOCK CONSTRAINTS:       0.2      0.0      0.0      0.0
REMARK CAVERDOCK TUNNEL: 71     -3.8      2.9     72.1
REMARK  7 active torsions:
REMARK  status: ('A' for Active; 'I' for Inactive)
REMARK    1  A    between atoms: N5_5  and  C6_6 
REMARK    2  A    between atoms: N15_15  and  C17_17 
REMARK    3  A    between atoms: C17_17  and  C18_18 
REMARK    4  A    between atoms: C18_18  and  C19_19 
REMARK    5  A    between atoms: C19_19  and  C20_20 
REMARK    6  A    between atoms: C20_20  and  C21_21 
REMARK    7  A    between atoms: C20_20  and  C28_28 
ROOT
ATOM      1  O1  ZIN A   1      30.415   2.275  29.019  0.00  0.00    -0.271 OA
ATOM      2  C2  ZIN A   1      31.420   2.637  29.595  0.00  0.00     0.242 C 
ATOM      3  N3  ZIN A   1      32.685   2.294  29.270  0.00  0.00    -0.347 N 
ATOM      4  C4  ZIN A   1      33.620   2.918  30.213  0.00  0.00     0.222 C 
ATOM      5  N5  ZIN A   1      32.870   4.008  30.880  0.00  0.00    -0.248 NA
ATOM      6  C12 ZIN A   1      31.469   3.552  30.793  0.00  0.00     0.103 C 
ATOM      7  C13 ZIN A   1      30.540   4.748  30.597  0.00  0.00     0.063 C 
ATOM      8  C14 ZIN A   1      29.089   4.260  30.572  0.00  0.00     0.237 C 
ATOM      9  N15 ZIN A   1      28.777   3.576  31.833  0.00  0.00    -0.071 N 
ATOM     10  H16 ZIN A   1      28.956   4.201  32.605  0.00  0.00     0.279 HD
ATOM     11  C35 ZIN A   1      29.612   2.378  31.971  0.00  0.00     0.237 C 
ATOM     12  C36 ZIN A   1      31.086   2.786  32.056  0.00  0.00     0.063 C 
ATOM     13  H37 ZIN A   1      32.936   1.722  28.529  0.00  0.00     0.163 HD
ENDROOT
BRANCH   9  14
ATOM     14  C17 ZIN A   1      27.361   3.186  31.839  0.00  0.00     0.235 C 
BRANCH  14  15
ATOM     15  C18 ZIN A   1      27.254   1.659  31.828  0.00  0.00     0.029 C 
BRANCH  15  16
ATOM     16  C19 ZIN A   1      25.782   1.252  31.723  0.00  0.00     0.016 C 
BRANCH  16  17
ATOM     17  C20 ZIN A   1      25.680  -0.132  31.081  0.00  0.00     0.051 C 
BRANCH  17  18
ATOM     18  C21 ZIN A   1      26.670  -0.236  29.950  0.00  0.00    -0.049 A 
ATOM     19  C27 ZIN A   1      27.906  -0.817  30.165  0.00  0.00     0.011 A 
ATOM     20  C26 ZIN A   1      28.813  -0.917  29.127  0.00  0.00     0.043 A 
ATOM     21  C24 ZIN A   1      28.488  -0.425  27.874  0.00  0.00     0.116 A 
ATOM     22  C23 ZIN A   1      27.252   0.161  27.662  0.00  0.00     0.043 A 
ATOM     23  F25 ZIN A   1      29.376  -0.518  26.861  0.00  0.00    -0.206 F 
ATOM     24  C22 ZIN A   1      26.345   0.256  28.699  0.00  0.00     0.011 A 
ENDBRANCH  17  18
BRANCH  17  25
ATOM     25  C28 ZIN A   1      25.984  -1.188  32.113  0.00  0.00    -0.049 A 
ATOM     26  C34 ZIN A   1      26.508  -0.825  33.339  0.00  0.00     0.011 A 
ATOM     27  C33 ZIN A   1      26.783  -1.792  34.287  0.00  0.00     0.043 A 
ATOM     28  C31 ZIN A   1      26.544  -3.127  34.004  0.00  0.00     0.116 A 
ATOM     29  C30 ZIN A   1      26.025  -3.489  32.773  0.00  0.00     0.043 A 
ATOM     30  F32 ZIN A   1      26.817  -4.073  34.929  0.00  0.00    -0.206 F 
ATOM     31  C29 ZIN A   1      25.746  -2.520  31.829  0.00  0.00     0.011 A 
ENDBRANCH  17  25
ENDBRANCH  16  17
ENDBRANCH  15  16
ENDBRANCH  14  15
ENDBRANCH   9  14
BRANCH   5  32
ATOM     32  C6  ZIN A   1      33.272   4.151  32.210  0.00  0.00     0.013 A 
ATOM     33  C11 ZIN A   1      34.184   5.138  32.560  0.00  0.00     0.024 A 
ATOM     34  C10 ZIN A   1      34.574   5.280  33.877  0.00  0.00     0.002 A 
ATOM     35  C9  ZIN A   1      34.066   4.434  34.846  0.00  0.00     0.000 A 
ATOM     36  C8  ZIN A   1      33.162   3.446  34.501  0.00  0.00     0.002 A 
ATOM     37  C7  ZIN A   1      32.763   3.303  33.186  0.00  0.00     0.024 A 
ENDBRANCH   5  32
TORSDOF 7
ENDMDL
MODEL 73
REMARK CAVERDOCK RESULT:      -3.8      0.000      0.000
REMARK CAVERDOCK CONSTRAINTS:       0.1      0.0      0.0      0.0
REMARK CAVERDOCK TUNNEL: 72     -3.8      3.0     73.4
REMARK  7 active torsions:
REMARK  status: ('A' for Active; 'I' for Inactive)
REMARK    1  A    between atoms: N5_5  and  C6_6 
REMARK    2  A    between atoms: N15_15  and  C17_17 
REMARK    3  A    between atoms: C17_17  and  C18_18 
REMARK    4  A    between atoms: C18_18  and  C19_19 
REMARK    5  A    between atoms: C19_19  and  C20_20 
REMARK    6  A    between atoms: C20_20  and  C21_21 
REMARK    7  A    between atoms: C20_20  and  C28_28 
ROOT
ATOM      1  O1  ZIN A   1      28.427   3.291  30.172  0.00  0.00    -0.271 OA
ATOM      2  C2  ZIN A   1      29.479   3.839  30.427  0.00  0.00     0.242 C 
ATOM      3  N3  ZIN A   1      29.684   5.173  30.476  0.00  0.00    -0.347 N 
ATOM      4  C4  ZIN A   1      31.090   5.442  30.799  0.00  0.00     0.222 C 
ATOM      5  N5  ZIN A   1      31.634   4.184  31.361  0.00  0.00    -0.248 NA
ATOM      6  C12 ZIN A   1      30.780   3.147  30.749  0.00  0.00     0.103 C 
ATOM      7  C13 ZIN A   1      30.554   2.005  31.736  0.00  0.00     0.063 C 
ATOM      8  C14 ZIN A   1      29.719   0.913  31.061  0.00  0.00     0.237 C 
ATOM      9  N15 ZIN A   1      30.420   0.422  29.869  0.00  0.00    -0.071 N 
ATOM     10  H16 ZIN A   1      31.337   0.093  30.133  0.00  0.00     0.279 HD
ATOM     11  C35 ZIN A   1      30.555   1.504  28.887  0.00  0.00     0.237 C 
ATOM     12  C36 ZIN A   1      31.426   2.621  29.470  0.00  0.00     0.063 C 
ATOM     13  H37 ZIN A   1      29.006   5.849  30.321  0.00  0.00     0.163 HD
ENDROOT
BRANCH   9  14
ATOM     14  C17 ZIN A   1      29.658  -0.683  29.274  0.00  0.00     0.235 C 
BRANCH  14  15
ATOM     15  C18 ZIN A   1      29.363  -1.734  30.346  0.00  0.00     0.029 C 
BRANCH  15  16
ATOM     16  C19 ZIN A   1      28.331  -2.731  29.814  0.00  0.00     0.016 C 
BRANCH  16  17
ATOM     17  C20 ZIN A   1      27.016  -2.560  30.575  0.00  0.00     0.051 C 
BRANCH  17  18
ATOM     18  C21 ZIN A   1      26.808  -3.740  31.489  0.00  0.00    -0.049 A 
ATOM     19  C27 ZIN A   1      25.692  -3.794  32.304  0.00  0.00     0.011 A 
ATOM     20  C26 ZIN A   1      25.499  -4.877  33.140  0.00  0.00     0.043 A 
ATOM     21  C24 ZIN A   1      26.426  -5.905  33.168  0.00  0.00     0.116 A 
ATOM     22  C23 ZIN A   1      27.544  -5.847  32.355  0.00  0.00     0.043 A 
ATOM     23  F25 ZIN A   1      26.240  -6.962  33.988  0.00  0.00    -0.206 F 
ATOM     24  C22 ZIN A   1      27.735  -4.766  31.517  0.00  0.00     0.011 A 
ENDBRANCH  17  18
BRANCH  17  25
ATOM     25  C28 ZIN A   1      27.069  -1.295  31.393  0.00  0.00    -0.049 A 
ATOM     26  C34 ZIN A   1      26.604  -0.108  30.861  0.00  0.00     0.011 A 
ATOM     27  C33 ZIN A   1      26.649   1.052  31.611  0.00  0.00     0.043 A 
ATOM     28  C31 ZIN A   1      27.169   1.025  32.894  0.00  0.00     0.116 A 
ATOM     29  C30 ZIN A   1      27.640  -0.164  33.425  0.00  0.00     0.043 A 
ATOM     30  F32 ZIN A   1      27.217   2.159  33.627  0.00  0.00    -0.206 F 
ATOM     31  C29 ZIN A   1      27.589  -1.323  32.674  0.00  0.00     0.011 A 
ENDBRANCH  17  25
ENDBRANCH  16  17
ENDBRANCH  15  16
ENDBRANCH  14  15
ENDBRANCH   9  14
BRANCH   5  32
ATOM     32  C6  ZIN A   1      32.972   4.012  30.999  0.00  0.00     0.013 A 
ATOM     33  C11 ZIN A   1      33.883   5.044  31.187  0.00  0.00     0.024 A 
ATOM     34  C10 ZIN A   1      35.207   4.867  30.834  0.00  0.00     0.002 A 
ATOM     35  C9  ZIN A   1      35.624   3.669  30.284  0.00  0.00     0.000 A 
ATOM     36  C8  ZIN A   1      34.719   2.642  30.090  0.00  0.00     0.002 A 
ATOM     37  C7  ZIN A   1      33.395   2.809  30.447  0.00  0.00     0.024 A 
ENDBRANCH   5  32
TORSDOF 7
ENDMDL
MODEL 74
REMARK CAVERDOCK RESULT:      -3.6      0.000      0.000
REMARK CAVERDOCK CONSTRAINTS:       0.0      0.0      0.0      0.0
REMARK CAVERDOCK TUNNEL: 73     -3.6      3.0     74.8
REMARK  7 active torsions:
REMARK  status: ('A' for Active; 'I' for Inactive)
REMARK    1  A    between atoms: N5_5  and  C6_6 
REMARK    2  A    between atoms: N15_15  and  C17_17 
REMARK    3  A    between atoms: C17_17  and  C18_18 
REMARK    4  A    between atoms: C18_18  and  C19_19 
REMARK    5  A    between atoms: C19_19  and  C20_20 
REMARK    6  A    between atoms: C20_20  and  C21_21 
REMARK    7  A    between atoms: C20_20  and  C28_28 
ROOT
ATOM      1  O1  ZIN A   1      30.256   1.921  29.295  0.00  0.00    -0.271 OA
ATOM      2  C2  ZIN A   1      31.266   2.330  29.828  0.00  0.00     0.242 C 
ATOM      3  N3  ZIN A   1      32.528   1.967  29.515  0.00  0.00    -0.347 N 
ATOM      4  C4  ZIN A   1      33.473   2.665  30.395  0.00  0.00     0.222 C 
ATOM      5  N5  ZIN A   1      32.726   3.800  30.986  0.00  0.00    -0.248 NA
ATOM      6  C12 ZIN A   1      31.326   3.334  30.952  0.00  0.00     0.103 C 
ATOM      7  C13 ZIN A   1      30.389   4.508  30.678  0.00  0.00     0.063 C 
ATOM      8  C14 ZIN A   1      28.940   4.015  30.708  0.00  0.00     0.237 C 
ATOM      9  N15 ZIN A   1      28.647   3.428  32.021  0.00  0.00    -0.071 N 
ATOM     10  H16 ZIN A   1      28.833   4.111  32.741  0.00  0.00     0.279 HD
ATOM     11  C35 ZIN A   1      29.489   2.247  32.240  0.00  0.00     0.237 C 
ATOM     12  C36 ZIN A   1      30.962   2.665  32.275  0.00  0.00     0.063 C 
ATOM     13  H37 ZIN A   1      32.773   1.341  28.816  0.00  0.00     0.163 HD
ENDROOT
BRANCH   9  14
ATOM     14  C17 ZIN A   1      27.233   3.035  32.075  0.00  0.00     0.235 C 
BRANCH  14  15
ATOM     15  C18 ZIN A   1      27.038   1.728  31.303  0.00  0.00     0.029 C 
BRANCH  15  16
ATOM     16  C19 ZIN A   1      25.860   0.954  31.899  0.00  0.00     0.016 C 
BRANCH  16  17
ATOM     17  C20 ZIN A   1      25.787  -0.434  31.262  0.00  0.00     0.051 C 
BRANCH  17  18
ATOM     18  C21 ZIN A   1      26.705  -0.488  30.068  0.00  0.00    -0.049 A 
ATOM     19  C27 ZIN A   1      26.404   0.240  28.932  0.00  0.00     0.011 A 
ATOM     20  C26 ZIN A   1      27.247   0.194  27.838  0.00  0.00     0.043 A 
ATOM     21  C24 ZIN A   1      28.389  -0.588  27.876  0.00  0.00     0.116 A 
ATOM     22  C23 ZIN A   1      28.686  -1.320  29.012  0.00  0.00     0.043 A 
ATOM     23  F25 ZIN A   1      29.211  -0.637  26.805  0.00  0.00    -0.206 F 
ATOM     24  C22 ZIN A   1      27.844  -1.270  30.106  0.00  0.00     0.011 A 
ENDBRANCH  17  18
BRANCH  17  25
ATOM     25  C28 ZIN A   1      26.212  -1.472  32.269  0.00  0.00    -0.049 A 
ATOM     26  C34 ZIN A   1      27.296  -1.234  33.092  0.00  0.00     0.011 A 
ATOM     27  C33 ZIN A   1      27.684  -2.183  34.018  0.00  0.00     0.043 A 
ATOM     28  C31 ZIN A   1      26.991  -3.379  34.114  0.00  0.00     0.116 A 
ATOM     29  C30 ZIN A   1      25.908  -3.619  33.285  0.00  0.00     0.043 A 
ATOM     30  F32 ZIN A   1      27.372  -4.310  35.016  0.00  0.00    -0.206 F 
ATOM     31  C29 ZIN A   1      25.520  -2.666  32.363  0.00  0.00     0.011 A 
ENDBRANCH  17  25
ENDBRANCH  16  17
ENDBRANCH  15  16
ENDBRANCH  14  15
ENDBRANCH   9  14
BRANCH   5  32
ATOM     32  C6  ZIN A   1      33.143   4.046  32.296  0.00  0.00     0.013 A 
ATOM     33  C11 ZIN A   1      33.882   5.185  32.590  0.00  0.00     0.024 A 
ATOM     34  C10 ZIN A   1      34.288   5.428  33.888  0.00  0.00     0.002 A 
ATOM     35  C9  ZIN A   1      33.969   4.532  34.892  0.00  0.00     0.000 A 
ATOM     36  C8  ZIN A   1      33.240   3.394  34.603  0.00  0.00     0.002 A 
ATOM     37  C7  ZIN A   1      32.825   3.149  33.308  0.00  0.00     0.024 A 
ENDBRANCH   5  32
TORSDOF 7
ENDMDL
MODEL 75
REMARK CAVERDOCK RESULT:      -3.3      0.000      0.000
REMARK CAVERDOCK CONSTRAINTS:       0.0      0.0      0.0      0.0
REMARK CAVERDOCK TUNNEL: 74     -3.3      3.0     75.1
REMARK  7 active torsions:
REMARK  status: ('A' for Active; 'I' for Inactive)
REMARK    1  A    between atoms: N5_5  and  C6_6 
REMARK    2  A    between atoms: N15_15  and  C17_17 
REMARK    3  A    between atoms: C17_17  and  C18_18 
REMARK    4  A    between atoms: C18_18  and  C19_19 
REMARK    5  A    between atoms: C19_19  and  C20_20 
REMARK    6  A    between atoms: C20_20  and  C21_21 
REMARK    7  A    between atoms: C20_20  and  C28_28 
ROOT
ATOM      1  O1  ZIN A   1      31.169   2.642  33.504  0.00  0.00    -0.271 OA
ATOM      2  C2  ZIN A   1      31.260   2.734  32.297  0.00  0.00     0.242 C 
ATOM      3  N3  ZIN A   1      32.282   3.303  31.622  0.00  0.00    -0.347 N 
ATOM      4  C4  ZIN A   1      32.017   3.233  30.180  0.00  0.00     0.222 C 
ATOM      5  N5  ZIN A   1      30.966   2.204  30.002  0.00  0.00    -0.248 NA
ATOM      6  C12 ZIN A   1      30.255   2.225  31.295  0.00  0.00     0.103 C 
ATOM      7  C13 ZIN A   1      29.791   0.818  31.661  0.00  0.00     0.063 C 
ATOM      8  C14 ZIN A   1      29.003   0.871  32.973  0.00  0.00     0.237 C 
ATOM      9  N15 ZIN A   1      27.846   1.761  32.815  0.00  0.00    -0.071 N 
ATOM     10  H16 ZIN A   1      27.281   1.440  32.043  0.00  0.00     0.279 HD
ATOM     11  C35 ZIN A   1      28.301   3.131  32.552  0.00  0.00     0.237 C 
ATOM     12  C36 ZIN A   1      29.060   3.173  31.223  0.00  0.00     0.063 C 
ATOM     13  H37 ZIN A   1      33.069   3.699  32.028  0.00  0.00     0.163 HD
ENDROOT
BRANCH   9  14
ATOM     14  C17 ZIN A   1      27.045   1.742  34.046  0.00  0.00     0.235 C 
BRANCH  14  15
ATOM     15  C18 ZIN A   1      25.975   0.653  33.942  0.00  0.00     0.029 C 
BRANCH  15  16
ATOM     16  C19 ZIN A   1      26.640  -0.723  34.008  0.00  0.00     0.016 C 
BRANCH  16  17
ATOM     17  C20 ZIN A   1      25.936  -1.677  33.041  0.00  0.00     0.051 C 
BRANCH  17  18
ATOM     18  C21 ZIN A   1      26.616  -1.624  31.698  0.00  0.00    -0.049 A 
ATOM     19  C27 ZIN A   1      27.773  -2.348  31.481  0.00  0.00     0.011 A 
ATOM     20  C26 ZIN A   1      28.396  -2.304  30.248  0.00  0.00     0.043 A 
ATOM     21  C24 ZIN A   1      27.865  -1.526  29.232  0.00  0.00     0.116 A 
ATOM     22  C23 ZIN A   1      26.709  -0.798  29.452  0.00  0.00     0.043 A 
ATOM     23  F25 ZIN A   1      28.476  -1.479  28.028  0.00  0.00    -0.206 F 
ATOM     24  C22 ZIN A   1      26.086  -0.847  30.684  0.00  0.00     0.011 A 
ENDBRANCH  17  18
BRANCH  17  25
ATOM     25  C28 ZIN A   1      26.003  -3.082  33.583  0.00  0.00    -0.049 A 
ATOM     26  C34 ZIN A   1      27.189  -3.566  34.102  0.00  0.00     0.011 A 
ATOM     27  C33 ZIN A   1      27.251  -4.852  34.603  0.00  0.00     0.043 A 
ATOM     28  C31 ZIN A   1      26.126  -5.661  34.575  0.00  0.00     0.116 A 
ATOM     29  C30 ZIN A   1      24.940  -5.176  34.050  0.00  0.00     0.043 A 
ATOM     30  F32 ZIN A   1      26.186  -6.920  35.060  0.00  0.00    -0.206 F 
ATOM     31  C29 ZIN A   1      24.879  -3.887  33.554  0.00  0.00     0.011 A 
ENDBRANCH  17  25
ENDBRANCH  16  17
ENDBRANCH  15  16
ENDBRANCH  14  15
ENDBRANCH   9  14
BRANCH   5  32
ATOM     32  C6  ZIN A   1      30.111   2.540  28.951  0.00  0.00     0.013 A 
ATOM     33  C11 ZIN A   1      30.108   3.832  28.440  0.00  0.00     0.024 A 
ATOM     34  C10 ZIN A   1      29.264   4.159  27.396  0.00  0.00     0.002 A 
ATOM     35  C9  ZIN A   1      28.415   3.204  26.867  0.00  0.00     0.000 A 
ATOM     36  C8  ZIN A   1      28.410   1.919  27.376  0.00  0.00     0.002 A 
ATOM     37  C7  ZIN A   1      29.256   1.584  28.415  0.00  0.00     0.024 A 
ENDBRANCH   5  32
TORSDOF 7
ENDMDL
MODEL 76
REMARK CAVERDOCK RESULT:      -3.7      0.000      0.000
REMARK CAVERDOCK CONSTRAINTS:       0.1      0.0      0.0      0.0
REMARK CAVERDOCK TUNNEL: 75     -3.7      3.0    76.10
REMARK  7 active torsions:
REMARK  status: ('A' for Active; 'I' for Inactive)
REMARK    1  A    between atoms: N5_5  and  C6_6 
REMARK    2  A    between atoms: N15_15  and  C17_17 
REMARK    3  A    between atoms: C17_17  and  C18_18 
REMARK    4  A    between atoms: C18_18  and  C19_19 
REMARK    5  A    between atoms: C19_19  and  C20_20 
REMARK    6  A    between atoms: C20_20  and  C21_21 
REMARK    7  A    between atoms: C20_20  and  C28_28 
ROOT
ATOM      1  O1  ZIN A   1      27.939   3.032  29.791  0.00  0.00    -0.271 OA
ATOM      2  C2  ZIN A   1      28.928   3.601  30.201  0.00  0.00     0.242 C 
ATOM      3  N3  ZIN A   1      29.082   4.937  30.314  0.00  0.00    -0.347 N 
ATOM      4  C4  ZIN A   1      30.423   5.235  30.833  0.00  0.00     0.222 C 
ATOM      5  N5  ZIN A   1      30.925   3.976  31.429  0.00  0.00    -0.248 NA
ATOM      6  C12 ZIN A   1      30.195   2.935  30.679  0.00  0.00     0.103 C 
ATOM      7  C13 ZIN A   1      29.873   1.757  31.594  0.00  0.00     0.063 C 
ATOM      8  C14 ZIN A   1      29.171   0.664  30.783  0.00  0.00     0.237 C 
ATOM      9  N15 ZIN A   1      30.044   0.230  29.685  0.00  0.00    -0.071 N 
ATOM     10  H16 ZIN A   1      30.926  -0.082  30.062  0.00  0.00     0.279 HD
ATOM     11  C35 ZIN A   1      30.276   1.345  28.760  0.00  0.00     0.237 C 
ATOM     12  C36 ZIN A   1      31.024   2.467  29.486  0.00  0.00     0.063 C 
ATOM     13  H37 ZIN A   1      28.411   5.599  30.086  0.00  0.00     0.163 HD
ENDROOT
BRANCH   9  14
ATOM     14  C17 ZIN A   1      29.404  -0.876  28.961  0.00  0.00     0.235 C 
BRANCH  14  15
ATOM     15  C18 ZIN A   1      27.966  -1.044  29.456  0.00  0.00     0.029 C 
BRANCH  15  16
ATOM     16  C19 ZIN A   1      27.757  -2.481  29.940  0.00  0.00     0.016 C 
BRANCH  16  17
ATOM     17  C20 ZIN A   1      26.533  -2.538  30.856  0.00  0.00     0.051 C 
BRANCH  17  18
ATOM     18  C21 ZIN A   1      26.542  -3.833  31.626  0.00  0.00    -0.049 A 
ATOM     19  C27 ZIN A   1      25.393  -4.264  32.264  0.00  0.00     0.011 A 
ATOM     20  C26 ZIN A   1      25.399  -5.453  32.968  0.00  0.00     0.043 A 
ATOM     21  C24 ZIN A   1      26.558  -6.208  33.042  0.00  0.00     0.116 A 
ATOM     22  C23 ZIN A   1      27.707  -5.773  32.407  0.00  0.00     0.043 A 
ATOM     23  F25 ZIN A   1      26.565  -7.369  33.734  0.00  0.00    -0.206 F 
ATOM     24  C22 ZIN A   1      27.699  -4.586  31.700  0.00  0.00     0.011 A 
ENDBRANCH  17  18
BRANCH  17  25
ATOM     25  C28 ZIN A   1      26.573  -1.380  31.820  0.00  0.00    -0.049 A 
ATOM     26  C34 ZIN A   1      25.818  -0.249  31.573  0.00  0.00     0.011 A 
ATOM     27  C33 ZIN A   1      25.850   0.811  32.459  0.00  0.00     0.043 A 
ATOM     28  C31 ZIN A   1      26.648   0.745  33.589  0.00  0.00     0.116 A 
ATOM     29  C30 ZIN A   1      27.408  -0.387  33.833  0.00  0.00     0.043 A 
ATOM     30  F32 ZIN A   1      26.683   1.783  34.453  0.00  0.00    -0.206 F 
ATOM     31  C29 ZIN A   1      27.370  -1.448  32.948  0.00  0.00     0.011 A 
ENDBRANCH  17  25
ENDBRANCH  16  17
ENDBRANCH  15  16
ENDBRANCH  14  15
ENDBRANCH   9  14
BRANCH   5  32
ATOM     32  C6  ZIN A   1      32.304   3.851  31.250  0.00  0.00     0.013 A 
ATOM     33  C11 ZIN A   1      32.807   3.282  30.086  0.00  0.00     0.024 A 
ATOM     34  C10 ZIN A   1      34.172   3.166  29.910  0.00  0.00     0.002 A 
ATOM     35  C9  ZIN A   1      35.038   3.606  30.895  0.00  0.00     0.000 A 
ATOM     36  C8  ZIN A   1      34.541   4.167  32.056  0.00  0.00     0.002 A 
ATOM     37  C7  ZIN A   1      33.178   4.292  32.237  0.00  0.00     0.024 A 
ENDBRANCH   5  32
TORSDOF 7
ENDMDL
MODEL 77
REMARK CAVERDOCK RESULT:      -5.6      0.000      0.000
REMARK CAVERDOCK CONSTRAINTS:       0.0      0.0      0.0      0.0
REMARK CAVERDOCK TUNNEL: 76     -5.6      3.1     77.6
REMARK  7 active torsions:
REMARK  status: ('A' for Active; 'I' for Inactive)
REMARK    1  A    between atoms: N5_5  and  C6_6 
REMARK    2  A    between atoms: N15_15  and  C17_17 
REMARK    3  A    between atoms: C17_17  and  C18_18 
REMARK    4  A    between atoms: C18_18  and  C19_19 
REMARK    5  A    between atoms: C19_19  and  C20_20 
REMARK    6  A    between atoms: C20_20  and  C21_21 
REMARK    7  A    between atoms: C20_20  and  C28_28 
ROOT
ATOM      1  O1  ZIN A   1      27.892   2.684  29.895  0.00  0.00    -0.271 OA
ATOM      2  C2  ZIN A   1      28.867   3.323  30.230  0.00  0.00     0.242 C 
ATOM      3  N3  ZIN A   1      28.941   4.669  30.311  0.00  0.00    -0.347 N 
ATOM      4  C4  ZIN A   1      30.290   5.062  30.736  0.00  0.00     0.222 C 
ATOM      5  N5  ZIN A   1      30.910   3.850  31.319  0.00  0.00    -0.248 NA
ATOM      6  C12 ZIN A   1      30.202   2.750  30.635  0.00  0.00     0.103 C 
ATOM      7  C13 ZIN A   1      30.018   1.572  31.588  0.00  0.00     0.063 C 
ATOM      8  C14 ZIN A   1      29.338   0.420  30.842  0.00  0.00     0.237 C 
ATOM      9  N15 ZIN A   1      30.165   0.021  29.696  0.00  0.00    -0.071 N 
ATOM     10  H16 ZIN A   1      31.088  -0.227  30.021  0.00  0.00     0.279 HD
ATOM     11  C35 ZIN A   1      30.264   1.130  28.741  0.00  0.00     0.237 C 
ATOM     12  C36 ZIN A   1      30.982   2.311  29.398  0.00  0.00     0.063 C 
ATOM     13  H37 ZIN A   1      28.215   5.281  30.117  0.00  0.00     0.163 HD
ENDROOT
BRANCH   9  14
ATOM     14  C17 ZIN A   1      29.553  -1.139  29.035  0.00  0.00     0.235 C 
BRANCH  14  15
ATOM     15  C18 ZIN A   1      28.096  -1.271  29.483  0.00  0.00     0.029 C 
BRANCH  15  16
ATOM     16  C19 ZIN A   1      27.870  -2.662  30.080  0.00  0.00     0.016 C 
BRANCH  16  17
ATOM     17  C20 ZIN A   1      26.650  -2.629  31.002  0.00  0.00     0.051 C 
BRANCH  17  18
ATOM     18  C21 ZIN A   1      26.603  -3.895  31.819  0.00  0.00    -0.049 A 
ATOM     19  C27 ZIN A   1      27.727  -4.694  31.919  0.00  0.00     0.011 A 
ATOM     20  C26 ZIN A   1      27.685  -5.853  32.671  0.00  0.00     0.043 A 
ATOM     21  C24 ZIN A   1      26.516  -6.218  33.316  0.00  0.00     0.116 A 
ATOM     22  C23 ZIN A   1      25.391  -5.420  33.210  0.00  0.00     0.043 A 
ATOM     23  F25 ZIN A   1      26.474  -7.354  34.047  0.00  0.00    -0.206 F 
ATOM     24  C22 ZIN A   1      25.434  -4.260  32.462  0.00  0.00     0.011 A 
ENDBRANCH  17  18
BRANCH  17  25
ATOM     25  C28 ZIN A   1      26.749  -1.441  31.924  0.00  0.00    -0.049 A 
ATOM     26  C34 ZIN A   1      27.709  -1.414  32.917  0.00  0.00     0.011 A 
ATOM     27  C33 ZIN A   1      27.804  -0.324  33.760  0.00  0.00     0.043 A 
ATOM     28  C31 ZIN A   1      26.927   0.740  33.616  0.00  0.00     0.116 A 
ATOM     29  C30 ZIN A   1      25.962   0.710  32.624  0.00  0.00     0.043 A 
ATOM     30  F32 ZIN A   1      27.016   1.805  34.443  0.00  0.00    -0.206 F 
ATOM     31  C29 ZIN A   1      25.873  -0.380  31.779  0.00  0.00     0.011 A 
ENDBRANCH  17  25
ENDBRANCH  16  17
ENDBRANCH  15  16
ENDBRANCH  14  15
ENDBRANCH   9  14
BRANCH   5  32
ATOM     32  C6  ZIN A   1      32.280   3.810  31.051  0.00  0.00     0.013 A 
ATOM     33  C11 ZIN A   1      32.790   2.869  30.166  0.00  0.00     0.024 A 
ATOM     34  C10 ZIN A   1      34.145   2.837  29.900  0.00  0.00     0.002 A 
ATOM     35  C9  ZIN A   1      34.995   3.733  30.522  0.00  0.00     0.000 A 
ATOM     36  C8  ZIN A   1      34.492   4.667  31.408  0.00  0.00     0.002 A 
ATOM     37  C7  ZIN A   1      33.137   4.709  31.674  0.00  0.00     0.024 A 
ENDBRANCH   5  32
TORSDOF 7
ENDMDL
MODEL 78
REMARK CAVERDOCK RESULT:      -5.9      0.000      0.000
REMARK CAVERDOCK CONSTRAINTS:       0.0      0.0      0.0      0.0
REMARK CAVERDOCK TUNNEL: 77     -5.9      3.1     78.1
REMARK  7 active torsions:
REMARK  status: ('A' for Active; 'I' for Inactive)
REMARK    1  A    between atoms: N5_5  and  C6_6 
REMARK    2  A    between atoms: N15_15  and  C17_17 
REMARK    3  A    between atoms: C17_17  and  C18_18 
REMARK    4  A    between atoms: C18_18  and  C19_19 
REMARK    5  A    between atoms: C19_19  and  C20_20 
REMARK    6  A    between atoms: C20_20  and  C21_21 
REMARK    7  A    between atoms: C20_20  and  C28_28 
ROOT
ATOM      1  O1  ZIN A   1      28.051   2.774  30.075  0.00  0.00    -0.271 OA
ATOM      2  C2  ZIN A   1      29.060   3.418  30.272  0.00  0.00     0.242 C 
ATOM      3  N3  ZIN A   1      29.191   4.752  30.110  0.00  0.00    -0.347 N 
ATOM      4  C4  ZIN A   1      30.566   5.153  30.431  0.00  0.00     0.222 C 
ATOM      5  N5  ZIN A   1      31.152   4.036  31.208  0.00  0.00    -0.248 NA
ATOM      6  C12 ZIN A   1      30.381   2.865  30.744  0.00  0.00     0.103 C 
ATOM      7  C13 ZIN A   1      30.176   1.884  31.895  0.00  0.00     0.063 C 
ATOM      8  C14 ZIN A   1      29.429   0.650  31.380  0.00  0.00     0.237 C 
ATOM      9  N15 ZIN A   1      30.206   0.018  30.306  0.00  0.00    -0.071 N 
ATOM     10  H16 ZIN A   1      31.127  -0.210  30.650  0.00  0.00     0.279 HD
ATOM     11  C35 ZIN A   1      30.324   0.935  29.167  0.00  0.00     0.237 C 
ATOM     12  C36 ZIN A   1      31.108   2.180  29.589  0.00  0.00     0.063 C 
ATOM     13  H37 ZIN A   1      28.485   5.353  29.826  0.00  0.00     0.163 HD
ENDROOT
BRANCH   9  14
ATOM     14  C17 ZIN A   1      29.529  -1.212  29.873  0.00  0.00     0.235 C 
BRANCH  14  15
ATOM     15  C18 ZIN A   1      29.068  -1.999  31.102  0.00  0.00     0.029 C 
BRANCH  15  16
ATOM     16  C19 ZIN A   1      28.115  -3.114  30.665  0.00  0.00     0.016 C 
BRANCH  16  17
ATOM     17  C20 ZIN A   1      26.754  -2.913  31.333  0.00  0.00     0.051 C 
BRANCH  17  18
ATOM     18  C21 ZIN A   1      26.436  -4.107  32.195  0.00  0.00    -0.049 A 
ATOM     19  C27 ZIN A   1      25.283  -4.121  32.957  0.00  0.00     0.011 A 
ATOM     20  C26 ZIN A   1      24.988  -5.217  33.746  0.00  0.00     0.043 A 
ATOM     21  C24 ZIN A   1      25.853  -6.298  33.779  0.00  0.00     0.116 A 
ATOM     22  C23 ZIN A   1      27.010  -6.280  33.020  0.00  0.00     0.043 A 
ATOM     23  F25 ZIN A   1      25.568  -7.368  34.554  0.00  0.00    -0.206 F 
ATOM     24  C22 ZIN A   1      27.301  -5.186  32.229  0.00  0.00     0.011 A 
ENDBRANCH  17  18
BRANCH  17  25
ATOM     25  C28 ZIN A   1      26.792  -1.672  32.188  0.00  0.00    -0.049 A 
ATOM     26  C34 ZIN A   1      27.423  -1.699  33.417  0.00  0.00     0.011 A 
ATOM     27  C33 ZIN A   1      27.462  -0.562  34.200  0.00  0.00     0.043 A 
ATOM     28  C31 ZIN A   1      26.860   0.605  33.757  0.00  0.00     0.116 A 
ATOM     29  C30 ZIN A   1      26.223   0.629  32.527  0.00  0.00     0.043 A 
ATOM     30  F32 ZIN A   1      26.894   1.716  34.523  0.00  0.00    -0.206 F 
ATOM     31  C29 ZIN A   1      26.190  -0.509  31.744  0.00  0.00     0.011 A 
ENDBRANCH  17  25
ENDBRANCH  16  17
ENDBRANCH  15  16
ENDBRANCH  14  15
ENDBRANCH   9  14
BRANCH   5  32
ATOM     32  C6  ZIN A   1      32.512   3.888  30.924  0.00  0.00     0.013 A 
ATOM     33  C11 ZIN A   1      33.447   4.696  31.556  0.00  0.00     0.024 A 
ATOM     34  C10 ZIN A   1      34.791   4.543  31.277  0.00  0.00     0.002 A 
ATOM     35  C9  ZIN A   1      35.205   3.593  30.361  0.00  0.00     0.000 A 
ATOM     36  C8  ZIN A   1      34.277   2.791  29.725  0.00  0.00     0.002 A 
ATOM     37  C7  ZIN A   1      32.932   2.934  30.004  0.00  0.00     0.024 A 
ENDBRANCH   5  32
TORSDOF 7
ENDMDL
MODEL 79
REMARK CAVERDOCK RESULT:      -4.9      0.000      0.000
REMARK CAVERDOCK CONSTRAINTS:       0.1      0.0      0.0      0.0
REMARK CAVERDOCK TUNNEL: 78     -4.9      3.2     79.1
REMARK  7 active torsions:
REMARK  status: ('A' for Active; 'I' for Inactive)
REMARK    1  A    between atoms: N5_5  and  C6_6 
REMARK    2  A    between atoms: N15_15  and  C17_17 
REMARK    3  A    between atoms: C17_17  and  C18_18 
REMARK    4  A    between atoms: C18_18  and  C19_19 
REMARK    5  A    between atoms: C19_19  and  C20_20 
REMARK    6  A    between atoms: C20_20  and  C21_21 
REMARK    7  A    between atoms: C20_20  and  C28_28 
ROOT
ATOM      1  O1  ZIN A   1      28.581   2.192  28.048  0.00  0.00    -0.271 OA
ATOM      2  C2  ZIN A   1      29.298   2.968  28.645  0.00  0.00     0.242 C 
ATOM      3  N3  ZIN A   1      29.590   4.229  28.262  0.00  0.00    -0.347 N 
ATOM      4  C4  ZIN A   1      30.502   4.840  29.238  0.00  0.00     0.222 C 
ATOM      5  N5  ZIN A   1      30.411   4.012  30.463  0.00  0.00    -0.248 NA
ATOM      6  C12 ZIN A   1      30.010   2.690  29.946  0.00  0.00     0.103 C 
ATOM      7  C13 ZIN A   1      29.075   2.000  30.936  0.00  0.00     0.063 C 
ATOM      8  C14 ZIN A   1      28.720   0.607  30.410  0.00  0.00     0.237 C 
ATOM      9  N15 ZIN A   1      29.948  -0.181  30.238  0.00  0.00    -0.071 N 
ATOM     10  H16 ZIN A   1      30.445  -0.219  31.115  0.00  0.00     0.279 HD
ATOM     11  C35 ZIN A   1      30.802   0.440  29.219  0.00  0.00     0.237 C 
ATOM     12  C36 ZIN A   1      31.244   1.826  29.694  0.00  0.00     0.063 C 
ATOM     13  H37 ZIN A   1      29.251   4.665  27.465  0.00  0.00     0.163 HD
ENDROOT
BRANCH   9  14
ATOM     14  C17 ZIN A   1      29.598  -1.543  29.815  0.00  0.00     0.235 C 
BRANCH  14  15
ATOM     15  C18 ZIN A   1      28.948  -2.288  30.984  0.00  0.00     0.029 C 
BRANCH  15  16
ATOM     16  C19 ZIN A   1      27.880  -3.245  30.449  0.00  0.00     0.016 C 
BRANCH  16  17
ATOM     17  C20 ZIN A   1      26.579  -3.042  31.225  0.00  0.00     0.051 C 
BRANCH  17  18
ATOM     18  C21 ZIN A   1      26.378  -4.190  32.180  0.00  0.00    -0.049 A 
ATOM     19  C27 ZIN A   1      25.152  -4.374  32.792  0.00  0.00     0.011 A 
ATOM     20  C26 ZIN A   1      24.967  -5.429  33.665  0.00  0.00     0.043 A 
ATOM     21  C24 ZIN A   1      26.011  -6.298  33.933  0.00  0.00     0.116 A 
ATOM     22  C23 ZIN A   1      27.239  -6.110  33.323  0.00  0.00     0.043 A 
ATOM     23  F25 ZIN A   1      25.832  -7.327  34.790  0.00  0.00    -0.206 F 
ATOM     24  C22 ZIN A   1      27.422  -5.057  32.448  0.00  0.00     0.011 A 
ENDBRANCH  17  18
BRANCH  17  25
ATOM     25  C28 ZIN A   1      26.652  -1.751  32.001  0.00  0.00    -0.049 A 
ATOM     26  C34 ZIN A   1      27.543  -1.626  33.050  0.00  0.00     0.011 A 
ATOM     27  C33 ZIN A   1      27.615  -0.442  33.759  0.00  0.00     0.043 A 
ATOM     28  C31 ZIN A   1      26.785   0.616  33.425  0.00  0.00     0.116 A 
ATOM     29  C30 ZIN A   1      25.889   0.487  32.378  0.00  0.00     0.043 A 
ATOM     30  F32 ZIN A   1      26.851   1.772  34.121  0.00  0.00    -0.206 F 
ATOM     31  C29 ZIN A   1      25.823  -0.697  31.667  0.00  0.00     0.011 A 
ENDBRANCH  17  25
ENDBRANCH  16  17
ENDBRANCH  15  16
ENDBRANCH  14  15
ENDBRANCH   9  14
BRANCH   5  32
ATOM     32  C6  ZIN A   1      31.645   3.945  31.115  0.00  0.00     0.013 A 
ATOM     33  C11 ZIN A   1      31.707   3.567  32.450  0.00  0.00     0.024 A 
ATOM     34  C10 ZIN A   1      32.930   3.496  33.089  0.00  0.00     0.002 A 
ATOM     35  C9  ZIN A   1      34.090   3.812  32.404  0.00  0.00     0.000 A 
ATOM     36  C8  ZIN A   1      34.030   4.194  31.078  0.00  0.00     0.002 A 
ATOM     37  C7  ZIN A   1      32.812   4.261  30.430  0.00  0.00     0.024 A 
ENDBRANCH   5  32
TORSDOF 7
ENDMDL
MODEL 80
REMARK CAVERDOCK RESULT:      -5.2      0.000      0.000
REMARK CAVERDOCK CONSTRAINTS:       0.0      0.0      0.0      0.0
REMARK CAVERDOCK TUNNEL: 79     -5.2      3.2     80.3
REMARK  7 active torsions:
REMARK  status: ('A' for Active; 'I' for Inactive)
REMARK    1  A    between atoms: N5_5  and  C6_6 
REMARK    2  A    between atoms: N15_15  and  C17_17 
REMARK    3  A    between atoms: C17_17  and  C18_18 
REMARK    4  A    between atoms: C18_18  and  C19_19 
REMARK    5  A    between atoms: C19_19  and  C20_20 
REMARK    6  A    between atoms: C20_20  and  C21_21 
REMARK    7  A    between atoms: C20_20  and  C28_28 
ROOT
ATOM      1  O1  ZIN A   1      28.536   1.988  27.870  0.00  0.00    -0.271 OA
ATOM      2  C2  ZIN A   1      29.211   2.802  28.464  0.00  0.00     0.242 C 
ATOM      3  N3  ZIN A   1      29.483   4.057  28.050  0.00  0.00    -0.347 N 
ATOM      4  C4  ZIN A   1      30.346   4.723  29.033  0.00  0.00     0.222 C 
ATOM      5  N5  ZIN A   1      30.236   3.933  30.281  0.00  0.00    -0.248 NA
ATOM      6  C12 ZIN A   1      29.887   2.584  29.795  0.00  0.00     0.103 C 
ATOM      7  C13 ZIN A   1      28.938   1.902  30.777  0.00  0.00     0.063 C 
ATOM      8  C14 ZIN A   1      28.638   0.483  30.286  0.00  0.00     0.237 C 
ATOM      9  N15 ZIN A   1      29.891  -0.276  30.179  0.00  0.00    -0.071 N 
ATOM     10  H16 ZIN A   1      30.360  -0.273  31.072  0.00  0.00     0.279 HD
ATOM     11  C35 ZIN A   1      30.761   0.335  29.168  0.00  0.00     0.237 C 
ATOM     12  C36 ZIN A   1      31.151   1.748  29.612  0.00  0.00     0.063 C 
ATOM     13  H37 ZIN A   1      29.158   4.458  27.228  0.00  0.00     0.163 HD
ENDROOT
BRANCH   9  14
ATOM     14  C17 ZIN A   1      29.591  -1.660  29.790  0.00  0.00     0.235 C 
BRANCH  14  15
ATOM     15  C18 ZIN A   1      28.075  -1.850  29.711  0.00  0.00     0.029 C 
BRANCH  15  16
ATOM     16  C19 ZIN A   1      27.692  -3.183  30.359  0.00  0.00     0.016 C 
BRANCH  16  17
ATOM     17  C20 ZIN A   1      26.484  -2.978  31.274  0.00  0.00     0.051 C 
BRANCH  17  18
ATOM     18  C21 ZIN A   1      26.355  -4.153  32.207  0.00  0.00    -0.049 A 
ATOM     19  C27 ZIN A   1      25.165  -4.379  32.873  0.00  0.00     0.011 A 
ATOM     20  C26 ZIN A   1      25.044  -5.460  33.726  0.00  0.00     0.043 A 
ATOM     21  C24 ZIN A   1      26.119  -6.311  33.921  0.00  0.00     0.116 A 
ATOM     22  C23 ZIN A   1      27.311  -6.081  33.258  0.00  0.00     0.043 A 
ATOM     23  F25 ZIN A   1      26.003  -7.364  34.759  0.00  0.00    -0.206 F 
ATOM     24  C22 ZIN A   1      27.429  -5.003  32.402  0.00  0.00     0.011 A 
ENDBRANCH  17  18
BRANCH  17  25
ATOM     25  C28 ZIN A   1      26.672  -1.717  32.078  0.00  0.00    -0.049 A 
ATOM     26  C34 ZIN A   1      25.819  -0.645  31.892  0.00  0.00     0.011 A 
ATOM     27  C33 ZIN A   1      25.987   0.510  32.632  0.00  0.00     0.043 A 
ATOM     28  C31 ZIN A   1      27.018   0.597  33.554  0.00  0.00     0.116 A 
ATOM     29  C30 ZIN A   1      27.875  -0.475  33.735  0.00  0.00     0.043 A 
ATOM     30  F32 ZIN A   1      27.186   1.727  34.274  0.00  0.00    -0.206 F 
ATOM     31  C29 ZIN A   1      27.701  -1.631  32.997  0.00  0.00     0.011 A 
ENDBRANCH  17  25
ENDBRANCH  16  17
ENDBRANCH  15  16
ENDBRANCH  14  15
ENDBRANCH   9  14
BRANCH   5  32
ATOM     32  C6  ZIN A   1      31.449   3.921  30.974  0.00  0.00     0.013 A 
ATOM     33  C11 ZIN A   1      31.562   3.218  32.167  0.00  0.00     0.024 A 
ATOM     34  C10 ZIN A   1      32.765   3.204  32.846  0.00  0.00     0.002 A 
ATOM     35  C9  ZIN A   1      33.852   3.896  32.345  0.00  0.00     0.000 A 
ATOM     36  C8  ZIN A   1      33.742   4.601  31.162  0.00  0.00     0.002 A 
ATOM     37  C7  ZIN A   1      32.544   4.615  30.474  0.00  0.00     0.024 A 
ENDBRANCH   5  32
TORSDOF 7
ENDMDL
MODEL 81
REMARK CAVERDOCK RESULT:      -5.4      0.000      0.000
REMARK CAVERDOCK CONSTRAINTS:       0.0      0.0      0.0      0.0
REMARK CAVERDOCK TUNNEL: 80     -5.4      3.2     81.5
REMARK  7 active torsions:
REMARK  status: ('A' for Active; 'I' for Inactive)
REMARK    1  A    between atoms: N5_5  and  C6_6 
REMARK    2  A    between atoms: N15_15  and  C17_17 
REMARK    3  A    between atoms: C17_17  and  C18_18 
REMARK    4  A    between atoms: C18_18  and  C19_19 
REMARK    5  A    between atoms: C19_19  and  C20_20 
REMARK    6  A    between atoms: C20_20  and  C21_21 
REMARK    7  A    between atoms: C20_20  and  C28_28 
ROOT
ATOM      1  O1  ZIN A   1      28.461   1.655  27.906  0.00  0.00    -0.271 OA
ATOM      2  C2  ZIN A   1      29.148   2.498  28.443  0.00  0.00     0.242 C 
ATOM      3  N3  ZIN A   1      29.359   3.752  27.990  0.00  0.00    -0.347 N 
ATOM      4  C4  ZIN A   1      30.260   4.461  28.907  0.00  0.00     0.222 C 
ATOM      5  N5  ZIN A   1      30.247   3.694  30.174  0.00  0.00    -0.248 NA
ATOM      6  C12 ZIN A   1      29.908   2.326  29.734  0.00  0.00     0.103 C 
ATOM      7  C13 ZIN A   1      29.040   1.638  30.784  0.00  0.00     0.063 C 
ATOM      8  C14 ZIN A   1      28.751   0.202  30.339  0.00  0.00     0.237 C 
ATOM      9  N15 ZIN A   1      30.016  -0.525  30.170  0.00  0.00    -0.071 N 
ATOM     10  H16 ZIN A   1      30.538  -0.491  31.033  0.00  0.00     0.279 HD
ATOM     11  C35 ZIN A   1      30.806   0.089  29.097  0.00  0.00     0.237 C 
ATOM     12  C36 ZIN A   1      31.182   1.521  29.491  0.00  0.00     0.063 C 
ATOM     13  H37 ZIN A   1      28.974   4.127  27.182  0.00  0.00     0.163 HD
ENDROOT
BRANCH   9  14
ATOM     14  C17 ZIN A   1      29.732  -1.924  29.826  0.00  0.00     0.235 C 
BRANCH  14  15
ATOM     15  C18 ZIN A   1      28.218  -2.139  29.773  0.00  0.00     0.029 C 
BRANCH  15  16
ATOM     16  C19 ZIN A   1      27.846  -3.361  30.616  0.00  0.00     0.016 C 
BRANCH  16  17
ATOM     17  C20 ZIN A   1      26.581  -3.059  31.421  0.00  0.00     0.051 C 
BRANCH  17  18
ATOM     18  C21 ZIN A   1      26.284  -4.214  32.342  0.00  0.00    -0.049 A 
ATOM     19  C27 ZIN A   1      27.207  -5.232  32.493  0.00  0.00     0.011 A 
ATOM     20  C26 ZIN A   1      26.938  -6.289  33.341  0.00  0.00     0.043 A 
ATOM     21  C24 ZIN A   1      25.740  -6.333  34.033  0.00  0.00     0.116 A 
ATOM     22  C23 ZIN A   1      24.815  -5.316  33.878  0.00  0.00     0.043 A 
ATOM     23  F25 ZIN A   1      25.474  -7.369  34.859  0.00  0.00    -0.206 F 
ATOM     24  C22 ZIN A   1      25.087  -4.258  33.033  0.00  0.00     0.011 A 
ENDBRANCH  17  18
BRANCH  17  25
ATOM     25  C28 ZIN A   1      26.789  -1.808  32.235  0.00  0.00    -0.049 A 
ATOM     26  C34 ZIN A   1      25.970  -0.712  32.041  0.00  0.00     0.011 A 
ATOM     27  C33 ZIN A   1      26.157   0.434  32.789  0.00  0.00     0.043 A 
ATOM     28  C31 ZIN A   1      27.175   0.488  33.728  0.00  0.00     0.116 A 
ATOM     29  C30 ZIN A   1      27.999  -0.608  33.918  0.00  0.00     0.043 A 
ATOM     30  F32 ZIN A   1      27.362   1.610  34.457  0.00  0.00    -0.206 F 
ATOM     31  C29 ZIN A   1      27.806  -1.755  33.171  0.00  0.00     0.011 A 
ENDBRANCH  17  25
ENDBRANCH  16  17
ENDBRANCH  15  16
ENDBRANCH  14  15
ENDBRANCH   9  14
BRANCH   5  32
ATOM     32  C6  ZIN A   1      31.500   3.728  30.792  0.00  0.00     0.013 A 
ATOM     33  C11 ZIN A   1      32.600   4.231  30.109  0.00  0.00     0.024 A 
ATOM     34  C10 ZIN A   1      33.835   4.269  30.725  0.00  0.00     0.002 A 
ATOM     35  C9  ZIN A   1      33.980   3.796  32.017  0.00  0.00     0.000 A 
ATOM     36  C8  ZIN A   1      32.889   3.289  32.697  0.00  0.00     0.002 A 
ATOM     37  C7  ZIN A   1      31.649   3.254  32.089  0.00  0.00     0.024 A 
ENDBRANCH   5  32
TORSDOF 7
ENDMDL
MODEL 82
REMARK CAVERDOCK RESULT:      -6.5      0.000      0.000
REMARK CAVERDOCK CONSTRAINTS:       0.1      0.0      0.0      0.0
REMARK CAVERDOCK TUNNEL: 81     -6.5      3.3     82.3
REMARK  7 active torsions:
REMARK  status: ('A' for Active; 'I' for Inactive)
REMARK    1  A    between atoms: N5_5  and  C6_6 
REMARK    2  A    between atoms: N15_15  and  C17_17 
REMARK    3  A    between atoms: C17_17  and  C18_18 
REMARK    4  A    between atoms: C18_18  and  C19_19 
REMARK    5  A    between atoms: C19_19  and  C20_20 
REMARK    6  A    between atoms: C20_20  and  C21_21 
REMARK    7  A    between atoms: C20_20  and  C28_28 
ROOT
ATOM      1  O1  ZIN A   1      28.233   1.813  28.533  0.00  0.00    -0.271 OA
ATOM      2  C2  ZIN A   1      29.044   2.608  28.962  0.00  0.00     0.242 C 
ATOM      3  N3  ZIN A   1      29.268   3.847  28.478  0.00  0.00    -0.347 N 
ATOM      4  C4  ZIN A   1      30.336   4.492  29.253  0.00  0.00     0.222 C 
ATOM      5  N5  ZIN A   1      30.455   3.721  30.512  0.00  0.00    -0.248 NA
ATOM      6  C12 ZIN A   1      29.968   2.380  30.132  0.00  0.00     0.103 C 
ATOM      7  C13 ZIN A   1      29.217   1.745  31.299  0.00  0.00     0.063 C 
ATOM      8  C14 ZIN A   1      28.774   0.333  30.906  0.00  0.00     0.237 C 
ATOM      9  N15 ZIN A   1      29.951  -0.474  30.562  0.00  0.00    -0.071 N 
ATOM     10  H16 ZIN A   1      30.593  -0.478  31.341  0.00  0.00     0.279 HD
ATOM     11  C35 ZIN A   1      30.618   0.093  29.384  0.00  0.00     0.237 C 
ATOM     12  C36 ZIN A   1      31.139   1.495  29.713  0.00  0.00     0.063 C 
ATOM     13  H37 ZIN A   1      28.798   4.250  27.732  0.00  0.00     0.163 HD
ENDROOT
BRANCH   9  14
ATOM     14  C17 ZIN A   1      29.531  -1.850  30.269  0.00  0.00     0.235 C 
BRANCH  14  15
ATOM     15  C18 ZIN A   1      28.781  -2.421  31.474  0.00  0.00     0.029 C 
BRANCH  15  16
ATOM     16  C19 ZIN A   1      27.760  -3.456  30.996  0.00  0.00     0.016 C 
BRANCH  16  17
ATOM     17  C20 ZIN A   1      26.403  -3.169  31.642  0.00  0.00     0.051 C 
BRANCH  17  18
ATOM     18  C21 ZIN A   1      26.018  -4.322  32.533  0.00  0.00    -0.049 A 
ATOM     19  C27 ZIN A   1      26.972  -5.243  32.923  0.00  0.00     0.011 A 
ATOM     20  C26 ZIN A   1      26.620  -6.298  33.743  0.00  0.00     0.043 A 
ATOM     21  C24 ZIN A   1      25.309  -6.437  34.167  0.00  0.00     0.116 A 
ATOM     22  C23 ZIN A   1      24.354  -5.517  33.772  0.00  0.00     0.043 A 
ATOM     23  F25 ZIN A   1      24.963  -7.472  34.965  0.00  0.00    -0.206 F 
ATOM     24  C22 ZIN A   1      24.708  -4.461  32.955  0.00  0.00     0.011 A 
ENDBRANCH  17  18
BRANCH  17  25
ATOM     25  C28 ZIN A   1      26.494  -1.909  32.463  0.00  0.00    -0.049 A 
ATOM     26  C34 ZIN A   1      27.402  -1.824  33.501  0.00  0.00     0.011 A 
ATOM     27  C33 ZIN A   1      27.489  -0.667  34.252  0.00  0.00     0.043 A 
ATOM     28  C31 ZIN A   1      26.657   0.405  33.970  0.00  0.00     0.116 A 
ATOM     29  C30 ZIN A   1      25.744   0.316  32.934  0.00  0.00     0.043 A 
ATOM     30  F32 ZIN A   1      26.738   1.534  34.707  0.00  0.00    -0.206 F 
ATOM     31  C29 ZIN A   1      25.663  -0.840  32.181  0.00  0.00     0.011 A 
ENDBRANCH  17  25
ENDBRANCH  16  17
ENDBRANCH  15  16
ENDBRANCH  14  15
ENDBRANCH   9  14
BRANCH   5  32
ATOM     32  C6  ZIN A   1      31.783   3.671  30.944  0.00  0.00     0.013 A 
ATOM     33  C11 ZIN A   1      32.071   3.579  32.300  0.00  0.00     0.024 A 
ATOM     34  C10 ZIN A   1      33.385   3.523  32.723  0.00  0.00     0.002 A 
ATOM     35  C9  ZIN A   1      34.413   3.570  31.799  0.00  0.00     0.000 A 
ATOM     36  C8  ZIN A   1      34.130   3.668  30.449  0.00  0.00     0.002 A 
ATOM     37  C7  ZIN A   1      32.819   3.717  30.019  0.00  0.00     0.024 A 
ENDBRANCH   5  32
TORSDOF 7
ENDMDL
MODEL 83
REMARK CAVERDOCK RESULT:      -7.4      0.000      0.000
REMARK CAVERDOCK CONSTRAINTS:       0.0      0.0      0.0      0.0
REMARK CAVERDOCK TUNNEL: 82     -7.4      3.3     83.4
REMARK  7 active torsions:
REMARK  status: ('A' for Active; 'I' for Inactive)
REMARK    1  A    between atoms: N5_5  and  C6_6 
REMARK    2  A    between atoms: N15_15  and  C17_17 
REMARK    3  A    between atoms: C17_17  and  C18_18 
REMARK    4  A    between atoms: C18_18  and  C19_19 
REMARK    5  A    between atoms: C19_19  and  C20_20 
REMARK    6  A    between atoms: C20_20  and  C21_21 
REMARK    7  A    between atoms: C20_20  and  C28_28 
ROOT
ATOM      1  O1  ZIN A   1      28.250   1.862  27.711  0.00  0.00    -0.271 OA
ATOM      2  C2  ZIN A   1      28.975   2.642  28.292  0.00  0.00     0.242 C 
ATOM      3  N3  ZIN A   1      29.347   3.860  27.845  0.00  0.00    -0.347 N 
ATOM      4  C4  ZIN A   1      30.241   4.490  28.824  0.00  0.00     0.222 C 
ATOM      5  N5  ZIN A   1      30.051   3.751  30.094  0.00  0.00    -0.248 NA
ATOM      6  C12 ZIN A   1      29.610   2.417  29.642  0.00  0.00     0.103 C 
ATOM      7  C13 ZIN A   1      28.597   1.839  30.626  0.00  0.00     0.063 C 
ATOM      8  C14 ZIN A   1      28.199   0.431  30.173  0.00  0.00     0.237 C 
ATOM      9  N15 ZIN A   1      29.392  -0.422  30.113  0.00  0.00    -0.071 N 
ATOM     10  H16 ZIN A   1      29.845  -0.425  31.015  0.00  0.00     0.279 HD
ATOM     11  C35 ZIN A   1      30.323   0.090  29.101  0.00  0.00     0.237 C 
ATOM     12  C36 ZIN A   1      30.810   1.483  29.509  0.00  0.00     0.063 C 
ATOM     13  H37 ZIN A   1      29.067   4.257  27.006  0.00  0.00     0.163 HD
ENDROOT
BRANCH   9  14
ATOM     14  C17 ZIN A   1      28.995  -1.792  29.761  0.00  0.00     0.235 C 
BRANCH  14  15
ATOM     15  C18 ZIN A   1      28.733  -2.590  31.040  0.00  0.00     0.029 C 
BRANCH  15  16
ATOM     16  C19 ZIN A   1      27.711  -3.692  30.753  0.00  0.00     0.016 C 
BRANCH  16  17
ATOM     17  C20 ZIN A   1      26.386  -3.349  31.435  0.00  0.00     0.051 C 
BRANCH  17  18
ATOM     18  C21 ZIN A   1      26.003  -4.460  32.378  0.00  0.00    -0.049 A 
ATOM     19  C27 ZIN A   1      24.721  -4.519  32.891  0.00  0.00     0.011 A 
ATOM     20  C26 ZIN A   1      24.368  -5.540  33.753  0.00  0.00     0.043 A 
ATOM     21  C24 ZIN A   1      25.301  -6.499  34.109  0.00  0.00     0.116 A 
ATOM     22  C23 ZIN A   1      26.586  -6.436  33.599  0.00  0.00     0.043 A 
ATOM     23  F25 ZIN A   1      24.958  -7.495  34.956  0.00  0.00    -0.206 F 
ATOM     24  C22 ZIN A   1      26.936  -5.417  32.734  0.00  0.00     0.011 A 
ENDBRANCH  17  18
BRANCH  17  25
ATOM     25  C28 ZIN A   1      26.537  -2.064  32.209  0.00  0.00    -0.049 A 
ATOM     26  C34 ZIN A   1      25.712  -0.990  31.933  0.00  0.00     0.011 A 
ATOM     27  C33 ZIN A   1      25.847   0.187  32.645  0.00  0.00     0.043 A 
ATOM     28  C31 ZIN A   1      26.817   0.293  33.628  0.00  0.00     0.116 A 
ATOM     29  C30 ZIN A   1      27.647  -0.782  33.900  0.00  0.00     0.043 A 
ATOM     30  F32 ZIN A   1      26.953   1.444  34.321  0.00  0.00    -0.206 F 
ATOM     31  C29 ZIN A   1      27.506  -1.959  33.190  0.00  0.00     0.011 A 
ENDBRANCH  17  25
ENDBRANCH  16  17
ENDBRANCH  15  16
ENDBRANCH  14  15
ENDBRANCH   9  14
BRANCH   5  32
ATOM     32  C6  ZIN A   1      31.248   3.670  30.809  0.00  0.00     0.013 A 
ATOM     33  C11 ZIN A   1      31.239   3.260  32.137  0.00  0.00     0.024 A 
ATOM     34  C10 ZIN A   1      32.425   3.176  32.839  0.00  0.00     0.002 A 
ATOM     35  C9  ZIN A   1      33.620   3.509  32.226  0.00  0.00     0.000 A 
ATOM     36  C8  ZIN A   1      33.632   3.923  30.908  0.00  0.00     0.002 A 
ATOM     37  C7  ZIN A   1      32.450   4.003  30.197  0.00  0.00     0.024 A 
ENDBRANCH   5  32
TORSDOF 7
ENDMDL
MODEL 84
REMARK CAVERDOCK RESULT:      -7.0      0.000      0.000
REMARK CAVERDOCK CONSTRAINTS:       0.0      0.0      0.0      0.0
REMARK CAVERDOCK TUNNEL: 83     -7.0      3.3     84.6
REMARK  7 active torsions:
REMARK  status: ('A' for Active; 'I' for Inactive)
REMARK    1  A    between atoms: N5_5  and  C6_6 
REMARK    2  A    between atoms: N15_15  and  C17_17 
REMARK    3  A    between atoms: C17_17  and  C18_18 
REMARK    4  A    between atoms: C18_18  and  C19_19 
REMARK    5  A    between atoms: C19_19  and  C20_20 
REMARK    6  A    between atoms: C20_20  and  C21_21 
REMARK    7  A    between atoms: C20_20  and  C28_28 
ROOT
ATOM      1  O1  ZIN A   1      28.223   1.406  27.272  0.00  0.00    -0.271 OA
ATOM      2  C2  ZIN A   1      28.840   2.261  27.872  0.00  0.00     0.242 C 
ATOM      3  N3  ZIN A   1      29.157   3.486  27.401  0.00  0.00    -0.347 N 
ATOM      4  C4  ZIN A   1      29.921   4.221  28.416  0.00  0.00     0.222 C 
ATOM      5  N5  ZIN A   1      29.684   3.520  29.699  0.00  0.00    -0.248 NA
ATOM      6  C12 ZIN A   1      29.379   2.139  29.276  0.00  0.00     0.103 C 
ATOM      7  C13 ZIN A   1      28.334   1.524  30.203  0.00  0.00     0.063 C 
ATOM      8  C14 ZIN A   1      28.078   0.074  29.785  0.00  0.00     0.237 C 
ATOM      9  N15 ZIN A   1      29.332  -0.688  29.857  0.00  0.00    -0.071 N 
ATOM     10  H16 ZIN A   1      29.710  -0.621  30.790  0.00  0.00     0.279 HD
ATOM     11  C35 ZIN A   1      30.301  -0.146  28.897  0.00  0.00     0.237 C 
ATOM     12  C36 ZIN A   1      30.651   1.295  29.279  0.00  0.00     0.063 C 
ATOM     13  H37 ZIN A   1      28.918   3.827  26.525  0.00  0.00     0.163 HD
ENDROOT
BRANCH   9  14
ATOM     14  C17 ZIN A   1      29.066  -2.096  29.537  0.00  0.00     0.235 C 
BRANCH  14  15
ATOM     15  C18 ZIN A   1      27.559  -2.357  29.599  0.00  0.00     0.029 C 
BRANCH  15  16
ATOM     16  C19 ZIN A   1      27.280  -3.511  30.564  0.00  0.00     0.016 C 
BRANCH  16  17
ATOM     17  C20 ZIN A   1      26.116  -3.138  31.483  0.00  0.00     0.051 C 
BRANCH  17  18
ATOM     18  C21 ZIN A   1      25.915  -4.225  32.507  0.00  0.00    -0.049 A 
ATOM     19  C27 ZIN A   1      24.958  -4.075  33.494  0.00  0.00     0.011 A 
ATOM     20  C26 ZIN A   1      24.771  -5.073  34.432  0.00  0.00     0.043 A 
ATOM     21  C24 ZIN A   1      25.547  -6.219  34.388  0.00  0.00     0.116 A 
ATOM     22  C23 ZIN A   1      26.508  -6.365  33.402  0.00  0.00     0.043 A 
ATOM     23  F25 ZIN A   1      25.367  -7.193  35.307  0.00  0.00    -0.206 F 
ATOM     24  C22 ZIN A   1      26.692  -5.368  32.464  0.00  0.00     0.011 A 
ENDBRANCH  17  18
BRANCH  17  25
ATOM     25  C28 ZIN A   1      26.425  -1.839  32.184  0.00  0.00    -0.049 A 
ATOM     26  C34 ZIN A   1      25.613  -0.738  31.989  0.00  0.00     0.011 A 
ATOM     27  C33 ZIN A   1      25.893   0.451  32.634  0.00  0.00     0.043 A 
ATOM     28  C31 ZIN A   1      26.995   0.543  33.468  0.00  0.00     0.116 A 
ATOM     29  C30 ZIN A   1      27.811  -0.559  33.659  0.00  0.00     0.043 A 
ATOM     30  F32 ZIN A   1      27.272   1.707  34.096  0.00  0.00    -0.206 F 
ATOM     31  C29 ZIN A   1      27.526  -1.749  33.016  0.00  0.00     0.011 A 
ENDBRANCH  17  25
ENDBRANCH  16  17
ENDBRANCH  15  16
ENDBRANCH  14  15
ENDBRANCH   9  14
BRANCH   5  32
ATOM     32  C6  ZIN A   1      30.821   3.559  30.509  0.00  0.00     0.013 A 
ATOM     33  C11 ZIN A   1      32.006   4.094  30.019  0.00  0.00     0.024 A 
ATOM     34  C10 ZIN A   1      33.128   4.136  30.825  0.00  0.00     0.002 A 
ATOM     35  C9  ZIN A   1      33.075   3.635  32.113  0.00  0.00     0.000 A 
ATOM     36  C8  ZIN A   1      31.899   3.096  32.601  0.00  0.00     0.002 A 
ATOM     37  C7  ZIN A   1      30.772   3.057  31.804  0.00  0.00     0.024 A 
ENDBRANCH   5  32
TORSDOF 7
ENDMDL
MODEL 85
REMARK CAVERDOCK RESULT:      -7.8      0.000      0.000
REMARK CAVERDOCK CONSTRAINTS:       0.7      0.0      0.0      0.0
REMARK CAVERDOCK TUNNEL: 84     -7.8      3.3     85.1
REMARK  7 active torsions:
REMARK  status: ('A' for Active; 'I' for Inactive)
REMARK    1  A    between atoms: N5_5  and  C6_6 
REMARK    2  A    between atoms: N15_15  and  C17_17 
REMARK    3  A    between atoms: C17_17  and  C18_18 
REMARK    4  A    between atoms: C18_18  and  C19_19 
REMARK    5  A    between atoms: C19_19  and  C20_20 
REMARK    6  A    between atoms: C20_20  and  C21_21 
REMARK    7  A    between atoms: C20_20  and  C28_28 
ROOT
ATOM      1  O1  ZIN A   1      28.024   1.137  27.930  0.00  0.00    -0.271 OA
ATOM      2  C2  ZIN A   1      28.716   2.016  28.401  0.00  0.00     0.242 C 
ATOM      3  N3  ZIN A   1      28.933   3.230  27.853  0.00  0.00    -0.347 N 
ATOM      4  C4  ZIN A   1      29.839   4.002  28.712  0.00  0.00     0.222 C 
ATOM      5  N5  ZIN A   1      29.823   3.335  30.034  0.00  0.00    -0.248 NA
ATOM      6  C12 ZIN A   1      29.476   1.939  29.701  0.00  0.00     0.103 C 
ATOM      7  C13 ZIN A   1      28.605   1.339  30.801  0.00  0.00     0.063 C 
ATOM      8  C14 ZIN A   1      28.308  -0.126  30.467  0.00  0.00     0.237 C 
ATOM      9  N15 ZIN A   1      29.568  -0.870  30.355  0.00  0.00    -0.071 N 
ATOM     10  H16 ZIN A   1      30.091  -0.773  31.212  0.00  0.00     0.279 HD
ATOM     11  C35 ZIN A   1      30.361  -0.345  29.238  0.00  0.00     0.237 C 
ATOM     12  C36 ZIN A   1      30.745   1.110  29.520  0.00  0.00     0.063 C 
ATOM     13  H37 ZIN A   1      28.551   3.544  27.019  0.00  0.00     0.163 HD
ENDROOT
BRANCH   9  14
ATOM     14  C17 ZIN A   1      29.277  -2.290  30.119  0.00  0.00     0.235 C 
BRANCH  14  15
ATOM     15  C18 ZIN A   1      27.762  -2.493  30.037  0.00  0.00     0.029 C 
BRANCH  15  16
ATOM     16  C19 ZIN A   1      27.342  -3.604  31.001  0.00  0.00     0.016 C 
BRANCH  16  17
ATOM     17  C20 ZIN A   1      26.059  -3.195  31.725  0.00  0.00     0.051 C 
BRANCH  17  18
ATOM     18  C21 ZIN A   1      25.687  -4.256  32.727  0.00  0.00    -0.049 A 
ATOM     19  C27 ZIN A   1      26.574  -5.277  33.014  0.00  0.00     0.011 A 
ATOM     20  C26 ZIN A   1      26.234  -6.249  33.936  0.00  0.00     0.043 A 
ATOM     21  C24 ZIN A   1      25.002  -6.205  34.567  0.00  0.00     0.116 A 
ATOM     22  C23 ZIN A   1      24.114  -5.185  34.275  0.00  0.00     0.043 A 
ATOM     23  F25 ZIN A   1      24.668  -7.157  35.465  0.00  0.00    -0.206 F 
ATOM     24  C22 ZIN A   1      24.456  -4.212  33.356  0.00  0.00     0.011 A 
ENDBRANCH  17  18
BRANCH  17  25
ATOM     25  C28 ZIN A   1      26.281  -1.886  32.439  0.00  0.00    -0.049 A 
ATOM     26  C34 ZIN A   1      27.198  -1.807  33.470  0.00  0.00     0.011 A 
ATOM     27  C33 ZIN A   1      27.405  -0.607  34.122  0.00  0.00     0.043 A 
ATOM     28  C31 ZIN A   1      26.685   0.516  33.749  0.00  0.00     0.116 A 
ATOM     29  C30 ZIN A   1      25.763   0.435  32.720  0.00  0.00     0.043 A 
ATOM     30  F32 ZIN A   1      26.884   1.689  34.389  0.00  0.00    -0.206 F 
ATOM     31  C29 ZIN A   1      25.561  -0.765  32.066  0.00  0.00     0.011 A 
ENDBRANCH  17  25
ENDBRANCH  16  17
ENDBRANCH  15  16
ENDBRANCH  14  15
ENDBRANCH   9  14
BRANCH   5  32
ATOM     32  C6  ZIN A   1      31.076   3.409  30.648  0.00  0.00     0.013 A 
ATOM     33  C11 ZIN A   1      32.212   3.650  29.885  0.00  0.00     0.024 A 
ATOM     34  C10 ZIN A   1      33.448   3.728  30.496  0.00  0.00     0.002 A 
ATOM     35  C9  ZIN A   1      33.558   3.557  31.864  0.00  0.00     0.000 A 
ATOM     36  C8  ZIN A   1      32.430   3.311  32.625  0.00  0.00     0.002 A 
ATOM     37  C7  ZIN A   1      31.190   3.238  32.022  0.00  0.00     0.024 A 
ENDBRANCH   5  32
TORSDOF 7
ENDMDL
MODEL 86
REMARK CAVERDOCK RESULT:      -8.7      0.000      0.000
REMARK CAVERDOCK CONSTRAINTS:       0.0      0.0      0.0      0.0
REMARK CAVERDOCK TUNNEL: 85     -8.7      3.4     86.5
REMARK  7 active torsions:
REMARK  status: ('A' for Active; 'I' for Inactive)
REMARK    1  A    between atoms: N5_5  and  C6_6 
REMARK    2  A    between atoms: N15_15  and  C17_17 
REMARK    3  A    between atoms: C17_17  and  C18_18 
REMARK    4  A    between atoms: C18_18  and  C19_19 
REMARK    5  A    between atoms: C19_19  and  C20_20 
REMARK    6  A    between atoms: C20_20  and  C21_21 
REMARK    7  A    between atoms: C20_20  and  C28_28 
ROOT
ATOM      1  O1  ZIN A   1      28.080   1.324  27.168  0.00  0.00    -0.271 OA
ATOM      2  C2  ZIN A   1      28.713   2.163  27.775  0.00  0.00     0.242 C 
ATOM      3  N3  ZIN A   1      29.138   3.345  27.281  0.00  0.00    -0.347 N 
ATOM      4  C4  ZIN A   1      29.883   4.071  28.316  0.00  0.00     0.222 C 
ATOM      5  N5  ZIN A   1      29.521   3.439  29.606  0.00  0.00    -0.248 NA
ATOM      6  C12 ZIN A   1      29.154   2.064  29.214  0.00  0.00     0.103 C 
ATOM      7  C13 ZIN A   1      28.016   1.554  30.094  0.00  0.00     0.063 C 
ATOM      8  C14 ZIN A   1      27.692   0.107  29.713  0.00  0.00     0.237 C 
ATOM      9  N15 ZIN A   1      28.886  -0.728  29.894  0.00  0.00    -0.071 N 
ATOM     10  H16 ZIN A   1      29.209  -0.648  30.846  0.00  0.00     0.279 HD
ATOM     11  C35 ZIN A   1      29.947  -0.288  28.980  0.00  0.00     0.237 C 
ATOM     12  C36 ZIN A   1      30.365   1.142  29.330  0.00  0.00     0.063 C 
ATOM     13  H37 ZIN A   1      28.976   3.664  26.380  0.00  0.00     0.163 HD
ENDROOT
BRANCH   9  14
ATOM     14  C17 ZIN A   1      28.549  -2.129  29.610  0.00  0.00     0.235 C 
BRANCH  14  15
ATOM     15  C18 ZIN A   1      28.332  -2.878  30.926  0.00  0.00     0.029 C 
BRANCH  15  16
ATOM     16  C19 ZIN A   1      27.204  -3.898  30.754  0.00  0.00     0.016 C 
BRANCH  16  17
ATOM     17  C20 ZIN A   1      26.000  -3.474  31.596  0.00  0.00     0.051 C 
BRANCH  17  18
ATOM     18  C21 ZIN A   1      25.705  -4.536  32.623  0.00  0.00    -0.049 A 
ATOM     19  C27 ZIN A   1      24.509  -4.514  33.316  0.00  0.00     0.011 A 
ATOM     20  C26 ZIN A   1      24.236  -5.490  34.255  0.00  0.00     0.043 A 
ATOM     21  C24 ZIN A   1      25.165  -6.485  34.509  0.00  0.00     0.116 A 
ATOM     22  C23 ZIN A   1      26.364  -6.503  33.818  0.00  0.00     0.043 A 
ATOM     23  F25 ZIN A   1      24.901  -7.437  35.431  0.00  0.00    -0.206 F 
ATOM     24  C22 ZIN A   1      26.633  -5.529  32.876  0.00  0.00     0.011 A 
ENDBRANCH  17  18
BRANCH  17  25
ATOM     25  C28 ZIN A   1      26.307  -2.173  32.293  0.00  0.00    -0.049 A 
ATOM     26  C34 ZIN A   1      25.666  -1.012  31.904  0.00  0.00     0.011 A 
ATOM     27  C33 ZIN A   1      25.944   0.180  32.545  0.00  0.00     0.043 A 
ATOM     28  C31 ZIN A   1      26.873   0.213  33.572  0.00  0.00     0.116 A 
ATOM     29  C30 ZIN A   1      27.519  -0.950  33.957  0.00  0.00     0.043 A 
ATOM     30  F32 ZIN A   1      27.149   1.378  34.197  0.00  0.00    -0.206 F 
ATOM     31  C29 ZIN A   1      27.235  -2.142  33.317  0.00  0.00     0.011 A 
ENDBRANCH  17  25
ENDBRANCH  16  17
ENDBRANCH  15  16
ENDBRANCH  14  15
ENDBRANCH   9  14
BRANCH   5  32
ATOM     32  C6  ZIN A   1      30.607   3.439  30.485  0.00  0.00     0.013 A 
ATOM     33  C11 ZIN A   1      30.501   2.815  31.722  0.00  0.00     0.024 A 
ATOM     34  C10 ZIN A   1      31.578   2.812  32.586  0.00  0.00     0.002 A 
ATOM     35  C9  ZIN A   1      32.758   3.439  32.226  0.00  0.00     0.000 A 
ATOM     36  C8  ZIN A   1      32.864   4.065  30.999  0.00  0.00     0.002 A 
ATOM     37  C7  ZIN A   1      31.793   4.067  30.127  0.00  0.00     0.024 A 
ENDBRANCH   5  32
TORSDOF 7
ENDMDL
MODEL 87
REMARK CAVERDOCK RESULT:      -8.9      0.000      0.000
REMARK CAVERDOCK CONSTRAINTS:       0.0      0.0      0.0      0.0
REMARK CAVERDOCK TUNNEL: 86     -8.9      3.4     87.2
REMARK  7 active torsions:
REMARK  status: ('A' for Active; 'I' for Inactive)
REMARK    1  A    between atoms: N5_5  and  C6_6 
REMARK    2  A    between atoms: N15_15  and  C17_17 
REMARK    3  A    between atoms: C17_17  and  C18_18 
REMARK    4  A    between atoms: C18_18  and  C19_19 
REMARK    5  A    between atoms: C19_19  and  C20_20 
REMARK    6  A    between atoms: C20_20  and  C21_21 
REMARK    7  A    between atoms: C20_20  and  C28_28 
ROOT
ATOM      1  O1  ZIN A   1      28.075   1.285  27.469  0.00  0.00    -0.271 OA
ATOM      2  C2  ZIN A   1      28.747   2.109  28.053  0.00  0.00     0.242 C 
ATOM      3  N3  ZIN A   1      29.182   3.281  27.542  0.00  0.00    -0.347 N 
ATOM      4  C4  ZIN A   1      29.979   3.990  28.550  0.00  0.00     0.222 C 
ATOM      5  N5  ZIN A   1      29.648   3.368  29.852  0.00  0.00    -0.248 NA
ATOM      6  C12 ZIN A   1      29.236   2.001  29.476  0.00  0.00     0.103 C 
ATOM      7  C13 ZIN A   1      28.118   1.518  30.396  0.00  0.00     0.063 C 
ATOM      8  C14 ZIN A   1      27.748   0.078  30.028  0.00  0.00     0.237 C 
ATOM      9  N15 ZIN A   1      28.929  -0.784  30.168  0.00  0.00    -0.071 N 
ATOM     10  H16 ZIN A   1      29.286  -0.710  31.109  0.00  0.00     0.279 HD
ATOM     11  C35 ZIN A   1      29.967  -0.369  29.218  0.00  0.00     0.237 C 
ATOM     12  C36 ZIN A   1      30.430   1.052  29.551  0.00  0.00     0.063 C 
ATOM     13  H37 ZIN A   1      28.996   3.603  26.647  0.00  0.00     0.163 HD
ENDROOT
BRANCH   9  14
ATOM     14  C17 ZIN A   1      28.550  -2.177  29.898  0.00  0.00     0.235 C 
BRANCH  14  15
ATOM     15  C18 ZIN A   1      28.540  -2.965  31.210  0.00  0.00     0.029 C 
BRANCH  15  16
ATOM     16  C19 ZIN A   1      27.533  -4.114  31.106  0.00  0.00     0.016 C 
BRANCH  16  17
ATOM     17  C20 ZIN A   1      26.223  -3.706  31.781  0.00  0.00     0.051 C 
BRANCH  17  18
ATOM     18  C21 ZIN A   1      25.836  -4.748  32.799  0.00  0.00    -0.049 A 
ATOM     19  C27 ZIN A   1      24.565  -4.745  33.341  0.00  0.00     0.011 A 
ATOM     20  C26 ZIN A   1      24.208  -5.703  34.272  0.00  0.00     0.043 A 
ATOM     21  C24 ZIN A   1      25.127  -6.660  34.667  0.00  0.00     0.116 A 
ATOM     22  C23 ZIN A   1      26.401  -6.659  34.127  0.00  0.00     0.043 A 
ATOM     23  F25 ZIN A   1      24.780  -7.594  35.580  0.00  0.00    -0.206 F 
ATOM     24  C22 ZIN A   1      26.755  -5.703  33.194  0.00  0.00     0.011 A 
ENDBRANCH  17  18
BRANCH  17  25
ATOM     25  C28 ZIN A   1      26.404  -2.377  32.468  0.00  0.00    -0.049 A 
ATOM     26  C34 ZIN A   1      27.237  -2.274  33.566  0.00  0.00     0.011 A 
ATOM     27  C33 ZIN A   1      27.407  -1.055  34.194  0.00  0.00     0.043 A 
ATOM     28  C31 ZIN A   1      26.733   0.063  33.729  0.00  0.00     0.116 A 
ATOM     29  C30 ZIN A   1      25.894  -0.043  32.633  0.00  0.00     0.043 A 
ATOM     30  F32 ZIN A   1      26.895   1.254  34.346  0.00  0.00    -0.206 F 
ATOM     31  C29 ZIN A   1      25.730  -1.262  32.004  0.00  0.00     0.011 A 
ENDBRANCH  17  25
ENDBRANCH  16  17
ENDBRANCH  15  16
ENDBRANCH  14  15
ENDBRANCH   9  14
BRANCH   5  32
ATOM     32  C6  ZIN A   1      30.763   3.343  30.693  0.00  0.00     0.013 A 
ATOM     33  C11 ZIN A   1      30.606   3.096  32.051  0.00  0.00     0.024 A 
ATOM     34  C10 ZIN A   1      31.712   3.067  32.879  0.00  0.00     0.002 A 
ATOM     35  C9  ZIN A   1      32.973   3.295  32.358  0.00  0.00     0.000 A 
ATOM     36  C8  ZIN A   1      33.132   3.548  31.009  0.00  0.00     0.002 A 
ATOM     37  C7  ZIN A   1      32.032   3.571  30.174  0.00  0.00     0.024 A 
ENDBRANCH   5  32
TORSDOF 7
ENDMDL
MODEL 88
REMARK CAVERDOCK RESULT:      -8.8      0.000      0.000
REMARK CAVERDOCK CONSTRAINTS:       0.0      0.0      0.0      0.0
REMARK CAVERDOCK TUNNEL: 87     -8.8      3.4     88.3
REMARK  7 active torsions:
REMARK  status: ('A' for Active; 'I' for Inactive)
REMARK    1  A    between atoms: N5_5  and  C6_6 
REMARK    2  A    between atoms: N15_15  and  C17_17 
REMARK    3  A    between atoms: C17_17  and  C18_18 
REMARK    4  A    between atoms: C18_18  and  C19_19 
REMARK    5  A    between atoms: C19_19  and  C20_20 
REMARK    6  A    between atoms: C20_20  and  C21_21 
REMARK    7  A    between atoms: C20_20  and  C28_28 
ROOT
ATOM      1  O1  ZIN A   1      27.997   0.650  27.742  0.00  0.00    -0.271 OA
ATOM      2  C2  ZIN A   1      28.624   1.562  28.240  0.00  0.00     0.242 C 
ATOM      3  N3  ZIN A   1      28.859   2.763  27.671  0.00  0.00    -0.347 N 
ATOM      4  C4  ZIN A   1      29.667   3.587  28.580  0.00  0.00     0.222 C 
ATOM      5  N5  ZIN A   1      29.550   2.962  29.918  0.00  0.00    -0.248 NA
ATOM      6  C12 ZIN A   1      29.268   1.548  29.604  0.00  0.00     0.103 C 
ATOM      7  C13 ZIN A   1      28.317   0.960  30.644  0.00  0.00     0.063 C 
ATOM      8  C14 ZIN A   1      28.086  -0.522  30.336  0.00  0.00     0.237 C 
ATOM      9  N15 ZIN A   1      29.369  -1.236  30.360  0.00  0.00    -0.071 N 
ATOM     10  H16 ZIN A   1      29.812  -1.097  31.256  0.00  0.00     0.279 HD
ATOM     11  C35 ZIN A   1      30.245  -0.726  29.299  0.00  0.00     0.237 C 
ATOM     12  C36 ZIN A   1      30.567   0.748  29.563  0.00  0.00     0.063 C 
ATOM     13  H37 ZIN A   1      28.544   3.039  26.797  0.00  0.00     0.163 HD
ENDROOT
BRANCH   9  14
ATOM     14  C17 ZIN A   1      29.134  -2.670  30.149  0.00  0.00     0.235 C 
BRANCH  14  15
ATOM     15  C18 ZIN A   1      27.629  -2.943  30.141  0.00  0.00     0.029 C 
BRANCH  15  16
ATOM     16  C19 ZIN A   1      27.294  -3.990  31.206  0.00  0.00     0.016 C 
BRANCH  16  17
ATOM     17  C20 ZIN A   1      26.036  -3.563  31.964  0.00  0.00     0.051 C 
BRANCH  17  18
ATOM     18  C21 ZIN A   1      25.676  -4.619  32.976  0.00  0.00    -0.049 A 
ATOM     19  C27 ZIN A   1      26.535  -5.678  33.205  0.00  0.00     0.011 A 
ATOM     20  C26 ZIN A   1      26.207  -6.646  34.136  0.00  0.00     0.043 A 
ATOM     21  C24 ZIN A   1      25.013  -6.560  34.832  0.00  0.00     0.116 A 
ATOM     22  C23 ZIN A   1      24.152  -5.502  34.598  0.00  0.00     0.043 A 
ATOM     23  F25 ZIN A   1      24.690  -7.508  35.739  0.00  0.00    -0.206 F 
ATOM     24  C22 ZIN A   1      24.483  -4.534  33.671  0.00  0.00     0.011 A 
ENDBRANCH  17  18
BRANCH  17  25
ATOM     25  C28 ZIN A   1      26.296  -2.257  32.673  0.00  0.00    -0.049 A 
ATOM     26  C34 ZIN A   1      25.420  -1.201  32.517  0.00  0.00     0.011 A 
ATOM     27  C33 ZIN A   1      25.654  -0.005  33.169  0.00  0.00     0.043 A 
ATOM     28  C31 ZIN A   1      26.775   0.137  33.971  0.00  0.00     0.116 A 
ATOM     29  C30 ZIN A   1      27.655  -0.921  34.122  0.00  0.00     0.043 A 
ATOM     30  F32 ZIN A   1      27.008   1.307  34.606  0.00  0.00    -0.206 F 
ATOM     31  C29 ZIN A   1      27.415  -2.117  33.473  0.00  0.00     0.011 A 
ENDBRANCH  17  25
ENDBRANCH  16  17
ENDBRANCH  15  16
ENDBRANCH  14  15
ENDBRANCH   9  14
BRANCH   5  32
ATOM     32  C6  ZIN A   1      30.742   3.090  30.635  0.00  0.00     0.013 A 
ATOM     33  C11 ZIN A   1      31.936   3.323  29.965  0.00  0.00     0.024 A 
ATOM     34  C10 ZIN A   1      33.112   3.455  30.679  0.00  0.00     0.002 A 
ATOM     35  C9  ZIN A   1      33.102   3.345  32.058  0.00  0.00     0.000 A 
ATOM     36  C8  ZIN A   1      31.916   3.107  32.727  0.00  0.00     0.002 A 
ATOM     37  C7  ZIN A   1      30.736   2.981  32.020  0.00  0.00     0.024 A 
ENDBRANCH   5  32
TORSDOF 7
ENDMDL
MODEL 89
REMARK CAVERDOCK RESULT:      -8.9      0.000      0.000
REMARK CAVERDOCK CONSTRAINTS:       0.1      0.0      0.0      0.0
REMARK CAVERDOCK TUNNEL: 88     -8.9      3.4     89.1
REMARK  7 active torsions:
REMARK  status: ('A' for Active; 'I' for Inactive)
REMARK    1  A    between atoms: N5_5  and  C6_6 
REMARK    2  A    between atoms: N15_15  and  C17_17 
REMARK    3  A    between atoms: C17_17  and  C18_18 
REMARK    4  A    between atoms: C18_18  and  C19_19 
REMARK    5  A    between atoms: C19_19  and  C20_20 
REMARK    6  A    between atoms: C20_20  and  C21_21 
REMARK    7  A    between atoms: C20_20  and  C28_28 
ROOT
ATOM      1  O1  ZIN A   1      28.025   0.401  27.634  0.00  0.00    -0.271 OA
ATOM      2  C2  ZIN A   1      28.584   1.338  28.164  0.00  0.00     0.242 C 
ATOM      3  N3  ZIN A   1      28.833   2.536  27.593  0.00  0.00    -0.347 N 
ATOM      4  C4  ZIN A   1      29.542   3.397  28.547  0.00  0.00     0.222 C 
ATOM      5  N5  ZIN A   1      29.334   2.792  29.883  0.00  0.00    -0.248 NA
ATOM      6  C12 ZIN A   1      29.115   1.365  29.575  0.00  0.00     0.103 C 
ATOM      7  C13 ZIN A   1      28.100   0.768  30.546  0.00  0.00     0.063 C 
ATOM      8  C14 ZIN A   1      27.934  -0.724  30.249  0.00  0.00     0.237 C 
ATOM      9  N15 ZIN A   1      29.229  -1.401  30.390  0.00  0.00    -0.071 N 
ATOM     10  H16 ZIN A   1      29.593  -1.235  31.316  0.00  0.00     0.279 HD
ATOM     11  C35 ZIN A   1      30.174  -0.885  29.394  0.00  0.00     0.237 C 
ATOM     12  C36 ZIN A   1      30.434   0.601  29.655  0.00  0.00     0.063 C 
ATOM     13  H37 ZIN A   1      28.583   2.788  26.691  0.00  0.00     0.163 HD
ENDROOT
BRANCH   9  14
ATOM     14  C17 ZIN A   1      29.050  -2.845  30.189  0.00  0.00     0.235 C 
BRANCH  14  15
ATOM     15  C18 ZIN A   1      27.560  -3.188  30.262  0.00  0.00     0.029 C 
BRANCH  15  16
ATOM     16  C19 ZIN A   1      27.303  -4.087  31.474  0.00  0.00     0.016 C 
BRANCH  16  17
ATOM     17  C20 ZIN A   1      26.019  -3.642  32.176  0.00  0.00     0.051 C 
BRANCH  17  18
ATOM     18  C21 ZIN A   1      25.643  -4.656  33.225  0.00  0.00    -0.049 A 
ATOM     19  C27 ZIN A   1      24.491  -4.483  33.970  0.00  0.00     0.011 A 
ATOM     20  C26 ZIN A   1      24.143  -5.415  34.930  0.00  0.00     0.043 A 
ATOM     21  C24 ZIN A   1      24.952  -6.516  35.152  0.00  0.00     0.116 A 
ATOM     22  C23 ZIN A   1      26.107  -6.684  34.409  0.00  0.00     0.043 A 
ATOM     23  F25 ZIN A   1      24.615  -7.424  36.094  0.00  0.00    -0.206 F 
ATOM     24  C22 ZIN A   1      26.452  -5.755  33.447  0.00  0.00     0.011 A 
ENDBRANCH  17  18
BRANCH  17  25
ATOM     25  C28 ZIN A   1      26.242  -2.302  32.830  0.00  0.00    -0.049 A 
ATOM     26  C34 ZIN A   1      27.151  -2.181  33.864  0.00  0.00     0.011 A 
ATOM     27  C33 ZIN A   1      27.359  -0.953  34.461  0.00  0.00     0.043 A 
ATOM     28  C31 ZIN A   1      26.649   0.156  34.029  0.00  0.00     0.116 A 
ATOM     29  C30 ZIN A   1      25.735   0.032  32.997  0.00  0.00     0.043 A 
ATOM     30  F32 ZIN A   1      26.848   1.357  34.616  0.00  0.00    -0.206 F 
ATOM     31  C29 ZIN A   1      25.532  -1.197  32.398  0.00  0.00     0.011 A 
ENDBRANCH  17  25
ENDBRANCH  16  17
ENDBRANCH  15  16
ENDBRANCH  14  15
ENDBRANCH   9  14
BRANCH   5  32
ATOM     32  C6  ZIN A   1      30.459   2.966  30.692  0.00  0.00     0.013 A 
ATOM     33  C11 ZIN A   1      31.679   3.311  30.124  0.00  0.00     0.024 A 
ATOM     34  C10 ZIN A   1      32.788   3.488  30.928  0.00  0.00     0.002 A 
ATOM     35  C9  ZIN A   1      32.689   3.310  32.296  0.00  0.00     0.000 A 
ATOM     36  C8  ZIN A   1      31.478   2.960  32.864  0.00  0.00     0.002 A 
ATOM     37  C7  ZIN A   1      30.363   2.788  32.067  0.00  0.00     0.024 A 
ENDBRANCH   5  32
TORSDOF 7
ENDMDL
MODEL 90
REMARK CAVERDOCK RESULT:      -9.6      0.000      0.000
REMARK CAVERDOCK CONSTRAINTS:       0.0      0.0      0.0      0.0
REMARK CAVERDOCK TUNNEL: 89     -9.6      3.3     90.5
REMARK  7 active torsions:
REMARK  status: ('A' for Active; 'I' for Inactive)
REMARK    1  A    between atoms: N5_5  and  C6_6 
REMARK    2  A    between atoms: N15_15  and  C17_17 
REMARK    3  A    between atoms: C17_17  and  C18_18 
REMARK    4  A    between atoms: C18_18  and  C19_19 
REMARK    5  A    between atoms: C19_19  and  C20_20 
REMARK    6  A    between atoms: C20_20  and  C21_21 
REMARK    7  A    between atoms: C20_20  and  C28_28 
ROOT
ATOM      1  O1  ZIN A   1      27.896  -0.006  27.216  0.00  0.00    -0.271 OA
ATOM      2  C2  ZIN A   1      28.377   0.991  27.712  0.00  0.00     0.242 C 
ATOM      3  N3  ZIN A   1      28.609   2.158  27.074  0.00  0.00    -0.347 N 
ATOM      4  C4  ZIN A   1      29.215   3.116  28.007  0.00  0.00     0.222 C 
ATOM      5  N5  ZIN A   1      28.948   2.593  29.367  0.00  0.00    -0.248 NA
ATOM      6  C12 ZIN A   1      28.814   1.140  29.148  0.00  0.00     0.103 C 
ATOM      7  C13 ZIN A   1      27.766   0.560  30.094  0.00  0.00     0.063 C 
ATOM      8  C14 ZIN A   1      27.686  -0.956  29.893  0.00  0.00     0.237 C 
ATOM      9  N15 ZIN A   1      28.999  -1.557  30.161  0.00  0.00    -0.071 N 
ATOM     10  H16 ZIN A   1      29.295  -1.310  31.094  0.00  0.00     0.279 HD
ATOM     11  C35 ZIN A   1      29.983  -1.063  29.191  0.00  0.00     0.237 C 
ATOM     12  C36 ZIN A   1      30.159   0.449  29.362  0.00  0.00     0.063 C 
ATOM     13  H37 ZIN A   1      28.406   2.337  26.143  0.00  0.00     0.163 HD
ENDROOT
BRANCH   9  14
ATOM     14  C17 ZIN A   1      28.898  -3.018  30.051  0.00  0.00     0.235 C 
BRANCH  14  15
ATOM     15  C18 ZIN A   1      27.424  -3.427  30.044  0.00  0.00     0.029 C 
BRANCH  15  16
ATOM     16  C19 ZIN A   1      27.150  -4.368  31.220  0.00  0.00     0.016 C 
BRANCH  16  17
ATOM     17  C20 ZIN A   1      25.975  -3.832  32.039  0.00  0.00     0.051 C 
BRANCH  17  18
ATOM     18  C21 ZIN A   1      25.640  -4.809  33.137  0.00  0.00    -0.049 A 
ATOM     19  C27 ZIN A   1      26.624  -5.631  33.654  0.00  0.00     0.011 A 
ATOM     20  C26 ZIN A   1      26.319  -6.524  34.663  0.00  0.00     0.043 A 
ATOM     21  C24 ZIN A   1      25.025  -6.603  35.149  0.00  0.00     0.116 A 
ATOM     22  C23 ZIN A   1      24.040  -5.783  34.627  0.00  0.00     0.043 A 
ATOM     23  F25 ZIN A   1      24.725  -7.480  36.132  0.00  0.00    -0.206 F 
ATOM     24  C22 ZIN A   1      24.348  -4.888  33.622  0.00  0.00     0.011 A 
ENDBRANCH  17  18
BRANCH  17  25
ATOM     25  C28 ZIN A   1      26.350  -2.504  32.647  0.00  0.00    -0.049 A 
ATOM     26  C34 ZIN A   1      25.560  -1.393  32.421  0.00  0.00     0.011 A 
ATOM     27  C33 ZIN A   1      25.901  -0.177  32.981  0.00  0.00     0.043 A 
ATOM     28  C31 ZIN A   1      27.041  -0.069  33.761  0.00  0.00     0.116 A 
ATOM     29  C30 ZIN A   1      27.834  -1.182  33.983  0.00  0.00     0.043 A 
ATOM     30  F32 ZIN A   1      27.377   1.121  34.305  0.00  0.00    -0.206 F 
ATOM     31  C29 ZIN A   1      27.488  -2.398  33.425  0.00  0.00     0.011 A 
ENDBRANCH  17  25
ENDBRANCH  16  17
ENDBRANCH  15  16
ENDBRANCH  14  15
ENDBRANCH   9  14
BRANCH   5  32
ATOM     32  C6  ZIN A   1      30.010   2.876  30.230  0.00  0.00     0.013 A 
ATOM     33  C11 ZIN A   1      29.811   2.869  31.605  0.00  0.00     0.024 A 
ATOM     34  C10 ZIN A   1      30.866   3.144  32.454  0.00  0.00     0.002 A 
ATOM     35  C9  ZIN A   1      32.115   3.436  31.937  0.00  0.00     0.000 A 
ATOM     36  C8  ZIN A   1      32.314   3.451  30.570  0.00  0.00     0.002 A 
ATOM     37  C7  ZIN A   1      31.266   3.170  29.714  0.00  0.00     0.024 A 
ENDBRANCH   5  32
TORSDOF 7
ENDMDL
MODEL 91
REMARK CAVERDOCK RESULT:      -9.8      0.000      0.000
REMARK CAVERDOCK CONSTRAINTS:       0.0      0.0      0.0      0.0
REMARK CAVERDOCK TUNNEL: 90     -9.8      3.3     91.1
REMARK  7 active torsions:
REMARK  status: ('A' for Active; 'I' for Inactive)
REMARK    1  A    between atoms: N5_5  and  C6_6 
REMARK    2  A    between atoms: N15_15  and  C17_17 
REMARK    3  A    between atoms: C17_17  and  C18_18 
REMARK    4  A    between atoms: C18_18  and  C19_19 
REMARK    5  A    between atoms: C19_19  and  C20_20 
REMARK    6  A    between atoms: C20_20  and  C21_21 
REMARK    7  A    between atoms: C20_20  and  C28_28 
ROOT
ATOM      1  O1  ZIN A   1      27.777  -0.213  27.216  0.00  0.00    -0.271 OA
ATOM      2  C2  ZIN A   1      28.235   0.822  27.654  0.00  0.00     0.242 C 
ATOM      3  N3  ZIN A   1      28.449   1.953  26.948  0.00  0.00    -0.347 N 
ATOM      4  C4  ZIN A   1      29.029   2.977  27.825  0.00  0.00     0.222 C 
ATOM      5  N5  ZIN A   1      28.762   2.533  29.212  0.00  0.00    -0.248 NA
ATOM      6  C12 ZIN A   1      28.657   1.067  29.081  0.00  0.00     0.103 C 
ATOM      7  C13 ZIN A   1      27.613   0.526  30.053  0.00  0.00     0.063 C 
ATOM      8  C14 ZIN A   1      27.564  -1.001  29.945  0.00  0.00     0.237 C 
ATOM      9  N15 ZIN A   1      28.886  -1.559  30.258  0.00  0.00    -0.071 N 
ATOM     10  H16 ZIN A   1      29.170  -1.250  31.176  0.00  0.00     0.279 HD
ATOM     11  C35 ZIN A   1      29.868  -1.105  29.266  0.00  0.00     0.237 C 
ATOM     12  C36 ZIN A   1      30.013   0.417  29.346  0.00  0.00     0.063 C 
ATOM     13  H37 ZIN A   1      28.250   2.070  26.006  0.00  0.00     0.163 HD
ENDROOT
BRANCH   9  14
ATOM     14  C17 ZIN A   1      28.814  -3.025  30.236  0.00  0.00     0.235 C 
BRANCH  14  15
ATOM     15  C18 ZIN A   1      27.348  -3.463  30.224  0.00  0.00     0.029 C 
BRANCH  15  16
ATOM     16  C19 ZIN A   1      27.077  -4.374  31.423  0.00  0.00     0.016 C 
BRANCH  16  17
ATOM     17  C20 ZIN A   1      25.883  -3.835  32.213  0.00  0.00     0.051 C 
BRANCH  17  18
ATOM     18  C21 ZIN A   1      25.527  -4.805  33.310  0.00  0.00    -0.049 A 
ATOM     19  C27 ZIN A   1      24.400  -4.591  34.082  0.00  0.00     0.011 A 
ATOM     20  C26 ZIN A   1      24.071  -5.482  35.086  0.00  0.00     0.043 A 
ATOM     21  C24 ZIN A   1      24.875  -6.584  35.325  0.00  0.00     0.116 A 
ATOM     22  C23 ZIN A   1      26.005  -6.794  34.554  0.00  0.00     0.043 A 
ATOM     23  F25 ZIN A   1      24.556  -7.452  36.309  0.00  0.00    -0.206 F 
ATOM     24  C22 ZIN A   1      26.331  -5.905  33.549  0.00  0.00     0.011 A 
ENDBRANCH  17  18
BRANCH  17  25
ATOM     25  C28 ZIN A   1      26.241  -2.502  32.818  0.00  0.00    -0.049 A 
ATOM     26  C34 ZIN A   1      25.452  -1.395  32.568  0.00  0.00     0.011 A 
ATOM     27  C33 ZIN A   1      25.776  -0.174  33.126  0.00  0.00     0.043 A 
ATOM     28  C31 ZIN A   1      26.900  -0.056  33.928  0.00  0.00     0.116 A 
ATOM     29  C30 ZIN A   1      27.692  -1.164  34.173  0.00  0.00     0.043 A 
ATOM     30  F32 ZIN A   1      27.220   1.139  34.470  0.00  0.00    -0.206 F 
ATOM     31  C29 ZIN A   1      27.363  -2.386  33.618  0.00  0.00     0.011 A 
ENDBRANCH  17  25
ENDBRANCH  16  17
ENDBRANCH  15  16
ENDBRANCH  14  15
ENDBRANCH   9  14
BRANCH   5  32
ATOM     32  C6  ZIN A   1      29.811   2.889  30.063  0.00  0.00     0.013 A 
ATOM     33  C11 ZIN A   1      29.770   2.535  31.406  0.00  0.00     0.024 A 
ATOM     34  C10 ZIN A   1      30.812   2.884  32.242  0.00  0.00     0.002 A 
ATOM     35  C9  ZIN A   1      31.891   3.594  31.747  0.00  0.00     0.000 A 
ATOM     36  C8  ZIN A   1      31.932   3.953  30.413  0.00  0.00     0.002 A 
ATOM     37  C7  ZIN A   1      30.897   3.602  29.569  0.00  0.00     0.024 A 
ENDBRANCH   5  32
TORSDOF 7
ENDMDL
MODEL 92
REMARK CAVERDOCK RESULT:      -9.9      0.000      0.000
REMARK CAVERDOCK CONSTRAINTS:       0.1      0.0      0.0      0.0
REMARK CAVERDOCK TUNNEL: 91     -9.9      3.3     92.4
REMARK  7 active torsions:
REMARK  status: ('A' for Active; 'I' for Inactive)
REMARK    1  A    between atoms: N5_5  and  C6_6 
REMARK    2  A    between atoms: N15_15  and  C17_17 
REMARK    3  A    between atoms: C17_17  and  C18_18 
REMARK    4  A    between atoms: C18_18  and  C19_19 
REMARK    5  A    between atoms: C19_19  and  C20_20 
REMARK    6  A    between atoms: C20_20  and  C21_21 
REMARK    7  A    between atoms: C20_20  and  C28_28 
ROOT
ATOM      1  O1  ZIN A   1      27.780  -0.213  27.210  0.00  0.00    -0.271 OA
ATOM      2  C2  ZIN A   1      28.254   0.800  27.680  0.00  0.00     0.242 C 
ATOM      3  N3  ZIN A   1      28.530   1.933  27.001  0.00  0.00    -0.347 N 
ATOM      4  C4  ZIN A   1      29.109   2.925  27.916  0.00  0.00     0.222 C 
ATOM      5  N5  ZIN A   1      28.775   2.469  29.285  0.00  0.00    -0.248 NA
ATOM      6  C12 ZIN A   1      28.630   1.009  29.126  0.00  0.00     0.103 C 
ATOM      7  C13 ZIN A   1      27.532   0.487  30.050  0.00  0.00     0.063 C 
ATOM      8  C14 ZIN A   1      27.440  -1.035  29.915  0.00  0.00     0.237 C 
ATOM      9  N15 ZIN A   1      28.730  -1.640  30.268  0.00  0.00    -0.071 N 
ATOM     10  H16 ZIN A   1      28.989  -1.354  31.201  0.00  0.00     0.279 HD
ATOM     11  C35 ZIN A   1      29.763  -1.203  29.321  0.00  0.00     0.237 C 
ATOM     12  C36 ZIN A   1      29.953   0.312  29.431  0.00  0.00     0.063 C 
ATOM     13  H37 ZIN A   1      28.371   2.071  26.055  0.00  0.00     0.163 HD
ENDROOT
BRANCH   9  14
ATOM     14  C17 ZIN A   1      28.613  -3.103  30.221  0.00  0.00     0.235 C 
BRANCH  14  15
ATOM     15  C18 ZIN A   1      27.143  -3.501  30.365  0.00  0.00     0.029 C 
BRANCH  15  16
ATOM     16  C19 ZIN A   1      26.962  -4.331  31.638  0.00  0.00     0.016 C 
BRANCH  16  17
ATOM     17  C20 ZIN A   1      25.773  -3.790  32.435  0.00  0.00     0.051 C 
BRANCH  17  18
ATOM     18  C21 ZIN A   1      25.421  -4.760  33.533  0.00  0.00    -0.049 A 
ATOM     19  C27 ZIN A   1      24.319  -4.526  34.335  0.00  0.00     0.011 A 
ATOM     20  C26 ZIN A   1      23.993  -5.417  35.339  0.00  0.00     0.043 A 
ATOM     21  C24 ZIN A   1      24.775  -6.541  35.548  0.00  0.00     0.116 A 
ATOM     22  C23 ZIN A   1      25.880  -6.772  34.748  0.00  0.00     0.043 A 
ATOM     23  F25 ZIN A   1      24.459  -7.410  36.534  0.00  0.00    -0.206 F 
ATOM     24  C22 ZIN A   1      26.202  -5.882  33.742  0.00  0.00     0.011 A 
ENDBRANCH  17  18
BRANCH  17  25
ATOM     25  C28 ZIN A   1      26.137  -2.459  33.040  0.00  0.00    -0.049 A 
ATOM     26  C34 ZIN A   1      25.434  -1.323  32.686  0.00  0.00     0.011 A 
ATOM     27  C33 ZIN A   1      25.764  -0.103  33.243  0.00  0.00     0.043 A 
ATOM     28  C31 ZIN A   1      26.808  -0.016  34.150  0.00  0.00     0.116 A 
ATOM     29  C30 ZIN A   1      27.515  -1.153  34.500  0.00  0.00     0.043 A 
ATOM     30  F32 ZIN A   1      27.135   1.178  34.692  0.00  0.00    -0.206 F 
ATOM     31  C29 ZIN A   1      27.180  -2.374  33.945  0.00  0.00     0.011 A 
ENDBRANCH  17  25
ENDBRANCH  16  17
ENDBRANCH  15  16
ENDBRANCH  14  15
ENDBRANCH   9  14
BRANCH   5  32
ATOM     32  C6  ZIN A   1      29.802   2.778  30.179  0.00  0.00     0.013 A 
ATOM     33  C11 ZIN A   1      29.600   2.641  31.547  0.00  0.00     0.024 A 
ATOM     34  C10 ZIN A   1      30.620   2.942  32.428  0.00  0.00     0.002 A 
ATOM     35  C9  ZIN A   1      31.839   3.391  31.951  0.00  0.00     0.000 A 
ATOM     36  C8  ZIN A   1      32.041   3.535  30.591  0.00  0.00     0.002 A 
ATOM     37  C7  ZIN A   1      31.028   3.229  29.704  0.00  0.00     0.024 A 
ENDBRANCH   5  32
TORSDOF 7
ENDMDL
MODEL 93
REMARK CAVERDOCK RESULT:      -9.7      0.000      0.000
REMARK CAVERDOCK CONSTRAINTS:       0.0      0.0      0.0      0.0
REMARK CAVERDOCK TUNNEL: 92     -9.7      3.3     93.6
REMARK  7 active torsions:
REMARK  status: ('A' for Active; 'I' for Inactive)
REMARK    1  A    between atoms: N5_5  and  C6_6 
REMARK    2  A    between atoms: N15_15  and  C17_17 
REMARK    3  A    between atoms: C17_17  and  C18_18 
REMARK    4  A    between atoms: C18_18  and  C19_19 
REMARK    5  A    between atoms: C19_19  and  C20_20 
REMARK    6  A    between atoms: C20_20  and  C21_21 
REMARK    7  A    between atoms: C20_20  and  C28_28 
ROOT
ATOM      1  O1  ZIN A   1      29.061  -0.861  26.920  0.00  0.00    -0.271 OA
ATOM      2  C2  ZIN A   1      28.809   0.236  27.372  0.00  0.00     0.242 C 
ATOM      3  N3  ZIN A   1      28.927   1.409  26.714  0.00  0.00    -0.347 N 
ATOM      4  C4  ZIN A   1      28.544   2.512  27.604  0.00  0.00     0.222 C 
ATOM      5  N5  ZIN A   1      27.780   1.901  28.716  0.00  0.00    -0.248 NA
ATOM      6  C12 ZIN A   1      28.305   0.522  28.765  0.00  0.00     0.103 C 
ATOM      7  C13 ZIN A   1      27.192  -0.450  29.146  0.00  0.00     0.063 C 
ATOM      8  C14 ZIN A   1      27.770  -1.864  29.252  0.00  0.00     0.237 C 
ATOM      9  N15 ZIN A   1      28.832  -1.886  30.265  0.00  0.00    -0.071 N 
ATOM     10  H16 ZIN A   1      28.461  -1.559  31.145  0.00  0.00     0.279 HD
ATOM     11  C35 ZIN A   1      29.939  -1.018  29.849  0.00  0.00     0.237 C 
ATOM     12  C36 ZIN A   1      29.452   0.431  29.768  0.00  0.00     0.063 C 
ATOM     13  H37 ZIN A   1      29.220   1.508  25.795  0.00  0.00     0.163 HD
ENDROOT
BRANCH   9  14
ATOM     14  C17 ZIN A   1      29.325  -3.261  30.425  0.00  0.00     0.235 C 
BRANCH  14  15
ATOM     15  C18 ZIN A   1      28.138  -4.210  30.603  0.00  0.00     0.029 C 
BRANCH  15  16
ATOM     16  C19 ZIN A   1      27.933  -4.497  32.092  0.00  0.00     0.016 C 
BRANCH  16  17
ATOM     17  C20 ZIN A   1      26.525  -4.065  32.505  0.00  0.00     0.051 C 
BRANCH  17  18
ATOM     18  C21 ZIN A   1      26.008  -4.993  33.573  0.00  0.00    -0.049 A 
ATOM     19  C27 ZIN A   1      24.649  -5.081  33.813  0.00  0.00     0.011 A 
ATOM     20  C26 ZIN A   1      24.173  -5.935  34.790  0.00  0.00     0.043 A 
ATOM     21  C24 ZIN A   1      25.058  -6.697  35.534  0.00  0.00     0.116 A 
ATOM     22  C23 ZIN A   1      26.418  -6.604  35.297  0.00  0.00     0.043 A 
ATOM     23  F25 ZIN A   1      24.594  -7.528  36.493  0.00  0.00    -0.206 F 
ATOM     24  C22 ZIN A   1      26.892  -5.753  34.317  0.00  0.00     0.011 A 
ENDBRANCH  17  18
BRANCH  17  25
ATOM     25  C28 ZIN A   1      26.569  -2.657  33.043  0.00  0.00    -0.049 A 
ATOM     26  C34 ZIN A   1      27.476  -2.322  34.030  0.00  0.00     0.011 A 
ATOM     27  C33 ZIN A   1      27.520  -1.031  34.521  0.00  0.00     0.043 A 
ATOM     28  C31 ZIN A   1      26.647  -0.074  34.029  0.00  0.00     0.116 A 
ATOM     29  C30 ZIN A   1      25.735  -0.412  33.044  0.00  0.00     0.043 A 
ATOM     30  F32 ZIN A   1      26.686   1.187  34.511  0.00  0.00    -0.206 F 
ATOM     31  C29 ZIN A   1      25.697  -1.703  32.552  0.00  0.00     0.011 A 
ENDBRANCH  17  25
ENDBRANCH  16  17
ENDBRANCH  15  16
ENDBRANCH  14  15
ENDBRANCH   9  14
BRANCH   5  32
ATOM     32  C6  ZIN A   1      28.019   2.574  29.917  0.00  0.00     0.013 A 
ATOM     33  C11 ZIN A   1      27.153   2.409  30.991  0.00  0.00     0.024 A 
ATOM     34  C10 ZIN A   1      27.396   3.071  32.178  0.00  0.00     0.002 A 
ATOM     35  C9  ZIN A   1      28.493   3.906  32.295  0.00  0.00     0.000 A 
ATOM     36  C8  ZIN A   1      29.352   4.077  31.227  0.00  0.00     0.002 A 
ATOM     37  C7  ZIN A   1      29.120   3.413  30.038  0.00  0.00     0.024 A 
ENDBRANCH   5  32
TORSDOF 7
ENDMDL
MODEL 94
REMARK CAVERDOCK RESULT:     -10.1      0.000      0.000
REMARK CAVERDOCK CONSTRAINTS:       0.0      0.0      0.0      0.0
REMARK CAVERDOCK TUNNEL: 93    -10.1      3.3     94.5
REMARK  7 active torsions:
REMARK  status: ('A' for Active; 'I' for Inactive)
REMARK    1  A    between atoms: N5_5  and  C6_6 
REMARK    2  A    between atoms: N15_15  and  C17_17 
REMARK    3  A    between atoms: C17_17  and  C18_18 
REMARK    4  A    between atoms: C18_18  and  C19_19 
REMARK    5  A    between atoms: C19_19  and  C20_20 
REMARK    6  A    between atoms: C20_20  and  C21_21 
REMARK    7  A    between atoms: C20_20  and  C28_28 
ROOT
ATOM      1  O1  ZIN A   1      28.709  -1.038  27.000  0.00  0.00    -0.271 OA
ATOM      2  C2  ZIN A   1      28.550   0.077  27.451  0.00  0.00     0.242 C 
ATOM      3  N3  ZIN A   1      28.664   1.232  26.763  0.00  0.00    -0.347 N 
ATOM      4  C4  ZIN A   1      28.414   2.366  27.661  0.00  0.00     0.222 C 
ATOM      5  N5  ZIN A   1      27.723   1.810  28.847  0.00  0.00    -0.248 NA
ATOM      6  C12 ZIN A   1      28.184   0.408  28.877  0.00  0.00     0.103 C 
ATOM      7  C13 ZIN A   1      27.064  -0.502  29.372  0.00  0.00     0.063 C 
ATOM      8  C14 ZIN A   1      27.581  -1.941  29.455  0.00  0.00     0.237 C 
ATOM      9  N15 ZIN A   1      28.726  -2.001  30.372  0.00  0.00    -0.071 N 
ATOM     10  H16 ZIN A   1      28.450  -1.642  31.274  0.00  0.00     0.279 HD
ATOM     11  C35 ZIN A   1      29.832  -1.194  29.843  0.00  0.00     0.237 C 
ATOM     12  C36 ZIN A   1      29.410   0.276  29.777  0.00  0.00     0.063 C 
ATOM     13  H37 ZIN A   1      28.879   1.302  25.820  0.00  0.00     0.163 HD
ENDROOT
BRANCH   9  14
ATOM     14  C17 ZIN A   1      29.165  -3.395  30.514  0.00  0.00     0.235 C 
BRANCH  14  15
ATOM     15  C18 ZIN A   1      27.941  -4.305  30.631  0.00  0.00     0.029 C 
BRANCH  15  16
ATOM     16  C19 ZIN A   1      27.731  -4.693  32.096  0.00  0.00     0.016 C 
BRANCH  16  17
ATOM     17  C20 ZIN A   1      26.374  -4.174  32.573  0.00  0.00     0.051 C 
BRANCH  17  18
ATOM     18  C21 ZIN A   1      25.872  -5.040  33.699  0.00  0.00    -0.049 A 
ATOM     19  C27 ZIN A   1      24.548  -4.964  34.092  0.00  0.00     0.011 A 
ATOM     20  C26 ZIN A   1      24.086  -5.760  35.122  0.00  0.00     0.043 A 
ATOM     21  C24 ZIN A   1      24.951  -6.628  35.768  0.00  0.00     0.116 A 
ATOM     22  C23 ZIN A   1      26.276  -6.699  35.377  0.00  0.00     0.043 A 
ATOM     23  F25 ZIN A   1      24.501  -7.403  36.779  0.00  0.00    -0.206 F 
ATOM     24  C22 ZIN A   1      26.736  -5.905  34.344  0.00  0.00     0.011 A 
ENDBRANCH  17  18
BRANCH  17  25
ATOM     25  C28 ZIN A   1      26.521  -2.755  33.058  0.00  0.00    -0.049 A 
ATOM     26  C34 ZIN A   1      25.699  -1.764  32.555  0.00  0.00     0.011 A 
ATOM     27  C33 ZIN A   1      25.830  -0.463  33.002  0.00  0.00     0.043 A 
ATOM     28  C31 ZIN A   1      26.792  -0.150  33.948  0.00  0.00     0.116 A 
ATOM     29  C30 ZIN A   1      27.619  -1.143  34.447  0.00  0.00     0.043 A 
ATOM     30  F32 ZIN A   1      26.924   1.122  34.382  0.00  0.00    -0.206 F 
ATOM     31  C29 ZIN A   1      27.482  -2.444  34.002  0.00  0.00     0.011 A 
ENDBRANCH  17  25
ENDBRANCH  16  17
ENDBRANCH  15  16
ENDBRANCH  14  15
ENDBRANCH   9  14
BRANCH   5  32
ATOM     32  C6  ZIN A   1      28.098   2.488  30.009  0.00  0.00     0.013 A 
ATOM     33  C11 ZIN A   1      29.268   3.237  30.031  0.00  0.00     0.024 A 
ATOM     34  C10 ZIN A   1      29.632   3.911  31.181  0.00  0.00     0.002 A 
ATOM     35  C9  ZIN A   1      28.840   3.832  32.312  0.00  0.00     0.000 A 
ATOM     36  C8  ZIN A   1      27.679   3.082  32.295  0.00  0.00     0.002 A 
ATOM     37  C7  ZIN A   1      27.304   2.411  31.147  0.00  0.00     0.024 A 
ENDBRANCH   5  32
TORSDOF 7
ENDMDL
MODEL 95
REMARK CAVERDOCK RESULT:     -10.4      0.000      0.000
REMARK CAVERDOCK CONSTRAINTS:       0.0      0.0      0.0      0.0
REMARK CAVERDOCK TUNNEL: 94    -10.4      3.3     95.7
REMARK  7 active torsions:
REMARK  status: ('A' for Active; 'I' for Inactive)
REMARK    1  A    between atoms: N5_5  and  C6_6 
REMARK    2  A    between atoms: N15_15  and  C17_17 
REMARK    3  A    between atoms: C17_17  and  C18_18 
REMARK    4  A    between atoms: C18_18  and  C19_19 
REMARK    5  A    between atoms: C19_19  and  C20_20 
REMARK    6  A    between atoms: C20_20  and  C21_21 
REMARK    7  A    between atoms: C20_20  and  C28_28 
ROOT
ATOM      1  O1  ZIN A   1      28.914  -1.177  27.126  0.00  0.00    -0.271 OA
ATOM      2  C2  ZIN A   1      28.694  -0.051  27.518  0.00  0.00     0.242 C 
ATOM      3  N3  ZIN A   1      28.849   1.082  26.799  0.00  0.00    -0.347 N 
ATOM      4  C4  ZIN A   1      28.497   2.241  27.627  0.00  0.00     0.222 C 
ATOM      5  N5  ZIN A   1      27.711   1.713  28.766  0.00  0.00    -0.248 NA
ATOM      6  C12 ZIN A   1      28.194   0.324  28.891  0.00  0.00     0.103 C 
ATOM      7  C13 ZIN A   1      27.050  -0.593  29.318  0.00  0.00     0.063 C 
ATOM      8  C14 ZIN A   1      27.585  -2.016  29.501  0.00  0.00     0.237 C 
ATOM      9  N15 ZIN A   1      28.643  -2.017  30.519  0.00  0.00    -0.071 N 
ATOM     10  H16 ZIN A   1      28.279  -1.632  31.378  0.00  0.00     0.279 HD
ATOM     11  C35 ZIN A   1      29.777  -1.205  30.063  0.00  0.00     0.237 C 
ATOM     12  C36 ZIN A   1      29.335   0.252  29.903  0.00  0.00     0.063 C 
ATOM     13  H37 ZIN A   1      29.147   1.122  25.878  0.00  0.00     0.163 HD
ENDROOT
BRANCH   9  14
ATOM     14  C17 ZIN A   1      29.093  -3.395  30.753  0.00  0.00     0.235 C 
BRANCH  14  15
ATOM     15  C18 ZIN A   1      27.879  -4.323  30.820  0.00  0.00     0.029 C 
BRANCH  15  16
ATOM     16  C19 ZIN A   1      27.644  -4.753  32.270  0.00  0.00     0.016 C 
BRANCH  16  17
ATOM     17  C20 ZIN A   1      26.290  -4.223  32.745  0.00  0.00     0.051 C 
BRANCH  17  18
ATOM     18  C21 ZIN A   1      25.790  -5.073  33.885  0.00  0.00    -0.049 A 
ATOM     19  C27 ZIN A   1      26.560  -6.121  34.355  0.00  0.00     0.011 A 
ATOM     20  C26 ZIN A   1      26.105  -6.898  35.403  0.00  0.00     0.043 A 
ATOM     21  C24 ZIN A   1      24.873  -6.632  35.977  0.00  0.00     0.116 A 
ATOM     22  C23 ZIN A   1      24.101  -5.586  35.502  0.00  0.00     0.043 A 
ATOM     23  F25 ZIN A   1      24.425  -7.394  36.998  0.00  0.00    -0.206 F 
ATOM     24  C22 ZIN A   1      24.560  -4.808  34.457  0.00  0.00     0.011 A 
ENDBRANCH  17  18
BRANCH  17  25
ATOM     25  C28 ZIN A   1      26.443  -2.798  33.211  0.00  0.00    -0.049 A 
ATOM     26  C34 ZIN A   1      27.411  -2.476  34.144  0.00  0.00     0.011 A 
ATOM     27  C33 ZIN A   1      27.555  -1.169  34.568  0.00  0.00     0.043 A 
ATOM     28  C31 ZIN A   1      26.722  -0.183  34.066  0.00  0.00     0.116 A 
ATOM     29  C30 ZIN A   1      25.750  -0.507  33.135  0.00  0.00     0.043 A 
ATOM     30  F32 ZIN A   1      26.859   1.095  34.484  0.00  0.00    -0.206 F 
ATOM     31  C29 ZIN A   1      25.611  -1.814  32.709  0.00  0.00     0.011 A 
ENDBRANCH  17  25
ENDBRANCH  16  17
ENDBRANCH  15  16
ENDBRANCH  14  15
ENDBRANCH   9  14
BRANCH   5  32
ATOM     32  C6  ZIN A   1      27.966   2.441  29.931  0.00  0.00     0.013 A 
ATOM     33  C11 ZIN A   1      29.051   3.306  29.988  0.00  0.00     0.024 A 
ATOM     34  C10 ZIN A   1      29.296   4.028  31.140  0.00  0.00     0.002 A 
ATOM     35  C9  ZIN A   1      28.469   3.883  32.239  0.00  0.00     0.000 A 
ATOM     36  C8  ZIN A   1      27.392   3.018  32.188  0.00  0.00     0.002 A 
ATOM     37  C7  ZIN A   1      27.137   2.298  31.037  0.00  0.00     0.024 A 
ENDBRANCH   5  32
TORSDOF 7
ENDMDL
MODEL 96
REMARK CAVERDOCK RESULT:     -10.6      0.000      0.000
REMARK CAVERDOCK CONSTRAINTS:       0.0      0.0      0.0      0.0
REMARK CAVERDOCK TUNNEL: 95    -10.6      3.3     96.3
REMARK  7 active torsions:
REMARK  status: ('A' for Active; 'I' for Inactive)
REMARK    1  A    between atoms: N5_5  and  C6_6 
REMARK    2  A    between atoms: N15_15  and  C17_17 
REMARK    3  A    between atoms: C17_17  and  C18_18 
REMARK    4  A    between atoms: C18_18  and  C19_19 
REMARK    5  A    between atoms: C19_19  and  C20_20 
REMARK    6  A    between atoms: C20_20  and  C21_21 
REMARK    7  A    between atoms: C20_20  and  C28_28 
ROOT
ATOM      1  O1  ZIN A   1      28.758  -1.575  27.153  0.00  0.00    -0.271 OA
ATOM      2  C2  ZIN A   1      28.562  -0.436  27.521  0.00  0.00     0.242 C 
ATOM      3  N3  ZIN A   1      28.644   0.670  26.750  0.00  0.00    -0.347 N 
ATOM      4  C4  ZIN A   1      28.354   1.858  27.562  0.00  0.00     0.222 C 
ATOM      5  N5  ZIN A   1      27.673   1.367  28.783  0.00  0.00    -0.248 NA
ATOM      6  C12 ZIN A   1      28.177  -0.013  28.917  0.00  0.00     0.103 C 
ATOM      7  C13 ZIN A   1      27.083  -0.920  29.474  0.00  0.00     0.063 C 
ATOM      8  C14 ZIN A   1      27.644  -2.332  29.663  0.00  0.00     0.237 C 
ATOM      9  N15 ZIN A   1      28.785  -2.288  30.586  0.00  0.00    -0.071 N 
ATOM     10  H16 ZIN A   1      28.493  -1.874  31.458  0.00  0.00     0.279 HD
ATOM     11  C35 ZIN A   1      29.869  -1.487  30.004  0.00  0.00     0.237 C 
ATOM     12  C36 ZIN A   1      29.401  -0.040  29.829  0.00  0.00     0.063 C 
ATOM     13  H37 ZIN A   1      28.863   0.678  25.806  0.00  0.00     0.163 HD
ENDROOT
BRANCH   9  14
ATOM     14  C17 ZIN A   1      29.267  -3.654  30.831  0.00  0.00     0.235 C 
BRANCH  14  15
ATOM     15  C18 ZIN A   1      28.071  -4.586  31.037  0.00  0.00     0.029 C 
BRANCH  15  16
ATOM     16  C19 ZIN A   1      27.832  -4.787  32.535  0.00  0.00     0.016 C 
BRANCH  16  17
ATOM     17  C20 ZIN A   1      26.427  -4.302  32.897  0.00  0.00     0.051 C 
BRANCH  17  18
ATOM     18  C21 ZIN A   1      25.884  -5.136  34.028  0.00  0.00    -0.049 A 
ATOM     19  C27 ZIN A   1      24.532  -5.112  34.315  0.00  0.00     0.011 A 
ATOM     20  C26 ZIN A   1      24.031  -5.880  35.350  0.00  0.00     0.043 A 
ATOM     21  C24 ZIN A   1      24.886  -6.666  36.105  0.00  0.00     0.116 A 
ATOM     22  C23 ZIN A   1      26.240  -6.684  35.819  0.00  0.00     0.043 A 
ATOM     23  F25 ZIN A   1      24.398  -7.412  37.120  0.00  0.00    -0.206 F 
ATOM     24  C22 ZIN A   1      26.738  -5.920  34.782  0.00  0.00     0.011 A 
ENDBRANCH  17  18
BRANCH  17  25
ATOM     25  C28 ZIN A   1      26.488  -2.858  33.323  0.00  0.00    -0.049 A 
ATOM     26  C34 ZIN A   1      27.389  -2.460  34.292  0.00  0.00     0.011 A 
ATOM     27  C33 ZIN A   1      27.449  -1.136  34.680  0.00  0.00     0.043 A 
ATOM     28  C31 ZIN A   1      26.598  -0.207  34.104  0.00  0.00     0.116 A 
ATOM     29  C30 ZIN A   1      25.692  -0.607  33.137  0.00  0.00     0.043 A 
ATOM     30  F32 ZIN A   1      26.652   1.088  34.486  0.00  0.00    -0.206 F 
ATOM     31  C29 ZIN A   1      25.638  -1.932  32.747  0.00  0.00     0.011 A 
ENDBRANCH  17  25
ENDBRANCH  16  17
ENDBRANCH  15  16
ENDBRANCH  14  15
ENDBRANCH   9  14
BRANCH   5  32
ATOM     32  C6  ZIN A   1      28.019   2.140  29.894  0.00  0.00     0.013 A 
ATOM     33  C11 ZIN A   1      27.286   2.037  31.070  0.00  0.00     0.024 A 
ATOM     34  C10 ZIN A   1      27.635   2.799  32.168  0.00  0.00     0.002 A 
ATOM     35  C9  ZIN A   1      28.707   3.671  32.095  0.00  0.00     0.000 A 
ATOM     36  C8  ZIN A   1      29.434   3.780  30.925  0.00  0.00     0.002 A 
ATOM     37  C7  ZIN A   1      29.095   3.017  29.825  0.00  0.00     0.024 A 
ENDBRANCH   5  32
TORSDOF 7
ENDMDL
MODEL 97
REMARK CAVERDOCK RESULT:     -10.7      0.000      0.000
REMARK CAVERDOCK CONSTRAINTS:       0.0      0.0      0.0      0.0
REMARK CAVERDOCK TUNNEL: 96    -10.7      3.3     97.8
REMARK  7 active torsions:
REMARK  status: ('A' for Active; 'I' for Inactive)
REMARK    1  A    between atoms: N5_5  and  C6_6 
REMARK    2  A    between atoms: N15_15  and  C17_17 
REMARK    3  A    between atoms: C17_17  and  C18_18 
REMARK    4  A    between atoms: C18_18  and  C19_19 
REMARK    5  A    between atoms: C19_19  and  C20_20 
REMARK    6  A    between atoms: C20_20  and  C21_21 
REMARK    7  A    between atoms: C20_20  and  C28_28 
ROOT
ATOM      1  O1  ZIN A   1      28.766  -1.685  27.273  0.00  0.00    -0.271 OA
ATOM      2  C2  ZIN A   1      28.544  -0.544  27.621  0.00  0.00     0.242 C 
ATOM      3  N3  ZIN A   1      28.624   0.552  26.836  0.00  0.00    -0.347 N 
ATOM      4  C4  ZIN A   1      28.298   1.746  27.625  0.00  0.00     0.222 C 
ATOM      5  N5  ZIN A   1      27.602   1.262  28.840  0.00  0.00    -0.248 NA
ATOM      6  C12 ZIN A   1      28.126  -0.108  29.003  0.00  0.00     0.103 C 
ATOM      7  C13 ZIN A   1      27.036  -1.025  29.552  0.00  0.00     0.063 C 
ATOM      8  C14 ZIN A   1      27.617  -2.425  29.772  0.00  0.00     0.237 C 
ATOM      9  N15 ZIN A   1      28.739  -2.350  30.715  0.00  0.00    -0.071 N 
ATOM     10  H16 ZIN A   1      28.423  -1.928  31.576  0.00  0.00     0.279 HD
ATOM     11  C35 ZIN A   1      29.820  -1.539  30.143  0.00  0.00     0.237 C 
ATOM     12  C36 ZIN A   1      29.332  -0.102  29.939  0.00  0.00     0.063 C 
ATOM     13  H37 ZIN A   1      28.860   0.550  25.896  0.00  0.00     0.163 HD
ENDROOT
BRANCH   9  14
ATOM     14  C17 ZIN A   1      29.238  -3.703  30.989  0.00  0.00     0.235 C 
BRANCH  14  15
ATOM     15  C18 ZIN A   1      28.056  -4.668  31.103  0.00  0.00     0.029 C 
BRANCH  15  16
ATOM     16  C19 ZIN A   1      27.755  -4.936  32.580  0.00  0.00     0.016 C 
BRANCH  16  17
ATOM     17  C20 ZIN A   1      26.351  -4.430  32.914  0.00  0.00     0.051 C 
BRANCH  17  18
ATOM     18  C21 ZIN A   1      25.761  -5.275  34.013  0.00  0.00    -0.049 A 
ATOM     19  C27 ZIN A   1      24.390  -5.322  34.187  0.00  0.00     0.011 A 
ATOM     20  C26 ZIN A   1      23.847  -6.100  35.192  0.00  0.00     0.043 A 
ATOM     21  C24 ZIN A   1      24.677  -6.826  36.030  0.00  0.00     0.116 A 
ATOM     22  C23 ZIN A   1      26.049  -6.774  35.857  0.00  0.00     0.043 A 
ATOM     23  F25 ZIN A   1      24.147  -7.583  37.016  0.00  0.00    -0.206 F 
ATOM     24  C22 ZIN A   1      26.590  -5.999  34.850  0.00  0.00     0.011 A 
ENDBRANCH  17  18
BRANCH  17  25
ATOM     25  C28 ZIN A   1      26.430  -2.995  33.372  0.00  0.00    -0.049 A 
ATOM     26  C34 ZIN A   1      27.186  -2.664  34.480  0.00  0.00     0.011 A 
ATOM     27  C33 ZIN A   1      27.262  -1.350  34.898  0.00  0.00     0.043 A 
ATOM     28  C31 ZIN A   1      26.571  -0.364  34.212  0.00  0.00     0.116 A 
ATOM     29  C30 ZIN A   1      25.809  -0.698  33.105  0.00  0.00     0.043 A 
ATOM     30  F32 ZIN A   1      26.641   0.921  34.622  0.00  0.00    -0.206 F 
ATOM     31  C29 ZIN A   1      25.739  -2.013  32.686  0.00  0.00     0.011 A 
ENDBRANCH  17  25
ENDBRANCH  16  17
ENDBRANCH  15  16
ENDBRANCH  14  15
ENDBRANCH   9  14
BRANCH   5  32
ATOM     32  C6  ZIN A   1      27.915   2.055  29.946  0.00  0.00     0.013 A 
ATOM     33  C11 ZIN A   1      28.974   2.952  29.883  0.00  0.00     0.024 A 
ATOM     34  C10 ZIN A   1      29.276   3.740  30.977  0.00  0.00     0.002 A 
ATOM     35  C9  ZIN A   1      28.533   3.628  32.138  0.00  0.00     0.000 A 
ATOM     36  C8  ZIN A   1      27.483   2.732  32.207  0.00  0.00     0.002 A 
ATOM     37  C7  ZIN A   1      27.170   1.946  31.114  0.00  0.00     0.024 A 
ENDBRANCH   5  32
TORSDOF 7
ENDMDL
MODEL 98
REMARK CAVERDOCK RESULT:     -10.6      0.000      0.000
REMARK CAVERDOCK CONSTRAINTS:       0.0      0.0      0.0      0.0
REMARK CAVERDOCK TUNNEL: 97    -10.6      3.3     98.2
REMARK  7 active torsions:
REMARK  status: ('A' for Active; 'I' for Inactive)
REMARK    1  A    between atoms: N5_5  and  C6_6 
REMARK    2  A    between atoms: N15_15  and  C17_17 
REMARK    3  A    between atoms: C17_17  and  C18_18 
REMARK    4  A    between atoms: C18_18  and  C19_19 
REMARK    5  A    between atoms: C19_19  and  C20_20 
REMARK    6  A    between atoms: C20_20  and  C21_21 
REMARK    7  A    between atoms: C20_20  and  C28_28 
ROOT
ATOM      1  O1  ZIN A   1      28.691  -1.659  27.476  0.00  0.00    -0.271 OA
ATOM      2  C2  ZIN A   1      28.437  -0.524  27.823  0.00  0.00     0.242 C 
ATOM      3  N3  ZIN A   1      28.485   0.573  27.037  0.00  0.00    -0.347 N 
ATOM      4  C4  ZIN A   1      28.126   1.758  27.825  0.00  0.00     0.222 C 
ATOM      5  N5  ZIN A   1      27.444   1.255  29.040  0.00  0.00    -0.248 NA
ATOM      6  C12 ZIN A   1      28.007  -0.099  29.205  0.00  0.00     0.103 C 
ATOM      7  C13 ZIN A   1      26.943  -1.046  29.754  0.00  0.00     0.063 C 
ATOM      8  C14 ZIN A   1      27.563  -2.428  29.976  0.00  0.00     0.237 C 
ATOM      9  N15 ZIN A   1      28.682  -2.320  30.920  0.00  0.00    -0.071 N 
ATOM     10  H16 ZIN A   1      28.355  -1.907  31.780  0.00  0.00     0.279 HD
ATOM     11  C35 ZIN A   1      29.740  -1.481  30.346  0.00  0.00     0.237 C 
ATOM     12  C36 ZIN A   1      29.212  -0.058  30.140  0.00  0.00     0.063 C 
ATOM     13  H37 ZIN A   1      28.722   0.576  26.097  0.00  0.00     0.163 HD
ENDROOT
BRANCH   9  14
ATOM     14  C17 ZIN A   1      29.219  -3.659  31.195  0.00  0.00     0.235 C 
BRANCH  14  15
ATOM     15  C18 ZIN A   1      28.076  -4.676  31.195  0.00  0.00     0.029 C 
BRANCH  15  16
ATOM     16  C19 ZIN A   1      27.722  -5.047  32.637  0.00  0.00     0.016 C 
BRANCH  16  17
ATOM     17  C20 ZIN A   1      26.309  -4.558  32.958  0.00  0.00     0.051 C 
BRANCH  17  18
ATOM     18  C21 ZIN A   1      25.726  -5.397  34.065  0.00  0.00    -0.049 A 
ATOM     19  C27 ZIN A   1      24.354  -5.507  34.200  0.00  0.00     0.011 A 
ATOM     20  C26 ZIN A   1      23.819  -6.280  35.213  0.00  0.00     0.043 A 
ATOM     21  C24 ZIN A   1      24.656  -6.936  36.099  0.00  0.00     0.116 A 
ATOM     22  C23 ZIN A   1      26.029  -6.821  35.966  0.00  0.00     0.043 A 
ATOM     23  F25 ZIN A   1      24.133  -7.688  37.093  0.00  0.00    -0.206 F 
ATOM     24  C22 ZIN A   1      26.563  -6.052  34.951  0.00  0.00     0.011 A 
ENDBRANCH  17  18
BRANCH  17  25
ATOM     25  C28 ZIN A   1      26.362  -3.117  33.396  0.00  0.00    -0.049 A 
ATOM     26  C34 ZIN A   1      27.355  -2.693  34.258  0.00  0.00     0.011 A 
ATOM     27  C33 ZIN A   1      27.407  -1.371  34.657  0.00  0.00     0.043 A 
ATOM     28  C31 ZIN A   1      26.457  -0.472  34.199  0.00  0.00     0.116 A 
ATOM     29  C30 ZIN A   1      25.460  -0.899  33.339  0.00  0.00     0.043 A 
ATOM     30  F32 ZIN A   1      26.505   0.820  34.592  0.00  0.00    -0.206 F 
ATOM     31  C29 ZIN A   1      25.413  -2.221  32.938  0.00  0.00     0.011 A 
ENDBRANCH  17  25
ENDBRANCH  16  17
ENDBRANCH  15  16
ENDBRANCH  14  15
ENDBRANCH   9  14
BRANCH   5  32
ATOM     32  C6  ZIN A   1      27.734   2.059  30.146  0.00  0.00     0.013 A 
ATOM     33  C11 ZIN A   1      28.738   3.016  30.066  0.00  0.00     0.024 A 
ATOM     34  C10 ZIN A   1      29.018   3.813  31.160  0.00  0.00     0.002 A 
ATOM     35  C9  ZIN A   1      28.308   3.650  32.336  0.00  0.00     0.000 A 
ATOM     36  C8  ZIN A   1      27.314   2.694  32.420  0.00  0.00     0.002 A 
ATOM     37  C7  ZIN A   1      27.024   1.899  31.329  0.00  0.00     0.024 A 
ENDBRANCH   5  32
TORSDOF 7
ENDMDL
MODEL 99
REMARK CAVERDOCK RESULT:     -10.5      0.000      0.000
REMARK CAVERDOCK CONSTRAINTS:       0.0      0.0      0.0      0.0
REMARK CAVERDOCK TUNNEL: 98    -10.5      3.2     99.3
REMARK  7 active torsions:
REMARK  status: ('A' for Active; 'I' for Inactive)
REMARK    1  A    between atoms: N5_5  and  C6_6 
REMARK    2  A    between atoms: N15_15  and  C17_17 
REMARK    3  A    between atoms: C17_17  and  C18_18 
REMARK    4  A    between atoms: C18_18  and  C19_19 
REMARK    5  A    between atoms: C19_19  and  C20_20 
REMARK    6  A    between atoms: C20_20  and  C21_21 
REMARK    7  A    between atoms: C20_20  and  C28_28 
ROOT
ATOM      1  O1  ZIN A   1      28.512  -1.731  27.514  0.00  0.00    -0.271 OA
ATOM      2  C2  ZIN A   1      28.377  -0.581  27.875  0.00  0.00     0.242 C 
ATOM      3  N3  ZIN A   1      28.495   0.513  27.093  0.00  0.00    -0.347 N 
ATOM      4  C4  ZIN A   1      28.277   1.720  27.900  0.00  0.00     0.222 C 
ATOM      5  N5  ZIN A   1      27.599   1.272  29.138  0.00  0.00    -0.248 NA
ATOM      6  C12 ZIN A   1      28.041  -0.129  29.275  0.00  0.00     0.103 C 
ATOM      7  C13 ZIN A   1      26.917  -0.979  29.861  0.00  0.00     0.063 C 
ATOM      8  C14 ZIN A   1      27.415  -2.414  30.052  0.00  0.00     0.237 C 
ATOM      9  N15 ZIN A   1      28.575  -2.416  30.952  0.00  0.00    -0.071 N 
ATOM     10  H16 ZIN A   1      28.320  -1.981  31.827  0.00  0.00     0.279 HD
ATOM     11  C35 ZIN A   1      29.683  -1.672  30.342  0.00  0.00     0.237 C 
ATOM     12  C36 ZIN A   1      29.280  -0.206  30.163  0.00  0.00     0.063 C 
ATOM     13  H37 ZIN A   1      28.695   0.503  26.144  0.00  0.00     0.163 HD
ENDROOT
BRANCH   9  14
ATOM     14  C17 ZIN A   1      28.997  -3.801  31.201  0.00  0.00     0.235 C 
BRANCH  14  15
ATOM     15  C18 ZIN A   1      27.766  -4.709  31.241  0.00  0.00     0.029 C 
BRANCH  15  16
ATOM     16  C19 ZIN A   1      27.473  -5.107  32.689  0.00  0.00     0.016 C 
BRANCH  16  17
ATOM     17  C20 ZIN A   1      26.116  -4.542  33.109  0.00  0.00     0.051 C 
BRANCH  17  18
ATOM     18  C21 ZIN A   1      25.570  -5.348  34.260  0.00  0.00    -0.049 A 
ATOM     19  C27 ZIN A   1      26.432  -6.047  35.084  0.00  0.00     0.011 A 
ATOM     20  C26 ZIN A   1      25.932  -6.783  36.141  0.00  0.00     0.043 A 
ATOM     21  C24 ZIN A   1      24.568  -6.828  36.370  0.00  0.00     0.116 A 
ATOM     22  C23 ZIN A   1      23.706  -6.131  35.542  0.00  0.00     0.043 A 
ATOM     23  F25 ZIN A   1      24.078  -7.551  37.401  0.00  0.00    -0.206 F 
ATOM     24  C22 ZIN A   1      24.207  -5.393  34.487  0.00  0.00     0.011 A 
ENDBRANCH  17  18
BRANCH  17  25
ATOM     25  C28 ZIN A   1      26.280  -3.106  33.536  0.00  0.00    -0.049 A 
ATOM     26  C34 ZIN A   1      27.270  -2.761  34.436  0.00  0.00     0.011 A 
ATOM     27  C33 ZIN A   1      27.424  -1.444  34.824  0.00  0.00     0.043 A 
ATOM     28  C31 ZIN A   1      26.578  -0.470  34.319  0.00  0.00     0.116 A 
ATOM     29  C30 ZIN A   1      25.582  -0.818  33.422  0.00  0.00     0.043 A 
ATOM     30  F32 ZIN A   1      26.724   0.817  34.702  0.00  0.00    -0.206 F 
ATOM     31  C29 ZIN A   1      25.434  -2.135  33.031  0.00  0.00     0.011 A 
ENDBRANCH  17  25
ENDBRANCH  16  17
ENDBRANCH  15  16
ENDBRANCH  14  15
ENDBRANCH   9  14
BRANCH   5  32
ATOM     32  C6  ZIN A   1      28.004   2.037  30.235  0.00  0.00     0.013 A 
ATOM     33  C11 ZIN A   1      29.156   2.809  30.158  0.00  0.00     0.024 A 
ATOM     34  C10 ZIN A   1      29.550   3.568  31.243  0.00  0.00     0.002 A 
ATOM     35  C9  ZIN A   1      28.805   3.552  32.408  0.00  0.00     0.000 A 
ATOM     36  C8  ZIN A   1      27.661   2.781  32.490  0.00  0.00     0.002 A 
ATOM     37  C7  ZIN A   1      27.257   2.024  31.407  0.00  0.00     0.024 A 
ENDBRANCH   5  32
TORSDOF 7
ENDMDL
MODEL 100
REMARK CAVERDOCK RESULT:      -9.8      0.000      0.000
REMARK CAVERDOCK CONSTRAINTS:       0.0      0.0      0.0      0.0
REMARK CAVERDOCK TUNNEL: 99     -9.8      3.3    100.6
REMARK  7 active torsions:
REMARK  status: ('A' for Active; 'I' for Inactive)
REMARK    1  A    between atoms: N5_5  and  C6_6 
REMARK    2  A    between atoms: N15_15  and  C17_17 
REMARK    3  A    between atoms: C17_17  and  C18_18 
REMARK    4  A    between atoms: C18_18  and  C19_19 
REMARK    5  A    between atoms: C19_19  and  C20_20 
REMARK    6  A    between atoms: C20_20  and  C21_21 
REMARK    7  A    between atoms: C20_20  and  C28_28 
ROOT
ATOM      1  O1  ZIN A   1      28.809  -2.151  27.559  0.00  0.00    -0.271 OA
ATOM      2  C2  ZIN A   1      28.622  -0.993  27.868  0.00  0.00     0.242 C 
ATOM      3  N3  ZIN A   1      28.749   0.074  27.051  0.00  0.00    -0.347 N 
ATOM      4  C4  ZIN A   1      28.454   1.303  27.798  0.00  0.00     0.222 C 
ATOM      5  N5  ZIN A   1      27.725   0.881  29.017  0.00  0.00    -0.248 NA
ATOM      6  C12 ZIN A   1      28.200  -0.500  29.230  0.00  0.00     0.103 C 
ATOM      7  C13 ZIN A   1      27.072  -1.362  29.791  0.00  0.00     0.063 C 
ATOM      8  C14 ZIN A   1      27.602  -2.773  30.063  0.00  0.00     0.237 C 
ATOM      9  N15 ZIN A   1      28.712  -2.705  31.020  0.00  0.00    -0.071 N 
ATOM     10  H16 ZIN A   1      28.400  -2.246  31.863  0.00  0.00     0.279 HD
ATOM     11  C35 ZIN A   1      29.829  -1.950  30.439  0.00  0.00     0.237 C 
ATOM     12  C36 ZIN A   1      29.393  -0.505  30.183  0.00  0.00     0.063 C 
ATOM     13  H37 ZIN A   1      28.998   0.035  26.115  0.00  0.00     0.163 HD
ENDROOT
BRANCH   9  14
ATOM     14  C17 ZIN A   1      29.161  -4.065  31.344  0.00  0.00     0.235 C 
BRANCH  14  15
ATOM     15  C18 ZIN A   1      27.961  -5.014  31.333  0.00  0.00     0.029 C 
BRANCH  15  16
ATOM     16  C19 ZIN A   1      27.587  -5.380  32.771  0.00  0.00     0.016 C 
BRANCH  16  17
ATOM     17  C20 ZIN A   1      26.195  -4.833  33.091  0.00  0.00     0.051 C 
BRANCH  17  18
ATOM     18  C21 ZIN A   1      25.608  -5.599  34.249  0.00  0.00    -0.049 A 
ATOM     19  C27 ZIN A   1      24.237  -5.736  34.362  0.00  0.00     0.011 A 
ATOM     20  C26 ZIN A   1      23.698  -6.441  35.421  0.00  0.00     0.043 A 
ATOM     21  C24 ZIN A   1      24.531  -7.002  36.374  0.00  0.00     0.116 A 
ATOM     22  C23 ZIN A   1      25.903  -6.860  36.262  0.00  0.00     0.043 A 
ATOM     23  F25 ZIN A   1      24.004  -7.687  37.413  0.00  0.00    -0.206 F 
ATOM     24  C22 ZIN A   1      26.440  -6.158  35.201  0.00  0.00     0.011 A 
ENDBRANCH  17  18
BRANCH  17  25
ATOM     25  C28 ZIN A   1      26.299  -3.374  33.455  0.00  0.00    -0.049 A 
ATOM     26  C34 ZIN A   1      27.251  -2.956  34.366  0.00  0.00     0.011 A 
ATOM     27  C33 ZIN A   1      27.351  -1.619  34.698  0.00  0.00     0.043 A 
ATOM     28  C31 ZIN A   1      26.489  -0.698  34.124  0.00  0.00     0.116 A 
ATOM     29  C30 ZIN A   1      25.533  -1.118  33.216  0.00  0.00     0.043 A 
ATOM     30  F32 ZIN A   1      26.583   0.610  34.451  0.00  0.00    -0.206 F 
ATOM     31  C29 ZIN A   1      25.439  -2.456  32.882  0.00  0.00     0.011 A 
ENDBRANCH  17  25
ENDBRANCH  16  17
ENDBRANCH  15  16
ENDBRANCH  14  15
ENDBRANCH   9  14
BRANCH   5  32
ATOM     32  C6  ZIN A   1      28.049   1.698  30.102  0.00  0.00     0.013 A 
ATOM     33  C11 ZIN A   1      27.283   1.654  31.260  0.00  0.00     0.024 A 
ATOM     34  C10 ZIN A   1      27.610   2.460  32.333  0.00  0.00     0.002 A 
ATOM     35  C9  ZIN A   1      28.692   3.318  32.252  0.00  0.00     0.000 A 
ATOM     36  C8  ZIN A   1      29.453   3.369  31.099  0.00  0.00     0.002 A 
ATOM     37  C7  ZIN A   1      29.135   2.561  30.024  0.00  0.00     0.024 A 
ENDBRANCH   5  32
TORSDOF 7
ENDMDL
MODEL 101
REMARK CAVERDOCK RESULT:      -9.8      0.000      0.000
REMARK CAVERDOCK CONSTRAINTS:       0.0      0.0      0.0      0.0
REMARK CAVERDOCK TUNNEL: 100     -9.8      3.3   101.10
REMARK  7 active torsions:
REMARK  status: ('A' for Active; 'I' for Inactive)
REMARK    1  A    between atoms: N5_5  and  C6_6 
REMARK    2  A    between atoms: N15_15  and  C17_17 
REMARK    3  A    between atoms: C17_17  and  C18_18 
REMARK    4  A    between atoms: C18_18  and  C19_19 
REMARK    5  A    between atoms: C19_19  and  C20_20 
REMARK    6  A    between atoms: C20_20  and  C21_21 
REMARK    7  A    between atoms: C20_20  and  C28_28 
ROOT
ATOM      1  O1  ZIN A   1      27.709   3.894  32.856  0.00  0.00    -0.271 OA
ATOM      2  C2  ZIN A   1      28.345   3.636  31.856  0.00  0.00     0.242 C 
ATOM      3  N3  ZIN A   1      28.984   4.531  31.072  0.00  0.00    -0.347 N 
ATOM      4  C4  ZIN A   1      29.624   3.833  29.950  0.00  0.00     0.222 C 
ATOM      5  N5  ZIN A   1      29.689   2.404  30.336  0.00  0.00    -0.248 NA
ATOM      6  C12 ZIN A   1      28.563   2.259  31.279  0.00  0.00     0.103 C 
ATOM      7  C13 ZIN A   1      28.924   1.264  32.379  0.00  0.00     0.063 C 
ATOM      8  C14 ZIN A   1      27.723   1.082  33.310  0.00  0.00     0.237 C 
ATOM      9  N15 ZIN A   1      26.573   0.592  32.540  0.00  0.00    -0.071 N 
ATOM     10  H16 ZIN A   1      26.826  -0.265  32.072  0.00  0.00     0.279 HD
ATOM     11  C35 ZIN A   1      26.175   1.593  31.544  0.00  0.00     0.237 C 
ATOM     12  C36 ZIN A   1      27.312   1.796  30.538  0.00  0.00     0.063 C 
ATOM     13  H37 ZIN A   1      29.014   5.488  31.226  0.00  0.00     0.163 HD
ENDROOT
BRANCH   9  14
ATOM     14  C17 ZIN A   1      25.449   0.337  33.450  0.00  0.00     0.235 C 
BRANCH  14  15
ATOM     15  C18 ZIN A   1      25.846  -0.741  34.461  0.00  0.00     0.029 C 
BRANCH  15  16
ATOM     16  C19 ZIN A   1      25.203  -2.072  34.066  0.00  0.00     0.016 C 
BRANCH  16  17
ATOM     17  C20 ZIN A   1      26.275  -3.162  34.018  0.00  0.00     0.051 C 
BRANCH  17  18
ATOM     18  C21 ZIN A   1      25.651  -4.495  34.344  0.00  0.00    -0.049 A 
ATOM     19  C27 ZIN A   1      26.417  -5.495  34.912  0.00  0.00     0.011 A 
ATOM     20  C26 ZIN A   1      25.845  -6.717  35.215  0.00  0.00     0.043 A 
ATOM     21  C24 ZIN A   1      24.507  -6.941  34.939  0.00  0.00     0.116 A 
ATOM     22  C23 ZIN A   1      23.743  -5.941  34.365  0.00  0.00     0.043 A 
ATOM     23  F25 ZIN A   1      23.948  -8.137  35.230  0.00  0.00    -0.206 F 
ATOM     24  C22 ZIN A   1      24.315  -4.719  34.067  0.00  0.00     0.011 A 
ENDBRANCH  17  18
BRANCH  17  25
ATOM     25  C28 ZIN A   1      26.878  -3.214  32.638  0.00  0.00    -0.049 A 
ATOM     26  C34 ZIN A   1      27.946  -2.398  32.320  0.00  0.00     0.011 A 
ATOM     27  C33 ZIN A   1      28.503  -2.447  31.056  0.00  0.00     0.043 A 
ATOM     28  C31 ZIN A   1      27.983  -3.310  30.104  0.00  0.00     0.116 A 
ATOM     29  C30 ZIN A   1      26.910  -4.124  30.423  0.00  0.00     0.043 A 
ATOM     30  F32 ZIN A   1      28.524  -3.356  28.867  0.00  0.00    -0.206 F 
ATOM     31  C29 ZIN A   1      26.358  -4.075  31.689  0.00  0.00     0.011 A 
ENDBRANCH  17  25
ENDBRANCH  16  17
ENDBRANCH  15  16
ENDBRANCH  14  15
ENDBRANCH   9  14
BRANCH   5  32
ATOM     32  C6  ZIN A   1      29.523   1.577  29.223  0.00  0.00     0.013 A 
ATOM     33  C11 ZIN A   1      28.857   2.049  28.098  0.00  0.00     0.024 A 
ATOM     34  C10 ZIN A   1      28.699   1.230  26.997  0.00  0.00     0.002 A 
ATOM     35  C9  ZIN A   1      29.194  -0.062  27.017  0.00  0.00     0.000 A 
ATOM     36  C8  ZIN A   1      29.851  -0.537  28.136  0.00  0.00     0.002 A 
ATOM     37  C7  ZIN A   1      30.018   0.279  29.239  0.00  0.00     0.024 A 
ENDBRANCH   5  32
TORSDOF 7
ENDMDL
MODEL 102
REMARK CAVERDOCK RESULT:      -9.6      0.000      0.000
REMARK CAVERDOCK CONSTRAINTS:       0.0      0.0      0.0      0.0
REMARK CAVERDOCK TUNNEL: 101     -9.6      3.2    102.4
REMARK  7 active torsions:
REMARK  status: ('A' for Active; 'I' for Inactive)
REMARK    1  A    between atoms: N5_5  and  C6_6 
REMARK    2  A    between atoms: N15_15  and  C17_17 
REMARK    3  A    between atoms: C17_17  and  C18_18 
REMARK    4  A    between atoms: C18_18  and  C19_19 
REMARK    5  A    between atoms: C19_19  and  C20_20 
REMARK    6  A    between atoms: C20_20  and  C21_21 
REMARK    7  A    between atoms: C20_20  and  C28_28 
ROOT
ATOM      1  O1  ZIN A   1      28.429  -1.973  27.872  0.00  0.00    -0.271 OA
ATOM      2  C2  ZIN A   1      28.270  -0.829  28.246  0.00  0.00     0.242 C 
ATOM      3  N3  ZIN A   1      28.378   0.276  27.478  0.00  0.00    -0.347 N 
ATOM      4  C4  ZIN A   1      28.132   1.469  28.298  0.00  0.00     0.222 C 
ATOM      5  N5  ZIN A   1      27.450   0.994  29.524  0.00  0.00    -0.248 NA
ATOM      6  C12 ZIN A   1      27.914  -0.401  29.648  0.00  0.00     0.103 C 
ATOM      7  C13 ZIN A   1      26.799  -1.277  30.213  0.00  0.00     0.063 C 
ATOM      8  C14 ZIN A   1      27.320  -2.706  30.391  0.00  0.00     0.237 C 
ATOM      9  N15 ZIN A   1      28.472  -2.700  31.302  0.00  0.00    -0.071 N 
ATOM     10  H16 ZIN A   1      28.201  -2.280  32.179  0.00  0.00     0.279 HD
ATOM     11  C35 ZIN A   1      29.572  -1.930  30.711  0.00  0.00     0.237 C 
ATOM     12  C36 ZIN A   1      29.146  -0.468  30.547  0.00  0.00     0.063 C 
ATOM     13  H37 ZIN A   1      28.586   0.281  26.532  0.00  0.00     0.163 HD
ENDROOT
BRANCH   9  14
ATOM     14  C17 ZIN A   1      28.915  -4.080  31.537  0.00  0.00     0.235 C 
BRANCH  14  15
ATOM     15  C18 ZIN A   1      27.702  -5.013  31.531  0.00  0.00     0.029 C 
BRANCH  15  16
ATOM     16  C19 ZIN A   1      27.375  -5.435  32.965  0.00  0.00     0.016 C 
BRANCH  16  17
ATOM     17  C20 ZIN A   1      26.005  -4.882  33.360  0.00  0.00     0.051 C 
BRANCH  17  18
ATOM     18  C21 ZIN A   1      25.448  -5.689  34.504  0.00  0.00    -0.049 A 
ATOM     19  C27 ZIN A   1      24.186  -6.244  34.407  0.00  0.00     0.011 A 
ATOM     20  C26 ZIN A   1      23.675  -6.989  35.454  0.00  0.00     0.043 A 
ATOM     21  C24 ZIN A   1      24.425  -7.171  36.604  0.00  0.00     0.116 A 
ATOM     22  C23 ZIN A   1      25.687  -6.610  36.701  0.00  0.00     0.043 A 
ATOM     23  F25 ZIN A   1      23.925  -7.894  37.629  0.00  0.00    -0.206 F 
ATOM     24  C22 ZIN A   1      26.197  -5.870  35.652  0.00  0.00     0.011 A 
ENDBRANCH  17  18
BRANCH  17  25
ATOM     25  C28 ZIN A   1      26.148  -3.443  33.785  0.00  0.00    -0.049 A 
ATOM     26  C34 ZIN A   1      25.235  -2.500  33.352  0.00  0.00     0.011 A 
ATOM     27  C33 ZIN A   1      25.363  -1.182  33.744  0.00  0.00     0.043 A 
ATOM     28  C31 ZIN A   1      26.413  -0.802  34.564  0.00  0.00     0.116 A 
ATOM     29  C30 ZIN A   1      27.330  -1.746  34.994  0.00  0.00     0.043 A 
ATOM     30  F32 ZIN A   1      26.541   0.488  34.945  0.00  0.00    -0.206 F 
ATOM     31  C29 ZIN A   1      27.197  -3.065  34.604  0.00  0.00     0.011 A 
ENDBRANCH  17  25
ENDBRANCH  16  17
ENDBRANCH  15  16
ENDBRANCH  14  15
ENDBRANCH   9  14
BRANCH   5  32
ATOM     32  C6  ZIN A   1      27.831   1.752  30.634  0.00  0.00     0.013 A 
ATOM     33  C11 ZIN A   1      28.785   2.753  30.500  0.00  0.00     0.024 A 
ATOM     34  C10 ZIN A   1      29.156   3.503  31.598  0.00  0.00     0.002 A 
ATOM     35  C9  ZIN A   1      28.586   3.253  32.834  0.00  0.00     0.000 A 
ATOM     36  C8  ZIN A   1      27.641   2.254  32.972  0.00  0.00     0.002 A 
ATOM     37  C7  ZIN A   1      27.261   1.503  31.877  0.00  0.00     0.024 A 
ENDBRANCH   5  32
TORSDOF 7
ENDMDL
MODEL 103
REMARK CAVERDOCK RESULT:     -10.2      0.000      0.000
REMARK CAVERDOCK CONSTRAINTS:       0.0      0.0      0.0      0.0
REMARK CAVERDOCK TUNNEL: 102    -10.2      3.3    103.1
REMARK  7 active torsions:
REMARK  status: ('A' for Active; 'I' for Inactive)
REMARK    1  A    between atoms: N5_5  and  C6_6 
REMARK    2  A    between atoms: N15_15  and  C17_17 
REMARK    3  A    between atoms: C17_17  and  C18_18 
REMARK    4  A    between atoms: C18_18  and  C19_19 
REMARK    5  A    between atoms: C19_19  and  C20_20 
REMARK    6  A    between atoms: C20_20  and  C21_21 
REMARK    7  A    between atoms: C20_20  and  C28_28 
ROOT
ATOM      1  O1  ZIN A   1      27.788   3.810  32.810  0.00  0.00    -0.271 OA
ATOM      2  C2  ZIN A   1      28.304   3.498  31.757  0.00  0.00     0.242 C 
ATOM      3  N3  ZIN A   1      28.822   4.349  30.846  0.00  0.00    -0.347 N 
ATOM      4  C4  ZIN A   1      29.336   3.590  29.700  0.00  0.00     0.222 C 
ATOM      5  N5  ZIN A   1      29.479   2.190  30.162  0.00  0.00    -0.248 NA
ATOM      6  C12 ZIN A   1      28.480   2.090  31.244  0.00  0.00     0.103 C 
ATOM      7  C13 ZIN A   1      28.994   1.173  32.350  0.00  0.00     0.063 C 
ATOM      8  C14 ZIN A   1      27.918   1.034  33.432  0.00  0.00     0.237 C 
ATOM      9  N15 ZIN A   1      26.694   0.479  32.840  0.00  0.00    -0.071 N 
ATOM     10  H16 ZIN A   1      26.907  -0.403  32.398  0.00  0.00     0.279 HD
ATOM     11  C35 ZIN A   1      26.156   1.409  31.840  0.00  0.00     0.237 C 
ATOM     12  C36 ZIN A   1      27.157   1.563  30.692  0.00  0.00     0.063 C 
ATOM     13  H37 ZIN A   1      28.850   5.314  30.936  0.00  0.00     0.163 HD
ENDROOT
BRANCH   9  14
ATOM     14  C17 ZIN A   1      25.695   0.268  33.896  0.00  0.00     0.235 C 
BRANCH  14  15
ATOM     15  C18 ZIN A   1      25.080  -1.125  33.743  0.00  0.00     0.029 C 
BRANCH  15  16
ATOM     16  C19 ZIN A   1      26.163  -2.187  33.944  0.00  0.00     0.016 C 
BRANCH  16  17
ATOM     17  C20 ZIN A   1      25.802  -3.442  33.148  0.00  0.00     0.051 C 
BRANCH  17  18
ATOM     18  C21 ZIN A   1      27.015  -3.928  32.399  0.00  0.00    -0.049 A 
ATOM     19  C27 ZIN A   1      27.754  -3.046  31.633  0.00  0.00     0.011 A 
ATOM     20  C26 ZIN A   1      28.869  -3.491  30.949  0.00  0.00     0.043 A 
ATOM     21  C24 ZIN A   1      29.242  -4.823  31.024  0.00  0.00     0.116 A 
ATOM     22  C23 ZIN A   1      28.499  -5.705  31.787  0.00  0.00     0.043 A 
ATOM     23  F25 ZIN A   1      30.330  -5.259  30.352  0.00  0.00    -0.206 F 
ATOM     24  C22 ZIN A   1      27.386  -5.259  32.474  0.00  0.00     0.011 A 
ENDBRANCH  17  18
BRANCH  17  25
ATOM     25  C28 ZIN A   1      25.330  -4.518  34.093  0.00  0.00    -0.049 A 
ATOM     26  C34 ZIN A   1      26.201  -5.051  35.023  0.00  0.00     0.011 A 
ATOM     27  C33 ZIN A   1      25.769  -6.035  35.892  0.00  0.00     0.043 A 
ATOM     28  C31 ZIN A   1      24.463  -6.493  35.824  0.00  0.00     0.116 A 
ATOM     29  C30 ZIN A   1      23.592  -5.961  34.888  0.00  0.00     0.043 A 
ATOM     30  F32 ZIN A   1      24.040  -7.457  36.670  0.00  0.00    -0.206 F 
ATOM     31  C29 ZIN A   1      24.026  -4.974  34.023  0.00  0.00     0.011 A 
ENDBRANCH  17  25
ENDBRANCH  16  17
ENDBRANCH  15  16
ENDBRANCH  14  15
ENDBRANCH   9  14
BRANCH   5  32
ATOM     32  C6  ZIN A   1      29.196   1.291  29.131  0.00  0.00     0.013 A 
ATOM     33  C11 ZIN A   1      29.837   0.059  29.086  0.00  0.00     0.024 A 
ATOM     34  C10 ZIN A   1      29.550  -0.829  28.068  0.00  0.00     0.002 A 
ATOM     35  C9  ZIN A   1      28.634  -0.489  27.088  0.00  0.00     0.000 A 
ATOM     36  C8  ZIN A   1      28.000   0.738  27.127  0.00  0.00     0.002 A 
ATOM     37  C7  ZIN A   1      28.276   1.628  28.145  0.00  0.00     0.024 A 
ENDBRANCH   5  32
TORSDOF 7
ENDMDL
MODEL 104
REMARK CAVERDOCK RESULT:     -10.2      0.000      0.000
REMARK CAVERDOCK CONSTRAINTS:       0.0      0.0      0.0      0.0
REMARK CAVERDOCK TUNNEL: 103    -10.2      3.3    104.3
REMARK  7 active torsions:
REMARK  status: ('A' for Active; 'I' for Inactive)
REMARK    1  A    between atoms: N5_5  and  C6_6 
REMARK    2  A    between atoms: N15_15  and  C17_17 
REMARK    3  A    between atoms: C17_17  and  C18_18 
REMARK    4  A    between atoms: C18_18  and  C19_19 
REMARK    5  A    between atoms: C19_19  and  C20_20 
REMARK    6  A    between atoms: C20_20  and  C21_21 
REMARK    7  A    between atoms: C20_20  and  C28_28 
ROOT
ATOM      1  O1  ZIN A   1      27.783   3.589  32.955  0.00  0.00    -0.271 OA
ATOM      2  C2  ZIN A   1      28.276   3.263  31.895  0.00  0.00     0.242 C 
ATOM      3  N3  ZIN A   1      28.826   4.099  30.988  0.00  0.00    -0.347 N 
ATOM      4  C4  ZIN A   1      29.297   3.327  29.832  0.00  0.00     0.222 C 
ATOM      5  N5  ZIN A   1      29.380   1.918  30.280  0.00  0.00    -0.248 NA
ATOM      6  C12 ZIN A   1      28.385   1.853  31.369  0.00  0.00     0.103 C 
ATOM      7  C13 ZIN A   1      28.865   0.904  32.463  0.00  0.00     0.063 C 
ATOM      8  C14 ZIN A   1      27.792   0.804  33.551  0.00  0.00     0.237 C 
ATOM      9  N15 ZIN A   1      26.540   0.310  32.964  0.00  0.00    -0.071 N 
ATOM     10  H16 ZIN A   1      26.710  -0.577  32.513  0.00  0.00     0.279 HD
ATOM     11  C35 ZIN A   1      26.038   1.272  31.976  0.00  0.00     0.237 C 
ATOM     12  C36 ZIN A   1      27.036   1.392  30.822  0.00  0.00     0.063 C 
ATOM     13  H37 ZIN A   1      28.898   5.060  31.086  0.00  0.00     0.163 HD
ENDROOT
BRANCH   9  14
ATOM     14  C17 ZIN A   1      25.540   0.134  34.025  0.00  0.00     0.235 C 
BRANCH  14  15
ATOM     15  C18 ZIN A   1      25.020  -1.305  34.001  0.00  0.00     0.029 C 
BRANCH  15  16
ATOM     16  C19 ZIN A   1      26.202  -2.276  34.069  0.00  0.00     0.016 C 
BRANCH  16  17
ATOM     17  C20 ZIN A   1      25.892  -3.516  33.230  0.00  0.00     0.051 C 
BRANCH  17  18
ATOM     18  C21 ZIN A   1      27.136  -3.954  32.501  0.00  0.00    -0.049 A 
ATOM     19  C27 ZIN A   1      27.403  -5.300  32.338  0.00  0.00     0.011 A
[truncated: 229,531 more chars]
