# Supplementary material for: Fully automated virtual screening pipeline of FDA-approved drugs using Caver Web
Source: Comput Struct Biotechnol J. 2022 Nov 17;20:6512–8. doi: 10.1016/j.csbj.2022.11.031 (PMC9705369; doi:10.1016/j.csbj.2022.11.031)
Supplement: Supplementary data 1 [file mmc1.zip › supplementary_data/pymol/ZINC000000538650.pdbqt]

MODEL 1
REMARK CAVERDOCK RESULT:       9.8      0.000      0.000
REMARK CAVERDOCK CONSTRAINTS:       0.0      0.0      0.0      0.0
REMARK CAVERDOCK TUNNEL: 0      9.8      1.7     1.13
REMARK  4 active torsions:
REMARK  status: ('A' for Active; 'I' for Inactive)
REMARK       I    between atoms: C2_2  and  N4_4 
REMARK    1  A    between atoms: N4_4  and  C6_6 
REMARK    2  A    between atoms: C10_10  and  C11_11 
REMARK    3  A    between atoms: C16_16  and  C17_17 
REMARK    4  A    between atoms: C17_17  and  C19_19 
ROOT
ATOM      1  C11 <0> d   1      41.750   5.622  32.612  0.00  0.00     0.072 A 
ATOM      2  C12 <0> d   1      42.234   4.553  33.343  0.00  0.00     0.052 A 
ATOM      3  C13 <0> d   1      43.578   4.538  33.713  0.00  0.00     0.121 A 
ATOM      4  N14 <0> d   1      44.372   5.530  33.369  0.00  0.00    -0.240 NA
ATOM      5  C15 <0> d   1      43.919   6.567  32.665  0.00  0.00     0.166 A 
ATOM      6  C16 <0> d   1      44.546   7.733  32.179  0.00  0.00     0.082 A 
ATOM      7  C24 <0> d   1      43.563   8.474  31.499  0.00  0.00     0.159 A 
ATOM      8  N25 <0> d   1      42.431   7.823  31.558  0.00  0.00    -0.177 NA
ATOM      9  N26 <0> d   1      42.613   6.632  32.270  0.00  0.00    -0.214 N 
ENDROOT
BRANCH   1  10
ATOM     10  C10 <0> d   1      40.332   5.672  32.201  0.00  0.00    -0.005 A 
ATOM     11  C9  <0> d   1      39.571   6.818  32.447  0.00  0.00     0.014 A 
ATOM     12  C8  <0> d   1      38.247   6.863  32.062  0.00  0.00     0.003 A 
ATOM     13  C7  <0> d   1      37.668   5.776  31.434  0.00  0.00     0.030 A 
ATOM     14  C6  <0> d   1      38.416   4.630  31.185  0.00  0.00     0.037 A 
ATOM     15  C27 <0> d   1      39.746   4.573  31.573  0.00  0.00     0.043 A 
BRANCH  14  16
ATOM     16  N4  <0> d   1      37.824   3.534  30.548  0.00  0.00    -0.323 N 
ATOM     17  C2  <0> d   1      36.505   3.543  30.278  0.00  0.00     0.220 C 
ATOM     18  C1  <0> d   1      35.845   2.317  29.701  0.00  0.00     0.117 C 
ATOM     19  O3  <0> d   1      35.847   4.537  30.499  0.00  0.00    -0.274 OA
ATOM     20  C5  <0> d   1      38.641   2.375  30.177  0.00  0.00     0.159 C 
ENDBRANCH  14  16
ENDBRANCH   1  10
BRANCH   6  21
ATOM     21  C17 <0> d   1      45.955   8.102  32.351  0.00  0.00     0.204 C 
ATOM     22  O18 <0> d   1      46.452   8.113  33.464  0.00  0.00    -0.286 OA
BRANCH  21  23
ATOM     23  C19 <0> d   1      46.768   8.458  31.182  0.00  0.00     0.056 A 
ATOM     24  S23 <0> d   1      48.364   9.191  31.236  0.00  0.00    -0.098 SA
ATOM     25  C22 <0> d   1      48.465   9.211  29.533  0.00  0.00     0.050 A 
ATOM     26  C21 <0> d   1      47.356   8.702  28.982  0.00  0.00     0.009 A 
ATOM     27  C20 <0> d   1      46.401   8.279  29.878  0.00  0.00     0.023 A 
ENDBRANCH  21  23
ENDBRANCH   6  21
TORSDOF 4
ENDMDL
MODEL 2
REMARK CAVERDOCK RESULT:      10.1      0.000      0.000
REMARK CAVERDOCK CONSTRAINTS:       0.0      0.0      0.0      0.0
REMARK CAVERDOCK TUNNEL: 1     10.1      1.8      2.1
REMARK  4 active torsions:
REMARK  status: ('A' for Active; 'I' for Inactive)
REMARK       I    between atoms: C2_2  and  N4_4 
REMARK    1  A    between atoms: N4_4  and  C6_6 
REMARK    2  A    between atoms: C10_10  and  C11_11 
REMARK    3  A    between atoms: C16_16  and  C17_17 
REMARK    4  A    between atoms: C17_17  and  C19_19 
ROOT
ATOM      1  C11 <0> d   1      41.590   5.594  32.407  0.00  0.00     0.072 A 
ATOM      2  C12 <0> d   1      42.113   4.421  32.919  0.00  0.00     0.052 A 
ATOM      3  C13 <0> d   1      43.481   4.345  33.179  0.00  0.00     0.121 A 
ATOM      4  N14 <0> d   1      44.261   5.377  32.938  0.00  0.00    -0.240 NA
ATOM      5  C15 <0> d   1      43.771   6.514  32.445  0.00  0.00     0.166 A 
ATOM      6  C16 <0> d   1      44.376   7.742  32.106  0.00  0.00     0.082 A 
ATOM      7  C24 <0> d   1      43.355   8.584  31.630  0.00  0.00     0.159 A 
ATOM      8  N25 <0> d   1      42.221   7.935  31.670  0.00  0.00    -0.177 NA
ATOM      9  N26 <0> d   1      42.440   6.644  32.166  0.00  0.00    -0.214 N 
ENDROOT
BRANCH   1  10
ATOM     10  C10 <0> d   1      40.147   5.713  32.119  0.00  0.00    -0.005 A 
ATOM     11  C9  <0> d   1      39.447   6.859  32.503  0.00  0.00     0.014 A 
ATOM     12  C8  <0> d   1      38.098   6.968  32.232  0.00  0.00     0.003 A 
ATOM     13  C7  <0> d   1      37.434   5.943  31.583  0.00  0.00     0.030 A 
ATOM     14  C6  <0> d   1      38.121   4.798  31.197  0.00  0.00     0.037 A 
ATOM     15  C27 <0> d   1      39.476   4.677  31.469  0.00  0.00     0.043 A 
BRANCH  14  16
ATOM     16  N4  <0> d   1      37.444   3.765  30.539  0.00  0.00    -0.323 N 
ATOM     17  C2  <0> d   1      36.112   3.842  30.357  0.00  0.00     0.220 C 
ATOM     18  C1  <0> d   1      35.365   2.679  29.756  0.00  0.00     0.117 C 
ATOM     19  O3  <0> d   1      35.513   4.847  30.675  0.00  0.00    -0.274 OA
ATOM     20  C5  <0> d   1      38.185   2.599  30.050  0.00  0.00     0.159 C 
ENDBRANCH  14  16
ENDBRANCH   1  10
BRANCH   6  21
ATOM     21  C17 <0> d   1      45.799   8.076  32.227  0.00  0.00     0.204 C 
ATOM     22  O18 <0> d   1      46.291   8.261  33.326  0.00  0.00    -0.286 OA
BRANCH  21  23
ATOM     23  C19 <0> d   1      46.631   8.188  31.023  0.00  0.00     0.056 A 
ATOM     24  S23 <0> d   1      48.200   8.974  30.938  0.00  0.00    -0.098 SA
ATOM     25  C22 <0> d   1      48.346   8.609  29.278  0.00  0.00     0.050 A 
ATOM     26  C21 <0> d   1      47.271   7.946  28.838  0.00  0.00     0.009 A 
ATOM     27  C20 <0> d   1      46.306   7.702  29.787  0.00  0.00     0.023 A 
ENDBRANCH  21  23
ENDBRANCH   6  21
TORSDOF 4
ENDMDL
MODEL 3
REMARK CAVERDOCK RESULT:      10.5      0.000      0.000
REMARK CAVERDOCK CONSTRAINTS:       0.0      0.0      0.0      0.0
REMARK CAVERDOCK TUNNEL: 2     10.5      1.8     3.17
REMARK  4 active torsions:
REMARK  status: ('A' for Active; 'I' for Inactive)
REMARK       I    between atoms: C2_2  and  N4_4 
REMARK    1  A    between atoms: N4_4  and  C6_6 
REMARK    2  A    between atoms: C10_10  and  C11_11 
REMARK    3  A    between atoms: C16_16  and  C17_17 
REMARK    4  A    between atoms: C17_17  and  C19_19 
ROOT
ATOM      1  C11 <0> d   1      41.358   5.609  32.484  0.00  0.00     0.072 A 
ATOM      2  C12 <0> d   1      41.866   4.517  33.163  0.00  0.00     0.052 A 
ATOM      3  C13 <0> d   1      43.226   4.482  33.469  0.00  0.00     0.121 A 
ATOM      4  N14 <0> d   1      44.012   5.477  33.115  0.00  0.00    -0.240 NA
ATOM      5  C15 <0> d   1      43.536   6.535  32.461  0.00  0.00     0.166 A 
ATOM      6  C16 <0> d   1      44.150   7.710  31.978  0.00  0.00     0.082 A 
ATOM      7  C24 <0> d   1      43.143   8.477  31.365  0.00  0.00     0.159 A 
ATOM      8  N25 <0> d   1      42.009   7.833  31.460  0.00  0.00    -0.177 NA
ATOM      9  N26 <0> d   1      42.214   6.621  32.130  0.00  0.00    -0.214 N 
ENDROOT
BRANCH   1  10
ATOM     10  C10 <0> d   1      39.923   5.682  32.142  0.00  0.00    -0.005 A 
ATOM     11  C9  <0> d   1      39.172   6.802  32.506  0.00  0.00     0.014 A 
ATOM     12  C8  <0> d   1      37.831   6.868  32.185  0.00  0.00     0.003 A 
ATOM     13  C7  <0> d   1      37.227   5.827  31.505  0.00  0.00     0.030 A 
ATOM     14  C6  <0> d   1      37.965   4.707  31.139  0.00  0.00     0.037 A 
ATOM     15  C27 <0> d   1      39.312   4.629  31.462  0.00  0.00     0.043 A 
BRANCH  14  16
ATOM     16  N4  <0> d   1      37.348   3.657  30.451  0.00  0.00    -0.323 N 
ATOM     17  C2  <0> d   1      36.044   3.740  30.125  0.00  0.00     0.220 C 
ATOM     18  C1  <0> d   1      35.349   2.563  29.490  0.00  0.00     0.117 C 
ATOM     19  O3  <0> d   1      35.428   4.762  30.342  0.00  0.00    -0.274 OA
ATOM     20  C5  <0> d   1      38.121   2.467  30.086  0.00  0.00     0.159 C 
ENDBRANCH  14  16
ENDBRANCH   1  10
BRANCH   6  21
ATOM     21  C17 <0> d   1      45.569   8.063  32.093  0.00  0.00     0.204 C 
ATOM     22  O18 <0> d   1      46.324   7.872  31.156  0.00  0.00    -0.286 OA
BRANCH  21  23
ATOM     23  C19 <0> d   1      46.080   8.647  33.339  0.00  0.00     0.056 A 
ATOM     24  S23 <0> d   1      47.619   8.255  34.092  0.00  0.00    -0.098 SA
ATOM     25  C22 <0> d   1      47.327   9.351  35.368  0.00  0.00     0.050 A 
ATOM     26  C21 <0> d   1      46.142   9.953  35.219  0.00  0.00     0.009 A 
ATOM     27  C20 <0> d   1      45.433   9.578  34.102  0.00  0.00     0.023 A 
ENDBRANCH  21  23
ENDBRANCH   6  21
TORSDOF 4
ENDMDL
MODEL 4
REMARK CAVERDOCK RESULT:      10.9      0.000      0.000
REMARK CAVERDOCK CONSTRAINTS:       0.0      0.0      0.0      0.0
REMARK CAVERDOCK TUNNEL: 3     10.9      1.9      4.7
REMARK  4 active torsions:
REMARK  status: ('A' for Active; 'I' for Inactive)
REMARK       I    between atoms: C2_2  and  N4_4 
REMARK    1  A    between atoms: N4_4  and  C6_6 
REMARK    2  A    between atoms: C10_10  and  C11_11 
REMARK    3  A    between atoms: C16_16  and  C17_17 
REMARK    4  A    between atoms: C17_17  and  C19_19 
ROOT
ATOM      1  C11 <0> d   1      41.198   5.459  32.368  0.00  0.00     0.072 A 
ATOM      2  C12 <0> d   1      41.702   4.301  32.928  0.00  0.00     0.052 A 
ATOM      3  C13 <0> d   1      43.069   4.214  33.192  0.00  0.00     0.121 A 
ATOM      4  N14 <0> d   1      43.865   5.225  32.909  0.00  0.00    -0.240 NA
ATOM      5  C15 <0> d   1      43.392   6.347  32.369  0.00  0.00     0.166 A 
ATOM      6  C16 <0> d   1      44.015   7.551  31.979  0.00  0.00     0.082 A 
ATOM      7  C24 <0> d   1      43.007   8.388  31.468  0.00  0.00     0.159 A 
ATOM      8  N25 <0> d   1      41.863   7.757  31.535  0.00  0.00    -0.177 NA
ATOM      9  N26 <0> d   1      42.063   6.485  32.084  0.00  0.00    -0.214 N 
ENDROOT
BRANCH   1  10
ATOM     10  C10 <0> d   1      39.756   5.587  32.074  0.00  0.00    -0.005 A 
ATOM     11  C9  <0> d   1      39.060   6.733  32.466  0.00  0.00     0.014 A 
ATOM     12  C8  <0> d   1      37.713   6.850  32.190  0.00  0.00     0.003 A 
ATOM     13  C7  <0> d   1      37.047   5.835  31.528  0.00  0.00     0.030 A 
ATOM     14  C6  <0> d   1      37.731   4.690  31.135  0.00  0.00     0.037 A 
ATOM     15  C27 <0> d   1      39.083   4.560  31.411  0.00  0.00     0.043 A 
BRANCH  14  16
ATOM     16  N4  <0> d   1      37.051   3.667  30.464  0.00  0.00    -0.323 N 
ATOM     17  C2  <0> d   1      35.733   3.783  30.215  0.00  0.00     0.220 C 
ATOM     18  C1  <0> d   1      34.978   2.634  29.600  0.00  0.00     0.117 C 
ATOM     19  O3  <0> d   1      35.154   4.814  30.484  0.00  0.00    -0.274 OA
ATOM     20  C5  <0> d   1      37.776   2.467  30.035  0.00  0.00     0.159 C 
ENDBRANCH  14  16
ENDBRANCH   1  10
BRANCH   6  21
ATOM     21  C17 <0> d   1      45.442   7.868  32.087  0.00  0.00     0.204 C 
ATOM     22  O18 <0> d   1      45.881   8.370  33.108  0.00  0.00    -0.286 OA
BRANCH  21  23
ATOM     23  C19 <0> d   1      46.345   7.582  30.965  0.00  0.00     0.056 A 
ATOM     24  S23 <0> d   1      47.323   6.133  30.789  0.00  0.00    -0.098 SA
ATOM     25  C22 <0> d   1      47.958   6.685  29.305  0.00  0.00     0.050 A 
ATOM     26  C21 <0> d   1      47.458   7.884  28.987  0.00  0.00     0.009 A 
ATOM     27  C20 <0> d   1      46.562   8.401  29.894  0.00  0.00     0.023 A 
ENDBRANCH  21  23
ENDBRANCH   6  21
TORSDOF 4
ENDMDL
MODEL 5
REMARK CAVERDOCK RESULT:      11.9      0.000      0.000
REMARK CAVERDOCK CONSTRAINTS:       0.2      0.0      0.0      0.0
REMARK CAVERDOCK TUNNEL: 4     11.9      1.9      5.8
REMARK  4 active torsions:
REMARK  status: ('A' for Active; 'I' for Inactive)
REMARK       I    between atoms: C2_2  and  N4_4 
REMARK    1  A    between atoms: N4_4  and  C6_6 
REMARK    2  A    between atoms: C10_10  and  C11_11 
REMARK    3  A    between atoms: C16_16  and  C17_17 
REMARK    4  A    between atoms: C17_17  and  C19_19 
ROOT
ATOM      1  C11 <0> d   1      43.140   6.453  32.671  0.00  0.00     0.072 A 
ATOM      2  C12 <0> d   1      43.483   5.454  33.563  0.00  0.00     0.052 A 
ATOM      3  C13 <0> d   1      42.654   4.339  33.684  0.00  0.00     0.121 A 
ATOM      4  N14 <0> d   1      41.561   4.242  32.956  0.00  0.00    -0.240 NA
ATOM      5  C15 <0> d   1      41.218   5.197  32.093  0.00  0.00     0.166 A 
ATOM      6  C16 <0> d   1      40.126   5.336  31.212  0.00  0.00     0.082 A 
ATOM      7  C24 <0> d   1      40.292   6.561  30.541  0.00  0.00     0.159 A 
ATOM      8  N25 <0> d   1      41.389   7.128  30.969  0.00  0.00    -0.177 NA
ATOM      9  N26 <0> d   1      41.989   6.315  31.937  0.00  0.00    -0.214 N 
ENDROOT
BRANCH   1  10
ATOM     10  C10 <0> d   1      43.992   7.649  32.516  0.00  0.00    -0.005 A 
ATOM     11  C9  <0> d   1      43.907   8.695  33.437  0.00  0.00     0.014 A 
ATOM     12  C8  <0> d   1      44.704   9.812  33.290  0.00  0.00     0.003 A 
ATOM     13  C7  <0> d   1      45.589   9.900  32.232  0.00  0.00     0.030 A 
ATOM     14  C6  <0> d   1      45.682   8.864  31.309  0.00  0.00     0.037 A 
ATOM     15  C27 <0> d   1      44.881   7.740  31.445  0.00  0.00     0.043 A 
BRANCH  14  16
ATOM     16  N4  <0> d   1      46.580   8.959  30.240  0.00  0.00    -0.323 N 
ATOM     17  C2  <0> d   1      47.851   8.536  30.388  0.00  0.00     0.220 C 
ATOM     18  C1  <0> d   1      48.849   8.747  29.279  0.00  0.00     0.117 C 
ATOM     19  O3  <0> d   1      48.191   7.985  31.413  0.00  0.00    -0.274 OA
ATOM     20  C5  <0> d   1      46.138   9.520  28.960  0.00  0.00     0.159 C 
ENDBRANCH  14  16
ENDBRANCH   1  10
BRANCH   6  21
ATOM     21  C17 <0> d   1      39.025   4.383  31.031  0.00  0.00     0.204 C 
ATOM     22  O18 <0> d   1      39.261   3.234  30.701  0.00  0.00    -0.286 OA
BRANCH  21  23
ATOM     23  C19 <0> d   1      37.639   4.814  31.249  0.00  0.00     0.056 A 
ATOM     24  S23 <0> d   1      36.209   3.996  30.635  0.00  0.00    -0.098 SA
ATOM     25  C22 <0> d   1      35.181   5.152  31.356  0.00  0.00     0.050 A 
ATOM     26  C21 <0> d   1      35.889   6.084  32.004  0.00  0.00     0.009 A 
ATOM     27  C20 <0> d   1      37.254   5.917  31.957  0.00  0.00     0.023 A 
ENDBRANCH  21  23
ENDBRANCH   6  21
TORSDOF 4
ENDMDL
MODEL 6
REMARK CAVERDOCK RESULT:      12.2      0.000      0.000
REMARK CAVERDOCK CONSTRAINTS:       0.0      0.0      0.0      0.0
REMARK CAVERDOCK TUNNEL: 5     12.2      1.8      6.7
REMARK  4 active torsions:
REMARK  status: ('A' for Active; 'I' for Inactive)
REMARK       I    between atoms: C2_2  and  N4_4 
REMARK    1  A    between atoms: N4_4  and  C6_6 
REMARK    2  A    between atoms: C10_10  and  C11_11 
REMARK    3  A    between atoms: C16_16  and  C17_17 
REMARK    4  A    between atoms: C17_17  and  C19_19 
ROOT
ATOM      1  C11 <0> d   1      42.880   6.244  32.727  0.00  0.00     0.072 A 
ATOM      2  C12 <0> d   1      43.177   5.249  33.639  0.00  0.00     0.052 A 
ATOM      3  C13 <0> d   1      42.336   4.140  33.730  0.00  0.00     0.121 A 
ATOM      4  N14 <0> d   1      41.275   4.046  32.956  0.00  0.00    -0.240 NA
ATOM      5  C15 <0> d   1      40.977   4.998  32.072  0.00  0.00     0.166 A 
ATOM      6  C16 <0> d   1      39.925   5.138  31.144  0.00  0.00     0.082 A 
ATOM      7  C24 <0> d   1      40.129   6.358  30.474  0.00  0.00     0.159 A 
ATOM      8  N25 <0> d   1      41.210   6.921  30.946  0.00  0.00    -0.177 NA
ATOM      9  N26 <0> d   1      41.762   6.109  31.944  0.00  0.00    -0.214 N 
ENDROOT
BRANCH   1  10
ATOM     10  C10 <0> d   1      43.747   7.433  32.602  0.00  0.00    -0.005 A 
ATOM     11  C9  <0> d   1      43.660   8.249  31.472  0.00  0.00     0.014 A 
ATOM     12  C8  <0> d   1      44.471   9.360  31.358  0.00  0.00     0.003 A 
ATOM     13  C7  <0> d   1      45.373   9.668  32.359  0.00  0.00     0.030 A 
ATOM     14  C6  <0> d   1      45.468   8.863  33.489  0.00  0.00     0.037 A 
ATOM     15  C27 <0> d   1      44.661   7.742  33.610  0.00  0.00     0.043 A 
BRANCH  14  16
ATOM     16  N4  <0> d   1      46.382   9.181  34.499  0.00  0.00    -0.323 N 
ATOM     17  C2  <0> d   1      47.581   8.570  34.540  0.00  0.00     0.220 C 
ATOM     18  C1  <0> d   1      48.518   8.824  35.693  0.00  0.00     0.117 C 
ATOM     19  O3  <0> d   1      47.909   7.815  33.649  0.00  0.00    -0.274 OA
ATOM     20  C5  <0> d   1      46.032  10.179  35.514  0.00  0.00     0.159 C 
ENDBRANCH  14  16
ENDBRANCH   1  10
BRANCH   6  21
ATOM     21  C17 <0> d   1      38.827   4.192  30.921  0.00  0.00     0.204 C 
ATOM     22  O18 <0> d   1      39.065   3.058  30.544  0.00  0.00    -0.286 OA
BRANCH  21  23
ATOM     23  C19 <0> d   1      37.439   4.611  31.153  0.00  0.00     0.056 A 
ATOM     24  S23 <0> d   1      36.016   3.859  30.446  0.00  0.00    -0.098 SA
ATOM     25  C22 <0> d   1      34.982   4.954  31.247  0.00  0.00     0.050 A 
ATOM     26  C21 <0> d   1      35.683   5.822  31.985  0.00  0.00     0.009 A 
ATOM     27  C20 <0> d   1      37.047   5.652  31.947  0.00  0.00     0.023 A 
ENDBRANCH  21  23
ENDBRANCH   6  21
TORSDOF 4
ENDMDL
MODEL 7
REMARK CAVERDOCK RESULT:      12.9      0.000      0.000
REMARK CAVERDOCK CONSTRAINTS:       0.1      0.0      0.0      0.0
REMARK CAVERDOCK TUNNEL: 6     12.9      1.8      7.8
REMARK  4 active torsions:
REMARK  status: ('A' for Active; 'I' for Inactive)
REMARK       I    between atoms: C2_2  and  N4_4 
REMARK    1  A    between atoms: N4_4  and  C6_6 
REMARK    2  A    between atoms: C10_10  and  C11_11 
REMARK    3  A    between atoms: C16_16  and  C17_17 
REMARK    4  A    between atoms: C17_17  and  C19_19 
ROOT
ATOM      1  C11 <0> d   1      42.819   6.632  32.554  0.00  0.00     0.072 A 
ATOM      2  C12 <0> d   1      43.195   5.677  33.480  0.00  0.00     0.052 A 
ATOM      3  C13 <0> d   1      42.419   4.527  33.622  0.00  0.00     0.121 A 
ATOM      4  N14 <0> d   1      41.342   4.358  32.882  0.00  0.00    -0.240 NA
ATOM      5  C15 <0> d   1      40.968   5.270  31.986  0.00  0.00     0.166 A 
ATOM      6  C16 <0> d   1      39.884   5.331  31.087  0.00  0.00     0.082 A 
ATOM      7  C24 <0> d   1      40.002   6.542  30.383  0.00  0.00     0.159 A 
ATOM      8  N25 <0> d   1      41.064   7.174  30.809  0.00  0.00    -0.177 NA
ATOM      9  N26 <0> d   1      41.687   6.418  31.808  0.00  0.00    -0.214 N 
ENDROOT
BRANCH   1  10
ATOM     10  C10 <0> d   1      43.616   7.862  32.376  0.00  0.00    -0.005 A 
ATOM     11  C9  <0> d   1      43.487   8.619  31.209  0.00  0.00     0.014 A 
ATOM     12  C8  <0> d   1      44.233   9.768  31.044  0.00  0.00     0.003 A 
ATOM     13  C7  <0> d   1      45.111  10.175  32.032  0.00  0.00     0.030 A 
ATOM     14  C6  <0> d   1      45.247   9.429  33.198  0.00  0.00     0.037 A 
ATOM     15  C27 <0> d   1      44.506   8.270  33.370  0.00  0.00     0.043 A 
BRANCH  14  16
ATOM     16  N4  <0> d   1      46.137   9.846  34.194  0.00  0.00    -0.323 N 
ATOM     17  C2  <0> d   1      47.371   9.311  34.263  0.00  0.00     0.220 C 
ATOM     18  C1  <0> d   1      48.286   9.672  35.405  0.00  0.00     0.117 C 
ATOM     19  O3  <0> d   1      47.746   8.539  33.407  0.00  0.00    -0.274 OA
ATOM     20  C5  <0> d   1      45.724  10.865  35.163  0.00  0.00     0.159 C 
ENDBRANCH  14  16
ENDBRANCH   1  10
BRANCH   6  21
ATOM     21  C17 <0> d   1      38.833   4.322  30.919  0.00  0.00     0.204 C 
ATOM     22  O18 <0> d   1      39.125   3.183  30.598  0.00  0.00    -0.286 OA
BRANCH  21  23
ATOM     23  C19 <0> d   1      37.427   4.683  31.139  0.00  0.00     0.056 A 
ATOM     24  S23 <0> d   1      36.851   5.888  32.281  0.00  0.00    -0.098 SA
ATOM     25  C22 <0> d   1      35.229   5.605  31.835  0.00  0.00     0.050 A 
ATOM     26  C21 <0> d   1      35.150   4.658  30.893  0.00  0.00     0.009 A 
ATOM     27  C20 <0> d   1      36.356   4.132  30.493  0.00  0.00     0.023 A 
ENDBRANCH  21  23
ENDBRANCH   6  21
TORSDOF 4
ENDMDL
MODEL 8
REMARK CAVERDOCK RESULT:      13.6      0.000      0.000
REMARK CAVERDOCK CONSTRAINTS:       0.1      0.0      0.0      0.0
REMARK CAVERDOCK TUNNEL: 7     13.6      1.8      8.7
REMARK  4 active torsions:
REMARK  status: ('A' for Active; 'I' for Inactive)
REMARK       I    between atoms: C2_2  and  N4_4 
REMARK    1  A    between atoms: N4_4  and  C6_6 
REMARK    2  A    between atoms: C10_10  and  C11_11 
REMARK    3  A    between atoms: C16_16  and  C17_17 
REMARK    4  A    between atoms: C17_17  and  C19_19 
ROOT
ATOM      1  C11 <0> d   1      42.602   6.188  32.500  0.00  0.00     0.072 A 
ATOM      2  C12 <0> d   1      42.943   5.208  33.413  0.00  0.00     0.052 A 
ATOM      3  C13 <0> d   1      42.127   4.084  33.540  0.00  0.00     0.121 A 
ATOM      4  N14 <0> d   1      41.046   3.963  32.798  0.00  0.00    -0.240 NA
ATOM      5  C15 <0> d   1      40.705   4.899  31.914  0.00  0.00     0.166 A 
ATOM      6  C16 <0> d   1      39.624   5.010  31.015  0.00  0.00     0.082 A 
ATOM      7  C24 <0> d   1      39.785   6.226  30.327  0.00  0.00     0.159 A 
ATOM      8  N25 <0> d   1      40.868   6.814  30.762  0.00  0.00    -0.177 NA
ATOM      9  N26 <0> d   1      41.464   6.023  31.751  0.00  0.00    -0.214 N 
ENDROOT
BRANCH   1  10
ATOM     10  C10 <0> d   1      43.442   7.392  32.339  0.00  0.00    -0.005 A 
ATOM     11  C9  <0> d   1      43.278   8.217  31.224  0.00  0.00     0.014 A 
ATOM     12  C8  <0> d   1      44.064   9.341  31.075  0.00  0.00     0.003 A 
ATOM     13  C7  <0> d   1      45.016   9.655  32.027  0.00  0.00     0.030 A 
ATOM     14  C6  <0> d   1      45.188   8.840  33.140  0.00  0.00     0.037 A 
ATOM     15  C27 <0> d   1      44.407   7.705  33.296  0.00  0.00     0.043 A 
BRANCH  14  16
ATOM     16  N4  <0> d   1      46.154   9.163  34.100  0.00  0.00    -0.323 N 
ATOM     17  C2  <0> d   1      47.322   8.495  34.133  0.00  0.00     0.220 C 
ATOM     18  C1  <0> d   1      48.312   8.760  35.238  0.00  0.00     0.117 C 
ATOM     19  O3  <0> d   1      47.579   7.680  33.272  0.00  0.00    -0.274 OA
ATOM     20  C5  <0> d   1      45.891  10.229  35.072  0.00  0.00     0.159 C 
ENDBRANCH  14  16
ENDBRANCH   1  10
BRANCH   6  21
ATOM     21  C17 <0> d   1      38.538   4.041  30.833  0.00  0.00     0.204 C 
ATOM     22  O18 <0> d   1      38.791   2.896  30.499  0.00  0.00    -0.286 OA
BRANCH  21  23
ATOM     23  C19 <0> d   1      37.145   4.449  31.055  0.00  0.00     0.056 A 
ATOM     24  S23 <0> d   1      35.750   3.823  30.189  0.00  0.00    -0.098 SA
ATOM     25  C22 <0> d   1      34.690   4.819  31.081  0.00  0.00     0.050 A 
ATOM     26  C21 <0> d   1      35.365   5.569  31.960  0.00  0.00     0.009 A 
ATOM     27  C20 <0> d   1      36.728   5.382  31.962  0.00  0.00     0.023 A 
ENDBRANCH  21  23
ENDBRANCH   6  21
TORSDOF 4
ENDMDL
MODEL 9
REMARK CAVERDOCK RESULT:      13.7      0.000      0.000
REMARK CAVERDOCK CONSTRAINTS:       0.2      0.0      0.0      0.0
REMARK CAVERDOCK TUNNEL: 8     13.7      1.8      9.8
REMARK  4 active torsions:
REMARK  status: ('A' for Active; 'I' for Inactive)
REMARK       I    between atoms: C2_2  and  N4_4 
REMARK    1  A    between atoms: N4_4  and  C6_6 
REMARK    2  A    between atoms: C10_10  and  C11_11 
REMARK    3  A    between atoms: C16_16  and  C17_17 
REMARK    4  A    between atoms: C17_17  and  C19_19 
ROOT
ATOM      1  C11 <0> d   1      42.487   6.618  32.424  0.00  0.00     0.072 A 
ATOM      2  C12 <0> d   1      42.903   5.700  33.370  0.00  0.00     0.052 A 
ATOM      3  C13 <0> d   1      42.159   4.535  33.556  0.00  0.00     0.121 A 
ATOM      4  N14 <0> d   1      41.076   4.317  32.840  0.00  0.00    -0.240 NA
ATOM      5  C15 <0> d   1      40.664   5.193  31.925  0.00  0.00     0.166 A 
ATOM      6  C16 <0> d   1      39.564   5.200  31.043  0.00  0.00     0.082 A 
ATOM      7  C24 <0> d   1      39.639   6.394  30.303  0.00  0.00     0.159 A 
ATOM      8  N25 <0> d   1      40.691   7.065  30.694  0.00  0.00    -0.177 NA
ATOM      9  N26 <0> d   1      41.350   6.354  31.703  0.00  0.00    -0.214 N 
ENDROOT
BRANCH   1  10
ATOM     10  C10 <0> d   1      43.248   7.863  32.198  0.00  0.00    -0.005 A 
ATOM     11  C9  <0> d   1      43.185   8.510  30.962  0.00  0.00     0.014 A 
ATOM     12  C8  <0> d   1      43.897   9.673  30.753  0.00  0.00     0.003 A 
ATOM     13  C7  <0> d   1      44.677  10.202  31.765  0.00  0.00     0.030 A 
ATOM     14  C6  <0> d   1      44.748   9.566  32.999  0.00  0.00     0.037 A 
ATOM     15  C27 <0> d   1      44.040   8.394  33.217  0.00  0.00     0.043 A 
BRANCH  14  16
ATOM     16  N4  <0> d   1      45.538  10.107  34.020  0.00  0.00    -0.323 N 
ATOM     17  C2  <0> d   1      46.402   9.322  34.692  0.00  0.00     0.220 C 
ATOM     18  C1  <0> d   1      47.165   9.874  35.867  0.00  0.00     0.117 C 
ATOM     19  O3  <0> d   1      46.565   8.169  34.351  0.00  0.00    -0.274 OA
ATOM     20  C5  <0> d   1      45.424  11.528  34.357  0.00  0.00     0.159 C 
ENDBRANCH  14  16
ENDBRANCH   1  10
BRANCH   6  21
ATOM     21  C17 <0> d   1      38.537   4.160  30.921  0.00  0.00     0.204 C 
ATOM     22  O18 <0> d   1      38.858   3.013  30.662  0.00  0.00    -0.286 OA
BRANCH  21  23
ATOM     23  C19 <0> d   1      37.122   4.500  31.111  0.00  0.00     0.056 A 
ATOM     24  S23 <0> d   1      35.769   3.720  30.305  0.00  0.00    -0.098 SA
ATOM     25  C22 <0> d   1      34.649   4.722  31.113  0.00  0.00     0.050 A 
ATOM     26  C21 <0> d   1      35.275   5.582  31.924  0.00  0.00     0.009 A 
ATOM     27  C20 <0> d   1      36.646   5.478  31.939  0.00  0.00     0.023 A 
ENDBRANCH  21  23
ENDBRANCH   6  21
TORSDOF 4
ENDMDL
MODEL 10
REMARK CAVERDOCK RESULT:      14.9      0.000      0.000
REMARK CAVERDOCK CONSTRAINTS:       0.5      0.0      0.0      0.0
REMARK CAVERDOCK TUNNEL: 9     14.9      1.7    10.25
REMARK  4 active torsions:
REMARK  status: ('A' for Active; 'I' for Inactive)
REMARK       I    between atoms: C2_2  and  N4_4 
REMARK    1  A    between atoms: N4_4  and  C6_6 
REMARK    2  A    between atoms: C10_10  and  C11_11 
REMARK    3  A    between atoms: C16_16  and  C17_17 
REMARK    4  A    between atoms: C17_17  and  C19_19 
ROOT
ATOM      1  C11 <0> d   1      42.003   5.544  32.974  0.00  0.00     0.072 A 
ATOM      2  C12 <0> d   1      41.734   5.343  34.315  0.00  0.00     0.052 A 
ATOM      3  C13 <0> d   1      40.410   5.188  34.725  0.00  0.00     0.121 A 
ATOM      4  N14 <0> d   1      39.433   5.233  33.844  0.00  0.00    -0.240 NA
ATOM      5  C15 <0> d   1      39.677   5.425  32.548  0.00  0.00     0.166 A 
ATOM      6  C16 <0> d   1      38.832   5.511  31.423  0.00  0.00     0.082 A 
ATOM      7  C24 <0> d   1      39.657   5.723  30.305  0.00  0.00     0.159 A 
ATOM      8  N25 <0> d   1      40.901   5.765  30.703  0.00  0.00    -0.177 NA
ATOM      9  N26 <0> d   1      40.954   5.589  32.090  0.00  0.00    -0.214 N 
ENDROOT
BRANCH   1  10
ATOM     10  C10 <0> d   1      43.392   5.713  32.502  0.00  0.00    -0.005 A 
ATOM     11  C9  <0> d   1      44.035   4.671  31.828  0.00  0.00     0.014 A 
ATOM     12  C8  <0> d   1      45.333   4.831  31.388  0.00  0.00     0.003 A 
ATOM     13  C7  <0> d   1      46.002   6.021  31.612  0.00  0.00     0.030 A 
ATOM     14  C6  <0> d   1      45.371   7.063  32.282  0.00  0.00     0.037 A 
ATOM     15  C27 <0> d   1      44.069   6.910  32.732  0.00  0.00     0.043 A 
BRANCH  14  16
ATOM     16  N4  <0> d   1      46.053   8.265  32.504  0.00  0.00    -0.323 N 
ATOM     17  C2  <0> d   1      46.465   9.009  31.461  0.00  0.00     0.220 C 
ATOM     18  C1  <0> d   1      47.302  10.240  31.696  0.00  0.00     0.117 C 
ATOM     19  O3  <0> d   1      46.163   8.690  30.330  0.00  0.00    -0.274 OA
ATOM     20  C5  <0> d   1      46.320   8.711  33.874  0.00  0.00     0.159 C 
ENDBRANCH  14  16
ENDBRANCH   1  10
BRANCH   6  21
ATOM     21  C17 <0> d   1      37.369   5.400  31.422  0.00  0.00     0.204 C 
ATOM     22  O18 <0> d   1      36.692   6.248  31.977  0.00  0.00    -0.286 OA
BRANCH  21  23
ATOM     23  C19 <0> d   1      36.720   4.267  30.751  0.00  0.00     0.056 A 
ATOM     24  S23 <0> d   1      34.991   4.095  30.484  0.00  0.00    -0.098 SA
ATOM     25  C22 <0> d   1      35.214   2.595  29.702  0.00  0.00     0.050 A 
ATOM     26  C21 <0> d   1      36.509   2.263  29.663  0.00  0.00     0.009 A 
ATOM     27  C20 <0> d   1      37.363   3.175  30.239  0.00  0.00     0.023 A 
ENDBRANCH  21  23
ENDBRANCH   6  21
TORSDOF 4
ENDMDL
MODEL 11
REMARK CAVERDOCK RESULT:      13.3      0.000      0.000
REMARK CAVERDOCK CONSTRAINTS:       0.0      0.0      0.0      0.0
REMARK CAVERDOCK TUNNEL: 10     13.3      1.7    11.15
REMARK  4 active torsions:
REMARK  status: ('A' for Active; 'I' for Inactive)
REMARK       I    between atoms: C2_2  and  N4_4 
REMARK    1  A    between atoms: N4_4  and  C6_6 
REMARK    2  A    between atoms: C10_10  and  C11_11 
REMARK    3  A    between atoms: C16_16  and  C17_17 
REMARK    4  A    between atoms: C17_17  and  C19_19 
ROOT
ATOM      1  C11 <0> d   1      39.846   4.774  30.923  0.00  0.00     0.072 A 
ATOM      2  C12 <0> d   1      40.096   4.059  29.767  0.00  0.00     0.052 A 
ATOM      3  C13 <0> d   1      41.418   3.814  29.395  0.00  0.00     0.121 A 
ATOM      4  N14 <0> d   1      42.410   4.260  30.136  0.00  0.00    -0.240 NA
ATOM      5  C15 <0> d   1      42.183   4.951  31.253  0.00  0.00     0.166 A 
ATOM      6  C16 <0> d   1      43.047   5.527  32.206  0.00  0.00     0.082 A 
ATOM      7  C24 <0> d   1      42.235   6.136  33.180  0.00  0.00     0.159 A 
ATOM      8  N25 <0> d   1      40.982   5.953  32.856  0.00  0.00    -0.177 NA
ATOM      9  N26 <0> d   1      40.909   5.225  31.663  0.00  0.00    -0.214 N 
ENDROOT
BRANCH   1  10
ATOM     10  C10 <0> d   1      38.460   5.054  31.349  0.00  0.00    -0.005 A 
ATOM     11  C9  <0> d   1      38.206   6.034  32.312  0.00  0.00     0.014 A 
ATOM     12  C8  <0> d   1      36.910   6.293  32.709  0.00  0.00     0.003 A 
ATOM     13  C7  <0> d   1      35.859   5.584  32.157  0.00  0.00     0.030 A 
ATOM     14  C6  <0> d   1      36.100   4.606  31.198  0.00  0.00     0.037 A 
ATOM     15  C27 <0> d   1      37.399   4.335  30.797  0.00  0.00     0.043 A 
BRANCH  14  16
ATOM     16  N4  <0> d   1      35.032   3.893  30.643  0.00  0.00    -0.323 N 
ATOM     17  C2  <0> d   1      33.812   3.956  31.211  0.00  0.00     0.220 C 
ATOM     18  C1  <0> d   1      32.691   3.097  30.685  0.00  0.00     0.117 C 
ATOM     19  O3  <0> d   1      33.615   4.705  32.145  0.00  0.00    -0.274 OA
ATOM     20  C5  <0> d   1      35.242   3.076  29.445  0.00  0.00     0.159 C 
ENDBRANCH  14  16
ENDBRANCH   1  10
BRANCH   6  21
ATOM     21  C17 <0> d   1      44.513   5.497  32.186  0.00  0.00     0.204 C 
ATOM     22  O18 <0> d   1      45.098   4.504  31.792  0.00  0.00    -0.286 OA
BRANCH  21  23
ATOM     23  C19 <0> d   1      45.277   6.666  32.639  0.00  0.00     0.056 A 
ATOM     24  S23 <0> d   1      44.964   7.581  34.106  0.00  0.00    -0.098 SA
ATOM     25  C22 <0> d   1      46.263   8.639  33.781  0.00  0.00     0.050 A 
ATOM     26  C21 <0> d   1      46.872   8.309  32.636  0.00  0.00     0.009 A 
ATOM     27  C20 <0> d   1      46.342   7.220  31.985  0.00  0.00     0.023 A 
ENDBRANCH  21  23
ENDBRANCH   6  21
TORSDOF 4
ENDMDL
MODEL 12
REMARK CAVERDOCK RESULT:      12.4      0.000      0.000
REMARK CAVERDOCK CONSTRAINTS:       0.1      0.0      0.0      0.0
REMARK CAVERDOCK TUNNEL: 11     12.4      1.8     12.5
REMARK  4 active torsions:
REMARK  status: ('A' for Active; 'I' for Inactive)
REMARK       I    between atoms: C2_2  and  N4_4 
REMARK    1  A    between atoms: N4_4  and  C6_6 
REMARK    2  A    between atoms: C10_10  and  C11_11 
REMARK    3  A    between atoms: C16_16  and  C17_17 
REMARK    4  A    between atoms: C17_17  and  C19_19 
ROOT
ATOM      1  C11 <0> d   1      39.580   4.766  30.884  0.00  0.00     0.072 A 
ATOM      2  C12 <0> d   1      39.865   4.195  29.658  0.00  0.00     0.052 A 
ATOM      3  C13 <0> d   1      41.197   4.022  29.284  0.00  0.00     0.121 A 
ATOM      4  N14 <0> d   1      42.167   4.399  30.091  0.00  0.00    -0.240 NA
ATOM      5  C15 <0> d   1      41.907   4.950  31.275  0.00  0.00     0.166 A 
ATOM      6  C16 <0> d   1      42.742   5.430  32.305  0.00  0.00     0.082 A 
ATOM      7  C24 <0> d   1      41.901   5.905  33.328  0.00  0.00     0.159 A 
ATOM      8  N25 <0> d   1      40.658   5.735  32.962  0.00  0.00    -0.177 NA
ATOM      9  N26 <0> d   1      40.621   5.149  31.691  0.00  0.00    -0.214 N 
ENDROOT
BRANCH   1  10
ATOM     10  C10 <0> d   1      38.181   4.966  31.314  0.00  0.00    -0.005 A 
ATOM     11  C9  <0> d   1      37.882   5.887  32.320  0.00  0.00     0.014 A 
ATOM     12  C8  <0> d   1      36.574   6.072  32.720  0.00  0.00     0.003 A 
ATOM     13  C7  <0> d   1      35.556   5.346  32.129  0.00  0.00     0.030 A 
ATOM     14  C6  <0> d   1      35.844   4.426  31.127  0.00  0.00     0.037 A 
ATOM     15  C27 <0> d   1      37.155   4.229  30.722  0.00  0.00     0.043 A 
BRANCH  14  16
ATOM     16  N4  <0> d   1      34.809   3.695  30.532  0.00  0.00    -0.323 N 
ATOM     17  C2  <0> d   1      33.542   3.847  30.963  0.00  0.00     0.220 C 
ATOM     18  C1  <0> d   1      32.447   2.975  30.405  0.00  0.00     0.117 C 
ATOM     19  O3  <0> d   1      33.282   4.686  31.799  0.00  0.00    -0.274 OA
ATOM     20  C5  <0> d   1      35.106   2.763  29.441  0.00  0.00     0.159 C 
ENDBRANCH  14  16
ENDBRANCH   1  10
BRANCH   6  21
ATOM     21  C17 <0> d   1      44.209   5.432  32.308  0.00  0.00     0.204 C 
ATOM     22  O18 <0> d   1      44.822   4.402  32.087  0.00  0.00    -0.286 OA
BRANCH  21  23
ATOM     23  C19 <0> d   1      44.940   6.677  32.578  0.00  0.00     0.056 A 
ATOM     24  S23 <0> d   1      46.204   7.356  31.563  0.00  0.00    -0.098 SA
ATOM     25  C22 <0> d   1      46.405   8.681  32.620  0.00  0.00     0.050 A 
ATOM     26  C21 <0> d   1      45.571   8.592  33.662  0.00  0.00     0.009 A 
ATOM     27  C20 <0> d   1      44.750   7.489  33.660  0.00  0.00     0.023 A 
ENDBRANCH  21  23
ENDBRANCH   6  21
TORSDOF 4
ENDMDL
MODEL 13
REMARK CAVERDOCK RESULT:      12.2      0.000      0.000
REMARK CAVERDOCK CONSTRAINTS:       0.1      0.0      0.0      0.0
REMARK CAVERDOCK TUNNEL: 12     12.2      1.8     13.8
REMARK  4 active torsions:
REMARK  status: ('A' for Active; 'I' for Inactive)
REMARK       I    between atoms: C2_2  and  N4_4 
REMARK    1  A    between atoms: N4_4  and  C6_6 
REMARK    2  A    between atoms: C10_10  and  C11_11 
REMARK    3  A    between atoms: C16_16  and  C17_17 
REMARK    4  A    between atoms: C17_17  and  C19_19 
ROOT
ATOM      1  C11 <0> d   1      41.691   5.272  31.808  0.00  0.00     0.072 A 
ATOM      2  C12 <0> d   1      42.147   4.462  30.785  0.00  0.00     0.052 A 
ATOM      3  C13 <0> d   1      41.235   3.965  29.855  0.00  0.00     0.121 A 
ATOM      4  N14 <0> d   1      39.956   4.265  29.954  0.00  0.00    -0.240 NA
ATOM      5  C15 <0> d   1      39.503   5.045  30.935  0.00  0.00     0.166 A 
ATOM      6  C16 <0> d   1      38.212   5.510  31.260  0.00  0.00     0.082 A 
ATOM      7  C24 <0> d   1      38.341   6.307  32.412  0.00  0.00     0.159 A 
ATOM      8  N25 <0> d   1      39.599   6.332  32.766  0.00  0.00    -0.177 NA
ATOM      9  N26 <0> d   1      40.351   5.556  31.877  0.00  0.00    -0.214 N 
ENDROOT
BRANCH   1  10
ATOM     10  C10 <0> d   1      42.628   5.817  32.811  0.00  0.00    -0.005 A 
ATOM     11  C9  <0> d   1      42.742   5.213  34.065  0.00  0.00     0.014 A 
ATOM     12  C8  <0> d   1      43.618   5.724  35.001  0.00  0.00     0.003 A 
ATOM     13  C7  <0> d   1      44.385   6.836  34.702  0.00  0.00     0.030 A 
ATOM     14  C6  <0> d   1      44.279   7.445  33.457  0.00  0.00     0.037 A 
ATOM     15  C27 <0> d   1      43.398   6.942  32.512  0.00  0.00     0.043 A 
BRANCH  14  16
ATOM     16  N4  <0> d   1      45.058   8.569  33.160  0.00  0.00    -0.323 N 
ATOM     17  C2  <0> d   1      44.912   9.198  31.978  0.00  0.00     0.220 C 
ATOM     18  C1  <0> d   1      45.831  10.333  31.609  0.00  0.00     0.117 C 
ATOM     19  O3  <0> d   1      44.039   8.851  31.210  0.00  0.00    -0.274 OA
ATOM     20  C5  <0> d   1      46.035   9.059  34.136  0.00  0.00     0.159 C 
ENDBRANCH  14  16
ENDBRANCH   1  10
BRANCH   6  21
ATOM     21  C17 <0> d   1      36.971   5.217  30.535  0.00  0.00     0.204 C 
ATOM     22  O18 <0> d   1      36.951   5.263  29.317  0.00  0.00    -0.286 OA
BRANCH  21  23
ATOM     23  C19 <0> d   1      35.753   4.868  31.276  0.00  0.00     0.056 A 
ATOM     24  S23 <0> d   1      34.430   3.890  30.659  0.00  0.00    -0.098 SA
ATOM     25  C22 <0> d   1      33.572   4.040  32.127  0.00  0.00     0.050 A 
ATOM     26  C21 <0> d   1      34.253   4.787  33.004  0.00  0.00     0.009 A 
ATOM     27  C20 <0> d   1      35.464   5.258  32.554  0.00  0.00     0.023 A 
ENDBRANCH  21  23
ENDBRANCH   6  21
TORSDOF 4
ENDMDL
MODEL 14
REMARK CAVERDOCK RESULT:      10.8      0.000      0.000
REMARK CAVERDOCK CONSTRAINTS:       0.2      0.0      0.0      0.0
REMARK CAVERDOCK TUNNEL: 13     10.8      1.8     14.8
REMARK  4 active torsions:
REMARK  status: ('A' for Active; 'I' for Inactive)
REMARK       I    between atoms: C2_2  and  N4_4 
REMARK    1  A    between atoms: N4_4  and  C6_6 
REMARK    2  A    between atoms: C10_10  and  C11_11 
REMARK    3  A    between atoms: C16_16  and  C17_17 
REMARK    4  A    between atoms: C17_17  and  C19_19 
ROOT
ATOM      1  C11 <0> d   1      41.379   5.072  31.872  0.00  0.00     0.072 A 
ATOM      2  C12 <0> d   1      41.777   4.184  30.890  0.00  0.00     0.052 A 
ATOM      3  C13 <0> d   1      40.825   3.685  30.001  0.00  0.00     0.121 A 
ATOM      4  N14 <0> d   1      39.566   4.057  30.100  0.00  0.00    -0.240 NA
ATOM      5  C15 <0> d   1      39.168   4.912  31.041  0.00  0.00     0.166 A 
ATOM      6  C16 <0> d   1      37.908   5.461  31.357  0.00  0.00     0.082 A 
ATOM      7  C24 <0> d   1      38.096   6.312  32.460  0.00  0.00     0.159 A 
ATOM      8  N25 <0> d   1      39.359   6.290  32.797  0.00  0.00    -0.177 NA
ATOM      9  N26 <0> d   1      40.056   5.428  31.942  0.00  0.00    -0.214 N 
ENDROOT
BRANCH   1  10
ATOM     10  C10 <0> d   1      42.358   5.621  32.831  0.00  0.00    -0.005 A 
ATOM     11  C9  <0> d   1      42.361   5.184  34.158  0.00  0.00     0.014 A 
ATOM     12  C8  <0> d   1      43.277   5.699  35.053  0.00  0.00     0.003 A 
ATOM     13  C7  <0> d   1      44.193   6.649  34.641  0.00  0.00     0.030 A 
ATOM     14  C6  <0> d   1      44.198   7.092  33.323  0.00  0.00     0.037 A 
ATOM     15  C27 <0> d   1      43.279   6.584  32.417  0.00  0.00     0.043 A 
BRANCH  14  16
ATOM     16  N4  <0> d   1      45.129   8.053  32.912  0.00  0.00    -0.323 N 
ATOM     17  C2  <0> d   1      46.295   7.669  32.359  0.00  0.00     0.220 C 
ATOM     18  C1  <0> d   1      47.346   8.696  32.026  0.00  0.00     0.117 C 
ATOM     19  O3  <0> d   1      46.500   6.496  32.128  0.00  0.00    -0.274 OA
ATOM     20  C5  <0> d   1      44.833   9.478  33.085  0.00  0.00     0.159 C 
ENDBRANCH  14  16
ENDBRANCH   1  10
BRANCH   6  21
ATOM     21  C17 <0> d   1      36.643   5.194  30.664  0.00  0.00     0.204 C 
ATOM     22  O18 <0> d   1      36.568   5.329  29.455  0.00  0.00    -0.286 OA
BRANCH  21  23
ATOM     23  C19 <0> d   1      35.465   4.764  31.428  0.00  0.00     0.056 A 
ATOM     24  S23 <0> d   1      34.240   3.638  30.864  0.00  0.00    -0.098 SA
ATOM     25  C22 <0> d   1      33.376   3.771  32.329  0.00  0.00     0.050 A 
ATOM     26  C21 <0> d   1      33.984   4.617  33.168  0.00  0.00     0.009 A 
ATOM     27  C20 <0> d   1      35.144   5.180  32.690  0.00  0.00     0.023 A 
ENDBRANCH  21  23
ENDBRANCH   6  21
TORSDOF 4
ENDMDL
MODEL 15
REMARK CAVERDOCK RESULT:      10.2      0.000      0.000
REMARK CAVERDOCK CONSTRAINTS:       0.1      0.0      0.0      0.0
REMARK CAVERDOCK TUNNEL: 14     10.2      1.8     15.5
REMARK  4 active torsions:
REMARK  status: ('A' for Active; 'I' for Inactive)
REMARK       I    between atoms: C2_2  and  N4_4 
REMARK    1  A    between atoms: N4_4  and  C6_6 
REMARK    2  A    between atoms: C10_10  and  C11_11 
REMARK    3  A    between atoms: C16_16  and  C17_17 
REMARK    4  A    between atoms: C17_17  and  C19_19 
ROOT
ATOM      1  C11 <0> d   1      41.323   5.092  31.645  0.00  0.00     0.072 A 
ATOM      2  C12 <0> d   1      41.721   4.300  30.584  0.00  0.00     0.052 A 
ATOM      3  C13 <0> d   1      40.763   3.853  29.675  0.00  0.00     0.121 A 
ATOM      4  N14 <0> d   1      39.497   4.182  29.828  0.00  0.00    -0.240 NA
ATOM      5  C15 <0> d   1      39.099   4.944  30.846  0.00  0.00     0.166 A 
ATOM      6  C16 <0> d   1      37.833   5.432  31.230  0.00  0.00     0.082 A 
ATOM      7  C24 <0> d   1      38.024   6.192  32.398  0.00  0.00     0.159 A 
ATOM      8  N25 <0> d   1      39.293   6.175  32.707  0.00  0.00    -0.177 NA
ATOM      9  N26 <0> d   1      39.993   5.407  31.770  0.00  0.00    -0.214 N 
ENDROOT
BRANCH   1  10
ATOM     10  C10 <0> d   1      42.308   5.585  32.628  0.00  0.00    -0.005 A 
ATOM     11  C9  <0> d   1      42.319   5.072  33.928  0.00  0.00     0.014 A 
ATOM     12  C8  <0> d   1      43.241   5.534  34.845  0.00  0.00     0.003 A 
ATOM     13  C7  <0> d   1      44.155   6.505  34.482  0.00  0.00     0.030 A 
ATOM     14  C6  <0> d   1      44.153   7.023  33.192  0.00  0.00     0.037 A 
ATOM     15  C27 <0> d   1      43.227   6.569  32.265  0.00  0.00     0.043 A 
BRANCH  14  16
ATOM     16  N4  <0> d   1      45.082   8.005  32.831  0.00  0.00    -0.323 N 
ATOM     17  C2  <0> d   1      45.758   7.901  31.671  0.00  0.00     0.220 C 
ATOM     18  C1  <0> d   1      46.842   8.892  31.338  0.00  0.00     0.117 C 
ATOM     19  O3  <0> d   1      45.494   7.008  30.894  0.00  0.00    -0.274 OA
ATOM     20  C5  <0> d   1      45.320   9.147  33.718  0.00  0.00     0.159 C 
ENDBRANCH  14  16
ENDBRANCH   1  10
BRANCH   6  21
ATOM     21  C17 <0> d   1      36.560   5.191  30.542  0.00  0.00     0.204 C 
ATOM     22  O18 <0> d   1      36.476   5.359  29.338  0.00  0.00    -0.286 OA
BRANCH  21  23
ATOM     23  C19 <0> d   1      35.387   4.747  31.305  0.00  0.00     0.056 A 
ATOM     24  S23 <0> d   1      34.202   3.570  30.757  0.00  0.00    -0.098 SA
ATOM     25  C22 <0> d   1      33.317   3.716  32.209  0.00  0.00     0.050 A 
ATOM     26  C21 <0> d   1      33.891   4.602  33.032  0.00  0.00     0.009 A 
ATOM     27  C20 <0> d   1      35.039   5.186  32.551  0.00  0.00     0.023 A 
ENDBRANCH  21  23
ENDBRANCH   6  21
TORSDOF 4
ENDMDL
MODEL 16
REMARK CAVERDOCK RESULT:       9.6      0.000      0.000
REMARK CAVERDOCK CONSTRAINTS:       0.0      0.0      0.0      0.0
REMARK CAVERDOCK TUNNEL: 15      9.6      1.8     16.3
REMARK  4 active torsions:
REMARK  status: ('A' for Active; 'I' for Inactive)
REMARK       I    between atoms: C2_2  and  N4_4 
REMARK    1  A    between atoms: N4_4  and  C6_6 
REMARK    2  A    between atoms: C10_10  and  C11_11 
REMARK    3  A    between atoms: C16_16  and  C17_17 
REMARK    4  A    between atoms: C17_17  and  C19_19 
ROOT
ATOM      1  C11 <0> d   1      41.075   4.920  31.582  0.00  0.00     0.072 A 
ATOM      2  C12 <0> d   1      41.409   3.973  30.632  0.00  0.00     0.052 A 
ATOM      3  C13 <0> d   1      40.411   3.464  29.802  0.00  0.00     0.121 A 
ATOM      4  N14 <0> d   1      39.168   3.882  29.924  0.00  0.00    -0.240 NA
ATOM      5  C15 <0> d   1      38.832   4.794  30.835  0.00  0.00     0.166 A 
ATOM      6  C16 <0> d   1      37.603   5.400  31.166  0.00  0.00     0.082 A 
ATOM      7  C24 <0> d   1      37.857   6.297  32.219  0.00  0.00     0.159 A 
ATOM      8  N25 <0> d   1      39.129   6.249  32.513  0.00  0.00    -0.177 NA
ATOM      9  N26 <0> d   1      39.767   5.323  31.679  0.00  0.00    -0.214 N 
ENDROOT
BRANCH   1  10
ATOM     10  C10 <0> d   1      42.105   5.481  32.479  0.00  0.00    -0.005 A 
ATOM     11  C9  <0> d   1      42.175   5.068  33.812  0.00  0.00     0.014 A 
ATOM     12  C8  <0> d   1      43.138   5.595  34.648  0.00  0.00     0.003 A 
ATOM     13  C7  <0> d   1      44.035   6.532  34.173  0.00  0.00     0.030 A 
ATOM     14  C6  <0> d   1      43.974   6.951  32.848  0.00  0.00     0.037 A 
ATOM     15  C27 <0> d   1      43.007   6.432  32.001  0.00  0.00     0.043 A 
BRANCH  14  16
ATOM     16  N4  <0> d   1      44.886   7.900  32.372  0.00  0.00    -0.323 N 
ATOM     17  C2  <0> d   1      46.061   7.502  31.848  0.00  0.00     0.220 C 
ATOM     18  C1  <0> d   1      47.092   8.524  31.445  0.00  0.00     0.117 C 
ATOM     19  O3  <0> d   1      46.289   6.320  31.699  0.00  0.00    -0.274 OA
ATOM     20  C5  <0> d   1      44.562   9.327  32.447  0.00  0.00     0.159 C 
ENDBRANCH  14  16
ENDBRANCH   1  10
BRANCH   6  21
ATOM     21  C17 <0> d   1      36.306   5.143  30.531  0.00  0.00     0.204 C 
ATOM     22  O18 <0> d   1      36.154   5.361  29.341  0.00  0.00    -0.286 OA
BRANCH  21  23
ATOM     23  C19 <0> d   1      35.188   4.623  31.329  0.00  0.00     0.056 A 
ATOM     24  S23 <0> d   1      34.120   3.311  30.853  0.00  0.00    -0.098 SA
ATOM     25  C22 <0> d   1      33.238   3.439  32.308  0.00  0.00     0.050 A 
ATOM     26  C21 <0> d   1      33.728   4.416  33.080  0.00  0.00     0.009 A 
ATOM     27  C20 <0> d   1      34.809   5.086  32.557  0.00  0.00     0.023 A 
ENDBRANCH  21  23
ENDBRANCH   6  21
TORSDOF 4
ENDMDL
MODEL 17
REMARK CAVERDOCK RESULT:       9.0      0.000      0.000
REMARK CAVERDOCK CONSTRAINTS:       0.0      0.0      0.0      0.0
REMARK CAVERDOCK TUNNEL: 16      9.0      1.9     17.5
REMARK  4 active torsions:
REMARK  status: ('A' for Active; 'I' for Inactive)
REMARK       I    between atoms: C2_2  and  N4_4 
REMARK    1  A    between atoms: N4_4  and  C6_6 
REMARK    2  A    between atoms: C10_10  and  C11_11 
REMARK    3  A    between atoms: C16_16  and  C17_17 
REMARK    4  A    between atoms: C17_17  and  C19_19 
ROOT
ATOM      1  C11 <0> d   1      40.956   4.962  31.568  0.00  0.00     0.072 A 
ATOM      2  C12 <0> d   1      41.306   4.099  30.547  0.00  0.00     0.052 A 
ATOM      3  C13 <0> d   1      40.313   3.628  29.688  0.00  0.00     0.121 A 
ATOM      4  N14 <0> d   1      39.062   4.002  29.851  0.00  0.00    -0.240 NA
ATOM      5  C15 <0> d   1      38.710   4.833  30.831  0.00  0.00     0.166 A 
ATOM      6  C16 <0> d   1      37.468   5.379  31.216  0.00  0.00     0.082 A 
ATOM      7  C24 <0> d   1      37.709   6.200  32.332  0.00  0.00     0.159 A 
ATOM      8  N25 <0> d   1      38.985   6.164  32.613  0.00  0.00    -0.177 NA
ATOM      9  N26 <0> d   1      39.639   5.322  31.706  0.00  0.00    -0.214 N 
ENDROOT
BRANCH   1  10
ATOM     10  C10 <0> d   1      41.979   5.482  32.498  0.00  0.00    -0.005 A 
ATOM     11  C9  <0> d   1      42.036   5.011  33.812  0.00  0.00     0.014 A 
ATOM     12  C8  <0> d   1      42.993   5.498  34.679  0.00  0.00     0.003 A 
ATOM     13  C7  <0> d   1      43.897   6.454  34.252  0.00  0.00     0.030 A 
ATOM     14  C6  <0> d   1      43.848   6.929  32.946  0.00  0.00     0.037 A 
ATOM     15  C27 <0> d   1      42.887   6.450  32.069  0.00  0.00     0.043 A 
BRANCH  14  16
ATOM     16  N4  <0> d   1      44.766   7.895  32.520  0.00  0.00    -0.323 N 
ATOM     17  C2  <0> d   1      45.791   7.545  31.719  0.00  0.00     0.220 C 
ATOM     18  C1  <0> d   1      46.845   8.558  31.357  0.00  0.00     0.117 C 
ATOM     19  O3  <0> d   1      45.865   6.413  31.289  0.00  0.00    -0.274 OA
ATOM     20  C5  <0> d   1      44.613   9.289  32.947  0.00  0.00     0.159 C 
ENDBRANCH  14  16
ENDBRANCH   1  10
BRANCH   6  21
ATOM     21  C17 <0> d   1      36.172   5.136  30.573  0.00  0.00     0.204 C 
ATOM     22  O18 <0> d   1      36.017   5.401  29.393  0.00  0.00    -0.286 OA
BRANCH  21  23
ATOM     23  C19 <0> d   1      35.062   4.572  31.350  0.00  0.00     0.056 A 
ATOM     24  S23 <0> d   1      33.971   3.309  30.801  0.00  0.00    -0.098 SA
ATOM     25  C22 <0> d   1      33.113   3.342  32.275  0.00  0.00     0.050 A 
ATOM     26  C21 <0> d   1      33.628   4.256  33.107  0.00  0.00     0.009 A 
ATOM     27  C20 <0> d   1      34.708   4.950  32.615  0.00  0.00     0.023 A 
ENDBRANCH  21  23
ENDBRANCH   6  21
TORSDOF 4
ENDMDL
MODEL 18
REMARK CAVERDOCK RESULT:       8.8      0.000      0.000
REMARK CAVERDOCK CONSTRAINTS:       0.1      0.0      0.0      0.0
REMARK CAVERDOCK TUNNEL: 17      8.8      1.9     18.3
REMARK  4 active torsions:
REMARK  status: ('A' for Active; 'I' for Inactive)
REMARK       I    between atoms: C2_2  and  N4_4 
REMARK    1  A    between atoms: N4_4  and  C6_6 
REMARK    2  A    between atoms: C10_10  and  C11_11 
REMARK    3  A    between atoms: C16_16  and  C17_17 
REMARK    4  A    between atoms: C17_17  and  C19_19 
ROOT
ATOM      1  C11 <0> d   1      40.596   4.524  31.727  0.00  0.00     0.072 A 
ATOM      2  C12 <0> d   1      40.787   3.349  31.025  0.00  0.00     0.052 A 
ATOM      3  C13 <0> d   1      39.716   2.794  30.325  0.00  0.00     0.121 A 
ATOM      4  N14 <0> d   1      38.540   3.385  30.335  0.00  0.00    -0.240 NA
ATOM      5  C15 <0> d   1      38.341   4.518  31.008  0.00  0.00     0.166 A 
ATOM      6  C16 <0> d   1      37.205   5.337  31.177  0.00  0.00     0.082 A 
ATOM      7  C24 <0> d   1      37.592   6.412  31.997  0.00  0.00     0.159 A 
ATOM      8  N25 <0> d   1      38.854   6.270  32.307  0.00  0.00    -0.177 NA
ATOM      9  N26 <0> d   1      39.352   5.103  31.716  0.00  0.00    -0.214 N 
ENDROOT
BRANCH   1  10
ATOM     10  C10 <0> d   1      41.706   5.140  32.480  0.00  0.00    -0.005 A 
ATOM     11  C9  <0> d   1      41.867   4.868  33.841  0.00  0.00     0.014 A 
ATOM     12  C8  <0> d   1      42.906   5.446  34.543  0.00  0.00     0.003 A 
ATOM     13  C7  <0> d   1      43.789   6.295  33.904  0.00  0.00     0.030 A 
ATOM     14  C6  <0> d   1      43.638   6.573  32.550  0.00  0.00     0.037 A 
ATOM     15  C27 <0> d   1      42.595   6.002  31.837  0.00  0.00     0.043 A 
BRANCH  14  16
ATOM     16  N4  <0> d   1      44.537   7.433  31.908  0.00  0.00    -0.323 N 
ATOM     17  C2  <0> d   1      45.776   7.005  31.599  0.00  0.00     0.220 C 
ATOM     18  C1  <0> d   1      46.782   7.964  31.017  0.00  0.00     0.117 C 
ATOM     19  O3  <0> d   1      46.082   5.847  31.788  0.00  0.00    -0.274 OA
ATOM     20  C5  <0> d   1      44.129   8.800  31.575  0.00  0.00     0.159 C 
ENDBRANCH  14  16
ENDBRANCH   1  10
BRANCH   6  21
ATOM     21  C17 <0> d   1      35.873   5.109  30.606  0.00  0.00     0.204 C 
ATOM     22  O18 <0> d   1      35.659   5.364  29.433  0.00  0.00    -0.286 OA
BRANCH  21  23
ATOM     23  C19 <0> d   1      34.796   4.572  31.447  0.00  0.00     0.056 A 
ATOM     24  S23 <0> d   1      33.579   3.416  30.929  0.00  0.00    -0.098 SA
ATOM     25  C22 <0> d   1      32.853   3.417  32.474  0.00  0.00     0.050 A 
ATOM     26  C21 <0> d   1      33.497   4.245  33.304  0.00  0.00     0.009 A 
ATOM     27  C20 <0> d   1      34.577   4.897  32.756  0.00  0.00     0.023 A 
ENDBRANCH  21  23
ENDBRANCH   6  21
TORSDOF 4
ENDMDL
MODEL 19
REMARK CAVERDOCK RESULT:       8.8      0.000      0.000
REMARK CAVERDOCK CONSTRAINTS:       0.2      0.0      0.0      0.0
REMARK CAVERDOCK TUNNEL: 18      8.8      1.9     19.1
REMARK  4 active torsions:
REMARK  status: ('A' for Active; 'I' for Inactive)
REMARK       I    between atoms: C2_2  and  N4_4 
REMARK    1  A    between atoms: N4_4  and  C6_6 
REMARK    2  A    between atoms: C10_10  and  C11_11 
REMARK    3  A    between atoms: C16_16  and  C17_17 
REMARK    4  A    between atoms: C17_17  and  C19_19 
ROOT
ATOM      1  C11 <0> d   1      40.471   4.561  31.606  0.00  0.00     0.072 A 
ATOM      2  C12 <0> d   1      40.733   3.475  30.792  0.00  0.00     0.052 A 
ATOM      3  C13 <0> d   1      39.697   2.931  30.033  0.00  0.00     0.121 A 
ATOM      4  N14 <0> d   1      38.487   3.447  30.094  0.00  0.00    -0.240 NA
ATOM      5  C15 <0> d   1      38.221   4.494  30.874  0.00  0.00     0.166 A 
ATOM      6  C16 <0> d   1      37.038   5.223  31.116  0.00  0.00     0.082 A 
ATOM      7  C24 <0> d   1      37.360   6.232  32.041  0.00  0.00     0.159 A 
ATOM      8  N25 <0> d   1      38.628   6.134  32.344  0.00  0.00    -0.177 NA
ATOM      9  N26 <0> d   1      39.195   5.064  31.643  0.00  0.00    -0.214 N 
ENDROOT
BRANCH   1  10
ATOM     10  C10 <0> d   1      41.542   5.164  32.424  0.00  0.00    -0.005 A 
ATOM     11  C9  <0> d   1      41.635   4.867  33.786  0.00  0.00     0.014 A 
ATOM     12  C8  <0> d   1      42.637   5.432  34.549  0.00  0.00     0.003 A 
ATOM     13  C7  <0> d   1      43.551   6.293  33.969  0.00  0.00     0.030 A 
ATOM     14  C6  <0> d   1      43.467   6.595  32.615  0.00  0.00     0.037 A 
ATOM     15  C27 <0> d   1      42.460   6.037  31.841  0.00  0.00     0.043 A 
BRANCH  14  16
ATOM     16  N4  <0> d   1      44.395   7.467  32.034  0.00  0.00    -0.323 N 
ATOM     17  C2  <0> d   1      45.593   7.003  31.629  0.00  0.00     0.220 C 
ATOM     18  C1  <0> d   1      46.637   7.960  31.114  0.00  0.00     0.117 C 
ATOM     19  O3  <0> d   1      45.832   5.815  31.678  0.00  0.00    -0.274 OA
ATOM     20  C5  <0> d   1      44.063   8.885  31.870  0.00  0.00     0.159 C 
ENDBRANCH  14  16
ENDBRANCH   1  10
BRANCH   6  21
ATOM     21  C17 <0> d   1      35.723   4.975  30.516  0.00  0.00     0.204 C 
ATOM     22  O18 <0> d   1      35.544   5.184  29.329  0.00  0.00    -0.286 OA
BRANCH  21  23
ATOM     23  C19 <0> d   1      34.621   4.473  31.346  0.00  0.00     0.056 A 
ATOM     24  S23 <0> d   1      33.365   3.365  30.812  0.00  0.00    -0.098 SA
ATOM     25  C22 <0> d   1      32.628   3.384  32.351  0.00  0.00     0.050 A 
ATOM     26  C21 <0> d   1      33.296   4.183  33.191  0.00  0.00     0.009 A 
ATOM     27  C20 <0> d   1      34.404   4.798  32.655  0.00  0.00     0.023 A 
ENDBRANCH  21  23
ENDBRANCH   6  21
TORSDOF 4
ENDMDL
MODEL 20
REMARK CAVERDOCK RESULT:       9.5      0.000      0.000
REMARK CAVERDOCK CONSTRAINTS:       0.1      0.0      0.0      0.0
REMARK CAVERDOCK TUNNEL: 19      9.5      1.9     20.5
REMARK  4 active torsions:
REMARK  status: ('A' for Active; 'I' for Inactive)
REMARK       I    between atoms: C2_2  and  N4_4 
REMARK    1  A    between atoms: N4_4  and  C6_6 
REMARK    2  A    between atoms: C10_10  and  C11_11 
REMARK    3  A    between atoms: C16_16  and  C17_17 
REMARK    4  A    between atoms: C17_17  and  C19_19 
ROOT
ATOM      1  C11 <0> d   1      40.170   4.492  31.596  0.00  0.00     0.072 A 
ATOM      2  C12 <0> d   1      40.411   3.396  30.789  0.00  0.00     0.052 A 
ATOM      3  C13 <0> d   1      39.361   2.855  30.048  0.00  0.00     0.121 A 
ATOM      4  N14 <0> d   1      38.157   3.383  30.120  0.00  0.00    -0.240 NA
ATOM      5  C15 <0> d   1      37.910   4.439  30.893  0.00  0.00     0.166 A 
ATOM      6  C16 <0> d   1      36.737   5.181  31.144  0.00  0.00     0.082 A 
ATOM      7  C24 <0> d   1      37.080   6.195  32.055  0.00  0.00     0.159 A 
ATOM      8  N25 <0> d   1      38.351   6.089  32.343  0.00  0.00    -0.177 NA
ATOM      9  N26 <0> d   1      38.899   5.008  31.645  0.00  0.00    -0.214 N 
ENDROOT
BRANCH   1  10
ATOM     10  C10 <0> d   1      41.257   5.093  32.394  0.00  0.00    -0.005 A 
ATOM     11  C9  <0> d   1      41.301   4.899  33.777  0.00  0.00     0.014 A 
ATOM     12  C8  <0> d   1      42.318   5.462  34.521  0.00  0.00     0.003 A 
ATOM     13  C7  <0> d   1      43.295   6.220  33.903  0.00  0.00     0.030 A 
ATOM     14  C6  <0> d   1      43.260   6.419  32.527  0.00  0.00     0.037 A 
ATOM     15  C27 <0> d   1      42.240   5.863  31.771  0.00  0.00     0.043 A 
BRANCH  14  16
ATOM     16  N4  <0> d   1      44.253   7.186  31.907  0.00  0.00    -0.323 N 
ATOM     17  C2  <0> d   1      45.393   6.604  31.490  0.00  0.00     0.220 C 
ATOM     18  C1  <0> d   1      46.510   7.447  30.932  0.00  0.00     0.117 C 
ATOM     19  O3  <0> d   1      45.521   5.400  31.564  0.00  0.00    -0.274 OA
ATOM     20  C5  <0> d   1      44.051   8.625  31.714  0.00  0.00     0.159 C 
ENDBRANCH  14  16
ENDBRANCH   1  10
BRANCH   6  21
ATOM     21  C17 <0> d   1      35.412   4.939  30.563  0.00  0.00     0.204 C 
ATOM     22  O18 <0> d   1      35.201   5.203  29.392  0.00  0.00    -0.286 OA
BRANCH  21  23
ATOM     23  C19 <0> d   1      34.339   4.378  31.393  0.00  0.00     0.056 A 
ATOM     24  S23 <0> d   1      32.902   3.566  30.789  0.00  0.00    -0.098 SA
ATOM     25  C22 <0> d   1      32.327   3.303  32.374  0.00  0.00     0.050 A 
ATOM     26  C21 <0> d   1      33.172   3.808  33.279  0.00  0.00     0.009 A 
ATOM     27  C20 <0> d   1      34.294   4.410  32.758  0.00  0.00     0.023 A 
ENDBRANCH  21  23
ENDBRANCH   6  21
TORSDOF 4
ENDMDL
MODEL 21
REMARK CAVERDOCK RESULT:       9.3      0.000      0.000
REMARK CAVERDOCK CONSTRAINTS:       0.1      0.0      0.0      0.0
REMARK CAVERDOCK TUNNEL: 20      9.3      1.9     21.3
REMARK  4 active torsions:
REMARK  status: ('A' for Active; 'I' for Inactive)
REMARK       I    between atoms: C2_2  and  N4_4 
REMARK    1  A    between atoms: N4_4  and  C6_6 
REMARK    2  A    between atoms: C10_10  and  C11_11 
REMARK    3  A    between atoms: C16_16  and  C17_17 
REMARK    4  A    between atoms: C17_17  and  C19_19 
ROOT
ATOM      1  C11 <0> d   1      39.391   5.905  31.979  0.00  0.00     0.072 A 
ATOM      2  C12 <0> d   1      38.625   7.002  32.327  0.00  0.00     0.052 A 
ATOM      3  C13 <0> d   1      37.262   6.999  32.032  0.00  0.00     0.121 A 
ATOM      4  N14 <0> d   1      36.716   5.964  31.429  0.00  0.00    -0.240 NA
ATOM      5  C15 <0> d   1      37.441   4.900  31.087  0.00  0.00     0.166 A 
ATOM      6  C16 <0> d   1      37.109   3.687  30.449  0.00  0.00     0.082 A 
ATOM      7  C24 <0> d   1      38.294   2.936  30.353  0.00  0.00     0.159 A 
ATOM      8  N25 <0> d   1      39.271   3.623  30.885  0.00  0.00    -0.177 NA
ATOM      9  N26 <0> d   1      38.782   4.850  31.347  0.00  0.00    -0.214 N 
ENDROOT
BRANCH   1  10
ATOM     10  C10 <0> d   1      40.837   5.871  32.275  0.00  0.00    -0.005 A 
ATOM     11  C9  <0> d   1      41.427   4.701  32.759  0.00  0.00     0.014 A 
ATOM     12  C8  <0> d   1      42.779   4.673  33.035  0.00  0.00     0.003 A 
ATOM     13  C7  <0> d   1      43.553   5.800  32.836  0.00  0.00     0.030 A 
ATOM     14  C6  <0> d   1      42.976   6.970  32.355  0.00  0.00     0.037 A 
ATOM     15  C27 <0> d   1      41.618   7.011  32.079  0.00  0.00     0.043 A 
BRANCH  14  16
ATOM     16  N4  <0> d   1      43.766   8.108  32.154  0.00  0.00    -0.323 N 
ATOM     17  C2  <0> d   1      44.340   8.724  33.205  0.00  0.00     0.220 C 
ATOM     18  C1  <0> d   1      45.091  10.014  33.004  0.00  0.00     0.117 C 
ATOM     19  O3  <0> d   1      44.254   8.239  34.313  0.00  0.00    -0.274 OA
ATOM     20  C5  <0> d   1      43.966   8.630  30.799  0.00  0.00     0.159 C 
ENDBRANCH  14  16
ENDBRANCH   1  10
BRANCH   6  21
ATOM     21  C17 <0> d   1      35.780   3.287  29.975  0.00  0.00     0.204 C 
ATOM     22  O18 <0> d   1      35.661   2.706  28.910  0.00  0.00    -0.286 OA
BRANCH  21  23
ATOM     23  C19 <0> d   1      34.592   3.587  30.783  0.00  0.00     0.056 A 
ATOM     24  S23 <0> d   1      32.975   2.966  30.488  0.00  0.00    -0.098 SA
ATOM     25  C22 <0> d   1      32.355   3.804  31.838  0.00  0.00     0.050 A 
ATOM     26  C21 <0> d   1      33.317   4.504  32.450  0.00  0.00     0.009 A 
ATOM     27  C20 <0> d   1      34.565   4.399  31.882  0.00  0.00     0.023 A 
ENDBRANCH  21  23
ENDBRANCH   6  21
TORSDOF 4
ENDMDL
MODEL 22
REMARK CAVERDOCK RESULT:      10.3      0.000      0.000
REMARK CAVERDOCK CONSTRAINTS:       0.2      0.0      0.0      0.0
REMARK CAVERDOCK TUNNEL: 21     10.3      1.8     22.7
REMARK  4 active torsions:
REMARK  status: ('A' for Active; 'I' for Inactive)
REMARK       I    between atoms: C2_2  and  N4_4 
REMARK    1  A    between atoms: N4_4  and  C6_6 
REMARK    2  A    between atoms: C10_10  and  C11_11 
REMARK    3  A    between atoms: C16_16  and  C17_17 
REMARK    4  A    between atoms: C17_17  and  C19_19 
ROOT
ATOM      1  C11 <0> d   1      39.191   5.561  31.883  0.00  0.00     0.072 A 
ATOM      2  C12 <0> d   1      38.487   6.716  32.168  0.00  0.00     0.052 A 
ATOM      3  C13 <0> d   1      37.138   6.791  31.820  0.00  0.00     0.121 A 
ATOM      4  N14 <0> d   1      36.548   5.774  31.229  0.00  0.00    -0.240 NA
ATOM      5  C15 <0> d   1      37.214   4.655  30.948  0.00  0.00     0.166 A 
ATOM      6  C16 <0> d   1      36.826   3.446  30.335  0.00  0.00     0.082 A 
ATOM      7  C24 <0> d   1      37.962   2.617  30.308  0.00  0.00     0.159 A 
ATOM      8  N25 <0> d   1      38.962   3.257  30.855  0.00  0.00    -0.177 NA
ATOM      9  N26 <0> d   1      38.538   4.527  31.261  0.00  0.00    -0.214 N 
ENDROOT
BRANCH   1  10
ATOM     10  C10 <0> d   1      40.620   5.445  32.235  0.00  0.00    -0.005 A 
ATOM     11  C9  <0> d   1      41.091   4.303  32.888  0.00  0.00     0.014 A 
ATOM     12  C8  <0> d   1      42.427   4.196  33.216  0.00  0.00     0.003 A 
ATOM     13  C7  <0> d   1      43.304   5.218  32.903  0.00  0.00     0.030 A 
ATOM     14  C6  <0> d   1      42.846   6.359  32.254  0.00  0.00     0.037 A 
ATOM     15  C27 <0> d   1      41.504   6.478  31.924  0.00  0.00     0.043 A 
BRANCH  14  16
ATOM     16  N4  <0> d   1      43.739   7.389  31.938  0.00  0.00    -0.323 N 
ATOM     17  C2  <0> d   1      45.059   7.137  31.863  0.00  0.00     0.220 C 
ATOM     18  C1  <0> d   1      46.031   8.267  31.642  0.00  0.00     0.117 C 
ATOM     19  O3  <0> d   1      45.467   6.000  31.973  0.00  0.00    -0.274 OA
ATOM     20  C5  <0> d   1      43.235   8.744  31.692  0.00  0.00     0.159 C 
ENDBRANCH  14  16
ENDBRANCH   1  10
BRANCH   6  21
ATOM     21  C17 <0> d   1      35.492   3.117  29.823  0.00  0.00     0.204 C 
ATOM     22  O18 <0> d   1      35.360   2.701  28.685  0.00  0.00    -0.286 OA
BRANCH  21  23
ATOM     23  C19 <0> d   1      34.313   3.288  30.682  0.00  0.00     0.056 A 
ATOM     24  S23 <0> d   1      32.682   2.767  30.288  0.00  0.00    -0.098 SA
ATOM     25  C22 <0> d   1      32.085   3.354  31.775  0.00  0.00     0.050 A 
ATOM     26  C21 <0> d   1      33.066   3.907  32.499  0.00  0.00     0.009 A 
ATOM     27  C20 <0> d   1      34.309   3.883  31.912  0.00  0.00     0.023 A 
ENDBRANCH  21  23
ENDBRANCH   6  21
TORSDOF 4
ENDMDL
MODEL 23
REMARK CAVERDOCK RESULT:      11.3      0.000      0.000
REMARK CAVERDOCK CONSTRAINTS:       0.2      0.0      0.0      0.0
REMARK CAVERDOCK TUNNEL: 22     11.3      1.8     23.7
REMARK  4 active torsions:
REMARK  status: ('A' for Active; 'I' for Inactive)
REMARK       I    between atoms: C2_2  and  N4_4 
REMARK    1  A    between atoms: N4_4  and  C6_6 
REMARK    2  A    between atoms: C10_10  and  C11_11 
REMARK    3  A    between atoms: C16_16  and  C17_17 
REMARK    4  A    between atoms: C17_17  and  C19_19 
ROOT
ATOM      1  C11 <0> d   1      38.960   5.599  31.962  0.00  0.00     0.072 A 
ATOM      2  C12 <0> d   1      38.213   6.695  32.353  0.00  0.00     0.052 A 
ATOM      3  C13 <0> d   1      36.857   6.741  32.030  0.00  0.00     0.121 A 
ATOM      4  N14 <0> d   1      36.300   5.753  31.361  0.00  0.00    -0.240 NA
ATOM      5  C15 <0> d   1      37.008   4.691  30.979  0.00  0.00     0.166 A 
ATOM      6  C16 <0> d   1      36.661   3.522  30.270  0.00  0.00     0.082 A 
ATOM      7  C24 <0> d   1      37.830   2.747  30.159  0.00  0.00     0.159 A 
ATOM      8  N25 <0> d   1      38.811   3.381  30.746  0.00  0.00    -0.177 NA
ATOM      9  N26 <0> d   1      38.341   4.594  31.263  0.00  0.00    -0.214 N 
ENDROOT
BRANCH   1  10
ATOM     10  C10 <0> d   1      40.398   5.514  32.286  0.00  0.00    -0.005 A 
ATOM     11  C9  <0> d   1      40.906   4.385  32.933  0.00  0.00     0.014 A 
ATOM     12  C8  <0> d   1      42.251   4.309  33.234  0.00  0.00     0.003 A 
ATOM     13  C7  <0> d   1      43.099   5.348  32.899  0.00  0.00     0.030 A 
ATOM     14  C6  <0> d   1      42.604   6.476  32.256  0.00  0.00     0.037 A 
ATOM     15  C27 <0> d   1      41.254   6.565  31.953  0.00  0.00     0.043 A 
BRANCH  14  16
ATOM     16  N4  <0> d   1      43.468   7.524  31.918  0.00  0.00    -0.323 N 
ATOM     17  C2  <0> d   1      44.733   7.530  32.379  0.00  0.00     0.220 C 
ATOM     18  C1  <0> d   1      45.626   8.714  32.116  0.00  0.00     0.117 C 
ATOM     19  O3  <0> d   1      45.154   6.581  33.007  0.00  0.00    -0.274 OA
ATOM     20  C5  <0> d   1      42.994   8.617  31.064  0.00  0.00     0.159 C 
ENDBRANCH  14  16
ENDBRANCH   1  10
BRANCH   6  21
ATOM     21  C17 <0> d   1      35.333   3.180  29.748  0.00  0.00     0.204 C 
ATOM     22  O18 <0> d   1      35.213   2.768  28.608  0.00  0.00    -0.286 OA
BRANCH  21  23
ATOM     23  C19 <0> d   1      34.148   3.335  30.601  0.00  0.00     0.056 A 
ATOM     24  S23 <0> d   1      32.589   2.574  30.325  0.00  0.00    -0.098 SA
ATOM     25  C22 <0> d   1      31.934   3.298  31.725  0.00  0.00     0.050 A 
ATOM     26  C21 <0> d   1      32.846   4.063  32.337  0.00  0.00     0.009 A 
ATOM     27  C20 <0> d   1      34.080   4.099  31.731  0.00  0.00     0.023 A 
ENDBRANCH  21  23
ENDBRANCH   6  21
TORSDOF 4
ENDMDL
MODEL 24
REMARK CAVERDOCK RESULT:      12.8      0.000      0.000
REMARK CAVERDOCK CONSTRAINTS:       0.2      0.0      0.0      0.0
REMARK CAVERDOCK TUNNEL: 23     12.8      1.8     24.8
REMARK  4 active torsions:
REMARK  status: ('A' for Active; 'I' for Inactive)
REMARK       I    between atoms: C2_2  and  N4_4 
REMARK    1  A    between atoms: N4_4  and  C6_6 
REMARK    2  A    between atoms: C10_10  and  C11_11 
REMARK    3  A    between atoms: C16_16  and  C17_17 
REMARK    4  A    between atoms: C17_17  and  C19_19 
ROOT
ATOM      1  C11 <0> d   1      36.988   3.844  30.833  0.00  0.00     0.072 A 
ATOM      2  C12 <0> d   1      37.223   2.748  30.024  0.00  0.00     0.052 A 
ATOM      3  C13 <0> d   1      38.538   2.410  29.705  0.00  0.00     0.121 A 
ATOM      4  N14 <0> d   1      39.539   3.127  30.170  0.00  0.00    -0.240 NA
ATOM      5  C15 <0> d   1      39.327   4.186  30.951  0.00  0.00     0.166 A 
ATOM      6  C16 <0> d   1      40.203   5.102  31.568  0.00  0.00     0.082 A 
ATOM      7  C24 <0> d   1      39.406   6.018  32.278  0.00  0.00     0.159 A 
ATOM      8  N25 <0> d   1      38.150   5.696  32.113  0.00  0.00    -0.177 NA
ATOM      9  N26 <0> d   1      38.060   4.567  31.291  0.00  0.00    -0.214 N 
ENDROOT
BRANCH   1  10
ATOM     10  C10 <0> d   1      35.610   4.233  31.191  0.00  0.00    -0.005 A 
ATOM     11  C9  <0> d   1      35.387   5.293  32.074  0.00  0.00     0.014 A 
ATOM     12  C8  <0> d   1      34.098   5.655  32.407  0.00  0.00     0.003 A 
ATOM     13  C7  <0> d   1      33.023   4.970  31.872  0.00  0.00     0.030 A 
ATOM     14  C6  <0> d   1      33.233   3.913  30.993  0.00  0.00     0.037 A 
ATOM     15  C27 <0> d   1      34.524   3.538  30.656  0.00  0.00     0.043 A 
BRANCH  14  16
ATOM     16  N4  <0> d   1      32.140   3.225  30.454  0.00  0.00    -0.323 N 
ATOM     17  C2  <0> d   1      30.950   3.841  30.330  0.00  0.00     0.220 C 
ATOM     18  C1  <0> d   1      29.745   3.067  29.861  0.00  0.00     0.117 C 
ATOM     19  O3  <0> d   1      30.847   5.021  30.594  0.00  0.00    -0.274 OA
ATOM     20  C5  <0> d   1      32.292   1.831  30.027  0.00  0.00     0.159 C 
ENDBRANCH  14  16
ENDBRANCH   1  10
BRANCH   6  21
ATOM     21  C17 <0> d   1      41.668   5.100  31.485  0.00  0.00     0.204 C 
ATOM     22  O18 <0> d   1      42.221   4.712  30.472  0.00  0.00    -0.286 OA
BRANCH  21  23
ATOM     23  C19 <0> d   1      42.468   5.566  32.625  0.00  0.00     0.056 A 
ATOM     24  S23 <0> d   1      43.641   6.874  32.579  0.00  0.00    -0.098 SA
ATOM     25  C22 <0> d   1      44.001   6.672  34.235  0.00  0.00     0.050 A 
ATOM     26  C21 <0> d   1      43.279   5.677  34.763  0.00  0.00     0.009 A 
ATOM     27  C20 <0> d   1      42.423   5.049  33.889  0.00  0.00     0.023 A 
ENDBRANCH  21  23
ENDBRANCH   6  21
TORSDOF 4
ENDMDL
MODEL 25
REMARK CAVERDOCK RESULT:      12.8      0.000      0.000
REMARK CAVERDOCK CONSTRAINTS:       0.4      0.0      0.0      0.0
REMARK CAVERDOCK TUNNEL: 24     12.8      1.8     25.7
REMARK  4 active torsions:
REMARK  status: ('A' for Active; 'I' for Inactive)
REMARK       I    between atoms: C2_2  and  N4_4 
REMARK    1  A    between atoms: N4_4  and  C6_6 
REMARK    2  A    between atoms: C10_10  and  C11_11 
REMARK    3  A    between atoms: C16_16  and  C17_17 
REMARK    4  A    between atoms: C17_17  and  C19_19 
ROOT
ATOM      1  C11 <0> d   1      36.793   3.747  30.768  0.00  0.00     0.072 A 
ATOM      2  C12 <0> d   1      37.013   2.619  30.001  0.00  0.00     0.052 A 
ATOM      3  C13 <0> d   1      38.323   2.263  29.678  0.00  0.00     0.121 A 
ATOM      4  N14 <0> d   1      39.332   2.995  30.100  0.00  0.00    -0.240 NA
ATOM      5  C15 <0> d   1      39.135   4.086  30.840  0.00  0.00     0.166 A 
ATOM      6  C16 <0> d   1      40.021   5.023  31.409  0.00  0.00     0.082 A 
ATOM      7  C24 <0> d   1      39.237   5.969  32.092  0.00  0.00     0.159 A 
ATOM      8  N25 <0> d   1      37.977   5.645  31.957  0.00  0.00    -0.177 NA
ATOM      9  N26 <0> d   1      37.873   4.484  31.182  0.00  0.00    -0.214 N 
ENDROOT
BRANCH   1  10
ATOM     10  C10 <0> d   1      35.421   4.155  31.130  0.00  0.00    -0.005 A 
ATOM     11  C9  <0> d   1      35.215   5.205  32.028  0.00  0.00     0.014 A 
ATOM     12  C8  <0> d   1      33.931   5.585  32.364  0.00  0.00     0.003 A 
ATOM     13  C7  <0> d   1      32.845   4.927  31.816  0.00  0.00     0.030 A 
ATOM     14  C6  <0> d   1      33.039   3.881  30.921  0.00  0.00     0.037 A 
ATOM     15  C27 <0> d   1      34.325   3.489  30.581  0.00  0.00     0.043 A 
BRANCH  14  16
ATOM     16  N4  <0> d   1      31.936   3.221  30.369  0.00  0.00    -0.323 N 
ATOM     17  C2  <0> d   1      30.723   3.805  30.385  0.00  0.00     0.220 C 
ATOM     18  C1  <0> d   1      29.514   3.048  29.899  0.00  0.00     0.117 C 
ATOM     19  O3  <0> d   1      30.602   4.942  30.791  0.00  0.00    -0.274 OA
ATOM     20  C5  <0> d   1      32.101   1.891  29.774  0.00  0.00     0.159 C 
ENDBRANCH  14  16
ENDBRANCH   1  10
BRANCH   6  21
ATOM     21  C17 <0> d   1      41.485   5.012  31.306  0.00  0.00     0.204 C 
ATOM     22  O18 <0> d   1      42.024   4.537  30.322  0.00  0.00    -0.286 OA
BRANCH  21  23
ATOM     23  C19 <0> d   1      42.300   5.575  32.390  0.00  0.00     0.056 A 
ATOM     24  S23 <0> d   1      43.314   7.004  32.265  0.00  0.00    -0.098 SA
ATOM     25  C22 <0> d   1      43.802   6.858  33.893  0.00  0.00     0.050 A 
ATOM     26  C21 <0> d   1      43.232   5.793  34.470  0.00  0.00     0.009 A 
ATOM     27  C20 <0> d   1      42.397   5.066  33.654  0.00  0.00     0.023 A 
ENDBRANCH  21  23
ENDBRANCH   6  21
TORSDOF 4
ENDMDL
MODEL 26
REMARK CAVERDOCK RESULT:      12.3      0.000      0.000
REMARK CAVERDOCK CONSTRAINTS:       0.2      0.0      0.0      0.0
REMARK CAVERDOCK TUNNEL: 25     12.3      1.8     26.1
REMARK  4 active torsions:
REMARK  status: ('A' for Active; 'I' for Inactive)
REMARK       I    between atoms: C2_2  and  N4_4 
REMARK    1  A    between atoms: N4_4  and  C6_6 
REMARK    2  A    between atoms: C10_10  and  C11_11 
REMARK    3  A    between atoms: C16_16  and  C17_17 
REMARK    4  A    between atoms: C17_17  and  C19_19 
ROOT
ATOM      1  C11 <0> d   1      36.653   3.569  30.728  0.00  0.00     0.072 A 
ATOM      2  C12 <0> d   1      36.882   2.420  29.995  0.00  0.00     0.052 A 
ATOM      3  C13 <0> d   1      38.194   2.065  29.683  0.00  0.00     0.121 A 
ATOM      4  N14 <0> d   1      39.198   2.817  30.083  0.00  0.00    -0.240 NA
ATOM      5  C15 <0> d   1      38.992   3.928  30.790  0.00  0.00     0.166 A 
ATOM      6  C16 <0> d   1      39.871   4.888  31.330  0.00  0.00     0.082 A 
ATOM      7  C24 <0> d   1      39.079   5.848  31.984  0.00  0.00     0.159 A 
ATOM      8  N25 <0> d   1      37.822   5.511  31.859  0.00  0.00    -0.177 NA
ATOM      9  N26 <0> d   1      37.727   4.327  31.119  0.00  0.00    -0.214 N 
ENDROOT
BRANCH   1  10
ATOM     10  C10 <0> d   1      35.277   3.978  31.077  0.00  0.00    -0.005 A 
ATOM     11  C9  <0> d   1      35.063   5.047  31.950  0.00  0.00     0.014 A 
ATOM     12  C8  <0> d   1      33.777   5.426  32.275  0.00  0.00     0.003 A 
ATOM     13  C7  <0> d   1      32.696   4.751  31.739  0.00  0.00     0.030 A 
ATOM     14  C6  <0> d   1      32.898   3.685  30.869  0.00  0.00     0.037 A 
ATOM     15  C27 <0> d   1      34.186   3.293  30.540  0.00  0.00     0.043 A 
BRANCH  14  16
ATOM     16  N4  <0> d   1      31.800   3.007  30.329  0.00  0.00    -0.323 N 
ATOM     17  C2  <0> d   1      30.757   3.699  29.832  0.00  0.00     0.220 C 
ATOM     18  C1  <0> d   1      29.525   2.971  29.360  0.00  0.00     0.117 C 
ATOM     19  O3  <0> d   1      30.809   4.909  29.764  0.00  0.00    -0.274 OA
ATOM     20  C5  <0> d   1      31.784   1.541  30.306  0.00  0.00     0.159 C 
ENDBRANCH  14  16
ENDBRANCH   1  10
BRANCH   6  21
ATOM     21  C17 <0> d   1      41.335   4.885  31.228  0.00  0.00     0.204 C 
ATOM     22  O18 <0> d   1      41.876   4.456  30.224  0.00  0.00    -0.286 OA
BRANCH  21  23
ATOM     23  C19 <0> d   1      42.148   5.401  32.336  0.00  0.00     0.056 A 
ATOM     24  S23 <0> d   1      43.275   6.746  32.233  0.00  0.00    -0.098 SA
ATOM     25  C22 <0> d   1      43.685   6.589  33.882  0.00  0.00     0.050 A 
ATOM     26  C21 <0> d   1      43.012   5.581  34.448  0.00  0.00     0.009 A 
ATOM     27  C20 <0> d   1      42.155   4.907  33.610  0.00  0.00     0.023 A 
ENDBRANCH  21  23
ENDBRANCH   6  21
TORSDOF 4
ENDMDL
MODEL 27
REMARK CAVERDOCK RESULT:      11.6      0.000      0.000
REMARK CAVERDOCK CONSTRAINTS:       0.2      0.0      0.0      0.0
REMARK CAVERDOCK TUNNEL: 26     11.6      1.8     27.1
REMARK  4 active torsions:
REMARK  status: ('A' for Active; 'I' for Inactive)
REMARK       I    between atoms: C2_2  and  N4_4 
REMARK    1  A    between atoms: N4_4  and  C6_6 
REMARK    2  A    between atoms: C10_10  and  C11_11 
REMARK    3  A    between atoms: C16_16  and  C17_17 
REMARK    4  A    between atoms: C17_17  and  C19_19 
ROOT
ATOM      1  C11 <0> d   1      36.452   3.531  30.765  0.00  0.00     0.072 A 
ATOM      2  C12 <0> d   1      36.677   2.349  30.084  0.00  0.00     0.052 A 
ATOM      3  C13 <0> d   1      37.986   1.985  29.772  0.00  0.00     0.121 A 
ATOM      4  N14 <0> d   1      38.992   2.759  30.122  0.00  0.00    -0.240 NA
ATOM      5  C15 <0> d   1      38.790   3.901  30.778  0.00  0.00     0.166 A 
ATOM      6  C16 <0> d   1      39.673   4.890  31.259  0.00  0.00     0.082 A 
ATOM      7  C24 <0> d   1      38.885   5.877  31.878  0.00  0.00     0.159 A 
ATOM      8  N25 <0> d   1      37.628   5.529  31.786  0.00  0.00    -0.177 NA
ATOM      9  N26 <0> d   1      37.529   4.311  31.105  0.00  0.00    -0.214 N 
ENDROOT
BRANCH   1  10
ATOM     10  C10 <0> d   1      35.080   3.950  31.113  0.00  0.00    -0.005 A 
ATOM     11  C9  <0> d   1      34.873   5.028  31.977  0.00  0.00     0.014 A 
ATOM     12  C8  <0> d   1      33.589   5.418  32.300  0.00  0.00     0.003 A 
ATOM     13  C7  <0> d   1      32.504   4.743  31.773  0.00  0.00     0.030 A 
ATOM     14  C6  <0> d   1      32.698   3.669  30.913  0.00  0.00     0.037 A 
ATOM     15  C27 <0> d   1      33.984   3.266  30.585  0.00  0.00     0.043 A 
BRANCH  14  16
ATOM     16  N4  <0> d   1      31.595   2.991  30.381  0.00  0.00    -0.323 N 
ATOM     17  C2  <0> d   1      30.452   3.656  30.129  0.00  0.00     0.220 C 
ATOM     18  C1  <0> d   1      29.228   2.907  29.670  0.00  0.00     0.117 C 
ATOM     19  O3  <0> d   1      30.407   4.860  30.271  0.00  0.00    -0.274 OA
ATOM     20  C5  <0> d   1      31.685   1.555  30.101  0.00  0.00     0.159 C 
ENDBRANCH  14  16
ENDBRANCH   1  10
BRANCH   6  21
ATOM     21  C17 <0> d   1      41.134   4.888  31.137  0.00  0.00     0.204 C 
ATOM     22  O18 <0> d   1      41.659   4.548  30.092  0.00  0.00    -0.286 OA
BRANCH  21  23
ATOM     23  C19 <0> d   1      41.966   5.297  32.276  0.00  0.00     0.056 A 
ATOM     24  S23 <0> d   1      43.442   6.245  32.171  0.00  0.00    -0.098 SA
ATOM     25  C22 <0> d   1      43.646   6.201  33.865  0.00  0.00     0.050 A 
ATOM     26  C21 <0> d   1      42.661   5.507  34.448  0.00  0.00     0.009 A 
ATOM     27  C20 <0> d   1      41.719   4.996  33.586  0.00  0.00     0.023 A 
ENDBRANCH  21  23
ENDBRANCH   6  21
TORSDOF 4
ENDMDL
MODEL 28
REMARK CAVERDOCK RESULT:      11.6      0.000      0.000
REMARK CAVERDOCK CONSTRAINTS:       0.1      0.0      0.0      0.0
REMARK CAVERDOCK TUNNEL: 27     11.6      1.8     28.2
REMARK  4 active torsions:
REMARK  status: ('A' for Active; 'I' for Inactive)
REMARK       I    between atoms: C2_2  and  N4_4 
REMARK    1  A    between atoms: N4_4  and  C6_6 
REMARK    2  A    between atoms: C10_10  and  C11_11 
REMARK    3  A    between atoms: C16_16  and  C17_17 
REMARK    4  A    between atoms: C17_17  and  C19_19 
ROOT
ATOM      1  C11 <0> d   1      36.374   3.469  30.543  0.00  0.00     0.072 A 
ATOM      2  C12 <0> d   1      36.588   2.347  29.764  0.00  0.00     0.052 A 
ATOM      3  C13 <0> d   1      37.893   2.009  29.406  0.00  0.00     0.121 A 
ATOM      4  N14 <0> d   1      38.904   2.752  29.806  0.00  0.00    -0.240 NA
ATOM      5  C15 <0> d   1      38.712   3.835  30.557  0.00  0.00     0.166 A 
ATOM      6  C16 <0> d   1      39.602   4.780  31.108  0.00  0.00     0.082 A 
ATOM      7  C24 <0> d   1      38.824   5.712  31.817  0.00  0.00     0.159 A 
ATOM      8  N25 <0> d   1      37.566   5.374  31.713  0.00  0.00    -0.177 NA
ATOM      9  N26 <0> d   1      37.456   4.217  30.934  0.00  0.00    -0.214 N 
ENDROOT
BRANCH   1  10
ATOM     10  C10 <0> d   1      35.006   3.858  30.943  0.00  0.00    -0.005 A 
ATOM     11  C9  <0> d   1      34.812   4.892  31.862  0.00  0.00     0.014 A 
ATOM     12  C8  <0> d   1      33.533   5.254  32.233  0.00  0.00     0.003 A 
ATOM     13  C7  <0> d   1      32.441   4.595  31.699  0.00  0.00     0.030 A 
ATOM     14  C6  <0> d   1      32.623   3.564  30.784  0.00  0.00     0.037 A 
ATOM     15  C27 <0> d   1      33.904   3.190  30.408  0.00  0.00     0.043 A 
BRANCH  14  16
ATOM     16  N4  <0> d   1      31.514   2.903  30.246  0.00  0.00    -0.323 N 
ATOM     17  C2  <0> d   1      30.422   3.603  29.883  0.00  0.00     0.220 C 
ATOM     18  C1  <0> d   1      29.185   2.881  29.416  0.00  0.00     0.117 C 
ATOM     19  O3  <0> d   1      30.435   4.814  29.931  0.00  0.00    -0.274 OA
ATOM     20  C5  <0> d   1      31.540   1.447  30.081  0.00  0.00     0.159 C 
ENDBRANCH  14  16
ENDBRANCH   1  10
BRANCH   6  21
ATOM     21  C17 <0> d   1      41.062   4.787  30.968  0.00  0.00     0.204 C 
ATOM     22  O18 <0> d   1      41.576   4.456  29.914  0.00  0.00    -0.286 OA
BRANCH  21  23
ATOM     23  C19 <0> d   1      41.906   5.195  32.098  0.00  0.00     0.056 A 
ATOM     24  S23 <0> d   1      43.488   5.948  31.969  0.00  0.00    -0.098 SA
ATOM     25  C22 <0> d   1      43.639   6.031  33.667  0.00  0.00     0.050 A 
ATOM     26  C21 <0> d   1      42.562   5.513  34.269  0.00  0.00     0.009 A 
ATOM     27  C20 <0> d   1      41.588   5.043  33.419  0.00  0.00     0.023 A 
ENDBRANCH  21  23
ENDBRANCH   6  21
TORSDOF 4
ENDMDL
MODEL 29
REMARK CAVERDOCK RESULT:      11.0      0.000      0.000
REMARK CAVERDOCK CONSTRAINTS:       0.0      0.0      0.0      0.0
REMARK CAVERDOCK TUNNEL: 28     11.0      1.8     29.1
REMARK  4 active torsions:
REMARK  status: ('A' for Active; 'I' for Inactive)
REMARK       I    between atoms: C2_2  and  N4_4 
REMARK    1  A    between atoms: N4_4  and  C6_6 
REMARK    2  A    between atoms: C10_10  and  C11_11 
REMARK    3  A    between atoms: C16_16  and  C17_17 
REMARK    4  A    between atoms: C17_17  and  C19_19 
ROOT
ATOM      1  C11 <0> d   1      36.154   3.350  30.583  0.00  0.00     0.072 A 
ATOM      2  C12 <0> d   1      36.379   2.197  29.854  0.00  0.00     0.052 A 
ATOM      3  C13 <0> d   1      37.686   1.861  29.504  0.00  0.00     0.121 A 
ATOM      4  N14 <0> d   1      38.689   2.633  29.864  0.00  0.00    -0.240 NA
ATOM      5  C15 <0> d   1      38.487   3.747  30.567  0.00  0.00     0.166 A 
ATOM      6  C16 <0> d   1      39.367   4.728  31.069  0.00  0.00     0.082 A 
ATOM      7  C24 <0> d   1      38.580   5.681  31.739  0.00  0.00     0.159 A 
ATOM      8  N25 <0> d   1      37.326   5.322  31.658  0.00  0.00    -0.177 NA
ATOM      9  N26 <0> d   1      37.228   4.129  30.933  0.00  0.00    -0.214 N 
ENDROOT
BRANCH   1  10
ATOM     10  C10 <0> d   1      34.783   3.739  30.972  0.00  0.00    -0.005 A 
ATOM     11  C9  <0> d   1      34.583   4.747  31.918  0.00  0.00     0.014 A 
ATOM     12  C8  <0> d   1      33.301   5.109  32.280  0.00  0.00     0.003 A 
ATOM     13  C7  <0> d   1      32.212   4.476  31.710  0.00  0.00     0.030 A 
ATOM     14  C6  <0> d   1      32.401   3.471  30.768  0.00  0.00     0.037 A 
ATOM     15  C27 <0> d   1      33.685   3.097  30.401  0.00  0.00     0.043 A 
BRANCH  14  16
ATOM     16  N4  <0> d   1      31.295   2.835  30.194  0.00  0.00    -0.323 N 
ATOM     17  C2  <0> d   1      30.436   3.535  29.428  0.00  0.00     0.220 C 
ATOM     18  C1  <0> d   1      29.183   2.881  28.908  0.00  0.00     0.117 C 
ATOM     19  O3  <0> d   1      30.672   4.694  29.156  0.00  0.00    -0.274 OA
ATOM     20  C5  <0> d   1      31.070   1.406  30.428  0.00  0.00     0.159 C 
ENDBRANCH  14  16
ENDBRANCH   1  10
BRANCH   6  21
ATOM     21  C17 <0> d   1      40.826   4.748  30.920  0.00  0.00     0.204 C 
ATOM     22  O18 <0> d   1      41.335   4.461  29.850  0.00  0.00    -0.286 OA
BRANCH  21  23
ATOM     23  C19 <0> d   1      41.675   5.115  32.060  0.00  0.00     0.056 A 
ATOM     24  S23 <0> d   1      43.200   5.983  31.957  0.00  0.00    -0.098 SA
ATOM     25  C22 <0> d   1      43.397   5.932  33.652  0.00  0.00     0.050 A 
ATOM     26  C21 <0> d   1      42.375   5.293  34.233  0.00  0.00     0.009 A 
ATOM     27  C20 <0> d   1      41.409   4.831  33.370  0.00  0.00     0.023 A 
ENDBRANCH  21  23
ENDBRANCH   6  21
TORSDOF 4
ENDMDL
MODEL 30
REMARK CAVERDOCK RESULT:      10.9      0.000      0.000
REMARK CAVERDOCK CONSTRAINTS:       0.1      0.0      0.0      0.0
REMARK CAVERDOCK TUNNEL: 29     10.9      1.9     30.2
REMARK  4 active torsions:
REMARK  status: ('A' for Active; 'I' for Inactive)
REMARK       I    between atoms: C2_2  and  N4_4 
REMARK    1  A    between atoms: N4_4  and  C6_6 
REMARK    2  A    between atoms: C10_10  and  C11_11 
REMARK    3  A    between atoms: C16_16  and  C17_17 
REMARK    4  A    between atoms: C17_17  and  C19_19 
ROOT
ATOM      1  C11 <0> d   1      36.039   3.384  30.615  0.00  0.00     0.072 A 
ATOM      2  C12 <0> d   1      36.275   2.207  29.930  0.00  0.00     0.052 A 
ATOM      3  C13 <0> d   1      37.585   1.872  29.589  0.00  0.00     0.121 A 
ATOM      4  N14 <0> d   1      38.580   2.668  29.917  0.00  0.00    -0.240 NA
ATOM      5  C15 <0> d   1      38.368   3.806  30.577  0.00  0.00     0.166 A 
ATOM      6  C16 <0> d   1      39.238   4.814  31.039  0.00  0.00     0.082 A 
ATOM      7  C24 <0> d   1      38.443   5.784  31.675  0.00  0.00     0.159 A 
ATOM      8  N25 <0> d   1      37.192   5.409  31.611  0.00  0.00    -0.177 NA
ATOM      9  N26 <0> d   1      37.105   4.188  30.932  0.00  0.00    -0.214 N 
ENDROOT
BRANCH   1  10
ATOM     10  C10 <0> d   1      34.665   3.773  30.992  0.00  0.00    -0.005 A 
ATOM     11  C9  <0> d   1      34.456   4.763  31.956  0.00  0.00     0.014 A 
ATOM     12  C8  <0> d   1      33.172   5.125  32.307  0.00  0.00     0.003 A 
ATOM     13  C7  <0> d   1      32.088   4.509  31.709  0.00  0.00     0.030 A 
ATOM     14  C6  <0> d   1      32.284   3.523  30.749  0.00  0.00     0.037 A 
ATOM     15  C27 <0> d   1      33.571   3.149  30.393  0.00  0.00     0.043 A 
BRANCH  14  16
ATOM     16  N4  <0> d   1      31.183   2.904  30.147  0.00  0.00    -0.323 N 
ATOM     17  C2  <0> d   1      30.119   3.640  29.772  0.00  0.00     0.220 C 
ATOM     18  C1  <0> d   1      28.886   2.961  29.233  0.00  0.00     0.117 C 
ATOM     19  O3  <0> d   1      30.152   4.848  29.868  0.00  0.00    -0.274 OA
ATOM     20  C5  <0> d   1      31.188   1.456  29.925  0.00  0.00     0.159 C 
ENDBRANCH  14  16
ENDBRANCH   1  10
BRANCH   6  21
ATOM     21  C17 <0> d   1      40.697   4.844  30.886  0.00  0.00     0.204 C 
ATOM     22  O18 <0> d   1      41.201   4.638  29.795  0.00  0.00    -0.286 OA
BRANCH  21  23
ATOM     23  C19 <0> d   1      41.551   5.124  32.047  0.00  0.00     0.056 A 
ATOM     24  S23 <0> d   1      43.263   5.517  31.981  0.00  0.00    -0.098 SA
ATOM     25  C22 <0> d   1      43.344   5.657  33.680  0.00  0.00     0.050 A 
ATOM     26  C21 <0> d   1      42.152   5.413  34.237  0.00  0.00     0.009 A 
ATOM     27  C20 <0> d   1      41.144   5.115  33.351  0.00  0.00     0.023 A 
ENDBRANCH  21  23
ENDBRANCH   6  21
TORSDOF 4
ENDMDL
MODEL 31
REMARK CAVERDOCK RESULT:      10.7      0.000      0.000
REMARK CAVERDOCK CONSTRAINTS:       0.0      0.0      0.0      0.0
REMARK CAVERDOCK TUNNEL: 30     10.7      1.9     31.1
REMARK  4 active torsions:
REMARK  status: ('A' for Active; 'I' for Inactive)
REMARK       I    between atoms: C2_2  and  N4_4 
REMARK    1  A    between atoms: N4_4  and  C6_6 
REMARK    2  A    between atoms: C10_10  and  C11_11 
REMARK    3  A    between atoms: C16_16  and  C17_17 
REMARK    4  A    between atoms: C17_17  and  C19_19 
ROOT
ATOM      1  C11 <0> d   1      35.811   3.237  30.557  0.00  0.00     0.072 A 
ATOM      2  C12 <0> d   1      36.069   2.054  29.890  0.00  0.00     0.052 A 
ATOM      3  C13 <0> d   1      37.385   1.737  29.557  0.00  0.00     0.121 A 
ATOM      4  N14 <0> d   1      38.366   2.555  29.875  0.00  0.00    -0.240 NA
ATOM      5  C15 <0> d   1      38.132   3.699  30.517  0.00  0.00     0.166 A 
ATOM      6  C16 <0> d   1      38.984   4.729  30.966  0.00  0.00     0.082 A 
ATOM      7  C24 <0> d   1      38.170   5.694  31.585  0.00  0.00     0.159 A 
ATOM      8  N25 <0> d   1      36.926   5.296  31.524  0.00  0.00    -0.177 NA
ATOM      9  N26 <0> d   1      36.862   4.064  30.863  0.00  0.00    -0.214 N 
ENDROOT
BRANCH   1  10
ATOM     10  C10 <0> d   1      34.430   3.607  30.926  0.00  0.00    -0.005 A 
ATOM     11  C9  <0> d   1      34.201   4.597  31.885  0.00  0.00     0.014 A 
ATOM     12  C8  <0> d   1      32.910   4.941  32.228  0.00  0.00     0.003 A 
ATOM     13  C7  <0> d   1      31.838   4.308  31.626  0.00  0.00     0.030 A 
ATOM     14  C6  <0> d   1      32.054   3.322  30.670  0.00  0.00     0.037 A 
ATOM     15  C27 <0> d   1      33.348   2.965  30.322  0.00  0.00     0.043 A 
BRANCH  14  16
ATOM     16  N4  <0> d   1      30.965   2.686  30.064  0.00  0.00    -0.323 N 
ATOM     17  C2  <0> d   1      30.024   3.415  29.434  0.00  0.00     0.220 C 
ATOM     18  C1  <0> d   1      28.792   2.743  28.884  0.00  0.00     0.117 C 
ATOM     19  O3  <0> d   1      30.168   4.613  29.308  0.00  0.00    -0.274 OA
ATOM     20  C5  <0> d   1      30.848   1.226  30.116  0.00  0.00     0.159 C 
ENDBRANCH  14  16
ENDBRANCH   1  10
BRANCH   6  21
ATOM     21  C17 <0> d   1      40.442   4.783  30.814  0.00  0.00     0.204 C 
ATOM     22  O18 <0> d   1      40.951   4.581  29.726  0.00  0.00    -0.286 OA
BRANCH  21  23
ATOM     23  C19 <0> d   1      41.289   5.081  31.976  0.00  0.00     0.056 A 
ATOM     24  S23 <0> d   1      42.799   5.979  31.932  0.00  0.00    -0.098 SA
ATOM     25  C22 <0> d   1      43.004   5.809  33.617  0.00  0.00     0.050 A 
ATOM     26  C21 <0> d   1      41.994   5.114  34.154  0.00  0.00     0.009 A 
ATOM     27  C20 <0> d   1      41.033   4.699  33.263  0.00  0.00     0.023 A 
ENDBRANCH  21  23
ENDBRANCH   6  21
TORSDOF 4
ENDMDL
MODEL 32
REMARK CAVERDOCK RESULT:      10.7      0.000      0.000
REMARK CAVERDOCK CONSTRAINTS:       0.1      0.0      0.0      0.0
REMARK CAVERDOCK TUNNEL: 31     10.7      1.9     32.2
REMARK  4 active torsions:
REMARK  status: ('A' for Active; 'I' for Inactive)
REMARK       I    between atoms: C2_2  and  N4_4 
REMARK    1  A    between atoms: N4_4  and  C6_6 
REMARK    2  A    between atoms: C10_10  and  C11_11 
REMARK    3  A    between atoms: C16_16  and  C17_17 
REMARK    4  A    between atoms: C17_17  and  C19_19 
ROOT
ATOM      1  C11 <0> d   1      35.757   3.240  30.489  0.00  0.00     0.072 A 
ATOM      2  C12 <0> d   1      36.031   2.080  29.789  0.00  0.00     0.052 A 
ATOM      3  C13 <0> d   1      37.353   1.784  29.457  0.00  0.00     0.121 A 
ATOM      4  N14 <0> d   1      38.324   2.602  29.807  0.00  0.00    -0.240 NA
ATOM      5  C15 <0> d   1      38.075   3.723  30.482  0.00  0.00     0.166 A 
ATOM      6  C16 <0> d   1      38.913   4.747  30.968  0.00  0.00     0.082 A 
ATOM      7  C24 <0> d   1      38.086   5.686  31.610  0.00  0.00     0.159 A 
ATOM      8  N25 <0> d   1      36.846   5.278  31.527  0.00  0.00    -0.177 NA
ATOM      9  N26 <0> d   1      36.799   4.066  30.829  0.00  0.00    -0.214 N 
ENDROOT
BRANCH   1  10
ATOM     10  C10 <0> d   1      34.370   3.586  30.859  0.00  0.00    -0.005 A 
ATOM     11  C9  <0> d   1      34.126   4.559  31.831  0.00  0.00     0.014 A 
ATOM     12  C8  <0> d   1      32.828   4.881  32.174  0.00  0.00     0.003 A 
ATOM     13  C7  <0> d   1      31.767   4.242  31.560  0.00  0.00     0.030 A 
ATOM     14  C6  <0> d   1      32.000   3.272  30.592  0.00  0.00     0.037 A 
ATOM     15  C27 <0> d   1      33.299   2.937  30.243  0.00  0.00     0.043 A 
BRANCH  14  16
ATOM     16  N4  <0> d   1      30.921   2.630  29.973  0.00  0.00    -0.323 N 
ATOM     17  C2  <0> d   1      30.128   3.311  29.123  0.00  0.00     0.220 C 
ATOM     18  C1  <0> d   1      28.899   2.655  28.550  0.00  0.00     0.117 C 
ATOM     19  O3  <0> d   1      30.404   4.452  28.820  0.00  0.00    -0.274 OA
ATOM     20  C5  <0> d   1      30.654   1.216  30.251  0.00  0.00     0.159 C 
ENDBRANCH  14  16
ENDBRANCH   1  10
BRANCH   6  21
ATOM     21  C17 <0> d   1      40.372   4.819  30.830  0.00  0.00     0.204 C 
ATOM     22  O18 <0> d   1      40.888   4.697  29.732  0.00  0.00    -0.286 OA
BRANCH  21  23
ATOM     23  C19 <0> d   1      41.211   5.037  32.014  0.00  0.00     0.056 A 
ATOM     24  S23 <0> d   1      42.857   5.654  31.997  0.00  0.00    -0.098 SA
ATOM     25  C22 <0> d   1      42.960   5.559  33.698  0.00  0.00     0.050 A 
ATOM     26  C21 <0> d   1      41.823   5.085  34.220  0.00  0.00     0.009 A 
ATOM     27  C20 <0> d   1      40.840   4.788  33.305  0.00  0.00     0.023 A 
ENDBRANCH  21  23
ENDBRANCH   6  21
TORSDOF 4
ENDMDL
MODEL 33
REMARK CAVERDOCK RESULT:      11.1      0.000      0.000
REMARK CAVERDOCK CONSTRAINTS:       0.1      0.0      0.0      0.0
REMARK CAVERDOCK TUNNEL: 32     11.1      2.0     33.1
REMARK  4 active torsions:
REMARK  status: ('A' for Active; 'I' for Inactive)
REMARK       I    between atoms: C2_2  and  N4_4 
REMARK    1  A    between atoms: N4_4  and  C6_6 
REMARK    2  A    between atoms: C10_10  and  C11_11 
REMARK    3  A    between atoms: C16_16  and  C17_17 
REMARK    4  A    between atoms: C17_17  and  C19_19 
ROOT
ATOM      1  C11 <0> d   1      35.673   3.132  30.523  0.00  0.00     0.072 A 
ATOM      2  C12 <0> d   1      35.953   1.990  29.797  0.00  0.00     0.052 A 
ATOM      3  C13 <0> d   1      37.272   1.730  29.424  0.00  0.00     0.121 A 
ATOM      4  N14 <0> d   1      38.233   2.564  29.760  0.00  0.00    -0.240 NA
ATOM      5  C15 <0> d   1      37.977   3.669  30.459  0.00  0.00     0.166 A 
ATOM      6  C16 <0> d   1      38.806   4.704  30.939  0.00  0.00     0.082 A 
ATOM      7  C24 <0> d   1      37.976   5.613  31.618  0.00  0.00     0.159 A 
ATOM      8  N25 <0> d   1      36.744   5.179  31.563  0.00  0.00    -0.177 NA
ATOM      9  N26 <0> d   1      36.704   3.977  30.847  0.00  0.00    -0.214 N 
ENDROOT
BRANCH   1  10
ATOM     10  C10 <0> d   1      34.289   3.441  30.936  0.00  0.00    -0.005 A 
ATOM     11  C9  <0> d   1      34.050   4.389  31.933  0.00  0.00     0.014 A 
ATOM     12  C8  <0> d   1      32.756   4.676  32.317  0.00  0.00     0.003 A 
ATOM     13  C7  <0> d   1      31.692   4.026  31.719  0.00  0.00     0.030 A 
ATOM     14  C6  <0> d   1      31.919   3.080  30.725  0.00  0.00     0.037 A 
ATOM     15  C27 <0> d   1      33.216   2.781  30.336  0.00  0.00     0.043 A 
BRANCH  14  16
ATOM     16  N4  <0> d   1      30.839   2.427  30.123  0.00  0.00    -0.323 N 
ATOM     17  C2  <0> d   1      29.751   3.127  29.748  0.00  0.00     0.220 C 
ATOM     18  C1  <0> d   1      28.541   2.409  29.209  0.00  0.00     0.117 C 
ATOM     19  O3  <0> d   1      29.746   4.336  29.843  0.00  0.00    -0.274 OA
ATOM     20  C5  <0> d   1      30.890   0.979  29.902  0.00  0.00     0.159 C 
ENDBRANCH  14  16
ENDBRANCH   1  10
BRANCH   6  21
ATOM     21  C17 <0> d   1      40.258   4.811  30.762  0.00  0.00     0.204 C 
ATOM     22  O18 <0> d   1      40.748   4.705  29.651  0.00  0.00    -0.286 OA
BRANCH  21  23
ATOM     23  C19 <0> d   1      41.124   5.048  31.924  0.00  0.00     0.056 A 
ATOM     24  S23 <0> d   1      42.803   5.561  31.856  0.00  0.00    -0.098 SA
ATOM     25  C22 <0> d   1      42.921   5.559  33.559  0.00  0.00     0.050 A 
ATOM     26  C21 <0> d   1      41.764   5.187  34.118  0.00  0.00     0.009 A 
ATOM     27  C20 <0> d   1      40.754   4.897  33.231  0.00  0.00     0.023 A 
ENDBRANCH  21  23
ENDBRANCH   6  21
TORSDOF 4
ENDMDL
MODEL 34
REMARK CAVERDOCK RESULT:      12.4      0.000      0.000
REMARK CAVERDOCK CONSTRAINTS:       0.0      0.0      0.0      0.0
REMARK CAVERDOCK TUNNEL: 33     12.4      2.0     34.1
REMARK  4 active torsions:
REMARK  status: ('A' for Active; 'I' for Inactive)
REMARK       I    between atoms: C2_2  and  N4_4 
REMARK    1  A    between atoms: N4_4  and  C6_6 
REMARK    2  A    between atoms: C10_10  and  C11_11 
REMARK    3  A    between atoms: C16_16  and  C17_17 
REMARK    4  A    between atoms: C17_17  and  C19_19 
ROOT
ATOM      1  C11 <0> d   1      35.404   3.280  30.470  0.00  0.00     0.072 A 
ATOM      2  C12 <0> d   1      35.702   2.107  29.803  0.00  0.00     0.052 A 
ATOM      3  C13 <0> d   1      37.028   1.838  29.463  0.00  0.00     0.121 A 
ATOM      4  N14 <0> d   1      37.979   2.693  29.774  0.00  0.00    -0.240 NA
ATOM      5  C15 <0> d   1      37.706   3.828  30.417  0.00  0.00     0.166 A 
ATOM      6  C16 <0> d   1      38.521   4.890  30.860  0.00  0.00     0.082 A 
ATOM      7  C24 <0> d   1      37.675   5.825  31.483  0.00  0.00     0.159 A 
ATOM      8  N25 <0> d   1      36.447   5.380  31.429  0.00  0.00    -0.177 NA
ATOM      9  N26 <0> d   1      36.425   4.146  30.771  0.00  0.00    -0.214 N 
ENDROOT
BRANCH   1  10
ATOM     10  C10 <0> d   1      34.012   3.599  30.847  0.00  0.00    -0.005 A 
ATOM     11  C9  <0> d   1      33.752   4.598  31.787  0.00  0.00     0.014 A 
ATOM     12  C8  <0> d   1      32.450   4.894  32.138  0.00  0.00     0.003 A 
ATOM     13  C7  <0> d   1      31.400   4.203  31.561  0.00  0.00     0.030 A 
ATOM     14  C6  <0> d   1      31.649   3.207  30.624  0.00  0.00     0.037 A 
ATOM     15  C27 <0> d   1      32.953   2.898  30.270  0.00  0.00     0.043 A 
BRANCH  14  16
ATOM     16  N4  <0> d   1      30.582   2.512  30.044  0.00  0.00    -0.323 N 
ATOM     17  C2  <0> d   1      29.706   3.160  29.252  0.00  0.00     0.220 C 
ATOM     18  C1  <0> d   1      28.492   2.441  28.724  0.00  0.00     0.117 C 
ATOM     19  O3  <0> d   1      29.894   4.323  28.964  0.00  0.00    -0.274 OA
ATOM     20  C5  <0> d   1      30.417   1.078  30.300  0.00  0.00     0.159 C 
ENDBRANCH  14  16
ENDBRANCH   1  10
BRANCH   6  21
ATOM     21  C17 <0> d   1      39.975   4.998  30.701  0.00  0.00     0.204 C 
ATOM     22  O18 <0> d   1      40.471   4.971  29.588  0.00  0.00    -0.286 OA
BRANCH  21  23
ATOM     23  C19 <0> d   1      40.835   5.139  31.883  0.00  0.00     0.056 A 
ATOM     24  S23 <0> d   1      42.254   6.169  31.994  0.00  0.00    -0.098 SA
ATOM     25  C22 <0> d   1      42.535   5.687  33.607  0.00  0.00     0.050 A 
ATOM     26  C21 <0> d   1      41.614   4.804  34.010  0.00  0.00     0.009 A 
ATOM     27  C20 <0> d   1      40.662   4.485  33.070  0.00  0.00     0.023 A 
ENDBRANCH  21  23
ENDBRANCH   6  21
TORSDOF 4
ENDMDL
MODEL 35
REMARK CAVERDOCK RESULT:      12.0      0.000      0.000
REMARK CAVERDOCK CONSTRAINTS:       0.1      0.0      0.0      0.0
REMARK CAVERDOCK TUNNEL: 34     12.0      2.0     35.7
REMARK  4 active torsions:
REMARK  status: ('A' for Active; 'I' for Inactive)
REMARK       I    between atoms: C2_2  and  N4_4 
REMARK    1  A    between atoms: N4_4  and  C6_6 
REMARK    2  A    between atoms: C10_10  and  C11_11 
REMARK    3  A    between atoms: C16_16  and  C17_17 
REMARK    4  A    between atoms: C17_17  and  C19_19 
ROOT
ATOM      1  C11 <0> d   1      35.317   3.149  30.504  0.00  0.00     0.072 A 
ATOM      2  C12 <0> d   1      35.665   1.995  29.827  0.00  0.00     0.052 A 
ATOM      3  C13 <0> d   1      37.001   1.788  29.484  0.00  0.00     0.121 A 
ATOM      4  N14 <0> d   1      37.914   2.681  29.801  0.00  0.00    -0.240 NA
ATOM      5  C15 <0> d   1      37.593   3.798  30.454  0.00  0.00     0.166 A 
ATOM      6  C16 <0> d   1      38.361   4.890  30.905  0.00  0.00     0.082 A 
ATOM      7  C24 <0> d   1      37.476   5.782  31.536  0.00  0.00     0.159 A 
ATOM      8  N25 <0> d   1      36.268   5.285  31.480  0.00  0.00    -0.177 NA
ATOM      9  N26 <0> d   1      36.299   4.056  30.811  0.00  0.00    -0.214 N 
ENDROOT
BRANCH   1  10
ATOM     10  C10 <0> d   1      33.913   3.404  30.884  0.00  0.00    -0.005 A 
ATOM     11  C9  <0> d   1      33.615   4.319  31.897  0.00  0.00     0.014 A 
ATOM     12  C8  <0> d   1      32.302   4.555  32.251  0.00  0.00     0.003 A 
ATOM     13  C7  <0> d   1      31.278   3.887  31.607  0.00  0.00     0.030 A 
ATOM     14  C6  <0> d   1      31.563   2.974  30.598  0.00  0.00     0.037 A 
ATOM     15  C27 <0> d   1      32.879   2.725  30.238  0.00  0.00     0.043 A 
BRANCH  14  16
ATOM     16  N4  <0> d   1      30.521   2.302  29.949  0.00  0.00    -0.323 N 
ATOM     17  C2  <0> d   1      29.807   2.927  28.993  0.00  0.00     0.220 C 
ATOM     18  C1  <0> d   1      28.611   2.247  28.378  0.00  0.00     0.117 C 
ATOM     19  O3  <0> d   1      30.127   4.038  28.626  0.00  0.00    -0.274 OA
ATOM     20  C5  <0> d   1      30.205   0.917  30.311  0.00  0.00     0.159 C 
ENDBRANCH  14  16
ENDBRANCH   1  10
BRANCH   6  21
ATOM     21  C17 <0> d   1      39.809   5.063  30.745  0.00  0.00     0.204 C 
ATOM     22  O18 <0> d   1      40.289   5.198  29.633  0.00  0.00    -0.286 OA
BRANCH  21  23
ATOM     23  C19 <0> d   1      40.681   5.073  31.926  0.00  0.00     0.056 A 
ATOM     24  S23 <0> d   1      42.369   5.563  31.941  0.00  0.00    -0.098 SA
ATOM     25  C22 <0> d   1      42.492   5.255  33.615  0.00  0.00     0.050 A 
ATOM     26  C21 <0> d   1      41.330   4.808  34.106  0.00  0.00     0.009 A 
ATOM     27  C20 <0> d   1      40.312   4.699  33.187  0.00  0.00     0.023 A 
ENDBRANCH  21  23
ENDBRANCH   6  21
TORSDOF 4
ENDMDL
MODEL 36
REMARK CAVERDOCK RESULT:      12.0      0.000      0.000
REMARK CAVERDOCK CONSTRAINTS:       0.0      0.0      0.0      0.0
REMARK CAVERDOCK TUNNEL: 35     12.0      2.0     36.1
REMARK  4 active torsions:
REMARK  status: ('A' for Active; 'I' for Inactive)
REMARK       I    between atoms: C2_2  and  N4_4 
REMARK    1  A    between atoms: N4_4  and  C6_6 
REMARK    2  A    between atoms: C10_10  and  C11_11 
REMARK    3  A    between atoms: C16_16  and  C17_17 
REMARK    4  A    between atoms: C17_17  and  C19_19 
ROOT
ATOM      1  C11 <0> d   1      35.201   3.165  30.655  0.00  0.00     0.072 A 
ATOM      2  C12 <0> d   1      35.614   2.077  29.908  0.00  0.00     0.052 A 
ATOM      3  C13 <0> d   1      36.945   2.002  29.500  0.00  0.00     0.121 A 
ATOM      4  N14 <0> d   1      37.794   2.955  29.822  0.00  0.00    -0.240 NA
ATOM      5  C15 <0> d   1      37.409   4.009  30.542  0.00  0.00     0.166 A 
ATOM      6  C16 <0> d   1      38.103   5.142  31.014  0.00  0.00     0.082 A 
ATOM      7  C24 <0> d   1      37.175   5.924  31.725  0.00  0.00     0.159 A 
ATOM      8  N25 <0> d   1      36.012   5.328  31.694  0.00  0.00    -0.177 NA
ATOM      9  N26 <0> d   1      36.116   4.138  30.965  0.00  0.00    -0.214 N 
ENDROOT
BRANCH   1  10
ATOM     10  C10 <0> d   1      33.799   3.279  31.105  0.00  0.00    -0.005 A 
ATOM     11  C9  <0> d   1      33.513   3.581  32.439  0.00  0.00     0.014 A 
ATOM     12  C8  <0> d   1      32.203   3.688  32.857  0.00  0.00     0.003 A 
ATOM     13  C7  <0> d   1      31.168   3.496  31.960  0.00  0.00     0.030 A 
ATOM     14  C6  <0> d   1      31.441   3.195  30.630  0.00  0.00     0.037 A 
ATOM     15  C27 <0> d   1      32.755   3.080  30.201  0.00  0.00     0.043 A 
BRANCH  14  16
ATOM     16  N4  <0> d   1      30.390   3.003  29.727  0.00  0.00    -0.323 N 
ATOM     17  C2  <0> d   1      29.737   1.825  29.693  0.00  0.00     0.220 C 
ATOM     18  C1  <0> d   1      28.686   1.576  28.643  0.00  0.00     0.117 C 
ATOM     19  O3  <0> d   1      29.995   0.965  30.508  0.00  0.00    -0.274 OA
ATOM     20  C5  <0> d   1      30.001   4.084  28.817  0.00  0.00     0.159 C 
ENDBRANCH  14  16
ENDBRANCH   1  10
BRANCH   6  21
ATOM     21  C17 <0> d   1      39.522   5.446  30.803  0.00  0.00     0.204 C 
ATOM     22  O18 <0> d   1      39.910   5.824  29.711  0.00  0.00    -0.286 OA
BRANCH  21  23
ATOM     23  C19 <0> d   1      40.477   5.296  31.908  0.00  0.00     0.056 A 
ATOM     24  S23 <0> d   1      42.189   5.683  31.835  0.00  0.00    -0.098 SA
ATOM     25  C22 <0> d   1      42.413   5.214  33.460  0.00  0.00     0.050 A 
ATOM     26  C21 <0> d   1      41.263   4.792  33.999  0.00  0.00     0.009 A 
ATOM     27  C20 <0> d   1      40.176   4.827  33.156  0.00  0.00     0.023 A 
ENDBRANCH  21  23
ENDBRANCH   6  21
TORSDOF 4
ENDMDL
MODEL 37
REMARK CAVERDOCK RESULT:      11.4      0.000      0.000
REMARK CAVERDOCK CONSTRAINTS:       0.4      0.0      0.0      0.0
REMARK CAVERDOCK TUNNEL: 36     11.4      2.0     37.9
REMARK  4 active torsions:
REMARK  status: ('A' for Active; 'I' for Inactive)
REMARK       I    between atoms: C2_2  and  N4_4 
REMARK    1  A    between atoms: N4_4  and  C6_6 
REMARK    2  A    between atoms: C10_10  and  C11_11 
REMARK    3  A    between atoms: C16_16  and  C17_17 
REMARK    4  A    between atoms: C17_17  and  C19_19 
ROOT
ATOM      1  C11 <0> d   1      37.234   3.983  30.755  0.00  0.00     0.072 A 
ATOM      2  C12 <0> d   1      37.759   2.920  30.043  0.00  0.00     0.052 A 
ATOM      3  C13 <0> d   1      36.889   2.013  29.440  0.00  0.00     0.121 A 
ATOM      4  N14 <0> d   1      35.586   2.168  29.550  0.00  0.00    -0.240 NA
ATOM      5  C15 <0> d   1      35.066   3.188  30.233  0.00  0.00     0.166 A 
ATOM      6  C16 <0> d   1      33.737   3.576  30.497  0.00  0.00     0.082 A 
ATOM      7  C24 <0> d   1      33.798   4.745  31.277  0.00  0.00     0.159 A 
ATOM      8  N25 <0> d   1      35.053   5.051  31.477  0.00  0.00    -0.177 NA
ATOM      9  N26 <0> d   1      35.871   4.105  30.849  0.00  0.00    -0.214 N 
ENDROOT
BRANCH   1  10
ATOM     10  C10 <0> d   1      38.124   4.964  31.407  0.00  0.00    -0.005 A 
ATOM     11  C9  <0> d   1      37.654   6.244  31.710  0.00  0.00     0.014 A 
ATOM     12  C8  <0> d   1      38.487   7.160  32.319  0.00  0.00     0.003 A 
ATOM     13  C7  <0> d   1      39.790   6.816  32.631  0.00  0.00     0.030 A 
ATOM     14  C6  <0> d   1      40.268   5.544  32.333  0.00  0.00     0.037 A 
ATOM     15  C27 <0> d   1      39.440   4.619  31.716  0.00  0.00     0.043 A 
BRANCH  14  16
ATOM     16  N4  <0> d   1      41.587   5.202  32.652  0.00  0.00    -0.323 N 
ATOM     17  C2  <0> d   1      42.583   6.081  32.435  0.00  0.00     0.220 C 
ATOM     18  C1  <0> d   1      44.014   5.671  32.666  0.00  0.00     0.117 C 
ATOM     19  O3  <0> d   1      42.328   7.204  32.055  0.00  0.00    -0.274 OA
ATOM     20  C5  <0> d   1      41.883   3.883  33.220  0.00  0.00     0.159 C 
ENDBRANCH  14  16
ENDBRANCH   1  10
BRANCH   6  21
ATOM     21  C17 <0> d   1      32.522   2.891  30.044  0.00  0.00     0.204 C 
ATOM     22  O18 <0> d   1      32.604   1.940  29.287  0.00  0.00    -0.286 OA
BRANCH  21  23
ATOM     23  C19 <0> d   1      31.206   3.351  30.504  0.00  0.00     0.056 A 
ATOM     24  S23 <0> d   1      30.167   2.498  31.636  0.00  0.00    -0.098 SA
ATOM     25  C22 <0> d   1      28.981   3.721  31.541  0.00  0.00     0.050 A 
ATOM     26  C21 <0> d   1      29.361   4.692  30.703  0.00  0.00     0.009 A 
ATOM     27  C20 <0> d   1      30.590   4.507  30.115  0.00  0.00     0.023 A 
ENDBRANCH  21  23
ENDBRANCH   6  21
TORSDOF 4
ENDMDL
MODEL 38
REMARK CAVERDOCK RESULT:      11.3      0.000      0.000
REMARK CAVERDOCK CONSTRAINTS:       0.0      0.0      0.0      0.0
REMARK CAVERDOCK TUNNEL: 37     11.3      2.0     38.7
REMARK  4 active torsions:
REMARK  status: ('A' for Active; 'I' for Inactive)
REMARK       I    between atoms: C2_2  and  N4_4 
REMARK    1  A    between atoms: N4_4  and  C6_6 
REMARK    2  A    between atoms: C10_10  and  C11_11 
REMARK    3  A    between atoms: C16_16  and  C17_17 
REMARK    4  A    between atoms: C17_17  and  C19_19 
ROOT
ATOM      1  C11 <0> d   1      37.084   4.011  30.723  0.00  0.00     0.072 A 
ATOM      2  C12 <0> d   1      37.595   2.974  29.965  0.00  0.00     0.052 A 
ATOM      3  C13 <0> d   1      36.716   2.055  29.393  0.00  0.00     0.121 A 
ATOM      4  N14 <0> d   1      35.418   2.176  29.576  0.00  0.00    -0.240 NA
ATOM      5  C15 <0> d   1      34.911   3.169  30.304  0.00  0.00     0.166 A 
ATOM      6  C16 <0> d   1      33.589   3.519  30.647  0.00  0.00     0.082 A 
ATOM      7  C24 <0> d   1      33.664   4.676  31.443  0.00  0.00     0.159 A 
ATOM      8  N25 <0> d   1      34.920   5.010  31.582  0.00  0.00    -0.177 NA
ATOM      9  N26 <0> d   1      35.725   4.096  30.893  0.00  0.00    -0.214 N 
ENDROOT
BRANCH   1  10
ATOM     10  C10 <0> d   1      37.983   5.003  31.345  0.00  0.00    -0.005 A 
ATOM     11  C9  <0> d   1      37.544   6.312  31.556  0.00  0.00     0.014 A 
ATOM     12  C8  <0> d   1      38.386   7.238  32.137  0.00  0.00     0.003 A 
ATOM     13  C7  <0> d   1      39.667   6.875  32.511  0.00  0.00     0.030 A 
ATOM     14  C6  <0> d   1      40.115   5.575  32.305  0.00  0.00     0.037 A 
ATOM     15  C27 <0> d   1      39.278   4.639  31.717  0.00  0.00     0.043 A 
BRANCH  14  16
ATOM     16  N4  <0> d   1      41.412   5.214  32.686  0.00  0.00    -0.323 N 
ATOM     17  C2  <0> d   1      42.459   5.980  32.325  0.00  0.00     0.220 C 
ATOM     18  C1  <0> d   1      43.864   5.530  32.632  0.00  0.00     0.117 C 
ATOM     19  O3  <0> d   1      42.271   7.033  31.752  0.00  0.00    -0.274 OA
ATOM     20  C5  <0> d   1      41.630   4.000  33.478  0.00  0.00     0.159 C 
ENDBRANCH  14  16
ENDBRANCH   1  10
BRANCH   6  21
ATOM     21  C17 <0> d   1      32.369   2.811  30.247  0.00  0.00     0.204 C 
ATOM     22  O18 <0> d   1      32.445   1.770  29.617  0.00  0.00    -0.286 OA
BRANCH  21  23
ATOM     23  C19 <0> d   1      31.053   3.355  30.606  0.00  0.00     0.056 A 
ATOM     24  S23 <0> d   1      30.138   2.939  32.047  0.00  0.00    -0.098 SA
ATOM     25  C22 <0> d   1      28.871   3.993  31.604  0.00  0.00     0.050 A 
ATOM     26  C21 <0> d   1      29.139   4.601  30.443  0.00  0.00     0.009 A 
ATOM     27  C20 <0> d   1      30.343   4.262  29.871  0.00  0.00     0.023 A 
ENDBRANCH  21  23
ENDBRANCH   6  21
TORSDOF 4
ENDMDL
MODEL 39
REMARK CAVERDOCK RESULT:      10.4      0.000      0.000
REMARK CAVERDOCK CONSTRAINTS:       0.5      0.0      0.0      0.0
REMARK CAVERDOCK TUNNEL: 38     10.4      2.1     39.9
REMARK  4 active torsions:
REMARK  status: ('A' for Active; 'I' for Inactive)
REMARK       I    between atoms: C2_2  and  N4_4 
REMARK    1  A    between atoms: N4_4  and  C6_6 
REMARK    2  A    between atoms: C10_10  and  C11_11 
REMARK    3  A    between atoms: C16_16  and  C17_17 
REMARK    4  A    between atoms: C17_17  and  C19_19 
ROOT
ATOM      1  C11 <0> d   1      34.597   3.609  30.761  0.00  0.00     0.072 A 
ATOM      2  C12 <0> d   1      35.266   2.910  29.774  0.00  0.00     0.052 A 
ATOM      3  C13 <0> d   1      36.593   3.235  29.494  0.00  0.00     0.121 A 
ATOM      4  N14 <0> d   1      37.196   4.195  30.163  0.00  0.00    -0.240 NA
ATOM      5  C15 <0> d   1      36.564   4.876  31.117  0.00  0.00     0.166 A 
ATOM      6  C16 <0> d   1      36.971   5.927  31.965  0.00  0.00     0.082 A 
ATOM      7  C24 <0> d   1      35.870   6.248  32.779  0.00  0.00     0.159 A 
ATOM      8  N25 <0> d   1      34.871   5.467  32.461  0.00  0.00    -0.177 NA
ATOM      9  N26 <0> d   1      35.262   4.605  31.430  0.00  0.00    -0.214 N 
ENDROOT
BRANCH   1  10
ATOM     10  C10 <0> d   1      33.191   3.293  31.086  0.00  0.00    -0.005 A 
ATOM     11  C9  <0> d   1      32.756   3.312  32.413  0.00  0.00     0.014 A 
ATOM     12  C8  <0> d   1      31.442   3.017  32.714  0.00  0.00     0.003 A 
ATOM     13  C7  <0> d   1      30.552   2.700  31.704  0.00  0.00     0.030 A 
ATOM     14  C6  <0> d   1      30.974   2.678  30.380  0.00  0.00     0.037 A 
ATOM     15  C27 <0> d   1      32.294   2.968  30.068  0.00  0.00     0.043 A 
BRANCH  14  16
ATOM     16  N4  <0> d   1      30.068   2.358  29.363  0.00  0.00    -0.323 N 
ATOM     17  C2  <0> d   1      29.640   1.089  29.216  0.00  0.00     0.220 C 
ATOM     18  C1  <0> d   1      28.759   0.721  28.050  0.00  0.00     0.117 C 
ATOM     19  O3  <0> d   1      29.964   0.243  30.022  0.00  0.00    -0.274 OA
ATOM     20  C5  <0> d   1      29.587   3.404  28.456  0.00  0.00     0.159 C 
ENDBRANCH  14  16
ENDBRANCH   1  10
BRANCH   6  21
ATOM     21  C17 <0> d   1      38.293   6.562  31.993  0.00  0.00     0.204 C 
ATOM     22  O18 <0> d   1      38.388   7.776  31.937  0.00  0.00    -0.286 OA
BRANCH  21  23
ATOM     23  C19 <0> d   1      39.503   5.735  32.088  0.00  0.00     0.056 A 
ATOM     24  S23 <0> d   1      39.920   4.412  31.009  0.00  0.00    -0.098 SA
ATOM     25  C22 <0> d   1      41.369   4.113  31.860  0.00  0.00     0.050 A 
ATOM     26  C21 <0> d   1      41.504   4.961  32.887  0.00  0.00     0.009 A 
ATOM     27  C20 <0> d   1      40.481   5.868  33.033  0.00  0.00     0.023 A 
ENDBRANCH  21  23
ENDBRANCH   6  21
TORSDOF 4
ENDMDL
MODEL 40
REMARK CAVERDOCK RESULT:       9.7      0.000      0.000
REMARK CAVERDOCK CONSTRAINTS:       0.1      0.0      0.0      0.0
REMARK CAVERDOCK TUNNEL: 39      9.7      2.2    40.13
REMARK  4 active torsions:
REMARK  status: ('A' for Active; 'I' for Inactive)
REMARK       I    between atoms: C2_2  and  N4_4 
REMARK    1  A    between atoms: N4_4  and  C6_6 
REMARK    2  A    between atoms: C10_10  and  C11_11 
REMARK    3  A    between atoms: C16_16  and  C17_17 
REMARK    4  A    between atoms: C17_17  and  C19_19 
ROOT
ATOM      1  C11 <0> d   1      34.487   3.448  30.766  0.00  0.00     0.072 A 
ATOM      2  C12 <0> d   1      35.204   2.693  29.857  0.00  0.00     0.052 A 
ATOM      3  C13 <0> d   1      36.541   3.009  29.617  0.00  0.00     0.121 A 
ATOM      4  N14 <0> d   1      37.109   4.014  30.250  0.00  0.00    -0.240 NA
ATOM      5  C15 <0> d   1      36.430   4.750  31.130  0.00  0.00     0.166 A 
ATOM      6  C16 <0> d   1      36.794   5.855  31.927  0.00  0.00     0.082 A 
ATOM      7  C24 <0> d   1      35.655   6.219  32.668  0.00  0.00     0.159 A 
ATOM      8  N25 <0> d   1      34.676   5.412  32.356  0.00  0.00    -0.177 NA
ATOM      9  N26 <0> d   1      35.117   4.489  31.400  0.00  0.00    -0.214 N 
ENDROOT
BRANCH   1  10
ATOM     10  C10 <0> d   1      33.070   3.143  31.046  0.00  0.00    -0.005 A 
ATOM     11  C9  <0> d   1      32.549   3.344  32.327  0.00  0.00     0.014 A 
ATOM     12  C8  <0> d   1      31.223   3.058  32.585  0.00  0.00     0.003 A 
ATOM     13  C7  <0> d   1      30.408   2.572  31.581  0.00  0.00     0.030 A 
ATOM     14  C6  <0> d   1      30.916   2.368  30.303  0.00  0.00     0.037 A 
ATOM     15  C27 <0> d   1      32.247   2.647  30.034  0.00  0.00     0.043 A 
BRANCH  14  16
ATOM     16  N4  <0> d   1      30.085   1.877  29.290  0.00  0.00    -0.323 N 
ATOM     17  C2  <0> d   1      29.452   2.731  28.463  0.00  0.00     0.220 C 
ATOM     18  C1  <0> d   1      28.466   2.210  27.450  0.00  0.00     0.117 C 
ATOM     19  O3  <0> d   1      29.677   3.921  28.533  0.00  0.00    -0.274 OA
ATOM     20  C5  <0> d   1      29.901   0.432  29.131  0.00  0.00     0.159 C 
ENDBRANCH  14  16
ENDBRANCH   1  10
BRANCH   6  21
ATOM     21  C17 <0> d   1      38.110   6.500  31.974  0.00  0.00     0.204 C 
ATOM     22  O18 <0> d   1      38.193   7.716  32.007  0.00  0.00    -0.286 OA
BRANCH  21  23
ATOM     23  C19 <0> d   1      39.329   5.682  31.981  0.00  0.00     0.056 A 
ATOM     24  S23 <0> d   1      39.907   4.703  30.641  0.00  0.00    -0.098 SA
ATOM     25  C22 <0> d   1      41.262   4.187  31.540  0.00  0.00     0.050 A 
ATOM     26  C21 <0> d   1      41.255   4.724  32.766  0.00  0.00     0.009 A 
ATOM     27  C20 <0> d   1      40.192   5.555  33.033  0.00  0.00     0.023 A 
ENDBRANCH  21  23
ENDBRANCH   6  21
TORSDOF 4
ENDMDL
MODEL 41
REMARK CAVERDOCK RESULT:       8.3      0.000      0.000
REMARK CAVERDOCK CONSTRAINTS:       0.0      0.0      0.0      0.0
REMARK CAVERDOCK TUNNEL: 40      8.3      2.3     41.1
REMARK  4 active torsions:
REMARK  status: ('A' for Active; 'I' for Inactive)
REMARK       I    between atoms: C2_2  and  N4_4 
REMARK    1  A    between atoms: N4_4  and  C6_6 
REMARK    2  A    between atoms: C10_10  and  C11_11 
REMARK    3  A    between atoms: C16_16  and  C17_17 
REMARK    4  A    between atoms: C17_17  and  C19_19 
ROOT
ATOM      1  C11 <0> d   1      36.362   3.951  30.654  0.00  0.00     0.072 A 
ATOM      2  C12 <0> d   1      36.786   3.007  29.737  0.00  0.00     0.052 A 
ATOM      3  C13 <0> d   1      35.839   2.190  29.119  0.00  0.00     0.121 A 
ATOM      4  N14 <0> d   1      34.561   2.318  29.409  0.00  0.00    -0.240 NA
ATOM      5  C15 <0> d   1      34.139   3.224  30.290  0.00  0.00     0.166 A 
ATOM      6  C16 <0> d   1      32.856   3.560  30.768  0.00  0.00     0.082 A 
ATOM      7  C24 <0> d   1      33.023   4.604  31.695  0.00  0.00     0.159 A 
ATOM      8  N25 <0> d   1      34.297   4.887  31.783  0.00  0.00    -0.177 NA
ATOM      9  N26 <0> d   1      35.022   4.047  30.930  0.00  0.00    -0.214 N 
ENDROOT
BRANCH   1  10
ATOM     10  C10 <0> d   1      37.335   4.834  31.328  0.00  0.00    -0.005 A 
ATOM     11  C9  <0> d   1      36.889   5.923  32.080  0.00  0.00     0.014 A 
ATOM     12  C8  <0> d   1      37.800   6.747  32.709  0.00  0.00     0.003 A 
ATOM     13  C7  <0> d   1      39.156   6.499  32.597  0.00  0.00     0.030 A 
ATOM     14  C6  <0> d   1      39.610   5.418  31.851  0.00  0.00     0.037 A 
ATOM     15  C27 <0> d   1      38.703   4.587  31.210  0.00  0.00     0.043 A 
BRANCH  14  16
ATOM     16  N4  <0> d   1      40.983   5.171  31.742  0.00  0.00    -0.323 N 
ATOM     17  C2  <0> d   1      41.756   5.159  32.846  0.00  0.00     0.220 C 
ATOM     18  C1  <0> d   1      43.250   5.013  32.719  0.00  0.00     0.117 C 
ATOM     19  O3  <0> d   1      41.248   5.265  33.942  0.00  0.00    -0.274 OA
ATOM     20  C5  <0> d   1      41.581   4.928  30.426  0.00  0.00     0.159 C 
ENDBRANCH  14  16
ENDBRANCH   1  10
BRANCH   6  21
ATOM     21  C17 <0> d   1      31.588   2.939  30.371  0.00  0.00     0.204 C 
ATOM     22  O18 <0> d   1      31.520   2.291  29.341  0.00  0.00    -0.286 OA
BRANCH  21  23
ATOM     23  C19 <0> d   1      30.398   3.096  31.217  0.00  0.00     0.056 A 
ATOM     24  S23 <0> d   1      28.979   4.050  30.812  0.00  0.00    -0.098 SA
ATOM     25  C22 <0> d   1      28.224   3.639  32.286  0.00  0.00     0.050 A 
ATOM     26  C21 <0> d   1      29.009   2.843  33.020  0.00  0.00     0.009 A 
ATOM     27  C20 <0> d   1      30.220   2.529  32.448  0.00  0.00     0.023 A 
ENDBRANCH  21  23
ENDBRANCH   6  21
TORSDOF 4
ENDMDL
MODEL 42
REMARK CAVERDOCK RESULT:       6.9      0.000      0.000
REMARK CAVERDOCK CONSTRAINTS:       0.1      0.0      0.0      0.0
REMARK CAVERDOCK TUNNEL: 41      6.9      2.3     42.1
REMARK  4 active torsions:
REMARK  status: ('A' for Active; 'I' for Inactive)
REMARK       I    between atoms: C2_2  and  N4_4 
REMARK    1  A    between atoms: N4_4  and  C6_6 
REMARK    2  A    between atoms: C10_10  and  C11_11 
REMARK    3  A    between atoms: C16_16  and  C17_17 
REMARK    4  A    between atoms: C17_17  and  C19_19 
ROOT
ATOM      1  C11 <0> d   1      34.001   3.413  30.481  0.00  0.00     0.072 A 
ATOM      2  C12 <0> d   1      34.643   2.784  29.430  0.00  0.00     0.052 A 
ATOM      3  C13 <0> d   1      35.960   3.134  29.134  0.00  0.00     0.121 A 
ATOM      4  N14 <0> d   1      36.580   4.051  29.848  0.00  0.00    -0.240 NA
ATOM      5  C15 <0> d   1      35.973   4.664  30.863  0.00  0.00     0.166 A 
ATOM      6  C16 <0> d   1      36.402   5.658  31.767  0.00  0.00     0.082 A 
ATOM      7  C24 <0> d   1      35.324   5.919  32.631  0.00  0.00     0.159 A 
ATOM      8  N25 <0> d   1      34.319   5.156  32.292  0.00  0.00    -0.177 NA
ATOM      9  N26 <0> d   1      34.682   4.366  31.195  0.00  0.00    -0.214 N 
ENDROOT
BRANCH   1  10
ATOM     10  C10 <0> d   1      32.607   3.069  30.824  0.00  0.00    -0.005 A 
ATOM     11  C9  <0> d   1      32.133   3.273  32.122  0.00  0.00     0.014 A 
ATOM     12  C8  <0> d   1      30.829   2.951  32.441  0.00  0.00     0.003 A 
ATOM     13  C7  <0> d   1      29.988   2.425  31.478  0.00  0.00     0.030 A 
ATOM     14  C6  <0> d   1      30.449   2.217  30.183  0.00  0.00     0.037 A 
ATOM     15  C27 <0> d   1      31.759   2.532  29.854  0.00  0.00     0.043 A 
BRANCH  14  16
ATOM     16  N4  <0> d   1      29.592   1.685  29.213  0.00  0.00    -0.323 N 
ATOM     17  C2  <0> d   1      29.471   0.350  29.080  0.00  0.00     0.220 C 
ATOM     18  C1  <0> d   1      28.642  -0.223  27.960  0.00  0.00     0.117 C 
ATOM     19  O3  <0> d   1      30.028  -0.390  29.862  0.00  0.00    -0.274 OA
ATOM     20  C5  <0> d   1      28.828   2.582  28.341  0.00  0.00     0.159 C 
ENDBRANCH  14  16
ENDBRANCH   1  10
BRANCH   6  21
ATOM     21  C17 <0> d   1      37.722   6.297  31.798  0.00  0.00     0.204 C 
ATOM     22  O18 <0> d   1      37.811   7.512  31.847  0.00  0.00    -0.286 OA
BRANCH  21  23
ATOM     23  C19 <0> d   1      38.937   5.474  31.771  0.00  0.00     0.056 A 
ATOM     24  S23 <0> d   1      40.309   5.646  32.855  0.00  0.00    -0.098 SA
ATOM     25  C22 <0> d   1      41.130   4.355  32.098  0.00  0.00     0.050 A 
ATOM     26  C21 <0> d   1      40.402   3.849  31.095  0.00  0.00     0.009 A 
ATOM     27  C20 <0> d   1      39.184   4.454  30.895  0.00  0.00     0.023 A 
ENDBRANCH  21  23
ENDBRANCH   6  21
TORSDOF 4
ENDMDL
MODEL 43
REMARK CAVERDOCK RESULT:       5.7      0.000      0.000
REMARK CAVERDOCK CONSTRAINTS:       0.0      0.0      0.0      0.0
REMARK CAVERDOCK TUNNEL: 42      5.7      2.3     43.9
REMARK  4 active torsions:
REMARK  status: ('A' for Active; 'I' for Inactive)
REMARK       I    between atoms: C2_2  and  N4_4 
REMARK    1  A    between atoms: N4_4  and  C6_6 
REMARK    2  A    between atoms: C10_10  and  C11_11 
REMARK    3  A    between atoms: C16_16  and  C17_17 
REMARK    4  A    between atoms: C17_17  and  C19_19 
ROOT
ATOM      1  C11 <0> d   1      33.798   3.327  30.661  0.00  0.00     0.072 A 
ATOM      2  C12 <0> d   1      34.462   2.642  29.661  0.00  0.00     0.052 A 
ATOM      3  C13 <0> d   1      35.785   2.976  29.373  0.00  0.00     0.121 A 
ATOM      4  N14 <0> d   1      36.390   3.931  30.048  0.00  0.00    -0.240 NA
ATOM      5  C15 <0> d   1      35.763   4.600  31.014  0.00  0.00     0.166 A 
ATOM      6  C16 <0> d   1      36.173   5.643  31.870  0.00  0.00     0.082 A 
ATOM      7  C24 <0> d   1      35.077   5.951  32.696  0.00  0.00     0.159 A 
ATOM      8  N25 <0> d   1      34.079   5.169  32.378  0.00  0.00    -0.177 NA
ATOM      9  N26 <0> d   1      34.464   4.319  31.335  0.00  0.00    -0.214 N 
ENDROOT
BRANCH   1  10
ATOM     10  C10 <0> d   1      32.397   3.002  30.993  0.00  0.00    -0.005 A 
ATOM     11  C9  <0> d   1      31.918   3.206  32.290  0.00  0.00     0.014 A 
ATOM     12  C8  <0> d   1      30.608   2.902  32.598  0.00  0.00     0.003 A 
ATOM     13  C7  <0> d   1      29.765   2.393  31.627  0.00  0.00     0.030 A 
ATOM     14  C6  <0> d   1      30.231   2.185  30.334  0.00  0.00     0.037 A 
ATOM     15  C27 <0> d   1      31.548   2.483  30.016  0.00  0.00     0.043 A 
BRANCH  14  16
ATOM     16  N4  <0> d   1      29.373   1.671  29.356  0.00  0.00    -0.323 N 
ATOM     17  C2  <0> d   1      29.063   0.360  29.353  0.00  0.00     0.220 C 
ATOM     18  C1  <0> d   1      28.236  -0.216  28.233  0.00  0.00     0.117 C 
ATOM     19  O3  <0> d   1      29.448  -0.357  30.252  0.00  0.00    -0.274 OA
ATOM     20  C5  <0> d   1      28.814   2.559  28.333  0.00  0.00     0.159 C 
ENDBRANCH  14  16
ENDBRANCH   1  10
BRANCH   6  21
ATOM     21  C17 <0> d   1      37.492   6.284  31.893  0.00  0.00     0.204 C 
ATOM     22  O18 <0> d   1      37.582   7.491  32.029  0.00  0.00    -0.286 OA
BRANCH  21  23
ATOM     23  C19 <0> d   1      38.705   5.470  31.753  0.00  0.00     0.056 A 
ATOM     24  S23 <0> d   1      40.295   5.896  32.370  0.00  0.00    -0.098 SA
ATOM     25  C22 <0> d   1      40.970   4.451  31.762  0.00  0.00     0.050 A 
ATOM     26  C21 <0> d   1      40.043   3.717  31.135  0.00  0.00     0.009 A 
ATOM     27  C20 <0> d   1      38.781   4.263  31.117  0.00  0.00     0.023 A 
ENDBRANCH  21  23
ENDBRANCH   6  21
TORSDOF 4
ENDMDL
MODEL 44
REMARK CAVERDOCK RESULT:       4.1      0.000      0.000
REMARK CAVERDOCK CONSTRAINTS:       0.2      0.0      0.0      0.0
REMARK CAVERDOCK TUNNEL: 43      4.1      2.4    44.13
REMARK  4 active torsions:
REMARK  status: ('A' for Active; 'I' for Inactive)
REMARK       I    between atoms: C2_2  and  N4_4 
REMARK    1  A    between atoms: N4_4  and  C6_6 
REMARK    2  A    between atoms: C10_10  and  C11_11 
REMARK    3  A    between atoms: C16_16  and  C17_17 
REMARK    4  A    between atoms: C17_17  and  C19_19 
ROOT
ATOM      1  C11 <0> d   1      33.251   3.976  31.039  0.00  0.00     0.072 A 
ATOM      2  C12 <0> d   1      33.338   4.772  32.166  0.00  0.00     0.052 A 
ATOM      3  C13 <0> d   1      34.596   5.082  32.681  0.00  0.00     0.121 A 
ATOM      4  N14 <0> d   1      35.684   4.620  32.101  0.00  0.00    -0.240 NA
ATOM      5  C15 <0> d   1      35.615   3.851  31.015  0.00  0.00     0.166 A 
ATOM      6  C16 <0> d   1      36.604   3.241  30.217  0.00  0.00     0.082 A 
ATOM      7  C24 <0> d   1      35.936   2.545  29.194  0.00  0.00     0.159 A 
ATOM      8  N25 <0> d   1      34.648   2.710  29.347  0.00  0.00    -0.177 NA
ATOM      9  N26 <0> d   1      34.409   3.511  30.469  0.00  0.00    -0.214 N 
ENDROOT
BRANCH   1  10
ATOM     10  C10 <0> d   1      31.936   3.627  30.464  0.00  0.00    -0.005 A 
ATOM     11  C9  <0> d   1      31.322   4.483  29.548  0.00  0.00     0.014 A 
ATOM     12  C8  <0> d   1      30.093   4.154  29.012  0.00  0.00     0.003 A 
ATOM     13  C7  <0> d   1      29.466   2.979  29.380  0.00  0.00     0.030 A 
ATOM     14  C6  <0> d   1      30.069   2.119  30.292  0.00  0.00     0.037 A 
ATOM     15  C27 <0> d   1      31.300   2.443  30.840  0.00  0.00     0.043 A 
BRANCH  14  16
ATOM     16  N4  <0> d   1      29.429   0.930  30.659  0.00  0.00    -0.323 N 
ATOM     17  C2  <0> d   1      28.668   0.890  31.770  0.00  0.00     0.220 C 
ATOM     18  C1  <0> d   1      28.076  -0.417  32.231  0.00  0.00     0.117 C 
ATOM     19  O3  <0> d   1      28.458   1.905  32.399  0.00  0.00    -0.274 OA
ATOM     20  C5  <0> d   1      29.589  -0.272  29.836  0.00  0.00     0.159 C 
ENDBRANCH  14  16
ENDBRANCH   1  10
BRANCH   6  21
ATOM     21  C17 <0> d   1      38.055   3.317  30.418  0.00  0.00     0.204 C 
ATOM     22  O18 <0> d   1      38.775   2.418  30.019  0.00  0.00    -0.286 OA
BRANCH  21  23
ATOM     23  C19 <0> d   1      38.641   4.479  31.098  0.00  0.00     0.056 A 
ATOM     24  S23 <0> d   1      37.806   5.986  31.443  0.00  0.00    -0.098 SA
ATOM     25  C22 <0> d   1      39.196   6.641  32.187  0.00  0.00     0.050 A 
ATOM     26  C21 <0> d   1      40.209   5.767  32.159  0.00  0.00     0.009 A 
ATOM     27  C20 <0> d   1      39.925   4.562  31.560  0.00  0.00     0.023 A 
ENDBRANCH  21  23
ENDBRANCH   6  21
TORSDOF 4
ENDMDL
MODEL 45
REMARK CAVERDOCK RESULT:       2.7      0.000      0.000
REMARK CAVERDOCK CONSTRAINTS:       0.3      0.0      0.0      0.0
REMARK CAVERDOCK TUNNEL: 44      2.7      2.4    45.11
REMARK  4 active torsions:
REMARK  status: ('A' for Active; 'I' for Inactive)
REMARK       I    between atoms: C2_2  and  N4_4 
REMARK    1  A    between atoms: N4_4  and  C6_6 
REMARK    2  A    between atoms: C10_10  and  C11_11 
REMARK    3  A    between atoms: C16_16  and  C17_17 
REMARK    4  A    between atoms: C17_17  and  C19_19 
ROOT
ATOM      1  C11 <0> d   1      32.996   4.101  31.152  0.00  0.00     0.072 A 
ATOM      2  C12 <0> d   1      33.127   4.943  32.240  0.00  0.00     0.052 A 
ATOM      3  C13 <0> d   1      34.404   5.260  32.702  0.00  0.00     0.121 A 
ATOM      4  N14 <0> d   1      35.468   4.761  32.107  0.00  0.00    -0.240 NA
ATOM      5  C15 <0> d   1      35.356   3.948  31.057  0.00  0.00     0.166 A 
ATOM      6  C16 <0> d   1      36.313   3.293  30.255  0.00  0.00     0.082 A 
ATOM      7  C24 <0> d   1      35.605   2.563  29.285  0.00  0.00     0.159 A 
ATOM      8  N25 <0> d   1      34.324   2.749  29.471  0.00  0.00    -0.177 NA
ATOM      9  N26 <0> d   1      34.130   3.600  30.565  0.00  0.00    -0.214 N 
ENDROOT
BRANCH   1  10
ATOM     10  C10 <0> d   1      31.660   3.744  30.634  0.00  0.00    -0.005 A 
ATOM     11  C9  <0> d   1      30.816   4.734  30.126  0.00  0.00     0.014 A 
ATOM     12  C8  <0> d   1      29.568   4.397  29.643  0.00  0.00     0.003 A 
ATOM     13  C7  <0> d   1      29.147   3.080  29.661  0.00  0.00     0.030 A 
ATOM     14  C6  <0> d   1      29.979   2.086  30.164  0.00  0.00     0.037 A 
ATOM     15  C27 <0> d   1      31.233   2.415  30.657  0.00  0.00     0.043 A 
BRANCH  14  16
ATOM     16  N4  <0> d   1      29.548   0.755  30.178  0.00  0.00    -0.323 N 
ATOM     17  C2  <0> d   1      28.642   0.349  31.089  0.00  0.00     0.220 C 
ATOM     18  C1  <0> d   1      28.267  -1.107  31.181  0.00  0.00     0.117 C 
ATOM     19  O3  <0> d   1      28.128   1.156  31.834  0.00  0.00    -0.274 OA
ATOM     20  C5  <0> d   1      30.085  -0.198  29.203  0.00  0.00     0.159 C 
ENDBRANCH  14  16
ENDBRANCH   1  10
BRANCH   6  21
ATOM     21  C17 <0> d   1      37.770   3.361  30.406  0.00  0.00     0.204 C 
ATOM     22  O18 <0> d   1      38.473   2.470  29.963  0.00  0.00    -0.286 OA
BRANCH  21  23
ATOM     23  C19 <0> d   1      38.384   4.505  31.092  0.00  0.00     0.056 A 
ATOM     24  S23 <0> d   1      40.107   4.732  31.353  0.00  0.00    -0.098 SA
ATOM     25  C22 <0> d   1      39.839   6.214  32.155  0.00  0.00     0.050 A 
ATOM     26  C21 <0> d   1      38.532   6.495  32.216  0.00  0.00     0.009 A 
ATOM     27  C20 <0> d   1      37.707   5.561  31.634  0.00  0.00     0.023 A 
ENDBRANCH  21  23
ENDBRANCH   6  21
TORSDOF 4
ENDMDL
MODEL 46
REMARK CAVERDOCK RESULT:       2.5      0.000      0.000
REMARK CAVERDOCK CONSTRAINTS:       0.0      0.0      0.0      0.0
REMARK CAVERDOCK TUNNEL: 45      2.5      2.3    46.10
REMARK  4 active torsions:
REMARK  status: ('A' for Active; 'I' for Inactive)
REMARK       I    between atoms: C2_2  and  N4_4 
REMARK    1  A    between atoms: N4_4  and  C6_6 
REMARK    2  A    between atoms: C10_10  and  C11_11 
REMARK    3  A    between atoms: C16_16  and  C17_17 
REMARK    4  A    between atoms: C17_17  and  C19_19 
ROOT
ATOM      1  C11 <0> d   1      32.864   3.865  31.108  0.00  0.00     0.072 A 
ATOM      2  C12 <0> d   1      32.930   4.667  32.232  0.00  0.00     0.052 A 
ATOM      3  C13 <0> d   1      34.180   5.032  32.732  0.00  0.00     0.121 A 
ATOM      4  N14 <0> d   1      35.279   4.617  32.138  0.00  0.00    -0.240 NA
ATOM      5  C15 <0> d   1      35.230   3.844  31.054  0.00  0.00     0.166 A 
ATOM      6  C16 <0> d   1      36.235   3.276  30.245  0.00  0.00     0.082 A 
ATOM      7  C24 <0> d   1      35.585   2.549  29.232  0.00  0.00     0.159 A 
ATOM      8  N25 <0> d   1      34.293   2.658  29.400  0.00  0.00    -0.177 NA
ATOM      9  N26 <0> d   1      34.034   3.451  30.524  0.00  0.00    -0.214 N 
ENDROOT
BRANCH   1  10
ATOM     10  C10 <0> d   1      31.559   3.458  30.550  0.00  0.00    -0.005 A 
ATOM     11  C9  <0> d   1      30.950   4.228  29.556  0.00  0.00     0.014 A 
ATOM     12  C8  <0> d   1      29.730   3.845  29.036  0.00  0.00     0.003 A 
ATOM     13  C7  <0> d   1      29.106   2.701  29.497  0.00  0.00     0.030 A 
ATOM     14  C6  <0> d   1      29.703   1.928  30.487  0.00  0.00     0.037 A 
ATOM     15  C27 <0> d   1      30.925   2.307  31.019  0.00  0.00     0.043 A 
BRANCH  14  16
ATOM     16  N4  <0> d   1      29.066   0.770  30.949  0.00  0.00    -0.323 N 
ATOM     17  C2  <0> d   1      29.428  -0.435  30.470  0.00  0.00     0.220 C 
ATOM     18  C1  <0> d   1      28.664  -1.668  30.876  0.00  0.00     0.117 C 
ATOM     19  O3  <0> d   1      30.370  -0.528  29.711  0.00  0.00    -0.274 OA
ATOM     20  C5  <0> d   1      28.003   0.871  31.953  0.00  0.00     0.159 C 
ENDBRANCH  14  16
ENDBRANCH   1  10
BRANCH   6  21
ATOM     21  C17 <0> d   1      37.684   3.416  30.427  0.00  0.00     0.204 C 
ATOM     22  O18 <0> d   1      38.437   2.542  30.033  0.00  0.00    -0.286 OA
BRANCH  21  23
ATOM     23  C19 <0> d   1      38.228   4.611  31.084  0.00  0.00     0.056 A 
ATOM     24  S23 <0> d   1      39.893   4.815  31.611  0.00  0.00    -0.098 SA
ATOM     25  C22 <0> d   1      39.564   6.384  32.196  0.00  0.00     0.050 A 
ATOM     26  C21 <0> d   1      38.280   6.707  32.004  0.00  0.00     0.009 A 
ATOM     27  C20 <0> d   1      37.520   5.739  31.390  0.00  0.00     0.023 A 
ENDBRANCH  21  23
ENDBRANCH   6  21
TORSDOF 4
ENDMDL
MODEL 47
REMARK CAVERDOCK RESULT:       2.7      0.000      0.000
REMARK CAVERDOCK CONSTRAINTS:       0.0      0.0      0.0      0.0
REMARK CAVERDOCK TUNNEL: 46      2.7      2.4     47.3
REMARK  4 active torsions:
REMARK  status: ('A' for Active; 'I' for Inactive)
REMARK       I    between atoms: C2_2  and  N4_4 
REMARK    1  A    between atoms: N4_4  and  C6_6 
REMARK    2  A    between atoms: C10_10  and  C11_11 
REMARK    3  A    between atoms: C16_16  and  C17_17 
REMARK    4  A    between atoms: C17_17  and  C19_19 
ROOT
ATOM      1  C11 <0> d   1      32.445   3.470  31.609  0.00  0.00     0.072 A 
ATOM      2  C12 <0> d   1      32.283   3.419  32.981  0.00  0.00     0.052 A 
ATOM      3  C13 <0> d   1      33.316   3.871  33.803  0.00  0.00     0.121 A 
ATOM      4  N14 <0> d   1      34.428   4.337  33.275  0.00  0.00    -0.240 NA
ATOM      5  C15 <0> d   1      34.598   4.392  31.954  0.00  0.00     0.166 A 
ATOM      6  C16 <0> d   1      35.667   4.838  31.151  0.00  0.00     0.082 A 
ATOM      7  C24 <0> d   1      35.278   4.655  29.812  0.00  0.00     0.159 A 
ATOM      8  N25 <0> d   1      34.076   4.141  29.790  0.00  0.00    -0.177 NA
ATOM      9  N26 <0> d   1      33.622   3.959  31.102  0.00  0.00    -0.214 N 
ENDROOT
BRANCH   1  10
ATOM     10  C10 <0> d   1      31.374   3.001  30.707  0.00  0.00    -0.005 A 
ATOM     11  C9  <0> d   1      30.909   3.828  29.681  0.00  0.00     0.014 A 
ATOM     12  C8  <0> d   1      29.908   3.387  28.840  0.00  0.00     0.003 A 
ATOM     13  C7  <0> d   1      29.361   2.129  29.009  0.00  0.00     0.030 A 
ATOM     14  C6  <0> d   1      29.816   1.298  30.026  0.00  0.00     0.037 A 
ATOM     15  C27 <0> d   1      30.818   1.733  30.881  0.00  0.00     0.043 A 
BRANCH  14  16
ATOM     16  N4  <0> d   1      29.259   0.025  30.191  0.00  0.00    -0.323 N 
ATOM     17  C2  <0> d   1      28.454  -0.228  31.241  0.00  0.00     0.220 C 
ATOM     18  C1  <0> d   1      27.950  -1.627  31.485  0.00  0.00     0.117 C 
ATOM     19  O3  <0> d   1      28.134   0.671  31.990  0.00  0.00    -0.274 OA
ATOM     20  C5  <0> d   1      29.554  -1.033  29.221  0.00  0.00     0.159 C 
ENDBRANCH  14  16
ENDBRANCH   1  10
BRANCH   6  21
ATOM     21  C17 <0> d   1      36.942   5.387  31.623  0.00  0.00     0.204 C 
ATOM     22  O18 <0> d   1      36.954   6.372  32.341  0.00  0.00    -0.286 OA
BRANCH  21  23
ATOM     23  C19 <0> d   1      38.206   4.751  31.230  0.00  0.00     0.056 A 
ATOM     24  S23 <0> d   1      38.353   3.255  30.321  0.00  0.00    -0.098 SA
ATOM     25  C22 <0> d   1      40.057   3.343  30.362  0.00  0.00     0.050 A 
ATOM     26  C21 <0> d   1      40.464   4.430  31.026  0.00  0.00     0.009 A 
ATOM     27  C20 <0> d   1      39.455   5.225  31.517  0.00  0.00     0.023 A 
ENDBRANCH  21  23
ENDBRANCH   6  21
TORSDOF 4
ENDMDL
MODEL 48
REMARK CAVERDOCK RESULT:       2.0      0.000      0.000
REMARK CAVERDOCK CONSTRAINTS:       0.1      0.0      0.0      0.0
REMARK CAVERDOCK TUNNEL: 47      2.0      2.4     48.7
REMARK  4 active torsions:
REMARK  status: ('A' for Active; 'I' for Inactive)
REMARK       I    between atoms: C2_2  and  N4_4 
REMARK    1  A    between atoms: N4_4  and  C6_6 
REMARK    2  A    between atoms: C10_10  and  C11_11 
REMARK    3  A    between atoms: C16_16  and  C17_17 
REMARK    4  A    between atoms: C17_17  and  C19_19 
ROOT
ATOM      1  C11 <0> d   1      32.242   3.457  31.586  0.00  0.00     0.072 A 
ATOM      2  C12 <0> d   1      32.117   3.309  32.955  0.00  0.00     0.052 A 
ATOM      3  C13 <0> d   1      33.169   3.705  33.780  0.00  0.00     0.121 A 
ATOM      4  N14 <0> d   1      34.266   4.212  33.258  0.00  0.00    -0.240 NA
ATOM      5  C15 <0> d   1      34.401   4.361  31.941  0.00  0.00     0.166 A 
ATOM      6  C16 <0> d   1      35.448   4.868  31.143  0.00  0.00     0.082 A 
ATOM      7  C24 <0> d   1      35.024   4.779  29.805  0.00  0.00     0.159 A 
ATOM      8  N25 <0> d   1      33.824   4.263  29.778  0.00  0.00    -0.177 NA
ATOM      9  N26 <0> d   1      33.405   3.986  31.085  0.00  0.00    -0.214 N 
ENDROOT
BRANCH   1  10
ATOM     10  C10 <0> d   1      31.149   3.049  30.681  0.00  0.00    -0.005 A 
ATOM     11  C9  <0> d   1      30.711   3.915  29.677  0.00  0.00     0.014 A 
ATOM     12  C8  <0> d   1      29.689   3.531  28.832  0.00  0.00     0.003 A 
ATOM     13  C7  <0> d   1      29.095   2.291  28.977  0.00  0.00     0.030 A 
ATOM     14  C6  <0> d   1      29.524   1.422  29.974  0.00  0.00     0.037 A 
ATOM     15  C27 <0> d   1      30.546   1.800  30.831  0.00  0.00     0.043 A 
BRANCH  14  16
ATOM     16  N4  <0> d   1      28.919   0.168  30.115  0.00  0.00    -0.323 N 
ATOM     17  C2  <0> d   1      27.601   0.024  29.879  0.00  0.00     0.220 C 
ATOM     18  C1  <0> d   1      26.927  -1.297  30.145  0.00  0.00     0.117 C 
ATOM     19  O3  <0> d   1      26.956   0.958  29.452  0.00  0.00    -0.274 OA
ATOM     20  C5  <0> d   1      29.722  -0.989  30.521  0.00  0.00     0.159 C 
ENDBRANCH  14  16
ENDBRANCH   1  10
BRANCH   6  21
ATOM     21  C17 <0> d   1      36.734   5.388  31.620  0.00  0.00     0.204 C 
ATOM     22  O18 <0> d   1      36.767   6.382  32.325  0.00  0.00    -0.286 OA
BRANCH  21  23
ATOM     23  C19 <0> d   1      37.982   4.712  31.248  0.00  0.00     0.056 A 
ATOM     24  S23 <0> d   1      38.098   3.230  30.310  0.00  0.00    -0.098 SA
ATOM     25  C22 <0> d   1      39.802   3.250  30.401  0.00  0.00     0.050 A 
ATOM     26  C21 <0> d   1      40.231   4.306  31.101  0.00  0.00     0.009 A 
ATOM     27  C20 <0> d   1      39.240   5.129  31.582  0.00  0.00     0.023 A 
ENDBRANCH  21  23
ENDBRANCH   6  21
TORSDOF 4
ENDMDL
MODEL 49
REMARK CAVERDOCK RESULT:       1.8      0.000      0.000
REMARK CAVERDOCK CONSTRAINTS:       0.0      0.0      0.0      0.0
REMARK CAVERDOCK TUNNEL: 48      1.8      2.4     49.2
REMARK  4 active torsions:
REMARK  status: ('A' for Active; 'I' for Inactive)
REMARK       I    between atoms: C2_2  and  N4_4 
REMARK    1  A    between atoms: N4_4  and  C6_6 
REMARK    2  A    between atoms: C10_10  and  C11_11 
REMARK    3  A    between atoms: C16_16  and  C17_17 
REMARK    4  A    between atoms: C17_17  and  C19_19 
ROOT
ATOM      1  C11 <0> d   1      32.089   3.313  31.582  0.00  0.00     0.072 A 
ATOM      2  C12 <0> d   1      31.943   3.230  32.954  0.00  0.00     0.052 A 
ATOM      3  C13 <0> d   1      32.973   3.687  33.775  0.00  0.00     0.121 A 
ATOM      4  N14 <0> d   1      34.070   4.189  33.247  0.00  0.00    -0.240 NA
ATOM      5  C15 <0> d   1      34.224   4.276  31.926  0.00  0.00     0.166 A 
ATOM      6  C16 <0> d   1      35.275   4.762  31.122  0.00  0.00     0.082 A 
ATOM      7  C24 <0> d   1      34.877   4.599  29.783  0.00  0.00     0.159 A 
ATOM      8  N25 <0> d   1      33.686   4.059  29.762  0.00  0.00    -0.177 NA
ATOM      9  N26 <0> d   1      33.250   3.839  31.074  0.00  0.00    -0.214 N 
ENDROOT
BRANCH   1  10
ATOM     10  C10 <0> d   1      31.020   2.840  30.681  0.00  0.00    -0.005 A 
ATOM     11  C9  <0> d   1      30.572   3.652  29.636  0.00  0.00     0.014 A 
ATOM     12  C8  <0> d   1      29.572   3.207  28.795  0.00  0.00     0.003 A 
ATOM     13  C7  <0> d   1      29.010   1.959  28.983  0.00  0.00     0.030 A 
ATOM     14  C6  <0> d   1      29.448   1.142  30.020  0.00  0.00     0.037 A 
ATOM     15  C27 <0> d   1      30.448   1.582  30.874  0.00  0.00     0.043 A 
BRANCH  14  16
ATOM     16  N4  <0> d   1      28.875  -0.121  30.204  0.00  0.00    -0.323 N 
ATOM     17  C2  <0> d   1      28.265  -0.422  31.367  0.00  0.00     0.220 C 
ATOM     18  C1  <0> d   1      27.754  -1.818  31.611  0.00  0.00     0.117 C 
ATOM     19  O3  <0> d   1      28.127   0.431  32.218  0.00  0.00    -0.274 OA
ATOM     20  C5  <0> d   1      28.940  -1.118  29.132  0.00  0.00     0.159 C 
ENDBRANCH  14  16
ENDBRANCH   1  10
BRANCH   6  21
ATOM     21  C17 <0> d   1      36.543   5.331  31.593  0.00  0.00     0.204 C 
ATOM     22  O18 <0> d   1      36.541   6.320  32.305  0.00  0.00    -0.286 OA
BRANCH  21  23
ATOM     23  C19 <0> d   1      37.815   4.707  31.207  0.00  0.00     0.056 A 
ATOM     24  S23 <0> d   1      39.412   5.320  31.608  0.00  0.00    -0.098 SA
ATOM     25  C22 <0> d   1      40.165   4.023  30.792  0.00  0.00     0.050 A 
ATOM     26  C21 <0> d   1      39.255   3.202  30.256  0.00  0.00     0.009 A 
ATOM     27  C20 <0> d   1      37.945   3.562  30.473  0.00  0.00     0.023 A 
ENDBRANCH  21  23
ENDBRANCH   6  21
TORSDOF 4
ENDMDL
MODEL 50
REMARK CAVERDOCK RESULT:       1.8      0.000      0.000
REMARK CAVERDOCK CONSTRAINTS:       0.0      0.0      0.0      0.0
REMARK CAVERDOCK TUNNEL: 49      1.8      2.3     50.2
REMARK  4 active torsions:
REMARK  status: ('A' for Active; 'I' for Inactive)
REMARK       I    between atoms: C2_2  and  N4_4 
REMARK    1  A    between atoms: N4_4  and  C6_6 
REMARK    2  A    between atoms: C10_10  and  C11_11 
REMARK    3  A    between atoms: C16_16  and  C17_17 
REMARK    4  A    between atoms: C17_17  and  C19_19 
ROOT
ATOM      1  C11 <0> d   1      31.926   3.235  31.576  0.00  0.00     0.072 A 
ATOM      2  C12 <0> d   1      31.759   3.185  32.947  0.00  0.00     0.052 A 
ATOM      3  C13 <0> d   1      32.770   3.679  33.772  0.00  0.00     0.121 A 
ATOM      4  N14 <0> d   1      33.867   4.183  33.247  0.00  0.00    -0.240 NA
ATOM      5  C15 <0> d   1      34.041   4.237  31.927  0.00  0.00     0.166 A 
ATOM      6  C16 <0> d   1      35.098   4.718  31.126  0.00  0.00     0.082 A 
ATOM      7  C24 <0> d   1      34.722   4.514  29.786  0.00  0.00     0.159 A 
ATOM      8  N25 <0> d   1      33.540   3.956  29.762  0.00  0.00    -0.177 NA
ATOM      9  N26 <0> d   1      33.087   3.764  31.072  0.00  0.00    -0.214 N 
ENDROOT
BRANCH   1  10
ATOM     10  C10 <0> d   1      30.878   2.722  30.671  0.00  0.00    -0.005 A 
ATOM     11  C9  <0> d   1      30.497   3.461  29.549  0.00  0.00     0.014 A 
ATOM     12  C8  <0> d   1      29.517   2.980  28.705  0.00  0.00     0.003 A 
ATOM     13  C7  <0> d   1      28.907   1.767  28.967  0.00  0.00     0.030 A 
ATOM     14  C6  <0> d   1      29.278   1.023  30.082  0.00  0.00     0.037 A 
ATOM     15  C27 <0> d   1      30.258   1.501  30.939  0.00  0.00     0.043 A 
BRANCH  14  16
ATOM     16  N4  <0> d   1      28.659  -0.204  30.341  0.00  0.00    -0.323 N 
ATOM     17  C2  <0> d   1      27.390  -0.237  30.791  0.00  0.00     0.220 C 
ATOM     18  C1  <0> d   1      26.763  -1.550  31.183  0.00  0.00     0.117 C 
ATOM     19  O3  <0> d   1      26.752   0.791  30.882  0.00  0.00    -0.274 OA
ATOM     20  C5  <0> d   1      29.392  -1.454  30.123  0.00  0.00     0.159 C 
ENDBRANCH  14  16
ENDBRANCH   1  10
BRANCH   6  21
ATOM     21  C17 <0> d   1      36.349   5.317  31.602  0.00  0.00     0.204 C 
ATOM     22  O18 <0> d   1      36.321   6.307  32.312  0.00  0.00    -0.286 OA
BRANCH  21  23
ATOM     23  C19 <0> d   1      37.637   4.723  31.222  0.00  0.00     0.056 A 
ATOM     24  S23 <0> d   1      39.218   5.397  31.591  0.00  0.00    -0.098 SA
ATOM     25  C22 <0> d   1      40.005   4.102  30.807  0.00  0.00     0.050 A 
ATOM     26  C21 <0> d   1      39.117   3.238  30.302  0.00  0.00     0.009 A 
ATOM     27  C20 <0> d   1      37.798   3.562  30.519  0.00  0.00     0.023 A 
ENDBRANCH  21  23
ENDBRANCH   6  21
TORSDOF 4
ENDMDL
MODEL 51
REMARK CAVERDOCK RESULT:       1.9      0.000      0.000
REMARK CAVERDOCK CONSTRAINTS:       0.0      0.0      0.0      0.0
REMARK CAVERDOCK TUNNEL: 50      1.9      2.3     51.7
REMARK  4 active torsions:
REMARK  status: ('A' for Active; 'I' for Inactive)
REMARK       I    between atoms: C2_2  and  N4_4 
REMARK    1  A    between atoms: N4_4  and  C6_6 
REMARK    2  A    between atoms: C10_10  and  C11_11 
REMARK    3  A    between atoms: C16_16  and  C17_17 
REMARK    4  A    between atoms: C17_17  and  C19_19 
ROOT
ATOM      1  C11 <0> d   1      31.755   2.982  31.484  0.00  0.00     0.072 A 
ATOM      2  C12 <0> d   1      31.564   2.946  32.853  0.00  0.00     0.052 A 
ATOM      3  C13 <0> d   1      32.559   3.451  33.690  0.00  0.00     0.121 A 
ATOM      4  N14 <0> d   1      33.663   3.954  33.179  0.00  0.00    -0.240 NA
ATOM      5  C15 <0> d   1      33.861   3.995  31.862  0.00  0.00     0.166 A 
ATOM      6  C16 <0> d   1      34.930   4.471  31.076  0.00  0.00     0.082 A 
ATOM      7  C24 <0> d   1      34.580   4.252  29.731  0.00  0.00     0.159 A 
ATOM      8  N25 <0> d   1      33.400   3.689  29.691  0.00  0.00    -0.177 NA
ATOM      9  N26 <0> d   1      32.924   3.509  30.995  0.00  0.00    -0.214 N 
ENDROOT
BRANCH   1  10
ATOM     10  C10 <0> d   1      30.725   2.456  30.566  0.00  0.00    -0.005 A 
ATOM     11  C9  <0> d   1      30.309   3.215  29.470  0.00  0.00     0.014 A 
ATOM     12  C8  <0> d   1      29.346   2.722  28.613  0.00  0.00     0.003 A 
ATOM     13  C7  <0> d   1      28.789   1.477  28.837  0.00  0.00     0.030 A 
ATOM     14  C6  <0> d   1      29.195   0.713  29.925  0.00  0.00     0.037 A 
ATOM     15  C27 <0> d   1      30.158   1.202  30.795  0.00  0.00     0.043 A 
BRANCH  14  16
ATOM     16  N4  <0> d   1      28.628  -0.547  30.145  0.00  0.00    -0.323 N 
ATOM     17  C2  <0> d   1      28.045  -0.827  31.327  0.00  0.00     0.220 C 
ATOM     18  C1  <0> d   1      27.540  -2.219  31.608  0.00  0.00     0.117 C 
ATOM     19  O3  <0> d   1      27.926   0.041  32.165  0.00  0.00    -0.274 OA
ATOM     20  C5  <0> d   1      28.670  -1.563  29.090  0.00  0.00     0.159 C 
ENDBRANCH  14  16
ENDBRANCH   1  10
BRANCH   6  21
ATOM     21  C17 <0> d   1      36.171   5.079  31.567  0.00  0.00     0.204 C 
ATOM     22  O18 <0> d   1      36.126   6.045  32.309  0.00  0.00    -0.286 OA
BRANCH  21  23
ATOM     23  C19 <0> d   1      37.469   4.524  31.165  0.00  0.00     0.056 A 
ATOM     24  S23 <0> d   1      39.036   5.231  31.529  0.00  0.00    -0.098 SA
ATOM     25  C22 <0> d   1      39.847   3.969  30.715  0.00  0.00     0.050 A 
ATOM     26  C21 <0> d   1      38.976   3.091  30.206  0.00  0.00     0.009 A 
ATOM     27  C20 <0> d   1      37.652   3.379  30.442  0.00  0.00     0.023 A 
ENDBRANCH  21  23
ENDBRANCH   6  21
TORSDOF 4
ENDMDL
MODEL 52
REMARK CAVERDOCK RESULT:       2.0      0.000      0.000
REMARK CAVERDOCK CONSTRAINTS:       0.1      0.0      0.0      0.0
REMARK CAVERDOCK TUNNEL: 51      2.0      2.3     52.1
REMARK  4 active torsions:
REMARK  status: ('A' for Active; 'I' for Inactive)
REMARK       I    between atoms: C2_2  and  N4_4 
REMARK    1  A    between atoms: N4_4  and  C6_6 
REMARK    2  A    between atoms: C10_10  and  C11_11 
REMARK    3  A    between atoms: C16_16  and  C17_17 
REMARK    4  A    between atoms: C17_17  and  C19_19 
ROOT
ATOM      1  C11 <0> d   1      31.567   2.955  31.473  0.00  0.00     0.072 A 
ATOM      2  C12 <0> d   1      31.379   2.875  32.840  0.00  0.00     0.052 A 
ATOM      3  C13 <0> d   1      32.380   3.346  33.690  0.00  0.00     0.121 A 
ATOM      4  N14 <0> d   1      33.487   3.857  33.194  0.00  0.00    -0.240 NA
ATOM      5  C15 <0> d   1      33.681   3.940  31.878  0.00  0.00     0.166 A 
ATOM      6  C16 <0> d   1      34.752   4.434  31.105  0.00  0.00     0.082 A 
ATOM      7  C24 <0> d   1      34.396   4.261  29.755  0.00  0.00     0.159 A 
ATOM      8  N25 <0> d   1      33.213   3.709  29.700  0.00  0.00    -0.177 NA
ATOM      9  N26 <0> d   1      32.738   3.490  30.998  0.00  0.00    -0.214 N 
ENDROOT
BRANCH   1  10
ATOM     10  C10 <0> d   1      30.531   2.467  30.541  0.00  0.00    -0.005 A 
ATOM     11  C9  <0> d   1      30.262   3.167  29.362  0.00  0.00     0.014 A 
ATOM     12  C8  <0> d   1      29.293   2.709  28.493  0.00  0.00     0.003 A 
ATOM     13  C7  <0> d   1      28.584   1.558  28.785  0.00  0.00     0.030 A 
ATOM     14  C6  <0> d   1      28.844   0.854  29.955  0.00  0.00     0.037 A 
ATOM     15  C27 <0> d   1      29.812   1.309  30.838  0.00  0.00     0.043 A 
BRANCH  14  16
ATOM     16  N4  <0> d   1      28.124  -0.310  30.244  0.00  0.00    -0.323 N 
ATOM     17  C2  <0> d   1      26.810  -0.237  30.532  0.00  0.00     0.220 C 
ATOM     18  C1  <0> d   1      26.062  -1.473  30.959  0.00  0.00     0.117 C 
ATOM     19  O3  <0> d   1      26.229   0.824  30.448  0.00  0.00    -0.274 OA
ATOM     20  C5  <0> d   1      28.801  -1.610  30.235  0.00  0.00     0.159 C 
ENDBRANCH  14  16
ENDBRANCH   1  10
BRANCH   6  21
ATOM     21  C17 <0> d   1      35.998   5.016  31.612  0.00  0.00     0.204 C 
ATOM     22  O18 <0> d   1      35.962   5.948  32.397  0.00  0.00    -0.286 OA
BRANCH  21  23
ATOM     23  C19 <0> d   1      37.292   4.477  31.175  0.00  0.00     0.056 A 
ATOM     24  S23 <0> d   1      37.517   3.021  30.216  0.00  0.00    -0.098 SA
ATOM     25  C22 <0> d   1      39.212   3.219  30.227  0.00  0.00     0.050 A 
ATOM     26  C21 <0> d   1      39.561   4.311  30.918  0.00  0.00     0.009 A 
ATOM     27  C20 <0> d   1      38.513   5.022  31.453  0.00  0.00     0.023 A 
ENDBRANCH  21  23
ENDBRANCH   6  21
TORSDOF 4
ENDMDL
MODEL 53
REMARK CAVERDOCK RESULT:       2.0      0.000      0.000
REMARK CAVERDOCK CONSTRAINTS:       0.1      0.0      0.0      0.0
REMARK CAVERDOCK TUNNEL: 52      2.0      2.3     53.1
REMARK  4 active torsions:
REMARK  status: ('A' for Active; 'I' for Inactive)
REMARK       I    between atoms: C2_2  and  N4_4 
REMARK    1  A    between atoms: N4_4  and  C6_6 
REMARK    2  A    between atoms: C10_10  and  C11_11 
REMARK    3  A    between atoms: C16_16  and  C17_17 
REMARK    4  A    between atoms: C17_17  and  C19_19 
ROOT
ATOM      1  C11 <0> d   1      33.583   3.843  32.042  0.00  0.00     0.072 A 
ATOM      2  C12 <0> d   1      33.710   3.762  33.416  0.00  0.00     0.052 A 
ATOM      3  C13 <0> d   1      32.631   3.303  34.171  0.00  0.00     0.121 A 
ATOM      4  N14 <0> d   1      31.508   2.954  33.579  0.00  0.00    -0.240 NA
ATOM      5  C15 <0> d   1      31.372   3.026  32.256  0.00  0.00     0.166 A 
ATOM      6  C16 <0> d   1      30.301   2.718  31.392  0.00  0.00     0.082 A 
ATOM      7  C24 <0> d   1      30.736   2.995  30.084  0.00  0.00     0.159 A 
ATOM      8  N25 <0> d   1      31.966   3.435  30.135  0.00  0.00    -0.177 NA
ATOM      9  N26 <0> d   1      32.393   3.473  31.467  0.00  0.00    -0.214 N 
ENDROOT
BRANCH   1  10
ATOM     10  C10 <0> d   1      34.704   4.324  31.209  0.00  0.00    -0.005 A 
ATOM     11  C9  <0> d   1      34.562   4.405  29.822  0.00  0.00     0.014 A 
ATOM     12  C8  <0> d   1      35.611   4.855  29.046  0.00  0.00     0.003 A 
ATOM     13  C7  <0> d   1      36.805   5.226  29.637  0.00  0.00     0.030 A 
ATOM     14  C6  <0> d   1      36.956   5.148  31.017  0.00  0.00     0.037 A 
ATOM     15  C27 <0> d   1      35.910   4.693  31.805  0.00  0.00     0.043 A 
BRANCH  14  16
ATOM     16  N4  <0> d   1      38.167   5.526  31.609  0.00  0.00    -0.323 N 
ATOM     17  C2  <0> d   1      39.247   4.729  31.501  0.00  0.00     0.220 C 
ATOM     18  C1  <0> d   1      40.516   5.076  32.237  0.00  0.00     0.117 C 
ATOM     19  O3  <0> d   1      39.200   3.733  30.811  0.00  0.00    -0.274 OA
ATOM     20  C5  <0> d   1      38.257   6.788  32.348  0.00  0.00     0.159 C 
ENDBRANCH  14  16
ENDBRANCH   1  10
BRANCH   6  21
ATOM     21  C17 <0> d   1      28.983   2.207  31.785  0.00  0.00     0.204 C 
ATOM     22  O18 <0> d   1      28.428   2.646  32.777  0.00  0.00    -0.286 OA
BRANCH  21  23
ATOM     23  C19 <0> d   1      28.331   1.165  30.982  0.00  0.00     0.056 A 
ATOM     24  S23 <0> d   1      29.038  -0.388  30.560  0.00  0.00    -0.098 SA
ATOM     25  C22 <0> d   1      27.638  -0.843  29.696  0.00  0.00     0.050 A 
ATOM     26  C21 <0> d   1      26.718   0.128  29.731  0.00  0.00     0.009 A 
ATOM     27  C20 <0> d   1      27.081   1.251  30.437  0.00  0.00     0.023 A 
ENDBRANCH  21  23
ENDBRANCH   6  21
TORSDOF 4
ENDMDL
MODEL 54
REMARK CAVERDOCK RESULT:       1.9      0.000      0.000
REMARK CAVERDOCK CONSTRAINTS:       0.1      0.0      0.0      0.0
REMARK CAVERDOCK TUNNEL: 53      1.9      2.3     54.4
REMARK  4 active torsions:
REMARK  status: ('A' for Active; 'I' for Inactive)
REMARK       I    between atoms: C2_2  and  N4_4 
REMARK    1  A    between atoms: N4_4  and  C6_6 
REMARK    2  A    between atoms: C10_10  and  C11_11 
REMARK    3  A    between atoms: C16_16  and  C17_17 
REMARK    4  A    between atoms: C17_17  and  C19_19 
ROOT
ATOM      1  C11 <0> d   1      33.385   3.731  32.126  0.00  0.00     0.072 A 
ATOM      2  C12 <0> d   1      33.508   3.724  33.503  0.00  0.00     0.052 A 
ATOM      3  C13 <0> d   1      32.422   3.317  34.278  0.00  0.00     0.121 A 
ATOM      4  N14 <0> d   1      31.297   2.947  33.703  0.00  0.00    -0.240 NA
ATOM      5  C15 <0> d   1      31.165   2.949  32.377  0.00  0.00     0.166 A 
ATOM      6  C16 <0> d   1      30.093   2.606  31.528  0.00  0.00     0.082 A 
ATOM      7  C24 <0> d   1      30.534   2.807  30.208  0.00  0.00     0.159 A 
ATOM      8  N25 <0> d   1      31.768   3.237  30.239  0.00  0.00    -0.177 NA
ATOM      9  N26 <0> d   1      32.193   3.343  31.568  0.00  0.00    -0.214 N 
ENDROOT
BRANCH   1  10
ATOM     10  C10 <0> d   1      34.512   4.156  31.272  0.00  0.00    -0.005 A 
ATOM     11  C9  <0> d   1      34.402   4.090  29.881  0.00  0.00     0.014 A 
ATOM     12  C8  <0> d   1      35.457   4.487  29.085  0.00  0.00     0.003 A 
ATOM     13  C7  <0> d   1      36.626   4.949  29.659  0.00  0.00     0.030 A 
ATOM     14  C6  <0> d   1      36.747   5.018  31.043  0.00  0.00     0.037 A 
ATOM     15  C27 <0> d   1      35.694   4.617  31.851  0.00  0.00     0.043 A 
BRANCH  14  16
ATOM     16  N4  <0> d   1      37.933   5.488  31.618  0.00  0.00    -0.323 N 
ATOM     17  C2  <0> d   1      39.088   4.826  31.418  0.00  0.00     0.220 C 
ATOM     18  C1  <0> d   1      40.341   5.262  32.132  0.00  0.00     0.117 C 
ATOM     19  O3  <0> d   1      39.120   3.878  30.662  0.00  0.00    -0.274 OA
ATOM     20  C5  <0> d   1      37.916   6.701  32.441  0.00  0.00     0.159 C 
ENDBRANCH  14  16
ENDBRANCH   1  10
BRANCH   6  21
ATOM     21  C17 <0> d   1      28.769   2.129  31.944  0.00  0.00     0.204 C 
ATOM     22  O18 <0> d   1      28.186   2.673  32.866  0.00  0.00    -0.286 OA
BRANCH  21  23
ATOM     23  C19 <0> d   1      28.146   0.996  31.249  0.00  0.00     0.056 A 
ATOM     24  S23 <0> d   1      28.576  -0.694  31.467  0.00  0.00    -0.098 SA
ATOM     25  C22 <0> d   1      27.400  -1.188  30.334  0.00  0.00     0.050 A 
ATOM     26  C21 <0> d   1      26.746  -0.134  29.833  0.00  0.00     0.009 A 
ATOM     27  C20 <0> d   1      27.143   1.087  30.325  0.00  0.00     0.023 A 
ENDBRANCH  21  23
ENDBRANCH   6  21
TORSDOF 4
ENDMDL
MODEL 55
REMARK CAVERDOCK RESULT:       1.6      0.000      0.000
REMARK CAVERDOCK CONSTRAINTS:       0.1      0.0      0.0      0.0
REMARK CAVERDOCK TUNNEL: 54      1.6      2.2     55.5
REMARK  4 active torsions:
REMARK  status: ('A' for Active; 'I' for Inactive)
REMARK       I    between atoms: C2_2  and  N4_4 
REMARK    1  A    between atoms: N4_4  and  C6_6 
REMARK    2  A    between atoms: C10_10  and  C11_11 
REMARK    3  A    between atoms: C16_16  and  C17_17 
REMARK    4  A    between atoms: C17_17  and  C19_19 
ROOT
ATOM      1  C11 <0> d   1      33.170   3.666  32.095  0.00  0.00     0.072 A 
ATOM      2  C12 <0> d   1      33.293   3.557  33.467  0.00  0.00     0.052 A 
ATOM      3  C13 <0> d   1      32.179   3.191  34.222  0.00  0.00     0.121 A 
ATOM      4  N14 <0> d   1      31.027   2.953  33.631  0.00  0.00    -0.240 NA
ATOM      5  C15 <0> d   1      30.893   3.054  32.309  0.00  0.00     0.166 A 
ATOM      6  C16 <0> d   1      29.796   2.856  31.446  0.00  0.00     0.082 A 
ATOM      7  C24 <0> d   1      30.250   3.107  30.139  0.00  0.00     0.159 A 
ATOM      8  N25 <0> d   1      31.516   3.432  30.190  0.00  0.00    -0.177 NA
ATOM      9  N26 <0> d   1      31.949   3.414  31.521  0.00  0.00    -0.214 N 
ENDROOT
BRANCH   1  10
ATOM     10  C10 <0> d   1      34.327   4.052  31.263  0.00  0.00    -0.005 A 
ATOM     11  C9  <0> d   1      34.300   3.841  29.882  0.00  0.00     0.014 A 
ATOM     12  C8  <0> d   1      35.383   4.203  29.107  0.00  0.00     0.003 A 
ATOM     13  C7  <0> d   1      36.498   4.772  29.693  0.00  0.00     0.030 A 
ATOM     14  C6  <0> d   1      36.536   4.986  31.066  0.00  0.00     0.037 A 
ATOM     15  C27 <0> d   1      35.455   4.621  31.854  0.00  0.00     0.043 A 
BRANCH  14  16
ATOM     16  N4  <0> d   1      37.668   5.564  31.653  0.00  0.00    -0.323 N 
ATOM     17  C2  <0> d   1      38.875   4.988  31.499  0.00  0.00     0.220 C 
ATOM     18  C1  <0> d   1      40.073   5.541  32.227  0.00  0.00     0.117 C 
ATOM     19  O3  <0> d   1      39.000   4.023  30.774  0.00  0.00    -0.274 OA
ATOM     20  C5  <0> d   1      37.537   6.796  32.436  0.00  0.00     0.159 C 
ENDBRANCH  14  16
ENDBRANCH   1  10
BRANCH   6  21
ATOM     21  C17 <0> d   1      28.438   2.464  31.839  0.00  0.00     0.204 C 
ATOM     22  O18 <0> d   1      27.517   3.254  31.725  0.00  0.00    -0.286 OA
BRANCH  21  23
ATOM     23  C19 <0> d   1      28.188   1.117  32.368  0.00  0.00     0.056 A 
ATOM     24  S23 <0> d   1      28.334  -0.379  31.458  0.00  0.00    -0.098 SA
ATOM     25  C22 <0> d   1      27.882  -1.305  32.818  0.00  0.00     0.050 A 
ATOM     26  C21 <0> d   1      27.636  -0.519  33.872  0.00  0.00     0.009 A 
ATOM     27  C20 <0> d   1      27.798   0.828  33.646  0.00  0.00     0.023 A 
ENDBRANCH  21  23
ENDBRANCH   6  21
TORSDOF 4
ENDMDL
MODEL 56
REMARK CAVERDOCK RESULT:       1.2      0.000      0.000
REMARK CAVERDOCK CONSTRAINTS:       0.0      0.0      0.0      0.0
REMARK CAVERDOCK TUNNEL: 55      1.2      2.2     56.1
REMARK  4 active torsions:
REMARK  status: ('A' for Active; 'I' for Inactive)
REMARK       I    between atoms: C2_2  and  N4_4 
REMARK    1  A    between atoms: N4_4  and  C6_6 
REMARK    2  A    between atoms: C10_10  and  C11_11 
REMARK    3  A    between atoms: C16_16  and  C17_17 
REMARK    4  A    between atoms: C17_17  and  C19_19 
ROOT
ATOM      1  C11 <0> d   1      30.985   2.979  32.468  0.00  0.00     0.072 A 
ATOM      2  C12 <0> d   1      31.460   3.148  33.755  0.00  0.00     0.052 A 
ATOM      3  C13 <0> d   1      32.827   3.340  33.953  0.00  0.00     0.121 A 
ATOM      4  N14 <0> d   1      33.651   3.357  32.927  0.00  0.00    -0.240 NA
ATOM      5  C15 <0> d   1      33.207   3.195  31.681  0.00  0.00     0.166 A 
ATOM      6  C16 <0> d   1      33.864   3.174  30.433  0.00  0.00     0.082 A 
ATOM      7  C24 <0> d   1      32.876   2.965  29.453  0.00  0.00     0.159 A 
ATOM      8  N25 <0> d   1      31.714   2.866  30.044  0.00  0.00    -0.177 NA
ATOM      9  N26 <0> d   1      31.879   2.999  31.427  0.00  0.00    -0.214 N 
ENDROOT
BRANCH   1  10
ATOM     10  C10 <0> d   1      29.544   2.774  32.218  0.00  0.00    -0.005 A 
ATOM     11  C9  <0> d   1      28.728   3.859  31.890  0.00  0.00     0.014 A 
ATOM     12  C8  <0> d   1      27.382   3.665  31.656  0.00  0.00     0.003 A 
ATOM     13  C7  <0> d   1      26.836   2.398  31.748  0.00  0.00     0.030 A 
ATOM     14  C6  <0> d   1      27.639   1.311  32.074  0.00  0.00     0.037 A 
ATOM     15  C27 <0> d   1      28.992   1.496  32.315  0.00  0.00     0.043 A 
BRANCH  14  16
ATOM     16  N4  <0> d   1      27.081   0.031  32.164  0.00  0.00    -0.323 N 
ATOM     17  C2  <0> d   1      26.469  -0.360  33.298  0.00  0.00     0.220 C 
ATOM     18  C1  <0> d   1      25.973  -1.775  33.438  0.00  0.00     0.117 C 
ATOM     19  O3  <0> d   1      26.317   0.428  34.208  0.00  0.00    -0.274 OA
ATOM     20  C5  <0> d   1      27.163  -0.885  31.022  0.00  0.00     0.159 C 
ENDBRANCH  14  16
ENDBRANCH   1  10
BRANCH   6  21
ATOM     21  C17 <0> d   1      35.303   3.337  30.202  0.00  0.00     0.204 C 
ATOM     22  O18 <0> d   1      35.885   2.597  29.429  0.00  0.00    -0.286 OA
BRANCH  21  23
ATOM     23  C19 <0> d   1      36.042   4.395  30.902  0.00  0.00     0.056 A 
ATOM     24  S23 <0> d   1      37.776   4.664  30.800  0.00  0.00    -0.098 SA
ATOM     25  C22 <0> d   1      37.679   5.995  31.864  0.00  0.00     0.050 A 
ATOM     26  C21 <0> d   1      36.418   6.199  32.261  0.00  0.00     0.009 A 
ATOM     27  C20 <0> d   1      35.494   5.323  31.741  0.00  0.00     0.023 A 
ENDBRANCH  21  23
ENDBRANCH   6  21
TORSDOF 4
ENDMDL
MODEL 57
REMARK CAVERDOCK RESULT:       0.5      0.000      0.000
REMARK CAVERDOCK CONSTRAINTS:       0.0      0.0      0.0      0.0
REMARK CAVERDOCK TUNNEL: 56      0.5      2.2     57.1
REMARK  4 active torsions:
REMARK  status: ('A' for Active; 'I' for Inactive)
REMARK       I    between atoms: C2_2  and  N4_4 
REMARK    1  A    between atoms: N4_4  and  C6_6 
REMARK    2  A    between atoms: C10_10  and  C11_11 
REMARK    3  A    between atoms: C16_16  and  C17_17 
REMARK    4  A    between atoms: C17_17  and  C19_19 
ROOT
ATOM      1  C11 <0> d   1      32.773   3.331  31.935  0.00  0.00     0.072 A 
ATOM      2  C12 <0> d   1      32.798   3.219  33.313  0.00  0.00     0.052 A 
ATOM      3  C13 <0> d   1      31.602   3.009  33.998  0.00  0.00     0.121 A 
ATOM      4  N14 <0> d   1      30.466   2.920  33.339  0.00  0.00    -0.240 NA
ATOM      5  C15 <0> d   1      30.427   3.026  32.011  0.00  0.00     0.166 A 
ATOM      6  C16 <0> d   1      29.366   2.968  31.084  0.00  0.00     0.082 A 
ATOM      7  C24 <0> d   1      29.928   3.146  29.806  0.00  0.00     0.159 A 
ATOM      8  N25 <0> d   1      31.220   3.301  29.934  0.00  0.00    -0.177 NA
ATOM      9  N26 <0> d   1      31.567   3.238  31.288  0.00  0.00    -0.214 N 
ENDROOT
BRANCH   1  10
ATOM     10  C10 <0> d   1      34.019   3.554  31.175  0.00  0.00    -0.005 A 
ATOM     11  C9  <0> d   1      34.211   2.925  29.943  0.00  0.00     0.014 A 
ATOM     12  C8  <0> d   1      35.376   3.134  29.234  0.00  0.00     0.003 A 
ATOM     13  C7  <0> d   1      36.358   3.965  29.741  0.00  0.00     0.030 A 
ATOM     14  C6  <0> d   1      36.178   4.596  30.967  0.00  0.00     0.037 A 
ATOM     15  C27 <0> d   1      35.013   4.388  31.689  0.00  0.00     0.043 A 
BRANCH  14  16
ATOM     16  N4  <0> d   1      37.175   5.437  31.473  0.00  0.00    -0.323 N 
ATOM     17  C2  <0> d   1      38.460   5.033  31.476  0.00  0.00     0.220 C 
ATOM     18  C1  <0> d   1      39.517   5.886  32.128  0.00  0.00     0.117 C 
ATOM     19  O3  <0> d   1      38.767   3.983  30.953  0.00  0.00    -0.274 OA
ATOM     20  C5  <0> d   1      36.820   6.757  32.003  0.00  0.00     0.159 C 
ENDBRANCH  14  16
ENDBRANCH   1  10
BRANCH   6  21
ATOM     21  C17 <0> d   1      27.948   2.761  31.393  0.00  0.00     0.204 C 
ATOM     22  O18 <0> d   1      27.282   3.675  31.849  0.00  0.00    -0.286 OA
BRANCH  21  23
ATOM     23  C19 <0> d   1      27.328   1.452  31.153  0.00  0.00     0.056 A 
ATOM     24  S23 <0> d   1      28.133   0.057  30.452  0.00  0.00    -0.098 SA
ATOM     25  C22 <0> d   1      26.715  -0.884  30.577  0.00  0.00     0.050 A 
ATOM     26  C21 <0> d   1      25.714  -0.171  31.107  0.00  0.00     0.009 A 
ATOM     27  C20 <0> d   1      26.030   1.127  31.433  0.00  0.00     0.023 A 
ENDBRANCH  21  23
ENDBRANCH   6  21
TORSDOF 4
ENDMDL
MODEL 58
REMARK CAVERDOCK RESULT:       0.2      0.000      0.000
REMARK CAVERDOCK CONSTRAINTS:       0.0      0.0      0.0      0.0
REMARK CAVERDOCK TUNNEL: 57      0.2      2.3    58.11
REMARK  4 active torsions:
REMARK  status: ('A' for Active; 'I' for Inactive)
REMARK       I    between atoms: C2_2  and  N4_4 
REMARK    1  A    between atoms: N4_4  and  C6_6 
REMARK    2  A    between atoms: C10_10  and  C11_11 
REMARK    3  A    between atoms: C16_16  and  C17_17 
REMARK    4  A    between atoms: C17_17  and  C19_19 
ROOT
ATOM      1  C11 <0> d   1      32.588   3.266  31.903  0.00  0.00     0.072 A 
ATOM      2  C12 <0> d   1      32.628   3.183  33.282  0.00  0.00     0.052 A 
ATOM      3  C13 <0> d   1      31.439   2.994  33.985  0.00  0.00     0.121 A 
ATOM      4  N14 <0> d   1      30.295   2.898  33.340  0.00  0.00    -0.240 NA
ATOM      5  C15 <0> d   1      30.241   2.977  32.011  0.00  0.00     0.166 A 
ATOM      6  C16 <0> d   1      29.171   2.905  31.096  0.00  0.00     0.082 A 
ATOM      7  C24 <0> d   1      29.719   3.053  29.810  0.00  0.00     0.159 A 
ATOM      8  N25 <0> d   1      31.013   3.203  29.920  0.00  0.00    -0.177 NA
ATOM      9  N26 <0> d   1      31.375   3.166  31.272  0.00  0.00    -0.214 N 
ENDROOT
BRANCH   1  10
ATOM     10  C10 <0> d   1      33.827   3.465  31.125  0.00  0.00    -0.005 A 
ATOM     11  C9  <0> d   1      33.981   2.849  29.880  0.00  0.00     0.014 A 
ATOM     12  C8  <0> d   1      35.140   3.037  29.155  0.00  0.00     0.003 A 
ATOM     13  C7  <0> d   1      36.153   3.833  29.656  0.00  0.00     0.030 A 
ATOM     14  C6  <0> d   1      36.011   4.450  30.894  0.00  0.00     0.037 A 
ATOM     15  C27 <0> d   1      34.852   4.263  31.633  0.00  0.00     0.043 A 
BRANCH  14  16
ATOM     16  N4  <0> d   1      37.040   5.255  31.395  0.00  0.00    -0.323 N 
ATOM     17  C2  <0> d   1      38.311   4.812  31.380  0.00  0.00     0.220 C 
ATOM     18  C1  <0> d   1      39.402   5.626  32.027  0.00  0.00     0.117 C 
ATOM     19  O3  <0> d   1      38.579   3.757  30.845  0.00  0.00    -0.274 OA
ATOM     20  C5  <0> d   1      36.732   6.581  31.939  0.00  0.00     0.159 C 
ENDBRANCH  14  16
ENDBRANCH   1  10
BRANCH   6  21
ATOM     21  C17 <0> d   1      27.754   2.714  31.426  0.00  0.00     0.204 C 
ATOM     22  O18 <0> d   1      27.101   3.639  31.874  0.00  0.00    -0.286 OA
BRANCH  21  23
ATOM     23  C19 <0> d   1      27.123   1.405  31.215  0.00  0.00     0.056 A 
ATOM     24  S23 <0> d   1      27.039   0.549  29.682  0.00  0.00    -0.098 SA
ATOM     25  C22 <0> d   1      26.196  -0.749  30.400  0.00  0.00     0.050 A 
ATOM     26  C21 <0> d   1      25.996  -0.528  31.704  0.00  0.00     0.009 A 
ATOM     27  C20 <0> d   1      26.501   0.661  32.178  0.00  0.00     0.023 A 
ENDBRANCH  21  23
ENDBRANCH   6  21
TORSDOF 4
ENDMDL
MODEL 59
REMARK CAVERDOCK RESULT:       0.3      0.000      0.000
REMARK CAVERDOCK CONSTRAINTS:       0.1      0.0      0.0      0.0
REMARK CAVERDOCK TUNNEL: 58      0.3      2.4     59.1
REMARK  4 active torsions:
REMARK  status: ('A' for Active; 'I' for Inactive)
REMARK       I    between atoms: C2_2  and  N4_4 
REMARK    1  A    between atoms: N4_4  and  C6_6 
REMARK    2  A    between atoms: C10_10  and  C11_11 
REMARK    3  A    between atoms: C16_16  and  C17_17 
REMARK    4  A    between atoms: C17_17  and  C19_19 
ROOT
ATOM      1  C11 <0> d   1      30.023   2.567  31.266  0.00  0.00     0.072 A 
ATOM      2  C12 <0> d   1      29.824   2.988  29.964  0.00  0.00     0.052 A 
ATOM      3  C13 <0> d   1      30.784   3.801  29.361  0.00  0.00     0.121 A 
ATOM      4  N14 <0> d   1      31.862   4.161  30.026  0.00  0.00    -0.240 NA
ATOM      5  C15 <0> d   1      32.066   3.762  31.281  0.00  0.00     0.166 A 
ATOM      6  C16 <0> d   1      33.112   3.999  32.195  0.00  0.00     0.082 A 
ATOM      7  C24 <0> d   1      32.785   3.315  33.380  0.00  0.00     0.159 A 
ATOM      8  N25 <0> d   1      31.637   2.712  33.212  0.00  0.00    -0.177 NA
ATOM      9  N26 <0> d   1      31.157   2.969  31.923  0.00  0.00    -0.214 N 
ENDROOT
BRANCH   1  10
ATOM     10  C10 <0> d   1      29.029   1.705  31.937  0.00  0.00    -0.005 A 
ATOM     11  C9  <0> d   1      28.370   2.157  33.083  0.00  0.00     0.014 A 
ATOM     12  C8  <0> d   1      27.442   1.349  33.709  0.00  0.00     0.003 A 
ATOM     13  C7  <0> d   1      27.162   0.092  33.207  0.00  0.00     0.030 A 
ATOM     14  C6  <0> d   1      27.813  -0.367  32.067  0.00  0.00     0.037 A 
ATOM     15  C27 <0> d   1      28.751   0.434  31.434  0.00  0.00     0.043 A 
BRANCH  14  16
ATOM     16  N4  <0> d   1      27.524  -1.640  31.563  0.00  0.00    -0.323 N 
ATOM     17  C2  <0> d   1      28.509  -2.400  31.047  0.00  0.00     0.220 C 
ATOM     18  C1  <0> d   1      28.181  -3.719  30.397  0.00  0.00     0.117 C 
ATOM     19  O3  <0> d   1      29.660  -2.023  31.106  0.00  0.00    -0.274 OA
ATOM     20  C5  <0> d   1      26.148  -2.145  31.595  0.00  0.00     0.159 C 
ENDBRANCH  14  16
ENDBRANCH   1  10
BRANCH   6  21
ATOM     21  C17 <0> d   1      34.314   4.804  31.955  0.00  0.00     0.204 C 
ATOM     22  O18 <0> d   1      34.384   5.941  32.389  0.00  0.00    -0.286 OA
BRANCH  21  23
ATOM     23  C19 <0> d   1      35.435   4.241  31.192  0.00  0.00     0.056 A 
ATOM     24  S23 <0> d   1      35.321   2.915  30.045  0.00  0.00    -0.098 SA
ATOM     25  C22 <0> d   1      36.994   2.994  29.716  0.00  0.00     0.050 A 
ATOM     26  C21 <0> d   1      37.578   3.956  30.439  0.00  0.00     0.009 A 
ATOM     27  C20 <0> d   1      36.733   4.660  31.265  0.00  0.00     0.023 A 
ENDBRANCH  21  23
ENDBRANCH   6  21
TORSDOF 4
ENDMDL
MODEL 60
REMARK CAVERDOCK RESULT:      -0.2      0.000      0.000
REMARK CAVERDOCK CONSTRAINTS:       0.1      0.0      0.0      0.0
REMARK CAVERDOCK TUNNEL: 59     -0.2      2.4     60.7
REMARK  4 active torsions:
REMARK  status: ('A' for Active; 'I' for Inactive)
REMARK       I    between atoms: C2_2  and  N4_4 
REMARK    1  A    between atoms: N4_4  and  C6_6 
REMARK    2  A    between atoms: C10_10  and  C11_11 
REMARK    3  A    between atoms: C16_16  and  C17_17 
REMARK    4  A    between atoms: C17_17  and  C19_19 
ROOT
ATOM      1  C11 <0> d   1      29.859   2.426  31.297  0.00  0.00     0.072 A 
ATOM      2  C12 <0> d   1      29.632   2.856  30.003  0.00  0.00     0.052 A 
ATOM      3  C13 <0> d   1      30.554   3.711  29.400  0.00  0.00     0.121 A 
ATOM      4  N14 <0> d   1      31.624   4.103  30.059  0.00  0.00    -0.240 NA
ATOM      5  C15 <0> d   1      31.856   3.697  31.307  0.00  0.00     0.166 A 
ATOM      6  C16 <0> d   1      32.902   3.961  32.214  0.00  0.00     0.082 A 
ATOM      7  C24 <0> d   1      32.612   3.252  33.393  0.00  0.00     0.159 A 
ATOM      8  N25 <0> d   1      31.487   2.608  33.229  0.00  0.00    -0.177 NA
ATOM      9  N26 <0> d   1      30.984   2.863  31.948  0.00  0.00    -0.214 N 
ENDROOT
BRANCH   1  10
ATOM     10  C10 <0> d   1      28.905   1.520  31.967  0.00  0.00    -0.005 A 
ATOM     11  C9  <0> d   1      28.136   1.980  33.039  0.00  0.00     0.014 A 
ATOM     12  C8  <0> d   1      27.245   1.131  33.664  0.00  0.00     0.003 A 
ATOM     13  C7  <0> d   1      27.111  -0.176  33.234  0.00  0.00     0.030 A 
ATOM     14  C6  <0> d   1      27.872  -0.644  32.169  0.00  0.00     0.037 A 
ATOM     15  C27 <0> d   1      28.774   0.200  31.537  0.00  0.00     0.043 A 
BRANCH  14  16
ATOM     16  N4  <0> d   1      27.731  -1.968  31.738  0.00  0.00    -0.323 N 
ATOM     17  C2  <0> d   1      26.525  -2.426  31.352  0.00  0.00     0.220 C 
ATOM     18  C1  <0> d   1      26.348  -3.881  31.002  0.00  0.00     0.117 C 
ATOM     19  O3  <0> d   1      25.581  -1.668  31.287  0.00  0.00    -0.274 OA
ATOM     20  C5  <0> d   1      28.897  -2.855  31.708  0.00  0.00     0.159 C 
ENDBRANCH  14  16
ENDBRANCH   1  10
BRANCH   6  21
ATOM     21  C17 <0> d   1      34.071   4.814  31.972  0.00  0.00     0.204 C 
ATOM     22  O18 <0> d   1      34.104   5.947  32.421  0.00  0.00    -0.286 OA
BRANCH  21  23
ATOM     23  C19 <0> d   1      35.203   4.303  31.189  0.00  0.00     0.056 A 
ATOM     24  S23 <0> d   1      35.144   2.937  30.085  0.00  0.00    -0.098 SA
ATOM     25  C22 <0> d   1      36.796   3.117  29.700  0.00  0.00     0.050 A 
ATOM     26  C21 <0> d   1      37.337   4.138  30.375  0.00  0.00     0.009 A 
ATOM     27  C20 <0> d   1      36.472   4.809  31.207  0.00  0.00     0.023 A 
ENDBRANCH  21  23
ENDBRANCH   6  21
TORSDOF 4
ENDMDL
MODEL 61
REMARK CAVERDOCK RESULT:      -0.7      0.000      0.000
REMARK CAVERDOCK CONSTRAINTS:       0.1      0.0      0.0      0.0
REMARK CAVERDOCK TUNNEL: 60     -0.7      2.5     61.5
REMARK  4 active torsions:
REMARK  status: ('A' for Active; 'I' for Inactive)
REMARK       I    between atoms: C2_2  and  N4_4 
REMARK    1  A    between atoms: N4_4  and  C6_6 
REMARK    2  A    between atoms: C10_10  and  C11_11 
REMARK    3  A    between atoms: C16_16  and  C17_17 
REMARK    4  A    between atoms: C17_17  and  C19_19 
ROOT
ATOM      1  C11 <0> d   1      29.913   2.560  30.004  0.00  0.00     0.072 A 
ATOM      2  C12 <0> d   1      29.077   3.651  30.154  0.00  0.00     0.052 A 
ATOM      3  C13 <0> d   1      29.590   4.830  30.694  0.00  0.00     0.121 A 
ATOM      4  N14 <0> d   1      30.854   4.899  31.056  0.00  0.00    -0.240 NA
ATOM      5  C15 <0> d   1      31.671   3.856  30.917  0.00  0.00     0.166 A 
ATOM      6  C16 <0> d   1      33.036   3.671  31.218  0.00  0.00     0.082 A 
ATOM      7  C24 <0> d   1      33.362   2.352  30.853  0.00  0.00     0.159 A 
ATOM      8  N25 <0> d   1      32.293   1.774  30.371  0.00  0.00    -0.177 NA
ATOM      9  N26 <0> d   1      31.222   2.674  30.399  0.00  0.00    -0.214 N 
ENDROOT
BRANCH   1  10
ATOM     10  C10 <0> d   1      29.406   1.295  29.436  0.00  0.00    -0.005 A 
ATOM     11  C9  <0> d   1      29.348   1.122  28.051  0.00  0.00     0.014 A 
ATOM     12  C8  <0> d   1      28.874  -0.062  27.522  0.00  0.00     0.003 A 
ATOM     13  C7  <0> d   1      28.453  -1.078  28.359  0.00  0.00     0.030 A 
ATOM     14  C6  <0> d   1      28.506  -0.916  29.739  0.00  0.00     0.037 A 
ATOM     15  C27 <0> d   1      28.976   0.271  30.280  0.00  0.00     0.043 A 
BRANCH  14  16
ATOM     16  N4  <0> d   1      28.079  -1.949  30.581  0.00  0.00    -0.323 N 
ATOM     17  C2  <0> d   1      26.846  -1.913  31.121  0.00  0.00     0.220 C 
ATOM     18  C1  <0> d   1      26.429  -2.961  32.120  0.00  0.00     0.117 C 
ATOM     19  O3  <0> d   1      26.070  -1.037  30.803  0.00  0.00    -0.274 OA
ATOM     20  C5  <0> d   1      28.977  -3.069  30.877  0.00  0.00     0.159 C 
ENDBRANCH  14  16
ENDBRANCH   1  10
BRANCH   6  21
ATOM     21  C17 <0> d   1      33.943   4.665  31.800  0.00  0.00     0.204 C 
ATOM     22  O18 <0> d   1      33.525   5.471  32.614  0.00  0.00    -0.286 OA
BRANCH  21  23
ATOM     23  C19 <0> d   1      35.356   4.691  31.404  0.00  0.00     0.056 A 
ATOM     24  S23 <0> d   1      36.126   3.558  30.302  0.00  0.00    -0.098 SA
ATOM     25  C22 <0> d   1      37.630   4.348  30.466  0.00  0.00     0.050 A 
ATOM     26  C21 <0> d   1      37.536   5.386  31.304  0.00  0.00     0.009 A 
ATOM     27  C20 <0> d   1      36.285   5.595  31.837  0.00  0.00     0.023 A 
ENDBRANCH  21  23
ENDBRANCH   6  21
TORSDOF 4
ENDMDL
MODEL 62
REMARK CAVERDOCK RESULT:      -1.1      0.000      0.000
REMARK CAVERDOCK CONSTRAINTS:       0.2      0.0      0.0      0.0
REMARK CAVERDOCK TUNNEL: 61     -1.1      2.5     62.7
REMARK  4 active torsions:
REMARK  status: ('A' for Active; 'I' for Inactive)
REMARK       I    between atoms: C2_2  and  N4_4 
REMARK    1  A    between atoms: N4_4  and  C6_6 
REMARK    2  A    between atoms: C10_10  and  C11_11 
REMARK    3  A    between atoms: C16_16  and  C17_17 
REMARK    4  A    between atoms: C17_17  and  C19_19 
ROOT
ATOM      1  C11 <0> d   1      29.743   2.763  29.825  0.00  0.00     0.072 A 
ATOM      2  C12 <0> d   1      28.922   3.862  29.992  0.00  0.00     0.052 A 
ATOM      3  C13 <0> d   1      29.455   5.029  30.539  0.00  0.00     0.121 A 
ATOM      4  N14 <0> d   1      30.723   5.078  30.892  0.00  0.00    -0.240 NA
ATOM      5  C15 <0> d   1      31.525   4.025  30.736  0.00  0.00     0.166 A 
ATOM      6  C16 <0> d   1      32.890   3.820  31.024  0.00  0.00     0.082 A 
ATOM      7  C24 <0> d   1      33.195   2.500  30.643  0.00  0.00     0.159 A 
ATOM      8  N25 <0> d   1      32.115   1.941  30.164  0.00  0.00    -0.177 NA
ATOM      9  N26 <0> d   1      31.056   2.855  30.210  0.00  0.00    -0.214 N 
ENDROOT
BRANCH   1  10
ATOM     10  C10 <0> d   1      29.214   1.510  29.248  0.00  0.00    -0.005 A 
ATOM     11  C9  <0> d   1      28.979   1.415  27.875  0.00  0.00     0.014 A 
ATOM     12  C8  <0> d   1      28.485   0.243  27.339  0.00  0.00     0.003 A 
ATOM     13  C7  <0> d   1      28.220  -0.839  28.157  0.00  0.00     0.030 A 
ATOM     14  C6  <0> d   1      28.450  -0.755  29.526  0.00  0.00     0.037 A 
ATOM     15  C27 <0> d   1      28.941   0.420  30.075  0.00  0.00     0.043 A 
BRANCH  14  16
ATOM     16  N4  <0> d   1      28.181  -1.854  30.349  0.00  0.00    -0.323 N 
ATOM     17  C2  <0> d   1      26.943  -2.038  30.845  0.00  0.00     0.220 C 
ATOM     18  C1  <0> d   1      26.680  -3.152  31.825  0.00  0.00     0.117 C 
ATOM     19  O3  <0> d   1      26.037  -1.306  30.503  0.00  0.00    -0.274 OA
ATOM     20  C5  <0> d   1      29.249  -2.805  30.672  0.00  0.00     0.159 C 
ENDBRANCH  14  16
ENDBRANCH   1  10
BRANCH   6  21
ATOM     21  C17 <0> d   1      33.815   4.796  31.608  0.00  0.00     0.204 C 
ATOM     22  O18 <0> d   1      33.402   5.639  32.386  0.00  0.00    -0.286 OA
BRANCH  21  23
ATOM     23  C19 <0> d   1      35.240   4.759  31.257  0.00  0.00     0.056 A 
ATOM     24  S23 <0> d   1      35.969   3.689  30.068  0.00  0.00    -0.098 SA
ATOM     25  C22 <0> d   1      37.517   4.347  30.355  0.00  0.00     0.050 A 
ATOM     26  C21 <0> d   1      37.464   5.301  31.292  0.00  0.00     0.009 A 
ATOM     27  C20 <0> d   1      36.213   5.545  31.807  0.00  0.00     0.023 A 
ENDBRANCH  21  23
ENDBRANCH   6  21
TORSDOF 4
ENDMDL
MODEL 63
REMARK CAVERDOCK RESULT:      -1.1      0.000      0.000
REMARK CAVERDOCK CONSTRAINTS:       0.1      0.0      0.0      0.0
REMARK CAVERDOCK TUNNEL: 62     -1.1      2.6     63.4
REMARK  4 active torsions:
REMARK  status: ('A' for Active; 'I' for Inactive)
REMARK       I    between atoms: C2_2  and  N4_4 
REMARK    1  A    between atoms: N4_4  and  C6_6 
REMARK    2  A    between atoms: C10_10  and  C11_11 
REMARK    3  A    between atoms: C16_16  and  C17_17 
REMARK    4  A    between atoms: C17_17  and  C19_19 
ROOT
ATOM      1  C11 <0> d   1      29.440   2.668  30.594  0.00  0.00     0.072 A 
ATOM      2  C12 <0> d   1      29.375   3.284  29.358  0.00  0.00     0.052 A 
ATOM      3  C13 <0> d   1      30.399   4.151  28.978  0.00  0.00     0.121 A 
ATOM      4  N14 <0> d   1      31.412   4.378  29.789  0.00  0.00    -0.240 NA
ATOM      5  C15 <0> d   1      31.487   3.791  30.983  0.00  0.00     0.166 A 
ATOM      6  C16 <0> d   1      32.442   3.859  32.017  0.00  0.00     0.082 A 
ATOM      7  C24 <0> d   1      31.991   3.016  33.049  0.00  0.00     0.159 A 
ATOM      8  N25 <0> d   1      30.858   2.476  32.684  0.00  0.00    -0.177 NA
ATOM      9  N26 <0> d   1      30.510   2.936  31.409  0.00  0.00    -0.214 N 
ENDROOT
BRANCH   1  10
ATOM     10  C10 <0> d   1      28.374   1.743  31.031  0.00  0.00    -0.005 A 
ATOM     11  C9  <0> d   1      27.054   2.190  31.127  0.00  0.00     0.014 A 
ATOM     12  C8  <0> d   1      26.060   1.324  31.536  0.00  0.00     0.003 A 
ATOM     13  C7  <0> d   1      26.366   0.014  31.852  0.00  0.00     0.030 A 
ATOM     14  C6  <0> d   1      27.677  -0.441  31.759  0.00  0.00     0.037 A 
ATOM     15  C27 <0> d   1      28.684   0.422  31.355  0.00  0.00     0.043 A 
BRANCH  14  16
ATOM     16  N4  <0> d   1      27.980  -1.770  32.079  0.00  0.00    -0.323 N 
ATOM     17  C2  <0> d   1      28.599  -2.556  31.178  0.00  0.00     0.220 C 
ATOM     18  C1  <0> d   1      28.819  -4.016  31.477  0.00  0.00     0.117 C 
ATOM     19  O3  <0> d   1      28.981  -2.088  30.126  0.00  0.00    -0.274 OA
ATOM     20  C5  <0> d   1      27.621  -2.305  33.395  0.00  0.00     0.159 C 
ENDBRANCH  14  16
ENDBRANCH   1  10
BRANCH   6  21
ATOM     21  C17 <0> d   1      33.672   4.658  32.017  0.00  0.00     0.204 C 
ATOM     22  O18 <0> d   1      33.741   5.673  32.688  0.00  0.00    -0.286 OA
BRANCH  21  23
ATOM     23  C19 <0> d   1      34.822   4.235  31.208  0.00  0.00     0.056 A 
ATOM     24  S23 <0> d   1      34.848   2.857  30.118  0.00  0.00    -0.098 SA
ATOM     25  C22 <0> d   1      36.469   3.170  29.685  0.00  0.00     0.050 A 
ATOM     26  C21 <0> d   1      36.939   4.241  30.336  0.00  0.00     0.009 A 
ATOM     27  C20 <0> d   1      36.044   4.847  31.186  0.00  0.00     0.023 A 
ENDBRANCH  21  23
ENDBRANCH   6  21
TORSDOF 4
ENDMDL
MODEL 64
REMARK CAVERDOCK RESULT:      -1.8      0.000      0.000
REMARK CAVERDOCK CONSTRAINTS:       0.0      0.0      0.0      0.0
REMARK CAVERDOCK TUNNEL: 63     -1.8      2.6     64.3
REMARK  4 active torsions:
REMARK  status: ('A' for Active; 'I' for Inactive)
REMARK       I    between atoms: C2_2  and  N4_4 
REMARK    1  A    between atoms: N4_4  and  C6_6 
REMARK    2  A    between atoms: C10_10  and  C11_11 
REMARK    3  A    between atoms: C16_16  and  C17_17 
REMARK    4  A    between atoms: C17_17  and  C19_19 
ROOT
ATOM      1  C11 <0> d   1      29.559   2.338  29.984  0.00  0.00     0.072 A 
ATOM      2  C12 <0> d   1      28.679   3.381  30.199  0.00  0.00     0.052 A 
ATOM      3  C13 <0> d   1      29.165   4.586  30.704  0.00  0.00     0.121 A 
ATOM      4  N14 <0> d   1      30.447   4.724  30.973  0.00  0.00    -0.240 NA
ATOM      5  C15 <0> d   1      31.307   3.727  30.771  0.00  0.00     0.166 A 
ATOM      6  C16 <0> d   1      32.699   3.616  30.970  0.00  0.00     0.082 A 
ATOM      7  C24 <0> d   1      33.067   2.317  30.578  0.00  0.00     0.159 A 
ATOM      8  N25 <0> d   1      31.999   1.681  30.173  0.00  0.00    -0.177 NA
ATOM      9  N26 <0> d   1      30.886   2.522  30.283  0.00  0.00    -0.214 N 
ENDROOT
BRANCH   1  10
ATOM     10  C10 <0> d   1      29.081   1.047  29.451  0.00  0.00    -0.005 A 
ATOM     11  C9  <0> d   1      29.016   0.839  28.071  0.00  0.00     0.014 A 
ATOM     12  C8  <0> d   1      28.569  -0.368  27.574  0.00  0.00     0.003 A 
ATOM     13  C7  <0> d   1      28.182  -1.375  28.438  0.00  0.00     0.030 A 
ATOM     14  C6  <0> d   1      28.242  -1.179  29.814  0.00  0.00     0.037 A 
ATOM     15  C27 <0> d   1      28.685   0.032  30.323  0.00  0.00     0.043 A 
BRANCH  14  16
ATOM     16  N4  <0> d   1      27.850  -2.203  30.683  0.00  0.00    -0.323 N 
ATOM     17  C2  <0> d   1      26.591  -2.237  31.161  0.00  0.00     0.220 C 
ATOM     18  C1  <0> d   1      26.202  -3.268  32.189  0.00  0.00     0.117 C 
ATOM     19  O3  <0> d   1      25.770  -1.437  30.764  0.00  0.00    -0.274 OA
ATOM     20  C5  <0> d   1      28.811  -3.238  31.075  0.00  0.00     0.159 C 
ENDBRANCH  14  16
ENDBRANCH   1  10
BRANCH   6  21
ATOM     21  C17 <0> d   1      33.591   4.659  31.488  0.00  0.00     0.204 C 
ATOM     22  O18 <0> d   1      33.143   5.560  32.175  0.00  0.00    -0.286 OA
BRANCH  21  23
ATOM     23  C19 <0> d   1      35.025   4.616  31.179  0.00  0.00     0.056 A 
ATOM     24  S23 <0> d   1      35.798   3.482  30.082  0.00  0.00    -0.098 SA
ATOM     25  C22 <0> d   1      37.331   4.176  30.368  0.00  0.00     0.050 A 
ATOM     26  C21 <0> d   1      37.242   5.187  31.240  0.00  0.00     0.009 A 
ATOM     27  C20 <0> d   1      35.974   5.449  31.704  0.00  0.00     0.023 A 
ENDBRANCH  21  23
ENDBRANCH   6  21
TORSDOF 4
ENDMDL
MODEL 65
REMARK CAVERDOCK RESULT:      -1.9      0.000      0.000
REMARK CAVERDOCK CONSTRAINTS:       0.2      0.0      0.0      0.0
REMARK CAVERDOCK TUNNEL: 64     -1.9      2.7     65.9
REMARK  4 active torsions:
REMARK  status: ('A' for Active; 'I' for Inactive)
REMARK       I    between atoms: C2_2  and  N4_4 
REMARK    1  A    between atoms: N4_4  and  C6_6 
REMARK    2  A    between atoms: C10_10  and  C11_11 
REMARK    3  A    between atoms: C16_16  and  C17_17 
REMARK    4  A    between atoms: C17_17  and  C19_19 
ROOT
ATOM      1  C11 <0> d   1      29.251   2.430  30.651  0.00  0.00     0.072 A 
ATOM      2  C12 <0> d   1      29.237   2.883  29.345  0.00  0.00     0.052 A 
ATOM      3  C13 <0> d   1      30.296   3.668  28.889  0.00  0.00     0.121 A 
ATOM      4  N14 <0> d   1      31.293   3.971  29.694  0.00  0.00    -0.240 NA
ATOM      5  C15 <0> d   1      31.319   3.541  30.955  0.00  0.00     0.166 A 
ATOM      6  C16 <0> d   1      32.248   3.718  32.001  0.00  0.00     0.082 A 
ATOM      7  C24 <0> d   1      31.745   3.027  33.118  0.00  0.00     0.159 A 
ATOM      8  N25 <0> d   1      30.607   2.473  32.791  0.00  0.00    -0.177 NA
ATOM      9  N26 <0> d   1      30.306   2.774  31.458  0.00  0.00    -0.214 N 
ENDROOT
BRANCH   1  10
ATOM     10  C10 <0> d   1      28.148   1.597  31.170  0.00  0.00    -0.005 A 
ATOM     11  C9  <0> d   1      26.903   2.171  31.442  0.00  0.00     0.014 A 
ATOM     12  C8  <0> d   1      25.874   1.390  31.927  0.00  0.00     0.003 A 
ATOM     13  C7  <0> d   1      26.069   0.040  32.147  0.00  0.00     0.030 A 
ATOM     14  C6  <0> d   1      27.304  -0.542  31.881  0.00  0.00     0.037 A 
ATOM     15  C27 <0> d   1      28.346   0.235  31.398  0.00  0.00     0.043 A 
BRANCH  14  16
ATOM     16  N4  <0> d   1      27.495  -1.910  32.105  0.00  0.00    -0.323 N 
ATOM     17  C2  <0> d   1      27.531  -2.765  31.065  0.00  0.00     0.220 C 
ATOM     18  C1  <0> d   1      27.617  -4.249  31.312  0.00  0.00     0.117 C 
ATOM     19  O3  <0> d   1      27.493  -2.341  29.929  0.00  0.00    -0.274 OA
ATOM     20  C5  <0> d   1      27.655  -2.412  33.472  0.00  0.00     0.159 C 
ENDBRANCH  14  16
ENDBRANCH   1  10
BRANCH   6  21
ATOM     21  C17 <0> d   1      33.500   4.479  31.935  0.00  0.00     0.204 C 
ATOM     22  O18 <0> d   1      33.629   5.501  32.586  0.00  0.00    -0.286 OA
BRANCH  21  23
ATOM     23  C19 <0> d   1      34.600   4.008  31.085  0.00  0.00     0.056 A 
ATOM     24  S23 <0> d   1      36.171   4.782  30.930  0.00  0.00    -0.098 SA
ATOM     25  C22 <0> d   1      36.698   3.596  29.822  0.00  0.00     0.050 A 
ATOM     26  C21 <0> d   1      35.737   2.694  29.594  0.00  0.00     0.009 A 
ATOM     27  C20 <0> d   1      34.565   2.903  30.282  0.00  0.00     0.023 A 
ENDBRANCH  21  23
ENDBRANCH   6  21
TORSDOF 4
ENDMDL
MODEL 66
REMARK CAVERDOCK RESULT:      -2.1      0.000      0.000
REMARK CAVERDOCK CONSTRAINTS:       0.0      0.0      0.0      0.0
REMARK CAVERDOCK TUNNEL: 65     -2.1      2.6     66.4
REMARK  4 active torsions:
REMARK  status: ('A' for Active; 'I' for Inactive)
REMARK       I    between atoms: C2_2  and  N4_4 
REMARK    1  A    between atoms: N4_4  and  C6_6 
REMARK    2  A    between atoms: C10_10  and  C11_11 
REMARK    3  A    between atoms: C16_16  and  C17_17 
REMARK    4  A    between atoms: C17_17  and  C19_19 
ROOT
ATOM      1  C11 <0> d   1      29.178   2.329  30.668  0.00  0.00     0.072 A 
ATOM      2  C12 <0> d   1      29.210   2.766  29.357  0.00  0.00     0.052 A 
ATOM      3  C13 <0> d   1      30.288   3.538  28.925  0.00  0.00     0.121 A 
ATOM      4  N14 <0> d   1      31.260   3.845  29.759  0.00  0.00    -0.240 NA
ATOM      5  C15 <0> d   1      31.243   3.430  31.025  0.00  0.00     0.166 A 
ATOM      6  C16 <0> d   1      32.139   3.614  32.098  0.00  0.00     0.082 A 
ATOM      7  C24 <0> d   1      31.595   2.939  33.206  0.00  0.00     0.159 A 
ATOM      8  N25 <0> d   1      30.464   2.390  32.850  0.00  0.00    -0.177 NA
ATOM      9  N26 <0> d   1      30.209   2.676  31.504  0.00  0.00    -0.214 N 
ENDROOT
BRANCH   1  10
ATOM     10  C10 <0> d   1      28.052   1.510  31.161  0.00  0.00    -0.005 A 
ATOM     11  C9  <0> d   1      26.786   2.079  31.315  0.00  0.00     0.014 A 
ATOM     12  C8  <0> d   1      25.736   1.311  31.776  0.00  0.00     0.003 A 
ATOM     13  C7  <0> d   1      25.932  -0.021  32.088  0.00  0.00     0.030 A 
ATOM     14  C6  <0> d   1      27.189  -0.597  31.939  0.00  0.00     0.037 A 
ATOM     15  C27 <0> d   1      28.252   0.167  31.482  0.00  0.00     0.043 A 
BRANCH  14  16
ATOM     16  N4  <0> d   1      27.382  -1.946  32.256  0.00  0.00    -0.323 N 
ATOM     17  C2  <0> d   1      27.637  -2.838  31.280  0.00  0.00     0.220 C 
ATOM     18  C1  <0> d   1      27.726  -4.307  31.605  0.00  0.00     0.117 C 
ATOM     19  O3  <0> d   1      27.795  -2.460  30.139  0.00  0.00    -0.274 OA
ATOM     20  C5  <0> d   1      27.304  -2.388  33.651  0.00  0.00     0.159 C 
ENDBRANCH  14  16
ENDBRANCH   1  10
BRANCH   6  21
ATOM     21  C17 <0> d   1      33.398   4.365  32.064  0.00  0.00     0.204 C 
ATOM     22  O18 <0> d   1      33.551   5.333  32.789  0.00  0.00    -0.286 OA
BRANCH  21  23
ATOM     23  C19 <0> d   1      34.475   3.951  31.157  0.00  0.00     0.056 A 
ATOM     24  S23 <0> d   1      35.959   4.845  30.862  0.00  0.00    -0.098 SA
ATOM     25  C22 <0> d   1      36.511   3.659  29.765  0.00  0.00     0.050 A 
ATOM     26  C21 <0> d   1      35.617   2.670  29.641  0.00  0.00     0.009 A 
ATOM     27  C20 <0> d   1      34.481   2.812  30.402  0.00  0.00     0.023 A 
ENDBRANCH  21  23
ENDBRANCH   6  21
TORSDOF 4
ENDMDL
MODEL 67
REMARK CAVERDOCK RESULT:      -2.4      0.000      0.000
REMARK CAVERDOCK CONSTRAINTS:       0.0      0.0      0.0      0.0
REMARK CAVERDOCK TUNNEL: 66     -2.4      2.7     67.5
REMARK  4 active torsions:
REMARK  status: ('A' for Active; 'I' for Inactive)
REMARK       I    between atoms: C2_2  and  N4_4 
REMARK    1  A    between atoms: N4_4  and  C6_6 
REMARK    2  A    between atoms: C10_10  and  C11_11 
REMARK    3  A    between atoms: C16_16  and  C17_17 
REMARK    4  A    between atoms: C17_17  and  C19_19 
ROOT
ATOM      1  C11 <0> d   1      29.057   2.323  30.493  0.00  0.00     0.072 A 
ATOM      2  C12 <0> d   1      29.048   2.767  29.184  0.00  0.00     0.052 A 
ATOM      3  C13 <0> d   1      30.101   3.561  28.730  0.00  0.00     0.121 A 
ATOM      4  N14 <0> d   1      31.088   3.881  29.540  0.00  0.00    -0.240 NA
ATOM      5  C15 <0> d   1      31.109   3.460  30.804  0.00  0.00     0.166 A 
ATOM      6  C16 <0> d   1      32.028   3.654  31.856  0.00  0.00     0.082 A 
ATOM      7  C24 <0> d   1      31.526   2.964  32.973  0.00  0.00     0.159 A 
ATOM      8  N25 <0> d   1      30.396   2.395  32.642  0.00  0.00    -0.177 NA
ATOM      9  N26 <0> d   1      30.102   2.684  31.305  0.00  0.00    -0.214 N 
ENDROOT
BRANCH   1  10
ATOM     10  C10 <0> d   1      27.959   1.481  31.009  0.00  0.00    -0.005 A 
ATOM     11  C9  <0> d   1      26.649   1.965  31.020  0.00  0.00     0.014 A 
ATOM     12  C8  <0> d   1      25.625   1.176  31.503  0.00  0.00     0.003 A 
ATOM     13  C7  <0> d   1      25.891  -0.095  31.979  0.00  0.00     0.030 A 
ATOM     14  C6  <0> d   1      27.192  -0.587  31.973  0.00  0.00     0.037 A 
ATOM     15  C27 <0> d   1      28.228   0.200  31.494  0.00  0.00     0.043 A 
BRANCH  14  16
ATOM     16  N4  <0> d   1      27.455  -1.874  32.454  0.00  0.00    -0.323 N 
ATOM     17  C2  <0> d   1      27.405  -2.929  31.619  0.00  0.00     0.220 C 
ATOM     18  C1  <0> d   1      27.570  -4.326  32.159  0.00  0.00     0.117 C 
ATOM     19  O3  <0> d   1      27.228  -2.756  30.432  0.00  0.00    -0.274 OA
ATOM     20  C5  <0> d   1      27.782  -2.073  33.869  0.00  0.00     0.159 C 
ENDBRANCH  14  16
ENDBRANCH   1  10
BRANCH   6  21
ATOM     21  C17 <0> d   1      33.272   4.429  31.794  0.00  0.00     0.204 C 
ATOM     22  O18 <0> d   1      33.365   5.484  32.397  0.00  0.00    -0.286 OA
BRANCH  21  23
ATOM     23  C19 <0> d   1      34.408   3.933  31.007  0.00  0.00     0.056 A 
ATOM     24  S23 <0> d   1      35.976   4.715  30.876  0.00  0.00    -0.098 SA
ATOM     25  C22 <0> d   1      36.554   3.486  29.842  0.00  0.00     0.050 A 
ATOM     26  C21 <0> d   1      35.610   2.565  29.619  0.00  0.00     0.009 A 
ATOM     27  C20 <0> d   1      34.412   2.792  30.254  0.00  0.00     0.023 A 
ENDBRANCH  21  23
ENDBRANCH   6  21
TORSDOF 4
ENDMDL
MODEL 68
REMARK CAVERDOCK RESULT:      -2.5      0.000      0.000
REMARK CAVERDOCK CONSTRAINTS:       0.2      0.0      0.0      0.0
REMARK CAVERDOCK TUNNEL: 67     -2.5      2.7     68.2
REMARK  4 active torsions:
REMARK  status: ('A' for Active; 'I' for Inactive)
REMARK       I    between atoms: C2_2  and  N4_4 
REMARK    1  A    between atoms: N4_4  and  C6_6 
REMARK    2  A    between atoms: C10_10  and  C11_11 
REMARK    3  A    between atoms: C16_16  and  C17_17 
REMARK    4  A    between atoms: C17_17  and  C19_19 
ROOT
ATOM      1  C11 <0> d   1      28.972   2.233  30.431  0.00  0.00     0.072 A 
ATOM      2  C12 <0> d   1      29.019   2.648  29.113  0.00  0.00     0.052 A 
ATOM      3  C13 <0> d   1      30.095   3.425  28.685  0.00  0.00     0.121 A 
ATOM      4  N14 <0> d   1      31.051   3.757  29.527  0.00  0.00    -0.240 NA
ATOM      5  C15 <0> d   1      31.019   3.363  30.800  0.00  0.00     0.166 A 
ATOM      6  C16 <0> d   1      31.897   3.575  31.883  0.00  0.00     0.082 A 
ATOM      7  C24 <0> d   1      31.344   2.913  32.994  0.00  0.00     0.159 A 
ATOM      8  N25 <0> d   1      30.225   2.344  32.630  0.00  0.00    -0.177 NA
ATOM      9  N26 <0> d   1      29.987   2.605  31.276  0.00  0.00    -0.214 N 
ENDROOT
BRANCH   1  10
ATOM     10  C10 <0> d   1      27.849   1.410  30.921  0.00  0.00    -0.005 A 
ATOM     11  C9  <0> d   1      26.607   1.997  31.173  0.00  0.00     0.014 A 
ATOM     12  C8  <0> d   1      25.558   1.225  31.631  0.00  0.00     0.003 A 
ATOM     13  C7  <0> d   1      25.733  -0.130  31.843  0.00  0.00     0.030 A 
ATOM     14  C6  <0> d   1      26.965  -0.725  31.595  0.00  0.00     0.037 A 
ATOM     15  C27 <0> d   1      28.026   0.043  31.140  0.00  0.00     0.043 A 
BRANCH  14  16
ATOM     16  N4  <0> d   1      27.135  -2.097  31.811  0.00  0.00    -0.323 N 
ATOM     17  C2  <0> d   1      27.321  -2.565  33.060  0.00  0.00     0.220 C 
ATOM     18  C1  <0> d   1      27.622  -4.025  33.281  0.00  0.00     0.117 C 
ATOM     19  O3  <0> d   1      27.246  -1.812  34.008  0.00  0.00    -0.274 OA
ATOM     20  C5  <0> d   1      27.112  -3.024  30.676  0.00  0.00     0.159 C 
ENDBRANCH  14  16
ENDBRANCH   1  10
BRANCH   6  21
ATOM     21  C17 <0> d   1      33.148   4.340  31.855  0.00  0.00     0.204 C 
ATOM     22  O18 <0> d   1      33.256   5.358  32.516  0.00  0.00    -0.286 OA
BRANCH  21  23
ATOM     23  C19 <0> d   1      34.272   3.878  31.031  0.00  0.00     0.056 A 
ATOM     24  S23 <0> d   1      35.863   4.622  30.969  0.00  0.00    -0.098 SA
ATOM     25  C22 <0> d   1      36.409   3.468  29.836  0.00  0.00     0.050 A 
ATOM     26  C21 <0> d   1      35.440   2.597  29.534  0.00  0.00     0.009 A 
ATOM     27  C20 <0> d   1      34.245   2.806  30.184  0.00  0.00     0.023 A 
ENDBRANCH  21  23
ENDBRANCH   6  21
TORSDOF 4
ENDMDL
MODEL 69
REMARK CAVERDOCK RESULT:      -2.4      0.000      0.000
REMARK CAVERDOCK CONSTRAINTS:       0.0      0.0      0.0      0.0
REMARK CAVERDOCK TUNNEL: 68     -2.4      2.8    69.11
REMARK  4 active torsions:
REMARK  status: ('A' for Active; 'I' for Inactive)
REMARK       I    between atoms: C2_2  and  N4_4 
REMARK    1  A    between atoms: N4_4  and  C6_6 
REMARK    2  A    between atoms: C10_10  and  C11_11 
REMARK    3  A    between atoms: C16_16  and  C17_17 
REMARK    4  A    between atoms: C17_17  and  C19_19 
ROOT
ATOM      1  C11 <0> d   1      28.860   2.245  30.715  0.00  0.00     0.072 A 
ATOM      2  C12 <0> d   1      28.988   2.691  29.413  0.00  0.00     0.052 A 
ATOM      3  C13 <0> d   1      30.136   3.392  29.046  0.00  0.00     0.121 A 
ATOM      4  N14 <0> d   1      31.083   3.625  29.931  0.00  0.00    -0.240 NA
ATOM      5  C15 <0> d   1      30.973   3.202  31.190  0.00  0.00     0.166 A 
ATOM      6  C16 <0> d   1      31.823   3.315  32.309  0.00  0.00     0.082 A 
ATOM      7  C24 <0> d   1      31.180   2.669  33.380  0.00  0.00     0.159 A 
ATOM      8  N25 <0> d   1      30.035   2.200  32.960  0.00  0.00    -0.177 NA
ATOM      9  N26 <0> d   1      29.868   2.515  31.606  0.00  0.00    -0.214 N 
ENDROOT
BRANCH   1  10
ATOM     10  C10 <0> d   1      27.659   1.499  31.141  0.00  0.00    -0.005 A 
ATOM     11  C9  <0> d   1      26.399   2.096  31.064  0.00  0.00     0.014 A 
ATOM     12  C8  <0> d   1      25.278   1.397  31.462  0.00  0.00     0.003 A 
ATOM     13  C7  <0> d   1      25.397   0.105  31.940  0.00  0.00     0.030 A 
ATOM     14  C6  <0> d   1      26.647  -0.499  32.021  0.00  0.00     0.037 A 
ATOM     15  C27 <0> d   1      27.780   0.197  31.629  0.00  0.00     0.043 A 
BRANCH  14  16
ATOM     16  N4  <0> d   1      26.761  -1.807  32.505  0.00  0.00    -0.323 N 
ATOM     17  C2  <0> d   1      27.190  -2.026  33.763  0.00  0.00     0.220 C 
ATOM     18  C1  <0> d   1      27.426  -3.434  34.244  0.00  0.00     0.117 C 
ATOM     19  O3  <0> d   1      27.386  -1.090  34.508  0.00  0.00    -0.274 OA
ATOM     20  C5  <0> d   1      26.415  -2.939  31.641  0.00  0.00     0.159 C 
ENDBRANCH  14  16
ENDBRANCH   1  10
BRANCH   6  21
ATOM     21  C17 <0> d   1      33.130   3.981  32.347  0.00  0.00     0.204 C 
ATOM     22  O18 <0> d   1      33.398   4.748  33.255  0.00  0.00    -0.286 OA
BRANCH  21  23
ATOM     23  C19 <0> d   1      34.116   3.722  31.291  0.00  0.00     0.056 A 
ATOM     24  S23 <0> d   1      35.597   4.633  31.035  0.00  0.00    -0.098 SA
ATOM     25  C22 <0> d   1      36.022   3.657  29.701  0.00  0.00     0.050 A 
ATOM     26  C21 <0> d   1      35.093   2.720  29.478  0.00  0.00     0.009 A 
ATOM     27  C20 <0> d   1      34.027   2.738  30.347  0.00  0.00     0.023 A 
ENDBRANCH  21  23
ENDBRANCH   6  21
TORSDOF 4
ENDMDL
MODEL 70
REMARK CAVERDOCK RESULT:      -2.3      0.000      0.000
REMARK CAVERDOCK CONSTRAINTS:       0.1      0.0      0.0      0.0
REMARK CAVERDOCK TUNNEL: 69     -2.3      2.8     70.4
REMARK  4 active torsions:
REMARK  status: ('A' for Active; 'I' for Inactive)
REMARK       I    between atoms: C2_2  and  N4_4 
REMARK    1  A    between atoms: N4_4  and  C6_6 
REMARK    2  A    between atoms: C10_10  and  C11_11 
REMARK    3  A    between atoms: C16_16  and  C17_17 
REMARK    4  A    between atoms: C17_17  and  C19_19 
ROOT
ATOM      1  C11 <0> d   1      28.879   2.024  30.218  0.00  0.00     0.072 A 
ATOM      2  C12 <0> d   1      28.863   2.422  28.894  0.00  0.00     0.052 A 
ATOM      3  C13 <0> d   1      29.876   3.257  28.425  0.00  0.00     0.121 A 
ATOM      4  N14 <0> d   1      30.833   3.660  29.235  0.00  0.00    -0.240 NA
ATOM      5  C15 <0> d   1      30.861   3.285  30.513  0.00  0.00     0.166 A 
ATOM      6  C16 <0> d   1      31.754   3.566  31.567  0.00  0.00     0.082 A 
ATOM      7  C24 <0> d   1      31.275   2.889  32.703  0.00  0.00     0.159 A 
ATOM      8  N25 <0> d   1      30.183   2.246  32.379  0.00  0.00    -0.177 NA
ATOM      9  N26 <0> d   1      29.892   2.472  31.028  0.00  0.00    -0.214 N 
ENDROOT
BRANCH   1  10
ATOM     10  C10 <0> d   1      27.823   1.140  30.751  0.00  0.00    -0.005 A 
ATOM     11  C9  <0> d   1      26.512   1.607  30.870  0.00  0.00     0.014 A 
ATOM     12  C8  <0> d   1      25.527   0.779  31.369  0.00  0.00     0.003 A 
ATOM     13  C7  <0> d   1      25.834  -0.514  31.753  0.00  0.00     0.030 A 
ATOM     14  C6  <0> d   1      27.136  -0.988  31.639  0.00  0.00     0.037 A 
ATOM     15  C27 <0> d   1      28.134  -0.162  31.144  0.00  0.00     0.043 A 
BRANCH  14  16
ATOM     16  N4  <0> d   1      27.439  -2.297  32.028  0.00  0.00    -0.323 N 
ATOM     17  C2  <0> d   1      27.663  -3.243  31.096  0.00  0.00     0.220 C 
ATOM     18  C1  <0> d   1      27.872  -4.676  31.511  0.00  0.00     0.117 C 
ATOM     19  O3  <0> d   1      27.698  -2.941  29.922  0.00  0.00    -0.274 OA
ATOM     20  C5  <0> d   1      27.511  -2.639  33.452  0.00  0.00     0.159 C 
ENDBRANCH  14  16
ENDBRANCH   1  10
BRANCH   6  21
ATOM     21  C17 <0> d   1      32.953   4.407  31.493  0.00  0.00     0.204 C 
ATOM     22  O18 <0> d   1      32.945   5.527  31.975  0.00  0.00    -0.286 OA
BRANCH  21  23
ATOM     23  C19 <0> d   1      34.165   3.899  30.838  0.00  0.00     0.056 A 
ATOM     24  S23 <0> d   1      35.764   4.620  30.954  0.00  0.00    -0.098 SA
ATOM     25  C22 <0> d   1      36.431   3.416  29.945  0.00  0.00     0.050 A 
ATOM     26  C21 <0> d   1      35.493   2.546  29.554  0.00  0.00     0.009 A 
ATOM     27  C20 <0> d   1      34.229   2.795  30.036  0.00  0.00     0.023 A 
ENDBRANCH  21  23
ENDBRANCH   6  21
TORSDOF 4
ENDMDL
MODEL 71
REMARK CAVERDOCK RESULT:      -3.3      0.000      0.000
REMARK CAVERDOCK CONSTRAINTS:       0.0      0.0      0.0      0.0
REMARK CAVERDOCK TUNNEL: 70     -3.3      2.8     71.6
REMARK  4 active torsions:
REMARK  status: ('A' for Active; 'I' for Inactive)
REMARK       I    between atoms: C2_2  and  N4_4 
REMARK    1  A    between atoms: N4_4  and  C6_6 
REMARK    2  A    between atoms: C10_10  and  C11_11 
REMARK    3  A    between atoms: C16_16  and  C17_17 
REMARK    4  A    between atoms: C17_17  and  C19_19 
ROOT
ATOM      1  C11 <0> d   1      30.741   2.939  30.871  0.00  0.00     0.072 A 
ATOM      2  C12 <0> d   1      30.635   3.075  29.499  0.00  0.00     0.052 A 
ATOM      3  C13 <0> d   1      29.456   2.677  28.868  0.00  0.00     0.121 A 
ATOM      4  N14 <0> d   1      28.462   2.179  29.572  0.00  0.00    -0.240 NA
ATOM      5  C15 <0> d   1      28.551   2.042  30.895  0.00  0.00     0.166 A 
ATOM      6  C16 <0> d   1      27.651   1.550  31.863  0.00  0.00     0.082 A 
ATOM      7  C24 <0> d   1      28.295   1.650  33.109  0.00  0.00     0.159 A 
ATOM      8  N25 <0> d   1      29.485   2.158  32.928  0.00  0.00    -0.177 NA
ATOM      9  N26 <0> d   1      29.683   2.410  31.565  0.00  0.00    -0.214 N 
ENDROOT
BRANCH   1  10
ATOM     10  C10 <0> d   1      31.973   3.349  31.574  0.00  0.00    -0.005 A 
ATOM     11  C9  <0> d   1      31.968   3.511  32.962  0.00  0.00     0.014 A 
ATOM     12  C8  <0> d   1      33.120   3.895  33.617  0.00  0.00     0.003 A 
ATOM     13  C7  <0> d   1      34.283   4.121  32.904  0.00  0.00     0.030 A 
ATOM     14  C6  <0> d   1      34.299   3.963  31.522  0.00  0.00     0.037 A 
ATOM     15  C27 <0> d   1      33.145   3.583  30.854  0.00  0.00     0.043 A 
BRANCH  14  16
ATOM     16  N4  <0> d   1      35.480   4.192  30.807  0.00  0.00    -0.323 N 
ATOM     17  C2  <0> d   1      36.278   5.225  31.136  0.00  0.00     0.220 C 
ATOM     18  C1  <0> d   1      37.486   5.544  30.293  0.00  0.00     0.117 C 
ATOM     19  O3  <0> d   1      36.025   5.900  32.112  0.00  0.00    -0.274 OA
ATOM     20  C5  <0> d   1      35.846   3.307  29.697  0.00  0.00     0.159 C 
ENDBRANCH  14  16
ENDBRANCH   1  10
BRANCH   6  21
ATOM     21  C17 <0> d   1      26.302   1.032  31.615  0.00  0.00     0.204 C 
ATOM     22  O18 <0> d   1      25.443   1.762  31.152  0.00  0.00    -0.286 OA
BRANCH  21  23
ATOM     23  C19 <0> d   1      25.985  -0.368  31.924  0.00  0.00     0.056 A 
ATOM     24  S23 <0> d   1      25.579  -0.994  33.516  0.00  0.00    -0.098 SA
ATOM     25  C22 <0> d   1      25.395  -2.574  32.899  0.00  0.00     0.050 A 
ATOM     26  C21 <0> d   1      25.635  -2.605  31.583  0.00  0.00     0.009 A 
ATOM     27  C20 <0> d   1      25.965  -1.394  31.022  0.00  0.00     0.023 A 
ENDBRANCH  21  23
ENDBRANCH   6  21
TORSDOF 4
ENDMDL
MODEL 72
REMARK CAVERDOCK RESULT:      -3.3      0.000      0.000
REMARK CAVERDOCK CONSTRAINTS:       0.0      0.0      0.0      0.0
REMARK CAVERDOCK TUNNEL: 71     -3.3      2.9     72.1
REMARK  4 active torsions:
REMARK  status: ('A' for Active; 'I' for Inactive)
REMARK       I    between atoms: C2_2  and  N4_4 
REMARK    1  A    between atoms: N4_4  and  C6_6 
REMARK    2  A    between atoms: C10_10  and  C11_11 
REMARK    3  A    between atoms: C16_16  and  C17_17 
REMARK    4  A    between atoms: C17_17  and  C19_19 
ROOT
ATOM      1  C11 <0> d   1      30.705   2.784  30.914  0.00  0.00     0.072 A 
ATOM      2  C12 <0> d   1      30.601   2.796  29.536  0.00  0.00     0.052 A 
ATOM      3  C13 <0> d   1      29.425   2.340  28.941  0.00  0.00     0.121 A 
ATOM      4  N14 <0> d   1      28.430   1.904  29.686  0.00  0.00    -0.240 NA
ATOM      5  C15 <0> d   1      28.517   1.887  31.015  0.00  0.00     0.166 A 
ATOM      6  C16 <0> d   1      27.617   1.482  32.022  0.00  0.00     0.082 A 
ATOM      7  C24 <0> d   1      28.257   1.695  33.255  0.00  0.00     0.159 A 
ATOM      8  N25 <0> d   1      29.447   2.188  33.031  0.00  0.00    -0.177 NA
ATOM      9  N26 <0> d   1      29.647   2.317  31.652  0.00  0.00    -0.214 N 
ENDROOT
BRANCH   1  10
ATOM     10  C10 <0> d   1      31.935   3.259  31.580  0.00  0.00    -0.005 A 
ATOM     11  C9  <0> d   1      31.954   3.450  32.964  0.00  0.00     0.014 A 
ATOM     12  C8  <0> d   1      33.104   3.894  33.583  0.00  0.00     0.003 A 
ATOM     13  C7  <0> d   1      34.240   4.153  32.839  0.00  0.00     0.030 A 
ATOM     14  C6  <0> d   1      34.232   3.966  31.461  0.00  0.00     0.037 A 
ATOM     15  C27 <0> d   1      33.079   3.526  30.828  0.00  0.00     0.043 A 
BRANCH  14  16
ATOM     16  N4  <0> d   1      35.385   4.229  30.713  0.00  0.00    -0.323 N 
ATOM     17  C2  <0> d   1      36.250   5.177  31.119  0.00  0.00     0.220 C 
ATOM     18  C1  <0> d   1      37.429   5.543  30.254  0.00  0.00     0.117 C 
ATOM     19  O3  <0> d   1      36.082   5.738  32.182  0.00  0.00    -0.274 OA
ATOM     20  C5  <0> d   1      35.650   3.471  29.487  0.00  0.00     0.159 C 
ENDBRANCH  14  16
ENDBRANCH   1  10
BRANCH   6  21
ATOM     21  C17 <0> d   1      26.269   0.940  31.819  0.00  0.00     0.204 C 
ATOM     22  O18 <0> d   1      25.395   1.641  31.339  0.00  0.00    -0.286 OA
BRANCH  21  23
ATOM     23  C19 <0> d   1      25.972  -0.448  32.195  0.00  0.00     0.056 A 
ATOM     24  S23 <0> d   1      25.253  -0.961  33.714  0.00  0.00    -0.098 SA
ATOM     25  C22 <0> d   1      25.305  -2.599  33.240  0.00  0.00     0.050 A 
ATOM     26  C21 <0> d   1      25.838  -2.727  32.020  0.00  0.00     0.009 A 
ATOM     27  C20 <0> d   1      26.216  -1.548  31.422  0.00  0.00     0.023 A 
ENDBRANCH  21  23
ENDBRANCH   6  21
TORSDOF 4
ENDMDL
MODEL 73
REMARK CAVERDOCK RESULT:      -3.4      0.000      0.000
REMARK CAVERDOCK CONSTRAINTS:       0.0      0.0      0.0      0.0
REMARK CAVERDOCK TUNNEL: 72     -3.4      3.0     73.1
REMARK  4 active torsions:
REMARK  status: ('A' for Active; 'I' for Inactive)
REMARK       I    between atoms: C2_2  and  N4_4 
REMARK    1  A    between atoms: N4_4  and  C6_6 
REMARK    2  A    between atoms: C10_10  and  C11_11 
REMARK    3  A    between atoms: C16_16  and  C17_17 
REMARK    4  A    between atoms: C17_17  and  C19_19 
ROOT
ATOM      1  C11 <0> d   1      30.719   2.620  30.910  0.00  0.00     0.072 A 
ATOM      2  C12 <0> d   1      30.641   2.544  29.532  0.00  0.00     0.052 A 
ATOM      3  C13 <0> d   1      29.470   2.068  28.944  0.00  0.00     0.121 A 
ATOM      4  N14 <0> d   1      28.454   1.696  29.695  0.00  0.00    -0.240 NA
ATOM      5  C15 <0> d   1      28.515   1.764  31.024  0.00  0.00     0.166 A 
ATOM      6  C16 <0> d   1      27.589   1.438  32.036  0.00  0.00     0.082 A 
ATOM      7  C24 <0> d   1      28.209   1.721  33.266  0.00  0.00     0.159 A 
ATOM      8  N25 <0> d   1      29.410   2.180  33.035  0.00  0.00    -0.177 NA
ATOM      9  N26 <0> d   1      29.639   2.217  31.654  0.00  0.00    -0.214 N 
ENDROOT
BRANCH   1  10
ATOM     10  C10 <0> d   1      31.943   3.118  31.569  0.00  0.00    -0.005 A 
ATOM     11  C9  <0> d   1      31.954   3.348  32.946  0.00  0.00     0.014 A 
ATOM     12  C8  <0> d   1      33.099   3.814  33.560  0.00  0.00     0.003 A 
ATOM     13  C7  <0> d   1      34.238   4.057  32.814  0.00  0.00     0.030 A 
ATOM     14  C6  <0> d   1      34.237   3.832  31.442  0.00  0.00     0.037 A 
ATOM     15  C27 <0> d   1      33.090   3.368  30.816  0.00  0.00     0.043 A 
BRANCH  14  16
ATOM     16  N4  <0> d   1      35.394   4.078  30.693  0.00  0.00    -0.323 N 
ATOM     17  C2  <0> d   1      36.195   5.112  31.012  0.00  0.00     0.220 C 
ATOM     18  C1  <0> d   1      37.374   5.449  30.136  0.00  0.00     0.117 C 
ATOM     19  O3  <0> d   1      35.969   5.772  32.004  0.00  0.00    -0.274 OA
ATOM     20  C5  <0> d   1      35.730   3.210  29.561  0.00  0.00     0.159 C 
ENDBRANCH  14  16
ENDBRANCH   1  10
BRANCH   6  21
ATOM     21  C17 <0> d   1      26.236   0.904  31.842  0.00  0.00     0.204 C 
ATOM     22  O18 <0> d   1      25.331   1.644  31.497  0.00  0.00    -0.286 OA
BRANCH  21  23
ATOM     23  C19 <0> d   1      25.972  -0.523  32.061  0.00  0.00     0.056 A 
ATOM     24  S23 <0> d   1      25.718  -1.284  33.625  0.00  0.00    -0.098 SA
ATOM     25  C22 <0> d   1      25.508  -2.814  32.900  0.00  0.00     0.050 A 
ATOM     26  C21 <0> d   1      25.633  -2.734  31.570  0.00  0.00     0.009 A 
ATOM     27  C20 <0> d   1      25.892  -1.474  31.083  0.00  0.00     0.023 A 
ENDBRANCH  21  23
ENDBRANCH   6  21
TORSDOF 4
ENDMDL
MODEL 74
REMARK CAVERDOCK RESULT:      -3.8      0.000      0.000
REMARK CAVERDOCK CONSTRAINTS:       0.0      0.0      0.0      0.0
REMARK CAVERDOCK TUNNEL: 73     -3.8      3.0     74.1
REMARK  4 active torsions:
REMARK  status: ('A' for Active; 'I' for Inactive)
REMARK       I    between atoms: C2_2  and  N4_4 
REMARK    1  A    between atoms: N4_4  and  C6_6 
REMARK    2  A    between atoms: C10_10  and  C11_11 
REMARK    3  A    between atoms: C16_16  and  C17_17 
REMARK    4  A    between atoms: C17_17  and  C19_19 
ROOT
ATOM      1  C11 <0> d   1      30.558   2.748  30.861  0.00  0.00     0.072 A 
ATOM      2  C12 <0> d   1      30.421   2.861  29.490  0.00  0.00     0.052 A 
ATOM      3  C13 <0> d   1      29.238   2.431  28.889  0.00  0.00     0.121 A 
ATOM      4  N14 <0> d   1      28.268   1.923  29.621  0.00  0.00    -0.240 NA
ATOM      5  C15 <0> d   1      28.386   1.809  30.943  0.00  0.00     0.166 A 
ATOM      6  C16 <0> d   1      27.516   1.313  31.936  0.00  0.00     0.082 A 
ATOM      7  C24 <0> d   1      28.182   1.445  33.168  0.00  0.00     0.159 A 
ATOM      8  N25 <0> d   1      29.359   1.974  32.954  0.00  0.00    -0.177 NA
ATOM      9  N26 <0> d   1      29.524   2.209  31.585  0.00  0.00    -0.214 N 
ENDROOT
BRANCH   1  10
ATOM     10  C10 <0> d   1      31.795   3.193  31.533  0.00  0.00    -0.005 A 
ATOM     11  C9  <0> d   1      31.811   3.387  32.916  0.00  0.00     0.014 A 
ATOM     12  C8  <0> d   1      32.968   3.803  33.542  0.00  0.00     0.003 A 
ATOM     13  C7  <0> d   1      34.115   4.030  32.804  0.00  0.00     0.030 A 
ATOM     14  C6  <0> d   1      34.110   3.841  31.426  0.00  0.00     0.037 A 
ATOM     15  C27 <0> d   1      32.950   3.428  30.788  0.00  0.00     0.043 A 
BRANCH  14  16
ATOM     16  N4  <0> d   1      35.274   4.072  30.685  0.00  0.00    -0.323 N 
ATOM     17  C2  <0> d   1      36.149   5.017  31.080  0.00  0.00     0.220 C 
ATOM     18  C1  <0> d   1      37.340   5.348  30.220  0.00  0.00     0.117 C 
ATOM     19  O3  <0> d   1      35.977   5.601  32.129  0.00  0.00    -0.274 OA
ATOM     20  C5  <0> d   1      35.540   3.286  29.477  0.00  0.00     0.159 C 
ENDBRANCH  14  16
ENDBRANCH   1  10
BRANCH   6  21
ATOM     21  C17 <0> d   1      26.173   0.765  31.723  0.00  0.00     0.204 C 
ATOM     22  O18 <0> d   1      25.280   1.481  31.304  0.00  0.00    -0.286 OA
BRANCH  21  23
ATOM     23  C19 <0> d   1      25.902  -0.648  32.015  0.00  0.00     0.056 A 
ATOM     24  S23 <0> d   1      25.703  -1.337  33.620  0.00  0.00    -0.098 SA
ATOM     25  C22 <0> d   1      25.448  -2.894  32.971  0.00  0.00     0.050 A 
ATOM     26  C21 <0> d   1      25.519  -2.873  31.635  0.00  0.00     0.009 A 
ATOM     27  C20 <0> d   1      25.772  -1.639  31.083  0.00  0.00     0.023 A 
ENDBRANCH  21  23
ENDBRANCH   6  21
TORSDOF 4
ENDMDL
MODEL 75
REMARK CAVERDOCK RESULT:      -3.7      0.000      0.000
REMARK CAVERDOCK CONSTRAINTS:       0.0      0.0      0.0      0.0
REMARK CAVERDOCK TUNNEL: 74     -3.7      3.0     75.3
REMARK  4 active torsions:
REMARK  status: ('A' for Active; 'I' for Inactive)
REMARK       I    between atoms: C2_2  and  N4_4 
REMARK    1  A    between atoms: N4_4  and  C6_6 
REMARK    2  A    between atoms: C10_10  and  C11_11 
REMARK    3  A    between atoms: C16_16  and  C17_17 
REMARK    4  A    between atoms: C17_17  and  C19_19 
ROOT
ATOM      1  C11 <0> d   1      30.544   2.637  30.923  0.00  0.00     0.072 A 
ATOM      2  C12 <0> d   1      30.408   2.693  29.549  0.00  0.00     0.052 A 
ATOM      3  C13 <0> d   1      29.227   2.236  28.964  0.00  0.00     0.121 A 
ATOM      4  N14 <0> d   1      28.258   1.756  29.715  0.00  0.00    -0.240 NA
ATOM      5  C15 <0> d   1      28.375   1.696  31.041  0.00  0.00     0.166 A 
ATOM      6  C16 <0> d   1      27.505   1.239  32.053  0.00  0.00     0.082 A 
ATOM      7  C24 <0> d   1      28.170   1.422  33.279  0.00  0.00     0.159 A 
ATOM      8  N25 <0> d   1      29.345   1.945  33.045  0.00  0.00    -0.177 NA
ATOM      9  N26 <0> d   1      29.511   2.125  31.667  0.00  0.00    -0.214 N 
ENDROOT
BRANCH   1  10
ATOM     10  C10 <0> d   1      31.779   3.112  31.577  0.00  0.00    -0.005 A 
ATOM     11  C9  <0> d   1      31.807   3.315  32.959  0.00  0.00     0.014 A 
ATOM     12  C8  <0> d   1      32.963   3.759  33.569  0.00  0.00     0.003 A 
ATOM     13  C7  <0> d   1      34.095   4.007  32.815  0.00  0.00     0.030 A 
ATOM     14  C6  <0> d   1      34.078   3.809  31.439  0.00  0.00     0.037 A 
ATOM     15  C27 <0> d   1      32.920   3.368  30.817  0.00  0.00     0.043 A 
BRANCH  14  16
ATOM     16  N4  <0> d   1      35.228   4.061  30.682  0.00  0.00    -0.323 N 
ATOM     17  C2  <0> d   1      36.095   5.015  31.071  0.00  0.00     0.220 C 
ATOM     18  C1  <0> d   1      37.270   5.368  30.195  0.00  0.00     0.117 C 
ATOM     19  O3  <0> d   1      35.931   5.591  32.126  0.00  0.00    -0.274 OA
ATOM     20  C5  <0> d   1      35.487   3.286  29.466  0.00  0.00     0.159 C 
ENDBRANCH  14  16
ENDBRANCH   1  10
BRANCH   6  21
ATOM     21  C17 <0> d   1      26.163   0.679  31.861  0.00  0.00     0.204 C 
ATOM     22  O18 <0> d   1      25.282   1.359  31.365  0.00  0.00    -0.286 OA
BRANCH  21  23
ATOM     23  C19 <0> d   1      25.881  -0.704  32.267  0.00  0.00     0.056 A 
ATOM     24  S23 <0> d   1      26.039  -2.120  31.239  0.00  0.00    -0.098 SA
ATOM     25  C22 <0> d   1      25.533  -3.151  32.501  0.00  0.00     0.050 A 
ATOM     26  C21 <0> d   1      25.263  -2.452  33.610  0.00  0.00     0.009 A 
ATOM     27  C20 <0> d   1      25.447  -1.094  33.503  0.00  0.00     0.023 A 
ENDBRANCH  21  23
ENDBRANCH   6  21
TORSDOF 4
ENDMDL
MODEL 76
REMARK CAVERDOCK RESULT:      -3.4      0.000      0.000
REMARK CAVERDOCK CONSTRAINTS:       0.0      0.0      0.0      0.0
REMARK CAVERDOCK TUNNEL: 75     -3.4      3.0     76.1
REMARK  4 active torsions:
REMARK  status: ('A' for Active; 'I' for Inactive)
REMARK       I    between atoms: C2_2  and  N4_4 
REMARK    1  A    between atoms: N4_4  and  C6_6 
REMARK    2  A    between atoms: C10_10  and  C11_11 
REMARK    3  A    between atoms: C16_16  and  C17_17 
REMARK    4  A    between atoms: C17_17  and  C19_19 
ROOT
ATOM      1  C11 <0> d   1      30.452   2.700  30.782  0.00  0.00     0.072 A 
ATOM      2  C12 <0> d   1      30.262   2.858  29.422  0.00  0.00     0.052 A 
ATOM      3  C13 <0> d   1      29.076   2.404  28.846  0.00  0.00     0.121 A 
ATOM      4  N14 <0> d   1      28.152   1.832  29.591  0.00  0.00    -0.240 NA
ATOM      5  C15 <0> d   1      28.322   1.674  30.903  0.00  0.00     0.166 A 
ATOM      6  C16 <0> d   1      27.508   1.108  31.905  0.00  0.00     0.082 A 
ATOM      7  C24 <0> d   1      28.212   1.220  33.117  0.00  0.00     0.159 A 
ATOM      8  N25 <0> d   1      29.359   1.802  32.884  0.00  0.00    -0.177 NA
ATOM      9  N26 <0> d   1      29.466   2.094  31.520  0.00  0.00    -0.214 N 
ENDROOT
BRANCH   1  10
ATOM     10  C10 <0> d   1      31.694   3.168  31.428  0.00  0.00    -0.005 A 
ATOM     11  C9  <0> d   1      31.724   3.403  32.805  0.00  0.00     0.014 A 
ATOM     12  C8  <0> d   1      32.887   3.841  33.406  0.00  0.00     0.003 A 
ATOM     13  C7  <0> d   1      34.025   4.050  32.649  0.00  0.00     0.030 A 
ATOM     14  C6  <0> d   1      34.006   3.819  31.278  0.00  0.00     0.037 A 
ATOM     15  C27 <0> d   1      32.842   3.385  30.664  0.00  0.00     0.043 A 
BRANCH  14  16
ATOM     16  N4  <0> d   1      35.162   4.031  30.518  0.00  0.00    -0.323 N 
ATOM     17  C2  <0> d   1      36.060   4.959  30.902  0.00  0.00     0.220 C 
ATOM     18  C1  <0> d   1      37.243   5.271  30.023  0.00  0.00     0.117 C 
ATOM     19  O3  <0> d   1      35.917   5.543  31.955  0.00  0.00    -0.274 OA
ATOM     20  C5  <0> d   1      35.393   3.244  29.304  0.00  0.00     0.159 C 
ENDBRANCH  14  16
ENDBRANCH   1  10
BRANCH   6  21
ATOM     21  C17 <0> d   1      26.179   0.516  31.718  0.00  0.00     0.204 C 
ATOM     22  O18 <0> d   1      25.250   1.207  31.338  0.00  0.00    -0.286 OA
BRANCH  21  23
ATOM     23  C19 <0> d   1      25.968  -0.912  31.989  0.00  0.00     0.056 A 
ATOM     24  S23 <0> d   1      25.260  -1.577  33.453  0.00  0.00    -0.098 SA
ATOM     25  C22 <0> d   1      25.426  -3.171  32.866  0.00  0.00     0.050 A 
ATOM     26  C21 <0> d   1      25.986  -3.176  31.650  0.00  0.00     0.009 A 
ATOM     27  C20 <0> d   1      26.296  -1.935  31.145  0.00  0.00     0.023 A 
ENDBRANCH  21  23
ENDBRANCH   6  21
TORSDOF 4
ENDMDL
MODEL 77
REMARK CAVERDOCK RESULT:      -3.2      0.000      0.000
REMARK CAVERDOCK CONSTRAINTS:       0.0      0.0      0.0      0.0
REMARK CAVERDOCK TUNNEL: 76     -3.2      3.1     77.1
REMARK  4 active torsions:
REMARK  status: ('A' for Active; 'I' for Inactive)
REMARK       I    between atoms: C2_2  and  N4_4 
REMARK    1  A    between atoms: N4_4  and  C6_6 
REMARK    2  A    between atoms: C10_10  and  C11_11 
REMARK    3  A    between atoms: C16_16  and  C17_17 
REMARK    4  A    between atoms: C17_17  and  C19_19 
ROOT
ATOM      1  C11 <0> d   1      30.298   2.790  30.854  0.00  0.00     0.072 A 
ATOM      2  C12 <0> d   1      29.357   3.734  31.221  0.00  0.00     0.052 A 
ATOM      3  C13 <0> d   1      28.006   3.386  31.207  0.00  0.00     0.121 A 
ATOM      4  N14 <0> d   1      27.637   2.175  30.847  0.00  0.00    -0.240 NA
ATOM      5  C15 <0> d   1      28.533   1.255  30.490  0.00  0.00     0.166 A 
ATOM      6  C16 <0> d   1      28.405  -0.086  30.074  0.00  0.00     0.082 A 
ATOM      7  C24 <0> d   1      29.704  -0.565  29.829  0.00  0.00     0.159 A 
ATOM      8  N25 <0> d   1      30.558   0.394  30.072  0.00  0.00    -0.177 NA
ATOM      9  N26 <0> d   1      29.868   1.542  30.480  0.00  0.00    -0.214 N 
ENDROOT
BRANCH   1  10
ATOM     10  C10 <0> d   1      31.737   3.122  30.856  0.00  0.00    -0.005 A 
ATOM     11  C9  <0> d   1      32.517   2.868  29.725  0.00  0.00     0.014 A 
ATOM     12  C8  <0> d   1      33.861   3.178  29.730  0.00  0.00     0.003 A 
ATOM     13  C7  <0> d   1      34.441   3.740  30.852  0.00  0.00     0.030 A 
ATOM     14  C6  <0> d   1      33.674   3.996  31.983  0.00  0.00     0.037 A 
ATOM     15  C27 <0> d   1      32.324   3.683  31.990  0.00  0.00     0.043 A 
BRANCH  14  16
ATOM     16  N4  <0> d   1      34.267   4.566  33.115  0.00  0.00    -0.323 N 
ATOM     17  C2  <0> d   1      33.859   4.202  34.346  0.00  0.00     0.220 C 
ATOM     18  C1  <0> d   1      34.412   4.899  35.561  0.00  0.00     0.117 C 
ATOM     19  O3  <0> d   1      33.046   3.311  34.476  0.00  0.00    -0.274 OA
ATOM     20  C5  <0> d   1      35.332   5.561  32.961  0.00  0.00     0.159 C 
ENDBRANCH  14  16
ENDBRANCH   1  10
BRANCH   6  21
ATOM     21  C17 <0> d   1      27.154  -0.837  29.924  0.00  0.00     0.204 C 
ATOM     22  O18 <0> d   1      26.261  -0.402  29.217  0.00  0.00    -0.286 OA
BRANCH  21  23
ATOM     23  C19 <0> d   1      26.977  -2.114  30.626  0.00  0.00     0.056 A 
ATOM     24  S23 <0> d   1      28.083  -3.478  30.555  0.00  0.00    -0.098 SA
ATOM     25  C22 <0> d   1      27.097  -4.392  31.605  0.00  0.00     0.050 A 
ATOM     26  C21 <0> d   1      26.010  -3.699  31.966  0.00  0.00     0.009 A 
ATOM     27  C20 <0> d   1      25.922  -2.434  31.434  0.00  0.00     0.023 A 
ENDBRANCH  21  23
ENDBRANCH   6  21
TORSDOF 4
ENDMDL
MODEL 78
REMARK CAVERDOCK RESULT:      -3.6      0.000      0.000
REMARK CAVERDOCK CONSTRAINTS:       0.0      0.0      0.0      0.0
REMARK CAVERDOCK TUNNEL: 77     -3.6      3.1     78.4
REMARK  4 active torsions:
REMARK  status: ('A' for Active; 'I' for Inactive)
REMARK       I    between atoms: C2_2  and  N4_4 
REMARK    1  A    between atoms: N4_4  and  C6_6 
REMARK    2  A    between atoms: C10_10  and  C11_11 
REMARK    3  A    between atoms: C16_16  and  C17_17 
REMARK    4  A    between atoms: C17_17  and  C19_19 
ROOT
ATOM      1  C11 <0> d   1      30.429   2.460  30.839  0.00  0.00     0.072 A 
ATOM      2  C12 <0> d   1      30.287   2.522  29.465  0.00  0.00     0.052 A 
ATOM      3  C13 <0> d   1      29.126   2.015  28.880  0.00  0.00     0.121 A 
ATOM      4  N14 <0> d   1      28.182   1.487  29.630  0.00  0.00    -0.240 NA
ATOM      5  C15 <0> d   1      28.305   1.421  30.955  0.00  0.00     0.166 A 
ATOM      6  C16 <0> d   1      27.461   0.917  31.965  0.00  0.00     0.082 A 
ATOM      7  C24 <0> d   1      28.119   1.121  33.190  0.00  0.00     0.159 A 
ATOM      8  N25 <0> d   1      29.269   1.698  32.958  0.00  0.00    -0.177 NA
ATOM      9  N26 <0> d   1      29.423   1.896  31.581  0.00  0.00    -0.214 N 
ENDROOT
BRANCH   1  10
ATOM     10  C10 <0> d   1      31.644   2.986  31.494  0.00  0.00    -0.005 A 
ATOM     11  C9  <0> d   1      31.645   3.240  32.867  0.00  0.00     0.014 A 
ATOM     12  C8  <0> d   1      32.782   3.731  33.477  0.00  0.00     0.003 A 
ATOM     13  C7  <0> d   1      33.921   3.975  32.732  0.00  0.00     0.030 A 
ATOM     14  C6  <0> d   1      33.930   3.725  31.365  0.00  0.00     0.037 A 
ATOM     15  C27 <0> d   1      32.792   3.237  30.741  0.00  0.00     0.043 A 
BRANCH  14  16
ATOM     16  N4  <0> d   1      35.086   3.973  30.617  0.00  0.00    -0.323 N 
ATOM     17  C2  <0> d   1      35.932   4.953  30.987  0.00  0.00     0.220 C 
ATOM     18  C1  <0> d   1      37.113   5.298  30.118  0.00  0.00     0.117 C 
ATOM     19  O3  <0> d   1      35.743   5.559  32.021  0.00  0.00    -0.274 OA
ATOM     20  C5  <0> d   1      35.376   3.164  29.429  0.00  0.00     0.159 C 
ENDBRANCH  14  16
ENDBRANCH   1  10
BRANCH   6  21
ATOM     21  C17 <0> d   1      26.145   0.298  31.772  0.00  0.00     0.204 C 
ATOM     22  O18 <0> d   1      25.195   0.978  31.425  0.00  0.00    -0.286 OA
BRANCH  21  23
ATOM     23  C19 <0> d   1      25.971  -1.142  31.998  0.00  0.00     0.056 A 
ATOM     24  S23 <0> d   1      25.425  -1.880  33.496  0.00  0.00    -0.098 SA
ATOM     25  C22 <0> d   1      25.538  -3.444  32.822  0.00  0.00     0.050 A 
ATOM     26  C21 <0> d   1      25.968  -3.389  31.556  0.00  0.00     0.009 A 
ATOM     27  C20 <0> d   1      26.215  -2.123  31.079  0.00  0.00     0.023 A 
ENDBRANCH  21  23
ENDBRANCH   6  21
TORSDOF 4
ENDMDL
MODEL 79
REMARK CAVERDOCK RESULT:      -3.5      0.000      0.000
REMARK CAVERDOCK CONSTRAINTS:       0.0      0.0      0.0      0.0
REMARK CAVERDOCK TUNNEL: 78     -3.5      3.2     79.5
REMARK  4 active torsions:
REMARK  status: ('A' for Active; 'I' for Inactive)
REMARK       I    between atoms: C2_2  and  N4_4 
REMARK    1  A    between atoms: N4_4  and  C6_6 
REMARK    2  A    between atoms: C10_10  and  C11_11 
REMARK    3  A    between atoms: C16_16  and  C17_17 
REMARK    4  A    between atoms: C17_17  and  C19_19 
ROOT
ATOM      1  C11 <0> d   1      30.164   2.699  30.980  0.00  0.00     0.072 A 
ATOM      2  C12 <0> d   1      29.239   3.669  31.316  0.00  0.00     0.052 A 
ATOM      3  C13 <0> d   1      27.883   3.344  31.311  0.00  0.00     0.121 A 
ATOM      4  N14 <0> d   1      27.493   2.128  30.990  0.00  0.00    -0.240 NA
ATOM      5  C15 <0> d   1      28.374   1.182  30.664  0.00  0.00     0.166 A 
ATOM      6  C16 <0> d   1      28.225  -0.169  30.291  0.00  0.00     0.082 A 
ATOM      7  C24 <0> d   1      29.516  -0.677  30.063  0.00  0.00     0.159 A 
ATOM      8  N25 <0> d   1      30.385   0.275  30.276  0.00  0.00    -0.177 NA
ATOM      9  N26 <0> d   1      29.715   1.446  30.647  0.00  0.00    -0.214 N 
ENDROOT
BRANCH   1  10
ATOM     10  C10 <0> d   1      31.608   3.007  30.973  0.00  0.00    -0.005 A 
ATOM     11  C9  <0> d   1      32.382   2.718  29.847  0.00  0.00     0.014 A 
ATOM     12  C8  <0> d   1      33.732   3.006  29.843  0.00  0.00     0.003 A 
ATOM     13  C7  <0> d   1      34.323   3.580  30.953  0.00  0.00     0.030 A 
ATOM     14  C6  <0> d   1      33.562   3.871  32.080  0.00  0.00     0.037 A 
ATOM     15  C27 <0> d   1      32.207   3.580  32.095  0.00  0.00     0.043 A 
BRANCH  14  16
ATOM     16  N4  <0> d   1      34.167   4.453  33.200  0.00  0.00    -0.323 N 
ATOM     17  C2  <0> d   1      33.791   4.081  34.438  0.00  0.00     0.220 C 
ATOM     18  C1  <0> d   1      34.355   4.791  35.642  0.00  0.00     0.117 C 
ATOM     19  O3  <0> d   1      32.998   3.175  34.585  0.00  0.00    -0.274 OA
ATOM     20  C5  <0> d   1      35.209   5.469  33.023  0.00  0.00     0.159 C 
ENDBRANCH  14  16
ENDBRANCH   1  10
BRANCH   6  21
ATOM     21  C17 <0> d   1      26.961  -0.904  30.164  0.00  0.00     0.204 C 
ATOM     22  O18 <0> d   1      26.168  -0.608  29.287  0.00  0.00    -0.286 OA
BRANCH  21  23
ATOM     23  C19 <0> d   1      26.652  -1.997  31.094  0.00  0.00     0.056 A 
ATOM     24  S23 <0> d   1      25.985  -1.804  32.708  0.00  0.00    -0.098 SA
ATOM     25  C22 <0> d   1      25.985  -3.492  32.961  0.00  0.00     0.050 A 
ATOM     26  C21 <0> d   1      26.467  -4.135  31.891  0.00  0.00     0.009 A 
ATOM     27  C20 <0> d   1      26.844  -3.327  30.844  0.00  0.00     0.023 A 
ENDBRANCH  21  23
ENDBRANCH   6  21
TORSDOF 4
ENDMDL
MODEL 80
REMARK CAVERDOCK RESULT:      -3.6      0.000      0.000
REMARK CAVERDOCK CONSTRAINTS:       0.0      0.0      0.0      0.0
REMARK CAVERDOCK TUNNEL: 79     -3.6      3.2     80.8
REMARK  4 active torsions:
REMARK  status: ('A' for Active; 'I' for Inactive)
REMARK       I    between atoms: C2_2  and  N4_4 
REMARK    1  A    between atoms: N4_4  and  C6_6 
REMARK    2  A    between atoms: C10_10  and  C11_11 
REMARK    3  A    between atoms: C16_16  and  C17_17 
REMARK    4  A    between atoms: C17_17  and  C19_19 
ROOT
ATOM      1  C11 <0> d   1      30.069   2.717  31.029  0.00  0.00     0.072 A 
ATOM      2  C12 <0> d   1      29.154   3.703  31.346  0.00  0.00     0.052 A 
ATOM      3  C13 <0> d   1      27.795   3.390  31.357  0.00  0.00     0.121 A 
ATOM      4  N14 <0> d   1      27.393   2.170  31.069  0.00  0.00    -0.240 NA
ATOM      5  C15 <0> d   1      28.263   1.209  30.761  0.00  0.00     0.166 A 
ATOM      6  C16 <0> d   1      28.099  -0.149  30.422  0.00  0.00     0.082 A 
ATOM      7  C24 <0> d   1      29.385  -0.675  30.199  0.00  0.00     0.159 A 
ATOM      8  N25 <0> d   1      30.264   0.274  30.384  0.00  0.00    -0.177 NA
ATOM      9  N26 <0> d   1      29.606   1.460  30.729  0.00  0.00    -0.214 N 
ENDROOT
BRANCH   1  10
ATOM     10  C10 <0> d   1      31.516   3.011  31.006  0.00  0.00    -0.005 A 
ATOM     11  C9  <0> d   1      32.276   2.703  29.876  0.00  0.00     0.014 A 
ATOM     12  C8  <0> d   1      33.629   2.979  29.857  0.00  0.00     0.003 A 
ATOM     13  C7  <0> d   1      34.235   3.558  30.956  0.00  0.00     0.030 A 
ATOM     14  C6  <0> d   1      33.487   3.869  32.086  0.00  0.00     0.037 A 
ATOM     15  C27 <0> d   1      32.129   3.591  32.117  0.00  0.00     0.043 A 
BRANCH  14  16
ATOM     16  N4  <0> d   1      34.107   4.457  33.195  0.00  0.00    -0.323 N 
ATOM     17  C2  <0> d   1      33.726   4.115  34.440  0.00  0.00     0.220 C 
ATOM     18  C1  <0> d   1      34.308   4.833  35.630  0.00  0.00     0.117 C 
ATOM     19  O3  <0> d   1      32.913   3.230  34.605  0.00  0.00    -0.274 OA
ATOM     20  C5  <0> d   1      35.171   5.445  32.999  0.00  0.00     0.159 C 
ENDBRANCH  14  16
ENDBRANCH   1  10
BRANCH   6  21
ATOM     21  C17 <0> d   1      26.829  -0.875  30.320  0.00  0.00     0.204 C 
ATOM     22  O18 <0> d   1      26.096  -0.693  29.364  0.00  0.00    -0.286 OA
BRANCH  21  23
ATOM     23  C19 <0> d   1      26.440  -1.823  31.372  0.00  0.00     0.056 A 
ATOM     24  S23 <0> d   1      25.891  -1.388  32.984  0.00  0.00    -0.098 SA
ATOM     25  C22 <0> d   1      25.698  -3.029  33.412  0.00  0.00     0.050 A 
ATOM     26  C21 <0> d   1      26.037  -3.831  32.396  0.00  0.00     0.009 A 
ATOM     27  C20 <0> d   1      26.452  -3.185  31.256  0.00  0.00     0.023 A 
ENDBRANCH  21  23
ENDBRANCH   6  21
TORSDOF 4
ENDMDL
MODEL 81
REMARK CAVERDOCK RESULT:      -4.0      0.000      0.000
REMARK CAVERDOCK CONSTRAINTS:       0.2      0.0      0.0      0.0
REMARK CAVERDOCK TUNNEL: 80     -4.0      3.2     81.1
REMARK  4 active torsions:
REMARK  status: ('A' for Active; 'I' for Inactive)
REMARK       I    between atoms: C2_2  and  N4_4 
REMARK    1  A    between atoms: N4_4  and  C6_6 
REMARK    2  A    between atoms: C10_10  and  C11_11 
REMARK    3  A    between atoms: C16_16  and  C17_17 
REMARK    4  A    between atoms: C17_17  and  C19_19 
ROOT
ATOM      1  C11 <0> d   1      28.029   0.982  30.473  0.00  0.00     0.072 A 
ATOM      2  C12 <0> d   1      27.711   0.992  29.128  0.00  0.00     0.052 A 
ATOM      3  C13 <0> d   1      28.443   1.807  28.265  0.00  0.00     0.121 A 
ATOM      4  N14 <0> d   1      29.422   2.556  28.729  0.00  0.00    -0.240 NA
ATOM      5  C15 <0> d   1      29.739   2.555  30.023  0.00  0.00     0.166 A 
ATOM      6  C16 <0> d   1      30.721   3.246  30.762  0.00  0.00     0.082 A 
ATOM      7  C24 <0> d   1      30.585   2.844  32.103  0.00  0.00     0.159 A 
ATOM      8  N25 <0> d   1      29.606   1.982  32.185  0.00  0.00    -0.177 NA
ATOM      9  N26 <0> d   1      29.053   1.781  30.915  0.00  0.00    -0.214 N 
ENDROOT
BRANCH   1  10
ATOM     10  C10 <0> d   1      27.276   0.132  31.418  0.00  0.00    -0.005 A 
ATOM     11  C9  <0> d   1      26.347   0.705  32.289  0.00  0.00     0.014 A 
ATOM     12  C8  <0> d   1      25.645  -0.092  33.171  0.00  0.00     0.003 A 
ATOM     13  C7  <0> d   1      25.859  -1.457  33.196  0.00  0.00     0.030 A 
ATOM     14  C6  <0> d   1      26.781  -2.038  32.333  0.00  0.00     0.037 A 
ATOM     15  C27 <0> d   1      27.496  -1.245  31.447  0.00  0.00     0.043 A 
BRANCH  14  16
ATOM     16  N4  <0> d   1      26.992  -3.421  32.363  0.00  0.00    -0.323 N 
ATOM     17  C2  <0> d   1      27.161  -4.052  33.541  0.00  0.00     0.220 C 
ATOM     18  C1  <0> d   1      27.506  -5.518  33.568  0.00  0.00     0.117 C 
ATOM     19  O3  <0> d   1      27.034  -3.440  34.580  0.00  0.00    -0.274 OA
ATOM     20  C5  <0> d   1      27.032  -4.182  31.111  0.00  0.00     0.159 C 
ENDBRANCH  14  16
ENDBRANCH   1  10
BRANCH   6  21
ATOM     21  C17 <0> d   1      31.699   4.203  30.231  0.00  0.00     0.204 C 
ATOM     22  O18 <0> d   1      31.321   5.182  29.611  0.00  0.00    -0.286 OA
BRANCH  21  23
ATOM     23  C19 <0> d   1      33.134   3.982  30.448  0.00  0.00     0.056 A 
ATOM     24  S23 <0> d   1      34.110   4.765  31.682  0.00  0.00    -0.098 SA
ATOM     25  C22 <0> d   1      35.508   3.928  31.174  0.00  0.00     0.050 A 
ATOM     26  C21 <0> d   1      35.234   3.125  30.139  0.00  0.00     0.009 A 
ATOM     27  C20 <0> d   1      33.925   3.140  29.719  0.00  0.00     0.023 A 
ENDBRANCH  21  23
ENDBRANCH   6  21
TORSDOF 4
ENDMDL
MODEL 82
REMARK CAVERDOCK RESULT:      -4.3      0.000      0.000
REMARK CAVERDOCK CONSTRAINTS:       0.2      0.0      0.0      0.0
REMARK CAVERDOCK TUNNEL: 81     -4.3      3.3     82.5
REMARK  4 active torsions:
REMARK  status: ('A' for Active; 'I' for Inactive)
REMARK       I    between atoms: C2_2  and  N4_4 
REMARK    1  A    between atoms: N4_4  and  C6_6 
REMARK    2  A    between atoms: C10_10  and  C11_11 
REMARK    3  A    between atoms: C16_16  and  C17_17 
REMARK    4  A    between atoms: C17_17  and  C19_19 
ROOT
ATOM      1  C11 <0> d   1      28.088   0.835  30.455  0.00  0.00     0.072 A 
ATOM      2  C12 <0> d   1      27.801   0.848  29.103  0.00  0.00     0.052 A 
ATOM      3  C13 <0> d   1      28.533   1.686  28.262  0.00  0.00     0.121 A 
ATOM      4  N14 <0> d   1      29.483   2.453  28.754  0.00  0.00    -0.240 NA
ATOM      5  C15 <0> d   1      29.771   2.451  30.055  0.00  0.00     0.166 A 
ATOM      6  C16 <0> d   1      30.720   3.160  30.820  0.00  0.00     0.082 A 
ATOM      7  C24 <0> d   1      30.563   2.745  32.155  0.00  0.00     0.159 A 
ATOM      8  N25 <0> d   1      29.602   1.860  32.209  0.00  0.00    -0.177 NA
ATOM      9  N26 <0> d   1      29.083   1.655  30.926  0.00  0.00    -0.214 N 
ENDROOT
BRANCH   1  10
ATOM     10  C10 <0> d   1      27.334  -0.038  31.377  0.00  0.00    -0.005 A 
ATOM     11  C9  <0> d   1      26.450   0.517  32.304  0.00  0.00     0.014 A 
ATOM     12  C8  <0> d   1      25.747  -0.302  33.164  0.00  0.00     0.003 A 
ATOM     13  C7  <0> d   1      25.915  -1.673  33.113  0.00  0.00     0.030 A 
ATOM     14  C6  <0> d   1      26.793  -2.236  32.194  0.00  0.00     0.037 A 
ATOM     15  C27 <0> d   1      27.508  -1.422  31.329  0.00  0.00     0.043 A 
BRANCH  14  16
ATOM     16  N4  <0> d   1      26.959  -3.625  32.146  0.00  0.00    -0.323 N 
ATOM     17  C2  <0> d   1      27.372  -4.293  33.240  0.00  0.00     0.220 C 
ATOM     18  C1  <0> d   1      27.664  -5.769  33.157  0.00  0.00     0.117 C 
ATOM     19  O3  <0> d   1      27.508  -3.707  34.293  0.00  0.00    -0.274 OA
ATOM     20  C5  <0> d   1      26.683  -4.352  30.903  0.00  0.00     0.159 C 
ENDBRANCH  14  16
ENDBRANCH   1  10
BRANCH   6  21
ATOM     21  C17 <0> d   1      31.686   4.143  30.318  0.00  0.00     0.204 C 
ATOM     22  O18 <0> d   1      31.295   5.175  29.802  0.00  0.00    -0.286 OA
BRANCH  21  23
ATOM     23  C19 <0> d   1      33.126   3.883  30.438  0.00  0.00     0.056 A 
ATOM     24  S23 <0> d   1      34.234   4.755  31.487  0.00  0.00    -0.098 SA
ATOM     25  C22 <0> d   1      35.551   3.804  30.964  0.00  0.00     0.050 A 
ATOM     26  C21 <0> d   1      35.160   2.903  30.055  0.00  0.00     0.009 A 
ATOM     27  C20 <0> d   1      33.819   2.929  29.748  0.00  0.00     0.023 A 
ENDBRANCH  21  23
ENDBRANCH   6  21
TORSDOF 4
ENDMDL
MODEL 83
REMARK CAVERDOCK RESULT:      -4.7      0.000      0.000
REMARK CAVERDOCK CONSTRAINTS:       0.1      0.0      0.0      0.0
REMARK CAVERDOCK TUNNEL: 82     -4.7      3.3     83.1
REMARK  4 active torsions:
REMARK  status: ('A' for Active; 'I' for Inactive)
REMARK       I    between atoms: C2_2  and  N4_4 
REMARK    1  A    between atoms: N4_4  and  C6_6 
REMARK    2  A    between atoms: C10_10  and  C11_11 
REMARK    3  A    between atoms: C16_16  and  C17_17 
REMARK    4  A    between atoms: C17_17  and  C19_19 
ROOT
ATOM      1  C11 <0> d   1      27.811   0.977  30.688  0.00  0.00     0.072 A 
ATOM      2  C12 <0> d   1      27.498   0.929  29.342  0.00  0.00     0.052 A 
ATOM      3  C13 <0> d   1      28.226   1.712  28.448  0.00  0.00     0.121 A 
ATOM      4  N14 <0> d   1      29.198   2.487  28.884  0.00  0.00    -0.240 NA
ATOM      5  C15 <0> d   1      29.510   2.544  30.178  0.00  0.00     0.166 A 
ATOM      6  C16 <0> d   1      30.484   3.273  30.890  0.00  0.00     0.082 A 
ATOM      7  C24 <0> d   1      30.347   2.927  32.246  0.00  0.00     0.159 A 
ATOM      8  N25 <0> d   1      29.374   2.061  32.361  0.00  0.00    -0.177 NA
ATOM      9  N26 <0> d   1      28.827   1.802  31.099  0.00  0.00    -0.214 N 
ENDROOT
BRANCH   1  10
ATOM     10  C10 <0> d   1      27.062   0.161  31.665  0.00  0.00    -0.005 A 
ATOM     11  C9  <0> d   1      26.128   0.764  32.512  0.00  0.00     0.014 A 
ATOM     12  C8  <0> d   1      25.430  -0.001  33.424  0.00  0.00     0.003 A 
ATOM     13  C7  <0> d   1      25.650  -1.363  33.504  0.00  0.00     0.030 A 
ATOM     14  C6  <0> d   1      26.577  -1.973  32.665  0.00  0.00     0.037 A 
ATOM     15  C27 <0> d   1      27.288  -1.213  31.749  0.00  0.00     0.043 A 
BRANCH  14  16
ATOM     16  N4  <0> d   1      26.795  -3.352  32.750  0.00  0.00    -0.323 N 
ATOM     17  C2  <0> d   1      27.322  -3.884  33.870  0.00  0.00     0.220 C 
ATOM     18  C1  <0> d   1      27.667  -5.350  33.918  0.00  0.00     0.117 C 
ATOM     19  O3  <0> d   1      27.518  -3.183  34.840  0.00  0.00    -0.274 OA
ATOM     20  C5  <0> d   1      26.451  -4.218  31.619  0.00  0.00     0.159 C 
ENDBRANCH  14  16
ENDBRANCH   1  10
BRANCH   6  21
ATOM     21  C17 <0> d   1      31.456   4.215  30.323  0.00  0.00     0.204 C 
ATOM     22  O18 <0> d   1      31.072   5.162  29.658  0.00  0.00    -0.286 OA
BRANCH  21  23
ATOM     23  C19 <0> d   1      32.892   4.017  30.556  0.00  0.00     0.056 A 
ATOM     24  S23 <0> d   1      33.876   4.933  31.688  0.00  0.00    -0.098 SA
ATOM     25  C22 <0> d   1      35.269   4.041  31.271  0.00  0.00     0.050 A 
ATOM     26  C21 <0> d   1      34.989   3.125  30.337  0.00  0.00     0.009 A 
ATOM     27  C20 <0> d   1      33.677   3.094  29.925  0.00  0.00     0.023 A 
ENDBRANCH  21  23
ENDBRANCH   6  21
TORSDOF 4
ENDMDL
MODEL 84
REMARK CAVERDOCK RESULT:      -5.3      0.000      0.000
REMARK CAVERDOCK CONSTRAINTS:       0.1      0.0      0.0      0.0
REMARK CAVERDOCK TUNNEL: 83     -5.3      3.3     84.1
REMARK  4 active torsions:
REMARK  status: ('A' for Active; 'I' for Inactive)
REMARK       I    between atoms: C2_2  and  N4_4 
REMARK    1  A    between atoms: N4_4  and  C6_6 
REMARK    2  A    between atoms: C10_10  and  C11_11 
REMARK    3  A    between atoms: C16_16  and  C17_17 
REMARK    4  A    between atoms: C17_17  and  C19_19 
ROOT
ATOM      1  C11 <0> d   1      27.874   0.816  30.736  0.00  0.00     0.072 A 
ATOM      2  C12 <0> d   1      27.622   0.652  29.387  0.00  0.00     0.052 A 
ATOM      3  C13 <0> d   1      28.369   1.383  28.464  0.00  0.00     0.121 A 
ATOM      4  N14 <0> d   1      29.301   2.217  28.876  0.00  0.00    -0.240 NA
ATOM      5  C15 <0> d   1      29.555   2.385  30.173  0.00  0.00     0.166 A 
ATOM      6  C16 <0> d   1      30.478   3.197  30.864  0.00  0.00     0.082 A 
ATOM      7  C24 <0> d   1      30.290   2.955  32.236  0.00  0.00     0.159 A 
ATOM      8  N25 <0> d   1      29.335   2.074  32.380  0.00  0.00    -0.177 NA
ATOM      9  N26 <0> d   1      28.850   1.700  31.122  0.00  0.00    -0.214 N 
ENDROOT
BRANCH   1  10
ATOM     10  C10 <0> d   1      27.104   0.060  31.744  0.00  0.00    -0.005 A 
ATOM     11  C9  <0> d   1      26.428   0.736  32.763  0.00  0.00     0.014 A 
ATOM     12  C8  <0> d   1      25.709   0.026  33.703  0.00  0.00     0.003 A 
ATOM     13  C7  <0> d   1      25.654  -1.353  33.641  0.00  0.00     0.030 A 
ATOM     14  C6  <0> d   1      26.323  -2.036  32.631  0.00  0.00     0.037 A 
ATOM     15  C27 <0> d   1      27.053  -1.333  31.685  0.00  0.00     0.043 A 
BRANCH  14  16
ATOM     16  N4  <0> d   1      26.263  -3.433  32.574  0.00  0.00    -0.323 N 
ATOM     17  C2  <0> d   1      26.902  -4.174  33.500  0.00  0.00     0.220 C 
ATOM     18  C1  <0> d   1      26.937  -5.675  33.371  0.00  0.00     0.117 C 
ATOM     19  O3  <0> d   1      27.448  -3.633  34.438  0.00  0.00    -0.274 OA
ATOM     20  C5  <0> d   1      25.507  -4.090  31.504  0.00  0.00     0.159 C 
ENDBRANCH  14  16
ENDBRANCH   1  10
BRANCH   6  21
ATOM     21  C17 <0> d   1      31.450   4.117  30.264  0.00  0.00     0.204 C 
ATOM     22  O18 <0> d   1      31.074   4.989  29.500  0.00  0.00    -0.286 OA
BRANCH  21  23
ATOM     23  C19 <0> d   1      32.877   3.988  30.584  0.00  0.00     0.056 A 
ATOM     24  S23 <0> d   1      33.677   4.703  31.975  0.00  0.00    -0.098 SA
ATOM     25  C22 <0> d   1      35.180   4.043  31.509  0.00  0.00     0.050 A 
ATOM     26  C21 <0> d   1      35.063   3.342  30.375  0.00  0.00     0.009 A 
ATOM     27  C20 <0> d   1      33.796   3.299  29.844  0.00  0.00     0.023 A 
ENDBRANCH  21  23
ENDBRANCH   6  21
TORSDOF 4
ENDMDL
MODEL 85
REMARK CAVERDOCK RESULT:      -5.7      0.000      0.000
REMARK CAVERDOCK CONSTRAINTS:       0.2      0.0      0.0      0.0
REMARK CAVERDOCK TUNNEL: 84     -5.7      3.3     85.3
REMARK  4 active torsions:
REMARK  status: ('A' for Active; 'I' for Inactive)
REMARK       I    between atoms: C2_2  and  N4_4 
REMARK    1  A    between atoms: N4_4  and  C6_6 
REMARK    2  A    between atoms: C10_10  and  C11_11 
REMARK    3  A    between atoms: C16_16  and  C17_17 
REMARK    4  A    between atoms: C17_17  and  C19_19 
ROOT
ATOM      1  C11 <0> d   1      27.652   0.820  30.486  0.00  0.00     0.072 A 
ATOM      2  C12 <0> d   1      27.436   0.689  29.127  0.00  0.00     0.052 A 
ATOM      3  C13 <0> d   1      28.202   1.449  28.243  0.00  0.00     0.121 A 
ATOM      4  N14 <0> d   1      29.116   2.279  28.701  0.00  0.00    -0.240 NA
ATOM      5  C15 <0> d   1      29.334   2.415  30.008  0.00  0.00     0.166 A 
ATOM      6  C16 <0> d   1      30.233   3.214  30.744  0.00  0.00     0.082 A 
ATOM      7  C24 <0> d   1      30.010   2.936  32.105  0.00  0.00     0.159 A 
ATOM      8  N25 <0> d   1      29.059   2.045  32.200  0.00  0.00    -0.177 NA
ATOM      9  N26 <0> d   1      28.610   1.700  30.920  0.00  0.00    -0.214 N 
ENDROOT
BRANCH   1  10
ATOM     10  C10 <0> d   1      26.860   0.032  31.453  0.00  0.00    -0.005 A 
ATOM     11  C9  <0> d   1      25.995   0.676  32.340  0.00  0.00     0.014 A 
ATOM     12  C8  <0> d   1      25.257  -0.062  33.243  0.00  0.00     0.003 A 
ATOM     13  C7  <0> d   1      25.371  -1.440  33.273  0.00  0.00     0.030 A 
ATOM     14  C6  <0> d   1      26.230  -2.091  32.394  0.00  0.00     0.037 A 
ATOM     15  C27 <0> d   1      26.980  -1.357  31.487  0.00  0.00     0.043 A 
BRANCH  14  16
ATOM     16  N4  <0> d   1      26.340  -3.485  32.429  0.00  0.00    -0.323 N 
ATOM     17  C2  <0> d   1      27.047  -4.081  33.407  0.00  0.00     0.220 C 
ATOM     18  C1  <0> d   1      27.266  -5.572  33.379  0.00  0.00     0.117 C 
ATOM     19  O3  <0> d   1      27.508  -3.418  34.313  0.00  0.00    -0.274 OA
ATOM     20  C5  <0> d   1      25.687  -4.297  31.398  0.00  0.00     0.159 C 
ENDBRANCH  14  16
ENDBRANCH   1  10
BRANCH   6  21
ATOM     21  C17 <0> d   1      31.213   4.157  30.194  0.00  0.00     0.204 C 
ATOM     22  O18 <0> d   1      30.838   5.117  29.544  0.00  0.00    -0.286 OA
BRANCH  21  23
ATOM     23  C19 <0> d   1      32.647   3.944  30.427  0.00  0.00     0.056 A 
ATOM     24  S23 <0> d   1      33.598   4.710  31.690  0.00  0.00    -0.098 SA
ATOM     25  C22 <0> d   1      35.010   3.895  31.185  0.00  0.00     0.050 A 
ATOM     26  C21 <0> d   1      34.759   3.111  30.131  0.00  0.00     0.009 A 
ATOM     27  C20 <0> d   1      33.455   3.123  29.693  0.00  0.00     0.023 A 
ENDBRANCH  21  23
ENDBRANCH   6  21
TORSDOF 4
ENDMDL
MODEL 86
REMARK CAVERDOCK RESULT:      -6.1      0.000      0.000
REMARK CAVERDOCK CONSTRAINTS:       0.0      0.0      0.0      0.0
REMARK CAVERDOCK TUNNEL: 85     -6.1      3.4     86.5
REMARK  4 active torsions:
REMARK  status: ('A' for Active; 'I' for Inactive)
REMARK       I    between atoms: C2_2  and  N4_4 
REMARK    1  A    between atoms: N4_4  and  C6_6 
REMARK    2  A    between atoms: C10_10  and  C11_11 
REMARK    3  A    between atoms: C16_16  and  C17_17 
REMARK    4  A    between atoms: C17_17  and  C19_19 
ROOT
ATOM      1  C11 <0> d   1      27.643   0.729  30.548  0.00  0.00     0.072 A 
ATOM      2  C12 <0> d   1      27.423   0.551  29.195  0.00  0.00     0.052 A 
ATOM      3  C13 <0> d   1      28.186   1.280  28.282  0.00  0.00     0.121 A 
ATOM      4  N14 <0> d   1      29.101   2.125  28.708  0.00  0.00    -0.240 NA
ATOM      5  C15 <0> d   1      29.324   2.306  30.009  0.00  0.00     0.166 A 
ATOM      6  C16 <0> d   1      30.225   3.130  30.714  0.00  0.00     0.082 A 
ATOM      7  C24 <0> d   1      30.007   2.899  32.084  0.00  0.00     0.159 A 
ATOM      8  N25 <0> d   1      29.056   2.012  32.214  0.00  0.00    -0.177 NA
ATOM      9  N26 <0> d   1      28.603   1.624  30.948  0.00  0.00    -0.214 N 
ENDROOT
BRANCH   1  10
ATOM     10  C10 <0> d   1      26.854  -0.025  31.543  0.00  0.00    -0.005 A 
ATOM     11  C9  <0> d   1      26.050   0.655  32.461  0.00  0.00     0.014 A 
ATOM     12  C8  <0> d   1      25.315  -0.052  33.391  0.00  0.00     0.003 A 
ATOM     13  C7  <0> d   1      25.371  -1.433  33.419  0.00  0.00     0.030 A 
ATOM     14  C6  <0> d   1      26.169  -2.119  32.509  0.00  0.00     0.037 A 
ATOM     15  C27 <0> d   1      26.916  -1.418  31.575  0.00  0.00     0.043 A 
BRANCH  14  16
ATOM     16  N4  <0> d   1      26.221  -3.517  32.542  0.00  0.00    -0.323 N 
ATOM     17  C2  <0> d   1      26.964  -4.143  33.475  0.00  0.00     0.220 C 
ATOM     18  C1  <0> d   1      27.115  -5.641  33.437  0.00  0.00     0.117 C 
ATOM     19  O3  <0> d   1      27.511  -3.500  34.346  0.00  0.00    -0.274 OA
ATOM     20  C5  <0> d   1      25.467  -4.300  31.558  0.00  0.00     0.159 C 
ENDBRANCH  14  16
ENDBRANCH   1  10
BRANCH   6  21
ATOM     21  C17 <0> d   1      31.203   4.053  30.129  0.00  0.00     0.204 C 
ATOM     22  O18 <0> d   1      30.851   4.867  29.293  0.00  0.00    -0.286 OA
BRANCH  21  23
ATOM     23  C19 <0> d   1      32.608   3.997  30.550  0.00  0.00     0.056 A 
ATOM     24  S23 <0> d   1      33.896   3.161  29.694  0.00  0.00    -0.098 SA
ATOM     25  C22 <0> d   1      35.045   3.637  30.863  0.00  0.00     0.050 A 
ATOM     26  C21 <0> d   1      34.473   4.369  31.826  0.00  0.00     0.009 A 
ATOM     27  C20 <0> d   1      33.123   4.580  31.674  0.00  0.00     0.023 A 
ENDBRANCH  21  23
ENDBRANCH   6  21
TORSDOF 4
ENDMDL
MODEL 87
REMARK CAVERDOCK RESULT:      -6.4      0.000      0.000
REMARK CAVERDOCK CONSTRAINTS:       0.0      0.0      0.0      0.0
REMARK CAVERDOCK TUNNEL: 86     -6.4      3.4     87.3
REMARK  4 active torsions:
REMARK  status: ('A' for Active; 'I' for Inactive)
REMARK       I    between atoms: C2_2  and  N4_4 
REMARK    1  A    between atoms: N4_4  and  C6_6 
REMARK    2  A    between atoms: C10_10  and  C11_11 
REMARK    3  A    between atoms: C16_16  and  C17_17 
REMARK    4  A    between atoms: C17_17  and  C19_19 
ROOT
ATOM      1  C11 <0> d   1      27.587   0.646  30.403  0.00  0.00     0.072 A 
ATOM      2  C12 <0> d   1      27.290   0.589  29.054  0.00  0.00     0.052 A 
ATOM      3  C13 <0> d   1      28.007   1.391  28.167  0.00  0.00     0.121 A 
ATOM      4  N14 <0> d   1      28.955   2.190  28.612  0.00  0.00    -0.240 NA
ATOM      5  C15 <0> d   1      29.252   2.254  29.909  0.00  0.00     0.166 A 
ATOM      6  C16 <0> d   1      30.201   3.008  30.630  0.00  0.00     0.082 A 
ATOM      7  C24 <0> d   1      30.058   2.659  31.985  0.00  0.00     0.159 A 
ATOM      8  N25 <0> d   1      29.106   1.769  32.091  0.00  0.00    -0.177 NA
ATOM      9  N26 <0> d   1      28.578   1.496  30.824  0.00  0.00    -0.214 N 
ENDROOT
BRANCH   1  10
ATOM     10  C10 <0> d   1      26.849  -0.188  31.373  0.00  0.00    -0.005 A 
ATOM     11  C9  <0> d   1      25.968   0.406  32.280  0.00  0.00     0.014 A 
ATOM     12  C8  <0> d   1      25.279  -0.375  33.185  0.00  0.00     0.003 A 
ATOM     13  C7  <0> d   1      25.458  -1.746  33.199  0.00  0.00     0.030 A 
ATOM     14  C6  <0> d   1      26.332  -2.347  32.300  0.00  0.00     0.037 A 
ATOM     15  C27 <0> d   1      27.033  -1.570  31.390  0.00  0.00     0.043 A 
BRANCH  14  16
ATOM     16  N4  <0> d   1      26.508  -3.735  32.318  0.00  0.00    -0.323 N 
ATOM     17  C2  <0> d   1      27.140  -4.321  33.353  0.00  0.00     0.220 C 
ATOM     18  C1  <0> d   1      27.434  -5.799  33.317  0.00  0.00     0.117 C 
ATOM     19  O3  <0> d   1      27.471  -3.660  34.314  0.00  0.00    -0.274 OA
ATOM     20  C5  <0> d   1      26.005  -4.551  31.209  0.00  0.00     0.159 C 
ENDBRANCH  14  16
ENDBRANCH   1  10
BRANCH   6  21
ATOM     21  C17 <0> d   1      31.154   3.973  30.073  0.00  0.00     0.204 C 
ATOM     22  O18 <0> d   1      30.790   4.775  29.231  0.00  0.00    -0.286 OA
BRANCH  21  23
ATOM     23  C19 <0> d   1      32.550   3.973  30.529  0.00  0.00     0.056 A 
ATOM     24  S23 <0> d   1      33.886   3.166  29.721  0.00  0.00    -0.098 SA
ATOM     25  C22 <0> d   1      34.989   3.703  30.907  0.00  0.00     0.050 A 
ATOM     26  C21 <0> d   1      34.369   4.433  31.842  0.00  0.00     0.009 A 
ATOM     27  C20 <0> d   1      33.016   4.595  31.653  0.00  0.00     0.023 A 
ENDBRANCH  21  23
ENDBRANCH   6  21
TORSDOF 4
ENDMDL
MODEL 88
REMARK CAVERDOCK RESULT:      -6.9      0.000      0.000
REMARK CAVERDOCK CONSTRAINTS:       0.0      0.0      0.0      0.0
REMARK CAVERDOCK TUNNEL: 87     -6.9      3.4     88.4
REMARK  4 active torsions:
REMARK  status: ('A' for Active; 'I' for Inactive)
REMARK       I    between atoms: C2_2  and  N4_4 
REMARK    1  A    between atoms: N4_4  and  C6_6 
REMARK    2  A    between atoms: C10_10  and  C11_11 
REMARK    3  A    between atoms: C16_16  and  C17_17 
REMARK    4  A    between atoms: C17_17  and  C19_19 
ROOT
ATOM      1  C11 <0> d   1      27.774   0.422  30.578  0.00  0.00     0.072 A 
ATOM      2  C12 <0> d   1      27.623   0.177  29.226  0.00  0.00     0.052 A 
ATOM      3  C13 <0> d   1      28.385   0.907  28.315  0.00  0.00     0.121 A 
ATOM      4  N14 <0> d   1      29.236   1.818  28.740  0.00  0.00    -0.240 NA
ATOM      5  C15 <0> d   1      29.392   2.064  30.041  0.00  0.00     0.166 A 
ATOM      6  C16 <0> d   1      30.217   2.964  30.745  0.00  0.00     0.082 A 
ATOM      7  C24 <0> d   1      29.953   2.778  32.114  0.00  0.00     0.159 A 
ATOM      8  N25 <0> d   1      29.045   1.847  32.243  0.00  0.00    -0.177 NA
ATOM      9  N26 <0> d   1      28.668   1.383  30.978  0.00  0.00    -0.214 N 
ENDROOT
BRANCH   1  10
ATOM     10  C10 <0> d   1      26.985  -0.332  31.572  0.00  0.00    -0.005 A 
ATOM     11  C9  <0> d   1      26.233   0.349  32.533  0.00  0.00     0.014 A 
ATOM     12  C8  <0> d   1      25.496  -0.357  33.462  0.00  0.00     0.003 A 
ATOM     13  C7  <0> d   1      25.499  -1.740  33.446  0.00  0.00     0.030 A 
ATOM     14  C6  <0> d   1      26.243  -2.427  32.494  0.00  0.00     0.037 A 
ATOM     15  C27 <0> d   1      26.992  -1.727  31.560  0.00  0.00     0.043 A 
BRANCH  14  16
ATOM     16  N4  <0> d   1      26.241  -3.827  32.483  0.00  0.00    -0.323 N 
ATOM     17  C2  <0> d   1      27.019  -4.509  33.345  0.00  0.00     0.220 C 
ATOM     18  C1  <0> d   1      27.107  -6.011  33.254  0.00  0.00     0.117 C 
ATOM     19  O3  <0> d   1      27.648  -3.915  34.195  0.00  0.00    -0.274 OA
ATOM     20  C5  <0> d   1      25.393  -4.549  31.530  0.00  0.00     0.159 C 
ENDBRANCH  14  16
ENDBRANCH   1  10
BRANCH   6  21
ATOM     21  C17 <0> d   1      31.170   3.914  30.161  0.00  0.00     0.204 C 
ATOM     22  O18 <0> d   1      30.786   4.753  29.365  0.00  0.00    -0.286 OA
BRANCH  21  23
ATOM     23  C19 <0> d   1      32.589   3.854  30.534  0.00  0.00     0.056 A 
ATOM     24  S23 <0> d   1      33.326   4.717  31.876  0.00  0.00    -0.098 SA
ATOM     25  C22 <0> d   1      34.859   4.056  31.519  0.00  0.00     0.050 A 
ATOM     26  C21 <0> d   1      34.796   3.249  30.454  0.00  0.00     0.009 A 
ATOM     27  C20 <0> d   1      33.547   3.122  29.891  0.00  0.00     0.023 A 
ENDBRANCH  21  23
ENDBRANCH   6  21
TORSDOF 4
ENDMDL
MODEL 89
REMARK CAVERDOCK RESULT:      -7.1      0.000      0.000
REMARK CAVERDOCK CONSTRAINTS:       0.0      0.0      0.0      0.0
REMARK CAVERDOCK TUNNEL: 88     -7.1      3.4     89.1
REMARK  4 active torsions:
REMARK  status: ('A' for Active; 'I' for Inactive)
REMARK       I    between atoms: C2_2  and  N4_4 
REMARK    1  A    between atoms: N4_4  and  C6_6 
REMARK    2  A    between atoms: C10_10  and  C11_11 
REMARK    3  A    between atoms: C16_16  and  C17_17 
REMARK    4  A    between atoms: C17_17  and  C19_19 
ROOT
ATOM      1  C11 <0> d   1      27.474   0.626  30.741  0.00  0.00     0.072 A 
ATOM      2  C12 <0> d   1      27.190   0.470  29.397  0.00  0.00     0.052 A 
ATOM      3  C13 <0> d   1      27.922   1.199  28.460  0.00  0.00     0.121 A 
ATOM      4  N14 <0> d   1      28.870   2.023  28.854  0.00  0.00    -0.240 NA
ATOM      5  C15 <0> d   1      29.155   2.183  30.146  0.00  0.00     0.166 A 
ATOM      6  C16 <0> d   1      30.101   2.983  30.819  0.00  0.00     0.082 A 
ATOM      7  C24 <0> d   1      29.943   2.736  32.194  0.00  0.00     0.159 A 
ATOM      8  N25 <0> d   1      28.984   1.863  32.356  0.00  0.00    -0.177 NA
ATOM      9  N26 <0> d   1      28.467   1.499  31.108  0.00  0.00    -0.214 N 
ENDROOT
BRANCH   1  10
ATOM     10  C10 <0> d   1      26.721  -0.129  31.762  0.00  0.00    -0.005 A 
ATOM     11  C9  <0> d   1      25.946   0.550  32.706  0.00  0.00     0.014 A 
ATOM     12  C8  <0> d   1      25.243  -0.157  33.659  0.00  0.00     0.003 A 
ATOM     13  C7  <0> d   1      25.302  -1.538  33.685  0.00  0.00     0.030 A 
ATOM     14  C6  <0> d   1      26.070  -2.224  32.751  0.00  0.00     0.037 A 
ATOM     15  C27 <0> d   1      26.785  -1.522  31.792  0.00  0.00     0.043 A 
BRANCH  14  16
ATOM     16  N4  <0> d   1      26.125  -3.622  32.782  0.00  0.00    -0.323 N 
ATOM     17  C2  <0> d   1      26.882  -4.246  33.704  0.00  0.00     0.220 C 
ATOM     18  C1  <0> d   1      27.036  -5.745  33.663  0.00  0.00     0.117 C 
ATOM     19  O3  <0> d   1      27.440  -3.603  34.567  0.00  0.00    -0.274 OA
ATOM     20  C5  <0> d   1      25.358  -4.405  31.809  0.00  0.00     0.159 C 
ENDBRANCH  14  16
ENDBRANCH   1  10
BRANCH   6  21
ATOM     21  C17 <0> d   1      31.067   3.897  30.201  0.00  0.00     0.204 C 
ATOM     22  O18 <0> d   1      30.684   4.758  29.427  0.00  0.00    -0.286 OA
BRANCH  21  23
ATOM     23  C19 <0> d   1      32.496   3.777  30.515  0.00  0.00     0.056 A 
ATOM     24  S23 <0> d   1      33.306   4.532  31.879  0.00  0.00    -0.098 SA
ATOM     25  C22 <0> d   1      34.806   3.858  31.422  0.00  0.00     0.050 A 
ATOM     26  C21 <0> d   1      34.681   3.124  30.310  0.00  0.00     0.009 A 
ATOM     27  C20 <0> d   1      33.410   3.066  29.789  0.00  0.00     0.023 A 
ENDBRANCH  21  23
ENDBRANCH   6  21
TORSDOF 4
ENDMDL
MODEL 90
REMARK CAVERDOCK RESULT:      -7.1      0.000      0.000
REMARK CAVERDOCK CONSTRAINTS:       0.0      0.0      0.0      0.0
REMARK CAVERDOCK TUNNEL: 89     -7.1      3.3     90.3
REMARK  4 active torsions:
REMARK  status: ('A' for Active; 'I' for Inactive)
REMARK       I    between atoms: C2_2  and  N4_4 
REMARK    1  A    between atoms: N4_4  and  C6_6 
REMARK    2  A    between atoms: C10_10  and  C11_11 
REMARK    3  A    between atoms: C16_16  and  C17_17 
REMARK    4  A    between atoms: C17_17  and  C19_19 
ROOT
ATOM      1  C11 <0> d   1      27.425   0.416  30.567  0.00  0.00     0.072 A 
ATOM      2  C12 <0> d   1      27.193   0.256  29.214  0.00  0.00     0.052 A 
ATOM      3  C13 <0> d   1      27.923   1.022  28.306  0.00  0.00     0.121 A 
ATOM      4  N14 <0> d   1      28.819   1.886  28.735  0.00  0.00    -0.240 NA
ATOM      5  C15 <0> d   1      29.053   2.051  30.037  0.00  0.00     0.166 A 
ATOM      6  C16 <0> d   1      29.938   2.888  30.745  0.00  0.00     0.082 A 
ATOM      7  C24 <0> d   1      29.745   2.627  32.113  0.00  0.00     0.159 A 
ATOM      8  N25 <0> d   1      28.821   1.711  32.239  0.00  0.00    -0.177 NA
ATOM      9  N26 <0> d   1      28.364   1.331  30.972  0.00  0.00    -0.214 N 
ENDROOT
BRANCH   1  10
ATOM     10  C10 <0> d   1      26.671  -0.377  31.559  0.00  0.00    -0.005 A 
ATOM     11  C9  <0> d   1      25.946   0.265  32.565  0.00  0.00     0.014 A 
ATOM     12  C8  <0> d   1      25.242  -0.479  33.491  0.00  0.00     0.003 A 
ATOM     13  C7  <0> d   1      25.254  -1.860  33.427  0.00  0.00     0.030 A 
ATOM     14  C6  <0> d   1      25.973  -2.509  32.430  0.00  0.00     0.037 A 
ATOM     15  C27 <0> d   1      26.687  -1.771  31.498  0.00  0.00     0.043 A 
BRANCH  14  16
ATOM     16  N4  <0> d   1      25.980  -3.907  32.370  0.00  0.00    -0.323 N 
ATOM     17  C2  <0> d   1      26.941  -4.604  33.005  0.00  0.00     0.220 C 
ATOM     18  C1  <0> d   1      27.018  -6.100  32.844  0.00  0.00     0.117 C 
ATOM     19  O3  <0> d   1      27.744  -4.028  33.708  0.00  0.00    -0.274 OA
ATOM     20  C5  <0> d   1      24.941  -4.612  31.614  0.00  0.00     0.159 C 
ENDBRANCH  14  16
ENDBRANCH   1  10
BRANCH   6  21
ATOM     21  C17 <0> d   1      30.882   3.849  30.164  0.00  0.00     0.204 C 
ATOM     22  O18 <0> d   1      30.480   4.729  29.423  0.00  0.00    -0.286 OA
BRANCH  21  23
ATOM     23  C19 <0> d   1      32.314   3.752  30.476  0.00  0.00     0.056 A 
ATOM     24  S23 <0> d   1      33.189   4.800  31.582  0.00  0.00    -0.098 SA
ATOM     25  C22 <0> d   1      34.648   3.963  31.294  0.00  0.00     0.050 A 
ATOM     26  C21 <0> d   1      34.465   2.971  30.416  0.00  0.00     0.009 A 
ATOM     27  C20 <0> d   1      33.179   2.835  29.948  0.00  0.00     0.023 A 
ENDBRANCH  21  23
ENDBRANCH   6  21
TORSDOF 4
ENDMDL
MODEL 91
REMARK CAVERDOCK RESULT:      -7.6      0.000      0.000
REMARK CAVERDOCK CONSTRAINTS:       0.0      0.0      0.0      0.0
REMARK CAVERDOCK TUNNEL: 90     -7.6      3.3     91.4
REMARK  4 active torsions:
REMARK  status: ('A' for Active; 'I' for Inactive)
REMARK       I    between atoms: C2_2  and  N4_4 
REMARK    1  A    between atoms: N4_4  and  C6_6 
REMARK    2  A    between atoms: C10_10  and  C11_11 
REMARK    3  A    between atoms: C16_16  and  C17_17 
REMARK    4  A    between atoms: C17_17  and  C19_19 
ROOT
ATOM      1  C11 <0> d   1      28.282  -0.105  31.707  0.00  0.00     0.072 A 
ATOM      2  C12 <0> d   1      27.644   0.539  32.750  0.00  0.00     0.052 A 
ATOM      3  C13 <0> d   1      27.966   1.867  33.026  0.00  0.00     0.121 A 
ATOM      4  N14 <0> d   1      28.868   2.496  32.301  0.00  0.00    -0.240 NA
ATOM      5  C15 <0> d   1      29.491   1.887  31.292  0.00  0.00     0.166 A 
ATOM      6  C16 <0> d   1      30.472   2.324  30.379  0.00  0.00     0.082 A 
ATOM      7  C24 <0> d   1      30.753   1.240  29.529  0.00  0.00     0.159 A 
ATOM      8  N25 <0> d   1      30.012   0.224  29.886  0.00  0.00    -0.177 NA
ATOM      9  N26 <0> d   1      29.218   0.586  30.980  0.00  0.00    -0.214 N 
ENDROOT
BRANCH   1  10
ATOM     10  C10 <0> d   1      27.967  -1.511  31.385  0.00  0.00    -0.005 A 
ATOM     11  C9  <0> d   1      28.357  -2.054  30.158  0.00  0.00     0.014 A 
ATOM     12  C8  <0> d   1      28.061  -3.369  29.860  0.00  0.00     0.003 A 
ATOM     13  C7  <0> d   1      27.378  -4.152  30.771  0.00  0.00     0.030 A 
ATOM     14  C6  <0> d   1      26.984  -3.622  31.994  0.00  0.00     0.037 A 
ATOM     15  C27 <0> d   1      27.272  -2.301  32.302  0.00  0.00     0.043 A 
BRANCH  14  16
ATOM     16  N4  <0> d   1      26.293  -4.420  32.912  0.00  0.00    -0.323 N 
ATOM     17  C2  <0> d   1      26.840  -5.571  33.350  0.00  0.00     0.220 C 
ATOM     18  C1  <0> d   1      26.048  -6.489  34.245  0.00  0.00     0.117 C 
ATOM     19  O3  <0> d   1      27.969  -5.869  33.024  0.00  0.00    -0.274 OA
ATOM     20  C5  <0> d   1      24.974  -4.004  33.396  0.00  0.00     0.159 C 
ENDBRANCH  14  16
ENDBRANCH   1  10
BRANCH   6  21
ATOM     21  C17 <0> d   1      31.083   3.656  30.327  0.00  0.00     0.204 C 
ATOM     22  O18 <0> d   1      30.405   4.629  30.044  0.00  0.00    -0.286 OA
BRANCH  21  23
ATOM     23  C19 <0> d   1      32.514   3.819  30.616  0.00  0.00     0.056 A 
ATOM     24  S23 <0> d   1      33.828   3.147  29.663  0.00  0.00    -0.098 SA
ATOM     25  C22 <0> d   1      34.995   3.827  30.707  0.00  0.00     0.050 A 
ATOM     26  C21 <0> d   1      34.410   4.505  31.701  0.00  0.00     0.009 A 
ATOM     27  C20 <0> d   1      33.035   4.513  31.672  0.00  0.00     0.023 A 
ENDBRANCH  21  23
ENDBRANCH   6  21
TORSDOF 4
ENDMDL
MODEL 92
REMARK CAVERDOCK RESULT:      -7.5      0.000      0.000
REMARK CAVERDOCK CONSTRAINTS:       0.0      0.0      0.0      0.0
REMARK CAVERDOCK TUNNEL: 91     -7.5      3.3     92.3
REMARK  4 active torsions:
REMARK  status: ('A' for Active; 'I' for Inactive)
REMARK       I    between atoms: C2_2  and  N4_4 
REMARK    1  A    between atoms: N4_4  and  C6_6 
REMARK    2  A    between atoms: C10_10  and  C11_11 
REMARK    3  A    between atoms: C16_16  and  C17_17 
REMARK    4  A    between atoms: C17_17  and  C19_19 
ROOT
ATOM      1  C11 <0> d   1      27.573   0.215  30.855  0.00  0.00     0.072 A 
ATOM      2  C12 <0> d   1      27.434  -0.116  29.520  0.00  0.00     0.052 A 
ATOM      3  C13 <0> d   1      28.183   0.576  28.568  0.00  0.00     0.121 A 
ATOM      4  N14 <0> d   1      29.008   1.532  28.940  0.00  0.00    -0.240 NA
ATOM      5  C15 <0> d   1      29.152   1.862  30.223  0.00  0.00     0.166 A 
ATOM      6  C16 <0> d   1      29.952   2.824  30.874  0.00  0.00     0.082 A 
ATOM      7  C24 <0> d   1      29.685   2.715  32.250  0.00  0.00     0.159 A 
ATOM      8  N25 <0> d   1      28.799   1.772  32.433  0.00  0.00    -0.177 NA
ATOM      9  N26 <0> d   1      28.441   1.221  31.198  0.00  0.00    -0.214 N 
ENDROOT
BRANCH   1  10
ATOM     10  C10 <0> d   1      26.797  -0.495  31.891  0.00  0.00    -0.005 A 
ATOM     11  C9  <0> d   1      26.025   0.225  32.806  0.00  0.00     0.014 A 
ATOM     12  C8  <0> d   1      25.301  -0.441  33.774  0.00  0.00     0.003 A 
ATOM     13  C7  <0> d   1      25.337  -1.821  33.842  0.00  0.00     0.030 A 
ATOM     14  C6  <0> d   1      26.102  -2.548  32.937  0.00  0.00     0.037 A 
ATOM     15  C27 <0> d   1      26.838  -1.888  31.964  0.00  0.00     0.043 A 
BRANCH  14  16
ATOM     16  N4  <0> d   1      26.134  -3.945  33.011  0.00  0.00    -0.323 N 
ATOM     17  C2  <0> d   1      26.876  -4.553  33.955  0.00  0.00     0.220 C 
ATOM     18  C1  <0> d   1      27.005  -6.055  33.962  0.00  0.00     0.117 C 
ATOM     19  O3  <0> d   1      27.441  -3.893  34.802  0.00  0.00    -0.274 OA
ATOM     20  C5  <0> d   1      25.359  -4.746  32.058  0.00  0.00     0.159 C 
ENDBRANCH  14  16
ENDBRANCH   1  10
BRANCH   6  21
ATOM     21  C17 <0> d   1      30.884   3.759  30.235  0.00  0.00     0.204 C 
ATOM     22  O18 <0> d   1      30.472   4.578  29.432  0.00  0.00    -0.286 OA
BRANCH  21  23
ATOM     23  C19 <0> d   1      32.314   3.708  30.563  0.00  0.00     0.056 A 
ATOM     24  S23 <0> d   1      33.096   4.610  31.853  0.00  0.00    -0.098 SA
ATOM     25  C22 <0> d   1      34.615   3.937  31.466  0.00  0.00     0.050 A 
ATOM     26  C21 <0> d   1      34.517   3.099  30.428  0.00  0.00     0.009 A 
ATOM     27  C20 <0> d   1      33.250   2.957  29.910  0.00  0.00     0.023 A 
ENDBRANCH  21  23
ENDBRANCH   6  21
TORSDOF 4
ENDMDL
MODEL 93
REMARK CAVERDOCK RESULT:      -7.7      0.000      0.000
REMARK CAVERDOCK CONSTRAINTS:       0.0      0.0      0.0      0.0
REMARK CAVERDOCK TUNNEL: 92     -7.7      3.3     93.6
REMARK  4 active torsions:
REMARK  status: ('A' for Active; 'I' for Inactive)
REMARK       I    between atoms: C2_2  and  N4_4 
REMARK    1  A    between atoms: N4_4  and  C6_6 
REMARK    2  A    between atoms: C10_10  and  C11_11 
REMARK    3  A    between atoms: C16_16  and  C17_17 
REMARK    4  A    between atoms: C17_17  and  C19_19 
ROOT
ATOM      1  C11 <0> d   1      27.952   0.402  32.219  0.00  0.00     0.072 A 
ATOM      2  C12 <0> d   1      27.774   1.043  33.431  0.00  0.00     0.052 A 
ATOM      3  C13 <0> d   1      28.416   2.261  33.655  0.00  0.00     0.121 A 
ATOM      4  N14 <0> d   1      29.181   2.789  32.722  0.00  0.00    -0.240 NA
ATOM      5  C15 <0> d   1      29.361   2.183  31.550  0.00  0.00     0.166 A 
ATOM      6  C16 <0> d   1      30.110   2.527  30.406  0.00  0.00     0.082 A 
ATOM      7  C24 <0> d   1      29.921   1.499  29.466  0.00  0.00     0.159 A 
ATOM      8  N25 <0> d   1      29.126   0.599  29.983  0.00  0.00    -0.177 NA
ATOM      9  N26 <0> d   1      28.761   0.986  31.277  0.00  0.00    -0.214 N 
ENDROOT
BRANCH   1  10
ATOM     10  C10 <0> d   1      27.288  -0.888  31.946  0.00  0.00    -0.005 A 
ATOM     11  C9  <0> d   1      26.215  -0.950  31.054  0.00  0.00     0.014 A 
ATOM     12  C8  <0> d   1      25.597  -2.157  30.800  0.00  0.00     0.003 A 
ATOM     13  C7  <0> d   1      26.035  -3.309  31.428  0.00  0.00     0.030 A 
ATOM     14  C6  <0> d   1      27.102  -3.258  32.318  0.00  0.00     0.037 A 
ATOM     15  C27 <0> d   1      27.726  -2.049  32.584  0.00  0.00     0.043 A 
BRANCH  14  16
ATOM     16  N4  <0> d   1      27.541  -4.427  32.949  0.00  0.00    -0.323 N 
ATOM     17  C2  <0> d   1      27.311  -4.611  34.263  0.00  0.00     0.220 C 
ATOM     18  C1  <0> d   1      27.886  -5.812  34.969  0.00  0.00     0.117 C 
ATOM     19  O3  <0> d   1      26.641  -3.809  34.880  0.00  0.00    -0.274 OA
ATOM     20  C5  <0> d   1      28.253  -5.451  32.179  0.00  0.00     0.159 C 
ENDBRANCH  14  16
ENDBRANCH   1  10
BRANCH   6  21
ATOM     21  C17 <0> d   1      30.931   3.730  30.231  0.00  0.00     0.204 C 
ATOM     22  O18 <0> d   1      30.412   4.780  29.893  0.00  0.00    -0.286 OA
BRANCH  21  23
ATOM     23  C19 <0> d   1      32.379   3.670  30.465  0.00  0.00     0.056 A 
ATOM     24  S23 <0> d   1      33.244   4.533  31.728  0.00  0.00    -0.098 SA
ATOM     25  C22 <0> d   1      34.735   3.873  31.224  0.00  0.00     0.050 A 
ATOM     26  C21 <0> d   1      34.568   3.066  30.170  0.00  0.00     0.009 A 
ATOM     27  C20 <0> d   1      33.271   2.939  29.731  0.00  0.00     0.023 A 
ENDBRANCH  21  23
ENDBRANCH   6  21
TORSDOF 4
ENDMDL
MODEL 94
REMARK CAVERDOCK RESULT:      -8.1      0.000      0.000
REMARK CAVERDOCK CONSTRAINTS:       0.0      0.0      0.0      0.0
REMARK CAVERDOCK TUNNEL: 93     -8.1      3.3     94.3
REMARK  4 active torsions:
REMARK  status: ('A' for Active; 'I' for Inactive)
REMARK       I    between atoms: C2_2  and  N4_4 
REMARK    1  A    between atoms: N4_4  and  C6_6 
REMARK    2  A    between atoms: C10_10  and  C11_11 
REMARK    3  A    between atoms: C16_16  and  C17_17 
REMARK    4  A    between atoms: C17_17  and  C19_19 
ROOT
ATOM      1  C11 <0> d   1      28.142  -0.269  31.867  0.00  0.00     0.072 A 
ATOM      2  C12 <0> d   1      27.655   0.406  32.971  0.00  0.00     0.052 A 
ATOM      3  C13 <0> d   1      28.064   1.720  33.196  0.00  0.00     0.121 A 
ATOM      4  N14 <0> d   1      28.903   2.306  32.368  0.00  0.00    -0.240 NA
ATOM      5  C15 <0> d   1      29.380   1.667  31.300  0.00  0.00     0.166 A 
ATOM      6  C16 <0> d   1      30.269   2.056  30.278  0.00  0.00     0.082 A 
ATOM      7  C24 <0> d   1      30.405   0.957  29.411  0.00  0.00     0.159 A 
ATOM      8  N25 <0> d   1      29.666  -0.024  29.859  0.00  0.00    -0.177 NA
ATOM      9  N26 <0> d   1      29.018   0.377  31.033  0.00  0.00    -0.214 N 
ENDROOT
BRANCH   1  10
ATOM     10  C10 <0> d   1      27.732  -1.661  31.596  0.00  0.00    -0.005 A 
ATOM     11  C9  <0> d   1      27.990  -2.239  30.350  0.00  0.00     0.014 A 
ATOM     12  C8  <0> d   1      27.606  -3.540  30.099  0.00  0.00     0.003 A 
ATOM     13  C7  <0> d   1      26.963  -4.276  31.076  0.00  0.00     0.030 A 
ATOM     14  C6  <0> d   1      26.700  -3.712  32.319  0.00  0.00     0.037 A 
ATOM     15  C27 <0> d   1      27.078  -2.403  32.580  0.00  0.00     0.043 A 
BRANCH  14  16
ATOM     16  N4  <0> d   1      26.051  -4.463  33.305  0.00  0.00    -0.323 N 
ATOM     17  C2  <0> d   1      26.613  -5.595  33.770  0.00  0.00     0.220 C 
ATOM     18  C1  <0> d   1      25.861  -6.466  34.743  0.00  0.00     0.117 C 
ATOM     19  O3  <0> d   1      27.725  -5.913  33.407  0.00  0.00    -0.274 OA
ATOM     20  C5  <0> d   1      24.756  -4.018  33.829  0.00  0.00     0.159 C 
ENDBRANCH  14  16
ENDBRANCH   1  10
BRANCH   6  21
ATOM     21  C17 <0> d   1      30.928   3.360  30.145  0.00  0.00     0.204 C 
ATOM     22  O18 <0> d   1      30.303   4.319  29.725  0.00  0.00    -0.286 OA
BRANCH  21  23
ATOM     23  C19 <0> d   1      32.340   3.511  30.518  0.00  0.00     0.056 A 
ATOM     24  S23 <0> d   1      32.945   4.503  31.836  0.00  0.00    -0.098 SA
ATOM     25  C22 <0> d   1      34.556   4.057  31.494  0.00  0.00     0.050 A 
ATOM     26  C21 <0> d   1      34.610   3.223  30.449  0.00  0.00     0.009 A 
ATOM     27  C20 <0> d   1      33.393   2.907  29.891  0.00  0.00     0.023 A 
ENDBRANCH  21  23
ENDBRANCH   6  21
TORSDOF 4
ENDMDL
MODEL 95
REMARK CAVERDOCK RESULT:      -8.1      0.000      0.000
REMARK CAVERDOCK CONSTRAINTS:       0.0      0.0      0.0      0.0
REMARK CAVERDOCK TUNNEL: 94     -8.1      3.3     95.2
REMARK  4 active torsions:
REMARK  status: ('A' for Active; 'I' for Inactive)
REMARK       I    between atoms: C2_2  and  N4_4 
REMARK    1  A    between atoms: N4_4  and  C6_6 
REMARK    2  A    between atoms: C10_10  and  C11_11 
REMARK    3  A    between atoms: C16_16  and  C17_17 
REMARK    4  A    between atoms: C17_17  and  C19_19 
ROOT
ATOM      1  C11 <0> d   1      28.205  -0.276  32.054  0.00  0.00     0.072 A 
ATOM      2  C12 <0> d   1      27.723   0.381  33.171  0.00  0.00     0.052 A 
ATOM      3  C13 <0> d   1      28.115   1.699  33.403  0.00  0.00     0.121 A 
ATOM      4  N14 <0> d   1      28.933   2.305  32.568  0.00  0.00    -0.240 NA
ATOM      5  C15 <0> d   1      29.404   1.684  31.488  0.00  0.00     0.166 A 
ATOM      6  C16 <0> d   1      30.273   2.098  30.457  0.00  0.00     0.082 A 
ATOM      7  C24 <0> d   1      30.413   1.009  29.577  0.00  0.00     0.159 A 
ATOM      8  N25 <0> d   1      29.696   0.012  30.026  0.00  0.00    -0.177 NA
ATOM      9  N26 <0> d   1      29.059   0.391  31.213  0.00  0.00    -0.214 N 
ENDROOT
BRANCH   1  10
ATOM     10  C10 <0> d   1      27.812  -1.672  31.774  0.00  0.00    -0.005 A 
ATOM     11  C9  <0> d   1      27.854  -2.164  30.468  0.00  0.00     0.014 A 
ATOM     12  C8  <0> d   1      27.487  -3.469  30.209  0.00  0.00     0.003 A 
ATOM     13  C7  <0> d   1      27.076  -4.293  31.240  0.00  0.00     0.030 A 
ATOM     14  C6  <0> d   1      27.030  -3.814  32.544  0.00  0.00     0.037 A 
ATOM     15  C27 <0> d   1      27.392  -2.503  32.814  0.00  0.00     0.043 A 
BRANCH  14  16
ATOM     16  N4  <0> d   1      26.615  -4.653  33.584  0.00  0.00    -0.323 N 
ATOM     17  C2  <0> d   1      25.380  -4.521  34.105  0.00  0.00     0.220 C 
ATOM     18  C1  <0> d   1      24.974  -5.342  35.301  0.00  0.00     0.117 C 
ATOM     19  O3  <0> d   1      24.594  -3.740  33.611  0.00  0.00    -0.274 OA
ATOM     20  C5  <0> d   1      27.525  -5.677  34.106  0.00  0.00     0.159 C 
ENDBRANCH  14  16
ENDBRANCH   1  10
BRANCH   6  21
ATOM     21  C17 <0> d   1      30.908   3.413  30.327  0.00  0.00     0.204 C 
ATOM     22  O18 <0> d   1      30.240   4.387  30.026  0.00  0.00    -0.286 OA
BRANCH  21  23
ATOM     23  C19 <0> d   1      32.351   3.557  30.561  0.00  0.00     0.056 A 
ATOM     24  S23 <0> d   1      33.086   4.544  31.815  0.00  0.00    -0.098 SA
ATOM     25  C22 <0> d   1      34.654   4.092  31.317  0.00  0.00     0.050 A 
ATOM     26  C21 <0> d   1      34.602   3.260  30.271  0.00  0.00     0.009 A 
ATOM     27  C20 <0> d   1      33.336   2.950  29.834  0.00  0.00     0.023 A 
ENDBRANCH  21  23
ENDBRANCH   6  21
TORSDOF 4
ENDMDL
MODEL 96
REMARK CAVERDOCK RESULT:      -8.2      0.000      0.000
REMARK CAVERDOCK CONSTRAINTS:       0.0      0.0      0.0      0.0
REMARK CAVERDOCK TUNNEL: 95     -8.2      3.3     96.1
REMARK  4 active torsions:
REMARK  status: ('A' for Active; 'I' for Inactive)
REMARK       I    between atoms: C2_2  and  N4_4 
REMARK    1  A    between atoms: N4_4  and  C6_6 
REMARK    2  A    between atoms: C10_10  and  C11_11 
REMARK    3  A    between atoms: C16_16  and  C17_17 
REMARK    4  A    between atoms: C17_17  and  C19_19 
ROOT
ATOM      1  C11 <0> d   1      28.147  -0.325  32.048  0.00  0.00     0.072 A 
ATOM      2  C12 <0> d   1      27.708   0.341  33.177  0.00  0.00     0.052 A 
ATOM      3  C13 <0> d   1      28.129   1.652  33.397  0.00  0.00     0.121 A 
ATOM      4  N14 <0> d   1      28.933   2.244  32.539  0.00  0.00    -0.240 NA
ATOM      5  C15 <0> d   1      29.363   1.614  31.446  0.00  0.00     0.166 A 
ATOM      6  C16 <0> d   1      30.209   2.012  30.390  0.00  0.00     0.082 A 
ATOM      7  C24 <0> d   1      30.306   0.920  29.509  0.00  0.00     0.159 A 
ATOM      8  N25 <0> d   1      29.585  -0.064  29.979  0.00  0.00    -0.177 NA
ATOM      9  N26 <0> d   1      28.988   0.327  31.183  0.00  0.00    -0.214 N 
ENDROOT
BRANCH   1  10
ATOM     10  C10 <0> d   1      27.723  -1.714  31.782  0.00  0.00    -0.005 A 
ATOM     11  C9  <0> d   1      27.997  -2.307  30.547  0.00  0.00     0.014 A 
ATOM     12  C8  <0> d   1      27.600  -3.605  30.300  0.00  0.00     0.003 A 
ATOM     13  C7  <0> d   1      26.930  -4.324  31.272  0.00  0.00     0.030 A 
ATOM     14  C6  <0> d   1      26.651  -3.744  32.505  0.00  0.00     0.037 A 
ATOM     15  C27 <0> d   1      27.041  -2.438  32.760  0.00  0.00     0.043 A 
BRANCH  14  16
ATOM     16  N4  <0> d   1      25.973  -4.477  33.485  0.00  0.00    -0.323 N 
ATOM     17  C2  <0> d   1      26.623  -5.422  34.191  0.00  0.00     0.220 C 
ATOM     18  C1  <0> d   1      25.867  -6.292  35.161  0.00  0.00     0.117 C 
ATOM     19  O3  <0> d   1      27.818  -5.572  34.046  0.00  0.00    -0.274 OA
ATOM     20  C5  <0> d   1      24.553  -4.217  33.741  0.00  0.00     0.159 C 
ENDBRANCH  14  16
ENDBRANCH   1  10
BRANCH   6  21
ATOM     21  C17 <0> d   1      30.863   3.316  30.241  0.00  0.00     0.204 C 
ATOM     22  O18 <0> d   1      30.224   4.280  29.857  0.00  0.00    -0.286 OA
BRANCH  21  23
ATOM     23  C19 <0> d   1      32.290   3.462  30.555  0.00  0.00     0.056 A 
ATOM     24  S23 <0> d   1      32.948   4.387  31.897  0.00  0.00    -0.098 SA
ATOM     25  C22 <0> d   1      34.546   3.978  31.456  0.00  0.00     0.050 A 
ATOM     26  C21 <0> d   1      34.557   3.203  30.365  0.00  0.00     0.009 A 
ATOM     27  C20 <0> d   1      33.318   2.904  29.848  0.00  0.00     0.023 A 
ENDBRANCH  21  23
ENDBRANCH   6  21
TORSDOF 4
ENDMDL
MODEL 97
REMARK CAVERDOCK RESULT:      -8.3      0.000      0.000
REMARK CAVERDOCK CONSTRAINTS:       0.0      0.0      0.0      0.0
REMARK CAVERDOCK TUNNEL: 96     -8.3      3.3     97.1
REMARK  4 active torsions:
REMARK  status: ('A' for Active; 'I' for Inactive)
REMARK       I    between atoms: C2_2  and  N4_4 
REMARK    1  A    between atoms: N4_4  and  C6_6 
REMARK    2  A    between atoms: C10_10  and  C11_11 
REMARK    3  A    between atoms: C16_16  and  C17_17 
REMARK    4  A    between atoms: C17_17  and  C19_19 
ROOT
ATOM      1  C11 <0> d   1      27.853  -0.417  31.950  0.00  0.00     0.072 A 
ATOM      2  C12 <0> d   1      27.402   0.348  33.009  0.00  0.00     0.052 A 
ATOM      3  C13 <0> d   1      27.845   1.665  33.131  0.00  0.00     0.121 A 
ATOM      4  N14 <0> d   1      28.682   2.168  32.248  0.00  0.00    -0.240 NA
ATOM      5  C15 <0> d   1      29.125   1.442  31.222  0.00  0.00     0.166 A 
ATOM      6  C16 <0> d   1      30.004   1.735  30.160  0.00  0.00     0.082 A 
ATOM      7  C24 <0> d   1      30.098   0.573  29.373  0.00  0.00     0.159 A 
ATOM      8  N25 <0> d   1      29.345  -0.355  29.903  0.00  0.00    -0.177 NA
ATOM      9  N26 <0> d   1      28.728   0.146  31.056  0.00  0.00    -0.214 N 
ENDROOT
BRANCH   1  10
ATOM     10  C10 <0> d   1      27.405  -1.815  31.787  0.00  0.00    -0.005 A 
ATOM     11  C9  <0> d   1      27.665  -2.500  30.598  0.00  0.00     0.014 A 
ATOM     12  C8  <0> d   1      27.246  -3.807  30.448  0.00  0.00     0.003 A 
ATOM     13  C7  <0> d   1      26.568  -4.441  31.472  0.00  0.00     0.030 A 
ATOM     14  C6  <0> d   1      26.304  -3.768  32.660  0.00  0.00     0.037 A 
ATOM     15  C27 <0> d   1      26.716  -2.454  32.818  0.00  0.00     0.043 A 
BRANCH  14  16
ATOM     16  N4  <0> d   1      25.618  -4.416  33.693  0.00  0.00    -0.323 N 
ATOM     17  C2  <0> d   1      26.293  -5.175  34.578  0.00  0.00     0.220 C 
ATOM     18  C1  <0> d   1      25.543  -5.968  35.617  0.00  0.00     0.117 C 
ATOM     19  O3  <0> d   1      27.504  -5.221  34.538  0.00  0.00    -0.274 OA
ATOM     20  C5  <0> d   1      24.165  -4.270  33.811  0.00  0.00     0.159 C 
ENDBRANCH  14  16
ENDBRANCH   1  10
BRANCH   6  21
ATOM     21  C17 <0> d   1      30.689   3.009  29.921  0.00  0.00     0.204 C 
ATOM     22  O18 <0> d   1      30.185   3.848  29.194  0.00  0.00    -0.286 OA
BRANCH  21  23
ATOM     23  C19 <0> d   1      31.985   3.276  30.558  0.00  0.00     0.056 A 
ATOM     24  S23 <0> d   1      33.558   2.982  29.831  0.00  0.00    -0.098 SA
ATOM     25  C22 <0> d   1      34.361   3.560  31.222  0.00  0.00     0.050 A 
ATOM     26  C21 <0> d   1      33.483   3.936  32.159  0.00  0.00     0.009 A 
ATOM     27  C20 <0> d   1      32.160   3.787  31.813  0.00  0.00     0.023 A 
ENDBRANCH  21  23
ENDBRANCH   6  21
TORSDOF 4
ENDMDL
MODEL 98
REMARK CAVERDOCK RESULT:      -8.4      0.000      0.000
REMARK CAVERDOCK CONSTRAINTS:       0.0      0.0      0.0      0.0
REMARK CAVERDOCK TUNNEL: 97     -8.4      3.3     98.1
REMARK  4 active torsions:
REMARK  status: ('A' for Active; 'I' for Inactive)
REMARK       I    between atoms: C2_2  and  N4_4 
REMARK    1  A    between atoms: N4_4  and  C6_6 
REMARK    2  A    between atoms: C10_10  and  C11_11 
REMARK    3  A    between atoms: C16_16  and  C17_17 
REMARK    4  A    between atoms: C17_17  and  C19_19 
ROOT
ATOM      1  C11 <0> d   1      27.990  -0.583  32.078  0.00  0.00     0.072 A 
ATOM      2  C12 <0> d   1      27.526   0.136  33.165  0.00  0.00     0.052 A 
ATOM      3  C13 <0> d   1      27.916   1.466  33.314  0.00  0.00     0.121 A 
ATOM      4  N14 <0> d   1      28.716   2.027  32.431  0.00  0.00    -0.240 NA
ATOM      5  C15 <0> d   1      29.170   1.346  31.379  0.00  0.00     0.166 A 
ATOM      6  C16 <0> d   1      30.018   1.702  30.310  0.00  0.00     0.082 A 
ATOM      7  C24 <0> d   1      30.146   0.566  29.492  0.00  0.00     0.159 A 
ATOM      8  N25 <0> d   1      29.442  -0.406  30.010  0.00  0.00    -0.177 NA
ATOM      9  N26 <0> d   1      28.826   0.039  31.185  0.00  0.00    -0.214 N 
ENDROOT
BRANCH   1  10
ATOM     10  C10 <0> d   1      27.599  -1.994  31.887  0.00  0.00    -0.005 A 
ATOM     11  C9  <0> d   1      27.900  -2.649  30.690  0.00  0.00     0.014 A 
ATOM     12  C8  <0> d   1      27.533  -3.967  30.514  0.00  0.00     0.003 A 
ATOM     13  C7  <0> d   1      26.866  -4.644  31.518  0.00  0.00     0.030 A 
ATOM     14  C6  <0> d   1      26.561  -4.002  32.712  0.00  0.00     0.037 A 
ATOM     15  C27 <0> d   1      26.920  -2.675  32.898  0.00  0.00     0.043 A 
BRANCH  14  16
ATOM     16  N4  <0> d   1      25.886  -4.693  33.725  0.00  0.00    -0.323 N 
ATOM     17  C2  <0> d   1      26.513  -5.671  34.406  0.00  0.00     0.220 C 
ATOM     18  C1  <0> d   1      25.752  -6.495  35.413  0.00  0.00     0.117 C 
ATOM     19  O3  <0> d   1      27.689  -5.890  34.209  0.00  0.00    -0.274 OA
ATOM     20  C5  <0> d   1      24.497  -4.352  34.043  0.00  0.00     0.159 C 
ENDBRANCH  14  16
ENDBRANCH   1  10
BRANCH   6  21
ATOM     21  C17 <0> d   1      30.645   3.010  30.093  0.00  0.00     0.204 C 
ATOM     22  O18 <0> d   1      30.071   3.862  29.438  0.00  0.00    -0.286 OA
BRANCH  21  23
ATOM     23  C19 <0> d   1      31.966   3.294  30.667  0.00  0.00     0.056 A 
ATOM     24  S23 <0> d   1      33.492   3.215  29.798  0.00  0.00    -0.098 SA
ATOM     25  C22 <0> d   1      34.363   3.675  31.192  0.00  0.00     0.050 A 
ATOM     26  C21 <0> d   1      33.540   3.862  32.230  0.00  0.00     0.009 A 
ATOM     27  C20 <0> d   1      32.207   3.656  31.962  0.00  0.00     0.023 A 
ENDBRANCH  21  23
ENDBRANCH   6  21
TORSDOF 4
ENDMDL
MODEL 99
REMARK CAVERDOCK RESULT:      -8.6      0.000      0.000
REMARK CAVERDOCK CONSTRAINTS:       0.0      0.0      0.0      0.0
REMARK CAVERDOCK TUNNEL: 98     -8.6      3.2     99.1
REMARK  4 active torsions:
REMARK  status: ('A' for Active; 'I' for Inactive)
REMARK       I    between atoms: C2_2  and  N4_4 
REMARK    1  A    between atoms: N4_4  and  C6_6 
REMARK    2  A    between atoms: C10_10  and  C11_11 
REMARK    3  A    between atoms: C16_16  and  C17_17 
REMARK    4  A    between atoms: C17_17  and  C19_19 
ROOT
ATOM      1  C11 <0> d   1      27.883  -0.720  32.010  0.00  0.00     0.072 A 
ATOM      2  C12 <0> d   1      27.401   0.041  33.058  0.00  0.00     0.052 A 
ATOM      3  C13 <0> d   1      27.801   1.372  33.170  0.00  0.00     0.121 A 
ATOM      4  N14 <0> d   1      28.628   1.893  32.287  0.00  0.00    -0.240 NA
ATOM      5  C15 <0> d   1      29.101   1.171  31.272  0.00  0.00     0.166 A 
ATOM      6  C16 <0> d   1      29.978   1.481  30.212  0.00  0.00     0.082 A 
ATOM      7  C24 <0> d   1      30.115   0.315  29.439  0.00  0.00     0.159 A 
ATOM      8  N25 <0> d   1      29.388  -0.631  29.973  0.00  0.00    -0.177 NA
ATOM      9  N26 <0> d   1      28.747  -0.139  31.116  0.00  0.00    -0.214 N 
ENDROOT
BRANCH   1  10
ATOM     10  C10 <0> d   1      27.482  -2.133  31.858  0.00  0.00    -0.005 A 
ATOM     11  C9  <0> d   1      27.721  -2.805  30.657  0.00  0.00     0.014 A 
ATOM     12  C8  <0> d   1      27.345  -4.126  30.518  0.00  0.00     0.003 A 
ATOM     13  C7  <0> d   1      26.730  -4.788  31.565  0.00  0.00     0.030 A 
ATOM     14  C6  <0> d   1      26.488  -4.128  32.765  0.00  0.00     0.037 A 
ATOM     15  C27 <0> d   1      26.857  -2.800  32.912  0.00  0.00     0.043 A 
BRANCH  14  16
ATOM     16  N4  <0> d   1      25.866  -4.804  33.821  0.00  0.00    -0.323 N 
ATOM     17  C2  <0> d   1      26.592  -5.594  34.635  0.00  0.00     0.220 C 
ATOM     18  C1  <0> d   1      25.906  -6.414  35.697  0.00  0.00     0.117 C 
ATOM     19  O3  <0> d   1      27.798  -5.645  34.515  0.00  0.00    -0.274 OA
ATOM     20  C5  <0> d   1      24.425  -4.654  34.038  0.00  0.00     0.159 C 
ENDBRANCH  14  16
ENDBRANCH   1  10
BRANCH   6  21
ATOM     21  C17 <0> d   1      30.624   2.774  29.965  0.00  0.00     0.204 C 
ATOM     22  O18 <0> d   1      30.107   3.581  29.212  0.00  0.00    -0.286 OA
BRANCH  21  23
ATOM     23  C19 <0> d   1      31.894   3.098  30.626  0.00  0.00     0.056 A 
ATOM     24  S23 <0> d   1      33.471   3.112  29.851  0.00  0.00    -0.098 SA
ATOM     25  C22 <0> d   1      34.236   3.566  31.308  0.00  0.00     0.050 A 
ATOM     26  C21 <0> d   1      33.344   3.686  32.298  0.00  0.00     0.009 A 
ATOM     27  C20 <0> d   1      32.040   3.430  31.944  0.00  0.00     0.023 A 
ENDBRANCH  21  23
ENDBRANCH   6  21
TORSDOF 4
ENDMDL
MODEL 100
REMARK CAVERDOCK RESULT:      -8.7      0.000      0.000
REMARK CAVERDOCK CONSTRAINTS:       0.0      0.0      0.0      0.0
REMARK CAVERDOCK TUNNEL: 99     -8.7      3.3    100.5
REMARK  4 active torsions:
REMARK  status: ('A' for Active; 'I' for Inactive)
REMARK       I    between atoms: C2_2  and  N4_4 
REMARK    1  A    between atoms: N4_4  and  C6_6 
REMARK    2  A    between atoms: C10_10  and  C11_11 
REMARK    3  A    between atoms: C16_16  and  C17_17 
REMARK    4  A    between atoms: C17_17  and  C19_19 
ROOT
ATOM      1  C11 <0> d   1      27.788  -0.802  32.160  0.00  0.00     0.072 A 
ATOM      2  C12 <0> d   1      27.418  -0.066  33.270  0.00  0.00     0.052 A 
ATOM      3  C13 <0> d   1      27.863   1.250  33.389  0.00  0.00     0.121 A 
ATOM      4  N14 <0> d   1      28.626   1.780  32.456  0.00  0.00    -0.240 NA
ATOM      5  C15 <0> d   1      28.991   1.082  31.381  0.00  0.00     0.166 A 
ATOM      6  C16 <0> d   1      29.782   1.405  30.260  0.00  0.00     0.082 A 
ATOM      7  C24 <0> d   1      29.820   0.263  29.441  0.00  0.00     0.159 A 
ATOM      8  N25 <0> d   1      29.115  -0.682  30.005  0.00  0.00    -0.177 NA
ATOM      9  N26 <0> d   1      28.588  -0.213  31.214  0.00  0.00    -0.214 N 
ENDROOT
BRANCH   1  10
ATOM     10  C10 <0> d   1      27.335  -2.199  31.999  0.00  0.00    -0.005 A 
ATOM     11  C9  <0> d   1      27.567  -2.877  30.800  0.00  0.00     0.014 A 
ATOM     12  C8  <0> d   1      27.143  -4.182  30.652  0.00  0.00     0.003 A 
ATOM     13  C7  <0> d   1      26.488  -4.822  31.687  0.00  0.00     0.030 A 
ATOM     14  C6  <0> d   1      26.252  -4.156  32.885  0.00  0.00     0.037 A 
ATOM     15  C27 <0> d   1      26.669  -2.843  33.042  0.00  0.00     0.043 A 
BRANCH  14  16
ATOM     16  N4  <0> d   1      25.589  -4.811  33.929  0.00  0.00    -0.323 N 
ATOM     17  C2  <0> d   1      26.264  -5.659  34.729  0.00  0.00     0.220 C 
ATOM     18  C1  <0> d   1      25.527  -6.453  35.777  0.00  0.00     0.117 C 
ATOM     19  O3  <0> d   1      27.464  -5.783  34.607  0.00  0.00    -0.274 OA
ATOM     20  C5  <0> d   1      24.160  -4.573  34.151  0.00  0.00     0.159 C 
ENDBRANCH  14  16
ENDBRANCH   1  10
BRANCH   6  21
ATOM     21  C17 <0> d   1      30.441   2.690  30.000  0.00  0.00     0.204 C 
ATOM     22  O18 <0> d   1      29.941   3.487  29.226  0.00  0.00    -0.286 OA
BRANCH  21  23
ATOM     23  C19 <0> d   1      31.705   3.015  30.673  0.00  0.00     0.056 A 
ATOM     24  S23 <0> d   1      33.301   2.926  29.942  0.00  0.00    -0.098 SA
ATOM     25  C22 <0> d   1      34.043   3.452  31.386  0.00  0.00     0.050 A 
ATOM     26  C21 <0> d   1      33.131   3.667  32.341  0.00  0.00     0.009 A 
ATOM     27  C20 <0> d   1      31.829   3.430  31.969  0.00  0.00     0.023 A 
ENDBRANCH  21  23
ENDBRANCH   6  21
TORSDOF 4
ENDMDL
MODEL 101
REMARK CAVERDOCK RESULT:      -7.6      0.000      0.000
REMARK CAVERDOCK CONSTRAINTS:       0.0      0.0      0.0      0.0
REMARK CAVERDOCK TUNNEL: 100     -7.6      3.3    101.2
REMARK  4 active torsions:
REMARK  status: ('A' for Active; 'I' for Inactive)
REMARK       I    between atoms: C2_2  and  N4_4 
REMARK    1  A    between atoms: N4_4  and  C6_6 
REMARK    2  A    between atoms: C10_10  and  C11_11 
REMARK    3  A    between atoms: C16_16  and  C17_17 
REMARK    4  A    between atoms: C17_17  and  C19_19 
ROOT
ATOM      1  C11 <0> d   1      27.704  -1.223  31.299  0.00  0.00     0.072 A 
ATOM      2  C12 <0> d   1      28.129  -1.973  30.218  0.00  0.00     0.052 A 
ATOM      3  C13 <0> d   1      29.024  -1.408  29.311  0.00  0.00     0.121 A 
ATOM      4  N14 <0> d   1      29.456  -0.176  29.484  0.00  0.00    -0.240 NA
ATOM      5  C15 <0> d   1      29.055   0.558  30.522  0.00  0.00     0.166 A 
ATOM      6  C16 <0> d   1      29.360   1.872  30.931  0.00  0.00     0.082 A 
ATOM      7  C24 <0> d   1      28.636   2.113  32.112  0.00  0.00     0.159 A 
ATOM      8  N25 <0> d   1      27.945   1.043  32.406  0.00  0.00    -0.177 NA
ATOM      9  N26 <0> d   1      28.175   0.058  31.439  0.00  0.00    -0.214 N 
ENDROOT
BRANCH   1  10
ATOM     10  C10 <0> d   1      26.757  -1.788  32.281  0.00  0.00    -0.005 A 
ATOM     11  C9  <0> d   1      25.837  -0.958  32.926  0.00  0.00     0.014 A 
ATOM     12  C8  <0> d   1      24.953  -1.488  33.843  0.00  0.00     0.003 A 
ATOM     13  C7  <0> d   1      24.974  -2.840  34.128  0.00  0.00     0.030 A 
ATOM     14  C6  <0> d   1      25.886  -3.676  33.492  0.00  0.00     0.037 A 
ATOM     15  C27 <0> d   1      26.782  -3.152  32.573  0.00  0.00     0.043 A 
BRANCH  14  16
ATOM     16  N4  <0> d   1      25.901  -5.044  33.785  0.00  0.00    -0.323 N 
ATOM     17  C2  <0> d   1      24.765  -5.669  34.147  0.00  0.00     0.220 C 
ATOM     18  C1  <0> d   1      24.802  -7.113  34.577  0.00  0.00     0.117 C 
ATOM     19  O3  <0> d   1      23.710  -5.070  34.128  0.00  0.00    -0.274 OA
ATOM     20  C5  <0> d   1      27.156  -5.797  33.697  0.00  0.00     0.159 C 
ENDBRANCH  14  16
ENDBRANCH   1  10
BRANCH   6  21
ATOM     21  C17 <0> d   1      30.261   2.810  30.252  0.00  0.00     0.204 C 
ATOM     22  O18 <0> d   1      29.932   3.317  29.194  0.00  0.00    -0.286 OA
BRANCH  21  23
ATOM     23  C19 <0> d   1      31.562   3.138  30.848  0.00  0.00     0.056 A 
ATOM     24  S23 <0> d   1      33.067   3.338  29.963  0.00  0.00    -0.098 SA
ATOM     25  C22 <0> d   1      33.923   3.676  31.401  0.00  0.00     0.050 A 
ATOM     26  C21 <0> d   1      33.110   3.629  32.463  0.00  0.00     0.009 A 
ATOM     27  C20 <0> d   1      31.797   3.331  32.181  0.00  0.00     0.023 A 
ENDBRANCH  21  23
ENDBRANCH   6  21
TORSDOF 4
ENDMDL
MODEL 102
REMARK CAVERDOCK RESULT:      -8.5      0.000      0.000
REMARK CAVERDOCK CONSTRAINTS:       0.0      0.0      0.0      0.0
REMARK CAVERDOCK TUNNEL: 101     -8.5      3.2    102.3
REMARK  4 active torsions:
REMARK  status: ('A' for Active; 'I' for Inactive)
REMARK       I    between atoms: C2_2  and  N4_4 
REMARK    1  A    between atoms: N4_4  and  C6_6 
REMARK    2  A    between atoms: C10_10  and  C11_11 
REMARK    3  A    between atoms: C16_16  and  C17_17 
REMARK    4  A    between atoms: C17_17  and  C19_19 
ROOT
ATOM      1  C11 <0> d   1      27.687  -0.974  32.304  0.00  0.00     0.072 A 
ATOM      2  C12 <0> d   1      27.259  -0.213  33.376  0.00  0.00     0.052 A 
ATOM      3  C13 <0> d   1      27.649   1.124  33.456  0.00  0.00     0.121 A 
ATOM      4  N14 <0> d   1      28.414   1.650  32.523  0.00  0.00    -0.240 NA
ATOM      5  C15 <0> d   1      28.833   0.928  31.484  0.00  0.00     0.166 A 
ATOM      6  C16 <0> d   1      29.640   1.242  30.371  0.00  0.00     0.082 A 
ATOM      7  C24 <0> d   1      29.744   0.073  29.596  0.00  0.00     0.159 A 
ATOM      8  N25 <0> d   1      29.063  -0.878  30.179  0.00  0.00    -0.177 NA
ATOM      9  N26 <0> d   1      28.487  -0.388  31.356  0.00  0.00    -0.214 N 
ENDROOT
BRANCH   1  10
ATOM     10  C10 <0> d   1      27.295  -2.393  32.185  0.00  0.00    -0.005 A 
ATOM     11  C9  <0> d   1      27.597  -3.108  31.024  0.00  0.00     0.014 A 
ATOM     12  C8  <0> d   1      27.230  -4.434  30.914  0.00  0.00     0.003 A 
ATOM     13  C7  <0> d   1      26.562  -5.058  31.951  0.00  0.00     0.030 A 
ATOM     14  C6  <0> d   1      26.256  -4.355  33.111  0.00  0.00     0.037 A 
ATOM     15  C27 <0> d   1      26.616  -3.022  33.229  0.00  0.00     0.043 A 
BRANCH  14  16
ATOM     16  N4  <0> d   1      25.580  -4.993  34.158  0.00  0.00    -0.323 N 
ATOM     17  C2  <0> d   1      26.262  -5.755  35.034  0.00  0.00     0.220 C 
ATOM     18  C1  <0> d   1      25.521  -6.537  36.088  0.00  0.00     0.117 C 
ATOM     19  O3  <0> d   1      27.472  -5.812  34.976  0.00  0.00    -0.274 OA
ATOM     20  C5  <0> d   1      24.130  -4.833  34.298  0.00  0.00     0.159 C 
ENDBRANCH  14  16
ENDBRANCH   1  10
BRANCH   6  21
ATOM     21  C17 <0> d   1      30.253   2.542  30.078  0.00  0.00     0.204 C 
ATOM     22  O18 <0> d   1      29.689   3.332  29.341  0.00  0.00    -0.286 OA
BRANCH  21  23
ATOM     23  C19 <0> d   1      31.548   2.893  30.674  0.00  0.00     0.056 A 
ATOM     24  S23 <0> d   1      31.817   3.299  32.363  0.00  0.00    -0.098 SA
ATOM     25  C22 <0> d   1      33.486   3.527  32.091  0.00  0.00     0.050 A 
ATOM     26  C21 <0> d   1      33.795   3.313  30.807  0.00  0.00     0.009 A 
ATOM     27  C20 <0> d   1      32.737   2.961  30.003  0.00  0.00     0.023 A 
ENDBRANCH  21  23
ENDBRANCH   6  21
TORSDOF 4
ENDMDL
MODEL 103
REMARK CAVERDOCK RESULT:      -9.2      0.000      0.000
REMARK CAVERDOCK CONSTRAINTS:       0.0      0.0      0.0      0.0
REMARK CAVERDOCK TUNNEL: 102     -9.2      3.3    103.1
REMARK  4 active torsions:
REMARK  status: ('A' for Active; 'I' for Inactive)
REMARK       I    between atoms: C2_2  and  N4_4 
REMARK    1  A    between atoms: N4_4  and  C6_6 
REMARK    2  A    between atoms: C10_10  and  C11_11 
REMARK    3  A    between atoms: C16_16  and  C17_17 
REMARK    4  A    between atoms: C17_17  and  C19_19 
ROOT
ATOM      1  C11 <0> d   1      27.930  -1.783  31.975  0.00  0.00     0.072 A 
ATOM      2  C12 <0> d   1      27.868  -0.935  33.065  0.00  0.00     0.052 A 
ATOM      3  C13 <0> d   1      28.046   0.434  32.869  0.00  0.00     0.121 A 
ATOM      4  N14 <0> d   1      28.270   0.909  31.662  0.00  0.00    -0.240 NA
ATOM      5  C15 <0> d   1      28.333   0.103  30.602  0.00  0.00     0.166 A 
ATOM      6  C16 <0> d   1      28.554   0.350  29.232  0.00  0.00     0.082 A 
ATOM      7  C24 <0> d   1      28.510  -0.895  28.579  0.00  0.00     0.159 A 
ATOM      8  N25 <0> d   1      28.283  -1.827  29.466  0.00  0.00    -0.177 NA
ATOM      9  N26 <0> d   1      28.171  -1.247  30.735  0.00  0.00    -0.214 N 
ENDROOT
BRANCH   1  10
ATOM     10  C10 <0> d   1      27.747  -3.239  32.143  0.00  0.00    -0.005 A 
ATOM     11  C9  <0> d   1      28.616  -4.132  31.512  0.00  0.00     0.014 A 
ATOM     12  C8  <0> d   1      28.443  -5.492  31.670  0.00  0.00     0.003 A 
ATOM     13  C7  <0> d   1      27.409  -5.975  32.451  0.00  0.00     0.030 A 
ATOM     14  C6  <0> d   1      26.538  -5.095  33.083  0.00  0.00     0.037 A 
ATOM     15  C27 <0> d   1      26.700  -3.727  32.926  0.00  0.00     0.043 A 
BRANCH  14  16
ATOM     16  N4  <0> d   1      25.494  -5.590  33.873  0.00  0.00    -0.323 N 
ATOM     17  C2  <0> d   1      25.768  -6.334  34.962  0.00  0.00     0.220 C 
ATOM     18  C1  <0> d   1      24.646  -6.966  35.744  0.00  0.00     0.117 C 
ATOM     19  O3  <0> d   1      26.917  -6.494  35.314  0.00  0.00    -0.274 OA
ATOM     20  C5  <0> d   1      24.103  -5.301  33.512  0.00  0.00     0.159 C 
ENDBRANCH  14  16
ENDBRANCH   1  10
BRANCH   6  21
ATOM     21  C17 <0> d   1      28.786   1.656  28.608  0.00  0.00     0.204 C 
ATOM     22  O18 <0> d   1      28.273   1.920  27.534  0.00  0.00    -0.286 OA
BRANCH  21  23
ATOM     23  C19 <0> d   1      29.638   2.648  29.276  0.00  0.00     0.056 A 
ATOM     24  S23 <0> d   1      31.174   2.309  30.059  0.00  0.00    -0.098 SA
ATOM     25  C22 <0> d   1      31.369   3.949  30.491  0.00  0.00     0.050 A 
ATOM     26  C21 <0> d   1      30.331   4.681  30.070  0.00  0.00     0.009 A 
ATOM     27  C20 <0> d   1      29.359   3.980  29.395  0.00  0.00     0.023 A 
ENDBRANCH  21  23
ENDBRANCH   6  21
TORSDOF 4
ENDMDL
MODEL 104
REMARK CAVERDOCK RESULT:      -8.1      0.000      0.000
REMARK CAVERDOCK CONSTRAINTS:       0.0      0.0      0.0      0.0
REMARK CAVERDOCK TUNNEL: 103     -8.1      3.3    104.7
REMARK  4 active torsions:
REMARK  status: ('A' for Active; 'I' for Inactive)
REMARK       I    between atoms: C2_2  and  N4_4 
REMARK    1  A    between atoms: N4_4  and  C6_6 
REMARK    2  A    between atoms: C10_10  and  C11_11 
REMARK    3  A    between atoms: C16_16  and  C17_17 
REMARK    4  A    between atoms: C17_17  and  C19_19 
ROOT
ATOM      1  C11 <0> d   1      27.297  -0.164  30.514  0.00  0.00     0.072 A 
ATOM      2  C12 <0> d   1      26.146   0.138  31.217  0.00  0.00     0.052 A 
ATOM      3  C13 <0> d   1      25.550  -0.851  32.000  0.00  0.00     0.121 A 
ATOM      4  N14 <0> d   1      26.080  -2.054  32.065  0.00  0.00    -0.240 NA
ATOM      5  C15 <0> d   1      27.189  -2.359  31.393  0.00  0.00     0.166 A 
ATOM      6  C16 <0> d   1      27.945  -3.546  31.294  0.00  0.00     0.082 A 
ATOM      7  C24 <0> d   1      29.024  -3.274  30.433  0.00  0.00     0.159 A 
ATOM      8  N25 <0> d   1      28.941  -2.032  30.036  0.00  0.00    -0.177 NA
ATOM      9  N26 <0> d   1      27.812  -1.432  30.606  0.00  0.00    -0.214 N 
ENDROOT
BRANCH   1  10
ATOM     10  C10 <0> d   1      27.956   0.856  29.675  0.00  0.00    -0.005 A 
ATOM     11  C9  <0> d   1      27.672   0.932  28.309  0.00  0.00     0.014 A 
ATOM     12  C8  <0> d   1      28.289   1.887  27.527  0.00  0.00     0.003 A 
ATOM     13  C7  <0> d   1      29.191   2.770  28.090  0.00  0.00     0.030 A 
ATOM     14  C6  <0> d   1      29.482   2.704  29.448  0.00  0.00     0.037 A 
ATOM     15  C27 <0> d   1      28.871   1.745  30.242  0.00  0.00     0.043 A 
BRANCH  14  16
ATOM     16  N4  <0> d   1      30.395   3.601  30.012  0.00  0.00    -0.323 N 
ATOM     17  C2  <0> d   1      31.650   3.201  30.290  0.00  0.00     0.220 C 
ATOM     18  C1  <0> d   1      32.597   4.129  31.005  0.00  0.00     0.117 C 
ATOM     19  O3  <0> d   1      32.019   2.092  29.964  0.00  0.00    -0.274 OA
ATOM     20  C5  <0> d   1      29.984   4.978  30.302  0.00  0.00     0.159 C 
ENDBRANCH  14  16
ENDBRANCH   1  10
BRANCH   6  21
ATOM     21  C17 <0> d   1      27.660  -4.820  31.962  0.00  0.00     0.204 C 
ATOM     22  O18 <0> d   1      28.356  -5.795  31.740  0.00  0.00    -0.286 OA
BRANCH  21  23
ATOM     23  C19 <0> d   1      26.534  -4.921  32.898  0.00  0.00     0.056 A 
ATOM     24  S23 <0> d   1      26.628  -4.670  34.635  0.00  0.00    -0.098 SA
ATOM     25  C22 <0> d   1      24.959  -4.978  34.818  0.00  0.00     0.050 A 
ATOM     26  C21 <0> d   1      24.393  -5.256  33.638  0.00  0.00     0.009 A 
ATOM     27  C20 <0> d   1      25.246  -5.231  32.560  0.00  0.00     0.023 A 
ENDBRANCH  21  23
ENDBRANCH   6  21
TORSDOF 4
ENDMDL
MODEL 105
REMARK CAVERDOCK RESULT:      -9.4      0.000      0.000
REMARK CAVERDOCK CONSTRAINTS:       0.0      0.0      0.0      0.0
REMARK CAVERDOCK TUNNEL: 104     -9.4      3.3    105.5
REMARK  4 active torsions:
REMARK  status: ('A' for Active; 'I' for Inactive)
REMARK       I    between atoms: C2_2  and  N4_4 
REMARK    1  A    between atoms: N4_4  and  C6_6 
REMARK    2  A    between atoms: C10_10  and  C11_11 
REMARK    3  A    between atoms: C16_16  and  C17_17 
REMARK    4  A    between atoms: C17_17  and  C19_19 
ROOT
ATOM      1  C11 <0> d   1      27.691  -1.831  32.200  0.00  0.00     0.072 A 
ATOM      2  C12 <0> d   1      27.525  -0.961  33.261  0.00  0.00     0.052 A 
ATOM      3  C13 <0> d   1      27.678   0.409  33.045  0.00  0.00     0.121 A 
ATOM      4  N14 <0> d   1      27.977   0.862  31.846  0.00  0.00    -0.240 NA
ATOM      5  C15 <0> d   1      28.140   0.035  30.814  0.00  0.00     0.166 A 
ATOM      6  C16 <0> d   1      28.455   0.257  29.458  0.00  0.00     0.082 A 
ATOM      7  C24 <0> d   1      28.494  -1.003  28.834  0.00  0.00     0.159 A 
ATOM      8  N25 <0> d   1      28.229  -1.921  29.726  0.00  0.00    -0.177 NA
ATOM      9  N26 <0> d   1      28.008  -1.316  30.969  0.00  0.00    -0.214 N 
ENDROOT
BRANCH   1  10
ATOM     10  C10 <0> d   1      27.538  -3.287  32.390  0.00  0.00    -0.005 A 
ATOM     11  C9  <0> d   1      28.354  -4.176  31.687  0.00  0.00     0.014 A 
ATOM     12  C8  <0> d   1      28.209  -5.537  31.867  0.00  0.00     0.003 A 
ATOM     13  C7  <0> d   1      27.255  -6.025  32.740  0.00  0.00     0.030 A 
ATOM     14  C6  <0> d   1      26.437  -5.149  33.445  0.00  0.00     0.037 A 
ATOM     15  C27 <0> d   1      26.571  -3.781  33.268  0.00  0.00     0.043 A 
BRANCH  14  16
ATOM     16  N4  <0> d   1      25.474  -5.650  34.328  0.00  0.00    -0.323 N 
ATOM     17  C2  <0> d   1      25.856  -6.314  35.436  0.00  0.00     0.220 C 
ATOM     18  C1  <0> d   1      24.822  -6.956  36.324  0.00  0.00     0.117 C 
ATOM     19  O3  <0> d   1      27.032  -6.396  35.718  0.00  0.00    -0.274 OA
ATOM     20  C5  <0> d   1      24.049  -5.452  34.047  0.00  0.00     0.159 C 
ENDBRANCH  14  16
ENDBRANCH   1  10
BRANCH   6  21
ATOM     21  C17 <0> d   1      28.695   1.555  28.820  0.00  0.00     0.204 C 
ATOM     22  O18 <0> d   1      28.117   1.844  27.786  0.00  0.00    -0.286 OA
BRANCH  21  23
ATOM     23  C19 <0> d   1      29.632   2.509  29.427  0.00  0.00     0.056 A 
ATOM     24  S23 <0> d   1      31.195   2.101  30.119  0.00  0.00    -0.098 SA
ATOM     25  C22 <0> d   1      31.494   3.732  30.523  0.00  0.00     0.050 A 
ATOM     26  C21 <0> d   1      30.468   4.511  30.159  0.00  0.00     0.009 A 
ATOM     27  C20 <0> d   1      29.424   3.854  29.550  0.00  0.00     0.023 A 
ENDBRANCH  21  23
ENDBRANCH   6  21
TORSDOF 4
ENDMDL
MODEL 106
REMARK CAVERDOCK RESULT:      -9.4      0.000      0.000
REMARK CAVERDOCK CONSTRAINTS:       0.0      0.0      0.0      0.0
REMARK CAVERDOCK TUNNEL: 105     -9.4      3.3    106.5
REMARK  4 active torsions:
REMARK  status: ('A' for Active; 'I' for Inactive)
REMARK       I    between atoms: C2_2  and  N4_4 
REMARK    1  A    between atoms: N4_4  and  C6_6 
REMARK    2  A    between atoms: C10_10  and  C11_11 
REMARK    3  A    between atoms: C16_16  and  C17_17 
REMARK    4  A    between atoms: C17_17  and  C19_19 
ROOT
ATOM      1  C11 <0> d   1      27.711  -1.866  32.359  0.00  0.00     0.072 A 
ATOM      2  C12 <0> d   1      27.667  -0.991  33.428  0.00  0.00     0.052 A 
ATOM      3  C13 <0> d   1      27.858   0.371  33.197  0.00  0.00     0.121 A 
ATOM      4  N14 <0> d   1      28.078   0.813  31.977  0.00  0.00    -0.240 NA
ATOM      5  C15 <0> d   1      28.123  -0.019  30.937  0.00  0.00     0.166 A 
ATOM      6  C16 <0> d   1      28.337   0.191  29.559  0.00  0.00     0.082 A 
ATOM      7  C24 <0> d   1      28.274  -1.069  28.938  0.00  0.00     0.159 A 
ATOM      8  N25 <0> d   1      28.043  -1.976  29.850  0.00  0.00    -0.177 NA
ATOM      9  N26 <0> d   1      27.949  -1.364  31.105  0.00  0.00    -0.214 N 
ENDROOT
BRANCH   1  10
ATOM     10  C10 <0> d   1      27.514  -3.315  32.564  0.00  0.00    -0.005 A 
ATOM     11  C9  <0> d   1      28.289  -4.236  31.855  0.00  0.00     0.014 A 
ATOM     12  C8  <0> d   1      28.102  -5.590  32.049  0.00  0.00     0.003 A 
ATOM     13  C7  <0> d   1      27.148  -6.040  32.943  0.00  0.00     0.030 A 
ATOM     14  C6  <0> d   1      26.371  -5.132  33.653  0.00  0.00     0.037 A 
ATOM     15  C27 <0> d   1      26.547  -3.770  33.462  0.00  0.00     0.043 A 
BRANCH  14  16
ATOM     16  N4  <0> d   1      25.408  -5.593  34.557  0.00  0.00    -0.323 N 
ATOM     17  C2  <0> d   1      25.788  -6.236  35.678  0.00  0.00     0.220 C 
ATOM     18  C1  <0> d   1      24.752  -6.837  36.592  0.00  0.00     0.117 C 
ATOM     19  O3  <0> d   1      26.966  -6.330  35.953  0.00  0.00    -0.274 OA
ATOM     20  C5  <0> d   1      23.984  -5.379  34.283  0.00  0.00     0.159 C 
ENDBRANCH  14  16
ENDBRANCH   1  10
BRANCH   6  21
ATOM     21  C17 <0> d   1      28.578   1.479  28.901  0.00  0.00     0.204 C 
ATOM     22  O18 <0> d   1      28.026   1.738  27.846  0.00  0.00    -0.286 OA
BRANCH  21  23
ATOM     23  C19 <0> d   1      29.484   2.458  29.514  0.00  0.00     0.056 A 
ATOM     24  S23 <0> d   1      31.196   2.208  29.822  0.00  0.00    -0.098 SA
ATOM     25  C22 <0> d   1      31.353   3.770  30.490  0.00  0.00     0.050 A 
ATOM     26  C21 <0> d   1      30.181   4.415  30.478  0.00  0.00     0.009 A 
ATOM     27  C20 <0> d   1      29.130   3.706  29.942  0.00  0.00     0.023 A 
ENDBRANCH  21  23
ENDBRANCH   6  21
TORSDOF 4
ENDMDL
MODEL 107
REMARK CAVERDOCK RESULT:      -9.6      0.000      0.000
REMARK CAVERDOCK CONSTRAINTS:       0.0      0.0      0.0      0.0
REMARK CAVERDOCK TUNNEL: 106     -9.6      3.3    107.1
REMARK  4 active torsions:
REMARK  status: ('A' for Active; 'I' for Inactive)
REMARK       I    between atoms: C2_2  and  N4_4 
REMARK    1  A    between atoms: N4_4  and  C6_6 
REMARK    2  A    between atoms: C10_10  and  C11_11 
REMARK    3  A    between atoms: C16_16  and  C17_17 
REMARK    4  A    between atoms: C17_17  and  C19_19 
ROOT
ATOM      1  C11 <0> d   1      27.624  -2.044  32.370  0.00  0.00     0.072 A 
ATOM      2  C12 <0> d   1      27.592  -1.203  33.467  0.00  0.00     0.052 A 
ATOM      3  C13 <0> d   1      27.761   0.168  33.275  0.00  0.00     0.121 A 
ATOM      4  N14 <0> d   1      27.949   0.651  32.065  0.00  0.00    -0.240 NA
ATOM      5  C15 <0> d   1      27.982  -0.148  30.999  0.00  0.00     0.166 A 
ATOM      6  C16 <0> d   1      28.161   0.108  29.624  0.00  0.00     0.082 A 
ATOM      7  C24 <0> d   1      28.101  -1.133  28.964  0.00  0.00     0.159 A 
ATOM      8  N25 <0> d   1      27.902  -2.071  29.852  0.00  0.00    -0.177 NA
ATOM      9  N26 <0> d   1      27.827  -1.499  31.127  0.00  0.00    -0.214 N 
ENDROOT
BRANCH   1  10
ATOM     10  C10 <0> d   1      27.449  -3.501  32.534  0.00  0.00    -0.005 A 
ATOM     11  C9  <0> d   1      28.259  -4.389  31.822  0.00  0.00     0.014 A 
ATOM     12  C8  <0> d   1      28.094  -5.750  31.976  0.00  0.00     0.003 A 
ATOM     13  C7  <0> d   1      27.127  -6.240  32.834  0.00  0.00     0.030 A 
ATOM     14  C6  <0> d   1      26.315  -5.365  33.548  0.00  0.00     0.037 A 
ATOM     15  C27 <0> d   1      26.470  -3.996  33.396  0.00  0.00     0.043 A 
BRANCH  14  16
ATOM     16  N4  <0> d   1      25.339  -5.868  34.416  0.00  0.00    -0.323 N 
ATOM     17  C2  <0> d   1      25.702  -6.442  35.579  0.00  0.00     0.220 C 
ATOM     18  C1  <0> d   1      24.663  -7.088  36.457  0.00  0.00     0.117 C 
ATOM     19  O3  <0> d   1      26.866  -6.437  35.920  0.00  0.00    -0.274 OA
ATOM     20  C5  <0> d   1      23.921  -5.771  34.057  0.00  0.00     0.159 C 
ENDBRANCH  14  16
ENDBRANCH   1  10
BRANCH   6  21
ATOM     21  C17 <0> d   1      28.372   1.419  29.001  0.00  0.00     0.204 C 
ATOM     22  O18 <0> d   1      27.677   1.769  28.063  0.00  0.00    -0.286 OA
BRANCH  21  23
ATOM     23  C19 <0> d   1      29.421   2.312  29.509  0.00  0.00     0.056 A 
ATOM     24  S23 <0> d   1      30.910   1.796  30.287  0.00  0.00    -0.098 SA
ATOM     25  C22 <0> d   1      31.418   3.412  30.492  0.00  0.00     0.050 A 
ATOM     26  C21 <0> d   1      30.509   4.265  30.005  0.00  0.00     0.009 A 
ATOM     27  C20 <0> d   1      29.393   3.677  29.457  0.00  0.00     0.023 A 
ENDBRANCH  21  23
ENDBRANCH   6  21
TORSDOF 4
ENDMDL
MODEL 108
REMARK CAVERDOCK RESULT:      -9.5      0.000      0.000
REMARK CAVERDOCK CONSTRAINTS:       0.0      0.0      0.0      0.0
REMARK CAVERDOCK TUNNEL: 107     -9.5      3.3    108.1
REMARK  4 active torsions:
REMARK  status: ('A' for Active; 'I' for Inactive)
REMARK       I    between atoms: C2_2  and  N4_4 
REMARK    1  A    between atoms: N4_4  and  C6_6 
REMARK    2  A    between atoms: C10_10  and  C11_11 
REMARK    3  A    between atoms: C16_16  and  C17_17 
REMARK    4  A    between atoms: C17_17  and  C19_19 
ROOT
ATOM      1  C11 <0> d   1      27.492  -2.082  32.405  0.00  0.00     0.072 A 
ATOM      2  C12 <0> d   1      27.354  -1.196  33.456  0.00  0.00     0.052 A 
ATOM      3  C13 <0> d   1      27.496   0.170  33.214  0.00  0.00     0.121 A 
ATOM      4  N14 <0> d   1      27.760   0.605  32.000  0.00  0.00    -0.240 NA
ATOM      5  C15 <0> d   1      27.896  -0.238  30.977  0.00  0.00     0.166 A 
ATOM      6  C16 <0> d   1      28.170  -0.037  29.609  0.00  0.00     0.082 A 
ATOM      7  C24 <0> d   1      28.195  -1.307  29.004  0.00  0.00     0.159 A 
ATOM      8  N25 <0> d   1      27.958  -2.211  29.918  0.00  0.00    -0.177 NA
ATOM      9  N26 <0> d   1      27.771  -1.587  31.156  0.00  0.00    -0.214 N 
ENDROOT
BRANCH   1  10
ATOM     10  C10 <0> d   1      27.347  -3.536  32.622  0.00  0.00    -0.005 A 
ATOM     11  C9  <0> d   1      28.198  -4.431  31.969  0.00  0.00     0.014 A 
ATOM     12  C8  <0> d   1      28.061  -5.789  32.174  0.00  0.00     0.003 A 
ATOM     13  C7  <0> d   1      27.082  -6.268  33.024  0.00  0.00     0.030 A 
ATOM     14  C6  <0> d   1      26.230  -5.386  33.679  0.00  0.00     0.037 A 
ATOM     15  C27 <0> d   1      26.356  -4.021  33.476  0.00  0.00     0.043 A 
BRANCH  14  16
ATOM     16  N4  <0> d   1      25.242  -5.878  34.539  0.00  0.00    -0.323 N 
ATOM     17  C2  <0> d   1      25.592  -6.528  35.666  0.00  0.00     0.220 C 
ATOM     18  C1  <0> d   1      24.533  -7.161  36.531  0.00  0.00     0.117 C 
ATOM     19  O3  <0> d   1      26.759  -6.604  35.985  0.00  0.00    -0.274 OA
ATOM     20  C5  <0> d   1      23.826  -5.688  34.212  0.00  0.00     0.159 C 
ENDBRANCH  14  16
ENDBRANCH   1  10
BRANCH   6  21
ATOM     21  C17 <0> d   1      28.389   1.252  28.943  0.00  0.00     0.204 C 
ATOM     22  O18 <0> d   1      27.779   1.524  27.924  0.00  0.00    -0.286 OA
BRANCH  21  23
ATOM     23  C19 <0> d   1      29.343   2.215  29.506  0.00  0.00     0.056 A 
ATOM     24  S23 <0> d   1      30.966   1.835  30.064  0.00  0.00    -0.098 SA
ATOM     25  C22 <0> d   1      31.250   3.462  30.493  0.00  0.00     0.050 A 
ATOM     26  C21 <0> d   1      30.179   4.220  30.232  0.00  0.00     0.009 A 
ATOM     27  C20 <0> d   1      29.110   3.550  29.685  0.00  0.00     0.023 A 
ENDBRANCH  21  23
ENDBRANCH   6  21
TORSDOF 4
ENDMDL
MODEL 109
REMARK CAVERDOCK RESULT:      -9.1      0.000      0.000
REMARK CAVERDOCK CONSTRAINTS:       0.0      0.0      0.0      0.0
REMARK CAVERDOCK TUNNEL: 108     -9.1      3.3    109.3
REMARK  4 active torsions:
REMARK  status: ('A' for Active; 'I' for Inactive)
REMARK       I    between atoms: C2_2  and  N4_4 
REMARK    1  A    between atoms: N4_4  and  C6_6 
REMARK    2  A    between atoms: C10_10  and  C11_11 
REMARK    3  A    between atoms: C16_16  and  C17_17 
REMARK    4  A    between atoms: C17_17  and  C19_19 
ROOT
ATOM      1  C11 <0> d   1      27.474  -2.036  32.671  0.00  0.00     0.072 A 
ATOM      2  C12 <0> d   1      27.381  -1.190  33.760  0.00  0.00     0.052 A 
ATOM      3  C13 <0> d   1      27.506   0.185  33.563  0.00  0.00     0.121 A 
ATOM      4  N14 <0> d   1      27.710   0.667  32.355  0.00  0.00    -0.240 NA
ATOM      5  C15 <0> d   1      27.802  -0.137  31.296  0.00  0.00     0.166 A 
ATOM      6  C16 <0> d   1      28.012   0.117  29.925  0.00  0.00     0.082 A 
ATOM      7  C24 <0> d   1      28.015  -1.129  29.273  0.00  0.00     0.159 A 
ATOM      8  N25 <0> d   1      27.824  -2.068  30.162  0.00  0.00    -0.177 NA
ATOM      9  N26 <0> d   1      27.693  -1.492  31.430  0.00  0.00    -0.214 N 
ENDROOT
BRANCH   1  10
ATOM     10  C10 <0> d   1      27.347  -3.497  32.840  0.00  0.00    -0.005 A 
ATOM     11  C9  <0> d   1      28.227  -4.359  32.180  0.00  0.00     0.014 A 
ATOM     12  C8  <0> d   1      28.106  -5.724  32.340  0.00  0.00     0.003 A 
ATOM     13  C7  <0> d   1      27.115  -6.245  33.151  0.00  0.00     0.030 A 
ATOM     14  C6  <0> d   1      26.233  -5.396  33.812  0.00  0.00     0.037 A 
ATOM     15  C27 <0> d   1      26.343  -4.023  33.654  0.00  0.00     0.043 A 
BRANCH  14  16
ATOM     16  N4  <0> d   1      25.233  -5.929  34.632  0.00  0.00    -0.323 N 
ATOM     17  C2  <0> d   1      25.558  -6.497  35.809  0.00  0.00     0.220 C 
ATOM     18  C1  <0> d   1      24.497  -7.176  36.637  0.00  0.00     0.117 C 
ATOM     19  O3  <0> d   1      26.704  -6.462  36.204  0.00  0.00    -0.274 OA
ATOM     20  C5  <0> d   1      23.831  -5.870  34.208  0.00  0.00     0.159 C 
ENDBRANCH  14  16
ENDBRANCH   1  10
BRANCH   6  21
ATOM     21  C17 <0> d   1      28.193   1.431  29.300  0.00  0.00     0.204 C 
ATOM     22  O18 <0> d   1      27.459   1.782  28.393  0.00  0.00    -0.286 OA
BRANCH  21  23
ATOM     23  C19 <0> d   1      29.260   2.326  29.767  0.00  0.00     0.056 A 
ATOM     24  S23 <0> d   1      30.922   1.851  30.082  0.00  0.00    -0.098 SA
ATOM     25  C22 <0> d   1      31.340   3.442  30.537  0.00  0.00     0.050 A 
ATOM     26  C21 <0> d   1      30.281   4.256  30.456  0.00  0.00     0.009 A 
ATOM     27  C20 <0> d   1      29.117   3.658  30.032  0.00  0.00     0.023 A 
ENDBRANCH  21  23
ENDBRANCH   6  21
TORSDOF 4
ENDMDL
MODEL 110
REMARK CAVERDOCK RESULT:      -9.0      0.000      0.000
REMARK CAVERDOCK CONSTRAINTS:       0.0      0.0      0.0      0.0
REMARK CAVERDOCK TUNNEL: 109     -9.0      3.3    110.2
REMARK  4 active torsions:
REMARK  status: ('A' for Active; 'I' for Inactive)
REMARK       I    between atoms: C2_2  and  N4_4 
REMARK    1  A    between atoms: N4_4  and  C6_6 
REMARK    2  A    between atoms: C10_10  and  C11_11 
REMARK    3  A    between atoms: C16_16  and  C17_17 
REMARK    4  A    between atoms: C17_17  and  C19_19 
ROOT
ATOM      1  C11 <0> d   1      27.382  -2.147  32.717  0.00  0.00     0.072 A 
ATOM      2  C12 <0> d   1      27.274  -1.308  33.811  0.00  0.00     0.052 A 
ATOM      3  C13 <0> d   1      27.439   0.065  33.631  0.00  0.00     0.121 A 
ATOM      4  N14 <0> d   1      27.697   0.552  32.435  0.00  0.00    -0.240 NA
ATOM      5  C15 <0> d   1      27.804  -0.245  31.372  0.00  0.00     0.166 A 
ATOM      6  C16 <0> d   1      28.066   0.015  30.011  0.00  0.00     0.082 A 
ATOM      7  C24 <0> d   1      28.060  -1.225  29.348  0.00  0.00     0.159 A 
ATOM      8  N25 <0> d   1      27.816  -2.167  30.221  0.00  0.00    -0.177 NA
ATOM      9  N26 <0> d   1      27.656  -1.598  31.490  0.00  0.00    -0.214 N 
ENDROOT
BRANCH   1  10
ATOM     10  C10 <0> d   1      27.213  -3.606  32.869  0.00  0.00    -0.005 A 
ATOM     11  C9  <0> d   1      28.041  -4.484  32.166  0.00  0.00     0.014 A 
ATOM     12  C8  <0> d   1      27.881  -5.848  32.309  0.00  0.00     0.003 A 
ATOM     13  C7  <0> d   1      26.901  -6.349  33.146  0.00  0.00     0.030 A 
ATOM     14  C6  <0> d   1      26.071  -5.483  33.850  0.00  0.00     0.037 A 
ATOM     15  C27 <0> d   1      26.221  -4.112  33.709  0.00  0.00     0.043 A 
BRANCH  14  16
ATOM     16  N4  <0> d   1      25.082  -5.997  34.696  0.00  0.00    -0.323 N 
ATOM     17  C2  <0> d   1      25.423  -6.535  35.882  0.00  0.00     0.220 C 
ATOM     18  C1  <0> d   1      24.374  -7.195  36.740  0.00  0.00     0.117 C 
ATOM     19  O3  <0> d   1      26.574  -6.490  36.261  0.00  0.00    -0.274 OA
ATOM     20  C5  <0> d   1      23.675  -5.949  34.289  0.00  0.00     0.159 C 
ENDBRANCH  14  16
ENDBRANCH   1  10
BRANCH   6  21
ATOM     21  C17 <0> d   1      28.301   1.329  29.404  0.00  0.00     0.204 C 
ATOM     22  O18 <0> d   1      27.570   1.731  28.516  0.00  0.00    -0.286 OA
BRANCH  21  23
ATOM     23  C19 <0> d   1      29.418   2.162  29.868  0.00  0.00     0.056 A 
ATOM     24  S23 <0> d   1      29.282   3.812  30.457  0.00  0.00    -0.098 SA
ATOM     25  C22 <0> d   1      30.964   3.904  30.729  0.00  0.00     0.050 A 
ATOM     26  C21 <0> d   1      31.567   2.760  30.384  0.00  0.00     0.009 A 
ATOM     27  C20 <0> d   1      30.729   1.781  29.903  0.00  0.00     0.023 A 
ENDBRANCH  21  23
ENDBRANCH   6  21
TORSDOF 4
ENDMDL
MODEL 111
REMARK CAVERDOCK RESULT:      -9.4      0.000      0.000
REMARK CAVERDOCK CONSTRAINTS:       0.0      0.0      0.0      0.0
REMARK CAVERDOCK TUNNEL: 110     -9.4      3.3    111.3
REMARK  4 active torsions:
REMARK  status: ('A' for Active; 'I' for Inactive)
REMARK       I    between atoms: C2_2  and  N4_4 
REMARK    1  A    between atoms: N4_4  and  C6_6 
REMARK    2  A    between atoms: C10_10  and  C11_11 
REMARK    3  A    between atoms: C16_16  and  C17_17 
REMARK    4  A    between atoms: C17_17  and  C19_19 
ROOT
ATOM      1  C11 <0> d   1      28.044  -2.349  31.232  0.00  0.00     0.072 A 
ATOM      2  C12 <0> d   1      28.260  -2.119  29.886  0.00  0.00     0.052 A 
ATOM      3  C13 <0> d   1      28.470  -0.811  29.448  0.00  0.00     0.121 A 
ATOM      4  N14 <0> d   1      28.460   0.186  30.307  0.00  0.00    -0.240 NA
ATOM      5  C15 <0> d   1      28.253  -0.021  31.606  0.00  0.00     0.166 A 
ATOM      6  C16 <0> d   1      28.196   0.852  32.712  0.00  0.00     0.082 A 
ATOM      7  C24 <0> d   1      27.947   0.061  33.847  0.00  0.00     0.159 A 
ATOM      8  N25 <0> d   1      27.857  -1.189  33.477  0.00  0.00    -0.177 NA
ATOM      9  N26 <0> d   1      28.036  -1.280  32.092  0.00  0.00    -0.214 N 
ENDROOT
BRANCH   1  10
ATOM     10  C10 <0> d   1      27.818  -3.720  31.734  0.00  0.00    -0.005 A 
ATOM     11  C9  <0> d   1      28.634  -4.768  31.302  0.00  0.00     0.014 A 
ATOM     12  C8  <0> d   1      28.421  -6.048  31.773  0.00  0.00     0.003 A 
ATOM     13  C7  <0> d   1      27.400  -6.298  32.671  0.00  0.00     0.030 A 
ATOM     14  C6  <0> d   1      26.581  -5.261  33.107  0.00  0.00     0.037 A 
ATOM     15  C27 <0> d   1      26.784  -3.973  32.636  0.00  0.00     0.043 A 
BRANCH  14  16
ATOM     16  N4  <0> d   1      25.550  -5.521  34.016  0.00  0.00    -0.323 N 
ATOM     17  C2  <0> d   1      25.833  -6.043  35.225  0.00  0.00     0.220 C 
ATOM     18  C1  <0> d   1      24.716  -6.433  36.158  0.00  0.00     0.117 C 
ATOM     19  O3  <0> d   1      26.988  -6.200  35.563  0.00  0.00    -0.274 OA
ATOM     20  C5  <0> d   1      24.162  -5.225  33.652  0.00  0.00     0.159 C 
ENDBRANCH  14  16
ENDBRANCH   1  10
BRANCH   6  21
ATOM     21  C17 <0> d   1      28.364   2.309  32.681  0.00  0.00     0.204 C 
ATOM     22  O18 <0> d   1      27.832   3.003  33.530  0.00  0.00    -0.286 OA
BRANCH  21  23
ATOM     23  C19 <0> d   1      29.176   2.932  31.628  0.00  0.00     0.056 A 
ATOM     24  S23 <0> d   1      30.869   2.588  31.309  0.00  0.00    -0.098 SA
ATOM     25  C22 <0> d   1      30.901   3.703  30.018  0.00  0.00     0.050 A 
ATOM     26  C21 <0> d   1      29.708   4.287  29.861  0.00  0.00     0.009 A 
ATOM     27  C20 <0> d   1      28.736   3.876  30.743  0.00  0.00     0.023 A 
ENDBRANCH  21  23
ENDBRANCH   6  21
TORSDOF 4
ENDMDL
MODEL 112
REMARK CAVERDOCK RESULT:      -9.5      0.000      0.000
REMARK CAVERDOCK CONSTRAINTS:       0.0      0.0      0.0      0.0
REMARK CAVERDOCK TUNNEL: 111     -9.5      3.3    112.9
REMARK  4 active torsions:
REMARK  status: ('A' for Active; 'I' for Inactive)
REMARK       I    between atoms: C2_2  and  N4_4 
REMARK    1  A    between atoms: N4_4  and  C6_6 
REMARK    2  A    between atoms: C10_10  and  C11_11 
REMARK    3  A    between atoms: C16_16  and  C17_17 
REMARK    4  A    between atoms: C17_17  and  C19_19 
ROOT
ATOM      1  C11 <0> d   1      27.960  -2.369  31.499  0.00  0.00     0.072 A 
ATOM      2  C12 <0> d   1      28.218  -2.161  30.157  0.00  0.00     0.052 A 
ATOM      3  C13 <0> d   1      28.470  -0.865  29.708  0.00  0.00     0.121 A 
ATOM      4  N14 <0> d   1      28.462   0.144  30.553  0.00  0.00    -0.240 NA
ATOM      5  C15 <0> d   1      28.215  -0.042  31.850  0.00  0.00     0.166 A 
ATOM      6  C16 <0> d   1      28.149   0.847  32.942  0.00  0.00     0.082 A 
ATOM      7  C24 <0> d   1      27.851   0.077  34.081  0.00  0.00     0.159 A 
ATOM      8  N25 <0> d   1      27.742  -1.175  33.723  0.00  0.00    -0.177 NA
ATOM      9  N26 <0> d   1      27.956  -1.288  32.345  0.00  0.00    -0.214 N 
ENDROOT
BRANCH   1  10
ATOM     10  C10 <0> d   1      27.689  -3.727  32.011  0.00  0.00    -0.005 A 
ATOM     11  C9  <0> d   1      28.454  -4.809  31.570  0.00  0.00     0.014 A 
ATOM     12  C8  <0> d   1      28.198  -6.077  32.051  0.00  0.00     0.003 A 
ATOM     13  C7  <0> d   1      27.184  -6.282  32.968  0.00  0.00     0.030 A 
ATOM     14  C6  <0> d   1      26.417  -5.212  33.414  0.00  0.00     0.037 A 
ATOM     15  C27 <0> d   1      26.662  -3.935  32.933  0.00  0.00     0.043 A 
BRANCH  14  16
ATOM     16  N4  <0> d   1      25.393  -5.425  34.344  0.00  0.00    -0.323 N 
ATOM     17  C2  <0> d   1      25.627  -6.160  35.447  0.00  0.00     0.220 C 
ATOM     18  C1  <0> d   1      24.497  -6.490  36.388  0.00  0.00     0.117 C 
ATOM     19  O3  <0> d   1      26.748  -6.557  35.685  0.00  0.00    -0.274 OA
ATOM     20  C5  <0> d   1      24.064  -4.850  34.114  0.00  0.00     0.159 C 
ENDBRANCH  14  16
ENDBRANCH   1  10
BRANCH   6  21
ATOM     21  C17 <0> d   1      28.354   2.299  32.898  0.00  0.00     0.204 C 
ATOM     22  O18 <0> d   1      27.912   3.005  33.788  0.00  0.00    -0.286 OA
BRANCH  21  23
ATOM     23  C19 <0> d   1      29.091   2.903  31.782  0.00  0.00     0.056 A 
ATOM     24  S23 <0> d   1      30.742   2.512  31.321  0.00  0.00    -0.098 SA
ATOM     25  C22 <0> d   1      30.697   3.631  30.033  0.00  0.00     0.050 A 
ATOM     26  C21 <0> d   1      29.512   4.250  29.978  0.00  0.00     0.009 A 
ATOM     27  C20 <0> d   1      28.607   3.863  30.939  0.00  0.00     0.023 A 
ENDBRANCH  21  23
ENDBRANCH   6  21
TORSDOF 4
ENDMDL
MODEL 113
REMARK CAVERDOCK RESULT:      -9.8      0.000      0.000
REMARK CAVERDOCK CONSTRAINTS:       0.0      0.0      0.0      0.0
REMARK CAVERDOCK TUNNEL: 112     -9.8      3.3    113.5
REMARK  4 active torsions:
REMARK  status: ('A' for Active; 'I' for Inactive)
REMARK       I    between atoms: C2_2  and  N4_4 
REMARK    1  A    between atoms: N4_4  and  C6_6 
REMARK    2  A    between atoms: C10_10  and  C11_11 
REMARK    3  A    between atoms: C16_16  and  C17_17 
REMARK    4  A    between atoms: C17_17  and  C19_19 
ROOT
ATOM      1  C11 <0> d   1      27.742  -0.135  33.177  0.00  0.00     0.072 A 
ATOM      2  C12 <0> d   1      27.468  -0.199  34.531  0.00  0.00     0.052 A 
ATOM      3  C13 <0> d   1      27.245  -1.444  35.119  0.00  0.00     0.121 A 
ATOM      4  N14 <0> d   1      27.296  -2.540  34.392  0.00  0.00    -0.240 NA
ATOM      5  C15 <0> d   1      27.559  -2.493  33.087  0.00  0.00     0.166 A 
ATOM      6  C16 <0> d   1      27.670  -3.497  32.102  0.00  0.00     0.082 A 
ATOM      7  C24 <0> d   1      27.967  -2.850  30.889  0.00  0.00     0.159 A 
ATOM      8  N25 <0> d   1      28.033  -1.563  31.105  0.00  0.00    -0.177 NA
ATOM      9  N26 <0> d   1      27.780  -1.302  32.456  0.00  0.00    -0.214 N 
ENDROOT
BRANCH   1  10
ATOM     10  C10 <0> d   1      27.983   1.165  32.519  0.00  0.00    -0.005 A 
ATOM     11  C9  <0> d   1      27.859   2.352  33.245  0.00  0.00     0.014 A 
ATOM     12  C8  <0> d   1      28.085   3.565  32.628  0.00  0.00     0.003 A 
ATOM     13  C7  <0> d   1      28.433   3.611  31.290  0.00  0.00     0.030 A 
ATOM     14  C6  <0> d   1      28.559   2.435  30.559  0.00  0.00     0.037 A 
ATOM     15  C27 <0> d   1      28.329   1.212  31.169  0.00  0.00     0.043 A 
BRANCH  14  16
ATOM     16  N4  <0> d   1      28.913   2.489  29.206  0.00  0.00    -0.323 N 
ATOM     17  C2  <0> d   1      28.245   1.744  28.305  0.00  0.00     0.220 C 
ATOM     18  C1  <0> d   1      28.701   1.709  26.869  0.00  0.00     0.117 C 
ATOM     19  O3  <0> d   1      27.276   1.101  28.648  0.00  0.00    -0.274 OA
ATOM     20  C5  <0> d   1      30.013   3.354  28.771  0.00  0.00     0.159 C 
ENDBRANCH  14  16
ENDBRANCH   1  10
BRANCH   6  21
ATOM     21  C17 <0> d   1      27.507  -4.940  32.306  0.00  0.00     0.204 C 
ATOM     22  O18 <0> d   1      28.304  -5.720  31.815  0.00  0.00    -0.286 OA
BRANCH  21  23
ATOM     23  C19 <0> d   1      26.383  -5.446  33.103  0.00  0.00     0.056 A 
ATOM     24  S23 <0> d   1      24.778  -4.733  33.168  0.00  0.00    -0.098 SA
ATOM     25  C22 <0> d   1      24.240  -5.929  34.260  0.00  0.00     0.050 A 
ATOM     26  C21 <0> d   1      25.222  -6.791  34.547  0.00  0.00     0.009 A 
ATOM     27  C20 <0> d   1      26.419  -6.542  33.918  0.00  0.00     0.023 A 
ENDBRANCH  21  23
ENDBRANCH   6  21
TORSDOF 4
ENDMDL
MODEL 114
REMARK CAVERDOCK RESULT:      -8.7      0.000      0.000
REMARK CAVERDOCK CONSTRAINTS:       0.0      0.0      0.0      0.0
REMARK CAVERDOCK TUNNEL: 113     -8.7      3.3    114.7
REMARK  4 active torsions:
REMARK  status: ('A' for Active; 'I' for Inactive)
REMARK       I    between atoms: C2_2  and  N4_4 
REMARK    1  A    between atoms: N4_4  and  C6_6 
REMARK    2  A    between atoms: C10_10  and  C11_11 
REMARK    3  A    between atoms: C16_16  and  C17_17 
REMARK    4  A    between atoms: C17_17  and  C19_19 
ROOT
ATOM      1  C11 <0> d   1      28.073  -0.962  31.032  0.00  0.00     0.072 A 
ATOM      2  C12 <0> d   1      28.235  -1.522  29.779  0.00  0.00     0.052 A 
ATOM      3  C13 <0> d   1      28.113  -2.903  29.632  0.00  0.00     0.121 A 
ATOM      4  N14 <0> d   1      27.848  -3.660  30.676  0.00  0.00    -0.240 NA
ATOM      5  C15 <0> d   1      27.689  -3.135  31.890  0.00  0.00     0.166 A 
ATOM      6  C16 <0> d   1      27.404  -3.709  33.145  0.00  0.00     0.082 A 
ATOM      7  C24 <0> d   1      27.350  -2.657  34.076  0.00  0.00     0.159 A 
ATOM      8  N25 <0> d   1      27.583  -1.532  33.452  0.00  0.00    -0.177 NA
ATOM      9  N26 <0> d   1      27.802  -1.788  32.094  0.00  0.00    -0.214 N 
ENDROOT
BRANCH   1  10
ATOM     10  C10 <0> d   1      28.194   0.497  31.227  0.00  0.00    -0.005 A 
ATOM     11  C9  <0> d   1      27.179   1.205  31.874  0.00  0.00     0.014 A 
ATOM     12  C8  <0> d   1      27.295   2.568  32.054  0.00  0.00     0.003 A 
ATOM     13  C7  <0> d   1      28.414   3.238  31.595  0.00  0.00     0.030 A 
ATOM     14  C6  <0> d   1      29.430   2.543  30.949  0.00  0.00     0.037 A 
ATOM     15  C27 <0> d   1      29.320   1.174  30.758  0.00  0.00     0.043 A 
BRANCH  14  16
ATOM     16  N4  <0> d   1      30.560   3.226  30.487  0.00  0.00    -0.323 N 
ATOM     17  C2  <0> d   1      31.624   3.395  31.297  0.00  0.00     0.220 C 
ATOM     18  C1  <0> d   1      32.792   4.232  30.843  0.00  0.00     0.117 C 
ATOM     19  O3  <0> d   1      31.642   2.872  32.391  0.00  0.00    -0.274 OA
ATOM     20  C5  <0> d   1      30.585   3.761  29.123  0.00  0.00     0.159 C 
ENDBRANCH  14  16
ENDBRANCH   1  10
BRANCH   6  21
ATOM     21  C17 <0> d   1      27.202  -5.135  33.426  0.00  0.00     0.204 C 
ATOM     22  O18 <0> d   1      27.964  -5.963  32.959  0.00  0.00    -0.286 OA
BRANCH  21  23
ATOM     23  C19 <0> d   1      26.080  -5.564  34.271  0.00  0.00     0.056 A 
ATOM     24  S23 <0> d   1      24.409  -5.054  34.083  0.00  0.00    -0.098 SA
ATOM     25  C22 <0> d   1      23.919  -6.007  35.411  0.00  0.00     0.050 A 
ATOM     26  C21 <0> d   1      24.962  -6.651  35.947  0.00  0.00     0.009 A 
ATOM     27  C20 <0> d   1      26.170  -6.420  35.332  0.00  0.00     0.023 A 
ENDBRANCH  21  23
ENDBRANCH   6  21
TORSDOF 4
ENDMDL
MODEL 115
REMARK CAVERDOCK RESULT:     -10.1      0.000      0.000
REMARK CAVERDOCK CONSTRAINTS:       0.0      0.0      0.0      0.0
REMARK CAVERDOCK TUNNEL: 114    -10.1      3.2    115.1
REMARK  4 active torsions:
REMARK  status: ('A' for Active; 'I' for Inactive)
REMARK       I    between atoms: C2_2  and  N4_4 
REMARK    1  A    between atoms: N4_4  and  C6_6 
REMARK    2  A    between atoms: C10_10  and  C11_11 
REMARK    3  A    between atoms: C16_16  and  C17_17 
REMARK    4  A    between atoms: C17_17  and  C19_19 
ROOT
ATOM      1  C11 <0> d   1      27.692  -0.425  33.202  0.00  0.00     0.072 A 
ATOM      2  C12 <0> d   1      27.557  -0.392  34.577  0.00  0.00     0.052 A 
ATOM      3  C13 <0> d   1      27.369  -1.587  35.270  0.00  0.00     0.121 A 
ATOM      4  N14 <0> d   1      27.320  -2.731  34.619  0.00  0.00    -0.240 NA
ATOM      5  C15 <0> d   1      27.449  -2.778  33.293  0.00  0.00     0.166 A 
ATOM      6  C16 <0> d   1      27.436  -3.848  32.375  0.00  0.00     0.082 A 
ATOM      7  C24 <0> d   1      27.621  -3.292  31.096  0.00  0.00     0.159 A 
ATOM      8  N25 <0> d   1      27.736  -1.995  31.214  0.00  0.00    -0.177 NA
ATOM      9  N26 <0> d   1      27.630  -1.638  32.563  0.00  0.00    -0.214 N 
ENDROOT
BRANCH   1  10
ATOM     10  C10 <0> d   1      27.892   0.820  32.435  0.00  0.00    -0.005 A 
ATOM     11  C9  <0> d   1      28.128   2.025  33.102  0.00  0.00     0.014 A 
ATOM     12  C8  <0> d   1      28.315   3.187  32.382  0.00  0.00     0.003 A 
ATOM     13  C7  <0> d   1      28.269   3.165  31.001  0.00  0.00     0.030 A 
ATOM     14  C6  <0> d   1      28.035   1.972  30.327  0.00  0.00     0.037 A 
ATOM     15  C27 <0> d   1      27.840   0.799  31.041  0.00  0.00     0.043 A 
BRANCH  14  16
ATOM     16  N4  <0> d   1      27.991   1.956  28.928  0.00  0.00    -0.323 N 
ATOM     17  C2  <0> d   1      28.946   2.585  28.216  0.00  0.00     0.220 C 
ATOM     18  C1  <0> d   1      28.835   2.670  26.716  0.00  0.00     0.117 C 
ATOM     19  O3  <0> d   1      29.896   3.083  28.783  0.00  0.00    -0.274 OA
ATOM     20  C5  <0> d   1      26.903   1.256  28.238  0.00  0.00     0.159 C 
ENDBRANCH  14  16
ENDBRANCH   1  10
BRANCH   6  21
ATOM     21  C17 <0> d   1      27.263  -5.269  32.693  0.00  0.00     0.204 C 
ATOM     22  O18 <0> d   1      27.902  -6.112  32.088  0.00  0.00    -0.286 OA
BRANCH  21  23
ATOM     23  C19 <0> d   1      26.320  -5.676  33.742  0.00  0.00     0.056 A 
ATOM     24  S23 <0> d   1      24.592  -5.357  33.738  0.00  0.00    -0.098 SA
ATOM     25  C22 <0> d   1      24.394  -6.151  35.235  0.00  0.00     0.050 A 
ATOM     26  C21 <0> d   1      25.565  -6.611  35.691  0.00  0.00     0.009 A 
ATOM     27  C20 <0> d   1      26.646  -6.358  34.880  0.00  0.00     0.023 A 
ENDBRANCH  21  23
ENDBRANCH   6  21
TORSDOF 4
ENDMDL
MODEL 116
REMARK CAVERDOCK RESULT:     -10.7      0.000      0.000
REMARK CAVERDOCK CONSTRAINTS:       0.0      0.0      0.0      0.0
REMARK CAVERDOCK TUNNEL: 115    -10.7      3.2    116.5
REMARK  4 active torsions:
REMARK  status: ('A' for Active; 'I' for Inactive)
REMARK       I    between atoms: C2_2  and  N4_4 
REMARK    1  A    between atoms: N4_4  and  C6_6 
REMARK    2  A    between atoms: C10_10  and  C11_11 
REMARK    3  A    between atoms: C16_16  and  C17_17 
REMARK    4  A    between atoms: C17_17  and  C19_19 
ROOT
ATOM      1  C11 <0> d   1      27.776  -0.543  33.215  0.00  0.00     0.072 A 
ATOM      2  C12 <0> d   1      27.592  -0.476  34.583  0.00  0.00     0.052 A 
ATOM      3  C13 <0> d   1      27.335  -1.650  35.291  0.00  0.00     0.121 A 
ATOM      4  N14 <0> d   1      27.268  -2.804  34.661  0.00  0.00    -0.240 NA
ATOM      5  C15 <0> d   1      27.444  -2.884  33.342  0.00  0.00     0.166 A 
ATOM      6  C16 <0> d   1      27.426  -3.971  32.445  0.00  0.00     0.082 A 
ATOM      7  C24 <0> d   1      27.678  -3.449  31.163  0.00  0.00     0.159 A 
ATOM      8  N25 <0> d   1      27.837  -2.155  31.261  0.00  0.00    -0.177 NA
ATOM      9  N26 <0> d   1      27.694  -1.766  32.598  0.00  0.00    -0.214 N 
ENDROOT
BRANCH   1  10
ATOM     10  C10 <0> d   1      28.050   0.678  32.432  0.00  0.00    -0.005 A 
ATOM     11  C9  <0> d   1      28.422   1.858  33.080  0.00  0.00     0.014 A 
ATOM     12  C8  <0> d   1      28.678   2.998  32.346  0.00  0.00     0.003 A 
ATOM     13  C7  <0> d   1      28.566   2.978  30.968  0.00  0.00     0.030 A 
ATOM     14  C6  <0> d   1      28.196   1.809  30.313  0.00  0.00     0.037 A 
ATOM     15  C27 <0> d   1      27.932   0.659  31.042  0.00  0.00     0.043 A 
BRANCH  14  16
ATOM     16  N4  <0> d   1      28.086   1.795  28.918  0.00  0.00    -0.323 N 
ATOM     17  C2  <0> d   1      28.804   2.659  28.176  0.00  0.00     0.220 C 
ATOM     18  C1  <0> d   1      28.598   2.725  26.685  0.00  0.00     0.117 C 
ATOM     19  O3  <0> d   1      29.618   3.384  28.708  0.00  0.00    -0.274 OA
ATOM     20  C5  <0> d   1      27.187   0.839  28.265  0.00  0.00     0.159 C 
ENDBRANCH  14  16
ENDBRANCH   1  10
BRANCH   6  21
ATOM     21  C17 <0> d   1      27.190  -5.378  32.784  0.00  0.00     0.204 C 
ATOM     22  O18 <0> d   1      27.746  -6.260  32.153  0.00  0.00    -0.286 OA
BRANCH  21  23
ATOM     23  C19 <0> d   1      26.282  -5.725  33.884  0.00  0.00     0.056 A 
ATOM     24  S23 <0> d   1      24.568  -5.344  33.950  0.00  0.00    -0.098 SA
ATOM     25  C22 <0> d   1      24.412  -6.093  35.475  0.00  0.00     0.050 A 
ATOM     26  C21 <0> d   1      25.586  -6.583  35.890  0.00  0.00     0.009 A 
ATOM     27  C20 <0> d   1      26.637  -6.390  35.024  0.00  0.00     0.023 A 
ENDBRANCH  21  23
ENDBRANCH   6  21
TORSDOF 4
ENDMDL
MODEL 117
REMARK CAVERDOCK RESULT:      -9.7      0.000      0.000
REMARK CAVERDOCK CONSTRAINTS:       0.0      0.0      0.0      0.0
REMARK CAVERDOCK TUNNEL: 116     -9.7      3.2    117.3
REMARK  4 active torsions:
REMARK  status: ('A' for Active; 'I' for Inactive)
REMARK       I    between atoms: C2_2  and  N4_4 
REMARK    1  A    between atoms: N4_4  and  C6_6 
REMARK    2  A    between atoms: C10_10  and  C11_11 
REMARK    3  A    between atoms: C16_16  and  C17_17 
REMARK    4  A    between atoms: C17_17  and  C19_19 
ROOT
ATOM      1  C11 <0> d   1      28.417  -1.253  31.604  0.00  0.00     0.072 A 
ATOM      2  C12 <0> d   1      28.936  -2.012  30.572  0.00  0.00     0.052 A 
ATOM      3  C13 <0> d   1      28.896  -3.403  30.667  0.00  0.00     0.121 A 
ATOM      4  N14 <0> d   1      28.370  -3.981  31.726  0.00  0.00    -0.240 NA
ATOM      5  C15 <0> d   1      27.866  -3.262  32.728  0.00  0.00     0.166 A 
ATOM      6  C16 <0> d   1      27.258  -3.625  33.948  0.00  0.00     0.082 A 
ATOM      7  C24 <0> d   1      26.920  -2.432  34.610  0.00  0.00     0.159 A 
ATOM      8  N25 <0> d   1      27.288  -1.421  33.866  0.00  0.00    -0.177 NA
ATOM      9  N26 <0> d   1      27.883  -1.897  32.692  0.00  0.00    -0.214 N 
ENDROOT
BRANCH   1  10
ATOM     10  C10 <0> d   1      28.441   0.222  31.540  0.00  0.00    -0.005 A 
ATOM     11  C9  <0> d   1      28.119   0.979  32.669  0.00  0.00     0.014 A 
ATOM     12  C8  <0> d   1      28.143   2.357  32.606  0.00  0.00     0.003 A 
ATOM     13  C7  <0> d   1      28.484   2.994  31.427  0.00  0.00     0.030 A 
ATOM     14  C6  <0> d   1      28.806   2.250  30.297  0.00  0.00     0.037 A 
ATOM     15  C27 <0> d   1      28.779   0.865  30.349  0.00  0.00     0.043 A 
BRANCH  14  16
ATOM     16  N4  <0> d   1      29.150   2.901  29.107  0.00  0.00    -0.323 N 
ATOM     17  C2  <0> d   1      28.539   2.567  27.955  0.00  0.00     0.220 C 
ATOM     18  C1  <0> d   1      28.993   3.181  26.656  0.00  0.00     0.117 C 
ATOM     19  O3  <0> d   1      27.624   1.772  27.962  0.00  0.00    -0.274 OA
ATOM     20  C5  <0> d   1      30.179   3.945  29.116  0.00  0.00     0.159 C 
ENDBRANCH  14  16
ENDBRANCH   1  10
BRANCH   6  21
ATOM     21  C17 <0> d   1      27.023  -4.990  34.432  0.00  0.00     0.204 C 
ATOM     22  O18 <0> d   1      27.952  -5.656  34.856  0.00  0.00    -0.286 OA
BRANCH  21  23
ATOM     23  C19 <0> d   1      25.668  -5.554  34.407  0.00  0.00     0.056 A 
ATOM     24  S23 <0> d   1      24.199  -4.659  34.048  0.00  0.00    -0.098 SA
ATOM     25  C22 <0> d   1      23.242  -6.058  34.249  0.00  0.00     0.050 A 
ATOM     26  C21 <0> d   1      23.999  -7.113  34.571  0.00  0.00     0.009 A 
ATOM     27  C20 <0> d   1      25.347  -6.857  34.665  0.00  0.00     0.023 A 
ENDBRANCH  21  23
ENDBRANCH   6  21
TORSDOF 4
ENDMDL
MODEL 118
REMARK CAVERDOCK RESULT:     -10.7      0.000      0.000
REMARK CAVERDOCK CONSTRAINTS:       0.0      0.0      0.0      0.0
REMARK CAVERDOCK TUNNEL: 117    -10.7      3.2    118.7
REMARK  4 active torsions:
REMARK  status: ('A' for Active; 'I' for Inactive)
REMARK       I    between atoms: C2_2  and  N4_4 
REMARK    1  A    between atoms: N4_4  and  C6_6 
REMARK    2  A    between atoms: C10_10  and  C11_11 
REMARK    3  A    between atoms: C16_16  and  C17_17 
REMARK    4  A    between atoms: C17_17  and  C19_19 
ROOT
ATOM      1  C11 <0> d   1      27.622  -0.670  33.300  0.00  0.00     0.072 A 
ATOM      2  C12 <0> d   1      27.522  -0.640  34.678  0.00  0.00     0.052 A 
ATOM      3  C13 <0> d   1      27.309  -1.832  35.369  0.00  0.00     0.121 A 
ATOM      4  N14 <0> d   1      27.204  -2.969  34.713  0.00  0.00    -0.240 NA
ATOM      5  C15 <0> d   1      27.299  -3.013  33.385  0.00  0.00     0.166 A 
ATOM      6  C16 <0> d   1      27.226  -4.076  32.461  0.00  0.00     0.082 A 
ATOM      7  C24 <0> d   1      27.399  -3.520  31.181  0.00  0.00     0.159 A 
ATOM      8  N25 <0> d   1      27.563  -2.229  31.303  0.00  0.00    -0.177 NA
ATOM      9  N26 <0> d   1      27.502  -1.876  32.656  0.00  0.00    -0.214 N 
ENDROOT
BRANCH   1  10
ATOM     10  C10 <0> d   1      27.848   0.572  32.534  0.00  0.00    -0.005 A 
ATOM     11  C9  <0> d   1      28.127   1.767  33.202  0.00  0.00     0.014 A 
ATOM     12  C8  <0> d   1      28.337   2.927  32.484  0.00  0.00     0.003 A 
ATOM     13  C7  <0> d   1      28.273   2.911  31.103  0.00  0.00     0.030 A 
ATOM     14  C6  <0> d   1      27.996   1.728  30.428  0.00  0.00     0.037 A 
ATOM     15  C27 <0> d   1      27.778   0.558  31.141  0.00  0.00     0.043 A 
BRANCH  14  16
ATOM     16  N4  <0> d   1      27.933   1.719  29.031  0.00  0.00    -0.323 N 
ATOM     17  C2  <0> d   1      28.796   2.463  28.312  0.00  0.00     0.220 C 
ATOM     18  C1  <0> d   1      28.653   2.547  26.814  0.00  0.00     0.117 C 
ATOM     19  O3  <0> d   1      29.688   3.066  28.870  0.00  0.00    -0.274 OA
ATOM     20  C5  <0> d   1      26.927   0.900  28.349  0.00  0.00     0.159 C 
ENDBRANCH  14  16
ENDBRANCH   1  10
BRANCH   6  21
ATOM     21  C17 <0> d   1      27.010  -5.492  32.776  0.00  0.00     0.204 C 
ATOM     22  O18 <0> d   1      27.527  -6.356  32.089  0.00  0.00    -0.286 OA
BRANCH  21  23
ATOM     23  C19 <0> d   1      26.172  -5.870  33.921  0.00  0.00     0.056 A 
ATOM     24  S23 <0> d   1      24.446  -5.571  34.062  0.00  0.00    -0.098 SA
ATOM     25  C22 <0> d   1      24.397  -6.309  35.600  0.00  0.00     0.050 A 
ATOM     26  C21 <0> d   1      25.611  -6.738  35.964  0.00  0.00     0.009 A 
ATOM     27  C20 <0> d   1      26.611  -6.504  35.049  0.00  0.00     0.023 A 
ENDBRANCH  21  23
ENDBRANCH   6  21
TORSDOF 4
ENDMDL
MODEL 119
REMARK CAVERDOCK RESULT:     -10.3      0.000      0.000
REMARK CAVERDOCK CONSTRAINTS:       0.0      0.0      0.0      0.0
REMARK CAVERDOCK TUNNEL: 118    -10.3      3.2    119.5
REMARK  4 active torsions:
REMARK  status: ('A' for Active; 'I' for Inactive)
REMARK       I    between atoms: C2_2  and  N4_4 
REMARK    1  A    between atoms: N4_4  and  C6_6 
REMARK    2  A    between atoms: C10_10  and  C11_11 
REMARK    3  A    between atoms: C16_16  and  C17_17 
REMARK    4  A    between atoms: C17_17  and  C19_19 
ROOT
ATOM      1  C11 <0> d   1      27.656  -0.793  33.484  0.00  0.00     0.072 A 
ATOM      2  C12 <0> d   1      27.472  -0.747  34.853  0.00  0.00     0.052 A 
ATOM      3  C13 <0> d   1      27.217  -1.931  35.544  0.00  0.00     0.121 A 
ATOM      4  N14 <0> d   1      27.151  -3.076  34.897  0.00  0.00    -0.240 NA
ATOM      5  C15 <0> d   1      27.326  -3.136  33.577  0.00  0.00     0.166 A 
ATOM      6  C16 <0> d   1      27.309  -4.209  32.663  0.00  0.00     0.082 A 
ATOM      7  C24 <0> d   1      27.559  -3.668  31.390  0.00  0.00     0.159 A 
ATOM      8  N25 <0> d   1      27.716  -2.376  31.506  0.00  0.00    -0.177 NA
ATOM      9  N26 <0> d   1      27.574  -2.007  32.849  0.00  0.00    -0.214 N 
ENDROOT
BRANCH   1  10
ATOM     10  C10 <0> d   1      27.928   0.440  32.719  0.00  0.00    -0.005 A 
ATOM     11  C9  <0> d   1      28.314   1.606  33.383  0.00  0.00     0.014 A 
ATOM     12  C8  <0> d   1      28.568   2.758  32.665  0.00  0.00     0.003 A 
ATOM     13  C7  <0> d   1      28.440   2.762  31.289  0.00  0.00     0.030 A 
ATOM     14  C6  <0> d   1      28.056   1.606  30.618  0.00  0.00     0.037 A 
ATOM     15  C27 <0> d   1      27.793   0.446  31.330  0.00  0.00     0.043 A 
BRANCH  14  16
ATOM     16  N4  <0> d   1      27.929   1.616  29.224  0.00  0.00    -0.323 N 
ATOM     17  C2  <0> d   1      28.828   2.277  28.470  0.00  0.00     0.220 C 
ATOM     18  C1  <0> d   1      28.627   2.389  26.981  0.00  0.00     0.117 C 
ATOM     19  O3  <0> d   1      29.801   2.783  28.990  0.00  0.00    -0.274 OA
ATOM     20  C5  <0> d   1      26.816   0.909  28.586  0.00  0.00     0.159 C 
ENDBRANCH  14  16
ENDBRANCH   1  10
BRANCH   6  21
ATOM     21  C17 <0> d   1      27.074  -5.622  32.982  0.00  0.00     0.204 C 
ATOM     22  O18 <0> d   1      27.583  -6.494  32.300  0.00  0.00    -0.286 OA
BRANCH  21  23
ATOM     23  C19 <0> d   1      26.225  -5.985  34.123  0.00  0.00     0.056 A 
ATOM     24  S23 <0> d   1      24.485  -5.758  34.212  0.00  0.00    -0.098 SA
ATOM     25  C22 <0> d   1      24.430  -6.429  35.780  0.00  0.00     0.050 A 
ATOM     26  C21 <0> d   1      25.652  -6.785  36.191  0.00  0.00     0.009 A 
ATOM     27  C20 <0> d   1      26.663  -6.547  35.289  0.00  0.00     0.023 A 
ENDBRANCH  21  23
ENDBRANCH   6  21
TORSDOF 4
ENDMDL
MODEL 120
REMARK CAVERDOCK RESULT:     -10.3      0.000      0.000
REMARK CAVERDOCK CONSTRAINTS:       0.0      0.0      0.0      0.0
REMARK CAVERDOCK TUNNEL: 119    -10.3      3.2    120.6
REMARK  4 active torsions:
REMARK  status: ('A' for Active; 'I' for Inactive)
REMARK       I    between atoms: C2_2  and  N4_4 
REMARK    1  A    between atoms: N4_4  and  C6_6 
REMARK    2  A    between atoms: C10_10  and  C11_11 
REMARK    3  A    between atoms: C16_16  and  C17_17 
REMARK    4  A    between atoms: C17_17  and  C19_19 
ROOT
ATOM      1  C11 <0> d   1      27.650  -0.900  33.528  0.00  0.00     0.072 A 
ATOM      2  C12 <0> d   1      27.500  -0.863  34.902  0.00  0.00     0.052 A 
ATOM      3  C13 <0> d   1      27.241  -2.049  35.588  0.00  0.00     0.121 A 
ATOM      4  N14 <0> d   1      27.140  -3.186  34.933  0.00  0.00    -0.240 NA
ATOM      5  C15 <0> d   1      27.283  -3.237  33.609  0.00  0.00     0.166 A 
ATOM      6  C16 <0> d   1      27.225  -4.302  32.686  0.00  0.00     0.082 A 
ATOM      7  C24 <0> d   1      27.454  -3.754  31.412  0.00  0.00     0.159 A 
ATOM      8  N25 <0> d   1      27.636  -2.465  31.536  0.00  0.00    -0.177 NA
ATOM      9  N26 <0> d   1      27.532  -2.106  32.884  0.00  0.00    -0.214 N 
ENDROOT
BRANCH   1  10
ATOM     10  C10 <0> d   1      27.925   0.335  32.767  0.00  0.00    -0.005 A 
ATOM     11  C9  <0> d   1      28.244   1.517  33.440  0.00  0.00     0.014 A 
ATOM     12  C8  <0> d   1      28.500   2.670  32.727  0.00  0.00     0.003 A 
ATOM     13  C7  <0> d   1      28.441   2.661  31.345  0.00  0.00     0.030 A 
ATOM     14  C6  <0> d   1      28.125   1.491  30.666  0.00  0.00     0.037 A 
ATOM     15  C27 <0> d   1      27.860   0.328  31.373  0.00  0.00     0.043 A 
BRANCH  14  16
ATOM     16  N4  <0> d   1      28.068   1.488  29.267  0.00  0.00    -0.323 N 
ATOM     17  C2  <0> d   1      28.734   2.423  28.564  0.00  0.00     0.220 C 
ATOM     18  C1  <0> d   1      28.578   2.493  27.067  0.00  0.00     0.117 C 
ATOM     19  O3  <0> d   1      29.461   3.209  29.135  0.00  0.00    -0.274 OA
ATOM     20  C5  <0> d   1      27.281   0.467  28.569  0.00  0.00     0.159 C 
ENDBRANCH  14  16
ENDBRANCH   1  10
BRANCH   6  21
ATOM     21  C17 <0> d   1      26.974  -5.713  32.998  0.00  0.00     0.204 C 
ATOM     22  O18 <0> d   1      27.502  -6.588  32.335  0.00  0.00    -0.286 OA
BRANCH  21  23
ATOM     23  C19 <0> d   1      26.086  -6.071  34.111  0.00  0.00     0.056 A 
ATOM     24  S23 <0> d   1      24.335  -5.928  34.105  0.00  0.00    -0.098 SA
ATOM     25  C22 <0> d   1      24.232  -6.537  35.695  0.00  0.00     0.050 A 
ATOM     26  C21 <0> d   1      25.447  -6.815  36.180  0.00  0.00     0.009 A 
ATOM     27  C20 <0> d   1      26.490  -6.564  35.320  0.00  0.00     0.023 A 
ENDBRANCH  21  23
ENDBRANCH   6  21
TORSDOF 4
ENDMDL
MODEL 121
REMARK CAVERDOCK RESULT:      -9.7      0.000      0.000
REMARK CAVERDOCK CONSTRAINTS:       0.0      0.0      0.0      0.0
REMARK CAVERDOCK TUNNEL: 120     -9.7      3.3    121.1
REMARK  4 active torsions:
REMARK  status: ('A' for Active; 'I' for Inactive)
REMARK       I    between atoms: C2_2  and  N4_4 
REMARK    1  A    between atoms: N4_4  and  C6_6 
REMARK    2  A    between atoms: C10_10  and  C11_11 
REMARK    3  A    between atoms: C16_16  and  C17_17 
REMARK    4  A    between atoms: C17_17  and  C19_19 
ROOT
ATOM      1  C11 <0> d   1      27.967  -1.515  31.794  0.00  0.00     0.072 A 
ATOM      2  C12 <0> d   1      28.049  -2.225  30.610  0.00  0.00     0.052 A 
ATOM      3  C13 <0> d   1      27.824  -3.601  30.628  0.00  0.00     0.121 A 
ATOM      4  N14 <0> d   1      27.537  -4.212  31.758  0.00  0.00    -0.240 NA
ATOM      5  C15 <0> d   1      27.455  -3.541  32.906  0.00  0.00     0.166 A 
ATOM      6  C16 <0> d   1      27.168  -3.946  34.226  0.00  0.00     0.082 A 
ATOM      7  C24 <0> d   1      27.220  -2.793  35.029  0.00  0.00     0.159 A 
ATOM      8  N25 <0> d   1      27.513  -1.767  34.273  0.00  0.00    -0.177 NA
ATOM      9  N26 <0> d   1      27.671  -2.193  32.949  0.00  0.00    -0.214 N 
ENDROOT
BRANCH   1  10
ATOM     10  C10 <0> d   1      28.200  -0.057  31.814  0.00  0.00    -0.005 A 
ATOM     11  C9  <0> d   1      28.089   0.653  33.012  0.00  0.00     0.014 A 
ATOM     12  C8  <0> d   1      28.307   2.016  33.029  0.00  0.00     0.003 A 
ATOM     13  C7  <0> d   1      28.634   2.683  31.863  0.00  0.00     0.030 A 
ATOM     14  C6  <0> d   1      28.746   1.985  30.665  0.00  0.00     0.037 A 
ATOM     15  C27 <0> d   1      28.524   0.617  30.637  0.00  0.00     0.043 A 
BRANCH  14  16
ATOM     16  N4  <0> d   1      29.078   2.666  29.488  0.00  0.00    -0.323 N 
ATOM     17  C2  <0> d   1      28.484   2.332  28.326  0.00  0.00     0.220 C 
ATOM     18  C1  <0> d   1      28.926   2.982  27.041  0.00  0.00     0.117 C 
ATOM     19  O3  <0> d   1      27.593   1.510  28.315  0.00  0.00    -0.274 OA
ATOM     20  C5  <0> d   1      30.074   3.740  29.521  0.00  0.00     0.159 C 
ENDBRANCH  14  16
ENDBRANCH   1  10
BRANCH   6  21
ATOM     21  C17 <0> d   1      26.873  -5.311  34.675  0.00  0.00     0.204 C 
ATOM     22  O18 <0> d   1      27.760  -6.007  35.138  0.00  0.00    -0.286 OA
BRANCH  21  23
ATOM     23  C19 <0> d   1      25.507  -5.839  34.566  0.00  0.00     0.056 A 
ATOM     24  S23 <0> d   1      24.097  -4.921  34.061  0.00  0.00    -0.098 SA
ATOM     25  C22 <0> d   1      23.087  -6.285  34.239  0.00  0.00     0.050 A 
ATOM     26  C21 <0> d   1      23.786  -7.346  34.658  0.00  0.00     0.009 A 
ATOM     27  C20 <0> d   1      25.130  -7.122  34.846  0.00  0.00     0.023 A 
ENDBRANCH  21  23
ENDBRANCH   6  21
TORSDOF 4
ENDMDL
MODEL 122
REMARK CAVERDOCK RESULT:      -9.1      0.000      0.000
REMARK CAVERDOCK CONSTRAINTS:       0.1      0.0      0.0      0.0
REMARK CAVERDOCK TUNNEL: 121     -9.1      3.3    122.6
REMARK  4 active torsions:
REMARK  status: ('A' for Active; 'I' for Inactive)
REMARK       I    between atoms: C2_2  and  N4_4 
REMARK    1  A    between atoms: N4_4  and  C6_6 
REMARK    2  A    between atoms: C10_10  and  C11_11 
REMARK    3  A    between atoms: C16_16  and  C17_17 
REMARK    4  A    between atoms: C17_17  and  C19_19 
ROOT
ATOM      1  C11 <0> d   1      28.194  -1.810  31.858  0.00  0.00     0.072 A 
ATOM      2  C12 <0> d   1      28.670  -2.585  30.818  0.00  0.00     0.052 A 
ATOM      3  C13 <0> d   1      28.576  -3.974  30.908  0.00  0.00     0.121 A 
ATOM      4  N14 <0> d   1      28.040  -4.535  31.972  0.00  0.00    -0.240 NA
ATOM      5  C15 <0> d   1      27.577  -3.800  32.982  0.00  0.00     0.166 A 
ATOM      6  C16 <0> d   1      26.970  -4.144  34.207  0.00  0.00     0.082 A 
ATOM      7  C24 <0> d   1      26.688  -2.940  34.878  0.00  0.00     0.159 A 
ATOM      8  N25 <0> d   1      27.086  -1.942  34.133  0.00  0.00    -0.177 NA
ATOM      9  N26 <0> d   1      27.648  -2.436  32.951  0.00  0.00    -0.214 N 
ENDROOT
BRANCH   1  10
ATOM     10  C10 <0> d   1      28.277  -0.337  31.799  0.00  0.00    -0.005 A 
ATOM     11  C9  <0> d   1      28.057   0.425  32.949  0.00  0.00     0.014 A 
ATOM     12  C8  <0> d   1      28.135   1.801  32.891  0.00  0.00     0.003 A 
ATOM     13  C7  <0> d   1      28.429   2.432  31.696  0.00  0.00     0.030 A 
ATOM     14  C6  <0> d   1      28.649   1.683  30.545  0.00  0.00     0.037 A 
ATOM     15  C27 <0> d   1      28.568   0.299  30.592  0.00  0.00     0.043 A 
BRANCH  14  16
ATOM     16  N4  <0> d   1      28.948   2.327  29.339  0.00  0.00    -0.323 N 
ATOM     17  C2  <0> d   1      28.250   2.030  28.226  0.00  0.00     0.220 C 
ATOM     18  C1  <0> d   1      28.647   2.634  26.904  0.00  0.00     0.117 C 
ATOM     19  O3  <0> d   1      27.300   1.278  28.288  0.00  0.00    -0.274 OA
ATOM     20  C5  <0> d   1      30.022   3.322  29.288  0.00  0.00     0.159 C 
ENDBRANCH  14  16
ENDBRANCH   1  10
BRANCH   6  21
ATOM     21  C17 <0> d   1      26.686  -5.499  34.690  0.00  0.00     0.204 C 
ATOM     22  O18 <0> d   1      27.583  -6.183  35.152  0.00  0.00    -0.286 OA
BRANCH  21  23
ATOM     23  C19 <0> d   1      25.321  -6.033  34.618  0.00  0.00     0.056 A 
ATOM     24  S23 <0> d   1      23.992  -5.314  33.721  0.00  0.00    -0.098 SA
ATOM     25  C22 <0> d   1      22.927  -6.554  34.212  0.00  0.00     0.050 A 
ATOM     26  C21 <0> d   1      23.551  -7.434  35.003  0.00  0.00     0.009 A 
ATOM     27  C20 <0> d   1      24.878  -7.165  35.243  0.00  0.00     0.023 A 
ENDBRANCH  21  23
ENDBRANCH   6  21
TORSDOF 4
ENDMDL
MODEL 123
REMARK CAVERDOCK RESULT:      -8.4      0.000      0.000
REMARK CAVERDOCK CONSTRAINTS:       0.0      0.0      0.0      0.0
REMARK CAVERDOCK TUNNEL: 122     -8.4      3.3    123.1
REMARK  4 active torsions:
REMARK  status: ('A' for Active; 'I' for Inactive)
REMARK       I    between atoms: C2_2  and  N4_4 
REMARK    1  A    between atoms: N4_4  and  C6_6 
REMARK    2  A    between atoms: C10_10  and  C11_11 
REMARK    3  A    between atoms: C16_16  and  C17_17 
REMARK    4  A    between atoms: C17_17  and  C19_19 
ROOT
ATOM      1  C11 <0> d   1      27.876  -3.943  32.810  0.00  0.00     0.072 A 
ATOM      2  C12 <0> d   1      28.694  -4.400  31.794  0.00  0.00     0.052 A 
ATOM      3  C13 <0> d   1      29.273  -3.477  30.923  0.00  0.00     0.121 A 
ATOM      4  N14 <0> d   1      29.041  -2.190  31.070  0.00  0.00    -0.240 NA
ATOM      5  C15 <0> d   1      28.255  -1.735  32.045  0.00  0.00     0.166 A 
ATOM      6  C16 <0> d   1      27.854  -0.435  32.415  0.00  0.00     0.082 A 
ATOM      7  C24 <0> d   1      27.013  -0.569  33.535  0.00  0.00     0.159 A 
ATOM      8  N25 <0> d   1      26.904  -1.838  33.829  0.00  0.00    -0.177 NA
ATOM      9  N26 <0> d   1      27.657  -2.594  32.924  0.00  0.00    -0.214 N 
ENDROOT
BRANCH   1  10
ATOM     10  C10 <0> d   1      27.245  -4.890  33.751  0.00  0.00    -0.005 A 
ATOM     11  C9  <0> d   1      27.976  -5.401  34.827  0.00  0.00     0.014 A 
ATOM     12  C8  <0> d   1      27.384  -6.286  35.705  0.00  0.00     0.003 A 
ATOM     13  C7  <0> d   1      26.068  -6.671  35.524  0.00  0.00     0.030 A 
ATOM     14  C6  <0> d   1      25.333  -6.169  34.456  0.00  0.00     0.037 A 
ATOM     15  C27 <0> d   1      25.920  -5.283  33.565  0.00  0.00     0.043 A 
BRANCH  14  16
ATOM     16  N4  <0> d   1      24.001  -6.562  34.279  0.00  0.00    -0.323 N 
ATOM     17  C2  <0> d   1      23.091  -5.676  33.831  0.00  0.00     0.220 C 
ATOM     18  C1  <0> d   1      21.637  -6.063  33.753  0.00  0.00     0.117 C 
ATOM     19  O3  <0> d   1      23.441  -4.566  33.490  0.00  0.00    -0.274 OA
ATOM     20  C5  <0> d   1      23.598  -7.937  34.582  0.00  0.00     0.159 C 
ENDBRANCH  14  16
ENDBRANCH   1  10
BRANCH   6  21
ATOM     21  C17 <0> d   1      28.240   0.817  31.757  0.00  0.00     0.204 C 
ATOM     22  O18 <0> d   1      28.701   1.735  32.413  0.00  0.00    -0.286 OA
BRANCH  21  23
ATOM     23  C19 <0> d   1      28.073   0.965  30.306  0.00  0.00     0.056 A 
ATOM     24  S23 <0> d   1      29.151   1.855  29.242  0.00  0.00    -0.098 SA
ATOM     25  C22 <0> d   1      28.198   1.474  27.879  0.00  0.00     0.050 A 
ATOM     26  C21 <0> d   1      27.140   0.731  28.228  0.00  0.00     0.009 A 
ATOM     27  C20 <0> d   1      27.050   0.438  29.569  0.00  0.00     0.023 A 
ENDBRANCH  21  23
ENDBRANCH   6  21
TORSDOF 4
ENDMDL
MODEL 124
REMARK CAVERDOCK RESULT:      -8.3      0.000      0.000
REMARK CAVERDOCK CONSTRAINTS:       0.0      0.0      0.0      0.0
REMARK CAVERDOCK TUNNEL: 123     -8.3      3.3    124.4
REMARK  4 active torsions:
REMARK  status: ('A' for Active; 'I' for Inactive)
REMARK       I    between atoms: C2_2  and  N4_4 
REMARK    1  A    between atoms: N4_4  and  C6_6 
REMARK    2  A    between atoms: C10_10  and  C11_11 
REMARK    3  A    between atoms: C16_16  and  C17_17 
REMARK    4  A    between atoms: C17_17  and  C19_19 
ROOT
ATOM      1  C11 <0> d   1      27.833  -4.134  32.740  0.00  0.00     0.072 A 
ATOM      2  C12 <0> d   1      28.643  -4.631  31.736  0.00  0.00     0.052 A 
ATOM      3  C13 <0> d   1      29.267  -3.740  30.864  0.00  0.00     0.121 A 
ATOM      4  N14 <0> d   1      29.083  -2.443  30.997  0.00  0.00    -0.240 NA
ATOM      5  C15 <0> d   1      28.305  -1.950  31.960  0.00  0.00     0.166 A 
ATOM      6  C16 <0> d   1      27.950  -0.632  32.314  0.00  0.00     0.082 A 
ATOM      7  C24 <0> d   1      27.093  -0.722  33.425  0.00  0.00     0.159 A 
ATOM      8  N25 <0> d   1      26.932  -1.983  33.729  0.00  0.00    -0.177 NA
ATOM      9  N26 <0> d   1      27.665  -2.776  32.839  0.00  0.00    -0.214 N 
ENDROOT
BRANCH   1  10
ATOM     10  C10 <0> d   1      27.156  -5.047  33.682  0.00  0.00    -0.005 A 
ATOM     11  C9  <0> d   1      27.854  -5.575  34.771  0.00  0.00     0.014 A 
ATOM     12  C8  <0> d   1      27.219  -6.428  35.651  0.00  0.00     0.003 A 
ATOM     13  C7  <0> d   1      25.892  -6.764  35.458  0.00  0.00     0.030 A 
ATOM     14  C6  <0> d   1      25.187  -6.245  34.377  0.00  0.00     0.037 A 
ATOM     15  C27 <0> d   1      25.818  -5.391  33.485  0.00  0.00     0.043 A 
BRANCH  14  16
ATOM     16  N4  <0> d   1      23.844  -6.588  34.188  0.00  0.00    -0.323 N 
ATOM     17  C2  <0> d   1      22.977  -5.678  33.704  0.00  0.00     0.220 C 
ATOM     18  C1  <0> d   1      21.510  -6.009  33.612  0.00  0.00     0.117 C 
ATOM     19  O3  <0> d   1      23.378  -4.592  33.341  0.00  0.00    -0.274 OA
ATOM     20  C5  <0> d   1      23.381  -7.938  34.520  0.00  0.00     0.159 C 
ENDBRANCH  14  16
ENDBRANCH   1  10
BRANCH   6  21
ATOM     21  C17 <0> d   1      28.392   0.599  31.648  0.00  0.00     0.204 C 
ATOM     22  O18 <0> d   1      28.956   1.470  32.287  0.00  0.00    -0.286 OA
BRANCH  21  23
ATOM     23  C19 <0> d   1      28.154   0.781  30.211  0.00  0.00     0.056 A 
ATOM     24  S23 <0> d   1      29.227   1.620  29.100  0.00  0.00    -0.098 SA
ATOM     25  C22 <0> d   1      28.178   1.321  27.788  0.00  0.00     0.050 A 
ATOM     26  C21 <0> d   1      27.096   0.641  28.185  0.00  0.00     0.009 A 
ATOM     27  C20 <0> d   1      27.061   0.332  29.525  0.00  0.00     0.023 A 
ENDBRANCH  21  23
ENDBRANCH   6  21
TORSDOF 4
ENDMDL
MODEL 125
REMARK CAVERDOCK RESULT:      -8.4      0.000      0.000
REMARK CAVERDOCK CONSTRAINTS:       0.0      0.0      0.0      0.0
REMARK CAVERDOCK TUNNEL: 124     -8.4      3.3    125.1
REMARK  4 active torsions:
REMARK  status: ('A' for Active; 'I' for Inactive)
REMARK       I    between atoms: C2_2  and  N4_4 
REMARK    1  A    between atoms: N4_4  and  C6_6 
REMARK    2  A    between atoms: C10_10  and  C11_11 
REMARK    3  A    between atoms: C16_16  and  C17_17 
REMARK    4  A    between atoms: C17_17  and  C19_19 
ROOT
ATOM      1  C11 <0> d   1      27.971  -4.598  32.566  0.00  0.00     0.072 A 
ATOM      2  C12 <0> d   1      28.694  -5.291  31.613  0.00  0.00     0.052 A 
ATOM      3  C13 <0> d   1      29.385  -4.578  30.634  0.00  0.00     0.121 A 
ATOM      4  N14 <0> d   1      29.347  -3.262  30.621  0.00  0.00    -0.240 NA
ATOM      5  C15 <0> d   1      28.655  -2.580  31.534  0.00  0.00     0.166 A 
ATOM      6  C16 <0> d   1      28.455  -1.200  31.741  0.00  0.00     0.082 A 
ATOM      7  C24 <0> d   1      27.626  -1.070  32.869  0.00  0.00     0.159 A 
ATOM      8  N25 <0> d   1      27.338  -2.263  33.318  0.00  0.00    -0.177 NA
ATOM      9  N26 <0> d   1      27.954  -3.227  32.512  0.00  0.00    -0.214 N 
ENDROOT
BRANCH   1  10
ATOM     10  C10 <0> d   1      27.227  -5.319  33.618  0.00  0.00    -0.005 A 
ATOM     11  C9  <0> d   1      27.867  -5.687  34.803  0.00  0.00     0.014 A 
ATOM     12  C8  <0> d   1      27.169  -6.361  35.785  0.00  0.00     0.003 A 
ATOM     13  C7  <0> d   1      25.836  -6.676  35.599  0.00  0.00     0.030 A 
ATOM     14  C6  <0> d   1      25.189  -6.314  34.422  0.00  0.00     0.037 A 
ATOM     15  C27 <0> d   1      25.883  -5.642  33.428  0.00  0.00     0.043 A 
BRANCH  14  16
ATOM     16  N4  <0> d   1      23.839  -6.635  34.241  0.00  0.00    -0.323 N 
ATOM     17  C2  <0> d   1      22.971  -5.690  33.831  0.00  0.00     0.220 C 
ATOM     18  C1  <0> d   1      21.499  -6.002  33.750  0.00  0.00     0.117 C 
ATOM     19  O3  <0> d   1      23.374  -4.587  33.527  0.00  0.00    -0.274 OA
ATOM     20  C5  <0> d   1      23.370  -7.999  34.498  0.00  0.00     0.159 C 
ENDBRANCH  14  16
ENDBRANCH   1  10
BRANCH   6  21
ATOM     21  C17 <0> d   1      29.008  -0.108  30.932  0.00  0.00     0.204 C 
ATOM     22  O18 <0> d   1      29.842  -0.345  30.075  0.00  0.00    -0.286 OA
BRANCH  21  23
ATOM     23  C19 <0> d   1      28.557   1.271  31.156  0.00  0.00     0.056 A 
ATOM     24  S23 <0> d   1      29.604   2.644  31.483  0.00  0.00    -0.098 SA
ATOM     25  C22 <0> d   1      28.266   3.700  31.582  0.00  0.00     0.050 A 
ATOM     26  C21 <0> d   1      27.120   3.038  31.385  0.00  0.00     0.009 A 
ATOM     27  C20 <0> d   1      27.257   1.690  31.148  0.00  0.00     0.023 A 
ENDBRANCH  21  23
ENDBRANCH   6  21
TORSDOF 4
ENDMDL
MODEL 126
REMARK CAVERDOCK RESULT:      -8.3      0.000      0.000
REMARK CAVERDOCK CONSTRAINTS:       0.0      0.0      0.0      0.0
REMARK CAVERDOCK TUNNEL: 125     -8.3      3.3    126.6
REMARK  4 active torsions:
REMARK  status: ('A' for Active; 'I' for Inactive)
REMARK       I    between atoms: C2_2  and  N4_4 
REMARK    1  A    between atoms: N4_4  and  C6_6 
REMARK    2  A    between atoms: C10_10  and  C11_11 
REMARK    3  A    between atoms: C16_16  and  C17_17 
REMARK    4  A    between atoms: C17_17  and  C19_19 
ROOT
ATOM      1  C11 <0> d   1      27.964  -4.673  32.609  0.00  0.00     0.072 A 
ATOM      2  C12 <0> d   1      28.711  -5.375  31.681  0.00  0.00     0.052 A 
ATOM      3  C13 <0> d   1      29.423  -4.672  30.710  0.00  0.00     0.121 A 
ATOM      4  N14 <0> d   1      29.381  -3.356  30.680  0.00  0.00    -0.240 NA
ATOM      5  C15 <0> d   1      28.666  -2.666  31.567  0.00  0.00     0.166 A 
ATOM      6  C16 <0> d   1      28.457  -1.284  31.752  0.00  0.00     0.082 A 
ATOM      7  C24 <0> d   1      27.601  -1.142  32.859  0.00  0.00     0.159 A 
ATOM      8  N25 <0> d   1      27.306  -2.330  33.316  0.00  0.00    -0.177 NA
ATOM      9  N26 <0> d   1      27.945  -3.303  32.537  0.00  0.00    -0.214 N 
ENDROOT
BRANCH   1  10
ATOM     10  C10 <0> d   1      27.198  -5.383  33.652  0.00  0.00    -0.005 A 
ATOM     11  C9  <0> d   1      27.820  -5.762  34.844  0.00  0.00     0.014 A 
ATOM     12  C8  <0> d   1      27.101  -6.425  35.817  0.00  0.00     0.003 A 
ATOM     13  C7  <0> d   1      25.765  -6.719  35.616  0.00  0.00     0.030 A 
ATOM     14  C6  <0> d   1      25.136  -6.347  34.433  0.00  0.00     0.037 A 
ATOM     15  C27 <0> d   1      25.851  -5.684  33.447  0.00  0.00     0.043 A 
BRANCH  14  16
ATOM     16  N4  <0> d   1      23.783  -6.646  34.237  0.00  0.00    -0.323 N 
ATOM     17  C2  <0> d   1      22.947  -5.704  33.762  0.00  0.00     0.220 C 
ATOM     18  C1  <0> d   1      21.470  -5.987  33.662  0.00  0.00     0.117 C 
ATOM     19  O3  <0> d   1      23.381  -4.626  33.413  0.00  0.00    -0.274 OA
ATOM     20  C5  <0> d   1      23.277  -7.985  34.551  0.00  0.00     0.159 C 
ENDBRANCH  14  16
ENDBRANCH   1  10
BRANCH   6  21
ATOM     21  C17 <0> d   1      29.026  -0.200  30.943  0.00  0.00     0.204 C 
ATOM     22  O18 <0> d   1      29.826  -0.453  30.059  0.00  0.00    -0.286 OA
BRANCH  21  23
ATOM     23  C19 <0> d   1      28.631   1.190  31.197  0.00  0.00     0.056 A 
ATOM     24  S23 <0> d   1      26.979   1.790  31.233  0.00  0.00    -0.098 SA
ATOM     25  C22 <0> d   1      27.512   3.375  31.574  0.00  0.00     0.050 A 
ATOM     26  C21 <0> d   1      28.847   3.426  31.645  0.00  0.00     0.009 A 
ATOM     27  C20 <0> d   1      29.488   2.227  31.438  0.00  0.00     0.023 A 
ENDBRANCH  21  23
ENDBRANCH   6  21
TORSDOF 4
ENDMDL
MODEL 127
REMARK CAVERDOCK RESULT:      -8.4      0.000      0.000
REMARK CAVERDOCK CONSTRAINTS:       0.0      0.0      0.0      0.0
REMARK CAVERDOCK TUNNEL: 126     -8.4      3.3    127.5
REMARK  4 active torsions:
REMARK  status: ('A' for Active; 'I' for Inactive)
REMARK       I    between atoms: C2_2  and  N4_4 
REMARK    1  A    between atoms: N4_4  and  C6_6 
REMARK    2  A    between atoms: C10_10  and  C11_11 
REMARK    3  A    between atoms: C16_16  and  C17_17 
REMARK    4  A    between atoms: C17_17  and  C19_19 
ROOT
ATOM      1  C11 <0> d   1      27.876  -4.821  32.686  0.00  0.00     0.072 A 
ATOM      2  C12 <0> d   1      28.679  -5.555  31.835  0.00  0.00     0.052 A 
ATOM      3  C13 <0> d   1      29.450  -4.886  30.884  0.00  0.00     0.121 A 
ATOM      4  N14 <0> d   1      29.409  -3.573  30.802  0.00  0.00    -0.240 NA
ATOM      5  C15 <0> d   1      28.640  -2.852  31.617  0.00  0.00     0.166 A 
ATOM      6  C16 <0> d   1      28.419  -1.464  31.737  0.00  0.00     0.082 A 
ATOM      7  C24 <0> d   1      27.496  -1.284  32.782  0.00  0.00     0.159 A 
ATOM      8  N25 <0> d   1      27.173  -2.456  33.264  0.00  0.00    -0.177 NA
ATOM      9  N26 <0> d   1      27.860  -3.454  32.563  0.00  0.00    -0.214 N 
ENDROOT
BRANCH   1  10
ATOM     10  C10 <0> d   1      27.046  -5.494  33.705  0.00  0.00    -0.005 A 
ATOM     11  C9  <0> d   1      27.600  -5.853  34.936  0.00  0.00     0.014 A 
ATOM     12  C8  <0> d   1      26.822  -6.482  35.887  0.00  0.00     0.003 A 
ATOM     13  C7  <0> d   1      25.494  -6.761  35.625  0.00  0.00     0.030 A 
ATOM     14  C6  <0> d   1      24.932  -6.408  34.403  0.00  0.00     0.037 A 
ATOM     15  C27 <0> d   1      25.706  -5.780  33.439  0.00  0.00     0.043 A 
BRANCH  14  16
ATOM     16  N4  <0> d   1      23.586  -6.692  34.145  0.00  0.00    -0.323 N 
ATOM     17  C2  <0> d   1      22.799  -5.761  33.573  0.00  0.00     0.220 C 
ATOM     18  C1  <0> d   1      21.324  -6.021  33.403  0.00  0.00     0.117 C 
ATOM     19  O3  <0> d   1      23.276  -4.712  33.194  0.00  0.00    -0.274 OA
ATOM     20  C5  <0> d   1      23.034  -8.002  34.499  0.00  0.00     0.159 C 
ENDBRANCH  14  16
ENDBRANCH   1  10
BRANCH   6  21
ATOM     21  C17 <0> d   1      29.037  -0.410  30.925  0.00  0.00     0.204 C 
ATOM     22  O18 <0> d   1      29.778  -0.704  30.003  0.00  0.00    -0.286 OA
BRANCH  21  23
ATOM     23  C19 <0> d   1      28.761   1.001  31.223  0.00  0.00     0.056 A 
ATOM     24  S23 <0> d   1      28.976   2.339  30.104  0.00  0.00    -0.098 SA
ATOM     25  C22 <0> d   1      28.439   3.462  31.270  0.00  0.00     0.050 A 
ATOM     26  C21 <0> d   1      28.130   2.849  32.419  0.00  0.00     0.009 A 
ATOM     27  C20 <0> d   1      28.303   1.484  32.416  0.00  0.00     0.023 A 
ENDBRANCH  21  23
ENDBRANCH   6  21
TORSDOF 4
ENDMDL
MODEL 128
REMARK CAVERDOCK RESULT:      -6.9      0.000      0.000
REMARK CAVERDOCK CONSTRAINTS:       0.0      0.0      0.0      0.0
REMARK CAVERDOCK TUNNEL: 127     -6.9      3.2    128.1
REMARK  4 active torsions:
REMARK  status: ('A' for Active; 'I' for Inactive)
REMARK       I    between atoms: C2_2  and  N4_4 
REMARK    1  A    between atoms: N4_4  and  C6_6 
REMARK    2  A    between atoms: C10_10  and  C11_11 
REMARK    3  A    between atoms: C16_16  and  C17_17 
REMARK    4  A    between atoms: C17_17  and  C19_19 
ROOT
ATOM      1  C11 <0> d   1      27.869  -5.132  32.753  0.00  0.00     0.072 A 
ATOM      2  C12 <0> d   1      28.633  -5.962  31.954  0.00  0.00     0.052 A 
ATOM      3  C13 <0> d   1      29.439  -5.398  30.966  0.00  0.00     0.121 A 
ATOM      4  N14 <0> d   1      29.467  -4.092  30.797  0.00  0.00    -0.240 NA
ATOM      5  C15 <0> d   1      28.736  -3.280  31.560  0.00  0.00     0.166 A 
ATOM      6  C16 <0> d   1      28.588  -1.878  31.587  0.00  0.00     0.082 A 
ATOM      7  C24 <0> d   1      27.674  -1.582  32.614  0.00  0.00     0.159 A 
ATOM      8  N25 <0> d   1      27.291  -2.701  33.171  0.00  0.00    -0.177 NA
ATOM      9  N26 <0> d   1      27.924  -3.778  32.540  0.00  0.00    -0.214 N 
ENDROOT
BRANCH   1  10
ATOM     10  C10 <0> d   1      27.004  -5.692  33.810  0.00  0.00    -0.005 A 
ATOM     11  C9  <0> d   1      27.524  -5.945  35.081  0.00  0.00     0.014 A 
ATOM     12  C8  <0> d   1      26.713  -6.469  36.068  0.00  0.00     0.003 A 
ATOM     13  C7  <0> d   1      25.386  -6.747  35.802  0.00  0.00     0.030 A 
ATOM     14  C6  <0> d   1      24.857  -6.499  34.540  0.00  0.00     0.037 A 
ATOM     15  C27 <0> d   1      25.665  -5.978  33.541  0.00  0.00     0.043 A 
BRANCH  14  16
ATOM     16  N4  <0> d   1      23.512  -6.781  34.278  0.00  0.00    -0.323 N 
ATOM     17  C2  <0> d   1      22.708  -5.825  33.777  0.00  0.00     0.220 C 
ATOM     18  C1  <0> d   1      21.234  -6.091  33.606  0.00  0.00     0.117 C 
ATOM     19  O3  <0> d   1      23.169  -4.748  33.462  0.00  0.00    -0.274 OA
ATOM     20  C5  <0> d   1      22.978  -8.119  34.551  0.00  0.00     0.159 C 
ENDBRANCH  14  16
ENDBRANCH   1  10
BRANCH   6  21
ATOM     21  C17 <0> d   1      29.261  -0.914  30.710  0.00  0.00     0.204 C 
ATOM     22  O18 <0> d   1      30.461  -0.730  30.812  0.00  0.00    -0.286 OA
BRANCH  21  23
ATOM     23  C19 <0> d   1      28.487  -0.168  29.710  0.00  0.00     0.056 A 
ATOM     24  S23 <0> d   1      29.148   0.998  28.573  0.00  0.00    -0.098 SA
ATOM     25  C22 <0> d   1      27.606   1.285  27.899  0.00  0.00     0.050 A 
ATOM     26  C21 <0> d   1      26.672   0.547  28.510  0.00  0.00     0.009 A 
ATOM     27  C20 <0> d   1      27.138  -0.266  29.518  0.00  0.00     0.023 A 
ENDBRANCH  21  23
ENDBRANCH   6  21
TORSDOF 4
ENDMDL
MODEL 129
REMARK CAVERDOCK RESULT:      -6.4      0.000      0.000
REMARK CAVERDOCK CONSTRAINTS:       0.0      0.0      0.0      0.0
REMARK CAVERDOCK TUNNEL: 128     -6.4      3.2    129.4
REMARK  4 active torsions:
REMARK  status: ('A' for Active; 'I' for Inactive)
REMARK       I    between atoms: C2_2  and  N4_4 
REMARK    1  A    between atoms: N4_4  and  C6_6 
REMARK    2  A    between atoms: C10_10  and  C11_11 
REMARK    3  A    between atoms: C16_16  and  C17_17 
REMARK    4  A    between atoms: C17_17  and  C19_19 
ROOT
ATOM      1  C11 <0> d   1      27.686  -5.224  32.937  0.00  0.00     0.072 A 
ATOM      2  C12 <0> d   1      28.479  -6.047  32.159  0.00  0.00     0.052 A 
ATOM      3  C13 <0> d   1      29.317  -5.475  31.202  0.00  0.00     0.121 A 
ATOM      4  N14 <0> d   1      29.349  -4.169  31.045  0.00  0.00    -0.240 NA
ATOM      5  C15 <0> d   1      28.591  -3.363  31.787  0.00  0.00     0.166 A 
ATOM      6  C16 <0> d   1      28.442  -1.961  31.820  0.00  0.00     0.082 A 
ATOM      7  C24 <0> d   1      27.493  -1.673  32.818  0.00  0.00     0.159 A 
ATOM      8  N25 <0> d   1      27.092  -2.796  33.353  0.00  0.00    -0.177 NA
ATOM      9  N26 <0> d   1      27.748  -3.868  32.736  0.00  0.00    -0.214 N 
ENDROOT
BRANCH   1  10
ATOM     10  C10 <0> d   1      26.787  -5.793  33.960  0.00  0.00    -0.005 A 
ATOM     11  C9  <0> d   1      27.267  -6.066  35.243  0.00  0.00     0.014 A 
ATOM     12  C8  <0> d   1      26.424  -6.598  36.198  0.00  0.00     0.003 A 
ATOM     13  C7  <0> d   1      25.103  -6.863  35.889  0.00  0.00     0.030 A 
ATOM     14  C6  <0> d   1      24.614  -6.595  34.615  0.00  0.00     0.037 A 
ATOM     15  C27 <0> d   1      25.455  -6.065  33.647  0.00  0.00     0.043 A 
BRANCH  14  16
ATOM     16  N4  <0> d   1      23.276  -6.864  34.309  0.00  0.00    -0.323 N 
ATOM     17  C2  <0> d   1      22.497  -5.899  33.783  0.00  0.00     0.220 C 
ATOM     18  C1  <0> d   1      21.028  -6.152  33.564  0.00  0.00     0.117 C 
ATOM     19  O3  <0> d   1      22.978  -4.827  33.485  0.00  0.00    -0.274 OA
ATOM     20  C5  <0> d   1      22.721  -8.196  34.563  0.00  0.00     0.159 C 
ENDBRANCH  14  16
ENDBRANCH   1  10
BRANCH   6  21
ATOM     21  C17 <0> d   1      29.143  -0.990  30.974  0.00  0.00     0.204 C 
ATOM     22  O18 <0> d   1      29.876  -1.375  30.080  0.00  0.00    -0.286 OA
BRANCH  21  23
ATOM     23  C19 <0> d   1      28.960   0.449  31.203  0.00  0.00     0.056 A 
ATOM     24  S23 <0> d   1      29.558   1.731  30.160  0.00  0.00    -0.098 SA
ATOM     25  C22 <0> d   1      28.899   2.931  31.179  0.00  0.00     0.050 A 
ATOM     26  C21 <0> d   1      28.282   2.380  32.231  0.00  0.00     0.009 A 
ATOM     27  C20 <0> d   1      28.304   1.005  32.265  0.00  0.00     0.023 A 
ENDBRANCH  21  23
ENDBRANCH   6  21
TORSDOF 4
ENDMDL
MODEL 130
REMARK CAVERDOCK RESULT:      -4.2      0.000      0.000
REMARK CAVERDOCK CONSTRAINTS:       0.1      0.0      0.0      0.0
REMARK CAVERDOCK TUNNEL: 129     -4.2      3.1    130.6
REMARK  4 active torsions:
REMARK  status: ('A' for Active; 'I' for Inactive)
REMARK       I    between atoms: C2_2  and  N4_4 
REMARK    1  A    between atoms: N4_4  and  C6_6 
REMARK    2  A    between atoms: C10_10  and  C11_11 
REMARK    3  A    between atoms: C16_16  and  C17_17 
REMARK    4  A    between atoms: C17_17  and  C19_19 
ROOT
ATOM      1  C11 <0> d   1      27.703  -5.477  33.006  0.00  0.00     0.072 A 
ATOM      2  C12 <0> d   1      28.544  -6.329  32.315  0.00  0.00     0.052 A 
ATOM      3  C13 <0> d   1      29.401  -5.799  31.350  0.00  0.00     0.121 A 
ATOM      4  N14 <0> d   1      29.405  -4.506  31.104  0.00  0.00    -0.240 NA
ATOM      5  C15 <0> d   1      28.600  -3.674  31.763  0.00  0.00     0.166 A 
ATOM      6  C16 <0> d   1      28.412  -2.278  31.694  0.00  0.00     0.082 A 
ATOM      7  C24 <0> d   1      27.421  -1.950  32.636  0.00  0.00     0.159 A 
ATOM      8  N25 <0> d   1      27.030  -3.045  33.233  0.00  0.00    -0.177 NA
ATOM      9  N26 <0> d   1      27.736  -4.137  32.715  0.00  0.00    -0.214 N 
ENDROOT
BRANCH   1  10
ATOM     10  C10 <0> d   1      26.781  -6.001  34.035  0.00  0.00    -0.005 A 
ATOM     11  C9  <0> d   1      27.248  -6.268  35.324  0.00  0.00     0.014 A 
ATOM     12  C8  <0> d   1      26.385  -6.758  36.283  0.00  0.00     0.003 A 
ATOM     13  C7  <0> d   1      25.058  -6.986  35.973  0.00  0.00     0.030 A 
ATOM     14  C6  <0> d   1      24.582  -6.724  34.693  0.00  0.00     0.037 A 
ATOM     15  C27 <0> d   1      25.443  -6.237  33.720  0.00  0.00     0.043 A 
BRANCH  14  16
ATOM     16  N4  <0> d   1      23.237  -6.956  34.385  0.00  0.00    -0.323 N 
ATOM     17  C2  <0> d   1      22.500  -5.987  33.811  0.00  0.00     0.220 C 
ATOM     18  C1  <0> d   1      21.024  -6.194  33.588  0.00  0.00     0.117 C 
ATOM     19  O3  <0> d   1      23.024  -4.947  33.471  0.00  0.00    -0.274 OA
ATOM     20  C5  <0> d   1      22.631  -8.255  34.691  0.00  0.00     0.159 C 
ENDBRANCH  14  16
ENDBRANCH   1  10
BRANCH   6  21
ATOM     21  C17 <0> d   1      29.117  -1.346  30.807  0.00  0.00     0.204 C 
ATOM     22  O18 <0> d   1      30.322  -1.194  30.915  0.00  0.00    -0.286 OA
BRANCH  21  23
ATOM     23  C19 <0> d   1      28.372  -0.597  29.788  0.00  0.00     0.056 A 
ATOM     24  S23 <0> d   1      27.031   0.495  30.104  0.00  0.00    -0.098 SA
ATOM     25  C22 <0> d   1      26.860   0.841  28.442  0.00  0.00     0.050 A 
ATOM     26  C21 <0> d   1      27.758   0.163  27.717  0.00  0.00     0.009 A 
ATOM     27  C20 <0> d   1      28.606  -0.641  28.443  0.00  0.00     0.023 A 
ENDBRANCH  21  23
ENDBRANCH   6  21
TORSDOF 4
ENDMDL
MODEL 131
REMARK CAVERDOCK RESULT:      -2.8      0.000      0.000
REMARK CAVERDOCK CONSTRAINTS:       0.0      0.0      0.0      0.0
REMARK CAVERDOCK TUNNEL: 130     -2.8      3.1    131.6
REMARK  4 active torsions:
REMARK  status: ('A' for Active; 'I' for Inactive)
REMARK       I    between atoms: C2_2  and  N4_4 
REMARK    1  A    between atoms: N4_4  and  C6_6 
REMARK    2  A    between atoms: C10_10  and  C11_11 
REMARK    3  A    between atoms: C16_16  and  C17_17 
REMARK    4  A    between atoms: C17_17  and  C19_19 
ROOT
ATOM      1  C11 <0> d   1      25.789  -4.511  33.919  0.00  0.00     0.072 A 
ATOM      2  C12 <0> d   1      26.295  -3.767  34.968  0.00  0.00     0.052 A 
ATOM      3  C13 <0> d   1      27.298  -2.832  34.715  0.00  0.00     0.121 A 
ATOM      4  N14 <0> d   1      27.755  -2.663  33.491  0.00  0.00    -0.240 NA
ATOM      5  C15 <0> d   1      27.276  -3.373  32.470  0.00  0.00     0.166 A 
ATOM      6  C16 <0> d   1      27.583  -3.386  31.094  0.00  0.00     0.082 A 
ATOM      7  C24 <0> d   1      26.750  -4.349  30.497  0.00  0.00     0.159 A 
ATOM      8  N25 <0> d   1      25.996  -4.883  31.421  0.00  0.00    -0.177 NA
ATOM      9  N26 <0> d   1      26.297  -4.307  32.661  0.00  0.00    -0.214 N 
ENDROOT
BRANCH   1  10
ATOM     10  C10 <0> d   1      24.727  -5.510  34.149  0.00  0.00    -0.005 A 
ATOM     11  C9  <0> d   1      25.052  -6.782  34.626  0.00  0.00     0.014 A 
ATOM     12  C8  <0> d   1      24.057  -7.715  34.839  0.00  0.00     0.003 A 
ATOM     13  C7  <0> d   1      22.737  -7.395  34.582  0.00  0.00     0.030 A 
ATOM     14  C6  <0> d   1      22.402  -6.132  34.106  0.00  0.00     0.037 A 
ATOM     15  C27 <0> d   1      23.395  -5.190  33.883  0.00  0.00     0.043 A 
BRANCH  14  16
ATOM     16  N4  <0> d   1      21.064  -5.814  33.849  0.00  0.00    -0.323 N 
ATOM     17  C2  <0> d   1      20.695  -5.395  32.623  0.00  0.00     0.220 C 
ATOM     18  C1  <0> d   1      19.280  -4.940  32.377  0.00  0.00     0.117 C 
ATOM     19  O3  <0> d   1      21.501  -5.385  31.717  0.00  0.00    -0.274 OA
ATOM     20  C5  <0> d   1      20.065  -5.936  34.914  0.00  0.00     0.159 C 
ENDBRANCH  14  16
ENDBRANCH   1  10
BRANCH   6  21
ATOM     21  C17 <0> d   1      28.582  -2.554  30.416  0.00  0.00     0.204 C 
ATOM     22  O18 <0> d   1      29.755  -2.885  30.416  0.00  0.00    -0.286 OA
BRANCH  21  23
ATOM     23  C19 <0> d   1      28.169  -1.320  29.736  0.00  0.00     0.056 A 
ATOM     24  S23 <0> d   1      26.712  -0.402  30.086  0.00  0.00    -0.098 SA
ATOM     25  C22 <0> d   1      27.091   0.749  28.885  0.00  0.00     0.050 A 
ATOM     26  C21 <0> d   1      28.238   0.438  28.270  0.00  0.00     0.009 A 
ATOM     27  C20 <0> d   1      28.852  -0.705  28.725  0.00  0.00     0.023 A 
ENDBRANCH  21  23
ENDBRANCH   6  21
TORSDOF 4
ENDMDL
MODEL 132
REMARK CAVERDOCK RESULT:      -3.5      0.000      0.000
REMARK CAVERDOCK CONSTRAINTS:       0.0      0.0      0.0      0.0
REMARK CAVERDOCK TUNNEL: 131     -3.5      3.0    132.1
REMARK  4 active torsions:
REMARK  status: ('A' for Active; 'I' for Inactive)
REMARK       I    between atoms: C2_2  and  N4_4 
REMARK    1  A    between atoms: N4_4  and  C6_6 
REMARK    2  A    between atoms: C10_10  and  C11_11 
REMARK    3  A    between atoms: C16_16  and  C17_17 
REMARK    4  A    between atoms: C17_17  and  C19_19 
ROOT
ATOM      1  C11 <0> d   1      26.972  -4.167  33.109  0.00  0.00     0.072 A 
ATOM      2  C12 <0> d   1      27.567  -4.701  34.237  0.00  0.00     0.052 A 
ATOM      3  C13 <0> d   1      26.811  -5.512  35.083  0.00  0.00     0.121 A 
ATOM      4  N14 <0> d   1      25.547  -5.762  34.809  0.00  0.00    -0.240 NA
ATOM      5  C15 <0> d   1      24.961  -5.253  33.726  0.00  0.00     0.166 A 
ATOM      6  C16 <0> d   1      23.652  -5.364  33.213  0.00  0.00     0.082 A 
ATOM      7  C24 <0> d   1      23.610  -4.606  32.029  0.00  0.00     0.159 A 
ATOM      8  N25 <0> d   1      24.787  -4.074  31.829  0.00  0.00    -0.177 NA
ATOM      9  N26 <0> d   1      25.651  -4.449  32.864  0.00  0.00    -0.214 N 
ENDROOT
BRANCH   1  10
ATOM     10  C10 <0> d   1      27.740  -3.305  32.190  0.00  0.00    -0.005 A 
ATOM     11  C9  <0> d   1      28.491  -3.873  31.158  0.00  0.00     0.014 A 
ATOM     12  C8  <0> d   1      29.208  -3.065  30.299  0.00  0.00     0.003 A 
ATOM     13  C7  <0> d   1      29.188  -1.691  30.458  0.00  0.00     0.030 A 
ATOM     14  C6  <0> d   1      28.445  -1.115  31.482  0.00  0.00     0.037 A 
ATOM     15  C27 <0> d   1      27.725  -1.919  32.353  0.00  0.00     0.043 A 
BRANCH  14  16
ATOM     16  N4  <0> d   1      28.428   0.275  31.636  0.00  0.00    -0.323 N 
ATOM     17  C2  <0> d   1      28.896   1.068  30.653  0.00  0.00     0.220 C 
ATOM     18  C1  <0> d   1      28.988   2.557  30.865  0.00  0.00     0.117 C 
ATOM     19  O3  <0> d   1      29.242   0.584  29.596  0.00  0.00    -0.274 OA
ATOM     20  C5  <0> d   1      27.903   0.868  32.869  0.00  0.00     0.159 C 
ENDBRANCH  14  16
ENDBRANCH   1  10
BRANCH   6  21
ATOM     21  C17 <0> d   1      22.546  -6.126  33.802  0.00  0.00     0.204 C 
ATOM     22  O18 <0> d   1      22.778  -7.063  34.546  0.00  0.00    -0.286 OA
BRANCH  21  23
ATOM     23  C19 <0> d   1      21.158  -5.759  33.497  0.00  0.00     0.056 A 
ATOM     24  S23 <0> d   1      19.846  -5.675  34.663  0.00  0.00    -0.098 SA
ATOM     25  C22 <0> d   1      18.738  -5.205  33.454  0.00  0.00     0.050 A 
ATOM     26  C21 <0> d   1      19.337  -5.129  32.259  0.00  0.00     0.009 A 
ATOM     27  C20 <0> d   1      20.678  -5.433  32.259  0.00  0.00     0.023 A 
ENDBRANCH  21  23
ENDBRANCH   6  21
TORSDOF 4
ENDMDL
MODEL 133
REMARK CAVERDOCK RESULT:      -3.3      0.000      0.000
REMARK CAVERDOCK CONSTRAINTS:       0.1      0.0      0.0      0.0
REMARK CAVERDOCK TUNNEL: 132     -3.3      3.0    133.1
REMARK  4 active torsions:
REMARK  status: ('A' for Active; 'I' for Inactive)
REMARK       I    between atoms: C2_2  and  N4_4 
REMARK    1  A    between atoms: N4_4  and  C6_6 
REMARK    2  A    between atoms: C10_10  and  C11_11 
REMARK    3  A    between atoms: C16_16  and  C17_17 
REMARK    4  A    between atoms: C17_17  and  C19_19 
ROOT
ATOM      1  C11 <0> d   1      26.960  -4.667  32.897  0.00  0.00     0.072 A 
ATOM      2  C12 <0> d   1      27.603  -5.560  33.734  0.00  0.00     0.052 A 
ATOM      3  C13 <0> d   1      26.842  -6.469  34.468  0.00  0.00     0.121 A 
ATOM      4  N14 <0> d   1      25.529  -6.473  34.364  0.00  0.00    -0.240 NA
ATOM      5  C15 <0> d   1      24.896  -5.618  33.562  0.00  0.00     0.166 A 
ATOM      6  C16 <0> d   1      23.531  -5.418  33.273  0.00  0.00     0.082 A 
ATOM      7  C24 <0> d   1      23.458  -4.365  32.342  0.00  0.00     0.159 A 
ATOM      8  N25 <0> d   1      24.671  -3.952  32.081  0.00  0.00    -0.177 NA
ATOM      9  N26 <0> d   1      25.590  -4.702  32.823  0.00  0.00    -0.214 N 
ENDROOT
BRANCH   1  10
ATOM     10  C10 <0> d   1      27.732  -3.690  32.103  0.00  0.00    -0.005 A 
ATOM     11  C9  <0> d   1      28.595  -4.129  31.097  0.00  0.00     0.014 A 
ATOM     12  C8  <0> d   1      29.315  -3.214  30.356  0.00  0.00     0.003 A 
ATOM     13  C7  <0> d   1      29.187  -1.861  30.608  0.00  0.00     0.030 A 
ATOM     14  C6  <0> d   1      28.332  -1.413  31.608  0.00  0.00     0.037 A 
ATOM     15  C27 <0> d   1      27.607  -2.324  32.361  0.00  0.00     0.043 A 
BRANCH  14  16
ATOM     16  N4  <0> d   1      28.206  -0.041  31.857  0.00  0.00    -0.323 N 
ATOM     17  C2  <0> d   1      28.292   0.839  30.842  0.00  0.00     0.220 C 
ATOM     18  C1  <0> d   1      28.276   2.319  31.124  0.00  0.00     0.117 C 
ATOM     19  O3  <0> d   1      28.382   0.441  29.700  0.00  0.00    -0.274 OA
ATOM     20  C5  <0> d   1      27.982   0.436  33.225  0.00  0.00     0.159 C 
ENDBRANCH  14  16
ENDBRANCH   1  10
BRANCH   6  21
ATOM     21  C17 <0> d   1      22.402  -6.165  33.836  0.00  0.00     0.204 C 
ATOM     22  O18 <0> d   1      22.605  -7.132  34.550  0.00  0.00    -0.286 OA
BRANCH  21  23
ATOM     23  C19 <0> d   1      21.026  -5.749  33.540  0.00  0.00     0.056 A 
ATOM     24  S23 <0> d   1      19.688  -5.767  34.679  0.00  0.00    -0.098 SA
ATOM     25  C22 <0> d   1      18.614  -5.159  33.501  0.00  0.00     0.050 A 
ATOM     26  C21 <0> d   1      19.241  -4.970  32.334  0.00  0.00     0.009 A 
ATOM     27  C20 <0> d   1      20.579  -5.291  32.332  0.00  0.00     0.023 A 
ENDBRANCH  21  23
ENDBRANCH   6  21
TORSDOF 4
ENDMDL
MODEL 134
REMARK CAVERDOCK RESULT:      -3.3      0.000      0.000
REMARK CAVERDOCK CONSTRAINTS:       0.0      0.0      0.0      0.0
REMARK CAVERDOCK TUNNEL: 133     -3.3      3.0    134.6
REMARK  4 active torsions:
REMARK  status: ('A' for Active; 'I' for Inactive)
REMARK       I    between atoms: C2_2  and  N4_4 
REMARK    1  A    between atoms: N4_4  and  C6_6 
REMARK    2  A    between atoms: C10_10  and  C11_11 
REMARK    3  A    between atoms: C16_16  and  C17_17 
REMARK    4  A    between atoms: C17_17  and  C19_19 
ROOT
ATOM      1  C11 <0> d   1      26.772  -4.806  33.237  0.00  0.00     0.072 A 
ATOM      2  C12 <0> d   1      27.310  -5.472  34.322  0.00  0.00     0.052 A 
ATOM      3  C13 <0> d   1      26.468  -6.221  35.144  0.00  0.00     0.121 A 
ATOM      4  N14 <0> d   1      25.178  -6.290  34.886  0.00  0.00    -0.240 NA
ATOM      5  C15 <0> d   1      24.646  -5.654  33.843  0.00  0.00     0.166 A 
ATOM      6  C16 <0> d   1      23.327  -5.567  33.354  0.00  0.00     0.082 A 
ATOM      7  C24 <0> d   1      23.365  -4.749  32.211  0.00  0.00     0.159 A 
ATOM      8  N25 <0> d   1      24.598  -4.364  32.012  0.00  0.00    -0.177 NA
ATOM      9  N26 <0> d   1      25.422  -4.901  33.008  0.00  0.00    -0.214 N 
ENDROOT
BRANCH   1  10
ATOM     10  C10 <0> d   1      27.632  -4.003  32.345  0.00  0.00    -0.005 A 
ATOM     11  C9  <0> d   1      28.529  -4.635  31.480  0.00  0.00     0.014 A 
ATOM     12  C8  <0> d   1      29.332  -3.882  30.647  0.00  0.00     0.003 A 
ATOM     13  C7  <0> d   1      29.252  -2.502  30.666  0.00  0.00     0.030 A 
ATOM     14  C6  <0> d   1      28.363  -1.863  31.522  0.00  0.00     0.037 A 
ATOM     15  C27 <0> d   1      27.556  -2.610  32.367  0.00  0.00     0.043 A 
BRANCH  14  16
ATOM     16  N4  <0> d   1      28.287  -0.466  31.535  0.00  0.00    -0.323 N 
ATOM     17  C2  <0> d   1      28.481   0.230  30.399  0.00  0.00     0.220 C 
ATOM     18  C1  <0> d   1      28.517   1.736  30.434  0.00  0.00     0.117 C 
ATOM     19  O3  <0> d   1      28.627  -0.355  29.346  0.00  0.00    -0.274 OA
ATOM     20  C5  <0> d   1      27.997   0.239  32.787  0.00  0.00     0.159 C 
ENDBRANCH  14  16
ENDBRANCH   1  10
BRANCH   6  21
ATOM     21  C17 <0> d   1      22.140  -6.209  33.930  0.00  0.00     0.204 C 
ATOM     22  O18 <0> d   1      22.265  -7.128  34.720  0.00  0.00    -0.286 OA
BRANCH  21  23
ATOM     23  C19 <0> d   1      20.799  -5.744  33.553  0.00  0.00     0.056 A 
ATOM     24  S23 <0> d   1      19.404  -5.685  34.621  0.00  0.00    -0.098 SA
ATOM     25  C22 <0> d   1      18.419  -5.058  33.376  0.00  0.00     0.050 A 
ATOM     26  C21 <0> d   1      19.114  -4.918  32.241  0.00  0.00     0.009 A 
ATOM     27  C20 <0> d   1      20.435  -5.293  32.316  0.00  0.00     0.023 A 
ENDBRANCH  21  23
ENDBRANCH   6  21
TORSDOF 4
ENDMDL
MODEL 135
REMARK CAVERDOCK RESULT:      -3.3      0.000      0.000
REMARK CAVERDOCK CONSTRAINTS:       0.1      0.0      0.0      0.0
REMARK CAVERDOCK TUNNEL: 134     -3.3      3.0    135.4
REMARK  4 active torsions:
REMARK  status: ('A' for Active; 'I' for Inactive)
REMARK       I    between atoms: C2_2  and  N4_4 
REMARK    1  A    between atoms: N4_4  and  C6_6 
REMARK    2  A    between atoms: C10_10  and  C11_11 
REMARK    3  A    between atoms: C16_16  and  C17_17 
REMARK    4  A    between atoms: C17_17  and  C19_19 
ROOT
ATOM      1  C11 <0> d   1      26.842  -5.003  33.377  0.00  0.00     0.072 A 
ATOM      2  C12 <0> d   1      27.356  -5.729  34.435  0.00  0.00     0.052 A 
ATOM      3  C13 <0> d   1      26.485  -6.453  35.248  0.00  0.00     0.121 A 
ATOM      4  N14 <0> d   1      25.190  -6.441  35.009  0.00  0.00    -0.240 NA
ATOM      5  C15 <0> d   1      24.680  -5.746  33.993  0.00  0.00     0.166 A 
ATOM      6  C16 <0> d   1      23.361  -5.571  33.528  0.00  0.00     0.082 A 
ATOM      7  C24 <0> d   1      23.429  -4.723  32.408  0.00  0.00     0.159 A 
ATOM      8  N25 <0> d   1      24.680  -4.403  32.200  0.00  0.00    -0.177 NA
ATOM      9  N26 <0> d   1      25.486  -5.015  33.167  0.00  0.00    -0.214 N 
ENDROOT
BRANCH   1  10
ATOM     10  C10 <0> d   1      27.733  -4.225  32.494  0.00  0.00    -0.005 A 
ATOM     11  C9  <0> d   1      28.721  -4.873  31.748  0.00  0.00     0.014 A 
ATOM     12  C8  <0> d   1      29.553  -4.143  30.923  0.00  0.00     0.003 A 
ATOM     13  C7  <0> d   1      29.414  -2.771  30.833  0.00  0.00     0.030 A 
ATOM     14  C6  <0> d   1      28.434  -2.116  31.571  0.00  0.00     0.037 A 
ATOM     15  C27 <0> d   1      27.596  -2.839  32.407  0.00  0.00     0.043 A 
BRANCH  14  16
ATOM     16  N4  <0> d   1      28.297  -0.727  31.474  0.00  0.00    -0.323 N 
ATOM     17  C2  <0> d   1      27.988  -0.002  32.567  0.00  0.00     0.220 C 
ATOM     18  C1  <0> d   1      27.724   1.476  32.441  0.00  0.00     0.117 C 
ATOM     19  O3  <0> d   1      27.923  -0.539  33.652  0.00  0.00    -0.274 OA
ATOM     20  C5  <0> d   1      28.489  -0.061  30.183  0.00  0.00     0.159 C 
ENDBRANCH  14  16
ENDBRANCH   1  10
BRANCH   6  21
ATOM     21  C17 <0> d   1      22.148  -6.160  34.105  0.00  0.00     0.204 C 
ATOM     22  O18 <0> d   1      22.235  -7.013  34.971  0.00  0.00    -0.286 OA
BRANCH  21  23
ATOM     23  C19 <0> d   1      20.826  -5.723  33.638  0.00  0.00     0.056 A 
ATOM     24  S23 <0> d   1      19.361  -5.696  34.608  0.00  0.00    -0.098 SA
ATOM     25  C22 <0> d   1      18.450  -5.087  33.299  0.00  0.00     0.050 A 
ATOM     26  C21 <0> d   1      19.218  -4.930  32.214  0.00  0.00     0.009 A 
ATOM     27  C20 <0> d   1      20.538  -5.277  32.379  0.00  0.00     0.023 A 
ENDBRANCH  21  23
ENDBRANCH   6  21
TORSDOF 4
ENDMDL
MODEL 136
REMARK CAVERDOCK RESULT:      -2.7      0.000      0.000
REMARK CAVERDOCK CONSTRAINTS:       0.0      0.0      0.0      0.0
REMARK CAVERDOCK TUNNEL: 135     -2.7      3.0    136.1
REMARK  4 active torsions:
REMARK  status: ('A' for Active; 'I' for Inactive)
REMARK       I    between atoms: C2_2  and  N4_4 
REMARK    1  A    between atoms: N4_4  and  C6_6 
REMARK    2  A    between atoms: C10_10  and  C11_11 
REMARK    3  A    between atoms: C16_16  and  C17_17 
REMARK    4  A    between atoms: C17_17  and  C19_19 
ROOT
ATOM      1  C11 <0> d   1      26.593  -5.250  33.503  0.00  0.00     0.072 A 
ATOM      2  C12 <0> d   1      27.066  -5.951  34.597  0.00  0.00     0.052 A 
ATOM      3  C13 <0> d   1      26.162  -6.645  35.401  0.00  0.00     0.121 A 
ATOM      4  N14 <0> d   1      24.876  -6.630  35.118  0.00  0.00    -0.240 NA
ATOM      5  C15 <0> d   1      24.406  -5.959  34.067  0.00  0.00     0.166 A 
ATOM      6  C16 <0> d   1      23.104  -5.786  33.554  0.00  0.00     0.082 A 
ATOM      7  C24 <0> d   1      23.217  -4.970  32.414  0.00  0.00     0.159 A 
ATOM      8  N25 <0> d   1      24.477  -4.666  32.239  0.00  0.00    -0.177 NA
ATOM      9  N26 <0> d   1      25.245  -5.257  33.249  0.00  0.00    -0.214 N 
ENDROOT
BRANCH   1  10
ATOM     10  C10 <0> d   1      27.520  -4.503  32.629  0.00  0.00    -0.005 A 
ATOM     11  C9  <0> d   1      28.395  -5.191  31.785  0.00  0.00     0.014 A 
ATOM     12  C8  <0> d   1      29.261  -4.491  30.969  0.00  0.00     0.003 A 
ATOM     13  C7  <0> d   1      29.266  -3.108  30.985  0.00  0.00     0.030 A 
ATOM     14  C6  <0> d   1      28.399  -2.414  31.821  0.00  0.00     0.037 A 
ATOM     15  C27 <0> d   1      27.530  -3.108  32.649  0.00  0.00     0.043 A 
BRANCH  14  16
ATOM     16  N4  <0> d   1      28.408  -1.015  31.831  0.00  0.00    -0.323 N 
ATOM     17  C2  <0> d   1      28.076  -0.346  32.952  0.00  0.00     0.220 C 
ATOM     18  C1  <0> d   1      27.970   1.156  32.930  0.00  0.00     0.117 C 
ATOM     19  O3  <0> d   1      27.861  -0.954  33.979  0.00  0.00    -0.274 OA
ATOM     20  C5  <0> d   1      28.779  -0.277  30.620  0.00  0.00     0.159 C 
ENDBRANCH  14  16
ENDBRANCH   1  10
BRANCH   6  21
ATOM     21  C17 <0> d   1      21.868  -6.351  34.106  0.00  0.00     0.204 C 
ATOM     22  O18 <0> d   1      21.919  -7.279  34.894  0.00  0.00    -0.286 OA
BRANCH  21  23
ATOM     23  C19 <0> d   1      20.568  -5.797  33.708  0.00  0.00     0.056 A 
ATOM     24  S23 <0> d   1      19.215  -5.496  34.789  0.00  0.00    -0.098 SA
ATOM     25  C22 <0> d   1      18.260  -4.904  33.505  0.00  0.00     0.050 A 
ATOM     26  C21 <0> d   1      18.933  -4.946  32.349  0.00  0.00     0.009 A 
ATOM     27  C20 <0> d   1      20.214  -5.438  32.438  0.00  0.00     0.023 A 
ENDBRANCH  21  23
ENDBRANCH   6  21
TORSDOF 4
ENDMDL
MODEL 137
REMARK CAVERDOCK RESULT:      -2.4      0.000      0.000
REMARK CAVERDOCK CONSTRAINTS:       0.1      0.0      0.0      0.0
REMARK CAVERDOCK TUNNEL: 136     -2.4      3.0    137.3
REMARK  4 active torsions:
REMARK  status: ('A' for Active; 'I' for Inactive)
REMARK       I    between atoms: C2_2  and  N4_4 
REMARK    1  A    between atoms: N4_4  and  C6_6 
REMARK    2  A    between atoms: C10_10  and  C11_11 
REMARK    3  A    between atoms: C16_16  and  C17_17 
REMARK    4  A    between atoms: C17_17  and  C19_19 
ROOT
ATOM      1  C11 <0> d   1      26.582  -5.404  33.668  0.00  0.00     0.072 A 
ATOM      2  C12 <0> d   1      27.001  -6.067  34.806  0.00  0.00     0.052 A 
ATOM      3  C13 <0> d   1      26.047  -6.623  35.657  0.00  0.00     0.121 A 
ATOM      4  N14 <0> d   1      24.765  -6.514  35.378  0.00  0.00    -0.240 NA
ATOM      5  C15 <0> d   1      24.346  -5.877  34.285  0.00  0.00     0.166 A 
ATOM      6  C16 <0> d   1      23.060  -5.625  33.765  0.00  0.00     0.082 A 
ATOM      7  C24 <0> d   1      23.234  -4.901  32.572  0.00  0.00     0.159 A 
ATOM      8  N25 <0> d   1      24.514  -4.721  32.373  0.00  0.00    -0.177 NA
ATOM      9  N26 <0> d   1      25.236  -5.309  33.418  0.00  0.00    -0.214 N 
ENDROOT
BRANCH   1  10
ATOM     10  C10 <0> d   1      27.563  -4.802  32.743  0.00  0.00    -0.005 A 
ATOM     11  C9  <0> d   1      28.426  -5.619  32.008  0.00  0.00     0.014 A 
ATOM     12  C8  <0> d   1      29.342  -5.055  31.144  0.00  0.00     0.003 A 
ATOM     13  C7  <0> d   1      29.411  -3.681  31.003  0.00  0.00     0.030 A 
ATOM     14  C6  <0> d   1      28.557  -2.859  31.730  0.00  0.00     0.037 A 
ATOM     15  C27 <0> d   1      27.637  -3.416  32.605  0.00  0.00     0.043 A 
BRANCH  14  16
ATOM     16  N4  <0> d   1      28.631  -1.470  31.582  0.00  0.00    -0.323 N 
ATOM     17  C2  <0> d   1      28.103  -0.662  32.522  0.00  0.00     0.220 C 
ATOM     18  C1  <0> d   1      28.076   0.829  32.307  0.00  0.00     0.117 C 
ATOM     19  O3  <0> d   1      27.649  -1.136  33.542  0.00  0.00    -0.274 OA
ATOM     20  C5  <0> d   1      29.282  -0.893  30.402  0.00  0.00     0.159 C 
ENDBRANCH  14  16
ENDBRANCH   1  10
BRANCH   6  21
ATOM     21  C17 <0> d   1      21.784  -6.039  34.357  0.00  0.00     0.204 C 
ATOM     22  O18 <0> d   1      21.770  -6.658  35.407  0.00  0.00    -0.286 OA
BRANCH  21  23
ATOM     23  C19 <0> d   1      20.521  -5.708  33.684  0.00  0.00     0.056 A 
ATOM     24  S23 <0> d   1      19.006  -5.330  34.490  0.00  0.00    -0.098 SA
ATOM     25  C22 <0> d   1      18.213  -5.107  32.996  0.00  0.00     0.050 A 
ATOM     26  C21 <0> d   1      19.051  -5.316  31.974  0.00  0.00     0.009 A 
ATOM     27  C20 <0> d   1      20.335  -5.651  32.332  0.00  0.00     0.023 A 
ENDBRANCH  21  23
ENDBRANCH   6  21
TORSDOF 4
ENDMDL
MODEL 138
REMARK CAVERDOCK RESULT:      -1.2      0.000      0.000
REMARK CAVERDOCK CONSTRAINTS:       0.0      0.0      0.0      0.0
REMARK CAVERDOCK TUNNEL: 137     -1.2      2.9    138.4
REMARK  4 active torsions:
REMARK  status: ('A' for Active; 'I' for Inactive)
REMARK       I    between atoms: C2_2  and  N4_4 
REMARK    1  A    between atoms: N4_4  and  C6_6 
REMARK    2  A    between atoms: C10_10  and  C11_11 
REMARK    3  A    between atoms: C16_16  and  C17_17 
REMARK    4  A    between atoms: C17_17  and  C19_19 
ROOT
ATOM      1  C11 <0> d   1      26.391  -5.691  33.845  0.00  0.00     0.072 A 
ATOM      2  C12 <0> d   1      26.742  -6.371  34.997  0.00  0.00     0.052 A 
ATOM      3  C13 <0> d   1      25.738  -6.805  35.861  0.00  0.00     0.121 A 
ATOM      4  N14 <0> d   1      24.473  -6.567  35.581  0.00  0.00    -0.240 NA
ATOM      5  C15 <0> d   1      24.120  -5.913  34.475  0.00  0.00     0.166 A 
ATOM      6  C16 <0> d   1      22.866  -5.538  33.952  0.00  0.00     0.082 A 
ATOM      7  C24 <0> d   1      23.111  -4.862  32.743  0.00  0.00     0.159 A 
ATOM      8  N25 <0> d   1      24.402  -4.822  32.539  0.00  0.00    -0.177 NA
ATOM      9  N26 <0> d   1      25.062  -5.460  33.595  0.00  0.00    -0.214 N 
ENDROOT
BRANCH   1  10
ATOM     10  C10 <0> d   1      27.427  -5.216  32.906  0.00  0.00    -0.005 A 
ATOM     11  C9  <0> d   1      28.384  -6.104  32.410  0.00  0.00     0.014 A 
ATOM     12  C8  <0> d   1      29.351  -5.657  31.532  0.00  0.00     0.003 A 
ATOM     13  C7  <0> d   1      29.377  -4.331  31.142  0.00  0.00     0.030 A 
ATOM     14  C6  <0> d   1      28.430  -3.439  31.631  0.00  0.00     0.037 A 
ATOM     15  C27 <0> d   1      27.458  -3.876  32.517  0.00  0.00     0.043 A 
BRANCH  14  16
ATOM     16  N4  <0> d   1      28.462  -2.098  31.231  0.00  0.00    -0.323 N 
ATOM     17  C2  <0> d   1      28.253  -1.120  32.134  0.00  0.00     0.220 C 
ATOM     18  C1  <0> d   1      28.169   0.315  31.685  0.00  0.00     0.117 C 
ATOM     19  O3  <0> d   1      28.133  -1.396  33.309  0.00  0.00    -0.274 OA
ATOM     20  C5  <0> d   1      28.721  -1.758  29.829  0.00  0.00     0.159 C 
ENDBRANCH  14  16
ENDBRANCH   1  10
BRANCH   6  21
ATOM     21  C17 <0> d   1      21.555  -5.804  34.554  0.00  0.00     0.204 C 
ATOM     22  O18 <0> d   1      21.479  -6.167  35.715  0.00  0.00    -0.286 OA
BRANCH  21  23
ATOM     23  C19 <0> d   1      20.334  -5.631  33.758  0.00  0.00     0.056 A 
ATOM     24  S23 <0> d   1      18.713  -5.438  34.408  0.00  0.00    -0.098 SA
ATOM     25  C22 <0> d   1      18.047  -5.318  32.841  0.00  0.00     0.050 A 
ATOM     26  C21 <0> d   1      19.000  -5.426  31.908  0.00  0.00     0.009 A 
ATOM     27  C20 <0> d   1      20.275  -5.602  32.393  0.00  0.00     0.023 A 
ENDBRANCH  21  23
ENDBRANCH   6  21
TORSDOF 4
ENDMDL
MODEL 139
REMARK CAVERDOCK RESULT:      -0.6      0.000      0.000
REMARK CAVERDOCK CONSTRAINTS:       0.0      0.0      0.0      0.0
REMARK CAVERDOCK TUNNEL: 138     -0.6      2.9    139.6
REMARK  4 active torsions:
REMARK  status: ('A' for Active; 'I' for Inactive)
REMARK       I    between atoms: C2_2  and  N4_4 
REMARK    1  A    between atoms: N4_4  and  C6_6 
REMARK    2  A    between atoms: C10_10  and  C11_11 
REMARK    3  A    between atoms: C16_16  and  C17_17 
REMARK    4  A    between atoms: C17_17  and  C19_19 
ROOT
ATOM      1  C11 <0> d   1      25.007  -5.447  34.095  0.00  0.00     0.072 A 
ATOM      2  C12 <0> d   1      25.192  -5.673  35.447  0.00  0.00     0.052 A 
ATOM      3  C13 <0> d   1      24.077  -5.879  36.258  0.00  0.00     0.121 A 
ATOM      4  N14 <0> d   1      22.866  -5.858  35.741  0.00  0.00    -0.240 NA
ATOM      5  C15 <0> d   1      22.673  -5.641  34.440  0.00  0.00     0.166 A 
ATOM      6  C16 <0> d   1      21.507  -5.571  33.650  0.00  0.00     0.082 A 
ATOM      7  C24 <0> d   1      21.920  -5.317  32.330  0.00  0.00     0.159 A 
ATOM      8  N25 <0> d   1      23.225  -5.237  32.307  0.00  0.00    -0.177 NA
ATOM      9  N26 <0> d   1      23.728  -5.428  33.599  0.00  0.00    -0.214 N 
ENDROOT
BRANCH   1  10
ATOM     10  C10 <0> d   1      26.164  -5.224  33.205  0.00  0.00    -0.005 A 
ATOM     11  C9  <0> d   1      27.053  -6.267  32.936  0.00  0.00     0.014 A 
ATOM     12  C8  <0> d   1      28.133  -6.056  32.103  0.00  0.00     0.003 A 
ATOM     13  C7  <0> d   1      28.340  -4.814  31.533  0.00  0.00     0.030 A 
ATOM     14  C6  <0> d   1      27.461  -3.769  31.794  0.00  0.00     0.037 A 
ATOM     15  C27 <0> d   1      26.376  -3.969  32.634  0.00  0.00     0.043 A 
BRANCH  14  16
ATOM     16  N4  <0> d   1      27.675  -2.514  31.213  0.00  0.00    -0.323 N 
ATOM     17  C2  <0> d   1      26.753  -1.541  31.350  0.00  0.00     0.220 C 
ATOM     18  C1  <0> d   1      26.927  -0.231  30.627  0.00  0.00     0.117 C 
ATOM     19  O3  <0> d   1      25.784  -1.720  32.056  0.00  0.00    -0.274 OA
ATOM     20  C5  <0> d   1      28.902  -2.259  30.453  0.00  0.00     0.159 C 
ENDBRANCH  14  16
ENDBRANCH   1  10
BRANCH   6  21
ATOM     21  C17 <0> d   1      20.127  -5.733  34.118  0.00  0.00     0.204 C 
ATOM     22  O18 <0> d   1      19.871  -5.651  35.307  0.00  0.00    -0.286 OA
BRANCH  21  23
ATOM     23  C19 <0> d   1      19.051  -5.992  33.153  0.00  0.00     0.056 A 
ATOM     24  S23 <0> d   1      17.331  -5.958  33.511  0.00  0.00    -0.098 SA
ATOM     25  C22 <0> d   1      16.939  -6.349  31.897  0.00  0.00     0.050 A 
ATOM     26  C21 <0> d   1      18.045  -6.498  31.159  0.00  0.00     0.009 A 
ATOM     27  C20 <0> d   1      19.228  -6.306  31.835  0.00  0.00     0.023 A 
ENDBRANCH  21  23
ENDBRANCH   6  21
TORSDOF 4
ENDMDL
MODEL 140
REMARK CAVERDOCK RESULT:      -0.3      0.000      0.000
REMARK CAVERDOCK CONSTRAINTS:       0.1      0.0      0.0      0.0
REMARK CAVERDOCK TUNNEL: 139     -0.3      2.9    140.7
REMARK  4 active torsions:
REMARK  status: ('A' for Active; 'I' for Inactive)
REMARK       I    between atoms: C2_2  and  N4_4 
REMARK    1  A    between atoms: N4_4  and  C6_6 
REMARK    2  A    between atoms: C10_10  and  C11_11 
REMARK    3  A    between atoms: C16_16  and  C17_17 
REMARK    4  A    between atoms: C17_17  and  C19_19 
ROOT
ATOM      1  C11 <0> d   1      24.872  -5.512  34.249  0.00  0.00     0.072 A 
ATOM      2  C12 <0> d   1      25.056  -5.745  35.598  0.00  0.00     0.052 A 
ATOM      3  C13 <0> d   1      23.940  -5.935  36.412  0.00  0.00     0.121 A 
ATOM      4  N14 <0> d   1      22.729  -5.890  35.899  0.00  0.00    -0.240 NA
ATOM      5  C15 <0> d   1      22.536  -5.666  34.599  0.00  0.00     0.166 A 
ATOM      6  C16 <0> d   1      21.369  -5.573  33.813  0.00  0.00     0.082 A 
ATOM      7  C24 <0> d   1      21.783  -5.321  32.493  0.00  0.00     0.159 A 
ATOM      8  N25 <0> d   1      23.089  -5.264  32.466  0.00  0.00    -0.177 NA
ATOM      9  N26 <0> d   1      23.592  -5.468  33.756  0.00  0.00    -0.214 N 
ENDROOT
BRANCH   1  10
ATOM     10  C10 <0> d   1      26.030  -5.306  33.355  0.00  0.00    -0.005 A 
ATOM     11  C9  <0> d   1      26.833  -6.388  32.988  0.00  0.00     0.014 A 
ATOM     12  C8  <0> d   1      27.915  -6.194  32.153  0.00  0.00     0.003 A 
ATOM     13  C7  <0> d   1      28.208  -4.929  31.678  0.00  0.00     0.030 A 
ATOM     14  C6  <0> d   1      27.415  -3.845  32.037  0.00  0.00     0.037 A 
ATOM     15  C27 <0> d   1      26.329  -4.029  32.880  0.00  0.00     0.043 A 
BRANCH  14  16
ATOM     16  N4  <0> d   1      27.716  -2.567  31.552  0.00  0.00    -0.323 N 
ATOM     17  C2  <0> d   1      27.886  -1.543  32.410  0.00  0.00     0.220 C 
ATOM     18  C1  <0> d   1      28.093  -0.146  31.885  0.00  0.00     0.117 C 
ATOM     19  O3  <0> d   1      27.874  -1.745  33.606  0.00  0.00    -0.274 OA
ATOM     20  C5  <0> d   1      27.845  -2.344  30.109  0.00  0.00     0.159 C 
ENDBRANCH  14  16
ENDBRANCH   1  10
BRANCH   6  21
ATOM     21  C17 <0> d   1      19.987  -5.711  34.284  0.00  0.00     0.204 C 
ATOM     22  O18 <0> d   1      19.735  -5.623  35.473  0.00  0.00    -0.286 OA
BRANCH  21  23
ATOM     23  C19 <0> d   1      18.905  -5.956  33.322  0.00  0.00     0.056 A 
ATOM     24  S23 <0> d   1      17.191  -6.004  33.707  0.00  0.00    -0.098 SA
ATOM     25  C22 <0> d   1      16.787  -6.318  32.079  0.00  0.00     0.050 A 
ATOM     26  C21 <0> d   1      17.885  -6.386  31.318  0.00  0.00     0.009 A 
ATOM     27  C20 <0> d   1      19.071  -6.189  31.986  0.00  0.00     0.023 A 
ENDBRANCH  21  23
ENDBRANCH   6  21
TORSDOF 4
ENDMDL
MODEL 141
REMARK CAVERDOCK RESULT:       0.7      0.000      0.000
REMARK CAVERDOCK CONSTRAINTS:       0.2      0.0      0.0      0.0
REMARK CAVERDOCK TUNNEL: 140      0.7      2.9    141.1
REMARK  4 active torsions:
REMARK  status: ('A' for Active; 'I' for Inactive)
REMARK       I    between atoms: C2_2  and  N4_4 
REMARK    1  A    between atoms: N4_4  and  C6_6 
REMARK    2  A    between atoms: C10_10  and  C11_11 
REMARK    3  A    between atoms: C16_16  and  C17_17 
REMARK    4  A    between atoms: C17_17  and  C19_19 
ROOT
ATOM      1  C11 <0> d   1      24.894  -5.695  34.315  0.00  0.00     0.072 A 
ATOM      2  C12 <0> d   1      25.071  -5.998  35.652  0.00  0.00     0.052 A 
ATOM      3  C13 <0> d   1      23.949  -6.176  36.461  0.00  0.00     0.121 A 
ATOM      4  N14 <0> d   1      22.740  -6.057  35.955  0.00  0.00    -0.240 NA
ATOM      5  C15 <0> d   1      22.554  -5.766  34.668  0.00  0.00     0.166 A
[truncated: 64,662 more chars]
