# Supplementary material for: Fully automated virtual screening pipeline of FDA-approved drugs using Caver Web
Source: Comput Struct Biotechnol J. 2022 Nov 17;20:6512–8. doi: 10.1016/j.csbj.2022.11.031 (PMC9705369; doi:10.1016/j.csbj.2022.11.031)
Supplement: Supplementary data 1 [file mmc1.zip › supplementary_data/pymol/ZINC000001844627.pdbqt]

MODEL 1
REMARK CAVERDOCK RESULT:       3.1      0.000      0.000
REMARK CAVERDOCK CONSTRAINTS:       0.0      0.0      0.0      0.0
REMARK CAVERDOCK TUNNEL: 0      3.1      1.7      1.8
REMARK  6 active torsions:
REMARK  status: ('A' for Active; 'I' for Inactive)
REMARK    1  A    between atoms: C2_2  and  O3_3 
REMARK    2  A    between atoms: C2_2  and  C15_14 
REMARK    3  A    between atoms: O3_3  and  C4_4 
REMARK    4  A    between atoms: C20_19  and  N21_20 
REMARK    5  A    between atoms: N21_20  and  C22_21 
REMARK    6  A    between atoms: C26_25  and  C27_26 
ROOT
ATOM      1  C15 ZIN A   1      43.655   6.355  33.046  0.00  0.00     0.085 A 
ATOM      2  C16 ZIN A   1      43.462   5.968  34.377  0.00  0.00     0.023 A 
ATOM      3  C17 ZIN A   1      44.193   6.611  35.361  0.00  0.00     0.020 A 
ATOM      4  C18 ZIN A   1      45.083   7.609  35.006  0.00  0.00     0.119 A 
ATOM      5  N19 ZIN A   1      45.251   7.960  33.746  0.00  0.00    -0.242 NA
ATOM      6  C20 ZIN A   1      44.582   7.374  32.764  0.00  0.00     0.144 A 
ENDROOT
BRANCH   1   7
ATOM      7  C2  ZIN A   1      42.904   5.703  31.960  0.00  0.00     0.299 C 
ATOM      8  O1  ZIN A   1      43.463   4.916  31.222  0.00  0.00    -0.259 OA
BRANCH   7   9
ATOM      9  O3  ZIN A   1      41.595   5.977  31.785  0.00  0.00    -0.281 OA
BRANCH   9  10
ATOM     10  C4  ZIN A   1      40.646   5.002  32.290  0.00  0.00     0.315 A 
ATOM     11  C14 ZIN A   1      39.237   5.510  32.110  0.00  0.00     0.013 A 
ATOM     12  C9  ZIN A   1      38.592   4.590  31.277  0.00  0.00     0.050 A 
ATOM     13  C13 ZIN A   1      38.562   6.611  32.580  0.00  0.00     0.013 A 
ATOM     14  C7  ZIN A   1      39.557   3.527  30.937  0.00  0.00     0.296 A 
ATOM     15  C10 ZIN A   1      37.257   4.800  30.928  0.00  0.00     0.018 A 
ATOM     16  O6  ZIN A   1      40.740   3.770  31.525  0.00  0.00    -0.281 OA
ATOM     17  O8  ZIN A   1      39.315   2.570  30.228  0.00  0.00    -0.259 OA
ATOM     18  C11 ZIN A   1      36.590   5.909  31.406  0.00  0.00     0.001 A 
ATOM     19  C12 ZIN A   1      37.237   6.813  32.228  0.00  0.00     0.001 A 
ENDBRANCH   9  10
ENDBRANCH   7   9
ENDBRANCH   1   7
BRANCH   6  20
ATOM     20  N21 ZIN A   1      44.789   7.774  31.456  0.00  0.00    -0.340 N 
ATOM     21  H39 ZIN A   1      44.068   8.186  30.955  0.00  0.00     0.167 HD
BRANCH  20  22
ATOM     22  C22 ZIN A   1      46.037   7.583  30.857  0.00  0.00     0.034 A 
ATOM     23  C31 ZIN A   1      46.641   6.332  30.890  0.00  0.00     0.045 A 
ATOM     24  C26 ZIN A   1      47.871   6.145  30.291  0.00  0.00     0.050 A 
ATOM     25  C25 ZIN A   1      48.508   7.205  29.669  0.00  0.00     0.016 A 
ATOM     26  C24 ZIN A   1      47.913   8.452  29.642  0.00  0.00     0.003 A 
ATOM     27  C23 ZIN A   1      46.680   8.644  30.233  0.00  0.00     0.029 A 
BRANCH  24  28
ATOM     28  C27 ZIN A   1      48.524   4.787  30.319  0.00  0.00     0.417 C 
ATOM     29  F28 ZIN A   1      47.558   3.810  30.582  0.00  0.00    -0.166 F 
ATOM     30  F29 ZIN A   1      49.121   4.531  29.079  0.00  0.00    -0.166 F 
ATOM     31  F30 ZIN A   1      49.499   4.760  31.321  0.00  0.00    -0.166 F 
ENDBRANCH  24  28
ENDBRANCH  20  22
ENDBRANCH   6  20
TORSDOF 6
ENDMDL
MODEL 2
REMARK CAVERDOCK RESULT:       3.4      0.000      0.000
REMARK CAVERDOCK CONSTRAINTS:       0.1      0.0      0.0      0.0
REMARK CAVERDOCK TUNNEL: 1      3.4      1.8      2.1
REMARK  6 active torsions:
REMARK  status: ('A' for Active; 'I' for Inactive)
REMARK    1  A    between atoms: C2_2  and  O3_3 
REMARK    2  A    between atoms: C2_2  and  C15_14 
REMARK    3  A    between atoms: O3_3  and  C4_4 
REMARK    4  A    between atoms: C20_19  and  N21_20 
REMARK    5  A    between atoms: N21_20  and  C22_21 
REMARK    6  A    between atoms: C26_25  and  C27_26 
ROOT
ATOM      1  C15 ZIN A   1      43.435   6.296  33.503  0.00  0.00     0.085 A 
ATOM      2  C16 ZIN A   1      43.668   5.937  34.835  0.00  0.00     0.023 A 
ATOM      3  C17 ZIN A   1      44.504   6.736  35.594  0.00  0.00     0.020 A 
ATOM      4  C18 ZIN A   1      45.080   7.857  35.023  0.00  0.00     0.119 A 
ATOM      5  N19 ZIN A   1      44.849   8.179  33.765  0.00  0.00    -0.242 NA
ATOM      6  C20 ZIN A   1      44.062   7.446  32.991  0.00  0.00     0.144 A 
ENDROOT
BRANCH   1   7
ATOM      7  C2  ZIN A   1      42.555   5.480  32.649  0.00  0.00     0.299 C 
ATOM      8  O1  ZIN A   1      43.019   4.867  31.708  0.00  0.00    -0.259 OA
BRANCH   7   9
ATOM      9  O3  ZIN A   1      41.235   5.409  32.914  0.00  0.00    -0.281 OA
BRANCH   9  10
ATOM     10  C4  ZIN A   1      40.329   5.863  31.874  0.00  0.00     0.315 A 
ATOM     11  C14 ZIN A   1      39.725   4.678  31.161  0.00  0.00     0.013 A 
ATOM     12  C9  ZIN A   1      38.343   4.766  31.357  0.00  0.00     0.050 A 
ATOM     13  C13 ZIN A   1      40.257   3.641  30.434  0.00  0.00     0.013 A 
ATOM     14  C7  ZIN A   1      38.072   5.969  32.168  0.00  0.00     0.296 A 
ATOM     15  C10 ZIN A   1      37.509   3.792  30.806  0.00  0.00     0.018 A 
ATOM     16  O6  ZIN A   1      39.222   6.598  32.462  0.00  0.00    -0.281 OA
ATOM     17  O8  ZIN A   1      36.968   6.337  32.517  0.00  0.00    -0.259 OA
ATOM     18  C11 ZIN A   1      38.055   2.756  30.077  0.00  0.00     0.001 A 
ATOM     19  C12 ZIN A   1      39.423   2.677  29.890  0.00  0.00     0.001 A 
ENDBRANCH   9  10
ENDBRANCH   7   9
ENDBRANCH   1   7
BRANCH   6  20
ATOM     20  N21 ZIN A   1      43.847   7.821  31.678  0.00  0.00    -0.340 N 
ATOM     21  H39 ZIN A   1      42.977   7.686  31.270  0.00  0.00     0.167 HD
BRANCH  20  22
ATOM     22  C22 ZIN A   1      44.884   8.394  30.936  0.00  0.00     0.034 A 
ATOM     23  C31 ZIN A   1      46.076   7.704  30.758  0.00  0.00     0.045 A 
ATOM     24  C26 ZIN A   1      47.096   8.269  30.019  0.00  0.00     0.050 A 
ATOM     25  C25 ZIN A   1      46.937   9.528  29.467  0.00  0.00     0.016 A 
ATOM     26  C24 ZIN A   1      45.755  10.220  29.648  0.00  0.00     0.003 A 
ATOM     27  C23 ZIN A   1      44.728   9.657  30.381  0.00  0.00     0.029 A 
BRANCH  24  28
ATOM     28  C27 ZIN A   1      48.388   7.518  29.819  0.00  0.00     0.417 C 
ATOM     29  F28 ZIN A   1      48.208   6.178  30.178  0.00  0.00    -0.166 F 
ATOM     30  F29 ZIN A   1      48.767   7.594  28.474  0.00  0.00    -0.166 F 
ATOM     31  F30 ZIN A   1      49.385   8.085  30.618  0.00  0.00    -0.166 F 
ENDBRANCH  24  28
ENDBRANCH  20  22
ENDBRANCH   6  20
TORSDOF 6
ENDMDL
MODEL 3
REMARK CAVERDOCK RESULT:       3.7      0.000      0.000
REMARK CAVERDOCK CONSTRAINTS:       0.1      0.0      0.0      0.0
REMARK CAVERDOCK TUNNEL: 2      3.7      1.8     3.10
REMARK  6 active torsions:
REMARK  status: ('A' for Active; 'I' for Inactive)
REMARK    1  A    between atoms: C2_2  and  O3_3 
REMARK    2  A    between atoms: C2_2  and  C15_14 
REMARK    3  A    between atoms: O3_3  and  C4_4 
REMARK    4  A    between atoms: C20_19  and  N21_20 
REMARK    5  A    between atoms: N21_20  and  C22_21 
REMARK    6  A    between atoms: C26_25  and  C27_26 
ROOT
ATOM      1  C15 ZIN A   1      43.261   6.276  33.178  0.00  0.00     0.085 A 
ATOM      2  C16 ZIN A   1      43.435   5.697  34.440  0.00  0.00     0.023 A 
ATOM      3  C17 ZIN A   1      44.227   6.359  35.363  0.00  0.00     0.020 A 
ATOM      4  C18 ZIN A   1      44.818   7.560  35.016  0.00  0.00     0.119 A 
ATOM      5  N19 ZIN A   1      44.643   8.090  33.821  0.00  0.00    -0.242 NA
ATOM      6  C20 ZIN A   1      43.900   7.497  32.898  0.00  0.00     0.144 A 
ENDROOT
BRANCH   1   7
ATOM      7  C2  ZIN A   1      42.430   5.614  32.158  0.00  0.00     0.299 C 
ATOM      8  O1  ZIN A   1      42.927   4.803  31.401  0.00  0.00    -0.259 OA
BRANCH   7   9
ATOM      9  O3  ZIN A   1      41.117   5.903  32.067  0.00  0.00    -0.281 OA
BRANCH   9  10
ATOM     10  C4  ZIN A   1      40.184   4.817  32.308  0.00  0.00     0.315 A 
ATOM     11  C14 ZIN A   1      38.775   5.271  32.017  0.00  0.00     0.013 A 
ATOM     12  C9  ZIN A   1      38.302   4.446  30.991  0.00  0.00     0.050 A 
ATOM     13  C13 ZIN A   1      37.972   6.256  32.539  0.00  0.00     0.013 A 
ATOM     14  C7  ZIN A   1      39.374   3.496  30.638  0.00  0.00     0.296 A 
ATOM     15  C10 ZIN A   1      37.008   4.633  30.503  0.00  0.00     0.018 A 
ATOM     16  O6  ZIN A   1      40.457   3.714  31.402  0.00  0.00    -0.281 OA
ATOM     17  O8  ZIN A   1      39.288   2.638  29.782  0.00  0.00    -0.259 OA
ATOM     18  C11 ZIN A   1      36.211   5.625  31.036  0.00  0.00     0.001 A 
ATOM     19  C12 ZIN A   1      36.688   6.436  32.050  0.00  0.00     0.001 A 
ENDBRANCH   9  10
ENDBRANCH   7   9
ENDBRANCH   1   7
BRANCH   6  20
ATOM     20  N21 ZIN A   1      43.743   8.087  31.657  0.00  0.00    -0.340 N 
ATOM     21  H39 ZIN A   1      42.858   8.174  31.270  0.00  0.00     0.167 HD
BRANCH  20  22
ATOM     22  C22 ZIN A   1      44.860   8.558  30.961  0.00  0.00     0.034 A 
ATOM     23  C31 ZIN A   1      46.012   7.785  30.890  0.00  0.00     0.045 A 
ATOM     24  C26 ZIN A   1      47.112   8.250  30.196  0.00  0.00     0.050 A 
ATOM     25  C25 ZIN A   1      47.071   9.490  29.583  0.00  0.00     0.016 A 
ATOM     26  C24 ZIN A   1      45.929  10.264  29.658  0.00  0.00     0.003 A 
ATOM     27  C23 ZIN A   1      44.823   9.802  30.345  0.00  0.00     0.029 A 
BRANCH  24  28
ATOM     28  C27 ZIN A   1      48.360   7.409  30.112  0.00  0.00     0.417 C 
ATOM     29  F28 ZIN A   1      49.309   7.891  31.019  0.00  0.00    -0.166 F 
ATOM     30  F29 ZIN A   1      48.048   6.081  30.424  0.00  0.00    -0.166 F 
ATOM     31  F30 ZIN A   1      48.879   7.474  28.815  0.00  0.00    -0.166 F 
ENDBRANCH  24  28
ENDBRANCH  20  22
ENDBRANCH   6  20
TORSDOF 6
ENDMDL
MODEL 4
REMARK CAVERDOCK RESULT:       3.9      0.000      0.000
REMARK CAVERDOCK CONSTRAINTS:       0.1      0.0      0.0      0.0
REMARK CAVERDOCK TUNNEL: 3      3.9      1.9     4.10
REMARK  6 active torsions:
REMARK  status: ('A' for Active; 'I' for Inactive)
REMARK    1  A    between atoms: C2_2  and  O3_3 
REMARK    2  A    between atoms: C2_2  and  C15_14 
REMARK    3  A    between atoms: O3_3  and  C4_4 
REMARK    4  A    between atoms: C20_19  and  N21_20 
REMARK    5  A    between atoms: N21_20  and  C22_21 
REMARK    6  A    between atoms: C26_25  and  C27_26 
ROOT
ATOM      1  C15 ZIN A   1      43.063   5.968  33.388  0.00  0.00     0.085 A 
ATOM      2  C16 ZIN A   1      43.112   5.529  34.716  0.00  0.00     0.023 A 
ATOM      3  C17 ZIN A   1      43.937   6.202  35.600  0.00  0.00     0.020 A 
ATOM      4  C18 ZIN A   1      44.682   7.278  35.152  0.00  0.00     0.119 A 
ATOM      5  N19 ZIN A   1      44.623   7.677  33.897  0.00  0.00    -0.242 NA
ATOM      6  C20 ZIN A   1      43.855   7.066  33.007  0.00  0.00     0.144 A 
ENDROOT
BRANCH   1   7
ATOM      7  C2  ZIN A   1      42.203   5.288  32.405  0.00  0.00     0.299 C 
ATOM      8  O1  ZIN A   1      42.689   4.816  31.396  0.00  0.00    -0.259 OA
BRANCH   7   9
ATOM      9  O3  ZIN A   1      40.877   5.185  32.625  0.00  0.00    -0.281 OA
BRANCH   9  10
ATOM     10  C4  ZIN A   1      39.996   5.624  31.559  0.00  0.00     0.315 A 
ATOM     11  C14 ZIN A   1      39.307   4.436  30.935  0.00  0.00     0.013 A 
ATOM     12  C9  ZIN A   1      37.935   4.631  31.128  0.00  0.00     0.050 A 
ATOM     13  C13 ZIN A   1      39.761   3.315  30.282  0.00  0.00     0.013 A 
ATOM     14  C7  ZIN A   1      37.753   5.904  31.851  0.00  0.00     0.296 A 
ATOM     15  C10 ZIN A   1      37.033   3.679  30.652  0.00  0.00     0.018 A 
ATOM     16  O6  ZIN A   1      38.945   6.473  32.096  0.00  0.00    -0.281 OA
ATOM     17  O8  ZIN A   1      36.680   6.371  32.177  0.00  0.00    -0.259 OA
ATOM     18  C11 ZIN A   1      37.502   2.559  29.997  0.00  0.00     0.001 A 
ATOM     19  C12 ZIN A   1      38.860   2.374  29.812  0.00  0.00     0.001 A 
ENDBRANCH   9  10
ENDBRANCH   7   9
ENDBRANCH   1   7
BRANCH   6  20
ATOM     20  N21 ZIN A   1      43.823   7.518  31.700  0.00  0.00    -0.340 N 
ATOM     21  H39 ZIN A   1      43.057   7.324  31.138  0.00  0.00     0.167 HD
BRANCH  20  22
ATOM     22  C22 ZIN A   1      44.897   8.253  31.189  0.00  0.00     0.034 A 
ATOM     23  C31 ZIN A   1      46.051   7.601  30.772  0.00  0.00     0.045 A 
ATOM     24  C26 ZIN A   1      47.107   8.329  30.261  0.00  0.00     0.050 A 
ATOM     25  C25 ZIN A   1      47.022   9.707  30.176  0.00  0.00     0.016 A 
ATOM     26  C24 ZIN A   1      45.878  10.359  30.596  0.00  0.00     0.003 A 
ATOM     27  C23 ZIN A   1      44.816   9.636  31.102  0.00  0.00     0.029 A 
BRANCH  24  28
ATOM     28  C27 ZIN A   1      48.356   7.622  29.802  0.00  0.00     0.417 C 
ATOM     29  F28 ZIN A   1      49.014   7.070  30.907  0.00  0.00    -0.166 F 
ATOM     30  F29 ZIN A   1      48.012   6.602  28.907  0.00  0.00    -0.166 F 
ATOM     31  F30 ZIN A   1      49.202   8.536  29.166  0.00  0.00    -0.166 F 
ENDBRANCH  24  28
ENDBRANCH  20  22
ENDBRANCH   6  20
TORSDOF 6
ENDMDL
MODEL 5
REMARK CAVERDOCK RESULT:       4.3      0.000      0.000
REMARK CAVERDOCK CONSTRAINTS:       0.1      0.0      0.0      0.0
REMARK CAVERDOCK TUNNEL: 4      4.3      1.9      5.3
REMARK  6 active torsions:
REMARK  status: ('A' for Active; 'I' for Inactive)
REMARK    1  A    between atoms: C2_2  and  O3_3 
REMARK    2  A    between atoms: C2_2  and  C15_14 
REMARK    3  A    between atoms: O3_3  and  C4_4 
REMARK    4  A    between atoms: C20_19  and  N21_20 
REMARK    5  A    between atoms: N21_20  and  C22_21 
REMARK    6  A    between atoms: C26_25  and  C27_26 
ROOT
ATOM      1  C15 ZIN A   1      42.949   5.913  33.320  0.00  0.00     0.085 A 
ATOM      2  C16 ZIN A   1      43.027   5.350  34.598  0.00  0.00     0.023 A 
ATOM      3  C17 ZIN A   1      43.870   5.939  35.525  0.00  0.00     0.020 A 
ATOM      4  C18 ZIN A   1      44.603   7.056  35.166  0.00  0.00     0.119 A 
ATOM      5  N19 ZIN A   1      44.516   7.572  33.956  0.00  0.00    -0.242 NA
ATOM      6  C20 ZIN A   1      43.731   7.045  33.029  0.00  0.00     0.144 A 
ENDROOT
BRANCH   1   7
ATOM      7  C2  ZIN A   1      42.069   5.326  32.295  0.00  0.00     0.299 C 
ATOM      8  O1  ZIN A   1      42.531   4.964  31.231  0.00  0.00    -0.259 OA
BRANCH   7   9
ATOM      9  O3  ZIN A   1      40.750   5.187  32.538  0.00  0.00    -0.281 OA
BRANCH   9  10
ATOM     10  C4  ZIN A   1      39.839   5.590  31.482  0.00  0.00     0.315 A 
ATOM     11  C14 ZIN A   1      39.146   4.380  30.907  0.00  0.00     0.013 A 
ATOM     12  C9  ZIN A   1      37.778   4.569  31.128  0.00  0.00     0.050 A 
ATOM     13  C13 ZIN A   1      39.595   3.247  30.272  0.00  0.00     0.013 A 
ATOM     14  C7  ZIN A   1      37.602   5.858  31.822  0.00  0.00     0.296 A 
ATOM     15  C10 ZIN A   1      36.873   3.597  30.698  0.00  0.00     0.018 A 
ATOM     16  O6  ZIN A   1      38.794   6.443  32.023  0.00  0.00    -0.281 OA
ATOM     17  O8  ZIN A   1      36.532   6.324  32.161  0.00  0.00    -0.259 OA
ATOM     18  C11 ZIN A   1      37.336   2.463  30.062  0.00  0.00     0.001 A 
ATOM     19  C12 ZIN A   1      38.691   2.286  29.848  0.00  0.00     0.001 A 
ENDBRANCH   9  10
ENDBRANCH   7   9
ENDBRANCH   1   7
BRANCH   6  20
ATOM     20  N21 ZIN A   1      43.670   7.619  31.772  0.00  0.00    -0.340 N 
ATOM     21  H39 ZIN A   1      42.846   7.581  31.260  0.00  0.00     0.167 HD
BRANCH  20  22
ATOM     22  C22 ZIN A   1      44.795   8.253  31.238  0.00  0.00     0.034 A 
ATOM     23  C31 ZIN A   1      45.944   7.520  30.967  0.00  0.00     0.045 A 
ATOM     24  C26 ZIN A   1      47.052   8.148  30.434  0.00  0.00     0.050 A 
ATOM     25  C25 ZIN A   1      47.024   9.508  30.181  0.00  0.00     0.016 A 
ATOM     26  C24 ZIN A   1      45.885  10.241  30.456  0.00  0.00     0.003 A 
ATOM     27  C23 ZIN A   1      44.771   9.618  30.984  0.00  0.00     0.029 A 
BRANCH  24  28
ATOM     28  C27 ZIN A   1      48.296   7.353  30.133  0.00  0.00     0.417 C 
ATOM     29  F28 ZIN A   1      48.518   6.426  31.157  0.00  0.00    -0.166 F 
ATOM     30  F29 ZIN A   1      48.134   6.675  28.919  0.00  0.00    -0.166 F 
ATOM     31  F30 ZIN A   1      49.391   8.217  30.041  0.00  0.00    -0.166 F 
ENDBRANCH  24  28
ENDBRANCH  20  22
ENDBRANCH   6  20
TORSDOF 6
ENDMDL
MODEL 6
REMARK CAVERDOCK RESULT:       5.6      0.000      0.000
REMARK CAVERDOCK CONSTRAINTS:       0.3      0.0      0.0      0.0
REMARK CAVERDOCK TUNNEL: 5      5.6      1.8      6.6
REMARK  6 active torsions:
REMARK  status: ('A' for Active; 'I' for Inactive)
REMARK    1  A    between atoms: C2_2  and  O3_3 
REMARK    2  A    between atoms: C2_2  and  C15_14 
REMARK    3  A    between atoms: O3_3  and  C4_4 
REMARK    4  A    between atoms: C20_19  and  N21_20 
REMARK    5  A    between atoms: N21_20  and  C22_21 
REMARK    6  A    between atoms: C26_25  and  C27_26 
ROOT
ATOM      1  C15 ZIN A   1      42.736   5.705  33.357  0.00  0.00     0.085 A 
ATOM      2  C16 ZIN A   1      42.708   5.167  34.649  0.00  0.00     0.023 A 
ATOM      3  C17 ZIN A   1      43.601   5.659  35.585  0.00  0.00     0.020 A 
ATOM      4  C18 ZIN A   1      44.486   6.659  35.222  0.00  0.00     0.119 A 
ATOM      5  N19 ZIN A   1      44.497   7.153  34.000  0.00  0.00    -0.242 NA
ATOM      6  C20 ZIN A   1      43.669   6.715  33.064  0.00  0.00     0.144 A 
ENDROOT
BRANCH   1   7
ATOM      7  C2  ZIN A   1      41.809   5.217  32.322  0.00  0.00     0.299 C 
ATOM      8  O1  ZIN A   1      42.237   4.848  31.247  0.00  0.00    -0.259 OA
BRANCH   7   9
ATOM      9  O3  ZIN A   1      40.484   5.175  32.569  0.00  0.00    -0.281 OA
BRANCH   9  10
ATOM     10  C4  ZIN A   1      39.599   5.556  31.483  0.00  0.00     0.315 A 
ATOM     11  C14 ZIN A   1      38.968   4.328  30.874  0.00  0.00     0.013 A 
ATOM     12  C9  ZIN A   1      37.588   4.470  31.047  0.00  0.00     0.050 A 
ATOM     13  C13 ZIN A   1      39.478   3.216  30.249  0.00  0.00     0.013 A 
ATOM     14  C7  ZIN A   1      37.343   5.747  31.742  0.00  0.00     0.296 A 
ATOM     15  C10 ZIN A   1      36.733   3.472  30.577  0.00  0.00     0.018 A 
ATOM     16  O6  ZIN A   1      38.507   6.370  31.991  0.00  0.00    -0.281 OA
ATOM     17  O8  ZIN A   1      36.247   6.175  32.045  0.00  0.00    -0.259 OA
ATOM     18  C11 ZIN A   1      37.256   2.359  29.951  0.00  0.00     0.001 A 
ATOM     19  C12 ZIN A   1      38.623   2.229  29.786  0.00  0.00     0.001 A 
ENDBRANCH   9  10
ENDBRANCH   7   9
ENDBRANCH   1   7
BRANCH   6  20
ATOM     20  N21 ZIN A   1      43.714   7.262  31.794  0.00  0.00    -0.340 N 
ATOM     21  H39 ZIN A   1      42.926   7.243  31.229  0.00  0.00     0.167 HD
BRANCH  20  22
ATOM     22  C22 ZIN A   1      44.897   7.841  31.325  0.00  0.00     0.034 A 
ATOM     23  C31 ZIN A   1      46.026   7.056  31.128  0.00  0.00     0.045 A 
ATOM     24  C26 ZIN A   1      47.191   7.629  30.658  0.00  0.00     0.050 A 
ATOM     25  C25 ZIN A   1      47.238   8.987  30.395  0.00  0.00     0.016 A 
ATOM     26  C24 ZIN A   1      46.119   9.772  30.597  0.00  0.00     0.003 A 
ATOM     27  C23 ZIN A   1      44.948   9.203  31.061  0.00  0.00     0.029 A 
BRANCH  24  28
ATOM     28  C27 ZIN A   1      48.414   6.777  30.437  0.00  0.00     0.417 C 
ATOM     29  F28 ZIN A   1      48.685   6.696  29.068  0.00  0.00    -0.166 F 
ATOM     30  F29 ZIN A   1      49.507   7.351  31.096  0.00  0.00    -0.166 F 
ATOM     31  F30 ZIN A   1      48.186   5.494  30.944  0.00  0.00    -0.166 F 
ENDBRANCH  24  28
ENDBRANCH  20  22
ENDBRANCH   6  20
TORSDOF 6
ENDMDL
MODEL 7
REMARK CAVERDOCK RESULT:       6.5      0.000      0.000
REMARK CAVERDOCK CONSTRAINTS:       0.1      0.0      0.0      0.0
REMARK CAVERDOCK TUNNEL: 6      6.5      1.8      7.4
REMARK  6 active torsions:
REMARK  status: ('A' for Active; 'I' for Inactive)
REMARK    1  A    between atoms: C2_2  and  O3_3 
REMARK    2  A    between atoms: C2_2  and  C15_14 
REMARK    3  A    between atoms: O3_3  and  C4_4 
REMARK    4  A    between atoms: C20_19  and  N21_20 
REMARK    5  A    between atoms: N21_20  and  C22_21 
REMARK    6  A    between atoms: C26_25  and  C27_26 
ROOT
ATOM      1  C15 ZIN A   1      42.597   5.709  33.265  0.00  0.00     0.085 A 
ATOM      2  C16 ZIN A   1      42.626   5.065  34.507  0.00  0.00     0.023 A 
ATOM      3  C17 ZIN A   1      43.532   5.508  35.455  0.00  0.00     0.020 A 
ATOM      4  C18 ZIN A   1      44.375   6.562  35.152  0.00  0.00     0.119 A 
ATOM      5  N19 ZIN A   1      44.333   7.155  33.975  0.00  0.00    -0.242 NA
ATOM      6  C20 ZIN A   1      43.490   6.769  33.030  0.00  0.00     0.144 A 
ENDROOT
BRANCH   1   7
ATOM      7  C2  ZIN A   1      41.653   5.278  32.220  0.00  0.00     0.299 C 
ATOM      8  O1  ZIN A   1      42.064   4.971  31.118  0.00  0.00    -0.259 OA
BRANCH   7   9
ATOM      9  O3  ZIN A   1      40.332   5.220  32.486  0.00  0.00    -0.281 OA
BRANCH   9  10
ATOM     10  C4  ZIN A   1      39.427   5.577  31.410  0.00  0.00     0.315 A 
ATOM     11  C14 ZIN A   1      38.799   4.336  30.827  0.00  0.00     0.013 A 
ATOM     12  C9  ZIN A   1      37.419   4.466  31.020  0.00  0.00     0.050 A 
ATOM     13  C13 ZIN A   1      39.310   3.220  30.208  0.00  0.00     0.013 A 
ATOM     14  C7  ZIN A   1      37.173   5.750  31.703  0.00  0.00     0.296 A 
ATOM     15  C10 ZIN A   1      36.567   3.453  30.577  0.00  0.00     0.018 A 
ATOM     16  O6  ZIN A   1      38.334   6.387  31.925  0.00  0.00    -0.281 OA
ATOM     17  O8  ZIN A   1      36.078   6.170  32.017  0.00  0.00    -0.259 OA
ATOM     18  C11 ZIN A   1      37.092   2.338  29.956  0.00  0.00     0.001 A 
ATOM     19  C12 ZIN A   1      38.457   2.219  29.771  0.00  0.00     0.001 A 
ENDBRANCH   9  10
ENDBRANCH   7   9
ENDBRANCH   1   7
BRANCH   6  20
ATOM     20  N21 ZIN A   1      43.479   7.420  31.809  0.00  0.00    -0.340 N 
ATOM     21  H39 ZIN A   1      42.704   7.354  31.231  0.00  0.00     0.167 HD
BRANCH  20  22
ATOM     22  C22 ZIN A   1      44.588   8.171  31.409  0.00  0.00     0.034 A 
ATOM     23  C31 ZIN A   1      44.408   9.399  30.784  0.00  0.00     0.045 A 
ATOM     24  C26 ZIN A   1      45.504  10.142  30.396  0.00  0.00     0.050 A 
ATOM     25  C25 ZIN A   1      46.782   9.660  30.618  0.00  0.00     0.016 A 
ATOM     26  C24 ZIN A   1      46.965   8.436  31.232  0.00  0.00     0.003 A 
ATOM     27  C23 ZIN A   1      45.872   7.690  31.629  0.00  0.00     0.029 A 
BRANCH  24  28
ATOM     28  C27 ZIN A   1      45.310  11.478  29.725  0.00  0.00     0.417 C 
ATOM     29  F28 ZIN A   1      44.767  12.386  30.640  0.00  0.00    -0.166 F 
ATOM     30  F29 ZIN A   1      46.545  11.955  29.271  0.00  0.00    -0.166 F 
ATOM     31  F30 ZIN A   1      44.440  11.332  28.640  0.00  0.00    -0.166 F 
ENDBRANCH  24  28
ENDBRANCH  20  22
ENDBRANCH   6  20
TORSDOF 6
ENDMDL
MODEL 8
REMARK CAVERDOCK RESULT:       7.9      0.000      0.000
REMARK CAVERDOCK CONSTRAINTS:       1.6      0.0      0.0      0.0
REMARK CAVERDOCK TUNNEL: 7      7.9      1.8     8.12
REMARK  6 active torsions:
REMARK  status: ('A' for Active; 'I' for Inactive)
REMARK    1  A    between atoms: C2_2  and  O3_3 
REMARK    2  A    between atoms: C2_2  and  C15_14 
REMARK    3  A    between atoms: O3_3  and  C4_4 
REMARK    4  A    between atoms: C20_19  and  N21_20 
REMARK    5  A    between atoms: N21_20  and  C22_21 
REMARK    6  A    between atoms: C26_25  and  C27_26 
ROOT
ATOM      1  C15 ZIN A   1      42.377   5.783  33.255  0.00  0.00     0.085 A 
ATOM      2  C16 ZIN A   1      42.373   5.144  34.500  0.00  0.00     0.023 A 
ATOM      3  C17 ZIN A   1      43.289   5.557  35.452  0.00  0.00     0.020 A 
ATOM      4  C18 ZIN A   1      44.173   6.577  35.150  0.00  0.00     0.119 A 
ATOM      5  N19 ZIN A   1      44.161   7.167  33.971  0.00  0.00    -0.242 NA
ATOM      6  C20 ZIN A   1      43.310   6.808  33.021  0.00  0.00     0.144 A 
ENDROOT
BRANCH   1   7
ATOM      7  C2  ZIN A   1      41.424   5.383  32.205  0.00  0.00     0.299 C 
ATOM      8  O1  ZIN A   1      41.829   5.085  31.098  0.00  0.00    -0.259 OA
BRANCH   7   9
ATOM      9  O3  ZIN A   1      40.104   5.343  32.472  0.00  0.00    -0.281 OA
BRANCH   9  10
ATOM     10  C4  ZIN A   1      39.202   5.715  31.396  0.00  0.00     0.315 A 
ATOM     11  C14 ZIN A   1      38.519   4.489  30.845  0.00  0.00     0.013 A 
ATOM     12  C9  ZIN A   1      37.148   4.679  31.048  0.00  0.00     0.050 A 
ATOM     13  C13 ZIN A   1      38.978   3.341  30.245  0.00  0.00     0.013 A 
ATOM     14  C7  ZIN A   1      36.961   5.986  31.706  0.00  0.00     0.296 A 
ATOM     15  C10 ZIN A   1      36.251   3.694  30.634  0.00  0.00     0.018 A 
ATOM     16  O6  ZIN A   1      38.149   6.580  31.904  0.00  0.00    -0.281 OA
ATOM     17  O8  ZIN A   1      35.887   6.457  32.022  0.00  0.00    -0.259 OA
ATOM     18  C11 ZIN A   1      36.724   2.546  30.032  0.00  0.00     0.001 A 
ATOM     19  C12 ZIN A   1      38.081   2.367  29.837  0.00  0.00     0.001 A 
ENDBRANCH   9  10
ENDBRANCH   7   9
ENDBRANCH   1   7
BRANCH   6  20
ATOM     20  N21 ZIN A   1      43.333   7.453  31.798  0.00  0.00    -0.340 N 
ATOM     21  H39 ZIN A   1      42.653   7.258  31.134  0.00  0.00     0.167 HD
BRANCH  20  22
ATOM     22  C22 ZIN A   1      44.336   8.385  31.518  0.00  0.00     0.034 A 
ATOM     23  C31 ZIN A   1      45.459   8.004  30.796  0.00  0.00     0.045 A 
ATOM     24  C26 ZIN A   1      46.445   8.929  30.515  0.00  0.00     0.050 A 
ATOM     25  C25 ZIN A   1      46.321  10.232  30.964  0.00  0.00     0.016 A 
ATOM     26  C24 ZIN A   1      45.208  10.613  31.689  0.00  0.00     0.003 A 
ATOM     27  C23 ZIN A   1      44.215   9.694  31.968  0.00  0.00     0.029 A 
BRANCH  24  28
ATOM     28  C27 ZIN A   1      47.661   8.518  29.725  0.00  0.00     0.417 C 
ATOM     29  F28 ZIN A   1      47.703   9.236  28.526  0.00  0.00    -0.166 F 
ATOM     30  F29 ZIN A   1      48.814   8.787  30.471  0.00  0.00    -0.166 F 
ATOM     31  F30 ZIN A   1      47.595   7.149  29.447  0.00  0.00    -0.166 F 
ENDBRANCH  24  28
ENDBRANCH  20  22
ENDBRANCH   6  20
TORSDOF 6
ENDMDL
MODEL 9
REMARK CAVERDOCK RESULT:       8.4      0.000      0.000
REMARK CAVERDOCK CONSTRAINTS:       0.3      0.0      0.0      0.0
REMARK CAVERDOCK TUNNEL: 8      8.4      1.8      9.7
REMARK  6 active torsions:
REMARK  status: ('A' for Active; 'I' for Inactive)
REMARK    1  A    between atoms: C2_2  and  O3_3 
REMARK    2  A    between atoms: C2_2  and  C15_14 
REMARK    3  A    between atoms: O3_3  and  C4_4 
REMARK    4  A    between atoms: C20_19  and  N21_20 
REMARK    5  A    between atoms: N21_20  and  C22_21 
REMARK    6  A    between atoms: C26_25  and  C27_26 
ROOT
ATOM      1  C15 ZIN A   1      42.309   5.626  33.035  0.00  0.00     0.085 A 
ATOM      2  C16 ZIN A   1      42.414   4.866  34.205  0.00  0.00     0.023 A 
ATOM      3  C17 ZIN A   1      43.372   5.224  35.138  0.00  0.00     0.020 A 
ATOM      4  C18 ZIN A   1      44.190   6.311  34.890  0.00  0.00     0.119 A 
ATOM      5  N19 ZIN A   1      44.076   7.016  33.781  0.00  0.00    -0.242 NA
ATOM      6  C20 ZIN A   1      43.181   6.714  32.853  0.00  0.00     0.144 A 
ENDROOT
BRANCH   1   7
ATOM      7  C2  ZIN A   1      41.308   5.288  32.009  0.00  0.00     0.299 C 
ATOM      8  O1  ZIN A   1      41.665   4.980  30.889  0.00  0.00    -0.259 OA
BRANCH   7   9
ATOM      9  O3  ZIN A   1      39.995   5.317  32.313  0.00  0.00    -0.281 OA
BRANCH   9  10
ATOM     10  C4  ZIN A   1      39.074   5.613  31.230  0.00  0.00     0.315 A 
ATOM     11  C14 ZIN A   1      38.483   4.334  30.690  0.00  0.00     0.013 A 
ATOM     12  C9  ZIN A   1      37.101   4.428  30.885  0.00  0.00     0.050 A 
ATOM     13  C13 ZIN A   1      39.026   3.216  30.103  0.00  0.00     0.013 A 
ATOM     14  C7  ZIN A   1      36.817   5.724  31.529  0.00  0.00     0.296 A 
ATOM     15  C10 ZIN A   1      36.279   3.376  30.478  0.00  0.00     0.018 A 
ATOM     16  O6  ZIN A   1      37.959   6.404  31.725  0.00  0.00    -0.281 OA
ATOM     17  O8  ZIN A   1      35.711   6.121  31.835  0.00  0.00    -0.259 OA
ATOM     18  C11 ZIN A   1      36.835   2.259  29.890  0.00  0.00     0.001 A 
ATOM     19  C12 ZIN A   1      38.203   2.176  29.702  0.00  0.00     0.001 A 
ENDBRANCH   9  10
ENDBRANCH   7   9
ENDBRANCH   1   7
BRANCH   6  20
ATOM     20  N21 ZIN A   1      43.096   7.479  31.705  0.00  0.00    -0.340 N 
ATOM     21  H39 ZIN A   1      42.270   7.503  31.197  0.00  0.00     0.167 HD
BRANCH  20  22
ATOM     22  C22 ZIN A   1      44.201   8.219  31.275  0.00  0.00     0.034 A 
ATOM     23  C31 ZIN A   1      45.419   7.588  31.054  0.00  0.00     0.045 A 
ATOM     24  C26 ZIN A   1      46.507   8.320  30.623  0.00  0.00     0.050 A 
ATOM     25  C25 ZIN A   1      46.390   9.684  30.423  0.00  0.00     0.016 A 
ATOM     26  C24 ZIN A   1      45.182  10.317  30.649  0.00  0.00     0.003 A 
ATOM     27  C23 ZIN A   1      44.088   9.589  31.074  0.00  0.00     0.029 A 
BRANCH  24  28
ATOM     28  C27 ZIN A   1      47.826   7.634  30.376  0.00  0.00     0.417 C 
ATOM     29  F28 ZIN A   1      48.616   7.712  31.527  0.00  0.00    -0.166 F 
ATOM     30  F29 ZIN A   1      47.600   6.290  30.056  0.00  0.00    -0.166 F 
ATOM     31  F30 ZIN A   1      48.486   8.261  29.314  0.00  0.00    -0.166 F 
ENDBRANCH  24  28
ENDBRANCH  20  22
ENDBRANCH   6  20
TORSDOF 6
ENDMDL
MODEL 10
REMARK CAVERDOCK RESULT:       8.9      0.000      0.000
REMARK CAVERDOCK CONSTRAINTS:       0.0      0.0      0.0      0.0
REMARK CAVERDOCK TUNNEL: 9      8.9      1.7    10.11
REMARK  6 active torsions:
REMARK  status: ('A' for Active; 'I' for Inactive)
REMARK    1  A    between atoms: C2_2  and  O3_3 
REMARK    2  A    between atoms: C2_2  and  C15_14 
REMARK    3  A    between atoms: O3_3  and  C4_4 
REMARK    4  A    between atoms: C20_19  and  N21_20 
REMARK    5  A    between atoms: N21_20  and  C22_21 
REMARK    6  A    between atoms: C26_25  and  C27_26 
ROOT
ATOM      1  C15 ZIN A   1      42.169   6.239  32.524  0.00  0.00     0.085 A 
ATOM      2  C16 ZIN A   1      42.146   5.198  33.458  0.00  0.00     0.023 A 
ATOM      3  C17 ZIN A   1      43.209   5.079  34.336  0.00  0.00     0.020 A 
ATOM      4  C18 ZIN A   1      44.254   5.984  34.267  0.00  0.00     0.119 A 
ATOM      5  N19 ZIN A   1      44.257   6.959  33.380  0.00  0.00    -0.242 NA
ATOM      6  C20 ZIN A   1      43.269   7.115  32.512  0.00  0.00     0.144 A 
ENDROOT
BRANCH   1   7
ATOM      7  C2  ZIN A   1      41.063   6.411  31.566  0.00  0.00     0.299 C 
ATOM      8  O1  ZIN A   1      40.517   7.491  31.455  0.00  0.00    -0.259 OA
BRANCH   7   9
ATOM      9  O3  ZIN A   1      40.660   5.371  30.809  0.00  0.00    -0.281 OA
BRANCH   9  10
ATOM     10  C4  ZIN A   1      39.801   4.388  31.443  0.00  0.00     0.315 A 
ATOM     11  C14 ZIN A   1      38.362   4.836  31.375  0.00  0.00     0.013 A 
ATOM     12  C9  ZIN A   1      37.680   3.855  30.647  0.00  0.00     0.050 A 
ATOM     13  C13 ZIN A   1      37.690   5.933  31.857  0.00  0.00     0.013 A 
ATOM     14  C7  ZIN A   1      38.651   2.813  30.264  0.00  0.00     0.296 A 
ATOM     15  C10 ZIN A   1      36.311   4.000  30.417  0.00  0.00     0.018 A 
ATOM     16  O6  ZIN A   1      39.873   3.125  30.727  0.00  0.00    -0.281 OA
ATOM     17  O8  ZIN A   1      38.384   1.816  29.624  0.00  0.00    -0.259 OA
ATOM     18  C11 ZIN A   1      35.647   5.106  30.907  0.00  0.00     0.001 A 
ATOM     19  C12 ZIN A   1      36.331   6.071  31.624  0.00  0.00     0.001 A 
ENDBRANCH   9  10
ENDBRANCH   7   9
ENDBRANCH   1   7
BRANCH   6  20
ATOM     20  N21 ZIN A   1      43.312   8.152  31.598  0.00  0.00    -0.340 N 
ATOM     21  H39 ZIN A   1      42.507   8.419  31.128  0.00  0.00     0.167 HD
BRANCH  20  22
ATOM     22  C22 ZIN A   1      44.518   8.815  31.351  0.00  0.00     0.034 A 
ATOM     23  C31 ZIN A   1      45.574   8.139  30.754  0.00  0.00     0.045 A 
ATOM     24  C26 ZIN A   1      46.762   8.798  30.505  0.00  0.00     0.050 A 
ATOM     25  C25 ZIN A   1      46.905  10.127  30.862  0.00  0.00     0.016 A 
ATOM     26  C24 ZIN A   1      45.859  10.800  31.463  0.00  0.00     0.003 A 
ATOM     27  C23 ZIN A   1      44.666  10.148  31.709  0.00  0.00     0.029 A 
BRANCH  24  28
ATOM     28  C27 ZIN A   1      47.906   8.067  29.850  0.00  0.00     0.417 C 
ATOM     29  F28 ZIN A   1      49.117   8.533  30.370  0.00  0.00    -0.166 F 
ATOM     30  F29 ZIN A   1      47.787   6.695  30.101  0.00  0.00    -0.166 F 
ATOM     31  F30 ZIN A   1      47.874   8.293  28.470  0.00  0.00    -0.166 F 
ENDBRANCH  24  28
ENDBRANCH  20  22
ENDBRANCH   6  20
TORSDOF 6
ENDMDL
MODEL 11
REMARK CAVERDOCK RESULT:       8.5      0.000      0.000
REMARK CAVERDOCK CONSTRAINTS:       0.0      0.0      0.0      0.0
REMARK CAVERDOCK TUNNEL: 10      8.5      1.7    11.12
REMARK  6 active torsions:
REMARK  status: ('A' for Active; 'I' for Inactive)
REMARK    1  A    between atoms: C2_2  and  O3_3 
REMARK    2  A    between atoms: C2_2  and  C15_14 
REMARK    3  A    between atoms: O3_3  and  C4_4 
REMARK    4  A    between atoms: C20_19  and  N21_20 
REMARK    5  A    between atoms: N21_20  and  C22_21 
REMARK    6  A    between atoms: C26_25  and  C27_26 
ROOT
ATOM      1  C15 ZIN A   1      42.071   6.172  32.487  0.00  0.00     0.085 A 
ATOM      2  C16 ZIN A   1      42.115   5.058  33.331  0.00  0.00     0.023 A 
ATOM      3  C17 ZIN A   1      43.198   4.921  34.182  0.00  0.00     0.020 A 
ATOM      4  C18 ZIN A   1      44.196   5.878  34.174  0.00  0.00     0.119 A 
ATOM      5  N19 ZIN A   1      44.137   6.922  33.370  0.00  0.00    -0.242 NA
ATOM      6  C20 ZIN A   1      43.127   7.100  32.533  0.00  0.00     0.144 A 
ENDROOT
BRANCH   1   7
ATOM      7  C2  ZIN A   1      40.941   6.367  31.561  0.00  0.00     0.299 C 
ATOM      8  O1  ZIN A   1      40.401   7.452  31.482  0.00  0.00    -0.259 OA
BRANCH   7   9
ATOM      9  O3  ZIN A   1      40.511   5.342  30.798  0.00  0.00    -0.281 OA
BRANCH   9  10
ATOM     10  C4  ZIN A   1      39.646   4.365  31.435  0.00  0.00     0.315 A 
ATOM     11  C14 ZIN A   1      38.214   4.838  31.398  0.00  0.00     0.013 A 
ATOM     12  C9  ZIN A   1      37.503   3.879  30.669  0.00  0.00     0.050 A 
ATOM     13  C13 ZIN A   1      37.570   5.940  31.907  0.00  0.00     0.013 A 
ATOM     14  C7  ZIN A   1      38.449   2.826  30.255  0.00  0.00     0.296 A 
ATOM     15  C10 ZIN A   1      36.133   4.051  30.465  0.00  0.00     0.018 A 
ATOM     16  O6  ZIN A   1      39.684   3.111  30.700  0.00  0.00    -0.281 OA
ATOM     17  O8  ZIN A   1      38.153   1.842  29.606  0.00  0.00    -0.259 OA
ATOM     18  C11 ZIN A   1      35.497   5.161  30.982  0.00  0.00     0.001 A 
ATOM     19  C12 ZIN A   1      36.209   6.104  31.700  0.00  0.00     0.001 A 
ENDBRANCH   9  10
ENDBRANCH   7   9
ENDBRANCH   1   7
BRANCH   6  20
ATOM     20  N21 ZIN A   1      43.104   8.209  31.707  0.00  0.00    -0.340 N 
ATOM     21  H39 ZIN A   1      42.305   8.757  31.651  0.00  0.00     0.167 HD
BRANCH  20  22
ATOM     22  C22 ZIN A   1      44.233   8.541  30.953  0.00  0.00     0.034 A 
ATOM     23  C31 ZIN A   1      45.298   7.654  30.865  0.00  0.00     0.045 A 
ATOM     24  C26 ZIN A   1      46.409   7.981  30.114  0.00  0.00     0.050 A 
ATOM     25  C25 ZIN A   1      46.468   9.199  29.459  0.00  0.00     0.016 A 
ATOM     26  C24 ZIN A   1      45.414  10.087  29.550  0.00  0.00     0.003 A 
ATOM     27  C23 ZIN A   1      44.296   9.763  30.294  0.00  0.00     0.029 A 
BRANCH  24  28
ATOM     28  C27 ZIN A   1      47.561   7.015  30.012  0.00  0.00     0.417 C 
ATOM     29  F28 ZIN A   1      47.488   6.327  28.797  0.00  0.00    -0.166 F 
ATOM     30  F29 ZIN A   1      48.768   7.722  30.076  0.00  0.00    -0.166 F 
ATOM     31  F30 ZIN A   1      47.499   6.103  31.070  0.00  0.00    -0.166 F 
ENDBRANCH  24  28
ENDBRANCH  20  22
ENDBRANCH   6  20
TORSDOF 6
ENDMDL
MODEL 12
REMARK CAVERDOCK RESULT:       9.3      0.000      0.000
REMARK CAVERDOCK CONSTRAINTS:       0.1      0.0      0.0      0.0
REMARK CAVERDOCK TUNNEL: 11      9.3      1.8    12.11
REMARK  6 active torsions:
REMARK  status: ('A' for Active; 'I' for Inactive)
REMARK    1  A    between atoms: C2_2  and  O3_3 
REMARK    2  A    between atoms: C2_2  and  C15_14 
REMARK    3  A    between atoms: O3_3  and  C4_4 
REMARK    4  A    between atoms: C20_19  and  N21_20 
REMARK    5  A    between atoms: N21_20  and  C22_21 
REMARK    6  A    between atoms: C26_25  and  C27_26 
ROOT
ATOM      1  C15 ZIN A   1      41.795   5.953  32.475  0.00  0.00     0.085 A 
ATOM      2  C16 ZIN A   1      41.773   4.790  33.253  0.00  0.00     0.023 A 
ATOM      3  C17 ZIN A   1      42.883   4.495  34.026  0.00  0.00     0.020 A 
ATOM      4  C18 ZIN A   1      43.972   5.348  34.008  0.00  0.00     0.119 A 
ATOM      5  N19 ZIN A   1      43.974   6.440  33.268  0.00  0.00    -0.242 NA
ATOM      6  C20 ZIN A   1      42.942   6.767  32.506  0.00  0.00     0.144 A 
ENDROOT
BRANCH   1   7
ATOM      7  C2  ZIN A   1      40.642   6.315  31.634  0.00  0.00     0.299 C 
ATOM      8  O1  ZIN A   1      40.188   7.441  31.676  0.00  0.00    -0.259 OA
BRANCH   7   9
ATOM      9  O3  ZIN A   1      40.092   5.397  30.813  0.00  0.00    -0.281 OA
BRANCH   9  10
ATOM     10  C4  ZIN A   1      39.282   4.362  31.431  0.00  0.00     0.315 A 
ATOM     11  C14 ZIN A   1      37.825   4.751  31.390  0.00  0.00     0.013 A 
ATOM     12  C9  ZIN A   1      37.176   3.762  30.644  0.00  0.00     0.050 A 
ATOM     13  C13 ZIN A   1      37.114   5.806  31.910  0.00  0.00     0.013 A 
ATOM     14  C7  ZIN A   1      38.185   2.772  30.222  0.00  0.00     0.296 A 
ATOM     15  C10 ZIN A   1      35.800   3.856  30.433  0.00  0.00     0.018 A 
ATOM     16  O6  ZIN A   1      39.398   3.123  30.679  0.00  0.00    -0.281 OA
ATOM     17  O8  ZIN A   1      37.951   1.782  29.558  0.00  0.00    -0.259 OA
ATOM     18  C11 ZIN A   1      35.096   4.920  30.960  0.00  0.00     0.001 A 
ATOM     19  C12 ZIN A   1      35.748   5.893  31.696  0.00  0.00     0.001 A 
ENDBRANCH   9  10
ENDBRANCH   7   9
ENDBRANCH   1   7
BRANCH   6  20
ATOM     20  N21 ZIN A   1      42.987   7.921  31.745  0.00  0.00    -0.340 N 
ATOM     21  H39 ZIN A   1      42.195   8.221  31.271  0.00  0.00     0.167 HD
BRANCH  20  22
ATOM     22  C22 ZIN A   1      44.174   8.654  31.658  0.00  0.00     0.034 A 
ATOM     23  C31 ZIN A   1      44.673   9.026  30.416  0.00  0.00     0.045 A 
ATOM     24  C26 ZIN A   1      45.842   9.757  30.333  0.00  0.00     0.050 A 
ATOM     25  C25 ZIN A   1      46.523  10.107  31.486  0.00  0.00     0.016 A 
ATOM     26  C24 ZIN A   1      46.033   9.732  32.722  0.00  0.00     0.003 A 
ATOM     27  C23 ZIN A   1      44.861   9.007  32.812  0.00  0.00     0.029 A 
BRANCH  24  28
ATOM     28  C27 ZIN A   1      46.380  10.167  28.987  0.00  0.00     0.417 C 
ATOM     29  F28 ZIN A   1      47.692  10.630  29.130  0.00  0.00    -0.166 F 
ATOM     30  F29 ZIN A   1      46.365   9.066  28.124  0.00  0.00    -0.166 F 
ATOM     31  F30 ZIN A   1      45.582  11.186  28.457  0.00  0.00    -0.166 F 
ENDBRANCH  24  28
ENDBRANCH  20  22
ENDBRANCH   6  20
TORSDOF 6
ENDMDL
MODEL 13
REMARK CAVERDOCK RESULT:       9.2      0.000      0.000
REMARK CAVERDOCK CONSTRAINTS:       0.1      0.0      0.0      0.0
REMARK CAVERDOCK TUNNEL: 12      9.2      1.8     13.8
REMARK  6 active torsions:
REMARK  status: ('A' for Active; 'I' for Inactive)
REMARK    1  A    between atoms: C2_2  and  O3_3 
REMARK    2  A    between atoms: C2_2  and  C15_14 
REMARK    3  A    between atoms: O3_3  and  C4_4 
REMARK    4  A    between atoms: C20_19  and  N21_20 
REMARK    5  A    between atoms: N21_20  and  C22_21 
REMARK    6  A    between atoms: C26_25  and  C27_26 
ROOT
ATOM      1  C15 ZIN A   1      41.711   6.186  32.421  0.00  0.00     0.085 A 
ATOM      2  C16 ZIN A   1      41.746   5.022  33.198  0.00  0.00     0.023 A 
ATOM      3  C17 ZIN A   1      42.916   4.718  33.872  0.00  0.00     0.020 A 
ATOM      4  C18 ZIN A   1      44.006   5.562  33.761  0.00  0.00     0.119 A 
ATOM      5  N19 ZIN A   1      43.953   6.655  33.024  0.00  0.00    -0.242 NA
ATOM      6  C20 ZIN A   1      42.862   6.991  32.353  0.00  0.00     0.144 A 
ENDROOT
BRANCH   1   7
ATOM      7  C2  ZIN A   1      40.492   6.557  31.682  0.00  0.00     0.299 C 
ATOM      8  O1  ZIN A   1      40.009   7.663  31.823  0.00  0.00    -0.259 OA
BRANCH   7   9
ATOM      9  O3  ZIN A   1      39.915   5.671  30.845  0.00  0.00    -0.281 OA
BRANCH   9  10
ATOM     10  C4  ZIN A   1      39.196   4.566  31.450  0.00  0.00     0.315 A 
ATOM     11  C14 ZIN A   1      37.708   4.778  31.312  0.00  0.00     0.013 A 
ATOM     12  C9  ZIN A   1      37.226   3.698  30.564  0.00  0.00     0.050 A 
ATOM     13  C13 ZIN A   1      36.849   5.755  31.753  0.00  0.00     0.013 A 
ATOM     14  C7  ZIN A   1      38.367   2.824  30.236  0.00  0.00     0.296 A 
ATOM     15  C10 ZIN A   1      35.863   3.623  30.271  0.00  0.00     0.018 A 
ATOM     16  O6  ZIN A   1      39.501   3.328  30.750  0.00  0.00    -0.281 OA
ATOM     17  O8  ZIN A   1      38.292   1.795  29.595  0.00  0.00    -0.259 OA
ATOM     18  C11 ZIN A   1      35.010   4.610  30.719  0.00  0.00     0.001 A 
ATOM     19  C12 ZIN A   1      35.497   5.673  31.457  0.00  0.00     0.001 A 
ENDBRANCH   9  10
ENDBRANCH   7   9
ENDBRANCH   1   7
BRANCH   6  20
ATOM     20  N21 ZIN A   1      42.850   8.145  31.592  0.00  0.00    -0.340 N 
ATOM     21  H39 ZIN A   1      42.039   8.417  31.134  0.00  0.00     0.167 HD
BRANCH  20  22
ATOM     22  C22 ZIN A   1      44.009   8.920  31.481  0.00  0.00     0.034 A 
ATOM     23  C31 ZIN A   1      44.692   8.981  30.273  0.00  0.00     0.045 A 
ATOM     24  C26 ZIN A   1      45.832   9.752  30.164  0.00  0.00     0.050 A 
ATOM     25  C25 ZIN A   1      46.301  10.455  31.260  0.00  0.00     0.016 A 
ATOM     26  C24 ZIN A   1      45.627  10.390  32.465  0.00  0.00     0.003 A 
ATOM     27  C23 ZIN A   1      44.483   9.626  32.579  0.00  0.00     0.029 A 
BRANCH  24  28
ATOM     28  C27 ZIN A   1      46.570   9.825  28.852  0.00  0.00     0.417 C 
ATOM     29  F28 ZIN A   1      45.975   8.955  27.933  0.00  0.00    -0.166 F 
ATOM     30  F29 ZIN A   1      46.516  11.134  28.359  0.00  0.00    -0.166 F 
ATOM     31  F30 ZIN A   1      47.905   9.455  29.047  0.00  0.00    -0.166 F 
ENDBRANCH  24  28
ENDBRANCH  20  22
ENDBRANCH   6  20
TORSDOF 6
ENDMDL
MODEL 14
REMARK CAVERDOCK RESULT:      10.0      0.000      0.000
REMARK CAVERDOCK CONSTRAINTS:       0.0      0.0      0.0      0.0
REMARK CAVERDOCK TUNNEL: 13     10.0      1.8    14.17
REMARK  6 active torsions:
REMARK  status: ('A' for Active; 'I' for Inactive)
REMARK    1  A    between atoms: C2_2  and  O3_3 
REMARK    2  A    between atoms: C2_2  and  C15_14 
REMARK    3  A    between atoms: O3_3  and  C4_4 
REMARK    4  A    between atoms: C20_19  and  N21_20 
REMARK    5  A    between atoms: N21_20  and  C22_21 
REMARK    6  A    between atoms: C26_25  and  C27_26 
ROOT
ATOM      1  C15 ZIN A   1      41.359   6.021  32.424  0.00  0.00     0.085 A 
ATOM      2  C16 ZIN A   1      41.238   4.804  33.104  0.00  0.00     0.023 A 
ATOM      3  C17 ZIN A   1      42.327   4.342  33.823  0.00  0.00     0.020 A 
ATOM      4  C18 ZIN A   1      43.492   5.088  33.849  0.00  0.00     0.119 A 
ATOM      5  N19 ZIN A   1      43.587   6.233  33.201  0.00  0.00    -0.242 NA
ATOM      6  C20 ZIN A   1      42.578   6.718  32.494  0.00  0.00     0.144 A 
ENDROOT
BRANCH   1   7
ATOM      7  C2  ZIN A   1      40.232   6.558  31.643  0.00  0.00     0.299 C 
ATOM      8  O1  ZIN A   1      39.929   7.731  31.740  0.00  0.00    -0.259 OA
BRANCH   7   9
ATOM      9  O3  ZIN A   1      39.538   5.750  30.816  0.00  0.00    -0.281 OA
BRANCH   9  10
ATOM     10  C4  ZIN A   1      38.887   4.599  31.414  0.00  0.00     0.315 A 
ATOM     11  C14 ZIN A   1      37.388   4.735  31.301  0.00  0.00     0.013 A 
ATOM     12  C9  ZIN A   1      36.951   3.644  30.544  0.00  0.00     0.050 A 
ATOM     13  C13 ZIN A   1      36.487   5.660  31.771  0.00  0.00     0.013 A 
ATOM     14  C7  ZIN A   1      38.130   2.835  30.184  0.00  0.00     0.296 A 
ATOM     15  C10 ZIN A   1      35.590   3.502  30.269  0.00  0.00     0.018 A 
ATOM     16  O6  ZIN A   1      39.244   3.390  30.689  0.00  0.00    -0.281 OA
ATOM     17  O8  ZIN A   1      38.098   1.814  29.527  0.00  0.00    -0.259 OA
ATOM     18  C11 ZIN A   1      34.693   4.437  30.746  0.00  0.00     0.001 A 
ATOM     19  C12 ZIN A   1      35.136   5.512  31.494  0.00  0.00     0.001 A 
ENDBRANCH   9  10
ENDBRANCH   7   9
ENDBRANCH   1   7
BRANCH   6  20
ATOM     20  N21 ZIN A   1      42.721   7.923  31.830  0.00  0.00    -0.340 N 
ATOM     21  H39 ZIN A   1      41.949   8.346  31.420  0.00  0.00     0.167 HD
BRANCH  20  22
ATOM     22  C22 ZIN A   1      43.976   8.531  31.748  0.00  0.00     0.034 A 
ATOM     23  C31 ZIN A   1      44.622   8.635  30.523  0.00  0.00     0.045 A 
ATOM     24  C26 ZIN A   1      45.859   9.242  30.444  0.00  0.00     0.050 A 
ATOM     25  C25 ZIN A   1      46.462   9.736  31.587  0.00  0.00     0.016 A 
ATOM     26  C24 ZIN A   1      45.826   9.628  32.809  0.00  0.00     0.003 A 
ATOM     27  C23 ZIN A   1      44.585   9.028  32.893  0.00  0.00     0.029 A 
BRANCH  24  28
ATOM     28  C27 ZIN A   1      46.556   9.362  29.113  0.00  0.00     0.417 C 
ATOM     29  F28 ZIN A   1      45.605   9.503  28.098  0.00  0.00    -0.166 F 
ATOM     30  F29 ZIN A   1      47.395  10.483  29.126  0.00  0.00    -0.166 F 
ATOM     31  F30 ZIN A   1      47.318   8.213  28.881  0.00  0.00    -0.166 F 
ENDBRANCH  24  28
ENDBRANCH  20  22
ENDBRANCH   6  20
TORSDOF 6
ENDMDL
MODEL 15
REMARK CAVERDOCK RESULT:      10.3      0.000      0.000
REMARK CAVERDOCK CONSTRAINTS:       0.0      0.0      0.0      0.0
REMARK CAVERDOCK TUNNEL: 14     10.3      1.8    15.19
REMARK  6 active torsions:
REMARK  status: ('A' for Active; 'I' for Inactive)
REMARK    1  A    between atoms: C2_2  and  O3_3 
REMARK    2  A    between atoms: C2_2  and  C15_14 
REMARK    3  A    between atoms: O3_3  and  C4_4 
REMARK    4  A    between atoms: C20_19  and  N21_20 
REMARK    5  A    between atoms: N21_20  and  C22_21 
REMARK    6  A    between atoms: C26_25  and  C27_26 
ROOT
ATOM      1  C15 ZIN A   1      39.368   4.610  31.370  0.00  0.00     0.085 A 
ATOM      2  C16 ZIN A   1      40.234   3.599  30.940  0.00  0.00     0.023 A 
ATOM      3  C17 ZIN A   1      39.711   2.562  30.187  0.00  0.00     0.020 A 
ATOM      4  C18 ZIN A   1      38.362   2.554  29.883  0.00  0.00     0.119 A 
ATOM      5  N19 ZIN A   1      37.561   3.517  30.297  0.00  0.00    -0.242 NA
ATOM      6  C20 ZIN A   1      38.007   4.529  31.025  0.00  0.00     0.144 A 
ENDROOT
BRANCH   1   7
ATOM      7  C2  ZIN A   1      39.871   5.736  32.175  0.00  0.00     0.299 C 
ATOM      8  O1  ZIN A   1      39.310   6.044  33.208  0.00  0.00    -0.259 OA
BRANCH   7   9
ATOM      9  O3  ZIN A   1      40.957   6.424  31.768  0.00  0.00    -0.281 OA
BRANCH   9  10
ATOM     10  C4  ZIN A   1      42.254   5.844  32.068  0.00  0.00     0.315 A 
ATOM     11  C14 ZIN A   1      43.302   6.928  32.137  0.00  0.00     0.013 A 
ATOM     12  C9  ZIN A   1      43.823   6.887  33.435  0.00  0.00     0.050 A 
ATOM     13  C13 ZIN A   1      43.771   7.847  31.230  0.00  0.00     0.013 A 
ATOM     14  C7  ZIN A   1      43.131   5.813  34.171  0.00  0.00     0.296 A 
ATOM     15  C10 ZIN A   1      44.824   7.788  33.799  0.00  0.00     0.018 A 
ATOM     16  O6  ZIN A   1      42.228   5.214  33.378  0.00  0.00    -0.281 OA
ATOM     17  O8  ZIN A   1      43.349   5.512  35.328  0.00  0.00    -0.259 OA
ATOM     18  C11 ZIN A   1      45.288   8.706  32.880  0.00  0.00     0.001 A 
ATOM     19  C12 ZIN A   1      44.766   8.738  31.599  0.00  0.00     0.001 A 
ENDBRANCH   9  10
ENDBRANCH   7   9
ENDBRANCH   1   7
BRANCH   6  20
ATOM     20  N21 ZIN A   1      37.132   5.517  31.439  0.00  0.00    -0.340 N 
ATOM     21  H39 ZIN A   1      37.391   6.450  31.382  0.00  0.00     0.167 HD
BRANCH  20  22
ATOM     22  C22 ZIN A   1      35.874   5.171  31.940  0.00  0.00     0.034 A 
ATOM     23  C31 ZIN A   1      34.950   4.533  31.122  0.00  0.00     0.045 A 
ATOM     24  C26 ZIN A   1      33.711   4.186  31.622  0.00  0.00     0.050 A 
ATOM     25  C25 ZIN A   1      33.384   4.485  32.933  0.00  0.00     0.016 A 
ATOM     26  C24 ZIN A   1      34.298   5.126  33.747  0.00  0.00     0.003 A 
ATOM     27  C23 ZIN A   1      35.542   5.469  33.255  0.00  0.00     0.029 A 
BRANCH  24  28
ATOM     28  C27 ZIN A   1      32.710   3.488  30.738  0.00  0.00     0.417 C 
ATOM     29  F28 ZIN A   1      31.643   3.025  31.514  0.00  0.00    -0.166 F 
ATOM     30  F29 ZIN A   1      32.232   4.385  29.776  0.00  0.00    -0.166 F 
ATOM     31  F30 ZIN A   1      33.327   2.406  30.100  0.00  0.00    -0.166 F 
ENDBRANCH  24  28
ENDBRANCH  20  22
ENDBRANCH   6  20
TORSDOF 6
ENDMDL
MODEL 16
REMARK CAVERDOCK RESULT:       9.3      0.000      0.000
REMARK CAVERDOCK CONSTRAINTS:       1.1      0.0      0.0      0.0
REMARK CAVERDOCK TUNNEL: 15      9.3      1.8    16.13
REMARK  6 active torsions:
REMARK  status: ('A' for Active; 'I' for Inactive)
REMARK    1  A    between atoms: C2_2  and  O3_3 
REMARK    2  A    between atoms: C2_2  and  C15_14 
REMARK    3  A    between atoms: O3_3  and  C4_4 
REMARK    4  A    between atoms: C20_19  and  N21_20 
REMARK    5  A    between atoms: N21_20  and  C22_21 
REMARK    6  A    between atoms: C26_25  and  C27_26 
ROOT
ATOM      1  C15 ZIN A   1      39.246   4.724  31.409  0.00  0.00     0.085 A 
ATOM      2  C16 ZIN A   1      40.155   3.730  31.032  0.00  0.00     0.023 A 
ATOM      3  C17 ZIN A   1      39.691   2.665  30.280  0.00  0.00     0.020 A 
ATOM      4  C18 ZIN A   1      38.355   2.613  29.925  0.00  0.00     0.119 A 
ATOM      5  N19 ZIN A   1      37.512   3.560  30.289  0.00  0.00    -0.242 NA
ATOM      6  C20 ZIN A   1      37.902   4.598  31.014  0.00  0.00     0.144 A 
ENDROOT
BRANCH   1   7
ATOM      7  C2  ZIN A   1      39.686   5.879  32.210  0.00  0.00     0.299 C 
ATOM      8  O1  ZIN A   1      38.992   6.288  33.119  0.00  0.00    -0.259 OA
BRANCH   7   9
ATOM      9  O3  ZIN A   1      40.862   6.479  31.938  0.00  0.00    -0.281 OA
BRANCH   9  10
ATOM     10  C4  ZIN A   1      42.068   5.715  32.199  0.00  0.00     0.315 A 
ATOM     11  C14 ZIN A   1      43.277   6.616  32.135  0.00  0.00     0.013 A 
ATOM     12  C9  ZIN A   1      43.872   6.564  33.399  0.00  0.00     0.050 A 
ATOM     13  C13 ZIN A   1      43.822   7.395  31.143  0.00  0.00     0.013 A 
ATOM     14  C7  ZIN A   1      43.072   5.658  34.244  0.00  0.00     0.296 A 
ATOM     15  C10 ZIN A   1      45.027   7.309  33.644  0.00  0.00     0.018 A 
ATOM     16  O6  ZIN A   1      42.033   5.170  33.546  0.00  0.00    -0.281 OA
ATOM     17  O8  ZIN A   1      43.318   5.390  35.403  0.00  0.00    -0.259 OA
ATOM     18  C11 ZIN A   1      45.566   8.087  32.640  0.00  0.00     0.001 A 
ATOM     19  C12 ZIN A   1      44.969   8.132  31.394  0.00  0.00     0.001 A 
ENDBRANCH   9  10
ENDBRANCH   7   9
ENDBRANCH   1   7
BRANCH   6  20
ATOM     20  N21 ZIN A   1      36.985   5.569  31.374  0.00  0.00    -0.340 N 
ATOM     21  H39 ZIN A   1      37.240   6.505  31.366  0.00  0.00     0.167 HD
BRANCH  20  22
ATOM     22  C22 ZIN A   1      35.690   5.201  31.752  0.00  0.00     0.034 A 
ATOM     23  C31 ZIN A   1      34.895   4.463  30.885  0.00  0.00     0.045 A 
ATOM     24  C26 ZIN A   1      33.620   4.095  31.263  0.00  0.00     0.050 A 
ATOM     25  C25 ZIN A   1      33.128   4.471  32.501  0.00  0.00     0.016 A 
ATOM     26  C24 ZIN A   1      33.914   5.211  33.363  0.00  0.00     0.003 A 
ATOM     27  C23 ZIN A   1      35.193   5.577  32.993  0.00  0.00     0.029 A 
BRANCH  24  28
ATOM     28  C27 ZIN A   1      32.759   3.287  30.325  0.00  0.00     0.417 C 
ATOM     29  F28 ZIN A   1      33.531   2.846  29.246  0.00  0.00    -0.166 F 
ATOM     30  F29 ZIN A   1      32.236   2.183  31.007  0.00  0.00    -0.166 F 
ATOM     31  F30 ZIN A   1      31.710   4.083  29.854  0.00  0.00    -0.166 F 
ENDBRANCH  24  28
ENDBRANCH  20  22
ENDBRANCH   6  20
TORSDOF 6
ENDMDL
MODEL 17
REMARK CAVERDOCK RESULT:      10.4      0.000      0.000
REMARK CAVERDOCK CONSTRAINTS:       0.0      0.0      0.0      0.0
REMARK CAVERDOCK TUNNEL: 16     10.4      1.9    17.12
REMARK  6 active torsions:
REMARK  status: ('A' for Active; 'I' for Inactive)
REMARK    1  A    between atoms: C2_2  and  O3_3 
REMARK    2  A    between atoms: C2_2  and  C15_14 
REMARK    3  A    between atoms: O3_3  and  C4_4 
REMARK    4  A    between atoms: C20_19  and  N21_20 
REMARK    5  A    between atoms: N21_20  and  C22_21 
REMARK    6  A    between atoms: C26_25  and  C27_26 
ROOT
ATOM      1  C15 ZIN A   1      39.165   4.721  31.230  0.00  0.00     0.085 A 
ATOM      2  C16 ZIN A   1      40.128   3.815  30.773  0.00  0.00     0.023 A 
ATOM      3  C17 ZIN A   1      39.706   2.730  30.024  0.00  0.00     0.020 A 
ATOM      4  C18 ZIN A   1      38.359   2.573  29.752  0.00  0.00     0.119 A 
ATOM      5  N19 ZIN A   1      37.466   3.438  30.192  0.00  0.00    -0.242 NA
ATOM      6  C20 ZIN A   1      37.814   4.490  30.917  0.00  0.00     0.144 A 
ENDROOT
BRANCH   1   7
ATOM      7  C2  ZIN A   1      39.559   5.893  32.032  0.00  0.00     0.299 C 
ATOM      8  O1  ZIN A   1      38.913   6.204  33.012  0.00  0.00    -0.259 OA
BRANCH   7   9
ATOM      9  O3  ZIN A   1      40.640   6.618  31.680  0.00  0.00    -0.281 OA
BRANCH   9  10
ATOM     10  C4  ZIN A   1      41.940   6.007  31.890  0.00  0.00     0.315 A 
ATOM     11  C14 ZIN A   1      42.996   7.074  32.039  0.00  0.00     0.013 A 
ATOM     12  C9  ZIN A   1      43.548   6.905  33.313  0.00  0.00     0.050 A 
ATOM     13  C13 ZIN A   1      43.449   8.076  31.215  0.00  0.00     0.013 A 
ATOM     14  C7  ZIN A   1      42.868   5.765  33.957  0.00  0.00     0.296 A 
ATOM     15  C10 ZIN A   1      44.564   7.761  33.739  0.00  0.00     0.018 A 
ATOM     16  O6  ZIN A   1      41.942   5.251  33.131  0.00  0.00    -0.281 OA
ATOM     17  O8  ZIN A   1      43.112   5.351  35.073  0.00  0.00    -0.259 OA
ATOM     18  C11 ZIN A   1      45.011   8.763  32.903  0.00  0.00     0.001 A 
ATOM     19  C12 ZIN A   1      44.458   8.923  31.645  0.00  0.00     0.001 A 
ENDBRANCH   9  10
ENDBRANCH   7   9
ENDBRANCH   1   7
BRANCH   6  20
ATOM     20  N21 ZIN A   1      36.845   5.373  31.358  0.00  0.00    -0.340 N 
ATOM     21  H39 ZIN A   1      37.032   6.324  31.388  0.00  0.00     0.167 HD
BRANCH  20  22
ATOM     22  C22 ZIN A   1      35.596   4.893  31.762  0.00  0.00     0.034 A 
ATOM     23  C31 ZIN A   1      34.795   4.196  30.867  0.00  0.00     0.045 A 
ATOM     24  C26 ZIN A   1      33.564   3.717  31.270  0.00  0.00     0.050 A 
ATOM     25  C25 ZIN A   1      33.123   3.943  32.562  0.00  0.00     0.016 A 
ATOM     26  C24 ZIN A   1      33.914   4.643  33.453  0.00  0.00     0.003 A 
ATOM     27  C23 ZIN A   1      35.149   5.118  33.058  0.00  0.00     0.029 A 
BRANCH  24  28
ATOM     28  C27 ZIN A   1      32.698   2.954  30.301  0.00  0.00     0.417 C 
ATOM     29  F28 ZIN A   1      33.507   2.310  29.360  0.00  0.00    -0.166 F 
ATOM     30  F29 ZIN A   1      31.946   2.003  30.999  0.00  0.00    -0.166 F 
ATOM     31  F30 ZIN A   1      31.837   3.841  29.647  0.00  0.00    -0.166 F 
ENDBRANCH  24  28
ENDBRANCH  20  22
ENDBRANCH   6  20
TORSDOF 6
ENDMDL
MODEL 18
REMARK CAVERDOCK RESULT:      10.1      0.000      0.000
REMARK CAVERDOCK CONSTRAINTS:       0.1      0.0      0.0      0.0
REMARK CAVERDOCK TUNNEL: 17     10.1      1.9     18.1
REMARK  6 active torsions:
REMARK  status: ('A' for Active; 'I' for Inactive)
REMARK    1  A    between atoms: C2_2  and  O3_3 
REMARK    2  A    between atoms: C2_2  and  C15_14 
REMARK    3  A    between atoms: O3_3  and  C4_4 
REMARK    4  A    between atoms: C20_19  and  N21_20 
REMARK    5  A    between atoms: N21_20  and  C22_21 
REMARK    6  A    between atoms: C26_25  and  C27_26 
ROOT
ATOM      1  C15 ZIN A   1      38.918   4.811  31.444  0.00  0.00     0.085 A 
ATOM      2  C16 ZIN A   1      39.943   3.905  31.148  0.00  0.00     0.023 A 
ATOM      3  C17 ZIN A   1      39.634   2.790  30.389  0.00  0.00     0.020 A 
ATOM      4  C18 ZIN A   1      38.336   2.603  29.949  0.00  0.00     0.119 A 
ATOM      5  N19 ZIN A   1      37.384   3.468  30.239  0.00  0.00    -0.242 NA
ATOM      6  C20 ZIN A   1      37.622   4.549  30.967  0.00  0.00     0.144 A 
ENDROOT
BRANCH   1   7
ATOM      7  C2  ZIN A   1      39.192   6.014  32.249  0.00  0.00     0.299 C 
ATOM      8  O1  ZIN A   1      38.398   6.371  33.097  0.00  0.00    -0.259 OA
BRANCH   7   9
ATOM      9  O3  ZIN A   1      40.324   6.717  32.048  0.00  0.00    -0.281 OA
BRANCH   9  10
ATOM     10  C4  ZIN A   1      41.568   5.968  32.018  0.00  0.00     0.315 A 
ATOM     11  C14 ZIN A   1      42.742   6.914  32.043  0.00  0.00     0.013 A 
ATOM     12  C9  ZIN A   1      43.464   6.612  33.203  0.00  0.00     0.050 A 
ATOM     13  C13 ZIN A   1      43.167   7.915  31.203  0.00  0.00     0.013 A 
ATOM     14  C7  ZIN A   1      42.774   5.508  33.896  0.00  0.00     0.296 A 
ATOM     15  C10 ZIN A   1      44.620   7.336  33.498  0.00  0.00     0.018 A 
ATOM     16  O6  ZIN A   1      41.681   5.140  33.208  0.00  0.00    -0.281 OA
ATOM     17  O8  ZIN A   1      43.143   5.004  34.938  0.00  0.00    -0.259 OA
ATOM     18  C11 ZIN A   1      45.037   8.339  32.647  0.00  0.00     0.001 A 
ATOM     19  C12 ZIN A   1      44.316   8.630  31.503  0.00  0.00     0.001 A 
ENDBRANCH   9  10
ENDBRANCH   7   9
ENDBRANCH   1   7
BRANCH   6  20
ATOM     20  N21 ZIN A   1      36.594   5.430  31.247  0.00  0.00    -0.340 N 
ATOM     21  H39 ZIN A   1      36.710   6.379  31.084  0.00  0.00     0.167 HD
BRANCH  20  22
ATOM     22  C22 ZIN A   1      35.388   4.952  31.768  0.00  0.00     0.034 A 
ATOM     23  C31 ZIN A   1      34.416   4.441  30.918  0.00  0.00     0.045 A 
ATOM     24  C26 ZIN A   1      33.229   3.964  31.436  0.00  0.00     0.050 A 
ATOM     25  C25 ZIN A   1      33.000   4.006  32.800  0.00  0.00     0.016 A 
ATOM     26  C24 ZIN A   1      33.962   4.522  33.648  0.00  0.00     0.003 A 
ATOM     27  C23 ZIN A   1      35.155   4.995  33.137  0.00  0.00     0.029 A 
BRANCH  24  28
ATOM     28  C27 ZIN A   1      32.177   3.401  30.514  0.00  0.00     0.417 C 
ATOM     29  F28 ZIN A   1      31.300   2.592  31.245  0.00  0.00    -0.166 F 
ATOM     30  F29 ZIN A   1      31.462   4.452  29.927  0.00  0.00    -0.166 F 
ATOM     31  F30 ZIN A   1      32.791   2.640  29.516  0.00  0.00    -0.166 F 
ENDBRANCH  24  28
ENDBRANCH  20  22
ENDBRANCH   6  20
TORSDOF 6
ENDMDL
MODEL 19
REMARK CAVERDOCK RESULT:      10.2      0.000      0.000
REMARK CAVERDOCK CONSTRAINTS:       0.1      0.0      0.0      0.0
REMARK CAVERDOCK TUNNEL: 18     10.2      1.9    19.12
REMARK  6 active torsions:
REMARK  status: ('A' for Active; 'I' for Inactive)
REMARK    1  A    between atoms: C2_2  and  O3_3 
REMARK    2  A    between atoms: C2_2  and  C15_14 
REMARK    3  A    between atoms: O3_3  and  C4_4 
REMARK    4  A    between atoms: C20_19  and  N21_20 
REMARK    5  A    between atoms: N21_20  and  C22_21 
REMARK    6  A    between atoms: C26_25  and  C27_26 
ROOT
ATOM      1  C15 ZIN A   1      38.735   4.775  31.232  0.00  0.00     0.085 A 
ATOM      2  C16 ZIN A   1      39.697   3.878  30.755  0.00  0.00     0.023 A 
ATOM      3  C17 ZIN A   1      39.273   2.804  29.993  0.00  0.00     0.020 A 
ATOM      4  C18 ZIN A   1      37.924   2.647  29.727  0.00  0.00     0.119 A 
ATOM      5  N19 ZIN A   1      37.032   3.503  30.186  0.00  0.00    -0.242 NA
ATOM      6  C20 ZIN A   1      37.382   4.545  30.924  0.00  0.00     0.144 A 
ENDROOT
BRANCH   1   7
ATOM      7  C2  ZIN A   1      39.131   5.935  32.049  0.00  0.00     0.299 C 
ATOM      8  O1  ZIN A   1      38.441   6.283  32.986  0.00  0.00    -0.259 OA
BRANCH   7   9
ATOM      9  O3  ZIN A   1      40.263   6.608  31.759  0.00  0.00    -0.281 OA
BRANCH   9  10
ATOM     10  C4  ZIN A   1      41.507   5.862  31.815  0.00  0.00     0.315 A 
ATOM     11  C14 ZIN A   1      42.671   6.807  31.976  0.00  0.00     0.013 A 
ATOM     12  C9  ZIN A   1      43.288   6.467  33.184  0.00  0.00     0.050 A 
ATOM     13  C13 ZIN A   1      43.165   7.836  31.210  0.00  0.00     0.013 A 
ATOM     14  C7  ZIN A   1      42.543   5.340  33.776  0.00  0.00     0.296 A 
ATOM     15  C10 ZIN A   1      44.411   7.182  33.605  0.00  0.00     0.018 A 
ATOM     16  O6  ZIN A   1      41.517   4.995  32.982  0.00  0.00    -0.281 OA
ATOM     17  O8  ZIN A   1      42.820   4.802  34.830  0.00  0.00    -0.259 OA
ATOM     18  C11 ZIN A   1      44.899   8.212  32.828  0.00  0.00     0.001 A 
ATOM     19  C12 ZIN A   1      44.281   8.541  31.635  0.00  0.00     0.001 A 
ENDBRANCH   9  10
ENDBRANCH   7   9
ENDBRANCH   1   7
BRANCH   6  20
ATOM     20  N21 ZIN A   1      36.414   5.418  31.386  0.00  0.00    -0.340 N 
ATOM     21  H39 ZIN A   1      36.582   6.374  31.387  0.00  0.00     0.167 HD
BRANCH  20  22
ATOM     22  C22 ZIN A   1      35.192   4.923  31.851  0.00  0.00     0.034 A 
ATOM     23  C31 ZIN A   1      34.266   4.402  30.957  0.00  0.00     0.045 A 
ATOM     24  C26 ZIN A   1      33.063   3.907  31.420  0.00  0.00     0.050 A 
ATOM     25  C25 ZIN A   1      32.774   3.943  32.773  0.00  0.00     0.016 A 
ATOM     26  C24 ZIN A   1      33.690   4.468  33.664  0.00  0.00     0.003 A 
ATOM     27  C23 ZIN A   1      34.898   4.958  33.208  0.00  0.00     0.029 A 
BRANCH  24  28
ATOM     28  C27 ZIN A   1      32.061   3.334  30.451  0.00  0.00     0.417 C 
ATOM     29  F28 ZIN A   1      32.734   2.659  29.428  0.00  0.00    -0.166 F 
ATOM     30  F29 ZIN A   1      31.221   2.441  31.125  0.00  0.00    -0.166 F 
ATOM     31  F30 ZIN A   1      31.298   4.369  29.903  0.00  0.00    -0.166 F 
ENDBRANCH  24  28
ENDBRANCH  20  22
ENDBRANCH   6  20
TORSDOF 6
ENDMDL
MODEL 20
REMARK CAVERDOCK RESULT:      10.5      0.000      0.000
REMARK CAVERDOCK CONSTRAINTS:       0.2      0.0      0.0      0.0
REMARK CAVERDOCK TUNNEL: 19     10.5      1.9    20.11
REMARK  6 active torsions:
REMARK  status: ('A' for Active; 'I' for Inactive)
REMARK    1  A    between atoms: C2_2  and  O3_3 
REMARK    2  A    between atoms: C2_2  and  C15_14 
REMARK    3  A    between atoms: O3_3  and  C4_4 
REMARK    4  A    between atoms: C20_19  and  N21_20 
REMARK    5  A    between atoms: N21_20  and  C22_21 
REMARK    6  A    between atoms: C26_25  and  C27_26 
ROOT
ATOM      1  C15 ZIN A   1      38.604   4.630  31.136  0.00  0.00     0.085 A 
ATOM      2  C16 ZIN A   1      39.658   3.744  30.884  0.00  0.00     0.023 A 
ATOM      3  C17 ZIN A   1      39.367   2.531  30.284  0.00  0.00     0.020 A 
ATOM      4  C18 ZIN A   1      38.058   2.231  29.953  0.00  0.00     0.119 A 
ATOM      5  N19 ZIN A   1      37.078   3.079  30.198  0.00  0.00    -0.242 NA
ATOM      6  C20 ZIN A   1      37.299   4.250  30.775  0.00  0.00     0.144 A 
ENDROOT
BRANCH   1   7
ATOM      7  C2  ZIN A   1      38.857   5.933  31.773  0.00  0.00     0.299 C 
ATOM      8  O1  ZIN A   1      37.986   6.467  32.431  0.00  0.00    -0.259 OA
BRANCH   7   9
ATOM      9  O3  ZIN A   1      40.056   6.532  31.631  0.00  0.00    -0.281 OA
BRANCH   9  10
ATOM     10  C4  ZIN A   1      41.231   5.683  31.716  0.00  0.00     0.315 A 
ATOM     11  C14 ZIN A   1      42.462   6.524  31.950  0.00  0.00     0.013 A 
ATOM     12  C9  ZIN A   1      42.997   6.105  33.172  0.00  0.00     0.050 A 
ATOM     13  C13 ZIN A   1      43.071   7.526  31.234  0.00  0.00     0.013 A 
ATOM     14  C7  ZIN A   1      42.137   5.030  33.702  0.00  0.00     0.296 A 
ATOM     15  C10 ZIN A   1      44.155   6.713  33.658  0.00  0.00     0.018 A 
ATOM     16  O6  ZIN A   1      41.120   4.790  32.858  0.00  0.00    -0.281 OA
ATOM     17  O8  ZIN A   1      42.323   4.445  34.751  0.00  0.00    -0.259 OA
ATOM     18  C11 ZIN A   1      44.759   7.717  32.930  0.00  0.00     0.001 A 
ATOM     19  C12 ZIN A   1      44.221   8.125  31.723  0.00  0.00     0.001 A 
ENDBRANCH   9  10
ENDBRANCH   7   9
ENDBRANCH   1   7
BRANCH   6  20
ATOM     20  N21 ZIN A   1      36.242   5.110  31.014  0.00  0.00    -0.340 N 
ATOM     21  H39 ZIN A   1      36.309   6.044  30.761  0.00  0.00     0.167 HD
BRANCH  20  22
ATOM     22  C22 ZIN A   1      35.077   4.632  31.622  0.00  0.00     0.034 A 
ATOM     23  C31 ZIN A   1      34.012   4.201  30.842  0.00  0.00     0.045 A 
ATOM     24  C26 ZIN A   1      32.865   3.723  31.444  0.00  0.00     0.050 A 
ATOM     25  C25 ZIN A   1      32.772   3.685  32.825  0.00  0.00     0.016 A 
ATOM     26  C24 ZIN A   1      33.827   4.121  33.603  0.00  0.00     0.003 A 
ATOM     27  C23 ZIN A   1      34.979   4.594  33.007  0.00  0.00     0.029 A 
BRANCH  24  28
ATOM     28  C27 ZIN A   1      31.712   3.248  30.599  0.00  0.00     0.417 C 
ATOM     29  F28 ZIN A   1      30.719   2.708  31.424  0.00  0.00    -0.166 F 
ATOM     30  F29 ZIN A   1      31.185   4.328  29.881  0.00  0.00    -0.166 F 
ATOM     31  F30 ZIN A   1      32.160   2.269  29.707  0.00  0.00    -0.166 F 
ENDBRANCH  24  28
ENDBRANCH  20  22
ENDBRANCH   6  20
TORSDOF 6
ENDMDL
MODEL 21
REMARK CAVERDOCK RESULT:      10.9      0.000      0.000
REMARK CAVERDOCK CONSTRAINTS:       0.0      0.0      0.0      0.0
REMARK CAVERDOCK TUNNEL: 20     10.9      1.9     21.5
REMARK  6 active torsions:
REMARK  status: ('A' for Active; 'I' for Inactive)
REMARK    1  A    between atoms: C2_2  and  O3_3 
REMARK    2  A    between atoms: C2_2  and  C15_14 
REMARK    3  A    between atoms: O3_3  and  C4_4 
REMARK    4  A    between atoms: C20_19  and  N21_20 
REMARK    5  A    between atoms: N21_20  and  C22_21 
REMARK    6  A    between atoms: C26_25  and  C27_26 
ROOT
ATOM      1  C15 ZIN A   1      38.418   4.584  31.017  0.00  0.00     0.085 A 
ATOM      2  C16 ZIN A   1      39.443   3.696  30.676  0.00  0.00     0.023 A 
ATOM      3  C17 ZIN A   1      39.099   2.492  30.086  0.00  0.00     0.020 A 
ATOM      4  C18 ZIN A   1      37.767   2.203  29.852  0.00  0.00     0.119 A 
ATOM      5  N19 ZIN A   1      36.814   3.054  30.181  0.00  0.00    -0.242 NA
ATOM      6  C20 ZIN A   1      37.086   4.217  30.753  0.00  0.00     0.144 A 
ENDROOT
BRANCH   1   7
ATOM      7  C2  ZIN A   1      38.727   5.879  31.648  0.00  0.00     0.299 C 
ATOM      8  O1  ZIN A   1      38.022   6.845  31.432  0.00  0.00    -0.259 OA
BRANCH   7   9
ATOM      9  O3  ZIN A   1      39.790   5.991  32.470  0.00  0.00    -0.281 OA
BRANCH   9  10
ATOM     10  C4  ZIN A   1      41.059   5.486  31.979  0.00  0.00     0.315 A 
ATOM     11  C14 ZIN A   1      42.133   6.532  32.145  0.00  0.00     0.013 A 
ATOM     12  C9  ZIN A   1      43.096   5.975  32.993  0.00  0.00     0.050 A 
ATOM     13  C13 ZIN A   1      42.296   7.805  31.653  0.00  0.00     0.013 A 
ATOM     14  C7  ZIN A   1      42.653   4.615  33.356  0.00  0.00     0.296 A 
ATOM     15  C10 ZIN A   1      44.224   6.722  33.333  0.00  0.00     0.018 A 
ATOM     16  O6  ZIN A   1      41.478   4.338  32.767  0.00  0.00    -0.281 OA
ATOM     17  O8  ZIN A   1      43.264   3.856  34.081  0.00  0.00    -0.259 OA
ATOM     18  C11 ZIN A   1      44.377   7.999  32.832  0.00  0.00     0.001 A 
ATOM     19  C12 ZIN A   1      43.419   8.541  31.996  0.00  0.00     0.001 A 
ENDBRANCH   9  10
ENDBRANCH   7   9
ENDBRANCH   1   7
BRANCH   6  20
ATOM     20  N21 ZIN A   1      36.056   5.080  31.082  0.00  0.00    -0.340 N 
ATOM     21  H39 ZIN A   1      36.160   6.034  30.945  0.00  0.00     0.167 HD
BRANCH  20  22
ATOM     22  C22 ZIN A   1      34.866   4.575  31.613  0.00  0.00     0.034 A 
ATOM     23  C31 ZIN A   1      33.897   4.046  30.770  0.00  0.00     0.045 A 
ATOM     24  C26 ZIN A   1      32.725   3.542  31.297  0.00  0.00     0.050 A 
ATOM     25  C25 ZIN A   1      32.509   3.576  32.664  0.00  0.00     0.016 A 
ATOM     26  C24 ZIN A   1      33.467   4.109  33.505  0.00  0.00     0.003 A 
ATOM     27  C23 ZIN A   1      34.645   4.608  32.984  0.00  0.00     0.029 A 
BRANCH  24  28
ATOM     28  C27 ZIN A   1      31.676   2.960  30.384  0.00  0.00     0.417 C 
ATOM     29  F28 ZIN A   1      30.696   3.924  30.125  0.00  0.00    -0.166 F 
ATOM     30  F29 ZIN A   1      32.273   2.568  29.181  0.00  0.00    -0.166 F 
ATOM     31  F30 ZIN A   1      31.088   1.850  30.997  0.00  0.00    -0.166 F 
ENDBRANCH  24  28
ENDBRANCH  20  22
ENDBRANCH   6  20
TORSDOF 6
ENDMDL
MODEL 22
REMARK CAVERDOCK RESULT:       9.8      0.000      0.000
REMARK CAVERDOCK CONSTRAINTS:       0.1      0.0      0.0      0.0
REMARK CAVERDOCK TUNNEL: 21      9.8      1.8     22.4
REMARK  6 active torsions:
REMARK  status: ('A' for Active; 'I' for Inactive)
REMARK    1  A    between atoms: C2_2  and  O3_3 
REMARK    2  A    between atoms: C2_2  and  C15_14 
REMARK    3  A    between atoms: O3_3  and  C4_4 
REMARK    4  A    between atoms: C20_19  and  N21_20 
REMARK    5  A    between atoms: N21_20  and  C22_21 
REMARK    6  A    between atoms: C26_25  and  C27_26 
ROOT
ATOM      1  C15 ZIN A   1      38.195   4.655  31.086  0.00  0.00     0.085 A 
ATOM      2  C16 ZIN A   1      39.276   3.809  30.812  0.00  0.00     0.023 A 
ATOM      3  C17 ZIN A   1      39.019   2.584  30.222  0.00  0.00     0.020 A 
ATOM      4  C18 ZIN A   1      37.715   2.233  29.922  0.00  0.00     0.119 A 
ATOM      5  N19 ZIN A   1      36.709   3.043  30.187  0.00  0.00    -0.242 NA
ATOM      6  C20 ZIN A   1      36.898   4.224  30.756  0.00  0.00     0.144 A 
ENDROOT
BRANCH   1   7
ATOM      7  C2  ZIN A   1      38.412   5.969  31.714  0.00  0.00     0.299 C 
ATOM      8  O1  ZIN A   1      37.549   6.822  31.652  0.00  0.00    -0.259 OA
BRANCH   7   9
ATOM      9  O3  ZIN A   1      39.566   6.225  32.361  0.00  0.00    -0.281 OA
BRANCH   9  10
ATOM     10  C4  ZIN A   1      40.758   5.553  31.875  0.00  0.00     0.315 A 
ATOM     11  C14 ZIN A   1      41.964   6.441  32.058  0.00  0.00     0.013 A 
ATOM     12  C9  ZIN A   1      42.835   5.749  32.906  0.00  0.00     0.050 A 
ATOM     13  C13 ZIN A   1      42.304   7.683  31.578  0.00  0.00     0.013 A 
ATOM     14  C7  ZIN A   1      42.206   4.461  33.254  0.00  0.00     0.296 A 
ATOM     15  C10 ZIN A   1      44.052   6.332  33.261  0.00  0.00     0.018 A 
ATOM     16  O6  ZIN A   1      41.009   4.353  32.656  0.00  0.00    -0.281 OA
ATOM     17  O8  ZIN A   1      42.701   3.619  33.977  0.00  0.00    -0.259 OA
ATOM     18  C11 ZIN A   1      44.383   7.580  32.773  0.00  0.00     0.001 A 
ATOM     19  C12 ZIN A   1      43.515   8.255  31.935  0.00  0.00     0.001 A 
ENDBRANCH   9  10
ENDBRANCH   7   9
ENDBRANCH   1   7
BRANCH   6  20
ATOM     20  N21 ZIN A   1      35.814   5.043  31.017  0.00  0.00    -0.340 N 
ATOM     21  H39 ZIN A   1      35.869   5.994  30.834  0.00  0.00     0.167 HD
BRANCH  20  22
ATOM     22  C22 ZIN A   1      34.640   4.500  31.547  0.00  0.00     0.034 A 
ATOM     23  C31 ZIN A   1      33.603   4.126  30.701  0.00  0.00     0.045 A 
ATOM     24  C26 ZIN A   1      32.447   3.584  31.227  0.00  0.00     0.050 A 
ATOM     25  C25 ZIN A   1      32.316   3.424  32.595  0.00  0.00     0.016 A 
ATOM     26  C24 ZIN A   1      33.343   3.801  33.439  0.00  0.00     0.003 A 
ATOM     27  C23 ZIN A   1      34.504   4.338  32.919  0.00  0.00     0.029 A 
BRANCH  24  28
ATOM     28  C27 ZIN A   1      31.324   3.172  30.310  0.00  0.00     0.417 C 
ATOM     29  F28 ZIN A   1      31.845   2.460  29.224  0.00  0.00    -0.166 F 
ATOM     30  F29 ZIN A   1      30.425   2.360  31.010  0.00  0.00    -0.166 F 
ATOM     31  F30 ZIN A   1      30.659   4.310  29.845  0.00  0.00    -0.166 F 
ENDBRANCH  24  28
ENDBRANCH  20  22
ENDBRANCH   6  20
TORSDOF 6
ENDMDL
MODEL 23
REMARK CAVERDOCK RESULT:      10.3      0.000      0.000
REMARK CAVERDOCK CONSTRAINTS:       0.2      0.0      0.0      0.0
REMARK CAVERDOCK TUNNEL: 22     10.3      1.8     23.1
REMARK  6 active torsions:
REMARK  status: ('A' for Active; 'I' for Inactive)
REMARK    1  A    between atoms: C2_2  and  O3_3 
REMARK    2  A    between atoms: C2_2  and  C15_14 
REMARK    3  A    between atoms: O3_3  and  C4_4 
REMARK    4  A    between atoms: C20_19  and  N21_20 
REMARK    5  A    between atoms: N21_20  and  C22_21 
REMARK    6  A    between atoms: C26_25  and  C27_26 
ROOT
ATOM      1  C15 ZIN A   1      38.007   4.502  30.967  0.00  0.00     0.085 A 
ATOM      2  C16 ZIN A   1      39.099   3.650  30.765  0.00  0.00     0.023 A 
ATOM      3  C17 ZIN A   1      38.864   2.399  30.223  0.00  0.00     0.020 A 
ATOM      4  C18 ZIN A   1      37.571   2.028  29.900  0.00  0.00     0.119 A 
ATOM      5  N19 ZIN A   1      36.555   2.845  30.098  0.00  0.00    -0.242 NA
ATOM      6  C20 ZIN A   1      36.722   4.051  30.619  0.00  0.00     0.144 A 
ENDROOT
BRANCH   1   7
ATOM      7  C2  ZIN A   1      38.201   5.844  31.542  0.00  0.00     0.299 C 
ATOM      8  O1  ZIN A   1      37.323   6.679  31.446  0.00  0.00    -0.259 OA
BRANCH   7   9
ATOM      9  O3  ZIN A   1      39.350   6.146  32.178  0.00  0.00    -0.281 OA
BRANCH   9  10
ATOM     10  C4  ZIN A   1      40.539   5.420  31.771  0.00  0.00     0.315 A 
ATOM     11  C14 ZIN A   1      41.766   6.271  31.988  0.00  0.00     0.013 A 
ATOM     12  C9  ZIN A   1      42.569   5.578  32.899  0.00  0.00     0.050 A 
ATOM     13  C13 ZIN A   1      42.172   7.486  31.490  0.00  0.00     0.013 A 
ATOM     14  C7  ZIN A   1      41.879   4.323  33.252  0.00  0.00     0.296 A 
ATOM     15  C10 ZIN A   1      43.788   6.130  33.296  0.00  0.00     0.018 A 
ATOM     16  O6  ZIN A   1      40.709   4.237  32.598  0.00  0.00    -0.281 OA
ATOM     17  O8  ZIN A   1      42.309   3.487  34.023  0.00  0.00    -0.259 OA
ATOM     18  C11 ZIN A   1      44.186   7.349  32.789  0.00  0.00     0.001 A 
ATOM     19  C12 ZIN A   1      43.384   8.028  31.889  0.00  0.00     0.001 A 
ENDBRANCH   9  10
ENDBRANCH   7   9
ENDBRANCH   1   7
BRANCH   6  20
ATOM     20  N21 ZIN A   1      35.628   4.876  30.811  0.00  0.00    -0.340 N 
ATOM     21  H39 ZIN A   1      35.662   5.802  30.523  0.00  0.00     0.167 HD
BRANCH  20  22
ATOM     22  C22 ZIN A   1      34.474   4.374  31.419  0.00  0.00     0.034 A 
ATOM     23  C31 ZIN A   1      33.358   4.069  30.651  0.00  0.00     0.045 A 
ATOM     24  C26 ZIN A   1      32.222   3.568  31.254  0.00  0.00     0.050 A 
ATOM     25  C25 ZIN A   1      32.189   3.382  32.625  0.00  0.00     0.016 A 
ATOM     26  C24 ZIN A   1      33.295   3.692  33.393  0.00  0.00     0.003 A 
ATOM     27  C23 ZIN A   1      34.437   4.187  32.795  0.00  0.00     0.029 A 
BRANCH  24  28
ATOM     28  C27 ZIN A   1      31.013   3.229  30.420  0.00  0.00     0.417 C 
ATOM     29  F28 ZIN A   1      30.386   4.409  30.005  0.00  0.00    -0.166 F 
ATOM     30  F29 ZIN A   1      31.412   2.494  29.298  0.00  0.00    -0.166 F 
ATOM     31  F30 ZIN A   1      30.119   2.470  31.181  0.00  0.00    -0.166 F 
ENDBRANCH  24  28
ENDBRANCH  20  22
ENDBRANCH   6  20
TORSDOF 6
ENDMDL
MODEL 24
REMARK CAVERDOCK RESULT:      11.4      0.000      0.000
REMARK CAVERDOCK CONSTRAINTS:       0.1      0.0      0.0      0.0
REMARK CAVERDOCK TUNNEL: 23     11.4      1.8    24.13
REMARK  6 active torsions:
REMARK  status: ('A' for Active; 'I' for Inactive)
REMARK    1  A    between atoms: C2_2  and  O3_3 
REMARK    2  A    between atoms: C2_2  and  C15_14 
REMARK    3  A    between atoms: O3_3  and  C4_4 
REMARK    4  A    between atoms: C20_19  and  N21_20 
REMARK    5  A    between atoms: N21_20  and  C22_21 
REMARK    6  A    between atoms: C26_25  and  C27_26 
ROOT
ATOM      1  C15 ZIN A   1      38.772   5.096  31.261  0.00  0.00     0.085 A 
ATOM      2  C16 ZIN A   1      38.275   4.045  30.482  0.00  0.00     0.023 A 
ATOM      3  C17 ZIN A   1      39.180   3.200  29.863  0.00  0.00     0.020 A 
ATOM      4  C18 ZIN A   1      40.536   3.416  30.030  0.00  0.00     0.119 A 
ATOM      5  N19 ZIN A   1      40.986   4.412  30.768  0.00  0.00    -0.242 NA
ATOM      6  C20 ZIN A   1      40.165   5.253  31.377  0.00  0.00     0.144 A 
ENDROOT
BRANCH   1   7
ATOM      7  C2  ZIN A   1      37.854   6.025  31.941  0.00  0.00     0.299 C 
ATOM      8  O1  ZIN A   1      37.950   7.222  31.753  0.00  0.00    -0.259 OA
BRANCH   7   9
ATOM      9  O3  ZIN A   1      36.903   5.548  32.768  0.00  0.00    -0.281 OA
BRANCH   9  10
ATOM     10  C4  ZIN A   1      35.521   5.754  32.372  0.00  0.00     0.315 A 
ATOM     11  C14 ZIN A   1      35.130   4.750  31.317  0.00  0.00     0.013 A 
ATOM     12  C9  ZIN A   1      34.076   4.005  31.856  0.00  0.00     0.050 A 
ATOM     13  C13 ZIN A   1      35.593   4.480  30.052  0.00  0.00     0.013 A 
ATOM     14  C7  ZIN A   1      33.802   4.516  33.212  0.00  0.00     0.296 A 
ATOM     15  C10 ZIN A   1      33.499   2.985  31.098  0.00  0.00     0.018 A 
ATOM     16  O6  ZIN A   1      34.638   5.526  33.504  0.00  0.00    -0.281 OA
ATOM     17  O8  ZIN A   1      32.942   4.087  33.956  0.00  0.00    -0.259 OA
ATOM     18  C11 ZIN A   1      33.973   2.723  29.828  0.00  0.00     0.001 A 
ATOM     19  C12 ZIN A   1      35.016   3.465  29.305  0.00  0.00     0.001 A 
ENDBRANCH   9  10
ENDBRANCH   7   9
ENDBRANCH   1   7
BRANCH   6  20
ATOM     20  N21 ZIN A   1      40.679   6.285  32.141  0.00  0.00    -0.340 N 
ATOM     21  H39 ZIN A   1      40.104   7.012  32.426  0.00  0.00     0.167 HD
BRANCH  20  22
ATOM     22  C22 ZIN A   1      42.030   6.280  32.502  0.00  0.00     0.034 A 
ATOM     23  C31 ZIN A   1      42.902   7.209  31.948  0.00  0.00     0.045 A 
ATOM     24  C26 ZIN A   1      44.234   7.207  32.311  0.00  0.00     0.050 A 
ATOM     25  C25 ZIN A   1      44.703   6.272  33.217  0.00  0.00     0.016 A 
ATOM     26  C24 ZIN A   1      43.840   5.342  33.764  0.00  0.00     0.003 A 
ATOM     27  C23 ZIN A   1      42.505   5.343  33.410  0.00  0.00     0.029 A 
BRANCH  24  28
ATOM     28  C27 ZIN A   1      45.179   8.219  31.716  0.00  0.00     0.417 C 
ATOM     29  F28 ZIN A   1      46.085   7.570  30.871  0.00  0.00    -0.166 F 
ATOM     30  F29 ZIN A   1      44.450   9.162  30.982  0.00  0.00    -0.166 F 
ATOM     31  F30 ZIN A   1      45.877   8.864  32.741  0.00  0.00    -0.166 F 
ENDBRANCH  24  28
ENDBRANCH  20  22
ENDBRANCH   6  20
TORSDOF 6
ENDMDL
MODEL 25
REMARK CAVERDOCK RESULT:       9.9      0.000      0.000
REMARK CAVERDOCK CONSTRAINTS:       0.2      0.0      0.0      0.0
REMARK CAVERDOCK TUNNEL: 24      9.9      1.8     25.1
REMARK  6 active torsions:
REMARK  status: ('A' for Active; 'I' for Inactive)
REMARK    1  A    between atoms: C2_2  and  O3_3 
REMARK    2  A    between atoms: C2_2  and  C15_14 
REMARK    3  A    between atoms: O3_3  and  C4_4 
REMARK    4  A    between atoms: C20_19  and  N21_20 
REMARK    5  A    between atoms: N21_20  and  C22_21 
REMARK    6  A    between atoms: C26_25  and  C27_26 
ROOT
ATOM      1  C15 ZIN A   1      38.554   4.934  31.385  0.00  0.00     0.085 A 
ATOM      2  C16 ZIN A   1      38.073   3.910  30.561  0.00  0.00     0.023 A 
ATOM      3  C17 ZIN A   1      38.989   3.062  29.964  0.00  0.00     0.020 A 
ATOM      4  C18 ZIN A   1      40.340   3.246  30.196  0.00  0.00     0.119 A 
ATOM      5  N19 ZIN A   1      40.775   4.217  30.976  0.00  0.00    -0.242 NA
ATOM      6  C20 ZIN A   1      39.943   5.061  31.567  0.00  0.00     0.144 A 
ENDROOT
BRANCH   1   7
ATOM      7  C2  ZIN A   1      37.623   5.866  32.044  0.00  0.00     0.299 C 
ATOM      8  O1  ZIN A   1      37.696   7.058  31.820  0.00  0.00    -0.259 OA
BRANCH   7   9
ATOM      9  O3  ZIN A   1      36.687   5.396  32.892  0.00  0.00    -0.281 OA
BRANCH   9  10
ATOM     10  C4  ZIN A   1      35.299   5.582  32.509  0.00  0.00     0.315 A 
ATOM     11  C14 ZIN A   1      34.941   4.641  31.386  0.00  0.00     0.013 A 
ATOM     12  C9  ZIN A   1      33.913   3.824  31.870  0.00  0.00     0.050 A 
ATOM     13  C13 ZIN A   1      35.412   4.475  30.106  0.00  0.00     0.013 A 
ATOM     14  C7  ZIN A   1      33.623   4.231  33.258  0.00  0.00     0.296 A 
ATOM     15  C10 ZIN A   1      33.371   2.841  31.042  0.00  0.00     0.018 A 
ATOM     16  O6  ZIN A   1      34.425   5.246  33.621  0.00  0.00    -0.281 OA
ATOM     17  O8  ZIN A   1      32.780   3.722  33.969  0.00  0.00    -0.259 OA
ATOM     18  C11 ZIN A   1      33.853   2.684  29.758  0.00  0.00     0.001 A 
ATOM     19  C12 ZIN A   1      34.869   3.496  29.289  0.00  0.00     0.001 A 
ENDBRANCH   9  10
ENDBRANCH   7   9
ENDBRANCH   1   7
BRANCH   6  20
ATOM     20  N21 ZIN A   1      40.441   6.065  32.377  0.00  0.00    -0.340 N 
ATOM     21  H39 ZIN A   1      39.833   6.671  32.828  0.00  0.00     0.167 HD
BRANCH  20  22
ATOM     22  C22 ZIN A   1      41.822   6.207  32.543  0.00  0.00     0.034 A 
ATOM     23  C31 ZIN A   1      42.476   7.313  32.015  0.00  0.00     0.045 A 
ATOM     24  C26 ZIN A   1      43.839   7.454  32.187  0.00  0.00     0.050 A 
ATOM     25  C25 ZIN A   1      44.555   6.489  32.873  0.00  0.00     0.016 A 
ATOM     26  C24 ZIN A   1      43.908   5.384  33.393  0.00  0.00     0.003 A 
ATOM     27  C23 ZIN A   1      42.544   5.240  33.230  0.00  0.00     0.029 A 
BRANCH  24  28
ATOM     28  C27 ZIN A   1      44.549   8.657  31.621  0.00  0.00     0.417 C 
ATOM     29  F28 ZIN A   1      45.907   8.363  31.456  0.00  0.00    -0.166 F 
ATOM     30  F29 ZIN A   1      43.989   8.988  30.382  0.00  0.00    -0.166 F 
ATOM     31  F30 ZIN A   1      44.409   9.736  32.499  0.00  0.00    -0.166 F 
ENDBRANCH  24  28
ENDBRANCH  20  22
ENDBRANCH   6  20
TORSDOF 6
ENDMDL
MODEL 26
REMARK CAVERDOCK RESULT:       9.6      0.000      0.000
REMARK CAVERDOCK CONSTRAINTS:       0.5      0.0      0.0      0.0
REMARK CAVERDOCK TUNNEL: 25      9.6      1.8     26.6
REMARK  6 active torsions:
REMARK  status: ('A' for Active; 'I' for Inactive)
REMARK    1  A    between atoms: C2_2  and  O3_3 
REMARK    2  A    between atoms: C2_2  and  C15_14 
REMARK    3  A    between atoms: O3_3  and  C4_4 
REMARK    4  A    between atoms: C20_19  and  N21_20 
REMARK    5  A    between atoms: N21_20  and  C22_21 
REMARK    6  A    between atoms: C26_25  and  C27_26 
ROOT
ATOM      1  C15 ZIN A   1      38.403   4.816  31.277  0.00  0.00     0.085 A 
ATOM      2  C16 ZIN A   1      37.926   3.636  30.697  0.00  0.00     0.023 A 
ATOM      3  C17 ZIN A   1      38.847   2.695  30.271  0.00  0.00     0.020 A 
ATOM      4  C18 ZIN A   1      40.199   2.944  30.427  0.00  0.00     0.119 A 
ATOM      5  N19 ZIN A   1      40.629   4.064  30.976  0.00  0.00    -0.242 NA
ATOM      6  C20 ZIN A   1      39.792   5.000  31.397  0.00  0.00     0.144 A 
ENDROOT
BRANCH   1   7
ATOM      7  C2  ZIN A   1      37.467   5.852  31.748  0.00  0.00     0.299 C 
ATOM      8  O1  ZIN A   1      37.510   6.970  31.275  0.00  0.00    -0.259 OA
BRANCH   7   9
ATOM      9  O3  ZIN A   1      36.559   5.557  32.699  0.00  0.00    -0.281 OA
BRANCH   9  10
ATOM     10  C4  ZIN A   1      35.160   5.614  32.316  0.00  0.00     0.315 A 
ATOM     11  C14 ZIN A   1      34.909   4.704  31.139  0.00  0.00     0.013 A 
ATOM     12  C9  ZIN A   1      33.974   3.756  31.569  0.00  0.00     0.050 A 
ATOM     13  C13 ZIN A   1      35.399   4.661  29.856  0.00  0.00     0.013 A 
ATOM     14  C7  ZIN A   1      33.638   4.051  32.975  0.00  0.00     0.296 A 
ATOM     15  C10 ZIN A   1      33.544   2.767  30.683  0.00  0.00     0.018 A 
ATOM     16  O6  ZIN A   1      34.324   5.124  33.400  0.00  0.00    -0.281 OA
ATOM     17  O8  ZIN A   1      32.853   3.415  33.649  0.00  0.00    -0.259 OA
ATOM     18  C11 ZIN A   1      34.043   2.735  29.397  0.00  0.00     0.001 A 
ATOM     19  C12 ZIN A   1      34.967   3.676  28.982  0.00  0.00     0.001 A 
ENDBRANCH   9  10
ENDBRANCH   7   9
ENDBRANCH   1   7
BRANCH   6  20
ATOM     20  N21 ZIN A   1      40.286   6.159  31.966  0.00  0.00    -0.340 N 
ATOM     21  H39 ZIN A   1      39.707   6.928  32.084  0.00  0.00     0.167 HD
BRANCH  20  22
ATOM     22  C22 ZIN A   1      41.622   6.223  32.373  0.00  0.00     0.034 A 
ATOM     23  C31 ZIN A   1      42.411   7.305  32.004  0.00  0.00     0.045 A 
ATOM     24  C26 ZIN A   1      43.729   7.369  32.412  0.00  0.00     0.050 A 
ATOM     25  C25 ZIN A   1      44.267   6.350  33.178  0.00  0.00     0.016 A 
ATOM     26  C24 ZIN A   1      43.487   5.268  33.540  0.00  0.00     0.003 A 
ATOM     27  C23 ZIN A   1      42.166   5.202  33.140  0.00  0.00     0.029 A 
BRANCH  24  28
ATOM     28  C27 ZIN A   1      44.583   8.546  32.019  0.00  0.00     0.417 C 
ATOM     29  F28 ZIN A   1      44.199   9.000  30.753  0.00  0.00    -0.166 F 
ATOM     30  F29 ZIN A   1      44.418   9.575  32.953  0.00  0.00    -0.166 F 
ATOM     31  F30 ZIN A   1      45.926   8.158  31.986  0.00  0.00    -0.166 F 
ENDBRANCH  24  28
ENDBRANCH  20  22
ENDBRANCH   6  20
TORSDOF 6
ENDMDL
MODEL 27
REMARK CAVERDOCK RESULT:       9.4      0.000      0.000
REMARK CAVERDOCK CONSTRAINTS:       0.1      0.0      0.0      0.0
REMARK CAVERDOCK TUNNEL: 26      9.4      1.8     27.1
REMARK  6 active torsions:
REMARK  status: ('A' for Active; 'I' for Inactive)
REMARK    1  A    between atoms: C2_2  and  O3_3 
REMARK    2  A    between atoms: C2_2  and  C15_14 
REMARK    3  A    between atoms: O3_3  and  C4_4 
REMARK    4  A    between atoms: C20_19  and  N21_20 
REMARK    5  A    between atoms: N21_20  and  C22_21 
REMARK    6  A    between atoms: C26_25  and  C27_26 
ROOT
ATOM      1  C15 ZIN A   1      38.203   4.706  31.205  0.00  0.00     0.085 A 
ATOM      2  C16 ZIN A   1      37.737   3.553  30.564  0.00  0.00     0.023 A 
ATOM      3  C17 ZIN A   1      38.666   2.650  30.079  0.00  0.00     0.020 A 
ATOM      4  C18 ZIN A   1      40.016   2.908  30.240  0.00  0.00     0.119 A 
ATOM      5  N19 ZIN A   1      40.436   4.000  30.847  0.00  0.00    -0.242 NA
ATOM      6  C20 ZIN A   1      39.591   4.901  31.325  0.00  0.00     0.144 A 
ENDROOT
BRANCH   1   7
ATOM      7  C2  ZIN A   1      37.258   5.702  31.739  0.00  0.00     0.299 C 
ATOM      8  O1  ZIN A   1      37.138   6.780  31.192  0.00  0.00    -0.259 OA
BRANCH   7   9
ATOM      9  O3  ZIN A   1      36.522   5.415  32.831  0.00  0.00    -0.281 OA
BRANCH   9  10
ATOM     10  C4  ZIN A   1      35.081   5.536  32.705  0.00  0.00     0.315 A 
ATOM     11  C14 ZIN A   1      34.573   4.594  31.641  0.00  0.00     0.013 A 
ATOM     12  C9  ZIN A   1      33.688   3.720  32.281  0.00  0.00     0.050 A 
ATOM     13  C13 ZIN A   1      34.817   4.471  30.294  0.00  0.00     0.013 A 
ATOM     14  C7  ZIN A   1      33.631   4.091  33.708  0.00  0.00     0.296 A 
ATOM     15  C10 ZIN A   1      33.054   2.722  31.539  0.00  0.00     0.018 A 
ATOM     16  O6  ZIN A   1      34.436   5.140  33.946  0.00  0.00    -0.281 OA
ATOM     17  O8  ZIN A   1      32.953   3.530  34.545  0.00  0.00    -0.259 OA
ATOM     18  C11 ZIN A   1      33.306   2.609  30.187  0.00  0.00     0.001 A 
ATOM     19  C12 ZIN A   1      34.183   3.478  29.564  0.00  0.00     0.001 A 
ENDBRANCH   9  10
ENDBRANCH   7   9
ENDBRANCH   1   7
BRANCH   6  20
ATOM     20  N21 ZIN A   1      40.075   6.033  31.955  0.00  0.00    -0.340 N 
ATOM     21  H39 ZIN A   1      39.491   6.794  32.102  0.00  0.00     0.167 HD
BRANCH  20  22
ATOM     22  C22 ZIN A   1      41.406   6.081  32.378  0.00  0.00     0.034 A 
ATOM     23  C31 ZIN A   1      42.206   7.164  32.038  0.00  0.00     0.045 A 
ATOM     24  C26 ZIN A   1      43.519   7.213  32.463  0.00  0.00     0.050 A 
ATOM     25  C25 ZIN A   1      44.041   6.177  33.218  0.00  0.00     0.016 A 
ATOM     26  C24 ZIN A   1      43.250   5.094  33.552  0.00  0.00     0.003 A 
ATOM     27  C23 ZIN A   1      41.934   5.043  33.135  0.00  0.00     0.029 A 
BRANCH  24  28
ATOM     28  C27 ZIN A   1      44.386   8.391  32.101  0.00  0.00     0.417 C 
ATOM     29  F28 ZIN A   1      45.729   8.003  32.112  0.00  0.00    -0.166 F 
ATOM     30  F29 ZIN A   1      44.042   8.846  30.823  0.00  0.00    -0.166 F 
ATOM     31  F30 ZIN A   1      44.189   9.417  33.030  0.00  0.00    -0.166 F 
ENDBRANCH  24  28
ENDBRANCH  20  22
ENDBRANCH   6  20
TORSDOF 6
ENDMDL
MODEL 28
REMARK CAVERDOCK RESULT:       9.0      0.000      0.000
REMARK CAVERDOCK CONSTRAINTS:       0.0      0.0      0.0      0.0
REMARK CAVERDOCK TUNNEL: 27      9.0      1.8     28.3
REMARK  6 active torsions:
REMARK  status: ('A' for Active; 'I' for Inactive)
REMARK    1  A    between atoms: C2_2  and  O3_3 
REMARK    2  A    between atoms: C2_2  and  C15_14 
REMARK    3  A    between atoms: O3_3  and  C4_4 
REMARK    4  A    between atoms: C20_19  and  N21_20 
REMARK    5  A    between atoms: N21_20  and  C22_21 
REMARK    6  A    between atoms: C26_25  and  C27_26 
ROOT
ATOM      1  C15 ZIN A   1      37.884   4.774  31.212  0.00  0.00     0.085 A 
ATOM      2  C16 ZIN A   1      37.314   3.635  30.633  0.00  0.00     0.023 A 
ATOM      3  C17 ZIN A   1      38.159   2.679  30.095  0.00  0.00     0.020 A 
ATOM      4  C18 ZIN A   1      39.527   2.874  30.145  0.00  0.00     0.119 A 
ATOM      5  N19 ZIN A   1      40.045   3.955  30.695  0.00  0.00    -0.242 NA
ATOM      6  C20 ZIN A   1      39.284   4.903  31.219  0.00  0.00     0.144 A 
ENDROOT
BRANCH   1   7
ATOM      7  C2  ZIN A   1      37.031   5.823  31.798  0.00  0.00     0.299 C 
ATOM      8  O1  ZIN A   1      36.997   6.929  31.297  0.00  0.00    -0.259 OA
BRANCH   7   9
ATOM      9  O3  ZIN A   1      36.285   5.554  32.888  0.00  0.00    -0.281 OA
BRANCH   9  10
ATOM     10  C4  ZIN A   1      34.843   5.580  32.723  0.00  0.00     0.315 A 
ATOM     11  C14 ZIN A   1      34.429   4.612  31.643  0.00  0.00     0.013 A 
ATOM     12  C9  ZIN A   1      33.586   3.678  32.255  0.00  0.00     0.050 A 
ATOM     13  C13 ZIN A   1      34.717   4.512  30.303  0.00  0.00     0.013 A 
ATOM     14  C7  ZIN A   1      33.466   4.038  33.681  0.00  0.00     0.296 A 
ATOM     15  C10 ZIN A   1      33.041   2.644  31.493  0.00  0.00     0.018 A 
ATOM     16  O6  ZIN A   1      34.192   5.137  33.944  0.00  0.00    -0.281 OA
ATOM     17  O8  ZIN A   1      32.803   3.430  34.497  0.00  0.00    -0.259 OA
ATOM     18  C11 ZIN A   1      33.336   2.554  30.149  0.00  0.00     0.001 A 
ATOM     19  C12 ZIN A   1      34.171   3.482  29.553  0.00  0.00     0.001 A 
ENDBRANCH   9  10
ENDBRANCH   7   9
ENDBRANCH   1   7
BRANCH   6  20
ATOM     20  N21 ZIN A   1      39.869   6.020  31.786  0.00  0.00    -0.340 N 
ATOM     21  H39 ZIN A   1      39.389   6.863  31.806  0.00  0.00     0.167 HD
BRANCH  20  22
ATOM     22  C22 ZIN A   1      41.154   5.935  32.331  0.00  0.00     0.034 A 
ATOM     23  C31 ZIN A   1      42.112   6.887  32.007  0.00  0.00     0.045 A 
ATOM     24  C26 ZIN A   1      43.378   6.804  32.552  0.00  0.00     0.050 A 
ATOM     25  C25 ZIN A   1      43.696   5.767  33.411  0.00  0.00     0.016 A 
ATOM     26  C24 ZIN A   1      42.748   4.814  33.729  0.00  0.00     0.003 A 
ATOM     27  C23 ZIN A   1      41.477   4.895  33.193  0.00  0.00     0.029 A 
BRANCH  24  28
ATOM     28  C27 ZIN A   1      44.416   7.841  32.206  0.00  0.00     0.417 C 
ATOM     29  F28 ZIN A   1      43.831   9.111  32.223  0.00  0.00    -0.166 F 
ATOM     30  F29 ZIN A   1      45.453   7.793  33.145  0.00  0.00    -0.166 F 
ATOM     31  F30 ZIN A   1      44.929   7.580  30.932  0.00  0.00    -0.166 F 
ENDBRANCH  24  28
ENDBRANCH  20  22
ENDBRANCH   6  20
TORSDOF 6
ENDMDL
MODEL 29
REMARK CAVERDOCK RESULT:       8.7      0.000      0.000
REMARK CAVERDOCK CONSTRAINTS:       0.0      0.0      0.0      0.0
REMARK CAVERDOCK TUNNEL: 28      8.7      1.8     29.7
REMARK  6 active torsions:
REMARK  status: ('A' for Active; 'I' for Inactive)
REMARK    1  A    between atoms: C2_2  and  O3_3 
REMARK    2  A    between atoms: C2_2  and  C15_14 
REMARK    3  A    between atoms: O3_3  and  C4_4 
REMARK    4  A    between atoms: C20_19  and  N21_20 
REMARK    5  A    between atoms: N21_20  and  C22_21 
REMARK    6  A    between atoms: C26_25  and  C27_26 
ROOT
ATOM      1  C15 ZIN A   1      37.688   4.699  31.113  0.00  0.00     0.085 A 
ATOM      2  C16 ZIN A   1      37.164   3.569  30.475  0.00  0.00     0.023 A 
ATOM      3  C17 ZIN A   1      38.044   2.594  30.039  0.00  0.00     0.020 A 
ATOM      4  C18 ZIN A   1      39.402   2.761  30.244  0.00  0.00     0.119 A 
ATOM      5  N19 ZIN A   1      39.876   3.833  30.847  0.00  0.00    -0.242 NA
ATOM      6  C20 ZIN A   1      39.080   4.799  31.279  0.00  0.00     0.144 A 
ENDROOT
BRANCH   1   7
ATOM      7  C2  ZIN A   1      36.796   5.768  31.595  0.00  0.00     0.299 C 
ATOM      8  O1  ZIN A   1      37.259   6.840  31.931  0.00  0.00    -0.259 OA
BRANCH   7   9
ATOM      9  O3  ZIN A   1      35.466   5.558  31.660  0.00  0.00    -0.281 OA
BRANCH   9  10
ATOM     10  C4  ZIN A   1      35.011   4.181  31.587  0.00  0.00     0.315 A 
ATOM     11  C14 ZIN A   1      34.098   3.875  32.748  0.00  0.00     0.013 A 
ATOM     12  C9  ZIN A   1      32.864   3.521  32.194  0.00  0.00     0.050 A 
ATOM     13  C13 ZIN A   1      34.267   3.889  34.112  0.00  0.00     0.013 A 
ATOM     14  C7  ZIN A   1      32.984   3.598  30.726  0.00  0.00     0.296 A 
ATOM     15  C10 ZIN A   1      31.806   3.182  33.038  0.00  0.00     0.018 A 
ATOM     16  O6  ZIN A   1      34.225   3.978  30.381  0.00  0.00    -0.281 OA
ATOM     17  O8  ZIN A   1      32.089   3.351  29.942  0.00  0.00    -0.259 OA
ATOM     18  C11 ZIN A   1      31.987   3.199  34.406  0.00  0.00     0.001 A 
ATOM     19  C12 ZIN A   1      33.211   3.551  34.944  0.00  0.00     0.001 A 
ENDBRANCH   9  10
ENDBRANCH   7   9
ENDBRANCH   1   7
BRANCH   6  20
ATOM     20  N21 ZIN A   1      39.620   5.907  31.906  0.00  0.00    -0.340 N 
ATOM     21  H39 ZIN A   1      39.087   6.710  32.017  0.00  0.00     0.167 HD
BRANCH  20  22
ATOM     22  C22 ZIN A   1      40.935   5.870  32.380  0.00  0.00     0.034 A 
ATOM     23  C31 ZIN A   1      41.851   6.829  31.968  0.00  0.00     0.045 A 
ATOM     24  C26 ZIN A   1      43.147   6.794  32.443  0.00  0.00     0.050 A 
ATOM     25  C25 ZIN A   1      43.537   5.796  33.319  0.00  0.00     0.016 A 
ATOM     26  C24 ZIN A   1      42.630   4.836  33.725  0.00  0.00     0.003 A 
ATOM     27  C23 ZIN A   1      41.330   4.870  33.259  0.00  0.00     0.029 A 
BRANCH  24  28
ATOM     28  C27 ZIN A   1      44.140   7.838  32.002  0.00  0.00     0.417 C 
ATOM     29  F28 ZIN A   1      43.458   8.921  31.437  0.00  0.00    -0.166 F 
ATOM     30  F29 ZIN A   1      44.876   8.277  33.108  0.00  0.00    -0.166 F 
ATOM     31  F30 ZIN A   1      45.006   7.287  31.054  0.00  0.00    -0.166 F 
ENDBRANCH  24  28
ENDBRANCH  20  22
ENDBRANCH   6  20
TORSDOF 6
ENDMDL
MODEL 30
REMARK CAVERDOCK RESULT:       8.8      0.000      0.000
REMARK CAVERDOCK CONSTRAINTS:       0.0      0.0      0.0      0.0
REMARK CAVERDOCK TUNNEL: 29      8.8      1.9     30.1
REMARK  6 active torsions:
REMARK  status: ('A' for Active; 'I' for Inactive)
REMARK    1  A    between atoms: C2_2  and  O3_3 
REMARK    2  A    between atoms: C2_2  and  C15_14 
REMARK    3  A    between atoms: O3_3  and  C4_4 
REMARK    4  A    between atoms: C20_19  and  N21_20 
REMARK    5  A    between atoms: N21_20  and  C22_21 
REMARK    6  A    between atoms: C26_25  and  C27_26 
ROOT
ATOM      1  C15 ZIN A   1      37.458   4.718  31.201  0.00  0.00     0.085 A 
ATOM      2  C16 ZIN A   1      36.906   3.606  30.555  0.00  0.00     0.023 A 
ATOM      3  C17 ZIN A   1      37.765   2.632  30.077  0.00  0.00     0.020 A 
ATOM      4  C18 ZIN A   1      39.129   2.782  30.248  0.00  0.00     0.119 A 
ATOM      5  N19 ZIN A   1      39.630   3.838  30.860  0.00  0.00    -0.242 NA
ATOM      6  C20 ZIN A   1      38.855   4.803  31.332  0.00  0.00     0.144 A 
ENDROOT
BRANCH   1   7
ATOM      7  C2  ZIN A   1      36.590   5.785  31.728  0.00  0.00     0.299 C 
ATOM      8  O1  ZIN A   1      37.072   6.844  32.077  0.00  0.00    -0.259 OA
BRANCH   7   9
ATOM      9  O3  ZIN A   1      35.259   5.589  31.820  0.00  0.00    -0.281 OA
BRANCH   9  10
ATOM     10  C4  ZIN A   1      34.777   4.235  31.612  0.00  0.00     0.315 A 
ATOM     11  C14 ZIN A   1      33.857   3.834  32.738  0.00  0.00     0.013 A 
ATOM     12  C9  ZIN A   1      32.616   3.562  32.152  0.00  0.00     0.050 A 
ATOM     13  C13 ZIN A   1      34.024   3.710  34.096  0.00  0.00     0.013 A 
ATOM     14  C7  ZIN A   1      32.739   3.781  30.698  0.00  0.00     0.296 A 
ATOM     15  C10 ZIN A   1      31.550   3.162  32.959  0.00  0.00     0.018 A 
ATOM     16  O6  ZIN A   1      33.988   4.168  30.392  0.00  0.00    -0.281 OA
ATOM     17  O8  ZIN A   1      31.841   3.630  29.895  0.00  0.00    -0.259 OA
ATOM     18  C11 ZIN A   1      31.731   3.040  34.322  0.00  0.00     0.001 A 
ATOM     19  C12 ZIN A   1      32.961   3.312  34.891  0.00  0.00     0.001 A 
ENDBRANCH   9  10
ENDBRANCH   7   9
ENDBRANCH   1   7
BRANCH   6  20
ATOM     20  N21 ZIN A   1      39.422   5.893  31.966  0.00  0.00    -0.340 N 
ATOM     21  H39 ZIN A   1      38.902   6.700  32.102  0.00  0.00     0.167 HD
BRANCH  20  22
ATOM     22  C22 ZIN A   1      40.746   5.831  32.411  0.00  0.00     0.034 A 
ATOM     23  C31 ZIN A   1      41.666   6.785  31.994  0.00  0.00     0.045 A 
ATOM     24  C26 ZIN A   1      42.971   6.725  32.440  0.00  0.00     0.050 A 
ATOM     25  C25 ZIN A   1      43.367   5.709  33.292  0.00  0.00     0.016 A 
ATOM     26  C24 ZIN A   1      42.456   4.754  33.703  0.00  0.00     0.003 A 
ATOM     27  C23 ZIN A   1      41.147   4.812  33.265  0.00  0.00     0.029 A 
BRANCH  24  28
ATOM     28  C27 ZIN A   1      43.968   7.764  31.995  0.00  0.00     0.417 C 
ATOM     29  F28 ZIN A   1      44.950   7.159  31.204  0.00  0.00    -0.166 F 
ATOM     30  F29 ZIN A   1      43.311   8.750  31.250  0.00  0.00    -0.166 F 
ATOM     31  F30 ZIN A   1      44.566   8.347  33.116  0.00  0.00    -0.166 F 
ENDBRANCH  24  28
ENDBRANCH  20  22
ENDBRANCH   6  20
TORSDOF 6
ENDMDL
MODEL 31
REMARK CAVERDOCK RESULT:       9.3      0.000      0.000
REMARK CAVERDOCK CONSTRAINTS:       0.2      0.0      0.0      0.0
REMARK CAVERDOCK TUNNEL: 30      9.3      1.9     31.6
REMARK  6 active torsions:
REMARK  status: ('A' for Active; 'I' for Inactive)
REMARK    1  A    between atoms: C2_2  and  O3_3 
REMARK    2  A    between atoms: C2_2  and  C15_14 
REMARK    3  A    between atoms: O3_3  and  C4_4 
REMARK    4  A    between atoms: C20_19  and  N21_20 
REMARK    5  A    between atoms: N21_20  and  C22_21 
REMARK    6  A    between atoms: C26_25  and  C27_26 
ROOT
ATOM      1  C15 ZIN A   1      37.413   4.454  30.962  0.00  0.00     0.085 A 
ATOM      2  C16 ZIN A   1      36.936   3.328  30.282  0.00  0.00     0.023 A 
ATOM      3  C17 ZIN A   1      37.857   2.430  29.771  0.00  0.00     0.020 A 
ATOM      4  C18 ZIN A   1      39.209   2.668  29.944  0.00  0.00     0.119 A 
ATOM      5  N19 ZIN A   1      39.639   3.736  30.587  0.00  0.00    -0.242 NA
ATOM      6  C20 ZIN A   1      38.802   4.630  31.092  0.00  0.00     0.144 A 
ENDROOT
BRANCH   1   7
ATOM      7  C2  ZIN A   1      36.476   5.441  31.525  0.00  0.00     0.299 C 
ATOM      8  O1  ZIN A   1      36.897   6.368  32.189  0.00  0.00    -0.259 OA
BRANCH   7   9
ATOM      9  O3  ZIN A   1      35.152   5.320  31.301  0.00  0.00    -0.281 OA
BRANCH   9  10
ATOM     10  C4  ZIN A   1      34.611   3.973  31.265  0.00  0.00     0.315 A 
ATOM     11  C14 ZIN A   1      33.767   3.721  32.489  0.00  0.00     0.013 A 
ATOM     12  C9  ZIN A   1      32.477   3.444  32.026  0.00  0.00     0.050 A 
ATOM     13  C13 ZIN A   1      34.034   3.723  33.837  0.00  0.00     0.013 A 
ATOM     14  C7  ZIN A   1      32.495   3.515  30.553  0.00  0.00     0.296 A 
ATOM     15  C10 ZIN A   1      31.463   3.168  32.945  0.00  0.00     0.018 A 
ATOM     16  O6  ZIN A   1      33.729   3.820  30.119  0.00  0.00    -0.281 OA
ATOM     17  O8  ZIN A   1      31.533   3.324  29.836  0.00  0.00    -0.259 OA
ATOM     18  C11 ZIN A   1      31.743   3.172  34.296  0.00  0.00     0.001 A 
ATOM     19  C12 ZIN A   1      33.022   3.448  34.744  0.00  0.00     0.001 A 
ENDBRANCH   9  10
ENDBRANCH   7   9
ENDBRANCH   1   7
BRANCH   6  20
ATOM     20  N21 ZIN A   1      39.296   5.736  31.759  0.00  0.00    -0.340 N 
ATOM     21  H39 ZIN A   1      38.739   6.522  31.875  0.00  0.00     0.167 HD
BRANCH  20  22
ATOM     22  C22 ZIN A   1      40.598   5.721  32.266  0.00  0.00     0.034 A 
ATOM     23  C31 ZIN A   1      41.503   6.705  31.889  0.00  0.00     0.045 A 
ATOM     24  C26 ZIN A   1      42.787   6.691  32.397  0.00  0.00     0.050 A 
ATOM     25  C25 ZIN A   1      43.177   5.692  33.271  0.00  0.00     0.016 A 
ATOM     26  C24 ZIN A   1      42.281   4.707  33.642  0.00  0.00     0.003 A 
ATOM     27  C23 ZIN A   1      40.993   4.719  33.143  0.00  0.00     0.029 A 
BRANCH  24  28
ATOM     28  C27 ZIN A   1      43.768   7.763  31.994  0.00  0.00     0.417 C 
ATOM     29  F28 ZIN A   1      44.141   8.502  33.122  0.00  0.00    -0.166 F 
ATOM     30  F29 ZIN A   1      44.902   7.168  31.430  0.00  0.00    -0.166 F 
ATOM     31  F30 ZIN A   1      43.172   8.611  31.057  0.00  0.00    -0.166 F 
ENDBRANCH  24  28
ENDBRANCH  20  22
ENDBRANCH   6  20
TORSDOF 6
ENDMDL
MODEL 32
REMARK CAVERDOCK RESULT:      10.2      0.000      0.000
REMARK CAVERDOCK CONSTRAINTS:       0.0      0.0      0.0      0.0
REMARK CAVERDOCK TUNNEL: 31     10.2      1.9     32.1
REMARK  6 active torsions:
REMARK  status: ('A' for Active; 'I' for Inactive)
REMARK    1  A    between atoms: C2_2  and  O3_3 
REMARK    2  A    between atoms: C2_2  and  C15_14 
REMARK    3  A    between atoms: O3_3  and  C4_4 
REMARK    4  A    between atoms: C20_19  and  N21_20 
REMARK    5  A    between atoms: N21_20  and  C22_21 
REMARK    6  A    between atoms: C26_25  and  C27_26 
ROOT
ATOM      1  C15 ZIN A   1      37.361   4.151  30.907  0.00  0.00     0.085 A 
ATOM      2  C16 ZIN A   1      36.917   2.968  30.306  0.00  0.00     0.023 A 
ATOM      3  C17 ZIN A   1      37.864   2.055  29.874  0.00  0.00     0.020 A 
ATOM      4  C18 ZIN A   1      39.208   2.335  30.047  0.00  0.00     0.119 A 
ATOM      5  N19 ZIN A   1      39.607   3.456  30.615  0.00  0.00    -0.242 NA
ATOM      6  C20 ZIN A   1      38.744   4.366  31.041  0.00  0.00     0.144 A 
ENDROOT
BRANCH   1   7
ATOM      7  C2  ZIN A   1      36.396   5.157  31.383  0.00  0.00     0.299 C 
ATOM      8  O1  ZIN A   1      36.713   5.934  32.263  0.00  0.00    -0.259 OA
BRANCH   7   9
ATOM      9  O3  ZIN A   1      35.164   5.220  30.841  0.00  0.00    -0.281 OA
BRANCH   9  10
ATOM     10  C4  ZIN A   1      34.047   5.356  31.757  0.00  0.00     0.315 A 
ATOM     11  C14 ZIN A   1      32.910   4.464  31.325  0.00  0.00     0.013 A 
ATOM     12  C9  ZIN A   1      32.690   3.570  32.378  0.00  0.00     0.050 A 
ATOM     13  C13 ZIN A   1      32.143   4.396  30.186  0.00  0.00     0.013 A 
ATOM     14  C7  ZIN A   1      33.655   3.881  33.449  0.00  0.00     0.296 A 
ATOM     15  C10 ZIN A   1      31.685   2.609  32.262  0.00  0.00     0.018 A 
ATOM     16  O6  ZIN A   1      34.434   4.913  33.086  0.00  0.00    -0.281 OA
ATOM     17  O8  ZIN A   1      33.731   3.290  34.508  0.00  0.00    -0.259 OA
ATOM     18  C11 ZIN A   1      30.921   2.551  31.115  0.00  0.00     0.001 A 
ATOM     19  C12 ZIN A   1      31.146   3.439  30.079  0.00  0.00     0.001 A 
ENDBRANCH   9  10
ENDBRANCH   7   9
ENDBRANCH   1   7
BRANCH   6  20
ATOM     20  N21 ZIN A   1      39.206   5.528  31.631  0.00  0.00    -0.340 N 
ATOM     21  H39 ZIN A   1      38.635   6.312  31.673  0.00  0.00     0.167 HD
BRANCH  20  22
ATOM     22  C22 ZIN A   1      40.496   5.575  32.167  0.00  0.00     0.034 A 
ATOM     23  C31 ZIN A   1      41.367   6.592  31.799  0.00  0.00     0.045 A 
ATOM     24  C26 ZIN A   1      42.638   6.639  32.335  0.00  0.00     0.050 A 
ATOM     25  C25 ZIN A   1      43.050   5.666  33.229  0.00  0.00     0.016 A 
ATOM     26  C24 ZIN A   1      42.188   4.648  33.592  0.00  0.00     0.003 A 
ATOM     27  C23 ZIN A   1      40.913   4.600  33.064  0.00  0.00     0.029 A 
BRANCH  24  28
ATOM     28  C27 ZIN A   1      43.581   7.747  31.942  0.00  0.00     0.417 C 
ATOM     29  F28 ZIN A   1      43.902   8.510  33.070  0.00  0.00    -0.166 F 
ATOM     30  F29 ZIN A   1      44.750   7.196  31.404  0.00  0.00    -0.166 F 
ATOM     31  F30 ZIN A   1      42.968   8.564  30.987  0.00  0.00    -0.166 F 
ENDBRANCH  24  28
ENDBRANCH  20  22
ENDBRANCH   6  20
TORSDOF 6
ENDMDL
MODEL 33
REMARK CAVERDOCK RESULT:      10.3      0.000      0.000
REMARK CAVERDOCK CONSTRAINTS:       0.0      0.0      0.0      0.0
REMARK CAVERDOCK TUNNEL: 32     10.3      2.0     33.1
REMARK  6 active torsions:
REMARK  status: ('A' for Active; 'I' for Inactive)
REMARK    1  A    between atoms: C2_2  and  O3_3 
REMARK    2  A    between atoms: C2_2  and  C15_14 
REMARK    3  A    between atoms: O3_3  and  C4_4 
REMARK    4  A    between atoms: C20_19  and  N21_20 
REMARK    5  A    between atoms: N21_20  and  C22_21 
REMARK    6  A    between atoms: C26_25  and  C27_26 
ROOT
ATOM      1  C15 ZIN A   1      37.440   3.813  30.548  0.00  0.00     0.085 A 
ATOM      2  C16 ZIN A   1      37.088   2.619  29.909  0.00  0.00     0.023 A 
ATOM      3  C17 ZIN A   1      38.097   1.737  29.563  0.00  0.00     0.020 A 
ATOM      4  C18 ZIN A   1      39.411   2.056  29.854  0.00  0.00     0.119 A 
ATOM      5  N19 ZIN A   1      39.723   3.187  30.457  0.00  0.00    -0.242 NA
ATOM      6  C20 ZIN A   1      38.799   4.069  30.805  0.00  0.00     0.144 A 
ENDROOT
BRANCH   1   7
ATOM      7  C2  ZIN A   1      36.407   4.788  30.938  0.00  0.00     0.299 C 
ATOM      8  O1  ZIN A   1      36.688   5.706  31.683  0.00  0.00    -0.259 OA
BRANCH   7   9
ATOM      9  O3  ZIN A   1      35.151   4.664  30.465  0.00  0.00    -0.281 OA
BRANCH   9  10
ATOM     10  C4  ZIN A   1      34.071   5.055  31.353  0.00  0.00     0.315 A 
ATOM     11  C14 ZIN A   1      32.821   4.279  31.021  0.00  0.00     0.013 A 
ATOM     12  C9  ZIN A   1      32.494   3.551  32.171  0.00  0.00     0.050 A 
ATOM     13  C13 ZIN A   1      32.040   4.181  29.894  0.00  0.00     0.013 A 
ATOM     14  C7  ZIN A   1      33.502   3.854  33.204  0.00  0.00     0.296 A 
ATOM     15  C10 ZIN A   1      31.368   2.727  32.163  0.00  0.00     0.018 A 
ATOM     16  O6  ZIN A   1      34.409   4.722  32.727  0.00  0.00    -0.281 OA
ATOM     17  O8  ZIN A   1      33.510   3.385  34.325  0.00  0.00    -0.259 OA
ATOM     18  C11 ZIN A   1      30.592   2.638  31.026  0.00  0.00     0.001 A 
ATOM     19  C12 ZIN A   1      30.924   3.360  29.894  0.00  0.00     0.001 A 
ENDBRANCH   9  10
ENDBRANCH   7   9
ENDBRANCH   1   7
BRANCH   6  20
ATOM     20  N21 ZIN A   1      39.171   5.242  31.436  0.00  0.00    -0.340 N 
ATOM     21  H39 ZIN A   1      38.599   6.024  31.383  0.00  0.00     0.167 HD
BRANCH  20  22
ATOM     22  C22 ZIN A   1      40.372   5.302  32.148  0.00  0.00     0.034 A 
ATOM     23  C31 ZIN A   1      41.348   6.223  31.791  0.00  0.00     0.045 A 
ATOM     24  C26 ZIN A   1      42.531   6.284  32.501  0.00  0.00     0.050 A 
ATOM     25  C25 ZIN A   1      42.749   5.420  33.560  0.00  0.00     0.016 A 
ATOM     26  C24 ZIN A   1      41.783   4.498  33.913  0.00  0.00     0.003 A 
ATOM     27  C23 ZIN A   1      40.595   4.436  33.211  0.00  0.00     0.029 A 
BRANCH  24  28
ATOM     28  C27 ZIN A   1      43.588   7.288  32.119  0.00  0.00     0.417 C 
ATOM     29  F28 ZIN A   1      44.623   6.640  31.438  0.00  0.00    -0.166 F 
ATOM     30  F29 ZIN A   1      43.024   8.265  31.290  0.00  0.00    -0.166 F 
ATOM     31  F30 ZIN A   1      44.096   7.893  33.273  0.00  0.00    -0.166 F 
ENDBRANCH  24  28
ENDBRANCH  20  22
ENDBRANCH   6  20
TORSDOF 6
ENDMDL
MODEL 34
REMARK CAVERDOCK RESULT:      10.4      0.000      0.000
REMARK CAVERDOCK CONSTRAINTS:       0.2      0.0      0.0      0.0
REMARK CAVERDOCK TUNNEL: 33     10.4      2.0     34.1
REMARK  6 active torsions:
REMARK  status: ('A' for Active; 'I' for Inactive)
REMARK    1  A    between atoms: C2_2  and  O3_3 
REMARK    2  A    between atoms: C2_2  and  C15_14 
REMARK    3  A    between atoms: O3_3  and  C4_4 
REMARK    4  A    between atoms: C20_19  and  N21_20 
REMARK    5  A    between atoms: N21_20  and  C22_21 
REMARK    6  A    between atoms: C26_25  and  C27_26 
ROOT
ATOM      1  C15 ZIN A   1      35.035   4.823  32.833  0.00  0.00     0.085 A 
ATOM      2  C16 ZIN A   1      35.332   5.021  34.186  0.00  0.00     0.023 A 
ATOM      3  C17 ZIN A   1      34.482   4.474  35.131  0.00  0.00     0.020 A 
ATOM      4  C18 ZIN A   1      33.375   3.754  34.718  0.00  0.00     0.119 A 
ATOM      5  N19 ZIN A   1      33.112   3.579  33.437  0.00  0.00    -0.242 NA
ATOM      6  C20 ZIN A   1      33.888   4.086  32.491  0.00  0.00     0.144 A 
ENDROOT
BRANCH   1   7
ATOM      7  C2  ZIN A   1      35.905   5.385  31.785  0.00  0.00     0.299 C 
ATOM      8  O1  ZIN A   1      35.522   5.422  30.632  0.00  0.00    -0.259 OA
BRANCH   7   9
ATOM      9  O3  ZIN A   1      37.125   5.861  32.105  0.00  0.00    -0.281 OA
BRANCH   9  10
ATOM     10  C4  ZIN A   1      38.188   5.650  31.140  0.00  0.00     0.315 A 
ATOM     11  C14 ZIN A   1      39.530   5.701  31.828  0.00  0.00     0.013 A 
ATOM     12  C9  ZIN A   1      40.122   4.450  31.626  0.00  0.00     0.050 A 
ATOM     13  C13 ZIN A   1      40.188   6.672  32.544  0.00  0.00     0.013 A 
ATOM     14  C7  ZIN A   1      39.190   3.626  30.833  0.00  0.00     0.296 A 
ATOM     15  C10 ZIN A   1      41.388   4.197  32.157  0.00  0.00     0.018 A 
ATOM     16  O6  ZIN A   1      38.077   4.324  30.555  0.00  0.00    -0.281 OA
ATOM     17  O8  ZIN A   1      39.401   2.482  30.482  0.00  0.00    -0.259 OA
ATOM     18  C11 ZIN A   1      42.039   5.180  32.874  0.00  0.00     0.001 A 
ATOM     19  C12 ZIN A   1      41.444   6.413  33.069  0.00  0.00     0.001 A 
ENDBRANCH   9  10
ENDBRANCH   7   9
ENDBRANCH   1   7
BRANCH   6  20
ATOM     20  N21 ZIN A   1      33.574   3.878  31.160  0.00  0.00    -0.340 N 
ATOM     21  H39 ZIN A   1      34.276   3.877  30.490  0.00  0.00     0.167 HD
BRANCH  20  22
ATOM     22  C22 ZIN A   1      32.246   3.670  30.780  0.00  0.00     0.034 A 
ATOM     23  C31 ZIN A   1      31.764   2.378  30.613  0.00  0.00     0.045 A 
ATOM     24  C26 ZIN A   1      30.449   2.175  30.244  0.00  0.00     0.050 A 
ATOM     25  C25 ZIN A   1      29.614   3.257  30.028  0.00  0.00     0.016 A 
ATOM     26  C24 ZIN A   1      30.093   4.544  30.185  0.00  0.00     0.003 A 
ATOM     27  C23 ZIN A   1      31.406   4.754  30.561  0.00  0.00     0.029 A 
BRANCH  24  28
ATOM     28  C27 ZIN A   1      29.923   0.773  30.071  0.00  0.00     0.417 C 
ATOM     29  F28 ZIN A   1      29.328   0.346  31.263  0.00  0.00    -0.166 F 
ATOM     30  F29 ZIN A   1      28.972   0.756  29.043  0.00  0.00    -0.166 F 
ATOM     31  F30 ZIN A   1      30.978  -0.084  29.744  0.00  0.00    -0.166 F 
ENDBRANCH  24  28
ENDBRANCH  20  22
ENDBRANCH   6  20
TORSDOF 6
ENDMDL
MODEL 35
REMARK CAVERDOCK RESULT:       9.2      0.000      0.000
REMARK CAVERDOCK CONSTRAINTS:       1.2      0.0      0.0      0.0
REMARK CAVERDOCK TUNNEL: 34      9.2      2.0    35.13
REMARK  6 active torsions:
REMARK  status: ('A' for Active; 'I' for Inactive)
REMARK    1  A    between atoms: C2_2  and  O3_3 
REMARK    2  A    between atoms: C2_2  and  C15_14 
REMARK    3  A    between atoms: O3_3  and  C4_4 
REMARK    4  A    between atoms: C20_19  and  N21_20 
REMARK    5  A    between atoms: N21_20  and  C22_21 
REMARK    6  A    between atoms: C26_25  and  C27_26 
ROOT
ATOM      1  C15 ZIN A   1      34.940   4.780  32.483  0.00  0.00     0.085 A 
ATOM      2  C16 ZIN A   1      35.314   5.013  33.811  0.00  0.00     0.023 A 
ATOM      3  C17 ZIN A   1      34.431   4.654  34.815  0.00  0.00     0.020 A 
ATOM      4  C18 ZIN A   1      33.217   4.081  34.482  0.00  0.00     0.119 A 
ATOM      5  N19 ZIN A   1      32.882   3.870  33.224  0.00  0.00    -0.242 NA
ATOM      6  C20 ZIN A   1      33.686   4.199  32.224  0.00  0.00     0.144 A 
ENDROOT
BRANCH   1   7
ATOM      7  C2  ZIN A   1      35.841   5.143  31.376  0.00  0.00     0.299 C 
ATOM      8  O1  ZIN A   1      35.544   4.858  30.233  0.00  0.00    -0.259 OA
BRANCH   7   9
ATOM      9  O3  ZIN A   1      36.992   5.796  31.630  0.00  0.00    -0.281 OA
BRANCH   9  10
ATOM     10  C4  ZIN A   1      38.139   5.453  30.809  0.00  0.00     0.315 A 
ATOM     11  C14 ZIN A   1      39.407   5.560  31.620  0.00  0.00     0.013 A 
ATOM     12  C9  ZIN A   1      39.978   4.283  31.624  0.00  0.00     0.050 A 
ATOM     13  C13 ZIN A   1      40.020   6.596  32.282  0.00  0.00     0.013 A 
ATOM     14  C7  ZIN A   1      39.104   3.389  30.841  0.00  0.00     0.296 A 
ATOM     15  C10 ZIN A   1      41.176   4.071  32.307  0.00  0.00     0.018 A 
ATOM     16  O6  ZIN A   1      38.045   4.070  30.372  0.00  0.00    -0.281 OA
ATOM     17  O8  ZIN A   1      39.314   2.208  30.647  0.00  0.00    -0.259 OA
ATOM     18  C11 ZIN A   1      41.783   5.119  32.969  0.00  0.00     0.001 A 
ATOM     19  C12 ZIN A   1      41.210   6.377  32.959  0.00  0.00     0.001 A 
ENDBRANCH   9  10
ENDBRANCH   7   9
ENDBRANCH   1   7
BRANCH   6  20
ATOM     20  N21 ZIN A   1      33.295   3.959  30.920  0.00  0.00    -0.340 N 
ATOM     21  H39 ZIN A   1      33.936   4.046  30.197  0.00  0.00     0.167 HD
BRANCH  20  22
ATOM     22  C22 ZIN A   1      31.975   3.592  30.642  0.00  0.00     0.034 A 
ATOM     23  C31 ZIN A   1      31.669   2.272  30.336  0.00  0.00     0.045 A 
ATOM     24  C26 ZIN A   1      30.363   1.911  30.070  0.00  0.00     0.050 A 
ATOM     25  C25 ZIN A   1      29.361   2.865  30.095  0.00  0.00     0.016 A 
ATOM     26  C24 ZIN A   1      29.663   4.181  30.391  0.00  0.00     0.003 A 
ATOM     27  C23 ZIN A   1      30.967   4.547  30.666  0.00  0.00     0.029 A 
BRANCH  24  28
ATOM     28  C27 ZIN A   1      30.029   0.478  29.745  0.00  0.00     0.417 C 
ATOM     29  F28 ZIN A   1      28.649   0.352  29.554  0.00  0.00    -0.166 F 
ATOM     30  F29 ZIN A   1      30.698   0.097  28.576  0.00  0.00    -0.166 F 
ATOM     31  F30 ZIN A   1      30.431  -0.345  30.801  0.00  0.00    -0.166 F 
ENDBRANCH  24  28
ENDBRANCH  20  22
ENDBRANCH   6  20
TORSDOF 6
ENDMDL
MODEL 36
REMARK CAVERDOCK RESULT:       7.3      0.000      0.000
REMARK CAVERDOCK CONSTRAINTS:       0.2      0.0      0.0      0.0
REMARK CAVERDOCK TUNNEL: 35      7.3      2.0     36.1
REMARK  6 active torsions:
REMARK  status: ('A' for Active; 'I' for Inactive)
REMARK    1  A    between atoms: C2_2  and  O3_3 
REMARK    2  A    between atoms: C2_2  and  C15_14 
REMARK    3  A    between atoms: O3_3  and  C4_4 
REMARK    4  A    between atoms: C20_19  and  N21_20 
REMARK    5  A    between atoms: N21_20  and  C22_21 
REMARK    6  A    between atoms: C26_25  and  C27_26 
ROOT
ATOM      1  C15 ZIN A   1      34.850   4.781  32.478  0.00  0.00     0.085 A 
ATOM      2  C16 ZIN A   1      35.120   5.184  33.791  0.00  0.00     0.023 A 
ATOM      3  C17 ZIN A   1      34.284   4.740  34.800  0.00  0.00     0.020 A 
ATOM      4  C18 ZIN A   1      33.215   3.920  34.487  0.00  0.00     0.119 A 
ATOM      5  N19 ZIN A   1      32.976   3.551  33.244  0.00  0.00    -0.242 NA
ATOM      6  C20 ZIN A   1      33.741   3.951  32.239  0.00  0.00     0.144 A 
ENDROOT
BRANCH   1   7
ATOM      7  C2  ZIN A   1      35.707   5.225  31.366  0.00  0.00     0.299 C 
ATOM      8  O1  ZIN A   1      35.332   5.092  30.218  0.00  0.00    -0.259 OA
BRANCH   7   9
ATOM      9  O3  ZIN A   1      36.907   5.785  31.621  0.00  0.00    -0.281 OA
BRANCH   9  10
ATOM     10  C4  ZIN A   1      38.008   5.407  30.754  0.00  0.00     0.315 A 
ATOM     11  C14 ZIN A   1      39.319   5.565  31.483  0.00  0.00     0.013 A 
ATOM     12  C9  ZIN A   1      39.902   4.294  31.521  0.00  0.00     0.050 A 
ATOM     13  C13 ZIN A   1      39.959   6.638  32.054  0.00  0.00     0.013 A 
ATOM     14  C7  ZIN A   1      38.993   3.354  30.837  0.00  0.00     0.296 A 
ATOM     15  C10 ZIN A   1      41.140   4.126  32.143  0.00  0.00     0.018 A 
ATOM     16  O6  ZIN A   1      37.903   4.002  30.396  0.00  0.00    -0.281 OA
ATOM     17  O8  ZIN A   1      39.203   2.166  30.693  0.00  0.00    -0.259 OA
ATOM     18  C11 ZIN A   1      41.773   5.211  32.713  0.00  0.00     0.001 A 
ATOM     19  C12 ZIN A   1      41.188   6.464  32.670  0.00  0.00     0.001 A 
ENDBRANCH   9  10
ENDBRANCH   7   9
ENDBRANCH   1   7
BRANCH   6  20
ATOM     20  N21 ZIN A   1      33.454   3.540  30.950  0.00  0.00    -0.340 N 
ATOM     21  H39 ZIN A   1      34.173   3.394  30.315  0.00  0.00     0.167 HD
BRANCH  20  22
ATOM     22  C22 ZIN A   1      32.127   3.335  30.562  0.00  0.00     0.034 A 
ATOM     23  C31 ZIN A   1      31.669   2.051  30.297  0.00  0.00     0.045 A 
ATOM     24  C26 ZIN A   1      30.356   1.850  29.920  0.00  0.00     0.050 A 
ATOM     25  C25 ZIN A   1      29.499   2.930  29.793  0.00  0.00     0.016 A 
ATOM     26  C24 ZIN A   1      29.953   4.210  30.048  0.00  0.00     0.003 A 
ATOM     27  C23 ZIN A   1      31.264   4.416  30.432  0.00  0.00     0.029 A 
BRANCH  24  28
ATOM     28  C27 ZIN A   1      29.857   0.456  29.640  0.00  0.00     0.417 C 
ATOM     29  F28 ZIN A   1      30.450  -0.441  30.534  0.00  0.00    -0.166 F 
ATOM     30  F29 ZIN A   1      28.466   0.419  29.796  0.00  0.00    -0.166 F 
ATOM     31  F30 ZIN A   1      30.188   0.097  28.330  0.00  0.00    -0.166 F 
ENDBRANCH  24  28
ENDBRANCH  20  22
ENDBRANCH   6  20
TORSDOF 6
ENDMDL
MODEL 37
REMARK CAVERDOCK RESULT:       6.0      0.000      0.000
REMARK CAVERDOCK CONSTRAINTS:       0.2      0.0      0.0      0.0
REMARK CAVERDOCK TUNNEL: 36      6.0      2.0     37.5
REMARK  6 active torsions:
REMARK  status: ('A' for Active; 'I' for Inactive)
REMARK    1  A    between atoms: C2_2  and  O3_3 
REMARK    2  A    between atoms: C2_2  and  C15_14 
REMARK    3  A    between atoms: O3_3  and  C4_4 
REMARK    4  A    between atoms: C20_19  and  N21_20 
REMARK    5  A    between atoms: N21_20  and  C22_21 
REMARK    6  A    between atoms: C26_25  and  C27_26 
ROOT
ATOM      1  C15 ZIN A   1      34.721   4.568  32.661  0.00  0.00     0.085 A 
ATOM      2  C16 ZIN A   1      34.954   5.052  33.954  0.00  0.00     0.023 A 
ATOM      3  C17 ZIN A   1      34.134   4.610  34.978  0.00  0.00     0.020 A 
ATOM      4  C18 ZIN A   1      33.118   3.714  34.699  0.00  0.00     0.119 A 
ATOM      5  N19 ZIN A   1      32.914   3.270  33.475  0.00  0.00    -0.242 NA
ATOM      6  C20 ZIN A   1      33.664   3.663  32.457  0.00  0.00     0.144 A 
ENDROOT
BRANCH   1   7
ATOM      7  C2  ZIN A   1      35.562   5.005  31.534  0.00  0.00     0.299 C 
ATOM      8  O1  ZIN A   1      35.181   4.841  30.392  0.00  0.00    -0.259 OA
BRANCH   7   9
ATOM      9  O3  ZIN A   1      36.753   5.592  31.769  0.00  0.00    -0.281 OA
BRANCH   9  10
ATOM     10  C4  ZIN A   1      37.829   5.294  30.841  0.00  0.00     0.315 A 
ATOM     11  C14 ZIN A   1      39.158   5.362  31.551  0.00  0.00     0.013 A 
ATOM     12  C9  ZIN A   1      39.726   4.088  31.444  0.00  0.00     0.050 A 
ATOM     13  C13 ZIN A   1      39.825   6.365  32.214  0.00  0.00     0.013 A 
ATOM     14  C7  ZIN A   1      38.790   3.234  30.690  0.00  0.00     0.296 A 
ATOM     15  C10 ZIN A   1      40.975   3.845  32.016  0.00  0.00     0.018 A 
ATOM     16  O6  ZIN A   1      37.697   3.935  30.344  0.00  0.00    -0.281 OA
ATOM     17  O8  ZIN A   1      38.980   2.065  30.419  0.00  0.00    -0.259 OA
ATOM     18  C11 ZIN A   1      41.635   4.859  32.678  0.00  0.00     0.001 A 
ATOM     19  C12 ZIN A   1      41.066   6.115  32.779  0.00  0.00     0.001 A 
ENDBRANCH   9  10
ENDBRANCH   7   9
ENDBRANCH   1   7
BRANCH   6  20
ATOM     20  N21 ZIN A   1      33.414   3.172  31.188  0.00  0.00    -0.340 N 
ATOM     21  H39 ZIN A   1      34.142   2.822  30.651  0.00  0.00     0.167 HD
BRANCH  20  22
ATOM     22  C22 ZIN A   1      32.113   3.183  30.679  0.00  0.00     0.034 A 
ATOM     23  C31 ZIN A   1      31.460   1.986  30.411  0.00  0.00     0.045 A 
ATOM     24  C26 ZIN A   1      30.172   2.000  29.914  0.00  0.00     0.050 A 
ATOM     25  C25 ZIN A   1      29.535   3.204  29.671  0.00  0.00     0.016 A 
ATOM     26  C24 ZIN A   1      30.184   4.396  29.929  0.00  0.00     0.003 A 
ATOM     27  C23 ZIN A   1      31.471   4.390  30.432  0.00  0.00     0.029 A 
BRANCH  24  28
ATOM     28  C27 ZIN A   1      29.461   0.702  29.631  0.00  0.00     0.417 C 
ATOM     29  F28 ZIN A   1      28.282   0.960  28.923  0.00  0.00    -0.166 F 
ATOM     30  F29 ZIN A   1      30.291  -0.127  28.867  0.00  0.00    -0.166 F 
ATOM     31  F30 ZIN A   1      29.151   0.067  30.837  0.00  0.00    -0.166 F 
ENDBRANCH  24  28
ENDBRANCH  20  22
ENDBRANCH   6  20
TORSDOF 6
ENDMDL
MODEL 38
REMARK CAVERDOCK RESULT:       4.7      0.000      0.000
REMARK CAVERDOCK CONSTRAINTS:       0.2      0.0      0.0      0.0
REMARK CAVERDOCK TUNNEL: 37      4.7      2.0     38.1
REMARK  6 active torsions:
REMARK  status: ('A' for Active; 'I' for Inactive)
REMARK    1  A    between atoms: C2_2  and  O3_3 
REMARK    2  A    between atoms: C2_2  and  C15_14 
REMARK    3  A    between atoms: O3_3  and  C4_4 
REMARK    4  A    between atoms: C20_19  and  N21_20 
REMARK    5  A    between atoms: N21_20  and  C22_21 
REMARK    6  A    between atoms: C26_25  and  C27_26 
ROOT
ATOM      1  C15 ZIN A   1      34.535   4.610  32.531  0.00  0.00     0.085 A 
ATOM      2  C16 ZIN A   1      34.846   4.957  33.851  0.00  0.00     0.023 A 
ATOM      3  C17 ZIN A   1      34.054   4.452  34.867  0.00  0.00     0.020 A 
ATOM      4  C18 ZIN A   1      32.989   3.626  34.554  0.00  0.00     0.119 A 
ATOM      5  N19 ZIN A   1      32.712   3.311  33.304  0.00  0.00    -0.242 NA
ATOM      6  C20 ZIN A   1      33.432   3.771  32.293  0.00  0.00     0.144 A 
ENDROOT
BRANCH   1   7
ATOM      7  C2  ZIN A   1      35.344   5.121  31.411  0.00  0.00     0.299 C 
ATOM      8  O1  ZIN A   1      34.955   4.984  30.268  0.00  0.00    -0.259 OA
BRANCH   7   9
ATOM      9  O3  ZIN A   1      36.513   5.746  31.654  0.00  0.00    -0.281 OA
BRANCH   9  10
ATOM     10  C4  ZIN A   1      37.610   5.466  30.745  0.00  0.00     0.315 A 
ATOM     11  C14 ZIN A   1      38.926   5.565  31.476  0.00  0.00     0.013 A 
ATOM     12  C9  ZIN A   1      39.522   4.303  31.384  0.00  0.00     0.050 A 
ATOM     13  C13 ZIN A   1      39.561   6.584  32.144  0.00  0.00     0.013 A 
ATOM     14  C7  ZIN A   1      38.616   3.425  30.619  0.00  0.00     0.296 A 
ATOM     15  C10 ZIN A   1      40.767   4.088  31.977  0.00  0.00     0.018 A 
ATOM     16  O6  ZIN A   1      37.516   4.102  30.252  0.00  0.00    -0.281 OA
ATOM     17  O8  ZIN A   1      38.836   2.259  30.357  0.00  0.00    -0.259 OA
ATOM     18  C11 ZIN A   1      41.395   5.118  32.646  0.00  0.00     0.001 A 
ATOM     19  C12 ZIN A   1      40.797   6.363  32.731  0.00  0.00     0.001 A 
ENDBRANCH   9  10
ENDBRANCH   7   9
ENDBRANCH   1   7
BRANCH   6  20
ATOM     20  N21 ZIN A   1      33.106   3.415  30.997  0.00  0.00    -0.340 N 
ATOM     21  H39 ZIN A   1      33.806   3.275  30.341  0.00  0.00     0.167 HD
BRANCH  20  22
ATOM     22  C22 ZIN A   1      31.766   3.256  30.633  0.00  0.00     0.034 A 
ATOM     23  C31 ZIN A   1      31.268   1.993  30.341  0.00  0.00     0.045 A 
ATOM     24  C26 ZIN A   1      29.942   1.839  29.988  0.00  0.00     0.050 A 
ATOM     25  C25 ZIN A   1      29.112   2.943  29.913  0.00  0.00     0.016 A 
ATOM     26  C24 ZIN A   1      29.606   4.203  30.195  0.00  0.00     0.003 A 
ATOM     27  C23 ZIN A   1      30.930   4.363  30.555  0.00  0.00     0.029 A 
BRANCH  24  28
ATOM     28  C27 ZIN A   1      29.399   0.467  29.679  0.00  0.00     0.417 C 
ATOM     29  F28 ZIN A   1      29.308  -0.276  30.860  0.00  0.00    -0.166 F 
ATOM     30  F29 ZIN A   1      28.129   0.588  29.103  0.00  0.00    -0.166 F 
ATOM     31  F30 ZIN A   1      30.256  -0.182  28.785  0.00  0.00    -0.166 F 
ENDBRANCH  24  28
ENDBRANCH  20  22
ENDBRANCH   6  20
TORSDOF 6
ENDMDL
MODEL 39
REMARK CAVERDOCK RESULT:       3.6      0.000      0.000
REMARK CAVERDOCK CONSTRAINTS:       0.0      0.0      0.0      0.0
REMARK CAVERDOCK TUNNEL: 38      3.6      2.1     39.5
REMARK  6 active torsions:
REMARK  status: ('A' for Active; 'I' for Inactive)
REMARK    1  A    between atoms: C2_2  and  O3_3 
REMARK    2  A    between atoms: C2_2  and  C15_14 
REMARK    3  A    between atoms: O3_3  and  C4_4 
REMARK    4  A    between atoms: C20_19  and  N21_20 
REMARK    5  A    between atoms: N21_20  and  C22_21 
REMARK    6  A    between atoms: C26_25  and  C27_26 
ROOT
ATOM      1  C15 ZIN A   1      34.332   4.379  32.510  0.00  0.00     0.085 A 
ATOM      2  C16 ZIN A   1      34.575   4.724  33.844  0.00  0.00     0.023 A 
ATOM      3  C17 ZIN A   1      33.726   4.224  34.816  0.00  0.00     0.020 A 
ATOM      4  C18 ZIN A   1      32.673   3.407  34.447  0.00  0.00     0.119 A 
ATOM      5  N19 ZIN A   1      32.460   3.093  33.184  0.00  0.00    -0.242 NA
ATOM      6  C20 ZIN A   1      33.237   3.547  32.213  0.00  0.00     0.144 A 
ENDROOT
BRANCH   1   7
ATOM      7  C2  ZIN A   1      35.203   4.884  31.434  0.00  0.00     0.299 C 
ATOM      8  O1  ZIN A   1      34.855   4.785  30.274  0.00  0.00    -0.259 OA
BRANCH   7   9
ATOM      9  O3  ZIN A   1      36.383   5.459  31.737  0.00  0.00    -0.281 OA
BRANCH   9  10
ATOM     10  C4  ZIN A   1      37.467   5.279  30.788  0.00  0.00     0.315 A 
ATOM     11  C14 ZIN A   1      38.796   5.465  31.478  0.00  0.00     0.013 A 
ATOM     12  C9  ZIN A   1      39.481   4.253  31.343  0.00  0.00     0.050 A 
ATOM     13  C13 ZIN A   1      39.374   6.518  32.145  0.00  0.00     0.013 A 
ATOM     14  C7  ZIN A   1      38.619   3.322  30.591  0.00  0.00     0.296 A 
ATOM     15  C10 ZIN A   1      40.758   4.123  31.891  0.00  0.00     0.018 A 
ATOM     16  O6  ZIN A   1      37.459   3.920  30.272  0.00  0.00    -0.281 OA
ATOM     17  O8  ZIN A   1      38.916   2.181  30.300  0.00  0.00    -0.259 OA
ATOM     18  C11 ZIN A   1      41.329   5.188  32.558  0.00  0.00     0.001 A 
ATOM     19  C12 ZIN A   1      40.643   6.382  32.687  0.00  0.00     0.001 A 
ENDBRANCH   9  10
ENDBRANCH   7   9
ENDBRANCH   1   7
BRANCH   6  20
ATOM     20  N21 ZIN A   1      32.978   3.193  30.902  0.00  0.00    -0.340 N 
ATOM     21  H39 ZIN A   1      33.711   3.064  30.279  0.00  0.00     0.167 HD
BRANCH  20  22
ATOM     22  C22 ZIN A   1      31.659   3.021  30.473  0.00  0.00     0.034 A 
ATOM     23  C31 ZIN A   1      31.155   1.744  30.266  0.00  0.00     0.045 A 
ATOM     24  C26 ZIN A   1      29.849   1.577  29.848  0.00  0.00     0.050 A 
ATOM     25  C25 ZIN A   1      29.046   2.681  29.624  0.00  0.00     0.016 A 
ATOM     26  C24 ZIN A   1      29.547   3.954  29.822  0.00  0.00     0.003 A 
ATOM     27  C23 ZIN A   1      30.850   4.127  30.246  0.00  0.00     0.029 A 
BRANCH  24  28
ATOM     28  C27 ZIN A   1      29.299   0.190  29.631  0.00  0.00     0.417 C 
ATOM     29  F28 ZIN A   1      28.784  -0.302  30.834  0.00  0.00    -0.166 F 
ATOM     30  F29 ZIN A   1      28.280   0.239  28.673  0.00  0.00    -0.166 F 
ATOM     31  F30 ZIN A   1      30.321  -0.651  29.182  0.00  0.00    -0.166 F 
ENDBRANCH  24  28
ENDBRANCH  20  22
ENDBRANCH   6  20
TORSDOF 6
ENDMDL
MODEL 40
REMARK CAVERDOCK RESULT:       2.9      0.000      0.000
REMARK CAVERDOCK CONSTRAINTS:       0.2      0.0      0.0      0.0
REMARK CAVERDOCK TUNNEL: 39      2.9      2.2     40.1
REMARK  6 active torsions:
REMARK  status: ('A' for Active; 'I' for Inactive)
REMARK    1  A    between atoms: C2_2  and  O3_3 
REMARK    2  A    between atoms: C2_2  and  C15_14 
REMARK    3  A    between atoms: O3_3  and  C4_4 
REMARK    4  A    between atoms: C20_19  and  N21_20 
REMARK    5  A    between atoms: N21_20  and  C22_21 
REMARK    6  A    between atoms: C26_25  and  C27_26 
ROOT
ATOM      1  C15 ZIN A   1      34.151   4.223  32.483  0.00  0.00     0.085 A 
ATOM      2  C16 ZIN A   1      34.504   4.387  33.828  0.00  0.00     0.023 A 
ATOM      3  C17 ZIN A   1      33.644   3.899  34.796  0.00  0.00     0.020 A 
ATOM      4  C18 ZIN A   1      32.473   3.270  34.414  0.00  0.00     0.119 A 
ATOM      5  N19 ZIN A   1      32.158   3.125  33.142  0.00  0.00    -0.242 NA
ATOM      6  C20 ZIN A   1      32.940   3.577  32.174  0.00  0.00     0.144 A 
ENDROOT
BRANCH   1   7
ATOM      7  C2  ZIN A   1      35.028   4.724  31.412  0.00  0.00     0.299 C 
ATOM      8  O1  ZIN A   1      34.674   4.651  30.252  0.00  0.00    -0.259 OA
BRANCH   7   9
ATOM      9  O3  ZIN A   1      36.223   5.268  31.718  0.00  0.00    -0.281 OA
BRANCH   9  10
ATOM     10  C4  ZIN A   1      37.287   5.114  30.742  0.00  0.00     0.315 A 
ATOM     11  C14 ZIN A   1      38.626   5.353  31.393  0.00  0.00     0.013 A 
ATOM     12  C9  ZIN A   1      39.349   4.164  31.252  0.00  0.00     0.050 A 
ATOM     13  C13 ZIN A   1      39.186   6.432  32.033  0.00  0.00     0.013 A 
ATOM     14  C7  ZIN A   1      38.499   3.196  30.533  0.00  0.00     0.296 A 
ATOM     15  C10 ZIN A   1      40.643   4.083  31.767  0.00  0.00     0.018 A 
ATOM     16  O6  ZIN A   1      37.311   3.750  30.240  0.00  0.00    -0.281 OA
ATOM     17  O8  ZIN A   1      38.828   2.062  30.245  0.00  0.00    -0.259 OA
ATOM     18  C11 ZIN A   1      41.195   5.174  32.407  0.00  0.00     0.001 A 
ATOM     19  C12 ZIN A   1      40.472   6.345  32.542  0.00  0.00     0.001 A 
ENDBRANCH   9  10
ENDBRANCH   7   9
ENDBRANCH   1   7
BRANCH   6  20
ATOM     20  N21 ZIN A   1      32.571   3.404  30.853  0.00  0.00    -0.340 N 
ATOM     21  H39 ZIN A   1      33.227   3.517  30.146  0.00  0.00     0.167 HD
BRANCH  20  22
ATOM     22  C22 ZIN A   1      31.252   3.067  30.534  0.00  0.00     0.034 A 
ATOM     23  C31 ZIN A   1      30.874   1.733  30.457  0.00  0.00     0.045 A 
ATOM     24  C26 ZIN A   1      29.569   1.403  30.149  0.00  0.00     0.050 A 
ATOM     25  C25 ZIN A   1      28.641   2.400  29.905  0.00  0.00     0.016 A 
ATOM     26  C24 ZIN A   1      29.016   3.729  29.974  0.00  0.00     0.003 A 
ATOM     27  C23 ZIN A   1      30.319   4.065  30.288  0.00  0.00     0.029 A 
BRANCH  24  28
ATOM     28  C27 ZIN A   1      29.156  -0.044  30.072  0.00  0.00     0.417 C 
ATOM     29  F28 ZIN A   1      28.036  -0.254  30.883  0.00  0.00    -0.166 F 
ATOM     30  F29 ZIN A   1      28.840  -0.369  28.747  0.00  0.00    -0.166 F 
ATOM     31  F30 ZIN A   1      30.208  -0.853  30.511  0.00  0.00    -0.166 F 
ENDBRANCH  24  28
ENDBRANCH  20  22
ENDBRANCH   6  20
TORSDOF 6
ENDMDL
MODEL 41
REMARK CAVERDOCK RESULT:       2.4      0.000      0.000
REMARK CAVERDOCK CONSTRAINTS:       0.3      0.0      0.0      0.0
REMARK CAVERDOCK TUNNEL: 40      2.4      2.3     41.6
REMARK  6 active torsions:
REMARK  status: ('A' for Active; 'I' for Inactive)
REMARK    1  A    between atoms: C2_2  and  O3_3 
REMARK    2  A    between atoms: C2_2  and  C15_14 
REMARK    3  A    between atoms: O3_3  and  C4_4 
REMARK    4  A    between atoms: C20_19  and  N21_20 
REMARK    5  A    between atoms: N21_20  and  C22_21 
REMARK    6  A    between atoms: C26_25  and  C27_26 
ROOT
ATOM      1  C15 ZIN A   1      33.996   4.166  32.535  0.00  0.00     0.085 A 
ATOM      2  C16 ZIN A   1      34.368   4.422  33.859  0.00  0.00     0.023 A 
ATOM      3  C17 ZIN A   1      33.566   3.927  34.874  0.00  0.00     0.020 A 
ATOM      4  C18 ZIN A   1      32.433   3.201  34.554  0.00  0.00     0.119 A 
ATOM      5  N19 ZIN A   1      32.099   2.971  33.300  0.00  0.00    -0.242 NA
ATOM      6  C20 ZIN A   1      32.825   3.426  32.290  0.00  0.00     0.144 A 
ENDROOT
BRANCH   1   7
ATOM      7  C2  ZIN A   1      34.811   4.670  31.417  0.00  0.00     0.299 C 
ATOM      8  O1  ZIN A   1      34.449   4.490  30.271  0.00  0.00    -0.259 OA
BRANCH   7   9
ATOM      9  O3  ZIN A   1      35.958   5.335  31.664  0.00  0.00    -0.281 OA
BRANCH   9  10
ATOM     10  C4  ZIN A   1      37.031   5.180  30.699  0.00  0.00     0.315 A 
ATOM     11  C14 ZIN A   1      38.363   5.422  31.362  0.00  0.00     0.013 A 
ATOM     12  C9  ZIN A   1      39.089   4.233  31.231  0.00  0.00     0.050 A 
ATOM     13  C13 ZIN A   1      38.916   6.504  32.006  0.00  0.00     0.013 A 
ATOM     14  C7  ZIN A   1      38.247   3.263  30.506  0.00  0.00     0.296 A 
ATOM     15  C10 ZIN A   1      40.379   4.156  31.758  0.00  0.00     0.018 A 
ATOM     16  O6  ZIN A   1      37.061   3.815  30.200  0.00  0.00    -0.281 OA
ATOM     17  O8  ZIN A   1      38.580   2.129  30.224  0.00  0.00    -0.259 OA
ATOM     18  C11 ZIN A   1      40.923   5.248  32.402  0.00  0.00     0.001 A 
ATOM     19  C12 ZIN A   1      40.197   6.419  32.527  0.00  0.00     0.001 A 
ENDBRANCH   9  10
ENDBRANCH   7   9
ENDBRANCH   1   7
BRANCH   6  20
ATOM     20  N21 ZIN A   1      32.438   3.161  30.989  0.00  0.00    -0.340 N 
ATOM     21  H39 ZIN A   1      33.096   3.166  30.276  0.00  0.00     0.167 HD
BRANCH  20  22
ATOM     22  C22 ZIN A   1      31.098   2.887  30.702  0.00  0.00     0.034 A 
ATOM     23  C31 ZIN A   1      30.733   1.642  30.204  0.00  0.00     0.045 A 
ATOM     24  C26 ZIN A   1      29.408   1.372  29.927  0.00  0.00     0.050 A 
ATOM     25  C25 ZIN A   1      28.444   2.344  30.133  0.00  0.00     0.016 A 
ATOM     26  C24 ZIN A   1      28.805   3.585  30.622  0.00  0.00     0.003 A 
ATOM     27  C23 ZIN A   1      30.129   3.860  30.907  0.00  0.00     0.029 A 
BRANCH  24  28
ATOM     28  C27 ZIN A   1      29.010   0.020  29.394  0.00  0.00     0.417 C 
ATOM     29  F28 ZIN A   1      27.853   0.146  28.617  0.00  0.00    -0.166 F 
ATOM     30  F29 ZIN A   1      30.047  -0.493  28.605  0.00  0.00    -0.166 F 
ATOM     31  F30 ZIN A   1      28.763  -0.848  30.461  0.00  0.00    -0.166 F 
ENDBRANCH  24  28
ENDBRANCH  20  22
ENDBRANCH   6  20
TORSDOF 6
ENDMDL
MODEL 42
REMARK CAVERDOCK RESULT:       1.7      0.000      0.000
REMARK CAVERDOCK CONSTRAINTS:       0.0      0.0      0.0      0.0
REMARK CAVERDOCK TUNNEL: 41      1.7      2.3     42.4
REMARK  6 active torsions:
REMARK  status: ('A' for Active; 'I' for Inactive)
REMARK    1  A    between atoms: C2_2  and  O3_3 
REMARK    2  A    between atoms: C2_2  and  C15_14 
REMARK    3  A    between atoms: O3_3  and  C4_4 
REMARK    4  A    between atoms: C20_19  and  N21_20 
REMARK    5  A    between atoms: N21_20  and  C22_21 
REMARK    6  A    between atoms: C26_25  and  C27_26 
ROOT
ATOM      1  C15 ZIN A   1      33.765   4.009  32.473  0.00  0.00     0.085 A 
ATOM      2  C16 ZIN A   1      34.062   4.219  33.824  0.00  0.00     0.023 A 
ATOM      3  C17 ZIN A   1      33.186   3.723  34.774  0.00  0.00     0.020 A 
ATOM      4  C18 ZIN A   1      32.053   3.041  34.366  0.00  0.00     0.119 A 
ATOM      5  N19 ZIN A   1      31.790   2.854  33.087  0.00  0.00    -0.242 NA
ATOM      6  C20 ZIN A   1      32.591   3.312  32.137  0.00  0.00     0.144 A 
ENDROOT
BRANCH   1   7
ATOM      7  C2  ZIN A   1      34.663   4.517  31.421  0.00  0.00     0.299 C 
ATOM      8  O1  ZIN A   1      34.302   4.513  30.261  0.00  0.00    -0.259 OA
BRANCH   7   9
ATOM      9  O3  ZIN A   1      35.883   4.989  31.746  0.00  0.00    -0.281 OA
BRANCH   9  10
ATOM     10  C4  ZIN A   1      36.913   4.911  30.726  0.00  0.00     0.315 A 
ATOM     11  C14 ZIN A   1      38.266   5.186  31.333  0.00  0.00     0.013 A 
ATOM     12  C9  ZIN A   1      39.030   4.033  31.126  0.00  0.00     0.050 A 
ATOM     13  C13 ZIN A   1      38.805   6.267  31.987  0.00  0.00     0.013 A 
ATOM     14  C7  ZIN A   1      38.194   3.053  30.408  0.00  0.00     0.296 A 
ATOM     15  C10 ZIN A   1      40.346   3.992  31.589  0.00  0.00     0.018 A 
ATOM     16  O6  ZIN A   1      36.973   3.565  30.179  0.00  0.00    -0.281 OA
ATOM     17  O8  ZIN A   1      38.557   1.944  30.071  0.00  0.00    -0.259 OA
ATOM     18  C11 ZIN A   1      40.878   5.084  32.244  0.00  0.00     0.001 A 
ATOM     19  C12 ZIN A   1      40.113   6.218  32.444  0.00  0.00     0.001 A 
ENDBRANCH   9  10
ENDBRANCH   7   9
ENDBRANCH   1   7
BRANCH   6  20
ATOM     20  N21 ZIN A   1      32.277   3.093  30.808  0.00  0.00    -0.340 N 
ATOM     21  H39 ZIN A   1      32.966   3.164  30.128  0.00  0.00     0.167 HD
BRANCH  20  22
ATOM     22  C22 ZIN A   1      30.967   2.772  30.444  0.00  0.00     0.034 A 
ATOM     23  C31 ZIN A   1      30.701   1.580  29.782  0.00  0.00     0.045 A 
ATOM     24  C26 ZIN A   1      29.404   1.262  29.429  0.00  0.00     0.050 A 
ATOM     25  C25 ZIN A   1      28.372   2.135  29.723  0.00  0.00     0.016 A 
ATOM     26  C24 ZIN A   1      28.634   3.325  30.375  0.00  0.00     0.003 A 
ATOM     27  C23 ZIN A   1      29.928   3.646  30.736  0.00  0.00     0.029 A 
BRANCH  24  28
ATOM     28  C27 ZIN A   1      29.113  -0.035  28.718  0.00  0.00     0.417 C 
ATOM     29  F28 ZIN A   1      27.732  -0.256  28.696  0.00  0.00    -0.166 F 
ATOM     30  F29 ZIN A   1      29.595   0.036  27.406  0.00  0.00    -0.166 F 
ATOM     31  F30 ZIN A   1      29.744  -1.087  29.390  0.00  0.00    -0.166 F 
ENDBRANCH  24  28
ENDBRANCH  20  22
ENDBRANCH   6  20
TORSDOF 6
ENDMDL
MODEL 43
REMARK CAVERDOCK RESULT:       1.3      0.000      0.000
REMARK CAVERDOCK CONSTRAINTS:       0.1      0.0      0.0      0.0
REMARK CAVERDOCK TUNNEL: 42      1.3      2.3     43.2
REMARK  6 active torsions:
REMARK  status: ('A' for Active; 'I' for Inactive)
REMARK    1  A    between atoms: C2_2  and  O3_3 
REMARK    2  A    between atoms: C2_2  and  C15_14 
REMARK    3  A    between atoms: O3_3  and  C4_4 
REMARK    4  A    between atoms: C20_19  and  N21_20 
REMARK    5  A    between atoms: N21_20  and  C22_21 
REMARK    6  A    between atoms: C26_25  and  C27_26 
ROOT
ATOM      1  C15 ZIN A   1      33.623   3.949  32.524  0.00  0.00     0.085 A 
ATOM      2  C16 ZIN A   1      34.109   4.067  33.831  0.00  0.00     0.023 A 
ATOM      3  C17 ZIN A   1      33.319   3.607  34.870  0.00  0.00     0.020 A 
ATOM      4  C18 ZIN A   1      32.084   3.050  34.592  0.00  0.00     0.119 A 
ATOM      5  N19 ZIN A   1      31.642   2.948  33.353  0.00  0.00    -0.242 NA
ATOM      6  C20 ZIN A   1      32.354   3.377  32.322  0.00  0.00     0.144 A 
ENDROOT
BRANCH   1   7
ATOM      7  C2  ZIN A   1      34.422   4.423  31.382  0.00  0.00     0.299 C 
ATOM      8  O1  ZIN A   1      34.043   4.214  30.246  0.00  0.00    -0.259 OA
BRANCH   7   9
ATOM      9  O3  ZIN A   1      35.572   5.093  31.595  0.00  0.00    -0.281 OA
BRANCH   9  10
ATOM     10  C4  ZIN A   1      36.605   4.968  30.582  0.00  0.00     0.315 A 
ATOM     11  C14 ZIN A   1      37.962   5.209  31.195  0.00  0.00     0.013 A 
ATOM     12  C9  ZIN A   1      38.691   4.029  31.009  0.00  0.00     0.050 A 
ATOM     13  C13 ZIN A   1      38.532   6.282  31.837  0.00  0.00     0.013 A 
ATOM     14  C7  ZIN A   1      37.828   3.066  30.300  0.00  0.00     0.296 A 
ATOM     15  C10 ZIN A   1      40.002   3.953  31.481  0.00  0.00     0.018 A 
ATOM     16  O6  ZIN A   1      36.626   3.613  30.055  0.00  0.00    -0.281 OA
ATOM     17  O8  ZIN A   1      38.158   1.941  29.981  0.00  0.00    -0.259 OA
ATOM     18  C11 ZIN A   1      40.564   5.037  32.124  0.00  0.00     0.001 A 
ATOM     19  C12 ZIN A   1      39.835   6.198  32.303  0.00  0.00     0.001 A 
ENDBRANCH   9  10
ENDBRANCH   7   9
ENDBRANCH   1   7
BRANCH   6  20
ATOM     20  N21 ZIN A   1      31.853   3.251  31.040  0.00  0.00    -0.340 N 
ATOM     21  H39 ZIN A   1      32.415   3.457  30.276  0.00  0.00     0.167 HD
BRANCH  20  22
ATOM     22  C22 ZIN A   1      30.535   2.827  30.843  0.00  0.00     0.034 A 
ATOM     23  C31 ZIN A   1      30.269   1.495  30.554  0.00  0.00     0.045 A 
ATOM     24  C26 ZIN A   1      28.966   1.077  30.367  0.00  0.00     0.050 A 
ATOM     25  C25 ZIN A   1      27.927   1.987  30.456  0.00  0.00     0.016 A 
ATOM     26  C24 ZIN A   1      28.190   3.315  30.737  0.00  0.00     0.003 A 
ATOM     27  C23 ZIN A   1      29.490   3.737  30.931  0.00  0.00     0.029 A 
BRANCH  24  28
ATOM     28  C27 ZIN A   1      28.675  -0.369  30.060  0.00  0.00     0.417 C 
ATOM     29  F28 ZIN A   1      27.383  -0.485  29.535  0.00  0.00    -0.166 F 
ATOM     30  F29 ZIN A   1      29.602  -0.843  29.125  0.00  0.00    -0.166 F 
ATOM     31  F30 ZIN A   1      28.770  -1.123  31.234  0.00  0.00    -0.166 F 
ENDBRANCH  24  28
ENDBRANCH  20  22
ENDBRANCH   6  20
TORSDOF 6
ENDMDL
MODEL 44
REMARK CAVERDOCK RESULT:       0.5      0.000      0.000
REMARK CAVERDOCK CONSTRAINTS:       0.0      0.0      0.0      0.0
REMARK CAVERDOCK TUNNEL: 43      0.5      2.4     44.3
REMARK  6 active torsions:
REMARK  status: ('A' for Active; 'I' for Inactive)
REMARK    1  A    between atoms: C2_2  and  O3_3 
REMARK    2  A    between atoms: C2_2  and  C15_14 
REMARK    3  A    between atoms: O3_3  and  C4_4 
REMARK    4  A    between atoms: C20_19  and  N21_20 
REMARK    5  A    between atoms: N21_20  and  C22_21 
REMARK    6  A    between atoms: C26_25  and  C27_26 
ROOT
ATOM      1  C15 ZIN A   1      33.313   3.893  32.515  0.00  0.00     0.085 A 
ATOM      2  C16 ZIN A   1      33.726   3.962  33.850  0.00  0.00     0.023 A 
ATOM      3  C17 ZIN A   1      32.878   3.466  34.825  0.00  0.00     0.020 A 
ATOM      4  C18 ZIN A   1      31.660   2.922  34.457  0.00  0.00     0.119 A 
ATOM      5  N19 ZIN A   1      31.289   2.866  33.193  0.00  0.00    -0.242 NA
ATOM      6  C20 ZIN A   1      32.058   3.331  32.220  0.00  0.00     0.144 A 
ENDROOT
BRANCH   1   7
ATOM      7  C2  ZIN A   1      34.176   4.407  31.437  0.00  0.00     0.299 C 
ATOM      8  O1  ZIN A   1      33.767   4.435  30.293  0.00  0.00    -0.259 OA
BRANCH   7   9
ATOM      9  O3  ZIN A   1      35.417   4.852  31.720  0.00  0.00    -0.281 OA
BRANCH   9  10
ATOM     10  C4  ZIN A   1      36.389   4.822  30.642  0.00  0.00     0.315 A 
ATOM     11  C14 ZIN A   1      37.758   5.173  31.170  0.00  0.00     0.013 A 
ATOM     12  C9  ZIN A   1      38.571   4.062  30.924  0.00  0.00     0.050 A 
ATOM     13  C13 ZIN A   1      38.275   6.287  31.788  0.00  0.00     0.013 A 
ATOM     14  C7  ZIN A   1      37.748   3.033  30.259  0.00  0.00     0.296 A 
ATOM     15  C10 ZIN A   1      39.911   4.094  31.310  0.00  0.00     0.018 A 
ATOM     16  O6  ZIN A   1      36.491   3.477  30.099  0.00  0.00    -0.281 OA
ATOM     17  O8  ZIN A   1      38.151   1.943  29.907  0.00  0.00    -0.259 OA
ATOM     18  C11 ZIN A   1      40.419   5.218  31.929  0.00  0.00     0.001 A 
ATOM     19  C12 ZIN A   1      39.607   6.311  32.169  0.00  0.00     0.001 A 
ENDBRANCH   9  10
ENDBRANCH   7   9
ENDBRANCH   1   7
BRANCH   6  20
ATOM     20  N21 ZIN A   1      31.630   3.253  30.908  0.00  0.00    -0.340 N 
ATOM     21  H39 ZIN A   1      32.207   3.558  30.190  0.00  0.00     0.167 HD
BRANCH  20  22
ATOM     22  C22 ZIN A   1      30.365   2.735  30.615  0.00  0.00     0.034 A 
ATOM     23  C31 ZIN A   1      30.247   1.511  29.970  0.00  0.00     0.045 A 
ATOM     24  C26 ZIN A   1      28.996   0.998  29.688  0.00  0.00     0.050 A 
ATOM     25  C25 ZIN A   1      27.861   1.709  30.038  0.00  0.00     0.016 A 
ATOM     26  C24 ZIN A   1      27.976   2.930  30.674  0.00  0.00     0.003 A 
ATOM     27  C23 ZIN A   1      29.224   3.445  30.964  0.00  0.00     0.029 A 
BRANCH  24  28
ATOM     28  C27 ZIN A   1      28.866  -0.333  28.994  0.00  0.00     0.417 C 
ATOM     29  F28 ZIN A   1      27.512  -0.635  28.813  0.00  0.00    -0.166 F 
ATOM     30  F29 ZIN A   1      29.501  -0.273  27.749  0.00  0.00    -0.166 F 
ATOM     31  F30 ZIN A   1      29.465  -1.326  29.775  0.00  0.00    -0.166 F 
ENDBRANCH  24  28
ENDBRANCH  20  22
ENDBRANCH   6  20
TORSDOF 6
ENDMDL
MODEL 45
REMARK CAVERDOCK RESULT:      -0.3      0.000      0.000
REMARK CAVERDOCK CONSTRAINTS:       0.1      0.0      0.0      0.0
REMARK CAVERDOCK TUNNEL: 44     -0.3      2.4     45.3
REMARK  6 active torsions:
REMARK  status: ('A' for Active; 'I' for Inactive)
REMARK    1  A    between atoms: C2_2  and  O3_3 
REMARK    2  A    between atoms: C2_2  and  C15_14 
REMARK    3  A    between atoms: O3_3  and  C4_4 
REMARK    4  A    between atoms: C20_19  and  N21_20 
REMARK    5  A    between atoms: N21_20  and  C22_21 
REMARK    6  A    between atoms: C26_25  and  C27_26 
ROOT
ATOM      1  C15 ZIN A   1      33.234   3.611  32.373  0.00  0.00     0.085 A 
ATOM      2  C16 ZIN A   1      33.776   3.665  33.662  0.00  0.00     0.023 A 
ATOM      3  C17 ZIN A   1      32.959   3.342  34.732  0.00  0.00     0.020 A 
ATOM      4  C18 ZIN A   1      31.644   2.980  34.500  0.00  0.00     0.119 A 
ATOM      5  N19 ZIN A   1      31.151   2.935  33.278  0.00  0.00    -0.242 NA
ATOM      6  C20 ZIN A   1      31.886   3.240  32.219  0.00  0.00     0.144 A 
ENDROOT
BRANCH   1   7
ATOM      7  C2  ZIN A   1      34.058   3.946  31.199  0.00  0.00     0.299 C 
ATOM      8  O1  ZIN A   1      33.825   3.428  30.125  0.00  0.00    -0.259 OA
BRANCH   7   9
ATOM      9  O3  ZIN A   1      35.069   4.830  31.314  0.00  0.00    -0.281 OA
BRANCH   9  10
ATOM     10  C4  ZIN A   1      36.125   4.758  30.321  0.00  0.00     0.315 A 
ATOM     11  C14 ZIN A   1      37.452   5.102  30.950  0.00  0.00     0.013 A 
ATOM     12  C9  ZIN A   1      38.263   3.972  30.798  0.00  0.00     0.050 A 
ATOM     13  C13 ZIN A   1      37.936   6.223  31.579  0.00  0.00     0.013 A 
ATOM     14  C7  ZIN A   1      37.479   2.939  30.094  0.00  0.00     0.296 A 
ATOM     15  C10 ZIN A   1      39.568   3.995  31.291  0.00  0.00     0.018 A 
ATOM     16  O6  ZIN A   1      36.247   3.398  29.820  0.00  0.00    -0.281 OA
ATOM     17  O8  ZIN A   1      37.891   1.834  29.803  0.00  0.00    -0.259 OA
ATOM     18  C11 ZIN A   1      40.043   5.126  31.922  0.00  0.00     0.001 A 
ATOM     19  C12 ZIN A   1      39.233   6.238  32.067  0.00  0.00     0.001 A 
ENDBRANCH   9  10
ENDBRANCH   7   9
ENDBRANCH   1   7
BRANCH   6  20
ATOM     20  N21 ZIN A   1      31.329   3.180  30.954  0.00  0.00    -0.340 N 
ATOM     21  H39 ZIN A   1      31.842   3.470  30.184  0.00  0.00     0.167 HD
BRANCH  20  22
ATOM     22  C22 ZIN A   1      30.026   2.702  30.787  0.00  0.00     0.034 A 
ATOM     23  C31 ZIN A   1      29.714   1.897  29.699  0.00  0.00     0.045 A 
ATOM     24  C26 ZIN A   1      28.428   1.421  29.540  0.00  0.00     0.050 A 
ATOM     25  C25 ZIN A   1      27.447   1.755  30.457  0.00  0.00     0.016 A 
ATOM     26  C24 ZIN A   1      27.752   2.562  31.536  0.00  0.00     0.003 A 
ATOM     27  C23 ZIN A   1      29.039   3.036  31.705  0.00  0.00     0.029 A 
BRANCH  24  28
ATOM     28  C27 ZIN A   1      28.090   0.541  28.364  0.00  0.00     0.417 C 
ATOM     29  F28 ZIN A   1      28.059   1.313  27.198  0.00  0.00    -0.166 F 
ATOM     30  F29 ZIN A   1      29.062  -0.458  28.235  0.00  0.00    -0.166 F 
ATOM     31  F30 ZIN A   1      26.839  -0.049  28.567  0.00  0.00    -0.166 F 
ENDBRANCH  24  28
ENDBRANCH  20  22
ENDBRANCH   6  20
TORSDOF 6
ENDMDL
MODEL 46
REMARK CAVERDOCK RESULT:      -0.5      0.000      0.000
REMARK CAVERDOCK CONSTRAINTS:       0.1      0.0      0.0      0.0
REMARK CAVERDOCK TUNNEL: 45     -0.5      2.3     46.5
REMARK  6 active torsions:
REMARK  status: ('A' for Active; 'I' for Inactive)
REMARK    1  A    between atoms: C2_2  and  O3_3 
REMARK    2  A    between atoms: C2_2  and  C15_14 
REMARK    3  A    between atoms: O3_3  and  C4_4 
REMARK    4  A    between atoms: C20_19  and  N21_20 
REMARK    5  A    between atoms: N21_20  and  C22_21 
REMARK    6  A    between atoms: C26_25  and  C27_26 
ROOT
ATOM      1  C15 ZIN A   1      33.089   3.502  32.264  0.00  0.00     0.085 A 
ATOM      2  C16 ZIN A   1      33.567   3.657  33.570  0.00  0.00     0.023 A 
ATOM      3  C17 ZIN A   1      32.727   3.326  34.620  0.00  0.00     0.020 A 
ATOM      4  C18 ZIN A   1      31.454   2.857  34.353  0.00  0.00     0.119 A 
ATOM      5  N19 ZIN A   1      31.021   2.718  33.114  0.00  0.00    -0.242 NA
ATOM      6  C20 ZIN A   1      31.780   3.024  32.073  0.00  0.00     0.144 A 
ENDROOT
BRANCH   1   7
ATOM      7  C2  ZIN A   1      33.940   3.839  31.110  0.00  0.00     0.299 C 
ATOM      8  O1  ZIN A   1      33.710   3.350  30.022  0.00  0.00    -0.259 OA
BRANCH   7   9
ATOM      9  O3  ZIN A   1      34.970   4.695  31.260  0.00  0.00    -0.281 OA
BRANCH   9  10
ATOM     10  C4  ZIN A   1      36.028   4.632  30.267  0.00  0.00     0.315 A 
ATOM     11  C14 ZIN A   1      37.347   5.018  30.890  0.00  0.00     0.013 A 
ATOM     12  C9  ZIN A   1      38.184   3.906  30.756  0.00  0.00     0.050 A 
ATOM     13  C13 ZIN A   1      37.803   6.161  31.503  0.00  0.00     0.013 A 
ATOM     14  C7  ZIN A   1      37.426   2.844  30.068  0.00  0.00     0.296 A 
ATOM     15  C10 ZIN A   1      39.489   3.968  31.248  0.00  0.00     0.018 A 
ATOM     16  O6  ZIN A   1      36.183   3.269  29.788  0.00  0.00    -0.281 OA
ATOM     17  O8  ZIN A   1      37.864   1.745  29.794  0.00  0.00    -0.259 OA
ATOM     18  C11 ZIN A   1      39.937   5.120  31.861  0.00  0.00     0.001 A 
ATOM     19  C12 ZIN A   1      39.100   6.214  31.989  0.00  0.00     0.001 A 
ENDBRANCH   9  10
ENDBRANCH   7   9
ENDBRANCH   1   7
BRANCH   6  20
ATOM     20  N21 ZIN A   1      31.287   2.863  30.791  0.00  0.00    -0.340 N 
ATOM     21  H39 ZIN A   1      31.863   3.018  30.026  0.00  0.00     0.167 HD
BRANCH  20  22
ATOM     22  C22 ZIN A   1      29.957   2.479  30.598  0.00  0.00     0.034 A 
ATOM     23  C31 ZIN A   1      29.634   1.562  29.605  0.00  0.00     0.045 A 
ATOM     24  C26 ZIN A   1      28.321   1.179  29.421  0.00  0.00     0.050 A 
ATOM     25  C25 ZIN A   1      27.324   1.717  30.216  0.00  0.00     0.016 A 
ATOM     26  C24 ZIN A   1      27.641   2.635  31.200  0.00  0.00     0.003 A 
ATOM     27  C23 ZIN A   1      28.954   3.017  31.393  0.00  0.00     0.029 A 
BRANCH  24  28
ATOM     28  C27 ZIN A   1      27.971   0.180  28.349  0.00  0.00     0.417 C 
ATOM     29  F28 ZIN A   1      28.381  -1.097  28.749  0.00  0.00    -0.166 F 
ATOM     30  F29 ZIN A   1      26.586   0.182  28.144  0.00  0.00    -0.166 F 
ATOM     31  F30 ZIN A   1      28.619   0.526  27.159  0.00  0.00    -0.166 F 
ENDBRANCH  24  28
ENDBRANCH  20  22
ENDBRANCH   6  20
TORSDOF 6
ENDMDL
MODEL 47
REMARK CAVERDOCK RESULT:      -0.6      0.000      0.000
REMARK CAVERDOCK CONSTRAINTS:       0.0      0.0      0.0      0.0
REMARK CAVERDOCK TUNNEL: 46     -0.6      2.4     47.3
REMARK  6 active torsions:
REMARK  status: ('A' for Active; 'I' for Inactive)
REMARK    1  A    between atoms: C2_2  and  O3_3 
REMARK    2  A    between atoms: C2_2  and  C15_14 
REMARK    3  A    between atoms: O3_3  and  C4_4 
REMARK    4  A    between atoms: C20_19  and  N21_20 
REMARK    5  A    between atoms: N21_20  and  C22_21 
REMARK    6  A    between atoms: C26_25  and  C27_26 
ROOT
ATOM      1  C15 ZIN A   1      32.933   3.540  32.484  0.00  0.00     0.085 A 
ATOM      2  C16 ZIN A   1      33.556   3.578  33.737  0.00  0.00     0.023 A 
ATOM      3  C17 ZIN A   1      32.806   3.251  34.853  0.00  0.00     0.020 A 
ATOM      4  C18 ZIN A   1      31.477   2.900  34.702  0.00  0.00     0.119 A 
ATOM      5  N19 ZIN A   1      30.907   2.870  33.513  0.00  0.00    -0.242 NA
ATOM      6  C20 ZIN A   1      31.576   3.179  32.413  0.00  0.00     0.144 A 
ENDROOT
BRANCH   1   7
ATOM      7  C2  ZIN A   1      33.684   3.879  31.263  0.00  0.00     0.299 C 
ATOM      8  O1  ZIN A   1      33.417   3.329  30.213  0.00  0.00    -0.259 OA
BRANCH   7   9
ATOM      9  O3  ZIN A   1      34.664   4.804  31.309  0.00  0.00    -0.281 OA
BRANCH   9  10
ATOM     10  C4  ZIN A   1      35.688   4.730  30.283  0.00  0.00     0.315 A 
ATOM     11  C14 ZIN A   1      37.038   5.050  30.874  0.00  0.00     0.013 A 
ATOM     12  C9  ZIN A   1      37.829   3.912  30.684  0.00  0.00     0.050 A 
ATOM     13  C13 ZIN A   1      37.556   6.157  31.502  0.00  0.00     0.013 A 
ATOM     14  C7  ZIN A   1      37.012   2.898  29.993  0.00  0.00     0.296 A 
ATOM     15  C10 ZIN A   1      39.149   3.912  31.137  0.00  0.00     0.018 A 
ATOM     16  O6  ZIN A   1      35.778   3.375  29.763  0.00  0.00    -0.281 OA
ATOM     17  O8  ZIN A   1      37.400   1.791  29.676  0.00  0.00    -0.259 OA
ATOM     18  C11 ZIN A   1      39.659   5.030  31.766  0.00  0.00     0.001 A 
ATOM     19  C12 ZIN A   1      38.868   6.149  31.949  0.00  0.00     0.001 A 
ENDBRANCH   9  10
ENDBRANCH   7   9
ENDBRANCH   1   7
BRANCH   6  20
ATOM     20  N21 ZIN A   1      30.939   3.135  31.186  0.00  0.00    -0.340 N 
ATOM     21  H39 ZIN A   1      31.367   3.517  30.403  0.00  0.00     0.167 HD
BRANCH  20  22
ATOM     22  C22 ZIN A   1      29.680   2.540  31.074  0.00  0.00     0.034 A 
ATOM     23  C31 ZIN A   1      29.549   1.294  30.474  0.00  0.00     0.045 A 
ATOM     24  C26 ZIN A   1      28.304   0.705  30.370  0.00  0.00     0.050 A 
ATOM     25  C25 ZIN A   1      27.185   1.361  30.853  0.00  0.00     0.016 A 
ATOM     26  C24 ZIN A   1      27.311   2.604  31.443  0.00  0.00     0.003 A 
ATOM     27  C23 ZIN A   1      28.554   3.195  31.556  0.00  0.00     0.029 A 
BRANCH  24  28
ATOM     28  C27 ZIN A   1      28.163  -0.650  29.726  0.00  0.00     0.417 C 
ATOM     29  F28 ZIN A   1      28.084  -0.501  28.338  0.00  0.00    -0.166 F 
ATOM     30  F29 ZIN A   1      29.274  -1.437  30.049  0.00  0.00    -0.166 F 
ATOM     31  F30 ZIN A   1      27.001  -1.270  30.195  0.00  0.00    -0.166 F 
ENDBRANCH  24  28
ENDBRANCH  20  22
ENDBRANCH   6  20
TORSDOF 6
ENDMDL
MODEL 48
REMARK CAVERDOCK RESULT:      -0.5      0.000      0.000
REMARK CAVERDOCK CONSTRAINTS:       0.0      0.0      0.0      0.0
REMARK CAVERDOCK TUNNEL: 47     -0.5      2.4     48.5
REMARK  6 active torsions:
REMARK  status: ('A' for Active; 'I' for Inactive)
REMARK    1  A    between atoms: C2_2  and  O3_3 
REMARK    2  A    between atoms: C2_2  and  C15_14 
REMARK    3  A    between atoms: O3_3  and  C4_4 
REMARK    4  A    between atoms: C20_19  and  N21_20 
REMARK    5  A    between atoms: N21_20  and  C22_21 
REMARK    6  A    between atoms: C26_25  and  C27_26 
ROOT
ATOM      1  C15 ZIN A   1      32.724   3.571  32.532  0.00  0.00     0.085 A 
ATOM      2  C16 ZIN A   1      33.365   3.660  33.773  0.00  0.00     0.023 A 
ATOM      3  C17 ZIN A   1      32.665   3.269  34.902  0.00  0.00     0.020 A 
ATOM      4  C18 ZIN A   1      31.368   2.807  34.774  0.00  0.00     0.119 A 
ATOM      5  N19 ZIN A   1      30.781   2.731  33.595  0.00  0.00    -0.242 NA
ATOM      6  C20 ZIN A   1      31.402   3.097  32.484  0.00  0.00     0.144 A 
ENDROOT
BRANCH   1   7
ATOM      7  C2  ZIN A   1      33.422   3.975  31.299  0.00  0.00     0.299 C 
ATOM      8  O1  ZIN A   1      33.012   3.599  30.219  0.00  0.00    -0.259 OA
BRANCH   7   9
ATOM      9  O3  ZIN A   1      34.511   4.766  31.368  0.00  0.00    -0.281 OA
BRANCH   9  10
ATOM     10  C4  ZIN A   1      35.486   4.640  30.300  0.00  0.00     0.315 A 
ATOM     11  C14 ZIN A   1      36.872   4.917  30.828  0.00  0.00     0.013 A 
ATOM     12  C9  ZIN A   1      37.611   3.747  30.621  0.00  0.00     0.050 A 
ATOM     13  C13 ZIN A   1      37.457   6.012  31.416  0.00  0.00     0.013 A 
ATOM     14  C7  ZIN A   1      36.727   2.755  29.981  0.00  0.00     0.296 A 
ATOM     15  C10 ZIN A   1      38.949   3.704  31.017  0.00  0.00     0.018 A 
ATOM     16  O6  ZIN A   1      35.502   3.276  29.797  0.00  0.00    -0.281 OA
ATOM     17  O8  ZIN A   1      37.059   1.630  29.664  0.00  0.00    -0.259 OA
ATOM     18  C11 ZIN A   1      39.526   4.810  31.606  0.00  0.00     0.001 A 
ATOM     19  C12 ZIN A   1      38.786   5.961  31.806  0.00  0.00     0.001 A 
ENDBRANCH   9  10
ENDBRANCH   7   9
ENDBRANCH   1   7
BRANCH   6  20
ATOM     20  N21 ZIN A   1      30.749   3.001  31.268  0.00  0.00    -0.340 N 
ATOM     21  H39 ZIN A   1      31.210   3.243  30.449  0.00  0.00     0.167 HD
BRANCH  20  22
ATOM     22  C22 ZIN A   1      29.425   2.557  31.220  0.00  0.00     0.034 A 
ATOM     23  C31 ZIN A   1      29.137   1.276  30.764  0.00  0.00     0.045 A 
ATOM     24  C26 ZIN A   1      27.828   0.837  30.724  0.00  0.00     0.050 A 
ATOM     25  C25 ZIN A   1      26.803   1.676  31.125  0.00  0.00     0.016 A 
ATOM     26  C24 ZIN A   1      27.086   2.953  31.572  0.00  0.00     0.003 A 
ATOM     27  C23 ZIN A   1      28.393   3.396  31.620  0.00  0.00     0.029 A 
BRANCH  24  28
ATOM     28  C27 ZIN A   1      27.515  -0.554  30.237  0.00  0.00     0.417 C 
ATOM     29  F28 ZIN A   1      27.459  -0.558  28.839  0.00  0.00    -0.166 F 
ATOM     30  F29 ZIN A   1      28.515  -1.434  30.666  0.00  0.00    -0.166 F 
ATOM     31  F30 ZIN A   1      26.282  -0.962  30.754  0.00  0.00    -0.166 F 
ENDBRANCH  24  28
ENDBRANCH  20  22
ENDBRANCH   6  20
TORSDOF 6
ENDMDL
MODEL 49
REMARK CAVERDOCK RESULT:      -0.7      0.000      0.000
REMARK CAVERDOCK CONSTRAINTS:       0.1      0.0      0.0      0.0
REMARK CAVERDOCK TUNNEL: 48     -0.7      2.4     49.8
REMARK  6 active torsions:
REMARK  status: ('A' for Active; 'I' for Inactive)
REMARK    1  A    between atoms: C2_2  and  O3_3 
REMARK    2  A    between atoms: C2_2  and  C15_14 
REMARK    3  A    between atoms: O3_3  and  C4_4 
REMARK    4  A    between atoms: C20_19  and  N21_20 
REMARK    5  A    between atoms: N21_20  and  C22_21 
REMARK    6  A    between atoms: C26_25  and  C27_26 
ROOT
ATOM      1  C15 ZIN A   1      32.335   3.213  31.972  0.00  0.00     0.085 A 
ATOM      2  C16 ZIN A   1      32.646   3.190  33.336  0.00  0.00     0.023 A 
ATOM      3  C17 ZIN A   1      31.620   2.969  34.239  0.00  0.00     0.020 A 
ATOM      4  C18 ZIN A   1      30.332   2.778  33.774  0.00  0.00     0.119 A 
ATOM      5  N19 ZIN A   1      30.059   2.804  32.484  0.00  0.00    -0.242 NA
ATOM      6  C20 ZIN A   1      31.000   3.017  31.577  0.00  0.00     0.144 A 
ENDROOT
BRANCH   1   7
ATOM      7  C2  ZIN A   1      33.387   3.445  30.967  0.00  0.00     0.299 C 
ATOM      8  O1  ZIN A   1      33.289   2.955  29.860  0.00  0.00    -0.259 OA
BRANCH   7   9
ATOM      9  O3  ZIN A   1      34.457   4.206  31.275  0.00  0.00    -0.281 OA
BRANCH   9  10
ATOM     10  C4  ZIN A   1      35.487   4.335  30.260  0.00  0.00     0.315 A 
ATOM     11  C14 ZIN A   1      36.759   4.861  30.878  0.00  0.00     0.013 A 
ATOM     12  C9  ZIN A   1      37.732   3.879  30.668  0.00  0.00     0.050 A 
ATOM     13  C13 ZIN A   1      37.077   6.022  31.542  0.00  0.00     0.013 A 
ATOM     14  C7  ZIN A   1      37.103   2.762  29.939  0.00  0.00     0.296 A 
ATOM     15  C10 ZIN A   1      39.029   4.089  31.138  0.00  0.00     0.018 A 
ATOM     16  O6  ZIN A   1      35.808   3.031  29.705  0.00  0.00    -0.281 OA
ATOM     17  O8  ZIN A   1      37.676   1.746  29.597  0.00  0.00    -0.259 OA
ATOM     18  C11 ZIN A   1      39.337   5.258  31.803  0.00  0.00     0.001 A 
ATOM     19  C12 ZIN A   1      38.367   6.222  32.006  0.00  0.00     0.001 A 
ENDBRANCH   9  10
ENDBRANCH   7   9
ENDBRANCH   1   7
BRANCH   6  20
ATOM     20  N21 ZIN A   1      30.669   3.036  30.234  0.00  0.00    -0.340 N 
ATOM     21  H39 ZIN A   1      31.079   3.686  29.642  0.00  0.00     0.167 HD
BRANCH  20  22
ATOM     22  C22 ZIN A   1      29.744   2.117  29.730  0.00  0.00     0.034 A 
ATOM     23  C31 ZIN A   1      29.626   0.860  30.308  0.00  0.00     0.045 A 
ATOM     24  C26 ZIN A   1      28.706  -0.043  29.812  0.00  0.00     0.050 A 
ATOM     25  C25 ZIN A   1      27.912   0.299  28.732  0.00  0.00     0.016 A 
ATOM     26  C24 ZIN A   1      28.032   1.547  28.150  0.00  0.00     0.003 A 
ATOM     27  C23 ZIN A   1      28.945   2.457  28.646  0.00  0.00     0.029 A 
BRANCH  24  28
ATOM     28  C27 ZIN A   1      28.572  -1.405  30.443  0.00  0.00     0.417 C 
ATOM     29  F28 ZIN A   1      29.843  -1.945  30.663  0.00  0.00    -0.166 F 
ATOM     30  F29 ZIN A   1      27.897  -1.288  31.664  0.00  0.00    -0.166 F 
ATOM     31  F30 ZIN A   1      27.850  -2.245  29.590  0.00  0.00    -0.166 F 
ENDBRANCH  24  28
ENDBRANCH  20  22
ENDBRANCH   6  20
TORSDOF 6
ENDMDL
MODEL 50
REMARK CAVERDOCK RESULT:      -0.6      0.000      0.000
REMARK CAVERDOCK CONSTRAINTS:       0.0      0.0      0.0      0.0
REMARK CAVERDOCK TUNNEL: 49     -0.6      2.3     50.1
REMARK  6 active torsions:
REMARK  status: ('A' for Active; 'I' for Inactive)
REMARK    1  A    between atoms: C2_2  and  O3_3 
REMARK    2  A    between atoms: C2_2  and  C15_14 
REMARK    3  A    between atoms: O3_3  and  C4_4 
REMARK    4  A    between atoms: C20_19  and  N21_20 
REMARK    5  A    between atoms: N21_20  and  C22_21 
REMARK    6  A    between atoms: C26_25  and  C27_26 
ROOT
ATOM      1  C15 ZIN A   1      32.194   3.274  32.104  0.00  0.00     0.085 A 
ATOM      2  C16 ZIN A   1      32.567   3.269  33.453  0.00  0.00     0.023 A 
ATOM      3  C17 ZIN A   1      31.610   2.942  34.397  0.00  0.00     0.020 A 
ATOM      4  C18 ZIN A   1      30.326   2.631  33.987  0.00  0.00     0.119 A 
ATOM      5  N19 ZIN A   1      29.994   2.641  32.711  0.00  0.00    -0.242 NA
ATOM      6  C20 ZIN A   1      30.867   2.953  31.766  0.00  0.00     0.144 A 
ENDROOT
BRANCH   1   7
ATOM      7  C2  ZIN A   1      33.172   3.616  31.057  0.00  0.00     0.299 C 
ATOM      8  O1  ZIN A   1      32.904   3.425  29.888  0.00  0.00    -0.259 OA
BRANCH   7   9
ATOM      9  O3  ZIN A   1      34.365   4.147  31.396  0.00  0.00    -0.281 OA
BRANCH   9  10
ATOM     10  C4  ZIN A   1      35.350   4.281  30.339  0.00  0.00     0.315 A 
ATOM     11  C14 ZIN A   1      36.645   4.811  30.903  0.00  0.00     0.013 A 
ATOM     12  C9  ZIN A   1      37.613   3.832  30.650  0.00  0.00     0.050 A 
ATOM     13  C13 ZIN A   1      36.988   5.971  31.555  0.00  0.00     0.013 A 
ATOM     14  C7  ZIN A   1      36.957   2.714  29.946  0.00  0.00     0.296 A 
ATOM     15  C10 ZIN A   1      38.928   4.045  31.065  0.00  0.00     0.018 A 
ATOM     16  O6  ZIN A   1      35.652   2.979  29.769  0.00  0.00    -0.281 OA
ATOM     17  O8  ZIN A   1      37.517   1.700  29.579  0.00  0.00    -0.259 OA
ATOM     18  C11 ZIN A   1      39.260   5.214  31.718  0.00  0.00     0.001 A 
ATOM     19  C12 ZIN A   1      38.296   6.175  31.964  0.00  0.00     0.001 A 
ENDBRANCH   9  10
ENDBRANCH   7   9
ENDBRANCH   1   7
BRANCH   6  20
ATOM     20  N21 ZIN A   1      30.477   2.951  30.439  0.00  0.00    -0.340 N 
ATOM     21  H39 ZIN A   1      30.948   3.501  29.794  0.00  0.00     0.167 HD
BRANCH  20  22
ATOM     22  C22 ZIN A   1      29.401   2.158  30.030  0.00  0.00     0.034 A 
ATOM     23  C31 ZIN A   1      28.634   1.485  30.972  0.00  0.00     0.045 A 
ATOM     24  C26 ZIN A   1      27.568   0.708  30.564  0.00  0.00     0.050 A 
ATOM     25  C25 ZIN A   1      27.271   0.589  29.218  0.00  0.00     0.016 A 
ATOM     26  C24 ZIN A   1      28.037   1.251  28.278  0.00  0.00     0.003 A 
ATOM     27  C23 ZIN A   1      29.101   2.036  28.679  0.00  0.00     0.029 A 
BRANCH  24  28
ATOM     28  C27 ZIN A   1      26.730  -0.017  31.586  0.00  0.00     0.417 C 
ATOM     29  F28 ZIN A   1      27.546  -0.862  32.345  0.00  0.00    -0.166 F 
ATOM     30  F29 ZIN A   1      26.113   0.915  32.429  0.00  0.00    -0.166 F 
ATOM     31  F30 ZIN A   1      25.752  -0.775  30.935  0.00  0.00    -0.166 F 
ENDBRANCH  24  28
ENDBRANCH  20  22
ENDBRANCH   6  20
TORSDOF 6
ENDMDL
MODEL 51
REMARK CAVERDOCK RESULT:      -1.1      0.000      0.000
REMARK CAVERDOCK CONSTRAINTS:       0.0      0.0      0.0      0.0
REMARK CAVERDOCK TUNNEL: 50     -1.1      2.3    51.13
REMARK  6 active torsions:
REMARK  status: ('A' for Active; 'I' for Inactive)
REMARK    1  A    between atoms: C2_2  and  O3_3 
REMARK    2  A    between atoms: C2_2  and  C15_14 
REMARK    3  A    between atoms: O3_3  and  C4_4 
REMARK    4  A    between atoms: C20_19  and  N21_20 
REMARK    5  A    between atoms: N21_20  and  C22_21 
REMARK    6  A    between atoms: C26_25  and  C27_26 
ROOT
ATOM      1  C15 ZIN A   1      31.609   3.637  30.718  0.00  0.00     0.085 A 
ATOM      2  C16 ZIN A   1      31.221   4.980  30.788  0.00  0.00     0.023 A 
ATOM      3  C17 ZIN A   1      29.892   5.292  30.560  0.00  0.00     0.020 A 
ATOM      4  C18 ZIN A   1      28.994   4.279  30.272  0.00  0.00     0.119 A 
ATOM      5  N19 ZIN A   1      29.380   3.020  30.209  0.00  0.00    -0.242 NA
ATOM      6  C20 ZIN A   1      30.639   2.666  30.413  0.00  0.00     0.144 A 
ENDROOT
BRANCH   1   7
ATOM      7  C2  ZIN A   1      33.011   3.249  30.951  0.00  0.00     0.299 C 
ATOM      8  O1  ZIN A   1      33.320   2.074  30.977  0.00  0.00    -0.259 OA
BRANCH   7   9
ATOM      9  O3  ZIN A   1      33.952   4.197  31.131  0.00  0.00    -0.281 OA
BRANCH   9  10
ATOM     10  C4  ZIN A   1      34.983   4.304  30.114  0.00  0.00     0.315 A 
ATOM     11  C14 ZIN A   1      36.260   4.827  30.724  0.00  0.00     0.013 A 
ATOM     12  C9  ZIN A   1      37.225   3.833  30.528  0.00  0.00     0.050 A 
ATOM     13  C13 ZIN A   1      36.588   5.994  31.372  0.00  0.00     0.013 A 
ATOM     14  C7  ZIN A   1      36.586   2.712  29.814  0.00  0.00     0.296 A 
ATOM     15  C10 ZIN A   1      38.524   4.038  30.994  0.00  0.00     0.018 A 
ATOM     16  O6  ZIN A   1      35.293   2.989  29.577  0.00  0.00    -0.281 OA
ATOM     17  O8  ZIN A   1      37.149   1.686  29.486  0.00  0.00    -0.259 OA
ATOM     18  C11 ZIN A   1      38.842   5.213  31.643  0.00  0.00     0.001 A 
ATOM     19  C12 ZIN A   1      37.881   6.189  31.833  0.00  0.00     0.001 A 
ENDBRANCH   9  10
ENDBRANCH   7   9
ENDBRANCH   1   7
BRANCH   6  20
ATOM     20  N21 ZIN A   1      31.000   1.333  30.338  0.00  0.00    -0.340 N 
ATOM     21  H39 ZIN A   1      31.931   1.075  30.435  0.00  0.00     0.167 HD
BRANCH  20  22
ATOM     22  C22 ZIN A   1      30.024   0.356  30.122  0.00  0.00     0.034 A 
ATOM     23  C31 ZIN A   1      29.230  -0.080  31.175  0.00  0.00     0.045 A 
ATOM     24  C26 ZIN A   1      28.262  -1.040  30.957  0.00  0.00     0.050 A 
ATOM     25  C25 ZIN A   1      28.090  -1.577  29.693  0.00  0.00     0.016 A 
ATOM     26  C24 ZIN A   1      28.884  -1.151  28.645  0.00  0.00     0.003 A 
ATOM     27  C23 ZIN A   1      29.850  -0.186  28.855  0.00  0.00     0.029 A 
BRANCH  24  28
ATOM     28  C27 ZIN A   1      27.395  -1.508  32.097  0.00  0.00     0.417 C 
ATOM     29  F28 ZIN A   1      27.496  -0.607  33.161  0.00  0.00    -0.166 F 
ATOM     30  F29 ZIN A   1      26.063  -1.579  31.671  0.00  0.00    -0.166 F 
ATOM     31  F30 ZIN A   1      27.818  -2.773  32.515  0.00  0.00    -0.166 F 
ENDBRANCH  24  28
ENDBRANCH  20  22
ENDBRANCH   6  20
TORSDOF 6
ENDMDL
MODEL 52
REMARK CAVERDOCK RESULT:      -1.3      0.000      0.000
REMARK CAVERDOCK CONSTRAINTS:       0.0      0.0      0.0      0.0
REMARK CAVERDOCK TUNNEL: 51     -1.3      2.3     52.8
REMARK  6 active torsions:
REMARK  status: ('A' for Active; 'I' for Inactive)
REMARK    1  A    between atoms: C2_2  and  O3_3 
REMARK    2  A    between atoms: C2_2  and  C15_14 
REMARK    3  A    between atoms: O3_3  and  C4_4 
REMARK    4  A    between atoms: C20_19  and  N21_20 
REMARK    5  A    between atoms: N21_20  and  C22_21 
REMARK    6  A    between atoms: C26_25  and  C27_26 
ROOT
ATOM      1  C15 ZIN A   1      31.606   3.450  30.541  0.00  0.00     0.085 A 
ATOM      2  C16 ZIN A   1      31.321   4.820  30.526  0.00  0.00     0.023 A 
ATOM      3  C17 ZIN A   1      30.000   5.215  30.403  0.00  0.00     0.020 A 
ATOM      4  C18 ZIN A   1      29.009   4.255  30.301  0.00  0.00     0.119 A 
ATOM      5  N19 ZIN A   1      29.298   2.969  30.317  0.00  0.00    -0.242 NA
ATOM      6  C20 ZIN A   1      30.544   2.536  30.427  0.00  0.00     0.144 A 
ENDROOT
BRANCH   1   7
ATOM      7  C2  ZIN A   1      32.995   2.975  30.669  0.00  0.00     0.299 C 
ATOM      8  O1  ZIN A   1      33.260   1.809  30.453  0.00  0.00    -0.259 OA
BRANCH   7   9
ATOM      9  O3  ZIN A   1      33.972   3.834  31.020  0.00  0.00    -0.281 OA
BRANCH   9  10
ATOM     10  C4  ZIN A   1      35.030   4.060  30.052  0.00  0.00     0.315 A 
ATOM     11  C14 ZIN A   1      36.197   4.751  30.712  0.00  0.00     0.013 A 
ATOM     12  C9  ZIN A   1      37.290   3.888  30.580  0.00  0.00     0.050 A 
ATOM     13  C13 ZIN A   1      36.341   5.958  31.354  0.00  0.00     0.013 A 
ATOM     14  C7  ZIN A   1      36.836   2.684  29.858  0.00  0.00     0.296 A 
ATOM     15  C10 ZIN A   1      38.527   4.263  31.105  0.00  0.00     0.018 A 
ATOM     16  O6  ZIN A   1      35.532   2.790  29.555  0.00  0.00    -0.281 OA
ATOM     17  O8  ZIN A   1      37.541   1.736  29.576  0.00  0.00    -0.259 OA
ATOM     18  C11 ZIN A   1      38.660   5.477  31.746  0.00  0.00     0.001 A 
ATOM     19  C12 ZIN A   1      37.573   6.324  31.872  0.00  0.00     0.001 A 
ENDBRANCH   9  10
ENDBRANCH   7   9
ENDBRANCH   1   7
BRANCH   6  20
ATOM     20  N21 ZIN A   1      30.802   1.177  30.440  0.00  0.00    -0.340 N 
ATOM     21  H39 ZIN A   1      31.718   0.856  30.452  0.00  0.00     0.167 HD
BRANCH  20  22
ATOM     22  C22 ZIN A   1      29.743   0.265  30.434  0.00  0.00     0.034 A 
ATOM     23  C31 ZIN A   1      28.790   0.299  31.444  0.00  0.00     0.045 A 
ATOM     24  C26 ZIN A   1      27.741  -0.599  31.432  0.00  0.00     0.050 A 
ATOM     25  C25 ZIN A   1      27.645  -1.540  30.422  0.00  0.00     0.016 A 
ATOM     26  C24 ZIN A   1      28.596  -1.581  29.420  0.00  0.00     0.003 A 
ATOM     27  C23 ZIN A   1      29.644  -0.682  29.423  0.00  0.00     0.029 A 
BRANCH  24  28
ATOM     28  C27 ZIN A   1      26.702  -0.558  32.524  0.00  0.00     0.417 C 
ATOM     29  F28 ZIN A   1      27.188   0.187  33.603  0.00  0.00    -0.166 F 
ATOM     30  F29 ZIN A   1      25.535   0.038  32.033  0.00  0.00    -0.166 F 
ATOM     31  F30 ZIN A   1      26.419  -1.860  32.947  0.00  0.00    -0.166 F 
ENDBRANCH  24  28
ENDBRANCH  20  22
ENDBRANCH   6  20
TORSDOF 6
ENDMDL
MODEL 53
REMARK CAVERDOCK RESULT:      -1.7      0.000      0.000
REMARK CAVERDOCK CONSTRAINTS:       0.0      0.0      0.0      0.0
REMARK CAVERDOCK TUNNEL: 52     -1.7      2.3     53.1
REMARK  6 active torsions:
REMARK  status: ('A' for Active; 'I' for Inactive)
REMARK    1  A    between atoms: C2_2  and  O3_3 
REMARK    2  A    between atoms: C2_2  and  C15_14 
REMARK    3  A    between atoms: O3_3  and  C4_4 
REMARK    4  A    between atoms: C20_19  and  N21_20 
REMARK    5  A    between atoms: N21_20  and  C22_21 
REMARK    6  A    between atoms: C26_25  and  C27_26 
ROOT
ATOM      1  C15 ZIN A   1      31.321   3.318  30.603  0.00  0.00     0.085 A 
ATOM      2  C16 ZIN A   1      30.953   4.668  30.637  0.00  0.00     0.023 A 
ATOM      3  C17 ZIN A   1      29.619   4.990  30.454  0.00  0.00     0.020 A 
ATOM      4  C18 ZIN A   1      28.697   3.981  30.245  0.00  0.00     0.119 A 
ATOM      5  N19 ZIN A   1      29.063   2.714  30.217  0.00  0.00    -0.242 NA
ATOM      6  C20 ZIN A   1      30.325   2.350  30.380  0.00  0.00     0.144 A 
ENDROOT
BRANCH   1   7
ATOM      7  C2  ZIN A   1      32.726   2.919  30.791  0.00  0.00     0.299 C 
ATOM      8  O1  ZIN A   1      33.048   1.754  30.672  0.00  0.00    -0.259 OA
BRANCH   7   9
ATOM      9  O3  ZIN A   1      33.656   3.848  31.091  0.00  0.00    -0.281 OA
BRANCH   9  10
ATOM     10  C4  ZIN A   1      34.689   4.089  30.101  0.00  0.00     0.315 A 
ATOM     11  C14 ZIN A   1      35.890   4.730  30.751  0.00  0.00     0.013 A 
ATOM     12  C9  ZIN A   1      36.960   3.850  30.553  0.00  0.00     0.050 A 
ATOM     13  C13 ZIN A   1      36.079   5.908  31.433  0.00  0.00     0.013 A 
ATOM     14  C7  ZIN A   1      36.459   2.685  29.799  0.00  0.00     0.296 A 
ATOM     15  C10 ZIN A   1      38.220   4.180  31.053  0.00  0.00     0.018 A 
ATOM     16  O6  ZIN A   1      35.149   2.829  29.541  0.00  0.00    -0.281 OA
ATOM     17  O8  ZIN A   1      37.135   1.734  29.461  0.00  0.00    -0.259 OA
ATOM     18  C11 ZIN A   1      38.398   5.366  31.735  0.00  0.00     0.001 A 
ATOM     19  C12 ZIN A   1      37.334   6.229  31.927  0.00  0.00     0.001 A 
ENDBRANCH   9  10
ENDBRANCH   7   9
ENDBRANCH   1   7
BRANCH   6  20
ATOM     20  N21 ZIN A   1      30.665   1.010  30.343  0.00  0.00    -0.340 N 
ATOM     21  H39 ZIN A   1      31.599   0.746  30.324  0.00  0.00     0.167 HD
BRANCH  20  22
ATOM     22  C22 ZIN A   1      29.663   0.035  30.332  0.00  0.00     0.034 A 
ATOM     23  C31 ZIN A   1      28.929  -0.220  31.483  0.00  0.00     0.045 A 
ATOM     24  C26 ZIN A   1      27.935  -1.179  31.468  0.00  0.00     0.050 A 
ATOM     25  C25 ZIN A   1      27.679  -1.894  30.311  0.00  0.00     0.016 A 
ATOM     26  C24 ZIN A   1      28.414  -1.647  29.167  0.00  0.00     0.003 A 
ATOM     27  C23 ZIN A   1      29.405  -0.685  29.174  0.00  0.00     0.029 A 
BRANCH  24  28
ATOM     28  C27 ZIN A   1      27.132  -1.451  32.714  0.00  0.00     0.417 C 
ATOM     29  F28 ZIN A   1      27.415  -0.475  33.675  0.00  0.00    -0.166 F 
ATOM     30  F29 ZIN A   1      25.767  -1.420  32.405  0.00  0.00    -0.166 F 
ATOM     31  F30 ZIN A   1      27.467  -2.712  33.218  0.00  0.00    -0.166 F 
ENDBRANCH  24  28
ENDBRANCH  20  22
ENDBRANCH   6  20
TORSDOF 6
ENDMDL
MODEL 54
REMARK CAVERDOCK RESULT:      -3.9      0.000      0.000
REMARK CAVERDOCK CONSTRAINTS:       0.1      0.0      0.0      0.0
REMARK CAVERDOCK TUNNEL: 53     -3.9      2.3    54.10
REMARK  6 active torsions:
REMARK  status: ('A' for Active; 'I' for Inactive)
REMARK    1  A    between atoms: C2_2  and  O3_3 
REMARK    2  A    between atoms: C2_2  and  C15_14 
REMARK    3  A    between atoms: O3_3  and  C4_4 
REMARK    4  A    between atoms: C20_19  and  N21_20 
REMARK    5  A    between atoms: N21_20  and  C22_21 
REMARK    6  A    between atoms: C26_25  and  C27_26 
ROOT
ATOM      1  C15 ZIN A   1      31.173   3.404  31.444  0.00  0.00     0.085 A 
ATOM      2  C16 ZIN A   1      31.699   3.851  30.227  0.00  0.00     0.023 A 
ATOM      3  C17 ZIN A   1      30.844   3.968  29.145  0.00  0.00     0.020 A 
ATOM      4  C18 ZIN A   1      29.508   3.643  29.295  0.00  0.00     0.119 A 
ATOM      5  N19 ZIN A   1      29.030   3.223  30.450  0.00  0.00    -0.242 NA
ATOM      6  C20 ZIN A   1      29.805   3.087  31.516  0.00  0.00     0.144 A 
ENDROOT
BRANCH   1   7
ATOM      7  C2  ZIN A   1      32.039   3.260  32.627  0.00  0.00     0.299 C 
ATOM      8  O1  ZIN A   1      31.562   2.918  33.691  0.00  0.00    -0.259 OA
BRANCH   7   9
ATOM      9  O3  ZIN A   1      33.361   3.504  32.529  0.00  0.00    -0.281 OA
BRANCH   9  10
ATOM     10  C4  ZIN A   1      33.839   4.046  31.270  0.00  0.00     0.315 A 
ATOM     11  C14 ZIN A   1      35.183   4.703  31.466  0.00  0.00     0.013 A 
ATOM     12  C9  ZIN A   1      36.081   4.013  30.646  0.00  0.00     0.050 A 
ATOM     13  C13 ZIN A   1      35.616   5.754  32.239  0.00  0.00     0.013 A 
ATOM     14  C7  ZIN A   1      35.336   2.949  29.947  0.00  0.00     0.296 A 
ATOM     15  C10 ZIN A   1      37.421   4.402  30.619  0.00  0.00     0.018 A 
ATOM     16  O6  ZIN A   1      34.043   2.973  30.310  0.00  0.00    -0.281 OA
ATOM     17  O8  ZIN A   1      35.822   2.165  29.156  0.00  0.00    -0.259 OA
ATOM     18  C11 ZIN A   1      37.844   5.459  31.398  0.00  0.00     0.001 A 
ATOM     19  C12 ZIN A   1      36.948   6.134  32.206  0.00  0.00     0.001 A 
ENDBRANCH   9  10
ENDBRANCH   7   9
ENDBRANCH   1   7
BRANCH   6  20
ATOM     20  N21 ZIN A   1      29.263   2.643  32.708  0.00  0.00    -0.340 N 
ATOM     21  H39 ZIN A   1      29.646   2.929  33.552  0.00  0.00     0.167 HD
BRANCH  20  22
ATOM     22  C22 ZIN A   1      28.163   1.780  32.697  0.00  0.00     0.034 A 
ATOM     23  C31 ZIN A   1      28.068   0.761  33.636  0.00  0.00     0.045 A 
ATOM     24  C26 ZIN A   1      26.977  -0.085  33.627  0.00  0.00     0.050 A 
ATOM     25  C25 ZIN A   1      25.985   0.073  32.676  0.00  0.00     0.016 A 
ATOM     26  C24 ZIN A   1      26.080   1.082  31.735  0.00  0.00     0.003 A 
ATOM     27  C23 ZIN A   1      27.166   1.936  31.743  0.00  0.00     0.029 A 
BRANCH  24  28
ATOM     28  C27 ZIN A   1      26.869  -1.186  34.650  0.00  0.00     0.417 C 
ATOM     29  F28 ZIN A   1      25.872  -2.087  34.263  0.00  0.00    -0.166 F 
ATOM     30  F29 ZIN A   1      28.094  -1.858  34.742  0.00  0.00    -0.166 F 
ATOM     31  F30 ZIN A   1      26.545  -0.637  35.894  0.00  0.00    -0.166 F 
ENDBRANCH  24  28
ENDBRANCH  20  22
ENDBRANCH   6  20
TORSDOF 6
ENDMDL
MODEL 55
REMARK CAVERDOCK RESULT:      -2.4      0.000      0.000
REMARK CAVERDOCK CONSTRAINTS:       0.1      0.0      0.0      0.0
REMARK CAVERDOCK TUNNEL: 54     -2.4      2.2     55.6
REMARK  6 active torsions:
REMARK  status: ('A' for Active; 'I' for Inactive)
REMARK    1  A    between atoms: C2_2  and  O3_3 
REMARK    2  A    between atoms: C2_2  and  C15_14 
REMARK    3  A    between atoms: O3_3  and  C4_4 
REMARK    4  A    between atoms: C20_19  and  N21_20 
REMARK    5  A    between atoms: N21_20  and  C22_21 
REMARK    6  A    between atoms: C26_25  and  C27_26 
ROOT
ATOM      1  C15 ZIN A   1      31.207   3.260  30.804  0.00  0.00     0.085 A 
ATOM      2  C16 ZIN A   1      31.104   4.480  30.127  0.00  0.00     0.023 A 
ATOM      3  C17 ZIN A   1      30.393   4.515  28.940  0.00  0.00     0.020 A 
ATOM      4  C18 ZIN A   1      29.809   3.356  28.462  0.00  0.00     0.119 A 
ATOM      5  N19 ZIN A   1      29.916   2.215  29.115  0.00  0.00    -0.242 NA
ATOM      6  C20 ZIN A   1      30.590   2.123  30.251  0.00  0.00     0.144 A 
ENDROOT
BRANCH   1   7
ATOM      7  C2  ZIN A   1      31.953   3.166  32.071  0.00  0.00     0.299 C 
ATOM      8  O1  ZIN A   1      31.365   2.924  33.106  0.00  0.00    -0.259 OA
BRANCH   7   9
ATOM      9  O3  ZIN A   1      33.289   3.343  32.081  0.00  0.00    -0.281 OA
BRANCH   9  10
ATOM     10  C4  ZIN A   1      33.885   3.926  30.893  0.00  0.00     0.315 A 
ATOM     11  C14 ZIN A   1      35.224   4.535  31.230  0.00  0.00     0.013 A 
ATOM     12  C9  ZIN A   1      36.170   3.856  30.455  0.00  0.00     0.050 A 
ATOM     13  C13 ZIN A   1      35.618   5.537  32.084  0.00  0.00     0.013 A 
ATOM     14  C7  ZIN A   1      35.459   2.846  29.648  0.00  0.00     0.296 A 
ATOM     15  C10 ZIN A   1      37.517   4.206  30.557  0.00  0.00     0.018 A 
ATOM     16  O6  ZIN A   1      34.141   2.892  29.903  0.00  0.00    -0.281 OA
ATOM     17  O8  ZIN A   1      35.990   2.085  28.864  0.00  0.00    -0.259 OA
ATOM     18  C11 ZIN A   1      37.901   5.213  31.418  0.00  0.00     0.001 A 
ATOM     19  C12 ZIN A   1      36.957   5.878  32.180  0.00  0.00     0.001 A 
ENDBRANCH   9  10
ENDBRANCH   7   9
ENDBRANCH   1   7
BRANCH   6  20
ATOM     20  N21 ZIN A   1      30.678   0.907  30.903  0.00  0.00    -0.340 N 
ATOM     21  H39 ZIN A   1      31.533   0.598  31.242  0.00  0.00     0.167 HD
BRANCH  20  22
ATOM     22  C22 ZIN A   1      29.534   0.122  31.073  0.00  0.00     0.034 A 
ATOM     23  C31 ZIN A   1      29.538  -1.210  30.679  0.00  0.00     0.045 A 
ATOM     24  C26 ZIN A   1      28.409  -1.985  30.854  0.00  0.00     0.050 A 
ATOM     25  C25 ZIN A   1      27.269  -1.433  31.411  0.00  0.00     0.016 A 
ATOM     26  C24 ZIN A   1      27.259  -0.106  31.798  0.00  0.00     0.003 A 
ATOM     27  C23 ZIN A   1      28.387   0.673  31.631  0.00  0.00     0.029 A 
BRANCH  24  28
ATOM     28  C27 ZIN A   1      28.415  -3.432  30.433  0.00  0.00     0.417 C 
ATOM     29  F28 ZIN A   1      28.083  -3.525  29.078  0.00  0.00    -0.166 F 
ATOM     30  F29 ZIN A   1      29.690  -3.971  30.639  0.00  0.00    -0.166 F 
ATOM     31  F30 ZIN A   1      27.480  -4.142  31.192  0.00  0.00    -0.166 F 
ENDBRANCH  24  28
ENDBRANCH  20  22
ENDBRANCH   6  20
TORSDOF 6
ENDMDL
MODEL 56
REMARK CAVERDOCK RESULT:      -3.3      0.000      0.000
REMARK CAVERDOCK CONSTRAINTS:       0.1      0.0      0.0      0.0
REMARK CAVERDOCK TUNNEL: 55     -3.3      2.2     56.9
REMARK  6 active torsions:
REMARK  status: ('A' for Active; 'I' for Inactive)
REMARK    1  A    between atoms: C2_2  and  O3_3 
REMARK    2  A    between atoms: C2_2  and  C15_14 
REMARK    3  A    between atoms: O3_3  and  C4_4 
REMARK    4  A    between atoms: C20_19  and  N21_20 
REMARK    5  A    between atoms: N21_20  and  C22_21 
REMARK    6  A    between atoms: C26_25  and  C27_26 
ROOT
ATOM      1  C15 ZIN A   1      30.939   3.242  30.892  0.00  0.00     0.085 A 
ATOM      2  C16 ZIN A   1      30.694   4.511  30.354  0.00  0.00     0.023 A 
ATOM      3  C17 ZIN A   1      29.974   4.596  29.175  0.00  0.00     0.020 A 
ATOM      4  C18 ZIN A   1      29.521   3.439  28.568  0.00  0.00     0.119 A 
ATOM      5  N19 ZIN A   1      29.762   2.252  29.090  0.00  0.00    -0.242 NA
ATOM      6  C20 ZIN A   1      30.451   2.112  30.212  0.00  0.00     0.144 A 
ENDROOT
BRANCH   1   7
ATOM      7  C2  ZIN A   1      31.701   3.093  32.143  0.00  0.00     0.299 C 
ATOM      8  O1  ZIN A   1      31.156   2.659  33.139  0.00  0.00    -0.259 OA
BRANCH   7   9
ATOM      9  O3  ZIN A   1      33.005   3.435  32.184  0.00  0.00    -0.281 OA
BRANCH   9  10
ATOM     10  C4  ZIN A   1      33.579   3.990  30.971  0.00  0.00     0.315 A 
ATOM     11  C14 ZIN A   1      34.896   4.657  31.280  0.00  0.00     0.013 A 
ATOM     12  C9  ZIN A   1      35.864   3.981  30.531  0.00  0.00     0.050 A 
ATOM     13  C13 ZIN A   1      35.255   5.706  32.092  0.00  0.00     0.013 A 
ATOM     14  C7  ZIN A   1      35.188   2.916  29.767  0.00  0.00     0.296 A 
ATOM     15  C10 ZIN A   1      37.198   4.381  30.615  0.00  0.00     0.018 A 
ATOM     16  O6  ZIN A   1      33.869   2.926  30.024  0.00  0.00    -0.281 OA
ATOM     17  O8  ZIN A   1      35.743   2.142  29.013  0.00  0.00    -0.259 OA
ATOM     18  C11 ZIN A   1      37.547   5.436  31.433  0.00  0.00     0.001 A 
ATOM     19  C12 ZIN A   1      36.582   6.098  32.170  0.00  0.00     0.001 A 
ENDBRANCH   9  10
ENDBRANCH   7   9
ENDBRANCH   1   7
BRANCH   6  20
ATOM     20  N21 ZIN A   1      30.681   0.848  30.725  0.00  0.00    -0.340 N 
ATOM     21  H39 ZIN A   1      31.586   0.567  30.935  0.00  0.00     0.167 HD
BRANCH  20  22
ATOM     22  C22 ZIN A   1      29.611  -0.024  30.939  0.00  0.00     0.034 A 
ATOM     23  C31 ZIN A   1      28.579   0.337  31.797  0.00  0.00     0.045 A 
ATOM     24  C26 ZIN A   1      27.519  -0.524  32.002  0.00  0.00     0.050 A 
ATOM     25  C25 ZIN A   1      27.490  -1.751  31.363  0.00  0.00     0.016 A 
ATOM     26  C24 ZIN A   1      28.518  -2.117  30.515  0.00  0.00     0.003 A 
ATOM     27  C23 ZIN A   1      29.578  -1.257  30.301  0.00  0.00     0.029 A 
BRANCH  24  28
ATOM     28  C27 ZIN A   1      26.396  -0.130  32.926  0.00  0.00     0.417 C 
ATOM     29  F28 ZIN A   1      26.900   0.668  33.959  0.00  0.00    -0.166 F 
ATOM     30  F29 ZIN A   1      25.433   0.589  32.209  0.00  0.00    -0.166 F 
ATOM     31  F30 ZIN A   1      25.813  -1.279  33.467  0.00  0.00    -0.166 F 
ENDBRANCH  24  28
ENDBRANCH  20  22
ENDBRANCH   6  20
TORSDOF 6
ENDMDL
MODEL 57
REMARK CAVERDOCK RESULT:      -4.2      0.000      0.000
REMARK CAVERDOCK CONSTRAINTS:       0.0      0.0      0.0      0.0
REMARK CAVERDOCK TUNNEL: 56     -4.2      2.2     57.3
REMARK  6 active torsions:
REMARK  status: ('A' for Active; 'I' for Inactive)
REMARK    1  A    between atoms: C2_2  and  O3_3 
REMARK    2  A    between atoms: C2_2  and  C15_14 
REMARK    3  A    between atoms: O3_3  and  C4_4 
REMARK    4  A    between atoms: C20_19  and  N21_20 
REMARK    5  A    between atoms: N21_20  and  C22_21 
REMARK    6  A    between atoms: C26_25  and  C27_26 
ROOT
ATOM      1  C15 ZIN A   1      30.765   2.974  30.808  0.00  0.00     0.085 A 
ATOM      2  C16 ZIN A   1      30.637   4.123  30.021  0.00  0.00     0.023 A 
ATOM      3  C17 ZIN A   1      29.925   4.033  28.837  0.00  0.00     0.020 A 
ATOM      4  C18 ZIN A   1      29.366   2.822  28.469  0.00  0.00     0.119 A 
ATOM      5  N19 ZIN A   1      29.498   1.749  29.224  0.00  0.00    -0.242 NA
ATOM      6  C20 ZIN A   1      30.173   1.778  30.363  0.00  0.00     0.144 A 
ENDROOT
BRANCH   1   7
ATOM      7  C2  ZIN A   1      31.513   3.014  32.077  0.00  0.00     0.299 C 
ATOM      8  O1  ZIN A   1      30.930   2.851  33.131  0.00  0.00    -0.259 OA
BRANCH   7   9
ATOM      9  O3  ZIN A   1      32.844   3.226  32.068  0.00  0.00    -0.281 OA
BRANCH   9  10
ATOM     10  C4  ZIN A   1      33.400   3.877  30.896  0.00  0.00     0.315 A 
ATOM     11  C14 ZIN A   1      34.712   4.535  31.244  0.00  0.00     0.013 A 
ATOM     12  C9  ZIN A   1      35.681   3.929  30.437  0.00  0.00     0.050 A 
ATOM     13  C13 ZIN A   1      35.068   5.524  32.129  0.00  0.00     0.013 A 
ATOM     14  C7  ZIN A   1      35.010   2.916  29.601  0.00  0.00     0.296 A 
ATOM     15  C10 ZIN A   1      37.012   4.337  30.540  0.00  0.00     0.018 A 
ATOM     16  O6  ZIN A   1      33.694   2.891  29.869  0.00  0.00    -0.281 OA
ATOM     17  O8  ZIN A   1      35.567   2.208  28.786  0.00  0.00    -0.259 OA
ATOM     18  C11 ZIN A   1      37.357   5.331  31.432  0.00  0.00     0.001 A 
ATOM     19  C12 ZIN A   1      36.391   5.924  32.225  0.00  0.00     0.001 A 
ENDBRANCH   9  10
ENDBRANCH   7   9
ENDBRANCH   1   7
BRANCH   6  20
ATOM     20  N21 ZIN A   1      30.287   0.629  31.125  0.00  0.00    -0.340 N 
ATOM     21  H39 ZIN A   1      31.130   0.412  31.553  0.00  0.00     0.167 HD
BRANCH  20  22
ATOM     22  C22 ZIN A   1      29.186  -0.219  31.278  0.00  0.00     0.034 A 
ATOM     23  C31 ZIN A   1      29.209  -1.494  30.727  0.00  0.00     0.045 A 
ATOM     24  C26 ZIN A   1      28.123  -2.332  30.885  0.00  0.00     0.050 A 
ATOM     25  C25 ZIN A   1      27.008  -1.898  31.581  0.00  0.00     0.016 A 
ATOM     26  C24 ZIN A   1      26.980  -0.628  32.124  0.00  0.00     0.003 A 
ATOM     27  C23 ZIN A   1      28.066   0.213  31.975  0.00  0.00     0.029 A 
BRANCH  24  28
ATOM     28  C27 ZIN A   1      28.149  -3.718  30.294  0.00  0.00     0.417 C 
ATOM     29  F28 ZIN A   1      29.216  -4.439  30.840  0.00  0.00    -0.166 F 
ATOM     30  F29 ZIN A   1      26.946  -4.372  30.587  0.00  0.00    -0.166 F 
ATOM     31  F30 ZIN A   1      28.306  -3.631  28.908  0.00  0.00    -0.166 F 
ENDBRANCH  24  28
ENDBRANCH  20  22
ENDBRANCH   6  20
TORSDOF 6
ENDMDL
MODEL 58
REMARK CAVERDOCK RESULT:      -5.2      0.000      0.000
REMARK CAVERDOCK CONSTRAINTS:       0.0      0.0      0.0      0.0
REMARK CAVERDOCK TUNNEL: 57     -5.2      2.3     58.4
REMARK  6 active torsions:
REMARK  status: ('A' for Active; 'I' for Inactive)
REMARK    1  A    between atoms: C2_2  and  O3_3 
REMARK    2  A    between atoms: C2_2  and  C15_14 
REMARK    3  A    between atoms: O3_3  and  C4_4 
REMARK    4  A    between atoms: C20_19  and  N21_20 
REMARK    5  A    between atoms: N21_20  and  C22_21 
REMARK    6  A    between atoms: C26_25  and  C27_26 
ROOT
ATOM      1  C15 ZIN A   1      30.434   3.031  29.250  0.00  0.00     0.085 A 
ATOM      2  C16 ZIN A   1      29.978   3.984  28.332  0.00  0.00     0.023 A 
ATOM      3  C17 ZIN A   1      28.993   3.611  27.434  0.00  0.00     0.020 A 
ATOM      4  C18 ZIN A   1      28.492   2.323  27.467  0.00  0.00     0.119 A 
ATOM      5  N19 ZIN A   1      28.935   1.438  28.340  0.00  0.00    -0.242 NA
ATOM      6  C20 ZIN A   1      29.880   1.739  29.218  0.00  0.00     0.144 A 
ENDROOT
BRANCH   1   7
ATOM      7  C2  ZIN A   1      31.481   3.374  30.227  0.00  0.00     0.299 C 
ATOM      8  O1  ZIN A   1      31.174   3.787  31.328  0.00  0.00    -0.259 OA
BRANCH   7   9
ATOM      9  O3  ZIN A   1      32.781   3.225  29.903  0.00  0.00    -0.281 OA
BRANCH   9  10
ATOM     10  C4  ZIN A   1      33.699   2.915  30.984  0.00  0.00     0.315 A 
ATOM     11  C14 ZIN A   1      34.860   3.878  30.970  0.00  0.00     0.013 A 
ATOM     12  C9  ZIN A   1      34.827   4.549  32.197  0.00  0.00     0.050 A 
ATOM     13  C13 ZIN A   1      35.834   4.169  30.046  0.00  0.00     0.013 A 
ATOM     14  C7  ZIN A   1      33.683   4.032  32.971  0.00  0.00     0.296 A 
ATOM     15  C10 ZIN A   1      35.794   5.517  32.474  0.00  0.00     0.018 A 
ATOM     16  O6  ZIN A   1      33.036   3.088  32.267  0.00  0.00    -0.281 OA
ATOM     17  O8  ZIN A   1      33.373   4.404  34.085  0.00  0.00    -0.259 OA
ATOM     18  C11 ZIN A   1      36.768   5.801  31.539  0.00  0.00     0.001 A 
ATOM     19  C12 ZIN A   1      36.790   5.132  30.328  0.00  0.00     0.001 A 
ENDBRANCH   9  10
ENDBRANCH   7   9
ENDBRANCH   1   7
BRANCH   6  20
ATOM     20  N21 ZIN A   1      30.315   0.781  30.115  0.00  0.00    -0.340 N 
ATOM     21  H39 ZIN A   1      31.260   0.707  30.325  0.00  0.00     0.167 HD
BRANCH  20  22
ATOM     22  C22 ZIN A   1      29.395  -0.080  30.719  0.00  0.00     0.034 A 
ATOM     23  C31 ZIN A   1      28.313   0.438  31.420  0.00  0.00     0.045 A 
ATOM     24  C26 ZIN A   1      27.401  -0.416  32.009  0.00  0.00     0.050 A 
ATOM     25  C25 ZIN A   1      27.571  -1.786  31.913  0.00  0.00     0.016 A 
ATOM     26  C24 ZIN A   1      28.651  -2.304  31.222  0.00  0.00     0.003 A 
ATOM     27  C23 ZIN A   1      29.562  -1.455  30.625  0.00  0.00     0.029 A 
BRANCH  24  28
ATOM     28  C27 ZIN A   1      26.224   0.145  32.764  0.00  0.00     0.417 C 
ATOM     29  F28 ZIN A   1      26.676   0.811  33.908  0.00  0.00    -0.166 F 
ATOM     30  F29 ZIN A   1      25.531   1.044  31.944  0.00  0.00    -0.166 F 
ATOM     31  F30 ZIN A   1      25.370  -0.898  33.138  0.00  0.00    -0.166 F 
ENDBRANCH  24  28
ENDBRANCH  20  22
ENDBRANCH   6  20
TORSDOF 6
ENDMDL
MODEL 59
REMARK CAVERDOCK RESULT:      -5.8      0.000      0.000
REMARK CAVERDOCK CONSTRAINTS:       0.1      0.0      0.0      0.0
REMARK CAVERDOCK TUNNEL: 58     -5.8      2.4     59.7
REMARK  6 active torsions:
REMARK  status: ('A' for Active; 'I' for Inactive)
REMARK    1  A    between atoms: C2_2  and  O3_3 
REMARK    2  A    between atoms: C2_2  and  C15_14 
REMARK    3  A    between atoms: O3_3  and  C4_4 
REMARK    4  A    between atoms: C20_19  and  N21_20 
REMARK    5  A    between atoms: N21_20  and  C22_21 
REMARK    6  A    between atoms: C26_25  and  C27_26 
ROOT
ATOM      1  C15 ZIN A   1      30.284   2.914  29.314  0.00  0.00     0.085 A 
ATOM      2  C16 ZIN A   1      29.818   3.743  28.287  0.00  0.00     0.023 A 
ATOM      3  C17 ZIN A   1      28.856   3.243  27.426  0.00  0.00     0.020 A 
ATOM      4  C18 ZIN A   1      28.388   1.953  27.602  0.00  0.00     0.119 A 
ATOM      5  N19 ZIN A   1      28.841   1.187  28.576  0.00  0.00    -0.242 NA
ATOM      6  C20 ZIN A   1      29.764   1.613  29.424  0.00  0.00     0.144 A 
ENDROOT
BRANCH   1   7
ATOM      7  C2  ZIN A   1      31.308   3.395  30.258  0.00  0.00     0.299 C 
ATOM      8  O1  ZIN A   1      30.981   3.787  31.361  0.00  0.00    -0.259 OA
BRANCH   7   9
ATOM      9  O3  ZIN A   1      32.607   3.397  29.900  0.00  0.00    -0.281 OA
BRANCH   9  10
ATOM     10  C4  ZIN A   1      33.572   3.025  30.920  0.00  0.00     0.315 A 
ATOM     11  C14 ZIN A   1      34.747   3.971  30.890  0.00  0.00     0.013 A 
ATOM     12  C9  ZIN A   1      34.786   4.587  32.146  0.00  0.00     0.050 A 
ATOM     13  C13 ZIN A   1      35.679   4.290  29.932  0.00  0.00     0.013 A 
ATOM     14  C7  ZIN A   1      33.673   4.051  32.952  0.00  0.00     0.296 A 
ATOM     15  C10 ZIN A   1      35.781   5.527  32.417  0.00  0.00     0.018 A 
ATOM     16  O6  ZIN A   1      32.977   3.150  32.240  0.00  0.00    -0.281 OA
ATOM     17  O8  ZIN A   1      33.424   4.377  34.096  0.00  0.00    -0.259 OA
ATOM     18  C11 ZIN A   1      36.712   5.839  31.448  0.00  0.00     0.001 A 
ATOM     19  C12 ZIN A   1      36.664   5.225  30.209  0.00  0.00     0.001 A 
ENDBRANCH   9  10
ENDBRANCH   7   9
ENDBRANCH   1   7
BRANCH   6  20
ATOM     20  N21 ZIN A   1      30.211   0.776  30.432  0.00  0.00    -0.340 N 
ATOM     21  H39 ZIN A   1      31.094   0.904  30.813  0.00  0.00     0.167 HD
BRANCH  20  22
ATOM     22  C22 ZIN A   1      29.389  -0.253  30.900  0.00  0.00     0.034 A 
ATOM     23  C31 ZIN A   1      28.407   0.015  31.844  0.00  0.00     0.045 A 
ATOM     24  C26 ZIN A   1      27.593  -1.002  32.300  0.00  0.00     0.050 A 
ATOM     25  C25 ZIN A   1      27.763  -2.291  31.826  0.00  0.00     0.016 A 
ATOM     26  C24 ZIN A   1      28.744  -2.563  30.892  0.00  0.00     0.003 A 
ATOM     27  C23 ZIN A   1      29.558  -1.548  30.427  0.00  0.00     0.029 A 
BRANCH  24  28
ATOM     28  C27 ZIN A   1      26.521  -0.711  33.319  0.00  0.00     0.417 C 
ATOM     29  F28 ZIN A   1      26.167   0.641  33.251  0.00  0.00    -0.166 F 
ATOM     30  F29 ZIN A   1      25.397  -1.501  33.053  0.00  0.00    -0.166 F 
ATOM     31  F30 ZIN A   1      27.004  -1.002  34.599  0.00  0.00    -0.166 F 
ENDBRANCH  24  28
ENDBRANCH  20  22
ENDBRANCH   6  20
TORSDOF 6
ENDMDL
MODEL 60
REMARK CAVERDOCK RESULT:      -6.7      0.000      0.000
REMARK CAVERDOCK CONSTRAINTS:       0.0      0.0      0.0      0.0
REMARK CAVERDOCK TUNNEL: 59     -6.7      2.4     60.4
REMARK  6 active torsions:
REMARK  status: ('A' for Active; 'I' for Inactive)
REMARK    1  A    between atoms: C2_2  and  O3_3 
REMARK    2  A    between atoms: C2_2  and  C15_14 
REMARK    3  A    between atoms: O3_3  and  C4_4 
REMARK    4  A    between atoms: C20_19  and  N21_20 
REMARK    5  A    between atoms: N21_20  and  C22_21 
REMARK    6  A    between atoms: C26_25  and  C27_26 
ROOT
ATOM      1  C15 ZIN A   1      30.174   2.839  29.308  0.00  0.00     0.085 A 
ATOM      2  C16 ZIN A   1      29.709   3.691  28.299  0.00  0.00     0.023 A 
ATOM      3  C17 ZIN A   1      28.834   3.176  27.358  0.00  0.00     0.020 A 
ATOM      4  C18 ZIN A   1      28.448   1.851  27.439  0.00  0.00     0.119 A 
ATOM      5  N19 ZIN A   1      28.897   1.064  28.397  0.00  0.00    -0.242 NA
ATOM      6  C20 ZIN A   1      29.740   1.502  29.320  0.00  0.00     0.144 A 
ENDROOT
BRANCH   1   7
ATOM      7  C2  ZIN A   1      31.107   3.334  30.335  0.00  0.00     0.299 C 
ATOM      8  O1  ZIN A   1      30.710   3.553  31.462  0.00  0.00    -0.259 OA
BRANCH   7   9
ATOM      9  O3  ZIN A   1      32.403   3.539  30.025  0.00  0.00    -0.281 OA
BRANCH   9  10
ATOM     10  C4  ZIN A   1      33.390   3.092  30.991  0.00  0.00     0.315 A 
ATOM     11  C14 ZIN A   1      34.626   3.951  30.904  0.00  0.00     0.013 A 
ATOM     12  C9  ZIN A   1      34.775   4.553  32.158  0.00  0.00     0.050 A 
ATOM     13  C13 ZIN A   1      35.528   4.210  29.900  0.00  0.00     0.013 A 
ATOM     14  C7  ZIN A   1      33.670   4.092  33.019  0.00  0.00     0.296 A 
ATOM     15  C10 ZIN A   1      35.848   5.417  32.380  0.00  0.00     0.018 A 
ATOM     16  O6  ZIN A   1      32.874   3.249  32.341  0.00  0.00    -0.281 OA
ATOM     17  O8  ZIN A   1      33.505   4.426  34.176  0.00  0.00    -0.259 OA
ATOM     18  C11 ZIN A   1      36.747   5.669  31.365  0.00  0.00     0.001 A 
ATOM     19  C12 ZIN A   1      36.591   5.070  30.128  0.00  0.00     0.001 A 
ENDBRANCH   9  10
ENDBRANCH   7   9
ENDBRANCH   1   7
BRANCH   6  20
ATOM     20  N21 ZIN A   1      30.186   0.643  30.307  0.00  0.00    -0.340 N 
ATOM     21  H39 ZIN A   1      31.132   0.597  30.520  0.00  0.00     0.167 HD
BRANCH  20  22
ATOM     22  C22 ZIN A   1      29.275  -0.161  30.998  0.00  0.00     0.034 A 
ATOM     23  C31 ZIN A   1      29.243  -1.531  30.771  0.00  0.00     0.045 A 
ATOM     24  C26 ZIN A   1      28.346  -2.324  31.460  0.00  0.00     0.050 A 
ATOM     25  C25 ZIN A   1      27.471  -1.752  32.366  0.00  0.00     0.016 A 
ATOM     26  C24 ZIN A   1      27.494  -0.389  32.589  0.00  0.00     0.003 A 
ATOM     27  C23 ZIN A   1      28.394   0.409  31.908  0.00  0.00     0.029 A 
BRANCH  24  28
ATOM     28  C27 ZIN A   1      28.317  -3.811  31.220  0.00  0.00     0.417 C 
ATOM     29  F28 ZIN A   1      29.566  -4.234  30.754  0.00  0.00    -0.166 F 
ATOM     30  F29 ZIN A   1      28.018  -4.470  32.418  0.00  0.00    -0.166 F 
ATOM     31  F30 ZIN A   1      27.338  -4.110  30.266  0.00  0.00    -0.166 F 
ENDBRANCH  24  28
ENDBRANCH  20  22
ENDBRANCH   6  20
TORSDOF 6
ENDMDL
MODEL 61
REMARK CAVERDOCK RESULT:      -7.2      0.000      0.000
REMARK CAVERDOCK CONSTRAINTS:       0.0      0.0      0.0      0.0
REMARK CAVERDOCK TUNNEL: 60     -7.2      2.5     61.6
REMARK  6 active torsions:
REMARK  status: ('A' for Active; 'I' for Inactive)
REMARK    1  A    between atoms: C2_2  and  O3_3 
REMARK    2  A    between atoms: C2_2  and  C15_14 
REMARK    3  A    between atoms: O3_3  and  C4_4 
REMARK    4  A    between atoms: C20_19  and  N21_20 
REMARK    5  A    between atoms: N21_20  and  C22_21 
REMARK    6  A    between atoms: C26_25  and  C27_26 
ROOT
ATOM      1  C15 ZIN A   1      30.053   2.658  29.487  0.00  0.00     0.085 A 
ATOM      2  C16 ZIN A   1      29.645   3.513  28.457  0.00  0.00     0.023 A 
ATOM      3  C17 ZIN A   1      28.808   3.007  27.477  0.00  0.00     0.020 A 
ATOM      4  C18 ZIN A   1      28.403   1.686  27.542  0.00  0.00     0.119 A 
ATOM      5  N19 ZIN A   1      28.799   0.896  28.520  0.00  0.00    -0.242 NA
ATOM      6  C20 ZIN A   1      29.604   1.325  29.480  0.00  0.00     0.144 A 
ENDROOT
BRANCH   1   7
ATOM      7  C2  ZIN A   1      30.944   3.143  30.554  0.00  0.00     0.299 C 
ATOM      8  O1  ZIN A   1      30.541   3.210  31.699  0.00  0.00    -0.259 OA
BRANCH   7   9
ATOM      9  O3  ZIN A   1      32.209   3.509  30.263  0.00  0.00    -0.281 OA
BRANCH   9  10
ATOM     10  C4  ZIN A   1      33.247   3.078  31.182  0.00  0.00     0.315 A 
ATOM     11  C14 ZIN A   1      34.497   3.896  30.971  0.00  0.00     0.013 A 
ATOM     12  C9  ZIN A   1      34.746   4.551  32.182  0.00  0.00     0.050 A 
ATOM     13  C13 ZIN A   1      35.335   4.082  29.898  0.00  0.00     0.013 A 
ATOM     14  C7  ZIN A   1      33.690   4.163  33.136  0.00  0.00     0.296 A 
ATOM     15  C10 ZIN A   1      35.853   5.393  32.290  0.00  0.00     0.018 A 
ATOM     16  O6  ZIN A   1      32.829   3.312  32.554  0.00  0.00    -0.281 OA
ATOM     17  O8  ZIN A   1      33.613   4.555  34.284  0.00  0.00    -0.259 OA
ATOM     18  C11 ZIN A   1      36.688   5.571  31.206  0.00  0.00     0.001 A 
ATOM     19  C12 ZIN A   1      36.432   4.920  30.013  0.00  0.00     0.001 A 
ENDBRANCH   9  10
ENDBRANCH   7   9
ENDBRANCH   1   7
BRANCH   6  20
ATOM     20  N21 ZIN A   1      29.995   0.463  30.488  0.00  0.00    -0.340 N 
ATOM     21  H39 ZIN A   1      30.902   0.493  30.829  0.00  0.00     0.167 HD
BRANCH  20  22
ATOM     22  C22 ZIN A   1      29.081  -0.455  31.015  0.00  0.00     0.034 A 
ATOM     23  C31 ZIN A   1      28.069  -0.021  31.862  0.00  0.00     0.045 A 
ATOM     24  C26 ZIN A   1      27.164  -0.929  32.376  0.00  0.00     0.050 A 
ATOM     25  C25 ZIN A   1      27.272  -2.271  32.058  0.00  0.00     0.016 A 
ATOM     26  C24 ZIN A   1      28.283  -2.707  31.222  0.00  0.00     0.003 A 
ATOM     27  C23 ZIN A   1      29.187  -1.803  30.699  0.00  0.00     0.029 A 
BRANCH  24  28
ATOM     28  C27 ZIN A   1      26.061  -0.458  33.288  0.00  0.00     0.417 C 
ATOM     29  F28 ZIN A   1      25.403  -1.565  33.835  0.00  0.00    -0.166 F 
ATOM     30  F29 ZIN A   1      26.607   0.315  34.319  0.00  0.00    -0.166 F 
ATOM     31  F30 ZIN A   1      25.150   0.313  32.560  0.00  0.00    -0.166 F 
ENDBRANCH  24  28
ENDBRANCH  20  22
ENDBRANCH   6  20
TORSDOF 6
ENDMDL
MODEL 62
REMARK CAVERDOCK RESULT:      -7.4      0.000      0.000
REMARK CAVERDOCK CONSTRAINTS:       0.0      0.0      0.0      0.0
REMARK CAVERDOCK TUNNEL: 61     -7.4      2.5     62.1
REMARK  6 active torsions:
REMARK  status: ('A' for Active; 'I' for Inactive)
REMARK    1  A    between atoms: C2_2  and  O3_3 
REMARK    2  A    between atoms: C2_2  and  C15_14 
REMARK    3  A    between atoms: O3_3  and  C4_4 
REMARK    4  A    between atoms: C20_19  and  N21_20 
REMARK    5  A    between atoms: N21_20  and  C22_21 
REMARK    6  A    between atoms: C26_25  and  C27_26 
ROOT
ATOM      1  C15 ZIN A   1      30.020   2.620  29.491  0.00  0.00     0.085 A 
ATOM      2  C16 ZIN A   1      29.582   3.449  28.452  0.00  0.00     0.023 A 
ATOM      3  C17 ZIN A   1      28.840   2.884  27.430  0.00  0.00     0.020 A 
ATOM      4  C18 ZIN A   1      28.554   1.531  27.463  0.00  0.00     0.119 A 
ATOM      5  N19 ZIN A   1      28.975   0.766  28.451  0.00  0.00    -0.242 NA
ATOM      6  C20 ZIN A   1      29.694   1.253  29.451  0.00  0.00     0.144 A 
ENDROOT
BRANCH   1   7
ATOM      7  C2  ZIN A   1      30.814   3.169  30.604  0.00  0.00     0.299 C 
ATOM      8  O1  ZIN A   1      30.359   3.174  31.730  0.00  0.00    -0.259 OA
BRANCH   7   9
ATOM      9  O3  ZIN A   1      32.047   3.661  30.373  0.00  0.00    -0.281 OA
BRANCH   9  10
ATOM     10  C4  ZIN A   1      33.119   3.179  31.224  0.00  0.00     0.315 A 
ATOM     11  C14 ZIN A   1      34.372   3.985  30.986  0.00  0.00     0.013 A 
ATOM     12  C9  ZIN A   1      34.689   4.588  32.208  0.00  0.00     0.050 A 
ATOM     13  C13 ZIN A   1      35.162   4.199  29.883  0.00  0.00     0.013 A 
ATOM     14  C7  ZIN A   1      33.672   4.180  33.196  0.00  0.00     0.296 A 
ATOM     15  C10 ZIN A   1      35.815   5.408  32.296  0.00  0.00     0.018 A 
ATOM     16  O6  ZIN A   1      32.769   3.367  32.623  0.00  0.00    -0.281 OA
ATOM     17  O8  ZIN A   1      33.654   4.529  34.359  0.00  0.00    -0.259 OA
ATOM     18  C11 ZIN A   1      36.601   5.615  31.181  0.00  0.00     0.001 A 
ATOM     19  C12 ZIN A   1      36.279   5.015  29.978  0.00  0.00     0.001 A 
ENDBRANCH   9  10
ENDBRANCH   7   9
ENDBRANCH   1   7
BRANCH   6  20
ATOM     20  N21 ZIN A   1      30.116   0.415  30.467  0.00  0.00    -0.340 N 
ATOM     21  H39 ZIN A   1      31.045   0.418  30.745  0.00  0.00     0.167 HD
BRANCH  20  22
ATOM     22  C22 ZIN A   1      29.202  -0.439  31.092  0.00  0.00     0.034 A 
ATOM     23  C31 ZIN A   1      28.149   0.087  31.828  0.00  0.00     0.045 A 
ATOM     24  C26 ZIN A   1      27.244  -0.758  32.439  0.00  0.00     0.050 A 
ATOM     25  C25 ZIN A   1      27.394  -2.129  32.330  0.00  0.00     0.016 A 
ATOM     26  C24 ZIN A   1      28.446  -2.657  31.604  0.00  0.00     0.003 A 
ATOM     27  C23 ZIN A   1      29.350  -1.816  30.985  0.00  0.00     0.029 A 
BRANCH  24  28
ATOM     28  C27 ZIN A   1      26.096  -0.188  33.232  0.00  0.00     0.417 C 
ATOM     29  F28 ZIN A   1      26.592   0.481  34.356  0.00  0.00    -0.166 F 
ATOM     30  F29 ZIN A   1      25.379   0.710  32.433  0.00  0.00    -0.166 F 
ATOM     31  F30 ZIN A   1      25.252  -1.224  33.641  0.00  0.00    -0.166 F 
ENDBRANCH  24  28
ENDBRANCH  20  22
ENDBRANCH   6  20
TORSDOF 6
ENDMDL
MODEL 63
REMARK CAVERDOCK RESULT:      -7.6      0.000      0.000
REMARK CAVERDOCK CONSTRAINTS:       0.0      0.0      0.0      0.0
REMARK CAVERDOCK TUNNEL: 62     -7.6      2.6     63.1
REMARK  6 active torsions:
REMARK  status: ('A' for Active; 'I' for Inactive)
REMARK    1  A    between atoms: C2_2  and  O3_3 
REMARK    2  A    between atoms: C2_2  and  C15_14 
REMARK    3  A    between atoms: O3_3  and  C4_4 
REMARK    4  A    between atoms: C20_19  and  N21_20 
REMARK    5  A    between atoms: N21_20  and  C22_21 
REMARK    6  A    between atoms: C26_25  and  C27_26 
ROOT
ATOM      1  C15 ZIN A   1      29.911   2.500  29.436  0.00  0.00     0.085 A 
ATOM      2  C16 ZIN A   1      29.455   3.366  28.435  0.00  0.00     0.023 A 
ATOM      3  C17 ZIN A   1      28.773   2.824  27.359  0.00  0.00     0.020 A 
ATOM      4  C18 ZIN A   1      28.562   1.458  27.304  0.00  0.00     0.119 A 
ATOM      5  N19 ZIN A   1      28.999   0.659  28.257  0.00  0.00    -0.242 NA
ATOM      6  C20 ZIN A   1      29.662   1.122  29.306  0.00  0.00     0.144 A 
ENDROOT
BRANCH   1   7
ATOM      7  C2  ZIN A   1      30.643   3.023  30.602  0.00  0.00     0.299 C 
ATOM      8  O1  ZIN A   1      30.151   2.952  31.711  0.00  0.00    -0.259 OA
BRANCH   7   9
ATOM      9  O3  ZIN A   1      31.863   3.575  30.440  0.00  0.00    -0.281 OA
BRANCH   9  10
ATOM     10  C4  ZIN A   1      32.932   3.068  31.280  0.00  0.00     0.315 A 
ATOM     11  C14 ZIN A   1      34.223   3.782  30.963  0.00  0.00     0.013 A 
ATOM     12  C9  ZIN A   1      34.618   4.422  32.142  0.00  0.00     0.050 A 
ATOM     13  C13 ZIN A   1      34.986   3.892  29.825  0.00  0.00     0.013 A 
ATOM     14  C7  ZIN A   1      33.613   4.127  33.180  0.00  0.00     0.296 A 
ATOM     15  C10 ZIN A   1      35.794   5.173  32.153  0.00  0.00     0.018 A 
ATOM     16  O6  ZIN A   1      32.643   3.344  32.678  0.00  0.00    -0.281 OA
ATOM     17  O8  ZIN A   1      33.657   4.531  34.325  0.00  0.00    -0.259 OA
ATOM     18  C11 ZIN A   1      36.552   5.277  31.005  0.00  0.00     0.001 A 
ATOM     19  C12 ZIN A   1      36.152   4.640  29.844  0.00  0.00     0.001 A 
ENDBRANCH   9  10
ENDBRANCH   7   9
ENDBRANCH   1   7
BRANCH   6  20
ATOM     20  N21 ZIN A   1      30.103   0.248  30.283  0.00  0.00    -0.340 N 
ATOM     21  H39 ZIN A   1      31.052   0.159  30.462  0.00  0.00     0.167 HD
BRANCH  20  22
ATOM     22  C22 ZIN A   1      29.180  -0.508  31.011  0.00  0.00     0.034 A 
ATOM     23  C31 ZIN A   1      28.169   0.125  31.723  0.00  0.00     0.045 A 
ATOM     24  C26 ZIN A   1      27.254  -0.624  32.436  0.00  0.00     0.050 A 
ATOM     25  C25 ZIN A   1      27.352  -2.004  32.452  0.00  0.00     0.016 A 
ATOM     26  C24 ZIN A   1      28.361  -2.637  31.751  0.00  0.00     0.003 A 
ATOM     27  C23 ZIN A   1      29.275  -1.893  31.031  0.00  0.00     0.029 A 
BRANCH  24  28
ATOM     28  C27 ZIN A   1      26.153   0.062  33.202  0.00  0.00     0.417 C 
ATOM     29  F28 ZIN A   1      26.693   0.710  34.318  0.00  0.00    -0.166 F 
ATOM     30  F29 ZIN A   1      25.525   1.001  32.376  0.00  0.00    -0.166 F 
ATOM     31  F30 ZIN A   1      25.217  -0.888  33.623  0.00  0.00    -0.166 F 
ENDBRANCH  24  28
ENDBRANCH  20  22
ENDBRANCH   6  20
TORSDOF 6
ENDMDL
MODEL 64
REMARK CAVERDOCK RESULT:      -7.9      0.000      0.000
REMARK CAVERDOCK CONSTRAINTS:       0.0      0.0      0.0      0.0
REMARK CAVERDOCK TUNNEL: 63     -7.9      2.6     64.4
REMARK  6 active torsions:
REMARK  status: ('A' for Active; 'I' for Inactive)
REMARK    1  A    between atoms: C2_2  and  O3_3 
REMARK    2  A    between atoms: C2_2  and  C15_14 
REMARK    3  A    between atoms: O3_3  and  C4_4 
REMARK    4  A    between atoms: C20_19  and  N21_20 
REMARK    5  A    between atoms: N21_20  and  C22_21 
REMARK    6  A    between atoms: C26_25  and  C27_26 
ROOT
ATOM      1  C15 ZIN A   1      29.834   2.379  29.329  0.00  0.00     0.085 A 
ATOM      2  C16 ZIN A   1      29.342   3.212  28.318  0.00  0.00     0.023 A 
ATOM      3  C17 ZIN A   1      28.626   2.637  27.283  0.00  0.00     0.020 A 
ATOM      4  C18 ZIN A   1      28.417   1.270  27.277  0.00  0.00     0.119 A 
ATOM      5  N19 ZIN A   1      28.888   0.501  28.239  0.00  0.00    -0.242 NA
ATOM      6  C20 ZIN A   1      29.585   0.997  29.249  0.00  0.00     0.144 A 
ENDROOT
BRANCH   1   7
ATOM      7  C2  ZIN A   1      30.604   2.938  30.453  0.00  0.00     0.299 C 
ATOM      8  O1  ZIN A   1      30.120   2.966  31.567  0.00  0.00    -0.259 OA
BRANCH   7   9
ATOM      9  O3  ZIN A   1      31.848   3.416  30.247  0.00  0.00    -0.281 OA
BRANCH   9  10
ATOM     10  C4  ZIN A   1      32.887   2.959  31.151  0.00  0.00     0.315 A 
ATOM     11  C14 ZIN A   1      34.164   3.722  30.900  0.00  0.00     0.013 A 
ATOM     12  C9  ZIN A   1      34.465   4.386  32.094  0.00  0.00     0.050 A 
ATOM     13  C13 ZIN A   1      34.985   3.855  29.806  0.00  0.00     0.013 A 
ATOM     14  C7  ZIN A   1      33.416   4.057  33.077  0.00  0.00     0.296 A 
ATOM     15  C10 ZIN A   1      35.608   5.184  32.164  0.00  0.00     0.018 A 
ATOM     16  O6  ZIN A   1      32.508   3.233  32.528  0.00  0.00    -0.281 OA
ATOM     17  O8  ZIN A   1      33.379   4.471  34.218  0.00  0.00    -0.259 OA
ATOM     18  C11 ZIN A   1      36.425   5.310  31.060  0.00  0.00     0.001 A 
ATOM     19  C12 ZIN A   1      36.118   4.650  29.884  0.00  0.00     0.001 A 
ENDBRANCH   9  10
ENDBRANCH   7   9
ENDBRANCH   1   7
BRANCH   6  20
ATOM     20  N21 ZIN A   1      30.061   0.154  30.237  0.00  0.00    -0.340 N 
ATOM     21  H39 ZIN A   1      31.014   0.104  30.415  0.00  0.00     0.167 HD
BRANCH  20  22
ATOM     22  C22 ZIN A   1      29.170  -0.627  30.978  0.00  0.00     0.034 A 
ATOM     23  C31 ZIN A   1      28.141  -0.023  31.689  0.00  0.00     0.045 A 
ATOM     24  C26 ZIN A   1      27.257  -0.798  32.415  0.00  0.00     0.050 A 
ATOM     25  C25 ZIN A   1      27.404  -2.173  32.444  0.00  0.00     0.016 A 
ATOM     26  C24 ZIN A   1      28.431  -2.776  31.743  0.00  0.00     0.003 A 
ATOM     27  C23 ZIN A   1      29.314  -2.008  31.010  0.00  0.00     0.029 A 
BRANCH  24  28
ATOM     28  C27 ZIN A   1      26.136  -0.144  33.181  0.00  0.00     0.417 C 
ATOM     29  F28 ZIN A   1      25.432   0.717  32.334  0.00  0.00    -0.166 F 
ATOM     30  F29 ZIN A   1      25.270  -1.129  33.670  0.00  0.00    -0.166 F 
ATOM     31  F30 ZIN A   1      26.665   0.584  34.251  0.00  0.00    -0.166 F 
ENDBRANCH  24  28
ENDBRANCH  20  22
ENDBRANCH   6  20
TORSDOF 6
ENDMDL
MODEL 65
REMARK CAVERDOCK RESULT:      -7.8      0.000      0.000
REMARK CAVERDOCK CONSTRAINTS:       0.0      0.0      0.0      0.0
REMARK CAVERDOCK TUNNEL: 64     -7.8      2.7     65.6
REMARK  6 active torsions:
REMARK  status: ('A' for Active; 'I' for Inactive)
REMARK    1  A    between atoms: C2_2  and  O3_3 
REMARK    2  A    between atoms: C2_2  and  C15_14 
REMARK    3  A    between atoms: O3_3  and  C4_4 
REMARK    4  A    between atoms: C20_19  and  N21_20 
REMARK    5  A    between atoms: N21_20  and  C22_21 
REMARK    6  A    between atoms: C26_25  and  C27_26 
ROOT
ATOM      1  C15 ZIN A   1      29.732   2.319  29.361  0.00  0.00     0.085 A 
ATOM      2  C16 ZIN A   1      29.188   3.134  28.362  0.00  0.00     0.023 A 
ATOM      3  C17 ZIN A   1      28.527   2.528  27.308  0.00  0.00     0.020 A 
ATOM      4  C18 ZIN A   1      28.424   1.149  27.270  0.00  0.00     0.119 A 
ATOM      5  N19 ZIN A   1      28.944   0.398  28.220  0.00  0.00    -0.242 NA
ATOM      6  C20 ZIN A   1      29.592   0.924  29.249  0.00  0.00     0.144 A 
ENDROOT
BRANCH   1   7
ATOM      7  C2  ZIN A   1      30.446   2.911  30.505  0.00  0.00     0.299 C 
ATOM      8  O1  ZIN A   1      29.927   2.926  31.604  0.00  0.00    -0.259 OA
BRANCH   7   9
ATOM      9  O3  ZIN A   1      31.678   3.431  30.335  0.00  0.00    -0.281 OA
BRANCH   9  10
ATOM     10  C4  ZIN A   1      32.727   2.942  31.211  0.00  0.00     0.315 A 
ATOM     11  C14 ZIN A   1      34.020   3.665  30.925  0.00  0.00     0.013 A 
ATOM     12  C9  ZIN A   1      34.374   4.319  32.109  0.00  0.00     0.050 A 
ATOM     13  C13 ZIN A   1      34.815   3.773  29.809  0.00  0.00     0.013 A 
ATOM     14  C7  ZIN A   1      33.341   4.023  33.120  0.00  0.00     0.296 A 
ATOM     15  C10 ZIN A   1      35.542   5.081  32.148  0.00  0.00     0.018 A 
ATOM     16  O6  ZIN A   1      32.394   3.227  32.597  0.00  0.00    -0.281 OA
ATOM     17  O8  ZIN A   1      33.348   4.438  34.262  0.00  0.00    -0.259 OA
ATOM     18  C11 ZIN A   1      36.333   5.182  31.022  0.00  0.00     0.001 A 
ATOM     19  C12 ZIN A   1      35.974   4.532  29.856  0.00  0.00     0.001 A 
ENDBRANCH   9  10
ENDBRANCH   7   9
ENDBRANCH   1   7
BRANCH   6  20
ATOM     20  N21 ZIN A   1      30.122   0.099  30.224  0.00  0.00    -0.340 N 
ATOM     21  H39 ZIN A   1      31.080   0.076  30.372  0.00  0.00     0.167 HD
BRANCH  20  22
ATOM     22  C22 ZIN A   1      29.276  -0.704  30.995  0.00  0.00     0.034 A 
ATOM     23  C31 ZIN A   1      28.440  -0.125  31.942  0.00  0.00     0.045 A 
ATOM     24  C26 ZIN A   1      27.601  -0.920  32.697  0.00  0.00     0.050 A 
ATOM     25  C25 ZIN A   1      27.601  -2.292  32.522  0.00  0.00     0.016 A 
ATOM     26  C24 ZIN A   1      28.437  -2.871  31.586  0.00  0.00     0.003 A 
ATOM     27  C23 ZIN A   1      29.274  -2.082  30.822  0.00  0.00     0.029 A 
BRANCH  24  28
ATOM     28  C27 ZIN A   1      26.688  -0.292  33.719  0.00  0.00     0.417 C 
ATOM     29  F28 ZIN A   1      26.964  -0.826  34.982  0.00  0.00    -0.166 F 
ATOM     30  F29 ZIN A   1      26.896   1.092  33.742  0.00  0.00    -0.166 F 
ATOM     31  F30 ZIN A   1      25.358  -0.558  33.381  0.00  0.00    -0.166 F 
ENDBRANCH  24  28
ENDBRANCH  20  22
ENDBRANCH   6  20
TORSDOF 6
ENDMDL
MODEL 66
REMARK CAVERDOCK RESULT:      -7.9      0.000      0.000
REMARK CAVERDOCK CONSTRAINTS:       0.1      0.0      0.0      0.0
REMARK CAVERDOCK TUNNEL: 65     -7.9      2.6     66.7
REMARK  6 active torsions:
REMARK  status: ('A' for Active; 'I' for Inactive)
REMARK    1  A    between atoms: C2_2  and  O3_3 
REMARK    2  A    between atoms: C2_2  and  C15_14 
REMARK    3  A    between atoms: O3_3  and  C4_4 
REMARK    4  A    between atoms: C20_19  and  N21_20 
REMARK    5  A    between atoms: N21_20  and  C22_21 
REMARK    6  A    between atoms: C26_25  and  C27_26 
ROOT
ATOM      1  C15 ZIN A   1      29.475   2.306  29.460  0.00  0.00     0.085 A 
ATOM      2  C16 ZIN A   1      29.273   3.023  28.276  0.00  0.00     0.023 A 
ATOM      3  C17 ZIN A   1      28.560   2.418  27.255  0.00  0.00     0.020 A 
ATOM      4  C18 ZIN A   1      28.073   1.136  27.432  0.00  0.00     0.119 A 
ATOM      5  N19 ZIN A   1      28.274   0.476  28.556  0.00  0.00    -0.242 NA
ATOM      6  C20 ZIN A   1      28.953   1.004  29.562  0.00  0.00     0.144 A 
ENDROOT
BRANCH   1   7
ATOM      7  C2  ZIN A   1      30.227   2.902  30.578  0.00  0.00     0.299 C 
ATOM      8  O1  ZIN A   1      29.738   2.937  31.689  0.00  0.00    -0.259 OA
BRANCH   7   9
ATOM      9  O3  ZIN A   1      31.461   3.404  30.369  0.00  0.00    -0.281 OA
BRANCH   9  10
ATOM     10  C4  ZIN A   1      32.538   2.861  31.176  0.00  0.00     0.315 A 
ATOM     11  C14 ZIN A   1      33.831   3.571  30.858  0.00  0.00     0.013 A 
ATOM     12  C9  ZIN A   1      34.252   4.172  32.050  0.00  0.00     0.050 A 
ATOM     13  C13 ZIN A   1      34.577   3.709  29.712  0.00  0.00     0.013 A 
ATOM     14  C7  ZIN A   1      33.261   3.855  33.095  0.00  0.00     0.296 A 
ATOM     15  C10 ZIN A   1      35.435   4.910  32.064  0.00  0.00     0.018 A 
ATOM     16  O6  ZIN A   1      32.275   3.098  32.586  0.00  0.00    -0.281 OA
ATOM     17  O8  ZIN A   1      33.328   4.224  34.251  0.00  0.00    -0.259 OA
ATOM     18  C11 ZIN A   1      36.176   5.041  30.907  0.00  0.00     0.001 A 
ATOM     19  C12 ZIN A   1      35.751   4.444  29.734  0.00  0.00     0.001 A 
ENDBRANCH   9  10
ENDBRANCH   7   9
ENDBRANCH   1   7
BRANCH   6  20
ATOM     20  N21 ZIN A   1      29.141   0.277  30.723  0.00  0.00    -0.340 N 
ATOM     21  H39 ZIN A   1      30.037   0.033  31.005  0.00  0.00     0.167 HD
BRANCH  20  22
ATOM     22  C22 ZIN A   1      28.038  -0.109  31.491  0.00  0.00     0.034 A 
ATOM     23  C31 ZIN A   1      28.063  -1.308  32.192  0.00  0.00     0.045 A 
ATOM     24  C26 ZIN A   1      26.975  -1.683  32.956  0.00  0.00     0.050 A 
ATOM     25  C25 ZIN A   1      25.856  -0.872  33.012  0.00  0.00     0.016 A 
ATOM     26  C24 ZIN A   1      25.825   0.318  32.310  0.00  0.00     0.003 A 
ATOM     27  C23 ZIN A   1      26.912   0.702  31.550  0.00  0.00     0.029 A 
BRANCH  24  28
ATOM     28  C27 ZIN A   1      27.005  -2.980  33.723  0.00  0.00     0.417 C 
ATOM     29  F28 ZIN A   1      27.564  -2.762  34.986  0.00  0.00    -0.166 F 
ATOM     30  F29 ZIN A   1      25.700  -3.465  33.868  0.00  0.00    -0.166 F 
ATOM     31  F30 ZIN A   1      27.775  -3.916  33.027  0.00  0.00    -0.166 F 
ENDBRANCH  24  28
ENDBRANCH  20  22
ENDBRANCH   6  20
TORSDOF 6
ENDMDL
MODEL 67
REMARK CAVERDOCK RESULT:      -7.6      0.000      0.000
REMARK CAVERDOCK CONSTRAINTS:       0.0      0.0      0.0      0.0
REMARK CAVERDOCK TUNNEL: 66     -7.6      2.7     67.1
REMARK  6 active torsions:
REMARK  status: ('A' for Active; 'I' for Inactive)
REMARK    1  A    between atoms: C2_2  and  O3_3 
REMARK    2  A    between atoms: C2_2  and  C15_14 
REMARK    3  A    between atoms: O3_3  and  C4_4 
REMARK    4  A    between atoms: C20_19  and  N21_20 
REMARK    5  A    between atoms: N21_20  and  C22_21 
REMARK    6  A    between atoms: C26_25  and  C27_26 
ROOT
ATOM      1  C15 ZIN A   1      29.337   2.235  29.569  0.00  0.00     0.085 A 
ATOM      2  C16 ZIN A   1      29.122   2.814  28.313  0.00  0.00     0.023 A 
ATOM      3  C17 ZIN A   1      28.492   2.057  27.340  0.00  0.00     0.020 A 
ATOM      4  C18 ZIN A   1      28.096   0.765  27.633  0.00  0.00     0.119 A 
ATOM      5  N19 ZIN A   1      28.308   0.237  28.823  0.00  0.00    -0.242 NA
ATOM      6  C20 ZIN A   1      28.911   0.913  29.788  0.00  0.00     0.144 A 
ENDROOT
BRANCH   1   7
ATOM      7  C2  ZIN A   1      30.003   2.995  30.640  0.00  0.00     0.299 C 
ATOM      8  O1  ZIN A   1      29.437   3.177  31.700  0.00  0.00    -0.259 OA
BRANCH   7   9
ATOM      9  O3  ZIN A   1      31.244   3.486  30.448  0.00  0.00    -0.281 OA
BRANCH   9  10
ATOM     10  C4  ZIN A   1      32.312   2.907  31.242  0.00  0.00     0.315 A 
ATOM     11  C14 ZIN A   1      33.644   3.462  30.803  0.00  0.00     0.013 A 
ATOM     12  C9  ZIN A   1      34.186   4.111  31.918  0.00  0.00     0.050 A 
ATOM     13  C13 ZIN A   1      34.332   3.437  29.614  0.00  0.00     0.013 A 
ATOM     14  C7  ZIN A   1      33.231   3.973  33.034  0.00  0.00     0.296 A 
ATOM     15  C10 ZIN A   1      35.431   4.731  31.812  0.00  0.00     0.018 A 
ATOM     16  O6  ZIN A   1      32.153   3.277  32.639  0.00  0.00    -0.281 OA
ATOM     17  O8  ZIN A   1      33.398   4.424  34.150  0.00  0.00    -0.259 OA
ATOM     18  C11 ZIN A   1      36.113   4.699  30.612  0.00  0.00     0.001 A 
ATOM     19  C12 ZIN A   1      35.568   4.056  29.516  0.00  0.00     0.001 A 
ENDBRANCH   9  10
ENDBRANCH   7   9
ENDBRANCH   1   7
BRANCH   6  20
ATOM     20  N21 ZIN A   1      29.112   0.321  31.022  0.00  0.00    -0.340 N 
ATOM     21  H39 ZIN A   1      30.010   0.234  31.377  0.00  0.00     0.167 HD
BRANCH  20  22
ATOM     22  C22 ZIN A   1      28.021  -0.153  31.755  0.00  0.00     0.034 A 
ATOM     23  C31 ZIN A   1      28.054  -1.427  32.307  0.00  0.00     0.045 A 
ATOM     24  C26 ZIN A   1      26.977  -1.890  33.037  0.00  0.00     0.050 A 
ATOM     25  C25 ZIN A   1      25.860  -1.090  33.209  0.00  0.00     0.016 A 
ATOM     26  C24 ZIN A   1      25.822   0.175  32.654  0.00  0.00     0.003 A 
ATOM     27  C23 ZIN A   1      26.898   0.646  31.929  0.00  0.00     0.029 A 
BRANCH  24  28
ATOM     28  C27 ZIN A   1      27.014  -3.270  33.643  0.00  0.00     0.417 C 
ATOM     29  F28 ZIN A   1      27.753  -4.122  32.816  0.00  0.00    -0.166 F 
ATOM     30  F29 ZIN A   1      27.615  -3.208  34.905  0.00  0.00    -0.166 F 
ATOM     31  F30 ZIN A   1      25.711  -3.758  33.771  0.00  0.00    -0.166 F 
ENDBRANCH  24  28
ENDBRANCH  20  22
ENDBRANCH   6  20
TORSDOF 6
ENDMDL
MODEL 68
REMARK CAVERDOCK RESULT:      -7.6      0.000      0.000
REMARK CAVERDOCK CONSTRAINTS:       0.0      0.0      0.0      0.0
REMARK CAVERDOCK TUNNEL: 67     -7.6      2.7     68.6
REMARK  6 active torsions:
REMARK  status: ('A' for Active; 'I' for Inactive)
REMARK    1  A    between atoms: C2_2  and  O3_3 
REMARK    2  A    between atoms: C2_2  and  C15_14 
REMARK    3  A    between atoms: O3_3  and  C4_4 
REMARK    4  A    between atoms: C20_19  and  N21_20 
REMARK    5  A    between atoms: N21_20  and  C22_21 
REMARK    6  A    between atoms: C26_25  and  C27_26 
ROOT
ATOM      1  C15 ZIN A   1      29.546   1.946  29.405  0.00  0.00     0.085 A 
ATOM      2  C16 ZIN A   1      29.007   2.695  28.352  0.00  0.00     0.023 A 
ATOM      3  C17 ZIN A   1      28.450   2.017  27.282  0.00  0.00     0.020 A 
ATOM      4  C18 ZIN A   1      28.442   0.634  27.281  0.00  0.00     0.119 A 
ATOM      5  N19 ZIN A   1      28.955  -0.055  28.282  0.00  0.00    -0.242 NA
ATOM      6  C20 ZIN A   1      29.505   0.543  29.328  0.00  0.00     0.144 A 
ENDROOT
BRANCH   1   7
ATOM      7  C2  ZIN A   1      30.151   2.616  30.568  0.00  0.00     0.299 C 
ATOM      8  O1  ZIN A   1      29.587   2.594  31.644  0.00  0.00    -0.259 OA
BRANCH   7   9
ATOM      9  O3  ZIN A   1      31.334   3.251  30.441  0.00  0.00    -0.281 OA
BRANCH   9  10
ATOM     10  C4  ZIN A   1      32.432   2.768  31.259  0.00  0.00     0.315 A 
ATOM     11  C14 ZIN A   1      33.724   3.415  30.825  0.00  0.00     0.013 A 
ATOM     12  C9  ZIN A   1      34.200   4.122  31.934  0.00  0.00     0.050 A 
ATOM     13  C13 ZIN A   1      34.428   3.422  29.645  0.00  0.00     0.013 A 
ATOM     14  C7  ZIN A   1      33.244   3.933  33.041  0.00  0.00     0.296 A 
ATOM     15  C10 ZIN A   1      35.396   4.833  31.831  0.00  0.00     0.018 A 
ATOM     16  O6  ZIN A   1      32.226   3.150  32.646  0.00  0.00    -0.281 OA
ATOM     17  O8  ZIN A   1      33.361   4.414  34.151  0.00  0.00    -0.259 OA
ATOM     18  C11 ZIN A   1      36.095   4.832  30.641  0.00  0.00     0.001 A 
ATOM     19  C12 ZIN A   1      35.615   4.131  29.550  0.00  0.00     0.001 A 
ENDBRANCH   9  10
ENDBRANCH   7   9
ENDBRANCH   1   7
BRANCH   6  20
ATOM     20  N21 ZIN A   1      30.032  -0.218  30.357  0.00  0.00    -0.340 N 
ATOM     21  H39 ZIN A   1      30.975  -0.155  30.573  0.00  0.00     0.167 HD
BRANCH  20  22
ATOM     22  C22 ZIN A   1      29.204  -1.079  31.083  0.00  0.00     0.034 A 
ATOM     23  C31 ZIN A   1      28.366  -0.572  32.068  0.00  0.00     0.045 A 
ATOM     24  C26 ZIN A   1      27.545  -1.424  32.780  0.00  0.00     0.050 A 
ATOM     25  C25 ZIN A   1      27.565  -2.783  32.521  0.00  0.00     0.016 A 
ATOM     26  C24 ZIN A   1      28.403  -3.291  31.546  0.00  0.00     0.003 A 
ATOM     27  C23 ZIN A   1      29.222  -2.443  30.827  0.00  0.00     0.029 A 
BRANCH  24  28
ATOM     28  C27 ZIN A   1      26.630  -0.874  33.844  0.00  0.00     0.417 C 
ATOM     29  F28 ZIN A   1      25.301  -1.144  33.501  0.00  0.00    -0.166 F 
ATOM     30  F29 ZIN A   1      26.927  -1.477  35.071  0.00  0.00    -0.166 F 
ATOM     31  F30 ZIN A   1      26.813   0.508  33.947  0.00  0.00    -0.166 F 
ENDBRANCH  24  28
ENDBRANCH  20  22
ENDBRANCH   6  20
TORSDOF 6
ENDMDL
MODEL 69
REMARK CAVERDOCK RESULT:      -7.8      0.000      0.000
REMARK CAVERDOCK CONSTRAINTS:       0.0      0.0      0.0      0.0
REMARK CAVERDOCK TUNNEL: 68     -7.8      2.8     69.2
REMARK  6 active torsions:
REMARK  status: ('A' for Active; 'I' for Inactive)
REMARK    1  A    between atoms: C2_2  and  O3_3 
REMARK    2  A    between atoms: C2_2  and  C15_14 
REMARK    3  A    between atoms: O3_3  and  C4_4 
REMARK    4  A    between atoms: C20_19  and  N21_20 
REMARK    5  A    between atoms: N21_20  and  C22_21 
REMARK    6  A    between atoms: C26_25  and  C27_26 
ROOT
ATOM      1  C15 ZIN A   1      29.637   2.077  29.605  0.00  0.00     0.085 A 
ATOM      2  C16 ZIN A   1      29.201   3.059  28.708  0.00  0.00     0.023 A 
ATOM      3  C17 ZIN A   1      28.855   2.668  27.426  0.00  0.00     0.020 A 
ATOM      4  C18 ZIN A   1      28.949   1.335  27.071  0.00  0.00     0.119 A 
ATOM      5  N19 ZIN A   1      29.362   0.425  27.931  0.00  0.00    -0.242 NA
ATOM      6  C20 ZIN A   1      29.711   0.743  29.168  0.00  0.00     0.144 A 
ENDROOT
BRANCH   1   7
ATOM      7  C2  ZIN A   1      30.019   2.437  30.982  0.00  0.00     0.299 C 
ATOM      8  O1  ZIN A   1      30.802   3.346  31.178  0.00  0.00    -0.259 OA
BRANCH   7   9
ATOM      9  O3  ZIN A   1      29.496   1.762  32.025  0.00  0.00    -0.281 OA
BRANCH   9  10
ATOM     10  C4  ZIN A   1      28.127   2.073  32.392  0.00  0.00     0.315 A 
ATOM     11  C14 ZIN A   1      27.170   1.232  31.583  0.00  0.00     0.013 A 
ATOM     12  C9  ZIN A   1      26.448   0.465  32.503  0.00  0.00     0.050 A 
ATOM     13  C13 ZIN A   1      26.925   1.112  30.236  0.00  0.00     0.013 A 
ATOM     14  C7  ZIN A   1      26.926   0.805  33.856  0.00  0.00     0.296 A 
ATOM     15  C10 ZIN A   1      25.475  -0.422  32.040  0.00  0.00     0.018 A 
ATOM     16  O6  ZIN A   1      27.894   1.734  33.786  0.00  0.00    -0.281 OA
ATOM     17  O8  ZIN A   1      26.503   0.316  34.885  0.00  0.00    -0.259 OA
ATOM     18  C11 ZIN A   1      25.237  -0.534  30.686  0.00  0.00     0.001 A 
ATOM     19  C12 ZIN A   1      25.958   0.228  29.784  0.00  0.00     0.001 A 
ENDBRANCH   9  10
ENDBRANCH   7   9
ENDBRANCH   1   7
BRANCH   6  20
ATOM     20  N21 ZIN A   1      30.140  -0.243  30.038  0.00  0.00    -0.340 N 
ATOM     21  H39 ZIN A   1      31.003  -0.166  30.473  0.00  0.00     0.167 HD
BRANCH  20  22
ATOM     22  C22 ZIN A   1      29.328  -1.353  30.289  0.00  0.00     0.034 A 
ATOM     23  C31 ZIN A   1      28.927  -1.643  31.586  0.00  0.00     0.045 A 
ATOM     24  C26 ZIN A   1      28.119  -2.736  31.831  0.00  0.00     0.050 A 
ATOM     25  C25 ZIN A   1      27.720  -3.551  30.785  0.00  0.00     0.016 A 
ATOM     26  C24 ZIN A   1      28.124  -3.269  29.494  0.00  0.00     0.003 A 
ATOM     27  C23 ZIN A   1      28.926  -2.173  29.242  0.00  0.00     0.029 A 
BRANCH  24  28
ATOM     28  C27 ZIN A   1      27.677  -3.047  33.238  0.00  0.00     0.417 C 
ATOM     29  F28 ZIN A   1      28.144  -2.053  34.104  0.00  0.00    -0.166 F 
ATOM     30  F29 ZIN A   1      26.279  -3.091  33.287  0.00  0.00    -0.166 F 
ATOM     31  F30 ZIN A   1      28.197  -4.286  33.627  0.00  0.00    -0.166 F 
ENDBRANCH  24  28
ENDBRANCH  20  22
ENDBRANCH   6  20
TORSDOF 6
ENDMDL
MODEL 70
REMARK CAVERDOCK RESULT:      -7.8      0.000      0.000
REMARK CAVERDOCK CONSTRAINTS:       0.0      0.0      0.0      0.0
REMARK CAVERDOCK TUNNEL: 69     -7.8      2.8     70.8
REMARK  6 active torsions:
REMARK  status: ('A' for Active; 'I' for Inactive)
REMARK    1  A    between atoms: C2_2  and  O3_3 
REMARK    2  A    between atoms: C2_2  and  C15_14 
REMARK    3  A    between atoms: O3_3  and  C4_4 
REMARK    4  A    between atoms: C20_19  and  N21_20 
REMARK    5  A    between atoms: N21_20  and  C22_21 
REMARK    6  A    between atoms: C26_25  and  C27_26 
ROOT
ATOM      1  C15 ZIN A   1      29.202   1.947  29.452  0.00  0.00     0.085 A 
ATOM      2  C16 ZIN A   1      28.835   2.568  28.252  0.00  0.00     0.023 A 
ATOM      3  C17 ZIN A   1      28.403   1.771  27.206  0.00  0.00     0.020 A 
ATOM      4  C18 ZIN A   1      28.347   0.399  27.372  0.00  0.00     0.119 A 
ATOM      5  N19 ZIN A   1      28.697  -0.168  28.511  0.00  0.00    -0.242 NA
ATOM      6  C20 ZIN A   1      29.122   0.546  29.542  0.00  0.00     0.144 A 
ENDROOT
BRANCH   1   7
ATOM      7  C2  ZIN A   1      29.669   2.747  30.597  0.00  0.00     0.299 C 
ATOM      8  O1  ZIN A   1      30.716   2.468  31.146  0.00  0.00    -0.259 OA
BRANCH   7   9
ATOM      9  O3  ZIN A   1      28.938   3.792  31.033  0.00  0.00    -0.281 OA
BRANCH   9  10
ATOM     10  C4  ZIN A   1      28.037   3.548  32.144  0.00  0.00     0.315 A 
ATOM     11  C14 ZIN A   1      26.976   2.554  31.742  0.00  0.00     0.013 A 
ATOM     12  C9  ZIN A   1      27.121   1.457  32.599  0.00  0.00     0.050 A 
ATOM     13  C13 ZIN A   1      26.000   2.553  30.775  0.00  0.00     0.013 A 
ATOM     14  C7  ZIN A   1      28.238   1.741  33.519  0.00  0.00     0.296 A 
ATOM     15  C10 ZIN A   1      26.265   0.363  32.462  0.00  0.00     0.018 A 
ATOM     16  O6  ZIN A   1      28.762   2.949  33.253  0.00  0.00    -0.281 OA
ATOM     17  O8  ZIN A   1      28.627   0.991  34.392  0.00  0.00    -0.259 OA
ATOM     18  C11 ZIN A   1      25.289   0.374  31.488  0.00  0.00     0.001 A 
ATOM     19  C12 ZIN A   1      25.154   1.463  30.646  0.00  0.00     0.001 A 
ENDBRANCH   9  10
ENDBRANCH   7   9
ENDBRANCH   1   7
BRANCH   6  20
ATOM     20  N21 ZIN A   1      29.480  -0.089  30.717  0.00  0.00    -0.340 N 
ATOM     21  H39 ZIN A   1      30.044   0.366  31.363  0.00  0.00     0.167 HD
BRANCH  20  22
ATOM     22  C22 ZIN A   1      29.029  -1.386  30.975  0.00  0.00     0.034 A 
ATOM     23  C31 ZIN A   1      28.408  -1.680  32.183  0.00  0.00     0.045 A 
ATOM     24  C26 ZIN A   1      27.957  -2.962  32.432  0.00  0.00     0.050 A 
ATOM     25  C25 ZIN A   1      28.134  -3.955  31.486  0.00  0.00     0.016 A 
ATOM     26  C24 ZIN A   1      28.758  -3.668  30.286  0.00  0.00     0.003 A 
ATOM     27  C23 ZIN A   1      29.206  -2.387  30.028  0.00  0.00     0.029 A 
BRANCH  24  28
ATOM     28  C27 ZIN A   1      27.277  -3.280  33.739  0.00  0.00     0.417 C 
ATOM     29  F28 ZIN A   1      27.608  -4.580  34.133  0.00  0.00    -0.166 F 
ATOM     30  F29 ZIN A   1      27.701  -2.373  34.717  0.00  0.00    -0.166 F 
ATOM     31  F30 ZIN A   1      25.891  -3.180  33.579  0.00  0.00    -0.166 F 
ENDBRANCH  24  28
ENDBRANCH  20  22
ENDBRANCH   6  20
TORSDOF 6
ENDMDL
MODEL 71
REMARK CAVERDOCK RESULT:      -7.6      0.000      0.000
REMARK CAVERDOCK CONSTRAINTS:       0.0      0.0      0.0      0.0
REMARK CAVERDOCK TUNNEL: 70     -7.6      2.8     71.1
REMARK  6 active torsions:
REMARK  status: ('A' for Active; 'I' for Inactive)
REMARK    1  A    between atoms: C2_2  and  O3_3 
REMARK    2  A    between atoms: C2_2  and  C15_14 
REMARK    3  A    between atoms: O3_3  and  C4_4 
REMARK    4  A    between atoms: C20_19  and  N21_20 
REMARK    5  A    between atoms: N21_20  and  C22_21 
REMARK    6  A    between atoms: C26_25  and  C27_26 
ROOT
ATOM      1  C15 ZIN A   1      29.267   1.696  29.501  0.00  0.00     0.085 A 
ATOM      2  C16 ZIN A   1      28.849   2.316  28.318  0.00  0.00     0.023 A 
ATOM      3  C17 ZIN A   1      28.421   1.517  27.273  0.00  0.00     0.020 A 
ATOM      4  C18 ZIN A   1      28.418   0.142  27.424  0.00  0.00     0.119 A 
ATOM      5  N19 ZIN A   1      28.815  -0.425  28.547  0.00  0.00    -0.242 NA
ATOM      6  C20 ZIN A   1      29.240   0.292  29.576  0.00  0.00     0.144 A 
ENDROOT
BRANCH   1   7
ATOM      7  C2  ZIN A   1      29.733   2.499  30.644  0.00  0.00     0.299 C 
ATOM      8  O1  ZIN A   1      30.746   2.184  31.236  0.00  0.00    -0.259 OA
BRANCH   7   9
ATOM      9  O3  ZIN A   1      29.038   3.588  31.031  0.00  0.00    -0.281 OA
BRANCH   9  10
ATOM     10  C4  ZIN A   1      28.092   3.413  32.118  0.00  0.00     0.315 A 
ATOM     11  C14 ZIN A   1      26.978   2.490  31.691  0.00  0.00     0.013 A 
ATOM     12  C9  ZIN A   1      27.024   1.392  32.557  0.00  0.00     0.050 A 
ATOM     13  C13 ZIN A   1      26.032   2.548  30.696  0.00  0.00     0.013 A 
ATOM     14  C7  ZIN A   1      28.132   1.607  33.508  0.00  0.00     0.296 A 
ATOM     15  C10 ZIN A   1      26.101   0.357  32.402  0.00  0.00     0.018 A 
ATOM     16  O6  ZIN A   1      28.743   2.775  33.250  0.00  0.00    -0.281 OA
ATOM     17  O8  ZIN A   1      28.444   0.840  34.396  0.00  0.00    -0.259 OA
ATOM     18  C11 ZIN A   1      25.155   0.427  31.400  0.00  0.00     0.001 A 
ATOM     19  C12 ZIN A   1      25.118   1.516  30.548  0.00  0.00     0.001 A 
ENDBRANCH   9  10
ENDBRANCH   7   9
ENDBRANCH   1   7
BRANCH   6  20
ATOM     20  N21 ZIN A   1      29.648  -0.343  30.735  0.00  0.00    -0.340 N 
ATOM     21  H39 ZIN A   1      30.328   0.062  31.297  0.00  0.00     0.167 HD
BRANCH  20  22
ATOM     22  C22 ZIN A   1      29.082  -1.568  31.096  0.00  0.00     0.034 A 
ATOM     23  C31 ZIN A   1      28.417  -1.698  32.308  0.00  0.00     0.045 A 
ATOM     24  C26 ZIN A   1      27.853  -2.908  32.660  0.00  0.00     0.050 A 
ATOM     25  C25 ZIN A   1      27.961  -3.995  31.811  0.00  0.00     0.016 A 
ATOM     26  C24 ZIN A   1      28.629  -3.872  30.607  0.00  0.00     0.003 A 
ATOM     27  C23 ZIN A   1      29.190  -2.662  30.247  0.00  0.00     0.029 A 
BRANCH  24  28
ATOM     28  C27 ZIN A   1      27.124  -3.047  33.972  0.00  0.00     0.417 C 
ATOM     29  F28 ZIN A   1      27.241  -4.362  34.434  0.00  0.00    -0.166 F 
ATOM     30  F29 ZIN A   1      27.683  -2.172  34.910  0.00  0.00    -0.166 F 
ATOM     31  F30 ZIN A   1      25.773  -2.735  33.790  0.00  0.00    -0.166 F 
ENDBRANCH  24  28
ENDBRANCH  20  22
ENDBRANCH   6  20
TORSDOF 6
ENDMDL
MODEL 72
REMARK CAVERDOCK RESULT:      -7.0      0.000      0.000
REMARK CAVERDOCK CONSTRAINTS:       0.0      0.0      0.0      0.0
REMARK CAVERDOCK TUNNEL: 71     -7.0      2.9     72.1
REMARK  6 active torsions:
REMARK  status: ('A' for Active; 'I' for Inactive)
REMARK    1  A    between atoms: C2_2  and  O3_3 
REMARK    2  A    between atoms: C2_2  and  C15_14 
REMARK    3  A    between atoms: O3_3  and  C4_4 
REMARK    4  A    between atoms: C20_19  and  N21_20 
REMARK    5  A    between atoms: N21_20  and  C22_21 
REMARK    6  A    between atoms: C26_25  and  C27_26 
ROOT
ATOM      1  C15 ZIN A   1      29.340   1.685  29.784  0.00  0.00     0.085 A 
ATOM      2  C16 ZIN A   1      28.838   2.493  28.758  0.00  0.00     0.023 A 
ATOM      3  C17 ZIN A   1      28.432   1.886  27.582  0.00  0.00     0.020 A 
ATOM      4  C18 ZIN A   1      28.534   0.512  27.455  0.00  0.00     0.119 A 
ATOM      5  N19 ZIN A   1      29.010  -0.233  28.433  0.00  0.00    -0.242 NA
ATOM      6  C20 ZIN A   1      29.417   0.296  29.577  0.00  0.00     0.144 A 
ENDROOT
BRANCH   1   7
ATOM      7  C2  ZIN A   1      29.787   2.279  31.056  0.00  0.00     0.299 C 
ATOM      8  O1  ZIN A   1      29.193   2.027  32.086  0.00  0.00    -0.259 OA
BRANCH   7   9
ATOM      9  O3  ZIN A   1      30.857   3.098  31.078  0.00  0.00    -0.281 OA
BRANCH   9  10
ATOM     10  C4  ZIN A   1      32.053   2.602  31.735  0.00  0.00     0.315 A 
ATOM     11  C14 ZIN A   1      33.282   3.098  31.015  0.00  0.00     0.013 A 
ATOM     12  C9  ZIN A   1      33.999   3.861  31.943  0.00  0.00     0.050 A 
ATOM     13  C13 ZIN A   1      33.756   2.940  29.735  0.00  0.00     0.013 A 
ATOM     14  C7  ZIN A   1      33.253   3.852  33.215  0.00  0.00     0.296 A 
ATOM     15  C10 ZIN A   1      35.200   4.458  31.557  0.00  0.00     0.018 A 
ATOM     16  O6  ZIN A   1      32.131   3.124  33.090  0.00  0.00    -0.281 OA
ATOM     17  O8  ZIN A   1      33.604   4.420  34.230  0.00  0.00    -0.259 OA
ATOM     18  C11 ZIN A   1      35.666   4.292  30.269  0.00  0.00     0.001 A 
ATOM     19  C12 ZIN A   1      34.949   3.536  29.359  0.00  0.00     0.001 A 
ENDBRANCH   9  10
ENDBRANCH   7   9
ENDBRANCH   1   7
BRANCH   6  20
ATOM     20  N21 ZIN A   1      29.911  -0.522  30.577  0.00  0.00    -0.340 N 
ATOM     21  H39 ZIN A   1      30.807  -0.382  30.921  0.00  0.00     0.167 HD
BRANCH  20  22
ATOM     22  C22 ZIN A   1      29.117  -1.552  31.090  0.00  0.00     0.034 A 
ATOM     23  C31 ZIN A   1      28.440  -1.377  32.291  0.00  0.00     0.045 A 
ATOM     24  C26 ZIN A   1      27.652  -2.393  32.793  0.00  0.00     0.050 A 
ATOM     25  C25 ZIN A   1      27.547  -3.591  32.108  0.00  0.00     0.016 A 
ATOM     26  C24 ZIN A   1      28.225  -3.771  30.917  0.00  0.00     0.003 A 
ATOM     27  C23 ZIN A   1      29.010  -2.756  30.406  0.00  0.00     0.029 A 
BRANCH  24  28
ATOM     28  C27 ZIN A   1      26.911  -2.201  34.091  0.00  0.00     0.417 C 
ATOM     29  F28 ZIN A   1      27.614  -1.304  34.901  0.00  0.00    -0.166 F 
ATOM     30  F29 ZIN A   1      25.635  -1.691  33.828  0.00  0.00    -0.166 F 
ATOM     31  F30 ZIN A   1      26.796  -3.430  34.748  0.00  0.00    -0.166 F 
ENDBRANCH  24  28
ENDBRANCH  20  22
ENDBRANCH   6  20
TORSDOF 6
ENDMDL
MODEL 73
REMARK CAVERDOCK RESULT:      -8.1      0.000      0.000
REMARK CAVERDOCK CONSTRAINTS:       0.0      0.0      0.0      0.0
REMARK CAVERDOCK TUNNEL: 72     -8.1      3.0     73.1
REMARK  6 active torsions:
REMARK  status: ('A' for Active; 'I' for Inactive)
REMARK    1  A    between atoms: C2_2  and  O3_3 
REMARK    2  A    between atoms: C2_2  and  C15_14 
REMARK    3  A    between atoms: O3_3  and  C4_4 
REMARK    4  A    between atoms: C20_19  and  N21_20 
REMARK    5  A    between atoms: N21_20  and  C22_21 
REMARK    6  A    between atoms: C26_25  and  C27_26 
ROOT
ATOM      1  C15 ZIN A   1      29.072   1.344  29.048  0.00  0.00     0.085 A 
ATOM      2  C16 ZIN A   1      28.642   1.743  27.778  0.00  0.00     0.023 A 
ATOM      3  C17 ZIN A   1      28.139   0.779  26.922  0.00  0.00     0.020 A 
ATOM      4  C18 ZIN A   1      28.074  -0.538  27.341  0.00  0.00     0.119 A 
ATOM      5  N19 ZIN A   1      28.484  -0.895  28.542  0.00  0.00    -0.242 NA
ATOM      6  C20 ZIN A   1      28.980  -0.015  29.399  0.00  0.00     0.144 A 
ENDROOT
BRANCH   1   7
ATOM      7  C2  ZIN A   1      29.617   2.328  29.999  0.00  0.00     0.299 C 
ATOM      8  O1  ZIN A   1      30.636   2.081  30.612  0.00  0.00    -0.259 OA
BRANCH   7   9
ATOM      9  O3  ZIN A   1      28.988   3.506  30.185  0.00  0.00    -0.281 OA
BRANCH   9  10
ATOM     10  C4  ZIN A   1      28.199   3.648  31.395  0.00  0.00     0.315 A 
ATOM     11  C14 ZIN A   1      27.241   2.490  31.527  0.00  0.00     0.013 A 
ATOM     12  C9  ZIN A   1      27.574   1.840  32.720  0.00  0.00     0.050 A 
ATOM     13  C13 ZIN A   1      26.210   2.023  30.747  0.00  0.00     0.013 A 
ATOM     14  C7  ZIN A   1      28.707   2.559  33.331  0.00  0.00     0.296 A 
ATOM     15  C10 ZIN A   1      26.849   0.713  33.111  0.00  0.00     0.018 A 
ATOM     16  O6  ZIN A   1      29.063   3.602  32.563  0.00  0.00    -0.281 OA
ATOM     17  O8  ZIN A   1      29.240   2.253  34.379  0.00  0.00    -0.259 OA
ATOM     18  C11 ZIN A   1      25.815   0.254  32.321  0.00  0.00     0.001 A 
ATOM     19  C12 ZIN A   1      25.495   0.904  31.143  0.00  0.00     0.001 A 
ENDBRANCH   9  10
ENDBRANCH   7   9
ENDBRANCH   1   7
BRANCH   6  20
ATOM     20  N21 ZIN A   1      29.399  -0.432  30.649  0.00  0.00    -0.340 N 
ATOM     21  H39 ZIN A   1      29.966   0.141  31.188  0.00  0.00     0.167 HD
BRANCH  20  22
ATOM     22  C22 ZIN A   1      29.004  -1.682  31.137  0.00  0.00     0.034 A 
ATOM     23  C31 ZIN A   1      28.331  -1.775  32.348  0.00  0.00     0.045 A 
ATOM     24  C26 ZIN A   1      27.936  -3.010  32.824  0.00  0.00     0.050 A 
ATOM     25  C25 ZIN A   1      28.222  -4.155  32.101  0.00  0.00     0.016 A 
ATOM     26  C24 ZIN A   1      28.898  -4.066  30.899  0.00  0.00     0.003 A 
ATOM     27  C23 ZIN A   1      29.290  -2.833  30.414  0.00  0.00     0.029 A 
BRANCH  24  28
ATOM     28  C27 ZIN A   1      27.200  -3.112  34.135  0.00  0.00     0.417 C 
ATOM     29  F28 ZIN A   1      27.638  -2.101  34.997  0.00  0.00    -0.166 F 
ATOM     30  F29 ZIN A   1      25.826  -2.970  33.909  0.00  0.00    -0.166 F 
ATOM     31  F30 ZIN A   1      27.450  -4.360  34.714  0.00  0.00    -0.166 F 
ENDBRANCH  24  28
ENDBRANCH  20  22
ENDBRANCH   6  20
TORSDOF 6
ENDMDL
MODEL 74
REMARK CAVERDOCK RESULT:      -8.2      0.000      0.000
REMARK CAVERDOCK CONSTRAINTS:       0.1      0.0      0.0      0.0
REMARK CAVERDOCK TUNNEL: 73     -8.2      3.0     74.4
REMARK  6 active torsions:
REMARK  status: ('A' for Active; 'I' for Inactive)
REMARK    1  A    between atoms: C2_2  and  O3_3 
REMARK    2  A    between atoms: C2_2  and  C15_14 
REMARK    3  A    between atoms: O3_3  and  C4_4 
REMARK    4  A    between atoms: C20_19  and  N21_20 
REMARK    5  A    between atoms: N21_20  and  C22_21 
REMARK    6  A    between atoms: C26_25  and  C27_26 
ROOT
ATOM      1  C15 ZIN A   1      29.120   1.145  29.069  0.00  0.00     0.085 A 
ATOM      2  C16 ZIN A   1      28.785   1.499  27.758  0.00  0.00     0.023 A 
ATOM      3  C17 ZIN A   1      28.312   0.512  26.911  0.00  0.00     0.020 A 
ATOM      4  C18 ZIN A   1      28.186  -0.784  27.379  0.00  0.00     0.119 A 
ATOM      5  N19 ZIN A   1      28.507  -1.098  28.619  0.00  0.00    -0.242 NA
ATOM      6  C20 ZIN A   1      28.970  -0.195  29.469  0.00  0.00     0.144 A 
ENDROOT
BRANCH   1   7
ATOM      7  C2  ZIN A   1      29.629   2.156  30.012  0.00  0.00     0.299 C 
ATOM      8  O1  ZIN A   1      30.623   1.927  30.672  0.00  0.00    -0.259 OA
BRANCH   7   9
ATOM      9  O3  ZIN A   1      28.994   3.338  30.140  0.00  0.00    -0.281 OA
BRANCH   9  10
ATOM     10  C4  ZIN A   1      28.223   3.545  31.353  0.00  0.00     0.315 A 
ATOM     11  C14 ZIN A   1      27.236   2.419  31.537  0.00  0.00     0.013 A 
ATOM     12  C9  ZIN A   1      27.565   1.803  32.748  0.00  0.00     0.050 A 
ATOM     13  C13 ZIN A   1      26.184   1.953  30.785  0.00  0.00     0.013 A 
ATOM     14  C7  ZIN A   1      28.724   2.512  33.321  0.00  0.00     0.296 A 
ATOM     15  C10 ZIN A   1      26.814   0.711  33.188  0.00  0.00     0.018 A 
ATOM     16  O6  ZIN A   1      29.099   3.517  32.512  0.00  0.00    -0.281 OA
ATOM     17  O8  ZIN A   1      29.261   2.229  34.374  0.00  0.00    -0.259 OA
ATOM     18  C11 ZIN A   1      25.760   0.253  32.426  0.00  0.00     0.001 A 
ATOM     19  C12 ZIN A   1      25.443   0.868  31.229  0.00  0.00     0.001 A 
ENDBRANCH   9  10
ENDBRANCH   7   9
ENDBRANCH   1   7
BRANCH   6  20
ATOM     20  N21 ZIN A   1      29.295  -0.568  30.761  0.00  0.00    -0.340 N 
ATOM     21  H39 ZIN A   1      29.800   0.035  31.328  0.00  0.00     0.167 HD
BRANCH  20  22
ATOM     22  C22 ZIN A   1      28.896  -1.816  31.248  0.00  0.00     0.034 A 
ATOM     23  C31 ZIN A   1      28.158  -1.900  32.422  0.00  0.00     0.045 A 
ATOM     24  C26 ZIN A   1      27.759  -3.134  32.898  0.00  0.00     0.050 A 
ATOM     25  C25 ZIN A   1      28.105  -4.286  32.214  0.00  0.00     0.016 A 
ATOM     26  C24 ZIN A   1      28.846  -4.205  31.050  0.00  0.00     0.003 A 
ATOM     27  C23 ZIN A   1      29.242  -2.974  30.565  0.00  0.00     0.029 A 
BRANCH  24  28
ATOM     28  C27 ZIN A   1      26.952  -3.226  34.167  0.00  0.00     0.417 C 
ATOM     29  F28 ZIN A   1      27.177  -4.466  34.774  0.00  0.00    -0.166 F 
ATOM     30  F29 ZIN A   1      27.337  -2.203  35.040  0.00  0.00    -0.166 F 
ATOM     31  F30 ZIN A   1      25.593  -3.095  33.866  0.00  0.00    -0.166 F 
ENDBRANCH  24  28
ENDBRANCH  20  22
ENDBRANCH   6  20
TORSDOF 6
ENDMDL
MODEL 75
REMARK CAVERDOCK RESULT:      -8.2      0.000      0.000
REMARK CAVERDOCK CONSTRAINTS:       0.0      0.0      0.0      0.0
REMARK CAVERDOCK TUNNEL: 74     -8.2      3.0    75.11
REMARK  6 active torsions:
REMARK  status: ('A' for Active; 'I' for Inactive)
REMARK    1  A    between atoms: C2_2  and  O3_3 
REMARK    2  A    between atoms: C2_2  and  C15_14 
REMARK    3  A    between atoms: O3_3  and  C4_4 
REMARK    4  A    between atoms: C20_19  and  N21_20 
REMARK    5  A    between atoms: N21_20  and  C22_21 
REMARK    6  A    between atoms: C26_25  and  C27_26 
ROOT
ATOM      1  C15 ZIN A   1      29.116   0.974  29.074  0.00  0.00     0.085 A 
ATOM      2  C16 ZIN A   1      28.835   1.298  27.742  0.00  0.00     0.023 A 
ATOM      3  C17 ZIN A   1      28.360   0.299  26.910  0.00  0.00     0.020 A 
ATOM      4  C18 ZIN A   1      28.177  -0.977  27.411  0.00  0.00     0.119 A 
ATOM      5  N19 ZIN A   1      28.447  -1.263  28.670  0.00  0.00    -0.242 NA
ATOM      6  C20 ZIN A   1      28.910  -0.348  29.509  0.00  0.00     0.144 A 
ENDROOT
BRANCH   1   7
ATOM      7  C2  ZIN A   1      29.625   1.997  30.003  0.00  0.00     0.299 C 
ATOM      8  O1  ZIN A   1      30.602   1.766  30.687  0.00  0.00    -0.259 OA
BRANCH   7   9
ATOM      9  O3  ZIN A   1      29.009   3.194  30.091  0.00  0.00    -0.281 OA
BRANCH   9  10
ATOM     10  C4  ZIN A   1      28.267   3.465  31.309  0.00  0.00     0.315 A 
ATOM     11  C14 ZIN A   1      27.268   2.363  31.563  0.00  0.00     0.013 A 
ATOM     12  C9  ZIN A   1      27.614   1.796  32.794  0.00  0.00     0.050 A 
ATOM     13  C13 ZIN A   1      26.194   1.881  30.855  0.00  0.00     0.013 A 
ATOM     14  C7  ZIN A   1      28.795   2.512  33.311  0.00  0.00     0.296 A 
ATOM     15  C10 ZIN A   1      26.857   0.736  33.296  0.00  0.00     0.018 A 
ATOM     16  O6  ZIN A   1      29.167   3.474  32.451  0.00  0.00    -0.281 OA
ATOM     17  O8  ZIN A   1      29.350   2.267  34.364  0.00  0.00    -0.259 OA
ATOM     18  C11 ZIN A   1      25.780   0.261  32.577  0.00  0.00     0.001 A 
ATOM     19  C12 ZIN A   1      25.447   0.828  31.360  0.00  0.00     0.001 A 
ENDBRANCH   9  10
ENDBRANCH   7   9
ENDBRANCH   1   7
BRANCH   6  20
ATOM     20  N21 ZIN A   1      29.180  -0.691  30.821  0.00  0.00    -0.340 N 
ATOM     21  H39 ZIN A   1      29.628  -0.059  31.405  0.00  0.00     0.167 HD
BRANCH  20  22
ATOM     22  C22 ZIN A   1      28.808  -1.948  31.305  0.00  0.00     0.034 A 
ATOM     23  C31 ZIN A   1      28.037  -2.051  32.455  0.00  0.00     0.045 A 
ATOM     24  C26 ZIN A   1      27.666  -3.294  32.927  0.00  0.00     0.050 A 
ATOM     25  C25 ZIN A   1      28.071  -4.438  32.262  0.00  0.00     0.016 A 
ATOM     26  C24 ZIN A   1      28.844  -4.339  31.121  0.00  0.00     0.003 A 
ATOM     27  C23 ZIN A   1      29.214  -3.098  30.640  0.00  0.00     0.029 A 
BRANCH  24  28
ATOM     28  C27 ZIN A   1      26.823  -3.407  34.172  0.00  0.00     0.417 C 
ATOM     29  F28 ZIN A   1      27.064  -4.638  34.790  0.00  0.00    -0.166 F 
ATOM     30  F29 ZIN A   1      27.152  -2.370  35.053  0.00  0.00    -0.166 F 
ATOM     31  F30 ZIN A   1      25.470  -3.315  33.829  0.00  0.00    -0.166 F 
ENDBRANCH  24  28
ENDBRANCH  20  22
ENDBRANCH   6  20
TORSDOF 6
ENDMDL
MODEL 76
REMARK CAVERDOCK RESULT:      -8.3      0.000      0.000
REMARK CAVERDOCK CONSTRAINTS:       0.0      0.0      0.0      0.0
REMARK CAVERDOCK TUNNEL: 75     -8.3      3.0     76.2
REMARK  6 active torsions:
REMARK  status: ('A' for Active; 'I' for Inactive)
REMARK    1  A    between atoms: C2_2  and  O3_3 
REMARK    2  A    between atoms: C2_2  and  C15_14 
REMARK    3  A    between atoms: O3_3  and  C4_4 
REMARK    4  A    between atoms: C20_19  and  N21_20 
REMARK    5  A    between atoms: N21_20  and  C22_21 
REMARK    6  A    between atoms: C26_25  and  C27_26 
ROOT
ATOM      1  C15 ZIN A   1      27.632   1.980  31.852  0.00  0.00     0.085 A 
ATOM      2  C16 ZIN A   1      26.728   2.685  31.049  0.00  0.00     0.023 A 
ATOM      3  C17 ZIN A   1      25.436   2.202  30.935  0.00  0.00     0.020 A 
ATOM      4  C18 ZIN A   1      25.078   1.048  31.609  0.00  0.00     0.119 A 
ATOM      5  N19 ZIN A   1      25.945   0.397  32.360  0.00  0.00    -0.242 NA
ATOM      6  C20 ZIN A   1      27.195   0.812  32.501  0.00  0.00     0.144 A 
ENDROOT
BRANCH   1   7
ATOM      7  C2  ZIN A   1      29.020   2.450  32.009  0.00  0.00     0.299 C 
ATOM      8  O1  ZIN A   1      29.698   2.045  32.932  0.00  0.00    -0.259 OA
BRANCH   7   9
ATOM      9  O3  ZIN A   1      29.539   3.325  31.125  0.00  0.00    -0.281 OA
BRANCH   9  10
ATOM     10  C4  ZIN A   1      30.110   2.774  29.909  0.00  0.00     0.315 A 
ATOM     11  C14 ZIN A   1      29.717   1.325  29.763  0.00  0.00     0.013 A 
ATOM     12  C9  ZIN A   1      28.994   1.234  28.569  0.00  0.00     0.050 A 
ATOM     13  C13 ZIN A   1      29.930   0.206  30.531  0.00  0.00     0.013 A 
ATOM     14  C7  ZIN A   1      28.928   2.581  27.971  0.00  0.00     0.296 A 
ATOM     15  C10 ZIN A   1      28.493  -0.004  28.165  0.00  0.00     0.018 A 
ATOM     16  O6  ZIN A   1      29.575   3.465  28.748  0.00  0.00    -0.281 OA
ATOM     17  O8  ZIN A   1      28.371   2.850  26.925  0.00  0.00    -0.259 OA
ATOM     18  C11 ZIN A   1      28.713  -1.121  28.944  0.00  0.00     0.001 A 
ATOM     19  C12 ZIN A   1      29.429  -1.020  30.124  0.00  0.00     0.001 A 
ENDBRANCH   9  10
ENDBRANCH   7   9
ENDBRANCH   1   7
BRANCH   6  20
ATOM     20  N21 ZIN A   1      28.071   0.099  33.299  0.00  0.00    -0.340 N 
ATOM     21  H39 ZIN A   1      28.860   0.532  33.660  0.00  0.00     0.167 HD
BRANCH  20  22
ATOM     22  C22 ZIN A   1      27.818  -1.246  33.585  0.00  0.00     0.034 A 
ATOM     23  C31 ZIN A   1      27.958  -2.207  32.592  0.00  0.00     0.045 A 
ATOM     24  C26 ZIN A   1      27.714  -3.535  32.879  0.00  0.00     0.050 A 
ATOM     25  C25 ZIN A   1      27.319  -3.908  34.151  0.00  0.00     0.016 A 
ATOM     26  C24 ZIN A   1      27.171  -2.953  35.140  0.00  0.00     0.003 A 
ATOM     27  C23 ZIN A   1      27.420  -1.624  34.861  0.00  0.00     0.029 A 
BRANCH  24  28
ATOM     28  C27 ZIN A   1      27.873  -4.579  31.804  0.00  0.00     0.417 C 
ATOM     29  F28 ZIN A   1      26.740  -4.581  30.984  0.00  0.00    -0.166 F 
ATOM     30  F29 ZIN A   1      29.005  -4.288  31.035  0.00  0.00    -0.166 F 
ATOM     31  F30 ZIN A   1      28.022  -5.838  32.395  0.00  0.00    -0.166 F 
ENDBRANCH  24  28
ENDBRANCH  20  22
ENDBRANCH   6  20
TORSDOF 6
ENDMDL
MODEL 77
REMARK CAVERDOCK RESULT:      -8.3      0.000      0.000
REMARK CAVERDOCK CONSTRAINTS:       0.0      0.0      0.0      0.0
REMARK CAVERDOCK TUNNEL: 76     -8.3      3.1     77.6
REMARK  6 active torsions:
REMARK  status: ('A' for Active; 'I' for Inactive)
REMARK    1  A    between atoms: C2_2  and  O3_3 
REMARK    2  A    between atoms: C2_2  and  C15_14 
REMARK    3  A    between atoms: O3_3  and  C4_4 
REMARK    4  A    between atoms: C20_19  and  N21_20 
REMARK    5  A    between atoms: N21_20  and  C22_21 
REMARK    6  A    between atoms: C26_25  and  C27_26 
ROOT
ATOM      1  C15 ZIN A   1      29.013   0.801  29.049  0.00  0.00     0.085 A 
ATOM      2  C16 ZIN A   1      28.717   1.100  27.714  0.00  0.00     0.023 A 
ATOM      3  C17 ZIN A   1      28.275   0.076  26.894  0.00  0.00     0.020 A 
ATOM      4  C18 ZIN A   1      28.141  -1.201  27.411  0.00  0.00     0.119 A 
ATOM      5  N19 ZIN A   1      28.425  -1.463  28.671  0.00  0.00    -0.242 NA
ATOM      6  C20 ZIN A   1      28.857  -0.522  29.498  0.00  0.00     0.144 A 
ENDROOT
BRANCH   1   7
ATOM      7  C2  ZIN A   1      29.487   1.852  29.965  0.00  0.00     0.299 C 
ATOM      8  O1  ZIN A   1      30.461   1.655  30.664  0.00  0.00    -0.259 OA
BRANCH   7   9
ATOM      9  O3  ZIN A   1      28.844   3.035  30.024  0.00  0.00    -0.281 OA
BRANCH   9  10
ATOM     10  C4  ZIN A   1      28.152   3.348  31.261  0.00  0.00     0.315 A 
ATOM     11  C14 ZIN A   1      27.218   2.222  31.631  0.00  0.00     0.013 A 
ATOM     12  C9  ZIN A   1      27.651   1.746  32.874  0.00  0.00     0.050 A 
ATOM     13  C13 ZIN A   1      26.133   1.652  31.010  0.00  0.00     0.013 A 
ATOM     14  C7  ZIN A   1      28.822   2.542  33.285  0.00  0.00     0.296 A 
ATOM     15  C10 ZIN A   1      26.970   0.687  33.477  0.00  0.00     0.018 A 
ATOM     16  O6  ZIN A   1      29.106   3.466  32.352  0.00  0.00    -0.281 OA
ATOM     17  O8  ZIN A   1      29.440   2.386  34.320  0.00  0.00    -0.259 OA
ATOM     18  C11 ZIN A   1      25.881   0.123  32.844  0.00  0.00     0.001 A 
ATOM     19  C12 ZIN A   1      25.462   0.601  31.615  0.00  0.00     0.001 A 
ENDBRANCH   9  10
ENDBRANCH   7   9
ENDBRANCH   1   7
BRANCH   6  20
ATOM     20  N21 ZIN A   1      29.143  -0.841  30.813  0.00  0.00    -0.340 N 
ATOM     21  H39 ZIN A   1      29.590  -0.195  31.383  0.00  0.00     0.167 HD
BRANCH  20  22
ATOM     22  C22 ZIN A   1      28.790  -2.095  31.321  0.00  0.00     0.034 A 
ATOM     23  C31 ZIN A   1      28.041  -2.187  32.487  0.00  0.00     0.045 A 
ATOM     24  C26 ZIN A   1      27.688  -3.427  32.982  0.00  0.00     0.050 A 
ATOM     25  C25 ZIN A   1      28.090  -4.576  32.326  0.00  0.00     0.016 A 
ATOM     26  C24 ZIN A   1      28.842  -4.487  31.170  0.00  0.00     0.003 A 
ATOM     27  C23 ZIN A   1      29.193  -3.250  30.665  0.00  0.00     0.029 A 
BRANCH  24  28
ATOM     28  C27 ZIN A   1      26.868  -3.528  34.243  0.00  0.00     0.417 C 
ATOM     29  F28 ZIN A   1      27.283  -2.548  35.150  0.00  0.00    -0.166 F 
ATOM     30  F29 ZIN A   1      25.516  -3.337  33.936  0.00  0.00    -0.166 F 
ATOM     31  F30 ZIN A   1      27.043  -4.793  34.812  0.00  0.00    -0.166 F 
ENDBRANCH  24  28
ENDBRANCH  20  22
ENDBRANCH   6  20
TORSDOF 6
ENDMDL
MODEL 78
REMARK CAVERDOCK RESULT:      -7.6      0.000      0.000
REMARK CAVERDOCK CONSTRAINTS:       0.0      0.0      0.0      0.0
REMARK CAVERDOCK TUNNEL: 77     -7.6      3.1     78.3
REMARK  6 active torsions:
REMARK  status: ('A' for Active; 'I' for Inactive)
REMARK    1  A    between atoms: C2_2  and  O3_3 
REMARK    2  A    between atoms: C2_2  and  C15_14 
REMARK    3  A    between atoms: O3_3  and  C4_4 
REMARK    4  A    between atoms: C20_19  and  N21_20 
REMARK    5  A    between atoms: N21_20  and  C22_21 
REMARK    6  A    between atoms: C26_25  and  C27_26 
ROOT
ATOM      1  C15 ZIN A   1      27.395   1.900  31.746  0.00  0.00     0.085 A 
ATOM      2  C16 ZIN A   1      26.409   2.571  31.015  0.00  0.00     0.023 A 
ATOM      3  C17 ZIN A   1      25.174   1.963  30.865  0.00  0.00     0.020 A 
ATOM      4  C18 ZIN A   1      24.952   0.722  31.436  0.00  0.00     0.119 A 
ATOM      5  N19 ZIN A   1      25.895   0.105  32.121  0.00  0.00    -0.242 NA
ATOM      6  C20 ZIN A   1      27.095   0.638  32.291  0.00  0.00     0.144 A 
ENDROOT
BRANCH   1   7
ATOM      7  C2  ZIN A   1      28.727   2.500  31.935  0.00  0.00     0.299 C 
ATOM      8  O1  ZIN A   1      28.826   3.662  32.278  0.00  0.00    -0.259 OA
BRANCH   7   9
ATOM      9  O3  ZIN A   1      29.835   1.760  31.733  0.00  0.00    -0.281 OA
BRANCH   9  10
ATOM     10  C4  ZIN A   1      30.312   1.647  30.367  0.00  0.00     0.315 A 
ATOM     11  C14 ZIN A   1      29.597   0.523  29.660  0.00  0.00     0.013 A 
ATOM     12  C9  ZIN A   1      28.923   1.103  28.580  0.00  0.00     0.050 A 
ATOM     13  C13 ZIN A   1      29.510  -0.830  29.885  0.00  0.00     0.013 A 
ATOM     14  C7  ZIN A   1      29.200   2.552  28.595  0.00  0.00     0.296 A 
ATOM     15  C10 ZIN A   1      28.163   0.296  27.733  0.00  0.00     0.018 A 
ATOM     16  O6  ZIN A   1      30.002   2.860  29.628  0.00  0.00    -0.281 OA
ATOM     17  O8  ZIN A   1      28.766   3.350  27.789  0.00  0.00    -0.259 OA
ATOM     18  C11 ZIN A   1      28.083  -1.061  27.969  0.00  0.00     0.001 A 
ATOM     19  C12 ZIN A   1      28.752  -1.625  29.039  0.00  0.00     0.001 A 
ENDBRANCH   9  10
ENDBRANCH   7   9
ENDBRANCH   1   7
BRANCH   6  20
ATOM     20  N21 ZIN A   1      28.055  -0.043  33.017  0.00  0.00    -0.340 N 
ATOM     21  H39 ZIN A   1      28.891   0.392  33.245  0.00  0.00     0.167 HD
BRANCH  20  22
ATOM     22  C22 ZIN A   1      27.819  -1.361  33.421  0.00  0.00     0.034 A 
ATOM     23  C31 ZIN A   1      27.965  -2.403  32.515  0.00  0.00     0.045 A 
ATOM     24  C26 ZIN A   1      27.739  -3.704  32.919  0.00  0.00     0.050 A 
ATOM     25  C25 ZIN A   1      27.354  -3.969  34.222  0.00  0.00     0.016 A 
ATOM     26  C24 ZIN A   1      27.201  -2.933  35.123  0.00  0.00     0.003 A 
ATOM     27  C23 ZIN A   1      27.432  -1.630  34.727  0.00  0.00     0.029 A 
BRANCH  24  28
ATOM     28  C27 ZIN A   1      27.904  -4.837  31.939  0.00  0.00     0.417 C 
ATOM     29  F28 ZIN A   1      28.979  -4.564  31.086  0.00  0.00    -0.166 F 
ATOM     30  F29 ZIN A   1      28.152  -6.024  32.637  0.00  0.00    -0.166 F 
ATOM     31  F30 ZIN A   1      26.735  -4.975  31.184  0.00  0.00    -0.166 F 
ENDBRANCH  24  28
ENDBRANCH  20  22
ENDBRANCH   6  20
TORSDOF 6
ENDMDL
MODEL 79
REMARK CAVERDOCK RESULT:      -7.5      0.000      0.000
REMARK CAVERDOCK CONSTRAINTS:       0.0      0.0      0.0      0.0
REMARK CAVERDOCK TUNNEL: 78     -7.5      3.2     79.1
REMARK  6 active torsions:
REMARK  status: ('A' for Active; 'I' for Inactive)
REMARK    1  A    between atoms: C2_2  and  O3_3 
REMARK    2  A    between atoms: C2_2  and  C15_14 
REMARK    3  A    between atoms: O3_3  and  C4_4 
REMARK    4  A    between atoms: C20_19  and  N21_20 
REMARK    5  A    between atoms: N21_20  and  C22_21 
REMARK    6  A    between atoms: C26_25  and  C27_26 
ROOT
ATOM      1  C15 ZIN A   1      29.250   3.063  31.441  0.00  0.00     0.085 A 
ATOM      2  C16 ZIN A   1      29.081   4.388  31.023  0.00  0.00     0.023 A 
ATOM      3  C17 ZIN A   1      29.688   4.788  29.845  0.00  0.00     0.020 A 
ATOM      4  C18 ZIN A   1      30.436   3.877  29.121  0.00  0.00     0.119 A 
ATOM      5  N19 ZIN A   1      30.585   2.633  29.531  0.00  0.00    -0.242 NA
ATOM      6  C20 ZIN A   1      30.031   2.199  30.653  0.00  0.00     0.144 A 
ENDROOT
BRANCH   1   7
ATOM      7  C2  ZIN A   1      28.628   2.584  32.687  0.00  0.00     0.299 C 
ATOM      8  O1  ZIN A   1      28.133   3.378  33.463  0.00  0.00    -0.259 OA
BRANCH   7   9
ATOM      9  O3  ZIN A   1      28.603   1.266  32.965  0.00  0.00    -0.281 OA
BRANCH   9  10
ATOM     10  C4  ZIN A   1      27.381   0.738  33.546  0.00  0.00     0.315 A 
ATOM     11  C14 ZIN A   1      26.632  -0.078  32.522  0.00  0.00     0.013 A 
ATOM     12  C9  ZIN A   1      26.547  -1.375  33.040  0.00  0.00     0.050 A 
ATOM     13  C13 ZIN A   1      26.082   0.217  31.297  0.00  0.00     0.013 A 
ATOM     14  C7  ZIN A   1      27.219  -1.387  34.352  0.00  0.00     0.296 A 
ATOM     15  C10 ZIN A   1      25.898  -2.366  32.302  0.00  0.00     0.018 A 
ATOM     16  O6  ZIN A   1      27.698  -0.166  34.640  0.00  0.00    -0.281 OA
ATOM     17  O8  ZIN A   1      27.323  -2.362  35.070  0.00  0.00    -0.259 OA
ATOM     18  C11 ZIN A   1      25.350  -2.058  31.073  0.00  0.00     0.001 A 
ATOM     19  C12 ZIN A   1      25.440  -0.773  30.570  0.00  0.00     0.001 A 
ENDBRANCH   9  10
ENDBRANCH   7   9
ENDBRANCH   1   7
BRANCH   6  20
ATOM     20  N21 ZIN A   1      30.213   0.885  31.046  0.00  0.00    -0.340 N 
ATOM     21  H39 ZIN A   1      30.777   0.680  31.808  0.00  0.00     0.167 HD
BRANCH  20  22
ATOM     22  C22 ZIN A   1      29.583  -0.147  30.344  0.00  0.00     0.034 A 
ATOM     23  C31 ZIN A   1      29.509  -1.420  30.896  0.00  0.00     0.045 A 
ATOM     24  C26 ZIN A   1      28.881  -2.436  30.204  0.00  0.00     0.050 A 
ATOM     25  C25 ZIN A   1      28.336  -2.190  28.955  0.00  0.00     0.016 A 
ATOM     26  C24 ZIN A   1      28.415  -0.927  28.400  0.00  0.00     0.003 A 
ATOM     27  C23 ZIN A   1      29.037   0.095  29.091  0.00  0.00     0.029 A 
BRANCH  24  28
ATOM     28  C27 ZIN A   1      28.793  -3.815  30.805  0.00  0.00     0.417 C 
ATOM     29  F28 ZIN A   1      28.748  -3.715  32.199  0.00  0.00    -0.166 F 
ATOM     30  F29 ZIN A   1      27.633  -4.450  30.345  0.00  0.00    -0.166 F 
ATOM     31  F30 ZIN A   1      29.913  -4.560  30.426  0.00  0.00    -0.166 F 
ENDBRANCH  24  28
ENDBRANCH  20  22
ENDBRANCH   6  20
TORSDOF 6
ENDMDL
MODEL 80
REMARK CAVERDOCK RESULT:      -7.6      0.000      0.000
REMARK CAVERDOCK CONSTRAINTS:       0.0      0.0      0.0      0.0
REMARK CAVERDOCK TUNNEL: 79     -7.6      3.2     80.1
REMARK  6 active torsions:
REMARK  status: ('A' for Active; 'I' for Inactive)
REMARK    1  A    between atoms: C2_2  and  O3_3 
REMARK    2  A    between atoms: C2_2  and  C15_14 
REMARK    3  A    between atoms: O3_3  and  C4_4 
REMARK    4  A    between atoms: C20_19  and  N21_20 
REMARK    5  A    between atoms: N21_20  and  C22_21 
REMARK    6  A    between atoms: C26_25  and  C27_26 
ROOT
ATOM      1  C15 ZIN A   1      29.202   2.990  31.456  0.00  0.00     0.085 A 
ATOM      2  C16 ZIN A   1      29.017   4.302  31.007  0.00  0.00     0.023 A 
ATOM      3  C17 ZIN A   1      29.607   4.676  29.812  0.00  0.00     0.020 A 
ATOM      4  C18 ZIN A   1      30.354   3.754  29.102  0.00  0.00     0.119 A 
ATOM      5  N19 ZIN A   1      30.518   2.522  29.542  0.00  0.00    -0.242 NA
ATOM      6  C20 ZIN A   1      29.981   2.112  30.681  0.00  0.00     0.144 A 
ENDROOT
BRANCH   1   7
ATOM      7  C2  ZIN A   1      28.598   2.538  32.721  0.00  0.00     0.299 C 
ATOM      8  O1  ZIN A   1      28.111   3.347  33.485  0.00  0.00    -0.259 OA
BRANCH   7   9
ATOM      9  O3  ZIN A   1      28.581   1.226  33.030  0.00  0.00    -0.281 OA
BRANCH   9  10
ATOM     10  C4  ZIN A   1      27.358   0.700  33.608  0.00  0.00     0.315 A 
ATOM     11  C14 ZIN A   1      26.620  -0.132  32.589  0.00  0.00     0.013 A 
ATOM     12  C9  ZIN A   1      26.536  -1.422  33.123  0.00  0.00     0.050 A 
ATOM     13  C13 ZIN A   1      26.079   0.144  31.356  0.00  0.00     0.013 A 
ATOM     14  C7  ZIN A   1      27.199  -1.415  34.441  0.00  0.00     0.296 A 
ATOM     15  C10 ZIN A   1      25.898  -2.426  32.393  0.00  0.00     0.018 A 
ATOM     16  O6  ZIN A   1      27.670  -0.187  34.716  0.00  0.00    -0.281 OA
ATOM     17  O8  ZIN A   1      27.301  -2.379  35.173  0.00  0.00    -0.259 OA
ATOM     18  C11 ZIN A   1      25.358  -2.137  31.157  0.00  0.00     0.001 A 
ATOM     19  C12 ZIN A   1      25.447  -0.858  30.637  0.00  0.00     0.001 A 
ENDBRANCH   9  10
ENDBRANCH   7   9
ENDBRANCH   1   7
BRANCH   6  20
ATOM     20  N21 ZIN A   1      30.179   0.810  31.106  0.00  0.00    -0.340 N 
ATOM     21  H39 ZIN A   1      30.752   0.629  31.867  0.00  0.00     0.167 HD
BRANCH  20  22
ATOM     22  C22 ZIN A   1      29.551  -0.245  30.437  0.00  0.00     0.034 A 
ATOM     23  C31 ZIN A   1      29.490  -1.502  31.023  0.00  0.00     0.045 A 
ATOM     24  C26 ZIN A   1      28.864  -2.541  30.363  0.00  0.00     0.050 A 
ATOM     25  C25 ZIN A   1      28.308  -2.333  29.113  0.00  0.00     0.016 A 
ATOM     26  C24 ZIN A   1      28.374  -1.085  28.524  0.00  0.00     0.003 A 
ATOM     27  C23 ZIN A   1      28.993  -0.040  29.182  0.00  0.00     0.029 A 
BRANCH  24  28
ATOM     28  C27 ZIN A   1      28.790  -3.904  31.002  0.00  0.00     0.417 C 
ATOM     29  F28 ZIN A   1      28.716  -3.765  32.392  0.00  0.00    -0.166 F 
ATOM     30  F29 ZIN A   1      27.652  -4.575  30.540  0.00  0.00    -0.166 F 
ATOM     31  F30 ZIN A   1      29.932  -4.638  30.667  0.00  0.00    -0.166 F 
ENDBRANCH  24  28
ENDBRANCH  20  22
ENDBRANCH   6  20
TORSDOF 6
ENDMDL
MODEL 81
REMARK CAVERDOCK RESULT:      -7.6      0.000      0.000
REMARK CAVERDOCK CONSTRAINTS:       0.0      0.0      0.0      0.0
REMARK CAVERDOCK TUNNEL: 80     -7.6      3.2    81.10
REMARK  6 active torsions:
REMARK  status: ('A' for Active; 'I' for Inactive)
REMARK    1  A    between atoms: C2_2  and  O3_3 
REMARK    2  A    between atoms: C2_2  and  C15_14 
REMARK    3  A    between atoms: O3_3  and  C4_4 
REMARK    4  A    between atoms: C20_19  and  N21_20 
REMARK    5  A    between atoms: N21_20  and  C22_21 
REMARK    6  A    between atoms: C26_25  and  C27_26 
ROOT
ATOM      1  C15 ZIN A   1      27.417   1.719  31.850  0.00  0.00     0.085 A 
ATOM      2  C16 ZIN A   1      26.483   2.402  31.063  0.00  0.00     0.023 A 
ATOM      3  C17 ZIN A   1      25.246   1.817  30.855  0.00  0.00     0.020 A 
ATOM      4  C18 ZIN A   1      24.969   0.587  31.424  0.00  0.00     0.119 A 
ATOM      5  N19 ZIN A   1      25.863  -0.042  32.163  0.00  0.00    -0.242 NA
ATOM      6  C20 ZIN A   1      27.063   0.469  32.389  0.00  0.00     0.144 A 
ENDROOT
BRANCH   1   7
ATOM      7  C2  ZIN A   1      28.748   2.295  32.103  0.00  0.00     0.299 C 
ATOM      8  O1  ZIN A   1      28.850   3.437  32.505  0.00  0.00    -0.259 OA
BRANCH   7   9
ATOM      9  O3  ZIN A   1      29.855   1.554  31.893  0.00  0.00    -0.281 OA
BRANCH   9  10
ATOM     10  C4  ZIN A   1      30.387   1.532  30.542  0.00  0.00     0.315 A 
ATOM     11  C14 ZIN A   1      29.581   0.590  29.683  0.00  0.00     0.013 A 
ATOM     12  C9  ZIN A   1      29.040   1.366  28.652  0.00  0.00     0.050 A 
ATOM     13  C13 ZIN A   1      29.320  -0.757  29.746  0.00  0.00     0.013 A 
ATOM     14  C7  ZIN A   1      29.487   2.758  28.845  0.00  0.00     0.296 A 
ATOM     15  C10 ZIN A   1      28.235   0.758  27.687  0.00  0.00     0.018 A 
ATOM     16  O6  ZIN A   1      30.264   2.848  29.936  0.00  0.00    -0.281 OA
ATOM     17  O8  ZIN A   1      29.195   3.688  28.119  0.00  0.00    -0.259 OA
ATOM     18  C11 ZIN A   1      27.981  -0.596  27.761  0.00  0.00     0.001 A 
ATOM     19  C12 ZIN A   1      28.519  -1.354  28.785  0.00  0.00     0.001 A 
ENDBRANCH   9  10
ENDBRANCH   7   9
ENDBRANCH   1   7
BRANCH   6  20
ATOM     20  N21 ZIN A   1      27.970  -0.225  33.170  0.00  0.00    -0.340 N 
ATOM     21  H39 ZIN A   1      28.765   0.221  33.504  0.00  0.00     0.167 HD
BRANCH  20  22
ATOM     22  C22 ZIN A   1      27.742  -1.569  33.477  0.00  0.00     0.034 A 
ATOM     23  C31 ZIN A   1      27.935  -2.547  32.510  0.00  0.00     0.045 A 
ATOM     24  C26 ZIN A   1      27.716  -3.874  32.818  0.00  0.00     0.050 A 
ATOM     25  C25 ZIN A   1      27.291  -4.231  34.086  0.00  0.00     0.016 A 
ATOM     26  C24 ZIN A   1      27.091  -3.260  35.049  0.00  0.00     0.003 A 
ATOM     27  C23 ZIN A   1      27.316  -1.930  34.749  0.00  0.00     0.029 A 
BRANCH  24  28
ATOM     28  C27 ZIN A   1      27.932  -4.937  31.771  0.00  0.00     0.417 C 
ATOM     29  F28 ZIN A   1      26.769  -5.083  31.007  0.00  0.00    -0.166 F 
ATOM     30  F29 ZIN A   1      28.993  -4.561  30.939  0.00  0.00    -0.166 F 
ATOM     31  F30 ZIN A   1      28.236  -6.151  32.394  0.00  0.00    -0.166 F 
ENDBRANCH  24  28
ENDBRANCH  20  22
ENDBRANCH   6  20
TORSDOF 6
ENDMDL
MODEL 82
REMARK CAVERDOCK RESULT:      -7.7      0.000      0.000
REMARK CAVERDOCK CONSTRAINTS:       0.0      0.0      0.0      0.0
REMARK CAVERDOCK TUNNEL: 81     -7.7      3.3     82.1
REMARK  6 active torsions:
REMARK  status: ('A' for Active; 'I' for Inactive)
REMARK    1  A    between atoms: C2_2  and  O3_3 
REMARK    2  A    between atoms: C2_2  and  C15_14 
REMARK    3  A    between atoms: O3_3  and  C4_4 
REMARK    4  A    between atoms: C20_19  and  N21_20 
REMARK    5  A    between atoms: N21_20  and  C22_21 
REMARK    6  A    between atoms: C26_25  and  C27_26 
ROOT
ATOM      1  C15 ZIN A   1      28.994   0.141  29.021  0.00  0.00     0.085 A 
ATOM      2  C16 ZIN A   1      28.810   0.388  27.656  0.00  0.00     0.023 A 
ATOM      3  C17 ZIN A   1      28.442  -0.668  26.841  0.00  0.00     0.020 A 
ATOM      4  C18 ZIN A   1      28.267  -1.925  27.392  0.00  0.00     0.119 A 
ATOM      5  N19 ZIN A   1      28.445  -2.138  28.682  0.00  0.00    -0.242 NA
ATOM      6  C20 ZIN A   1      28.803  -1.165  29.506  0.00  0.00     0.144 A 
ENDROOT
BRANCH   1   7
ATOM      7  C2  ZIN A   1      29.386   1.229  29.934  0.00  0.00     0.299 C 
ATOM      8  O1  ZIN A   1      30.242   1.038  30.775  0.00  0.00    -0.259 OA
BRANCH   7   9
ATOM      9  O3  ZIN A   1      28.800   2.438  29.833  0.00  0.00    -0.281 OA
BRANCH   9  10
ATOM     10  C4  ZIN A   1      28.104   2.933  31.007  0.00  0.00     0.315 A 
ATOM     11  C14 ZIN A   1      27.214   1.855  31.574  0.00  0.00     0.013 A 
ATOM     12  C9  ZIN A   1      27.671   1.613  32.874  0.00  0.00     0.050 A 
ATOM     13  C13 ZIN A   1      26.148   1.149  31.072  0.00  0.00     0.013 A 
ATOM     14  C7  ZIN A   1      28.815   2.509  33.130  0.00  0.00     0.296 A 
ATOM     15  C10 ZIN A   1      27.033   0.650  33.657  0.00  0.00     0.018 A 
ATOM     16  O6  ZIN A   1      29.059   3.269  32.050  0.00  0.00    -0.281 OA
ATOM     17  O8  ZIN A   1      29.443   2.554  34.169  0.00  0.00    -0.259 OA
ATOM     18  C11 ZIN A   1      25.963  -0.052  33.143  0.00  0.00     0.001 A 
ATOM     19  C12 ZIN A   1      25.519   0.193  31.856  0.00  0.00     0.001 A 
ENDBRANCH   9  10
ENDBRANCH   7   9
ENDBRANCH   1   7
BRANCH   6  20
ATOM     20  N21 ZIN A   1      28.979  -1.433  30.851  0.00  0.00    -0.340 N 
ATOM     21  H39 ZIN A   1      29.359  -0.758  31.435  0.00  0.00     0.167 HD
BRANCH  20  22
ATOM     22  C22 ZIN A   1      28.609  -2.677  31.370  0.00  0.00     0.034 A 
ATOM     23  C31 ZIN A   1      27.633  -2.759  32.354  0.00  0.00     0.045 A 
ATOM     24  C26 ZIN A   1      27.265  -3.990  32.860  0.00  0.00     0.050 A 
ATOM     25  C25 ZIN A   1      27.877  -5.141  32.396  0.00  0.00     0.016 A 
ATOM     26  C24 ZIN A   1      28.854  -5.062  31.422  0.00  0.00     0.003 A 
ATOM     27  C23 ZIN A   1      29.222  -3.834  30.907  0.00  0.00     0.029 A 
BRANCH  24  28
ATOM     28  C27 ZIN A   1      26.200  -4.080  33.923  0.00  0.00     0.417 C 
ATOM     29  F28 ZIN A   1      25.968  -5.423  34.239  0.00  0.00    -0.166 F 
ATOM     30  F29 ZIN A   1      26.626  -3.398  35.068  0.00  0.00    -0.166 F 
ATOM     31  F30 ZIN A   1      25.018  -3.502  33.449  0.00  0.00    -0.166 F 
ENDBRANCH  24  28
ENDBRANCH  20  22
ENDBRANCH   6  20
TORSDOF 6
ENDMDL
MODEL 83
REMARK CAVERDOCK RESULT:      -7.6      0.000      0.000
REMARK CAVERDOCK CONSTRAINTS:       0.0      0.0      0.0      0.0
REMARK CAVERDOCK TUNNEL: 82     -7.6      3.3     83.2
REMARK  6 active torsions:
REMARK  status: ('A' for Active; 'I' for Inactive)
REMARK    1  A    between atoms: C2_2  and  O3_3 
REMARK    2  A    between atoms: C2_2  and  C15_14 
REMARK    3  A    between atoms: O3_3  and  C4_4 
REMARK    4  A    between atoms: C20_19  and  N21_20 
REMARK    5  A    between atoms: N21_20  and  C22_21 
REMARK    6  A    between atoms: C26_25  and  C27_26 
ROOT
ATOM      1  C15 ZIN A   1      29.201   2.904  31.438  0.00  0.00     0.085 A 
ATOM      2  C16 ZIN A   1      29.013   4.214  30.982  0.00  0.00     0.023 A 
ATOM      3  C17 ZIN A   1      29.586   4.578  29.776  0.00  0.00     0.020 A 
ATOM      4  C18 ZIN A   1      30.320   3.648  29.062  0.00  0.00     0.119 A 
ATOM      5  N19 ZIN A   1      30.486   2.418  29.509  0.00  0.00    -0.242 NA
ATOM      6  C20 ZIN A   1      29.965   2.018  30.659  0.00  0.00     0.144 A 
ENDROOT
BRANCH   1   7
ATOM      7  C2  ZIN A   1      28.614   2.464  32.716  0.00  0.00     0.299 C 
ATOM      8  O1  ZIN A   1      28.154   3.282  33.487  0.00  0.00    -0.259 OA
BRANCH   7   9
ATOM      9  O3  ZIN A   1      28.583   1.153  33.027  0.00  0.00    -0.281 OA
BRANCH   9  10
ATOM     10  C4  ZIN A   1      27.366   0.649  33.636  0.00  0.00     0.315 A 
ATOM     11  C14 ZIN A   1      26.622  -0.228  32.660  0.00  0.00     0.013 A 
ATOM     12  C9  ZIN A   1      26.547  -1.495  33.248  0.00  0.00     0.050 A 
ATOM     13  C13 ZIN A   1      26.070  -0.005  31.421  0.00  0.00     0.013 A 
ATOM     14  C7  ZIN A   1      27.220  -1.430  34.559  0.00  0.00     0.296 A 
ATOM     15  C10 ZIN A   1      25.906  -2.530  32.566  0.00  0.00     0.018 A 
ATOM     16  O6  ZIN A   1      27.689  -0.190  34.778  0.00  0.00    -0.281 OA
ATOM     17  O8  ZIN A   1      27.331  -2.362  35.330  0.00  0.00    -0.259 OA
ATOM     18  C11 ZIN A   1      25.355  -2.294  31.323  0.00  0.00     0.001 A 
ATOM     19  C12 ZIN A   1      25.435  -1.038  30.750  0.00  0.00     0.001 A 
ENDBRANCH   9  10
ENDBRANCH   7   9
ENDBRANCH   1   7
BRANCH   6  20
ATOM     20  N21 ZIN A   1      30.165   0.719  31.090  0.00  0.00    -0.340 N 
ATOM     21  H39 ZIN A   1      30.747   0.542  31.845  0.00  0.00     0.167 HD
BRANCH  20  22
ATOM     22  C22 ZIN A   1      29.528  -0.339  30.435  0.00  0.00     0.034 A 
ATOM     23  C31 ZIN A   1      29.492  -1.598  31.020  0.00  0.00     0.045 A 
ATOM     24  C26 ZIN A   1      28.856  -2.640  30.374  0.00  0.00     0.050 A 
ATOM     25  C25 ZIN A   1      28.267  -2.434  29.139  0.00  0.00     0.016 A 
ATOM     26  C24 ZIN A   1      28.308  -1.184  28.551  0.00  0.00     0.003 A 
ATOM     27  C23 ZIN A   1      28.936  -0.136  29.195  0.00  0.00     0.029 A 
BRANCH  24  28
ATOM     28  C27 ZIN A   1      28.810  -4.005  31.011  0.00  0.00     0.417 C 
ATOM     29  F28 ZIN A   1      29.952  -4.727  30.652  0.00  0.00    -0.166 F 
ATOM     30  F29 ZIN A   1      28.763  -3.868  32.403  0.00  0.00    -0.166 F 
ATOM     31  F30 ZIN A   1      27.670  -4.686  30.571  0.00  0.00    -0.166 F 
ENDBRANCH  24  28
ENDBRANCH  20  22
ENDBRANCH   6  20
TORSDOF 6
ENDMDL
MODEL 84
REMARK CAVERDOCK RESULT:      -8.7      0.000      0.000
REMARK CAVERDOCK CONSTRAINTS:       0.0      0.0      0.0      0.0
REMARK CAVERDOCK TUNNEL: 83     -8.7      3.3     84.6
REMARK  6 active torsions:
REMARK  status: ('A' for Active; 'I' for Inactive)
REMARK    1  A    between atoms: C2_2  and  O3_3 
REMARK    2  A    between atoms: C2_2  and  C15_14 
REMARK    3  A    between atoms: O3_3  and  C4_4 
REMARK    4  A    between atoms: C20_19  and  N21_20 
REMARK    5  A    between atoms: N21_20  and  C22_21 
REMARK    6  A    between atoms: C26_25  and  C27_26 
ROOT
ATOM      1  C15 ZIN A   1      29.205   1.622  30.090  0.00  0.00     0.085 A 
ATOM      2  C16 ZIN A   1      27.863   1.786  30.451  0.00  0.00     0.023 A 
ATOM      3  C17 ZIN A   1      27.524   2.864  31.251  0.00  0.00     0.020 A 
ATOM      4  C18 ZIN A   1      28.511   3.740  31.667  0.00  0.00     0.119 A 
ATOM      5  N19 ZIN A   1      29.771   3.568  31.317  0.00  0.00    -0.242 NA
ATOM      6  C20 ZIN A   1      30.151   2.552  30.558  0.00  0.00     0.144 A 
ENDROOT
BRANCH   1   7
ATOM      7  C2  ZIN A   1      29.621   0.492  29.242  0.00  0.00     0.299 C 
ATOM      8  O1  ZIN A   1      29.979   0.691  28.098  0.00  0.00    -0.259 OA
BRANCH   7   9
ATOM      9  O3  ZIN A   1      29.609  -0.762  29.735  0.00  0.00    -0.281 OA
BRANCH   9  10
ATOM     10  C4  ZIN A   1      28.443  -1.575  29.440  0.00  0.00     0.315 A 
ATOM     11  C14 ZIN A   1      28.372  -2.743  30.392  0.00  0.00     0.013 A 
ATOM     12  C9  ZIN A   1      27.167  -2.608  31.089  0.00  0.00     0.050 A 
ATOM     13  C13 ZIN A   1      29.210  -3.799  30.656  0.00  0.00     0.013 A 
ATOM     14  C7  ZIN A   1      26.489  -1.393  30.597  0.00  0.00     0.296 A 
ATOM     15  C10 ZIN A   1      26.823  -3.556  32.054  0.00  0.00     0.018 A 
ATOM     16  O6  ZIN A   1      27.229  -0.802  29.645  0.00  0.00    -0.281 OA
ATOM     17  O8  ZIN A   1      25.415  -0.988  30.995  0.00  0.00    -0.259 OA
ATOM     18  C11 ZIN A   1      27.672  -4.612  32.310  0.00  0.00     0.001 A 
ATOM     19  C12 ZIN A   1      28.862  -4.737  31.616  0.00  0.00     0.001 A 
ENDBRANCH   9  10
ENDBRANCH   7   9
ENDBRANCH   1   7
BRANCH   6  20
ATOM     20  N21 ZIN A   1      31.483   2.410  30.215  0.00  0.00    -0.340 N 
ATOM     21  H39 ZIN A   1      31.733   1.860  29.455  0.00  0.00     0.167 HD
BRANCH  20  22
ATOM     22  C22 ZIN A   1      32.470   3.059  30.963  0.00  0.00     0.034 A 
ATOM     23  C31 ZIN A   1      33.666   3.430  30.363  0.00  0.00     0.045 A 
ATOM     24  C26 ZIN A   1      34.637   4.077  31.102  0.00  0.00     0.050 A 
ATOM     25  C25 ZIN A   1      34.423   4.343  32.443  0.00  0.00     0.016 A 
ATOM     26  C24 ZIN A   1      33.237   3.968  33.045  0.00  0.00     0.003 A 
ATOM     27  C23 ZIN A   1      32.260   3.327  32.309  0.00  0.00     0.029 A 
BRANCH  24  28
ATOM     28  C27 ZIN A   1      35.932   4.487  30.451  0.00  0.00     0.417 C 
ATOM     29  F28 ZIN A   1      35.665   5.076  29.210  0.00  0.00    -0.166 F 
ATOM     30  F29 ZIN A   1      36.596   5.407  31.271  0.00  0.00    -0.166 F 
ATOM     31  F30 ZIN A   1      36.739   3.360  30.267  0.00  0.00    -0.166 F 
ENDBRANCH  24  28
ENDBRANCH  20  22
ENDBRANCH   6  20
TORSDOF 6
ENDMDL
MODEL 85
REMARK CAVERDOCK RESULT:      -8.6      0.000      0.000
REMARK CAVERDOCK CONSTRAINTS:       0.0      0.0      0.0      0.0
REMARK CAVERDOCK TUNNEL: 84     -8.6      3.3     85.8
REMARK  6 active torsions:
REMARK  status: ('A' for Active; 'I' for Inactive)
REMARK    1  A    between atoms: C2_2  and  O3_3 
REMARK    2  A    between atoms: C2_2  and  C15_14 
REMARK    3  A    between atoms: O3_3  and  C4_4 
REMARK    4  A    between atoms: C20_19  and  N21_20 
REMARK    5  A    between atoms: N21_20  and  C22_21 
REMARK    6  A    between atoms: C26_25  and  C27_26 
ROOT
ATOM      1  C15 ZIN A   1      29.256   1.641  30.142  0.00  0.00     0.085 A 
ATOM      2  C16 ZIN A   1      27.910   1.893  30.430  0.00  0.00     0.023 A 
ATOM      3  C17 ZIN A   1      27.579   3.102  31.017  0.00  0.00     0.020 A 
ATOM      4  C18 ZIN A   1      28.576   4.018  31.300  0.00  0.00     0.119 A 
ATOM      5  N19 ZIN A   1      29.840   3.762  31.021  0.00  0.00    -0.242 NA
ATOM      6  C20 ZIN A   1      30.213   2.620  30.465  0.00  0.00     0.144 A 
ENDROOT
BRANCH   1   7
ATOM      7  C2  ZIN A   1      29.665   0.371  29.518  0.00  0.00     0.299 C 
ATOM      8  O1  ZIN A   1      30.154   0.369  28.406  0.00  0.00    -0.259 OA
BRANCH   7   9
ATOM      9  O3  ZIN A   1      29.500  -0.790  30.183  0.00  0.00    -0.281 OA
BRANCH   9  10
ATOM     10  C4  ZIN A   1      28.443  -1.671  29.720  0.00  0.00     0.315 A 
ATOM     11  C14 ZIN A   1      28.442  -2.947  30.525  0.00  0.00     0.013 A 
ATOM     12  C9  ZIN A   1      27.193  -3.014  31.152  0.00  0.00     0.050 A 
ATOM     13  C13 ZIN A   1      29.370  -3.941  30.719  0.00  0.00     0.013 A 
ATOM     14  C7  ZIN A   1      26.421  -1.820  30.760  0.00  0.00     0.296 A 
ATOM     15  C10 ZIN A   1      26.898  -4.101  31.976  0.00  0.00     0.018 A 
ATOM     16  O6  ZIN A   1      27.146  -1.049  29.933  0.00  0.00    -0.281 OA
ATOM     17  O8  ZIN A   1      25.291  -1.572  31.131  0.00  0.00    -0.259 OA
ATOM     18  C11 ZIN A   1      27.838  -5.094  32.164  0.00  0.00     0.001 A 
ATOM     19  C12 ZIN A   1      29.070  -5.017  31.540  0.00  0.00     0.001 A 
ENDBRANCH   9  10
ENDBRANCH   7   9
ENDBRANCH   1   7
BRANCH   6  20
ATOM     20  N21 ZIN A   1      31.549   2.393  30.190  0.00  0.00    -0.340 N 
ATOM     21  H39 ZIN A   1      31.802   1.770  29.491  0.00  0.00     0.167 HD
BRANCH  20  22
ATOM     22  C22 ZIN A   1      32.536   3.061  30.921  0.00  0.00     0.034 A 
ATOM     23  C31 ZIN A   1      33.728   3.427  30.309  0.00  0.00     0.045 A 
ATOM     24  C26 ZIN A   1      34.698   4.092  31.032  0.00  0.00     0.050 A 
ATOM     25  C25 ZIN A   1      34.489   4.384  32.369  0.00  0.00     0.016 A 
ATOM     26  C24 ZIN A   1      33.307   4.015  32.982  0.00  0.00     0.003 A 
ATOM     27  C23 ZIN A   1      32.330   3.355  32.263  0.00  0.00     0.029 A 
BRANCH  24  28
ATOM     28  C27 ZIN A   1      35.989   4.496  30.367  0.00  0.00     0.417 C 
ATOM     29  F28 ZIN A   1      36.769   5.229  31.268  0.00  0.00    -0.166 F 
ATOM     30  F29 ZIN A   1      36.687   3.350  29.971  0.00  0.00    -0.166 F 
ATOM     31  F30 ZIN A   1      35.709   5.282  29.245  0.00  0.00    -0.166 F 
ENDBRANCH  24  28
ENDBRANCH  20  22
ENDBRANCH   6  20
TORSDOF 6
ENDMDL
MODEL 86
REMARK CAVERDOCK RESULT:      -7.7      0.000      0.000
REMARK CAVERDOCK CONSTRAINTS:       0.0      0.0      0.0      0.0
REMARK CAVERDOCK TUNNEL: 85     -7.7      3.4     86.9
REMARK  6 active torsions:
REMARK  status: ('A' for Active; 'I' for Inactive)
REMARK    1  A    between atoms: C2_2  and  O3_3 
REMARK    2  A    between atoms: C2_2  and  C15_14 
REMARK    3  A    between atoms: O3_3  and  C4_4 
REMARK    4  A    between atoms: C20_19  and  N21_20 
REMARK    5  A    between atoms: N21_20  and  C22_21 
REMARK    6  A    between atoms: C26_25  and  C27_26 
ROOT
ATOM      1  C15 ZIN A   1      27.545   1.534  31.893  0.00  0.00     0.085 A 
ATOM      2  C16 ZIN A   1      26.686   2.401  31.208  0.00  0.00     0.023 A 
ATOM      3  C17 ZIN A   1      25.397   1.973  30.940  0.00  0.00     0.020 A 
ATOM      4  C18 ZIN A   1      24.998   0.714  31.352  0.00  0.00     0.119 A 
ATOM      5  N19 ZIN A   1      25.822  -0.089  31.996  0.00  0.00    -0.242 NA
ATOM      6  C20 ZIN A   1      27.067   0.267  32.274  0.00  0.00     0.144 A 
ENDROOT
BRANCH   1   7
ATOM      7  C2  ZIN A   1      28.927   1.938  32.203  0.00  0.00     0.299 C 
ATOM      8  O1  ZIN A   1      29.134   2.930  32.875  0.00  0.00    -0.259 OA
BRANCH   7   9
ATOM      9  O3  ZIN A   1      29.962   1.206  31.747  0.00  0.00    -0.281 OA
BRANCH   9  10
ATOM     10  C4  ZIN A   1      30.616   1.672  30.537  0.00  0.00     0.315 A 
ATOM     11  C14 ZIN A   1      29.695   1.509  29.354  0.00  0.00     0.013 A 
ATOM     12  C9  ZIN A   1      29.489   2.793  28.838  0.00  0.00     0.050 A 
ATOM     13  C13 ZIN A   1      29.090   0.422  28.770  0.00  0.00     0.013 A 
ATOM     14  C7  ZIN A   1      30.256   3.745  29.663  0.00  0.00     0.296 A 
ATOM     15  C10 ZIN A   1      28.666   2.959  27.723  0.00  0.00     0.018 A 
ATOM     16  O6  ZIN A   1      30.905   3.093  30.641  0.00  0.00    -0.281 OA
ATOM     17  O8  ZIN A   1      30.296   4.946  29.482  0.00  0.00    -0.259 OA
ATOM     18  C11 ZIN A   1      28.064   1.860  27.145  0.00  0.00     0.001 A 
ATOM     19  C12 ZIN A   1      28.273   0.595  27.664  0.00  0.00     0.001 A 
ENDBRANCH   9  10
ENDBRANCH   7   9
ENDBRANCH   1   7
BRANCH   6  20
ATOM     20  N21 ZIN A   1      27.898  -0.606  32.951  0.00  0.00    -0.340 N 
ATOM     21  H39 ZIN A   1      28.324  -0.329  33.777  0.00  0.00     0.167 HD
BRANCH  20  22
ATOM     22  C22 ZIN A   1      28.124  -1.889  32.445  0.00  0.00     0.034 A 
ATOM     23  C31 ZIN A   1      27.594  -2.997  33.094  0.00  0.00     0.045 A 
ATOM     24  C26 ZIN A   1      27.814  -4.263  32.588  0.00  0.00     0.050 A 
ATOM     25  C25 ZIN A   1      28.572  -4.430  31.442  0.00  0.00     0.016 A 
ATOM     26  C24 ZIN A   1      29.107  -3.330  30.799  0.00  0.00     0.003 A 
ATOM     27  C23 ZIN A   1      28.885  -2.061  31.296  0.00  0.00     0.029 A 
BRANCH  24  28
ATOM     28  C27 ZIN A   1      27.232  -5.465  33.287  0.00  0.00     0.417 C 
ATOM     29  F28 ZIN A   1      25.894  -5.217  33.607  0.00  0.00    -0.166 F 
ATOM     30  F29 ZIN A   1      27.311  -6.578  32.442  0.00  0.00    -0.166 F 
ATOM     31  F30 ZIN A   1      27.953  -5.717  34.458  0.00  0.00    -0.166 F 
ENDBRANCH  24  28
ENDBRANCH  20  22
ENDBRANCH   6  20
TORSDOF 6
ENDMDL
MODEL 87
REMARK CAVERDOCK RESULT:      -9.2      0.000      0.000
REMARK CAVERDOCK CONSTRAINTS:       0.0      0.0      0.0      0.0
REMARK CAVERDOCK TUNNEL: 86     -9.2      3.4     87.1
REMARK  6 active torsions:
REMARK  status: ('A' for Active; 'I' for Inactive)
REMARK    1  A    between atoms: C2_2  and  O3_3 
REMARK    2  A    between atoms: C2_2  and  C15_14 
REMARK    3  A    between atoms: O3_3  and  C4_4 
REMARK    4  A    between atoms: C20_19  and  N21_20 
REMARK    5  A    between atoms: N21_20  and  C22_21 
REMARK    6  A    between atoms: C26_25  and  C27_26 
ROOT
ATOM      1  C15 ZIN A   1      29.129   1.403  30.344  0.00  0.00     0.085 A 
ATOM      2  C16 ZIN A   1      27.803   1.545  30.769  0.00  0.00     0.023 A 
ATOM      3  C17 ZIN A   1      27.433   2.728  31.384  0.00  0.00     0.020 A 
ATOM      4  C18 ZIN A   1      28.374   3.728  31.559  0.00  0.00     0.119 A 
ATOM      5  N19 ZIN A   1      29.619   3.575  31.152  0.00  0.00    -0.242 NA
ATOM      6  C20 ZIN A   1      30.028   2.462  30.563  0.00  0.00     0.144 A 
ENDROOT
BRANCH   1   7
ATOM      7  C2  ZIN A   1      29.576   0.164  29.685  0.00  0.00     0.299 C 
ATOM      8  O1  ZIN A   1      30.037   0.206  28.561  0.00  0.00    -0.259 OA
BRANCH   7   9
ATOM      9  O3  ZIN A   1      29.478  -1.016  30.329  0.00  0.00    -0.281 OA
BRANCH   9  10
ATOM     10  C4  ZIN A   1      28.465  -1.942  29.858  0.00  0.00     0.315 A 
ATOM     11  C14 ZIN A   1      28.564  -3.245  30.611  0.00  0.00     0.013 A 
ATOM     12  C9  ZIN A   1      27.340  -3.414  31.266  0.00  0.00     0.050 A 
ATOM     13  C13 ZIN A   1      29.557  -4.187  30.743  0.00  0.00     0.013 A 
ATOM     14  C7  ZIN A   1      26.485  -2.257  30.942  0.00  0.00     0.296 A 
ATOM     15  C10 ZIN A   1      27.135  -4.548  32.054  0.00  0.00     0.018 A 
ATOM     16  O6  ZIN A   1      27.139  -1.411  30.129  0.00  0.00    -0.281 OA
ATOM     17  O8  ZIN A   1      25.353  -2.094  31.350  0.00  0.00    -0.259 OA
ATOM     18  C11 ZIN A   1      28.139  -5.487  32.179  0.00  0.00     0.001 A 
ATOM     19  C12 ZIN A   1      29.346  -5.310  31.527  0.00  0.00     0.001 A 
ENDBRANCH   9  10
ENDBRANCH   7   9
ENDBRANCH   1   7
BRANCH   6  20
ATOM     20  N21 ZIN A   1      31.343   2.344  30.152  0.00  0.00    -0.340 N 
ATOM     21  H39 ZIN A   1      31.561   1.818  29.366  0.00  0.00     0.167 HD
BRANCH  20  22
ATOM     22  C22 ZIN A   1      32.359   2.983  30.869  0.00  0.00     0.034 A 
ATOM     23  C31 ZIN A   1      33.555   3.307  30.242  0.00  0.00     0.045 A 
ATOM     24  C26 ZIN A   1      34.554   3.944  30.951  0.00  0.00     0.050 A 
ATOM     25  C25 ZIN A   1      34.370   4.247  32.288  0.00  0.00     0.016 A 
ATOM     26  C24 ZIN A   1      33.184   3.919  32.917  0.00  0.00     0.003 A 
ATOM     27  C23 ZIN A   1      32.178   3.288  32.211  0.00  0.00     0.029 A 
BRANCH  24  28
ATOM     28  C27 ZIN A   1      35.850   4.303  30.270  0.00  0.00     0.417 C 
ATOM     29  F28 ZIN A   1      36.686   4.964  31.175  0.00  0.00    -0.166 F 
ATOM     30  F29 ZIN A   1      36.479   3.137  29.819  0.00  0.00    -0.166 F 
ATOM     31  F30 ZIN A   1      35.587   5.141  29.181  0.00  0.00    -0.166 F 
ENDBRANCH  24  28
ENDBRANCH  20  22
ENDBRANCH   6  20
TORSDOF 6
ENDMDL
MODEL 88
REMARK CAVERDOCK RESULT:      -7.7      0.000      0.000
REMARK CAVERDOCK CONSTRAINTS:       0.0      0.0      0.0      0.0
REMARK CAVERDOCK TUNNEL: 87     -7.7      3.4     88.7
REMARK  6 active torsions:
REMARK  status: ('A' for Active; 'I' for Inactive)
REMARK    1  A    between atoms: C2_2  and  O3_3 
REMARK    2  A    between atoms: C2_2  and  C15_14 
REMARK    3  A    between atoms: O3_3  and  C4_4 
REMARK    4  A    between atoms: C20_19  and  N21_20 
REMARK    5  A    between atoms: N21_20  and  C22_21 
REMARK    6  A    between atoms: C26_25  and  C27_26 
ROOT
ATOM      1  C15 ZIN A   1      27.574   1.448  31.938  0.00  0.00     0.085 A 
ATOM      2  C16 ZIN A   1      26.623   2.310  31.380  0.00  0.00     0.023 A 
ATOM      3  C17 ZIN A   1      25.391   1.788  31.024  0.00  0.00     0.020 A 
ATOM      4  C18 ZIN A   1      25.137   0.443  31.228  0.00  0.00     0.119 A 
ATOM      5  N19 ZIN A   1      26.046  -0.353  31.754  0.00  0.00    -0.242 NA
ATOM      6  C20 ZIN A   1      27.242   0.092  32.107  0.00  0.00     0.144 A 
ENDROOT
BRANCH   1   7
ATOM      7  C2  ZIN A   1      28.901   1.950  32.333  0.00  0.00     0.299 C 
ATOM      8  O1  ZIN A   1      28.993   2.949  33.020  0.00  0.00    -0.259 OA
BRANCH   7   9
ATOM      9  O3  ZIN A   1      30.013   1.301  31.937  0.00  0.00    -0.281 OA
BRANCH   9  10
ATOM     10  C4  ZIN A   1      30.670   1.789  30.737  0.00  0.00     0.315 A 
ATOM     11  C14 ZIN A   1      29.793   1.550  29.533  0.00  0.00     0.013 A 
ATOM     12  C9  ZIN A   1      29.521   2.810  28.990  0.00  0.00     0.050 A 
ATOM     13  C13 ZIN A   1      29.274   0.418  28.952  0.00  0.00     0.013 A 
ATOM     14  C7  ZIN A   1      30.203   3.821  29.819  0.00  0.00     0.296 A 
ATOM     15  C10 ZIN A   1      28.720   2.906  27.851  0.00  0.00     0.018 A 
ATOM     16  O6  ZIN A   1      30.865   3.226  30.825  0.00  0.00    -0.281 OA
ATOM     17  O8  ZIN A   1      30.172   5.019  29.618  0.00  0.00    -0.259 OA
ATOM     18  C11 ZIN A   1      28.205   1.763  27.276  0.00  0.00     0.001 A 
ATOM     19  C12 ZIN A   1      28.479   0.522  27.822  0.00  0.00     0.001 A 
ENDBRANCH   9  10
ENDBRANCH   7   9
ENDBRANCH   1   7
BRANCH   6  20
ATOM     20  N21 ZIN A   1      28.166  -0.779  32.656  0.00  0.00    -0.340 N 
ATOM     21  H39 ZIN A   1      28.782  -0.467  33.338  0.00  0.00     0.167 HD
BRANCH  20  22
ATOM     22  C22 ZIN A   1      28.213  -2.108  32.228  0.00  0.00     0.034 A 
ATOM     23  C31 ZIN A   1      27.561  -3.097  32.953  0.00  0.00     0.045 A 
ATOM     24  C26 ZIN A   1      27.603  -4.409  32.524  0.00  0.00     0.050 A 
ATOM     25  C25 ZIN A   1      28.306  -4.741  31.379  0.00  0.00     0.016 A 
ATOM     26  C24 ZIN A   1      28.962  -3.761  30.659  0.00  0.00     0.003 A 
ATOM     27  C23 ZIN A   1      28.918  -2.446  31.080  0.00  0.00     0.029 A 
BRANCH  24  28
ATOM     28  C27 ZIN A   1      26.889  -5.481  33.306  0.00  0.00     0.417 C 
ATOM     29  F28 ZIN A   1      25.510  -5.250  33.262  0.00  0.00    -0.166 F 
ATOM     30  F29 ZIN A   1      27.171  -6.732  32.745  0.00  0.00    -0.166 F 
ATOM     31  F30 ZIN A   1      27.324  -5.457  34.634  0.00  0.00    -0.166 F 
ENDBRANCH  24  28
ENDBRANCH  20  22
ENDBRANCH   6  20
TORSDOF 6
ENDMDL
MODEL 89
REMARK CAVERDOCK RESULT:      -9.1      0.000      0.000
REMARK CAVERDOCK CONSTRAINTS:       0.0      0.0      0.0      0.0
REMARK CAVERDOCK TUNNEL: 88     -9.1      3.4     89.7
REMARK  6 active torsions:
REMARK  status: ('A' for Active; 'I' for Inactive)
REMARK    1  A    between atoms: C2_2  and  O3_3 
REMARK    2  A    between atoms: C2_2  and  C15_14 
REMARK    3  A    between atoms: O3_3  and  C4_4 
REMARK    4  A    between atoms: C20_19  and  N21_20 
REMARK    5  A    between atoms: N21_20  and  C22_21 
REMARK    6  A    between atoms: C26_25  and  C27_26 
ROOT
ATOM      1  C15 ZIN A   1      28.762   1.368  30.344  0.00  0.00     0.085 A 
ATOM      2  C16 ZIN A   1      27.449   1.516  30.806  0.00  0.00     0.023 A 
ATOM      3  C17 ZIN A   1      27.092   2.718  31.393  0.00  0.00     0.020 A 
ATOM      4  C18 ZIN A   1      28.031   3.727  31.506  0.00  0.00     0.119 A 
ATOM      5  N19 ZIN A   1      29.264   3.568  31.064  0.00  0.00    -0.242 NA
ATOM      6  C20 ZIN A   1      29.661   2.438  30.500  0.00  0.00     0.144 A 
ENDROOT
BRANCH   1   7
ATOM      7  C2  ZIN A   1      29.195   0.110  29.712  0.00  0.00     0.299 C 
ATOM      8  O1  ZIN A   1      30.129   0.111  28.935  0.00  0.00    -0.259 OA
BRANCH   7   9
ATOM      9  O3  ZIN A   1      28.560  -1.044  30.000  0.00  0.00    -0.281 OA
BRANCH   9  10
ATOM     10  C4  ZIN A   1      29.162  -1.893  31.011  0.00  0.00     0.315 A 
ATOM     11  C14 ZIN A   1      28.374  -1.808  32.295  0.00  0.00     0.013 A 
ATOM     12  C9  ZIN A   1      27.913  -3.102  32.559  0.00  0.00     0.050 A 
ATOM     13  C13 ZIN A   1      28.070  -0.776  33.150  0.00  0.00     0.013 A 
ATOM     14  C7  ZIN A   1      28.392  -3.986  31.479  0.00  0.00     0.296 A 
ATOM     15  C10 ZIN A   1      27.142  -3.336  33.699  0.00  0.00     0.018 A 
ATOM     16  O6  ZIN A   1      29.112  -3.284  30.590  0.00  0.00    -0.281 OA
ATOM     17  O8  ZIN A   1      28.168  -5.178  31.407  0.00  0.00    -0.259 OA
ATOM     18  C11 ZIN A   1      26.843  -2.292  34.550  0.00  0.00     0.001 A 
ATOM     19  C12 ZIN A   1      27.303  -1.016  34.279  0.00  0.00     0.001 A 
ENDBRANCH   9  10
ENDBRANCH   7   9
ENDBRANCH   1   7
BRANCH   6  20
ATOM     20  N21 ZIN A   1      30.963   2.313  30.050  0.00  0.00    -0.340 N 
ATOM     21  H39 ZIN A   1      31.148   1.842  29.223  0.00  0.00     0.167 HD
BRANCH  20  22
ATOM     22  C22 ZIN A   1      32.012   2.866  30.789  0.00  0.00     0.034 A 
ATOM     23  C31 ZIN A   1      33.227   3.140  30.175  0.00  0.00     0.045 A 
ATOM     24  C26 ZIN A   1      34.260   3.693  30.906  0.00  0.00     0.050 A 
ATOM     25  C25 ZIN A   1      34.090   3.962  32.253  0.00  0.00     0.016 A 
ATOM     26  C24 ZIN A   1      32.885   3.683  32.868  0.00  0.00     0.003 A 
ATOM     27  C23 ZIN A   1      31.845   3.137  32.141  0.00  0.00     0.029 A 
BRANCH  24  28
ATOM     28  C27 ZIN A   1      35.577   3.998  30.238  0.00  0.00     0.417 C 
ATOM     29  F28 ZIN A   1      35.365   4.869  29.165  0.00  0.00    -0.166 F 
ATOM     30  F29 ZIN A   1      36.440   4.597  31.163  0.00  0.00    -0.166 F 
ATOM     31  F30 ZIN A   1      36.148   2.811  29.770  0.00  0.00    -0.166 F 
ENDBRANCH  24  28
ENDBRANCH  20  22
ENDBRANCH   6  20
TORSDOF 6
ENDMDL
MODEL 90
REMARK CAVERDOCK RESULT:      -8.8      0.000      0.000
REMARK CAVERDOCK CONSTRAINTS:       0.0      0.0      0.0      0.0
REMARK CAVERDOCK TUNNEL: 89     -8.8      3.3     90.4
REMARK  6 active torsions:
REMARK  status: ('A' for Active; 'I' for Inactive)
REMARK    1  A    between atoms: C2_2  and  O3_3 
REMARK    2  A    between atoms: C2_2  and  C15_14 
REMARK    3  A    between atoms: O3_3  and  C4_4 
REMARK    4  A    between atoms: C20_19  and  N21_20 
REMARK    5  A    between atoms: N21_20  and  C22_21 
REMARK    6  A    between atoms: C26_25  and  C27_26 
ROOT
ATOM      1  C15 ZIN A   1      28.760   1.434  30.666  0.00  0.00     0.085 A 
ATOM      2  C16 ZIN A   1      27.475   1.573  31.201  0.00  0.00     0.023 A 
ATOM      3  C17 ZIN A   1      27.093   2.814  31.680  0.00  0.00     0.020 A 
ATOM      4  C18 ZIN A   1      27.983   3.871  31.618  0.00  0.00     0.119 A 
ATOM      5  N19 ZIN A   1      29.191   3.721  31.111  0.00  0.00    -0.242 NA
ATOM      6  C20 ZIN A   1      29.610   2.555  30.643  0.00  0.00     0.144 A 
ENDROOT
BRANCH   1   7
ATOM      7  C2  ZIN A   1      29.219   0.136  30.143  0.00  0.00     0.299 C 
ATOM      8  O1  ZIN A   1      30.266   0.062  29.532  0.00  0.00    -0.259 OA
BRANCH   7   9
ATOM      9  O3  ZIN A   1      28.478  -0.972  30.346  0.00  0.00    -0.281 OA
BRANCH   9  10
ATOM     10  C4  ZIN A   1      28.811  -1.785  31.501  0.00  0.00     0.315 A 
ATOM     11  C14 ZIN A   1      27.568  -2.078  32.304  0.00  0.00     0.013 A 
ATOM     12  C9  ZIN A   1      27.423  -3.469  32.309  0.00  0.00     0.050 A 
ATOM     13  C13 ZIN A   1      26.656  -1.284  32.956  0.00  0.00     0.013 A 
ATOM     14  C7  ZIN A   1      28.538  -4.047  31.536  0.00  0.00     0.296 A 
ATOM     15  C10 ZIN A   1      26.344  -4.043  32.984  0.00  0.00     0.018 A 
ATOM     16  O6  ZIN A   1      29.336  -3.071  31.073  0.00  0.00    -0.281 OA
ATOM     17  O8  ZIN A   1      28.710  -5.235  31.347  0.00  0.00    -0.259 OA
ATOM     18  C11 ZIN A   1      25.435  -3.236  33.635  0.00  0.00     0.001 A 
ATOM     19  C12 ZIN A   1      25.587  -1.861  33.623  0.00  0.00     0.001 A 
ENDBRANCH   9  10
ENDBRANCH   7   9
ENDBRANCH   1   7
BRANCH   6  20
ATOM     20  N21 ZIN A   1      30.885   2.441  30.119  0.00  0.00    -0.340 N 
ATOM     21  H39 ZIN A   1      31.023   1.990  29.272  0.00  0.00     0.167 HD
BRANCH  20  22
ATOM     22  C22 ZIN A   1      31.974   2.976  30.812  0.00  0.00     0.034 A 
ATOM     23  C31 ZIN A   1      33.184   3.177  30.159  0.00  0.00     0.045 A 
ATOM     24  C26 ZIN A   1      34.257   3.712  30.844  0.00  0.00     0.050 A 
ATOM     25  C25 ZIN A   1      34.132   4.036  32.184  0.00  0.00     0.016 A 
ATOM     26  C24 ZIN A   1      32.932   3.831  32.838  0.00  0.00     0.003 A 
ATOM     27  C23 ZIN A   1      31.853   3.302  32.157  0.00  0.00     0.029 A 
BRANCH  24  28
ATOM     28  C27 ZIN A   1      35.567   3.937  30.135  0.00  0.00     0.417 C 
ATOM     29  F28 ZIN A   1      35.989   2.742  29.543  0.00  0.00    -0.166 F 
ATOM     30  F29 ZIN A   1      35.399   4.914  29.146  0.00  0.00    -0.166 F 
ATOM     31  F30 ZIN A   1      36.528   4.367  31.055  0.00  0.00    -0.166 F 
ENDBRANCH  24  28
ENDBRANCH  20  22
ENDBRANCH   6  20
TORSDOF 6
ENDMDL
MODEL 91
REMARK CAVERDOCK RESULT:      -7.8      0.000      0.000
REMARK CAVERDOCK CONSTRAINTS:       0.0      0.0      0.0      0.0
REMARK CAVERDOCK TUNNEL: 90     -7.8      3.3     91.4
REMARK  6 active torsions:
REMARK  status: ('A' for Active; 'I' for Inactive)
REMARK    1  A    between atoms: C2_2  and  O3_3 
REMARK    2  A    between atoms: C2_2  and  C15_14 
REMARK    3  A    between atoms: O3_3  and  C4_4 
REMARK    4  A    between atoms: C20_19  and  N21_20 
REMARK    5  A    between atoms: N21_20  and  C22_21 
REMARK    6  A    between atoms: C26_25  and  C27_26 
ROOT
ATOM      1  C15 ZIN A   1      26.903   1.048  30.317  0.00  0.00     0.085 A 
ATOM      2  C16 ZIN A   1      27.106   2.241  31.019  0.00  0.00     0.023 A 
ATOM      3  C17 ZIN A   1      27.289   2.174  32.389  0.00  0.00     0.020 A 
ATOM      4  C18 ZIN A   1      27.267   0.943  33.020  0.00  0.00     0.119 A 
ATOM      5  N19 ZIN A   1      27.074  -0.171  32.341  0.00  0.00    -0.242 NA
ATOM      6  C20 ZIN A   1      26.888  -0.164  31.030  0.00  0.00     0.144 A 
ENDROOT
BRANCH   1   7
ATOM      7  C2  ZIN A   1      26.702   1.062  28.858  0.00  0.00     0.299 C 
ATOM      8  O1  ZIN A   1      25.850   0.357  28.355  0.00  0.00    -0.259 OA
BRANCH   7   9
ATOM      9  O3  ZIN A   1      27.461   1.859  28.080  0.00  0.00    -0.281 OA
BRANCH   9  10
ATOM     10  C4  ZIN A   1      28.871   1.528  27.974  0.00  0.00     0.315 A 
ATOM     11  C14 ZIN A   1      29.684   2.435  28.864  0.00  0.00     0.013 A 
ATOM     12  C9  ZIN A   1      30.331   1.604  29.784  0.00  0.00     0.050 A 
ATOM     13  C13 ZIN A   1      29.869   3.796  28.910  0.00  0.00     0.013 A 
ATOM     14  C7  ZIN A   1      29.944   0.210  29.492  0.00  0.00     0.296 A 
ATOM     15  C10 ZIN A   1      31.166   2.169  30.749  0.00  0.00     0.018 A 
ATOM     16  O6  ZIN A   1      29.103   0.173  28.446  0.00  0.00    -0.281 OA
ATOM     17  O8  ZIN A   1      30.333  -0.762  30.107  0.00  0.00    -0.259 OA
ATOM     18  C11 ZIN A   1      31.343   3.537  30.786  0.00  0.00     0.001 A 
ATOM     19  C12 ZIN A   1      30.699   4.350  29.872  0.00  0.00     0.001 A 
ENDBRANCH   9  10
ENDBRANCH   7   9
ENDBRANCH   1   7
BRANCH   6  20
ATOM     20  N21 ZIN A   1      26.689  -1.356  30.357  0.00  0.00    -0.340 N 
ATOM     21  H39 ZIN A   1      26.283  -1.354  29.475  0.00  0.00     0.167 HD
BRANCH  20  22
ATOM     22  C22 ZIN A   1      27.071  -2.564  30.948  0.00  0.00     0.034 A 
ATOM     23  C31 ZIN A   1      26.228  -3.193  31.854  0.00  0.00     0.045 A 
ATOM     24  C26 ZIN A   1      26.605  -4.389  32.431  0.00  0.00     0.050 A 
ATOM     25  C25 ZIN A   1      27.828  -4.955  32.116  0.00  0.00     0.016 A 
ATOM     26  C24 ZIN A   1      28.673  -4.328  31.220  0.00  0.00     0.003 A 
ATOM     27  C23 ZIN A   1      28.298  -3.134  30.635  0.00  0.00     0.029 A 
BRANCH  24  28
ATOM     28  C27 ZIN A   1      25.688  -5.076  33.409  0.00  0.00     0.417 C 
ATOM     29  F28 ZIN A   1      25.720  -4.401  34.634  0.00  0.00    -0.166 F 
ATOM     30  F29 ZIN A   1      24.381  -5.069  32.907  0.00  0.00    -0.166 F 
ATOM     31  F30 ZIN A   1      26.108  -6.397  33.594  0.00  0.00    -0.166 F 
ENDBRANCH  24  28
ENDBRANCH  20  22
ENDBRANCH   6  20
TORSDOF 6
ENDMDL
MODEL 92
REMARK CAVERDOCK RESULT:      -8.1      0.000      0.000
REMARK CAVERDOCK CONSTRAINTS:       0.0      0.0      0.0      0.0
REMARK CAVERDOCK TUNNEL: 91     -8.1      3.3    92.11
REMARK  6 active torsions:
REMARK  status: ('A' for Active; 'I' for Inactive)
REMARK    1  A    between atoms: C2_2  and  O3_3 
REMARK    2  A    between atoms: C2_2  and  C15_14 
REMARK    3  A    between atoms: O3_3  and  C4_4 
REMARK    4  A    between atoms: C20_19  and  N21_20 
REMARK    5  A    between atoms: N21_20  and  C22_21 
REMARK    6  A    between atoms: C26_25  and  C27_26 
ROOT
ATOM      1  C15 ZIN A   1      26.898   0.857  30.321  0.00  0.00     0.085 A 
ATOM      2  C16 ZIN A   1      26.922   2.067  31.023  0.00  0.00     0.023 A 
ATOM      3  C17 ZIN A   1      27.173   2.032  32.384  0.00  0.00     0.020 A 
ATOM      4  C18 ZIN A   1      27.390   0.815  33.005  0.00  0.00     0.119 A 
ATOM      5  N19 ZIN A   1      27.362  -0.315  32.327  0.00  0.00    -0.242 NA
ATOM      6  C20 ZIN A   1      27.122  -0.340  31.025  0.00  0.00     0.144 A 
ENDROOT
BRANCH   1   7
ATOM      7  C2  ZIN A   1      26.635   0.836  28.872  0.00  0.00     0.299 C 
ATOM      8  O1  ZIN A   1      25.790   0.090  28.418  0.00  0.00    -0.259 OA
BRANCH   7   9
ATOM      9  O3  ZIN A   1      27.329   1.648  28.049  0.00  0.00    -0.281 OA
BRANCH   9  10
ATOM     10  C4  ZIN A   1      28.745   1.374  27.892  0.00  0.00     0.315 A 
ATOM     11  C14 ZIN A   1      29.551   2.274  28.796  0.00  0.00     0.013 A 
ATOM     12  C9  ZIN A   1      30.252   1.431  29.666  0.00  0.00     0.050 A 
ATOM     13  C13 ZIN A   1      29.688   3.638  28.892  0.00  0.00     0.013 A 
ATOM     14  C7  ZIN A   1      29.907   0.037  29.328  0.00  0.00     0.296 A 
ATOM     15  C10 ZIN A   1      31.092   1.988  30.630  0.00  0.00     0.018 A 
ATOM     16  O6  ZIN A   1      29.038   0.010  28.303  0.00  0.00    -0.281 OA
ATOM     17  O8  ZIN A   1      30.347  -0.944  29.893  0.00  0.00    -0.259 OA
ATOM     18  C11 ZIN A   1      31.222   3.359  30.717  0.00  0.00     0.001 A 
ATOM     19  C12 ZIN A   1      30.524   4.184  29.853  0.00  0.00     0.001 A 
ENDBRANCH   9  10
ENDBRANCH   7   9
ENDBRANCH   1   7
BRANCH   6  20
ATOM     20  N21 ZIN A   1      27.102  -1.548  30.351  0.00  0.00    -0.340 N 
ATOM     21  H39 ZIN A   1      27.110  -1.563  29.381  0.00  0.00     0.167 HD
BRANCH  20  22
ATOM     22  C22 ZIN A   1      27.070  -2.747  31.069  0.00  0.00     0.034 A 
ATOM     23  C31 ZIN A   1      25.978  -3.048  31.873  0.00  0.00     0.045 A 
ATOM     24  C26 ZIN A   1      25.946  -4.236  32.576  0.00  0.00     0.050 A 
ATOM     25  C25 ZIN A   1      27.006  -5.121  32.490  0.00  0.00     0.016 A 
ATOM     26  C24 ZIN A   1      28.097  -4.821  31.697  0.00  0.00     0.003 A 
ATOM     27  C23 ZIN A   1      28.132  -3.637  30.986  0.00  0.00     0.029 A 
BRANCH  24  28
ATOM     28  C27 ZIN A   1      24.758  -4.567  33.442  0.00  0.00     0.417 C 
ATOM     29  F28 ZIN A   1      25.159  -5.410  34.483  0.00  0.00    -0.166 F 
ATOM     30  F29 ZIN A   1      24.228  -3.387  33.977  0.00  0.00    -0.166 F 
ATOM     31  F30 ZIN A   1      23.783  -5.208  32.672  0.00  0.00    -0.166 F 
ENDBRANCH  24  28
ENDBRANCH  20  22
ENDBRANCH   6  20
TORSDOF 6
ENDMDL
MODEL 93
REMARK CAVERDOCK RESULT:      -8.2      0.000      0.000
REMARK CAVERDOCK CONSTRAINTS:       0.0      0.0      0.0      0.0
REMARK CAVERDOCK TUNNEL: 92     -8.2      3.3     93.8
REMARK  6 active torsions:
REMARK  status: ('A' for Active; 'I' for Inactive)
REMARK    1  A    between atoms: C2_2  and  O3_3 
REMARK    2  A    between atoms: C2_2  and  C15_14 
REMARK    3  A    between atoms: O3_3  and  C4_4 
REMARK    4  A    between atoms: C20_19  and  N21_20 
REMARK    5  A    between atoms: N21_20  and  C22_21 
REMARK    6  A    between atoms: C26_25  and  C27_26 
ROOT
ATOM      1  C15 ZIN A   1      26.775   0.661  30.158  0.00  0.00     0.085 A 
ATOM      2  C16 ZIN A   1      26.702   1.867  30.864  0.00  0.00     0.023 A 
ATOM      3  C17 ZIN A   1      26.824   1.830  32.242  0.00  0.00     0.020 A 
ATOM      4  C18 ZIN A   1      27.013   0.615  32.877  0.00  0.00     0.119 A 
ATOM      5  N19 ZIN A   1      27.079  -0.511  32.194  0.00  0.00    -0.242 NA
ATOM      6  C20 ZIN A   1      26.962  -0.534  30.875  0.00  0.00     0.144 A 
ENDROOT
BRANCH   1   7
ATOM      7  C2  ZIN A   1      26.650   0.644  28.690  0.00  0.00     0.299 C 
ATOM      8  O1  ZIN A   1      25.901  -0.148  28.154  0.00  0.00    -0.259 OA
BRANCH   7   9
ATOM      9  O3  ZIN A   1      27.364   1.508  27.942  0.00  0.00    -0.281 OA
BRANCH   9  10
ATOM     10  C4  ZIN A   1      28.797   1.288  27.868  0.00  0.00     0.315 A 
ATOM     11  C14 ZIN A   1      29.518   2.252  28.778  0.00  0.00     0.013 A 
ATOM     12  C9  ZIN A   1      30.206   1.470  29.711  0.00  0.00     0.050 A 
ATOM     13  C13 ZIN A   1      29.595   3.623  28.830  0.00  0.00     0.013 A 
ATOM     14  C7  ZIN A   1      29.935   0.052  29.408  0.00  0.00     0.296 A 
ATOM     15  C10 ZIN A   1      30.972   2.095  30.696  0.00  0.00     0.018 A 
ATOM     16  O6  ZIN A   1      29.123  -0.047  28.343  0.00  0.00    -0.281 OA
ATOM     17  O8  ZIN A   1      30.384  -0.890  30.031  0.00  0.00    -0.259 OA
ATOM     18  C11 ZIN A   1      31.042   3.472  30.739  0.00  0.00     0.001 A 
ATOM     19  C12 ZIN A   1      30.357   4.236  29.812  0.00  0.00     0.001 A 
ENDBRANCH   9  10
ENDBRANCH   7   9
ENDBRANCH   1   7
BRANCH   6  20
ATOM     20  N21 ZIN A   1      27.037  -1.737  30.198  0.00  0.00    -0.340 N 
ATOM     21  H39 ZIN A   1      26.927  -1.760  29.234  0.00  0.00     0.167 HD
BRANCH  20  22
ATOM     22  C22 ZIN A   1      27.270  -2.922  30.903  0.00  0.00     0.034 A 
ATOM     23  C31 ZIN A   1      26.331  -3.385  31.815  0.00  0.00     0.045 A 
ATOM     24  C26 ZIN A   1      26.561  -4.559  32.506  0.00  0.00     0.050 A 
ATOM     25  C25 ZIN A   1      27.731  -5.267  32.299  0.00  0.00     0.016 A 
ATOM     26  C24 ZIN A   1      28.671  -4.804  31.397  0.00  0.00     0.003 A 
ATOM     27  C23 ZIN A   1      28.445  -3.634  30.699  0.00  0.00     0.029 A 
BRANCH  24  28
ATOM     28  C27 ZIN A   1      25.538  -5.066  33.490  0.00  0.00     0.417 C 
ATOM     29  F28 ZIN A   1      25.788  -6.414  33.769  0.00  0.00    -0.166 F 
ATOM     30  F29 ZIN A   1      25.620  -4.322  34.672  0.00  0.00    -0.166 F 
ATOM     31  F30 ZIN A   1      24.258  -4.933  32.943  0.00  0.00    -0.166 F 
ENDBRANCH  24  28
ENDBRANCH  20  22
ENDBRANCH   6  20
TORSDOF 6
ENDMDL
MODEL 94
REMARK CAVERDOCK RESULT:      -8.6      0.000      0.000
REMARK CAVERDOCK CONSTRAINTS:       0.0      0.0      0.0      0.0
REMARK CAVERDOCK TUNNEL: 93     -8.6      3.3     94.5
REMARK  6 active torsions:
REMARK  status: ('A' for Active; 'I' for Inactive)
REMARK    1  A    between atoms: C2_2  and  O3_3 
REMARK    2  A    between atoms: C2_2  and  C15_14 
REMARK    3  A    between atoms: O3_3  and  C4_4 
REMARK    4  A    between atoms: C20_19  and  N21_20 
REMARK    5  A    between atoms: N21_20  and  C22_21 
REMARK    6  A    between atoms: C26_25  and  C27_26 
ROOT
ATOM      1  C15 ZIN A   1      27.149   1.197  30.810  0.00  0.00     0.085 A 
ATOM      2  C16 ZIN A   1      27.148   2.514  31.284  0.00  0.00     0.023 A 
ATOM      3  C17 ZIN A   1      27.597   2.749  32.572  0.00  0.00     0.020 A 
ATOM      4  C18 ZIN A   1      28.029   1.688  33.346  0.00  0.00     0.119 A 
ATOM      5  N19 ZIN A   1      28.023   0.453  32.882  0.00  0.00    -0.242 NA
ATOM      6  C20 ZIN A   1      27.599   0.171  31.660  0.00  0.00     0.144 A 
ENDROOT
BRANCH   1   7
ATOM      7  C2  ZIN A   1      26.681   0.891  29.447  0.00  0.00     0.299 C 
ATOM      8  O1  ZIN A   1      25.837   0.034  29.273  0.00  0.00    -0.259 OA
BRANCH   7   9
ATOM      9  O3  ZIN A   1      27.185   1.564  28.394  0.00  0.00    -0.281 OA
BRANCH   9  10
ATOM     10  C4  ZIN A   1      28.582   1.337  28.074  0.00  0.00     0.315 A 
ATOM     11  C14 ZIN A   1      29.456   2.260  28.885  0.00  0.00     0.013 A 
ATOM     12  C9  ZIN A   1      30.280   1.439  29.662  0.00  0.00     0.050 A 
ATOM     13  C13 ZIN A   1      29.559   3.628  28.975  0.00  0.00     0.013 A 
ATOM     14  C7  ZIN A   1      29.944   0.035  29.356  0.00  0.00     0.296 A 
ATOM     15  C10 ZIN A   1      31.207   2.020  30.528  0.00  0.00     0.018 A 
ATOM     16  O6  ZIN A   1      28.964  -0.018  28.439  0.00  0.00    -0.281 OA
ATOM     17  O8  ZIN A   1      30.477  -0.933  29.861  0.00  0.00    -0.259 OA
ATOM     18  C11 ZIN A   1      31.301   3.394  30.609  0.00  0.00     0.001 A 
ATOM     19  C12 ZIN A   1      30.482   4.198  29.837  0.00  0.00     0.001 A 
ENDBRANCH   9  10
ENDBRANCH   7   9
ENDBRANCH   1   7
BRANCH   6  20
ATOM     20  N21 ZIN A   1      27.609  -1.138  31.213  0.00  0.00    -0.340 N 
ATOM     21  H39 ZIN A   1      28.005  -1.354  30.354  0.00  0.00     0.167 HD
BRANCH  20  22
ATOM     22  C22 ZIN A   1      27.047  -2.148  31.999  0.00  0.00     0.034 A 
ATOM     23  C31 ZIN A   1      27.684  -3.377  32.111  0.00  0.00     0.045 A 
ATOM     24  C26 ZIN A   1      27.131  -4.372  32.893  0.00  0.00     0.050 A 
ATOM     25  C25 ZIN A   1      25.936  -4.149  33.555  0.00  0.00     0.016 A 
ATOM     26  C24 ZIN A   1      25.296  -2.929  33.439  0.00  0.00     0.003 A 
ATOM     27  C23 ZIN A   1      25.848  -1.928  32.663  0.00  0.00     0.029 A 
BRANCH  24  28
ATOM     28  C27 ZIN A   1      27.825  -5.703  33.022  0.00  0.00     0.417 C 
ATOM     29  F28 ZIN A   1      28.979  -5.706  32.231  0.00  0.00    -0.166 F 
ATOM     30  F29 ZIN A   1      28.175  -5.918  34.360  0.00  0.00    -0.166 F 
ATOM     31  F30 ZIN A   1      26.965  -6.720  32.596  0.00  0.00    -0.166 F 
ENDBRANCH  24  28
ENDBRANCH  20  22
ENDBRANCH   6  20
TORSDOF 6
ENDMDL
MODEL 95
REMARK CAVERDOCK RESULT:      -8.7      0.000      0.000
REMARK CAVERDOCK CONSTRAINTS:       0.1      0.0      0.0      0.0
REMARK CAVERDOCK TUNNEL: 94     -8.7      3.3     95.1
REMARK  6 active torsions:
REMARK  status: ('A' for Active; 'I' for Inactive)
REMARK    1  A    between atoms: C2_2  and  O3_3 
REMARK    2  A    between atoms: C2_2  and  C15_14 
REMARK    3  A    between atoms: O3_3  and  C4_4 
REMARK    4  A    between atoms: C20_19  and  N21_20 
REMARK    5  A    between atoms: N21_20  and  C22_21 
REMARK    6  A    between atoms: C26_25  and  C27_26 
ROOT
ATOM      1  C15 ZIN A   1      28.593   1.542  31.036  0.00  0.00     0.085 A 
ATOM      2  C16 ZIN A   1      27.308   1.894  31.463  0.00  0.00     0.023 A 
ATOM      3  C17 ZIN A   1      27.025   3.236  31.655  0.00  0.00     0.020 A 
ATOM      4  C18 ZIN A   1      28.008   4.180  31.422  0.00  0.00     0.119 A 
ATOM      5  N19 ZIN A   1      29.214   3.828  31.020  0.00  0.00    -0.242 NA
ATOM      6  C20 ZIN A   1      29.541   2.560  30.826  0.00  0.00     0.144 A 
ENDROOT
BRANCH   1   7
ATOM      7  C2  ZIN A   1      28.949   0.130  30.816  0.00  0.00     0.299 C 
ATOM      8  O1  ZIN A   1      29.603  -0.188  29.843  0.00  0.00    -0.259 OA
BRANCH   7   9
ATOM      9  O3  ZIN A   1      28.553  -0.810  31.698  0.00  0.00    -0.281 OA
BRANCH   9  10
ATOM     10  C4  ZIN A   1      27.497  -1.710  31.272  0.00  0.00     0.315 A 
ATOM     11  C14 ZIN A   1      27.919  -3.142  31.487  0.00  0.00     0.013 A 
ATOM     12  C9  ZIN A   1      26.996  -3.693  32.383  0.00  0.00     0.050 A 
ATOM     13  C13 ZIN A   1      28.951  -3.906  30.999  0.00  0.00     0.013 A 
ATOM     14  C7  ZIN A   1      26.015  -2.647  32.729  0.00  0.00     0.296 A 
ATOM     15  C10 ZIN A   1      27.133  -5.025  32.776  0.00  0.00     0.018 A 
ATOM     16  O6  ZIN A   1      26.309  -1.505  32.084  0.00  0.00    -0.281 OA
ATOM     17  O8  ZIN A   1      25.077  -2.797  33.486  0.00  0.00    -0.259 OA
ATOM     18  C11 ZIN A   1      28.174  -5.782  32.279  0.00  0.00     0.001 A 
ATOM     19  C12 ZIN A   1      29.081  -5.228  31.394  0.00  0.00     0.001 A 
ENDBRANCH   9  10
ENDBRANCH   7   9
ENDBRANCH   1   7
BRANCH   6  20
ATOM     20  N21 ZIN A   1      30.817   2.235  30.404  0.00  0.00    -0.340 N 
ATOM     21  H39 ZIN A   1      30.943   1.585  29.695  0.00  0.00     0.167 HD
BRANCH  20  22
ATOM     22  C22 ZIN A   1      31.926   2.843  31.000  0.00  0.00     0.034 A 
ATOM     23  C31 ZIN A   1      33.092   3.032  30.270  0.00  0.00     0.045 A 
ATOM     24  C26 ZIN A   1      34.183   3.639  30.859  0.00  0.00     0.050 A 
ATOM     25  C25 ZIN A   1      34.120   4.048  32.179  0.00  0.00     0.016 A 
ATOM     26  C24 ZIN A   1      32.963   3.855  32.910  0.00  0.00     0.003 A 
ATOM     27  C23 ZIN A   1      31.866   3.254  32.325  0.00  0.00     0.029 A 
BRANCH  24  28
ATOM     28  C27 ZIN A   1      35.447   3.851  30.065  0.00  0.00     0.417 C 
ATOM     29  F28 ZIN A   1      35.197   4.743  29.018  0.00  0.00    -0.166 F 
ATOM     30  F29 ZIN A   1      36.439   4.378  30.901  0.00  0.00    -0.166 F 
ATOM     31  F30 ZIN A   1      35.880   2.628  29.543  0.00  0.00    -0.166 F 
ENDBRANCH  24  28
ENDBRANCH  20  22
ENDBRANCH   6  20
TORSDOF 6
ENDMDL
MODEL 96
REMARK CAVERDOCK RESULT:      -8.9      0.000      0.000
REMARK CAVERDOCK CONSTRAINTS:       0.0      0.0      0.0      0.0
REMARK CAVERDOCK TUNNEL: 95     -8.9      3.3     96.3
REMARK  6 active torsions:
REMARK  status: ('A' for Active; 'I' for Inactive)
REMARK    1  A    between atoms: C2_2  and  O3_3 
REMARK    2  A    between atoms: C2_2  and  C15_14 
REMARK    3  A    between atoms: O3_3  and  C4_4 
REMARK    4  A    between atoms: C20_19  and  N21_20 
REMARK    5  A    between atoms: N21_20  and  C22_21 
REMARK    6  A    between atoms: C26_25  and  C27_26 
ROOT
ATOM      1  C15 ZIN A   1      27.137   0.982  31.052  0.00  0.00     0.085 A 
ATOM      2  C16 ZIN A   1      27.219   2.297  31.524  0.00  0.00     0.023 A 
ATOM      3  C17 ZIN A   1      27.690   2.506  32.808  0.00  0.00     0.020 A 
ATOM      4  C18 ZIN A   1      28.063   1.422  33.582  0.00  0.00     0.119 A 
ATOM      5  N19 ZIN A   1      27.978   0.190  33.120  0.00  0.00    -0.242 NA
ATOM      6  C20 ZIN A   1      27.529  -0.068  31.901  0.00  0.00     0.144 A 
ENDROOT
BRANCH   1   7
ATOM      7  C2  ZIN A   1      26.642   0.702  29.694  0.00  0.00     0.299 C 
ATOM      8  O1  ZIN A   1      25.818  -0.173  29.515  0.00  0.00    -0.259 OA
BRANCH   7   9
ATOM      9  O3  ZIN A   1      27.099   1.420  28.648  0.00  0.00    -0.281 OA
BRANCH   9  10
ATOM     10  C4  ZIN A   1      28.479   1.204  28.254  0.00  0.00     0.315 A 
ATOM     11  C14 ZIN A   1      29.380   2.181  28.967  0.00  0.00     0.013 A 
ATOM     12  C9  ZIN A   1      30.267   1.414  29.729  0.00  0.00     0.050 A 
ATOM     13  C13 ZIN A   1      29.458   3.553  28.986  0.00  0.00     0.013 A 
ATOM     14  C7  ZIN A   1      29.944  -0.009  29.510  0.00  0.00     0.296 A 
ATOM     15  C10 ZIN A   1      31.232   2.053  30.509  0.00  0.00     0.018 A 
ATOM     16  O6  ZIN A   1      28.912  -0.124  28.658  0.00  0.00    -0.281 OA
ATOM     17  O8  ZIN A   1      30.528  -0.941  30.026  0.00  0.00    -0.259 OA
ATOM     18  C11 ZIN A   1      31.301   3.431  30.519  0.00  0.00     0.001 A 
ATOM     19  C12 ZIN A   1      30.419   4.181  29.762  0.00  0.00     0.001 A 
ENDBRANCH   9  10
ENDBRANCH   7   9
ENDBRANCH   1   7
BRANCH   6  20
ATOM     20  N21 ZIN A   1      27.457  -1.376  31.457  0.00  0.00    -0.340 N 
ATOM     21  H39 ZIN A   1      27.836  -1.619  30.598  0.00  0.00     0.167 HD
BRANCH  20  22
ATOM     22  C22 ZIN A   1      26.835  -2.348  32.246  0.00  0.00     0.034 A 
ATOM     23  C31 ZIN A   1      27.407  -3.608  32.378  0.00  0.00     0.045 A 
ATOM     24  C26 ZIN A   1      26.794  -4.564  33.163  0.00  0.00     0.050 A 
ATOM     25  C25 ZIN A   1      25.606  -4.273  33.809  0.00  0.00     0.016 A 
ATOM     26  C24 ZIN A   1      25.031  -3.023  33.675  0.00  0.00     0.003 A 
ATOM     27  C23 ZIN A   1      25.642  -2.060  32.896  0.00  0.00     0.029 A 
BRANCH  24  28
ATOM     28  C27 ZIN A   1      27.417  -5.928  33.312  0.00  0.00     0.417 C 
ATOM     29  F28 ZIN A   1      28.367  -5.898  34.339  0.00  0.00    -0.166 F 
ATOM     30  F29 ZIN A   1      26.423  -6.863  33.623  0.00  0.00    -0.166 F 
ATOM     31  F30 ZIN A   1      28.039  -6.290  32.113  0.00  0.00    -0.166 F 
ENDBRANCH  24  28
ENDBRANCH  20  22
ENDBRANCH   6  20
TORSDOF 6
ENDMDL
MODEL 97
REMARK CAVERDOCK RESULT:      -9.1      0.000      0.000
REMARK CAVERDOCK CONSTRAINTS:       0.0      0.0      0.0      0.0
REMARK CAVERDOCK TUNNEL: 96     -9.1      3.3     97.6
REMARK  6 active torsions:
REMARK  status: ('A' for Active; 'I' for Inactive)
REMARK    1  A    between atoms: C2_2  and  O3_3 
REMARK    2  A    between atoms: C2_2  and  C15_14 
REMARK    3  A    between atoms: O3_3  and  C4_4 
REMARK    4  A    between atoms: C20_19  and  N21_20 
REMARK    5  A    between atoms: N21_20  and  C22_21 
REMARK    6  A    between atoms: C26_25  and  C27_26 
ROOT
ATOM      1  C15 ZIN A   1      27.071   0.948  30.951  0.00  0.00     0.085 A 
ATOM      2  C16 ZIN A   1      27.027   2.306  31.285  0.00  0.00     0.023 A 
ATOM      3  C17 ZIN A   1      27.521   2.694  32.518  0.00  0.00     0.020 A 
ATOM      4  C18 ZIN A   1      28.039   1.741  33.376  0.00  0.00     0.119 A 
ATOM      5  N19 ZIN A   1      28.071   0.465  33.043  0.00  0.00    -0.242 NA
ATOM      6  C20 ZIN A   1      27.607   0.037  31.879  0.00  0.00     0.144 A 
ENDROOT
BRANCH   1   7
ATOM      7  C2  ZIN A   1      26.558   0.479  29.652  0.00  0.00     0.299 C 
ATOM      8  O1  ZIN A   1      25.788  -0.460  29.605  0.00  0.00    -0.259 OA
BRANCH   7   9
ATOM      9  O3  ZIN A   1      26.938   1.094  28.515  0.00  0.00    -0.281 OA
BRANCH   9  10
ATOM     10  C4  ZIN A   1      28.321   0.926  28.105  0.00  0.00     0.315 A 
ATOM     11  C14 ZIN A   1      29.191   1.954  28.784  0.00  0.00     0.013 A 
ATOM     12  C9  ZIN A   1      30.118   1.239  29.550  0.00  0.00     0.050 A 
ATOM     13  C13 ZIN A   1      29.213   3.328  28.773  0.00  0.00     0.013 A 
ATOM     14  C7  ZIN A   1      29.850  -0.199  29.365  0.00  0.00     0.296 A 
ATOM     15  C10 ZIN A   1      31.067   1.934  30.301  0.00  0.00     0.018 A 
ATOM     16  O6  ZIN A   1      28.813  -0.374  28.530  0.00  0.00    -0.281 OA
ATOM     17  O8  ZIN A   1      30.479  -1.096  29.892  0.00  0.00    -0.259 OA
ATOM     18  C11 ZIN A   1      31.080   3.314  30.282  0.00  0.00     0.001 A 
ATOM     19  C12 ZIN A   1      30.158   4.011  29.522  0.00  0.00     0.001 A 
ENDBRANCH   9  10
ENDBRANCH   7   9
ENDBRANCH   1   7
BRANCH   6  20
ATOM     20  N21 ZIN A   1      27.660  -1.310  31.570  0.00  0.00    -0.340 N 
ATOM     21  H39 ZIN A   1      28.148  -1.609  30.787  0.00  0.00     0.167 HD
BRANCH  20  22
ATOM     22  C22 ZIN A   1      27.009  -2.239  32.386  0.00  0.00     0.034 A 
ATOM     23  C31 ZIN A   1      27.527  -3.520  32.533  0.00  0.00     0.045 A 
ATOM     24  C26 ZIN A   1      26.886  -4.434  33.345  0.00  0.00     0.050 A 
ATOM     25  C25 ZIN A   1      25.721  -4.080  34.002  0.00  0.00     0.016 A 
ATOM     26  C24 ZIN A   1      25.198  -2.809  33.852  0.00  0.00     0.003 A 
ATOM     27  C23 ZIN A   1      25.839  -1.888  33.046  0.00  0.00     0.029 A 
BRANCH  24  28
ATOM     28  C27 ZIN A   1      27.451  -5.821  33.511  0.00  0.00     0.417 C 
ATOM     29  F28 ZIN A   1      28.388  -6.067  32.501  0.00  0.00    -0.166 F 
ATOM     30  F29 ZIN A   1      28.075  -5.923  34.760  0.00  0.00    -0.166 F 
ATOM     31  F30 ZIN A   1      26.418  -6.759  33.427  0.00  0.00    -0.166 F 
ENDBRANCH  24  28
ENDBRANCH  20  22
ENDBRANCH   6  20
TORSDOF 6
ENDMDL
MODEL 98
REMARK CAVERDOCK RESULT:      -9.8      0.000      0.000
REMARK CAVERDOCK CONSTRAINTS:       0.0      0.0      0.0      0.0
REMARK CAVERDOCK TUNNEL: 97     -9.8      3.3     98.9
REMARK  6 active torsions:
REMARK  status: ('A' for Active; 'I' for Inactive)
REMARK    1  A    between atoms: C2_2  and  O3_3 
REMARK    2  A    between atoms: C2_2  and  C15_14 
REMARK    3  A    between atoms: O3_3  and  C4_4 
REMARK    4  A    between atoms: C20_19  and  N21_20 
REMARK    5  A    between atoms: N21_20  and  C22_21 
REMARK    6  A    between atoms: C26_25  and  C27_26 
ROOT
ATOM      1  C15 ZIN A   1      27.262  -0.790  30.543  0.00  0.00     0.085 A 
ATOM      2  C16 ZIN A   1      26.275   0.193  30.415  0.00  0.00     0.023 A 
ATOM      3  C17 ZIN A   1      25.557   0.554  31.543  0.00  0.00     0.020 A 
ATOM      4  C18 ZIN A   1      25.833  -0.061  32.751  0.00  0.00     0.119 A 
ATOM      5  N19 ZIN A   1      26.767  -0.986  32.851  0.00  0.00    -0.242 NA
ATOM      6  C20 ZIN A   1      27.479  -1.373  31.804  0.00  0.00     0.144 A 
ENDROOT
BRANCH   1   7
ATOM      7  C2  ZIN A   1      28.054  -1.212  29.375  0.00  0.00     0.299 C 
ATOM      8  O1  ZIN A   1      28.208  -2.395  29.140  0.00  0.00    -0.259 OA
BRANCH   7   9
ATOM      9  O3  ZIN A   1      28.605  -0.287  28.564  0.00  0.00    -0.281 OA
BRANCH   9  10
ATOM     10  C4  ZIN A   1      28.056   1.055  28.627  0.00  0.00     0.315 A 
ATOM     11  C14 ZIN A   1      28.992   1.962  29.386  0.00  0.00     0.013 A 
ATOM     12  C9  ZIN A   1      29.371   2.970  28.494  0.00  0.00     0.050 A 
ATOM     13  C13 ZIN A   1      29.478   1.955  30.671  0.00  0.00     0.013 A 
ATOM     14  C7  ZIN A   1      28.699   2.716  27.206  0.00  0.00     0.296 A 
ATOM     15  C10 ZIN A   1      30.248   3.969  28.921  0.00  0.00     0.018 A 
ATOM     16  O6  ZIN A   1      27.941   1.611  27.288  0.00  0.00    -0.281 OA
ATOM     17  O8  ZIN A   1      28.813   3.409  26.214  0.00  0.00    -0.259 OA
ATOM     18  C11 ZIN A   1      30.729   3.952  30.213  0.00  0.00     0.001 A 
ATOM     19  C12 ZIN A   1      30.349   2.950  31.088  0.00  0.00     0.001 A 
ENDBRANCH   9  10
ENDBRANCH   7   9
ENDBRANCH   1   7
BRANCH   6  20
ATOM     20  N21 ZIN A   1      28.449  -2.348  31.953  0.00  0.00    -0.340 N 
ATOM     21  H39 ZIN A   1      29.388  -2.111  31.892  0.00  0.00     0.167 HD
BRANCH  20  22
ATOM     22  C22 ZIN A   1      28.077  -3.673  32.192  0.00  0.00     0.034 A 
ATOM     23  C31 ZIN A   1      27.027  -3.956  33.057  0.00  0.00     0.045 A 
ATOM     24  C26 ZIN A   1      26.656  -5.267  33.286  0.00  0.00     0.050 A 
ATOM     25  C25 ZIN A   1      27.338  -6.298  32.665  0.00  0.00     0.016 A 
ATOM     26  C24 ZIN A   1      28.388  -6.020  31.810  0.00  0.00     0.003 A 
ATOM     27  C23 ZIN A   1      28.759  -4.712  31.572  0.00  0.00     0.029 A 
BRANCH  24  28
ATOM     28  C27 ZIN A   1      25.513  -5.574  34.217  0.00  0.00     0.417 C 
ATOM     29  F28 ZIN A   1      25.738  -4.959  35.453  0.00  0.00    -0.166 F 
ATOM     30  F29 ZIN A   1      24.320  -5.091  33.667  0.00  0.00    -0.166 F 
ATOM     31  F30 ZIN A   1      25.416  -6.958  34.396  0.00  0.00    -0.166 F 
ENDBRANCH  24  28
ENDBRANCH  20  22
ENDBRANCH   6  20
TORSDOF 6
ENDMDL
MODEL 99
REMARK CAVERDOCK RESULT:     -10.0      0.000      0.000
REMARK CAVERDOCK CONSTRAINTS:       0.0      0.0      0.0      0.0
REMARK CAVERDOCK TUNNEL: 98    -10.0      3.2     99.3
REMARK  6 active torsions:
REMARK  status: ('A' for Active; 'I' for Inactive)
REMARK    1  A    between atoms: C2_2  and  O3_3 
REMARK    2  A    between atoms: C2_2  and  C15_14 
REMARK    3  A    between atoms: O3_3  and  C4_4 
REMARK    4  A    between atoms: C20_19  and  N21_20 
REMARK    5  A    between atoms: N21_20  and  C22_21 
REMARK    6  A    between atoms: C26_25  and  C27_26 
ROOT
ATOM      1  C15 ZIN A   1      27.193  -0.761  30.787  0.00  0.00     0.085 A 
ATOM      2  C16 ZIN A   1      26.242   0.259  30.668  0.00  0.00     0.023 A 
ATOM      3  C17 ZIN A   1      25.543   0.641  31.800  0.00  0.00     0.020 A 
ATOM      4  C18 ZIN A   1      25.801   0.012  33.004  0.00  0.00     0.119 A 
ATOM      5  N19 ZIN A   1      26.701  -0.948  33.097  0.00  0.00    -0.242 NA
ATOM      6  C20 ZIN A   1      27.394  -1.357  32.045  0.00  0.00     0.144 A 
ENDROOT
BRANCH   1   7
ATOM      7  C2  ZIN A   1      27.964  -1.208  29.614  0.00  0.00     0.299 C 
ATOM      8  O1  ZIN A   1      28.024  -2.390  29.341  0.00  0.00    -0.259 OA
BRANCH   7   9
ATOM      9  O3  ZIN A   1      28.599  -0.304  28.841  0.00  0.00    -0.281 OA
BRANCH   9  10
ATOM     10  C4  ZIN A   1      28.020   1.025  28.770  0.00  0.00     0.315 A 
ATOM     11  C14 ZIN A   1      28.918   2.019  29.464  0.00  0.00     0.013 A 
ATOM     12  C9  ZIN A   1      29.298   2.951  28.493  0.00  0.00     0.050 A 
ATOM     13  C13 ZIN A   1      29.374   2.139  30.755  0.00  0.00     0.013 A 
ATOM     14  C7  ZIN A   1      28.662   2.566  27.218  0.00  0.00     0.296 A 
ATOM     15  C10 ZIN A   1      30.142   4.004  28.847  0.00  0.00     0.018 A 
ATOM     16  O6  ZIN A   1      27.926   1.455  27.384  0.00  0.00    -0.281 OA
ATOM     17  O8  ZIN A   1      28.786   3.169  26.171  0.00  0.00    -0.259 OA
ATOM     18  C11 ZIN A   1      30.593   4.115  30.146  0.00  0.00     0.001 A 
ATOM     19  C12 ZIN A   1      30.212   3.187  31.099  0.00  0.00     0.001 A 
ENDBRANCH   9  10
ENDBRANCH   7   9
ENDBRANCH   1   7
BRANCH   6  20
ATOM     20  N21 ZIN A   1      28.328  -2.366  32.186  0.00  0.00    -0.340 N 
ATOM     21  H39 ZIN A   1      29.275  -2.164  32.129  0.00  0.00     0.167 HD
BRANCH  20  22
ATOM     22  C22 ZIN A   1      27.907  -3.680  32.412  0.00  0.00     0.034 A 
ATOM     23  C31 ZIN A   1      26.856  -3.934  33.284  0.00  0.00     0.045 A 
ATOM     24  C26 ZIN A   1      26.438  -5.233  33.500  0.00  0.00     0.050 A 
ATOM     25  C25 ZIN A   1      27.074  -6.281  32.858  0.00  0.00     0.016 A 
ATOM     26  C24 ZIN A   1      28.125  -6.032  31.996  0.00  0.00     0.003 A 
ATOM     27  C23 ZIN A   1      28.543  -4.735  31.771  0.00  0.00     0.029 A 
BRANCH  24  28
ATOM     28  C27 ZIN A   1      25.293  -5.509  34.439  0.00  0.00     0.417 C 
ATOM     29  F28 ZIN A   1      24.229  -4.649  34.145  0.00  0.00    -0.166 F 
ATOM     30  F29 ZIN A   1      24.875  -6.836  34.287  0.00  0.00    -0.166 F 
ATOM     31  F30 ZIN A   1      25.710  -5.300  35.757  0.00  0.00    -0.166 F 
ENDBRANCH  24  28
ENDBRANCH  20  22
ENDBRANCH   6  20
TORSDOF 6
ENDMDL
MODEL 100
REMARK CAVERDOCK RESULT:     -10.3      0.000      0.000
REMARK CAVERDOCK CONSTRAINTS:       0.0      0.0      0.0      0.0
REMARK CAVERDOCK TUNNEL: 99    -10.3      3.3    100.6
REMARK  6 active torsions:
REMARK  status: ('A' for Active; 'I' for Inactive)
REMARK    1  A    between atoms: C2_2  and  O3_3 
REMARK    2  A    between atoms: C2_2  and  C15_14 
REMARK    3  A    between atoms: O3_3  and  C4_4 
REMARK    4  A    between atoms: C20_19  and  N21_20 
REMARK    5  A    between atoms: N21_20  and  C22_21 
REMARK    6  A    between atoms: C26_25  and  C27_26 
ROOT
ATOM      1  C15 ZIN A   1      27.701  -0.569  31.831  0.00  0.00     0.085 A 
ATOM      2  C16 ZIN A   1      27.744   0.573  32.639  0.00  0.00     0.023 A 
ATOM      3  C17 ZIN A   1      26.781   0.717  33.623  0.00  0.00     0.020 A 
ATOM      4  C18 ZIN A   1      25.814  -0.260  33.779  0.00  0.00     0.119 A 
ATOM      5  N19 ZIN A   1      25.791  -1.329  33.008  0.00  0.00    -0.242 NA
ATOM      6  C20 ZIN A   1      26.683  -1.515  32.047  0.00  0.00     0.144 A 
ENDROOT
BRANCH   1   7
ATOM      7  C2  ZIN A   1      28.700  -0.772  30.768  0.00  0.00     0.299 C 
ATOM      8  O1  ZIN A   1      29.761  -1.307  31.025  0.00  0.00    -0.259 OA
BRANCH   7   9
ATOM      9  O3  ZIN A   1      28.437  -0.370  29.509  0.00  0.00    -0.281 OA
BRANCH   9  10
ATOM     10  C4  ZIN A   1      27.907   0.972  29.343  0.00  0.00     0.315 A 
ATOM     11  C14 ZIN A   1      28.932   1.991  29.773  0.00  0.00     0.013 A 
ATOM     12  C9  ZIN A   1      29.207   2.771  28.646  0.00  0.00     0.050 A 
ATOM     13  C13 ZIN A   1      29.571   2.244  30.964  0.00  0.00     0.013 A 
ATOM     14  C7  ZIN A   1      28.382   2.268  27.531  0.00  0.00     0.296 A 
ATOM     15  C10 ZIN A   1      30.134   3.811  28.741  0.00  0.00     0.018 A 
ATOM     16  O6  ZIN A   1      27.634   1.231  27.939  0.00  0.00    -0.281 OA
ATOM     17  O8  ZIN A   1      28.380   2.728  26.406  0.00  0.00    -0.259 OA
ATOM     18  C11 ZIN A   1      30.768   4.056  29.941  0.00  0.00     0.001 A 
ATOM     19  C12 ZIN A   1      30.490   3.278  31.050  0.00  0.00     0.001 A 
ENDBRANCH   9  10
ENDBRANCH   7   9
ENDBRANCH   1   7
BRANCH   6  20
ATOM     20  N21 ZIN A   1      26.622  -2.651  31.261  0.00  0.00    -0.340 N 
ATOM     21  H39 ZIN A   1      26.510  -2.571  30.300  0.00  0.00     0.167 HD
BRANCH  20  22
ATOM     22  C22 ZIN A   1      26.720  -3.914  31.850  0.00  0.00     0.034 A 
ATOM     23  C31 ZIN A   1      25.842  -4.280  32.863  0.00  0.00     0.045 A 
ATOM     24  C26 ZIN A   1      25.937  -5.531  33.439  0.00  0.00     0.050 A 
ATOM     25  C25 ZIN A   1      26.913  -6.416  33.017  0.00  0.00     0.016 A 
ATOM     26  C24 ZIN A   1      27.792  -6.053  32.015  0.00  0.00     0.003 A 
ATOM     27  C23 ZIN A   1      27.699  -4.805  31.430  0.00  0.00     0.029 A 
BRANCH  24  28
ATOM     28  C27 ZIN A   1      24.980  -5.932  34.532  0.00  0.00     0.417 C 
ATOM     29  F28 ZIN A   1      23.732  -5.343  34.300  0.00  0.00    -0.166 F 
ATOM     30  F29 ZIN A   1      24.844  -7.325  34.545  0.00  0.00    -0.166 F 
ATOM     31  F30 ZIN A   1      25.476  -5.500  35.766  0.00  0.00    -0.166 F 
ENDBRANCH  24  28
ENDBRANCH  20  22
ENDBRANCH   6  20
TORSDOF 6
ENDMDL
MODEL 101
REMARK CAVERDOCK RESULT:     -10.4      0.000      0.000
REMARK CAVERDOCK CONSTRAINTS:       0.0      0.0      0.0      0.0
REMARK CAVERDOCK TUNNEL: 100    -10.4      3.3    101.5
REMARK  6 active torsions:
REMARK  status: ('A' for Active; 'I' for Inactive)
REMARK    1  A    between atoms: C2_2  and  O3_3 
REMARK    2  A    between atoms: C2_2  and  C15_14 
REMARK    3  A    between atoms: O3_3  and  C4_4 
REMARK    4  A    between atoms: C20_19  and  N21_20 
REMARK    5  A    between atoms: N21_20  and  C22_21 
REMARK    6  A    between atoms: C26_25  and  C27_26 
ROOT
ATOM      1  C15 ZIN A   1      27.692  -0.560  31.978  0.00  0.00     0.085 A 
ATOM      2  C16 ZIN A   1      27.804   0.600  32.753  0.00  0.00     0.023 A 
ATOM      3  C17 ZIN A   1      26.847   0.836  33.725  0.00  0.00     0.020 A 
ATOM      4  C18 ZIN A   1      25.818  -0.071  33.902  0.00  0.00     0.119 A 
ATOM      5  N19 ZIN A   1      25.729  -1.159  33.161  0.00  0.00    -0.242 NA
ATOM      6  C20 ZIN A   1      26.613  -1.431  32.214  0.00  0.00     0.144 A 
ENDROOT
BRANCH   1   7
ATOM      7  C2  ZIN A   1      28.682  -0.859  30.930  0.00  0.00     0.299 C 
ATOM      8  O1  ZIN A   1      29.664  -1.524  31.193  0.00  0.00    -0.259 OA
BRANCH   7   9
ATOM      9  O3  ZIN A   1      28.496  -0.400  29.676  0.00  0.00    -0.281 OA
BRANCH   9  10
ATOM     10  C4  ZIN A   1      27.941   0.934  29.539  0.00  0.00     0.315 A 
ATOM     11  C14 ZIN A   1      28.981   1.968  29.891  0.00  0.00     0.013 A 
ATOM     12  C9  ZIN A   1      29.169   2.744  28.742  0.00  0.00     0.050 A 
ATOM     13  C13 ZIN A   1      29.697   2.237  31.033  0.00  0.00     0.013 A 
ATOM     14  C7  ZIN A   1      28.276   2.224  27.690  0.00  0.00     0.296 A 
ATOM     15  C10 ZIN A   1      30.088   3.794  28.767  0.00  0.00     0.018 A 
ATOM     16  O6  ZIN A   1      27.569   1.181  28.155  0.00  0.00    -0.281 OA
ATOM     17  O8  ZIN A   1      28.191   2.676  26.565  0.00  0.00    -0.259 OA
ATOM     18  C11 ZIN A   1      30.800   4.054  29.920  0.00  0.00     0.001 A 
ATOM     19  C12 ZIN A   1      30.608   3.281  31.050  0.00  0.00     0.001 A 
ENDBRANCH   9  10
ENDBRANCH   7   9
ENDBRANCH   1   7
BRANCH   6  20
ATOM     20  N21 ZIN A   1      26.482  -2.583  31.460  0.00  0.00    -0.340 N 
ATOM     21  H39 ZIN A   1      26.318  -2.523  30.506  0.00  0.00     0.167 HD
BRANCH  20  22
ATOM     22  C22 ZIN A   1      26.586  -3.834  32.074  0.00  0.00     0.034 A 
ATOM     23  C31 ZIN A   1      25.582  -4.277  32.926  0.00  0.00     0.045 A 
ATOM     24  C26 ZIN A   1      25.684  -5.517  33.526  0.00  0.00     0.050 A 
ATOM     25  C25 ZIN A   1      26.791  -6.312  33.289  0.00  0.00     0.016 A 
ATOM     26  C24 ZIN A   1      27.795  -5.872  32.447  0.00  0.00     0.003 A 
ATOM     27  C23 ZIN A   1      27.696  -4.635  31.839  0.00  0.00     0.029 A 
BRANCH  24  28
ATOM     28  C27 ZIN A   1      24.592  -6.001  34.444  0.00  0.00     0.417 C 
ATOM     29  F28 ZIN A   1      23.346  -5.650  33.915  0.00  0.00    -0.166 F 
ATOM     30  F29 ZIN A   1      24.671  -7.393  34.568  0.00  0.00    -0.166 F 
ATOM     31  F30 ZIN A   1      24.746  -5.412  35.703  0.00  0.00    -0.166 F 
ENDBRANCH  24  28
ENDBRANCH  20  22
ENDBRANCH   6  20
TORSDOF 6
ENDMDL
MODEL 102
REMARK CAVERDOCK RESULT:     -10.2      0.000      0.000
REMARK CAVERDOCK CONSTRAINTS:       0.0      0.0      0.0      0.0
REMARK CAVERDOCK TUNNEL: 101    -10.2      3.2    102.9
REMARK  6 active torsions:
REMARK  status: ('A' for Active; 'I' for Inactive)
REMARK    1  A    between atoms: C2_2  and  O3_3 
REMARK    2  A    between atoms: C2_2  and  C15_14 
REMARK    3  A    between atoms: O3_3  and  C4_4 
REMARK    4  A    between atoms: C20_19  and  N21_20 
REMARK    5  A    between atoms: N21_20  and  C22_21 
REMARK    6  A    between atoms: C26_25  and  C27_26 
ROOT
ATOM      1  C15 ZIN A   1      27.127  -0.800  31.536  0.00  0.00     0.085 A 
ATOM      2  C16 ZIN A   1      26.203   0.239  31.693  0.00  0.00     0.023 A 
ATOM      3  C17 ZIN A   1      25.806   0.577  32.976  0.00  0.00     0.020 A 
ATOM      4  C18 ZIN A   1      26.329  -0.114  34.055  0.00  0.00     0.119 A 
ATOM      5  N19 ZIN A   1      27.199  -1.090  33.886  0.00  0.00    -0.242 NA
ATOM      6  C20 ZIN A   1      27.608  -1.459  32.681  0.00  0.00     0.144 A 
ENDROOT
BRANCH   1   7
ATOM      7  C2  ZIN A   1      27.582  -1.201  30.194  0.00  0.00     0.299 C 
ATOM      8  O1  ZIN A   1      27.272  -2.287  29.746  0.00  0.00    -0.259 OA
BRANCH   7   9
ATOM      9  O3  ZIN A   1      28.339  -0.361  29.459  0.00  0.00    -0.281 OA
BRANCH   9  10
ATOM     10  C4  ZIN A   1      27.856   0.999  29.308  0.00  0.00     0.315 A 
ATOM     11  C14 ZIN A   1      28.866   1.972  29.865  0.00  0.00     0.013 A 
ATOM     12  C9  ZIN A   1      29.252   2.790  28.799  0.00  0.00     0.050 A 
ATOM     13  C13 ZIN A   1      29.408   2.159  31.114  0.00  0.00     0.013 A 
ATOM     14  C7  ZIN A   1      28.513   2.356  27.599  0.00  0.00     0.296 A 
ATOM     15  C10 ZIN A   1      30.192   3.799  29.015  0.00  0.00     0.018 A 
ATOM     16  O6  ZIN A   1      27.708   1.323  27.899  0.00  0.00    -0.281 OA
ATOM     17  O8  ZIN A   1      28.615   2.861  26.499  0.00  0.00    -0.259 OA
ATOM     18  C11 ZIN A   1      30.729   3.978  30.273  0.00  0.00     0.001 A 
ATOM     19  C12 ZIN A   1      30.341   3.163  31.321  0.00  0.00     0.001 A 
ENDBRANCH   9  10
ENDBRANCH   7   9
ENDBRANCH   1   7
BRANCH   6  20
ATOM     20  N21 ZIN A   1      28.522  -2.488  32.550  0.00  0.00    -0.340 N 
ATOM     21  H39 ZIN A   1      29.458  -2.289  32.394  0.00  0.00     0.167 HD
BRANCH  20  22
ATOM     22  C22 ZIN A   1      28.095  -3.816  32.641  0.00  0.00     0.034 A 
ATOM     23  C31 ZIN A   1      27.318  -4.225  33.717  0.00  0.00     0.045 A 
ATOM     24  C26 ZIN A   1      26.893  -5.536  33.801  0.00  0.00     0.050 A 
ATOM     25  C25 ZIN A   1      27.250  -6.445  32.821  0.00  0.00     0.016 A 
ATOM     26  C24 ZIN A   1      28.029  -6.043  31.753  0.00  0.00     0.003 A 
ATOM     27  C23 ZIN A   1      28.453  -4.732  31.660  0.00  0.00     0.029 A 
BRANCH  24  28
ATOM     28  C27 ZIN A   1      26.043  -5.980  34.964  0.00  0.00     0.417 C 
ATOM     29  F28 ZIN A   1      25.399  -4.870  35.522  0.00  0.00    -0.166 F 
ATOM     30  F29 ZIN A   1      25.086  -6.899  34.519  0.00  0.00    -0.166 F 
ATOM     31  F30 ZIN A   1      26.854  -6.582  35.931  0.00  0.00    -0.166 F 
ENDBRANCH  24  28
ENDBRANCH  20  22
ENDBRANCH   6  20
TORSDOF 6
ENDMDL
MODEL 103
REMARK CAVERDOCK RESULT:     -10.4      0.000      0.000
REMARK CAVERDOCK CONSTRAINTS:       0.0      0.0      0.0      0.0
REMARK CAVERDOCK TUNNEL: 102    -10.4      3.3   103.11
REMARK  6 active torsions:
REMARK  status: ('A' for Active; 'I' for Inactive)
REMARK    1  A    between atoms: C2_2  and  O3_3 
REMARK    2  A    between atoms: C2_2  and  C15_14 
REMARK    3  A    between atoms: O3_3  and  C4_4 
REMARK    4  A    between atoms: C20_19  and  N21_20 
REMARK    5  A    between atoms: N21_20  and  C22_21 
REMARK    6  A    between atoms: C26_25  and  C27_26 
ROOT
ATOM      1  C15 ZIN A   1      27.539  -0.722  32.145  0.00  0.00     0.085 A 
ATOM      2  C16 ZIN A   1      27.648   0.435  32.924  0.00  0.00     0.023 A 
ATOM      3  C17 ZIN A   1      26.679   0.676  33.882  0.00  0.00     0.020 A 
ATOM      4  C18 ZIN A   1      25.640  -0.223  34.042  0.00  0.00     0.119 A 
ATOM      5  N19 ZIN A   1      25.554  -1.309  33.298  0.00  0.00    -0.242 NA
ATOM      6  C20 ZIN A   1      26.450  -1.586  32.363  0.00  0.00     0.144 A 
ENDROOT
BRANCH   1   7
ATOM      7  C2  ZIN A   1      28.542  -1.027  31.111  0.00  0.00     0.299 C 
ATOM      8  O1  ZIN A   1      29.532  -1.671  31.395  0.00  0.00    -0.259 OA
BRANCH   7   9
ATOM      9  O3  ZIN A   1      28.359  -0.596  29.846  0.00  0.00    -0.281 OA
BRANCH   9  10
ATOM     10  C4  ZIN A   1      27.806   0.736  29.678  0.00  0.00     0.315 A 
ATOM     11  C14 ZIN A   1      28.858   1.775  29.976  0.00  0.00     0.013 A 
ATOM     12  C9  ZIN A   1      29.024   2.513  28.799  0.00  0.00     0.050 A 
ATOM     13  C13 ZIN A   1      29.598   2.077  31.094  0.00  0.00     0.013 A 
ATOM     14  C7  ZIN A   1      28.107   1.964  27.782  0.00  0.00     0.296 A 
ATOM     15  C10 ZIN A   1      29.947   3.559  28.771  0.00  0.00     0.018 A 
ATOM     16  O6  ZIN A   1      27.406   0.939  28.295  0.00  0.00    -0.281 OA
ATOM     17  O8  ZIN A   1      28.001   2.380  26.646  0.00  0.00    -0.259 OA
ATOM     18  C11 ZIN A   1      30.684   3.853  29.900  0.00  0.00     0.001 A 
ATOM     19  C12 ZIN A   1      30.513   3.117  31.058  0.00  0.00     0.001 A 
ENDBRANCH   9  10
ENDBRANCH   7   9
ENDBRANCH   1   7
BRANCH   6  20
ATOM     20  N21 ZIN A   1      26.321  -2.735  31.606  0.00  0.00    -0.340 N 
ATOM     21  H39 ZIN A   1      26.155  -2.673  30.652  0.00  0.00     0.167 HD
BRANCH  20  22
ATOM     22  C22 ZIN A   1      26.430  -3.989  32.215  0.00  0.00     0.034 A 
ATOM     23  C31 ZIN A   1      25.424  -4.441  33.060  0.00  0.00     0.045 A 
ATOM     24  C26 ZIN A   1      25.530  -5.683  33.655  0.00  0.00     0.050 A 
ATOM     25  C25 ZIN A   1      26.644  -6.471  33.421  0.00  0.00     0.016 A 
ATOM     26  C24 ZIN A   1      27.649  -6.020  32.587  0.00  0.00     0.003 A 
ATOM     27  C23 ZIN A   1      27.546  -4.782  31.983  0.00  0.00     0.029 A 
BRANCH  24  28
ATOM     28  C27 ZIN A   1      24.436  -6.178  34.565  0.00  0.00     0.417 C 
ATOM     29  F28 ZIN A   1      23.190  -5.885  34.001  0.00  0.00    -0.166 F 
ATOM     30  F29 ZIN A   1      24.559  -7.562  34.731  0.00  0.00    -0.166 F 
ATOM     31  F30 ZIN A   1      24.544  -5.548  35.809  0.00  0.00    -0.166 F 
ENDBRANCH  24  28
ENDBRANCH  20  22
ENDBRANCH   6  20
TORSDOF 6
ENDMDL
MODEL 104
REMARK CAVERDOCK RESULT:     -10.3      0.000      0.000
REMARK CAVERDOCK CONSTRAINTS:       0.0      0.0      0.0      0.0
REMARK CAVERDOCK TUNNEL: 103    -10.3      3.3    104.5
REMARK  6 active torsions:
REMARK  status: ('A' for Active; 'I' for Inactive)
REMARK    1  A    between atoms: C2_2  and  O3_3 
REMARK    2  A    between atoms: C2_2  and  C15_14 
REMARK    3  A    between atoms: O3_3  and  C4_4 
REMARK    4  A    between atoms: C20_19  and  N21_20 
REMARK    5  A    between atoms: N21_20  and  C22_21 
REMARK    6  A    between atoms: C26_25  and  C27_26 
ROOT
ATOM      1  C15 ZIN A   1      27.532  -0.778  32.239  0.00  0.00     0.085 A 
ATOM      2  C16 ZIN A   1      27.675   0.362  33.037  0.00  0.00     0.023 A 
ATOM      3  C17 ZIN A   1      26.674   0.657  33.947  0.00  0.00     0.020 A 
ATOM      4  C18 ZIN A   1      25.573  -0.175  34.042  0.00  0.00     0.119 A 
ATOM      5  N19 ZIN A   1      25.457  -1.246  33.281  0.00  0.00    -0.242 NA
ATOM      6  C20 ZIN A   1      26.381  -1.572  32.390  0.00  0.00     0.144 A 
ENDROOT
BRANCH   1   7
ATOM      7  C2  ZIN A   1      28.566  -1.138  31.253  0.00  0.00     0.299 C 
ATOM      8  O1  ZIN A   1      29.469  -1.888  31.566  0.00  0.00    -0.259 OA
BRANCH   7   9
ATOM      9  O3  ZIN A   1      28.508  -0.638  30.003  0.00  0.00    -0.281 OA
BRANCH   9  10
ATOM     10  C4  ZIN A   1      27.917   0.679  29.846  0.00  0.00     0.315 A 
ATOM     11  C14 ZIN A   1      28.960   1.745  30.076  0.00  0.00     0.013 A 
ATOM     12  C9  ZIN A   1      29.049   2.470  28.883  0.00  0.00     0.050 A 
ATOM     13  C13 ZIN A   1      29.748   2.078  31.151  0.00  0.00     0.013 A 
ATOM     14  C7  ZIN A   1      28.095   1.887  27.922  0.00  0.00     0.296 A 
ATOM     15  C10 ZIN A   1      29.946   3.535  28.795  0.00  0.00     0.018 A 
ATOM     16  O6  ZIN A   1      27.444   0.855  28.483  0.00  0.00    -0.281 OA
ATOM     17  O8  ZIN A   1      27.921   2.285  26.787  0.00  0.00    -0.259 OA
ATOM     18  C11 ZIN A   1      30.733   3.861  29.881  0.00  0.00     0.001 A 
ATOM     19  C12 ZIN A   1      30.637   3.137  31.055  0.00  0.00     0.001 A 
ENDBRANCH   9  10
ENDBRANCH   7   9
ENDBRANCH   1   7
BRANCH   6  20
ATOM     20  N21 ZIN A   1      26.218  -2.704  31.612  0.00  0.00    -0.340 N 
ATOM     21  H39 ZIN A   1      26.008  -2.619  30.669  0.00  0.00     0.167 HD
BRANCH  20  22
ATOM     22  C22 ZIN A   1      26.356  -3.971  32.186  0.00  0.00     0.034 A 
ATOM     23  C31 ZIN A   1      25.435  -4.412  33.128  0.00  0.00     0.045 A 
ATOM     24  C26 ZIN A   1      25.570  -5.667  33.688  0.00  0.00     0.050 A 
ATOM     25  C25 ZIN A   1      26.629  -6.480  33.322  0.00  0.00     0.016 A 
ATOM     26  C24 ZIN A   1      27.551  -6.040  32.391  0.00  0.00     0.003 A 
ATOM     27  C23 ZIN A   1      27.418  -4.789  31.822  0.00  0.00     0.029 A 
BRANCH  24  28
ATOM     28  C27 ZIN A   1      24.567  -6.150  34.704  0.00  0.00     0.417 C 
ATOM     29  F28 ZIN A   1      23.283  -5.757  34.316  0.00  0.00    -0.166 F 
ATOM     30  F29 ZIN A   1      24.623  -7.547  34.785  0.00  0.00    -0.166 F 
ATOM     31  F30 ZIN A   1      24.866  -5.598  35.953  0.00  0.00    -0.166 F 
ENDBRANCH  24  28
ENDBRANCH  20  22
ENDBRANCH   6  20
TORSDOF 6
ENDMDL
MODEL 105
REMARK CAVERDOCK RESULT:     -10.3      0.000      0.000
REMARK CAVERDOCK CONSTRAINTS:       0.0      0.0      0.0      0.0
REMARK CAVERDOCK TUNNEL: 104    -10.3      3.3    105.4
REMARK  6 active torsions:
REMARK  status: ('A' for Active; 'I' for Inactive)
REMARK    1  A    between atoms: C2_2  and  O3_3 
REMARK    2  A    between atoms: C2_2  and  C15_14 
REMARK    3  A    between atoms: O3_3  and  C4_4 
REMARK    4  A    between atoms: C20_19  and  N21_20 
REMARK    5  A    between atoms: N21_20  and  C22_21 
REMARK    6  A    between atoms: C26_25  and  C27_26 
ROOT
ATOM      1  C15 ZIN A   1      26.607  -0.570  32.241  0.00  0.00     0.085 A 
ATOM      2  C16 ZIN A   1      25.892   0.391  32.963  0.00  0.00     0.023 A 
ATOM      3  C17 ZIN A   1      26.066   0.446  34.335  0.00  0.00     0.020 A 
ATOM      4  C18 ZIN A   1      26.932  -0.442  34.948  0.00  0.00     0.119 A 
ATOM      5  N19 ZIN A   1      27.597  -1.342  34.250  0.00  0.00    -0.242 NA
ATOM      6  C20 ZIN A   1      27.464  -1.442  32.936  0.00  0.00     0.144 A 
ENDROOT
BRANCH   1   7
ATOM      7  C2  ZIN A   1      26.459  -0.673  30.779  0.00  0.00     0.299 C 
ATOM      8  O1  ZIN A   1      25.475  -1.203  30.303  0.00  0.00    -0.259 OA
BRANCH   7   9
ATOM      9  O3  ZIN A   1      27.414  -0.174  29.968  0.00  0.00    -0.281 OA
BRANCH   9  10
ATOM     10  C4  ZIN A   1      27.221   1.178  29.476  0.00  0.00     0.315 A 
ATOM     11  C14 ZIN A   1      28.303   2.083  30.011  0.00  0.00     0.013 A 
ATOM     12  C9  ZIN A   1      28.985   2.580  28.896  0.00  0.00     0.050 A 
ATOM     13  C13 ZIN A   1      28.683   2.453  31.279  0.00  0.00     0.013 A 
ATOM     14  C7  ZIN A   1      28.359   2.012  27.687  0.00  0.00     0.296 A 
ATOM     15  C10 ZIN A   1      30.055   3.456  29.083  0.00  0.00     0.018 A 
ATOM     16  O6  ZIN A   1      27.341   1.205  28.028  0.00  0.00    -0.281 OA
ATOM     17  O8  ZIN A   1      28.713   2.244  26.548  0.00  0.00    -0.259 OA
ATOM     18  C11 ZIN A   1      30.428   3.821  30.360  0.00  0.00     0.001 A 
ATOM     19  C12 ZIN A   1      29.747   3.323  31.456  0.00  0.00     0.001 A 
ENDBRANCH   9  10
ENDBRANCH   7   9
ENDBRANCH   1   7
BRANCH   6  20
ATOM     20  N21 ZIN A   1      28.181  -2.400  32.243  0.00  0.00    -0.340 N 
ATOM     21  H39 ZIN A   1      28.914  -2.135  31.664  0.00  0.00     0.167 HD
BRANCH  20  22
ATOM     22  C22 ZIN A   1      27.850  -3.751  32.375  0.00  0.00     0.034 A 
ATOM     23  C31 ZIN A   1      26.848  -4.139  33.256  0.00  0.00     0.045 A 
ATOM     24  C26 ZIN A   1      26.518  -5.474  33.380  0.00  0.00     0.050 A 
ATOM     25  C25 ZIN A   1      27.193  -6.427  32.637  0.00  0.00     0.016 A 
ATOM     26  C24 ZIN A   1      28.195  -6.045  31.765  0.00  0.00     0.003 A 
ATOM     27  C23 ZIN A   1      28.525  -4.710  31.632  0.00  0.00     0.029 A 
BRANCH  24  28
ATOM     28  C27 ZIN A   1      25.426  -5.895  34.329  0.00  0.00     0.417 C 
ATOM     29  F28 ZIN A   1      25.704  -7.174  34.824  0.00  0.00    -0.166 F 
ATOM     30  F29 ZIN A   1      25.358  -4.988  35.393  0.00  0.00    -0.166 F 
ATOM     31  F30 ZIN A   1      24.202  -5.913  33.653  0.00  0.00    -0.166 F 
ENDBRANCH  24  28
ENDBRANCH  20  22
ENDBRANCH   6  20
TORSDOF 6
ENDMDL
MODEL 106
REMARK CAVERDOCK RESULT:     -10.4      0.000      0.000
REMARK CAVERDOCK CONSTRAINTS:       0.0      0.0      0.0      0.0
REMARK CAVERDOCK TUNNEL: 105    -10.4      3.3   106.15
REMARK  6 active torsions:
REMARK  status: ('A' for Active; 'I' for Inactive)
REMARK    1  A    between atoms: C2_2  and  O3_3 
REMARK    2  A    between atoms: C2_2  and  C15_14 
REMARK    3  A    between atoms: O3_3  and  C4_4 
REMARK    4  A    between atoms: C20_19  and  N21_20 
REMARK    5  A    between atoms: N21_20  and  C22_21 
REMARK    6  A    between atoms: C26_25  and  C27_26 
ROOT
ATOM      1  C15 ZIN A   1      26.522  -0.708  32.193  0.00  0.00     0.085 A 
ATOM      2  C16 ZIN A   1      25.711   0.244  32.821  0.00  0.00     0.023 A 
ATOM      3  C17 ZIN A   1      25.841   0.418  34.188  0.00  0.00     0.020 A 
ATOM      4  C18 ZIN A   1      26.759  -0.345  34.888  0.00  0.00     0.119 A 
ATOM      5  N19 ZIN A   1      27.515  -1.237  34.278  0.00  0.00    -0.242 NA
ATOM      6  C20 ZIN A   1      27.428  -1.448  32.973  0.00  0.00     0.144 A 
ENDROOT
BRANCH   1   7
ATOM      7  C2  ZIN A   1      26.424  -0.935  30.741  0.00  0.00     0.299 C 
ATOM      8  O1  ZIN A   1      25.500  -1.581  30.288  0.00  0.00    -0.259 OA
BRANCH   7   9
ATOM      9  O3  ZIN A   1      27.357  -0.422  29.914  0.00  0.00    -0.281 OA
BRANCH   9  10
ATOM     10  C4  ZIN A   1      27.173   0.953  29.486  0.00  0.00     0.315 A 
ATOM     11  C14 ZIN A   1      28.236   1.832  30.098  0.00  0.00     0.013 A 
ATOM     12  C9  ZIN A   1      28.949   2.387  29.030  0.00  0.00     0.050 A 
ATOM     13  C13 ZIN A   1      28.577   2.138  31.393  0.00  0.00     0.013 A 
ATOM     14  C7  ZIN A   1      28.361   1.880  27.776  0.00  0.00     0.296 A 
ATOM     15  C10 ZIN A   1      30.010   3.255  29.293  0.00  0.00     0.018 A 
ATOM     16  O6  ZIN A   1      27.337   1.054  28.045  0.00  0.00    -0.281 OA
ATOM     17  O8  ZIN A   1      28.748   2.169  26.661  0.00  0.00    -0.259 OA
ATOM     18  C11 ZIN A   1      30.343   3.555  30.597  0.00  0.00     0.001 A 
ATOM     19  C12 ZIN A   1      29.632   3.001  31.646  0.00  0.00     0.001 A 
ENDBRANCH   9  10
ENDBRANCH   7   9
ENDBRANCH   1   7
BRANCH   6  20
ATOM     20  N21 ZIN A   1      28.239  -2.394  32.374  0.00  0.00    -0.340 N 
ATOM     21  H39 ZIN A   1      29.035  -2.117  31.894  0.00  0.00     0.167 HD
BRANCH  20  22
ATOM     22  C22 ZIN A   1      27.912  -3.751  32.459  0.00  0.00     0.034 A 
ATOM     23  C31 ZIN A   1      27.314  -4.251  33.609  0.00  0.00     0.045 A 
ATOM     24  C26 ZIN A   1      26.985  -5.590  33.688  0.00  0.00     0.050 A 
ATOM     25  C25 ZIN A   1      27.263  -6.435  32.628  0.00  0.00     0.016 A 
ATOM     26  C24 ZIN A   1      27.865  -5.942  31.486  0.00  0.00     0.003 A 
ATOM     27  C23 ZIN A   1      28.190  -4.602  31.398  0.00  0.00     0.029 A 
BRANCH  24  28
ATOM     28  C27 ZIN A   1      26.329  -6.132  34.931  0.00  0.00     0.417 C 
ATOM     29  F28 ZIN A   1      25.483  -7.192  34.589  0.00  0.00    -0.166 F 
ATOM     30  F29 ZIN A   1      27.313  -6.588  35.816  0.00  0.00    -0.166 F 
ATOM     31  F30 ZIN A   1      25.584  -5.121  35.544  0.00  0.00    -0.166 F 
ENDBRANCH  24  28
ENDBRANCH  20  22
ENDBRANCH   6  20
TORSDOF 6
ENDMDL
MODEL 107
REMARK CAVERDOCK RESULT:      -9.8      0.000      0.000
REMARK CAVERDOCK CONSTRAINTS:       0.0      0.0      0.0      0.0
REMARK CAVERDOCK TUNNEL: 106     -9.8      3.3    107.1
REMARK  6 active torsions:
REMARK  status: ('A' for Active; 'I' for Inactive)
REMARK    1  A    between atoms: C2_2  and  O3_3 
REMARK    2  A    between atoms: C2_2  and  C15_14 
REMARK    3  A    between atoms: O3_3  and  C4_4 
REMARK    4  A    between atoms: C20_19  and  N21_20 
REMARK    5  A    between atoms: N21_20  and  C22_21 
REMARK    6  A    between atoms: C26_25  and  C27_26 
ROOT
ATOM      1  C15 ZIN A   1      28.233  -1.150  31.897  0.00  0.00     0.085 A 
ATOM      2  C16 ZIN A   1      29.131  -1.134  30.824  0.00  0.00     0.023 A 
ATOM      3  C17 ZIN A   1      29.552  -2.345  30.302  0.00  0.00     0.020 A 
ATOM      4  C18 ZIN A   1      29.078  -3.524  30.848  0.00  0.00     0.119 A 
ATOM      5  N19 ZIN A   1      28.232  -3.519  31.860  0.00  0.00    -0.242 NA
ATOM      6  C20 ZIN A   1      27.802  -2.390  32.402  0.00  0.00     0.144 A 
ENDROOT
BRANCH   1   7
ATOM      7  C2  ZIN A   1      27.754   0.109  32.492  0.00  0.00     0.299 C 
ATOM      8  O1  ZIN A   1      28.493   0.770  33.195  0.00  0.00    -0.259 OA
BRANCH   7   9
ATOM      9  O3  ZIN A   1      26.496   0.532  32.253  0.00  0.00    -0.281 OA
BRANCH   9  10
ATOM     10  C4  ZIN A   1      26.273   1.275  31.026  0.00  0.00     0.315 A 
ATOM     11  C14 ZIN A   1      27.426   2.214  30.772  0.00  0.00     0.013 A 
ATOM     12  C9  ZIN A   1      27.984   1.827  29.549  0.00  0.00     0.050 A 
ATOM     13  C13 ZIN A   1      27.957   3.269  31.473  0.00  0.00     0.013 A 
ATOM     14  C7  ZIN A   1      27.212   0.679  29.037  0.00  0.00     0.296 A 
ATOM     15  C10 ZIN A   1      29.084   2.523  29.047  0.00  0.00     0.018 A 
ATOM     16  O6  ZIN A   1      26.225   0.365  29.893  0.00  0.00    -0.281 OA
ATOM     17  O8  ZIN A   1      27.435   0.102  27.992  0.00  0.00    -0.259 OA
ATOM     18  C11 ZIN A   1      29.609   3.582  29.760  0.00  0.00     0.001 A 
ATOM     19  C12 ZIN A   1      29.051   3.956  30.969  0.00  0.00     0.001 A 
ENDBRANCH   9  10
ENDBRANCH   7   9
ENDBRANCH   1   7
BRANCH   6  20
ATOM     20  N21 ZIN A   1      26.914  -2.430  33.462  0.00  0.00    -0.340 N 
ATOM     21  H39 ZIN A   1      26.910  -1.716  34.119  0.00  0.00     0.167 HD
BRANCH  20  22
ATOM     22  C22 ZIN A   1      26.023  -3.499  33.586  0.00  0.00     0.034 A 
ATOM     23  C31 ZIN A   1      26.169  -4.410  34.624  0.00  0.00     0.045 A 
ATOM     24  C26 ZIN A   1      25.283  -5.462  34.748  0.00  0.00     0.050 A 
ATOM     25  C25 ZIN A   1      24.257  -5.616  33.833  0.00  0.00     0.016 A 
ATOM     26  C24 ZIN A   1      24.113  -4.715  32.794  0.00  0.00     0.003 A 
ATOM     27  C23 ZIN A   1      24.992  -3.657  32.668  0.00  0.00     0.029 A 
BRANCH  24  28
ATOM     28  C27 ZIN A   1      25.437  -6.447  35.879  0.00  0.00     0.417 C 
ATOM     29  F28 ZIN A   1      26.782  -6.807  36.005  0.00  0.00    -0.166 F 
ATOM     30  F29 ZIN A   1      24.997  -5.860  37.071  0.00  0.00    -0.166 F 
ATOM     31  F30 ZIN A   1      24.673  -7.587  35.611  0.00  0.00    -0.166 F 
ENDBRANCH  24  28
ENDBRANCH  20  22
ENDBRANCH   6  20
TORSDOF 6
ENDMDL
MODEL 108
REMARK CAVERDOCK RESULT:     -10.6      0.000      0.000
REMARK CAVERDOCK CONSTRAINTS:       0.0      0.0      0.0      0.0
REMARK CAVERDOCK TUNNEL: 107    -10.6      3.3    108.8
REMARK  6 active torsions:
REMARK  status: ('A' for Active; 'I' for Inactive)
REMARK    1  A    between atoms: C2_2  and  O3_3 
REMARK    2  A    between atoms: C2_2  and  C15_14 
REMARK    3  A    between atoms: O3_3  and  C4_4 
REMARK    4  A    between atoms: C20_19  and  N21_20 
REMARK    5  A    between atoms: N21_20  and  C22_21 
REMARK    6  A    between atoms: C26_25  and  C27_26 
ROOT
ATOM      1  C15 ZIN A   1      26.333  -0.777  32.539  0.00  0.00     0.085 A 
ATOM      2  C16 ZIN A   1      25.480   0.155  33.141  0.00  0.00     0.023 A 
ATOM      3  C17 ZIN A   1      25.572   0.341  34.509  0.00  0.00     0.020 A 
ATOM      4  C18 ZIN A   1      26.494  -0.389  35.237  0.00  0.00     0.119 A 
ATOM      5  N19 ZIN A   1      27.289  -1.264  34.652  0.00  0.00    -0.242 NA
ATOM      6  C20 ZIN A   1      27.240  -1.486  33.347  0.00  0.00     0.144 A 
ENDROOT
BRANCH   1   7
ATOM      7  C2  ZIN A   1      26.278  -1.017  31.087  0.00  0.00     0.299 C 
ATOM      8  O1  ZIN A   1      25.359  -1.654  30.611  0.00  0.00    -0.259 OA
BRANCH   7   9
ATOM      9  O3  ZIN A   1      27.243  -0.525  30.285  0.00  0.00    -0.281 OA
BRANCH   9  10
ATOM     10  C4  ZIN A   1      26.978   0.747  29.638  0.00  0.00     0.315 A 
ATOM     11  C14 ZIN A   1      27.851   1.824  30.235  0.00  0.00     0.013 A 
ATOM     12  C9  ZIN A   1      28.641   2.313  29.190  0.00  0.00     0.050 A 
ATOM     13  C13 ZIN A   1      27.980   2.341  31.502  0.00  0.00     0.013 A 
ATOM     14  C7  ZIN A   1      28.285   1.574  27.964  0.00  0.00     0.296 A 
ATOM     15  C10 ZIN A   1      29.561   3.331  29.445  0.00  0.00     0.018 A 
ATOM     16  O6  ZIN A   1      27.324   0.673  28.228  0.00  0.00    -0.281 OA
ATOM     17  O8  ZIN A   1      28.787   1.755  26.873  0.00  0.00    -0.259 OA
ATOM     18  C11 ZIN A   1      29.681   3.842  30.720  0.00  0.00     0.001 A 
ATOM     19  C12 ZIN A   1      28.896   3.351  31.747  0.00  0.00     0.001 A 
ENDBRANCH   9  10
ENDBRANCH   7   9
ENDBRANCH   1   7
BRANCH   6  20
ATOM     20  N21 ZIN A   1      28.093  -2.412  32.775  0.00  0.00    -0.340 N 
ATOM     21  H39 ZIN A   1      28.908  -2.118  32.339  0.00  0.00     0.167 HD
BRANCH  20  22
ATOM     22  C22 ZIN A   1      27.780  -3.774  32.823  0.00  0.00     0.034 A 
ATOM     23  C31 ZIN A   1      27.101  -4.293  33.918  0.00  0.00     0.045 A 
ATOM     24  C26 ZIN A   1      26.787  -5.637  33.960  0.00  0.00     0.050 A 
ATOM     25  C25 ZIN A   1      27.159  -6.469  32.919  0.00  0.00     0.016 A 
ATOM     26  C24 ZIN A   1      27.841  -5.957  31.832  0.00  0.00     0.003 A 
ATOM     27  C23 ZIN A   1      28.152  -4.612  31.780  0.00  0.00     0.029 A 
BRANCH  24  28
ATOM     28  C27 ZIN A   1      26.044  -6.200  35.145  0.00  0.00     0.417 C 
ATOM     29  F28 ZIN A   1      25.173  -7.207  34.714  0.00  0.00    -0.166 F 
ATOM     30  F29 ZIN A   1      26.960  -6.735  36.058  0.00  0.00    -0.166 F 
ATOM     31  F30 ZIN A   1      25.311  -5.182  35.762  0.00  0.00    -0.166 F 
ENDBRANCH  24  28
ENDBRANCH  20  22
ENDBRANCH   6  20
TORSDOF 6
ENDMDL
MODEL 109
REMARK CAVERDOCK RESULT:     -10.5      0.000      0.000
REMARK CAVERDOCK CONSTRAINTS:       0.0      0.0      0.0      0.0
REMARK CAVERDOCK TUNNEL: 108    -10.5      3.3    109.1
REMARK  6 active torsions:
REMARK  status: ('A' for Active; 'I' for Inactive)
REMARK    1  A    between atoms: C2_2  and  O3_3 
REMARK    2  A    between atoms: C2_2  and  C15_14 
REMARK    3  A    between atoms: O3_3  and  C4_4 
REMARK    4  A    between atoms: C20_19  and  N21_20 
REMARK    5  A    between atoms: N21_20  and  C22_21 
REMARK    6  A    between atoms: C26_25  and  C27_26 
ROOT
ATOM      1  C15 ZIN A   1      26.328  -0.818  32.652  0.00  0.00     0.085 A 
ATOM      2  C16 ZIN A   1      25.462   0.117  33.229  0.00  0.00     0.023 A 
ATOM      3  C17 ZIN A   1      25.544   0.335  34.593  0.00  0.00     0.020 A 
ATOM      4  C18 ZIN A   1      26.470  -0.370  35.341  0.00  0.00     0.119 A 
ATOM      5  N19 ZIN A   1      27.278  -1.248  34.779  0.00  0.00    -0.242 NA
ATOM      6  C20 ZIN A   1      27.238  -1.500  33.480  0.00  0.00     0.144 A 
ENDROOT
BRANCH   1   7
ATOM      7  C2  ZIN A   1      26.282  -1.090  31.205  0.00  0.00     0.299 C 
ATOM      8  O1  ZIN A   1      25.357  -1.722  30.734  0.00  0.00    -0.259 OA
BRANCH   7   9
ATOM      9  O3  ZIN A   1      27.263  -0.632  30.402  0.00  0.00    -0.281 OA
BRANCH   9  10
ATOM     10  C4  ZIN A   1      26.976   0.558  29.623  0.00  0.00     0.315 A 
ATOM     11  C14 ZIN A   1      27.735   1.737  30.179  0.00  0.00     0.013 A 
ATOM     12  C9  ZIN A   1      28.575   2.183  29.153  0.00  0.00     0.050 A 
ATOM     13  C13 ZIN A   1      27.734   2.371  31.399  0.00  0.00     0.013 A 
ATOM     14  C7  ZIN A   1      28.359   1.317  27.978  0.00  0.00     0.296 A 
ATOM     15  C10 ZIN A   1      29.411   3.277  29.379  0.00  0.00     0.018 A 
ATOM     16  O6  ZIN A   1      27.434   0.383  28.254  0.00  0.00    -0.281 OA
ATOM     17  O8  ZIN A   1      28.933   1.435  26.914  0.00  0.00    -0.259 OA
ATOM     18  C11 ZIN A   1      29.401   3.905  30.607  0.00  0.00     0.001 A 
ATOM     19  C12 ZIN A   1      28.568   3.457  31.615  0.00  0.00     0.001 A 
ENDBRANCH   9  10
ENDBRANCH   7   9
ENDBRANCH   1   7
BRANCH   6  20
ATOM     20  N21 ZIN A   1      28.103  -2.429  32.931  0.00  0.00    -0.340 N 
ATOM     21  H39 ZIN A   1      28.954  -2.143  32.564  0.00  0.00     0.167 HD
BRANCH  20  22
ATOM     22  C22 ZIN A   1      27.751  -3.782  32.906  0.00  0.00     0.034 A 
ATOM     23  C31 ZIN A   1      27.109  -4.354  33.997  0.00  0.00     0.045 A 
ATOM     24  C26 ZIN A   1      26.756  -5.689  33.967  0.00  0.00     0.050 A 
ATOM     25  C25 ZIN A   1      27.053  -6.459  32.857  0.00  0.00     0.016 A 
ATOM     26  C24 ZIN A   1      27.699  -5.894  31.773  0.00  0.00     0.003 A 
ATOM     27  C23 ZIN A   1      28.048  -4.558  31.794  0.00  0.00     0.029 A 
BRANCH  24  28
ATOM     28  C27 ZIN A   1      26.053  -6.309  35.147  0.00  0.00     0.417 C 
ATOM     29  F28 ZIN A   1      25.192  -5.370  35.724  0.00  0.00    -0.166 F 
ATOM     30  F29 ZIN A   1      25.314  -7.418  34.719  0.00  0.00    -0.166 F 
ATOM     31  F30 ZIN A   1      26.999  -6.716  36.093  0.00  0.00    -0.166 F 
ENDBRANCH  24  28
ENDBRANCH  20  22
ENDBRANCH   6  20
TORSDOF 6
ENDMDL
MODEL 110
REMARK CAVERDOCK RESULT:     -10.6      0.000      0.000
REMARK CAVERDOCK CONSTRAINTS:       0.0      0.0      0.0      0.0
REMARK CAVERDOCK TUNNEL: 109    -10.6      3.3    110.6
REMARK  6 active torsions:
REMARK  status: ('A' for Active; 'I' for Inactive)
REMARK    1  A    between atoms: C2_2  and  O3_3 
REMARK    2  A    between atoms: C2_2  and  C15_14 
REMARK    3  A    between atoms: O3_3  and  C4_4 
REMARK    4  A    between atoms: C20_19  and  N21_20 
REMARK    5  A    between atoms: N21_20  and  C22_21 
REMARK    6  A    between atoms: C26_25  and  C27_26 
ROOT
ATOM      1  C15 ZIN A   1      26.290  -1.006  32.555  0.00  0.00     0.085 A 
ATOM      2  C16 ZIN A   1      25.436  -0.030  33.079  0.00  0.00     0.023 A 
ATOM      3  C17 ZIN A   1      25.567   0.309  34.415  0.00  0.00     0.020 A 
ATOM      4  C18 ZIN A   1      26.529  -0.319  35.186  0.00  0.00     0.119 A 
ATOM      5  N19 ZIN A   1      27.325  -1.237  34.673  0.00  0.00    -0.242 NA
ATOM      6  C20 ZIN A   1      27.239  -1.604  33.404  0.00  0.00     0.144 A 
ENDROOT
BRANCH   1   7
ATOM      7  C2  ZIN A   1      26.193  -1.405  31.140  0.00  0.00     0.299 C 
ATOM      8  O1  ZIN A   1      25.279  -2.115  30.771  0.00  0.00    -0.259 OA
BRANCH   7   9
ATOM      9  O3  ZIN A   1      27.116  -0.980  30.254  0.00  0.00    -0.281 OA
BRANCH   9  10
ATOM     10  C4  ZIN A   1      26.826   0.251  29.541  0.00  0.00     0.315 A 
ATOM     11  C14 ZIN A   1      27.548   1.407  30.189  0.00  0.00     0.013 A 
ATOM     12  C9  ZIN A   1      28.405   1.929  29.215  0.00  0.00     0.050 A 
ATOM     13  C13 ZIN A   1      27.503   1.965  31.444  0.00  0.00     0.013 A 
ATOM     14  C7  ZIN A   1      28.237   1.134  27.984  0.00  0.00     0.296 A 
ATOM     15  C10 ZIN A   1      29.214   3.022  29.529  0.00  0.00     0.018 A 
ATOM     16  O6  ZIN A   1      27.324   0.168  28.178  0.00  0.00    -0.281 OA
ATOM     17  O8  ZIN A   1      28.836   1.326  26.945  0.00  0.00    -0.259 OA
ATOM     18  C11 ZIN A   1      29.161   3.574  30.793  0.00  0.00     0.001 A 
ATOM     19  C12 ZIN A   1      28.310   3.050  31.749  0.00  0.00     0.001 A 
ENDBRANCH   9  10
ENDBRANCH   7   9
ENDBRANCH   1   7
BRANCH   6  20
ATOM     20  N21 ZIN A   1      28.094  -2.571  32.907  0.00  0.00    -0.340 N 
ATOM     21  H39 ZIN A   1      28.951  -2.315  32.532  0.00  0.00     0.167 HD
BRANCH  20  22
ATOM     22  C22 ZIN A   1      27.722  -3.918  32.946  0.00  0.00     0.034 A 
ATOM     23  C31 ZIN A   1      26.986  -4.406  34.018  0.00  0.00     0.045 A 
ATOM     24  C26 ZIN A   1      26.614  -5.736  34.051  0.00  0.00     0.050 A 
ATOM     25  C25 ZIN A   1      26.986  -6.584  33.023  0.00  0.00     0.016 A 
ATOM     26  C24 ZIN A   1      27.724  -6.103  31.958  0.00  0.00     0.003 A 
ATOM     27  C23 ZIN A   1      28.093  -4.773  31.917  0.00  0.00     0.029 A 
BRANCH  24  28
ATOM     28  C27 ZIN A   1      25.809  -6.265  35.210  0.00  0.00     0.417 C 
ATOM     29  F28 ZIN A   1      26.672  -6.793  36.175  0.00  0.00    -0.166 F 
ATOM     30  F29 ZIN A   1      25.062  -5.223  35.772  0.00  0.00    -0.166 F 
ATOM     31  F30 ZIN A   1      24.945  -7.267  34.758  0.00  0.00    -0.166 F 
ENDBRANCH  24  28
ENDBRANCH  20  22
ENDBRANCH   6  20
TORSDOF 6
ENDMDL
MODEL 111
REMARK CAVERDOCK RESULT:     -10.4      0.000      0.000
REMARK CAVERDOCK CONSTRAINTS:       0.0      0.0      0.0      0.0
REMARK CAVERDOCK TUNNEL: 110    -10.4      3.3    111.5
REMARK  6 active torsions:
REMARK  status: ('A' for Active; 'I' for Inactive)
REMARK    1  A    between atoms: C2_2  and  O3_3 
REMARK    2  A    between atoms: C2_2  and  C15_14 
REMARK    3  A    between atoms: O3_3  and  C4_4 
REMARK    4  A    between atoms: C20_19  and  N21_20 
REMARK    5  A    between atoms: N21_20  and  C22_21 
REMARK    6  A    between atoms: C26_25  and  C27_26 
ROOT
ATOM      1  C15 ZIN A   1      26.318  -1.042  32.698  0.00  0.00     0.085 A 
ATOM      2  C16 ZIN A   1      25.424  -0.053  33.123  0.00  0.00     0.023 A 
ATOM      3  C17 ZIN A   1      25.460   0.339  34.450  0.00  0.00     0.020 A 
ATOM      4  C18 ZIN A   1      26.368  -0.251  35.310  0.00  0.00     0.119 A 
ATOM      5  N19 ZIN A   1      27.203  -1.181  34.891  0.00  0.00    -0.242 NA
ATOM      6  C20 ZIN A   1      27.208  -1.598  33.634  0.00  0.00     0.144 A 
ENDROOT
BRANCH   1   7
ATOM      7  C2  ZIN A   1      26.323  -1.497  31.297  0.00  0.00     0.299 C 
ATOM      8  O1  ZIN A   1      25.500  -2.307  30.919  0.00  0.00    -0.259 OA
BRANCH   7   9
ATOM      9  O3  ZIN A   1      27.237  -1.012  30.434  0.00  0.00    -0.281 OA
BRANCH   9  10
ATOM     10  C4  ZIN A   1      26.882   0.193  29.706  0.00  0.00     0.315 A 
ATOM     11  C14 ZIN A   1      27.580   1.387  30.310  0.00  0.00     0.013 A 
ATOM     12  C9  ZIN A   1      28.390   1.919  29.300  0.00  0.00     0.050 A 
ATOM     13  C13 ZIN A   1      27.553   1.968  31.555  0.00  0.00     0.013 A 
ATOM     14  C7  ZIN A   1      28.214   1.094  28.091  0.00  0.00     0.296 A 
ATOM     15  C10 ZIN A   1      29.168   3.046  29.569  0.00  0.00     0.018 A 
ATOM     16  O6  ZIN A   1      27.342   0.100  28.331  0.00  0.00    -0.281 OA
ATOM     17  O8  ZIN A   1      28.775   1.286  27.031  0.00  0.00    -0.259 OA
ATOM     18  C11 ZIN A   1      29.131   3.621  30.823  0.00  0.00     0.001 A 
ATOM     19  C12 ZIN A   1      28.328   3.087  31.814  0.00  0.00     0.001 A 
ENDBRANCH   9  10
ENDBRANCH   7   9
ENDBRANCH   1   7
BRANCH   6  20
ATOM     20  N21 ZIN A   1      28.101  -2.577  33.237  0.00  0.00    -0.340 N 
ATOM     21  H39 ZIN A   1      29.005  -2.334  32.981  0.00  0.00     0.167 HD
BRANCH  20  22
ATOM     22  C22 ZIN A   1      27.701  -3.916  33.205  0.00  0.00     0.034 A 
ATOM     23  C31 ZIN A   1      26.901  -4.428  34.219  0.00  0.00     0.045 A 
ATOM     24  C26 ZIN A   1      26.501  -5.749  34.181  0.00  0.00     0.050 A 
ATOM     25  C25 ZIN A   1      26.908  -6.566  33.141  0.00  0.00     0.016 A 
ATOM     26  C24 ZIN A   1      27.710  -6.062  32.135  0.00  0.00     0.003 A 
ATOM     27  C23 ZIN A   1      28.107  -4.739  32.164  0.00  0.00     0.029 A 
BRANCH  24  28
ATOM     28  C27 ZIN A   1      25.627  -6.303  35.276  0.00  0.00     0.417 C 
ATOM     29  F28 ZIN A   1      26.422  -6.963  36.219  0.00  0.00    -0.166 F 
ATOM     30  F29 ZIN A   1      24.939  -5.255  35.898  0.00  0.00    -0.166 F 
ATOM     31  F30 ZIN A   1      24.709  -7.204  34.729  0.00  0.00    -0.166 F 
ENDBRANCH  24  28
ENDBRANCH  20  22
ENDBRANCH   6  20
TORSDOF 6
ENDMDL
MODEL 112
REMARK CAVERDOCK RESULT:     -10.3      0.000      0.000
REMARK CAVERDOCK CONSTRAINTS:       0.0      0.0      0.0      0.0
REMARK CAVERDOCK TUNNEL: 111    -10.3      3.3    112.3
REMARK  6 active torsions:
REMARK  status: ('A' for Active; 'I' for Inactive)
REMARK    1  A    between atoms: C2_2  and  O3_3 
REMARK    2  A    between atoms: C2_2  and  C15_14 
REMARK    3  A    between atoms: O3_3  and  C4_4 
REMARK    4  A    between atoms: C20_19  and  N21_20 
REMARK    5  A    between atoms: N21_20  and  C22_21 
REMARK    6  A    between atoms: C26_25  and  C27_26 
ROOT
ATOM      1  C15 ZIN A   1      26.321  -1.109  32.983  0.00  0.00     0.085 A 
ATOM      2  C16 ZIN A   1      25.490  -0.087  33.457  0.00  0.00     0.023 A 
ATOM      3  C17 ZIN A   1      25.563   0.249  34.797  0.00  0.00     0.020 A 
ATOM      4  C18 ZIN A   1      26.445  -0.426  35.622  0.00  0.00     0.119 A 
ATOM      5  N19 ZIN A   1      27.219  -1.386  35.157  0.00  0.00    -0.242 NA
ATOM      6  C20 ZIN A   1      27.186  -1.753  33.885  0.00  0.00     0.144 A 
ENDROOT
BRANCH   1   7
ATOM      7  C2  ZIN A   1      26.283  -1.508  31.565  0.00  0.00     0.299 C 
ATOM      8  O1  ZIN A   1      25.452  -2.305  31.180  0.00  0.00    -0.259 OA
BRANCH   7   9
ATOM      9  O3  ZIN A   1      27.169  -0.984  30.694  0.00  0.00    -0.281 OA
BRANCH   9  10
ATOM     10  C4  ZIN A   1      26.783   0.241  30.018  0.00  0.00     0.315 A 
ATOM     11  C14 ZIN A   1      27.567   1.406  30.569  0.00  0.00     0.013 A 
ATOM     12  C9  ZIN A   1      28.294   1.932  29.497  0.00  0.00     0.050 A 
ATOM     13  C13 ZIN A   1      27.671   1.968  31.819  0.00  0.00     0.013 A 
ATOM     14  C7  ZIN A   1      27.984   1.130  28.298  0.00  0.00     0.296 A 
ATOM     15  C10 ZIN A   1      29.126   3.033  29.707  0.00  0.00     0.018 A 
ATOM     16  O6  ZIN A   1      27.111   0.157  28.604  0.00  0.00    -0.281 OA
ATOM     17  O8  ZIN A   1      28.450   1.324  27.193  0.00  0.00    -0.259 OA
ATOM     18  C11 ZIN A   1      29.221   3.589  30.966  0.00  0.00     0.001 A 
ATOM     19  C12 ZIN A   1      28.499   3.061  32.020  0.00  0.00     0.001 A 
ENDBRANCH   9  10
ENDBRANCH   7   9
ENDBRANCH   1   7
BRANCH   6  20
ATOM     20  N21 ZIN A   1      28.015  -2.765  33.438  0.00  0.00    -0.340 N 
ATOM     21  H39 ZIN A   1      28.923  -2.563  33.161  0.00  0.00     0.167 HD
BRANCH  20  22
ATOM     22  C22 ZIN A   1      27.545  -4.081  33.386  0.00  0.00     0.034 A 
ATOM     23  C31 ZIN A   1      26.713  -4.563  34.388  0.00  0.00     0.045 A 
ATOM     24  C26 ZIN A   1      26.245  -5.861  34.330  0.00  0.00     0.050 A 
ATOM     25  C25 ZIN A   1      26.614  -6.685  33.282  0.00  0.00     0.016 A 
ATOM     26  C24 ZIN A   1      27.448  -6.210  32.287  0.00  0.00     0.003 A 
ATOM     27  C23 ZIN A   1      27.915  -4.911  32.336  0.00  0.00     0.029 A 
BRANCH  24  28
ATOM     28  C27 ZIN A   1      25.336  -6.383  35.413  0.00  0.00     0.417 C 
ATOM     29  F28 ZIN A   1      24.406  -5.396  35.758  0.00  0.00    -0.166 F 
ATOM     30  F29 ZIN A   1      24.661  -7.517  34.948  0.00  0.00    -0.166 F 
ATOM     31  F30 ZIN A   1      26.096  -6.721  36.537  0.00  0.00    -0.166 F 
ENDBRANCH  24  28
ENDBRANCH  20  22
ENDBRANCH   6  20
TORSDOF 6
ENDMDL
MODEL 113
REMARK CAVERDOCK RESULT:     -10.5      0.000      0.000
REMARK CAVERDOCK CONSTRAINTS:       0.0      0.0      0.0      0.0
REMARK CAVERDOCK TUNNEL: 112    -10.5      3.3    113.8
REMARK  6 active torsions:
REMARK  status: ('A' for Active; 'I' for Inactive)
REMARK    1  A    between atoms: C2_2  and  O3_3 
REMARK    2  A    between atoms: C2_2  and  C15_14 
REMARK    3  A    between atoms: O3_3  and  C4_4 
REMARK    4  A    between atoms: C20_19  and  N21_20 
REMARK    5  A    between atoms: N21_20  and  C22_21 
REMARK    6  A    between atoms: C26_25  and  C27_26 
ROOT
ATOM      1  C15 ZIN A   1      27.520  -1.533  32.290  0.00  0.00     0.085 A 
ATOM      2  C16 ZIN A   1      27.487  -1.624  33.686  0.00  0.00     0.023 A 
ATOM      3  C17 ZIN A   1      26.601  -0.814  34.375  0.00  0.00     0.020 A 
ATOM      4  C18 ZIN A   1      25.781   0.051  33.674  0.00  0.00     0.119 A 
ATOM      5  N19 ZIN A   1      25.827   0.122  32.358  0.00  0.00    -0.242 NA
ATOM      6  C20 ZIN A   1      26.659  -0.624  31.649  0.00  0.00     0.144 A 
ENDROOT
BRANCH   1   7
ATOM      7  C2  ZIN A   1      28.444  -2.371  31.506  0.00  0.00     0.299 C 
ATOM      8  O1  ZIN A   1      28.852  -1.982  30.429  0.00  0.00    -0.259 OA
BRANCH   7   9
ATOM      9  O3  ZIN A   1      28.842  -3.566  31.985  0.00  0.00    -0.281 OA
BRANCH   9  10
ATOM     10  C4  ZIN A   1      27.960  -4.696  31.751  0.00  0.00     0.315 A 
ATOM     11  C14 ZIN A   1      27.406  -5.200  33.060  0.00  0.00     0.013 A 
ATOM     12  C9  ZIN A   1      26.017  -5.063  32.977  0.00  0.00     0.050 A 
ATOM     13  C13 ZIN A   1      27.985  -5.713  34.196  0.00  0.00     0.013 A 
ATOM     14  C7  ZIN A   1      25.693  -4.490  31.657  0.00  0.00     0.296 A 
ATOM     15  C10 ZIN A   1      25.223  -5.452  34.057  0.00  0.00     0.018 A 
ATOM     16  O6  ZIN A   1      26.818  -4.281  30.953  0.00  0.00    -0.281 OA
ATOM     17  O8  ZIN A   1      24.570  -4.245  31.262  0.00  0.00    -0.259 OA
ATOM     18  C11 ZIN A   1      25.816  -5.967  35.192  0.00  0.00     0.001 A 
ATOM     19  C12 ZIN A   1      27.191  -6.098  35.265  0.00  0.00     0.001 A 
ENDBRANCH   9  10
ENDBRANCH   7   9
ENDBRANCH   1   7
BRANCH   6  20
ATOM     20  N21 ZIN A   1      26.675  -0.518  30.270  0.00  0.00    -0.340 N 
ATOM     21  H39 ZIN A   1      26.181  -1.154  29.728  0.00  0.00     0.167 HD
BRANCH  20  22
ATOM     22  C22 ZIN A   1      27.402   0.506  29.656  0.00  0.00     0.034 A 
ATOM     23  C31 ZIN A   1      28.021   1.480  30.430  0.00  0.00     0.045 A 
ATOM     24  C26 ZIN A   1      28.744   2.486  29.822  0.00  0.00     0.050 A 
ATOM     25  C25 ZIN A   1      28.843   2.533  28.442  0.00  0.00     0.016 A 
ATOM     26  C24 ZIN A   1      28.222   1.570  27.669  0.00  0.00     0.003 A 
ATOM     27  C23 ZIN A   1      27.502   0.557  28.272  0.00  0.00     0.029 A 
BRANCH  24  28
ATOM     28  C27 ZIN A   1      29.423   3.539  30.660  0.00  0.00     0.417 C 
ATOM     29  F28 ZIN A   1      30.388   4.198  29.892  0.00  0.00    -0.166 F 
ATOM     30  F29 ZIN A   1      28.471   4.464  31.106  0.00  0.00    -0.166 F 
ATOM     31  F30 ZIN A   1      30.037   2.934  31.761  0.00  0.00    -0.166 F 
ENDBRANCH  24  28
ENDBRANCH  20  22
ENDBRANCH   6  20
TORSDOF 6
ENDMDL
MODEL 114
REMARK CAVERDOCK RESULT:     -10.5      0.000      0.000
REMARK CAVERDOCK CONSTRAINTS:       0.0      0.0      0.0      0.0
REMARK CAVERDOCK TUNNEL: 113    -10.5      3.3    114.1
REMARK  6 active torsions:
REMARK  status: ('A' for Active; 'I' for Inactive)
REMARK    1  A    between atoms: C2_2  and  O3_3 
REMARK    2  A    between atoms: C2_2  and  C15_14 
REMARK    3  A    between atoms: O3_3  and  C4_4 
REMARK    4  A    between atoms: C20_19  and  N21_20 
REMARK    5  A    between atoms: N21_20  and  C22_21 
REMARK    6  A    between atoms: C26_25  and  C27_26 
ROOT
ATOM      1  C15 ZIN A   1      27.536  -1.542  32.287  0.00  0.00     0.085 A 
ATOM      2  C16 ZIN A   1      27.587  -1.645  33.682  0.00  0.00     0.023 A 
ATOM      3  C17 ZIN A   1      26.849  -0.747  34.433  0.00  0.00     0.020 A 
ATOM      4  C18 ZIN A   1      26.091   0.217  33.793  0.00  0.00     0.119 A 
ATOM      5  N19 ZIN A   1      26.056   0.298  32.477  0.00  0.00    -0.242 NA
ATOM      6  C20 ZIN A   1      26.747  -0.532  31.710  0.00  0.00     0.144 A 
ENDROOT
BRANCH   1   7
ATOM      7  C2  ZIN A   1      28.302  -2.472  31.439  0.00  0.00     0.299 C 
ATOM      8  O1  ZIN A   1      28.554  -2.176  30.287  0.00  0.00    -0.259 OA
BRANCH   7   9
ATOM      9  O3  ZIN A   1      28.728  -3.648  31.941  0.00  0.00    -0.281 OA
BRANCH   9  10
ATOM     10  C4  ZIN A   1      27.862  -4.798  31.749  0.00  0.00     0.315 A 
ATOM     11  C14 ZIN A   1      27.337  -5.278  33.079  0.00  0.00     0.013 A 
ATOM     12  C9  ZIN A   1      25.944  -5.166  33.015  0.00  0.00     0.050 A 
ATOM     13  C13 ZIN A   1      27.942  -5.753  34.218  0.00  0.00     0.013 A 
ATOM     14  C7  ZIN A   1      25.590  -4.633  31.686  0.00  0.00     0.296 A 
ATOM     15  C10 ZIN A   1      25.175  -5.542  34.117  0.00  0.00     0.018 A 
ATOM     16  O6  ZIN A   1      26.701  -4.423  30.960  0.00  0.00    -0.281 OA
ATOM     17  O8  ZIN A   1      24.458  -4.416  31.303  0.00  0.00    -0.259 OA
ATOM     18  C11 ZIN A   1      25.793  -6.017  35.254  0.00  0.00     0.001 A 
ATOM     19  C12 ZIN A   1      27.171  -6.124  35.309  0.00  0.00     0.001 A 
ENDBRANCH   9  10
ENDBRANCH   7   9
ENDBRANCH   1   7
BRANCH   6  20
ATOM     20  N21 ZIN A   1      26.681  -0.411  30.334  0.00  0.00    -0.340 N 
ATOM     21  H39 ZIN A   1      26.129  -1.020  29.818  0.00  0.00     0.167 HD
BRANCH  20  22
ATOM     22  C22 ZIN A   1      27.413   0.587  29.685  0.00  0.00     0.034 A 
ATOM     23  C31 ZIN A   1      28.158   1.497  30.425  0.00  0.00     0.045 A 
ATOM     24  C26 ZIN A   1      28.885   2.478  29.781  0.00  0.00     0.050 A 
ATOM     25  C25 ZIN A   1      28.863   2.564  28.400  0.00  0.00     0.016 A 
ATOM     26  C24 ZIN A   1      28.117   1.665  27.661  0.00  0.00     0.003 A 
ATOM     27  C23 ZIN A   1      27.392   0.677  28.299  0.00  0.00     0.029 A 
BRANCH  24  28
ATOM     28  C27 ZIN A   1      29.700   3.460  30.583  0.00  0.00     0.417 C 
ATOM     29  F28 ZIN A   1      28.926   4.592  30.860  0.00  0.00    -0.166 F 
ATOM     30  F29 ZIN A   1      30.100   2.863  31.784  0.00  0.00    -0.166 F 
ATOM     31  F30 ZIN A   1      30.830   3.837  29.850  0.00  0.00    -0.166 F 
ENDBRANCH  24  28
ENDBRANCH  20  22
ENDBRANCH   6  20
TORSDOF 6
ENDMDL
MODEL 115
REMARK CAVERDOCK RESULT:      -9.9      0.000      0.000
REMARK CAVERDOCK CONSTRAINTS:       0.0      0.0      0.0      0.0
REMARK CAVERDOCK TUNNEL: 114     -9.9      3.2    115.1
REMARK  6 active torsions:
REMARK  status: ('A' for Active; 'I' for Inactive)
REMARK    1  A    between atoms: C2_2  and  O3_3 
REMARK    2  A    between atoms: C2_2  and  C15_14 
REMARK    3  A    between atoms: O3_3  and  C4_4 
REMARK    4  A    between atoms: C20_19  and  N21_20 
REMARK    5  A    between atoms: N21_20  and  C22_21 
REMARK    6  A    between atoms: C26_25  and  C27_26 
ROOT
ATOM      1  C15 ZIN A   1      27.735  -1.998  31.735  0.00  0.00     0.085 A 
ATOM      2  C16 ZIN A   1      28.808  -1.545  30.959  0.00  0.00     0.023 A 
ATOM      3  C17 ZIN A   1      29.179  -2.289  29.853  0.00  0.00     0.020 A 
ATOM      4  C18 ZIN A   1      28.487  -3.447  29.547  0.00  0.00     0.119 A 
ATOM      5  N19 ZIN A   1      27.478  -3.858  30.290  0.00  0.00    -0.242 NA
ATOM      6  C20 ZIN A   1      27.085  -3.188  31.363  0.00  0.00     0.144 A 
ENDROOT
BRANCH   1   7
ATOM      7  C2  ZIN A   1      27.299  -1.245  32.923  0.00  0.00     0.299 C 
ATOM      8  O1  ZIN A   1      28.066  -1.077  33.851  0.00  0.00    -0.259 OA
BRANCH   7   9
ATOM      9  O3  ZIN A   1      26.051  -0.740  32.981  0.00  0.00    -0.281 OA
BRANCH   9  10
ATOM     10  C4  ZIN A   1      25.796   0.475  32.228  0.00  0.00     0.315 A 
ATOM     11  C14 ZIN A   1      27.012   1.368  32.260  0.00  0.00     0.013 A 
ATOM     12  C9  ZIN A   1      27.418   1.525  30.930  0.00  0.00     0.050 A 
ATOM     13  C13 ZIN A   1      27.707   1.982  33.274  0.00  0.00     0.013 A 
ATOM     14  C7  ZIN A   1      26.492   0.758  30.076  0.00  0.00     0.296 A 
ATOM     15  C10 ZIN A   1      28.535   2.311  30.644  0.00  0.00     0.018 A 
ATOM     16  O6  ZIN A   1      25.558   0.155  30.830  0.00  0.00    -0.281 OA
ATOM     17  O8  ZIN A   1      26.564   0.684  28.866  0.00  0.00    -0.259 OA
ATOM     18  C11 ZIN A   1      29.225   2.923  31.671  0.00  0.00     0.001 A 
ATOM     19  C12 ZIN A   1      28.815   2.761  32.982  0.00  0.00     0.001 A 
ENDBRANCH   9  10
ENDBRANCH   7   9
ENDBRANCH   1   7
BRANCH   6  20
ATOM     20  N21 ZIN A   1      26.022  -3.655  32.114  0.00  0.00    -0.340 N 
ATOM     21  H39 ZIN A   1      25.121  -3.347  31.925  0.00  0.00     0.167 HD
BRANCH  20  22
ATOM     22  C22 ZIN A   1      26.245  -4.570  33.147  0.00  0.00     0.034 A 
ATOM     23  C31 ZIN A   1      25.177  -5.251  33.716  0.00  0.00     0.045 A 
ATOM     24  C26 ZIN A   1      25.401  -6.159  34.732  0.00  0.00     0.050 A 
ATOM     25  C25 ZIN A   1      26.688  -6.381  35.192  0.00  0.00     0.016 A 
ATOM     26  C24 ZIN A   1      27.752  -5.699  34.632  0.00  0.00     0.003 A 
ATOM     27  C23 ZIN A   1      27.534  -4.794  33.612  0.00  0.00     0.029 A 
BRANCH  24  28
ATOM     28  C27 ZIN A   1      24.244  -6.905  35.345  0.00  0.00     0.417 C 
ATOM     29  F28 ZIN A   1      23.794  -7.884  34.453  0.00  0.00    -0.166 F 
ATOM     30  F29 ZIN A   1      24.660  -7.514  36.535  0.00  0.00    -0.166 F 
ATOM     31  F30 ZIN A   1      23.205  -6.010  35.618  0.00  0.00    -0.166 F 
ENDBRANCH  24  28
ENDBRANCH  20  22
ENDBRANCH   6  20
TORSDOF 6
ENDMDL
MODEL 116
REMARK CAVERDOCK RESULT:     -10.0      0.000      0.000
REMARK CAVERDOCK CONSTRAINTS:       0.0      0.0      0.0      0.0
REMARK CAVERDOCK TUNNEL: 115    -10.0      3.2    116.7
REMARK  6 active torsions:
REMARK  status: ('A' for Active; 'I' for Inactive)
REMARK    1  A    between atoms: C2_2  and  O3_3 
REMARK    2  A    between atoms: C2_2  and  C15_14 
REMARK    3  A    between atoms: O3_3  and  C4_4 
REMARK    4  A    between atoms: C20_19  and  N21_20 
REMARK    5  A    between atoms: N21_20  and  C22_21 
REMARK    6  A    between atoms: C26_25  and  C27_26 
ROOT
ATOM      1  C15 ZIN A   1      26.293  -1.102  32.577  0.00  0.00     0.085 A 
ATOM      2  C16 ZIN A   1      25.520  -0.776  33.697  0.00  0.00     0.023 A 
ATOM      3  C17 ZIN A   1      25.991   0.202  34.557  0.00  0.00     0.020 A 
ATOM      4  C18 ZIN A   1      27.197   0.822  34.289  0.00  0.00     0.119 A 
ATOM      5  N19 ZIN A   1      27.912   0.500  33.228  0.00  0.00    -0.242 NA
ATOM      6  C20 ZIN A   1      27.512  -0.431  32.376  0.00  0.00     0.144 A 
ENDROOT
BRANCH   1   7
ATOM      7  C2  ZIN A   1      25.841  -2.135  31.630  0.00  0.00     0.299 C 
ATOM      8  O1  ZIN A   1      25.585  -1.836  30.480  0.00  0.00    -0.259 OA
BRANCH   7   9
ATOM      9  O3  ZIN A   1      25.715  -3.414  32.037  0.00  0.00    -0.281 OA
BRANCH   9  10
ATOM     10  C4  ZIN A   1      25.738  -3.656  33.468  0.00  0.00     0.315 A 
ATOM     11  C14 ZIN A   1      24.859  -4.833  33.808  0.00  0.00     0.013 A 
ATOM     12  C9  ZIN A   1      25.694  -5.791  34.394  0.00  0.00     0.050 A 
ATOM     13  C13 ZIN A   1      23.517  -5.087  33.651  0.00  0.00     0.013 A 
ATOM     14  C7  ZIN A   1      27.063  -5.243  34.427  0.00  0.00     0.296 A 
ATOM     15  C10 ZIN A   1      25.153  -7.006  34.817  0.00  0.00     0.018 A 
ATOM     16  O6  ZIN A   1      27.082  -4.011  33.892  0.00  0.00    -0.281 OA
ATOM     17  O8  ZIN A   1      28.032  -5.822  34.875  0.00  0.00    -0.259 OA
ATOM     18  C11 ZIN A   1      23.804  -7.249  34.654  0.00  0.00     0.001 A 
ATOM     19  C12 ZIN A   1      22.987  -6.296  34.073  0.00  0.00     0.001 A 
ENDBRANCH   9  10
ENDBRANCH   7   9
ENDBRANCH   1   7
BRANCH   6  20
ATOM     20  N21 ZIN A   1      28.293  -0.737  31.276  0.00  0.00    -0.340 N 
ATOM     21  H39 ZIN A   1      28.693  -1.617  31.194  0.00  0.00     0.167 HD
BRANCH  20  22
ATOM     22  C22 ZIN A   1      28.505   0.222  30.282  0.00  0.00     0.034 A 
ATOM     23  C31 ZIN A   1      29.077   1.446  30.607  0.00  0.00     0.045 A 
ATOM     24  C26 ZIN A   1      29.292   2.389  29.622  0.00  0.00     0.050 A 
ATOM     25  C25 ZIN A   1      28.928   2.122  28.314  0.00  0.00     0.016 A 
ATOM     26  C24 ZIN A   1      28.352   0.908  27.989  0.00  0.00     0.003 A 
ATOM     27  C23 ZIN A   1      28.140  -0.042  28.969  0.00  0.00     0.029 A 
BRANCH  24  28
ATOM     28  C27 ZIN A   1      29.919   3.714  29.972  0.00  0.00     0.417 C 
ATOM     29  F28 ZIN A   1      28.969   4.531  30.593  0.00  0.00    -0.166 F 
ATOM     30  F29 ZIN A   1      30.995   3.505  30.843  0.00  0.00    -0.166 F 
ATOM     31  F30 ZIN A   1      30.377   4.336  28.807  0.00  0.00    -0.166 F 
ENDBRANCH  24  28
ENDBRANCH  20  22
ENDBRANCH   6  20
TORSDOF 6
ENDMDL
MODEL 117
REMARK CAVERDOCK RESULT:     -10.2      0.000      0.000
REMARK CAVERDOCK CONSTRAINTS:       0.0      0.0      0.0      0.0
REMARK CAVERDOCK TUNNEL: 116    -10.2      3.2    117.5
REMARK  6 active torsions:
REMARK  status: ('A' for Active; 'I' for Inactive)
REMARK    1  A    between atoms: C2_2  and  O3_3 
REMARK    2  A    between atoms: C2_2  and  C15_14 
REMARK    3  A    between atoms: O3_3  and  C4_4 
REMARK    4  A    between atoms: C20_19  and  N21_20 
REMARK    5  A    between atoms: N21_20  and  C22_21 
REMARK    6  A    between atoms: C26_25  and  C27_26 
ROOT
ATOM      1  C15 ZIN A   1      26.987  -1.993  31.707  0.00  0.00     0.085 A 
ATOM      2  C16 ZIN A   1      26.863  -3.029  30.776  0.00  0.00     0.023 A 
ATOM      3  C17 ZIN A   1      27.963  -3.348  29.998  0.00  0.00     0.020 A 
ATOM      4  C18 ZIN A   1      29.141  -2.642  30.161  0.00  0.00     0.119 A 
ATOM      5  N19 ZIN A   1      29.238  -1.668  31.045  0.00  0.00    -0.242 NA
ATOM      6  C20 ZIN A   1      28.216  -1.317  31.810  0.00  0.00     0.144 A 
ENDROOT
BRANCH   1   7
ATOM      7  C2  ZIN A   1      25.848  -1.611  32.560  0.00  0.00     0.299 C 
ATOM      8  O1  ZIN A   1      25.391  -0.488  32.496  0.00  0.00    -0.259 OA
BRANCH   7   9
ATOM      9  O3  ZIN A   1      25.311  -2.510  33.409  0.00  0.00    -0.281 OA
BRANCH   9  10
ATOM     10  C4  ZIN A   1      25.249  -3.888  32.957  0.00  0.00     0.315 A 
ATOM     11  C14 ZIN A   1      25.987  -4.783  33.921  0.00  0.00     0.013 A 
ATOM     12  C9  ZIN A   1      25.044  -5.692  34.413  0.00  0.00     0.050 A 
ATOM     13  C13 ZIN A   1      27.292  -4.840  34.348  0.00  0.00     0.013 A 
ATOM     14  C7  ZIN A   1      23.745  -5.389  33.782  0.00  0.00     0.296 A 
ATOM     15  C10 ZIN A   1      25.441  -6.657  35.339  0.00  0.00     0.018 A 
ATOM     16  O6  ZIN A   1      23.870  -4.348  32.942  0.00  0.00    -0.281 OA
ATOM     17  O8  ZIN A   1      22.713  -5.995  33.991  0.00  0.00    -0.259 OA
ATOM     18  C11 ZIN A   1      26.754  -6.705  35.760  0.00  0.00     0.001 A 
ATOM     19  C12 ZIN A   1      27.678  -5.801  35.269  0.00  0.00     0.001 A 
ENDBRANCH   9  10
ENDBRANCH   7   9
ENDBRANCH   1   7
BRANCH   6  20
ATOM     20  N21 ZIN A   1      28.362  -0.290  32.724  0.00  0.00    -0.340 N 
ATOM     21  H39 ZIN A   1      28.441  -0.489  33.671  0.00  0.00     0.167 HD
BRANCH  20  22
ATOM     22  C22 ZIN A   1      28.394   1.037  32.284  0.00  0.00     0.034 A 
ATOM     23  C31 ZIN A   1      29.170   1.387  31.187  0.00  0.00     0.045 A 
ATOM     24  C26 ZIN A   1      29.194   2.697  30.750  0.00  0.00     0.050 A 
ATOM     25  C25 ZIN A   1      28.457   3.663  31.413  0.00  0.00     0.016 A 
ATOM     26  C24 ZIN A   1      27.691   3.318  32.510  0.00  0.00     0.003 A 
ATOM     27  C23 ZIN A   1      27.657   2.009  32.947  0.00  0.00     0.029 A 
BRANCH  24  28
ATOM     28  C27 ZIN A   1      30.030   3.077  29.554  0.00  0.00     0.417 C 
ATOM     29  F28 ZIN A   1      31.194   2.303  29.533  0.00  0.00    -0.166 F 
ATOM     30  F29 ZIN A   1      29.297   2.850  28.383  0.00  0.00    -0.166 F 
ATOM     31  F30 ZIN A   1      30.371   4.430  29.635  0.00  0.00    -0.166 F 
ENDBRANCH  24  28
ENDBRANCH  20  22
ENDBRANCH   6  20
TORSDOF 6
ENDMDL
MODEL 118
REMARK CAVERDOCK RESULT:     -10.6      0.000      0.000
REMARK CAVERDOCK CONSTRAINTS:       0.0      0.0      0.0      0.0
REMARK CAVERDOCK TUNNEL: 117    -10.6      3.2    118.7
REMARK  6 active torsions:
REMARK  status: ('A' for Active; 'I' for Inactive)
REMARK    1  A    between atoms: C2_2  and  O3_3 
REMARK    2  A    between atoms: C2_2  and  C15_14 
REMARK    3  A    between atoms: O3_3  and  C4_4 
REMARK    4  A    between atoms: C20_19  and  N21_20 
REMARK    5  A    between atoms: N21_20  and  C22_21 
REMARK    6  A    between atoms: C26_25  and  C27_26 
ROOT
ATOM      1  C15 ZIN A   1      27.483  -1.679  32.477  0.00  0.00     0.085 A 
ATOM      2  C16 ZIN A   1      27.282  -1.662  33.862  0.00  0.00     0.023 A 
ATOM      3  C17 ZIN A   1      26.376  -0.756  34.383  0.00  0.00     0.020 A 
ATOM      4  C18 ZIN A   1      25.700   0.099  33.531  0.00  0.00     0.119 A 
ATOM      5  N19 ZIN A   1      25.904   0.069  32.228  0.00  0.00    -0.242 NA
ATOM      6  C20 ZIN A   1      26.763  -0.774  31.677  0.00  0.00     0.144 A 
ENDROOT
BRANCH   1   7
ATOM      7  C2  ZIN A   1      28.437  -2.622  31.870  0.00  0.00     0.299 C 
ATOM      8  O1  ZIN A   1      29.021  -2.323  30.847  0.00  0.00    -0.259 OA
BRANCH   7   9
ATOM      9  O3  ZIN A   1      28.667  -3.817  32.451  0.00  0.00    -0.281 OA
BRANCH   9  10
ATOM     10  C4  ZIN A   1      27.770  -4.903  32.101  0.00  0.00     0.315 A 
ATOM     11  C14 ZIN A   1      27.106  -5.447  33.341  0.00  0.00     0.013 A 
ATOM     12  C9  ZIN A   1      25.732  -5.258  33.166  0.00  0.00     0.050 A 
ATOM     13  C13 ZIN A   1      27.585  -6.032  34.489  0.00  0.00     0.013 A 
ATOM     14  C7  ZIN A   1      25.523  -4.614  31.855  0.00  0.00     0.296 A 
ATOM     15  C10 ZIN A   1      24.850  -5.669  34.167  0.00  0.00     0.018 A 
ATOM     16  O6  ZIN A   1      26.702  -4.413  31.245  0.00  0.00    -0.281 OA
ATOM     17  O8  ZIN A   1      24.440  -4.312  31.395  0.00  0.00    -0.259 OA
ATOM     18  C11 ZIN A   1      25.342  -6.255  35.315  0.00  0.00     0.001 A 
ATOM     19  C12 ZIN A   1      26.703  -6.437  35.479  0.00  0.00     0.001 A 
ENDBRANCH   9  10
ENDBRANCH   7   9
ENDBRANCH   1   7
BRANCH   6  20
ATOM     20  N21 ZIN A   1      26.946  -0.772  30.306  0.00  0.00    -0.340 N 
ATOM     21  H39 ZIN A   1      26.639  -1.524  29.774  0.00  0.00     0.167 HD
BRANCH  20  22
ATOM     22  C22 ZIN A   1      27.573   0.313  29.686  0.00  0.00     0.034 A 
ATOM     23  C31 ZIN A   1      28.125   1.329  30.455  0.00  0.00     0.045 A 
ATOM     24  C26 ZIN A   1      28.750   2.396  29.841  0.00  0.00     0.050 A 
ATOM     25  C25 ZIN A   1      28.815   2.460  28.460  0.00  0.00     0.016 A 
ATOM     26  C24 ZIN A   1      28.260   1.453  27.692  0.00  0.00     0.003 A 
ATOM     27  C23 ZIN A   1      27.640   0.380  28.301  0.00  0.00     0.029 A 
BRANCH  24  28
ATOM     28  C27 ZIN A   1      29.356   3.496  30.674  0.00  0.00     0.417 C 
ATOM     29  F28 ZIN A   1      30.067   2.937  31.740  0.00  0.00    -0.166 F 
ATOM     30  F29 ZIN A   1      30.224   4.256  29.882  0.00  0.00    -0.166 F 
ATOM     31  F30 ZIN A   1      28.340   4.318  31.172  0.00  0.00    -0.166 F 
ENDBRANCH  24  28
ENDBRANCH  20  22
ENDBRANCH   6  20
TORSDOF 6
ENDMDL
MODEL 119
REMARK CAVERDOCK RESULT:     -10.5      0.000      0.000
REMARK CAVERDOCK CONSTRAINTS:       0.0      0.0      0.0      0.0
REMARK CAVERDOCK TUNNEL: 118    -10.5      3.2    119.7
REMARK  6 active torsions:
REMARK  status: ('A' for Active; 'I' for Inactive)
REMARK    1  A    between atoms: C2_2  and  O3_3 
REMARK    2  A    between atoms: C2_2  and  C15_14 
REMARK    3  A    between atoms: O3_3  and  C4_4 
REMARK    4  A    between atoms: C20_19  and  N21_20 
REMARK    5  A    between atoms: N21_20  and  C22_21 
REMARK    6  A    between atoms: C26_25  and  C27_26 
ROOT
ATOM      1  C15 ZIN A   1      27.382  -1.722  32.515  0.00  0.00     0.085 A 
ATOM      2  C16 ZIN A   1      27.054  -1.671  33.874  0.00  0.00     0.023 A 
ATOM      3  C17 ZIN A   1      26.144  -0.717  34.295  0.00  0.00     0.020 A 
ATOM      4  C18 ZIN A   1      25.589   0.149  33.370  0.00  0.00     0.119 A 
ATOM      5  N19 ZIN A   1      25.911   0.085  32.093  0.00  0.00    -0.242 NA
ATOM      6  C20 ZIN A   1      26.780  -0.803  31.637  0.00  0.00     0.144 A 
ENDROOT
BRANCH   1   7
ATOM      7  C2  ZIN A   1      28.346  -2.717  32.014  0.00  0.00     0.299 C 
ATOM      8  O1  ZIN A   1      28.992  -2.486  31.010  0.00  0.00    -0.259 OA
BRANCH   7   9
ATOM      9  O3  ZIN A   1      28.517  -3.882  32.670  0.00  0.00    -0.281 OA
BRANCH   9  10
ATOM     10  C4  ZIN A   1      27.638  -4.978  32.306  0.00  0.00     0.315 A 
ATOM     11  C14 ZIN A   1      26.919  -5.494  33.527  0.00  0.00     0.013 A 
ATOM     12  C9  ZIN A   1      25.554  -5.312  33.284  0.00  0.00     0.050 A 
ATOM     13  C13 ZIN A   1      27.345  -6.050  34.710  0.00  0.00     0.013 A 
ATOM     14  C7  ZIN A   1      25.405  -4.701  31.950  0.00  0.00     0.296 A 
ATOM     15  C10 ZIN A   1      24.628  -5.702  34.253  0.00  0.00     0.018 A 
ATOM     16  O6  ZIN A   1      26.610  -4.512  31.390  0.00  0.00    -0.281 OA
ATOM     17  O8  ZIN A   1      24.344  -4.413  31.433  0.00  0.00    -0.259 OA
ATOM     18  C11 ZIN A   1      25.067  -6.259  35.437  0.00  0.00     0.001 A 
ATOM     19  C12 ZIN A   1      26.419  -6.434  35.667  0.00  0.00     0.001 A 
ENDBRANCH   9  10
ENDBRANCH   7   9
ENDBRANCH   1   7
BRANCH   6  20
ATOM     20  N21 ZIN A   1      27.090  -0.835  30.290  0.00  0.00    -0.340 N 
ATOM     21  H39 ZIN A   1      26.897  -1.629  29.766  0.00  0.00     0.167 HD
BRANCH  20  22
ATOM     22  C22 ZIN A   1      27.680   0.276  29.682  0.00  0.00     0.034 A 
ATOM     23  C31 ZIN A   1      28.223   1.290  30.462  0.00  0.00     0.045 A 
ATOM     24  C26 ZIN A   1      28.812   2.383  29.860  0.00  0.00     0.050 A 
ATOM     25  C25 ZIN A   1      28.851   2.477  28.480  0.00  0.00     0.016 A 
ATOM     26  C24 ZIN A   1      28.305   1.474  27.701  0.00  0.00     0.003 A 
ATOM     27  C23 ZIN A   1      27.721   0.374  28.298  0.00  0.00     0.029 A 
BRANCH  24  28
ATOM     28  C27 ZIN A   1      29.408   3.479  30.705  0.00  0.00     0.417 C 
ATOM     29  F28 ZIN A   1      30.494   4.050  30.033  0.00  0.00    -0.166 F 
ATOM     30  F29 ZIN A   1      28.440   4.461  30.945  0.00  0.00    -0.166 F 
ATOM     31  F30 ZIN A   1      29.841   2.946  31.923  0.00  0.00    -0.166 F 
ENDBRANCH  24  28
ENDBRANCH  20  22
ENDBRANCH   6  20
TORSDOF 6
ENDMDL
MODEL 120
REMARK CAVERDOCK RESULT:     -10.4      0.000      0.000
REMARK CAVERDOCK CONSTRAINTS:       0.0      0.0      0.0      0.0
REMARK CAVERDOCK TUNNEL: 119    -10.4      3.2    120.6
REMARK  6 active torsions:
REMARK  status: ('A' for Active; 'I' for Inactive)
REMARK    1  A    between atoms: C2_2  and  O3_3 
REMARK    2  A    between atoms: C2_2  and  C15_14 
REMARK    3  A    between atoms: O3_3  and  C4_4 
REMARK    4  A    between atoms: C20_19  and  N21_20 
REMARK    5  A    between atoms: N21_20  and  C22_21 
REMARK    6  A    between atoms: C26_25  and  C27_26 
ROOT
ATOM      1  C15 ZIN A   1      27.485  -1.838  32.646  0.00  0.00     0.085 A 
ATOM      2  C16 ZIN A   1      27.316  -1.800  34.035  0.00  0.00     0.023 A 
ATOM      3  C17 ZIN A   1      26.414  -0.892  34.562  0.00  0.00     0.020 A 
ATOM      4  C18 ZIN A   1      25.712  -0.057  33.711  0.00  0.00     0.119 A 
ATOM      5  N19 ZIN A   1      25.885  -0.108  32.405  0.00  0.00    -0.242 NA
ATOM      6  C20 ZIN A   1      26.740  -0.953  31.848  0.00  0.00     0.144 A 
ENDROOT
BRANCH   1   7
ATOM      7  C2  ZIN A   1      28.433  -2.784  32.032  0.00  0.00     0.299 C 
ATOM      8  O1  ZIN A   1      29.052  -2.464  31.036  0.00  0.00    -0.259 OA
BRANCH   7   9
ATOM      9  O3  ZIN A   1      28.618  -4.003  32.577  0.00  0.00    -0.281 OA
BRANCH   9  10
ATOM     10  C4  ZIN A   1      27.657  -5.034  32.228  0.00  0.00     0.315 A 
ATOM     11  C14 ZIN A   1      26.917  -5.491  33.461  0.00  0.00     0.013 A 
ATOM     12  C9  ZIN A   1      25.566  -5.210  33.234  0.00  0.00     0.050 A 
ATOM     13  C13 ZIN A   1      27.316  -6.072  34.641  0.00  0.00     0.013 A 
ATOM     14  C7  ZIN A   1      25.445  -4.595  31.898  0.00  0.00     0.296 A 
ATOM     15  C10 ZIN A   1      24.626  -5.527  34.215  0.00  0.00     0.018 A 
ATOM     16  O6  ZIN A   1      26.655  -4.496  31.323  0.00  0.00    -0.281 OA
ATOM     17  O8  ZIN A   1      24.402  -4.231  31.393  0.00  0.00    -0.259 OA
ATOM     18  C11 ZIN A   1      25.037  -6.110  35.396  0.00  0.00     0.001 A 
ATOM     19  C12 ZIN A   1      26.376  -6.383  35.611  0.00  0.00     0.001 A 
ENDBRANCH   9  10
ENDBRANCH   7   9
ENDBRANCH   1   7
BRANCH   6  20
ATOM     20  N21 ZIN A   1      26.890  -0.973  30.473  0.00  0.00    -0.340 N 
ATOM     21  H39 ZIN A   1      26.569  -1.731  29.960  0.00  0.00     0.167 HD
BRANCH  20  22
ATOM     22  C22 ZIN A   1      27.506   0.100  29.823  0.00  0.00     0.034 A 
ATOM     23  C31 ZIN A   1      28.044   1.146  30.561  0.00  0.00     0.045 A 
ATOM     24  C26 ZIN A   1      28.658   2.201  29.917  0.00  0.00     0.050 A 
ATOM     25  C25 ZIN A   1      28.727   2.224  28.535  0.00  0.00     0.016 A 
ATOM     26  C24 ZIN A   1      28.185   1.188  27.796  0.00  0.00     0.003 A 
ATOM     27  C23 ZIN A   1      27.576   0.127  28.436  0.00  0.00     0.029 A 
BRANCH  24  28
ATOM     28  C27 ZIN A   1      29.249   3.333  30.718  0.00  0.00     0.417 C 
ATOM     29  F28 ZIN A   1      30.142   4.054  29.919  0.00  0.00    -0.166 F 
ATOM     30  F29 ZIN A   1      28.224   4.180  31.154  0.00  0.00    -0.166 F 
ATOM     31  F30 ZIN A   1      29.928   2.815  31.825  0.00  0.00    -0.166 F 
ENDBRANCH  24  28
ENDBRANCH  20  22
ENDBRANCH   6  20
TORSDOF 6
ENDMDL
MODEL 121
REMARK CAVERDOCK RESULT:     -10.1      0.000      0.000
REMARK CAVERDOCK CONSTRAINTS:       0.0      0.0      0.0      0.0
REMARK CAVERDOCK TUNNEL: 120    -10.1      3.3    121.1
REMARK  6 active torsions:
REMARK  status: ('A' for Active; 'I' for Inactive)
REMARK    1  A    between atoms: C2_2  and  O3_3 
REMARK    2  A    between atoms: C2_2  and  C15_14 
REMARK    3  A    between atoms: O3_3  and  C4_4 
REMARK    4  A    between atoms: C20_19  and  N21_20 
REMARK    5  A    between atoms: N21_20  and  C22_21 
REMARK    6  A    between atoms: C26_25  and  C27_26 
ROOT
ATOM      1  C15 ZIN A   1      26.992  -1.523  32.424  0.00  0.00     0.085 A 
ATOM      2  C16 ZIN A   1      26.299  -1.338  33.625  0.00  0.00     0.023 A 
ATOM      3  C17 ZIN A   1      25.508  -0.210  33.760  0.00  0.00     0.020 A 
ATOM      4  C18 ZIN A   1      25.425   0.693  32.716  0.00  0.00     0.119 A 
ATOM      5  N19 ZIN A   1      26.086   0.501  31.591  0.00  0.00    -0.242 NA
ATOM      6  C20 ZIN A   1      26.861  -0.557  31.410  0.00  0.00     0.144 A 
ENDROOT
BRANCH   1   7
ATOM      7  C2  ZIN A   1      27.849  -2.705  32.227  0.00  0.00     0.299 C 
ATOM      8  O1  ZIN A   1      28.950  -2.581  31.727  0.00  0.00    -0.259 OA
BRANCH   7   9
ATOM      9  O3  ZIN A   1      27.415  -3.923  32.606  0.00  0.00    -0.281 OA
BRANCH   9  10
ATOM     10  C4  ZIN A   1      26.810  -4.028  33.921  0.00  0.00     0.315 A 
ATOM     11  C14 ZIN A   1      25.465  -4.704  33.821  0.00  0.00     0.013 A 
ATOM     12  C9  ZIN A   1      25.551  -5.866  34.596  0.00  0.00     0.050 A 
ATOM     13  C13 ZIN A   1      24.300  -4.397  33.160  0.00  0.00     0.013 A 
ATOM     14  C7  ZIN A   1      26.907  -5.929  35.174  0.00  0.00     0.296 A 
ATOM     15  C10 ZIN A   1      24.443  -6.708  34.693  0.00  0.00     0.018 A 
ATOM     16  O6  ZIN A   1      27.628  -4.866  34.782  0.00  0.00    -0.281 OA
ATOM     17  O8  ZIN A   1      27.311  -6.814  35.901  0.00  0.00    -0.259 OA
ATOM     18  C11 ZIN A   1      23.278  -6.389  34.026  0.00  0.00     0.001 A 
ATOM     19  C12 ZIN A   1      23.204  -5.239  33.262  0.00  0.00     0.001 A 
ENDBRANCH   9  10
ENDBRANCH   7   9
ENDBRANCH   1   7
BRANCH   6  20
ATOM     20  N21 ZIN A   1      27.537  -0.719  30.214  0.00  0.00    -0.340 N 
ATOM     21  H39 ZIN A   1      27.638  -1.604  29.830  0.00  0.00     0.167 HD
BRANCH  20  22
ATOM     22  C22 ZIN A   1      28.075   0.393  29.560  0.00  0.00     0.034 A 
ATOM     23  C31 ZIN A   1      29.017   1.189  30.199  0.00  0.00     0.045 A 
ATOM     24  C26 ZIN A   1      29.551   2.283  29.548  0.00  0.00     0.050 A 
ATOM     25  C25 ZIN A   1      29.140   2.594  28.264  0.00  0.00     0.016 A 
ATOM     26  C24 ZIN A   1      28.197   1.809  27.628  0.00  0.00     0.003 A 
ATOM     27  C23 ZIN A   1      27.664   0.709  28.272  0.00  0.00     0.029 A 
BRANCH  24  28
ATOM     28  C27 ZIN A   1      30.579   3.143  30.238  0.00  0.00     0.417 C 
ATOM     29  F28 ZIN A   1      31.861   2.677  29.930  0.00  0.00    -0.166 F 
ATOM     30  F29 ZIN A   1      30.446   4.467  29.804  0.00  0.00    -0.166 F 
ATOM     31  F30 ZIN A   1      30.382   3.084  31.621  0.00  0.00    -0.166 F 
ENDBRANCH  24  28
ENDBRANCH  20  22
ENDBRANCH   6  20
TORSDOF 6
ENDMDL
MODEL 122
REMARK CAVERDOCK RESULT:     -10.4      0.000      0.000
REMARK CAVERDOCK CONSTRAINTS:       0.0      0.0      0.0      0.0
REMARK CAVERDOCK TUNNEL: 121    -10.4      3.3    122.5
REMARK  6 active torsions:
REMARK  status: ('A' for Active; 'I' for Inactive)
REMARK    1  A    between atoms: C2_2  and  O3_3 
REMARK    2  A    between atoms: C2_2  and  C15_14 
REMARK    3  A    between atoms: O3_3  and  C4_4 
REMARK    4  A    between atoms: C20_19  and  N21_20 
REMARK    5  A    between atoms: N21_20  and  C22_21 
REMARK    6  A    between atoms: C26_25  and  C27_26 
ROOT
ATOM      1  C15 ZIN A   1      27.706  -2.135  32.674  0.00  0.00     0.085 A 
ATOM      2  C16 ZIN A   1      27.683  -2.177  34.073  0.00  0.00     0.023 A 
ATOM      3  C17 ZIN A   1      26.986  -1.190  34.748  0.00  0.00     0.020 A 
ATOM      4  C18 ZIN A   1      26.338  -0.201  34.030  0.00  0.00     0.119 A 
ATOM      5  N19 ZIN A   1      26.372  -0.178  32.712  0.00  0.00    -0.242 NA
ATOM      6  C20 ZIN A   1      27.029  -1.093  32.016  0.00  0.00     0.144 A 
ENDROOT
BRANCH   1   7
ATOM      7  C2  ZIN A   1      28.434  -3.160  31.906  0.00  0.00     0.299 C 
ATOM      8  O1  ZIN A   1      28.875  -2.895  30.805  0.00  0.00    -0.259 OA
BRANCH   7   9
ATOM      9  O3  ZIN A   1      28.615  -4.390  32.426  0.00  0.00    -0.281 OA
BRANCH   9  10
ATOM     10  C4  ZIN A   1      27.573  -5.370  32.179  0.00  0.00     0.315 A 
ATOM     11  C14 ZIN A   1      26.852  -5.693  33.464  0.00  0.00     0.013 A 
ATOM     12  C9  ZIN A   1      25.515  -5.332  33.266  0.00  0.00     0.050 A 
ATOM     13  C13 ZIN A   1      27.255  -6.225  34.666  0.00  0.00     0.013 A 
ATOM     14  C7  ZIN A   1      25.385  -4.796  31.898  0.00  0.00     0.296 A 
ATOM     15  C10 ZIN A   1      24.595  -5.517  34.299  0.00  0.00     0.018 A 
ATOM     16  O6  ZIN A   1      26.575  -4.821  31.275  0.00  0.00    -0.281 OA
ATOM     17  O8  ZIN A   1      24.350  -4.392  31.406  0.00  0.00    -0.259 OA
ATOM     18  C11 ZIN A   1      25.011  -6.052  35.500  0.00  0.00     0.001 A
[truncated: 136,101 more chars]
