# Supplementary material for: Fully automated virtual screening pipeline of FDA-approved drugs using Caver Web
Source: Comput Struct Biotechnol J. 2022 Nov 17;20:6512–8. doi: 10.1016/j.csbj.2022.11.031 (PMC9705369; doi:10.1016/j.csbj.2022.11.031)
Supplement: Supplementary data 1 [file mmc1.zip › supplementary_data/pymol/ZINC000003782599.pdbqt]

MODEL 1
REMARK CAVERDOCK RESULT:      14.3      0.000      0.000
REMARK CAVERDOCK CONSTRAINTS:       0.0      0.0      0.0      0.0
REMARK CAVERDOCK TUNNEL: 0     14.3      1.7      1.1
REMARK  2 active torsions:
REMARK  status: ('A' for Active; 'I' for Inactive)
REMARK    1  A    between atoms: C2_2  and  N5_5 
REMARK       I    between atoms: N5_5  and  C6_6 
REMARK    2  A    between atoms: C6_6  and  C8_8 
ROOT
ATOM      1  C8  ZIN A   1      41.593   5.917  33.143  0.00  0.00     0.086 C 
ATOM      2  C10 ZIN A   1      42.407   4.830  33.888  0.00  0.00     0.015 C 
ATOM      3  C11 ZIN A   1      43.894   5.047  33.493  0.00  0.00     0.007 C 
ATOM      4  C12 ZIN A   1      43.928   6.525  33.090  0.00  0.00    -0.001 C 
ATOM      5  C14 ZIN A   1      45.069   6.937  32.180  0.00  0.00    -0.004 C 
ATOM      6  C16 ZIN A   1      46.413   6.729  32.878  0.00  0.00     0.007 C 
ATOM      7  C17 ZIN A   1      47.550   7.207  31.970  0.00  0.00     0.026 C 
ATOM      8  C18 ZIN A   1      47.350   8.690  31.659  0.00  0.00     0.097 C 
ATOM      9  N20 ZIN A   1      48.422   9.196  30.806  0.00  0.00    -0.352 N 
ATOM     10  C21 ZIN A   1      48.209  10.303  30.061  0.00  0.00     0.241 C 
ATOM     11  O22 ZIN A   1      49.077  10.719  29.317  0.00  0.00    -0.269 OA
ATOM     12  C23 ZIN A   1      46.914  11.004  30.156  0.00  0.00     0.071 C 
ATOM     13  C24 ZIN A   1      45.843  10.330  30.581  0.00  0.00    -0.009 C 
ATOM     14  C25 ZIN A   1      46.013   8.879  30.938  0.00  0.00    -0.002 C 
ATOM     15  C26 ZIN A   1      45.964   8.033  29.665  0.00  0.00     0.022 C 
ATOM     16  C27 ZIN A   1      44.872   8.425  31.846  0.00  0.00     0.004 C 
ATOM     17  C29 ZIN A   1      43.529   8.682  31.172  0.00  0.00     0.007 C 
ATOM     18  C30 ZIN A   1      42.364   8.140  32.018  0.00  0.00     0.011 C 
ATOM     19  C31 ZIN A   1      42.607   6.664  32.284  0.00  0.00    -0.028 C 
ATOM     20  C32 ZIN A   1      42.808   5.927  30.957  0.00  0.00     0.016 C 
ATOM     21  H51 ZIN A   1      49.279   8.743  30.775  0.00  0.00     0.163 HD
ENDROOT
BRANCH   1  22
ATOM     22  C6  ZIN A   1      40.542   5.277  32.272  0.00  0.00     0.223 C 
ATOM     23  N5  ZIN A   1      39.412   5.950  31.978  0.00  0.00    -0.353 N 
ATOM     24  H42 ZIN A   1      39.274   6.844  32.327  0.00  0.00     0.163 HD
ATOM     25  O7  ZIN A   1      40.714   4.159  31.836  0.00  0.00    -0.273 OA
BRANCH  23  26
ATOM     26  C2  ZIN A   1      38.390   5.329  31.132  0.00  0.00     0.022 C 
ATOM     27  C1  ZIN A   1      37.026   5.436  31.816  0.00  0.00     0.037 C 
ATOM     28  C3  ZIN A   1      38.736   3.854  30.913  0.00  0.00     0.037 C 
ATOM     29  C4  ZIN A   1      38.341   6.046  29.781  0.00  0.00     0.037 C 
ENDBRANCH  23  26
ENDBRANCH   1  22
TORSDOF 2
ENDMDL
MODEL 2
REMARK CAVERDOCK RESULT:      15.2      0.000      0.000
REMARK CAVERDOCK CONSTRAINTS:       0.1      0.0      0.0      0.0
REMARK CAVERDOCK TUNNEL: 1     15.2      1.8      2.1
REMARK  2 active torsions:
REMARK  status: ('A' for Active; 'I' for Inactive)
REMARK    1  A    between atoms: C2_2  and  N5_5 
REMARK       I    between atoms: N5_5  and  C6_6 
REMARK    2  A    between atoms: C6_6  and  C8_8 
ROOT
ATOM      1  C8  ZIN A   1      41.381   5.869  32.922  0.00  0.00     0.086 C 
ATOM      2  C10 ZIN A   1      42.120   4.787  33.748  0.00  0.00     0.015 C 
ATOM      3  C11 ZIN A   1      43.637   4.988  33.477  0.00  0.00     0.007 C 
ATOM      4  C12 ZIN A   1      43.718   6.459  33.058  0.00  0.00    -0.001 C 
ATOM      5  C14 ZIN A   1      44.935   6.848  32.241  0.00  0.00    -0.004 C 
ATOM      6  C16 ZIN A   1      46.213   6.641  33.053  0.00  0.00     0.007 C 
ATOM      7  C17 ZIN A   1      47.427   7.097  32.237  0.00  0.00     0.026 C 
ATOM      8  C18 ZIN A   1      47.267   8.577  31.891  0.00  0.00     0.097 C 
ATOM      9  N20 ZIN A   1      48.411   9.063  31.124  0.00  0.00    -0.352 N 
ATOM     10  C21 ZIN A   1      48.271  10.160  30.349  0.00  0.00     0.241 C 
ATOM     11  O22 ZIN A   1      49.202  10.558  29.675  0.00  0.00    -0.269 OA
ATOM     12  C23 ZIN A   1      46.980  10.872  30.324  0.00  0.00     0.071 C 
ATOM     13  C24 ZIN A   1      45.870  10.212  30.667  0.00  0.00    -0.009 C 
ATOM     14  C25 ZIN A   1      45.997   8.765  31.057  0.00  0.00    -0.002 C 
ATOM     15  C26 ZIN A   1      46.048   7.902  29.796  0.00  0.00     0.022 C 
ATOM     16  C27 ZIN A   1      44.780   8.333  31.872  0.00  0.00     0.004 C 
ATOM     17  C29 ZIN A   1      43.500   8.591  31.084  0.00  0.00     0.007 C 
ATOM     18  C30 ZIN A   1      42.264   8.070  31.836  0.00  0.00     0.011 C 
ATOM     19  C31 ZIN A   1      42.471   6.597  32.141  0.00  0.00    -0.028 C 
ATOM     20  C32 ZIN A   1      42.776   5.839  30.847  0.00  0.00     0.016 C 
ATOM     21  H51 ZIN A   1      49.264   8.602  31.172  0.00  0.00     0.163 HD
ENDROOT
BRANCH   1  22
ATOM     22  C6  ZIN A   1      40.402   5.225  31.975  0.00  0.00     0.223 C 
ATOM     23  N5  ZIN A   1      39.117   5.632  31.956  0.00  0.00    -0.353 N 
ATOM     24  H42 ZIN A   1      38.823   6.338  32.552  0.00  0.00     0.163 HD
ATOM     25  O7  ZIN A   1      40.770   4.342  31.229  0.00  0.00    -0.273 OA
BRANCH  23  26
ATOM     26  C2  ZIN A   1      38.164   5.007  31.035  0.00  0.00     0.022 C 
ATOM     27  C1  ZIN A   1      36.742   5.200  31.563  0.00  0.00     0.037 C 
ATOM     28  C3  ZIN A   1      38.469   3.511  30.925  0.00  0.00     0.037 C 
ATOM     29  C4  ZIN A   1      38.289   5.654  29.655  0.00  0.00     0.037 C 
ENDBRANCH  23  26
ENDBRANCH   1  22
TORSDOF 2
ENDMDL
MODEL 3
REMARK CAVERDOCK RESULT:      16.3      0.000      0.000
REMARK CAVERDOCK CONSTRAINTS:       0.0      0.0      0.0      0.0
REMARK CAVERDOCK TUNNEL: 2     16.3      1.8      3.5
REMARK  2 active torsions:
REMARK  status: ('A' for Active; 'I' for Inactive)
REMARK    1  A    between atoms: C2_2  and  N5_5 
REMARK       I    between atoms: N5_5  and  C6_6 
REMARK    2  A    between atoms: C6_6  and  C8_8 
ROOT
ATOM      1  C8  ZIN A   1      41.162   5.920  32.855  0.00  0.00     0.086 C 
ATOM      2  C10 ZIN A   1      41.925   4.822  33.636  0.00  0.00     0.015 C 
ATOM      3  C11 ZIN A   1      43.433   5.027  33.320  0.00  0.00     0.007 C 
ATOM      4  C12 ZIN A   1      43.502   6.507  32.928  0.00  0.00    -0.001 C 
ATOM      5  C14 ZIN A   1      44.692   6.911  32.080  0.00  0.00    -0.004 C 
ATOM      6  C16 ZIN A   1      45.996   6.688  32.846  0.00  0.00     0.007 C 
ATOM      7  C17 ZIN A   1      47.184   7.159  32.001  0.00  0.00     0.026 C 
ATOM      8  C18 ZIN A   1      47.014   8.645  31.688  0.00  0.00     0.097 C 
ATOM      9  N20 ZIN A   1      48.134   9.145  30.895  0.00  0.00    -0.352 N 
ATOM     10  C21 ZIN A   1      47.970  10.258  30.145  0.00  0.00     0.241 C 
ATOM     11  O22 ZIN A   1      48.879  10.668  29.450  0.00  0.00    -0.269 OA
ATOM     12  C23 ZIN A   1      46.679  10.970  30.176  0.00  0.00     0.071 C 
ATOM     13  C24 ZIN A   1      45.581  10.304  30.541  0.00  0.00    -0.009 C 
ATOM     14  C25 ZIN A   1      45.718   8.850  30.899  0.00  0.00    -0.002 C 
ATOM     15  C26 ZIN A   1      45.728   8.011  29.621  0.00  0.00     0.022 C 
ATOM     16  C27 ZIN A   1      44.527   8.403  31.744  0.00  0.00     0.004 C 
ATOM     17  C29 ZIN A   1      43.223   8.676  31.002  0.00  0.00     0.007 C 
ATOM     18  C30 ZIN A   1      42.011   8.142  31.784  0.00  0.00     0.011 C 
ATOM     19  C31 ZIN A   1      42.226   6.662  32.054  0.00  0.00    -0.028 C 
ATOM     20  C32 ZIN A   1      42.489   5.930  30.736  0.00  0.00     0.016 C 
ATOM     21  H51 ZIN A   1      48.987   8.684  30.906  0.00  0.00     0.163 HD
ENDROOT
BRANCH   1  22
ATOM     22  C6  ZIN A   1      40.152   5.295  31.927  0.00  0.00     0.223 C 
ATOM     23  N5  ZIN A   1      38.885   5.756  31.903  0.00  0.00    -0.353 N 
ATOM     24  H42 ZIN A   1      38.624   6.488  32.482  0.00  0.00     0.163 HD
ATOM     25  O7  ZIN A   1      40.479   4.379  31.203  0.00  0.00    -0.273 OA
BRANCH  23  26
ATOM     26  C2  ZIN A   1      37.903   5.148  31.001  0.00  0.00     0.022 C 
ATOM     27  C1  ZIN A   1      36.503   5.293  31.599  0.00  0.00     0.037 C 
ATOM     28  C3  ZIN A   1      38.229   3.664  30.818  0.00  0.00     0.037 C 
ATOM     29  C4  ZIN A   1      37.953   5.851  29.643  0.00  0.00     0.037 C 
ENDBRANCH  23  26
ENDBRANCH   1  22
TORSDOF 2
ENDMDL
MODEL 4
REMARK CAVERDOCK RESULT:      16.9      0.000      0.000
REMARK CAVERDOCK CONSTRAINTS:       0.0      0.0      0.0      0.0
REMARK CAVERDOCK TUNNEL: 3     16.9      1.9      4.5
REMARK  2 active torsions:
REMARK  status: ('A' for Active; 'I' for Inactive)
REMARK    1  A    between atoms: C2_2  and  N5_5 
REMARK       I    between atoms: N5_5  and  C6_6 
REMARK    2  A    between atoms: C6_6  and  C8_8 
ROOT
ATOM      1  C8  ZIN A   1      41.099   4.450  32.113  0.00  0.00     0.086 C 
ATOM      2  C10 ZIN A   1      41.591   3.946  30.734  0.00  0.00     0.015 C 
ATOM      3  C11 ZIN A   1      42.922   4.692  30.443  0.00  0.00     0.007 C 
ATOM      4  C12 ZIN A   1      43.417   5.069  31.843  0.00  0.00    -0.001 C 
ATOM      5  C14 ZIN A   1      44.394   6.227  31.910  0.00  0.00    -0.004 C 
ATOM      6  C16 ZIN A   1      45.681   5.886  31.160  0.00  0.00     0.007 C 
ATOM      7  C17 ZIN A   1      46.681   7.039  31.291  0.00  0.00     0.026 C 
ATOM      8  C18 ZIN A   1      46.986   7.268  32.770  0.00  0.00     0.097 C 
ATOM      9  N20 ZIN A   1      47.950   8.352  32.945  0.00  0.00    -0.352 N 
ATOM     10  C21 ZIN A   1      48.007   9.005  34.127  0.00  0.00     0.241 C 
ATOM     11  O22 ZIN A   1      48.777   9.934  34.279  0.00  0.00    -0.269 OA
ATOM     12  C23 ZIN A   1      47.125   8.583  35.232  0.00  0.00     0.071 C 
ATOM     13  C24 ZIN A   1      46.004   7.916  34.947  0.00  0.00    -0.009 C 
ATOM     14  C25 ZIN A   1      45.693   7.634  33.503  0.00  0.00    -0.002 C 
ATOM     15  C26 ZIN A   1      45.047   8.868  32.872  0.00  0.00     0.022 C 
ATOM     16  C27 ZIN A   1      44.699   6.479  33.396  0.00  0.00     0.004 C 
ATOM     17  C29 ZIN A   1      43.437   6.796  34.189  0.00  0.00     0.007 C 
ATOM     18  C30 ZIN A   1      42.375   5.697  34.016  0.00  0.00     0.011 C 
ATOM     19  C31 ZIN A   1      42.100   5.522  32.533  0.00  0.00    -0.028 C 
ATOM     20  C32 ZIN A   1      41.708   6.868  31.918  0.00  0.00     0.016 C 
ATOM     21  H51 ZIN A   1      48.545   8.601  32.219  0.00  0.00     0.163 HD
ENDROOT
BRANCH   1  22
ATOM     22  C6  ZIN A   1      39.719   5.044  31.991  0.00  0.00     0.223 C 
ATOM     23  N5  ZIN A   1      38.862   4.567  31.066  0.00  0.00    -0.353 N 
ATOM     24  H42 ZIN A   1      39.133   3.845  30.480  0.00  0.00     0.163 HD
ATOM     25  O7  ZIN A   1      39.381   5.948  32.724  0.00  0.00    -0.273 OA
BRANCH  23  26
ATOM     26  C2  ZIN A   1      37.520   5.144  30.947  0.00  0.00     0.022 C 
ATOM     27  C1  ZIN A   1      37.184   5.922  32.220  0.00  0.00     0.037 C 
ATOM     28  C3  ZIN A   1      36.499   4.022  30.748  0.00  0.00     0.037 C 
ATOM     29  C4  ZIN A   1      37.477   6.090  29.745  0.00  0.00     0.037 C 
ENDBRANCH  23  26
ENDBRANCH   1  22
TORSDOF 2
ENDMDL
MODEL 5
REMARK CAVERDOCK RESULT:      17.3      0.000      0.000
REMARK CAVERDOCK CONSTRAINTS:       0.0      0.0      0.0      0.0
REMARK CAVERDOCK TUNNEL: 4     17.3      1.9      5.5
REMARK  2 active torsions:
REMARK  status: ('A' for Active; 'I' for Inactive)
REMARK    1  A    between atoms: C2_2  and  N5_5 
REMARK       I    between atoms: N5_5  and  C6_6 
REMARK    2  A    between atoms: C6_6  and  C8_8 
ROOT
ATOM      1  C8  ZIN A   1      40.785   5.867  32.816  0.00  0.00     0.086 C 
ATOM      2  C10 ZIN A   1      41.464   4.808  33.719  0.00  0.00     0.015 C 
ATOM      3  C11 ZIN A   1      42.996   4.998  33.544  0.00  0.00     0.007 C 
ATOM      4  C12 ZIN A   1      43.110   6.457  33.090  0.00  0.00    -0.001 C 
ATOM      5  C14 ZIN A   1      44.380   6.820  32.345  0.00  0.00    -0.004 C 
ATOM      6  C16 ZIN A   1      45.601   6.634  33.246  0.00  0.00     0.007 C 
ATOM      7  C17 ZIN A   1      46.868   7.065  32.500  0.00  0.00     0.026 C 
ATOM      8  C18 ZIN A   1      46.736   8.534  32.101  0.00  0.00     0.097 C 
ATOM      9  N20 ZIN A   1      47.930   8.996  31.399  0.00  0.00    -0.352 N 
ATOM     10  C21 ZIN A   1      47.846  10.071  30.584  0.00  0.00     0.241 C 
ATOM     11  O22 ZIN A   1      48.821  10.448  29.963  0.00  0.00    -0.269 OA
ATOM     12  C23 ZIN A   1      46.561  10.784  30.454  0.00  0.00     0.071 C 
ATOM     13  C24 ZIN A   1      45.430  10.136  30.740  0.00  0.00    -0.009 C 
ATOM     14  C25 ZIN A   1      45.525   8.700  31.180  0.00  0.00    -0.002 C 
ATOM     15  C26 ZIN A   1      45.656   7.801  29.950  0.00  0.00     0.022 C 
ATOM     16  C27 ZIN A   1      44.254   8.294  31.924  0.00  0.00     0.004 C 
ATOM     17  C29 ZIN A   1      43.031   8.531  31.045  0.00  0.00     0.007 C 
ATOM     18  C30 ZIN A   1      41.746   8.034  31.728  0.00  0.00     0.011 C 
ATOM     19  C31 ZIN A   1      41.927   6.570  32.088  0.00  0.00    -0.028 C 
ATOM     20  C32 ZIN A   1      42.315   5.774  30.839  0.00  0.00     0.016 C 
ATOM     21  H51 ZIN A   1      48.777   8.536  31.516  0.00  0.00     0.163 HD
ENDROOT
BRANCH   1  22
ATOM     22  C6  ZIN A   1      39.869   5.197  31.824  0.00  0.00     0.223 C 
ATOM     23  N5  ZIN A   1      38.575   5.567  31.748  0.00  0.00    -0.353 N 
ATOM     24  H42 ZIN A   1      38.234   6.262  32.331  0.00  0.00     0.163 HD
ATOM     25  O7  ZIN A   1      40.295   4.327  31.095  0.00  0.00    -0.273 OA
BRANCH  23  26
ATOM     26  C2  ZIN A   1      37.683   4.916  30.784  0.00  0.00     0.022 C 
ATOM     27  C1  ZIN A   1      36.264   4.869  31.352  0.00  0.00     0.037 C 
ATOM     28  C3  ZIN A   1      38.174   3.491  30.517  0.00  0.00     0.037 C 
ATOM     29  C4  ZIN A   1      37.682   5.708  29.475  0.00  0.00     0.037 C 
ENDBRANCH  23  26
ENDBRANCH   1  22
TORSDOF 2
ENDMDL
MODEL 6
REMARK CAVERDOCK RESULT:      17.3      0.000      0.000
REMARK CAVERDOCK CONSTRAINTS:       0.1      0.0      0.0      0.0
REMARK CAVERDOCK TUNNEL: 5     17.3      1.8      6.3
REMARK  2 active torsions:
REMARK  status: ('A' for Active; 'I' for Inactive)
REMARK    1  A    between atoms: C2_2  and  N5_5 
REMARK       I    between atoms: N5_5  and  C6_6 
REMARK    2  A    between atoms: C6_6  and  C8_8 
ROOT
ATOM      1  C8  ZIN A   1      40.688   4.429  31.926  0.00  0.00     0.086 C 
ATOM      2  C10 ZIN A   1      41.185   3.942  30.543  0.00  0.00     0.015 C 
ATOM      3  C11 ZIN A   1      42.559   4.626  30.305  0.00  0.00     0.007 C 
ATOM      4  C12 ZIN A   1      43.040   4.934  31.727  0.00  0.00    -0.001 C 
ATOM      5  C14 ZIN A   1      44.073   6.036  31.852  0.00  0.00    -0.004 C 
ATOM      6  C16 ZIN A   1      45.359   5.651  31.120  0.00  0.00     0.007 C 
ATOM      7  C17 ZIN A   1      46.413   6.747  31.309  0.00  0.00     0.026 C 
ATOM      8  C18 ZIN A   1      46.696   6.914  32.801  0.00  0.00     0.097 C 
ATOM      9  N20 ZIN A   1      47.710   7.941  33.030  0.00  0.00    -0.352 N 
ATOM     10  C21 ZIN A   1      47.772   8.553  34.233  0.00  0.00     0.241 C 
ATOM     11  O22 ZIN A   1      48.585   9.435  34.431  0.00  0.00    -0.269 OA
ATOM     12  C23 ZIN A   1      46.844   8.144  35.305  0.00  0.00     0.071 C 
ATOM     13  C24 ZIN A   1      45.697   7.546  34.975  0.00  0.00    -0.009 C 
ATOM     14  C25 ZIN A   1      45.406   7.325  33.516  0.00  0.00    -0.002 C 
ATOM     15  C26 ZIN A   1      44.840   8.610  32.911  0.00  0.00     0.022 C 
ATOM     16  C27 ZIN A   1      44.357   6.227  33.352  0.00  0.00     0.004 C 
ATOM     17  C29 ZIN A   1      43.094   6.586  34.126  0.00  0.00     0.007 C 
ATOM     18  C30 ZIN A   1      41.981   5.549  33.895  0.00  0.00     0.011 C 
ATOM     19  C31 ZIN A   1      41.732   5.434  32.401  0.00  0.00    -0.028 C 
ATOM     20  C32 ZIN A   1      41.425   6.817  31.821  0.00  0.00     0.016 C 
ATOM     21  H51 ZIN A   1      48.333   8.180  32.326  0.00  0.00     0.163 HD
ENDROOT
BRANCH   1  22
ATOM     22  C6  ZIN A   1      39.344   5.097  31.793  0.00  0.00     0.223 C 
ATOM     23  N5  ZIN A   1      38.372   4.514  31.064  0.00  0.00    -0.353 N 
ATOM     24  H42 ZIN A   1      38.537   3.665  30.625  0.00  0.00     0.163 HD
ATOM     25  O7  ZIN A   1      39.137   6.159  32.341  0.00  0.00    -0.273 OA
BRANCH  23  26
ATOM     26  C2  ZIN A   1      37.065   5.163  30.933  0.00  0.00     0.022 C 
ATOM     27  C1  ZIN A   1      36.014   4.123  30.543  0.00  0.00     0.037 C 
ATOM     28  C3  ZIN A   1      37.138   6.245  29.853  0.00  0.00     0.037 C 
ATOM     29  C4  ZIN A   1      36.678   5.803  32.268  0.00  0.00     0.037 C 
ENDBRANCH  23  26
ENDBRANCH   1  22
TORSDOF 2
ENDMDL
MODEL 7
REMARK CAVERDOCK RESULT:      17.1      0.000      0.000
REMARK CAVERDOCK CONSTRAINTS:       0.2      0.0      0.0      0.0
REMARK CAVERDOCK TUNNEL: 6     17.1      1.8      7.3
REMARK  2 active torsions:
REMARK  status: ('A' for Active; 'I' for Inactive)
REMARK    1  A    between atoms: C2_2  and  N5_5 
REMARK       I    between atoms: N5_5  and  C6_6 
REMARK    2  A    between atoms: C6_6  and  C8_8 
ROOT
ATOM      1  C8  ZIN A   1      40.570   4.354  31.865  0.00  0.00     0.086 C 
ATOM      2  C10 ZIN A   1      41.117   3.879  30.496  0.00  0.00     0.015 C 
ATOM      3  C11 ZIN A   1      42.487   4.584  30.303  0.00  0.00     0.007 C 
ATOM      4  C12 ZIN A   1      42.919   4.894  31.740  0.00  0.00    -0.001 C 
ATOM      5  C14 ZIN A   1      43.932   6.011  31.900  0.00  0.00    -0.004 C 
ATOM      6  C16 ZIN A   1      45.245   5.647  31.207  0.00  0.00     0.007 C 
ATOM      7  C17 ZIN A   1      46.277   6.757  31.432  0.00  0.00     0.026 C 
ATOM      8  C18 ZIN A   1      46.510   6.923  32.932  0.00  0.00     0.097 C 
ATOM      9  N20 ZIN A   1      47.502   7.964  33.196  0.00  0.00    -0.352 N 
ATOM     10  C21 ZIN A   1      47.518   8.573  34.402  0.00  0.00     0.241 C 
ATOM     11  O22 ZIN A   1      48.311   9.466  34.628  0.00  0.00    -0.269 OA
ATOM     12  C23 ZIN A   1      46.564   8.147  35.443  0.00  0.00     0.071 C 
ATOM     13  C24 ZIN A   1      45.436   7.534  35.076  0.00  0.00    -0.009 C 
ATOM     14  C25 ZIN A   1      45.194   7.313  33.608  0.00  0.00    -0.002 C 
ATOM     15  C26 ZIN A   1      44.627   8.591  32.990  0.00  0.00     0.022 C 
ATOM     16  C27 ZIN A   1      44.166   6.200  33.408  0.00  0.00     0.004 C 
ATOM     17  C29 ZIN A   1      42.875   6.538  34.145  0.00  0.00     0.007 C 
ATOM     18  C30 ZIN A   1      41.785   5.486  33.877  0.00  0.00     0.011 C 
ATOM     19  C31 ZIN A   1      41.584   5.372  32.375  0.00  0.00    -0.028 C 
ATOM     20  C32 ZIN A   1      41.274   6.752  31.790  0.00  0.00     0.016 C 
ATOM     21  H51 ZIN A   1      48.143   8.214  32.512  0.00  0.00     0.163 HD
ENDROOT
BRANCH   1  22
ATOM     22  C6  ZIN A   1      39.220   5.003  31.692  0.00  0.00     0.223 C 
ATOM     23  N5  ZIN A   1      38.275   4.400  30.945  0.00  0.00    -0.353 N 
ATOM     24  H42 ZIN A   1      38.462   3.550  30.519  0.00  0.00     0.163 HD
ATOM     25  O7  ZIN A   1      38.986   6.066  32.225  0.00  0.00    -0.273 OA
BRANCH  23  26
ATOM     26  C2  ZIN A   1      36.963   5.031  30.776  0.00  0.00     0.022 C 
ATOM     27  C1  ZIN A   1      37.038   6.073  29.659  0.00  0.00     0.037 C 
ATOM     28  C3  ZIN A   1      36.553   5.712  32.084  0.00  0.00     0.037 C 
ATOM     29  C4  ZIN A   1      35.928   3.965  30.411  0.00  0.00     0.037 C 
ENDBRANCH  23  26
ENDBRANCH   1  22
TORSDOF 2
ENDMDL
MODEL 8
REMARK CAVERDOCK RESULT:      16.6      0.000      0.000
REMARK CAVERDOCK CONSTRAINTS:       0.0      0.0      0.0      0.0
REMARK CAVERDOCK TUNNEL: 7     16.6      1.8      8.5
REMARK  2 active torsions:
REMARK  status: ('A' for Active; 'I' for Inactive)
REMARK    1  A    between atoms: C2_2  and  N5_5 
REMARK       I    between atoms: N5_5  and  C6_6 
REMARK    2  A    between atoms: C6_6  and  C8_8 
ROOT
ATOM      1  C8  ZIN A   1      40.249   4.259  31.844  0.00  0.00     0.086 C 
ATOM      2  C10 ZIN A   1      40.794   3.798  30.470  0.00  0.00     0.015 C 
ATOM      3  C11 ZIN A   1      42.165   4.503  30.282  0.00  0.00     0.007 C 
ATOM      4  C12 ZIN A   1      42.600   4.796  31.722  0.00  0.00    -0.001 C 
ATOM      5  C14 ZIN A   1      43.614   5.910  31.893  0.00  0.00    -0.004 C 
ATOM      6  C16 ZIN A   1      44.926   5.552  31.194  0.00  0.00     0.007 C 
ATOM      7  C17 ZIN A   1      45.960   6.657  31.430  0.00  0.00     0.026 C 
ATOM      8  C18 ZIN A   1      46.195   6.808  32.932  0.00  0.00     0.097 C 
ATOM      9  N20 ZIN A   1      47.189   7.844  33.206  0.00  0.00    -0.352 N 
ATOM     10  C21 ZIN A   1      47.207   8.440  34.418  0.00  0.00     0.241 C 
ATOM     11  O22 ZIN A   1      48.002   9.329  34.652  0.00  0.00    -0.269 OA
ATOM     12  C23 ZIN A   1      46.253   8.004  35.456  0.00  0.00     0.071 C 
ATOM     13  C24 ZIN A   1      45.124   7.397  35.083  0.00  0.00    -0.009 C 
ATOM     14  C25 ZIN A   1      44.880   7.192  33.613  0.00  0.00    -0.002 C 
ATOM     15  C26 ZIN A   1      44.315   8.478  33.009  0.00  0.00     0.022 C 
ATOM     16  C27 ZIN A   1      43.850   6.083  33.403  0.00  0.00     0.004 C 
ATOM     17  C29 ZIN A   1      42.560   6.415  34.144  0.00  0.00     0.007 C 
ATOM     18  C30 ZIN A   1      41.469   5.368  33.866  0.00  0.00     0.011 C 
ATOM     19  C31 ZIN A   1      41.266   5.270  32.364  0.00  0.00    -0.028 C 
ATOM     20  C32 ZIN A   1      40.958   6.657  31.793  0.00  0.00     0.016 C 
ATOM     21  H51 ZIN A   1      47.829   8.101  32.523  0.00  0.00     0.163 HD
ENDROOT
BRANCH   1  22
ATOM     22  C6  ZIN A   1      38.901   4.912  31.679  0.00  0.00     0.223 C 
ATOM     23  N5  ZIN A   1      37.945   4.307  30.946  0.00  0.00    -0.353 N 
ATOM     24  H42 ZIN A   1      38.125   3.452  30.525  0.00  0.00     0.163 HD
ATOM     25  O7  ZIN A   1      38.676   5.981  32.206  0.00  0.00    -0.273 OA
BRANCH  23  26
ATOM     26  C2  ZIN A   1      36.634   4.941  30.786  0.00  0.00     0.022 C 
ATOM     27  C1  ZIN A   1      35.595   3.880  30.422  0.00  0.00     0.037 C 
ATOM     28  C3  ZIN A   1      36.708   5.988  29.672  0.00  0.00     0.037 C 
ATOM     29  C4  ZIN A   1      36.233   5.621  32.096  0.00  0.00     0.037 C 
ENDBRANCH  23  26
ENDBRANCH   1  22
TORSDOF 2
ENDMDL
MODEL 9
REMARK CAVERDOCK RESULT:      16.4      0.000      0.000
REMARK CAVERDOCK CONSTRAINTS:       0.0      0.0      0.0      0.0
REMARK CAVERDOCK TUNNEL: 8     16.4      1.8      9.3
REMARK  2 active torsions:
REMARK  status: ('A' for Active; 'I' for Inactive)
REMARK    1  A    between atoms: C2_2  and  N5_5 
REMARK       I    between atoms: N5_5  and  C6_6 
REMARK    2  A    between atoms: C6_6  and  C8_8 
ROOT
ATOM      1  C8  ZIN A   1      40.138   4.235  31.707  0.00  0.00     0.086 C 
ATOM      2  C10 ZIN A   1      40.683   3.853  30.308  0.00  0.00     0.015 C 
ATOM      3  C11 ZIN A   1      42.047   4.581  30.155  0.00  0.00     0.007 C 
ATOM      4  C12 ZIN A   1      42.482   4.802  31.607  0.00  0.00    -0.001 C 
ATOM      5  C14 ZIN A   1      43.486   5.915  31.835  0.00  0.00    -0.004 C 
ATOM      6  C16 ZIN A   1      44.799   5.607  31.115  0.00  0.00     0.007 C 
ATOM      7  C17 ZIN A   1      45.823   6.709  31.406  0.00  0.00     0.026 C 
ATOM      8  C18 ZIN A   1      46.062   6.781  32.914  0.00  0.00     0.097 C 
ATOM      9  N20 ZIN A   1      47.045   7.811  33.240  0.00  0.00    -0.352 N 
ATOM     10  C21 ZIN A   1      47.061   8.342  34.482  0.00  0.00     0.241 C 
ATOM     11  O22 ZIN A   1      47.849   9.226  34.761  0.00  0.00    -0.269 OA
ATOM     12  C23 ZIN A   1      46.116   7.843  35.498  0.00  0.00     0.071 C 
ATOM     13  C24 ZIN A   1      44.991   7.244  35.096  0.00  0.00    -0.009 C 
ATOM     14  C25 ZIN A   1      44.745   7.116  33.618  0.00  0.00    -0.002 C 
ATOM     15  C26 ZIN A   1      44.165   8.426  33.085  0.00  0.00     0.022 C 
ATOM     16  C27 ZIN A   1      43.725   6.010  33.351  0.00  0.00     0.004 C 
ATOM     17  C29 ZIN A   1      42.434   6.289  34.113  0.00  0.00     0.007 C 
ATOM     18  C30 ZIN A   1      41.352   5.247  33.782  0.00  0.00     0.011 C 
ATOM     19  C31 ZIN A   1      41.146   5.228  32.277  0.00  0.00    -0.028 C 
ATOM     20  C32 ZIN A   1      40.822   6.639  31.782  0.00  0.00     0.016 C 
ATOM     21  H51 ZIN A   1      47.682   8.111  32.571  0.00  0.00     0.163 HD
ENDROOT
BRANCH   1  22
ATOM     22  C6  ZIN A   1      38.782   4.883  31.580  0.00  0.00     0.223 C 
ATOM     23  N5  ZIN A   1      37.808   4.271  30.879  0.00  0.00    -0.353 N 
ATOM     24  H42 ZIN A   1      37.978   3.416  30.455  0.00  0.00     0.163 HD
ATOM     25  O7  ZIN A   1      38.569   5.952  32.111  0.00  0.00    -0.273 OA
BRANCH  23  26
ATOM     26  C2  ZIN A   1      36.490   4.900  30.756  0.00  0.00     0.022 C 
ATOM     27  C1  ZIN A   1      36.136   5.604  32.067  0.00  0.00     0.037 C 
ATOM     28  C3  ZIN A   1      35.440   3.829  30.451  0.00  0.00     0.037 C 
ATOM     29  C4  ZIN A   1      36.518   5.924  29.619  0.00  0.00     0.037 C 
ENDBRANCH  23  26
ENDBRANCH   1  22
TORSDOF 2
ENDMDL
MODEL 10
REMARK CAVERDOCK RESULT:      16.4      0.000      0.000
REMARK CAVERDOCK CONSTRAINTS:       0.0      0.0      0.0      0.0
REMARK CAVERDOCK TUNNEL: 9     16.4      1.7     10.2
REMARK  2 active torsions:
REMARK  status: ('A' for Active; 'I' for Inactive)
REMARK    1  A    between atoms: C2_2  and  N5_5 
REMARK       I    between atoms: N5_5  and  C6_6 
REMARK    2  A    between atoms: C6_6  and  C8_8 
ROOT
ATOM      1  C8  ZIN A   1      39.915   4.173  31.578  0.00  0.00     0.086 C 
ATOM      2  C10 ZIN A   1      40.460   3.769  30.186  0.00  0.00     0.015 C 
ATOM      3  C11 ZIN A   1      41.828   4.487  30.025  0.00  0.00     0.007 C 
ATOM      4  C12 ZIN A   1      42.262   4.725  31.475  0.00  0.00    -0.001 C 
ATOM      5  C14 ZIN A   1      43.272   5.836  31.689  0.00  0.00    -0.004 C 
ATOM      6  C16 ZIN A   1      44.585   5.511  30.976  0.00  0.00     0.007 C 
ATOM      7  C17 ZIN A   1      45.614   6.611  31.253  0.00  0.00     0.026 C 
ATOM      8  C18 ZIN A   1      45.850   6.703  32.760  0.00  0.00     0.097 C 
ATOM      9  N20 ZIN A   1      46.839   7.731  33.074  0.00  0.00    -0.352 N 
ATOM     10  C21 ZIN A   1      46.857   8.280  34.309  0.00  0.00     0.241 C 
ATOM     11  O22 ZIN A   1      47.648   9.163  34.577  0.00  0.00    -0.269 OA
ATOM     12  C23 ZIN A   1      45.906   7.799  35.329  0.00  0.00     0.071 C 
ATOM     13  C24 ZIN A   1      44.779   7.202  34.934  0.00  0.00    -0.009 C 
ATOM     14  C25 ZIN A   1      44.534   7.054  33.458  0.00  0.00    -0.002 C 
ATOM     15  C26 ZIN A   1      43.963   8.360  32.905  0.00  0.00     0.022 C 
ATOM     16  C27 ZIN A   1      43.509   5.950  33.204  0.00  0.00     0.004 C 
ATOM     17  C29 ZIN A   1      42.219   6.247  33.959  0.00  0.00     0.007 C 
ATOM     18  C30 ZIN A   1      41.131   5.206  33.641  0.00  0.00     0.011 C 
ATOM     19  C31 ZIN A   1      40.927   5.168  32.136  0.00  0.00    -0.028 C 
ATOM     20  C32 ZIN A   1      40.612   6.574  31.621  0.00  0.00     0.016 C 
ATOM     21  H51 ZIN A   1      47.478   8.018  32.402  0.00  0.00     0.163 HD
ENDROOT
BRANCH   1  22
ATOM     22  C6  ZIN A   1      38.563   4.826  31.440  0.00  0.00     0.223 C 
ATOM     23  N5  ZIN A   1      37.577   4.197  30.771  0.00  0.00    -0.353 N 
ATOM     24  H42 ZIN A   1      37.737   3.325  30.378  0.00  0.00     0.163 HD
ATOM     25  O7  ZIN A   1      38.363   5.916  31.933  0.00  0.00    -0.273 OA
BRANCH  23  26
ATOM     26  C2  ZIN A   1      36.263   4.831  30.637  0.00  0.00     0.022 C 
ATOM     27  C1  ZIN A   1      35.928   5.587  31.924  0.00  0.00     0.037 C 
ATOM     28  C3  ZIN A   1      35.202   3.758  30.383  0.00  0.00     0.037 C 
ATOM     29  C4  ZIN A   1      36.287   5.811  29.462  0.00  0.00     0.037 C 
ENDBRANCH  23  26
ENDBRANCH   1  22
TORSDOF 2
ENDMDL
MODEL 11
REMARK CAVERDOCK RESULT:      16.4      0.000      0.000
REMARK CAVERDOCK CONSTRAINTS:       0.2      0.0      0.0      0.0
REMARK CAVERDOCK TUNNEL: 10     16.4      1.7     11.2
REMARK  2 active torsions:
REMARK  status: ('A' for Active; 'I' for Inactive)
REMARK    1  A    between atoms: C2_2  and  N5_5 
REMARK       I    between atoms: N5_5  and  C6_6 
REMARK    2  A    between atoms: C6_6  and  C8_8 
ROOT
ATOM      1  C8  ZIN A   1      39.722   4.107  31.563  0.00  0.00     0.086 C 
ATOM      2  C10 ZIN A   1      40.267   3.668  30.181  0.00  0.00     0.015 C 
ATOM      3  C11 ZIN A   1      41.651   4.355  30.016  0.00  0.00     0.007 C 
ATOM      4  C12 ZIN A   1      42.081   4.609  31.465  0.00  0.00    -0.001 C 
ATOM      5  C14 ZIN A   1      43.112   5.702  31.667  0.00  0.00    -0.004 C 
ATOM      6  C16 ZIN A   1      44.422   5.339  30.967  0.00  0.00     0.007 C 
ATOM      7  C17 ZIN A   1      45.472   6.422  31.233  0.00  0.00     0.026 C 
ATOM      8  C18 ZIN A   1      45.702   6.534  32.739  0.00  0.00     0.097 C 
ATOM      9  N20 ZIN A   1      46.710   7.548  33.042  0.00  0.00    -0.352 N 
ATOM     10  C21 ZIN A   1      46.730   8.116  34.267  0.00  0.00     0.241 C 
ATOM     11  O22 ZIN A   1      47.539   8.987  34.526  0.00  0.00    -0.269 OA
ATOM     12  C23 ZIN A   1      45.764   7.673  35.290  0.00  0.00     0.071 C 
ATOM     13  C24 ZIN A   1      44.628   7.092  34.898  0.00  0.00    -0.009 C 
ATOM     14  C25 ZIN A   1      44.389   6.924  33.423  0.00  0.00    -0.002 C 
ATOM     15  C26 ZIN A   1      43.848   8.232  32.845  0.00  0.00     0.022 C 
ATOM     16  C27 ZIN A   1      43.343   5.837  33.181  0.00  0.00     0.004 C 
ATOM     17  C29 ZIN A   1      42.054   6.173  33.923  0.00  0.00     0.007 C 
ATOM     18  C30 ZIN A   1      40.948   5.150  33.616  0.00  0.00     0.011 C 
ATOM     19  C31 ZIN A   1      40.752   5.090  32.110  0.00  0.00    -0.028 C 
ATOM     20  C32 ZIN A   1      40.469   6.493  31.570  0.00  0.00     0.016 C 
ATOM     21  H51 ZIN A   1      47.358   7.810  32.369  0.00  0.00     0.163 HD
ENDROOT
BRANCH   1  22
ATOM     22  C6  ZIN A   1      38.385   4.785  31.406  0.00  0.00     0.223 C 
ATOM     23  N5  ZIN A   1      37.399   4.175  30.719  0.00  0.00    -0.353 N 
ATOM     24  H42 ZIN A   1      37.548   3.302  30.325  0.00  0.00     0.163 HD
ATOM     25  O7  ZIN A   1      38.198   5.877  31.898  0.00  0.00    -0.273 OA
BRANCH  23  26
ATOM     26  C2  ZIN A   1      36.099   4.834  30.566  0.00  0.00     0.022 C 
ATOM     27  C1  ZIN A   1      36.121   5.724  29.322  0.00  0.00     0.037 C 
ATOM     28  C3  ZIN A   1      35.813   5.690  31.802  0.00  0.00     0.037 C 
ATOM     29  C4  ZIN A   1      35.004   3.776  30.416  0.00  0.00     0.037 C 
ENDBRANCH  23  26
ENDBRANCH   1  22
TORSDOF 2
ENDMDL
MODEL 12
REMARK CAVERDOCK RESULT:      17.0      0.000      0.000
REMARK CAVERDOCK CONSTRAINTS:       0.4      0.0      0.0      0.0
REMARK CAVERDOCK TUNNEL: 11     17.0      1.8     12.1
REMARK  2 active torsions:
REMARK  status: ('A' for Active; 'I' for Inactive)
REMARK    1  A    between atoms: C2_2  and  N5_5 
REMARK       I    between atoms: N5_5  and  C6_6 
REMARK    2  A    between atoms: C6_6  and  C8_8 
ROOT
ATOM      1  C8  ZIN A   1      39.489   4.102  31.522  0.00  0.00     0.086 C 
ATOM      2  C10 ZIN A   1      40.043   3.680  30.139  0.00  0.00     0.015 C 
ATOM      3  C11 ZIN A   1      41.427   4.371  29.992  0.00  0.00     0.007 C 
ATOM      4  C12 ZIN A   1      41.848   4.608  31.446  0.00  0.00    -0.001 C 
ATOM      5  C14 ZIN A   1      42.876   5.700  31.668  0.00  0.00    -0.004 C 
ATOM      6  C16 ZIN A   1      44.191   5.346  30.974  0.00  0.00     0.007 C 
ATOM      7  C17 ZIN A   1      45.238   6.428  31.259  0.00  0.00     0.026 C 
ATOM      8  C18 ZIN A   1      45.457   6.522  32.768  0.00  0.00     0.097 C 
ATOM      9  N20 ZIN A   1      46.462   7.533  33.090  0.00  0.00    -0.352 N 
ATOM     10  C21 ZIN A   1      46.474   8.087  34.322  0.00  0.00     0.241 C 
ATOM     11  O22 ZIN A   1      47.279   8.956  34.597  0.00  0.00    -0.269 OA
ATOM     12  C23 ZIN A   1      45.501   7.630  35.333  0.00  0.00     0.071 C 
ATOM     13  C24 ZIN A   1      44.368   7.052  34.926  0.00  0.00    -0.009 C 
ATOM     14  C25 ZIN A   1      44.139   6.902  33.447  0.00  0.00    -0.002 C 
ATOM     15  C26 ZIN A   1      43.600   8.217  32.881  0.00  0.00     0.022 C 
ATOM     16  C27 ZIN A   1      43.096   5.817  33.186  0.00  0.00     0.004 C 
ATOM     17  C29 ZIN A   1      41.802   6.142  33.923  0.00  0.00     0.007 C 
ATOM     18  C30 ZIN A   1      40.699   5.122  33.596  0.00  0.00     0.011 C 
ATOM     19  C31 ZIN A   1      40.513   5.079  32.089  0.00  0.00    -0.028 C 
ATOM     20  C32 ZIN A   1      40.232   6.489  31.563  0.00  0.00     0.016 C 
ATOM     21  H51 ZIN A   1      47.115   7.804  32.425  0.00  0.00     0.163 HD
ENDROOT
BRANCH   1  22
ATOM     22  C6  ZIN A   1      38.152   4.780  31.364  0.00  0.00     0.223 C 
ATOM     23  N5  ZIN A   1      37.111   4.102  30.842  0.00  0.00    -0.353 N 
ATOM     24  H42 ZIN A   1      37.222   3.179  30.568  0.00  0.00     0.163 HD
ATOM     25  O7  ZIN A   1      38.013   5.935  31.708  0.00  0.00    -0.273 OA
BRANCH  23  26
ATOM     26  C2  ZIN A   1      35.811   4.761  30.688  0.00  0.00     0.022 C 
ATOM     27  C1  ZIN A   1      35.856   5.703  29.484  0.00  0.00     0.037 C 
ATOM     28  C3  ZIN A   1      35.494   5.563  31.953  0.00  0.00     0.037 C 
ATOM     29  C4  ZIN A   1      34.726   3.705  30.470  0.00  0.00     0.037 C 
ENDBRANCH  23  26
ENDBRANCH   1  22
TORSDOF 2
ENDMDL
MODEL 13
REMARK CAVERDOCK RESULT:      17.8      0.000      0.000
REMARK CAVERDOCK CONSTRAINTS:       0.0      0.0      0.0      0.0
REMARK CAVERDOCK TUNNEL: 12     17.8      1.8     13.4
REMARK  2 active torsions:
REMARK  status: ('A' for Active; 'I' for Inactive)
REMARK    1  A    between atoms: C2_2  and  N5_5 
REMARK       I    between atoms: N5_5  and  C6_6 
REMARK    2  A    between atoms: C6_6  and  C8_8 
ROOT
ATOM      1  C8  ZIN A   1      39.396   3.899  31.224  0.00  0.00     0.086 C 
ATOM      2  C10 ZIN A   1      39.992   3.574  29.832  0.00  0.00     0.015 C 
ATOM      3  C11 ZIN A   1      41.367   4.293  29.765  0.00  0.00     0.007 C 
ATOM      4  C12 ZIN A   1      41.747   4.445  31.241  0.00  0.00    -0.001 C 
ATOM      5  C14 ZIN A   1      42.751   5.537  31.558  0.00  0.00    -0.004 C 
ATOM      6  C16 ZIN A   1      44.089   5.248  30.876  0.00  0.00     0.007 C 
ATOM      7  C17 ZIN A   1      45.109   6.326  31.256  0.00  0.00     0.026 C 
ATOM      8  C18 ZIN A   1      45.289   6.328  32.773  0.00  0.00     0.097 C 
ATOM      9  N20 ZIN A   1      46.268   7.333  33.183  0.00  0.00    -0.352 N 
ATOM     10  C21 ZIN A   1      46.240   7.808  34.448  0.00  0.00     0.241 C 
ATOM     11  O22 ZIN A   1      47.023   8.670  34.797  0.00  0.00    -0.269 OA
ATOM     12  C23 ZIN A   1      45.250   7.274  35.402  0.00  0.00     0.071 C 
ATOM     13  C24 ZIN A   1      44.138   6.705  34.931  0.00  0.00    -0.009 C 
ATOM     14  C25 ZIN A   1      43.948   6.644  33.440  0.00  0.00    -0.002 C 
ATOM     15  C26 ZIN A   1      43.401   7.983  32.944  0.00  0.00     0.022 C 
ATOM     16  C27 ZIN A   1      42.931   5.562  33.085  0.00  0.00     0.004 C 
ATOM     17  C29 ZIN A   1      41.613   5.820  33.807  0.00  0.00     0.007 C 
ATOM     18  C30 ZIN A   1      40.537   4.805  33.388  0.00  0.00     0.011 C 
ATOM     19  C31 ZIN A   1      40.389   4.854  31.877  0.00  0.00    -0.028 C 
ATOM     20  C32 ZIN A   1      40.097   6.290  31.433  0.00  0.00     0.016 C 
ATOM     21  H51 ZIN A   1      46.933   7.655  32.554  0.00  0.00     0.163 HD
ENDROOT
BRANCH   1  22
ATOM     22  C6  ZIN A   1      38.052   4.565  31.074  0.00  0.00     0.223 C 
ATOM     23  N5  ZIN A   1      37.007   3.869  30.584  0.00  0.00    -0.353 N 
ATOM     24  H42 ZIN A   1      37.120   2.940  30.328  0.00  0.00     0.163 HD
ATOM     25  O7  ZIN A   1      37.912   5.726  31.395  0.00  0.00    -0.273 OA
BRANCH  23  26
ATOM     26  C2  ZIN A   1      35.701   4.516  30.438  0.00  0.00     0.022 C 
ATOM     27  C1  ZIN A   1      35.315   5.190  31.756  0.00  0.00     0.037 C 
ATOM     28  C3  ZIN A   1      34.649   3.465  30.075  0.00  0.00     0.037 C 
ATOM     29  C4  ZIN A   1      35.774   5.568  29.330  0.00  0.00     0.037 C 
ENDBRANCH  23  26
ENDBRANCH   1  22
TORSDOF 2
ENDMDL
MODEL 14
REMARK CAVERDOCK RESULT:      19.1      0.000      0.000
REMARK CAVERDOCK CONSTRAINTS:       0.4      0.0      0.0      0.0
REMARK CAVERDOCK TUNNEL: 13     19.1      1.8     14.1
REMARK  2 active torsions:
REMARK  status: ('A' for Active; 'I' for Inactive)
REMARK    1  A    between atoms: C2_2  and  N5_5 
REMARK       I    between atoms: N5_5  and  C6_6 
REMARK    2  A    between atoms: C6_6  and  C8_8 
ROOT
ATOM      1  C8  ZIN A   1      39.210   3.843  31.135  0.00  0.00     0.086 C 
ATOM      2  C10 ZIN A   1      39.844   3.488  29.767  0.00  0.00     0.015 C 
ATOM      3  C11 ZIN A   1      41.228   4.192  29.729  0.00  0.00     0.007 C 
ATOM      4  C12 ZIN A   1      41.566   4.363  31.214  0.00  0.00    -0.001 C 
ATOM      5  C14 ZIN A   1      42.572   5.449  31.543  0.00  0.00    -0.004 C 
ATOM      6  C16 ZIN A   1      43.926   5.134  30.907  0.00  0.00     0.007 C 
ATOM      7  C17 ZIN A   1      44.947   6.206  31.300  0.00  0.00     0.026 C 
ATOM      8  C18 ZIN A   1      45.082   6.232  32.821  0.00  0.00     0.097 C 
ATOM      9  N20 ZIN A   1      46.060   7.232  33.245  0.00  0.00    -0.352 N 
ATOM     10  C21 ZIN A   1      45.999   7.728  34.500  0.00  0.00     0.241 C 
ATOM     11  O22 ZIN A   1      46.781   8.587  34.858  0.00  0.00    -0.269 OA
ATOM     12  C23 ZIN A   1      44.976   7.220  35.433  0.00  0.00     0.071 C 
ATOM     13  C24 ZIN A   1      43.871   6.657  34.937  0.00  0.00    -0.009 C 
ATOM     14  C25 ZIN A   1      43.726   6.574  33.443  0.00  0.00    -0.002 C 
ATOM     15  C26 ZIN A   1      43.209   7.910  32.908  0.00  0.00     0.022 C 
ATOM     16  C27 ZIN A   1      42.707   5.497  33.074  0.00  0.00     0.004 C 
ATOM     17  C29 ZIN A   1      41.371   5.781  33.752  0.00  0.00     0.007 C 
ATOM     18  C30 ZIN A   1      40.296   4.771  33.317  0.00  0.00     0.011 C 
ATOM     19  C31 ZIN A   1      40.194   4.798  31.802  0.00  0.00    -0.028 C 
ATOM     20  C32 ZIN A   1      39.932   6.229  31.327  0.00  0.00     0.016 C 
ATOM     21  H51 ZIN A   1      46.746   7.536  32.630  0.00  0.00     0.163 HD
ENDROOT
BRANCH   1  22
ATOM     22  C6  ZIN A   1      37.879   4.521  30.934  0.00  0.00     0.223 C 
ATOM     23  N5  ZIN A   1      36.793   3.790  30.612  0.00  0.00    -0.353 N 
ATOM     24  H42 ZIN A   1      36.868   2.829  30.509  0.00  0.00     0.163 HD
ATOM     25  O7  ZIN A   1      37.786   5.723  31.063  0.00  0.00    -0.273 OA
BRANCH  23  26
ATOM     26  C2  ZIN A   1      35.499   4.450  30.417  0.00  0.00     0.022 C 
ATOM     27  C1  ZIN A   1      35.612   5.468  29.282  0.00  0.00     0.037 C 
ATOM     28  C3  ZIN A   1      35.092   5.165  31.707  0.00  0.00     0.037 C 
ATOM     29  C4  ZIN A   1      34.442   3.403  30.060  0.00  0.00     0.037 C 
ENDBRANCH  23  26
ENDBRANCH   1  22
TORSDOF 2
ENDMDL
MODEL 15
REMARK CAVERDOCK RESULT:      20.7      0.000      0.000
REMARK CAVERDOCK CONSTRAINTS:       0.6      0.0      0.0      0.0
REMARK CAVERDOCK TUNNEL: 14     20.7      1.8     15.4
REMARK  2 active torsions:
REMARK  status: ('A' for Active; 'I' for Inactive)
REMARK    1  A    between atoms: C2_2  and  N5_5 
REMARK       I    between atoms: N5_5  and  C6_6 
REMARK    2  A    between atoms: C6_6  and  C8_8 
ROOT
ATOM      1  C8  ZIN A   1      39.040   3.775  31.203  0.00  0.00     0.086 C 
ATOM      2  C10 ZIN A   1      39.654   3.330  29.852  0.00  0.00     0.015 C 
ATOM      3  C11 ZIN A   1      41.040   4.025  29.750  0.00  0.00     0.007 C 
ATOM      4  C12 ZIN A   1      41.398   4.293  31.215  0.00  0.00    -0.001 C 
ATOM      5  C14 ZIN A   1      42.411   5.394  31.459  0.00  0.00    -0.004 C 
ATOM      6  C16 ZIN A   1      43.755   5.035  30.826  0.00  0.00     0.007 C 
ATOM      7  C17 ZIN A   1      44.784   6.127  31.134  0.00  0.00     0.026 C 
ATOM      8  C18 ZIN A   1      44.940   6.252  32.649  0.00  0.00     0.097 C 
ATOM      9  N20 ZIN A   1      45.925   7.274  32.992  0.00  0.00    -0.352 N 
ATOM     10  C21 ZIN A   1      45.883   7.851  34.213  0.00  0.00     0.241 C 
ATOM     11  O22 ZIN A   1      46.673   8.730  34.504  0.00  0.00    -0.269 OA
ATOM     12  C23 ZIN A   1      44.872   7.408  35.191  0.00  0.00     0.071 C 
ATOM     13  C24 ZIN A   1      43.760   6.817  34.749  0.00  0.00    -0.009 C 
ATOM     14  C25 ZIN A   1      43.593   6.637  33.265  0.00  0.00    -0.002 C 
ATOM     15  C26 ZIN A   1      43.072   7.938  32.652  0.00  0.00     0.022 C 
ATOM     16  C27 ZIN A   1      42.567   5.542  32.982  0.00  0.00     0.004 C 
ATOM     17  C29 ZIN A   1      41.242   5.874  33.658  0.00  0.00     0.007 C 
ATOM     18  C30 ZIN A   1      40.158   4.841  33.305  0.00  0.00     0.011 C 
ATOM     19  C31 ZIN A   1      40.036   4.769  31.792  0.00  0.00    -0.028 C 
ATOM     20  C32 ZIN A   1      39.770   6.167  31.229  0.00  0.00     0.016 C 
ATOM     21  H51 ZIN A   1      46.604   7.536  32.350  0.00  0.00     0.163 HD
ENDROOT
BRANCH   1  22
ATOM     22  C6  ZIN A   1      37.708   4.443  30.976  0.00  0.00     0.223 C 
ATOM     23  N5  ZIN A   1      36.636   3.704  30.627  0.00  0.00    -0.353 N 
ATOM     24  H42 ZIN A   1      36.721   2.745  30.521  0.00  0.00     0.163 HD
ATOM     25  O7  ZIN A   1      37.601   5.643  31.109  0.00  0.00    -0.273 OA
BRANCH  23  26
ATOM     26  C2  ZIN A   1      35.341   4.353  30.407  0.00  0.00     0.022 C 
ATOM     27  C1  ZIN A   1      35.429   5.266  29.183  0.00  0.00     0.037 C 
ATOM     28  C3  ZIN A   1      34.971   5.184  31.638  0.00  0.00     0.037 C 
ATOM     29  C4  ZIN A   1      34.269   3.287  30.173  0.00  0.00     0.037 C 
ENDBRANCH  23  26
ENDBRANCH   1  22
TORSDOF 2
ENDMDL
MODEL 16
REMARK CAVERDOCK RESULT:      23.1      0.000      0.000
REMARK CAVERDOCK CONSTRAINTS:       0.5      0.0      0.0      0.0
REMARK CAVERDOCK TUNNEL: 15     23.1      1.8     16.2
REMARK  2 active torsions:
REMARK  status: ('A' for Active; 'I' for Inactive)
REMARK    1  A    between atoms: C2_2  and  N5_5 
REMARK       I    between atoms: N5_5  and  C6_6 
REMARK    2  A    between atoms: C6_6  and  C8_8 
ROOT
ATOM      1  C8  ZIN A   1      38.763   3.645  31.099  0.00  0.00     0.086 C 
ATOM      2  C10 ZIN A   1      39.360   3.230  29.732  0.00  0.00     0.015 C 
ATOM      3  C11 ZIN A   1      40.766   3.883  29.650  0.00  0.00     0.007 C 
ATOM      4  C12 ZIN A   1      41.136   4.086  31.123  0.00  0.00    -0.001 C 
ATOM      5  C14 ZIN A   1      42.185   5.145  31.403  0.00  0.00    -0.004 C 
ATOM      6  C16 ZIN A   1      43.515   4.765  30.754  0.00  0.00     0.007 C 
ATOM      7  C17 ZIN A   1      44.579   5.812  31.098  0.00  0.00     0.026 C 
ATOM      8  C18 ZIN A   1      44.742   5.877  32.615  0.00  0.00     0.097 C 
ATOM      9  N20 ZIN A   1      45.761   6.854  32.993  0.00  0.00    -0.352 N 
ATOM     10  C21 ZIN A   1      45.740   7.388  34.234  0.00  0.00     0.241 C 
ATOM     11  O22 ZIN A   1      46.557   8.229  34.554  0.00  0.00    -0.269 OA
ATOM     12  C23 ZIN A   1      44.716   6.942  35.198  0.00  0.00     0.071 C 
ATOM     13  C24 ZIN A   1      43.585   6.403  34.739  0.00  0.00    -0.009 C 
ATOM     14  C25 ZIN A   1      43.410   6.283  33.249  0.00  0.00    -0.002 C 
ATOM     15  C26 ZIN A   1      42.929   7.621  32.685  0.00  0.00     0.022 C 
ATOM     16  C27 ZIN A   1      42.348   5.232  32.930  0.00  0.00     0.004 C 
ATOM     17  C29 ZIN A   1      41.036   5.581  33.622  0.00  0.00     0.007 C 
ATOM     18  C30 ZIN A   1      39.919   4.597  33.235  0.00  0.00     0.011 C 
ATOM     19  C31 ZIN A   1      39.791   4.584  31.722  0.00  0.00    -0.028 C 
ATOM     20  C32 ZIN A   1      39.569   6.009  31.209  0.00  0.00     0.016 C 
ATOM     21  H51 ZIN A   1      46.446   7.117  32.358  0.00  0.00     0.163 HD
ENDROOT
BRANCH   1  22
ATOM     22  C6  ZIN A   1      37.452   4.363  30.901  0.00  0.00     0.223 C 
ATOM     23  N5  ZIN A   1      36.335   3.660  30.628  0.00  0.00    -0.353 N 
ATOM     24  H42 ZIN A   1      36.374   2.694  30.558  0.00  0.00     0.163 HD
ATOM     25  O7  ZIN A   1      37.404   5.571  30.989  0.00  0.00    -0.273 OA
BRANCH  23  26
ATOM     26  C2  ZIN A   1      35.061   4.358  30.436  0.00  0.00     0.022 C 
ATOM     27  C1  ZIN A   1      34.648   5.035  31.743  0.00  0.00     0.037 C 
ATOM     28  C3  ZIN A   1      33.986   3.351  30.020  0.00  0.00     0.037 C 
ATOM     29  C4  ZIN A   1      35.219   5.415  29.341  0.00  0.00     0.037 C 
ENDBRANCH  23  26
ENDBRANCH   1  22
TORSDOF 2
ENDMDL
MODEL 17
REMARK CAVERDOCK RESULT:      25.3      0.000      0.000
REMARK CAVERDOCK CONSTRAINTS:       0.7      0.0      0.0      0.0
REMARK CAVERDOCK TUNNEL: 16     25.3      1.9     17.1
REMARK  2 active torsions:
REMARK  status: ('A' for Active; 'I' for Inactive)
REMARK    1  A    between atoms: C2_2  and  N5_5 
REMARK       I    between atoms: N5_5  and  C6_6 
REMARK    2  A    between atoms: C6_6  and  C8_8 
ROOT
ATOM      1  C8  ZIN A   1      38.564   3.740  31.202  0.00  0.00     0.086 C 
ATOM      2  C10 ZIN A   1      39.100   3.270  29.827  0.00  0.00     0.015 C 
ATOM      3  C11 ZIN A   1      40.514   3.892  29.671  0.00  0.00     0.007 C 
ATOM      4  C12 ZIN A   1      40.944   4.134  31.122  0.00  0.00    -0.001 C 
ATOM      5  C14 ZIN A   1      42.022   5.180  31.327  0.00  0.00    -0.004 C 
ATOM      6  C16 ZIN A   1      43.320   4.754  30.641  0.00  0.00     0.007 C 
ATOM      7  C17 ZIN A   1      44.416   5.790  30.910  0.00  0.00     0.026 C 
ATOM      8  C18 ZIN A   1      44.637   5.900  32.418  0.00  0.00     0.097 C 
ATOM      9  N20 ZIN A   1      45.688   6.868  32.724  0.00  0.00    -0.352 N 
ATOM     10  C21 ZIN A   1      45.724   7.441  33.947  0.00  0.00     0.241 C 
ATOM     11  O22 ZIN A   1      46.569   8.276  34.208  0.00  0.00    -0.269 OA
ATOM     12  C23 ZIN A   1      44.731   7.048  34.964  0.00  0.00     0.071 C 
ATOM     13  C24 ZIN A   1      43.572   6.517  34.565  0.00  0.00    -0.009 C 
ATOM     14  C25 ZIN A   1      43.338   6.352  33.088  0.00  0.00    -0.002 C 
ATOM     15  C26 ZIN A   1      42.862   7.681  32.499  0.00  0.00     0.022 C 
ATOM     16  C27 ZIN A   1      42.246   5.313  32.843  0.00  0.00     0.004 C 
ATOM     17  C29 ZIN A   1      40.967   5.711  33.572  0.00  0.00     0.007 C 
ATOM     18  C30 ZIN A   1      39.818   4.737  33.260  0.00  0.00     0.011 C 
ATOM     19  C31 ZIN A   1      39.632   4.678  31.754  0.00  0.00    -0.028 C 
ATOM     20  C32 ZIN A   1      39.418   6.090  31.204  0.00  0.00     0.016 C 
ATOM     21  H51 ZIN A   1      46.353   7.097  32.056  0.00  0.00     0.163 HD
ENDROOT
BRANCH   1  22
ATOM     22  C6  ZIN A   1      37.260   4.477  31.030  0.00  0.00     0.223 C 
ATOM     23  N5  ZIN A   1      36.102   3.791  30.970  0.00  0.00    -0.353 N 
ATOM     24  H42 ZIN A   1      36.107   2.824  31.036  0.00  0.00     0.163 HD
ATOM     25  O7  ZIN A   1      37.254   5.687  30.948  0.00  0.00    -0.273 OA
BRANCH  23  26
ATOM     26  C2  ZIN A   1      34.835   4.507  30.802  0.00  0.00     0.022 C 
ATOM     27  C1  ZIN A   1      34.937   5.452  29.604  0.00  0.00     0.037 C 
ATOM     28  C3  ZIN A   1      34.536   5.316  32.067  0.00  0.00     0.037 C 
ATOM     29  C4  ZIN A   1      33.708   3.501  30.564  0.00  0.00     0.037 C 
ENDBRANCH  23  26
ENDBRANCH   1  22
TORSDOF 2
ENDMDL
MODEL 18
REMARK CAVERDOCK RESULT:      23.4      0.000      0.000
REMARK CAVERDOCK CONSTRAINTS:       0.1      0.0      0.0      0.0
REMARK CAVERDOCK TUNNEL: 17     23.4      1.9     18.2
REMARK  2 active torsions:
REMARK  status: ('A' for Active; 'I' for Inactive)
REMARK    1  A    between atoms: C2_2  and  N5_5 
REMARK       I    between atoms: N5_5  and  C6_6 
REMARK    2  A    between atoms: C6_6  and  C8_8 
ROOT
ATOM      1  C8  ZIN A   1      40.861   5.524  30.858  0.00  0.00     0.086 C 
ATOM      2  C10 ZIN A   1      41.276   4.305  29.998  0.00  0.00     0.015 C 
ATOM      3  C11 ZIN A   1      40.026   3.388  29.903  0.00  0.00     0.007 C 
ATOM      4  C12 ZIN A   1      38.868   4.361  30.148  0.00  0.00    -0.001 C 
ATOM      5  C14 ZIN A   1      37.572   3.740  30.632  0.00  0.00    -0.004 C 
ATOM      6  C16 ZIN A   1      37.012   2.783  29.580  0.00  0.00     0.007 C 
ATOM      7  C17 ZIN A   1      35.673   2.212  30.057  0.00  0.00     0.026 C 
ATOM      8  C18 ZIN A   1      34.694   3.363  30.285  0.00  0.00     0.097 C 
ATOM      9  N20 ZIN A   1      33.393   2.866  30.727  0.00  0.00    -0.352 N 
ATOM     10  C21 ZIN A   1      32.564   3.690  31.404  0.00  0.00     0.241 C 
ATOM     11  O22 ZIN A   1      31.493   3.283  31.811  0.00  0.00    -0.269 OA
ATOM     12  C23 ZIN A   1      32.968   5.088  31.646  0.00  0.00     0.071 C 
ATOM     13  C24 ZIN A   1      34.266   5.399  31.625  0.00  0.00    -0.009 C 
ATOM     14  C25 ZIN A   1      35.256   4.298  31.358  0.00  0.00    -0.002 C 
ATOM     15  C26 ZIN A   1      35.524   3.532  32.654  0.00  0.00     0.022 C 
ATOM     16  C27 ZIN A   1      36.581   4.889  30.881  0.00  0.00     0.004 C 
ATOM     17  C29 ZIN A   1      37.113   5.885  31.905  0.00  0.00     0.007 C 
ATOM     18  C30 ZIN A   1      38.497   6.419  31.501  0.00  0.00     0.011 C 
ATOM     19  C31 ZIN A   1      39.431   5.238  31.303  0.00  0.00    -0.028 C 
ATOM     20  C32 ZIN A   1      39.442   4.370  32.564  0.00  0.00     0.016 C 
ATOM     21  H51 ZIN A   1      33.127   1.952  30.536  0.00  0.00     0.163 HD
ENDROOT
BRANCH   1  22
ATOM     22  C6  ZIN A   1      41.765   5.648  32.058  0.00  0.00     0.223 C 
ATOM     23  N5  ZIN A   1      42.884   6.397  31.982  0.00  0.00    -0.353 N 
ATOM     24  H42 ZIN A   1      43.107   6.854  31.157  0.00  0.00     0.163 HD
ATOM     25  O7  ZIN A   1      41.486   5.077  33.090  0.00  0.00    -0.273 OA
BRANCH  23  26
ATOM     26  C2  ZIN A   1      43.763   6.518  33.148  0.00  0.00     0.022 C 
ATOM     27  C1  ZIN A   1      43.083   5.893  34.367  0.00  0.00     0.037 C 
ATOM     28  C3  ZIN A   1      44.045   7.997  33.422  0.00  0.00     0.037 C 
ATOM     29  C4  ZIN A   1      45.081   5.792  32.871  0.00  0.00     0.037 C 
ENDBRANCH  23  26
ENDBRANCH   1  22
TORSDOF 2
ENDMDL
MODEL 19
REMARK CAVERDOCK RESULT:      22.8      0.000      0.000
REMARK CAVERDOCK CONSTRAINTS:       0.2      0.0      0.0      0.0
REMARK CAVERDOCK TUNNEL: 18     22.8      1.9     19.1
REMARK  2 active torsions:
REMARK  status: ('A' for Active; 'I' for Inactive)
REMARK    1  A    between atoms: C2_2  and  N5_5 
REMARK       I    between atoms: N5_5  and  C6_6 
REMARK    2  A    between atoms: C6_6  and  C8_8 
ROOT
ATOM      1  C8  ZIN A   1      40.677   5.560  30.734  0.00  0.00     0.086 C 
ATOM      2  C10 ZIN A   1      41.081   4.357  29.846  0.00  0.00     0.015 C 
ATOM      3  C11 ZIN A   1      39.829   3.442  29.750  0.00  0.00     0.007 C 
ATOM      4  C12 ZIN A   1      38.675   4.410  30.028  0.00  0.00    -0.001 C 
ATOM      5  C14 ZIN A   1      37.385   3.780  30.517  0.00  0.00    -0.004 C 
ATOM      6  C16 ZIN A   1      36.812   2.842  29.455  0.00  0.00     0.007 C 
ATOM      7  C17 ZIN A   1      35.479   2.263  29.937  0.00  0.00     0.026 C 
ATOM      8  C18 ZIN A   1      34.503   3.409  30.199  0.00  0.00     0.097 C 
ATOM      9  N20 ZIN A   1      33.208   2.903  30.648  0.00  0.00    -0.352 N 
ATOM     10  C21 ZIN A   1      32.387   3.714  31.351  0.00  0.00     0.241 C 
ATOM     11  O22 ZIN A   1      31.321   3.299  31.764  0.00  0.00    -0.269 OA
ATOM     12  C23 ZIN A   1      32.794   5.107  31.614  0.00  0.00     0.071 C 
ATOM     13  C24 ZIN A   1      34.092   5.419  31.582  0.00  0.00    -0.009 C 
ATOM     14  C25 ZIN A   1      35.078   4.324  31.283  0.00  0.00    -0.002 C 
ATOM     15  C26 ZIN A   1      35.363   3.534  32.561  0.00  0.00     0.022 C 
ATOM     16  C27 ZIN A   1      36.397   4.924  30.800  0.00  0.00     0.004 C 
ATOM     17  C29 ZIN A   1      36.942   5.901  31.835  0.00  0.00     0.007 C 
ATOM     18  C30 ZIN A   1      38.321   6.443  31.424  0.00  0.00     0.011 C 
ATOM     19  C31 ZIN A   1      39.252   5.265  31.191  0.00  0.00    -0.028 C 
ATOM     20  C32 ZIN A   1      39.280   4.375  32.436  0.00  0.00     0.016 C 
ATOM     21  H51 ZIN A   1      32.940   1.993  30.444  0.00  0.00     0.163 HD
ENDROOT
BRANCH   1  22
ATOM     22  C6  ZIN A   1      41.596   5.663  31.924  0.00  0.00     0.223 C 
ATOM     23  N5  ZIN A   1      42.838   6.164  31.773  0.00  0.00    -0.353 N 
ATOM     24  H42 ZIN A   1      43.140   6.458  30.900  0.00  0.00     0.163 HD
ATOM     25  O7  ZIN A   1      41.218   5.296  33.016  0.00  0.00    -0.273 OA
BRANCH  23  26
ATOM     26  C2  ZIN A   1      43.732   6.264  32.930  0.00  0.00     0.022 C 
ATOM     27  C1  ZIN A   1      43.210   5.372  34.057  0.00  0.00     0.037 C 
ATOM     28  C3  ZIN A   1      43.783   7.716  33.411  0.00  0.00     0.037 C 
ATOM     29  C4  ZIN A   1      45.137   5.811  32.530  0.00  0.00     0.037 C 
ENDBRANCH  23  26
ENDBRANCH   1  22
TORSDOF 2
ENDMDL
MODEL 20
REMARK CAVERDOCK RESULT:      22.4      0.000      0.000
REMARK CAVERDOCK CONSTRAINTS:       0.2      0.0      0.0      0.0
REMARK CAVERDOCK TUNNEL: 19     22.4      1.9     20.2
REMARK  2 active torsions:
REMARK  status: ('A' for Active; 'I' for Inactive)
REMARK    1  A    between atoms: C2_2  and  N5_5 
REMARK       I    between atoms: N5_5  and  C6_6 
REMARK    2  A    between atoms: C6_6  and  C8_8 
ROOT
ATOM      1  C8  ZIN A   1      40.367   5.581  30.837  0.00  0.00     0.086 C 
ATOM      2  C10 ZIN A   1      40.757   4.417  29.893  0.00  0.00     0.015 C 
ATOM      3  C11 ZIN A   1      39.503   3.507  29.777  0.00  0.00     0.007 C 
ATOM      4  C12 ZIN A   1      38.354   4.462  30.113  0.00  0.00    -0.001 C 
ATOM      5  C14 ZIN A   1      37.071   3.811  30.594  0.00  0.00    -0.004 C 
ATOM      6  C16 ZIN A   1      36.481   2.920  29.501  0.00  0.00     0.007 C 
ATOM      7  C17 ZIN A   1      35.155   2.320  29.979  0.00  0.00     0.026 C 
ATOM      8  C18 ZIN A   1      34.184   3.453  30.304  0.00  0.00     0.097 C 
ATOM      9  N20 ZIN A   1      32.896   2.928  30.751  0.00  0.00    -0.352 N 
ATOM     10  C21 ZIN A   1      32.086   3.709  31.500  0.00  0.00     0.241 C 
ATOM     11  O22 ZIN A   1      31.026   3.277  31.911  0.00  0.00    -0.269 OA
ATOM     12  C23 ZIN A   1      32.498   5.090  31.816  0.00  0.00     0.071 C 
ATOM     13  C24 ZIN A   1      33.795   5.403  31.778  0.00  0.00    -0.009 C 
ATOM     14  C25 ZIN A   1      34.776   4.322  31.417  0.00  0.00    -0.002 C 
ATOM     15  C26 ZIN A   1      35.079   3.478  32.656  0.00  0.00     0.022 C 
ATOM     16  C27 ZIN A   1      36.088   4.942  30.940  0.00  0.00     0.004 C 
ATOM     17  C29 ZIN A   1      36.649   5.874  32.009  0.00  0.00     0.007 C 
ATOM     18  C30 ZIN A   1      38.022   6.433  31.600  0.00  0.00     0.011 C 
ATOM     19  C31 ZIN A   1      38.949   5.267  31.303  0.00  0.00    -0.028 C 
ATOM     20  C32 ZIN A   1      38.995   4.324  32.508  0.00  0.00     0.016 C 
ATOM     21  H51 ZIN A   1      32.624   2.028  30.512  0.00  0.00     0.163 HD
ENDROOT
BRANCH   1  22
ATOM     22  C6  ZIN A   1      41.304   5.633  32.017  0.00  0.00     0.223 C 
ATOM     23  N5  ZIN A   1      42.545   6.136  31.868  0.00  0.00    -0.353 N 
ATOM     24  H42 ZIN A   1      42.835   6.464  31.003  0.00  0.00     0.163 HD
ATOM     25  O7  ZIN A   1      40.940   5.223  33.098  0.00  0.00    -0.273 OA
BRANCH  23  26
ATOM     26  C2  ZIN A   1      43.456   6.187  33.014  0.00  0.00     0.022 C 
ATOM     27  C1  ZIN A   1      44.730   5.404  32.689  0.00  0.00     0.037 C 
ATOM     28  C3  ZIN A   1      42.774   5.567  34.236  0.00  0.00     0.037 C 
ATOM     29  C4  ZIN A   1      43.816   7.643  33.316  0.00  0.00     0.037 C 
ENDBRANCH  23  26
ENDBRANCH   1  22
TORSDOF 2
ENDMDL
MODEL 21
REMARK CAVERDOCK RESULT:      22.1      0.000      0.000
REMARK CAVERDOCK CONSTRAINTS:       0.1      0.0      0.0      0.0
REMARK CAVERDOCK TUNNEL: 20     22.1      1.9     21.1
REMARK  2 active torsions:
REMARK  status: ('A' for Active; 'I' for Inactive)
REMARK    1  A    between atoms: C2_2  and  N5_5 
REMARK       I    between atoms: N5_5  and  C6_6 
REMARK    2  A    between atoms: C6_6  and  C8_8 
ROOT
ATOM      1  C8  ZIN A   1      40.198   5.390  30.752  0.00  0.00     0.086 C 
ATOM      2  C10 ZIN A   1      40.607   4.204  29.846  0.00  0.00     0.015 C 
ATOM      3  C11 ZIN A   1      39.361   3.283  29.737  0.00  0.00     0.007 C 
ATOM      4  C12 ZIN A   1      38.201   4.241  30.031  0.00  0.00    -0.001 C 
ATOM      5  C14 ZIN A   1      36.916   3.596  30.511  0.00  0.00    -0.004 C 
ATOM      6  C16 ZIN A   1      36.346   2.671  29.435  0.00  0.00     0.007 C 
ATOM      7  C17 ZIN A   1      35.017   2.077  29.910  0.00  0.00     0.026 C 
ATOM      8  C18 ZIN A   1      34.035   3.213  30.190  0.00  0.00     0.097 C 
ATOM      9  N20 ZIN A   1      32.743   2.693  30.633  0.00  0.00    -0.352 N 
ATOM     10  C21 ZIN A   1      31.919   3.489  31.349  0.00  0.00     0.241 C 
ATOM     11  O22 ZIN A   1      30.856   3.062  31.756  0.00  0.00    -0.269 OA
ATOM     12  C23 ZIN A   1      32.318   4.880  31.633  0.00  0.00     0.071 C 
ATOM     13  C24 ZIN A   1      33.614   5.200  31.604  0.00  0.00    -0.009 C 
ATOM     14  C25 ZIN A   1      34.606   4.115  31.287  0.00  0.00    -0.002 C 
ATOM     15  C26 ZIN A   1      34.896   3.307  32.553  0.00  0.00     0.022 C 
ATOM     16  C27 ZIN A   1      35.922   4.730  30.812  0.00  0.00     0.004 C 
ATOM     17  C29 ZIN A   1      36.462   5.694  31.863  0.00  0.00     0.007 C 
ATOM     18  C30 ZIN A   1      37.838   6.249  31.458  0.00  0.00     0.011 C 
ATOM     19  C31 ZIN A   1      38.775   5.081  31.206  0.00  0.00    -0.028 C 
ATOM     20  C32 ZIN A   1      38.809   4.171  32.437  0.00  0.00     0.016 C 
ATOM     21  H51 ZIN A   1      32.480   1.785  30.414  0.00  0.00     0.163 HD
ENDROOT
BRANCH   1  22
ATOM     22  C6  ZIN A   1      41.118   5.480  31.943  0.00  0.00     0.223 C 
ATOM     23  N5  ZIN A   1      42.409   5.825  31.771  0.00  0.00    -0.353 N 
ATOM     24  H42 ZIN A   1      42.747   6.014  30.882  0.00  0.00     0.163 HD
ATOM     25  O7  ZIN A   1      40.695   5.243  33.055  0.00  0.00    -0.273 OA
BRANCH  23  26
ATOM     26  C2  ZIN A   1      43.304   5.912  32.928  0.00  0.00     0.022 C 
ATOM     27  C1  ZIN A   1      43.614   7.380  33.224  0.00  0.00     0.037 C 
ATOM     28  C3  ZIN A   1      44.605   5.166  32.624  0.00  0.00     0.037 C 
ATOM     29  C4  ZIN A   1      42.627   5.278  34.145  0.00  0.00     0.037 C 
ENDBRANCH  23  26
ENDBRANCH   1  22
TORSDOF 2
ENDMDL
MODEL 22
REMARK CAVERDOCK RESULT:      22.5      0.000      0.000
REMARK CAVERDOCK CONSTRAINTS:       0.1      0.0      0.0      0.0
REMARK CAVERDOCK TUNNEL: 21     22.5      1.8     22.1
REMARK  2 active torsions:
REMARK  status: ('A' for Active; 'I' for Inactive)
REMARK    1  A    between atoms: C2_2  and  N5_5 
REMARK       I    between atoms: N5_5  and  C6_6 
REMARK    2  A    between atoms: C6_6  and  C8_8 
ROOT
ATOM      1  C8  ZIN A   1      40.020   5.275  30.502  0.00  0.00     0.086 C 
ATOM      2  C10 ZIN A   1      40.462   3.933  29.866  0.00  0.00     0.015 C 
ATOM      3  C11 ZIN A   1      39.224   2.996  29.914  0.00  0.00     0.007 C 
ATOM      4  C12 ZIN A   1      38.051   3.980  29.977  0.00  0.00    -0.001 C 
ATOM      5  C14 ZIN A   1      36.756   3.432  30.544  0.00  0.00    -0.004 C 
ATOM      6  C16 ZIN A   1      36.223   2.302  29.664  0.00  0.00     0.007 C 
ATOM      7  C17 ZIN A   1      34.884   1.801  30.215  0.00  0.00     0.026 C 
ATOM      8  C18 ZIN A   1      33.888   2.960  30.233  0.00  0.00     0.097 C 
ATOM      9  N20 ZIN A   1      32.588   2.526  30.738  0.00  0.00    -0.352 N 
ATOM     10  C21 ZIN A   1      31.739   3.441  31.255  0.00  0.00     0.241 C 
ATOM     11  O22 ZIN A   1      30.667   3.094  31.713  0.00  0.00    -0.269 OA
ATOM     12  C23 ZIN A   1      32.122   4.865  31.261  0.00  0.00     0.071 C 
ATOM     13  C24 ZIN A   1      33.417   5.187  31.202  0.00  0.00    -0.009 C 
ATOM     14  C25 ZIN A   1      34.424   4.072  31.138  0.00  0.00    -0.002 C 
ATOM     15  C26 ZIN A   1      34.683   3.541  32.549  0.00  0.00     0.022 C 
ATOM     16  C27 ZIN A   1      35.748   4.592  30.583  0.00  0.00     0.004 C 
ATOM     17  C29 ZIN A   1      36.253   5.755  31.429  0.00  0.00     0.007 C 
ATOM     18  C30 ZIN A   1      37.637   6.233  30.957  0.00  0.00     0.011 C 
ATOM     19  C31 ZIN A   1      38.587   5.048  30.972  0.00  0.00    -0.028 C 
ATOM     20  C32 ZIN A   1      38.592   4.407  32.362  0.00  0.00     0.016 C 
ATOM     21  H51 ZIN A   1      32.335   1.590  30.701  0.00  0.00     0.163 HD
ENDROOT
BRANCH   1  22
ATOM     22  C6  ZIN A   1      40.906   5.614  31.673  0.00  0.00     0.223 C 
ATOM     23  N5  ZIN A   1      42.241   5.453  31.576  0.00  0.00    -0.353 N 
ATOM     24  H42 ZIN A   1      42.631   5.118  30.754  0.00  0.00     0.163 HD
ATOM     25  O7  ZIN A   1      40.418   6.033  32.701  0.00  0.00    -0.273 OA
BRANCH  23  26
ATOM     26  C2  ZIN A   1      43.102   5.783  32.715  0.00  0.00     0.022 C 
ATOM     27  C1  ZIN A   1      44.534   5.337  32.417  0.00  0.00     0.037 C 
ATOM     28  C3  ZIN A   1      42.592   5.062  33.965  0.00  0.00     0.037 C 
ATOM     29  C4  ZIN A   1      43.077   7.294  32.953  0.00  0.00     0.037 C 
ENDBRANCH  23  26
ENDBRANCH   1  22
TORSDOF 2
ENDMDL
MODEL 23
REMARK CAVERDOCK RESULT:      22.5      0.000      0.000
REMARK CAVERDOCK CONSTRAINTS:       0.2      0.0      0.0      0.0
REMARK CAVERDOCK TUNNEL: 22     22.5      1.8     23.1
REMARK  2 active torsions:
REMARK  status: ('A' for Active; 'I' for Inactive)
REMARK    1  A    between atoms: C2_2  and  N5_5 
REMARK       I    between atoms: N5_5  and  C6_6 
REMARK    2  A    between atoms: C6_6  and  C8_8 
ROOT
ATOM      1  C8  ZIN A   1      39.800   5.220  30.549  0.00  0.00     0.086 C 
ATOM      2  C10 ZIN A   1      40.209   3.905  29.840  0.00  0.00     0.015 C 
ATOM      3  C11 ZIN A   1      38.957   2.986  29.864  0.00  0.00     0.007 C 
ATOM      4  C12 ZIN A   1      37.802   3.984  29.995  0.00  0.00    -0.001 C 
ATOM      5  C14 ZIN A   1      36.507   3.428  30.556  0.00  0.00    -0.004 C 
ATOM      6  C16 ZIN A   1      35.941   2.352  29.630  0.00  0.00     0.007 C 
ATOM      7  C17 ZIN A   1      34.603   1.846  30.179  0.00  0.00     0.026 C 
ATOM      8  C18 ZIN A   1      33.627   3.018  30.271  0.00  0.00     0.097 C 
ATOM      9  N20 ZIN A   1      32.328   2.580  30.776  0.00  0.00    -0.352 N 
ATOM     10  C21 ZIN A   1      31.503   3.481  31.352  0.00  0.00     0.241 C 
ATOM     11  O22 ZIN A   1      30.433   3.129  31.810  0.00  0.00    -0.269 OA
ATOM     12  C23 ZIN A   1      31.910   4.897  31.421  0.00  0.00     0.071 C 
ATOM     13  C24 ZIN A   1      33.208   5.201  31.356  0.00  0.00    -0.009 C 
ATOM     14  C25 ZIN A   1      34.195   4.075  31.220  0.00  0.00    -0.002 C 
ATOM     15  C26 ZIN A   1      34.468   3.471  32.598  0.00  0.00     0.022 C 
ATOM     16  C27 ZIN A   1      35.519   4.601  30.669  0.00  0.00     0.004 C 
ATOM     17  C29 ZIN A   1      36.057   5.713  31.563  0.00  0.00     0.007 C 
ATOM     18  C30 ZIN A   1      37.440   6.191  31.090  0.00  0.00     0.011 C 
ATOM     19  C31 ZIN A   1      38.371   4.992  31.031  0.00  0.00    -0.028 C 
ATOM     20  C32 ZIN A   1      38.388   4.284  32.388  0.00  0.00     0.016 C 
ATOM     21  H51 ZIN A   1      32.060   1.650  30.697  0.00  0.00     0.163 HD
ENDROOT
BRANCH   1  22
ATOM     22  C6  ZIN A   1      40.710   5.487  31.720  0.00  0.00     0.223 C 
ATOM     23  N5  ZIN A   1      42.043   5.553  31.535  0.00  0.00    -0.353 N 
ATOM     24  H42 ZIN A   1      42.417   5.428  30.649  0.00  0.00     0.163 HD
ATOM     25  O7  ZIN A   1      40.243   5.644  32.828  0.00  0.00    -0.273 OA
BRANCH  23  26
ATOM     26  C2  ZIN A   1      42.928   5.813  32.673  0.00  0.00     0.022 C 
ATOM     27  C1  ZIN A   1      42.955   7.313  32.967  0.00  0.00     0.037 C 
ATOM     28  C3  ZIN A   1      44.343   5.332  32.340  0.00  0.00     0.037 C 
ATOM     29  C4  ZIN A   1      42.413   5.061  33.902  0.00  0.00     0.037 C 
ENDBRANCH  23  26
ENDBRANCH   1  22
TORSDOF 2
ENDMDL
MODEL 24
REMARK CAVERDOCK RESULT:      22.9      0.000      0.000
REMARK CAVERDOCK CONSTRAINTS:       0.1      0.0      0.0      0.0
REMARK CAVERDOCK TUNNEL: 23     22.9      1.8     24.1
REMARK  2 active torsions:
REMARK  status: ('A' for Active; 'I' for Inactive)
REMARK    1  A    between atoms: C2_2  and  N5_5 
REMARK       I    between atoms: N5_5  and  C6_6 
REMARK    2  A    between atoms: C6_6  and  C8_8 
ROOT
ATOM      1  C8  ZIN A   1      39.544   5.165  30.492  0.00  0.00     0.086 C 
ATOM      2  C10 ZIN A   1      39.996   3.851  29.810  0.00  0.00     0.015 C 
ATOM      3  C11 ZIN A   1      38.763   2.906  29.816  0.00  0.00     0.007 C 
ATOM      4  C12 ZIN A   1      37.585   3.881  29.909  0.00  0.00    -0.001 C 
ATOM      5  C14 ZIN A   1      36.290   3.305  30.448  0.00  0.00    -0.004 C 
ATOM      6  C16 ZIN A   1      35.767   2.206  29.523  0.00  0.00     0.007 C 
ATOM      7  C17 ZIN A   1      34.428   1.678  30.048  0.00  0.00     0.026 C 
ATOM      8  C18 ZIN A   1      33.426   2.831  30.103  0.00  0.00     0.097 C 
ATOM      9  N20 ZIN A   1      32.125   2.372  30.584  0.00  0.00    -0.352 N 
ATOM     10  C21 ZIN A   1      31.269   3.263  31.129  0.00  0.00     0.241 C 
ATOM     11  O22 ZIN A   1      30.196   2.894  31.568  0.00  0.00    -0.269 OA
ATOM     12  C23 ZIN A   1      31.644   4.688  31.190  0.00  0.00     0.071 C 
ATOM     13  C24 ZIN A   1      32.937   5.019  31.150  0.00  0.00    -0.009 C 
ATOM     14  C25 ZIN A   1      33.951   3.911  31.051  0.00  0.00    -0.002 C 
ATOM     15  C26 ZIN A   1      34.205   3.330  32.443  0.00  0.00     0.022 C 
ATOM     16  C27 ZIN A   1      35.275   4.458  30.523  0.00  0.00     0.004 C 
ATOM     17  C29 ZIN A   1      35.770   5.592  31.414  0.00  0.00     0.007 C 
ATOM     18  C30 ZIN A   1      37.153   6.094  30.967  0.00  0.00     0.011 C 
ATOM     19  C31 ZIN A   1      38.110   4.914  30.945  0.00  0.00    -0.028 C 
ATOM     20  C32 ZIN A   1      38.110   4.223  32.311  0.00  0.00     0.016 C 
ATOM     21  H51 ZIN A   1      31.878   1.436  30.512  0.00  0.00     0.163 HD
ENDROOT
BRANCH   1  22
ATOM     22  C6  ZIN A   1      40.421   5.466  31.680  0.00  0.00     0.223 C 
ATOM     23  N5  ZIN A   1      41.760   5.355  31.573  0.00  0.00    -0.353 N 
ATOM     24  H42 ZIN A   1      42.159   5.080  30.733  0.00  0.00     0.163 HD
ATOM     25  O7  ZIN A   1      39.923   5.810  32.731  0.00  0.00    -0.273 OA
BRANCH  23  26
ATOM     26  C2  ZIN A   1      42.614   5.647  32.728  0.00  0.00     0.022 C 
ATOM     27  C1  ZIN A   1      42.834   7.157  32.830  0.00  0.00     0.037 C 
ATOM     28  C3  ZIN A   1      43.962   4.944  32.556  0.00  0.00     0.037 C 
ATOM     29  C4  ZIN A   1      41.936   5.142  34.003  0.00  0.00     0.037 C 
ENDBRANCH  23  26
ENDBRANCH   1  22
TORSDOF 2
ENDMDL
MODEL 25
REMARK CAVERDOCK RESULT:      23.2      0.000      0.000
REMARK CAVERDOCK CONSTRAINTS:       0.2      0.0      0.0      0.0
REMARK CAVERDOCK TUNNEL: 24     23.2      1.8     25.3
REMARK  2 active torsions:
REMARK  status: ('A' for Active; 'I' for Inactive)
REMARK    1  A    between atoms: C2_2  and  N5_5 
REMARK       I    between atoms: N5_5  and  C6_6 
REMARK    2  A    between atoms: C6_6  and  C8_8 
ROOT
ATOM      1  C8  ZIN A   1      39.417   4.956  30.496  0.00  0.00     0.086 C 
ATOM      2  C10 ZIN A   1      39.824   3.548  29.995  0.00  0.00     0.015 C 
ATOM      3  C11 ZIN A   1      38.550   2.664  30.086  0.00  0.00     0.007 C 
ATOM      4  C12 ZIN A   1      37.415   3.691  30.024  0.00  0.00    -0.001 C 
ATOM      5  C14 ZIN A   1      36.084   3.242  30.596  0.00  0.00    -0.004 C 
ATOM      6  C16 ZIN A   1      35.533   2.058  29.801  0.00  0.00     0.007 C 
ATOM      7  C17 ZIN A   1      34.161   1.657  30.351  0.00  0.00     0.026 C 
ATOM      8  C18 ZIN A   1      33.210   2.847  30.235  0.00  0.00     0.097 C 
ATOM      9  N20 ZIN A   1      31.880   2.507  30.734  0.00  0.00    -0.352 N 
ATOM     10  C21 ZIN A   1      31.052   3.494  31.142  0.00  0.00     0.241 C 
ATOM     11  O22 ZIN A   1      29.956   3.228  31.594  0.00  0.00    -0.269 OA
ATOM     12  C23 ZIN A   1      31.490   4.899  31.035  0.00  0.00     0.071 C 
ATOM     13  C24 ZIN A   1      32.797   5.168  30.989  0.00  0.00    -0.009 C 
ATOM     14  C25 ZIN A   1      33.762   4.015  31.056  0.00  0.00    -0.002 C 
ATOM     15  C26 ZIN A   1      33.960   3.603  32.515  0.00  0.00     0.022 C 
ATOM     16  C27 ZIN A   1      35.121   4.437  30.500  0.00  0.00     0.004 C 
ATOM     17  C29 ZIN A   1      35.646   5.651  31.256  0.00  0.00     0.007 C 
ATOM     18  C30 ZIN A   1      37.060   6.035  30.788  0.00  0.00     0.011 C 
ATOM     19  C31 ZIN A   1      37.963   4.823  30.938  0.00  0.00    -0.028 C 
ATOM     20  C32 ZIN A   1      37.903   4.309  32.379  0.00  0.00     0.016 C 
ATOM     21  H51 ZIN A   1      31.593   1.580  30.772  0.00  0.00     0.163 HD
ENDROOT
BRANCH   1  22
ATOM     22  C6  ZIN A   1      40.281   5.366  31.661  0.00  0.00     0.223 C 
ATOM     23  N5  ZIN A   1      41.608   5.135  31.628  0.00  0.00    -0.353 N 
ATOM     24  H42 ZIN A   1      42.007   4.704  30.857  0.00  0.00     0.163 HD
ATOM     25  O7  ZIN A   1      39.782   5.905  32.626  0.00  0.00    -0.273 OA
BRANCH  23  26
ATOM     26  C2  ZIN A   1      42.448   5.534  32.761  0.00  0.00     0.022 C 
ATOM     27  C1  ZIN A   1      42.578   7.057  32.788  0.00  0.00     0.037 C 
ATOM     28  C3  ZIN A   1      43.836   4.905  32.612  0.00  0.00     0.037 C 
ATOM     29  C4  ZIN A   1      41.809   5.052  34.065  0.00  0.00     0.037 C 
ENDBRANCH  23  26
ENDBRANCH   1  22
TORSDOF 2
ENDMDL
MODEL 26
REMARK CAVERDOCK RESULT:      23.6      0.000      0.000
REMARK CAVERDOCK CONSTRAINTS:       0.3      0.0      0.0      0.0
REMARK CAVERDOCK TUNNEL: 25     23.6      1.8     26.4
REMARK  2 active torsions:
REMARK  status: ('A' for Active; 'I' for Inactive)
REMARK    1  A    between atoms: C2_2  and  N5_5 
REMARK       I    between atoms: N5_5  and  C6_6 
REMARK    2  A    between atoms: C6_6  and  C8_8 
ROOT
ATOM      1  C8  ZIN A   1      39.258   4.897  30.418  0.00  0.00     0.086 C 
ATOM      2  C10 ZIN A   1      39.674   3.463  30.008  0.00  0.00     0.015 C 
ATOM      3  C11 ZIN A   1      38.404   2.580  30.149  0.00  0.00     0.007 C 
ATOM      4  C12 ZIN A   1      37.265   3.596  30.018  0.00  0.00    -0.001 C 
ATOM      5  C14 ZIN A   1      35.933   3.177  30.611  0.00  0.00    -0.004 C 
ATOM      6  C16 ZIN A   1      35.391   1.943  29.890  0.00  0.00     0.007 C 
ATOM      7  C17 ZIN A   1      34.018   1.570  30.458  0.00  0.00     0.026 C 
ATOM      8  C18 ZIN A   1      33.063   2.746  30.264  0.00  0.00     0.097 C 
ATOM      9  N20 ZIN A   1      31.732   2.431  30.777  0.00  0.00    -0.352 N 
ATOM     10  C21 ZIN A   1      30.898   3.438  31.119  0.00  0.00     0.241 C 
ATOM     11  O22 ZIN A   1      29.800   3.195  31.582  0.00  0.00    -0.269 OA
ATOM     12  C23 ZIN A   1      31.330   4.835  30.926  0.00  0.00     0.071 C 
ATOM     13  C24 ZIN A   1      32.636   5.107  30.869  0.00  0.00    -0.009 C 
ATOM     14  C25 ZIN A   1      33.605   3.966  31.012  0.00  0.00    -0.002 C 
ATOM     15  C26 ZIN A   1      33.798   3.647  32.495  0.00  0.00     0.022 C 
ATOM     16  C27 ZIN A   1      34.964   4.358  30.436  0.00  0.00     0.004 C 
ATOM     17  C29 ZIN A   1      35.481   5.621  31.117  0.00  0.00     0.007 C 
ATOM     18  C30 ZIN A   1      36.895   5.981  30.632  0.00  0.00     0.011 C 
ATOM     19  C31 ZIN A   1      37.803   4.786  30.862  0.00  0.00    -0.028 C 
ATOM     20  C32 ZIN A   1      37.739   4.363  32.331  0.00  0.00     0.016 C 
ATOM     21  H51 ZIN A   1      31.449   1.508  30.872  0.00  0.00     0.163 HD
ENDROOT
BRANCH   1  22
ATOM     22  C6  ZIN A   1      40.115   5.384  31.559  0.00  0.00     0.223 C 
ATOM     23  N5  ZIN A   1      41.416   5.038  31.618  0.00  0.00    -0.353 N 
ATOM     24  H42 ZIN A   1      41.801   4.476  30.928  0.00  0.00     0.163 HD
ATOM     25  O7  ZIN A   1      39.634   6.088  32.421  0.00  0.00    -0.273 OA
BRANCH  23  26
ATOM     26  C2  ZIN A   1      42.249   5.511  32.726  0.00  0.00     0.022 C 
ATOM     27  C1  ZIN A   1      41.577   5.162  34.055  0.00  0.00     0.037 C 
ATOM     28  C3  ZIN A   1      42.421   7.029  32.624  0.00  0.00     0.037 C 
ATOM     29  C4  ZIN A   1      43.622   4.839  32.657  0.00  0.00     0.037 C 
ENDBRANCH  23  26
ENDBRANCH   1  22
TORSDOF 2
ENDMDL
MODEL 27
REMARK CAVERDOCK RESULT:      24.2      0.000      0.000
REMARK CAVERDOCK CONSTRAINTS:       0.1      0.0      0.0      0.0
REMARK CAVERDOCK TUNNEL: 26     24.2      1.8     27.3
REMARK  2 active torsions:
REMARK  status: ('A' for Active; 'I' for Inactive)
REMARK    1  A    between atoms: C2_2  and  N5_5 
REMARK       I    between atoms: N5_5  and  C6_6 
REMARK    2  A    between atoms: C6_6  and  C8_8 
ROOT
ATOM      1  C8  ZIN A   1      39.031   4.873  30.371  0.00  0.00     0.086 C 
ATOM      2  C10 ZIN A   1      39.444   3.429  29.993  0.00  0.00     0.015 C 
ATOM      3  C11 ZIN A   1      38.169   2.554  30.144  0.00  0.00     0.007 C 
ATOM      4  C12 ZIN A   1      37.034   3.572  29.985  0.00  0.00    -0.001 C 
ATOM      5  C14 ZIN A   1      35.697   3.171  30.577  0.00  0.00    -0.004 C 
ATOM      6  C16 ZIN A   1      35.154   1.924  29.879  0.00  0.00     0.007 C 
ATOM      7  C17 ZIN A   1      33.776   1.569  30.445  0.00  0.00     0.026 C 
ATOM      8  C18 ZIN A   1      32.827   2.746  30.220  0.00  0.00     0.097 C 
ATOM      9  N20 ZIN A   1      31.492   2.447  30.732  0.00  0.00    -0.352 N 
ATOM     10  C21 ZIN A   1      30.660   3.465  31.047  0.00  0.00     0.241 C 
ATOM     11  O22 ZIN A   1      29.558   3.236  31.508  0.00  0.00    -0.269 OA
ATOM     12  C23 ZIN A   1      31.099   4.855  30.827  0.00  0.00     0.071 C 
ATOM     13  C24 ZIN A   1      32.407   5.121  30.774  0.00  0.00    -0.009 C 
ATOM     14  C25 ZIN A   1      33.370   3.979  30.946  0.00  0.00    -0.002 C 
ATOM     15  C26 ZIN A   1      33.552   3.690  32.437  0.00  0.00     0.022 C 
ATOM     16  C27 ZIN A   1      34.735   4.353  30.372  0.00  0.00     0.004 C 
ATOM     17  C29 ZIN A   1      35.252   5.627  31.030  0.00  0.00     0.007 C 
ATOM     18  C30 ZIN A   1      36.671   5.971  30.546  0.00  0.00     0.011 C 
ATOM     19  C31 ZIN A   1      37.573   4.776  30.807  0.00  0.00    -0.028 C 
ATOM     20  C32 ZIN A   1      37.497   4.385  32.285  0.00  0.00     0.016 C 
ATOM     21  H51 ZIN A   1      31.204   1.527  30.844  0.00  0.00     0.163 HD
ENDROOT
BRANCH   1  22
ATOM     22  C6  ZIN A   1      39.882   5.380  31.506  0.00  0.00     0.223 C 
ATOM     23  N5  ZIN A   1      41.180   5.024  31.585  0.00  0.00    -0.353 N 
ATOM     24  H42 ZIN A   1      41.565   4.442  30.912  0.00  0.00     0.163 HD
ATOM     25  O7  ZIN A   1      39.401   6.108  32.347  0.00  0.00    -0.273 OA
BRANCH  23  26
ATOM     26  C2  ZIN A   1      42.008   5.517  32.689  0.00  0.00     0.022 C 
ATOM     27  C1  ZIN A   1      41.330   5.192  34.020  0.00  0.00     0.037 C 
ATOM     28  C3  ZIN A   1      42.181   7.032  32.560  0.00  0.00     0.037 C 
ATOM     29  C4  ZIN A   1      43.380   4.842  32.638  0.00  0.00     0.037 C 
ENDBRANCH  23  26
ENDBRANCH   1  22
TORSDOF 2
ENDMDL
MODEL 28
REMARK CAVERDOCK RESULT:      25.0      0.000      0.000
REMARK CAVERDOCK CONSTRAINTS:       0.0      0.0      0.0      0.0
REMARK CAVERDOCK TUNNEL: 27     25.0      1.8     28.2
REMARK  2 active torsions:
REMARK  status: ('A' for Active; 'I' for Inactive)
REMARK    1  A    between atoms: C2_2  and  N5_5 
REMARK       I    between atoms: N5_5  and  C6_6 
REMARK    2  A    between atoms: C6_6  and  C8_8 
ROOT
ATOM      1  C8  ZIN A   1      38.820   4.765  30.369  0.00  0.00     0.086 C 
ATOM      2  C10 ZIN A   1      39.214   3.312  30.007  0.00  0.00     0.015 C 
ATOM      3  C11 ZIN A   1      37.928   2.456  30.163  0.00  0.00     0.007 C 
ATOM      4  C12 ZIN A   1      36.807   3.487  29.990  0.00  0.00    -0.001 C 
ATOM      5  C14 ZIN A   1      35.464   3.110  30.583  0.00  0.00    -0.004 C 
ATOM      6  C16 ZIN A   1      34.906   1.863  29.895  0.00  0.00     0.007 C 
ATOM      7  C17 ZIN A   1      33.522   1.532  30.461  0.00  0.00     0.026 C 
ATOM      8  C18 ZIN A   1      32.589   2.718  30.222  0.00  0.00     0.097 C 
ATOM      9  N20 ZIN A   1      31.248   2.443  30.732  0.00  0.00    -0.352 N 
ATOM     10  C21 ZIN A   1      30.429   3.474  31.034  0.00  0.00     0.241 C 
ATOM     11  O22 ZIN A   1      29.323   3.264  31.495  0.00  0.00    -0.269 OA
ATOM     12  C23 ZIN A   1      30.887   4.857  30.803  0.00  0.00     0.071 C 
ATOM     13  C24 ZIN A   1      32.198   5.104  30.750  0.00  0.00    -0.009 C 
ATOM     14  C25 ZIN A   1      33.146   3.951  30.937  0.00  0.00    -0.002 C 
ATOM     15  C26 ZIN A   1      33.320   3.675  32.431  0.00  0.00     0.022 C 
ATOM     16  C27 ZIN A   1      34.517   4.302  30.363  0.00  0.00     0.004 C 
ATOM     17  C29 ZIN A   1      35.049   5.575  31.010  0.00  0.00     0.007 C 
ATOM     18  C30 ZIN A   1      36.474   5.896  30.527  0.00  0.00     0.011 C 
ATOM     19  C31 ZIN A   1      37.359   4.693  30.802  0.00  0.00    -0.028 C 
ATOM     20  C32 ZIN A   1      37.274   4.317  32.283  0.00  0.00     0.016 C 
ATOM     21  H51 ZIN A   1      30.948   1.527  30.853  0.00  0.00     0.163 HD
ENDROOT
BRANCH   1  22
ATOM     22  C6  ZIN A   1      39.675   5.273  31.502  0.00  0.00     0.223 C 
ATOM     23  N5  ZIN A   1      40.942   4.833  31.637  0.00  0.00    -0.353 N 
ATOM     24  H42 ZIN A   1      41.302   4.191  31.007  0.00  0.00     0.163 HD
ATOM     25  O7  ZIN A   1      39.223   6.076  32.290  0.00  0.00    -0.273 OA
BRANCH  23  26
ATOM     26  C2  ZIN A   1      41.773   5.326  32.739  0.00  0.00     0.022 C 
ATOM     27  C1  ZIN A   1      41.008   5.190  34.056  0.00  0.00     0.037 C 
ATOM     28  C3  ZIN A   1      42.119   6.797  32.498  0.00  0.00     0.037 C 
ATOM     29  C4  ZIN A   1      43.062   4.505  32.811  0.00  0.00     0.037 C 
ENDBRANCH  23  26
ENDBRANCH   1  22
TORSDOF 2
ENDMDL
MODEL 29
REMARK CAVERDOCK RESULT:      25.1      0.000      0.000
REMARK CAVERDOCK CONSTRAINTS:       0.0      0.0      0.0      0.0
REMARK CAVERDOCK TUNNEL: 28     25.1      1.8     29.1
REMARK  2 active torsions:
REMARK  status: ('A' for Active; 'I' for Inactive)
REMARK    1  A    between atoms: C2_2  and  N5_5 
REMARK       I    between atoms: N5_5  and  C6_6 
REMARK    2  A    between atoms: C6_6  and  C8_8 
ROOT
ATOM      1  C8  ZIN A   1      38.631   4.729  30.282  0.00  0.00     0.086 C 
ATOM      2  C10 ZIN A   1      39.036   3.264  29.985  0.00  0.00     0.015 C 
ATOM      3  C11 ZIN A   1      37.754   2.408  30.170  0.00  0.00     0.007 C 
ATOM      4  C12 ZIN A   1      36.628   3.423  29.947  0.00  0.00    -0.001 C 
ATOM      5  C14 ZIN A   1      35.283   3.063  30.547  0.00  0.00    -0.004 C 
ATOM      6  C16 ZIN A   1      34.737   1.785  29.911  0.00  0.00     0.007 C 
ATOM      7  C17 ZIN A   1      33.352   1.470  30.482  0.00  0.00     0.026 C 
ATOM      8  C18 ZIN A   1      32.413   2.639  30.187  0.00  0.00     0.097 C 
ATOM      9  N20 ZIN A   1      31.071   2.377  30.701  0.00  0.00    -0.352 N 
ATOM     10  C21 ZIN A   1      30.244   3.415  30.954  0.00  0.00     0.241 C 
ATOM     11  O22 ZIN A   1      29.137   3.219  31.416  0.00  0.00    -0.269 OA
ATOM     12  C23 ZIN A   1      30.695   4.790  30.666  0.00  0.00     0.071 C 
ATOM     13  C24 ZIN A   1      32.005   5.043  30.611  0.00  0.00    -0.009 C 
ATOM     14  C25 ZIN A   1      32.959   3.905  30.852  0.00  0.00    -0.002 C 
ATOM     15  C26 ZIN A   1      33.125   3.694  32.357  0.00  0.00     0.022 C 
ATOM     16  C27 ZIN A   1      34.331   4.239  30.271  0.00  0.00     0.004 C 
ATOM     17  C29 ZIN A   1      34.852   5.542  30.866  0.00  0.00     0.007 C 
ATOM     18  C30 ZIN A   1      36.278   5.851  30.378  0.00  0.00     0.011 C 
ATOM     19  C31 ZIN A   1      37.168   4.666  30.709  0.00  0.00    -0.028 C 
ATOM     20  C32 ZIN A   1      37.076   4.353  32.205  0.00  0.00     0.016 C 
ATOM     21  H51 ZIN A   1      30.776   1.466  30.859  0.00  0.00     0.163 HD
ENDROOT
BRANCH   1  22
ATOM     22  C6  ZIN A   1      39.476   5.289  31.398  0.00  0.00     0.223 C 
ATOM     23  N5  ZIN A   1      40.748   4.871  31.553  0.00  0.00    -0.353 N 
ATOM     24  H42 ZIN A   1      41.118   4.210  30.949  0.00  0.00     0.163 HD
ATOM     25  O7  ZIN A   1      39.012   6.117  32.153  0.00  0.00    -0.273 OA
BRANCH  23  26
ATOM     26  C2  ZIN A   1      41.569   5.415  32.637  0.00  0.00     0.022 C 
ATOM     27  C1  ZIN A   1      41.542   6.943  32.581  0.00  0.00     0.037 C 
ATOM     28  C3  ZIN A   1      43.010   4.924  32.480  0.00  0.00     0.037 C 
ATOM     29  C4  ZIN A   1      41.015   4.945  33.983  0.00  0.00     0.037 C 
ENDBRANCH  23  26
ENDBRANCH   1  22
TORSDOF 2
ENDMDL
MODEL 30
REMARK CAVERDOCK RESULT:      25.1      0.000      0.000
REMARK CAVERDOCK CONSTRAINTS:       0.0      0.0      0.0      0.0
REMARK CAVERDOCK TUNNEL: 29     25.1      1.9     30.3
REMARK  2 active torsions:
REMARK  status: ('A' for Active; 'I' for Inactive)
REMARK    1  A    between atoms: C2_2  and  N5_5 
REMARK       I    between atoms: N5_5  and  C6_6 
REMARK    2  A    between atoms: C6_6  and  C8_8 
ROOT
ATOM      1  C8  ZIN A   1      38.491   4.595  30.219  0.00  0.00     0.086 C 
ATOM      2  C10 ZIN A   1      38.873   3.103  30.054  0.00  0.00     0.015 C 
ATOM      3  C11 ZIN A   1      37.572   2.288  30.293  0.00  0.00     0.007 C 
ATOM      4  C12 ZIN A   1      36.469   3.301  29.967  0.00  0.00    -0.001 C 
ATOM      5  C14 ZIN A   1      35.110   3.017  30.577  0.00  0.00    -0.004 C 
ATOM      6  C16 ZIN A   1      34.548   1.700  30.044  0.00  0.00     0.007 C 
ATOM      7  C17 ZIN A   1      33.149   1.459  30.620  0.00  0.00     0.026 C 
ATOM      8  C18 ZIN A   1      32.237   2.615  30.212  0.00  0.00     0.097 C 
ATOM      9  N20 ZIN A   1      30.884   2.422  30.727  0.00  0.00    -0.352 N 
ATOM     10  C21 ZIN A   1      30.073   3.492  30.878  0.00  0.00     0.241 C 
ATOM     11  O22 ZIN A   1      28.956   3.356  31.339  0.00  0.00    -0.269 OA
ATOM     12  C23 ZIN A   1      30.554   4.829  30.480  0.00  0.00     0.071 C 
ATOM     13  C24 ZIN A   1      31.869   5.053  30.422  0.00  0.00    -0.009 C 
ATOM     14  C25 ZIN A   1      32.798   3.923  30.774  0.00  0.00    -0.002 C 
ATOM     15  C26 ZIN A   1      32.941   3.839  32.294  0.00  0.00     0.022 C 
ATOM     16  C27 ZIN A   1      34.184   4.182  30.187  0.00  0.00     0.004 C 
ATOM     17  C29 ZIN A   1      34.721   5.522  30.675  0.00  0.00     0.007 C 
ATOM     18  C30 ZIN A   1      36.159   5.763  30.184  0.00  0.00     0.011 C 
ATOM     19  C31 ZIN A   1      37.022   4.594  30.628  0.00  0.00    -0.028 C 
ATOM     20  C32 ZIN A   1      36.905   4.413  32.144  0.00  0.00     0.016 C 
ATOM     21  H51 ZIN A   1      30.569   1.533  30.958  0.00  0.00     0.163 HD
ENDROOT
BRANCH   1  22
ATOM     22  C6  ZIN A   1      39.332   5.234  31.294  0.00  0.00     0.223 C 
ATOM     23  N5  ZIN A   1      40.577   4.777  31.535  0.00  0.00    -0.353 N 
ATOM     24  H42 ZIN A   1      40.931   4.038  31.017  0.00  0.00     0.163 HD
ATOM     25  O7  ZIN A   1      38.889   6.159  31.941  0.00  0.00    -0.273 OA
BRANCH  23  26
ATOM     26  C2  ZIN A   1      41.395   5.398  32.580  0.00  0.00     0.022 C 
ATOM     27  C1  ZIN A   1      42.825   4.862  32.495  0.00  0.00     0.037 C 
ATOM     28  C3  ZIN A   1      40.805   5.066  33.953  0.00  0.00     0.037 C 
ATOM     29  C4  ZIN A   1      41.407   6.915  32.385  0.00  0.00     0.037 C 
ENDBRANCH  23  26
ENDBRANCH   1  22
TORSDOF 2
ENDMDL
MODEL 31
REMARK CAVERDOCK RESULT:      25.1      0.000      0.000
REMARK CAVERDOCK CONSTRAINTS:       0.2      0.0      0.0      0.0
REMARK CAVERDOCK TUNNEL: 30     25.1      1.9     31.4
REMARK  2 active torsions:
REMARK  status: ('A' for Active; 'I' for Inactive)
REMARK    1  A    between atoms: C2_2  and  N5_5 
REMARK       I    between atoms: N5_5  and  C6_6 
REMARK    2  A    between atoms: C6_6  and  C8_8 
ROOT
ATOM      1  C8  ZIN A   1      38.245   4.467  30.137  0.00  0.00     0.086 C 
ATOM      2  C10 ZIN A   1      38.597   2.961  30.058  0.00  0.00     0.015 C 
ATOM      3  C11 ZIN A   1      37.278   2.187  30.329  0.00  0.00     0.007 C 
ATOM      4  C12 ZIN A   1      36.199   3.202  29.937  0.00  0.00    -0.001 C 
ATOM      5  C14 ZIN A   1      34.829   2.981  30.549  0.00  0.00    -0.004 C 
ATOM      6  C16 ZIN A   1      34.244   1.647  30.083  0.00  0.00     0.007 C 
ATOM      7  C17 ZIN A   1      32.836   1.467  30.658  0.00  0.00     0.026 C 
ATOM      8  C18 ZIN A   1      31.952   2.617  30.179  0.00  0.00     0.097 C 
ATOM      9  N20 ZIN A   1      30.590   2.481  30.691  0.00  0.00    -0.352 N 
ATOM     10  C21 ZIN A   1      29.801   3.574  30.776  0.00  0.00     0.241 C 
ATOM     11  O22 ZIN A   1      28.678   3.486  31.233  0.00  0.00    -0.269 OA
ATOM     12  C23 ZIN A   1      30.313   4.876  30.310  0.00  0.00     0.071 C 
ATOM     13  C24 ZIN A   1      31.633   5.070  30.252  0.00  0.00    -0.009 C 
ATOM     14  C25 ZIN A   1      32.535   3.943  30.674  0.00  0.00    -0.002 C 
ATOM     15  C26 ZIN A   1      32.663   3.940  32.198  0.00  0.00     0.022 C 
ATOM     16  C27 ZIN A   1      33.931   4.141  30.087  0.00  0.00     0.004 C 
ATOM     17  C29 ZIN A   1      34.492   5.495  30.506  0.00  0.00     0.007 C 
ATOM     18  C30 ZIN A   1      35.938   5.678  30.016  0.00  0.00     0.011 C 
ATOM     19  C31 ZIN A   1      36.773   4.519  30.532  0.00  0.00    -0.028 C 
ATOM     20  C32 ZIN A   1      36.640   4.424  32.054  0.00  0.00     0.016 C 
ATOM     21  H51 ZIN A   1      30.256   1.612  30.967  0.00  0.00     0.163 HD
ENDROOT
BRANCH   1  22
ATOM     22  C6  ZIN A   1      39.090   5.147  31.184  0.00  0.00     0.223 C 
ATOM     23  N5  ZIN A   1      40.340   4.706  31.429  0.00  0.00    -0.353 N 
ATOM     24  H42 ZIN A   1      40.695   3.953  30.934  0.00  0.00     0.163 HD
ATOM     25  O7  ZIN A   1      38.647   6.090  31.803  0.00  0.00    -0.273 OA
BRANCH  23  26
ATOM     26  C2  ZIN A   1      41.162   5.367  32.447  0.00  0.00     0.022 C 
ATOM     27  C1  ZIN A   1      42.592   4.830  32.375  0.00  0.00     0.037 C 
ATOM     28  C3  ZIN A   1      40.580   5.086  33.834  0.00  0.00     0.037 C 
ATOM     29  C4  ZIN A   1      41.171   6.876  32.195  0.00  0.00     0.037 C 
ENDBRANCH  23  26
ENDBRANCH   1  22
TORSDOF 2
ENDMDL
MODEL 32
REMARK CAVERDOCK RESULT:      25.0      0.000      0.000
REMARK CAVERDOCK CONSTRAINTS:       0.0      0.0      0.0      0.0
REMARK CAVERDOCK TUNNEL: 31     25.0      1.9     32.7
REMARK  2 active torsions:
REMARK  status: ('A' for Active; 'I' for Inactive)
REMARK    1  A    between atoms: C2_2  and  N5_5 
REMARK       I    between atoms: N5_5  and  C6_6 
REMARK    2  A    between atoms: C6_6  and  C8_8 
ROOT
ATOM      1  C8  ZIN A   1      38.115   4.514  30.185  0.00  0.00     0.086 C 
ATOM      2  C10 ZIN A   1      38.485   3.017  30.054  0.00  0.00     0.015 C 
ATOM      3  C11 ZIN A   1      37.179   2.217  30.312  0.00  0.00     0.007 C 
ATOM      4  C12 ZIN A   1      36.083   3.230  29.963  0.00  0.00    -0.001 C 
ATOM      5  C14 ZIN A   1      34.722   2.970  30.579  0.00  0.00    -0.004 C 
ATOM      6  C16 ZIN A   1      34.150   1.645  30.076  0.00  0.00     0.007 C 
ATOM      7  C17 ZIN A   1      32.750   1.428  30.658  0.00  0.00     0.026 C 
ATOM      8  C18 ZIN A   1      31.846   2.581  30.224  0.00  0.00     0.097 C 
ATOM      9  N20 ZIN A   1      30.492   2.409  30.743  0.00  0.00    -0.352 N 
ATOM     10  C21 ZIN A   1      29.689   3.489  30.871  0.00  0.00     0.241 C 
ATOM     11  O22 ZIN A   1      28.572   3.371  31.335  0.00  0.00    -0.269 OA
ATOM     12  C23 ZIN A   1      30.180   4.813  30.442  0.00  0.00     0.071 C 
ATOM     13  C24 ZIN A   1      31.496   5.026  30.379  0.00  0.00    -0.009 C 
ATOM     14  C25 ZIN A   1      32.417   3.897  30.757  0.00  0.00    -0.002 C 
ATOM     15  C26 ZIN A   1      32.560   3.847  32.278  0.00  0.00     0.022 C 
ATOM     16  C27 ZIN A   1      33.804   4.133  30.163  0.00  0.00     0.004 C 
ATOM     17  C29 ZIN A   1      34.352   5.479  30.622  0.00  0.00     0.007 C 
ATOM     18  C30 ZIN A   1      35.791   5.698  30.124  0.00  0.00     0.011 C 
ATOM     19  C31 ZIN A   1      36.646   4.534  30.595  0.00  0.00    -0.028 C 
ATOM     20  C32 ZIN A   1      36.528   4.387  32.114  0.00  0.00     0.016 C 
ATOM     21  H51 ZIN A   1      30.171   1.528  30.994  0.00  0.00     0.163 HD
ENDROOT
BRANCH   1  22
ATOM     22  C6  ZIN A   1      38.961   5.171  31.246  0.00  0.00     0.223 C 
ATOM     23  N5  ZIN A   1      40.222   4.747  31.459  0.00  0.00    -0.353 N 
ATOM     24  H42 ZIN A   1      40.585   4.019  30.931  0.00  0.00     0.163 HD
ATOM     25  O7  ZIN A   1      38.507   6.081  31.906  0.00  0.00    -0.273 OA
BRANCH  23  26
ATOM     26  C2  ZIN A   1      41.045   5.385  32.490  0.00  0.00     0.022 C 
ATOM     27  C1  ZIN A   1      40.392   5.187  33.858  0.00  0.00     0.037 C 
ATOM     28  C3  ZIN A   1      41.165   6.881  32.192  0.00  0.00     0.037 C 
ATOM     29  C4  ZIN A   1      42.438   4.754  32.493  0.00  0.00     0.037 C 
ENDBRANCH  23  26
ENDBRANCH   1  22
TORSDOF 2
ENDMDL
MODEL 33
REMARK CAVERDOCK RESULT:      24.8      0.000      0.000
REMARK CAVERDOCK CONSTRAINTS:       0.0      0.0      0.0      0.0
REMARK CAVERDOCK TUNNEL: 32     24.8      2.0     33.5
REMARK  2 active torsions:
REMARK  status: ('A' for Active; 'I' for Inactive)
REMARK    1  A    between atoms: C2_2  and  N5_5 
REMARK       I    between atoms: N5_5  and  C6_6 
REMARK    2  A    between atoms: C6_6  and  C8_8 
ROOT
ATOM      1  C8  ZIN A   1      38.010   4.447  30.158  0.00  0.00     0.086 C 
ATOM      2  C10 ZIN A   1      38.372   2.943  30.086  0.00  0.00     0.015 C 
ATOM      3  C11 ZIN A   1      37.057   2.161  30.354  0.00  0.00     0.007 C 
ATOM      4  C12 ZIN A   1      35.973   3.167  29.954  0.00  0.00    -0.001 C 
ATOM      5  C14 ZIN A   1      34.602   2.939  30.560  0.00  0.00    -0.004 C 
ATOM      6  C16 ZIN A   1      34.028   1.600  30.096  0.00  0.00     0.007 C 
ATOM      7  C17 ZIN A   1      32.619   1.412  30.666  0.00  0.00     0.026 C 
ATOM      8  C18 ZIN A   1      31.729   2.555  30.178  0.00  0.00     0.097 C 
ATOM      9  N20 ZIN A   1      30.366   2.410  30.684  0.00  0.00    -0.352 N 
ATOM     10  C21 ZIN A   1      29.569   3.499  30.761  0.00  0.00     0.241 C 
ATOM     11  O22 ZIN A   1      28.444   3.405  31.214  0.00  0.00    -0.269 OA
ATOM     12  C23 ZIN A   1      30.074   4.803  30.293  0.00  0.00     0.071 C 
ATOM     13  C24 ZIN A   1      31.393   5.005  30.241  0.00  0.00    -0.009 C 
ATOM     14  C25 ZIN A   1      32.300   3.886  30.671  0.00  0.00    -0.002 C 
ATOM     15  C26 ZIN A   1      32.422   3.889  32.195  0.00  0.00     0.022 C 
ATOM     16  C27 ZIN A   1      33.698   4.091  30.089  0.00  0.00     0.004 C 
ATOM     17  C29 ZIN A   1      34.248   5.450  30.507  0.00  0.00     0.007 C 
ATOM     18  C30 ZIN A   1      35.695   5.642  30.022  0.00  0.00     0.011 C 
ATOM     19  C31 ZIN A   1      36.536   4.490  30.546  0.00  0.00    -0.028 C 
ATOM     20  C32 ZIN A   1      36.396   4.399  32.068  0.00  0.00     0.016 C 
ATOM     21  H51 ZIN A   1      30.036   1.541  30.962  0.00  0.00     0.163 HD
ENDROOT
BRANCH   1  22
ATOM     22  C6  ZIN A   1      38.846   5.136  31.206  0.00  0.00     0.223 C 
ATOM     23  N5  ZIN A   1      40.134   4.781  31.380  0.00  0.00    -0.353 N 
ATOM     24  H42 ZIN A   1      40.523   4.082  30.832  0.00  0.00     0.163 HD
ATOM     25  O7  ZIN A   1      38.359   6.010  31.891  0.00  0.00    -0.273 OA
BRANCH  23  26
ATOM     26  C2  ZIN A   1      40.947   5.451  32.399  0.00  0.00     0.022 C 
ATOM     27  C1  ZIN A   1      40.932   6.960  32.153  0.00  0.00     0.037 C 
ATOM     28  C3  ZIN A   1      42.386   4.935  32.324  0.00  0.00     0.037 C 
ATOM     29  C4  ZIN A   1      40.372   5.154  33.785  0.00  0.00     0.037 C 
ENDBRANCH  23  26
ENDBRANCH   1  22
TORSDOF 2
ENDMDL
MODEL 34
REMARK CAVERDOCK RESULT:      24.1      0.000      0.000
REMARK CAVERDOCK CONSTRAINTS:       0.1      0.0      0.0      0.0
REMARK CAVERDOCK TUNNEL: 33     24.1      2.0     34.3
REMARK  2 active torsions:
REMARK  status: ('A' for Active; 'I' for Inactive)
REMARK    1  A    between atoms: C2_2  and  N5_5 
REMARK       I    between atoms: N5_5  and  C6_6 
REMARK    2  A    between atoms: C6_6  and  C8_8 
ROOT
ATOM      1  C8  ZIN A   1      37.763   4.520  30.180  0.00  0.00     0.086 C 
ATOM      2  C10 ZIN A   1      38.139   3.032  29.976  0.00  0.00     0.015 C 
ATOM      3  C11 ZIN A   1      36.833   2.217  30.185  0.00  0.00     0.007 C 
ATOM      4  C12 ZIN A   1      35.736   3.243  29.882  0.00  0.00    -0.001 C 
ATOM      5  C14 ZIN A   1      34.372   2.950  30.476  0.00  0.00    -0.004 C 
ATOM      6  C16 ZIN A   1      33.807   1.650  29.903  0.00  0.00     0.007 C 
ATOM      7  C17 ZIN A   1      32.404   1.401  30.465  0.00  0.00     0.026 C 
ATOM      8  C18 ZIN A   1      31.500   2.572  30.084  0.00  0.00     0.097 C 
ATOM      9  N20 ZIN A   1      30.143   2.371  30.587  0.00  0.00    -0.352 N 
ATOM     10  C21 ZIN A   1      29.337   3.441  30.763  0.00  0.00     0.241 C 
ATOM     11  O22 ZIN A   1      28.217   3.298  31.214  0.00  0.00    -0.269 OA
ATOM     12  C23 ZIN A   1      29.826   4.786  30.404  0.00  0.00     0.071 C 
ATOM     13  C24 ZIN A   1      31.142   5.005  30.360  0.00  0.00    -0.009 C 
ATOM     14  C25 ZIN A   1      32.064   3.861  30.685  0.00  0.00    -0.002 C 
ATOM     15  C26 ZIN A   1      32.198   3.735  32.204  0.00  0.00     0.022 C 
ATOM     16  C27 ZIN A   1      33.454   4.129  30.113  0.00  0.00     0.004 C 
ATOM     17  C29 ZIN A   1      33.995   5.453  30.641  0.00  0.00     0.007 C 
ATOM     18  C30 ZIN A   1      35.437   5.700  30.164  0.00  0.00     0.011 C 
ATOM     19  C31 ZIN A   1      36.292   4.515  30.581  0.00  0.00    -0.028 C 
ATOM     20  C32 ZIN A   1      36.166   4.293  32.090  0.00  0.00     0.016 C 
ATOM     21  H51 ZIN A   1      29.823   1.478  30.791  0.00  0.00     0.163 HD
ENDROOT
BRANCH   1  22
ATOM     22  C6  ZIN A   1      38.601   5.125  31.277  0.00  0.00     0.223 C 
ATOM     23  N5  ZIN A   1      39.913   4.827  31.363  0.00  0.00    -0.353 N 
ATOM     24  H42 ZIN A   1      40.317   4.224  30.720  0.00  0.00     0.163 HD
ATOM     25  O7  ZIN A   1      38.096   5.880  32.080  0.00  0.00    -0.273 OA
BRANCH  23  26
ATOM     26  C2  ZIN A   1      40.728   5.415  32.429  0.00  0.00     0.022 C 
ATOM     27  C1  ZIN A   1      41.867   4.459  32.787  0.00  0.00     0.037 C 
ATOM     28  C3  ZIN A   1      39.856   5.656  33.664  0.00  0.00     0.037 C 
ATOM     29  C4  ZIN A   1      41.311   6.747  31.951  0.00  0.00     0.037 C 
ENDBRANCH  23  26
ENDBRANCH   1  22
TORSDOF 2
ENDMDL
MODEL 35
REMARK CAVERDOCK RESULT:      23.6      0.000      0.000
REMARK CAVERDOCK CONSTRAINTS:       0.2      0.0      0.0      0.0
REMARK CAVERDOCK TUNNEL: 34     23.6      2.0     35.1
REMARK  2 active torsions:
REMARK  status: ('A' for Active; 'I' for Inactive)
REMARK    1  A    between atoms: C2_2  and  N5_5 
REMARK       I    between atoms: N5_5  and  C6_6 
REMARK    2  A    between atoms: C6_6  and  C8_8 
ROOT
ATOM      1  C8  ZIN A   1      37.638   4.432  30.156  0.00  0.00     0.086 C 
ATOM      2  C10 ZIN A   1      38.015   2.933  30.059  0.00  0.00     0.015 C 
ATOM      3  C11 ZIN A   1      36.706   2.134  30.303  0.00  0.00     0.007 C 
ATOM      4  C12 ZIN A   1      35.615   3.137  29.915  0.00  0.00    -0.001 C 
ATOM      5  C14 ZIN A   1      34.242   2.884  30.507  0.00  0.00    -0.004 C 
ATOM      6  C16 ZIN A   1      33.685   1.548  30.015  0.00  0.00     0.007 C 
ATOM      7  C17 ZIN A   1      32.273   1.337  30.572  0.00  0.00     0.026 C 
ATOM      8  C18 ZIN A   1      31.375   2.479  30.099  0.00  0.00     0.097 C 
ATOM      9  N20 ZIN A   1      30.011   2.313  30.594  0.00  0.00    -0.352 N 
ATOM     10  C21 ZIN A   1      29.203   3.392  30.685  0.00  0.00     0.241 C 
ATOM     11  O22 ZIN A   1      28.076   3.279  31.128  0.00  0.00    -0.269 OA
ATOM     12  C23 ZIN A   1      29.698   4.709  30.244  0.00  0.00     0.071 C 
ATOM     13  C24 ZIN A   1      31.015   4.925  30.204  0.00  0.00    -0.009 C 
ATOM     14  C25 ZIN A   1      31.931   3.807  30.620  0.00  0.00    -0.002 C 
ATOM     15  C26 ZIN A   1      32.043   3.784  32.145  0.00  0.00     0.022 C 
ATOM     16  C27 ZIN A   1      33.330   4.036  30.051  0.00  0.00     0.004 C 
ATOM     17  C29 ZIN A   1      33.864   5.392  30.497  0.00  0.00     0.007 C 
ATOM     18  C30 ZIN A   1      35.312   5.607  30.026  0.00  0.00     0.011 C 
ATOM     19  C31 ZIN A   1      36.161   4.454  30.534  0.00  0.00    -0.028 C 
ATOM     20  C32 ZIN A   1      36.012   4.334  32.053  0.00  0.00     0.016 C 
ATOM     21  H51 ZIN A   1      29.687   1.435  30.854  0.00  0.00     0.163 HD
ENDROOT
BRANCH   1  22
ATOM     22  C6  ZIN A   1      38.460   5.110  31.221  0.00  0.00     0.223 C 
ATOM     23  N5  ZIN A   1      39.761   4.793  31.370  0.00  0.00    -0.353 N 
ATOM     24  H42 ZIN A   1      40.168   4.129  30.793  0.00  0.00     0.163 HD
ATOM     25  O7  ZIN A   1      37.951   5.941  31.943  0.00  0.00    -0.273 OA
BRANCH  23  26
ATOM     26  C2  ZIN A   1      40.561   5.452  32.407  0.00  0.00     0.022 C 
ATOM     27  C1  ZIN A   1      41.299   6.646  31.800  0.00  0.00     0.037 C 
ATOM     28  C3  ZIN A   1      41.577   4.459  32.975  0.00  0.00     0.037 C 
ATOM     29  C4  ZIN A   1      39.641   5.937  33.529  0.00  0.00     0.037 C 
ENDBRANCH  23  26
ENDBRANCH   1  22
TORSDOF 2
ENDMDL
MODEL 36
REMARK CAVERDOCK RESULT:      22.8      0.000      0.000
REMARK CAVERDOCK CONSTRAINTS:       0.2      0.0      0.0      0.0
REMARK CAVERDOCK TUNNEL: 35     22.8      2.0     36.5
REMARK  2 active torsions:
REMARK  status: ('A' for Active; 'I' for Inactive)
REMARK    1  A    between atoms: C2_2  and  N5_5 
REMARK       I    between atoms: N5_5  and  C6_6 
REMARK    2  A    between atoms: C6_6  and  C8_8 
ROOT
ATOM      1  C8  ZIN A   1      36.966   5.859  31.178  0.00  0.00     0.086 C 
ATOM      2  C10 ZIN A   1      36.790   6.259  29.692  0.00  0.00     0.015 C 
ATOM      3  C11 ZIN A   1      35.469   5.597  29.214  0.00  0.00     0.007 C 
ATOM      4  C12 ZIN A   1      34.689   5.406  30.519  0.00  0.00    -0.001 C 
ATOM      5  C14 ZIN A   1      33.607   4.344  30.494  0.00  0.00    -0.004 C 
ATOM      6  C16 ZIN A   1      32.520   4.711  29.483  0.00  0.00     0.007 C 
ATOM      7  C17 ZIN A   1      31.405   3.661  29.515  0.00  0.00     0.026 C 
ATOM      8  C18 ZIN A   1      30.810   3.609  30.922  0.00  0.00     0.097 C 
ATOM      9  N20 ZIN A   1      29.728   2.630  30.998  0.00  0.00    -0.352 N 
ATOM     10  C21 ZIN A   1      29.390   2.108  32.197  0.00  0.00     0.241 C 
ATOM     11  O22 ZIN A   1      28.517   1.265  32.275  0.00  0.00    -0.269 OA
ATOM     12  C23 ZIN A   1      30.089   2.568  33.412  0.00  0.00     0.071 C 
ATOM     13  C24 ZIN A   1      31.304   3.109  33.294  0.00  0.00    -0.009 C 
ATOM     14  C25 ZIN A   1      31.903   3.216  31.918  0.00  0.00    -0.002 C 
ATOM     15  C26 ZIN A   1      32.529   1.876  31.531  0.00  0.00     0.022 C 
ATOM     16  C27 ZIN A   1      33.008   4.270  31.909  0.00  0.00     0.004 C 
ATOM     17  C29 ZIN A   1      34.065   3.934  32.955  0.00  0.00     0.007 C 
ATOM     18  C30 ZIN A   1      35.244   4.920  32.898  0.00  0.00     0.011 C 
ATOM     19  C31 ZIN A   1      35.805   4.920  31.486  0.00  0.00    -0.028 C 
ATOM     20  C32 ZIN A   1      36.168   3.492  31.074  0.00  0.00     0.016 C 
ATOM     21  H51 ZIN A   1      29.256   2.358  30.194  0.00  0.00     0.163 HD
ENDROOT
BRANCH   1  22
ATOM     22  C6  ZIN A   1      38.280   5.146  31.375  0.00  0.00     0.223 C 
ATOM     23  N5  ZIN A   1      39.298   5.773  31.997  0.00  0.00    -0.353 N 
ATOM     24  H42 ZIN A   1      39.187   6.681  32.316  0.00  0.00     0.163 HD
ATOM     25  O7  ZIN A   1      38.419   4.010  30.976  0.00  0.00    -0.273 OA
BRANCH  23  26
ATOM     26  C2  ZIN A   1      40.575   5.080  32.188  0.00  0.00     0.022 C 
ATOM     27  C1  ZIN A   1      40.609   3.822  31.319  0.00  0.00     0.037 C 
ATOM     28  C3  ZIN A   1      40.727   4.689  33.660  0.00  0.00     0.037 C 
ATOM     29  C4  ZIN A   1      41.724   6.008  31.788  0.00  0.00     0.037 C 
ENDBRANCH  23  26
ENDBRANCH   1  22
TORSDOF 2
ENDMDL
MODEL 37
REMARK CAVERDOCK RESULT:      21.7      0.000      0.000
REMARK CAVERDOCK CONSTRAINTS:       0.3      0.0      0.0      0.0
REMARK CAVERDOCK TUNNEL: 36     21.7      2.0     37.1
REMARK  2 active torsions:
REMARK  status: ('A' for Active; 'I' for Inactive)
REMARK    1  A    between atoms: C2_2  and  N5_5 
REMARK       I    between atoms: N5_5  and  C6_6 
REMARK    2  A    between atoms: C6_6  and  C8_8 
ROOT
ATOM      1  C8  ZIN A   1      36.733   5.842  30.989  0.00  0.00     0.086 C 
ATOM      2  C10 ZIN A   1      36.527   6.162  29.488  0.00  0.00     0.015 C 
ATOM      3  C11 ZIN A   1      35.216   5.447  29.061  0.00  0.00     0.007 C 
ATOM      4  C12 ZIN A   1      34.459   5.302  30.385  0.00  0.00    -0.001 C 
ATOM      5  C14 ZIN A   1      33.403   4.215  30.428  0.00  0.00    -0.004 C 
ATOM      6  C16 ZIN A   1      32.294   4.505  29.417  0.00  0.00     0.007 C 
ATOM      7  C17 ZIN A   1      31.205   3.432  29.517  0.00  0.00     0.026 C 
ATOM      8  C18 ZIN A   1      30.630   3.436  30.932  0.00  0.00     0.097 C 
ATOM      9  N20 ZIN A   1      29.574   2.436  31.072  0.00  0.00    -0.352 N 
ATOM     10  C21 ZIN A   1      29.265   1.966  32.301  0.00  0.00     0.241 C 
ATOM     11  O22 ZIN A   1      28.414   1.108  32.433  0.00  0.00    -0.269 OA
ATOM     12  C23 ZIN A   1      29.969   2.502  33.481  0.00  0.00     0.071 C 
ATOM     13  C24 ZIN A   1      31.168   3.065  33.319  0.00  0.00    -0.009 C 
ATOM     14  C25 ZIN A   1      31.746   3.119  31.931  0.00  0.00    -0.002 C 
ATOM     15  C26 ZIN A   1      32.399   1.776  31.601  0.00  0.00     0.022 C 
ATOM     16  C27 ZIN A   1      32.825   4.197  31.854  0.00  0.00     0.004 C 
ATOM     17  C29 ZIN A   1      33.904   3.938  32.900  0.00  0.00     0.007 C 
ATOM     18  C30 ZIN A   1      35.057   4.948  32.777  0.00  0.00     0.011 C 
ATOM     19  C31 ZIN A   1      35.599   4.892  31.359  0.00  0.00    -0.028 C 
ATOM     20  C32 ZIN A   1      35.992   3.453  31.013  0.00  0.00     0.016 C 
ATOM     21  H51 ZIN A   1      29.098   2.113  30.290  0.00  0.00     0.163 HD
ENDROOT
BRANCH   1  22
ATOM     22  C6  ZIN A   1      38.066   5.171  31.202  0.00  0.00     0.223 C 
ATOM     23  N5  ZIN A   1      39.041   5.812  31.876  0.00  0.00    -0.353 N 
ATOM     24  H42 ZIN A   1      38.886   6.704  32.222  0.00  0.00     0.163 HD
ATOM     25  O7  ZIN A   1      38.259   4.055  30.768  0.00  0.00    -0.273 OA
BRANCH  23  26
ATOM     26  C2  ZIN A   1      40.337   5.160  32.083  0.00  0.00     0.022 C 
ATOM     27  C1  ZIN A   1      40.416   3.896  31.226  0.00  0.00     0.037 C 
ATOM     28  C3  ZIN A   1      40.490   4.786  33.559  0.00  0.00     0.037 C 
ATOM     29  C4  ZIN A   1      41.460   6.119  31.682  0.00  0.00     0.037 C 
ENDBRANCH  23  26
ENDBRANCH   1  22
TORSDOF 2
ENDMDL
MODEL 38
REMARK CAVERDOCK RESULT:      20.9      0.000      0.000
REMARK CAVERDOCK CONSTRAINTS:       0.2      0.0      0.0      0.0
REMARK CAVERDOCK TUNNEL: 37     20.9      2.0     38.1
REMARK  2 active torsions:
REMARK  status: ('A' for Active; 'I' for Inactive)
REMARK    1  A    between atoms: C2_2  and  N5_5 
REMARK       I    between atoms: N5_5  and  C6_6 
REMARK    2  A    between atoms: C6_6  and  C8_8 
ROOT
ATOM      1  C8  ZIN A   1      37.033   4.425  30.071  0.00  0.00     0.086 C 
ATOM      2  C10 ZIN A   1      37.445   2.939  29.931  0.00  0.00     0.015 C 
ATOM      3  C11 ZIN A   1      36.168   2.101  30.212  0.00  0.00     0.007 C 
ATOM      4  C12 ZIN A   1      35.036   3.082  29.886  0.00  0.00    -0.001 C 
ATOM      5  C14 ZIN A   1      33.695   2.782  30.527  0.00  0.00    -0.004 C 
ATOM      6  C16 ZIN A   1      33.154   1.441  30.033  0.00  0.00     0.007 C 
ATOM      7  C17 ZIN A   1      31.771   1.182  30.641  0.00  0.00     0.026 C 
ATOM      8  C18 ZIN A   1      30.826   2.309  30.225  0.00  0.00     0.097 C 
ATOM      9  N20 ZIN A   1      29.487   2.097  30.770  0.00  0.00    -0.352 N 
ATOM     10  C21 ZIN A   1      28.656   3.153  30.913  0.00  0.00     0.241 C 
ATOM     11  O22 ZIN A   1      27.551   3.002  31.398  0.00  0.00    -0.269 OA
ATOM     12  C23 ZIN A   1      29.099   4.490  30.477  0.00  0.00     0.071 C 
ATOM     13  C24 ZIN A   1      30.407   4.742  30.389  0.00  0.00    -0.009 C 
ATOM     14  C25 ZIN A   1      31.368   3.641  30.748  0.00  0.00    -0.002 C 
ATOM     15  C26 ZIN A   1      31.541   3.594  32.267  0.00  0.00     0.022 C 
ATOM     16  C27 ZIN A   1      32.736   3.917  30.129  0.00  0.00     0.004 C 
ATOM     17  C29 ZIN A   1      33.253   5.279  30.578  0.00  0.00     0.007 C 
ATOM     18  C30 ZIN A   1      34.675   5.540  30.054  0.00  0.00     0.011 C 
ATOM     19  C31 ZIN A   1      35.572   4.402  30.508  0.00  0.00    -0.028 C 
ATOM     20  C32 ZIN A   1      35.487   4.251  32.029  0.00  0.00     0.016 C 
ATOM     21  H51 ZIN A   1      29.197   1.207  31.026  0.00  0.00     0.163 HD
ENDROOT
BRANCH   1  22
ATOM     22  C6  ZIN A   1      37.879   5.106  31.116  0.00  0.00     0.223 C 
ATOM     23  N5  ZIN A   1      39.200   4.845  31.187  0.00  0.00    -0.353 N 
ATOM     24  H42 ZIN A   1      39.605   4.219  30.567  0.00  0.00     0.163 HD
ATOM     25  O7  ZIN A   1      37.373   5.889  31.890  0.00  0.00    -0.273 OA
BRANCH  23  26
ATOM     26  C2  ZIN A   1      40.023   5.506  32.203  0.00  0.00     0.022 C 
ATOM     27  C1  ZIN A   1      39.118   6.121  33.272  0.00  0.00     0.037 C 
ATOM     28  C3  ZIN A   1      40.857   6.608  31.545  0.00  0.00     0.037 C 
ATOM     29  C4  ZIN A   1      40.954   4.481  32.852  0.00  0.00     0.037 C 
ENDBRANCH  23  26
ENDBRANCH   1  22
TORSDOF 2
ENDMDL
MODEL 39
REMARK CAVERDOCK RESULT:      19.6      0.000      0.000
REMARK CAVERDOCK CONSTRAINTS:       0.3      0.0      0.0      0.0
REMARK CAVERDOCK TUNNEL: 38     19.6      2.1     39.5
REMARK  2 active torsions:
REMARK  status: ('A' for Active; 'I' for Inactive)
REMARK    1  A    between atoms: C2_2  and  N5_5 
REMARK       I    between atoms: N5_5  and  C6_6 
REMARK    2  A    between atoms: C6_6  and  C8_8 
ROOT
ATOM      1  C8  ZIN A   1      36.751   4.502  30.090  0.00  0.00     0.086 C 
ATOM      2  C10 ZIN A   1      37.190   3.032  29.882  0.00  0.00     0.015 C 
ATOM      3  C11 ZIN A   1      35.930   2.157  30.130  0.00  0.00     0.007 C 
ATOM      4  C12 ZIN A   1      34.779   3.130  29.853  0.00  0.00    -0.001 C 
ATOM      5  C14 ZIN A   1      33.447   2.776  30.486  0.00  0.00    -0.004 C 
ATOM      6  C16 ZIN A   1      32.929   1.448  29.935  0.00  0.00     0.007 C 
ATOM      7  C17 ZIN A   1      31.555   1.136  30.536  0.00  0.00     0.026 C 
ATOM      8  C18 ZIN A   1      30.586   2.261  30.176  0.00  0.00     0.097 C 
ATOM      9  N20 ZIN A   1      29.254   2.000  30.717  0.00  0.00    -0.352 N 
ATOM     10  C21 ZIN A   1      28.404   3.032  30.911  0.00  0.00     0.241 C 
ATOM     11  O22 ZIN A   1      27.305   2.838  31.394  0.00  0.00    -0.269 OA
ATOM     12  C23 ZIN A   1      28.819   4.396  30.534  0.00  0.00     0.071 C 
ATOM     13  C24 ZIN A   1      30.122   4.676  30.452  0.00  0.00    -0.009 C 
ATOM     14  C25 ZIN A   1      31.105   3.579  30.756  0.00  0.00    -0.002 C 
ATOM     15  C26 ZIN A   1      31.287   3.467  32.271  0.00  0.00     0.022 C 
ATOM     16  C27 ZIN A   1      32.465   3.909  30.144  0.00  0.00     0.004 C 
ATOM     17  C29 ZIN A   1      32.958   5.259  30.652  0.00  0.00     0.007 C 
ATOM     18  C30 ZIN A   1      34.372   5.571  30.134  0.00  0.00     0.011 C 
ATOM     19  C31 ZIN A   1      35.293   4.430  30.532  0.00  0.00    -0.028 C 
ATOM     20  C32 ZIN A   1      35.219   4.210  32.045  0.00  0.00     0.016 C 
ATOM     21  H51 ZIN A   1      28.982   1.094  30.934  0.00  0.00     0.163 HD
ENDROOT
BRANCH   1  22
ATOM     22  C6  ZIN A   1      37.590   5.151  31.161  0.00  0.00     0.223 C 
ATOM     23  N5  ZIN A   1      38.915   4.912  31.215  0.00  0.00    -0.353 N 
ATOM     24  H42 ZIN A   1      39.329   4.322  30.566  0.00  0.00     0.163 HD
ATOM     25  O7  ZIN A   1      37.072   5.889  31.972  0.00  0.00    -0.273 OA
BRANCH  23  26
ATOM     26  C2  ZIN A   1      39.730   5.543  32.256  0.00  0.00     0.022 C 
ATOM     27  C1  ZIN A   1      40.812   4.566  32.719  0.00  0.00     0.037 C 
ATOM     28  C3  ZIN A   1      38.840   5.920  33.442  0.00  0.00     0.037 C 
ATOM     29  C4  ZIN A   1      40.390   6.804  31.693  0.00  0.00     0.037 C 
ENDBRANCH  23  26
ENDBRANCH   1  22
TORSDOF 2
ENDMDL
MODEL 40
REMARK CAVERDOCK RESULT:      17.3      0.000      0.000
REMARK CAVERDOCK CONSTRAINTS:       0.8      0.0      0.0      0.0
REMARK CAVERDOCK TUNNEL: 39     17.3      2.2     40.5
REMARK  2 active torsions:
REMARK  status: ('A' for Active; 'I' for Inactive)
REMARK    1  A    between atoms: C2_2  and  N5_5 
REMARK       I    between atoms: N5_5  and  C6_6 
REMARK    2  A    between atoms: C6_6  and  C8_8 
ROOT
ATOM      1  C8  ZIN A   1      36.288   5.275  30.813  0.00  0.00     0.086 C 
ATOM      2  C10 ZIN A   1      36.038   5.893  29.416  0.00  0.00     0.015 C 
ATOM      3  C11 ZIN A   1      34.645   5.384  28.953  0.00  0.00     0.007 C 
ATOM      4  C12 ZIN A   1      33.945   5.053  30.275  0.00  0.00    -0.001 C 
ATOM      5  C14 ZIN A   1      32.795   4.069  30.186  0.00  0.00    -0.004 C 
ATOM      6  C16 ZIN A   1      31.669   4.639  29.324  0.00  0.00     0.007 C 
ATOM      7  C17 ZIN A   1      30.489   3.662  29.295  0.00  0.00     0.026 C 
ATOM      8  C18 ZIN A   1      29.990   3.443  30.722  0.00  0.00     0.097 C 
ATOM      9  N20 ZIN A   1      28.852   2.527  30.745  0.00  0.00    -0.352 N 
ATOM     10  C21 ZIN A   1      28.562   1.858  31.883  0.00  0.00     0.241 C 
ATOM     11  O22 ZIN A   1      27.641   1.064  31.910  0.00  0.00    -0.269 OA
ATOM     12  C23 ZIN A   1      29.372   2.097  33.092  0.00  0.00     0.071 C 
ATOM     13  C24 ZIN A   1      30.610   2.578  32.957  0.00  0.00    -0.009 C 
ATOM     14  C25 ZIN A   1      31.119   2.848  31.567  0.00  0.00    -0.002 C 
ATOM     15  C26 ZIN A   1      31.625   1.544  30.950  0.00  0.00     0.022 C 
ATOM     16  C27 ZIN A   1      32.290   3.827  31.619  0.00  0.00     0.004 C 
ATOM     17  C29 ZIN A   1      33.391   3.284  32.523  0.00  0.00     0.007 C 
ATOM     18  C30 ZIN A   1      34.627   4.199  32.513  0.00  0.00     0.011 C 
ATOM     19  C31 ZIN A   1      35.089   4.369  31.076  0.00  0.00    -0.028 C 
ATOM     20  C32 ZIN A   1      35.326   2.996  30.443  0.00  0.00     0.016 C 
ATOM     21  H51 ZIN A   1      28.309   2.400  29.950  0.00  0.00     0.163 HD
ENDROOT
BRANCH   1  22
ATOM     22  C6  ZIN A   1      37.560   4.466  30.807  0.00  0.00     0.223 C 
ATOM     23  N5  ZIN A   1      38.733   5.057  31.111  0.00  0.00    -0.353 N 
ATOM     24  H42 ZIN A   1      38.759   6.000  31.332  0.00  0.00     0.163 HD
ATOM     25  O7  ZIN A   1      37.528   3.286  30.531  0.00  0.00    -0.273 OA
BRANCH  23  26
ATOM     26  C2  ZIN A   1      39.971   4.271  31.105  0.00  0.00     0.022 C 
ATOM     27  C1  ZIN A   1      40.737   4.536  29.808  0.00  0.00     0.037 C 
ATOM     28  C3  ZIN A   1      39.630   2.783  31.202  0.00  0.00     0.037 C 
ATOM     29  C4  ZIN A   1      40.836   4.674  32.300  0.00  0.00     0.037 C 
ENDBRANCH  23  26
ENDBRANCH   1  22
TORSDOF 2
ENDMDL
MODEL 41
REMARK CAVERDOCK RESULT:      16.0      0.000      0.000
REMARK CAVERDOCK CONSTRAINTS:       0.1      0.0      0.0      0.0
REMARK CAVERDOCK TUNNEL: 40     16.0      2.3     41.3
REMARK  2 active torsions:
REMARK  status: ('A' for Active; 'I' for Inactive)
REMARK    1  A    between atoms: C2_2  and  N5_5 
REMARK       I    between atoms: N5_5  and  C6_6 
REMARK    2  A    between atoms: C6_6  and  C8_8 
ROOT
ATOM      1  C8  ZIN A   1      36.101   5.299  30.796  0.00  0.00     0.086 C 
ATOM      2  C10 ZIN A   1      35.882   5.903  29.387  0.00  0.00     0.015 C 
ATOM      3  C11 ZIN A   1      34.505   5.378  28.894  0.00  0.00     0.007 C 
ATOM      4  C12 ZIN A   1      33.775   5.052  30.201  0.00  0.00    -0.001 C 
ATOM      5  C14 ZIN A   1      32.635   4.059  30.092  0.00  0.00    -0.004 C 
ATOM      6  C16 ZIN A   1      31.527   4.611  29.196  0.00  0.00     0.007 C 
ATOM      7  C17 ZIN A   1      30.357   3.624  29.146  0.00  0.00     0.026 C 
ATOM      8  C18 ZIN A   1      29.823   3.413  30.562  0.00  0.00     0.097 C 
ATOM      9  N20 ZIN A   1      28.692   2.487  30.564  0.00  0.00    -0.352 N 
ATOM     10  C21 ZIN A   1      28.379   1.826  31.700  0.00  0.00     0.241 C 
ATOM     11  O22 ZIN A   1      27.465   1.025  31.711  0.00  0.00    -0.269 OA
ATOM     12  C23 ZIN A   1      29.156   2.082  32.927  0.00  0.00     0.071 C 
ATOM     13  C24 ZIN A   1      30.393   2.573  32.819  0.00  0.00    -0.009 C 
ATOM     14  C25 ZIN A   1      30.935   2.835  31.440  0.00  0.00    -0.002 C 
ATOM     15  C26 ZIN A   1      31.467   1.530  30.848  0.00  0.00     0.022 C 
ATOM     16  C27 ZIN A   1      32.097   3.824  31.513  0.00  0.00     0.004 C 
ATOM     17  C29 ZIN A   1      33.178   3.298  32.450  0.00  0.00     0.007 C 
ATOM     18  C30 ZIN A   1      34.407   4.224  32.463  0.00  0.00     0.011 C 
ATOM     19  C31 ZIN A   1      34.903   4.386  31.036  0.00  0.00    -0.028 C 
ATOM     20  C32 ZIN A   1      35.168   3.009  30.422  0.00  0.00     0.016 C 
ATOM     21  H51 ZIN A   1      28.171   2.349  29.757  0.00  0.00     0.163 HD
ENDROOT
BRANCH   1  22
ATOM     22  C6  ZIN A   1      37.380   4.502  30.829  0.00  0.00     0.223 C 
ATOM     23  N5  ZIN A   1      38.543   5.108  31.141  0.00  0.00    -0.353 N 
ATOM     24  H42 ZIN A   1      38.557   6.056  31.343  0.00  0.00     0.163 HD
ATOM     25  O7  ZIN A   1      37.362   3.316  30.577  0.00  0.00    -0.273 OA
BRANCH  23  26
ATOM     26  C2  ZIN A   1      39.786   4.333  31.174  0.00  0.00     0.022 C 
ATOM     27  C1  ZIN A   1      39.456   2.841  31.214  0.00  0.00     0.037 C 
ATOM     28  C3  ZIN A   1      40.591   4.712  32.419  0.00  0.00     0.037 C 
ATOM     29  C4  ZIN A   1      40.611   4.640  29.922  0.00  0.00     0.037 C 
ENDBRANCH  23  26
ENDBRANCH   1  22
TORSDOF 2
ENDMDL
MODEL 42
REMARK CAVERDOCK RESULT:      14.8      0.000      0.000
REMARK CAVERDOCK CONSTRAINTS:       0.0      0.0      0.0      0.0
REMARK CAVERDOCK TUNNEL: 41     14.8      2.3     42.3
REMARK  2 active torsions:
REMARK  status: ('A' for Active; 'I' for Inactive)
REMARK    1  A    between atoms: C2_2  and  N5_5 
REMARK       I    between atoms: N5_5  and  C6_6 
REMARK    2  A    between atoms: C6_6  and  C8_8 
ROOT
ATOM      1  C8  ZIN A   1      35.881   5.216  30.688  0.00  0.00     0.086 C 
ATOM      2  C10 ZIN A   1      35.616   5.743  29.256  0.00  0.00     0.015 C 
ATOM      3  C11 ZIN A   1      34.223   5.196  28.838  0.00  0.00     0.007 C 
ATOM      4  C12 ZIN A   1      33.536   4.944  30.184  0.00  0.00    -0.001 C 
ATOM      5  C14 ZIN A   1      32.392   3.949  30.167  0.00  0.00    -0.004 C 
ATOM      6  C16 ZIN A   1      31.255   4.455  29.280  0.00  0.00     0.007 C 
ATOM      7  C17 ZIN A   1      30.083   3.470  29.323  0.00  0.00     0.026 C 
ATOM      8  C18 ZIN A   1      29.597   3.338  30.765  0.00  0.00     0.097 C 
ATOM      9  N20 ZIN A   1      28.466   2.417  30.855  0.00  0.00    -0.352 N 
ATOM     10  C21 ZIN A   1      28.190   1.819  32.035  0.00  0.00     0.241 C 
ATOM     11  O22 ZIN A   1      27.275   1.022  32.119  0.00  0.00    -0.269 OA
ATOM     12  C23 ZIN A   1      29.007   2.140  33.220  0.00  0.00     0.071 C 
ATOM     13  C24 ZIN A   1      30.241   2.620  33.044  0.00  0.00    -0.009 C 
ATOM     14  C25 ZIN A   1      30.737   2.806  31.636  0.00  0.00    -0.002 C 
ATOM     15  C26 ZIN A   1      31.248   1.468  31.098  0.00  0.00     0.022 C 
ATOM     16  C27 ZIN A   1      31.901   3.794  31.617  0.00  0.00     0.004 C 
ATOM     17  C29 ZIN A   1      33.013   3.317  32.544  0.00  0.00     0.007 C 
ATOM     18  C30 ZIN A   1      34.242   4.238  32.466  0.00  0.00     0.011 C 
ATOM     19  C31 ZIN A   1      34.691   4.321  31.017  0.00  0.00    -0.028 C 
ATOM     20  C32 ZIN A   1      34.934   2.912  30.470  0.00  0.00     0.016 C 
ATOM     21  H51 ZIN A   1      27.917   2.237  30.074  0.00  0.00     0.163 HD
ENDROOT
BRANCH   1  22
ATOM     22  C6  ZIN A   1      37.159   4.418  30.723  0.00  0.00     0.223 C 
ATOM     23  N5  ZIN A   1      38.340   5.046  30.891  0.00  0.00    -0.353 N 
ATOM     24  H42 ZIN A   1      38.367   6.010  30.989  0.00  0.00     0.163 HD
ATOM     25  O7  ZIN A   1      37.125   3.213  30.600  0.00  0.00    -0.273 OA
BRANCH  23  26
ATOM     26  C2  ZIN A   1      39.583   4.271  30.924  0.00  0.00     0.022 C 
ATOM     27  C1  ZIN A   1      40.411   4.686  32.141  0.00  0.00     0.037 C 
ATOM     28  C3  ZIN A   1      40.384   4.536  29.647  0.00  0.00     0.037 C 
ATOM     29  C4  ZIN A   1      39.252   2.780  31.017  0.00  0.00     0.037 C 
ENDBRANCH  23  26
ENDBRANCH   1  22
TORSDOF 2
ENDMDL
MODEL 43
REMARK CAVERDOCK RESULT:      14.2      0.000      0.000
REMARK CAVERDOCK CONSTRAINTS:       0.1      0.0      0.0      0.0
REMARK CAVERDOCK TUNNEL: 42     14.2      2.3     43.4
REMARK  2 active torsions:
REMARK  status: ('A' for Active; 'I' for Inactive)
REMARK    1  A    between atoms: C2_2  and  N5_5 
REMARK       I    between atoms: N5_5  and  C6_6 
REMARK    2  A    between atoms: C6_6  and  C8_8 
ROOT
ATOM      1  C8  ZIN A   1      35.804   4.566  30.115  0.00  0.00     0.086 C 
ATOM      2  C10 ZIN A   1      36.317   3.164  29.706  0.00  0.00     0.015 C 
ATOM      3  C11 ZIN A   1      35.130   2.184  29.915  0.00  0.00     0.007 C 
ATOM      4  C12 ZIN A   1      33.907   3.102  29.822  0.00  0.00    -0.001 C 
ATOM      5  C14 ZIN A   1      32.642   2.588  30.479  0.00  0.00    -0.004 C 
ATOM      6  C16 ZIN A   1      32.170   1.302  29.800  0.00  0.00     0.007 C 
ATOM      7  C17 ZIN A   1      30.858   0.830  30.434  0.00  0.00     0.026 C 
ATOM      8  C18 ZIN A   1      29.803   1.922  30.267  0.00  0.00     0.097 C 
ATOM      9  N20 ZIN A   1      28.525   1.510  30.844  0.00  0.00    -0.352 N 
ATOM     10  C21 ZIN A   1      27.628   2.452  31.209  0.00  0.00     0.241 C 
ATOM     11  O22 ZIN A   1      26.575   2.130  31.724  0.00  0.00    -0.269 OA
ATOM     12  C23 ZIN A   1      27.937   3.876  30.978  0.00  0.00     0.071 C 
ATOM     13  C24 ZIN A   1      29.213   4.251  30.859  0.00  0.00    -0.009 C 
ATOM     14  C25 ZIN A   1      30.277   3.194  30.974  0.00  0.00    -0.002 C 
ATOM     15  C26 ZIN A   1      30.559   2.917  32.451  0.00  0.00     0.022 C 
ATOM     16  C27 ZIN A   1      31.573   3.685  30.333  0.00  0.00     0.004 C 
ATOM     17  C29 ZIN A   1      32.015   4.996  30.973  0.00  0.00     0.007 C 
ATOM     18  C30 ZIN A   1      33.373   5.460  30.420  0.00  0.00     0.011 C 
ATOM     19  C31 ZIN A   1      34.384   4.345  30.625  0.00  0.00    -0.028 C 
ATOM     20  C32 ZIN A   1      34.418   3.944  32.101  0.00  0.00     0.016 C 
ATOM     21  H51 ZIN A   1      28.323   0.568  30.964  0.00  0.00     0.163 HD
ENDROOT
BRANCH   1  22
ATOM     22  C6  ZIN A   1      36.668   5.140  31.209  0.00  0.00     0.223 C 
ATOM     23  N5  ZIN A   1      37.997   5.265  31.022  0.00  0.00    -0.353 N 
ATOM     24  H42 ZIN A   1      38.397   4.986  30.184  0.00  0.00     0.163 HD
ATOM     25  O7  ZIN A   1      36.167   5.489  32.257  0.00  0.00    -0.273 OA
BRANCH  23  26
ATOM     26  C2  ZIN A   1      38.836   5.822  32.085  0.00  0.00     0.022 C 
ATOM     27  C1  ZIN A   1      40.052   4.920  32.301  0.00  0.00     0.037 C 
ATOM     28  C3  ZIN A   1      38.027   5.908  33.382  0.00  0.00     0.037 C 
ATOM     29  C4  ZIN A   1      39.305   7.222  31.685  0.00  0.00     0.037 C 
ENDBRANCH  23  26
ENDBRANCH   1  22
TORSDOF 2
ENDMDL
MODEL 44
REMARK CAVERDOCK RESULT:      13.0      0.000      0.000
REMARK CAVERDOCK CONSTRAINTS:       0.1      0.0      0.0      0.0
REMARK CAVERDOCK TUNNEL: 43     13.0      2.4     44.4
REMARK  2 active torsions:
REMARK  status: ('A' for Active; 'I' for Inactive)
REMARK    1  A    between atoms: C2_2  and  N5_5 
REMARK       I    between atoms: N5_5  and  C6_6 
REMARK    2  A    between atoms: C6_6  and  C8_8 
ROOT
ATOM      1  C8  ZIN A   1      35.526   4.638  30.125  0.00  0.00     0.086 C 
ATOM      2  C10 ZIN A   1      36.064   3.279  29.614  0.00  0.00     0.015 C 
ATOM      3  C11 ZIN A   1      34.917   2.250  29.813  0.00  0.00     0.007 C 
ATOM      4  C12 ZIN A   1      33.664   3.132  29.823  0.00  0.00    -0.001 C 
ATOM      5  C14 ZIN A   1      32.443   2.539  30.499  0.00  0.00    -0.004 C 
ATOM      6  C16 ZIN A   1      31.983   1.280  29.765  0.00  0.00     0.007 C 
ATOM      7  C17 ZIN A   1      30.714   0.729  30.422  0.00  0.00     0.026 C 
ATOM      8  C18 ZIN A   1      29.620   1.794  30.362  0.00  0.00     0.097 C 
ATOM      9  N20 ZIN A   1      28.381   1.308  30.964  0.00  0.00    -0.352 N 
ATOM     10  C21 ZIN A   1      27.471   2.198  31.419  0.00  0.00     0.241 C 
ATOM     11  O22 ZIN A   1      26.451   1.812  31.956  0.00  0.00    -0.269 OA
ATOM     12  C23 ZIN A   1      27.726   3.642  31.260  0.00  0.00     0.071 C 
ATOM     13  C24 ZIN A   1      28.984   4.065  31.112  0.00  0.00    -0.009 C 
ATOM     14  C25 ZIN A   1      30.084   3.039  31.122  0.00  0.00    -0.002 C 
ATOM     15  C26 ZIN A   1      30.436   2.687  32.568  0.00  0.00     0.022 C 
ATOM     16  C27 ZIN A   1      31.337   3.607  30.459  0.00  0.00     0.004 C 
ATOM     17  C29 ZIN A   1      31.765   4.893  31.157  0.00  0.00     0.007 C 
ATOM     18  C30 ZIN A   1      33.084   5.433  30.578  0.00  0.00     0.011 C 
ATOM     19  C31 ZIN A   1      34.136   4.342  30.677  0.00  0.00    -0.028 C 
ATOM     20  C32 ZIN A   1      34.244   3.858  32.125  0.00  0.00     0.016 C 
ATOM     21  H51 ZIN A   1      28.212   0.355  31.037  0.00  0.00     0.163 HD
ENDROOT
BRANCH   1  22
ATOM     22  C6  ZIN A   1      36.417   5.176  31.215  0.00  0.00     0.223 C 
ATOM     23  N5  ZIN A   1      37.736   5.338  30.988  0.00  0.00    -0.353 N 
ATOM     24  H42 ZIN A   1      38.111   5.109  30.125  0.00  0.00     0.163 HD
ATOM     25  O7  ZIN A   1      35.947   5.464  32.295  0.00  0.00    -0.273 OA
BRANCH  23  26
ATOM     26  C2  ZIN A   1      38.602   5.861  32.048  0.00  0.00     0.022 C 
ATOM     27  C1  ZIN A   1      39.798   4.927  32.237  0.00  0.00     0.037 C 
ATOM     28  C3  ZIN A   1      37.811   5.950  33.355  0.00  0.00     0.037 C 
ATOM     29  C4  ZIN A   1      39.099   7.255  31.659  0.00  0.00     0.037 C 
ENDBRANCH  23  26
ENDBRANCH   1  22
TORSDOF 2
ENDMDL
MODEL 45
REMARK CAVERDOCK RESULT:      12.0      0.000      0.000
REMARK CAVERDOCK CONSTRAINTS:       0.0      0.0      0.0      0.0
REMARK CAVERDOCK TUNNEL: 44     12.0      2.4     45.1
REMARK  2 active torsions:
REMARK  status: ('A' for Active; 'I' for Inactive)
REMARK    1  A    between atoms: C2_2  and  N5_5 
REMARK       I    between atoms: N5_5  and  C6_6 
REMARK    2  A    between atoms: C6_6  and  C8_8 
ROOT
ATOM      1  C8  ZIN A   1      35.306   4.522  30.048  0.00  0.00     0.086 C 
ATOM      2  C10 ZIN A   1      35.844   3.165  29.534  0.00  0.00     0.015 C 
ATOM      3  C11 ZIN A   1      34.712   2.127  29.765  0.00  0.00     0.007 C 
ATOM      4  C12 ZIN A   1      33.451   2.997  29.797  0.00  0.00    -0.001 C 
ATOM      5  C14 ZIN A   1      32.251   2.398  30.505  0.00  0.00    -0.004 C 
ATOM      6  C16 ZIN A   1      31.786   1.129  29.789  0.00  0.00     0.007 C 
ATOM      7  C17 ZIN A   1      30.537   0.572  30.478  0.00  0.00     0.026 C 
ATOM      8  C18 ZIN A   1      29.432   1.626  30.436  0.00  0.00     0.097 C 
ATOM      9  N20 ZIN A   1      28.212   1.133  31.069  0.00  0.00    -0.352 N 
ATOM     10  C21 ZIN A   1      27.305   2.017  31.539  0.00  0.00     0.241 C 
ATOM     11  O22 ZIN A   1      26.300   1.626  32.101  0.00  0.00    -0.269 OA
ATOM     12  C23 ZIN A   1      27.543   3.463  31.364  0.00  0.00     0.071 C 
ATOM     13  C24 ZIN A   1      28.793   3.896  31.186  0.00  0.00    -0.009 C 
ATOM     14  C25 ZIN A   1      29.902   2.880  31.177  0.00  0.00    -0.002 C 
ATOM     15  C26 ZIN A   1      30.290   2.541  32.617  0.00  0.00     0.022 C 
ATOM     16  C27 ZIN A   1      31.135   3.455  30.483  0.00  0.00     0.004 C 
ATOM     17  C29 ZIN A   1      31.566   4.750  31.163  0.00  0.00     0.007 C 
ATOM     18  C30 ZIN A   1      32.866   5.298  30.551  0.00  0.00     0.011 C 
ATOM     19  C31 ZIN A   1      33.931   4.217  30.633  0.00  0.00    -0.028 C 
ATOM     20  C32 ZIN A   1      34.076   3.744  32.081  0.00  0.00     0.016 C 
ATOM     21  H51 ZIN A   1      28.054   0.179  31.151  0.00  0.00     0.163 HD
ENDROOT
BRANCH   1  22
ATOM     22  C6  ZIN A   1      36.215   5.076  31.115  0.00  0.00     0.223 C 
ATOM     23  N5  ZIN A   1      37.536   5.200  30.874  0.00  0.00    -0.353 N 
ATOM     24  H42 ZIN A   1      37.900   4.933  30.017  0.00  0.00     0.163 HD
ATOM     25  O7  ZIN A   1      35.759   5.410  32.187  0.00  0.00    -0.273 OA
BRANCH  23  26
ATOM     26  C2  ZIN A   1      38.421   5.737  31.911  0.00  0.00     0.022 C 
ATOM     27  C1  ZIN A   1      37.725   5.651  33.271  0.00  0.00     0.037 C 
ATOM     28  C3  ZIN A   1      38.746   7.199  31.596  0.00  0.00     0.037 C 
ATOM     29  C4  ZIN A   1      39.716   4.924  31.949  0.00  0.00     0.037 C 
ENDBRANCH  23  26
ENDBRANCH   1  22
TORSDOF 2
ENDMDL
MODEL 46
REMARK CAVERDOCK RESULT:      11.1      0.000      0.000
REMARK CAVERDOCK CONSTRAINTS:       0.0      0.0      0.0      0.0
REMARK CAVERDOCK TUNNEL: 45     11.1      2.3     46.5
REMARK  2 active torsions:
REMARK  status: ('A' for Active; 'I' for Inactive)
REMARK    1  A    between atoms: C2_2  and  N5_5 
REMARK       I    between atoms: N5_5  and  C6_6 
REMARK    2  A    between atoms: C6_6  and  C8_8 
ROOT
ATOM      1  C8  ZIN A   1      35.115   4.577  30.154  0.00  0.00     0.086 C 
ATOM      2  C10 ZIN A   1      35.665   3.223  29.643  0.00  0.00     0.015 C 
ATOM      3  C11 ZIN A   1      34.531   2.182  29.853  0.00  0.00     0.007 C 
ATOM      4  C12 ZIN A   1      33.268   3.049  29.869  0.00  0.00    -0.001 C 
ATOM      5  C14 ZIN A   1      32.059   2.445  30.556  0.00  0.00    -0.004 C 
ATOM      6  C16 ZIN A   1      31.607   1.179  29.829  0.00  0.00     0.007 C 
ATOM      7  C17 ZIN A   1      30.349   0.616  30.496  0.00  0.00     0.026 C 
ATOM      8  C18 ZIN A   1      29.243   1.668  30.441  0.00  0.00     0.097 C 
ATOM      9  N20 ZIN A   1      28.013   1.170  31.054  0.00  0.00    -0.352 N 
ATOM     10  C21 ZIN A   1      27.098   2.051  31.513  0.00  0.00     0.241 C 
ATOM     11  O22 ZIN A   1      26.085   1.656  32.058  0.00  0.00    -0.269 OA
ATOM     12  C23 ZIN A   1      27.335   3.498  31.347  0.00  0.00     0.071 C 
ATOM     13  C24 ZIN A   1      28.587   3.934  31.190  0.00  0.00    -0.009 C 
ATOM     14  C25 ZIN A   1      29.698   2.920  31.194  0.00  0.00    -0.002 C 
ATOM     15  C26 ZIN A   1      30.065   2.576  32.639  0.00  0.00     0.022 C 
ATOM     16  C27 ZIN A   1      30.940   3.501  30.521  0.00  0.00     0.004 C 
ATOM     17  C29 ZIN A   1      31.358   4.793  31.212  0.00  0.00     0.007 C 
ATOM     18  C30 ZIN A   1      32.667   5.346  30.622  0.00  0.00     0.011 C 
ATOM     19  C31 ZIN A   1      33.732   4.267  30.716  0.00  0.00    -0.028 C 
ATOM     20  C32 ZIN A   1      33.856   3.789  32.165  0.00  0.00     0.016 C 
ATOM     21  H51 ZIN A   1      27.856   0.216  31.130  0.00  0.00     0.163 HD
ENDROOT
BRANCH   1  22
ATOM     22  C6  ZIN A   1      36.007   5.128  31.236  0.00  0.00     0.223 C 
ATOM     23  N5  ZIN A   1      37.305   5.383  30.974  0.00  0.00    -0.353 N 
ATOM     24  H42 ZIN A   1      37.664   5.211  30.090  0.00  0.00     0.163 HD
ATOM     25  O7  ZIN A   1      35.558   5.344  32.341  0.00  0.00    -0.273 OA
BRANCH  23  26
ATOM     26  C2  ZIN A   1      38.173   5.918  32.026  0.00  0.00     0.022 C 
ATOM     27  C1  ZIN A   1      37.515   5.702  33.390  0.00  0.00     0.037 C 
ATOM     28  C3  ZIN A   1      38.389   7.416  31.795  0.00  0.00     0.037 C 
ATOM     29  C4  ZIN A   1      39.522   5.198  31.990  0.00  0.00     0.037 C 
ENDBRANCH  23  26
ENDBRANCH   1  22
TORSDOF 2
ENDMDL
MODEL 47
REMARK CAVERDOCK RESULT:      10.8      0.000      0.000
REMARK CAVERDOCK CONSTRAINTS:       0.1      0.0      0.0      0.0
REMARK CAVERDOCK TUNNEL: 46     10.8      2.4     47.1
REMARK  2 active torsions:
REMARK  status: ('A' for Active; 'I' for Inactive)
REMARK    1  A    between atoms: C2_2  and  N5_5 
REMARK       I    between atoms: N5_5  and  C6_6 
REMARK    2  A    between atoms: C6_6  and  C8_8 
ROOT
ATOM      1  C8  ZIN A   1      34.935   3.789  32.443  0.00  0.00     0.086 C 
ATOM      2  C10 ZIN A   1      34.291   4.259  33.770  0.00  0.00     0.015 C 
ATOM      3  C11 ZIN A   1      32.754   4.206  33.555  0.00  0.00     0.007 C 
ATOM      4  C12 ZIN A   1      32.600   3.176  32.431  0.00  0.00    -0.001 C 
ATOM      5  C14 ZIN A   1      31.315   3.256  31.631  0.00  0.00    -0.004 C 
ATOM      6  C16 ZIN A   1      30.108   2.982  32.528  0.00  0.00     0.007 C 
ATOM      7  C17 ZIN A   1      28.824   3.005  31.693  0.00  0.00     0.026 C 
ATOM      8  C18 ZIN A   1      28.917   1.935  30.606  0.00  0.00     0.097 C 
ATOM      9  N20 ZIN A   1      27.705   1.908  29.792  0.00  0.00    -0.352 N 
ATOM     10  C21 ZIN A   1      27.755   1.388  28.545  0.00  0.00     0.241 C 
ATOM     11  O22 ZIN A   1      26.765   1.390  27.839  0.00  0.00    -0.269 OA
ATOM     12  C23 ZIN A   1      29.021   0.819  28.047  0.00  0.00     0.071 C 
ATOM     13  C24 ZIN A   1      30.171   1.217  28.597  0.00  0.00    -0.009 C 
ATOM     14  C25 ZIN A   1      30.114   2.237  29.701  0.00  0.00    -0.002 C 
ATOM     15  C26 ZIN A   1      29.991   3.635  29.094  0.00  0.00     0.022 C 
ATOM     16  C27 ZIN A   1      31.401   2.194  30.522  0.00  0.00     0.004 C 
ATOM     17  C29 ZIN A   1      32.609   2.413  29.619  0.00  0.00     0.007 C 
ATOM     18  C30 ZIN A   1      33.913   2.479  30.432  0.00  0.00     0.011 C 
ATOM     19  C31 ZIN A   1      33.770   3.565  31.484  0.00  0.00    -0.028 C 
ATOM     20  C32 ZIN A   1      33.388   4.887  30.814  0.00  0.00     0.016 C 
ATOM     21  H51 ZIN A   1      26.871   2.259  30.142  0.00  0.00     0.163 HD
ENDROOT
BRANCH   1  22
ATOM     22  C6  ZIN A   1      35.857   4.853  31.904  0.00  0.00     0.223 C 
ATOM     23  N5  ZIN A   1      37.070   4.512  31.425  0.00  0.00    -0.353 N 
ATOM     24  H42 ZIN A   1      37.350   3.584  31.428  0.00  0.00     0.163 HD
ATOM     25  O7  ZIN A   1      35.507   6.014  31.901  0.00  0.00    -0.273 OA
BRANCH  23  26
ATOM     26  C2  ZIN A   1      37.967   5.546  30.902  0.00  0.00     0.022 C 
ATOM     27  C1  ZIN A   1      37.982   6.740  31.857  0.00  0.00     0.037 C 
ATOM     28  C3  ZIN A   1      37.474   5.999  29.525  0.00  0.00     0.037 C 
ATOM     29  C4  ZIN A   1      39.381   4.978  30.773  0.00  0.00     0.037 C 
ENDBRANCH  23  26
ENDBRANCH   1  22
TORSDOF 2
ENDMDL
MODEL 48
REMARK CAVERDOCK RESULT:       9.4      0.000      0.000
REMARK CAVERDOCK CONSTRAINTS:       0.1      0.0      0.0      0.0
REMARK CAVERDOCK TUNNEL: 47      9.4      2.4     48.1
REMARK  2 active torsions:
REMARK  status: ('A' for Active; 'I' for Inactive)
REMARK    1  A    between atoms: C2_2  and  N5_5 
REMARK       I    between atoms: N5_5  and  C6_6 
REMARK    2  A    between atoms: C6_6  and  C8_8 
ROOT
ATOM      1  C8  ZIN A   1      34.755   3.686  32.403  0.00  0.00     0.086 C 
ATOM      2  C10 ZIN A   1      34.119   4.086  33.757  0.00  0.00     0.015 C 
ATOM      3  C11 ZIN A   1      32.580   4.028  33.553  0.00  0.00     0.007 C 
ATOM      4  C12 ZIN A   1      32.426   3.050  32.383  0.00  0.00    -0.001 C 
ATOM      5  C14 ZIN A   1      31.133   3.155  31.598  0.00  0.00    -0.004 C 
ATOM      6  C16 ZIN A   1      29.937   2.827  32.491  0.00  0.00     0.007 C 
ATOM      7  C17 ZIN A   1      28.645   2.875  31.669  0.00  0.00     0.026 C 
ATOM      8  C18 ZIN A   1      28.739   1.858  30.533  0.00  0.00     0.097 C 
ATOM      9  N20 ZIN A   1      27.520   1.857  29.728  0.00  0.00    -0.352 N 
ATOM     10  C21 ZIN A   1      27.564   1.396  28.459  0.00  0.00     0.241 C 
ATOM     11  O22 ZIN A   1      26.568   1.421  27.762  0.00  0.00    -0.269 OA
ATOM     12  C23 ZIN A   1      28.832   0.864  27.924  0.00  0.00     0.071 C 
ATOM     13  C24 ZIN A   1      29.982   1.248  28.482  0.00  0.00    -0.009 C 
ATOM     14  C25 ZIN A   1      29.925   2.214  29.633  0.00  0.00    -0.002 C 
ATOM     15  C26 ZIN A   1      29.783   3.638  29.093  0.00  0.00     0.022 C 
ATOM     16  C27 ZIN A   1      31.220   2.146  30.440  0.00  0.00     0.004 C 
ATOM     17  C29 ZIN A   1      32.418   2.420  29.538  0.00  0.00     0.007 C 
ATOM     18  C30 ZIN A   1      33.728   2.461  30.342  0.00  0.00     0.011 C 
ATOM     19  C31 ZIN A   1      33.584   3.495  31.445  0.00  0.00    -0.028 C 
ATOM     20  C32 ZIN A   1      33.183   4.843  30.841  0.00  0.00     0.016 C 
ATOM     21  H51 ZIN A   1      26.686   2.183  30.102  0.00  0.00     0.163 HD
ENDROOT
BRANCH   1  22
ATOM     22  C6  ZIN A   1      35.662   4.783  31.908  0.00  0.00     0.223 C 
ATOM     23  N5  ZIN A   1      36.824   4.472  31.299  0.00  0.00    -0.353 N 
ATOM     24  H42 ZIN A   1      37.077   3.543  31.181  0.00  0.00     0.163 HD
ATOM     25  O7  ZIN A   1      35.346   5.944  32.055  0.00  0.00    -0.273 OA
BRANCH  23  26
ATOM     26  C2  ZIN A   1      37.706   5.538  30.817  0.00  0.00     0.022 C 
ATOM     27  C1  ZIN A   1      37.878   6.592  31.912  0.00  0.00     0.037 C 
ATOM     28  C3  ZIN A   1      37.089   6.187  29.576  0.00  0.00     0.037 C 
ATOM     29  C4  ZIN A   1      39.070   4.948  30.457  0.00  0.00     0.037 C 
ENDBRANCH  23  26
ENDBRANCH   1  22
TORSDOF 2
ENDMDL
MODEL 49
REMARK CAVERDOCK RESULT:       8.0      0.000      0.000
REMARK CAVERDOCK CONSTRAINTS:       0.0      0.0      0.0      0.0
REMARK CAVERDOCK TUNNEL: 48      8.0      2.4     49.3
REMARK  2 active torsions:
REMARK  status: ('A' for Active; 'I' for Inactive)
REMARK    1  A    between atoms: C2_2  and  N5_5 
REMARK       I    between atoms: N5_5  and  C6_6 
REMARK    2  A    between atoms: C6_6  and  C8_8 
ROOT
ATOM      1  C8  ZIN A   1      34.551   3.630  32.419  0.00  0.00     0.086 C 
ATOM      2  C10 ZIN A   1      33.920   4.000  33.784  0.00  0.00     0.015 C 
ATOM      3  C11 ZIN A   1      32.380   3.912  33.594  0.00  0.00     0.007 C 
ATOM      4  C12 ZIN A   1      32.235   2.946  32.413  0.00  0.00    -0.001 C 
ATOM      5  C14 ZIN A   1      30.932   3.034  31.643  0.00  0.00    -0.004 C 
ATOM      6  C16 ZIN A   1      29.752   2.670  32.544  0.00  0.00     0.007 C 
ATOM      7  C17 ZIN A   1      28.451   2.701  31.736  0.00  0.00     0.026 C 
ATOM      8  C18 ZIN A   1      28.555   1.701  30.586  0.00  0.00     0.097 C 
ATOM      9  N20 ZIN A   1      27.328   1.684  29.793  0.00  0.00    -0.352 N 
ATOM     10  C21 ZIN A   1      27.369   1.241  28.518  0.00  0.00     0.241 C 
ATOM     11  O22 ZIN A   1      26.365   1.254  27.831  0.00  0.00    -0.269 OA
ATOM     12  C23 ZIN A   1      28.641   0.742  27.963  0.00  0.00     0.071 C 
ATOM     13  C24 ZIN A   1      29.789   1.142  28.515  0.00  0.00    -0.009 C 
ATOM     14  C25 ZIN A   1      29.723   2.093  29.679  0.00  0.00    -0.002 C 
ATOM     15  C26 ZIN A   1      29.547   3.520  29.158  0.00  0.00     0.022 C 
ATOM     16  C27 ZIN A   1      31.028   2.042  30.472  0.00  0.00     0.004 C 
ATOM     17  C29 ZIN A   1      32.210   2.352  29.561  0.00  0.00     0.007 C 
ATOM     18  C30 ZIN A   1      33.528   2.410  30.353  0.00  0.00     0.011 C 
ATOM     19  C31 ZIN A   1      33.374   3.427  31.470  0.00  0.00    -0.028 C 
ATOM     20  C32 ZIN A   1      32.939   4.774  30.887  0.00  0.00     0.016 C 
ATOM     21  H51 ZIN A   1      26.491   1.988  30.180  0.00  0.00     0.163 HD
ENDROOT
BRANCH   1  22
ATOM     22  C6  ZIN A   1      35.429   4.752  31.928  0.00  0.00     0.223 C 
ATOM     23  N5  ZIN A   1      36.534   4.475  31.207  0.00  0.00    -0.353 N 
ATOM     24  H42 ZIN A   1      36.764   3.555  31.005  0.00  0.00     0.163 HD
ATOM     25  O7  ZIN A   1      35.142   5.902  32.181  0.00  0.00    -0.273 OA
BRANCH  23  26
ATOM     26  C2  ZIN A   1      37.388   5.565  30.730  0.00  0.00     0.022 C 
ATOM     27  C1  ZIN A   1      37.420   6.683  31.773  0.00  0.00     0.037 C 
ATOM     28  C3  ZIN A   1      36.831   6.111  29.413  0.00  0.00     0.037 C 
ATOM     29  C4  ZIN A   1      38.807   5.040  30.502  0.00  0.00     0.037 C 
ENDBRANCH  23  26
ENDBRANCH   1  22
TORSDOF 2
ENDMDL
MODEL 50
REMARK CAVERDOCK RESULT:       7.3      0.000      0.000
REMARK CAVERDOCK CONSTRAINTS:       0.0      0.0      0.0      0.0
REMARK CAVERDOCK TUNNEL: 49      7.3      2.3     50.5
REMARK  2 active torsions:
REMARK  status: ('A' for Active; 'I' for Inactive)
REMARK    1  A    between atoms: C2_2  and  N5_5 
REMARK       I    between atoms: N5_5  and  C6_6 
REMARK    2  A    between atoms: C6_6  and  C8_8 
ROOT
ATOM      1  C8  ZIN A   1      34.390   3.565  32.432  0.00  0.00     0.086 C 
ATOM      2  C10 ZIN A   1      33.752   3.968  33.784  0.00  0.00     0.015 C 
ATOM      3  C11 ZIN A   1      32.213   3.892  33.585  0.00  0.00     0.007 C 
ATOM      4  C12 ZIN A   1      32.068   2.905  32.422  0.00  0.00    -0.001 C 
ATOM      5  C14 ZIN A   1      30.771   2.990  31.640  0.00  0.00    -0.004 C 
ATOM      6  C16 ZIN A   1      29.581   2.655  32.538  0.00  0.00     0.007 C 
ATOM      7  C17 ZIN A   1      28.287   2.684  31.720  0.00  0.00     0.026 C 
ATOM      8  C18 ZIN A   1      28.389   1.661  30.590  0.00  0.00     0.097 C 
ATOM      9  N20 ZIN A   1      27.167   1.641  29.789  0.00  0.00    -0.352 N 
ATOM     10  C21 ZIN A   1      27.213   1.172  28.522  0.00  0.00     0.241 C 
ATOM     11  O22 ZIN A   1      26.215   1.182  27.828  0.00  0.00    -0.269 OA
ATOM     12  C23 ZIN A   1      28.485   0.650  27.987  0.00  0.00     0.071 C 
ATOM     13  C24 ZIN A   1      29.632   1.050  28.540  0.00  0.00    -0.009 C 
ATOM     14  C25 ZIN A   1      29.568   2.023  29.685  0.00  0.00    -0.002 C 
ATOM     15  C26 ZIN A   1      29.409   3.442  29.136  0.00  0.00     0.022 C 
ATOM     16  C27 ZIN A   1      30.866   1.975  30.489  0.00  0.00     0.004 C 
ATOM     17  C29 ZIN A   1      32.058   2.255  29.581  0.00  0.00     0.007 C 
ATOM     18  C30 ZIN A   1      33.370   2.315  30.382  0.00  0.00     0.011 C 
ATOM     19  C31 ZIN A   1      33.218   3.356  31.478  0.00  0.00    -0.028 C 
ATOM     20  C32 ZIN A   1      32.801   4.695  30.865  0.00  0.00     0.016 C 
ATOM     21  H51 ZIN A   1      26.330   1.960  30.163  0.00  0.00     0.163 HD
ENDROOT
BRANCH   1  22
ATOM     22  C6  ZIN A   1      35.283   4.669  31.926  0.00  0.00     0.223 C 
ATOM     23  N5  ZIN A   1      36.378   4.368  31.200  0.00  0.00    -0.353 N 
ATOM     24  H42 ZIN A   1      36.591   3.443  31.003  0.00  0.00     0.163 HD
ATOM     25  O7  ZIN A   1      35.016   5.826  32.171  0.00  0.00    -0.273 OA
BRANCH  23  26
ATOM     26  C2  ZIN A   1      37.247   5.441  30.708  0.00  0.00     0.022 C 
ATOM     27  C1  ZIN A   1      38.666   4.903  30.522  0.00  0.00     0.037 C 
ATOM     28  C3  ZIN A   1      37.264   6.588  31.721  0.00  0.00     0.037 C 
ATOM     29  C4  ZIN A   1      36.716   5.953  29.368  0.00  0.00     0.037 C 
ENDBRANCH  23  26
ENDBRANCH   1  22
TORSDOF 2
ENDMDL
MODEL 51
REMARK CAVERDOCK RESULT:       6.6      0.000      0.000
REMARK CAVERDOCK CONSTRAINTS:       0.0      0.0      0.0      0.0
REMARK CAVERDOCK TUNNEL: 50      6.6      2.3     51.1
REMARK  2 active torsions:
REMARK  status: ('A' for Active; 'I' for Inactive)
REMARK    1  A    between atoms: C2_2  and  N5_5 
REMARK       I    between atoms: N5_5  and  C6_6 
REMARK    2  A    between atoms: C6_6  and  C8_8 
ROOT
ATOM      1  C8  ZIN A   1      34.112   3.495  32.446  0.00  0.00     0.086 C 
ATOM      2  C10 ZIN A   1      33.461   3.871  33.799  0.00  0.00     0.015 C 
ATOM      3  C11 ZIN A   1      31.924   3.781  33.588  0.00  0.00     0.007 C 
ATOM      4  C12 ZIN A   1      31.797   2.810  32.409  0.00  0.00    -0.001 C 
ATOM      5  C14 ZIN A   1      30.505   2.894  31.620  0.00  0.00    -0.004 C 
ATOM      6  C16 ZIN A   1      29.312   2.533  32.505  0.00  0.00     0.007 C 
ATOM      7  C17 ZIN A   1      28.023   2.560  31.678  0.00  0.00     0.026 C 
ATOM      8  C18 ZIN A   1      28.144   1.555  30.534  0.00  0.00     0.097 C 
ATOM      9  N20 ZIN A   1      26.928   1.534  29.724  0.00  0.00    -0.352 N 
ATOM     10  C21 ZIN A   1      26.988   1.086  28.451  0.00  0.00     0.241 C 
ATOM     11  O22 ZIN A   1      25.994   1.095  27.750  0.00  0.00    -0.269 OA
ATOM     12  C23 ZIN A   1      28.268   0.585  27.917  0.00  0.00     0.071 C 
ATOM     13  C24 ZIN A   1      29.408   0.988  28.484  0.00  0.00    -0.009 C 
ATOM     14  C25 ZIN A   1      29.325   1.944  29.642  0.00  0.00    -0.002 C 
ATOM     15  C26 ZIN A   1      29.155   3.369  29.114  0.00  0.00     0.022 C 
ATOM     16  C27 ZIN A   1      30.618   1.897  30.454  0.00  0.00     0.004 C 
ATOM     17  C29 ZIN A   1      31.813   2.203  29.559  0.00  0.00     0.007 C 
ATOM     18  C30 ZIN A   1      33.119   2.265  30.370  0.00  0.00     0.011 C 
ATOM     19  C31 ZIN A   1      32.949   3.288  31.481  0.00  0.00    -0.028 C 
ATOM     20  C32 ZIN A   1      32.521   4.631  30.885  0.00  0.00     0.016 C 
ATOM     21  H51 ZIN A   1      26.085   1.839  30.097  0.00  0.00     0.163 HD
ENDROOT
BRANCH   1  22
ATOM     22  C6  ZIN A   1      34.997   4.615  31.962  0.00  0.00     0.223 C 
ATOM     23  N5  ZIN A   1      36.062   4.343  31.184  0.00  0.00    -0.353 N 
ATOM     24  H42 ZIN A   1      36.260   3.427  30.935  0.00  0.00     0.163 HD
ATOM     25  O7  ZIN A   1      34.749   5.761  32.273  0.00  0.00    -0.273 OA
BRANCH  23  26
ATOM     26  C2  ZIN A   1      36.923   5.432  30.714  0.00  0.00     0.022 C 
ATOM     27  C1  ZIN A   1      36.488   5.857  29.311  0.00  0.00     0.037 C 
ATOM     28  C3  ZIN A   1      38.376   4.952  30.675  0.00  0.00     0.037 C 
ATOM     29  C4  ZIN A   1      36.805   6.622  31.667  0.00  0.00     0.037 C 
ENDBRANCH  23  26
ENDBRANCH   1  22
TORSDOF 2
ENDMDL
MODEL 52
REMARK CAVERDOCK RESULT:       6.4      0.000      0.000
REMARK CAVERDOCK CONSTRAINTS:       0.0      0.0      0.0      0.0
REMARK CAVERDOCK TUNNEL: 51      6.4      2.3     52.4
REMARK  2 active torsions:
REMARK  status: ('A' for Active; 'I' for Inactive)
REMARK    1  A    between atoms: C2_2  and  N5_5 
REMARK       I    between atoms: N5_5  and  C6_6 
REMARK    2  A    between atoms: C6_6  and  C8_8 
ROOT
ATOM      1  C8  ZIN A   1      34.035   3.343  32.225  0.00  0.00     0.086 C 
ATOM      2  C10 ZIN A   1      33.412   3.687  33.600  0.00  0.00     0.015 C 
ATOM      3  C11 ZIN A   1      31.871   3.612  33.415  0.00  0.00     0.007 C 
ATOM      4  C12 ZIN A   1      31.716   2.673  32.214  0.00  0.00    -0.001 C 
ATOM      5  C14 ZIN A   1      30.410   2.785  31.451  0.00  0.00    -0.004 C 
ATOM      6  C16 ZIN A   1      29.232   2.408  32.349  0.00  0.00     0.007 C 
ATOM      7  C17 ZIN A   1      27.928   2.465  31.548  0.00  0.00     0.026 C 
ATOM      8  C18 ZIN A   1      28.020   1.489  30.376  0.00  0.00     0.097 C 
ATOM      9  N20 ZIN A   1      26.790   1.496  29.589  0.00  0.00    -0.352 N 
ATOM     10  C21 ZIN A   1      26.823   1.080  28.304  0.00  0.00     0.241 C 
ATOM     11  O22 ZIN A   1      25.816   1.113  27.622  0.00  0.00    -0.269 OA
ATOM     12  C23 ZIN A   1      28.090   0.586  27.733  0.00  0.00     0.071 C 
ATOM     13  C24 ZIN A   1      29.242   0.967  28.289  0.00  0.00    -0.009 C 
ATOM     14  C25 ZIN A   1      29.187   1.893  29.473  0.00  0.00    -0.002 C 
ATOM     15  C26 ZIN A   1      29.017   3.332  28.984  0.00  0.00     0.022 C 
ATOM     16  C27 ZIN A   1      30.495   1.817  30.259  0.00  0.00     0.004 C 
ATOM     17  C29 ZIN A   1      31.675   2.140  29.350  0.00  0.00     0.007 C 
ATOM     18  C30 ZIN A   1      32.996   2.173  30.137  0.00  0.00     0.011 C 
ATOM     19  C31 ZIN A   1      32.853   3.167  31.277  0.00  0.00    -0.028 C 
ATOM     20  C32 ZIN A   1      32.424   4.529  30.724  0.00  0.00     0.016 C 
ATOM     21  H51 ZIN A   1      25.956   1.797  29.985  0.00  0.00     0.163 HD
ENDROOT
BRANCH   1  22
ATOM     22  C6  ZIN A   1      34.918   4.470  31.754  0.00  0.00     0.223 C 
ATOM     23  N5  ZIN A   1      36.068   4.198  31.106  0.00  0.00    -0.353 N 
ATOM     24  H42 ZIN A   1      36.328   3.278  30.943  0.00  0.00     0.163 HD
ATOM     25  O7  ZIN A   1      34.593   5.620  31.957  0.00  0.00    -0.273 OA
BRANCH  23  26
ATOM     26  C2  ZIN A   1      36.927   5.293  30.649  0.00  0.00     0.022 C 
ATOM     27  C1  ZIN A   1      36.378   5.859  29.338  0.00  0.00     0.037 C 
ATOM     28  C3  ZIN A   1      38.347   4.768  30.424  0.00  0.00     0.037 C 
ATOM     29  C4  ZIN A   1      36.955   6.397  31.708  0.00  0.00     0.037 C 
ENDBRANCH  23  26
ENDBRANCH   1  22
TORSDOF 2
ENDMDL
MODEL 53
REMARK CAVERDOCK RESULT:       6.4      0.000      0.000
REMARK CAVERDOCK CONSTRAINTS:       0.0      0.0      0.0      0.0
REMARK CAVERDOCK TUNNEL: 52      6.4      2.3     53.4
REMARK  2 active torsions:
REMARK  status: ('A' for Active; 'I' for Inactive)
REMARK    1  A    between atoms: C2_2  and  N5_5 
REMARK       I    between atoms: N5_5  and  C6_6 
REMARK    2  A    between atoms: C6_6  and  C8_8 
ROOT
ATOM      1  C8  ZIN A   1      33.735   3.275  32.346  0.00  0.00     0.086 C 
ATOM      2  C10 ZIN A   1      33.071   3.612  33.704  0.00  0.00     0.015 C 
ATOM      3  C11 ZIN A   1      31.537   3.529  33.477  0.00  0.00     0.007 C 
ATOM      4  C12 ZIN A   1      31.420   2.593  32.270  0.00  0.00    -0.001 C 
ATOM      5  C14 ZIN A   1      30.136   2.699  31.471  0.00  0.00    -0.004 C 
ATOM      6  C16 ZIN A   1      28.935   2.313  32.335  0.00  0.00     0.007 C 
ATOM      7  C17 ZIN A   1      27.653   2.365  31.497  0.00  0.00     0.026 C 
ATOM      8  C18 ZIN A   1      27.784   1.393  30.326  0.00  0.00     0.097 C 
ATOM      9  N20 ZIN A   1      26.576   1.396  29.505  0.00  0.00    -0.352 N 
ATOM     10  C21 ZIN A   1      26.647   0.984  28.220  0.00  0.00     0.241 C 
ATOM     11  O22 ZIN A   1      25.660   1.014  27.511  0.00  0.00    -0.269 OA
ATOM     12  C23 ZIN A   1      27.932   0.498  27.684  0.00  0.00     0.071 C 
ATOM     13  C24 ZIN A   1      29.067   0.884  28.272  0.00  0.00    -0.009 C 
ATOM     14  C25 ZIN A   1      28.973   1.807  29.457  0.00  0.00    -0.002 C 
ATOM     15  C26 ZIN A   1      28.809   3.246  28.967  0.00  0.00     0.022 C 
ATOM     16  C27 ZIN A   1      30.259   1.736  30.279  0.00  0.00     0.004 C 
ATOM     17  C29 ZIN A   1      31.462   2.067  29.404  0.00  0.00     0.007 C 
ATOM     18  C30 ZIN A   1      32.761   2.105  30.228  0.00  0.00     0.011 C 
ATOM     19  C31 ZIN A   1      32.580   3.095  31.366  0.00  0.00    -0.028 C 
ATOM     20  C32 ZIN A   1      32.159   4.456  30.805  0.00  0.00     0.016 C 
ATOM     21  H51 ZIN A   1      25.730   1.691  29.879  0.00  0.00     0.163 HD
ENDROOT
BRANCH   1  22
ATOM     22  C6  ZIN A   1      34.624   4.408  31.904  0.00  0.00     0.223 C 
ATOM     23  N5  ZIN A   1      35.744   4.148  31.199  0.00  0.00    -0.353 N 
ATOM     24  H42 ZIN A   1      35.977   3.234  30.979  0.00  0.00     0.163 HD
ATOM     25  O7  ZIN A   1      34.332   5.552  32.179  0.00  0.00    -0.273 OA
BRANCH  23  26
ATOM     26  C2  ZIN A   1      36.609   5.250  30.769  0.00  0.00     0.022 C 
ATOM     27  C1  ZIN A   1      38.061   4.771  30.723  0.00  0.00     0.037 C 
ATOM     28  C3  ZIN A   1      36.486   6.411  31.758  0.00  0.00     0.037 C 
ATOM     29  C4  ZIN A   1      36.182   5.719  29.377  0.00  0.00     0.037 C 
ENDBRANCH  23  26
ENDBRANCH   1  22
TORSDOF 2
ENDMDL
MODEL 54
REMARK CAVERDOCK RESULT:       7.0      0.000      0.000
REMARK CAVERDOCK CONSTRAINTS:       0.0      0.0      0.0      0.0
REMARK CAVERDOCK TUNNEL: 53      7.0      2.3     54.5
REMARK  2 active torsions:
REMARK  status: ('A' for Active; 'I' for Inactive)
REMARK    1  A    between atoms: C2_2  and  N5_5 
REMARK       I    between atoms: N5_5  and  C6_6 
REMARK    2  A    between atoms: C6_6  and  C8_8 
ROOT
ATOM      1  C8  ZIN A   1      33.523   3.252  32.306  0.00  0.00     0.086 C 
ATOM      2  C10 ZIN A   1      32.798   3.656  33.613  0.00  0.00     0.015 C 
ATOM      3  C11 ZIN A   1      31.276   3.542  33.325  0.00  0.00     0.007 C 
ATOM      4  C12 ZIN A   1      31.221   2.539  32.168  0.00  0.00    -0.001 C 
ATOM      5  C14 ZIN A   1      29.971   2.585  31.311  0.00  0.00    -0.004 C 
ATOM      6  C16 ZIN A   1      28.738   2.234  32.143  0.00  0.00     0.007 C 
ATOM      7  C17 ZIN A   1      27.493   2.224  31.249  0.00  0.00     0.026 C 
ATOM      8  C18 ZIN A   1      27.684   1.189  30.141  0.00  0.00     0.097 C 
ATOM      9  N20 ZIN A   1      26.513   1.132  29.270  0.00  0.00    -0.352 N 
ATOM     10  C21 ZIN A   1      26.644   0.651  28.014  0.00  0.00     0.241 C 
ATOM     11  O22 ZIN A   1      25.688   0.629  27.263  0.00  0.00    -0.269 OA
ATOM     12  C23 ZIN A   1      27.956   0.151  27.561  0.00  0.00     0.071 C 
ATOM     13  C24 ZIN A   1      29.060   0.583  28.175  0.00  0.00    -0.009 C 
ATOM     14  C25 ZIN A   1      28.906   1.569  29.301  0.00  0.00    -0.002 C 
ATOM     15  C26 ZIN A   1      28.749   2.977  28.726  0.00  0.00     0.022 C 
ATOM     16  C27 ZIN A   1      30.155   1.559  30.180  0.00  0.00     0.004 C 
ATOM     17  C29 ZIN A   1      31.393   1.856  29.341  0.00  0.00     0.007 C 
ATOM     18  C30 ZIN A   1      32.653   1.956  30.216  0.00  0.00     0.011 C 
ATOM     19  C31 ZIN A   1      32.414   3.005  31.288  0.00  0.00    -0.028 C 
ATOM     20  C32 ZIN A   1      32.004   4.327  30.635  0.00  0.00     0.016 C 
ATOM     21  H51 ZIN A   1      25.649   1.437  29.590  0.00  0.00     0.163 HD
ENDROOT
BRANCH   1  22
ATOM     22  C6  ZIN A   1      34.420   4.370  31.839  0.00  0.00     0.223 C 
ATOM     23  N5  ZIN A   1      35.576   4.085  31.207  0.00  0.00    -0.353 N 
ATOM     24  H42 ZIN A   1      35.831   3.163  31.054  0.00  0.00     0.163 HD
ATOM     25  O7  ZIN A   1      34.101   5.524  32.031  0.00  0.00    -0.273 OA
BRANCH  23  26
ATOM     26  C2  ZIN A   1      36.448   5.172  30.753  0.00  0.00     0.022 C 
ATOM     27  C1  ZIN A   1      36.318   6.362  31.704  0.00  0.00     0.037 C 
ATOM     28  C3  ZIN A   1      36.039   5.598  29.342  0.00  0.00     0.037 C 
ATOM     29  C4  ZIN A   1      37.900   4.688  30.738  0.00  0.00     0.037 C 
ENDBRANCH  23  26
ENDBRANCH   1  22
TORSDOF 2
ENDMDL
MODEL 55
REMARK CAVERDOCK RESULT:       7.6      0.000      0.000
REMARK CAVERDOCK CONSTRAINTS:       0.0      0.0      0.0      0.0
REMARK CAVERDOCK TUNNEL: 54      7.6      2.2     55.1
REMARK  2 active torsions:
REMARK  status: ('A' for Active; 'I' for Inactive)
REMARK    1  A    between atoms: C2_2  and  N5_5 
REMARK       I    between atoms: N5_5  and  C6_6 
REMARK    2  A    between atoms: C6_6  and  C8_8 
ROOT
ATOM      1  C8  ZIN A   1      33.403   3.056  32.171  0.00  0.00     0.086 C 
ATOM      2  C10 ZIN A   1      32.699   3.437  33.497  0.00  0.00     0.015 C 
ATOM      3  C11 ZIN A   1      31.173   3.329  33.230  0.00  0.00     0.007 C 
ATOM      4  C12 ZIN A   1      31.098   2.347  32.056  0.00  0.00    -0.001 C 
ATOM      5  C14 ZIN A   1      29.835   2.411  31.220  0.00  0.00    -0.004 C 
ATOM      6  C16 ZIN A   1      28.615   2.045  32.064  0.00  0.00     0.007 C 
ATOM      7  C17 ZIN A   1      27.356   2.052  31.191  0.00  0.00     0.026 C 
ATOM      8  C18 ZIN A   1      27.528   1.038  30.061  0.00  0.00     0.097 C 
ATOM      9  N20 ZIN A   1      26.343   0.998  29.208  0.00  0.00    -0.352 N 
ATOM     10  C21 ZIN A   1      26.454   0.539  27.942  0.00  0.00     0.241 C 
ATOM     11  O22 ZIN A   1      25.486   0.532  27.205  0.00  0.00    -0.269 OA
ATOM     12  C23 ZIN A   1      27.758   0.047  27.459  0.00  0.00     0.071 C 
ATOM     13  C24 ZIN A   1      28.872   0.467  28.063  0.00  0.00    -0.009 C 
ATOM     14  C25 ZIN A   1      28.737   1.432  29.209  0.00  0.00    -0.002 C 
ATOM     15  C26 ZIN A   1      28.573   2.850  28.662  0.00  0.00     0.022 C 
ATOM     16  C27 ZIN A   1      30.000   1.405  30.068  0.00  0.00     0.004 C 
ATOM     17  C29 ZIN A   1      31.224   1.716  29.214  0.00  0.00     0.007 C 
ATOM     18  C30 ZIN A   1      32.499   1.799  30.071  0.00  0.00     0.011 C 
ATOM     19  C31 ZIN A   1      32.278   2.828  31.166  0.00  0.00    -0.028 C 
ATOM     20  C32 ZIN A   1      31.860   4.162  30.543  0.00  0.00     0.016 C 
ATOM     21  H51 ZIN A   1      25.485   1.298  29.547  0.00  0.00     0.163 HD
ENDROOT
BRANCH   1  22
ATOM     22  C6  ZIN A   1      34.294   4.181  31.710  0.00  0.00     0.223 C 
ATOM     23  N5  ZIN A   1      35.504   3.908  31.183  0.00  0.00    -0.353 N 
ATOM     24  H42 ZIN A   1      35.802   2.990  31.101  0.00  0.00     0.163 HD
ATOM     25  O7  ZIN A   1      33.921   5.330  31.812  0.00  0.00    -0.273 OA
BRANCH  23  26
ATOM     26  C2  ZIN A   1      36.370   5.002  30.735  0.00  0.00     0.022 C 
ATOM     27  C1  ZIN A   1      35.868   5.534  29.393  0.00  0.00     0.037 C 
ATOM     28  C3  ZIN A   1      37.802   4.486  30.577  0.00  0.00     0.037 C 
ATOM     29  C4  ZIN A   1      36.347   6.128  31.771  0.00  0.00     0.037 C 
ENDBRANCH  23  26
ENDBRANCH   1  22
TORSDOF 2
ENDMDL
MODEL 56
REMARK CAVERDOCK RESULT:       8.5      0.000      0.000
REMARK CAVERDOCK CONSTRAINTS:       0.1      0.0      0.0      0.0
REMARK CAVERDOCK TUNNEL: 55      8.5      2.2     56.1
REMARK  2 active torsions:
REMARK  status: ('A' for Active; 'I' for Inactive)
REMARK    1  A    between atoms: C2_2  and  N5_5 
REMARK       I    between atoms: N5_5  and  C6_6 
REMARK    2  A    between atoms: C6_6  and  C8_8 
ROOT
ATOM      1  C8  ZIN A   1      32.449   4.813  31.211  0.00  0.00     0.086 C 
ATOM      2  C10 ZIN A   1      32.092   5.408  29.827  0.00  0.00     0.015 C 
ATOM      3  C11 ZIN A   1      31.049   4.447  29.192  0.00  0.00     0.007 C 
ATOM      4  C12 ZIN A   1      30.429   3.759  30.413  0.00  0.00    -0.001 C 
ATOM      5  C14 ZIN A   1      29.764   2.422  30.153  0.00  0.00    -0.004 C 
ATOM      6  C16 ZIN A   1      28.578   2.590  29.203  0.00  0.00     0.007 C 
ATOM      7  C17 ZIN A   1      27.879   1.243  29.000  0.00  0.00     0.026 C 
ATOM      8  C18 ZIN A   1      27.391   0.726  30.353  0.00  0.00     0.097 C 
ATOM      9  N20 ZIN A   1      26.702  -0.554  30.207  0.00  0.00    -0.352 N 
ATOM     10  C21 ZIN A   1      26.605  -1.379  31.273  0.00  0.00     0.241 C 
ATOM     11  O22 ZIN A   1      26.067  -2.464  31.162  0.00  0.00    -0.269 OA
ATOM     12  C23 ZIN A   1      27.158  -0.955  32.573  0.00  0.00     0.071 C 
ATOM     13  C24 ZIN A   1      28.117  -0.026  32.595  0.00  0.00    -0.009 C 
ATOM     14  C25 ZIN A   1      28.591   0.538  31.284  0.00  0.00    -0.002 C 
ATOM     15  C26 ZIN A   1      29.613  -0.415  30.661  0.00  0.00     0.022 C 
ATOM     16  C27 ZIN A   1      29.281   1.882  31.510  0.00  0.00     0.004 C 
ATOM     17  C29 ZIN A   1      30.429   1.725  32.499  0.00  0.00     0.007 C 
ATOM     18  C30 ZIN A   1      31.208   3.040  32.667  0.00  0.00     0.011 C 
ATOM     19  C31 ZIN A   1      31.681   3.499  31.298  0.00  0.00    -0.028 C 
ATOM     20  C32 ZIN A   1      32.484   2.382  30.628  0.00  0.00     0.016 C 
ATOM     21  H51 ZIN A   1      26.316  -0.809  29.354  0.00  0.00     0.163 HD
ENDROOT
BRANCH   1  22
ATOM     22  C6  ZIN A   1      33.932   4.558  31.302  0.00  0.00     0.223 C 
ATOM     23  N5  ZIN A   1      34.737   4.895  30.275  0.00  0.00    -0.353 N 
ATOM     24  H42 ZIN A   1      34.363   5.301  29.479  0.00  0.00     0.163 HD
ATOM     25  O7  ZIN A   1      34.400   4.050  32.299  0.00  0.00    -0.273 OA
BRANCH  23  26
ATOM     26  C2  ZIN A   1      36.179   4.646  30.364  0.00  0.00     0.022 C 
ATOM     27  C1  ZIN A   1      36.450   3.151  30.190  0.00  0.00     0.037 C 
ATOM     28  C3  ZIN A   1      36.692   5.102  31.732  0.00  0.00     0.037 C 
ATOM     29  C4  ZIN A   1      36.900   5.427  29.264  0.00  0.00     0.037 C 
ENDBRANCH  23  26
ENDBRANCH   1  22
TORSDOF 2
ENDMDL
MODEL 57
REMARK CAVERDOCK RESULT:       6.4      0.000      0.000
REMARK CAVERDOCK CONSTRAINTS:       0.1      0.0      0.0      0.0
REMARK CAVERDOCK TUNNEL: 56      6.4      2.2     57.2
REMARK  2 active torsions:
REMARK  status: ('A' for Active; 'I' for Inactive)
REMARK    1  A    between atoms: C2_2  and  N5_5 
REMARK       I    between atoms: N5_5  and  C6_6 
REMARK    2  A    between atoms: C6_6  and  C8_8 
ROOT
ATOM      1  C8  ZIN A   1      32.284   4.686  31.205  0.00  0.00     0.086 C 
ATOM      2  C10 ZIN A   1      31.896   5.315  29.845  0.00  0.00     0.015 C 
ATOM      3  C11 ZIN A   1      30.820   4.385  29.221  0.00  0.00     0.007 C 
ATOM      4  C12 ZIN A   1      30.225   3.681  30.446  0.00  0.00    -0.001 C 
ATOM      5  C14 ZIN A   1      29.530   2.361  30.177  0.00  0.00    -0.004 C 
ATOM      6  C16 ZIN A   1      28.320   2.568  29.266  0.00  0.00     0.007 C 
ATOM      7  C17 ZIN A   1      27.593   1.236  29.056  0.00  0.00     0.026 C 
ATOM      8  C18 ZIN A   1      27.137   0.698  30.411  0.00  0.00     0.097 C 
ATOM      9  N20 ZIN A   1      26.422  -0.567  30.260  0.00  0.00    -0.352 N 
ATOM     10  C21 ZIN A   1      26.343  -1.413  31.310  0.00  0.00     0.241 C 
ATOM     11  O22 ZIN A   1      25.784  -2.487  31.193  0.00  0.00    -0.269 OA
ATOM     12  C23 ZIN A   1      26.940  -1.025  32.602  0.00  0.00     0.071 C 
ATOM     13  C24 ZIN A   1      27.915  -0.112  32.616  0.00  0.00    -0.009 C 
ATOM     14  C25 ZIN A   1      28.360   0.472  31.303  0.00  0.00    -0.002 C 
ATOM     15  C26 ZIN A   1      29.347  -0.484  30.631  0.00  0.00     0.022 C 
ATOM     16  C27 ZIN A   1      29.078   1.799  31.536  0.00  0.00     0.004 C 
ATOM     17  C29 ZIN A   1      30.252   1.603  32.488  0.00  0.00     0.007 C 
ATOM     18  C30 ZIN A   1      31.057   2.902  32.660  0.00  0.00     0.011 C 
ATOM     19  C31 ZIN A   1      31.497   3.383  31.288  0.00  0.00    -0.028 C 
ATOM     20  C32 ZIN A   1      32.262   2.267  30.571  0.00  0.00     0.016 C 
ATOM     21  H51 ZIN A   1      26.008  -0.798  29.413  0.00  0.00     0.163 HD
ENDROOT
BRANCH   1  22
ATOM     22  C6  ZIN A   1      33.765   4.405  31.248  0.00  0.00     0.223 C 
ATOM     23  N5  ZIN A   1      34.561   4.843  30.253  0.00  0.00    -0.353 N 
ATOM     24  H42 ZIN A   1      34.183   5.337  29.510  0.00  0.00     0.163 HD
ATOM     25  O7  ZIN A   1      34.238   3.787  32.177  0.00  0.00    -0.273 OA
BRANCH  23  26
ATOM     26  C2  ZIN A   1      36.000   4.569  30.294  0.00  0.00     0.022 C 
ATOM     27  C1  ZIN A   1      36.237   3.063  30.174  0.00  0.00     0.037 C 
ATOM     28  C3  ZIN A   1      36.577   5.073  31.618  0.00  0.00     0.037 C 
ATOM     29  C4  ZIN A   1      36.689   5.288  29.132  0.00  0.00     0.037 C 
ENDBRANCH  23  26
ENDBRANCH   1  22
TORSDOF 2
ENDMDL
MODEL 58
REMARK CAVERDOCK RESULT:       4.4      0.000      0.000
REMARK CAVERDOCK CONSTRAINTS:       0.1      0.0      0.0      0.0
REMARK CAVERDOCK TUNNEL: 57      4.4      2.3     58.3
REMARK  2 active torsions:
REMARK  status: ('A' for Active; 'I' for Inactive)
REMARK    1  A    between atoms: C2_2  and  N5_5 
REMARK       I    between atoms: N5_5  and  C6_6 
REMARK    2  A    between atoms: C6_6  and  C8_8 
ROOT
ATOM      1  C8  ZIN A   1      32.067   4.643  31.122  0.00  0.00     0.086 C 
ATOM      2  C10 ZIN A   1      31.708   5.202  29.723  0.00  0.00     0.015 C 
ATOM      3  C11 ZIN A   1      30.667   4.223  29.113  0.00  0.00     0.007 C 
ATOM      4  C12 ZIN A   1      30.049   3.565  30.351  0.00  0.00    -0.001 C 
ATOM      5  C14 ZIN A   1      29.386   2.220  30.124  0.00  0.00    -0.004 C 
ATOM      6  C16 ZIN A   1      28.201   2.362  29.170  0.00  0.00     0.007 C 
ATOM      7  C17 ZIN A   1      27.504   1.008  29.001  0.00  0.00     0.026 C 
ATOM      8  C18 ZIN A   1      27.018   0.524  30.367  0.00  0.00     0.097 C 
ATOM      9  N20 ZIN A   1      26.331  -0.761  30.254  0.00  0.00    -0.352 N 
ATOM     10  C21 ZIN A   1      26.236  -1.559  31.340  0.00  0.00     0.241 C 
ATOM     11  O22 ZIN A   1      25.700  -2.647  31.256  0.00  0.00    -0.269 OA
ATOM     12  C23 ZIN A   1      26.788  -1.100  32.628  0.00  0.00     0.071 C 
ATOM     13  C24 ZIN A   1      27.746  -0.169  32.628  0.00  0.00    -0.009 C 
ATOM     14  C25 ZIN A   1      28.218   0.362  31.302  0.00  0.00    -0.002 C 
ATOM     15  C26 ZIN A   1      29.242  -0.604  30.704  0.00  0.00     0.022 C 
ATOM     16  C27 ZIN A   1      28.904   1.713  31.494  0.00  0.00     0.004 C 
ATOM     17  C29 ZIN A   1      30.054   1.583  32.487  0.00  0.00     0.007 C 
ATOM     18  C30 ZIN A   1      30.830   2.905  32.622  0.00  0.00     0.011 C 
ATOM     19  C31 ZIN A   1      31.301   3.330  31.242  0.00  0.00    -0.028 C 
ATOM     20  C32 ZIN A   1      32.107   2.198  30.600  0.00  0.00     0.016 C 
ATOM     21  H51 ZIN A   1      25.946  -1.038  29.407  0.00  0.00     0.163 HD
ENDROOT
BRANCH   1  22
ATOM     22  C6  ZIN A   1      33.550   4.393  31.219  0.00  0.00     0.223 C 
ATOM     23  N5  ZIN A   1      34.365   4.777  30.217  0.00  0.00    -0.353 N 
ATOM     24  H42 ZIN A   1      33.997   5.214  29.433  0.00  0.00     0.163 HD
ATOM     25  O7  ZIN A   1      34.010   3.847  32.200  0.00  0.00    -0.273 OA
BRANCH  23  26
ATOM     26  C2  ZIN A   1      35.807   4.534  30.311  0.00  0.00     0.022 C 
ATOM     27  C1  ZIN A   1      36.088   3.045  30.104  0.00  0.00     0.037 C 
ATOM     28  C3  ZIN A   1      36.306   4.961  31.694  0.00  0.00     0.037 C 
ATOM     29  C4  ZIN A   1      36.532   5.345  29.236  0.00  0.00     0.037 C 
ENDBRANCH  23  26
ENDBRANCH   1  22
TORSDOF 2
ENDMDL
MODEL 59
REMARK CAVERDOCK RESULT:       3.2      0.000      0.000
REMARK CAVERDOCK CONSTRAINTS:       0.1      0.0      0.0      0.0
REMARK CAVERDOCK TUNNEL: 58      3.2      2.4     59.1
REMARK  2 active torsions:
REMARK  status: ('A' for Active; 'I' for Inactive)
REMARK    1  A    between atoms: C2_2  and  N5_5 
REMARK       I    between atoms: N5_5  and  C6_6 
REMARK    2  A    between atoms: C6_6  and  C8_8 
ROOT
ATOM      1  C8  ZIN A   1      31.882   4.616  31.134  0.00  0.00     0.086 C 
ATOM      2  C10 ZIN A   1      31.538   5.058  29.690  0.00  0.00     0.015 C 
ATOM      3  C11 ZIN A   1      30.503   4.031  29.152  0.00  0.00     0.007 C 
ATOM      4  C12 ZIN A   1      29.873   3.476  30.433  0.00  0.00    -0.001 C 
ATOM      5  C14 ZIN A   1      29.213   2.117  30.311  0.00  0.00    -0.004 C 
ATOM      6  C16 ZIN A   1      28.037   2.179  29.337  0.00  0.00     0.007 C 
ATOM      7  C17 ZIN A   1      27.342   0.815  29.272  0.00  0.00     0.026 C 
ATOM      8  C18 ZIN A   1      26.842   0.444  30.668  0.00  0.00     0.097 C 
ATOM      9  N20 ZIN A   1      26.157  -0.846  30.653  0.00  0.00    -0.352 N 
ATOM     10  C21 ZIN A   1      26.051  -1.553  31.800  0.00  0.00     0.241 C 
ATOM     11  O22 ZIN A   1      25.516  -2.645  31.800  0.00  0.00    -0.269 OA
ATOM     12  C23 ZIN A   1      26.590  -0.990  33.052  0.00  0.00     0.071 C 
ATOM     13  C24 ZIN A   1      27.547  -0.061  32.985  0.00  0.00    -0.009 C 
ATOM     14  C25 ZIN A   1      28.032   0.361  31.626  0.00  0.00    -0.002 C 
ATOM     15  C26 ZIN A   1      29.062  -0.650  31.119  0.00  0.00     0.022 C 
ATOM     16  C27 ZIN A   1      28.717   1.723  31.713  0.00  0.00     0.004 C 
ATOM     17  C29 ZIN A   1      29.856   1.677  32.725  0.00  0.00     0.007 C 
ATOM     18  C30 ZIN A   1      30.630   3.005  32.759  0.00  0.00     0.011 C 
ATOM     19  C31 ZIN A   1      31.116   3.316  31.354  0.00  0.00    -0.028 C 
ATOM     20  C32 ZIN A   1      31.928   2.136  30.815  0.00  0.00     0.016 C 
ATOM     21  H51 ZIN A   1      25.781  -1.192  29.828  0.00  0.00     0.163 HD
ENDROOT
BRANCH   1  22
ATOM     22  C6  ZIN A   1      33.365   4.376  31.267  0.00  0.00     0.223 C 
ATOM     23  N5  ZIN A   1      34.184   4.638  30.229  0.00  0.00    -0.353 N 
ATOM     24  H42 ZIN A   1      33.821   4.980  29.398  0.00  0.00     0.163 HD
ATOM     25  O7  ZIN A   1      33.819   3.950  32.307  0.00  0.00    -0.273 OA
BRANCH  23  26
ATOM     26  C2  ZIN A   1      35.625   4.405  30.358  0.00  0.00     0.022 C 
ATOM     27  C1  ZIN A   1      35.928   2.929  30.100  0.00  0.00     0.037 C 
ATOM     28  C3  ZIN A   1      36.078   4.780  31.771  0.00  0.00     0.037 C 
ATOM     29  C4  ZIN A   1      36.374   5.266  29.339  0.00  0.00     0.037 C 
ENDBRANCH  23  26
ENDBRANCH   1  22
TORSDOF 2
ENDMDL
MODEL 60
REMARK CAVERDOCK RESULT:       1.5      0.000      0.000
REMARK CAVERDOCK CONSTRAINTS:       0.1      0.0      0.0      0.0
REMARK CAVERDOCK TUNNEL: 59      1.5      2.4     60.1
REMARK  2 active torsions:
REMARK  status: ('A' for Active; 'I' for Inactive)
REMARK    1  A    between atoms: C2_2  and  N5_5 
REMARK       I    between atoms: N5_5  and  C6_6 
REMARK    2  A    between atoms: C6_6  and  C8_8 
ROOT
ATOM      1  C8  ZIN A   1      31.674   4.525  31.029  0.00  0.00     0.086 C 
ATOM      2  C10 ZIN A   1      31.321   4.890  29.566  0.00  0.00     0.015 C 
ATOM      3  C11 ZIN A   1      30.318   3.811  29.074  0.00  0.00     0.007 C 
ATOM      4  C12 ZIN A   1      29.699   3.298  30.379  0.00  0.00    -0.001 C 
ATOM      5  C14 ZIN A   1      29.077   1.917  30.318  0.00  0.00    -0.004 C 
ATOM      6  C16 ZIN A   1      27.902   1.901  29.340  0.00  0.00     0.007 C 
ATOM      7  C17 ZIN A   1      27.246   0.516  29.337  0.00  0.00     0.026 C 
ATOM      8  C18 ZIN A   1      26.752   0.197  30.747  0.00  0.00     0.097 C 
ATOM      9  N20 ZIN A   1      26.103  -1.111  30.792  0.00  0.00    -0.352 N 
ATOM     10  C21 ZIN A   1      26.013  -1.767  31.970  0.00  0.00     0.241 C 
ATOM     11  O22 ZIN A   1      25.509  -2.873  32.020  0.00  0.00    -0.269 OA
ATOM     12  C23 ZIN A   1      26.533  -1.132  33.195  0.00  0.00     0.071 C 
ATOM     13  C24 ZIN A   1      27.464  -0.181  33.087  0.00  0.00    -0.009 C 
ATOM     14  C25 ZIN A   1      27.942   0.191  31.710  0.00  0.00    -0.002 C 
ATOM     15  C26 ZIN A   1      29.001  -0.813  31.253  0.00  0.00     0.022 C 
ATOM     16  C27 ZIN A   1      28.588   1.575  31.736  0.00  0.00     0.004 C 
ATOM     17  C29 ZIN A   1      29.725   1.606  32.751  0.00  0.00     0.007 C 
ATOM     18  C30 ZIN A   1      30.462   2.956  32.725  0.00  0.00     0.011 C 
ATOM     19  C31 ZIN A   1      30.943   3.216  31.307  0.00  0.00    -0.028 C 
ATOM     20  C32 ZIN A   1      31.789   2.035  30.825  0.00  0.00     0.016 C 
ATOM     21  H51 ZIN A   1      25.739  -1.506  29.983  0.00  0.00     0.163 HD
ENDROOT
BRANCH   1  22
ATOM     22  C6  ZIN A   1      33.162   4.333  31.175  0.00  0.00     0.223 C 
ATOM     23  N5  ZIN A   1      33.980   4.606  30.140  0.00  0.00    -0.353 N 
ATOM     24  H42 ZIN A   1      33.613   4.925  29.302  0.00  0.00     0.163 HD
ATOM     25  O7  ZIN A   1      33.621   3.934  32.224  0.00  0.00    -0.273 OA
BRANCH  23  26
ATOM     26  C2  ZIN A   1      35.427   4.419  30.282  0.00  0.00     0.022 C 
ATOM     27  C1  ZIN A   1      35.860   4.842  31.687  0.00  0.00     0.037 C 
ATOM     28  C3  ZIN A   1      36.156   5.275  29.244  0.00  0.00     0.037 C 
ATOM     29  C4  ZIN A   1      35.775   2.946  30.062  0.00  0.00     0.037 C 
ENDBRANCH  23  26
ENDBRANCH   1  22
TORSDOF 2
ENDMDL
MODEL 61
REMARK CAVERDOCK RESULT:      -0.4      0.000      0.000
REMARK CAVERDOCK CONSTRAINTS:       0.0      0.0      0.0      0.0
REMARK CAVERDOCK TUNNEL: 60     -0.4      2.5     61.1
REMARK  2 active torsions:
REMARK  status: ('A' for Active; 'I' for Inactive)
REMARK    1  A    between atoms: C2_2  and  N5_5 
REMARK       I    between atoms: N5_5  and  C6_6 
REMARK    2  A    between atoms: C6_6  and  C8_8 
ROOT
ATOM      1  C8  ZIN A   1      31.565   4.333  30.846  0.00  0.00     0.086 C 
ATOM      2  C10 ZIN A   1      31.190   4.434  29.347  0.00  0.00     0.015 C 
ATOM      3  C11 ZIN A   1      30.102   3.354  29.093  0.00  0.00     0.007 C 
ATOM      4  C12 ZIN A   1      29.493   3.147  30.483  0.00  0.00    -0.001 C 
ATOM      5  C14 ZIN A   1      28.780   1.827  30.703  0.00  0.00    -0.004 C 
ATOM      6  C16 ZIN A   1      27.577   1.706  29.769  0.00  0.00     0.007 C 
ATOM      7  C17 ZIN A   1      26.831   0.397  30.047  0.00  0.00     0.026 C 
ATOM      8  C18 ZIN A   1      26.363   0.390  31.501  0.00  0.00     0.097 C 
ATOM      9  N20 ZIN A   1      25.631  -0.836  31.810  0.00  0.00    -0.352 N 
ATOM     10  C21 ZIN A   1      25.536  -1.245  33.095  0.00  0.00     0.241 C 
ATOM     11  O22 ZIN A   1      24.962  -2.282  33.367  0.00  0.00    -0.269 OA
ATOM     12  C23 ZIN A   1      26.135  -0.425  34.164  0.00  0.00     0.071 C 
ATOM     13  C24 ZIN A   1      27.122   0.419  33.856  0.00  0.00    -0.009 C 
ATOM     14  C25 ZIN A   1      27.579   0.485  32.425  0.00  0.00    -0.002 C 
ATOM     15  C26 ZIN A   1      28.555  -0.660  32.151  0.00  0.00     0.022 C 
ATOM     16  C27 ZIN A   1      28.316   1.799  32.169  0.00  0.00     0.004 C 
ATOM     17  C29 ZIN A   1      29.484   1.945  33.138  0.00  0.00     0.007 C 
ATOM     18  C30 ZIN A   1      30.307   3.209  32.837  0.00  0.00     0.011 C 
ATOM     19  C31 ZIN A   1      30.758   3.156  31.387  0.00  0.00    -0.028 C 
ATOM     20  C32 ZIN A   1      31.509   1.848  31.127  0.00  0.00     0.016 C 
ATOM     21  H51 ZIN A   1      25.216  -1.352  31.100  0.00  0.00     0.163 HD
ENDROOT
BRANCH   1  22
ATOM     22  C6  ZIN A   1      33.040   4.068  31.000  0.00  0.00     0.223 C 
ATOM     23  N5  ZIN A   1      33.924   4.703  30.204  0.00  0.00    -0.353 N 
ATOM     24  H42 ZIN A   1      33.611   5.329  29.534  0.00  0.00     0.163 HD
ATOM     25  O7  ZIN A   1      33.432   3.285  31.839  0.00  0.00    -0.273 OA
BRANCH  23  26
ATOM     26  C2  ZIN A   1      35.359   4.445  30.353  0.00  0.00     0.022 C 
ATOM     27  C1  ZIN A   1      35.640   2.963  30.103  0.00  0.00     0.037 C 
ATOM     28  C3  ZIN A   1      35.799   4.818  31.770  0.00  0.00     0.037 C 
ATOM     29  C4  ZIN A   1      36.136   5.289  29.340  0.00  0.00     0.037 C 
ENDBRANCH  23  26
ENDBRANCH   1  22
TORSDOF 2
ENDMDL
MODEL 62
REMARK CAVERDOCK RESULT:      -0.9      0.000      0.000
REMARK CAVERDOCK CONSTRAINTS:       0.1      0.0      0.0      0.0
REMARK CAVERDOCK TUNNEL: 61     -0.9      2.5     62.4
REMARK  2 active torsions:
REMARK  status: ('A' for Active; 'I' for Inactive)
REMARK    1  A    between atoms: C2_2  and  N5_5 
REMARK       I    between atoms: N5_5  and  C6_6 
REMARK    2  A    between atoms: C6_6  and  C8_8 
ROOT
ATOM      1  C8  ZIN A   1      31.436   4.321  30.853  0.00  0.00     0.086 C 
ATOM      2  C10 ZIN A   1      31.096   4.448  29.348  0.00  0.00     0.015 C 
ATOM      3  C11 ZIN A   1      30.072   3.323  29.032  0.00  0.00     0.007 C 
ATOM      4  C12 ZIN A   1      29.439   3.043  30.399  0.00  0.00    -0.001 C 
ATOM      5  C14 ZIN A   1      28.789   1.683  30.562  0.00  0.00    -0.004 C 
ATOM      6  C16 ZIN A   1      27.618   1.529  29.591  0.00  0.00     0.007 C 
ATOM      7  C17 ZIN A   1      26.934   0.176  29.811  0.00  0.00     0.026 C 
ATOM      8  C18 ZIN A   1      26.428   0.102  31.251  0.00  0.00     0.097 C 
ATOM      9  N20 ZIN A   1      25.752  -1.169  31.504  0.00  0.00    -0.352 N 
ATOM     10  C21 ZIN A   1      25.645  -1.620  32.773  0.00  0.00     0.241 C 
ATOM     11  O22 ZIN A   1      25.118  -2.693  33.000  0.00  0.00    -0.269 OA
ATOM     12  C23 ZIN A   1      26.173  -0.803  33.882  0.00  0.00     0.071 C 
ATOM     13  C24 ZIN A   1      27.124   0.099  33.626  0.00  0.00    -0.009 C 
ATOM     14  C25 ZIN A   1      27.614   0.231  32.210  0.00  0.00    -0.002 C 
ATOM     15  C26 ZIN A   1      28.654  -0.855  31.930  0.00  0.00     0.022 C 
ATOM     16  C27 ZIN A   1      28.288   1.587  32.013  0.00  0.00     0.004 C 
ATOM     17  C29 ZIN A   1      29.422   1.763  33.017  0.00  0.00     0.007 C 
ATOM     18  C30 ZIN A   1      30.186   3.075  32.775  0.00  0.00     0.011 C 
ATOM     19  C31 ZIN A   1      30.677   3.089  31.337  0.00  0.00    -0.028 C 
ATOM     20  C32 ZIN A   1      31.501   1.829  31.061  0.00  0.00     0.016 C 
ATOM     21  H51 ZIN A   1      25.384  -1.683  30.769  0.00  0.00     0.163 HD
ENDROOT
BRANCH   1  22
ATOM     22  C6  ZIN A   1      32.919   4.126  31.039  0.00  0.00     0.223 C 
ATOM     23  N5  ZIN A   1      33.782   4.636  30.139  0.00  0.00    -0.353 N 
ATOM     24  H42 ZIN A   1      33.450   5.126  29.371  0.00  0.00     0.163 HD
ATOM     25  O7  ZIN A   1      33.334   3.513  31.999  0.00  0.00    -0.273 OA
BRANCH  23  26
ATOM     26  C2  ZIN A   1      35.224   4.447  30.319  0.00  0.00     0.022 C 
ATOM     27  C1  ZIN A   1      35.982   5.305  29.306  0.00  0.00     0.037 C 
ATOM     28  C3  ZIN A   1      35.576   2.973  30.105  0.00  0.00     0.037 C 
ATOM     29  C4  ZIN A   1      35.620   4.863  31.737  0.00  0.00     0.037 C 
ENDBRANCH  23  26
ENDBRANCH   1  22
TORSDOF 2
ENDMDL
MODEL 63
REMARK CAVERDOCK RESULT:      -2.0      0.000      0.000
REMARK CAVERDOCK CONSTRAINTS:       0.1      0.0      0.0      0.0
REMARK CAVERDOCK TUNNEL: 62     -2.0      2.6     63.1
REMARK  2 active torsions:
REMARK  status: ('A' for Active; 'I' for Inactive)
REMARK    1  A    between atoms: C2_2  and  N5_5 
REMARK       I    between atoms: N5_5  and  C6_6 
REMARK    2  A    between atoms: C6_6  and  C8_8 
ROOT
ATOM      1  C8  ZIN A   1      31.193   4.328  30.909  0.00  0.00     0.086 C 
ATOM      2  C10 ZIN A   1      30.949   4.509  29.390  0.00  0.00     0.015 C 
ATOM      3  C11 ZIN A   1      30.026   3.339  28.951  0.00  0.00     0.007 C 
ATOM      4  C12 ZIN A   1      29.321   2.951  30.255  0.00  0.00    -0.001 C 
ATOM      5  C14 ZIN A   1      28.754   1.546  30.308  0.00  0.00    -0.004 C 
ATOM      6  C16 ZIN A   1      27.664   1.368  29.250  0.00  0.00     0.007 C 
ATOM      7  C17 ZIN A   1      27.059  -0.035  29.358  0.00  0.00     0.026 C 
ATOM      8  C18 ZIN A   1      26.462  -0.214  30.753  0.00  0.00     0.097 C 
ATOM      9  N20 ZIN A   1      25.857  -1.536  30.898  0.00  0.00    -0.352 N 
ATOM     10  C21 ZIN A   1      25.693  -2.057  32.134  0.00  0.00     0.241 C 
ATOM     11  O22 ZIN A   1      25.225  -3.171  32.273  0.00  0.00    -0.269 OA
ATOM     12  C23 ZIN A   1      26.089  -1.265  33.314  0.00  0.00     0.071 C 
ATOM     13  C24 ZIN A   1      26.992  -0.293  33.168  0.00  0.00    -0.009 C 
ATOM     14  C25 ZIN A   1      27.568  -0.059  31.799  0.00  0.00    -0.002 C 
ATOM     15  C26 ZIN A   1      28.695  -1.061  31.544  0.00  0.00     0.022 C 
ATOM     16  C27 ZIN A   1      28.162   1.345  31.713  0.00  0.00     0.004 C 
ATOM     17  C29 ZIN A   1      29.211   1.541  32.803  0.00  0.00     0.007 C 
ATOM     18  C30 ZIN A   1      29.901   2.910  32.677  0.00  0.00     0.011 C 
ATOM     19  C31 ZIN A   1      30.487   3.028  31.280  0.00  0.00    -0.028 C 
ATOM     20  C32 ZIN A   1      31.410   1.838  31.005  0.00  0.00     0.016 C 
ATOM     21  H51 ZIN A   1      25.574  -2.034  30.115  0.00  0.00     0.163 HD
ENDROOT
BRANCH   1  22
ATOM     22  C6  ZIN A   1      32.669   4.218  31.191  0.00  0.00     0.223 C 
ATOM     23  N5  ZIN A   1      33.561   4.436  30.204  0.00  0.00    -0.353 N 
ATOM     24  H42 ZIN A   1      33.253   4.662  29.313  0.00  0.00     0.163 HD
ATOM     25  O7  ZIN A   1      33.054   3.936  32.306  0.00  0.00    -0.273 OA
BRANCH  23  26
ATOM     26  C2  ZIN A   1      34.997   4.330  30.479  0.00  0.00     0.022 C 
ATOM     27  C1  ZIN A   1      35.266   4.696  31.939  0.00  0.00     0.037 C 
ATOM     28  C3  ZIN A   1      35.763   5.287  29.563  0.00  0.00     0.037 C 
ATOM     29  C4  ZIN A   1      35.461   2.895  30.218  0.00  0.00     0.037 C 
ENDBRANCH  23  26
ENDBRANCH   1  22
TORSDOF 2
ENDMDL
MODEL 64
REMARK CAVERDOCK RESULT:      -2.5      0.000      0.000
REMARK CAVERDOCK CONSTRAINTS:       0.0      0.0      0.0      0.0
REMARK CAVERDOCK TUNNEL: 63     -2.5      2.6     64.1
REMARK  2 active torsions:
REMARK  status: ('A' for Active; 'I' for Inactive)
REMARK    1  A    between atoms: C2_2  and  N5_5 
REMARK       I    between atoms: N5_5  and  C6_6 
REMARK    2  A    between atoms: C6_6  and  C8_8 
ROOT
ATOM      1  C8  ZIN A   1      31.114   4.263  30.892  0.00  0.00     0.086 C 
ATOM      2  C10 ZIN A   1      30.867   4.466  29.377  0.00  0.00     0.015 C 
ATOM      3  C11 ZIN A   1      29.932   3.310  28.925  0.00  0.00     0.007 C 
ATOM      4  C12 ZIN A   1      29.227   2.912  30.226  0.00  0.00    -0.001 C 
ATOM      5  C14 ZIN A   1      28.647   1.512  30.263  0.00  0.00    -0.004 C 
ATOM      6  C16 ZIN A   1      27.553   1.358  29.206  0.00  0.00     0.007 C 
ATOM      7  C17 ZIN A   1      26.934  -0.041  29.298  0.00  0.00     0.026 C 
ATOM      8  C18 ZIN A   1      26.340  -0.232  30.692  0.00  0.00     0.097 C 
ATOM      9  N20 ZIN A   1      25.723  -1.550  30.823  0.00  0.00    -0.352 N 
ATOM     10  C21 ZIN A   1      25.558  -2.085  32.052  0.00  0.00     0.241 C 
ATOM     11  O22 ZIN A   1      25.080  -3.196  32.179  0.00  0.00    -0.269 OA
ATOM     12  C23 ZIN A   1      25.964  -1.312  33.241  0.00  0.00     0.071 C 
ATOM     13  C24 ZIN A   1      26.877  -0.347  33.105  0.00  0.00    -0.009 C 
ATOM     14  C25 ZIN A   1      27.451  -0.101  31.737  0.00  0.00    -0.002 C 
ATOM     15  C26 ZIN A   1      28.567  -1.110  31.466  0.00  0.00     0.022 C 
ATOM     16  C27 ZIN A   1      28.058   1.299  31.667  0.00  0.00     0.004 C 
ATOM     17  C29 ZIN A   1      29.111   1.471  32.756  0.00  0.00     0.007 C 
ATOM     18  C30 ZIN A   1      29.813   2.835  32.646  0.00  0.00     0.011 C 
ATOM     19  C31 ZIN A   1      30.396   2.965  31.249  0.00  0.00    -0.028 C 
ATOM     20  C32 ZIN A   1      31.307   1.771  30.956  0.00  0.00     0.016 C 
ATOM     21  H51 ZIN A   1      25.433  -2.036  30.034  0.00  0.00     0.163 HD
ENDROOT
BRANCH   1  22
ATOM     22  C6  ZIN A   1      32.590   4.136  31.169  0.00  0.00     0.223 C 
ATOM     23  N5  ZIN A   1      33.483   4.422  30.200  0.00  0.00    -0.353 N 
ATOM     24  H42 ZIN A   1      33.176   4.708  29.326  0.00  0.00     0.163 HD
ATOM     25  O7  ZIN A   1      32.974   3.779  32.262  0.00  0.00    -0.273 OA
BRANCH  23  26
ATOM     26  C2  ZIN A   1      34.918   4.298  30.469  0.00  0.00     0.022 C 
ATOM     27  C1  ZIN A   1      35.206   4.726  31.908  0.00  0.00     0.037 C 
ATOM     28  C3  ZIN A   1      35.696   5.196  29.504  0.00  0.00     0.037 C 
ATOM     29  C4  ZIN A   1      35.351   2.844  30.272  0.00  0.00     0.037 C 
ENDBRANCH  23  26
ENDBRANCH   1  22
TORSDOF 2
ENDMDL
MODEL 65
REMARK CAVERDOCK RESULT:      -3.1      0.000      0.000
REMARK CAVERDOCK CONSTRAINTS:       0.1      0.0      0.0      0.0
REMARK CAVERDOCK TUNNEL: 64     -3.1      2.7     65.3
REMARK  2 active torsions:
REMARK  status: ('A' for Active; 'I' for Inactive)
REMARK    1  A    between atoms: C2_2  and  N5_5 
REMARK       I    between atoms: N5_5  and  C6_6 
REMARK    2  A    between atoms: C6_6  and  C8_8 
ROOT
ATOM      1  C8  ZIN A   1      30.950   4.156  30.857  0.00  0.00     0.086 C 
ATOM      2  C10 ZIN A   1      30.690   4.193  29.331  0.00  0.00     0.015 C 
ATOM      3  C11 ZIN A   1      29.768   2.985  29.013  0.00  0.00     0.007 C 
ATOM      4  C12 ZIN A   1      29.076   2.720  30.354  0.00  0.00    -0.001 C 
ATOM      5  C14 ZIN A   1      28.514   1.324  30.544  0.00  0.00    -0.004 C 
ATOM      6  C16 ZIN A   1      27.415   1.045  29.519  0.00  0.00     0.007 C 
ATOM      7  C17 ZIN A   1      26.815  -0.343  29.764  0.00  0.00     0.026 C 
ATOM      8  C18 ZIN A   1      26.232  -0.391  31.176  0.00  0.00     0.097 C 
ATOM      9  N20 ZIN A   1      25.633  -1.695  31.451  0.00  0.00    -0.352 N 
ATOM     10  C21 ZIN A   1      25.483  -2.098  32.732  0.00  0.00     0.241 C 
ATOM     11  O22 ZIN A   1      25.020  -3.195  32.980  0.00  0.00    -0.269 OA
ATOM     12  C23 ZIN A   1      25.887  -1.198  33.829  0.00  0.00     0.071 C 
ATOM     13  C24 ZIN A   1      26.786  -0.242  33.583  0.00  0.00    -0.009 C 
ATOM     14  C25 ZIN A   1      27.348  -0.136  32.192  0.00  0.00    -0.002 C 
ATOM     15  C26 ZIN A   1      28.476  -1.155  32.021  0.00  0.00     0.022 C 
ATOM     16  C27 ZIN A   1      27.937   1.256  31.968  0.00  0.00     0.004 C 
ATOM     17  C29 ZIN A   1      28.995   1.556  33.024  0.00  0.00     0.007 C 
ATOM     18  C30 ZIN A   1      29.679   2.908  32.763  0.00  0.00     0.011 C 
ATOM     19  C31 ZIN A   1      30.251   2.895  31.356  0.00  0.00    -0.028 C 
ATOM     20  C32 ZIN A   1      31.175   1.687  31.185  0.00  0.00     0.016 C 
ATOM     21  H51 ZIN A   1      25.344  -2.266  30.721  0.00  0.00     0.163 HD
ENDROOT
BRANCH   1  22
ATOM     22  C6  ZIN A   1      32.429   4.077  31.134  0.00  0.00     0.223 C 
ATOM     23  N5  ZIN A   1      33.312   4.455  30.188  0.00  0.00    -0.353 N 
ATOM     24  H42 ZIN A   1      32.995   4.777  29.330  0.00  0.00     0.163 HD
ATOM     25  O7  ZIN A   1      32.825   3.675  32.207  0.00  0.00    -0.273 OA
BRANCH  23  26
ATOM     26  C2  ZIN A   1      34.750   4.378  30.457  0.00  0.00     0.022 C 
ATOM     27  C1  ZIN A   1      35.239   2.950  30.214  0.00  0.00     0.037 C 
ATOM     28  C3  ZIN A   1      35.018   4.770  31.912  0.00  0.00     0.037 C 
ATOM     29  C4  ZIN A   1      35.495   5.338  29.526  0.00  0.00     0.037 C 
ENDBRANCH  23  26
ENDBRANCH   1  22
TORSDOF 2
ENDMDL
MODEL 66
REMARK CAVERDOCK RESULT:      -3.5      0.000      0.000
REMARK CAVERDOCK CONSTRAINTS:       0.0      0.0      0.0      0.0
REMARK CAVERDOCK TUNNEL: 65     -3.5      2.6     66.1
REMARK  2 active torsions:
REMARK  status: ('A' for Active; 'I' for Inactive)
REMARK    1  A    between atoms: C2_2  and  N5_5 
REMARK       I    between atoms: N5_5  and  C6_6 
REMARK    2  A    between atoms: C6_6  and  C8_8 
ROOT
ATOM      1  C8  ZIN A   1      30.844   4.101  30.813  0.00  0.00     0.086 C 
ATOM      2  C10 ZIN A   1      30.611   4.124  29.283  0.00  0.00     0.015 C 
ATOM      3  C11 ZIN A   1      29.697   2.910  28.959  0.00  0.00     0.007 C 
ATOM      4  C12 ZIN A   1      28.983   2.654  30.290  0.00  0.00    -0.001 C 
ATOM      5  C14 ZIN A   1      28.422   1.259  30.483  0.00  0.00    -0.004 C 
ATOM      6  C16 ZIN A   1      27.341   0.968  29.441  0.00  0.00     0.007 C 
ATOM      7  C17 ZIN A   1      26.741  -0.419  29.687  0.00  0.00     0.026 C 
ATOM      8  C18 ZIN A   1      26.134  -0.457  31.089  0.00  0.00     0.097 C 
ATOM      9  N20 ZIN A   1      25.533  -1.760  31.365  0.00  0.00    -0.352 N 
ATOM     10  C21 ZIN A   1      25.363  -2.153  32.647  0.00  0.00     0.241 C 
ATOM     11  O22 ZIN A   1      24.898  -3.249  32.896  0.00  0.00    -0.269 OA
ATOM     12  C23 ZIN A   1      25.745  -1.242  33.742  0.00  0.00     0.071 C 
ATOM     13  C24 ZIN A   1      26.646  -0.286  33.504  0.00  0.00    -0.009 C 
ATOM     14  C25 ZIN A   1      27.231  -0.190  32.122  0.00  0.00    -0.002 C 
ATOM     15  C26 ZIN A   1      28.365  -1.207  31.980  0.00  0.00     0.022 C 
ATOM     16  C27 ZIN A   1      27.820   1.201  31.897  0.00  0.00     0.004 C 
ATOM     17  C29 ZIN A   1      28.859   1.513  32.968  0.00  0.00     0.007 C 
ATOM     18  C30 ZIN A   1      29.544   2.865  32.708  0.00  0.00     0.011 C 
ATOM     19  C31 ZIN A   1      30.140   2.842  31.311  0.00  0.00    -0.028 C 
ATOM     20  C32 ZIN A   1      31.071   1.635  31.166  0.00  0.00     0.016 C 
ATOM     21  H51 ZIN A   1      25.259  -2.338  30.635  0.00  0.00     0.163 HD
ENDROOT
BRANCH   1  22
ATOM     22  C6  ZIN A   1      32.319   4.028  31.117  0.00  0.00     0.223 C 
ATOM     23  N5  ZIN A   1      33.217   4.172  30.122  0.00  0.00    -0.353 N 
ATOM     24  H42 ZIN A   1      32.916   4.320  29.213  0.00  0.00     0.163 HD
ATOM     25  O7  ZIN A   1      32.696   3.843  32.254  0.00  0.00    -0.273 OA
BRANCH  23  26
ATOM     26  C2  ZIN A   1      34.651   4.101  30.417  0.00  0.00     0.022 C 
ATOM     27  C1  ZIN A   1      35.164   2.691  30.122  0.00  0.00     0.037 C 
ATOM     28  C3  ZIN A   1      34.886   4.432  31.892  0.00  0.00     0.037 C 
ATOM     29  C4  ZIN A   1      35.401   5.109  29.544  0.00  0.00     0.037 C 
ENDBRANCH  23  26
ENDBRANCH   1  22
TORSDOF 2
ENDMDL
MODEL 67
REMARK CAVERDOCK RESULT:      -3.7      0.000      0.000
REMARK CAVERDOCK CONSTRAINTS:       0.0      0.0      0.0      0.0
REMARK CAVERDOCK TUNNEL: 66     -3.7      2.7     67.2
REMARK  2 active torsions:
REMARK  status: ('A' for Active; 'I' for Inactive)
REMARK    1  A    between atoms: C2_2  and  N5_5 
REMARK       I    between atoms: N5_5  and  C6_6 
REMARK    2  A    between atoms: C6_6  and  C8_8 
ROOT
ATOM      1  C8  ZIN A   1      30.770   3.982  30.867  0.00  0.00     0.086 C 
ATOM      2  C10 ZIN A   1      30.553   4.019  29.334  0.00  0.00     0.015 C 
ATOM      3  C11 ZIN A   1      29.652   2.802  28.989  0.00  0.00     0.007 C 
ATOM      4  C12 ZIN A   1      28.926   2.528  30.310  0.00  0.00    -0.001 C 
ATOM      5  C14 ZIN A   1      28.372   1.127  30.484  0.00  0.00    -0.004 C 
ATOM      6  C16 ZIN A   1      27.305   0.838  29.428  0.00  0.00     0.007 C 
ATOM      7  C17 ZIN A   1      26.712  -0.556  29.655  0.00  0.00     0.026 C 
ATOM      8  C18 ZIN A   1      26.091  -0.611  31.050  0.00  0.00     0.097 C 
ATOM      9  N20 ZIN A   1      25.497  -1.921  31.307  0.00  0.00    -0.352 N 
ATOM     10  C21 ZIN A   1      25.315  -2.327  32.583  0.00  0.00     0.241 C 
ATOM     11  O22 ZIN A   1      24.856  -3.428  32.817  0.00  0.00    -0.269 OA
ATOM     12  C23 ZIN A   1      25.680  -1.424  33.691  0.00  0.00     0.071 C 
ATOM     13  C24 ZIN A   1      26.576  -0.459  33.471  0.00  0.00    -0.009 C 
ATOM     14  C25 ZIN A   1      27.175  -0.347  32.096  0.00  0.00    -0.002 C 
ATOM     15  C26 ZIN A   1      28.317  -1.354  31.957  0.00  0.00     0.022 C 
ATOM     16  C27 ZIN A   1      27.756   1.051  31.891  0.00  0.00     0.004 C 
ATOM     17  C29 ZIN A   1      28.781   1.360  32.976  0.00  0.00     0.007 C 
ATOM     18  C30 ZIN A   1      29.460   2.720  32.735  0.00  0.00     0.011 C 
ATOM     19  C31 ZIN A   1      30.071   2.714  31.345  0.00  0.00    -0.028 C 
ATOM     20  C32 ZIN A   1      31.011   1.515  31.198  0.00  0.00     0.016 C 
ATOM     21  H51 ZIN A   1      25.234  -2.494  30.569  0.00  0.00     0.163 HD
ENDROOT
BRANCH   1  22
ATOM     22  C6  ZIN A   1      32.242   3.917  31.185  0.00  0.00     0.223 C 
ATOM     23  N5  ZIN A   1      33.150   4.154  30.217  0.00  0.00    -0.353 N 
ATOM     24  H42 ZIN A   1      32.857   4.365  29.318  0.00  0.00     0.163 HD
ATOM     25  O7  ZIN A   1      32.609   3.654  32.310  0.00  0.00    -0.273 OA
BRANCH  23  26
ATOM     26  C2  ZIN A   1      34.581   4.091  30.526  0.00  0.00     0.022 C 
ATOM     27  C1  ZIN A   1      34.823   4.625  31.938  0.00  0.00     0.037 C 
ATOM     28  C3  ZIN A   1      35.358   4.942  29.518  0.00  0.00     0.037 C 
ATOM     29  C4  ZIN A   1      35.058   2.640  30.441  0.00  0.00     0.037 C 
ENDBRANCH  23  26
ENDBRANCH   1  22
TORSDOF 2
ENDMDL
MODEL 68
REMARK CAVERDOCK RESULT:      -3.9      0.000      0.000
REMARK CAVERDOCK CONSTRAINTS:       0.0      0.0      0.0      0.0
REMARK CAVERDOCK TUNNEL: 67     -3.9      2.7     68.2
REMARK  2 active torsions:
REMARK  status: ('A' for Active; 'I' for Inactive)
REMARK    1  A    between atoms: C2_2  and  N5_5 
REMARK       I    between atoms: N5_5  and  C6_6 
REMARK    2  A    between atoms: C6_6  and  C8_8 
ROOT
ATOM      1  C8  ZIN A   1      30.632   3.957  30.841  0.00  0.00     0.086 C 
ATOM      2  C10 ZIN A   1      30.414   3.973  29.308  0.00  0.00     0.015 C 
ATOM      3  C11 ZIN A   1      29.524   2.743  28.979  0.00  0.00     0.007 C 
ATOM      4  C12 ZIN A   1      28.801   2.478  30.304  0.00  0.00    -0.001 C 
ATOM      5  C14 ZIN A   1      28.261   1.074  30.494  0.00  0.00    -0.004 C 
ATOM      6  C16 ZIN A   1      27.196   0.763  29.443  0.00  0.00     0.007 C 
ATOM      7  C17 ZIN A   1      26.617  -0.634  29.687  0.00  0.00     0.026 C 
ATOM      8  C18 ZIN A   1      25.997  -0.679  31.083  0.00  0.00     0.097 C 
ATOM      9  N20 ZIN A   1      25.416  -1.991  31.356  0.00  0.00    -0.352 N 
ATOM     10  C21 ZIN A   1      25.239  -2.384  32.637  0.00  0.00     0.241 C 
ATOM     11  O22 ZIN A   1      24.790  -3.487  32.884  0.00  0.00    -0.269 OA
ATOM     12  C23 ZIN A   1      25.595  -1.464  33.734  0.00  0.00     0.071 C 
ATOM     13  C24 ZIN A   1      26.482  -0.493  33.502  0.00  0.00    -0.009 C 
ATOM     14  C25 ZIN A   1      27.080  -0.391  32.126  0.00  0.00    -0.002 C 
ATOM     15  C26 ZIN A   1      28.231  -1.390  31.997  0.00  0.00     0.022 C 
ATOM     16  C27 ZIN A   1      27.647   1.009  31.903  0.00  0.00     0.004 C 
ATOM     17  C29 ZIN A   1      28.670   1.341  32.983  0.00  0.00     0.007 C 
ATOM     18  C30 ZIN A   1      29.335   2.704  32.726  0.00  0.00     0.011 C 
ATOM     19  C31 ZIN A   1      29.945   2.688  31.335  0.00  0.00    -0.028 C 
ATOM     20  C32 ZIN A   1      30.897   1.496  31.202  0.00  0.00     0.016 C 
ATOM     21  H51 ZIN A   1      25.158  -2.575  30.625  0.00  0.00     0.163 HD
ENDROOT
BRANCH   1  22
ATOM     22  C6  ZIN A   1      32.105   3.910  31.159  0.00  0.00     0.223 C 
ATOM     23  N5  ZIN A   1      33.010   4.133  30.186  0.00  0.00    -0.353 N 
ATOM     24  H42 ZIN A   1      32.715   4.323  29.282  0.00  0.00     0.163 HD
ATOM     25  O7  ZIN A   1      32.474   3.673  32.289  0.00  0.00    -0.273 OA
BRANCH  23  26
ATOM     26  C2  ZIN A   1      34.442   4.087  30.494  0.00  0.00     0.022 C 
ATOM     27  C1  ZIN A   1      34.947   2.650  30.362  0.00  0.00     0.037 C 
ATOM     28  C3  ZIN A   1      34.671   4.580  31.925  0.00  0.00     0.037 C 
ATOM     29  C4  ZIN A   1      35.203   4.987  29.518  0.00  0.00     0.037 C 
ENDBRANCH  23  26
ENDBRANCH   1  22
TORSDOF 2
ENDMDL
MODEL 69
REMARK CAVERDOCK RESULT:      -4.6      0.000      0.000
REMARK CAVERDOCK CONSTRAINTS:       0.0      0.0      0.0      0.0
REMARK CAVERDOCK TUNNEL: 68     -4.6      2.8     69.2
REMARK  2 active torsions:
REMARK  status: ('A' for Active; 'I' for Inactive)
REMARK    1  A    between atoms: C2_2  and  N5_5 
REMARK       I    between atoms: N5_5  and  C6_6 
REMARK    2  A    between atoms: C6_6  and  C8_8 
ROOT
ATOM      1  C8  ZIN A   1      30.278   4.019  30.393  0.00  0.00     0.086 C 
ATOM      2  C10 ZIN A   1      30.062   3.761  28.881  0.00  0.00     0.015 C 
ATOM      3  C11 ZIN A   1      29.245   2.444  28.773  0.00  0.00     0.007 C 
ATOM      4  C12 ZIN A   1      28.536   2.368  30.130  0.00  0.00    -0.001 C 
ATOM      5  C14 ZIN A   1      28.078   0.989  30.561  0.00  0.00    -0.004 C 
ATOM      6  C16 ZIN A   1      27.034   0.443  29.587  0.00  0.00     0.007 C 
ATOM      7  C17 ZIN A   1      26.536  -0.923  30.070  0.00  0.00     0.026 C 
ATOM      8  C18 ZIN A   1      25.917  -0.764  31.458  0.00  0.00     0.097 C 
ATOM      9  N20 ZIN A   1      25.412  -2.041  31.956  0.00  0.00    -0.352 N 
ATOM     10  C21 ZIN A   1      25.255  -2.219  33.286  0.00  0.00     0.241 C 
ATOM     11  O22 ZIN A   1      24.870  -3.287  33.721  0.00  0.00    -0.269 OA
ATOM     12  C23 ZIN A   1      25.556  -1.107  34.207  0.00  0.00     0.071 C 
ATOM     13  C24 ZIN A   1      26.386  -0.141  33.806  0.00  0.00    -0.009 C 
ATOM     14  C25 ZIN A   1      26.979  -0.241  32.428  0.00  0.00    -0.002 C 
ATOM     15  C26 ZIN A   1      28.186  -1.180  32.462  0.00  0.00     0.022 C 
ATOM     16  C27 ZIN A   1      27.466   1.131  31.965  0.00  0.00     0.004 C 
ATOM     17  C29 ZIN A   1      28.466   1.700  32.965  0.00  0.00     0.007 C 
ATOM     18  C30 ZIN A   1      29.052   3.034  32.474  0.00  0.00     0.011 C 
ATOM     19  C31 ZIN A   1      29.664   2.816  31.101  0.00  0.00    -0.028 C 
ATOM     20  C32 ZIN A   1      30.683   1.675  31.166  0.00  0.00     0.016 C 
ATOM     21  H51 ZIN A   1      25.189  -2.755  31.337  0.00  0.00     0.163 HD
ENDROOT
BRANCH   1  22
ATOM     22  C6  ZIN A   1      31.751   4.111  30.702  0.00  0.00     0.223 C 
ATOM     23  N5  ZIN A   1      32.182   3.962  31.970  0.00  0.00    -0.353 N 
ATOM     24  H42 ZIN A   1      31.546   3.798  32.683  0.00  0.00     0.163 HD
ATOM     25  O7  ZIN A   1      32.546   4.317  29.810  0.00  0.00    -0.273 OA
BRANCH  23  26
ATOM     26  C2  ZIN A   1      33.614   4.052  32.271  0.00  0.00     0.022 C 
ATOM     27  C1  ZIN A   1      33.855   3.655  33.728  0.00  0.00     0.037 C 
ATOM     28  C3  ZIN A   1      34.093   5.488  32.047  0.00  0.00     0.037 C 
ATOM     29  C4  ZIN A   1      34.388   3.107  31.351  0.00  0.00     0.037 C 
ENDBRANCH  23  26
ENDBRANCH   1  22
TORSDOF 2
ENDMDL
MODEL 70
REMARK CAVERDOCK RESULT:      -5.1      0.000      0.000
REMARK CAVERDOCK CONSTRAINTS:       0.0      0.0      0.0      0.0
REMARK CAVERDOCK TUNNEL: 69     -5.1      2.8     70.3
REMARK  2 active torsions:
REMARK  status: ('A' for Active; 'I' for Inactive)
REMARK    1  A    between atoms: C2_2  and  N5_5 
REMARK       I    between atoms: N5_5  and  C6_6 
REMARK    2  A    between atoms: C6_6  and  C8_8 
ROOT
ATOM      1  C8  ZIN A   1      30.232   3.895  30.375  0.00  0.00     0.086 C 
ATOM      2  C10 ZIN A   1      29.976   3.632  28.870  0.00  0.00     0.015 C 
ATOM      3  C11 ZIN A   1      29.144   2.323  28.789  0.00  0.00     0.007 C 
ATOM      4  C12 ZIN A   1      28.468   2.260  30.162  0.00  0.00    -0.001 C 
ATOM      5  C14 ZIN A   1      28.007   0.887  30.611  0.00  0.00    -0.004 C 
ATOM      6  C16 ZIN A   1      26.935   0.347  29.665  0.00  0.00     0.007 C 
ATOM      7  C17 ZIN A   1      26.435  -1.012  30.167  0.00  0.00     0.026 C 
ATOM      8  C18 ZIN A   1      25.853  -0.841  31.569  0.00  0.00     0.097 C 
ATOM      9  N20 ZIN A   1      25.347  -2.111  32.085  0.00  0.00    -0.352 N 
ATOM     10  C21 ZIN A   1      25.222  -2.281  33.420  0.00  0.00     0.241 C 
ATOM     11  O22 ZIN A   1      24.838  -3.343  33.870  0.00  0.00    -0.269 OA
ATOM     12  C23 ZIN A   1      25.557  -1.168  34.328  0.00  0.00     0.071 C 
ATOM     13  C24 ZIN A   1      26.386  -0.212  33.903  0.00  0.00    -0.009 C 
ATOM     14  C25 ZIN A   1      26.944  -0.324  32.510  0.00  0.00    -0.002 C 
ATOM     15  C26 ZIN A   1      28.142  -1.274  32.519  0.00  0.00     0.022 C 
ATOM     16  C27 ZIN A   1      27.432   1.041  32.029  0.00  0.00     0.004 C 
ATOM     17  C29 ZIN A   1      28.462   1.605  33.002  0.00  0.00     0.007 C 
ATOM     18  C30 ZIN A   1      29.048   2.931  32.490  0.00  0.00     0.011 C 
ATOM     19  C31 ZIN A   1      29.625   2.701  31.104  0.00  0.00    -0.028 C 
ATOM     20  C32 ZIN A   1      30.634   1.551  31.148  0.00  0.00     0.016 C 
ATOM     21  H51 ZIN A   1      25.103  -2.825  31.476  0.00  0.00     0.163 HD
ENDROOT
BRANCH   1  22
ATOM     22  C6  ZIN A   1      31.713   3.973  30.647  0.00  0.00     0.223 C 
ATOM     23  N5  ZIN A   1      32.162   4.006  31.917  0.00  0.00    -0.353 N 
ATOM     24  H42 ZIN A   1      31.534   3.979  32.655  0.00  0.00     0.163 HD
ATOM     25  O7  ZIN A   1      32.498   4.006  29.724  0.00  0.00    -0.273 OA
BRANCH  23  26
ATOM     26  C2  ZIN A   1      33.601   4.083  32.182  0.00  0.00     0.022 C 
ATOM     27  C1  ZIN A   1      34.083   5.518  31.971  0.00  0.00     0.037 C 
ATOM     28  C3  ZIN A   1      34.346   3.148  31.227  0.00  0.00     0.037 C 
ATOM     29  C4  ZIN A   1      33.877   3.659  33.626  0.00  0.00     0.037 C 
ENDBRANCH  23  26
ENDBRANCH   1  22
TORSDOF 2
ENDMDL
MODEL 71
REMARK CAVERDOCK RESULT:      -5.6      0.000      0.000
REMARK CAVERDOCK CONSTRAINTS:       0.0      0.0      0.0      0.0
REMARK CAVERDOCK TUNNEL: 70     -5.6      2.8     71.1
REMARK  2 active torsions:
REMARK  status: ('A' for Active; 'I' for Inactive)
REMARK    1  A    between atoms: C2_2  and  N5_5 
REMARK       I    between atoms: N5_5  and  C6_6 
REMARK    2  A    between atoms: C6_6  and  C8_8 
ROOT
ATOM      1  C8  ZIN A   1      30.107   3.840  30.320  0.00  0.00     0.086 C 
ATOM      2  C10 ZIN A   1      29.842   3.579  28.816  0.00  0.00     0.015 C 
ATOM      3  C11 ZIN A   1      29.028   2.259  28.737  0.00  0.00     0.007 C 
ATOM      4  C12 ZIN A   1      28.364   2.182  30.116  0.00  0.00    -0.001 C 
ATOM      5  C14 ZIN A   1      27.926   0.801  30.564  0.00  0.00    -0.004 C 
ATOM      6  C16 ZIN A   1      26.854   0.249  29.624  0.00  0.00     0.007 C 
ATOM      7  C17 ZIN A   1      26.377  -1.118  30.125  0.00  0.00     0.026 C 
ATOM      8  C18 ZIN A   1      25.804  -0.961  31.533  0.00  0.00     0.097 C 
ATOM      9  N20 ZIN A   1      25.321  -2.239  32.048  0.00  0.00    -0.352 N 
ATOM     10  C21 ZIN A   1      25.209  -2.416  33.383  0.00  0.00     0.241 C 
ATOM     11  O22 ZIN A   1      24.844  -3.485  33.832  0.00  0.00    -0.269 OA
ATOM     12  C23 ZIN A   1      25.535  -1.301  34.293  0.00  0.00     0.071 C 
ATOM     13  C24 ZIN A   1      26.347  -0.332  33.864  0.00  0.00    -0.009 C 
ATOM     14  C25 ZIN A   1      26.895  -0.432  32.467  0.00  0.00    -0.002 C 
ATOM     15  C26 ZIN A   1      28.107  -1.365  32.462  0.00  0.00     0.022 C 
ATOM     16  C27 ZIN A   1      27.360   0.941  31.987  0.00  0.00     0.004 C 
ATOM     17  C29 ZIN A   1      28.390   1.516  32.953  0.00  0.00     0.007 C 
ATOM     18  C30 ZIN A   1      28.953   2.853  32.441  0.00  0.00     0.011 C 
ATOM     19  C31 ZIN A   1      29.522   2.635  31.049  0.00  0.00    -0.028 C 
ATOM     20  C32 ZIN A   1      30.547   1.499  31.082  0.00  0.00     0.016 C 
ATOM     21  H51 ZIN A   1      25.082  -2.955  31.438  0.00  0.00     0.163 HD
ENDROOT
BRANCH   1  22
ATOM     22  C6  ZIN A   1      31.588   3.939  30.580  0.00  0.00     0.223 C 
ATOM     23  N5  ZIN A   1      32.052   3.903  31.845  0.00  0.00    -0.353 N 
ATOM     24  H42 ZIN A   1      31.434   3.814  32.587  0.00  0.00     0.163 HD
ATOM     25  O7  ZIN A   1      32.361   4.050  29.653  0.00  0.00    -0.273 OA
BRANCH  23  26
ATOM     26  C2  ZIN A   1      33.492   3.999  32.099  0.00  0.00     0.022 C 
ATOM     27  C1  ZIN A   1      34.244   3.086  31.129  0.00  0.00     0.037 C 
ATOM     28  C3  ZIN A   1      33.786   3.568  33.537  0.00  0.00     0.037 C 
ATOM     29  C4  ZIN A   1      33.950   5.444  31.897  0.00  0.00     0.037 C 
ENDBRANCH  23  26
ENDBRANCH   1  22
TORSDOF 2
ENDMDL
MODEL 72
REMARK CAVERDOCK RESULT:      -5.7      0.000      0.000
REMARK CAVERDOCK CONSTRAINTS:       0.0      0.0      0.0      0.0
REMARK CAVERDOCK TUNNEL: 71     -5.7      2.9     72.2
REMARK  2 active torsions:
REMARK  status: ('A' for Active; 'I' for Inactive)
REMARK    1  A    between atoms: C2_2  and  N5_5 
REMARK       I    between atoms: N5_5  and  C6_6 
REMARK    2  A    between atoms: C6_6  and  C8_8 
ROOT
ATOM      1  C8  ZIN A   1      30.044   3.770  30.203  0.00  0.00     0.086 C 
ATOM      2  C10 ZIN A   1      29.782   3.482  28.704  0.00  0.00     0.015 C 
ATOM      3  C11 ZIN A   1      28.983   2.151  28.646  0.00  0.00     0.007 C 
ATOM      4  C12 ZIN A   1      28.321   2.088  30.026  0.00  0.00    -0.001 C 
ATOM      5  C14 ZIN A   1      27.899   0.710  30.496  0.00  0.00    -0.004 C 
ATOM      6  C16 ZIN A   1      26.833   0.130  29.566  0.00  0.00     0.007 C 
ATOM      7  C17 ZIN A   1      26.373  -1.234  30.089  0.00  0.00     0.026 C 
ATOM      8  C18 ZIN A   1      25.798  -1.061  31.494  0.00  0.00     0.097 C 
ATOM      9  N20 ZIN A   1      25.330  -2.337  32.030  0.00  0.00    -0.352 N 
ATOM     10  C21 ZIN A   1      25.221  -2.494  33.368  0.00  0.00     0.241 C 
ATOM     11  O22 ZIN A   1      24.868  -3.560  33.834  0.00  0.00    -0.269 OA
ATOM     12  C23 ZIN A   1      25.535  -1.361  34.260  0.00  0.00     0.071 C 
ATOM     13  C24 ZIN A   1      26.335  -0.389  33.815  0.00  0.00    -0.009 C 
ATOM     14  C25 ZIN A   1      26.884  -0.505  32.419  0.00  0.00    -0.002 C 
ATOM     15  C26 ZIN A   1      28.106  -1.424  32.429  0.00  0.00     0.022 C 
ATOM     16  C27 ZIN A   1      27.332   0.866  31.917  0.00  0.00     0.004 C 
ATOM     17  C29 ZIN A   1      28.355   1.468  32.873  0.00  0.00     0.007 C 
ATOM     18  C30 ZIN A   1      28.903   2.803  32.340  0.00  0.00     0.011 C 
ATOM     19  C31 ZIN A   1      29.473   2.570  30.952  0.00  0.00    -0.028 C 
ATOM     20  C32 ZIN A   1      30.512   1.447  31.002  0.00  0.00     0.016 C 
ATOM     21  H51 ZIN A   1      25.099  -3.065  31.432  0.00  0.00     0.163 HD
ENDROOT
BRANCH   1  22
ATOM     22  C6  ZIN A   1      31.524   3.890  30.461  0.00  0.00     0.223 C 
ATOM     23  N5  ZIN A   1      31.996   3.812  31.721  0.00  0.00    -0.353 N 
ATOM     24  H42 ZIN A   1      31.384   3.679  32.461  0.00  0.00     0.163 HD
ATOM     25  O7  ZIN A   1      32.290   4.056  29.535  0.00  0.00    -0.273 OA
BRANCH  23  26
ATOM     26  C2  ZIN A   1      33.434   3.929  31.972  0.00  0.00     0.022 C 
ATOM     27  C1  ZIN A   1      34.185   2.894  31.133  0.00  0.00     0.037 C 
ATOM     28  C3  ZIN A   1      33.714   3.683  33.457  0.00  0.00     0.037 C 
ATOM     29  C4  ZIN A   1      33.906   5.334  31.592  0.00  0.00     0.037 C 
ENDBRANCH  23  26
ENDBRANCH   1  22
TORSDOF 2
ENDMDL
MODEL 73
REMARK CAVERDOCK RESULT:      -6.1      0.000      0.000
REMARK CAVERDOCK CONSTRAINTS:       0.0      0.0      0.0      0.0
REMARK CAVERDOCK TUNNEL: 72     -6.1      3.0     73.3
REMARK  2 active torsions:
REMARK  status: ('A' for Active; 'I' for Inactive)
REMARK    1  A    between atoms: C2_2  and  N5_5 
REMARK       I    between atoms: N5_5  and  C6_6 
REMARK    2  A    between atoms: C6_6  and  C8_8 
ROOT
ATOM      1  C8  ZIN A   1      29.908   3.703  30.378  0.00  0.00     0.086 C 
ATOM      2  C10 ZIN A   1      29.648   3.443  28.874  0.00  0.00     0.015 C 
ATOM      3  C11 ZIN A   1      28.882   2.095  28.787  0.00  0.00     0.007 C 
ATOM      4  C12 ZIN A   1      28.227   1.984  30.168  0.00  0.00    -0.001 C 
ATOM      5  C14 ZIN A   1      27.841   0.584  30.607  0.00  0.00    -0.004 C 
ATOM      6  C16 ZIN A   1      26.787  -0.000  29.667  0.00  0.00     0.007 C 
ATOM      7  C17 ZIN A   1      26.363  -1.387  30.160  0.00  0.00     0.026 C 
ATOM      8  C18 ZIN A   1      25.788  -1.261  31.570  0.00  0.00     0.097 C 
ATOM      9  N20 ZIN A   1      25.354  -2.560  32.078  0.00  0.00    -0.352 N 
ATOM     10  C21 ZIN A   1      25.253  -2.750  33.412  0.00  0.00     0.241 C 
ATOM     11  O22 ZIN A   1      24.929  -3.835  33.854  0.00  0.00    -0.269 OA
ATOM     12  C23 ZIN A   1      25.541  -1.631  34.328  0.00  0.00     0.071 C 
ATOM     13  C24 ZIN A   1      26.316  -0.629  33.904  0.00  0.00    -0.009 C 
ATOM     14  C25 ZIN A   1      26.862  -0.699  32.504  0.00  0.00    -0.002 C 
ATOM     15  C26 ZIN A   1      28.108  -1.587  32.490  0.00  0.00     0.022 C 
ATOM     16  C27 ZIN A   1      27.275   0.694  32.033  0.00  0.00     0.004 C 
ATOM     17  C29 ZIN A   1      28.286   1.300  33.000  0.00  0.00     0.007 C 
ATOM     18  C30 ZIN A   1      28.798   2.659  32.496  0.00  0.00     0.011 C 
ATOM     19  C31 ZIN A   1      29.370   2.473  31.101  0.00  0.00    -0.028 C 
ATOM     20  C32 ZIN A   1      30.436   1.375  31.122  0.00  0.00     0.016 C 
ATOM     21  H51 ZIN A   1      25.139  -3.280  31.463  0.00  0.00     0.163 HD
ENDROOT
BRANCH   1  22
ATOM     22  C6  ZIN A   1      31.385   3.855  30.635  0.00  0.00     0.223 C 
ATOM     23  N5  ZIN A   1      31.872   3.686  31.881  0.00  0.00    -0.353 N 
ATOM     24  H42 ZIN A   1      31.273   3.468  32.611  0.00  0.00     0.163 HD
ATOM     25  O7  ZIN A   1      32.135   4.127  29.722  0.00  0.00    -0.273 OA
BRANCH  23  26
ATOM     26  C2  ZIN A   1      33.309   3.833  32.131  0.00  0.00     0.022 C 
ATOM     27  C1  ZIN A   1      33.620   3.426  33.571  0.00  0.00     0.037 C 
ATOM     28  C3  ZIN A   1      33.717   5.292  31.913  0.00  0.00     0.037 C 
ATOM     29  C4  ZIN A   1      34.089   2.937  31.167  0.00  0.00     0.037 C 
ENDBRANCH  23  26
ENDBRANCH   1  22
TORSDOF 2
ENDMDL
MODEL 74
REMARK CAVERDOCK RESULT:      -6.2      0.000      0.000
REMARK CAVERDOCK CONSTRAINTS:       0.0      0.0      0.0      0.0
REMARK CAVERDOCK TUNNEL: 73     -6.2      3.0     74.1
REMARK  2 active torsions:
REMARK  status: ('A' for Active; 'I' for Inactive)
REMARK    1  A    between atoms: C2_2  and  N5_5 
REMARK       I    between atoms: N5_5  and  C6_6 
REMARK    2  A    between atoms: C6_6  and  C8_8 
ROOT
ATOM      1  C8  ZIN A   1      29.858   3.649  30.353  0.00  0.00     0.086 C 
ATOM      2  C10 ZIN A   1      29.545   3.429  28.853  0.00  0.00     0.015 C 
ATOM      3  C11 ZIN A   1      28.755   2.095  28.760  0.00  0.00     0.007 C 
ATOM      4  C12 ZIN A   1      28.144   1.961  30.159  0.00  0.00    -0.001 C 
ATOM      5  C14 ZIN A   1      27.750   0.558  30.577  0.00  0.00    -0.004 C 
ATOM      6  C16 ZIN A   1      26.656   0.012  29.660  0.00  0.00     0.007 C 
ATOM      7  C17 ZIN A   1      26.226  -1.380  30.133  0.00  0.00     0.026 C 
ATOM      8  C18 ZIN A   1      25.701  -1.278  31.565  0.00  0.00     0.097 C 
ATOM      9  N20 ZIN A   1      25.263  -2.583  32.056  0.00  0.00    -0.352 N 
ATOM     10  C21 ZIN A   1      25.203  -2.803  33.388  0.00  0.00     0.241 C 
ATOM     11  O22 ZIN A   1      24.876  -3.894  33.815  0.00  0.00    -0.269 OA
ATOM     12  C23 ZIN A   1      25.539  -1.711  34.320  0.00  0.00     0.071 C 
ATOM     13  C24 ZIN A   1      26.315  -0.711  33.894  0.00  0.00    -0.009 C 
ATOM     14  C25 ZIN A   1      26.814  -0.756  32.475  0.00  0.00    -0.002 C 
ATOM     15  C26 ZIN A   1      28.044  -1.662  32.399  0.00  0.00     0.022 C 
ATOM     16  C27 ZIN A   1      27.233   0.642  32.023  0.00  0.00     0.004 C 
ATOM     17  C29 ZIN A   1      28.285   1.208  32.970  0.00  0.00     0.007 C 
ATOM     18  C30 ZIN A   1      28.803   2.572  32.482  0.00  0.00     0.011 C 
ATOM     19  C31 ZIN A   1      29.325   2.410  31.064  0.00  0.00    -0.028 C 
ATOM     20  C32 ZIN A   1      30.374   1.296  31.024  0.00  0.00     0.016 C 
ATOM     21  H51 ZIN A   1      25.016  -3.284  31.432  0.00  0.00     0.163 HD
ENDROOT
BRANCH   1  22
ATOM     22  C6  ZIN A   1      31.346   3.772  30.564  0.00  0.00     0.223 C 
ATOM     23  N5  ZIN A   1      31.859   3.673  31.807  0.00  0.00    -0.353 N 
ATOM     24  H42 ZIN A   1      31.273   3.524  32.564  0.00  0.00     0.163 HD
ATOM     25  O7  ZIN A   1      32.079   3.958  29.617  0.00  0.00    -0.273 OA
BRANCH  23  26
ATOM     26  C2  ZIN A   1      33.305   3.792  32.012  0.00  0.00     0.022 C 
ATOM     27  C1  ZIN A   1      33.635   3.534  33.483  0.00  0.00     0.037 C 
ATOM     28  C3  ZIN A   1      33.761   5.201  31.626  0.00  0.00     0.037 C 
ATOM     29  C4  ZIN A   1      34.031   2.766  31.140  0.00  0.00     0.037 C 
ENDBRANCH  23  26
ENDBRANCH   1  22
TORSDOF 2
ENDMDL
MODEL 75
REMARK CAVERDOCK RESULT:      -6.3      0.000      0.000
REMARK CAVERDOCK CONSTRAINTS:       0.0      0.0      0.0      0.0
REMARK CAVERDOCK TUNNEL: 74     -6.3      3.0     75.2
REMARK  2 active torsions:
REMARK  status: ('A' for Active; 'I' for Inactive)
REMARK    1  A    between atoms: C2_2  and  N5_5 
REMARK       I    between atoms: N5_5  and  C6_6 
REMARK    2  A    between atoms: C6_6  and  C8_8 
ROOT
ATOM      1  C8  ZIN A   1      29.732   3.580  30.320  0.00  0.00     0.086 C 
ATOM      2  C10 ZIN A   1      29.434   3.322  28.822  0.00  0.00     0.015 C 
ATOM      3  C11 ZIN A   1      28.690   1.961  28.750  0.00  0.00     0.007 C 
ATOM      4  C12 ZIN A   1      28.076   1.832  30.148  0.00  0.00    -0.001 C 
ATOM      5  C14 ZIN A   1      27.728   0.424  30.591  0.00  0.00    -0.004 C 
ATOM      6  C16 ZIN A   1      26.657  -0.175  29.679  0.00  0.00     0.007 C 
ATOM      7  C17 ZIN A   1      26.271  -1.571  30.176  0.00  0.00     0.026 C 
ATOM      8  C18 ZIN A   1      25.736  -1.462  31.603  0.00  0.00     0.097 C 
ATOM      9  N20 ZIN A   1      25.339  -2.771  32.116  0.00  0.00    -0.352 N 
ATOM     10  C21 ZIN A   1      25.280  -2.969  33.451  0.00  0.00     0.241 C 
ATOM     11  O22 ZIN A   1      24.988  -4.062  33.897  0.00  0.00    -0.269 OA
ATOM     12  C23 ZIN A   1      25.575  -1.849  34.365  0.00  0.00     0.071 C 
ATOM     13  C24 ZIN A   1      26.319  -0.833  33.924  0.00  0.00    -0.009 C 
ATOM     14  C25 ZIN A   1      26.827  -0.886  32.509  0.00  0.00    -0.002 C 
ATOM     15  C26 ZIN A   1      28.086  -1.752  32.453  0.00  0.00     0.022 C 
ATOM     16  C27 ZIN A   1      27.201   0.516  32.033  0.00  0.00     0.004 C 
ATOM     17  C29 ZIN A   1      28.229   1.135  32.974  0.00  0.00     0.007 C 
ATOM     18  C30 ZIN A   1      28.703   2.506  32.463  0.00  0.00     0.011 C 
ATOM     19  C31 ZIN A   1      29.237   2.336  31.051  0.00  0.00    -0.028 C 
ATOM     20  C32 ZIN A   1      30.323   1.257  31.036  0.00  0.00     0.016 C 
ATOM     21  H51 ZIN A   1      25.120  -3.491  31.503  0.00  0.00     0.163 HD
ENDROOT
BRANCH   1  22
ATOM     22  C6  ZIN A   1      31.214   3.756  30.535  0.00  0.00     0.223 C 
ATOM     23  N5  ZIN A   1      31.725   3.689  31.780  0.00  0.00    -0.353 N 
ATOM     24  H42 ZIN A   1      31.141   3.529  32.537  0.00  0.00     0.163 HD
ATOM     25  O7  ZIN A   1      31.944   3.956  29.588  0.00  0.00    -0.273 OA
BRANCH  23  26
ATOM     26  C2  ZIN A   1      33.165   3.860  31.989  0.00  0.00     0.022 C 
ATOM     27  C1  ZIN A   1      33.510   3.550  33.447  0.00  0.00     0.037 C 
ATOM     28  C3  ZIN A   1      33.559   5.304  31.667  0.00  0.00     0.037 C 
ATOM     29  C4  ZIN A   1      33.931   2.907  31.070  0.00  0.00     0.037 C 
ENDBRANCH  23  26
ENDBRANCH   1  22
TORSDOF 2
ENDMDL
MODEL 76
REMARK CAVERDOCK RESULT:      -6.3      0.000      0.000
REMARK CAVERDOCK CONSTRAINTS:       0.0      0.0      0.0      0.0
REMARK CAVERDOCK TUNNEL: 75     -6.3      3.0     76.3
REMARK  2 active torsions:
REMARK  status: ('A' for Active; 'I' for Inactive)
REMARK    1  A    between atoms: C2_2  and  N5_5 
REMARK       I    between atoms: N5_5  and  C6_6 
REMARK    2  A    between atoms: C6_6  and  C8_8 
ROOT
ATOM      1  C8  ZIN A   1      29.687   3.543  30.343  0.00  0.00     0.086 C 
ATOM      2  C10 ZIN A   1      29.358   3.311  28.847  0.00  0.00     0.015 C 
ATOM      3  C11 ZIN A   1      28.605   1.955  28.768  0.00  0.00     0.007 C 
ATOM      4  C12 ZIN A   1      28.017   1.807  30.175  0.00  0.00    -0.001 C 
ATOM      5  C14 ZIN A   1      27.669   0.394  30.602  0.00  0.00    -0.004 C 
ATOM      6  C16 ZIN A   1      26.578  -0.184  29.701  0.00  0.00     0.007 C 
ATOM      7  C17 ZIN A   1      26.194  -1.586  30.183  0.00  0.00     0.026 C 
ATOM      8  C18 ZIN A   1      25.686  -1.496  31.622  0.00  0.00     0.097 C 
ATOM      9  N20 ZIN A   1      25.292  -2.811  32.122  0.00  0.00    -0.352 N 
ATOM     10  C21 ZIN A   1      25.257  -3.031  33.454  0.00  0.00     0.241 C 
ATOM     11  O22 ZIN A   1      24.967  -4.129  33.888  0.00  0.00    -0.269 OA
ATOM     12  C23 ZIN A   1      25.576  -1.927  34.380  0.00  0.00     0.071 C 
ATOM     13  C24 ZIN A   1      26.317  -0.908  33.941  0.00  0.00    -0.009 C 
ATOM     14  C25 ZIN A   1      26.797  -0.941  32.516  0.00  0.00    -0.002 C 
ATOM     15  C26 ZIN A   1      28.050  -1.813  32.423  0.00  0.00     0.022 C 
ATOM     16  C27 ZIN A   1      27.171   0.467  32.055  0.00  0.00     0.004 C 
ATOM     17  C29 ZIN A   1      28.220   1.064  32.986  0.00  0.00     0.007 C 
ATOM     18  C30 ZIN A   1      28.692   2.441  32.488  0.00  0.00     0.011 C 
ATOM     19  C31 ZIN A   1      29.198   2.291  31.063  0.00  0.00    -0.028 C 
ATOM     20  C32 ZIN A   1      30.277   1.206  31.010  0.00  0.00     0.016 C 
ATOM     21  H51 ZIN A   1      25.056  -3.521  31.502  0.00  0.00     0.163 HD
ENDROOT
BRANCH   1  22
ATOM     22  C6  ZIN A   1      31.173   3.707  30.532  0.00  0.00     0.223 C 
ATOM     23  N5  ZIN A   1      31.700   3.677  31.772  0.00  0.00    -0.353 N 
ATOM     24  H42 ZIN A   1      31.124   3.550  32.541  0.00  0.00     0.163 HD
ATOM     25  O7  ZIN A   1      31.893   3.865  29.570  0.00  0.00    -0.273 OA
BRANCH  23  26
ATOM     26  C2  ZIN A   1      33.145   3.837  31.957  0.00  0.00     0.022 C 
ATOM     27  C1  ZIN A   1      33.887   2.838  31.068  0.00  0.00     0.037 C 
ATOM     28  C3  ZIN A   1      33.503   3.581  33.422  0.00  0.00     0.037 C 
ATOM     29  C4  ZIN A   1      33.554   5.261  31.574  0.00  0.00     0.037 C 
ENDBRANCH  23  26
ENDBRANCH   1  22
TORSDOF 2
ENDMDL
MODEL 77
REMARK CAVERDOCK RESULT:      -6.3      0.000      0.000
REMARK CAVERDOCK CONSTRAINTS:       0.0      0.0      0.0      0.0
REMARK CAVERDOCK TUNNEL: 76     -6.3      3.1     77.3
REMARK  2 active torsions:
REMARK  status: ('A' for Active; 'I' for Inactive)
REMARK    1  A    between atoms: C2_2  and  N5_5 
REMARK       I    between atoms: N5_5  and  C6_6 
REMARK    2  A    between atoms: C6_6  and  C8_8 
ROOT
ATOM      1  C8  ZIN A   1      29.706   3.379  30.306  0.00  0.00     0.086 C 
ATOM      2  C10 ZIN A   1      29.344   3.145  28.819  0.00  0.00     0.015 C 
ATOM      3  C11 ZIN A   1      28.568   1.801  28.762  0.00  0.00     0.007 C 
ATOM      4  C12 ZIN A   1      28.007   1.669  30.182  0.00  0.00    -0.001 C 
ATOM      5  C14 ZIN A   1      27.646   0.263  30.623  0.00  0.00    -0.004 C 
ATOM      6  C16 ZIN A   1      26.528  -0.302  29.748  0.00  0.00     0.007 C 
ATOM      7  C17 ZIN A   1      26.132  -1.696  30.245  0.00  0.00     0.026 C 
ATOM      8  C18 ZIN A   1      25.656  -1.591  31.693  0.00  0.00     0.097 C 
ATOM      9  N20 ZIN A   1      25.252  -2.897  32.208  0.00  0.00    -0.352 N 
ATOM     10  C21 ZIN A   1      25.241  -3.109  33.542  0.00  0.00     0.241 C 
ATOM     11  O22 ZIN A   1      24.943  -4.201  33.988  0.00  0.00    -0.269 OA
ATOM     12  C23 ZIN A   1      25.596  -2.007  34.455  0.00  0.00     0.071 C 
ATOM     13  C24 ZIN A   1      26.344  -1.001  33.996  0.00  0.00    -0.009 C 
ATOM     14  C25 ZIN A   1      26.794  -1.049  32.561  0.00  0.00    -0.002 C 
ATOM     15  C26 ZIN A   1      28.031  -1.940  32.447  0.00  0.00     0.022 C 
ATOM     16  C27 ZIN A   1      27.179   0.351  32.086  0.00  0.00     0.004 C 
ATOM     17  C29 ZIN A   1      28.256   0.937  32.992  0.00  0.00     0.007 C 
ATOM     18  C30 ZIN A   1      28.739   2.303  32.477  0.00  0.00     0.011 C 
ATOM     19  C31 ZIN A   1      29.213   2.138  31.043  0.00  0.00    -0.028 C 
ATOM     20  C32 ZIN A   1      30.274   1.037  30.974  0.00  0.00     0.016 C 
ATOM     21  H51 ZIN A   1      24.993  -3.606  31.597  0.00  0.00     0.163 HD
ENDROOT
BRANCH   1  22
ATOM     22  C6  ZIN A   1      31.198   3.521  30.464  0.00  0.00     0.223 C 
ATOM     23  N5  ZIN A   1      31.737   3.625  31.695  0.00  0.00    -0.353 N 
ATOM     24  H42 ZIN A   1      31.166   3.608  32.478  0.00  0.00     0.163 HD
ATOM     25  O7  ZIN A   1      31.913   3.542  29.485  0.00  0.00    -0.273 OA
BRANCH  23  26
ATOM     26  C2  ZIN A   1      33.188   3.763  31.849  0.00  0.00     0.022 C 
ATOM     27  C1  ZIN A   1      33.563   3.596  33.322  0.00  0.00     0.037 C 
ATOM     28  C3  ZIN A   1      33.622   5.148  31.365  0.00  0.00     0.037 C 
ATOM     29  C4  ZIN A   1      33.894   2.690  31.018  0.00  0.00     0.037 C 
ENDBRANCH  23  26
ENDBRANCH   1  22
TORSDOF 2
ENDMDL
MODEL 78
REMARK CAVERDOCK RESULT:      -6.5      0.000      0.000
REMARK CAVERDOCK CONSTRAINTS:       0.0      0.0      0.0      0.0
REMARK CAVERDOCK TUNNEL: 77     -6.5      3.1     78.2
REMARK  2 active torsions:
REMARK  status: ('A' for Active; 'I' for Inactive)
REMARK    1  A    between atoms: C2_2  and  N5_5 
REMARK       I    between atoms: N5_5  and  C6_6 
REMARK    2  A    between atoms: C6_6  and  C8_8 
ROOT
ATOM      1  C8  ZIN A   1      29.436   3.443  30.419  0.00  0.00     0.086 C 
ATOM      2  C10 ZIN A   1      29.030   3.215  28.942  0.00  0.00     0.015 C 
ATOM      3  C11 ZIN A   1      28.341   1.823  28.886  0.00  0.00     0.007 C 
ATOM      4  C12 ZIN A   1      27.848   1.627  30.323  0.00  0.00    -0.001 C 
ATOM      5  C14 ZIN A   1      27.597   0.193  30.747  0.00  0.00    -0.004 C 
ATOM      6  C16 ZIN A   1      26.484  -0.428  29.904  0.00  0.00     0.007 C 
ATOM      7  C17 ZIN A   1      26.199  -1.854  30.385  0.00  0.00     0.026 C 
ATOM      8  C18 ZIN A   1      25.776  -1.809  31.853  0.00  0.00     0.097 C 
ATOM      9  N20 ZIN A   1      25.478  -3.148  32.354  0.00  0.00    -0.352 N 
ATOM     10  C21 ZIN A   1      25.535  -3.387  33.683  0.00  0.00     0.241 C 
ATOM     11  O22 ZIN A   1      25.326  -4.504  34.115  0.00  0.00    -0.269 OA
ATOM     12  C23 ZIN A   1      25.853  -2.281  34.605  0.00  0.00     0.071 C 
ATOM     13  C24 ZIN A   1      26.515  -1.219  34.139  0.00  0.00    -0.009 C 
ATOM     14  C25 ZIN A   1      26.910  -1.210  32.688  0.00  0.00    -0.002 C 
ATOM     15  C26 ZIN A   1      28.197  -2.015  32.506  0.00  0.00     0.022 C 
ATOM     16  C27 ZIN A   1      27.184   0.221  32.229  0.00  0.00     0.004 C 
ATOM     17  C29 ZIN A   1      28.256   0.859  33.105  0.00  0.00     0.007 C 
ATOM     18  C30 ZIN A   1      28.628   2.264  32.601  0.00  0.00     0.011 C 
ATOM     19  C31 ZIN A   1      29.054   2.158  31.147  0.00  0.00    -0.028 C 
ATOM     20  C32 ZIN A   1      30.181   1.131  31.013  0.00  0.00     0.016 C 
ATOM     21  H51 ZIN A   1      25.241  -3.861  31.738  0.00  0.00     0.163 HD
ENDROOT
BRANCH   1  22
ATOM     22  C6  ZIN A   1      30.921   3.680  30.522  0.00  0.00     0.223 C 
ATOM     23  N5  ZIN A   1      31.556   3.465  31.691  0.00  0.00    -0.353 N 
ATOM     24  H42 ZIN A   1      31.059   3.160  32.465  0.00  0.00     0.163 HD
ATOM     25  O7  ZIN A   1      31.542   4.062  29.554  0.00  0.00    -0.273 OA
BRANCH  23  26
ATOM     26  C2  ZIN A   1      33.000   3.696  31.792  0.00  0.00     0.022 C 
ATOM     27  C1  ZIN A   1      33.732   2.789  30.802  0.00  0.00     0.037 C 
ATOM     28  C3  ZIN A   1      33.468   3.382  33.215  0.00  0.00     0.037 C 
ATOM     29  C4  ZIN A   1      33.307   5.159  31.467  0.00  0.00     0.037 C 
ENDBRANCH  23  26
ENDBRANCH   1  22
TORSDOF 2
ENDMDL
MODEL 79
REMARK CAVERDOCK RESULT:      -6.4      0.000      0.000
REMARK CAVERDOCK CONSTRAINTS:       0.0      0.0      0.0      0.0
REMARK CAVERDOCK TUNNEL: 78     -6.4      3.2     79.3
REMARK  2 active torsions:
REMARK  status: ('A' for Active; 'I' for Inactive)
REMARK    1  A    between atoms: C2_2  and  N5_5 
REMARK       I    between atoms: N5_5  and  C6_6 
REMARK    2  A    between atoms: C6_6  and  C8_8 
ROOT
ATOM      1  C8  ZIN A   1      29.458   3.285  30.301  0.00  0.00     0.086 C 
ATOM      2  C10 ZIN A   1      29.028   3.025  28.837  0.00  0.00     0.015 C 
ATOM      3  C11 ZIN A   1      28.310   1.648  28.828  0.00  0.00     0.007 C 
ATOM      4  C12 ZIN A   1      27.831   1.502  30.276  0.00  0.00    -0.001 C 
ATOM      5  C14 ZIN A   1      27.556   0.086  30.743  0.00  0.00    -0.004 C 
ATOM      6  C16 ZIN A   1      26.418  -0.534  29.932  0.00  0.00     0.007 C 
ATOM      7  C17 ZIN A   1      26.110  -1.939  30.456  0.00  0.00     0.026 C 
ATOM      8  C18 ZIN A   1      25.707  -1.845  31.927  0.00  0.00     0.097 C 
ATOM      9  N20 ZIN A   1      25.388  -3.164  32.469  0.00  0.00    -0.352 N 
ATOM     10  C21 ZIN A   1      25.457  -3.366  33.803  0.00  0.00     0.241 C 
ATOM     11  O22 ZIN A   1      25.231  -4.466  34.269  0.00  0.00    -0.269 OA
ATOM     12  C23 ZIN A   1      25.811  -2.242  34.691  0.00  0.00     0.071 C 
ATOM     13  C24 ZIN A   1      26.490  -1.208  34.187  0.00  0.00    -0.009 C 
ATOM     14  C25 ZIN A   1      26.865  -1.247  32.731  0.00  0.00    -0.002 C 
ATOM     15  C26 ZIN A   1      28.132  -2.085  32.555  0.00  0.00     0.022 C 
ATOM     16  C27 ZIN A   1      27.163   0.164  32.228  0.00  0.00     0.004 C 
ATOM     17  C29 ZIN A   1      28.260   0.802  33.072  0.00  0.00     0.007 C 
ATOM     18  C30 ZIN A   1      28.655   2.185  32.526  0.00  0.00     0.011 C 
ATOM     19  C31 ZIN A   1      29.060   2.030  31.070  0.00  0.00    -0.028 C 
ATOM     20  C32 ZIN A   1      30.162   0.975  30.949  0.00  0.00     0.016 C 
ATOM     21  H51 ZIN A   1      25.128  -3.887  31.877  0.00  0.00     0.163 HD
ENDROOT
BRANCH   1  22
ATOM     22  C6  ZIN A   1      30.949   3.493  30.379  0.00  0.00     0.223 C 
ATOM     23  N5  ZIN A   1      31.575   3.439  31.572  0.00  0.00    -0.353 N 
ATOM     24  H42 ZIN A   1      31.066   3.267  32.379  0.00  0.00     0.163 HD
ATOM     25  O7  ZIN A   1      31.585   3.707  29.369  0.00  0.00    -0.273 OA
BRANCH  23  26
ATOM     26  C2  ZIN A   1      33.024   3.641  31.648  0.00  0.00     0.022 C 
ATOM     27  C1  ZIN A   1      33.376   5.024  31.098  0.00  0.00     0.037 C 
ATOM     28  C3  ZIN A   1      33.733   2.566  30.819  0.00  0.00     0.037 C 
ATOM     29  C4  ZIN A   1      33.477   3.540  33.105  0.00  0.00     0.037 C 
ENDBRANCH  23  26
ENDBRANCH   1  22
TORSDOF 2
ENDMDL
MODEL 80
REMARK CAVERDOCK RESULT:      -6.5      0.000      0.000
REMARK CAVERDOCK CONSTRAINTS:       0.0      0.0      0.0      0.0
REMARK CAVERDOCK TUNNEL: 79     -6.5      3.2     80.1
REMARK  2 active torsions:
REMARK  status: ('A' for Active; 'I' for Inactive)
REMARK    1  A    between atoms: C2_2  and  N5_5 
REMARK       I    between atoms: N5_5  and  C6_6 
REMARK    2  A    between atoms: C6_6  and  C8_8 
ROOT
ATOM      1  C8  ZIN A   1      29.407   3.248  30.348  0.00  0.00     0.086 C 
ATOM      2  C10 ZIN A   1      29.004   2.997  28.874  0.00  0.00     0.015 C 
ATOM      3  C11 ZIN A   1      28.308   1.609  28.839  0.00  0.00     0.007 C 
ATOM      4  C12 ZIN A   1      27.810   1.439  30.278  0.00  0.00    -0.001 C 
ATOM      5  C14 ZIN A   1      27.550   0.014  30.725  0.00  0.00    -0.004 C 
ATOM      6  C16 ZIN A   1      26.435  -0.615  29.889  0.00  0.00     0.007 C 
ATOM      7  C17 ZIN A   1      26.142  -2.031  30.394  0.00  0.00     0.026 C 
ATOM      8  C18 ZIN A   1      25.715  -1.959  31.859  0.00  0.00     0.097 C 
ATOM      9  N20 ZIN A   1      25.408  -3.289  32.382  0.00  0.00    -0.352 N 
ATOM     10  C21 ZIN A   1      25.461  -3.505  33.714  0.00  0.00     0.241 C 
ATOM     11  O22 ZIN A   1      25.245  -4.614  34.165  0.00  0.00    -0.269 OA
ATOM     12  C23 ZIN A   1      25.783  -2.386  34.619  0.00  0.00     0.071 C 
ATOM     13  C24 ZIN A   1      26.452  -1.336  34.137  0.00  0.00    -0.009 C 
ATOM     14  C25 ZIN A   1      26.850  -1.353  32.687  0.00  0.00    -0.002 C 
ATOM     15  C26 ZIN A   1      28.133  -2.168  32.522  0.00  0.00     0.022 C 
ATOM     16  C27 ZIN A   1      27.133   0.069  32.205  0.00  0.00     0.004 C 
ATOM     17  C29 ZIN A   1      28.207   0.715  33.073  0.00  0.00     0.007 C 
ATOM     18  C30 ZIN A   1      28.588   2.109  32.547  0.00  0.00     0.011 C 
ATOM     19  C31 ZIN A   1      29.017   1.977  31.096  0.00  0.00    -0.028 C 
ATOM     20  C32 ZIN A   1      30.138   0.941  30.981  0.00  0.00     0.016 C 
ATOM     21  H51 ZIN A   1      25.169  -4.010  31.777  0.00  0.00     0.163 HD
ENDROOT
BRANCH   1  22
ATOM     22  C6  ZIN A   1      30.893   3.478  30.450  0.00  0.00     0.223 C 
ATOM     23  N5  ZIN A   1      31.499   3.434  31.654  0.00  0.00    -0.353 N 
ATOM     24  H42 ZIN A   1      30.980   3.255  32.452  0.00  0.00     0.163 HD
ATOM     25  O7  ZIN A   1      31.543   3.702  29.451  0.00  0.00    -0.273 OA
BRANCH  23  26
ATOM     26  C2  ZIN A   1      32.944   3.658  31.754  0.00  0.00     0.022 C 
ATOM     27  C1  ZIN A   1      33.279   5.062  31.249  0.00  0.00     0.037 C 
ATOM     28  C3  ZIN A   1      33.681   2.621  30.904  0.00  0.00     0.037 C 
ATOM     29  C4  ZIN A   1      33.381   3.523  33.214  0.00  0.00     0.037 C 
ENDBRANCH  23  26
ENDBRANCH   1  22
TORSDOF 2
ENDMDL
MODEL 81
REMARK CAVERDOCK RESULT:      -6.6      0.000      0.000
REMARK CAVERDOCK CONSTRAINTS:       0.0      0.0      0.0      0.0
REMARK CAVERDOCK TUNNEL: 80     -6.6      3.2     81.1
REMARK  2 active torsions:
REMARK  status: ('A' for Active; 'I' for Inactive)
REMARK    1  A    between atoms: C2_2  and  N5_5 
REMARK       I    between atoms: N5_5  and  C6_6 
REMARK    2  A    between atoms: C6_6  and  C8_8 
ROOT
ATOM      1  C8  ZIN A   1      29.233   3.241  30.347  0.00  0.00     0.086 C 
ATOM      2  C10 ZIN A   1      28.768   2.992  28.892  0.00  0.00     0.015 C 
ATOM      3  C11 ZIN A   1      28.119   1.581  28.874  0.00  0.00     0.007 C 
ATOM      4  C12 ZIN A   1      27.697   1.379  30.333  0.00  0.00    -0.001 C 
ATOM      5  C14 ZIN A   1      27.508  -0.059  30.774  0.00  0.00    -0.004 C 
ATOM      6  C16 ZIN A   1      26.376  -0.717  29.985  0.00  0.00     0.007 C 
ATOM      7  C17 ZIN A   1      26.156  -2.147  30.486  0.00  0.00     0.026 C 
ATOM      8  C18 ZIN A   1      25.798  -2.106  31.971  0.00  0.00     0.097 C 
ATOM      9  N20 ZIN A   1      25.562  -3.450  32.491  0.00  0.00    -0.352 N 
ATOM     10  C21 ZIN A   1      25.686  -3.679  33.817  0.00  0.00     0.241 C 
ATOM     11  O22 ZIN A   1      25.530  -4.799  34.264  0.00  0.00    -0.269 OA
ATOM     12  C23 ZIN A   1      26.013  -2.558  34.719  0.00  0.00     0.071 C 
ATOM     13  C24 ZIN A   1      26.622  -1.481  34.219  0.00  0.00    -0.009 C 
ATOM     14  C25 ZIN A   1      26.950  -1.469  32.751  0.00  0.00    -0.002 C 
ATOM     15  C26 ZIN A   1      28.251  -2.238  32.515  0.00  0.00     0.022 C 
ATOM     16  C27 ZIN A   1      27.161  -0.033  32.273  0.00  0.00     0.004 C 
ATOM     17  C29 ZIN A   1      28.253   0.641  33.096  0.00  0.00     0.007 C 
ATOM     18  C30 ZIN A   1      28.560   2.053  32.570  0.00  0.00     0.011 C 
ATOM     19  C31 ZIN A   1      28.923   1.951  31.098  0.00  0.00    -0.028 C 
ATOM     20  C32 ZIN A   1      30.072   0.956  30.918  0.00  0.00     0.016 C 
ATOM     21  H51 ZIN A   1      25.319  -4.173  31.891  0.00  0.00     0.163 HD
ENDROOT
BRANCH   1  22
ATOM     22  C6  ZIN A   1      30.714   3.522  30.382  0.00  0.00     0.223 C 
ATOM     23  N5  ZIN A   1      31.402   3.362  31.530  0.00  0.00    -0.353 N 
ATOM     24  H42 ZIN A   1      30.946   3.067  32.332  0.00  0.00     0.163 HD
ATOM     25  O7  ZIN A   1      31.285   3.891  29.378  0.00  0.00    -0.273 OA
BRANCH  23  26
ATOM     26  C2  ZIN A   1      32.841   3.635  31.564  0.00  0.00     0.022 C 
ATOM     27  C1  ZIN A   1      33.110   5.028  30.992  0.00  0.00     0.037 C 
ATOM     28  C3  ZIN A   1      33.579   2.588  30.726  0.00  0.00     0.037 C 
ATOM     29  C4  ZIN A   1      33.339   3.572  33.009  0.00  0.00     0.037 C 
ENDBRANCH  23  26
ENDBRANCH   1  22
TORSDOF 2
ENDMDL
MODEL 82
REMARK CAVERDOCK RESULT:      -6.7      0.000      0.000
REMARK CAVERDOCK CONSTRAINTS:       0.0      0.0      0.0      0.0
REMARK CAVERDOCK TUNNEL: 81     -6.7      3.3     82.3
REMARK  2 active torsions:
REMARK  status: ('A' for Active; 'I' for Inactive)
REMARK    1  A    between atoms: C2_2  and  N5_5 
REMARK       I    between atoms: N5_5  and  C6_6 
REMARK    2  A    between atoms: C6_6  and  C8_8 
ROOT
ATOM      1  C8  ZIN A   1      29.177   3.204  30.443  0.00  0.00     0.086 C 
ATOM      2  C10 ZIN A   1      28.684   2.985  28.991  0.00  0.00     0.015 C 
ATOM      3  C11 ZIN A   1      28.038   1.572  28.956  0.00  0.00     0.007 C 
ATOM      4  C12 ZIN A   1      27.646   1.338  30.419  0.00  0.00    -0.001 C 
ATOM      5  C14 ZIN A   1      27.469  -0.110  30.833  0.00  0.00    -0.004 C 
ATOM      6  C16 ZIN A   1      26.324  -0.754  30.053  0.00  0.00     0.007 C 
ATOM      7  C17 ZIN A   1      26.118  -2.196  30.527  0.00  0.00     0.026 C 
ATOM      8  C18 ZIN A   1      25.789  -2.187  32.019  0.00  0.00     0.097 C 
ATOM      9  N20 ZIN A   1      25.568  -3.543  32.516  0.00  0.00    -0.352 N 
ATOM     10  C21 ZIN A   1      25.718  -3.799  33.834  0.00  0.00     0.241 C 
ATOM     11  O22 ZIN A   1      25.574  -4.929  34.260  0.00  0.00    -0.269 OA
ATOM     12  C23 ZIN A   1      26.060  -2.697  34.753  0.00  0.00     0.071 C 
ATOM     13  C24 ZIN A   1      26.656  -1.608  34.263  0.00  0.00    -0.009 C 
ATOM     14  C25 ZIN A   1      26.955  -1.563  32.790  0.00  0.00    -0.002 C 
ATOM     15  C26 ZIN A   1      28.253  -2.323  32.512  0.00  0.00     0.022 C 
ATOM     16  C27 ZIN A   1      27.152  -0.117  32.338  0.00  0.00     0.004 C 
ATOM     17  C29 ZIN A   1      28.258   0.543  33.154  0.00  0.00     0.007 C 
ATOM     18  C30 ZIN A   1      28.551   1.967  32.652  0.00  0.00     0.011 C 
ATOM     19  C31 ZIN A   1      28.885   1.897  31.172  0.00  0.00    -0.028 C 
ATOM     20  C32 ZIN A   1      30.033   0.910  30.947  0.00  0.00     0.016 C 
ATOM     21  H51 ZIN A   1      25.315  -4.254  31.904  0.00  0.00     0.163 HD
ENDROOT
BRANCH   1  22
ATOM     22  C6  ZIN A   1      30.657   3.489  30.454  0.00  0.00     0.223 C 
ATOM     23  N5  ZIN A   1      31.365   3.324  31.589  0.00  0.00    -0.353 N 
ATOM     24  H42 ZIN A   1      30.923   3.023  32.398  0.00  0.00     0.163 HD
ATOM     25  O7  ZIN A   1      31.210   3.865  29.443  0.00  0.00    -0.273 OA
BRANCH  23  26
ATOM     26  C2  ZIN A   1      32.804   3.601  31.601  0.00  0.00     0.022 C 
ATOM     27  C1  ZIN A   1      33.526   2.585  30.714  0.00  0.00     0.037 C 
ATOM     28  C3  ZIN A   1      33.332   3.495  33.033  0.00  0.00     0.037 C 
ATOM     29  C4  ZIN A   1      33.056   5.013  31.068  0.00  0.00     0.037 C 
ENDBRANCH  23  26
ENDBRANCH   1  22
TORSDOF 2
ENDMDL
MODEL 83
REMARK CAVERDOCK RESULT:      -6.6      0.000      0.000
REMARK CAVERDOCK CONSTRAINTS:       0.0      0.0      0.0      0.0
REMARK CAVERDOCK TUNNEL: 82     -6.6      3.3     83.2
REMARK  2 active torsions:
REMARK  status: ('A' for Active; 'I' for Inactive)
REMARK    1  A    between atoms: C2_2  and  N5_5 
REMARK       I    between atoms: N5_5  and  C6_6 
REMARK    2  A    between atoms: C6_6  and  C8_8 
ROOT
ATOM      1  C8  ZIN A   1      29.138   3.124  30.436  0.00  0.00     0.086 C 
ATOM      2  C10 ZIN A   1      28.644   2.880  28.989  0.00  0.00     0.015 C 
ATOM      3  C11 ZIN A   1      27.983   1.474  28.983  0.00  0.00     0.007 C 
ATOM      4  C12 ZIN A   1      27.587   1.275  30.449  0.00  0.00    -0.001 C 
ATOM      5  C14 ZIN A   1      27.394  -0.162  30.894  0.00  0.00    -0.004 C 
ATOM      6  C16 ZIN A   1      26.242  -0.810  30.125  0.00  0.00     0.007 C 
ATOM      7  C17 ZIN A   1      26.020  -2.240  30.629  0.00  0.00     0.026 C 
ATOM      8  C18 ZIN A   1      25.690  -2.196  32.120  0.00  0.00     0.097 C 
ATOM      9  N20 ZIN A   1      25.454  -3.539  32.644  0.00  0.00    -0.352 N 
ATOM     10  C21 ZIN A   1      25.600  -3.770  33.968  0.00  0.00     0.241 C 
ATOM     11  O22 ZIN A   1      25.443  -4.889  34.417  0.00  0.00    -0.269 OA
ATOM     12  C23 ZIN A   1      25.953  -2.653  34.864  0.00  0.00     0.071 C 
ATOM     13  C24 ZIN A   1      26.561  -1.580  34.353  0.00  0.00    -0.009 C 
ATOM     14  C25 ZIN A   1      26.862  -1.569  32.879  0.00  0.00    -0.002 C 
ATOM     15  C26 ZIN A   1      28.152  -2.348  32.619  0.00  0.00     0.022 C 
ATOM     16  C27 ZIN A   1      27.076  -0.135  32.398  0.00  0.00     0.004 C 
ATOM     17  C29 ZIN A   1      28.188   0.529  33.201  0.00  0.00     0.007 C 
ATOM     18  C30 ZIN A   1      28.497   1.939  32.670  0.00  0.00     0.011 C 
ATOM     19  C31 ZIN A   1      28.832   1.835  31.192  0.00  0.00    -0.028 C 
ATOM     20  C32 ZIN A   1      29.969   0.831  30.990  0.00  0.00     0.016 C 
ATOM     21  H51 ZIN A   1      25.193  -4.259  32.048  0.00  0.00     0.163 HD
ENDROOT
BRANCH   1  22
ATOM     22  C6  ZIN A   1      30.621   3.393  30.444  0.00  0.00     0.223 C 
ATOM     23  N5  ZIN A   1      31.308   3.344  31.602  0.00  0.00    -0.353 N 
ATOM     24  H42 ZIN A   1      30.849   3.137  32.430  0.00  0.00     0.163 HD
ATOM     25  O7  ZIN A   1      31.196   3.652  29.408  0.00  0.00    -0.273 OA
BRANCH  23  26
ATOM     26  C2  ZIN A   1      32.750   3.605  31.610  0.00  0.00     0.022 C 
ATOM     27  C1  ZIN A   1      33.459   2.582  30.721  0.00  0.00     0.037 C 
ATOM     28  C3  ZIN A   1      33.281   3.494  33.041  0.00  0.00     0.037 C 
ATOM     29  C4  ZIN A   1      33.016   5.015  31.077  0.00  0.00     0.037 C 
ENDBRANCH  23  26
ENDBRANCH   1  22
TORSDOF 2
ENDMDL
MODEL 84
REMARK CAVERDOCK RESULT:      -6.6      0.000      0.000
REMARK CAVERDOCK CONSTRAINTS:       0.0      0.0      0.0      0.0
REMARK CAVERDOCK TUNNEL: 83     -6.6      3.3     84.4
REMARK  2 active torsions:
REMARK  status: ('A' for Active; 'I' for Inactive)
REMARK    1  A    between atoms: C2_2  and  N5_5 
REMARK       I    between atoms: N5_5  and  C6_6 
REMARK    2  A    between atoms: C6_6  and  C8_8 
ROOT
ATOM      1  C8  ZIN A   1      29.095   3.074  30.457  0.00  0.00     0.086 C 
ATOM      2  C10 ZIN A   1      28.562   2.873  29.017  0.00  0.00     0.015 C 
ATOM      3  C11 ZIN A   1      27.918   1.460  28.981  0.00  0.00     0.007 C 
ATOM      4  C12 ZIN A   1      27.567   1.205  30.451  0.00  0.00    -0.001 C 
ATOM      5  C14 ZIN A   1      27.404  -0.248  30.851  0.00  0.00    -0.004 C 
ATOM      6  C16 ZIN A   1      26.239  -0.884  30.094  0.00  0.00     0.007 C 
ATOM      7  C17 ZIN A   1      26.048  -2.333  30.555  0.00  0.00     0.026 C 
ATOM      8  C18 ZIN A   1      25.761  -2.344  32.056  0.00  0.00     0.097 C 
ATOM      9  N20 ZIN A   1      25.556  -3.708  32.540  0.00  0.00    -0.352 N 
ATOM     10  C21 ZIN A   1      25.744  -3.981  33.850  0.00  0.00     0.241 C 
ATOM     11  O22 ZIN A   1      25.614  -5.117  34.264  0.00  0.00    -0.269 OA
ATOM     12  C23 ZIN A   1      26.110  -2.891  34.774  0.00  0.00     0.071 C 
ATOM     13  C24 ZIN A   1      26.690  -1.793  34.282  0.00  0.00    -0.009 C 
ATOM     14  C25 ZIN A   1      26.947  -1.729  32.802  0.00  0.00    -0.002 C 
ATOM     15  C26 ZIN A   1      28.238  -2.482  32.477  0.00  0.00     0.022 C 
ATOM     16  C27 ZIN A   1      27.130  -0.277  32.364  0.00  0.00     0.004 C 
ATOM     17  C29 ZIN A   1      28.257   0.375  33.157  0.00  0.00     0.007 C 
ATOM     18  C30 ZIN A   1      28.534   1.806  32.667  0.00  0.00     0.011 C 
ATOM     19  C31 ZIN A   1      28.826   1.756  31.177  0.00  0.00    -0.028 C 
ATOM     20  C32 ZIN A   1      29.969   0.774  30.907  0.00  0.00     0.016 C 
ATOM     21  H51 ZIN A   1      25.287  -4.410  31.927  0.00  0.00     0.163 HD
ENDROOT
BRANCH   1  22
ATOM     22  C6  ZIN A   1      30.575   3.362  30.431  0.00  0.00     0.223 C 
ATOM     23  N5  ZIN A   1      31.290   3.312  31.572  0.00  0.00    -0.353 N 
ATOM     24  H42 ZIN A   1      30.853   3.093  32.409  0.00  0.00     0.163 HD
ATOM     25  O7  ZIN A   1      31.121   3.635  29.383  0.00  0.00    -0.273 OA
BRANCH  23  26
ATOM     26  C2  ZIN A   1      32.728   3.592  31.547  0.00  0.00     0.022 C 
ATOM     27  C1  ZIN A   1      32.966   4.995  30.988  0.00  0.00     0.037 C 
ATOM     28  C3  ZIN A   1      33.432   2.563  30.660  0.00  0.00     0.037 C 
ATOM     29  C4  ZIN A   1      33.289   3.508  32.968  0.00  0.00     0.037 C 
ENDBRANCH  23  26
ENDBRANCH   1  22
TORSDOF 2
ENDMDL
MODEL 85
REMARK CAVERDOCK RESULT:      -6.7      0.000      0.000
REMARK CAVERDOCK CONSTRAINTS:       0.0      0.0      0.0      0.0
REMARK CAVERDOCK TUNNEL: 84     -6.7      3.3     85.3
REMARK  2 active torsions:
REMARK  status: ('A' for Active; 'I' for Inactive)
REMARK    1  A    between atoms: C2_2  and  N5_5 
REMARK       I    between atoms: N5_5  and  C6_6 
REMARK    2  A    between atoms: C6_6  and  C8_8 
ROOT
ATOM      1  C8  ZIN A   1      28.975   3.074  30.483  0.00  0.00     0.086 C 
ATOM      2  C10 ZIN A   1      28.401   2.868  29.060  0.00  0.00     0.015 C 
ATOM      3  C11 ZIN A   1      27.756   1.455  29.046  0.00  0.00     0.007 C 
ATOM      4  C12 ZIN A   1      27.446   1.206  30.525  0.00  0.00    -0.001 C 
ATOM      5  C14 ZIN A   1      27.294  -0.247  30.934  0.00  0.00    -0.004 C 
ATOM      6  C16 ZIN A   1      26.107  -0.885  30.212  0.00  0.00     0.007 C 
ATOM      7  C17 ZIN A   1      25.929  -2.332  30.682  0.00  0.00     0.026 C 
ATOM      8  C18 ZIN A   1      25.684  -2.338  32.190  0.00  0.00     0.097 C 
ATOM      9  N20 ZIN A   1      25.492  -3.700  32.684  0.00  0.00    -0.352 N 
ATOM     10  C21 ZIN A   1      25.716  -3.969  33.989  0.00  0.00     0.241 C 
ATOM     11  O22 ZIN A   1      25.597  -5.104  34.411  0.00  0.00    -0.269 OA
ATOM     12  C23 ZIN A   1      26.108  -2.876  34.899  0.00  0.00     0.071 C 
ATOM     13  C24 ZIN A   1      26.675  -1.781  34.388  0.00  0.00    -0.009 C 
ATOM     14  C25 ZIN A   1      26.890  -1.721  32.901  0.00  0.00    -0.002 C 
ATOM     15  C26 ZIN A   1      28.171  -2.476  32.544  0.00  0.00     0.022 C 
ATOM     16  C27 ZIN A   1      27.062  -0.270  32.454  0.00  0.00     0.004 C 
ATOM     17  C29 ZIN A   1      28.211   0.383  33.214  0.00  0.00     0.007 C 
ATOM     18  C30 ZIN A   1      28.474   1.812  32.711  0.00  0.00     0.011 C 
ATOM     19  C31 ZIN A   1      28.725   1.758  31.214  0.00  0.00    -0.028 C 
ATOM     20  C32 ZIN A   1      29.860   0.775  30.916  0.00  0.00     0.016 C 
ATOM     21  H51 ZIN A   1      25.206  -4.404  32.081  0.00  0.00     0.163 HD
ENDROOT
BRANCH   1  22
ATOM     22  C6  ZIN A   1      30.453   3.360  30.415  0.00  0.00     0.223 C 
ATOM     23  N5  ZIN A   1      31.207   3.273  31.529  0.00  0.00    -0.353 N 
ATOM     24  H42 ZIN A   1      30.799   3.027  32.373  0.00  0.00     0.163 HD
ATOM     25  O7  ZIN A   1      30.963   3.667  29.359  0.00  0.00    -0.273 OA
BRANCH  23  26
ATOM     26  C2  ZIN A   1      32.644   3.552  31.463  0.00  0.00     0.022 C 
ATOM     27  C1  ZIN A   1      33.325   2.515  30.568  0.00  0.00     0.037 C 
ATOM     28  C3  ZIN A   1      33.242   3.483  32.870  0.00  0.00     0.037 C 
ATOM     29  C4  ZIN A   1      32.866   4.950  30.883  0.00  0.00     0.037 C 
ENDBRANCH  23  26
ENDBRANCH   1  22
TORSDOF 2
ENDMDL
MODEL 86
REMARK CAVERDOCK RESULT:      -6.7      0.000      0.000
REMARK CAVERDOCK CONSTRAINTS:       0.0      0.0      0.0      0.0
REMARK CAVERDOCK TUNNEL: 85     -6.7      3.4     86.1
REMARK  2 active torsions:
REMARK  status: ('A' for Active; 'I' for Inactive)
REMARK    1  A    between atoms: C2_2  and  N5_5 
REMARK       I    between atoms: N5_5  and  C6_6 
REMARK    2  A    between atoms: C6_6  and  C8_8 
ROOT
ATOM      1  C8  ZIN A   1      28.916   3.000  30.471  0.00  0.00     0.086 C 
ATOM      2  C10 ZIN A   1      28.338   2.783  29.051  0.00  0.00     0.015 C 
ATOM      3  C11 ZIN A   1      27.708   1.363  29.046  0.00  0.00     0.007 C 
ATOM      4  C12 ZIN A   1      27.408   1.116  30.528  0.00  0.00    -0.001 C 
ATOM      5  C14 ZIN A   1      27.275  -0.337  30.943  0.00  0.00    -0.004 C 
ATOM      6  C16 ZIN A   1      26.091  -0.991  30.230  0.00  0.00     0.007 C 
ATOM      7  C17 ZIN A   1      25.932  -2.438  30.707  0.00  0.00     0.026 C 
ATOM      8  C18 ZIN A   1      25.695  -2.441  32.216  0.00  0.00     0.097 C 
ATOM      9  N20 ZIN A   1      25.520  -3.803  32.716  0.00  0.00    -0.352 N 
ATOM     10  C21 ZIN A   1      25.754  -4.065  34.021  0.00  0.00     0.241 C 
ATOM     11  O22 ZIN A   1      25.650  -5.199  34.447  0.00  0.00    -0.269 OA
ATOM     12  C23 ZIN A   1      26.139  -2.964  34.925  0.00  0.00     0.071 C 
ATOM     13  C24 ZIN A   1      26.691  -1.864  34.407  0.00  0.00    -0.009 C 
ATOM     14  C25 ZIN A   1      26.898  -1.808  32.918  0.00  0.00    -0.002 C 
ATOM     15  C26 ZIN A   1      28.185  -2.550  32.556  0.00  0.00     0.022 C 
ATOM     16  C27 ZIN A   1      27.051  -0.357  32.465  0.00  0.00     0.004 C 
ATOM     17  C29 ZIN A   1      28.197   0.311  33.216  0.00  0.00     0.007 C 
ATOM     18  C30 ZIN A   1      28.442   1.742  32.706  0.00  0.00     0.011 C 
ATOM     19  C31 ZIN A   1      28.685   1.685  31.208  0.00  0.00    -0.028 C 
ATOM     20  C32 ZIN A   1      29.829   0.713  30.907  0.00  0.00     0.016 C 
ATOM     21  H51 ZIN A   1      25.238  -4.513  32.117  0.00  0.00     0.163 HD
ENDROOT
BRANCH   1  22
ATOM     22  C6  ZIN A   1      30.391   3.302  30.394  0.00  0.00     0.223 C 
ATOM     23  N5  ZIN A   1      31.150   3.237  31.505  0.00  0.00    -0.353 N 
ATOM     24  H42 ZIN A   1      30.748   2.996  32.354  0.00  0.00     0.163 HD
ATOM     25  O7  ZIN A   1      30.893   3.603  29.332  0.00  0.00    -0.273 OA
BRANCH  23  26
ATOM     26  C2  ZIN A   1      32.584   3.531  31.431  0.00  0.00     0.022 C 
ATOM     27  C1  ZIN A   1      33.199   3.431  32.827  0.00  0.00     0.037 C 
ATOM     28  C3  ZIN A   1      32.786   4.946  30.883  0.00  0.00     0.037 C 
ATOM     29  C4  ZIN A   1      33.263   2.524  30.501  0.00  0.00     0.037 C 
ENDBRANCH  23  26
ENDBRANCH   1  22
TORSDOF 2
ENDMDL
MODEL 87
REMARK CAVERDOCK RESULT:      -6.6      0.000      0.000
REMARK CAVERDOCK CONSTRAINTS:       0.0      0.0      0.0      0.0
REMARK CAVERDOCK TUNNEL: 86     -6.6      3.4     87.2
REMARK  2 active torsions:
REMARK  status: ('A' for Active; 'I' for Inactive)
REMARK    1  A    between atoms: C2_2  and  N5_5 
REMARK       I    between atoms: N5_5  and  C6_6 
REMARK    2  A    between atoms: C6_6  and  C8_8 
ROOT
ATOM      1  C8  ZIN A   1      28.842   3.006  30.566  0.00  0.00     0.086 C 
ATOM      2  C10 ZIN A   1      28.204   2.827  29.166  0.00  0.00     0.015 C 
ATOM      3  C11 ZIN A   1      27.581   1.404  29.147  0.00  0.00     0.007 C 
ATOM      4  C12 ZIN A   1      27.346   1.113  30.632  0.00  0.00    -0.001 C 
ATOM      5  C14 ZIN A   1      27.237  -0.352  31.010  0.00  0.00    -0.004 C 
ATOM      6  C16 ZIN A   1      26.027  -0.992  30.330  0.00  0.00     0.007 C 
ATOM      7  C17 ZIN A   1      25.894  -2.453  30.770  0.00  0.00     0.026 C 
ATOM      8  C18 ZIN A   1      25.722  -2.501  32.288  0.00  0.00     0.097 C 
ATOM      9  N20 ZIN A   1      25.575  -3.878  32.755  0.00  0.00    -0.352 N 
ATOM     10  C21 ZIN A   1      25.866  -4.176  34.040  0.00  0.00     0.241 C 
ATOM     11  O22 ZIN A   1      25.784  -5.322  34.438  0.00  0.00    -0.269 OA
ATOM     12  C23 ZIN A   1      26.284  -3.100  34.958  0.00  0.00     0.071 C 
ATOM     13  C24 ZIN A   1      26.808  -1.982  34.450  0.00  0.00    -0.009 C 
ATOM     14  C25 ZIN A   1      26.951  -1.881  32.956  0.00  0.00    -0.002 C 
ATOM     15  C26 ZIN A   1      28.225  -2.606  32.518  0.00  0.00     0.022 C 
ATOM     16  C27 ZIN A   1      27.078  -0.417  32.539  0.00  0.00     0.004 C 
ATOM     17  C29 ZIN A   1      28.252   0.236  33.259  0.00  0.00     0.007 C 
ATOM     18  C30 ZIN A   1      28.469   1.681  32.782  0.00  0.00     0.011 C 
ATOM     19  C31 ZIN A   1      28.648   1.669  31.273  0.00  0.00    -0.028 C 
ATOM     20  C32 ZIN A   1      29.782   0.713  30.896  0.00  0.00     0.016 C 
ATOM     21  H51 ZIN A   1      25.271  -4.572  32.148  0.00  0.00     0.163 HD
ENDROOT
BRANCH   1  22
ATOM     22  C6  ZIN A   1      30.310   3.319  30.435  0.00  0.00     0.223 C 
ATOM     23  N5  ZIN A   1      31.101   3.303  31.526  0.00  0.00    -0.353 N 
ATOM     24  H42 ZIN A   1      30.727   3.091  32.394  0.00  0.00     0.163 HD
ATOM     25  O7  ZIN A   1      30.779   3.584  29.348  0.00  0.00    -0.273 OA
BRANCH  23  26
ATOM     26  C2  ZIN A   1      32.529   3.607  31.398  0.00  0.00     0.022 C 
ATOM     27  C1  ZIN A   1      32.702   5.013  30.820  0.00  0.00     0.037 C 
ATOM     28  C3  ZIN A   1      33.187   2.587  30.467  0.00  0.00     0.037 C 
ATOM     29  C4  ZIN A   1      33.190   3.538  32.776  0.00  0.00     0.037 C 
ENDBRANCH  23  26
ENDBRANCH   1  22
TORSDOF 2
ENDMDL
MODEL 88
REMARK CAVERDOCK RESULT:      -6.7      0.000      0.000
REMARK CAVERDOCK CONSTRAINTS:       0.0      0.0      0.0      0.0
REMARK CAVERDOCK TUNNEL: 87     -6.7      3.4     88.1
REMARK  2 active torsions:
REMARK  status: ('A' for Active; 'I' for Inactive)
REMARK    1  A    between atoms: C2_2  and  N5_5 
REMARK       I    between atoms: N5_5  and  C6_6 
REMARK    2  A    between atoms: C6_6  and  C8_8 
ROOT
ATOM      1  C8  ZIN A   1      28.818   2.924  30.529  0.00  0.00     0.086 C 
ATOM      2  C10 ZIN A   1      28.206   2.719  29.121  0.00  0.00     0.015 C 
ATOM      3  C11 ZIN A   1      27.592   1.293  29.112  0.00  0.00     0.007 C 
ATOM      4  C12 ZIN A   1      27.332   1.022  30.597  0.00  0.00    -0.001 C 
ATOM      5  C14 ZIN A   1      27.225  -0.437  30.996  0.00  0.00    -0.004 C 
ATOM      6  C16 ZIN A   1      26.031  -1.094  30.303  0.00  0.00     0.007 C 
ATOM      7  C17 ZIN A   1      25.899  -2.549  30.764  0.00  0.00     0.026 C 
ATOM      8  C18 ZIN A   1      25.700  -2.576  32.278  0.00  0.00     0.097 C 
ATOM      9  N20 ZIN A   1      25.553  -3.946  32.764  0.00  0.00    -0.352 N 
ATOM     10  C21 ZIN A   1      25.822  -4.223  34.058  0.00  0.00     0.241 C 
ATOM     11  O22 ZIN A   1      25.741  -5.364  34.472  0.00  0.00    -0.269 OA
ATOM     12  C23 ZIN A   1      26.217  -3.131  34.967  0.00  0.00     0.071 C 
ATOM     13  C24 ZIN A   1      26.744  -2.018  34.451  0.00  0.00    -0.009 C 
ATOM     14  C25 ZIN A   1      26.913  -1.939  32.958  0.00  0.00    -0.002 C 
ATOM     15  C26 ZIN A   1      28.199  -2.662  32.555  0.00  0.00     0.022 C 
ATOM     16  C27 ZIN A   1      27.039  -0.481  32.522  0.00  0.00     0.004 C 
ATOM     17  C29 ZIN A   1      28.196   0.190  33.253  0.00  0.00     0.007 C 
ATOM     18  C30 ZIN A   1      28.413   1.630  32.757  0.00  0.00     0.011 C 
ATOM     19  C31 ZIN A   1      28.619   1.596  31.253  0.00  0.00    -0.028 C 
ATOM     20  C32 ZIN A   1      29.765   0.641  30.910  0.00  0.00     0.016 C 
ATOM     21  H51 ZIN A   1      25.264  -4.651  32.162  0.00  0.00     0.163 HD
ENDROOT
BRANCH   1  22
ATOM     22  C6  ZIN A   1      30.287   3.244  30.419  0.00  0.00     0.223 C 
ATOM     23  N5  ZIN A   1      31.066   3.212  31.518  0.00  0.00    -0.353 N 
ATOM     24  H42 ZIN A   1      30.682   2.985  32.379  0.00  0.00     0.163 HD
ATOM     25  O7  ZIN A   1      30.767   3.528  29.342  0.00  0.00    -0.273 OA
BRANCH  23  26
ATOM     26  C2  ZIN A   1      32.494   3.523  31.412  0.00  0.00     0.022 C 
ATOM     27  C1  ZIN A   1      33.165   2.525  30.468  0.00  0.00     0.037 C 
ATOM     28  C3  ZIN A   1      33.140   3.432  32.796  0.00  0.00     0.037 C 
ATOM     29  C4  ZIN A   1      32.667   4.941  30.862  0.00  0.00     0.037 C 
ENDBRANCH  23  26
ENDBRANCH   1  22
TORSDOF 2
ENDMDL
MODEL 89
REMARK CAVERDOCK RESULT:      -6.7      0.000      0.000
REMARK CAVERDOCK CONSTRAINTS:       0.0      0.0      0.0      0.0
REMARK CAVERDOCK TUNNEL: 88     -6.7      3.4     89.2
REMARK  2 active torsions:
REMARK  status: ('A' for Active; 'I' for Inactive)
REMARK    1  A    between atoms: C2_2  and  N5_5 
REMARK       I    between atoms: N5_5  and  C6_6 
REMARK    2  A    between atoms: C6_6  and  C8_8 
ROOT
ATOM      1  C8  ZIN A   1      29.048   2.057  29.446  0.00  0.00     0.086 C 
ATOM      2  C10 ZIN A   1      29.653   1.234  28.281  0.00  0.00     0.015 C 
ATOM      3  C11 ZIN A   1      29.413  -0.261  28.628  0.00  0.00     0.007 C 
ATOM      4  C12 ZIN A   1      28.210  -0.204  29.576  0.00  0.00    -0.001 C 
ATOM      5  C14 ZIN A   1      28.035  -1.397  30.495  0.00  0.00    -0.004 C 
ATOM      6  C16 ZIN A   1      27.785  -2.667  29.683  0.00  0.00     0.007 C 
ATOM      7  C17 ZIN A   1      27.548  -3.850  30.627  0.00  0.00     0.026 C 
ATOM      8  C18 ZIN A   1      26.336  -3.550  31.507  0.00  0.00     0.097 C 
ATOM      9  N20 ZIN A   1      26.060  -4.660  32.416  0.00  0.00    -0.352 N 
ATOM     10  C21 ZIN A   1      25.360  -4.430  33.549  0.00  0.00     0.241 C 
ATOM     11  O22 ZIN A   1      25.152  -5.334  34.335  0.00  0.00    -0.269 OA
ATOM     12  C23 ZIN A   1      24.849  -3.074  33.824  0.00  0.00     0.071 C 
ATOM     13  C24 ZIN A   1      25.442  -2.029  33.242  0.00  0.00    -0.009 C 
ATOM     14  C25 ZIN A   1      26.611  -2.291  32.333  0.00  0.00    -0.002 C 
ATOM     15  C26 ZIN A   1      27.878  -2.463  33.173  0.00  0.00     0.022 C 
ATOM     16  C27 ZIN A   1      26.826  -1.102  31.399  0.00  0.00     0.004 C 
ATOM     17  C29 ZIN A   1      27.021   0.175  32.209  0.00  0.00     0.007 C 
ATOM     18  C30 ZIN A   1      27.344   1.372  31.299  0.00  0.00     0.011 C 
ATOM     19  C31 ZIN A   1      28.561   1.026  30.460  0.00  0.00    -0.028 C 
ATOM     20  C32 ZIN A   1      29.717   0.610  31.373  0.00  0.00     0.016 C 
ATOM     21  H51 ZIN A   1      26.377  -5.553  32.209  0.00  0.00     0.163 HD
ENDROOT
BRANCH   1  22
ATOM     22  C6  ZIN A   1      30.101   2.940  30.065  0.00  0.00     0.223 C 
ATOM     23  N5  ZIN A   1      31.368   2.495  30.180  0.00  0.00    -0.353 N 
ATOM     24  H42 ZIN A   1      31.602   1.608  29.866  0.00  0.00     0.163 HD
ATOM     25  O7  ZIN A   1      29.809   4.049  30.457  0.00  0.00    -0.273 OA
BRANCH  23  26
ATOM     26  C2  ZIN A   1      32.393   3.353  30.781  0.00  0.00     0.022 C 
ATOM     27  C1  ZIN A   1      33.771   2.945  30.259  0.00  0.00     0.037 C 
ATOM     28  C3  ZIN A   1      32.357   3.200  32.303  0.00  0.00     0.037 C 
ATOM     29  C4  ZIN A   1      32.118   4.812  30.410  0.00  0.00     0.037 C 
ENDBRANCH  23  26
ENDBRANCH   1  22
TORSDOF 2
ENDMDL
MODEL 90
REMARK CAVERDOCK RESULT:      -6.9      0.000      0.000
REMARK CAVERDOCK CONSTRAINTS:       0.0      0.0      0.0      0.0
REMARK CAVERDOCK TUNNEL: 89     -6.9      3.3     90.3
REMARK  2 active torsions:
REMARK  status: ('A' for Active; 'I' for Inactive)
REMARK    1  A    between atoms: C2_2  and  N5_5 
REMARK       I    between atoms: N5_5  and  C6_6 
REMARK    2  A    between atoms: C6_6  and  C8_8 
ROOT
ATOM      1  C8  ZIN A   1      28.940   1.966  29.451  0.00  0.00     0.086 C 
ATOM      2  C10 ZIN A   1      29.557   1.161  28.281  0.00  0.00     0.015 C 
ATOM      3  C11 ZIN A   1      29.349  -0.340  28.623  0.00  0.00     0.007 C 
ATOM      4  C12 ZIN A   1      28.149  -0.312  29.575  0.00  0.00    -0.001 C 
ATOM      5  C14 ZIN A   1      28.002  -1.511  30.491  0.00  0.00    -0.004 C 
ATOM      6  C16 ZIN A   1      27.774  -2.783  29.674  0.00  0.00     0.007 C 
ATOM      7  C17 ZIN A   1      27.565  -3.975  30.614  0.00  0.00     0.026 C 
ATOM      8  C18 ZIN A   1      26.351  -3.703  31.501  0.00  0.00     0.097 C 
ATOM      9  N20 ZIN A   1      26.102  -4.822  32.407  0.00  0.00    -0.352 N 
ATOM     10  C21 ZIN A   1      25.401  -4.611  33.543  0.00  0.00     0.241 C 
ATOM     11  O22 ZIN A   1      25.215  -5.522  34.326  0.00  0.00    -0.269 OA
ATOM     12  C23 ZIN A   1      24.864  -3.267  33.826  0.00  0.00     0.071 C 
ATOM     13  C24 ZIN A   1      25.433  -2.207  33.245  0.00  0.00    -0.009 C 
ATOM     14  C25 ZIN A   1      26.604  -2.442  32.331  0.00  0.00    -0.002 C 
ATOM     15  C26 ZIN A   1      27.877  -2.592  33.164  0.00  0.00     0.022 C 
ATOM     16  C27 ZIN A   1      26.791  -1.245  31.401  0.00  0.00     0.004 C 
ATOM     17  C29 ZIN A   1      26.963   0.033  32.215  0.00  0.00     0.007 C 
ATOM     18  C30 ZIN A   1      27.258   1.240  31.308  0.00  0.00     0.011 C 
ATOM     19  C31 ZIN A   1      28.479   0.921  30.463  0.00  0.00    -0.028 C 
ATOM     20  C32 ZIN A   1      29.646   0.525  31.370  0.00  0.00     0.016 C 
ATOM     21  H51 ZIN A   1      26.435  -5.708  32.194  0.00  0.00     0.163 HD
ENDROOT
BRANCH   1  22
ATOM     22  C6  ZIN A   1      29.978   2.867  30.069  0.00  0.00     0.223 C 
ATOM     23  N5  ZIN A   1      31.250   2.441  30.196  0.00  0.00    -0.353 N 
ATOM     24  H42 ZIN A   1      31.497   1.555  29.890  0.00  0.00     0.163 HD
ATOM     25  O7  ZIN A   1      29.668   3.976  30.451  0.00  0.00    -0.273 OA
BRANCH  23  26
ATOM     26  C2  ZIN A   1      32.259   3.317  30.796  0.00  0.00     0.022 C 
ATOM     27  C1  ZIN A   1      32.262   3.128  32.314  0.00  0.00     0.037 C 
ATOM     28  C3  ZIN A   1      31.932   4.775  30.464  0.00  0.00     0.037 C 
ATOM     29  C4  ZIN A   1      33.639   2.965  30.236  0.00  0.00     0.037 C 
ENDBRANCH  23  26
ENDBRANCH   1  22
TORSDOF 2
ENDMDL
MODEL 91
REMARK CAVERDOCK RESULT:      -7.1      0.000      0.000
REMARK CAVERDOCK CONSTRAINTS:       0.0      0.0      0.0      0.0
REMARK CAVERDOCK TUNNEL: 90     -7.1      3.3     91.3
REMARK  2 active torsions:
REMARK  status: ('A' for Active; 'I' for Inactive)
REMARK    1  A    between atoms: C2_2  and  N5_5 
REMARK       I    between atoms: N5_5  and  C6_6 
REMARK    2  A    between atoms: C6_6  and  C8_8 
ROOT
ATOM      1  C8  ZIN A   1      28.839   1.873  29.413  0.00  0.00     0.086 C 
ATOM      2  C10 ZIN A   1      29.479   1.070  28.254  0.00  0.00     0.015 C 
ATOM      3  C11 ZIN A   1      29.302  -0.432  28.611  0.00  0.00     0.007 C 
ATOM      4  C12 ZIN A   1      28.096  -0.419  29.556  0.00  0.00    -0.001 C 
ATOM      5  C14 ZIN A   1      27.970  -1.612  30.484  0.00  0.00    -0.004 C 
ATOM      6  C16 ZIN A   1      27.774  -2.897  29.679  0.00  0.00     0.007 C 
ATOM      7  C17 ZIN A   1      27.586  -4.083  30.631  0.00  0.00     0.026 C 
ATOM      8  C18 ZIN A   1      26.361  -3.828  31.508  0.00  0.00     0.097 C 
ATOM      9  N20 ZIN A   1      26.131  -4.942  32.424  0.00  0.00    -0.352 N 
ATOM     10  C21 ZIN A   1      25.420  -4.735  33.554  0.00  0.00     0.241 C 
ATOM     11  O22 ZIN A   1      25.249  -5.641  34.347  0.00  0.00    -0.269 OA
ATOM     12  C23 ZIN A   1      24.853  -3.399  33.821  0.00  0.00     0.071 C 
ATOM     13  C24 ZIN A   1      25.402  -2.334  33.232  0.00  0.00    -0.009 C 
ATOM     14  C25 ZIN A   1      26.582  -2.553  32.326  0.00  0.00    -0.002 C 
ATOM     15  C26 ZIN A   1      27.854  -2.667  33.168  0.00  0.00     0.022 C 
ATOM     16  C27 ZIN A   1      26.749  -1.362  31.385  0.00  0.00     0.004 C 
ATOM     17  C29 ZIN A   1      26.890  -0.073  32.186  0.00  0.00     0.007 C 
ATOM     18  C30 ZIN A   1      27.163   1.131  31.268  0.00  0.00     0.011 C 
ATOM     19  C31 ZIN A   1      28.395   0.830  30.432  0.00  0.00    -0.028 C 
ATOM     20  C32 ZIN A   1      29.566   0.468  31.350  0.00  0.00     0.016 C 
ATOM     21  H51 ZIN A   1      26.485  -5.823  32.223  0.00  0.00     0.163 HD
ENDROOT
BRANCH   1  22
ATOM     22  C6  ZIN A   1      29.854   2.803  30.026  0.00  0.00     0.223 C 
ATOM     23  N5  ZIN A   1      31.130   2.398  30.184  0.00  0.00    -0.353 N 
ATOM     24  H42 ZIN A   1      31.395   1.508  29.903  0.00  0.00     0.163 HD
ATOM     25  O7  ZIN A   1      29.523   3.916  30.377  0.00  0.00    -0.273 OA
BRANCH  23  26
ATOM     26  C2  ZIN A   1      32.117   3.301  30.780  0.00  0.00     0.022 C 
ATOM     27  C1  ZIN A   1      31.764   4.747  30.427  0.00  0.00     0.037 C 
ATOM     28  C3  ZIN A   1      33.508   2.968  30.237  0.00  0.00     0.037 C 
ATOM     29  C4  ZIN A   1      32.110   3.132  32.301  0.00  0.00     0.037 C 
ENDBRANCH  23  26
ENDBRANCH   1  22
TORSDOF 2
ENDMDL
MODEL 92
REMARK CAVERDOCK RESULT:      -7.4      0.000      0.000
REMARK CAVERDOCK CONSTRAINTS:       0.1      0.0      0.0      0.0
REMARK CAVERDOCK TUNNEL: 91     -7.4      3.3     92.3
REMARK  2 active torsions:
REMARK  status: ('A' for Active; 'I' for Inactive)
REMARK    1  A    between atoms: C2_2  and  N5_5 
REMARK       I    between atoms: N5_5  and  C6_6 
REMARK    2  A    between atoms: C6_6  and  C8_8 
ROOT
ATOM      1  C8  ZIN A   1      28.769   1.591  29.211  0.00  0.00     0.086 C 
ATOM      2  C10 ZIN A   1      29.513   0.725  28.165  0.00  0.00     0.015 C 
ATOM      3  C11 ZIN A   1      29.374  -0.749  28.636  0.00  0.00     0.007 C 
ATOM      4  C12 ZIN A   1      28.112  -0.714  29.504  0.00  0.00    -0.001 C 
ATOM      5  C14 ZIN A   1      27.975  -1.831  30.519  0.00  0.00    -0.004 C 
ATOM      6  C16 ZIN A   1      27.882  -3.186  29.816  0.00  0.00     0.007 C 
ATOM      7  C17 ZIN A   1      27.682  -4.297  30.851  0.00  0.00     0.026 C 
ATOM      8  C18 ZIN A   1      26.394  -4.026  31.629  0.00  0.00     0.097 C 
ATOM      9  N20 ZIN A   1      26.151  -5.071  32.620  0.00  0.00    -0.352 N 
ATOM     10  C21 ZIN A   1      25.362  -4.805  33.684  0.00  0.00     0.241 C 
ATOM     11  O22 ZIN A   1      25.178  -5.650  34.539  0.00  0.00    -0.269 OA
ATOM     12  C23 ZIN A   1      24.726  -3.479  33.802  0.00  0.00     0.071 C 
ATOM     13  C24 ZIN A   1      25.268  -2.442  33.160  0.00  0.00    -0.009 C 
ATOM     14  C25 ZIN A   1      26.512  -2.681  32.348  0.00  0.00    -0.002 C 
ATOM     15  C26 ZIN A   1      27.730  -2.667  33.271  0.00  0.00     0.022 C 
ATOM     16  C27 ZIN A   1      26.689  -1.564  31.321  0.00  0.00     0.004 C 
ATOM     17  C29 ZIN A   1      26.727  -0.209  32.017  0.00  0.00     0.007 C 
ATOM     18  C30 ZIN A   1      27.009   0.927  31.019  0.00  0.00     0.011 C 
ATOM     19  C31 ZIN A   1      28.303   0.615  30.287  0.00  0.00    -0.028 C 
ATOM     20  C32 ZIN A   1      29.427   0.384  31.301  0.00  0.00     0.016 C 
ATOM     21  H51 ZIN A   1      26.553  -5.949  32.516  0.00  0.00     0.163 HD
ENDROOT
BRANCH   1  22
ATOM     22  C6  ZIN A   1      29.704   2.613  29.804  0.00  0.00     0.223 C 
ATOM     23  N5  ZIN A   1      30.998   2.299  30.015  0.00  0.00    -0.353 N 
ATOM     24  H42 ZIN A   1      31.327   1.416  29.786  0.00  0.00     0.163 HD
ATOM     25  O7  ZIN A   1      29.293   3.717  30.090  0.00  0.00    -0.273 OA
BRANCH  23  26
ATOM     26  C2  ZIN A   1      31.908   3.293  30.591  0.00  0.00     0.022 C 
ATOM     27  C1  ZIN A   1      31.870   3.195  32.117  0.00  0.00     0.037 C 
ATOM     28  C3  ZIN A   1      31.472   4.694  30.157  0.00  0.00     0.037 C 
ATOM     29  C4  ZIN A   1      33.332   3.027  30.098  0.00  0.00     0.037 C 
ENDBRANCH  23  26
ENDBRANCH   1  22
TORSDOF 2
ENDMDL
MODEL 93
REMARK CAVERDOCK RESULT:      -7.4      0.000      0.000
REMARK CAVERDOCK CONSTRAINTS:       0.0      0.0      0.0      0.0
REMARK CAVERDOCK TUNNEL: 92     -7.4      3.3     93.5
REMARK  2 active torsions:
REMARK  status: ('A' for Active; 'I' for Inactive)
REMARK    1  A    between atoms: C2_2  and  N5_5 
REMARK       I    between atoms: N5_5  and  C6_6 
REMARK    2  A    between atoms: C6_6  and  C8_8 
ROOT
ATOM      1  C8  ZIN A   1      28.582   1.720  29.246  0.00  0.00     0.086 C 
ATOM      2  C10 ZIN A   1      29.253   0.886  28.127  0.00  0.00     0.015 C 
ATOM      3  C11 ZIN A   1      29.119  -0.603  28.550  0.00  0.00     0.007 C 
ATOM      4  C12 ZIN A   1      27.909  -0.585  29.489  0.00  0.00    -0.001 C 
ATOM      5  C14 ZIN A   1      27.813  -1.739  30.468  0.00  0.00    -0.004 C 
ATOM      6  C16 ZIN A   1      27.661  -3.064  29.722  0.00  0.00     0.007 C 
ATOM      7  C17 ZIN A   1      27.503  -4.211  30.724  0.00  0.00     0.026 C 
ATOM      8  C18 ZIN A   1      26.266  -3.955  31.584  0.00  0.00     0.097 C 
ATOM      9  N20 ZIN A   1      26.065  -5.033  32.548  0.00  0.00    -0.352 N 
ATOM     10  C21 ZIN A   1      25.341  -4.798  33.664  0.00  0.00     0.241 C 
ATOM     11  O22 ZIN A   1      25.193  -5.673  34.496  0.00  0.00    -0.269 OA
ATOM     12  C23 ZIN A   1      24.732  -3.470  33.868  0.00  0.00     0.071 C 
ATOM     13  C24 ZIN A   1      25.252  -2.415  33.234  0.00  0.00    -0.009 C 
ATOM     14  C25 ZIN A   1      26.444  -2.639  32.344  0.00  0.00    -0.002 C 
ATOM     15  C26 ZIN A   1      27.713  -2.675  33.196  0.00  0.00     0.022 C 
ATOM     16  C27 ZIN A   1      26.579  -1.486  31.351  0.00  0.00     0.004 C 
ATOM     17  C29 ZIN A   1      26.676  -0.159  32.095  0.00  0.00     0.007 C 
ATOM     18  C30 ZIN A   1      26.918   1.010  31.125  0.00  0.00     0.011 C 
ATOM     19  C31 ZIN A   1      28.164   0.710  30.309  0.00  0.00    -0.028 C 
ATOM     20  C32 ZIN A   1      29.339   0.427  31.248  0.00  0.00     0.016 C 
ATOM     21  H51 ZIN A   1      26.446  -5.911  32.388  0.00  0.00     0.163 HD
ENDROOT
BRANCH   1  22
ATOM     22  C6  ZIN A   1      29.564   2.708  29.822  0.00  0.00     0.223 C 
ATOM     23  N5  ZIN A   1      30.840   2.335  30.046  0.00  0.00    -0.353 N 
ATOM     24  H42 ZIN A   1      31.125   1.432  29.838  0.00  0.00     0.163 HD
ATOM     25  O7  ZIN A   1      29.208   3.837  30.082  0.00  0.00    -0.273 OA
BRANCH  23  26
ATOM     26  C2  ZIN A   1      31.795   3.294  30.606  0.00  0.00     0.022 C 
ATOM     27  C1  ZIN A   1      33.208   2.942  30.136  0.00  0.00     0.037 C 
ATOM     28  C3  ZIN A   1      31.737   3.239  32.134  0.00  0.00     0.037 C 
ATOM     29  C4  ZIN A   1      31.438   4.705  30.134  0.00  0.00     0.037 C 
ENDBRANCH  23  26
ENDBRANCH   1  22
TORSDOF 2
ENDMDL
MODEL 94
REMARK CAVERDOCK RESULT:      -7.9      0.000      0.000
REMARK CAVERDOCK CONSTRAINTS:       0.0      0.0      0.0      0.0
REMARK CAVERDOCK TUNNEL: 93     -7.9      3.3     94.5
REMARK  2 active torsions:
REMARK  status: ('A' for Active; 'I' for Inactive)
REMARK    1  A    between atoms: C2_2  and  N5_5 
REMARK       I    between atoms: N5_5  and  C6_6 
REMARK    2  A    between atoms: C6_6  and  C8_8 
ROOT
ATOM      1  C8  ZIN A   1      28.609   1.383  29.164  0.00  0.00     0.086 C 
ATOM      2  C10 ZIN A   1      29.395   0.522  28.145  0.00  0.00     0.015 C 
ATOM      3  C11 ZIN A   1      29.289  -0.948  28.638  0.00  0.00     0.007 C 
ATOM      4  C12 ZIN A   1      28.012  -0.934  29.483  0.00  0.00    -0.001 C 
ATOM      5  C14 ZIN A   1      27.889  -2.039  30.515  0.00  0.00    -0.004 C 
ATOM      6  C16 ZIN A   1      27.847  -3.406  29.833  0.00  0.00     0.007 C 
ATOM      7  C17 ZIN A   1      27.661  -4.506  30.883  0.00  0.00     0.026 C 
ATOM      8  C18 ZIN A   1      26.353  -4.260  31.634  0.00  0.00     0.097 C 
ATOM      9  N20 ZIN A   1      26.123  -5.296  32.639  0.00  0.00    -0.352 N 
ATOM     10  C21 ZIN A   1      25.309  -5.035  33.685  0.00  0.00     0.241 C 
ATOM     11  O22 ZIN A   1      25.134  -5.871  34.550  0.00  0.00    -0.269 OA
ATOM     12  C23 ZIN A   1      24.634  -3.726  33.771  0.00  0.00     0.071 C 
ATOM     13  C24 ZIN A   1      25.157  -2.684  33.120  0.00  0.00    -0.009 C 
ATOM     14  C25 ZIN A   1      26.420  -2.900  32.333  0.00  0.00    -0.002 C 
ATOM     15  C26 ZIN A   1      27.622  -2.837  33.276  0.00  0.00     0.022 C 
ATOM     16  C27 ZIN A   1      26.584  -1.796  31.290  0.00  0.00     0.004 C 
ATOM     17  C29 ZIN A   1      26.571  -0.429  31.965  0.00  0.00     0.007 C 
ATOM     18  C30 ZIN A   1      26.838   0.698  30.953  0.00  0.00     0.011 C 
ATOM     19  C31 ZIN A   1      28.153   0.412  30.248  0.00  0.00    -0.028 C 
ATOM     20  C32 ZIN A   1      29.265   0.229  31.283  0.00  0.00     0.016 C 
ATOM     21  H51 ZIN A   1      26.551  -6.163  32.556  0.00  0.00     0.163 HD
ENDROOT
BRANCH   1  22
ATOM     22  C6  ZIN A   1      29.505   2.441  29.755  0.00  0.00     0.223 C 
ATOM     23  N5  ZIN A   1      30.805   2.170  29.983  0.00  0.00    -0.353 N 
ATOM     24  H42 ZIN A   1      31.164   1.296  29.767  0.00  0.00     0.163 HD
ATOM     25  O7  ZIN A   1      29.056   3.535  30.024  0.00  0.00    -0.273 OA
BRANCH  23  26
ATOM     26  C2  ZIN A   1      31.677   3.199  30.557  0.00  0.00     0.022 C 
ATOM     27  C1  ZIN A   1      31.227   4.578  30.073  0.00  0.00     0.037 C 
ATOM     28  C3  ZIN A   1      33.121   2.948  30.117  0.00  0.00     0.037 C 
ATOM     29  C4  ZIN A   1      31.594   3.143  32.084  0.00  0.00     0.037 C 
ENDBRANCH  23  26
ENDBRANCH   1  22
TORSDOF 2
ENDMDL
MODEL 95
REMARK CAVERDOCK RESULT:      -8.2      0.000      0.000
REMARK CAVERDOCK CONSTRAINTS:       0.0      0.0      0.0      0.0
REMARK CAVERDOCK TUNNEL: 94     -8.2      3.3     95.3
REMARK  2 active torsions:
REMARK  status: ('A' for Active; 'I' for Inactive)
REMARK    1  A    between atoms: C2_2  and  N5_5 
REMARK       I    between atoms: N5_5  and  C6_6 
REMARK    2  A    between atoms: C6_6  and  C8_8 
ROOT
ATOM      1  C8  ZIN A   1      28.370   1.393  29.213  0.00  0.00     0.086 C 
ATOM      2  C10 ZIN A   1      29.122   0.540  28.161  0.00  0.00     0.015 C 
ATOM      3  C11 ZIN A   1      29.036  -0.933  28.647  0.00  0.00     0.007 C 
ATOM      4  C12 ZIN A   1      27.789  -0.928  29.537  0.00  0.00    -0.001 C 
ATOM      5  C14 ZIN A   1      27.705  -2.039  30.565  0.00  0.00    -0.004 C 
ATOM      6  C16 ZIN A   1      27.641  -3.402  29.876  0.00  0.00     0.007 C 
ATOM      7  C17 ZIN A   1      27.493  -4.509  30.924  0.00  0.00     0.026 C 
ATOM      8  C18 ZIN A   1      26.213  -4.271  31.723  0.00  0.00     0.097 C 
ATOM      9  N20 ZIN A   1      26.020  -5.314  32.728  0.00  0.00    -0.352 N 
ATOM     10  C21 ZIN A   1      25.242  -5.061  33.804  0.00  0.00     0.241 C 
ATOM     11  O22 ZIN A   1      25.100  -5.904  34.669  0.00  0.00    -0.269 OA
ATOM     12  C23 ZIN A   1      24.568  -3.755  33.922  0.00  0.00     0.071 C 
ATOM     13  C24 ZIN A   1      25.067  -2.707  33.260  0.00  0.00    -0.009 C 
ATOM     14  C25 ZIN A   1      26.302  -2.916  32.428  0.00  0.00    -0.002 C 
ATOM     15  C26 ZIN A   1      27.536  -2.857  33.328  0.00  0.00     0.022 C 
ATOM     16  C27 ZIN A   1      26.427  -1.804  31.388  0.00  0.00     0.004 C 
ATOM     17  C29 ZIN A   1      26.436  -0.442  32.072  0.00  0.00     0.007 C 
ATOM     18  C30 ZIN A   1      26.665   0.693  31.059  0.00  0.00     0.011 C 
ATOM     19  C31 ZIN A   1      27.954   0.413  30.306  0.00  0.00    -0.028 C 
ATOM     20  C32 ZIN A   1      29.103   0.226  31.300  0.00  0.00     0.016 C 
ATOM     21  H51 ZIN A   1      26.446  -6.180  32.623  0.00  0.00     0.163 HD
ENDROOT
BRANCH   1  22
ATOM     22  C6  ZIN A   1      29.285   2.449  29.780  0.00  0.00     0.223 C 
ATOM     23  N5  ZIN A   1      30.588   2.171  29.983  0.00  0.00    -0.353 N 
ATOM     24  H42 ZIN A   1      30.937   1.293  29.765  0.00  0.00     0.163 HD
ATOM     25  O7  ZIN A   1      28.849   3.547  30.051  0.00  0.00    -0.273 OA
BRANCH  23  26
ATOM     26  C2  ZIN A   1      31.477   3.197  30.533  0.00  0.00     0.022 C 
ATOM     27  C1  ZIN A   1      31.419   3.157  32.061  0.00  0.00     0.037 C 
ATOM     28  C3  ZIN A   1      31.031   4.576  30.041  0.00  0.00     0.037 C 
ATOM     29  C4  ZIN A   1      32.911   2.931  30.071  0.00  0.00     0.037 C 
ENDBRANCH  23  26
ENDBRANCH   1  22
TORSDOF 2
ENDMDL
MODEL 96
REMARK CAVERDOCK RESULT:      -8.5      0.000      0.000
REMARK CAVERDOCK CONSTRAINTS:       0.0      0.0      0.0      0.0
REMARK CAVERDOCK TUNNEL: 95     -8.5      3.3     96.1
REMARK  2 active torsions:
REMARK  status: ('A' for Active; 'I' for Inactive)
REMARK    1  A    between atoms: C2_2  and  N5_5 
REMARK       I    between atoms: N5_5  and  C6_6 
REMARK    2  A    between atoms: C6_6  and  C8_8 
ROOT
ATOM      1  C8  ZIN A   1      28.408   1.135  29.126  0.00  0.00     0.086 C 
ATOM      2  C10 ZIN A   1      29.268   0.251  28.190  0.00  0.00     0.015 C 
ATOM      3  C11 ZIN A   1      29.204  -1.190  28.766  0.00  0.00     0.007 C 
ATOM      4  C12 ZIN A   1      27.895  -1.183  29.561  0.00  0.00    -0.001 C 
ATOM      5  C14 ZIN A   1      27.778  -2.230  30.652  0.00  0.00    -0.004 C 
ATOM      6  C16 ZIN A   1      27.819  -3.635  30.053  0.00  0.00     0.007 C 
ATOM      7  C17 ZIN A   1      27.637  -4.679  31.159  0.00  0.00     0.026 C 
ATOM      8  C18 ZIN A   1      26.292  -4.447  31.846  0.00  0.00     0.097 C 
ATOM      9  N20 ZIN A   1      26.065  -5.431  32.902  0.00  0.00    -0.352 N 
ATOM     10  C21 ZIN A   1      25.200  -5.145  33.899  0.00  0.00     0.241 C 
ATOM     11  O22 ZIN A   1      25.026  -5.936  34.806  0.00  0.00    -0.269 OA
ATOM     12  C23 ZIN A   1      24.469  -3.864  33.881  0.00  0.00     0.071 C 
ATOM     13  C24 ZIN A   1      24.973  -2.840  33.189  0.00  0.00    -0.009 C 
ATOM     14  C25 ZIN A   1      26.275  -3.046  32.463  0.00  0.00    -0.002 C 
ATOM     15  C26 ZIN A   1      27.435  -2.876  33.444  0.00  0.00     0.022 C 
ATOM     16  C27 ZIN A   1      26.433  -1.999  31.363  0.00  0.00     0.004 C 
ATOM     17  C29 ZIN A   1      26.337  -0.596  31.953  0.00  0.00     0.007 C 
ATOM     18  C30 ZIN A   1      26.597   0.480  30.886  0.00  0.00     0.011 C 
ATOM     19  C31 ZIN A   1      27.950   0.210  30.248  0.00  0.00    -0.028 C 
ATOM     20  C32 ZIN A   1      29.027   0.137  31.333  0.00  0.00     0.016 C 
ATOM     21  H51 ZIN A   1      26.532  -6.282  32.887  0.00  0.00     0.163 HD
ENDROOT
BRANCH   1  22
ATOM     22  C6  ZIN A   1      29.235   2.264  29.685  0.00  0.00     0.223 C 
ATOM     23  N5  ZIN A   1      30.540   2.070  29.957  0.00  0.00    -0.353 N 
ATOM     24  H42 ZIN A   1      30.947   1.206  29.795  0.00  0.00     0.163 HD
ATOM     25  O7  ZIN A   1      28.726   3.346  29.887  0.00  0.00    -0.273 OA
BRANCH  23  26
ATOM     26  C2  ZIN A   1      31.345   3.168  30.501  0.00  0.00     0.022 C 
ATOM     27  C1  ZIN A   1      32.807   2.978  30.096  0.00  0.00     0.037 C 
ATOM     28  C3  ZIN A   1      31.234   3.174  32.027  0.00  0.00     0.037 C 
ATOM     29  C4  ZIN A   1      30.832   4.499  29.949  0.00  0.00     0.037 C 
ENDBRANCH  23  26
ENDBRANCH   1  22
TORSDOF 2
ENDMDL
MODEL 97
REMARK CAVERDOCK RESULT:      -8.7      0.000      0.000
REMARK CAVERDOCK CONSTRAINTS:       0.0      0.0      0.0      0.0
REMARK CAVERDOCK TUNNEL: 96     -8.7      3.3     97.4
REMARK  2 active torsions:
REMARK  status: ('A' for Active; 'I' for Inactive)
REMARK    1  A    between atoms: C2_2  and  N5_5 
REMARK       I    between atoms: N5_5  and  C6_6 
REMARK    2  A    between atoms: C6_6  and  C8_8 
ROOT
ATOM      1  C8  ZIN A   1      28.300   1.044  29.208  0.00  0.00     0.086 C 
ATOM      2  C10 ZIN A   1      29.168   0.161  28.279  0.00  0.00     0.015 C 
ATOM      3  C11 ZIN A   1      29.138  -1.271  28.880  0.00  0.00     0.007 C 
ATOM      4  C12 ZIN A   1      27.836  -1.276  29.688  0.00  0.00    -0.001 C 
ATOM      5  C14 ZIN A   1      27.750  -2.305  30.798  0.00  0.00    -0.004 C 
ATOM      6  C16 ZIN A   1      27.813  -3.720  30.222  0.00  0.00     0.007 C 
ATOM      7  C17 ZIN A   1      27.661  -4.747  31.348  0.00  0.00     0.026 C 
ATOM      8  C18 ZIN A   1      26.319  -4.529  32.044  0.00  0.00     0.097 C 
ATOM      9  N20 ZIN A   1      26.122  -5.499  33.119  0.00  0.00    -0.352 N 
ATOM     10  C21 ZIN A   1      25.261  -5.212  34.120  0.00  0.00     0.241 C 
ATOM     11  O22 ZIN A   1      25.111  -5.991  35.042  0.00  0.00    -0.269 OA
ATOM     12  C23 ZIN A   1      24.505  -3.946  34.088  0.00  0.00     0.071 C 
ATOM     13  C24 ZIN A   1      24.983  -2.925  33.373  0.00  0.00    -0.009 C 
ATOM     14  C25 ZIN A   1      26.281  -3.119  32.638  0.00  0.00    -0.002 C 
ATOM     15  C26 ZIN A   1      27.448  -2.910  33.604  0.00  0.00     0.022 C 
ATOM     16  C27 ZIN A   1      26.409  -2.088  31.519  0.00  0.00     0.004 C 
ATOM     17  C29 ZIN A   1      26.292  -0.678  32.086  0.00  0.00     0.007 C 
ATOM     18  C30 ZIN A   1      26.520   0.385  30.998  0.00  0.00     0.011 C 
ATOM     19  C31 ZIN A   1      27.871   0.130  30.351  0.00  0.00    -0.028 C 
ATOM     20  C32 ZIN A   1      28.960   0.096  31.426  0.00  0.00     0.016 C 
ATOM     21  H51 ZIN A   1      26.604  -6.341  33.113  0.00  0.00     0.163 HD
ENDROOT
BRANCH   1  22
ATOM     22  C6  ZIN A   1      29.111   2.198  29.739  0.00  0.00     0.223 C 
ATOM     23  N5  ZIN A   1      30.431   2.045  29.964  0.00  0.00    -0.353 N 
ATOM     24  H42 ZIN A   1      30.859   1.194  29.785  0.00  0.00     0.163 HD
ATOM     25  O7  ZIN A   1      28.577   3.263  29.963  0.00  0.00    -0.273 OA
BRANCH  23  26
ATOM     26  C2  ZIN A   1      31.220   3.167  30.481  0.00  0.00     0.022 C 
ATOM     27  C1  ZIN A   1      31.016   3.282  31.992  0.00  0.00     0.037 C 
ATOM     28  C3  ZIN A   1      30.768   4.463  29.804  0.00  0.00     0.037 C 
ATOM     29  C4  ZIN A   1      32.702   2.928  30.183  0.00  0.00     0.037 C 
ENDBRANCH  23  26
ENDBRANCH   1  22
TORSDOF 2
ENDMDL
MODEL 98
REMARK CAVERDOCK RESULT:      -9.0      0.000      0.000
REMARK CAVERDOCK CONSTRAINTS:       0.0      0.0      0.0      0.0
REMARK CAVERDOCK TUNNEL: 97     -9.0      3.3     98.4
REMARK  2 active torsions:
REMARK  status: ('A' for Active; 'I' for Inactive)
REMARK    1  A    between atoms: C2_2  and  N5_5 
REMARK       I    between atoms: N5_5  and  C6_6 
REMARK    2  A    between atoms: C6_6  and  C8_8 
ROOT
ATOM      1  C8  ZIN A   1      28.211   0.929  29.242  0.00  0.00     0.086 C 
ATOM      2  C10 ZIN A   1      29.133   0.072  28.341  0.00  0.00     0.015 C 
ATOM      3  C11 ZIN A   1      29.125  -1.361  28.942  0.00  0.00     0.007 C 
ATOM      4  C12 ZIN A   1      27.800  -1.404  29.708  0.00  0.00    -0.001 C 
ATOM      5  C14 ZIN A   1      27.708  -2.436  30.815  0.00  0.00    -0.004 C 
ATOM      6  C16 ZIN A   1      27.830  -3.848  30.242  0.00  0.00     0.007 C 
ATOM      7  C17 ZIN A   1      27.673  -4.880  31.363  0.00  0.00     0.026 C 
ATOM      8  C18 ZIN A   1      26.303  -4.702  32.015  0.00  0.00     0.097 C 
ATOM      9  N20 ZIN A   1      26.100  -5.677  33.084  0.00  0.00    -0.352 N 
ATOM     10  C21 ZIN A   1      25.200  -5.416  34.057  0.00  0.00     0.241 C 
ATOM     11  O22 ZIN A   1      25.043  -6.200  34.974  0.00  0.00    -0.269 OA
ATOM     12  C23 ZIN A   1      24.408  -4.173  34.000  0.00  0.00     0.071 C 
ATOM     13  C24 ZIN A   1      24.879  -3.138  33.300  0.00  0.00    -0.009 C 
ATOM     14  C25 ZIN A   1      26.205  -3.294  32.607  0.00  0.00    -0.002 C 
ATOM     15  C26 ZIN A   1      27.333  -3.051  33.610  0.00  0.00     0.022 C 
ATOM     16  C27 ZIN A   1      26.338  -2.258  31.492  0.00  0.00     0.004 C 
ATOM     17  C29 ZIN A   1      26.162  -0.852  32.055  0.00  0.00     0.007 C 
ATOM     18  C30 ZIN A   1      26.394   0.217  30.974  0.00  0.00     0.011 C 
ATOM     19  C31 ZIN A   1      27.772   0.002  30.371  0.00  0.00    -0.028 C 
ATOM     20  C32 ZIN A   1      28.827  -0.001  31.480  0.00  0.00     0.016 C 
ATOM     21  H51 ZIN A   1      26.606  -6.505  33.094  0.00  0.00     0.163 HD
ENDROOT
BRANCH   1  22
ATOM     22  C6  ZIN A   1      28.970   2.106  29.799  0.00  0.00     0.223 C 
ATOM     23  N5  ZIN A   1      30.310   2.040  29.932  0.00  0.00    -0.353 N 
ATOM     24  H42 ZIN A   1      30.784   1.236  29.670  0.00  0.00     0.163 HD
ATOM     25  O7  ZIN A   1      28.377   3.111  30.125  0.00  0.00    -0.273 OA
BRANCH  23  26
ATOM     26  C2  ZIN A   1      31.049   3.184  30.473  0.00  0.00     0.022 C 
ATOM     27  C1  ZIN A   1      30.559   4.469  29.805  0.00  0.00     0.037 C 
ATOM     28  C3  ZIN A   1      32.543   3.002  30.197  0.00  0.00     0.037 C 
ATOM     29  C4  ZIN A   1      30.817   3.273  31.982  0.00  0.00     0.037 C 
ENDBRANCH  23  26
ENDBRANCH   1  22
TORSDOF 2
ENDMDL
MODEL 99
REMARK CAVERDOCK RESULT:      -9.3      0.000      0.000
REMARK CAVERDOCK CONSTRAINTS:       0.0      0.0      0.0      0.0
REMARK CAVERDOCK TUNNEL: 98     -9.3      3.2     99.3
REMARK  2 active torsions:
REMARK  status: ('A' for Active; 'I' for Inactive)
REMARK    1  A    between atoms: C2_2  and  N5_5 
REMARK       I    between atoms: N5_5  and  C6_6 
REMARK    2  A    between atoms: C6_6  and  C8_8 
ROOT
ATOM      1  C8  ZIN A   1      28.118   0.774  29.263  0.00  0.00     0.086 C 
ATOM      2  C10 ZIN A   1      29.065  -0.080  28.384  0.00  0.00     0.015 C 
ATOM      3  C11 ZIN A   1      29.084  -1.501  29.012  0.00  0.00     0.007 C 
ATOM      4  C12 ZIN A   1      27.755  -1.557  29.773  0.00  0.00    -0.001 C 
ATOM      5  C14 ZIN A   1      27.679  -2.570  30.899  0.00  0.00    -0.004 C 
ATOM      6  C16 ZIN A   1      27.835  -3.989  30.354  0.00  0.00     0.007 C 
ATOM      7  C17 ZIN A   1      27.694  -5.003  31.494  0.00  0.00     0.026 C 
ATOM      8  C18 ZIN A   1      26.317  -4.841  32.136  0.00  0.00     0.097 C 
ATOM      9  N20 ZIN A   1      26.129  -5.800  33.222  0.00  0.00    -0.352 N 
ATOM     10  C21 ZIN A   1      25.217  -5.540  34.185  0.00  0.00     0.241 C 
ATOM     11  O22 ZIN A   1      25.073  -6.308  35.116  0.00  0.00    -0.269 OA
ATOM     12  C23 ZIN A   1      24.400  -4.315  34.099  0.00  0.00     0.071 C 
ATOM     13  C24 ZIN A   1      24.852  -3.284  33.382  0.00  0.00    -0.009 C 
ATOM     14  C25 ZIN A   1      26.185  -3.424  32.699  0.00  0.00    -0.002 C 
ATOM     15  C26 ZIN A   1      27.302  -3.137  33.703  0.00  0.00     0.022 C 
ATOM     16  C27 ZIN A   1      26.302  -2.408  31.565  0.00  0.00     0.004 C 
ATOM     17  C29 ZIN A   1      26.093  -0.996  32.099  0.00  0.00     0.007 C 
ATOM     18  C30 ZIN A   1      26.308   0.057  30.999  0.00  0.00     0.011 C 
ATOM     19  C31 ZIN A   1      27.694  -0.140  30.408  0.00  0.00    -0.028 C 
ATOM     20  C32 ZIN A   1      28.742  -0.098  31.522  0.00  0.00     0.016 C 
ATOM     21  H51 ZIN A   1      26.653  -6.616  33.251  0.00  0.00     0.163 HD
ENDROOT
BRANCH   1  22
ATOM     22  C6  ZIN A   1      28.849   1.978  29.800  0.00  0.00     0.223 C 
ATOM     23  N5  ZIN A   1      30.193   1.956  29.908  0.00  0.00    -0.353 N 
ATOM     24  H42 ZIN A   1      30.688   1.167  29.640  0.00  0.00     0.163 HD
ATOM     25  O7  ZIN A   1      28.229   2.965  30.134  0.00  0.00    -0.273 OA
BRANCH  23  26
ATOM     26  C2  ZIN A   1      30.904   3.126  30.430  0.00  0.00     0.022 C 
ATOM     27  C1  ZIN A   1      32.412   2.896  30.326  0.00  0.00     0.037 C 
ATOM     28  C3  ZIN A   1      30.520   3.343  31.896  0.00  0.00     0.037 C 
ATOM     29  C4  ZIN A   1      30.519   4.363  29.615  0.00  0.00     0.037 C 
ENDBRANCH  23  26
ENDBRANCH   1  22
TORSDOF 2
ENDMDL
MODEL 100
REMARK CAVERDOCK RESULT:      -9.7      0.000      0.000
REMARK CAVERDOCK CONSTRAINTS:       0.0      0.0      0.0      0.0
REMARK CAVERDOCK TUNNEL: 99     -9.7      3.3    100.3
REMARK  2 active torsions:
REMARK  status: ('A' for Active; 'I' for Inactive)
REMARK    1  A    between atoms: C2_2  and  N5_5 
REMARK       I    between atoms: N5_5  and  C6_6 
REMARK    2  A    between atoms: C6_6  and  C8_8 
ROOT
ATOM      1  C8  ZIN A   1      27.843   0.795  29.368  0.00  0.00     0.086 C 
ATOM      2  C10 ZIN A   1      28.758  -0.042  28.441  0.00  0.00     0.015 C 
ATOM      3  C11 ZIN A   1      28.807  -1.472  29.047  0.00  0.00     0.007 C 
ATOM      4  C12 ZIN A   1      27.509  -1.545  29.858  0.00  0.00    -0.001 C 
ATOM      5  C14 ZIN A   1      27.482  -2.574  30.971  0.00  0.00    -0.004 C 
ATOM      6  C16 ZIN A   1      27.622  -3.985  30.400  0.00  0.00     0.007 C 
ATOM      7  C17 ZIN A   1      27.529  -5.015  31.530  0.00  0.00     0.026 C 
ATOM      8  C18 ZIN A   1      26.178  -4.870  32.227  0.00  0.00     0.097 C 
ATOM      9  N20 ZIN A   1      26.036  -5.845  33.306  0.00  0.00    -0.352 N 
ATOM     10  C21 ZIN A   1      25.162  -5.603  34.308  0.00  0.00     0.241 C 
ATOM     11  O22 ZIN A   1      25.057  -6.385  35.232  0.00  0.00    -0.269 OA
ATOM     12  C23 ZIN A   1      24.337  -4.381  34.271  0.00  0.00     0.071 C 
ATOM     13  C24 ZIN A   1      24.757  -3.337  33.552  0.00  0.00    -0.009 C 
ATOM     14  C25 ZIN A   1      26.062  -3.462  32.816  0.00  0.00    -0.002 C 
ATOM     15  C26 ZIN A   1      27.217  -3.184  33.780  0.00  0.00     0.022 C 
ATOM     16  C27 ZIN A   1      26.131  -2.429  31.693  0.00  0.00     0.004 C 
ATOM     17  C29 ZIN A   1      25.937  -1.025  32.255  0.00  0.00     0.007 C 
ATOM     18  C30 ZIN A   1      26.105   0.044  31.163  0.00  0.00     0.011 C 
ATOM     19  C31 ZIN A   1      27.467  -0.137  30.515  0.00  0.00    -0.028 C 
ATOM     20  C32 ZIN A   1      28.557  -0.107  31.589  0.00  0.00     0.016 C 
ATOM     21  H51 ZIN A   1      26.565  -6.659  33.303  0.00  0.00     0.163 HD
ENDROOT
BRANCH   1  22
ATOM     22  C6  ZIN A   1      28.589   1.994  29.894  0.00  0.00     0.223 C 
ATOM     23  N5  ZIN A   1      29.935   1.971  29.966  0.00  0.00    -0.353 N 
ATOM     24  H42 ZIN A   1      30.422   1.183  29.680  0.00  0.00     0.163 HD
ATOM     25  O7  ZIN A   1      27.979   2.979  30.251  0.00  0.00    -0.273 OA
BRANCH  23  26
ATOM     26  C2  ZIN A   1      30.661   3.136  30.478  0.00  0.00     0.022 C 
ATOM     27  C1  ZIN A   1      30.230   4.385  29.706  0.00  0.00     0.037 C 
ATOM     28  C3  ZIN A   1      32.165   2.919  30.298  0.00  0.00     0.037 C 
ATOM     29  C4  ZIN A   1      30.347   3.321  31.963  0.00  0.00     0.037 C 
ENDBRANCH  23  26
ENDBRANCH   1  22
TORSDOF 2
ENDMDL
MODEL 101
REMARK CAVERDOCK RESULT:     -10.2      0.000      0.000
REMARK CAVERDOCK CONSTRAINTS:       0.0      0.0      0.0      0.0
REMARK CAVERDOCK TUNNEL: 100    -10.2      3.3    101.3
REMARK  2 active torsions:
REMARK  status: ('A' for Active; 'I' for Inactive)
REMARK    1  A    between atoms: C2_2  and  N5_5 
REMARK       I    between atoms: N5_5  and  C6_6 
REMARK    2  A    between atoms: C6_6  and  C8_8 
ROOT
ATOM      1  C8  ZIN A   1      27.898   0.569  29.495  0.00  0.00     0.086 C 
ATOM      2  C10 ZIN A   1      28.884  -0.262  28.637  0.00  0.00     0.015 C 
ATOM      3  C11 ZIN A   1      28.950  -1.672  29.285  0.00  0.00     0.007 C 
ATOM      4  C12 ZIN A   1      27.616  -1.768  30.033  0.00  0.00    -0.001 C 
ATOM      5  C14 ZIN A   1      27.566  -2.767  31.172  0.00  0.00    -0.004 C 
ATOM      6  C16 ZIN A   1      27.780  -4.187  30.649  0.00  0.00     0.007 C 
ATOM      7  C17 ZIN A   1      27.665  -5.189  31.801  0.00  0.00     0.026 C 
ATOM      8  C18 ZIN A   1      26.276  -5.070  32.428  0.00  0.00     0.097 C 
ATOM      9  N20 ZIN A   1      26.112  -6.021  33.525  0.00  0.00    -0.352 N 
ATOM     10  C21 ZIN A   1      25.183  -5.782  34.476  0.00  0.00     0.241 C 
ATOM     11  O22 ZIN A   1      25.057  -6.542  35.416  0.00  0.00    -0.269 OA
ATOM     12  C23 ZIN A   1      24.321  -4.589  34.365  0.00  0.00     0.071 C 
ATOM     13  C24 ZIN A   1      24.743  -3.552  33.638  0.00  0.00    -0.009 C 
ATOM     14  C25 ZIN A   1      26.086  -3.652  32.970  0.00  0.00    -0.002 C 
ATOM     15  C26 ZIN A   1      27.182  -3.310  33.981  0.00  0.00     0.022 C 
ATOM     16  C27 ZIN A   1      26.178  -2.648  31.823  0.00  0.00     0.004 C 
ATOM     17  C29 ZIN A   1      25.911  -1.237  32.336  0.00  0.00     0.007 C 
ATOM     18  C30 ZIN A   1      26.098  -0.192  31.223  0.00  0.00     0.011 C 
ATOM     19  C31 ZIN A   1      27.496  -0.345  30.648  0.00  0.00    -0.028 C 
ATOM     20  C32 ZIN A   1      28.530  -0.250  31.772  0.00  0.00     0.016 C 
ATOM     21  H51 ZIN A   1      26.666  -6.817  33.571  0.00  0.00     0.163 HD
ENDROOT
BRANCH   1  22
ATOM     22  C6  ZIN A   1      28.579   1.806  30.022  0.00  0.00     0.223 C 
ATOM     23  N5  ZIN A   1      29.923   1.898  29.995  0.00  0.00    -0.353 N 
ATOM     24  H42 ZIN A   1      30.452   1.169  29.636  0.00  0.00     0.163 HD
ATOM     25  O7  ZIN A   1      27.917   2.718  30.470  0.00  0.00    -0.273 OA
BRANCH  23  26
ATOM     26  C2  ZIN A   1      30.585   3.100  30.508  0.00  0.00     0.022 C 
ATOM     27  C1  ZIN A   1      30.187   3.318  31.968  0.00  0.00     0.037 C 
ATOM     28  C3  ZIN A   1      30.158   4.311  29.676  0.00  0.00     0.037 C 
ATOM     29  C4  ZIN A   1      32.102   2.927  30.413  0.00  0.00     0.037 C 
ENDBRANCH  23  26
ENDBRANCH   1  22
TORSDOF 2
ENDMDL
MODEL 102
REMARK CAVERDOCK RESULT:     -10.5      0.000      0.000
REMARK CAVERDOCK CONSTRAINTS:       0.0      0.0      0.0      0.0
REMARK CAVERDOCK TUNNEL: 101    -10.5      3.2    102.1
REMARK  2 active torsions:
REMARK  status: ('A' for Active; 'I' for Inactive)
REMARK    1  A    between atoms: C2_2  and  N5_5 
REMARK       I    between atoms: N5_5  and  C6_6 
REMARK    2  A    between atoms: C6_6  and  C8_8 
ROOT
ATOM      1  C8  ZIN A   1      27.885   0.130  29.344  0.00  0.00     0.086 C 
ATOM      2  C10 ZIN A   1      28.998  -0.693  28.650  0.00  0.00     0.015 C 
ATOM      3  C11 ZIN A   1      29.112  -2.028  29.437  0.00  0.00     0.007 C 
ATOM      4  C12 ZIN A   1      27.731  -2.162  30.086  0.00  0.00    -0.001 C 
ATOM      5  C14 ZIN A   1      27.660  -3.052  31.311  0.00  0.00    -0.004 C 
ATOM      6  C16 ZIN A   1      28.020  -4.493  30.948  0.00  0.00     0.007 C 
ATOM      7  C17 ZIN A   1      27.882  -5.390  32.182  0.00  0.00     0.026 C 
ATOM      8  C18 ZIN A   1      26.441  -5.327  32.685  0.00  0.00     0.097 C 
ATOM      9  N20 ZIN A   1      26.257  -6.183  33.855  0.00  0.00    -0.352 N 
ATOM     10  C21 ZIN A   1      25.235  -5.933  34.704  0.00  0.00     0.241 C 
ATOM     11  O22 ZIN A   1      25.088  -6.611  35.702  0.00  0.00    -0.269 OA
ATOM     12  C23 ZIN A   1      24.301  -4.830  34.411  0.00  0.00     0.071 C 
ATOM     13  C24 ZIN A   1      24.704  -3.833  33.620  0.00  0.00    -0.009 C 
ATOM     14  C25 ZIN A   1      26.103  -3.885  33.069  0.00  0.00    -0.002 C 
ATOM     15  C26 ZIN A   1      27.082  -3.364  34.122  0.00  0.00     0.022 C 
ATOM     16  C27 ZIN A   1      26.216  -2.987  31.839  0.00  0.00     0.004 C 
ATOM     17  C29 ZIN A   1      25.804  -1.561  32.188  0.00  0.00     0.007 C 
ATOM     18  C30 ZIN A   1      26.007  -0.611  30.996  0.00  0.00     0.011 C 
ATOM     19  C31 ZIN A   1      27.455  -0.703  30.547  0.00  0.00    -0.028 C 
ATOM     20  C32 ZIN A   1      28.382  -0.420  31.732  0.00  0.00     0.016 C 
ATOM     21  H51 ZIN A   1      26.862  -6.923  34.021  0.00  0.00     0.163 HD
ENDROOT
BRANCH   1  22
ATOM     22  C6  ZIN A   1      28.426   1.462  29.797  0.00  0.00     0.223 C 
ATOM     23  N5  ZIN A   1      29.755   1.685  29.792  0.00  0.00    -0.353 N 
ATOM     24  H42 ZIN A   1      30.363   0.989  29.498  0.00  0.00     0.163 HD
ATOM     25  O7  ZIN A   1      27.666   2.332  30.165  0.00  0.00    -0.273 OA
BRANCH  23  26
ATOM     26  C2  ZIN A   1      30.282   2.979  30.233  0.00  0.00     0.022 C 
ATOM     27  C1  ZIN A   1      30.017   4.032  29.156  0.00  0.00     0.037 C 
ATOM     28  C3  ZIN A   1      31.789   2.861  30.474  0.00  0.00     0.037 C 
ATOM     29  C4  ZIN A   1      29.590   3.395  31.533  0.00  0.00     0.037 C 
ENDBRANCH  23  26
ENDBRANCH   1  22
TORSDOF 2
ENDMDL
MODEL 103
REMARK CAVERDOCK RESULT:     -10.9      0.000      0.000
REMARK CAVERDOCK CONSTRAINTS:       0.0      0.0      0.0      0.0
REMARK CAVERDOCK TUNNEL: 102    -10.9      3.3    103.2
REMARK  2 active torsions:
REMARK  status: ('A' for Active; 'I' for Inactive)
REMARK    1  A    between atoms: C2_2  and  N5_5 
REMARK       I    between atoms: N5_5  and  C6_6 
REMARK    2  A    between atoms: C6_6  and  C8_8 
ROOT
ATOM      1  C8  ZIN A   1      27.952  -0.013  29.499  0.00  0.00     0.086 C 
ATOM      2  C10 ZIN A   1      29.133  -0.824  28.911  0.00  0.00     0.015 C 
ATOM      3  C11 ZIN A   1      29.215  -2.138  29.736  0.00  0.00     0.007 C 
ATOM      4  C12 ZIN A   1      27.791  -2.291  30.280  0.00  0.00    -0.001 C 
ATOM      5  C14 ZIN A   1      27.645  -3.156  31.517  0.00  0.00    -0.004 C 
ATOM      6  C16 ZIN A   1      28.064  -4.595  31.216  0.00  0.00     0.007 C 
ATOM      7  C17 ZIN A   1      27.851  -5.469  32.456  0.00  0.00     0.026 C 
ATOM      8  C18 ZIN A   1      26.374  -5.430  32.845  0.00  0.00     0.097 C 
ATOM      9  N20 ZIN A   1      26.119  -6.264  34.017  0.00  0.00    -0.352 N 
ATOM     10  C21 ZIN A   1      25.029  -6.020  34.779  0.00  0.00     0.241 C 
ATOM     11  O22 ZIN A   1      24.820  -6.680  35.779  0.00  0.00    -0.269 OA
ATOM     12  C23 ZIN A   1      24.097  -4.946  34.390  0.00  0.00     0.071 C 
ATOM     13  C24 ZIN A   1      24.538  -3.957  33.609  0.00  0.00    -0.009 C 
ATOM     14  C25 ZIN A   1      25.976  -3.988  33.169  0.00  0.00    -0.002 C 
ATOM     15  C26 ZIN A   1      26.859  -3.421  34.281  0.00  0.00     0.022 C 
ATOM     16  C27 ZIN A   1      26.164  -3.114  31.930  0.00  0.00     0.004 C 
ATOM     17  C29 ZIN A   1      25.695  -1.691  32.214  0.00  0.00     0.007 C 
ATOM     18  C30 ZIN A   1      25.968  -0.762  31.018  0.00  0.00     0.011 C 
ATOM     19  C31 ZIN A   1      27.449  -0.829  30.684  0.00  0.00    -0.028 C 
ATOM     20  C32 ZIN A   1      28.275  -0.500  31.930  0.00  0.00     0.016 C 
ATOM     21  H51 ZIN A   1      26.725  -6.986  34.247  0.00  0.00     0.163 HD
ENDROOT
BRANCH   1  22
ATOM     22  C6  ZIN A   1      28.427   1.341  29.961  0.00  0.00     0.223 C 
ATOM     23  N5  ZIN A   1      29.745   1.618  29.987  0.00  0.00    -0.353 N 
ATOM     24  H42 ZIN A   1      30.388   0.948  29.708  0.00  0.00     0.163 HD
ATOM     25  O7  ZIN A   1      27.623   2.179  30.309  0.00  0.00    -0.273 OA
BRANCH  23  26
ATOM     26  C2  ZIN A   1      30.208   2.934  30.437  0.00  0.00     0.022 C 
ATOM     27  C1  ZIN A   1      29.607   3.244  31.809  0.00  0.00     0.037 C 
ATOM     28  C3  ZIN A   1      29.765   4.001  29.432  0.00  0.00     0.037 C 
ATOM     29  C4  ZIN A   1      31.734   2.932  30.537  0.00  0.00     0.037 C 
ENDBRANCH  23  26
ENDBRANCH   1  22
TORSDOF 2
ENDMDL
MODEL 104
REMARK CAVERDOCK RESULT:     -11.4      0.000      0.000
REMARK CAVERDOCK CONSTRAINTS:       0.0      0.0      0.0      0.0
REMARK CAVERDOCK TUNNEL: 103    -11.4      3.3    104.3
REMARK  2 active torsions:
REMARK  status: ('A' for Active; 'I' for Inactive)
REMARK    1  A    between atoms: C2_2  and  N5_5 
REMARK       I    between atoms: N5_5  and  C6_6 
REMARK    2  A    between atoms: C6_6  and  C8_8 
ROOT
ATOM      1  C8  ZIN A   1      27.699  -0.121  29.532  0.00  0.00     0.086 C 
ATOM      2  C10 ZIN A   1      28.841  -0.920  28.859  0.00  0.00     0.015 C 
ATOM      3  C11 ZIN A   1      29.003  -2.230  29.678  0.00  0.00     0.007 C 
ATOM      4  C12 ZIN A   1      27.626  -2.398  30.330  0.00  0.00    -0.001 C 
ATOM      5  C14 ZIN A   1      27.585  -3.261  31.576  0.00  0.00    -0.004 C 
ATOM      6  C16 ZIN A   1      27.998  -4.696  31.248  0.00  0.00     0.007 C 
ATOM      7  C17 ZIN A   1      27.891  -5.568  32.503  0.00  0.00     0.026 C 
ATOM      8  C18 ZIN A   1      26.448  -5.545  33.004  0.00  0.00     0.097 C 
ATOM      9  N20 ZIN A   1      26.293  -6.377  34.195  0.00  0.00    -0.352 N 
ATOM     10  C21 ZIN A   1      25.262  -6.144  35.037  0.00  0.00     0.241 C 
ATOM     11  O22 ZIN A   1      25.138  -6.803  36.051  0.00  0.00    -0.269 OA
ATOM     12  C23 ZIN A   1      24.289  -5.083  34.717  0.00  0.00     0.071 C 
ATOM     13  C24 ZIN A   1      24.657  -4.092  33.902  0.00  0.00    -0.009 C 
ATOM     14  C25 ZIN A   1      26.058  -4.107  33.353  0.00  0.00    -0.002 C 
ATOM     15  C26 ZIN A   1      27.016  -3.525  34.394  0.00  0.00     0.022 C 
ATOM     16  C27 ZIN A   1      26.140  -3.235  32.102  0.00  0.00     0.004 C 
ATOM     17  C29 ZIN A   1      25.677  -1.817  32.416  0.00  0.00     0.007 C 
ATOM     18  C30 ZIN A   1      25.847  -0.889  31.201  0.00  0.00     0.011 C 
ATOM     19  C31 ZIN A   1      27.298  -0.940  30.755  0.00  0.00    -0.028 C 
ATOM     20  C32 ZIN A   1      28.212  -0.596  31.933  0.00  0.00     0.016 C 
ATOM     21  H51 ZIN A   1      26.924  -7.092  34.379  0.00  0.00     0.163 HD
ENDROOT
BRANCH   1  22
ATOM     22  C6  ZIN A   1      28.191   1.240  29.954  0.00  0.00     0.223 C 
ATOM     23  N5  ZIN A   1      29.506   1.529  29.890  0.00  0.00    -0.353 N 
ATOM     24  H42 ZIN A   1      30.135   0.862  29.574  0.00  0.00     0.163 HD
ATOM     25  O7  ZIN A   1      27.404   2.074  30.349  0.00  0.00    -0.273 OA
BRANCH  23  26
ATOM     26  C2  ZIN A   1      29.985   2.851  30.300  0.00  0.00     0.022 C 
ATOM     27  C1  ZIN A   1      29.243   3.294  31.562  0.00  0.00     0.037 C 
ATOM     28  C3  ZIN A   1      29.727   3.858  29.176  0.00  0.00     0.037 C 
ATOM     29  C4  ZIN A   1      31.486   2.784  30.588  0.00  0.00     0.037 C 
ENDBRANCH  23  26
ENDBRANCH   1  22
TORSDOF 2
ENDMDL
MODEL 105
REMARK CAVERDOCK RESULT:     -11.6      0.000      0.000
REMARK CAVERDOCK CONSTRAINTS:       0.0      0.0      0.0      0.0
REMARK CAVERDOCK TUNNEL: 104    -11.6      3.3    105.3
REMARK  2 active torsions:
REMARK  status: ('A' for Active; 'I' for Inactive)
REMARK    1  A    between atoms: C2_2  and  N5_5 
REMARK       I    between atoms: N5_5  and  C6_6 
REMARK    2  A    between atoms: C6_6  and  C8_8 
ROOT
ATOM      1  C8  ZIN A   1      27.931  -0.246  29.716  0.00  0.00     0.086 C 
ATOM      2  C10 ZIN A   1      29.137  -1.042  29.162  0.00  0.00     0.015 C 
ATOM      3  C11 ZIN A   1      29.225  -2.347  30.000  0.00  0.00     0.007 C 
ATOM      4  C12 ZIN A   1      27.792  -2.520  30.516  0.00  0.00    -0.001 C 
ATOM      5  C14 ZIN A   1      27.635  -3.376  31.757  0.00  0.00    -0.004 C 
ATOM      6  C16 ZIN A   1      28.085  -4.811  31.478  0.00  0.00     0.007 C 
ATOM      7  C17 ZIN A   1      27.860  -5.677  32.721  0.00  0.00     0.026 C 
ATOM      8  C18 ZIN A   1      26.375  -5.659  33.079  0.00  0.00     0.097 C 
ATOM      9  N20 ZIN A   1      26.109  -6.487  34.254  0.00  0.00    -0.352 N 
ATOM     10  C21 ZIN A   1      25.000  -6.255  34.990  0.00  0.00     0.241 C 
ATOM     11  O22 ZIN A   1      24.780  -6.910  35.991  0.00  0.00    -0.269 OA
ATOM     12  C23 ZIN A   1      24.057  -5.201  34.571  0.00  0.00     0.071 C 
ATOM     13  C24 ZIN A   1      24.498  -4.212  33.790  0.00  0.00    -0.009 C 
ATOM     14  C25 ZIN A   1      25.946  -4.222  33.381  0.00  0.00    -0.002 C 
ATOM     15  C26 ZIN A   1      26.795  -3.630  34.507  0.00  0.00     0.022 C 
ATOM     16  C27 ZIN A   1      26.145  -3.355  32.139  0.00  0.00     0.004 C 
ATOM     17  C29 ZIN A   1      25.646  -1.939  32.399  0.00  0.00     0.007 C 
ATOM     18  C30 ZIN A   1      25.929  -1.016  31.201  0.00  0.00     0.011 C 
ATOM     19  C31 ZIN A   1      27.417  -1.061  30.899  0.00  0.00    -0.028 C 
ATOM     20  C32 ZIN A   1      28.211  -0.706  32.159  0.00  0.00     0.016 C 
ATOM     21  H51 ZIN A   1      26.722  -7.197  34.502  0.00  0.00     0.163 HD
ENDROOT
BRANCH   1  22
ATOM     22  C6  ZIN A   1      28.373   1.120  30.177  0.00  0.00     0.223 C 
ATOM     23  N5  ZIN A   1      29.682   1.439  30.172  0.00  0.00    -0.353 N 
ATOM     24  H42 ZIN A   1      30.339   0.792  29.875  0.00  0.00     0.163 HD
ATOM     25  O7  ZIN A   1      27.551   1.930  30.549  0.00  0.00    -0.273 OA
BRANCH  23  26
ATOM     26  C2  ZIN A   1      30.112   2.767  30.620  0.00  0.00     0.022 C 
ATOM     27  C1  ZIN A   1      31.632   2.880  30.495  0.00  0.00     0.037 C 
ATOM     28  C3  ZIN A   1      29.703   2.970  32.081  0.00  0.00     0.037 C 
ATOM     29  C4  ZIN A   1      29.448   3.838  29.752  0.00  0.00     0.037 C 
ENDBRANCH  23  26
ENDBRANCH   1  22
TORSDOF 2
ENDMDL
MODEL 106
REMARK CAVERDOCK RESULT:     -11.8      0.000      0.000
REMARK CAVERDOCK CONSTRAINTS:       0.0      0.0      0.0      0.0
REMARK CAVERDOCK TUNNEL: 105    -11.8      3.3    106.2
REMARK  2 active torsions:
REMARK  status: ('A' for Active; 'I' for Inactive)
REMARK    1  A    between atoms: C2_2  and  N5_5 
REMARK       I    between atoms: N5_5  and  C6_6 
REMARK    2  A    between atoms: C6_6  and  C8_8 
ROOT
ATOM      1  C8  ZIN A   1      27.829  -0.376  29.762  0.00  0.00     0.086 C 
ATOM      2  C10 ZIN A   1      29.058  -1.150  29.224  0.00  0.00     0.015 C 
ATOM      3  C11 ZIN A   1      29.172  -2.442  30.080  0.00  0.00     0.007 C 
ATOM      4  C12 ZIN A   1      27.741  -2.641  30.590  0.00  0.00    -0.001 C 
ATOM      5  C14 ZIN A   1      27.596  -3.486  31.841  0.00  0.00    -0.004 C 
ATOM      6  C16 ZIN A   1      28.082  -4.912  31.584  0.00  0.00     0.007 C 
ATOM      7  C17 ZIN A   1      27.871  -5.767  32.837  0.00  0.00     0.026 C 
ATOM      8  C18 ZIN A   1      26.383  -5.780  33.186  0.00  0.00     0.097 C 
ATOM      9  N20 ZIN A   1      26.130  -6.599  34.370  0.00  0.00    -0.352 N 
ATOM     10  C21 ZIN A   1      25.012  -6.384  35.097  0.00  0.00     0.241 C 
ATOM     11  O22 ZIN A   1      24.802  -7.031  36.105  0.00  0.00    -0.269 OA
ATOM     12  C23 ZIN A   1      24.047  -5.358  34.659  0.00  0.00     0.071 C 
ATOM     13  C24 ZIN A   1      24.469  -4.369  33.868  0.00  0.00    -0.009 C 
ATOM     14  C25 ZIN A   1      25.918  -4.350  33.467  0.00  0.00    -0.002 C 
ATOM     15  C26 ZIN A   1      26.747  -3.723  34.589  0.00  0.00     0.022 C 
ATOM     16  C27 ZIN A   1      26.104  -3.495  32.214  0.00  0.00     0.004 C 
ATOM     17  C29 ZIN A   1      25.570  -2.087  32.453  0.00  0.00     0.007 C 
ATOM     18  C30 ZIN A   1      25.838  -1.174  31.245  0.00  0.00     0.011 C 
ATOM     19  C31 ZIN A   1      27.328  -1.187  30.952  0.00  0.00    -0.028 C 
ATOM     20  C32 ZIN A   1      28.106  -0.797  32.211  0.00  0.00     0.016 C 
ATOM     21  H51 ZIN A   1      26.759  -7.291  34.631  0.00  0.00     0.163 HD
ENDROOT
BRANCH   1  22
ATOM     22  C6  ZIN A   1      28.236   1.006  30.206  0.00  0.00     0.223 C 
ATOM     23  N5  ZIN A   1      29.542   1.331  30.281  0.00  0.00    -0.353 N 
ATOM     24  H42 ZIN A   1      30.219   0.677  30.049  0.00  0.00     0.163 HD
ATOM     25  O7  ZIN A   1      27.389   1.824  30.495  0.00  0.00    -0.273 OA
BRANCH  23  26
ATOM     26  C2  ZIN A   1      29.938   2.674  30.713  0.00  0.00     0.022 C 
ATOM     27  C1  ZIN A   1      29.375   3.711  29.740  0.00  0.00     0.037 C 
ATOM     28  C3  ZIN A   1      31.465   2.773  30.737  0.00  0.00     0.037 C 
ATOM     29  C4  ZIN A   1      29.389   2.941  32.116  0.00  0.00     0.037 C 
ENDBRANCH  23  26
ENDBRANCH   1  22
TORSDOF 2
ENDMDL
MODEL 107
REMARK CAVERDOCK RESULT:     -11.9      0.000      0.000
REMARK CAVERDOCK CONSTRAINTS:       0.0      0.0      0.0      0.0
REMARK CAVERDOCK TUNNEL: 106    -11.9      3.3    107.2
REMARK  2 active torsions:
REMARK  status: ('A' for Active; 'I' for Inactive)
REMARK    1  A    between atoms: C2_2  and  N5_5 
REMARK       I    between atoms: N5_5  and  C6_6 
REMARK    2  A    between atoms: C6_6  and  C8_8 
ROOT
ATOM      1  C8  ZIN A   1      27.673  -0.332  29.956  0.00  0.00     0.086 C 
ATOM      2  C10 ZIN A   1      28.866  -1.098  29.332  0.00  0.00     0.015 C 
ATOM      3  C11 ZIN A   1      29.006  -2.421  30.134  0.00  0.00     0.007 C 
ATOM      4  C12 ZIN A   1      27.599  -2.626  30.705  0.00  0.00    -0.001 C 
ATOM      5  C14 ZIN A   1      27.504  -3.514  31.930  0.00  0.00    -0.004 C 
ATOM      6  C16 ZIN A   1      27.961  -4.935  31.599  0.00  0.00     0.007 C 
ATOM      7  C17 ZIN A   1      27.800  -5.833  32.829  0.00  0.00     0.026 C 
ATOM      8  C18 ZIN A   1      26.331  -5.845  33.248  0.00  0.00     0.097 C 
ATOM      9  N20 ZIN A   1      26.125  -6.704  34.412  0.00  0.00    -0.352 N 
ATOM     10  C21 ZIN A   1      25.045  -6.505  35.199  0.00  0.00     0.241 C 
ATOM     11  O22 ZIN A   1      24.876  -7.186  36.193  0.00  0.00    -0.269 OA
ATOM     12  C23 ZIN A   1      24.072  -5.455  34.846  0.00  0.00     0.071 C 
ATOM     13  C24 ZIN A   1      24.467  -4.441  34.071  0.00  0.00    -0.009 C 
ATOM     14  C25 ZIN A   1      25.896  -4.421  33.602  0.00  0.00    -0.002 C 
ATOM     15  C26 ZIN A   1      26.784  -3.844  34.706  0.00  0.00     0.022 C 
ATOM     16  C27 ZIN A   1      26.031  -3.523  32.374  0.00  0.00     0.004 C 
ATOM     17  C29 ZIN A   1      25.525  -2.120  32.689  0.00  0.00     0.007 C 
ATOM     18  C30 ZIN A   1      25.745  -1.166  31.503  0.00  0.00     0.011 C 
ATOM     19  C31 ZIN A   1      27.220  -1.182  31.138  0.00  0.00    -0.028 C 
ATOM     20  C32 ZIN A   1      28.061  -0.846  32.372  0.00  0.00     0.016 C 
ATOM     21  H51 ZIN A   1      26.757  -7.411  34.618  0.00  0.00     0.163 HD
ENDROOT
BRANCH   1  22
ATOM     22  C6  ZIN A   1      28.116   1.028  30.430  0.00  0.00     0.223 C 
ATOM     23  N5  ZIN A   1      29.420   1.366  30.380  0.00  0.00    -0.353 N 
ATOM     24  H42 ZIN A   1      30.073   0.734  30.041  0.00  0.00     0.163 HD
ATOM     25  O7  ZIN A   1      27.300   1.818  30.854  0.00  0.00    -0.273 OA
BRANCH  23  26
ATOM     26  C2  ZIN A   1      29.851   2.688  30.842  0.00  0.00     0.022 C 
ATOM     27  C1  ZIN A   1      29.393   2.900  32.285  0.00  0.00     0.037 C 
ATOM     28  C3  ZIN A   1      29.234   3.766  29.947  0.00  0.00     0.037 C 
ATOM     29  C4  ZIN A   1      31.377   2.781  30.772  0.00  0.00     0.037 C 
ENDBRANCH  23  26
ENDBRANCH   1  22
TORSDOF 2
ENDMDL
MODEL 108
REMARK CAVERDOCK RESULT:     -11.9      0.000      0.000
REMARK CAVERDOCK CONSTRAINTS:       0.0      0.0      0.0      0.0
REMARK CAVERDOCK TUNNEL: 107    -11.9      3.3    108.4
REMARK  2 active torsions:
REMARK  status: ('A' for Active; 'I' for Inactive)
REMARK    1  A    between atoms: C2_2  and  N5_5 
REMARK       I    between atoms: N5_5  and  C6_6 
REMARK    2  A    between atoms: C6_6  and  C8_8 
ROOT
ATOM      1  C8  ZIN A   1      27.590  -0.488  29.968  0.00  0.00     0.086 C 
ATOM      2  C10 ZIN A   1      28.784  -1.268  29.364  0.00  0.00     0.015 C 
ATOM      3  C11 ZIN A   1      28.928  -2.569  30.202  0.00  0.00     0.007 C 
ATOM      4  C12 ZIN A   1      27.522  -2.761  30.780  0.00  0.00    -0.001 C 
ATOM      5  C14 ZIN A   1      27.432  -3.615  32.030  0.00  0.00    -0.004 C 
ATOM      6  C16 ZIN A   1      27.891  -5.043  31.737  0.00  0.00     0.007 C 
ATOM      7  C17 ZIN A   1      27.734  -5.908  32.991  0.00  0.00     0.026 C 
ATOM      8  C18 ZIN A   1      26.266  -5.911  33.414  0.00  0.00     0.097 C 
ATOM      9  N20 ZIN A   1      26.064  -6.738  34.601  0.00  0.00    -0.352 N 
ATOM     10  C21 ZIN A   1      24.985  -6.520  35.384  0.00  0.00     0.241 C 
ATOM     11  O22 ZIN A   1      24.819  -7.174  36.396  0.00  0.00    -0.269 OA
ATOM     12  C23 ZIN A   1      24.009  -5.482  35.003  0.00  0.00     0.071 C 
ATOM     13  C24 ZIN A   1      24.400  -4.489  34.200  0.00  0.00    -0.009 C 
ATOM     14  C25 ZIN A   1      25.828  -4.479  33.729  0.00  0.00    -0.002 C 
ATOM     15  C26 ZIN A   1      26.716  -3.870  34.814  0.00  0.00     0.022 C 
ATOM     16  C27 ZIN A   1      25.960  -3.615  32.476  0.00  0.00     0.004 C 
ATOM     17  C29 ZIN A   1      25.451  -2.205  32.753  0.00  0.00     0.007 C 
ATOM     18  C30 ZIN A   1      25.667  -1.283  31.541  0.00  0.00     0.011 C 
ATOM     19  C31 ZIN A   1      27.141  -1.306  31.174  0.00  0.00    -0.028 C 
ATOM     20  C32 ZIN A   1      27.983  -0.934  32.397  0.00  0.00     0.016 C 
ATOM     21  H51 ZIN A   1      26.699  -7.437  34.825  0.00  0.00     0.163 HD
ENDROOT
BRANCH   1  22
ATOM     22  C6  ZIN A   1      28.031   0.886  30.403  0.00  0.00     0.223 C 
ATOM     23  N5  ZIN A   1      29.338   1.213  30.375  0.00  0.00    -0.353 N 
ATOM     24  H42 ZIN A   1      29.994   0.566  30.075  0.00  0.00     0.163 HD
ATOM     25  O7  ZIN A   1      27.210   1.695  30.778  0.00  0.00    -0.273 OA
BRANCH  23  26
ATOM     26  C2  ZIN A   1      29.766   2.549  30.799  0.00  0.00     0.022 C 
ATOM     27  C1  ZIN A   1      29.066   3.605  29.942  0.00  0.00     0.037 C 
ATOM     28  C3  ZIN A   1      31.282   2.676  30.629  0.00  0.00     0.037 C 
ATOM     29  C4  ZIN A   1      29.400   2.760  32.269  0.00  0.00     0.037 C 
ENDBRANCH  23  26
ENDBRANCH   1  22
TORSDOF 2
ENDMDL
MODEL 109
REMARK CAVERDOCK RESULT:     -11.8      0.000      0.000
REMARK CAVERDOCK CONSTRAINTS:       0.0      0.0      0.0      0.0
REMARK CAVERDOCK TUNNEL: 108    -11.8      3.3    109.2
REMARK  2 active torsions:
REMARK  status: ('A' for Active; 'I' for Inactive)
REMARK    1  A    between atoms: C2_2  and  N5_5 
REMARK       I    between atoms: N5_5  and  C6_6 
REMARK    2  A    between atoms: C6_6  and  C8_8 
ROOT
ATOM      1  C8  ZIN A   1      27.670  -0.569  30.125  0.00  0.00     0.086 C 
ATOM      2  C10 ZIN A   1      28.632  -1.487  29.331  0.00  0.00     0.015 C 
ATOM      3  C11 ZIN A   1      28.640  -2.855  30.067  0.00  0.00     0.007 C 
ATOM      4  C12 ZIN A   1      27.298  -2.855  30.805  0.00  0.00    -0.001 C 
ATOM      5  C14 ZIN A   1      27.201  -3.778  32.004  0.00  0.00    -0.004 C 
ATOM      6  C16 ZIN A   1      27.367  -5.235  31.572  0.00  0.00     0.007 C 
ATOM      7  C17 ZIN A   1      27.205  -6.158  32.784  0.00  0.00     0.026 C 
ATOM      8  C18 ZIN A   1      25.817  -5.950  33.386  0.00  0.00     0.097 C 
ATOM      9  N20 ZIN A   1      25.609  -6.823  34.539  0.00  0.00    -0.352 N 
ATOM     10  C21 ZIN A   1      24.680  -6.492  35.463  0.00  0.00     0.241 C 
ATOM     11  O22 ZIN A   1      24.519  -7.187  36.448  0.00  0.00    -0.269 OA
ATOM     12  C23 ZIN A   1      23.864  -5.278  35.269  0.00  0.00     0.071 C 
ATOM     13  C24 ZIN A   1      24.330  -4.304  34.483  0.00  0.00    -0.009 C 
ATOM     14  C25 ZIN A   1      25.675  -4.495  33.837  0.00  0.00    -0.002 C 
ATOM     15  C26 ZIN A   1      26.773  -4.130  34.836  0.00  0.00     0.022 C 
ATOM     16  C27 ZIN A   1      25.813  -3.568  32.631  0.00  0.00     0.004 C 
ATOM     17  C29 ZIN A   1      25.593  -2.119  33.051  0.00  0.00     0.007 C 
ATOM     18  C30 ZIN A   1      25.828  -1.153  31.878  0.00  0.00     0.011 C 
ATOM     19  C31 ZIN A   1      27.224  -1.393  31.328  0.00  0.00    -0.028 C 
ATOM     20  C32 ZIN A   1      28.252  -1.265  32.456  0.00  0.00     0.016 C 
ATOM     21  H51 ZIN A   1      26.132  -7.634  34.640  0.00  0.00     0.163 HD
ENDROOT
BRANCH   1  22
ATOM     22  C6  ZIN A   1      28.391   0.674  30.582  0.00  0.00     0.223 C 
ATOM     23  N5  ZIN A   1      27.706   1.664  31.189  0.00  0.00    -0.353 N 
ATOM     24  H42 ZIN A   1      26.751   1.577  31.331  0.00  0.00     0.163 HD
ATOM     25  O7  ZIN A   1      29.585   0.781  30.405  0.00  0.00    -0.273 OA
BRANCH  23  26
ATOM     26  C2  ZIN A   1      28.407   2.872  31.633  0.00  0.00     0.022 C 
ATOM     27  C1  ZIN A   1      27.388   3.975  31.923  0.00  0.00     0.037 C 
ATOM     28  C3  ZIN A   1      29.366   3.338  30.535  0.00  0.00     0.037 C 
ATOM     29  C4  ZIN A   1      29.200   2.563  32.904  0.00  0.00     0.037 C 
ENDBRANCH  23  26
ENDBRANCH   1  22
TORSDOF 2
ENDMDL
MODEL 110
REMARK CAVERDOCK RESULT:     -11.7      0.000      0.000
REMARK CAVERDOCK CONSTRAINTS:       0.1      0.0      0.0      0.0
REMARK CAVERDOCK TUNNEL: 109    -11.7      3.3    110.6
REMARK  2 active torsions:
REMARK  status: ('A' for Active; 'I' for Inactive)
REMARK    1  A    between atoms: C2_2  and  N5_5 
REMARK       I    between atoms: N5_5  and  C6_6 
REMARK    2  A    between atoms: C6_6  and  C8_8 
ROOT
ATOM      1  C8  ZIN A   1      27.698  -0.770  30.132  0.00  0.00     0.086 C 
ATOM      2  C10 ZIN A   1      28.680  -1.699  29.377  0.00  0.00     0.015 C 
ATOM      3  C11 ZIN A   1      28.682  -3.051  30.141  0.00  0.00     0.007 C 
ATOM      4  C12 ZIN A   1      27.325  -3.043  30.853  0.00  0.00    -0.001 C 
ATOM      5  C14 ZIN A   1      27.211  -3.941  32.069  0.00  0.00    -0.004 C 
ATOM      6  C16 ZIN A   1      27.393  -5.406  31.672  0.00  0.00     0.007 C 
ATOM      7  C17 ZIN A   1      27.212  -6.305  32.900  0.00  0.00     0.026 C 
ATOM      8  C18 ZIN A   1      25.811  -6.092  33.471  0.00  0.00     0.097 C 
ATOM      9  N20 ZIN A   1      25.586  -6.942  34.638  0.00  0.00    -0.352 N 
ATOM     10  C21 ZIN A   1      24.638  -6.596  35.536  0.00  0.00     0.241 C 
ATOM     11  O22 ZIN A   1      24.461  -7.271  36.532  0.00  0.00    -0.269 OA
ATOM     12  C23 ZIN A   1      23.819  -5.392  35.301  0.00  0.00     0.071 C 
ATOM     13  C24 ZIN A   1      24.295  -4.432  34.504  0.00  0.00    -0.009 C 
ATOM     14  C25 ZIN A   1      25.653  -4.628  33.888  0.00  0.00    -0.002 C 
ATOM     15  C26 ZIN A   1      26.730  -4.236  34.900  0.00  0.00     0.022 C 
ATOM     16  C27 ZIN A   1      25.809  -3.726  32.665  0.00  0.00     0.004 C 
ATOM     17  C29 ZIN A   1      25.574  -2.270  33.050  0.00  0.00     0.007 C 
ATOM     18  C30 ZIN A   1      25.826  -1.328  31.861  0.00  0.00     0.011 C 
ATOM     19  C31 ZIN A   1      27.234  -1.571  31.344  0.00  0.00    -0.028 C 
ATOM     20  C32 ZIN A   1      28.239  -1.413  32.487  0.00  0.00     0.016 C 
ATOM     21  H51 ZIN A   1      26.112  -7.747  34.766  0.00  0.00     0.163 HD
ENDROOT
BRANCH   1  22
ATOM     22  C6  ZIN A   1      28.403   0.486  30.576  0.00  0.00     0.223 C 
ATOM     23  N5  ZIN A   1      27.696   1.502  31.110  0.00  0.00    -0.353 N 
ATOM     24  H42 ZIN A   1      26.734   1.425  31.207  0.00  0.00     0.163 HD
ATOM     25  O7  ZIN A   1      29.606   0.582  30.454  0.00  0.00    -0.273 OA
BRANCH  23  26
ATOM     26  C2  ZIN A   1      28.381   2.723  31.541  0.00  0.00     0.022 C 
ATOM     27  C1  ZIN A   1      29.074   2.473  32.881  0.00  0.00     0.037 C 
ATOM     28  C3  ZIN A   1      27.360   3.852  31.697  0.00  0.00     0.037 C 
ATOM     29  C4  ZIN A   1      29.423   3.120  30.494  0.00  0.00     0.037 C 
ENDBRANCH  23  26
ENDBRANCH   1  22
TORSDOF 2
ENDMDL
MODEL 111
REMARK CAVERDOCK RESULT:     -11.5      0.000      0.000
REMARK CAVERDOCK CONSTRAINTS:       0.0      0.0      0.0      0.0
REMARK CAVERDOCK TUNNEL: 110    -11.5      3.3    111.6
REMARK  2 active torsions:
REMARK  status: ('A' for Active; 'I' for Inactive)
REMARK    1  A    between atoms: C2_2  and  N5_5 
REMARK       I    between atoms: N5_5  and  C6_6 
REMARK    2  A    between atoms: C6_6  and  C8_8 
ROOT
ATOM      1  C8  ZIN A   1      27.705  -0.873  30.206  0.00  0.00     0.086 C 
ATOM      2  C10 ZIN A   1      28.667  -1.826  29.456  0.00  0.00     0.015 C 
ATOM      3  C11 ZIN A   1      28.647  -3.172  30.232  0.00  0.00     0.007 C 
ATOM      4  C12 ZIN A   1      27.293  -3.133  30.949  0.00  0.00    -0.001 C 
ATOM      5  C14 ZIN A   1      27.167  -4.018  32.174  0.00  0.00    -0.004 C 
ATOM      6  C16 ZIN A   1      27.320  -5.489  31.789  0.00  0.00     0.007 C 
ATOM      7  C17 ZIN A   1      27.128  -6.373  33.025  0.00  0.00     0.026 C 
ATOM      8  C18 ZIN A   1      25.733  -6.129  33.599  0.00  0.00     0.097 C 
ATOM      9  N20 ZIN A   1      25.496  -6.964  34.775  0.00  0.00    -0.352 N 
ATOM     10  C21 ZIN A   1      24.558  -6.593  35.674  0.00  0.00     0.241 C 
ATOM     11  O22 ZIN A   1      24.373  -7.256  36.676  0.00  0.00    -0.269 OA
ATOM     12  C23 ZIN A   1      23.761  -5.376  35.430  0.00  0.00     0.071 C 
ATOM     13  C24 ZIN A   1      24.251  -4.432  34.623  0.00  0.00    -0.009 C 
ATOM     14  C25 ZIN A   1      25.603  -4.659  34.004  0.00  0.00    -0.002 C 
ATOM     15  C26 ZIN A   1      26.691  -4.278  35.009  0.00  0.00     0.022 C 
ATOM     16  C27 ZIN A   1      25.771  -3.771  32.772  0.00  0.00     0.004 C 
ATOM     17  C29 ZIN A   1      25.564  -2.308  33.145  0.00  0.00     0.007 C 
ATOM     18  C30 ZIN A   1      25.830  -1.381  31.947  0.00  0.00     0.011 C 
ATOM     19  C31 ZIN A   1      27.231  -1.655  31.427  0.00  0.00    -0.028 C 
ATOM     20  C32 ZIN A   1      28.243  -1.505  32.565  0.00  0.00     0.016 C 
ATOM     21  H51 ZIN A   1      26.008  -7.778  34.908  0.00  0.00     0.163 HD
ENDROOT
BRANCH   1  22
ATOM     22  C6  ZIN A   1      28.435   0.374  30.637  0.00  0.00     0.223 C 
ATOM     23  N5  ZIN A   1      27.745   1.419  31.133  0.00  0.00    -0.353 N 
ATOM     24  H42 ZIN A   1      26.781   1.371  31.213  0.00  0.00     0.163 HD
ATOM     25  O7  ZIN A   1      29.642   0.434  30.537  0.00  0.00    -0.273 OA
BRANCH  23  26
ATOM     26  C2  ZIN A   1      28.455   2.631  31.552  0.00  0.00     0.022 C 
ATOM     27  C1  ZIN A   1      29.580   2.932  30.560  0.00  0.00     0.037 C 
ATOM     28  C3  ZIN A   1      29.047   2.420  32.947  0.00  0.00     0.037 C 
ATOM     29  C4  ZIN A   1      27.477   3.808  31.587  0.00  0.00     0.037 C 
ENDBRANCH  23  26
ENDBRANCH   1  22
TORSDOF 2
ENDMDL
MODEL 112
REMARK CAVERDOCK RESULT:     -10.9      0.000      0.000
REMARK CAVERDOCK CONSTRAINTS:       0.0      0.0      0.0      0.0
REMARK CAVERDOCK TUNNEL: 111    -10.9      3.3    112.2
REMARK  2 active torsions:
REMARK  status: ('A' for Active; 'I' for Inactive)
REMARK    1  A    between atoms: C2_2  and  N5_5 
REMARK       I    between atoms: N5_5  and  C6_6 
REMARK    2  A    between atoms: C6_6  and  C8_8 
ROOT
ATOM      1  C8  ZIN A   1      27.569  -0.980  30.347  0.00  0.00     0.086 C 
ATOM      2  C10 ZIN A   1      28.563  -1.922  29.623  0.00  0.00     0.015 C 
ATOM      3  C11 ZIN A   1      28.561  -3.256  30.419  0.00  0.00     0.007 C 
ATOM      4  C12 ZIN A   1      27.197  -3.237  31.117  0.00  0.00    -0.001 C 
ATOM      5  C14 ZIN A   1      27.074  -4.107  32.353  0.00  0.00    -0.004 C 
ATOM      6  C16 ZIN A   1      27.265  -5.580  31.992  0.00  0.00     0.007 C 
ATOM      7  C17 ZIN A   1      27.076  -6.450  33.238  0.00  0.00     0.026 C 
ATOM      8  C18 ZIN A   1      25.668  -6.230  33.790  0.00  0.00     0.097 C 
ATOM      9  N20 ZIN A   1      25.434  -7.053  34.974  0.00  0.00    -0.352 N 
ATOM     10  C21 ZIN A   1      24.476  -6.690  35.855  0.00  0.00     0.241 C 
ATOM     11  O22 ZIN A   1      24.292  -7.342  36.865  0.00  0.00    -0.269 OA
ATOM     12  C23 ZIN A   1      23.655  -5.495  35.583  0.00  0.00     0.071 C 
ATOM     13  C24 ZIN A   1      24.135  -4.552  34.768  0.00  0.00    -0.009 C 
ATOM     14  C25 ZIN A   1      25.500  -4.757  34.171  0.00  0.00    -0.002 C 
ATOM     15  C26 ZIN A   1      26.566  -4.337  35.185  0.00  0.00     0.022 C 
ATOM     16  C27 ZIN A   1      25.665  -3.884  32.929  0.00  0.00     0.004 C 
ATOM     17  C29 ZIN A   1      25.421  -2.420  33.278  0.00  0.00     0.007 C 
ATOM     18  C30 ZIN A   1      25.682  -1.505  32.069  0.00  0.00     0.011 C 
ATOM     19  C31 ZIN A   1      27.096  -1.754  31.572  0.00  0.00    -0.028 C 
ATOM     20  C32 ZIN A   1      28.088  -1.565  32.722  0.00  0.00     0.016 C 
ATOM     21  H51 ZIN A   1      25.962  -7.853  35.127  0.00  0.00     0.163 HD
ENDROOT
BRANCH   1  22
ATOM     22  C6  ZIN A   1      28.265   0.289  30.768  0.00  0.00     0.223 C 
ATOM     23  N5  ZIN A   1      27.540   1.351  31.172  0.00  0.00    -0.353 N 
ATOM     24  H42 ZIN A   1      26.573   1.300  31.190  0.00  0.00     0.163 HD
ATOM     25  O7  ZIN A   1      29.476   0.353  30.745  0.00  0.00    -0.273 OA
BRANCH  23  26
ATOM     26  C2  ZIN A   1      28.217   2.585  31.582  0.00  0.00     0.022 C 
ATOM     27  C1  ZIN A   1      28.997   2.335  32.873  0.00  0.00     0.037 C 
ATOM     28  C3  ZIN A   1      27.177   3.682  31.818  0.00  0.00     0.037 C 
ATOM     29  C4  ZIN A   1      29.182   3.028  30.480  0.00  0.00     0.037 C 
ENDBRANCH  23  26
ENDBRANCH   1  22
TORSDOF 2
ENDMDL
MODEL 113
REMARK CAVERDOCK RESULT:     -10.6      0.000      0.000
REMARK CAVERDOCK CONSTRAINTS:       0.0      0.0      0.0      0.0
REMARK CAVERDOCK TUNNEL: 112    -10.6      3.3    113.1
REMARK  2 active torsions:
REMARK  status: ('A' for Active; 'I' for Inactive)
REMARK    1  A    between atoms: C2_2  and  N5_5 
REMARK       I    between atoms: N5_5  and  C6_6 
REMARK    2  A    between atoms: C6_6  and  C8_8 
ROOT
ATOM      1  C8  ZIN A   1      27.522  -1.107  30.349  0.00  0.00     0.086 C 
ATOM      2  C10 ZIN A   1      28.478  -2.063  29.595  0.00  0.00     0.015 C 
ATOM      3  C11 ZIN A   1      28.476  -3.400  30.386  0.00  0.00     0.007 C 
ATOM      4  C12 ZIN A   1      27.132  -3.361  31.121  0.00  0.00    -0.001 C 
ATOM      5  C14 ZIN A   1      27.027  -4.234  32.357  0.00  0.00    -0.004 C 
ATOM      6  C16 ZIN A   1      27.183  -5.708  31.985  0.00  0.00     0.007 C 
ATOM      7  C17 ZIN A   1      27.013  -6.580  33.233  0.00  0.00     0.026 C 
ATOM      8  C18 ZIN A   1      25.625  -6.338  33.824  0.00  0.00     0.097 C 
ATOM      9  N20 ZIN A   1      25.409  -7.162  35.011  0.00  0.00    -0.352 N 
ATOM     10  C21 ZIN A   1      24.482  -6.786  35.919  0.00  0.00     0.241 C 
ATOM     11  O22 ZIN A   1      24.314  -7.439  36.931  0.00  0.00    -0.269 OA
ATOM     12  C23 ZIN A   1      23.675  -5.576  35.674  0.00  0.00     0.071 C 
ATOM     13  C24 ZIN A   1      24.148  -4.638  34.850  0.00  0.00    -0.009 C 
ATOM     14  C25 ZIN A   1      25.493  -4.864  34.215  0.00  0.00    -0.002 C 
ATOM     15  C26 ZIN A   1      26.593  -4.467  35.200  0.00  0.00     0.022 C 
ATOM     16  C27 ZIN A   1      25.639  -3.989  32.972  0.00  0.00     0.004 C 
ATOM     17  C29 ZIN A   1      25.430  -2.522  33.333  0.00  0.00     0.007 C 
ATOM     18  C30 ZIN A   1      25.673  -1.607  32.121  0.00  0.00     0.011 C 
ATOM     19  C31 ZIN A   1      27.068  -1.878  31.584  0.00  0.00    -0.028 C 
ATOM     20  C32 ZIN A   1      28.095  -1.712  32.707  0.00  0.00     0.016 C 
ATOM     21  H51 ZIN A   1      25.927  -7.972  35.146  0.00  0.00     0.163 HD
ENDROOT
BRANCH   1  22
ATOM     22  C6  ZIN A   1      28.251   0.148  30.756  0.00  0.00     0.223 C 
ATOM     23  N5  ZIN A   1      27.554   1.240  31.129  0.00  0.00    -0.353 N 
ATOM     24  H42 ZIN A   1      26.585   1.218  31.135  0.00  0.00     0.163 HD
ATOM     25  O7  ZIN A   1      29.463   0.174  30.750  0.00  0.00    -0.273 OA
BRANCH  23  26
ATOM     26  C2  ZIN A   1      28.262   2.460  31.525  0.00  0.00     0.022 C 
ATOM     27  C1  ZIN A   1      28.977   2.226  32.857  0.00  0.00     0.037 C 
ATOM     28  C3  ZIN A   1      27.259   3.605  31.677  0.00  0.00     0.037 C 
ATOM     29  C4  ZIN A   1      29.290   2.824  30.452  0.00  0.00     0.037 C 
ENDBRANCH  23  26
ENDBRANCH   1  22
TORSDOF 2
ENDMDL
MODEL 114
REMARK CAVERDOCK RESULT:     -10.2      0.000      0.000
REMARK CAVERDOCK CONSTRAINTS:       0.1      0.0      0.0      0.0
REMARK CAVERDOCK TUNNEL: 113    -10.2      3.3    114.2
REMARK  2 active torsions:
REMARK  status: ('A' for Active; 'I' for Inactive)
REMARK    1  A    between atoms: C2_2  and  N5_5 
REMARK       I    between atoms: N5_5  and  C6_6 
REMARK    2  A    between atoms: C6_6  and  C8_8 
ROOT
ATOM      1  C8  ZIN A   1      27.526  -1.127  30.475  0.00  0.00     0.086 C 
ATOM      2  C10 ZIN A   1      28.470  -2.094  29.718  0.00  0.00     0.015 C 
ATOM      3  C11 ZIN A   1      28.431  -3.440  30.492  0.00  0.00     0.007 C 
ATOM      4  C12 ZIN A   1      27.082  -3.382  31.215  0.00  0.00    -0.001 C 
ATOM      5  C14 ZIN A   1      26.947  -4.268  32.438  0.00  0.00    -0.004 C 
ATOM      6  C16 ZIN A   1      27.076  -5.741  32.049  0.00  0.00     0.007 C 
ATOM      7  C17 ZIN A   1      26.875  -6.624  33.284  0.00  0.00     0.026 C 
ATOM      8  C18 ZIN A   1      25.487  -6.360  33.865  0.00  0.00     0.097 C 
ATOM      9  N20 ZIN A   1      25.243  -7.194  35.039  0.00  0.00    -0.352 N 
ATOM     10  C21 ZIN A   1      24.315  -6.811  35.943  0.00  0.00     0.241 C 
ATOM     11  O22 ZIN A   1      24.123  -7.473  36.945  0.00  0.00    -0.269 OA
ATOM     12  C23 ZIN A   1      23.535  -5.581  35.706  0.00  0.00     0.071 C 
ATOM     13  C24 ZIN A   1      24.036  -4.643  34.899  0.00  0.00    -0.009 C 
ATOM     14  C25 ZIN A   1      25.382  -4.889  34.273  0.00  0.00    -0.002 C 
ATOM     15  C26 ZIN A   1      26.480  -4.528  35.274  0.00  0.00     0.022 C 
ATOM     16  C27 ZIN A   1      25.558  -4.001  33.043  0.00  0.00     0.004 C 
ATOM     17  C29 ZIN A   1      25.376  -2.536  33.420  0.00  0.00     0.007 C 
ATOM     18  C30 ZIN A   1      25.651  -1.610  32.223  0.00  0.00     0.011 C 
ATOM     19  C31 ZIN A   1      27.045  -1.904  31.696  0.00  0.00    -0.028 C 
ATOM     20  C32 ZIN A   1      28.064  -1.773  32.830  0.00  0.00     0.016 C 
ATOM     21  H51 ZIN A   1      25.742  -8.017  35.169  0.00  0.00     0.163 HD
ENDROOT
BRANCH   1  22
ATOM     22  C6  ZIN A   1      28.277   0.107  30.905  0.00  0.00     0.223 C 
ATOM     23  N5  ZIN A   1      27.600   1.212  31.275  0.00  0.00    -0.353 N 
ATOM     24  H42 ZIN A   1      26.631   1.213  31.265  0.00  0.00     0.163 HD
ATOM     25  O7  ZIN A   1      29.490   0.105  30.919  0.00  0.00    -0.273 OA
BRANCH  23  26
ATOM     26  C2  ZIN A   1      28.330   2.411  31.693  0.00  0.00     0.022 C 
ATOM     27  C1  ZIN A   1      28.822   2.235  33.130  0.00  0.00     0.037 C 
ATOM     28  C3  ZIN A   1      27.401   3.626  31.618  0.00  0.00     0.037 C 
ATOM     29  C4  ZIN A   1      29.528   2.628  30.767  0.00  0.00     0.037 C 
ENDBRANCH  23  26
ENDBRANCH   1  22
TORSDOF 2
ENDMDL
MODEL 115
REMARK CAVERDOCK RESULT:     -10.0      0.000      0.000
REMARK CAVERDOCK CONSTRAINTS:       0.0      0.0      0.0      0.0
REMARK CAVERDOCK TUNNEL: 114    -10.0      3.2    115.5
REMARK  2 active torsions:
REMARK  status: ('A' for Active; 'I' for Inactive)
REMARK    1  A    between atoms: C2_2  and  N5_5 
REMARK       I    between atoms: N5_5  and  C6_6 
REMARK    2  A    between atoms: C6_6  and  C8_8 
ROOT
ATOM      1  C8  ZIN A   1      25.280  -2.512  32.843  0.00  0.00     0.086 C 
ATOM      2  C10 ZIN A   1      25.229  -1.963  34.290  0.00  0.00     0.015 C 
ATOM      3  C11 ZIN A   1      26.195  -0.747  34.332  0.00  0.00     0.007 C 
ATOM      4  C12 ZIN A   1      26.248  -0.301  32.867  0.00  0.00    -0.001 C 
ATOM      5  C14 ZIN A   1      27.465   0.510  32.466  0.00  0.00    -0.004 C 
ATOM      6  C16 ZIN A   1      27.509   1.828  33.238  0.00  0.00     0.007 C 
ATOM      7  C17 ZIN A   1      28.708   2.662  32.777  0.00  0.00     0.026 C 
ATOM      8  C18 ZIN A   1      28.574   2.941  31.281  0.00  0.00     0.097 C 
ATOM      9  N20 ZIN A   1      29.690   3.750  30.796  0.00  0.00    -0.352 N 
ATOM     10  C21 ZIN A   1      30.007   3.723  29.483  0.00  0.00     0.241 C 
ATOM     11  O22 ZIN A   1      30.955   4.361  29.067  0.00  0.00    -0.269 OA
ATOM     12  C23 ZIN A   1      29.194   2.912  28.557  0.00  0.00     0.071 C 
ATOM     13  C24 ZIN A   1      28.485   1.890  29.042  0.00  0.00    -0.009 C 
ATOM     14  C25 ZIN A   1      28.558   1.614  30.519  0.00  0.00    -0.002 C 
ATOM     15  C26 ZIN A   1      29.819   0.804  30.822  0.00  0.00     0.022 C 
ATOM     16  C27 ZIN A   1      27.352   0.786  30.957  0.00  0.00     0.004 C 
ATOM     17  C29 ZIN A   1      27.278  -0.505  30.149  0.00  0.00     0.007 C 
ATOM     18  C30 ZIN A   1      26.133  -1.408  30.639  0.00  0.00     0.011 C 
ATOM     19  C31 ZIN A   1      26.324  -1.664  32.124  0.00  0.00    -0.028 C 
ATOM     20  C32 ZIN A   1      27.721  -2.238  32.374  0.00  0.00     0.016 C 
ATOM     21  H51 ZIN A   1      30.199   4.302  31.411  0.00  0.00     0.163 HD
ENDROOT
BRANCH   1  22
ATOM     22  C6  ZIN A   1      25.697  -3.960  32.848  0.00  0.00     0.223 C 
ATOM     23  N5  ZIN A   1      26.106  -4.538  33.995  0.00  0.00    -0.353 N 
ATOM     24  H42 ZIN A   1      26.132  -4.023  34.816  0.00  0.00     0.163 HD
ATOM     25  O7  ZIN A   1      25.663  -4.605  31.822  0.00  0.00    -0.273 OA
BRANCH  23  26
ATOM     26  C2  ZIN A   1      26.511  -5.947  34.000  0.00  0.00     0.022 C 
ATOM     27  C1  ZIN A   1      27.485  -6.193  35.153  0.00  0.00     0.037 C 
ATOM     28  C3  ZIN A   1      27.194  -6.285  32.673  0.00  0.00     0.037 C 
ATOM     29  C4  ZIN A   1      25.277  -6.833  34.177  0.00  0.00     0.037 C 
ENDBRANCH  23  26
ENDBRANCH   1  22
TORSDOF 2
ENDMDL
MODEL 116
REMARK CAVERDOCK RESULT:     -10.0      0.000      0.000
REMARK CAVERDOCK CONSTRAINTS:       0.0      0.0      0.0      0.0
REMARK CAVERDOCK TUNNEL: 115    -10.0      3.2    116.2
REMARK  2 active torsions:
REMARK  status: ('A' for Active; 'I' for Inactive)
REMARK    1  A    between atoms: C2_2  and  N5_5 
REMARK       I    between atoms: N5_5  and  C6_6 
REMARK    2  A    between atoms: C6_6  and  C8_8 
ROOT
ATOM      1  C8  ZIN A   1      25.281  -2.511  33.098  0.00  0.00     0.086 C 
ATOM      2  C10 ZIN A   1      25.350  -1.987  34.554  0.00  0.00     0.015 C 
ATOM      3  C11 ZIN A   1      26.349  -0.798  34.546  0.00  0.00     0.007 C 
ATOM      4  C12 ZIN A   1      26.309  -0.326  33.088  0.00  0.00    -0.001 C 
ATOM      5  C14 ZIN A   1      27.515   0.460  32.614  0.00  0.00    -0.004 C 
ATOM      6  C16 ZIN A   1      27.649   1.762  33.402  0.00  0.00     0.007 C 
ATOM      7  C17 ZIN A   1      28.834   2.574  32.869  0.00  0.00     0.026 C 
ATOM      8  C18 ZIN A   1      28.601   2.883  31.391  0.00  0.00     0.097 C 
ATOM      9  N20 ZIN A   1      29.701   3.672  30.841  0.00  0.00    -0.352 N 
ATOM     10  C21 ZIN A   1      29.922   3.660  29.508  0.00  0.00     0.241 C 
ATOM     11  O22 ZIN A   1      30.855   4.281  29.035  0.00  0.00    -0.269 OA
ATOM     12  C23 ZIN A   1      29.023   2.888  28.629  0.00  0.00     0.071 C 
ATOM     13  C24 ZIN A   1      28.323   1.876  29.148  0.00  0.00    -0.009 C 
ATOM     14  C25 ZIN A   1      28.495   1.571  30.611  0.00  0.00    -0.002 C 
ATOM     15  C26 ZIN A   1      29.752   0.723  30.808  0.00  0.00     0.022 C 
ATOM     16  C27 ZIN A   1      27.301   0.766  31.122  0.00  0.00     0.004 C 
ATOM     17  C29 ZIN A   1      27.134  -0.507  30.300  0.00  0.00     0.007 C 
ATOM     18  C30 ZIN A   1      26.004  -1.389  30.856  0.00  0.00     0.011 C 
ATOM     19  C31 ZIN A   1      26.294  -1.677  32.319  0.00  0.00    -0.028 C 
ATOM     20  C32 ZIN A   1      27.689  -2.292  32.459  0.00  0.00     0.016 C 
ATOM     21  H51 ZIN A   1      30.268   4.199  31.427  0.00  0.00     0.163 HD
ENDROOT
BRANCH   1  22
ATOM     22  C6  ZIN A   1      25.658  -3.969  33.049  0.00  0.00     0.223 C 
ATOM     23  N5  ZIN A   1      26.139  -4.577  34.151  0.00  0.00    -0.353 N 
ATOM     24  H42 ZIN A   1      26.244  -4.077  34.975  0.00  0.00     0.163 HD
ATOM     25  O7  ZIN A   1      25.527  -4.595  32.019  0.00  0.00    -0.273 OA
BRANCH  23  26
ATOM     26  C2  ZIN A   1      26.506  -5.995  34.104  0.00  0.00     0.022 C 
ATOM     27  C1  ZIN A   1      25.245  -6.852  34.212  0.00  0.00     0.037 C 
ATOM     28  C3  ZIN A   1      27.445  -6.318  35.269  0.00  0.00     0.037 C 
ATOM     29  C4  ZIN A   1      27.215  -6.295  32.782  0.00  0.00     0.037 C 
ENDBRANCH  23  26
ENDBRANCH   1  22
TORSDOF 2
ENDMDL
MODEL 117
REMARK CAVERDOCK RESULT:      -9.9      0.000      0.000
REMARK CAVERDOCK CONSTRAINTS:       0.0      0.0      0.0      0.0
REMARK CAVERDOCK TUNNEL: 116     -9.9      3.2    117.5
REMARK  2 active torsions:
REMARK  status: ('A' for Active; 'I' for Inactive)
REMARK    1  A    between atoms: C2_2  and  N5_5 
REMARK       I    between atoms: N5_5  and  C6_6 
REMARK    2  A    between atoms: C6_6  and  C8_8 
ROOT
ATOM      1  C8  ZIN A   1      25.234  -2.624  33.184  0.00  0.00     0.086 C 
ATOM      2  C10 ZIN A   1      25.319  -2.082  34.632  0.00  0.00     0.015 C 
ATOM      3  C11 ZIN A   1      26.329  -0.902  34.601  0.00  0.00     0.007 C 
ATOM      4  C12 ZIN A   1      26.282  -0.450  33.138  0.00  0.00    -0.001 C 
ATOM      5  C14 ZIN A   1      27.493   0.318  32.643  0.00  0.00    -0.004 C 
ATOM      6  C16 ZIN A   1      27.646   1.630  33.413  0.00  0.00     0.007 C 
ATOM      7  C17 ZIN A   1      28.834   2.423  32.860  0.00  0.00     0.026 C 
ATOM      8  C18 ZIN A   1      28.592   2.715  31.380  0.00  0.00     0.097 C 
ATOM      9  N20 ZIN A   1      29.695   3.485  30.811  0.00  0.00    -0.352 N 
ATOM     10  C21 ZIN A   1      29.905   3.454  29.476  0.00  0.00     0.241 C 
ATOM     11  O22 ZIN A   1      30.840   4.059  28.989  0.00  0.00    -0.269 OA
ATOM     12  C23 ZIN A   1      28.992   2.679  28.615  0.00  0.00     0.071 C 
ATOM     13  C24 ZIN A   1      28.287   1.681  29.153  0.00  0.00    -0.009 C 
ATOM     14  C25 ZIN A   1      28.467   1.394  30.618  0.00  0.00    -0.002 C 
ATOM     15  C26 ZIN A   1      29.717   0.536  30.817  0.00  0.00     0.022 C 
ATOM     16  C27 ZIN A   1      27.270   0.607  31.149  0.00  0.00     0.004 C 
ATOM     17  C29 ZIN A   1      27.084  -0.675  30.345  0.00  0.00     0.007 C 
ATOM     18  C30 ZIN A   1      25.950  -1.539  30.922  0.00  0.00     0.011 C 
ATOM     19  C31 ZIN A   1      26.249  -1.811  32.387  0.00  0.00    -0.028 C 
ATOM     20  C32 ZIN A   1      27.639  -2.436  32.523  0.00  0.00     0.016 C 
ATOM     21  H51 ZIN A   1      30.271   4.014  31.385  0.00  0.00     0.163 HD
ENDROOT
BRANCH   1  22
ATOM     22  C6  ZIN A   1      25.597  -4.086  33.151  0.00  0.00     0.223 C 
ATOM     23  N5  ZIN A   1      26.007  -4.703  34.278  0.00  0.00    -0.353 N 
ATOM     24  H42 ZIN A   1      26.070  -4.206  35.108  0.00  0.00     0.163 HD
ATOM     25  O7  ZIN A   1      25.518  -4.708  32.113  0.00  0.00    -0.273 OA
BRANCH  23  26
ATOM     26  C2  ZIN A   1      26.360  -6.125  34.246  0.00  0.00     0.022 C 
ATOM     27  C1  ZIN A   1      27.096  -6.439  32.943  0.00  0.00     0.037 C 
ATOM     28  C3  ZIN A   1      25.086  -6.968  34.329  0.00  0.00     0.037 C 
ATOM     29  C4  ZIN A   1      27.265  -6.452  35.436  0.00  0.00     0.037 C 
ENDBRANCH  23  26
ENDBRANCH   1  22
TORSDOF 2
ENDMDL
MODEL 118
REMARK CAVERDOCK RESULT:      -9.8      0.000      0.000
REMARK CAVERDOCK CONSTRAINTS:       0.0      0.0      0.0      0.0
REMARK CAVERDOCK TUNNEL: 117     -9.8      3.2    118.1
REMARK  2 active torsions:
REMARK  status: ('A' for Active; 'I' for Inactive)
REMARK    1  A    between atoms: C2_2  and  N5_5 
REMARK       I    between atoms: N5_5  and  C6_6 
REMARK    2  A    between atoms: C6_6  and  C8_8 
ROOT
ATOM      1  C8  ZIN A   1      25.159  -2.642  33.163  0.00  0.00     0.086 C 
ATOM      2  C10 ZIN A   1      25.213  -2.094  34.611  0.00  0.00     0.015 C 
ATOM      3  C11 ZIN A   1      26.221  -0.913  34.596  0.00  0.00     0.007 C 
ATOM      4  C12 ZIN A   1      26.204  -0.466  33.130  0.00  0.00    -0.001 C 
ATOM      5  C14 ZIN A   1      27.423   0.302  32.658  0.00  0.00    -0.004 C 
ATOM      6  C16 ZIN A   1      27.557   1.617  33.426  0.00  0.00     0.007 C 
ATOM      7  C17 ZIN A   1      28.755   2.410  32.895  0.00  0.00     0.026 C 
ATOM      8  C18 ZIN A   1      28.544   2.696  31.409  0.00  0.00     0.097 C 
ATOM      9  N20 ZIN A   1      29.657   3.466  30.859  0.00  0.00    -0.352 N 
ATOM     10  C21 ZIN A   1      29.895   3.431  29.530  0.00  0.00     0.241 C 
ATOM     11  O22 ZIN A   1      30.839   4.036  29.059  0.00  0.00    -0.269 OA
ATOM     12  C23 ZIN A   1      29.001   2.651  28.653  0.00  0.00     0.071 C 
ATOM     13  C24 ZIN A   1      28.287   1.653  29.180  0.00  0.00    -0.009 C 
ATOM     14  C25 ZIN A   1      28.437   1.372  30.650  0.00  0.00    -0.002 C 
ATOM     15  C26 ZIN A   1      29.684   0.517  30.878  0.00  0.00     0.022 C 
ATOM     16  C27 ZIN A   1      27.230   0.585  31.158  0.00  0.00     0.004 C 
ATOM     17  C29 ZIN A   1      27.064  -0.701  30.356  0.00  0.00     0.007 C 
ATOM     18  C30 ZIN A   1      25.919  -1.565  30.913  0.00  0.00     0.011 C 
ATOM     19  C31 ZIN A   1      26.188  -1.830  32.384  0.00  0.00    -0.028 C 
ATOM     20  C32 ZIN A   1      27.576  -2.453  32.552  0.00  0.00     0.016 C 
ATOM     21  H51 ZIN A   1      30.220   3.999  31.444  0.00  0.00     0.163 HD
ENDROOT
BRANCH   1  22
ATOM     22  C6  ZIN A   1      25.525  -4.104  33.144  0.00  0.00     0.223 C 
ATOM     23  N5  ZIN A   1      25.977  -4.699  34.266  0.00  0.00    -0.353 N 
ATOM     24  H42 ZIN A   1      26.067  -4.188  35.084  0.00  0.00     0.163 HD
ATOM     25  O7  ZIN A   1      25.411  -4.744  32.121  0.00  0.00    -0.273 OA
BRANCH  23  26
ATOM     26  C2  ZIN A   1      26.333  -6.121  34.247  0.00  0.00     0.022 C 
ATOM     27  C1  ZIN A   1      25.058  -6.966  34.260  0.00  0.00     0.037 C 
ATOM     28  C3  ZIN A   1      27.178  -6.451  35.480  0.00  0.00     0.037 C 
ATOM     29  C4  ZIN A   1      27.136  -6.429  32.982  0.00  0.00     0.037 C 
ENDBRANCH  23  26
ENDBRANCH   1  22
TORSDOF 2
ENDMDL
MODEL 119
REMARK CAVERDOCK RESULT:     -10.3      0.000      0.000
REMARK CAVERDOCK CONSTRAINTS:       0.0      0.0      0.0      0.0
REMARK CAVERDOCK TUNNEL: 118    -10.3      3.2    119.6
REMARK  2 active torsions:
REMARK  status: ('A' for Active; 'I' for Inactive)
REMARK    1  A    between atoms: C2_2  and  N5_5 
REMARK       I    between atoms: N5_5  and  C6_6 
REMARK    2  A    between atoms: C6_6  and  C8_8 
ROOT
ATOM      1  C8  ZIN A   1      26.204  -2.340  34.283  0.00  0.00     0.086 C 
ATOM      2  C10 ZIN A   1      26.991  -1.545  35.354  0.00  0.00     0.015 C 
ATOM      3  C11 ZIN A   1      27.853  -0.507  34.584  0.00  0.00     0.007 C 
ATOM      4  C12 ZIN A   1      27.091  -0.339  33.266  0.00  0.00    -0.001 C 
ATOM      5  C14 ZIN A   1      27.900   0.188  32.097  0.00  0.00    -0.004 C 
ATOM      6  C16 ZIN A   1      28.411   1.598  32.391  0.00  0.00     0.007 C 
ATOM      7  C17 ZIN A   1      29.172   2.140  31.177  0.00  0.00     0.026 C 
ATOM      8  C18 ZIN A   1      28.232   2.170  29.973  0.00  0.00     0.097 C 
ATOM      9  N20 ZIN A   1      28.910   2.696  28.791  0.00  0.00    -0.352 N 
ATOM     10  C21 ZIN A   1      28.436   2.389  27.564  0.00  0.00     0.241 C 
ATOM     11  O22 ZIN A   1      29.009   2.788  26.568  0.00  0.00    -0.269 OA
ATOM     12  C23 ZIN A   1      27.218   1.567  27.440  0.00  0.00     0.071 C 
ATOM     13  C24 ZIN A   1      26.870   0.770  28.454  0.00  0.00    -0.009 C 
ATOM     14  C25 ZIN A   1      27.749   0.749  29.674  0.00  0.00    -0.002 C 
ATOM     15  C26 ZIN A   1      28.936  -0.184  29.429  0.00  0.00     0.022 C 
ATOM     16  C27 ZIN A   1      26.970   0.209  30.872  0.00  0.00     0.004 C 
ATOM     17  C29 ZIN A   1      26.413  -1.175  30.558  0.00  0.00     0.007 C 
ATOM     18  C30 ZIN A   1      25.712  -1.788  31.782  0.00  0.00     0.011 C 
ATOM     19  C31 ZIN A   1      26.693  -1.806  32.941  0.00  0.00    -0.028 C 
ATOM     20  C32 ZIN A   1      27.971  -2.539  32.525  0.00  0.00     0.016 C 
ATOM     21  H51 ZIN A   1      29.694   3.260  28.887  0.00  0.00     0.163 HD
ENDROOT
BRANCH   1  22
ATOM     22  C6  ZIN A   1      26.505  -3.813  34.400  0.00  0.00     0.223 C 
ATOM     23  N5  ZIN A   1      25.504  -4.712  34.328  0.00  0.00    -0.353 N 
ATOM     24  H42 ZIN A   1      24.591  -4.412  34.203  0.00  0.00     0.163 HD
ATOM     25  O7  ZIN A   1      27.648  -4.188  34.557  0.00  0.00    -0.273 OA
BRANCH  23  26
ATOM     26  C2  ZIN A   1      25.796  -6.143  34.442  0.00  0.00     0.022 C 
ATOM     27  C1  ZIN A   1      24.487  -6.922  34.581  0.00  0.00     0.037 C 
ATOM     28  C3  ZIN A   1      26.671  -6.389  35.673  0.00  0.00     0.037 C 
ATOM     29  C4  ZIN A   1      26.538  -6.613  33.189  0.00  0.00     0.037 C 
ENDBRANCH  23  26
ENDBRANCH   1  22
TORSDOF 2
ENDMDL
MODEL 120
REMARK CAVERDOCK RESULT:     -10.2      0.000      0.000
REMARK CAVERDOCK CONSTRAINTS:       0.0      0.0      0.0      0.0
REMARK CAVERDOCK TUNNEL: 119    -10.2      3.2    120.7
REMARK  2 active torsions:
REMARK  status: ('A' for Active; 'I' for Inactive)
REMARK    1  A    between atoms: C2_2  and  N5_5 
REMARK       I    between atoms: N5_5  and  C6_6 
REMARK    2  A    between atoms: C6_6  and  C8_8 
ROOT
ATOM      1  C8  ZIN A   1      26.054  -2.435  34.315  0.00  0.00     0.086 C 
ATOM      2  C10 ZIN A   1      26.778  -1.606  35.403  0.00  0.00     0.015 C 
ATOM      3  C11 ZIN A   1      27.637  -0.551  34.653  0.00  0.00     0.007 C 
ATOM      4  C12 ZIN A   1      26.918  -0.419  33.306  0.00  0.00    -0.001 C 
ATOM      5  C14 ZIN A   1      27.752   0.120  32.161  0.00  0.00    -0.004 C 
ATOM      6  C16 ZIN A   1      28.211   1.547  32.457  0.00  0.00     0.007 C 
ATOM      7  C17 ZIN A   1      28.999   2.099  31.265  0.00  0.00     0.026 C 
ATOM      8  C18 ZIN A   1      28.102   2.088  30.028  0.00  0.00     0.097 C 
ATOM      9  N20 ZIN A   1      28.807   2.622  28.864  0.00  0.00    -0.352 N 
ATOM     10  C21 ZIN A   1      28.387   2.288  27.624  0.00  0.00     0.241 C 
ATOM     11  O22 ZIN A   1      28.983   2.693  26.645  0.00  0.00    -0.269 OA
ATOM     12  C23 ZIN A   1      27.198   1.429  27.467  0.00  0.00     0.071 C 
ATOM     13  C24 ZIN A   1      26.838   0.632  28.477  0.00  0.00    -0.009 C 
ATOM     14  C25 ZIN A   1      27.672   0.650  29.728  0.00  0.00    -0.002 C 
ATOM     15  C26 ZIN A   1      28.894  -0.249  29.536  0.00  0.00     0.022 C 
ATOM     16  C27 ZIN A   1      26.867   0.100  30.903  0.00  0.00     0.004 C 
ATOM     17  C29 ZIN A   1      26.363  -1.303  30.586  0.00  0.00     0.007 C 
ATOM     18  C30 ZIN A   1      25.636  -1.924  31.791  0.00  0.00     0.011 C 
ATOM     19  C31 ZIN A   1      26.575  -1.901  32.985  0.00  0.00    -0.028 C 
ATOM     20  C32 ZIN A   1      27.888  -2.600  32.622  0.00  0.00     0.016 C 
ATOM     21  H51 ZIN A   1      29.570   3.210  28.981  0.00  0.00     0.163 HD
ENDROOT
BRANCH   1  22
ATOM     22  C6  ZIN A   1      26.394  -3.896  34.459  0.00  0.00     0.223 C 
ATOM     23  N5  ZIN A   1      25.432  -4.829  34.308  0.00  0.00    -0.353 N 
ATOM     24  H42 ZIN A   1      24.522  -4.560  34.108  0.00  0.00     0.163 HD
ATOM     25  O7  ZIN A   1      27.532  -4.233  34.708  0.00  0.00    -0.273 OA
BRANCH  23  26
ATOM     26  C2  ZIN A   1      25.762  -6.249  34.448  0.00  0.00     0.022 C 
ATOM     27  C1  ZIN A   1      26.528  -6.720  33.211  0.00  0.00     0.037 C 
ATOM     28  C3  ZIN A   1      24.472  -7.061  34.589  0.00  0.00     0.037 C 
ATOM     29  C4  ZIN A   1      26.628  -6.452  35.693  0.00  0.00     0.037 C 
ENDBRANCH  23  26
ENDBRANCH   1  22
TORSDOF 2
ENDMDL
MODEL 121
REMARK CAVERDOCK RESULT:     -10.3      0.000      0.000
REMARK CAVERDOCK CONSTRAINTS:       0.0      0.0      0.0      0.0
REMARK CAVERDOCK TUNNEL: 120    -10.3      3.3    121.2
REMARK  2 active torsions:
REMARK  status: ('A' for Active; 'I' for Inactive)
REMARK    1  A    between atoms: C2_2  and  N5_5 
REMARK       I    between atoms: N5_5  and  C6_6 
REMARK    2  A    between atoms: C6_6  and  C8_8 
ROOT
ATOM      1  C8  ZIN A   1      26.065  -2.500  34.376  0.00  0.00     0.086 C 
ATOM      2  C10 ZIN A   1      26.813  -1.679  35.456  0.00  0.00     0.015 C 
ATOM      3  C11 ZIN A   1      27.679  -0.638  34.695  0.00  0.00     0.007 C 
ATOM      4  C12 ZIN A   1      26.948  -0.498  33.356  0.00  0.00    -0.001 C 
ATOM      5  C14 ZIN A   1      27.777   0.027  32.200  0.00  0.00    -0.004 C 
ATOM      6  C16 ZIN A   1      28.260   1.449  32.490  0.00  0.00     0.007 C 
ATOM      7  C17 ZIN A   1      29.043   1.987  31.289  0.00  0.00     0.026 C 
ATOM      8  C18 ZIN A   1      28.133   1.988  30.061  0.00  0.00     0.097 C 
ATOM      9  N20 ZIN A   1      28.834   2.510  28.890  0.00  0.00    -0.352 N 
ATOM     10  C21 ZIN A   1      28.395   2.181  27.655  0.00  0.00     0.241 C 
ATOM     11  O22 ZIN A   1      28.987   2.576  26.669  0.00  0.00    -0.269 OA
ATOM     12  C23 ZIN A   1      27.193   1.339  27.512  0.00  0.00     0.071 C 
ATOM     13  C24 ZIN A   1      26.832   0.549  28.526  0.00  0.00    -0.009 C 
ATOM     14  C25 ZIN A   1      27.680   0.556  29.768  0.00  0.00    -0.002 C 
ATOM     15  C26 ZIN A   1      28.886  -0.361  29.564  0.00  0.00     0.022 C 
ATOM     16  C27 ZIN A   1      26.878   0.019  30.953  0.00  0.00     0.004 C 
ATOM     17  C29 ZIN A   1      26.351  -1.377  30.642  0.00  0.00     0.007 C 
ATOM     18  C30 ZIN A   1      25.628  -1.985  31.856  0.00  0.00     0.011 C 
ATOM     19  C31 ZIN A   1      26.580  -1.975  33.040  0.00  0.00    -0.028 C 
ATOM     20  C32 ZIN A   1      27.879  -2.693  32.665  0.00  0.00     0.016 C 
ATOM     21  H51 ZIN A   1      29.606   3.087  28.998  0.00  0.00     0.163 HD
ENDROOT
BRANCH   1  22
ATOM     22  C6  ZIN A   1      26.385  -3.966  34.518  0.00  0.00     0.223 C 
ATOM     23  N5  ZIN A   1      25.401  -4.882  34.420  0.00  0.00    -0.353 N 
ATOM     24  H42 ZIN A   1      24.488  -4.598  34.259  0.00  0.00     0.163 HD
ATOM     25  O7  ZIN A   1      27.527  -4.320  34.720  0.00  0.00    -0.273 OA
BRANCH  23  26
ATOM     26  C2  ZIN A   1      25.712  -6.307  34.559  0.00  0.00     0.022 C 
ATOM     27  C1  ZIN A   1      26.640  -6.740  33.423  0.00  0.00     0.037 C 
ATOM     28  C3  ZIN A   1      24.417  -7.119  34.498  0.00  0.00     0.037 C 
ATOM     29  C4  ZIN A   1      26.402  -6.550  35.903  0.00  0.00     0.037 C 
ENDBRANCH  23  26
ENDBRANCH   1  22
TORSDOF 2
ENDMDL
MODEL 122
REMARK CAVERDOCK RESULT:     -10.3      0.000      0.000
REMARK CAVERDOCK CONSTRAINTS:       0.0      0.0      0.0      0.0
REMARK CAVERDOCK TUNNEL: 121    -10.3      3.3    122.6
REMARK  2 active torsions:
REMARK  status: ('A' for Active; 'I' for Inactive)
REMARK    1  A    between atoms: C2_2  and  N5_5 
REMARK       I    between atoms: N5_5  and  C6_6 
REMARK    2  A    between atoms: C6_6  and  C8_8 
ROOT
ATOM      1  C8  ZIN A   1      27.520  -4.167  32.777  0.00  0.00     0.086 C 
ATOM      2  C10 ZIN A   1      28.202  -4.773  31.527  0.00  0.00     0.015 C 
ATOM      3  C11 ZIN A   1      28.543  -3.581  30.591  0.00  0.00     0.007 C 
ATOM      4  C12 ZIN A   1      28.621  -2.397  31.560  0.00  0.00    -0.001 C 
ATOM      5  C14 ZIN A   1      28.425  -1.025  30.945  0.00  0.00    -0.004 C 
ATOM      6  C16 ZIN A   1      29.534  -0.728  29.934  0.00  0.00     0.007 C 
ATOM      7  C17 ZIN A   1      29.357   0.685  29.369  0.00  0.00     0.026 C 
ATOM      8  C18 ZIN A   1      29.418   1.692  30.517  0.00  0.00     0.097 C 
ATOM      9  N20 ZIN A   1      29.270   3.059  30.023  0.00  0.00    -0.352 N 
ATOM     10  C21 ZIN A   1      28.844   4.025  30.866  0.00  0.00     0.241 C 
ATOM     11  O22 ZIN A   1      28.680   5.161  30.465  0.00  0.00    -0.269 OA
ATOM     12  C23 ZIN A   1      28.579   3.691  32.278  0.00  0.00     0.071 C 
ATOM     13  C24 ZIN A   1      28.311   2.425  32.605  0.00  0.00    -0.009 C 
ATOM     14  C25 ZIN A   1      28.288   1.398  31.506  0.00  0.00    -0.002 C 
ATOM     15  C26 ZIN A   1      26.931   1.440  30.802  0.00  0.00     0.022 C 
ATOM     16  C27 ZIN A   1      28.469  -0.001  32.091  0.00  0.00     0.004 C 
ATOM     17  C29 ZIN A   1      27.395  -0.276  33.139  0.00  0.00     0.007 C 
ATOM     18  C30 ZIN A   1      27.489  -1.716  33.671  0.00  0.00     0.011 C 
ATOM     19  C31 ZIN A   1      27.409  -2.672  32.493  0.00  0.00    -0.028 C 
ATOM     20  C32 ZIN A   1      26.141  -2.389  31.684  0.00  0.00     0.016 C 
ATOM     21  H51 ZIN A   1      29.475   3.271  29.099  0.00  0.00     0.163 HD
ENDROOT
BRANCH   1  22
ATOM     22  C6  ZIN A   1      26.149  -4.764  32.967  0.00  0.00     0.223 C 
ATOM     23  N5  ZIN A   1      25.646  -4.914  34.208  0.00  0.00    -0.353 N 
ATOM     24  H42 ZIN A   1      26.166  -4.638  34.979  0.00  0.00     0.163 HD
ATOM     25  O7  ZIN A   1      25.499  -5.109  32.003  0.00  0.00    -0.273 OA
BRANCH  23  26
ATOM     26  C2  ZIN A   1      24.314  -5.495  34.393  0.00  0.00     0.022 C 
ATOM     27  C1  ZIN A   1      24.410  -7.020  34.334  0.00  0.00     0.037 C 
ATOM     28  C3  ZIN A   1      23.383  -4.998  33.284  0.00  0.00     0.037 C 
ATOM     29  C4  ZIN A   1      23.756  -5.071  35.753  0.00  0.00     0.037 C 
ENDBRANCH  23  26
ENDBRANCH   1  22
TORSDOF 2
ENDMDL
MODEL 123
REMARK CAVERDOCK RESULT:     -10.7      0.000      0.000
REMARK CAVERDOCK CONSTRAINTS:       0.0      0.0      0.0      0.0
REMARK CAVERDOCK TUNNEL: 122    -10.7      3.3    123.1
REMARK  2 active torsions:
REMARK  status: ('A' for Active; 'I' for Inactive)
REMARK    1  A    between atoms: C2_2  and  N5_5 
REMARK       I    between atoms: N5_5  and  C6_6 
REMARK    2  A    between atoms: C6_6  and  C8_8 
ROOT
ATOM      1  C8  ZIN A   1      27.537  -4.254  32.842  0.00  0.00     0.086 C 
ATOM      2  C10 ZIN A   1      28.216  -4.841  31.580  0.00  0.00     0.015 C 
ATOM      3  C11 ZIN A   1      28.540  -3.636  30.655  0.00  0.00     0.007 C 
ATOM      4  C12 ZIN A   1      28.614  -2.461  31.635  0.00  0.00    -0.001 C 
ATOM      5  C14 ZIN A   1      28.401  -1.085  31.036  0.00  0.00    -0.004 C 
ATOM      6  C16 ZIN A   1      29.500  -0.767  30.022  0.00  0.00     0.007 C 
ATOM      7  C17 ZIN A   1      29.307   0.650  29.473  0.00  0.00     0.026 C 
ATOM      8  C18 ZIN A   1      29.366   1.645  30.630  0.00  0.00     0.097 C 
ATOM      9  N20 ZIN A   1      29.202   3.016  30.152  0.00  0.00    -0.352 N 
ATOM     10  C21 ZIN A   1      28.773   3.969  31.009  0.00  0.00     0.241 C 
ATOM     11  O22 ZIN A   1      28.596   5.108  30.620  0.00  0.00    -0.269 OA
ATOM     12  C23 ZIN A   1      28.521   3.619  32.419  0.00  0.00     0.071 C 
ATOM     13  C24 ZIN A   1      28.266   2.346  32.734  0.00  0.00    -0.009 C 
ATOM     14  C25 ZIN A   1      28.245   1.331  31.624  0.00  0.00    -0.002 C 
ATOM     15  C26 ZIN A   1      26.883   1.368  30.930  0.00  0.00     0.022 C 
ATOM     16  C27 ZIN A   1      28.443  -0.072  32.193  0.00  0.00     0.004 C 
ATOM     17  C29 ZIN A   1      27.379  -0.369  33.245  0.00  0.00     0.007 C 
ATOM     18  C30 ZIN A   1      27.490  -1.813  33.762  0.00  0.00     0.011 C 
ATOM     19  C31 ZIN A   1      27.411  -2.758  32.574  0.00  0.00    -0.028 C 
ATOM     20  C32 ZIN A   1      26.135  -2.478  31.776  0.00  0.00     0.016 C 
ATOM     21  H51 ZIN A   1      29.399   3.240  29.229  0.00  0.00     0.163 HD
ENDROOT
BRANCH   1  22
ATOM     22  C6  ZIN A   1      26.173  -4.866  33.034  0.00  0.00     0.223 C 
ATOM     23  N5  ZIN A   1      25.683  -5.039  34.277  0.00  0.00    -0.353 N 
ATOM     24  H42 ZIN A   1      26.207  -4.771  35.048  0.00  0.00     0.163 HD
ATOM     25  O7  ZIN A   1      25.518  -5.202  32.071  0.00  0.00    -0.273 OA
BRANCH  23  26
ATOM     26  C2  ZIN A   1      24.357  -5.635  34.465  0.00  0.00     0.022 C 
ATOM     27  C1  ZIN A   1      23.469  -5.289  33.269  0.00  0.00     0.037 C 
ATOM     28  C3  ZIN A   1      23.727  -5.083  35.746  0.00  0.00     0.037 C 
ATOM     29  C4  ZIN A   1      24.492  -7.154  34.577  0.00  0.00     0.037 C 
ENDBRANCH  23  26
ENDBRANCH   1  22
TORSDOF 2
ENDMDL
MODEL 124
REMARK CAVERDOCK RESULT:     -11.0      0.000      0.000
REMARK CAVERDOCK CONSTRAINTS:       0.1      0.0      0.0      0.0
REMARK CAVERDOCK TUNNEL: 123    -11.0      3.3    124.2
REMARK  2 active torsions:
REMARK  status: ('A' for Active; 'I' for Inactive)
REMARK    1  A    between atoms: C2_2  and  N5_5 
REMARK       I    between atoms: N5_5  and  C6_6 
REMARK    2  A    between atoms: C6_6  and  C8_8 
ROOT
ATOM      1  C8  ZIN A   1      27.434  -4.319  32.987  0.00  0.00     0.086 C 
ATOM      2  C10 ZIN A   1      28.117  -4.919  31.733  0.00  0.00     0.015 C 
ATOM      3  C11 ZIN A   1      28.459  -3.721  30.805  0.00  0.00     0.007 C 
ATOM      4  C12 ZIN A   1      28.536  -2.543  31.781  0.00  0.00    -0.001 C 
ATOM      5  C14 ZIN A   1      28.341  -1.167  31.174  0.00  0.00    -0.004 C 
ATOM      6  C16 ZIN A   1      29.450  -0.864  30.166  0.00  0.00     0.007 C 
ATOM      7  C17 ZIN A   1      29.274   0.552  29.609  0.00  0.00     0.026 C 
ATOM      8  C18 ZIN A   1      29.334   1.552  30.762  0.00  0.00     0.097 C 
ATOM      9  N20 ZIN A   1      29.186   2.922  30.277  0.00  0.00    -0.352 N 
ATOM     10  C21 ZIN A   1      28.761   3.883  31.125  0.00  0.00     0.241 C 
ATOM     11  O22 ZIN A   1      28.597   5.022  30.730  0.00  0.00    -0.269 OA
ATOM     12  C23 ZIN A   1      28.495   3.541  32.535  0.00  0.00     0.071 C 
ATOM     13  C24 ZIN A   1      28.226   2.273  32.854  0.00  0.00    -0.009 C 
ATOM     14  C25 ZIN A   1      28.203   1.253  31.749  0.00  0.00    -0.002 C 
ATOM     15  C26 ZIN A   1      26.847   1.299  31.044  0.00  0.00     0.022 C 
ATOM     16  C27 ZIN A   1      28.384  -0.150  32.326  0.00  0.00     0.004 C 
ATOM     17  C29 ZIN A   1      27.310  -0.431  33.371  0.00  0.00     0.007 C 
ATOM     18  C30 ZIN A   1      27.403  -1.874  33.896  0.00  0.00     0.011 C 
ATOM     19  C31 ZIN A   1      27.324  -2.823  32.712  0.00  0.00    -0.028 C 
ATOM     20  C32 ZIN A   1      26.057  -2.536  31.903  0.00  0.00     0.016 C 
ATOM     21  H51 ZIN A   1      29.393   3.140  29.353  0.00  0.00     0.163 HD
ENDROOT
BRANCH   1  22
ATOM     22  C6  ZIN A   1      26.063  -4.918  33.173  0.00  0.00     0.223 C 
ATOM     23  N5  ZIN A   1      25.566  -5.088  34.414  0.00  0.00    -0.353 N 
ATOM     24  H42 ZIN A   1      26.089  -4.827  35.186  0.00  0.00     0.163 HD
ATOM     25  O7  ZIN A   1      25.409  -5.245  32.206  0.00  0.00    -0.273 OA
BRANCH  23  26
ATOM     26  C2  ZIN A   1      24.233  -5.671  34.594  0.00  0.00     0.022 C 
ATOM     27  C1  ZIN A   1      23.644  -5.194  35.922  0.00  0.00     0.037 C 
ATOM     28  C3  ZIN A   1      24.341  -7.197  34.601  0.00  0.00     0.037 C 
ATOM     29  C4  ZIN A   1      23.324  -5.230  33.445  0.00  0.00     0.037 C 
ENDBRANCH  23  26
ENDBRANCH   1  22
TORSDOF 2
ENDMDL
MODEL 125
REMARK CAVERDOCK RESULT:     -11.1      0.000      0.000
REMARK CAVERDOCK CONSTRAINTS:       0.1      0.0      0.0      0.0
REMARK CAVERDOCK TUNNEL: 124    -11.1      3.3    125.4
REMARK  2 active torsions:
REMARK  status: ('A' for Active; 'I' for Inactive)
REMARK    1  A    between atoms: C2_2  and  N5_5 
REMARK       I    between atoms: N5_5  and  C6_6 
REMARK    2  A    between atoms: C6_6  and  C8_8 
ROOT
ATOM      1  C8  ZIN A   1      27.556  -4.555  33.026  0.00  0.00     0.086 C 
ATOM      2  C10 ZIN A   1      28.233  -5.125  31.756  0.00  0.00     0.015 C 
ATOM      3  C11 ZIN A   1      28.545  -3.909  30.841  0.00  0.00     0.007 C 
ATOM      4  C12 ZIN A   1      28.614  -2.743  31.832  0.00  0.00    -0.001 C 
ATOM      5  C14 ZIN A   1      28.388  -1.362  31.247  0.00  0.00    -0.004 C 
ATOM      6  C16 ZIN A   1      29.480  -1.027  30.230  0.00  0.00     0.007 C 
ATOM      7  C17 ZIN A   1      29.274   0.393  29.695  0.00  0.00     0.026 C 
ATOM      8  C18 ZIN A   1      29.331   1.378  30.862  0.00  0.00     0.097 C 
ATOM      9  N20 ZIN A   1      29.155   2.752  30.397  0.00  0.00    -0.352 N 
ATOM     10  C21 ZIN A   1      28.723   3.694  31.264  0.00  0.00     0.241 C 
ATOM     11  O22 ZIN A   1      28.536   4.835  30.887  0.00  0.00    -0.269 OA
ATOM     12  C23 ZIN A   1      28.480   3.328  32.672  0.00  0.00     0.071 C 
ATOM     13  C24 ZIN A   1      28.236   2.051  32.976  0.00  0.00    -0.009 C 
ATOM     14  C25 ZIN A   1      28.217   1.046  31.857  0.00  0.00    -0.002 C 
ATOM     15  C26 ZIN A   1      26.852   1.079  31.169  0.00  0.00     0.022 C 
ATOM     16  C27 ZIN A   1      28.428  -0.361  32.413  0.00  0.00     0.004 C 
ATOM     17  C29 ZIN A   1      27.371  -0.675  33.466  0.00  0.00     0.007 C 
ATOM     18  C30 ZIN A   1      27.494  -2.123  33.969  0.00  0.00     0.011 C 
ATOM     19  C31 ZIN A   1      27.417  -3.057  32.773  0.00  0.00    -0.028 C 
ATOM     20  C32 ZIN A   1      26.136  -2.780  31.983  0.00  0.00     0.016 C 
ATOM     21  H51 ZIN A   1      29.346   2.986  29.475  0.00  0.00     0.163 HD
ENDROOT
BRANCH   1  22
ATOM     22  C6  ZIN A   1      26.197  -5.179  33.219  0.00  0.00     0.223 C 
ATOM     23  N5  ZIN A   1      25.627  -5.186  34.440  0.00  0.00    -0.353 N 
ATOM     24  H42 ZIN A   1      26.090  -4.790  35.194  0.00  0.00     0.163 HD
ATOM     25  O7  ZIN A   1      25.618  -5.673  32.276  0.00  0.00    -0.273 OA
BRANCH  23  26
ATOM     26  C2  ZIN A   1      24.307  -5.793  34.628  0.00  0.00     0.022 C 
ATOM     27  C1  ZIN A   1      24.433  -7.316  34.575  0.00  0.00     0.037 C 
ATOM     28  C3  ZIN A   1      23.366  -5.319  33.518  0.00  0.00     0.037 C 
ATOM     29  C4  ZIN A   1      23.742  -5.375  35.987  0.00  0.00     0.037 C 
ENDBRANCH  23  26
ENDBRANCH   1  22
TORSDOF 2
ENDMDL
MODEL 126
REMARK CAVERDOCK RESULT:     -11.1      0.000      0.000
REMARK CAVERDOCK CONSTRAINTS:       0.0      0.0      0.0      0.0
REMARK CAVERDOCK TUNNEL: 125    -11.1      3.3    126.2
REMARK  2 active torsions:
REMARK  status: ('A' for Active; 'I' for Inactive)
REMARK    1  A    between atoms: C2_2  and  N5_5 
REMARK       I    between atoms: N5_5  and  C6_6 
REMARK    2  A    between atoms: C6_6  and  C8_8 
ROOT
ATOM      1  C8  ZIN A   1      27.592  -4.588  33.100  0.00  0.00     0.086 C 
ATOM      2  C10 ZIN A   1      28.279  -5.159  31.835  0.00  0.00     0.015 C 
ATOM      3  C11 ZIN A   1      28.557  -3.949  30.902  0.00  0.00     0.007 C 
ATOM      4  C12 ZIN A   1      28.602  -2.768  31.877  0.00  0.00    -0.001 C 
ATOM      5  C14 ZIN A   1      28.341  -1.402  31.274  0.00  0.00    -0.004 C 
ATOM      6  C16 ZIN A   1      29.421  -1.054  30.249  0.00  0.00     0.007 C 
ATOM      7  C17 ZIN A   1      29.179   0.354  29.695  0.00  0.00     0.026 C 
ATOM      8  C18 ZIN A   1      29.216   1.355  30.849  0.00  0.00     0.097 C 
ATOM      9  N20 ZIN A   1      29.005   2.718  30.366  0.00  0.00    -0.352 N 
ATOM     10  C21 ZIN A   1      28.554   3.662  31.222  0.00  0.00     0.241 C 
ATOM     11  O22 ZIN A   1      28.338   4.792  30.830  0.00  0.00    -0.269 OA
ATOM     12  C23 ZIN A   1      28.325   3.309  32.636  0.00  0.00     0.071 C 
ATOM     13  C24 ZIN A   1      28.113   2.031  32.958  0.00  0.00    -0.009 C 
ATOM     14  C25 ZIN A   1      28.114   1.011  31.853  0.00  0.00    -0.002 C 
ATOM     15  C26 ZIN A   1      26.746   1.001  31.170  0.00  0.00     0.022 C 
ATOM     16  C27 ZIN A   1      28.361  -0.383  32.427  0.00  0.00     0.004 C 
ATOM     17  C29 ZIN A   1      27.316  -0.708  33.488  0.00  0.00     0.007 C 
ATOM     18  C30 ZIN A   1      27.476  -2.146  34.010  0.00  0.00     0.011 C 
ATOM     19  C31 ZIN A   1      27.417  -3.098  32.828  0.00  0.00    -0.028 C 
ATOM     20  C32 ZIN A   1      26.126  -2.862  32.039  0.00  0.00     0.016 C 
ATOM     21  H51 ZIN A   1      29.188   2.944  29.440  0.00  0.00     0.163 HD
ENDROOT
BRANCH   1  22
ATOM     22  C6  ZIN A   1      26.250  -5.242  33.306  0.00  0.00     0.223 C 
ATOM     23  N5  ZIN A   1      25.603  -5.094  34.480  0.00  0.00    -0.353 N 
ATOM     24  H42 ZIN A   1      26.001  -4.569  35.190  0.00  0.00     0.163 HD
ATOM     25  O7  ZIN A   1      25.752  -5.899  32.417  0.00  0.00    -0.273 OA
BRANCH  23  26
ATOM     26  C2  ZIN A   1      24.298  -5.730  34.681  0.00  0.00     0.022 C 
ATOM     27  C1  ZIN A   1      23.347  -5.310  33.559  0.00  0.00     0.037 C 
ATOM     28  C3  ZIN A   1      23.721  -5.294  36.029  0.00  0.00     0.037 C 
ATOM     29  C4  ZIN A   1      24.464  -7.251  34.667  0.00  0.00     0.037 C 
ENDBRANCH  23  26
ENDBRANCH   1  22
TORSDOF 2
ENDMDL
MODEL 127
REMARK CAVERDOCK RESULT:     -11.1      0.000      0.000
REMARK CAVERDOCK CONSTRAINTS:       0.0      0.0      0.0      0.0
REMARK CAVERDOCK TUNNEL: 126    -11.1      3.3    127.1
REMARK  2 active torsions:
REMARK  status: ('A' for Active; 'I' for Inactive)
REMARK    1  A    between atoms: C2_2  and  N5_5 
REMARK       I    between atoms: N5_5  and  C6_6 
REMARK    2  A    between atoms: C6_6  and  C8_8 
ROOT
ATOM      1  C8  ZIN A   1      27.675  -4.710  33.201  0.00  0.00     0.086 C 
ATOM      2  C10 ZIN A   1      28.378  -5.269  31.939  0.00  0.00     0.015 C 
ATOM      3  C11 ZIN A   1      28.647  -4.053  31.011  0.00  0.00     0.007 C 
ATOM      4  C12 ZIN A   1      28.670  -2.874  31.989  0.00  0.00    -0.001 C 
ATOM      5  C14 ZIN A   1      28.396  -1.510  31.388  0.00  0.00    -0.004 C 
ATOM      6  C16 ZIN A   1      29.478  -1.146  30.371  0.00  0.00     0.007 C 
ATOM      7  C17 ZIN A   1      29.221   0.260  29.819  0.00  0.00     0.026 C 
ATOM      8  C18 ZIN A   1      29.238   1.259  30.974  0.00  0.00     0.097 C 
ATOM      9  N20 ZIN A   1      29.013   2.620  30.494  0.00  0.00    -0.352 N 
ATOM     10  C21 ZIN A   1      28.544   3.556  31.349  0.00  0.00     0.241 C 
ATOM     11  O22 ZIN A   1      28.315   4.685  30.958  0.00  0.00    -0.269 OA
ATOM     12  C23 ZIN A   1      28.309   3.197  32.760  0.00  0.00     0.071 C 
ATOM     13  C24 ZIN A   1      28.112   1.915  33.078  0.00  0.00    -0.009 C 
ATOM     14  C25 ZIN A   1      28.133   0.898  31.970  0.00  0.00    -0.002 C 
ATOM     15  C26 ZIN A   1      26.770   0.873  31.278  0.00  0.00     0.022 C 
ATOM     16  C27 ZIN A   1      28.394  -0.494  32.543  0.00  0.00     0.004 C 
ATOM     17  C29 ZIN A   1      27.347  -0.835  33.596  0.00  0.00     0.007 C 
ATOM     18  C30 ZIN A   1      27.521  -2.272  34.116  0.00  0.00     0.011 C 
ATOM     19  C31 ZIN A   1      27.483  -3.222  32.931  0.00  0.00    -0.028 C 
ATOM     20  C32 ZIN A   1      26.195  -3.001  32.134  0.00  0.00     0.016 C 
ATOM     21  H51 ZIN A   1      29.198   2.851  29.569  0.00  0.00     0.163 HD
ENDROOT
BRANCH   1  22
ATOM     22  C6  ZIN A   1      26.340  -5.382  33.397  0.00  0.00     0.223 C 
ATOM     23  N5  ZIN A   1      25.537  -5.000  34.409  0.00  0.00    -0.353 N 
ATOM     24  H42 ZIN A   1      25.818  -4.294  35.012  0.00  0.00     0.163 HD
ATOM     25  O7  ZIN A   1      25.989  -6.264  32.643  0.00  0.00    -0.273 OA
BRANCH  23  26
ATOM     26  C2  ZIN A   1      24.239  -5.653  34.600  0.00  0.00     0.022 C 
ATOM     27  C1  ZIN A   1      23.633  -5.205  35.931  0.00  0.00     0.037 C 
ATOM     28  C3  ZIN A   1      24.429  -7.171  34.611  0.00  0.00     0.037 C 
ATOM     29  C4  ZIN A   1      23.301  -5.266  33.456  0.00  0.00     0.037 C 
ENDBRANCH  23  26
ENDBRANCH   1  22
TORSDOF 2
ENDMDL
MODEL 128
REMARK CAVERDOCK RESULT:     -11.3      0.000      0.000
REMARK CAVERDOCK CONSTRAINTS:       0.0      0.0      0.0      0.0
REMARK CAVERDOCK TUNNEL: 127    -11.3      3.2    128.3
REMARK  2 active torsions:
REMARK  status: ('A' for Active; 'I' for Inactive)
REMARK    1  A    between atoms: C2_2  and  N5_5 
REMARK       I    between atoms: N5_5  and  C6_6 
REMARK    2  A    between atoms: C6_6  and  C8_8 
ROOT
ATOM      1  C8  ZIN A   1      27.390  -4.904  33.355  0.00  0.00     0.086 C 
ATOM      2  C10 ZIN A   1      27.826  -5.490  31.990  0.00  0.00     0.015 C 
ATOM      3  C11 ZIN A   1      28.024  -4.281  31.036  0.00  0.00     0.007 C 
ATOM      4  C12 ZIN A   1      28.300  -3.124  32.002  0.00  0.00    -0.001 C 
ATOM      5  C14 ZIN A   1      28.031  -1.733  31.462  0.00  0.00    -0.004 C 
ATOM      6  C16 ZIN A   1      28.949  -1.430  30.279  0.00  0.00     0.007 C 
ATOM      7  C17 ZIN A   1      28.709  -0.000  29.785  0.00  0.00     0.026 C 
ATOM      8  C18 ZIN A   1      28.995   0.975  30.927  0.00  0.00     0.097 C 
ATOM      9  N20 ZIN A   1      28.794   2.357  30.498  0.00  0.00    -0.352 N 
ATOM     10  C21 ZIN A   1      28.547   3.309  31.425  0.00  0.00     0.241 C 
ATOM     11  O22 ZIN A   1      28.341   4.458  31.085  0.00  0.00    -0.269 OA
ATOM     12  C23 ZIN A   1      28.529   2.943  32.854  0.00  0.00     0.071 C 
ATOM     13  C24 ZIN A   1      28.293   1.674  33.194  0.00  0.00    -0.009 C 
ATOM     14  C25 ZIN A   1      28.051   0.677  32.094  0.00  0.00    -0.002 C 
ATOM     15  C26 ZIN A   1      26.592   0.763  31.643  0.00  0.00     0.022 C 
ATOM     16  C27 ZIN A   1      28.300  -0.740  32.606  0.00  0.00     0.004 C 
ATOM     17  C29 ZIN A   1      27.423  -1.023  33.821  0.00  0.00     0.007 C 
ATOM     18  C30 ZIN A   1      27.575  -2.478  34.296  0.00  0.00     0.011 C 
ATOM     19  C31 ZIN A   1      27.266  -3.401  33.129  0.00  0.00    -0.028 C 
ATOM     20  C32 ZIN A   1      25.882  -3.073  32.564  0.00  0.00     0.016 C 
ATOM     21  H51 ZIN A   1      28.838   2.590  29.557  0.00  0.00     0.163 HD
ENDROOT
BRANCH   1  22
ATOM     22  C6  ZIN A   1      26.061  -5.480  33.771  0.00  0.00     0.223 C 
ATOM     23  N5  ZIN A   1      25.847  -5.815  35.059  0.00  0.00    -0.353 N 
ATOM     24  H42 ZIN A   1      26.547  -5.685  35.718  0.00  0.00     0.163 HD
ATOM     25  O7  ZIN A   1      25.186  -5.642  32.948  0.00  0.00    -0.273 OA
BRANCH  23  26
ATOM     26  C2  ZIN A   1      24.555  -6.375  35.464  0.00  0.00     0.022 C 
ATOM     27  C1  ZIN A   1      24.189  -7.536  34.538  0.00  0.00     0.037 C 
ATOM     28  C3  ZIN A   1      23.478  -5.291  35.374  0.00  0.00     0.037 C 
ATOM     29  C4  ZIN A   1      24.647  -6.882  36.905  0.00  0.00     0.037 C 
ENDBRANCH  23  26
ENDBRANCH   1  22
TORSDOF 2
ENDMDL
MODEL 129
REMARK CAVERDOCK RESULT:     -11.4      0.000      0.000
REMARK CAVERDOCK CONSTRAINTS:       0.0      0.0      0.0      0.0
REMARK CAVERDOCK TUNNEL: 128    -11.4      3.2    129.1
REMARK  2 active torsions:
REMARK  status: ('A' for Active; 'I' for Inactive)
REMARK    1  A    between atoms: C2_2  and  N5_5 
REMARK       I    between atoms: N5_5  and  C6_6 
REMARK    2  A    between atoms: C6_6  and  C8_8 
ROOT
ATOM      1  C8  ZIN A   1      27.293  -4.858  33.973  0.00  0.00     0.086 C 
ATOM      2  C10 ZIN A   1      27.560  -5.505  32.592  0.00  0.00     0.015 C 
ATOM      3  C11 ZIN A   1      27.661  -4.338  31.572  0.00  0.00     0.007 C 
ATOM      4  C12 ZIN A   1      28.061  -3.149  32.451  0.00  0.00    -0.001 C 
ATOM      5  C14 ZIN A   1      27.749  -1.776  31.889  0.00  0.00    -0.004 C 
ATOM      6  C16 ZIN A   1      28.527  -1.536  30.596  0.00  0.00     0.007 C 
ATOM      7  C17 ZIN A   1      28.249  -0.123  30.075  0.00  0.00     0.026 C 
ATOM      8  C18 ZIN A   1      28.678   0.891  31.134  0.00  0.00     0.097 C 
ATOM      9  N20 ZIN A   1      28.446   2.259  30.675  0.00  0.00    -0.352 N 
ATOM     10  C21 ZIN A   1      28.320   3.251  31.584  0.00  0.00     0.241 C 
ATOM     11  O22 ZIN A   1      28.091   4.389  31.222  0.00  0.00    -0.269 OA
ATOM     12  C23 ZIN A   1      28.463   2.942  33.019  0.00  0.00     0.071 C 
ATOM     13  C24 ZIN A   1      28.253   1.692  33.436  0.00  0.00    -0.009 C 
ATOM     14  C25 ZIN A   1      27.872   0.656  32.414  0.00  0.00    -0.002 C 
ATOM     15  C26 ZIN A   1      26.372   0.750  32.131  0.00  0.00     0.022 C 
ATOM     16  C27 ZIN A   1      28.162  -0.743  32.952  0.00  0.00     0.004 C 
ATOM     17  C29 ZIN A   1      27.428  -0.963  34.271  0.00  0.00     0.007 C 
ATOM     18  C30 ZIN A   1      27.617  -2.400  34.785  0.00  0.00     0.011 C 
ATOM     19  C31 ZIN A   1      27.163  -3.363  33.701  0.00  0.00    -0.028 C 
ATOM     20  C32 ZIN A   1      25.726  -3.034  33.287  0.00  0.00     0.016 C 
ATOM     21  H51 ZIN A   1      28.383   2.453  29.726  0.00  0.00     0.163 HD
ENDROOT
BRANCH   1  22
ATOM     22  C6  ZIN A   1      26.015  -5.394  34.564  0.00  0.00     0.223 C 
ATOM     23  N5  ZIN A   1      24.909  -5.489  33.799  0.00  0.00    -0.353 N 
ATOM     24  H42 ZIN A   1      24.935  -5.212  32.871  0.00  0.00     0.163 HD
ATOM     25  O7  ZIN A   1      25.982  -5.741  35.725  0.00  0.00    -0.273 OA
BRANCH  23  26
ATOM     26  C2  ZIN A   1      23.665  -6.011  34.373  0.00  0.00     0.022 C 
ATOM     27  C1  ZIN A   1      22.509  -5.753  33.406  0.00  0.00     0.037 C 
ATOM     28  C3  ZIN A   1      23.384  -5.308  35.704  0.00  0.00     0.037 C 
ATOM     29  C4  ZIN A   1      23.805  -7.515  34.612  0.00  0.00     0.037 C 
ENDBRANCH  23  26
ENDBRANCH   1  22
TORSDOF 2
ENDMDL
MODEL 130
REMARK CAVERDOCK RESULT:     -11.5      0.000      0.000
REMARK CAVERDOCK CONSTRAINTS:       0.0      0.0      0.0      0.0
REMARK CAVERDOCK TUNNEL: 129    -11.5      3.1    130.2
REMARK  2 active torsions:
REMARK  status: ('A' for Active; 'I' for Inactive)
REMARK    1  A    between atoms: C2_2  and  N5_5 
REMARK       I    between atoms: N5_5  and  C6_6 
REMARK    2  A    between atoms: C6_6  and  C8_8 
ROOT
ATOM      1  C8  ZIN A   1      27.344  -5.116  33.938  0.00  0.00     0.086 C 
ATOM      2  C10 ZIN A   1      27.623  -5.758  32.557  0.00  0.00     0.015 C 
ATOM      3  C11 ZIN A   1      27.714  -4.589  31.539  0.00  0.00     0.007 C 
ATOM      4  C12 ZIN A   1      28.098  -3.396  32.420  0.00  0.00    -0.001 C 
ATOM      5  C14 ZIN A   1      27.772  -2.026  31.859  0.00  0.00    -0.004 C 
ATOM      6  C16 ZIN A   1      28.551  -1.777  30.568  0.00  0.00     0.007 C 
ATOM      7  C17 ZIN A   1      28.259  -0.366  30.048  0.00  0.00     0.026 C 
ATOM      8  C18 ZIN A   1      28.673   0.652  31.110  0.00  0.00     0.097 C 
ATOM      9  N20 ZIN A   1      28.427   2.017  30.651  0.00  0.00    -0.352 N 
ATOM     10  C21 ZIN A   1      28.287   3.007  31.561  0.00  0.00     0.241 C 
ATOM     11  O22 ZIN A   1      28.046   4.142  31.200  0.00  0.00    -0.269 OA
ATOM     12  C23 ZIN A   1      28.429   2.698  32.997  0.00  0.00     0.071 C 
ATOM     13  C24 ZIN A   1      28.231   1.445  33.412  0.00  0.00    -0.009 C 
ATOM     14  C25 ZIN A   1      27.866   0.407  32.387  0.00  0.00    -0.002 C 
ATOM     15  C26 ZIN A   1      26.366   0.483  32.100  0.00  0.00     0.022 C 
ATOM     16  C27 ZIN A   1      28.169  -0.990  32.924  0.00  0.00     0.004 C 
ATOM     17  C29 ZIN A   1      27.434  -1.219  34.240  0.00  0.00     0.007 C 
ATOM     18  C30 ZIN A   1      27.638  -2.655  34.753  0.00  0.00     0.011 C 
ATOM     19  C31 ZIN A   1      27.198  -3.622  33.667  0.00  0.00    -0.028 C 
ATOM     20  C32 ZIN A   1      25.759  -3.309  33.249  0.00  0.00     0.016 C 
ATOM     21  H51 ZIN A   1      28.364   2.212  29.703  0.00  0.00     0.163 HD
ENDROOT
BRANCH   1  22
ATOM     22  C6  ZIN A   1      26.070  -5.667  34.524  0.00  0.00     0.223 C 
ATOM     23  N5  ZIN A   1      24.911  -5.546  33.847  0.00  0.00    -0.353 N 
ATOM     24  H42 ZIN A   1      24.896  -5.103  32.985  0.00  0.00     0.163 HD
ATOM     25  O7  ZIN A   1      26.088  -6.221  35.602  0.00  0.00    -0.273 OA
BRANCH  23  26
ATOM     26  C2  ZIN A   1      23.672  -6.082  34.416  0.00  0.00     0.022 C 
ATOM     27  C1  ZIN A   1      23.834  -7.581  34.672  0.00  0.00     0.037 C 
ATOM     28  C3  ZIN A   1      22.519  -5.852  33.436  0.00  0.00     0.037 C 
ATOM     29  C4  ZIN A   1      23.366  -5.370  35.736  0.00  0.00     0.037 C 
ENDBRANCH  23  26
ENDBRANCH   1  22
TORSDOF 2
ENDMDL
MODEL 131
REMARK CAVERDOCK RESULT:     -11.1      0.000      0.000
REMARK CAVERDOCK CONSTRAINTS:       0.0      0.0      0.0      0.0
REMARK CAVERDOCK TUNNEL: 130    -11.1      3.1    131.2
REMARK  2 active torsions:
REMARK  status: ('A' for Active; 'I' for Inactive)
REMARK    1  A    between atoms: C2_2  and  N5_5 
REMARK       I    between atoms: N5_5  and  C6_6 
REMARK    2  A    between atoms: C6_6  and  C8_8 
ROOT
ATOM      1  C8  ZIN A   1      27.211  -5.397  33.815  0.00  0.00     0.086 C 
ATOM      2  C10 ZIN A   1      27.409  -6.001  32.403  0.00  0.00     0.015 C 
ATOM      3  C11 ZIN A   1      27.471  -4.802  31.417  0.00  0.00     0.007 C 
ATOM      4  C12 ZIN A   1      27.920  -3.644  32.314  0.00  0.00    -0.001 C 
ATOM      5  C14 ZIN A   1      27.591  -2.251  31.812  0.00  0.00    -0.004 C 
ATOM      6  C16 ZIN A   1      28.311  -1.975  30.492  0.00  0.00     0.007 C 
ATOM      7  C17 ZIN A   1      28.019  -0.544  30.030  0.00  0.00     0.026 C 
ATOM      8  C18 ZIN A   1      28.504   0.433  31.100  0.00  0.00     0.097 C 
ATOM      9  N20 ZIN A   1      28.261   1.816  30.696  0.00  0.00    -0.352 N 
ATOM     10  C21 ZIN A   1      28.184   2.779  31.642  0.00  0.00     0.241 C 
ATOM     11  O22 ZIN A   1      27.946   3.929  31.328  0.00  0.00    -0.269 OA
ATOM     12  C23 ZIN A   1      28.391   2.423  33.058  0.00  0.00     0.071 C 
ATOM     13  C24 ZIN A   1      28.191   1.161  33.444  0.00  0.00    -0.009 C 
ATOM     14  C25 ZIN A   1      27.757   0.162  32.408  0.00  0.00    -0.002 C 
ATOM     15  C26 ZIN A   1      26.246   0.273  32.198  0.00  0.00     0.022 C 
ATOM     16  C27 ZIN A   1      28.060  -1.256  32.887  0.00  0.00     0.004 C 
ATOM     17  C29 ZIN A   1      27.387  -1.514  34.230  0.00  0.00     0.007 C 
ATOM     18  C30 ZIN A   1      27.589  -2.968  34.689  0.00  0.00     0.011 C 
ATOM     19  C31 ZIN A   1      27.078  -3.893  33.597  0.00  0.00    -0.028 C 
ATOM     20  C32 ZIN A   1      25.627  -3.542  33.260  0.00  0.00     0.016 C 
ATOM     21  H51 ZIN A   1      28.155   2.042  29.758  0.00  0.00     0.163 HD
ENDROOT
BRANCH   1  22
ATOM     22  C6  ZIN A   1      25.957  -5.945  34.447  0.00  0.00     0.223 C 
ATOM     23  N5  ZIN A   1      24.765  -5.762  33.844  0.00  0.00    -0.353 N 
ATOM     24  H42 ZIN A   1      24.714  -5.278  33.006  0.00  0.00     0.163 HD
ATOM     25  O7  ZIN A   1      26.020  -6.551  35.495  0.00  0.00    -0.273 OA
BRANCH  23  26
ATOM     26  C2  ZIN A   1      23.545  -6.295  34.458  0.00  0.00     0.022 C 
ATOM     27  C1  ZIN A   1      22.334  -5.904  33.610  0.00  0.00     0.037 C 
ATOM     28  C3  ZIN A   1      23.390  -5.717  35.867  0.00  0.00     0.037 C 
ATOM     29  C4  ZIN A   1      23.640  -7.819  34.541  0.00  0.00     0.037 C 
ENDBRANCH  23  26
ENDBRANCH   1  22
TORSDOF 2
ENDMDL
MODEL 132
REMARK CAVERDOCK RESULT:     -10.5      0.000      0.000
REMARK CAVERDOCK CONSTRAINTS:       0.0      0.0      0.0      0.0
REMARK CAVERDOCK TUNNEL: 131    -10.5      3.0    132.2
REMARK  2 active torsions:
REMARK  status: ('A' for Active; 'I' for Inactive)
REMARK    1  A    between atoms: C2_2  and  N5_5 
REMARK       I    between atoms: N5_5  and  C6_6 
REMARK    2  A    between atoms: C6_6  and  C8_8 
ROOT
ATOM      1  C8  ZIN A   1      27.180  -5.592  33.973  0.00  0.00     0.086 C 
ATOM      2  C10 ZIN A   1      27.475  -6.241  32.598  0.00  0.00     0.015 C 
ATOM      3  C11 ZIN A   1      27.587  -5.075  31.577  0.00  0.00     0.007 C 
ATOM      4  C12 ZIN A   1      27.965  -3.882  32.461  0.00  0.00    -0.001 C 
ATOM      5  C14 ZIN A   1      27.654  -2.512  31.891  0.00  0.00    -0.004 C 
ATOM      6  C16 ZIN A   1      28.453  -2.270  30.610  0.00  0.00     0.007 C 
ATOM      7  C17 ZIN A   1      28.176  -0.860  30.082  0.00  0.00     0.026 C 
ATOM      8  C18 ZIN A   1      28.580   0.159  31.146  0.00  0.00     0.097 C 
ATOM      9  N20 ZIN A   1      28.347   1.525  30.680  0.00  0.00    -0.352 N 
ATOM     10  C21 ZIN A   1      28.200   2.517  31.584  0.00  0.00     0.241 C 
ATOM     11  O22 ZIN A   1      27.970   3.653  31.216  0.00  0.00    -0.269 OA
ATOM     12  C23 ZIN A   1      28.320   2.213  33.022  0.00  0.00     0.071 C 
ATOM     13  C24 ZIN A   1      28.109   0.962  33.439  0.00  0.00    -0.009 C 
ATOM     14  C25 ZIN A   1      27.753  -0.078  32.412  0.00  0.00    -0.002 C 
ATOM     15  C26 ZIN A   1      26.258   0.006  32.103  0.00  0.00     0.022 C 
ATOM     16  C27 ZIN A   1      28.042  -1.475  32.958  0.00  0.00     0.004 C 
ATOM     17  C29 ZIN A   1      27.287  -1.696  34.264  0.00  0.00     0.007 C 
ATOM     18  C30 ZIN A   1      27.475  -3.131  34.785  0.00  0.00     0.011 C 
ATOM     19  C31 ZIN A   1      27.045  -4.099  33.695  0.00  0.00    -0.028 C 
ATOM     20  C32 ZIN A   1      25.615  -3.779  33.255  0.00  0.00     0.016 C 
ATOM     21  H51 ZIN A   1      28.300   1.716  29.729  0.00  0.00     0.163 HD
ENDROOT
BRANCH   1  22
ATOM     22  C6  ZIN A   1      25.895  -6.135  34.542  0.00  0.00     0.223 C 
ATOM     23  N5  ZIN A   1      24.723  -5.869  33.931  0.00  0.00    -0.353 N 
ATOM     24  H42 ZIN A   1      24.707  -5.328  33.127  0.00  0.00     0.163 HD
ATOM     25  O7  ZIN A   1      25.915  -6.812  35.548  0.00  0.00    -0.273 OA
BRANCH  23  26
ATOM     26  C2  ZIN A   1      23.473  -6.397  34.484  0.00  0.00     0.022 C 
ATOM     27  C1  ZIN A   1      23.275  -5.859  35.902  0.00  0.00     0.037 C 
ATOM     28  C3  ZIN A   1      23.538  -7.925  34.522  0.00  0.00     0.037 C 
ATOM     29  C4  ZIN A   1      22.301  -5.959  33.604  0.00  0.00     0.037 C 
ENDBRANCH  23  26
ENDBRANCH   1  22
TORSDOF 2
ENDMDL
MODEL 133
REMARK CAVERDOCK RESULT:      -9.5      0.000      0.000
REMARK CAVERDOCK CONSTRAINTS:       0.0      0.0      0.0      0.0
REMARK CAVERDOCK TUNNEL: 132     -9.5      3.0    133.2
REMARK  2 active torsions:
REMARK  status: ('A' for Active; 'I' for Inactive)
REMARK    1  A    between atoms: C2_2  and  N5_5 
REMARK       I    between atoms: N5_5  and  C6_6 
REMARK    2  A    between atoms: C6_6  and  C8_8 
ROOT
ATOM      1  C8  ZIN A   1      27.351  -5.705  34.147  0.00  0.00     0.086 C 
ATOM      2  C10 ZIN A   1      27.510  -6.331  32.740  0.00  0.00     0.015 C 
ATOM      3  C11 ZIN A   1      27.448  -5.155  31.727  0.00  0.00     0.007 C 
ATOM      4  C12 ZIN A   1      27.874  -3.951  32.573  0.00  0.00    -0.001 C 
ATOM      5  C14 ZIN A   1      27.438  -2.593  32.059  0.00  0.00    -0.004 C 
ATOM      6  C16 ZIN A   1      28.069  -2.307  30.697  0.00  0.00     0.007 C 
ATOM      7  C17 ZIN A   1      27.668  -0.907  30.221  0.00  0.00     0.026 C 
ATOM      8  C18 ZIN A   1      28.150   0.122  31.242  0.00  0.00     0.097 C 
ATOM      9  N20 ZIN A   1      27.804   1.478  30.822  0.00  0.00    -0.352 N 
ATOM     10  C21 ZIN A   1      27.721   2.458  31.749  0.00  0.00     0.241 C 
ATOM     11  O22 ZIN A   1      27.398   3.584  31.424  0.00  0.00    -0.269 OA
ATOM     12  C23 ZIN A   1      28.023   2.150  33.160  0.00  0.00     0.071 C 
ATOM     13  C24 ZIN A   1      27.919   0.888  33.583  0.00  0.00    -0.009 C 
ATOM     14  C25 ZIN A   1      27.490  -0.160  32.593  0.00  0.00    -0.002 C 
ATOM     15  C26 ZIN A   1      25.967  -0.143  32.464  0.00  0.00     0.022 C 
ATOM     16  C27 ZIN A   1      27.903  -1.546  33.086  0.00  0.00     0.004 C 
ATOM     17  C29 ZIN A   1      27.318  -1.809  34.469  0.00  0.00     0.007 C 
ATOM     18  C30 ZIN A   1      27.630  -3.237  34.947  0.00  0.00     0.011 C 
ATOM     19  C31 ZIN A   1      27.118  -4.217  33.905  0.00  0.00    -0.028 C 
ATOM     20  C32 ZIN A   1      25.633  -3.960  33.640  0.00  0.00     0.016 C 
ATOM     21  H51 ZIN A   1      27.636   1.674  29.886  0.00  0.00     0.163 HD
ENDROOT
BRANCH   1  22
ATOM     22  C6  ZIN A   1      26.167  -6.309  34.858  0.00  0.00     0.223 C 
ATOM     23  N5  ZIN A   1      24.957  -6.312  34.265  0.00  0.00    -0.353 N 
ATOM     24  H42 ZIN A   1      24.847  -5.925  33.383  0.00  0.00     0.163 HD
ATOM     25  O7  ZIN A   1      26.304  -6.793  35.961  0.00  0.00    -0.273 OA
BRANCH  23  26
ATOM     26  C2  ZIN A   1      23.805  -6.899  34.955  0.00  0.00     0.022 C 
ATOM     27  C1  ZIN A   1      22.622  -5.933  34.887  0.00  0.00     0.037 C 
ATOM     28  C3  ZIN A   1      24.168  -7.161  36.419  0.00  0.00     0.037 C 
ATOM     29  C4  ZIN A   1      23.426  -8.219  34.281  0.00  0.00     0.037 C 
ENDBRANCH  23  26
ENDBRANCH   1  22
TORSDOF 2
ENDMDL
MODEL 134
REMARK CAVERDOCK RESULT:      -7.8      0.000      0.000
REMARK CAVERDOCK CONSTRAINTS:       0.1      0.0      0.0      0.0
REMARK CAVERDOCK TUNNEL: 133     -7.8      3.0    134.3
REMARK  2 active torsions:
REMARK  status: ('A' for Active; 'I' for Inactive)
REMARK    1  A    between atoms: C2_2  and  N5_5 
REMARK       I    between atoms: N5_5  and  C6_6 
REMARK    2  A    between atoms: C6_6  and  C8_8 
ROOT
ATOM      1  C8  ZIN A   1      27.220  -5.886  34.338  0.00  0.00     0.086 C 
ATOM      2  C10 ZIN A   1      27.501  -6.564  32.974  0.00  0.00     0.015 C 
ATOM      3  C11 ZIN A   1      27.574  -5.423  31.923  0.00  0.00     0.007 C 
ATOM      4  C12 ZIN A   1      27.947  -4.201  32.769  0.00  0.00    -0.001 C 
ATOM      5  C14 ZIN A   1      27.602  -2.851  32.171  0.00  0.00    -0.004 C 
ATOM      6  C16 ZIN A   1      28.373  -2.629  30.871  0.00  0.00     0.007 C 
ATOM      7  C17 ZIN A   1      28.061  -1.237  30.312  0.00  0.00     0.026 C 
ATOM      8  C18 ZIN A   1      28.467  -0.184  31.343  0.00  0.00     0.097 C 
ATOM      9  N20 ZIN A   1      28.202   1.164  30.848  0.00  0.00    -0.352 N 
ATOM     10  C21 ZIN A   1      28.054   2.177  31.730  0.00  0.00     0.241 C 
ATOM     11  O22 ZIN A   1      27.797   3.299  31.338  0.00  0.00    -0.269 OA
ATOM     12  C23 ZIN A   1      28.205   1.911  33.173  0.00  0.00     0.071 C 
ATOM     13  C24 ZIN A   1      28.025   0.667  33.624  0.00  0.00    -0.009 C 
ATOM     14  C25 ZIN A   1      27.668  -0.404  32.630  0.00  0.00    -0.002 C 
ATOM     15  C26 ZIN A   1      26.166  -0.353  32.347  0.00  0.00     0.022 C 
ATOM     16  C27 ZIN A   1      27.991  -1.781  33.205  0.00  0.00     0.004 C 
ATOM     17  C29 ZIN A   1      27.264  -1.982  34.530  0.00  0.00     0.007 C 
ATOM     18  C30 ZIN A   1      27.487  -3.400  35.083  0.00  0.00     0.011 C 
ATOM     19  C31 ZIN A   1      27.054  -4.402  34.026  0.00  0.00    -0.028 C 
ATOM     20  C32 ZIN A   1      25.610  -4.119  33.605  0.00  0.00     0.016 C 
ATOM     21  H51 ZIN A   1      28.134   1.332  29.894  0.00  0.00     0.163 HD
ENDROOT
BRANCH   1  22
ATOM     22  C6  ZIN A   1      25.955  -6.436  34.944  0.00  0.00     0.223 C 
ATOM     23  N5  ZIN A   1      24.832  -6.512  34.203  0.00  0.00    -0.353 N 
ATOM     24  H42 ZIN A   1      24.837  -6.213  33.282  0.00  0.00     0.163 HD
ATOM     25  O7  ZIN A   1      25.949  -6.812  36.097  0.00  0.00    -0.273 OA
BRANCH  23  26
ATOM     26  C2  ZIN A   1      23.602  -7.047  34.793  0.00  0.00     0.022 C 
ATOM     27  C1  ZIN A   1      22.433  -6.115  34.469  0.00  0.00     0.037 C 
ATOM     28  C3  ZIN A   1      23.766  -7.151  36.311  0.00  0.00     0.037 C 
ATOM     29  C4  ZIN A   1      23.321  -8.436  34.216  0.00  0.00     0.037 C 
ENDBRANCH  23  26
ENDBRANCH   1  22
TORSDOF 2
ENDMDL
MODEL 135
REMARK CAVERDOCK RESULT:      -6.4      0.000      0.000
REMARK CAVERDOCK CONSTRAINTS:       0.1      0.0      0.0      0.0
REMARK CAVERDOCK TUNNEL: 134     -6.4      3.0    135.2
REMARK  2 active torsions:
REMARK  status: ('A' for Active; 'I' for Inactive)
REMARK    1  A    between atoms: C2_2  and  N5_5 
REMARK       I    between atoms: N5_5  and  C6_6 
REMARK    2  A    between atoms: C6_6  and  C8_8 
ROOT
ATOM      1  C8  ZIN A   1      27.222  -5.987  34.491  0.00  0.00     0.086 C 
ATOM      2  C10 ZIN A   1      27.497  -6.674  33.131  0.00  0.00     0.015 C 
ATOM      3  C11 ZIN A   1      27.535  -5.543  32.067  0.00  0.00     0.007 C 
ATOM      4  C12 ZIN A   1      27.898  -4.306  32.896  0.00  0.00    -0.001 C 
ATOM      5  C14 ZIN A   1      27.521  -2.969  32.289  0.00  0.00    -0.004 C 
ATOM      6  C16 ZIN A   1      28.271  -2.746  30.976  0.00  0.00     0.007 C 
ATOM      7  C17 ZIN A   1      27.927  -1.366  30.408  0.00  0.00     0.026 C 
ATOM      8  C18 ZIN A   1      28.328  -0.296  31.422  0.00  0.00     0.097 C 
ATOM      9  N20 ZIN A   1      28.032   1.043  30.917  0.00  0.00    -0.352 N 
ATOM     10  C21 ZIN A   1      27.878   2.062  31.791  0.00  0.00     0.241 C 
ATOM     11  O22 ZIN A   1      27.597   3.175  31.391  0.00  0.00    -0.269 OA
ATOM     12  C23 ZIN A   1      28.054   1.813  33.234  0.00  0.00     0.071 C 
ATOM     13  C24 ZIN A   1      27.901   0.572  33.700  0.00  0.00    -0.009 C 
ATOM     14  C25 ZIN A   1      27.550  -0.516  32.722  0.00  0.00    -0.002 C 
ATOM     15  C26 ZIN A   1      26.044  -0.495  32.459  0.00  0.00     0.022 C 
ATOM     16  C27 ZIN A   1      27.905  -1.881  33.307  0.00  0.00     0.004 C 
ATOM     17  C29 ZIN A   1      27.199  -2.081  34.644  0.00  0.00     0.007 C 
ATOM     18  C30 ZIN A   1      27.455  -3.489  35.207  0.00  0.00     0.011 C 
ATOM     19  C31 ZIN A   1      27.026  -4.510  34.167  0.00  0.00    -0.028 C 
ATOM     20  C32 ZIN A   1      25.572  -4.256  33.762  0.00  0.00     0.016 C 
ATOM     21  H51 ZIN A   1      27.948   1.199  29.963  0.00  0.00     0.163 HD
ENDROOT
BRANCH   1  22
ATOM     22  C6  ZIN A   1      25.975  -6.553  35.121  0.00  0.00     0.223 C 
ATOM     23  N5  ZIN A   1      24.879  -6.768  34.366  0.00  0.00    -0.353 N 
ATOM     24  H42 ZIN A   1      24.892  -6.557  33.420  0.00  0.00     0.163 HD
ATOM     25  O7  ZIN A   1      25.959  -6.817  36.304  0.00  0.00    -0.273 OA
BRANCH  23  26
ATOM     26  C2  ZIN A   1      23.667  -7.318  34.978  0.00  0.00     0.022 C 
ATOM     27  C1  ZIN A   1      22.494  -6.367  34.732  0.00  0.00     0.037 C 
ATOM     28  C3  ZIN A   1      23.884  -7.482  36.484  0.00  0.00     0.037 C 
ATOM     29  C4  ZIN A   1      23.356  -8.682  34.358  0.00  0.00     0.037 C 
ENDBRANCH  23  26
ENDBRANCH   1  22
TORSDOF 2
ENDMDL
MODEL 136
REMARK CAVERDOCK RESULT:      -3.9      0.000      0.000
REMARK CAVERDOCK CONSTRAINTS:       0.1      0.0      0.0      0.0
REMARK CAVERDOCK TUNNEL: 135     -3.9      3.0    136.3
REMARK  2 active torsions:
REMARK  status: ('A' for Active; 'I' for Inactive)
REMARK    1  A    between atoms: C2_2  and  N5_5 
REMARK       I    between atoms: N5_5  and  C6_6 
REMARK    2  A    between atoms: C6_6  and  C8_8 
ROOT
ATOM      1  C8  ZIN A   1      27.133  -6.139  34.759  0.00  0.00     0.086 C 
ATOM      2  C10 ZIN A   1      27.463  -6.903  33.453  0.00  0.00     0.015 C 
ATOM      3  C11 ZIN A   1      27.589  -5.831  32.337  0.00  0.00     0.007 C 
ATOM      4  C12 ZIN A   1      27.938  -4.561  33.120  0.00  0.00    -0.001 C 
ATOM      5  C14 ZIN A   1      27.630  -3.249  32.425  0.00  0.00    -0.004 C 
ATOM      6  C16 ZIN A   1      28.455  -3.113  31.145  0.00  0.00     0.007 C 
ATOM      7  C17 ZIN A   1      28.180  -1.757  30.489  0.00  0.00     0.026 C 
ATOM      8  C18 ZIN A   1      28.553  -0.645  31.468  0.00  0.00     0.097 C 
ATOM      9  N20 ZIN A   1      28.321   0.672  30.879  0.00  0.00    -0.352 N 
ATOM     10  C21 ZIN A   1      28.147   1.739  31.690  0.00  0.00     0.241 C 
ATOM     11  O22 ZIN A   1      27.916   2.836  31.219  0.00  0.00    -0.269 OA
ATOM     12  C23 ZIN A   1      28.237   1.563  33.151  0.00  0.00     0.071 C 
ATOM     13  C24 ZIN A   1      28.027   0.351  33.671  0.00  0.00    -0.009 C 
ATOM     14  C25 ZIN A   1      27.701  -0.778  32.732  0.00  0.00    -0.002 C 
ATOM     15  C26 ZIN A   1      26.212  -0.735  32.386  0.00  0.00     0.022 C 
ATOM     16  C27 ZIN A   1      27.987  -2.119  33.405  0.00  0.00     0.004 C 
ATOM     17  C29 ZIN A   1      27.205  -2.231  34.709  0.00  0.00     0.007 C 
ATOM     18  C30 ZIN A   1      27.392  -3.613  35.358  0.00  0.00     0.011 C 
ATOM     19  C31 ZIN A   1      26.994  -4.677  34.349  0.00  0.00    -0.028 C 
ATOM     20  C32 ZIN A   1      25.571  -4.410  33.852  0.00  0.00     0.016 C 
ATOM     21  H51 ZIN A   1      28.293   0.779  29.915  0.00  0.00     0.163 HD
ENDROOT
BRANCH   1  22
ATOM     22  C6  ZIN A   1      25.839  -6.642  35.346  0.00  0.00     0.223 C 
ATOM     23  N5  ZIN A   1      24.794  -6.910  34.539  0.00  0.00    -0.353 N 
ATOM     24  H42 ZIN A   1      24.873  -6.779  33.582  0.00  0.00     0.163 HD
ATOM     25  O7  ZIN A   1      25.740  -6.807  36.544  0.00  0.00    -0.273 OA
BRANCH  23  26
ATOM     26  C2  ZIN A   1      23.536  -7.399  35.110  0.00  0.00     0.022 C 
ATOM     27  C1  ZIN A   1      23.710  -7.624  36.612  0.00  0.00     0.037 C 
ATOM     28  C3  ZIN A   1      23.149  -8.718  34.437  0.00  0.00     0.037 C 
ATOM     29  C4  ZIN A   1      22.433  -6.365  34.874  0.00  0.00     0.037 C 
ENDBRANCH  23  26
ENDBRANCH   1  22
TORSDOF 2
ENDMDL
MODEL 137
REMARK CAVERDOCK RESULT:      -2.3      0.000      0.000
REMARK CAVERDOCK CONSTRAINTS:       0.3      0.0      0.0      0.0
REMARK CAVERDOCK TUNNEL: 136     -2.3      3.0    137.3
REMARK  2 active torsions:
REMARK  status: ('A' for Active; 'I' for Inactive)
REMARK    1  A    between atoms: C2_2  and  N5_5 
REMARK       I    between atoms: N5_5  and  C6_6 
REMARK    2  A    between atoms: C6_6  and  C8_8 
ROOT
ATOM      1  C8  ZIN A   1      26.967  -6.097  35.098  0.00  0.00     0.086 C 
ATOM      2  C10 ZIN A   1      27.539  -6.958  33.945  0.00  0.00     0.015 C 
ATOM      3  C11 ZIN A   1      27.800  -5.988  32.760  0.00  0.00     0.007 C 
ATOM      4  C12 ZIN A   1      27.960  -4.633  33.456  0.00  0.00    -0.001 C 
ATOM      5  C14 ZIN A   1      27.713  -3.412  32.592  0.00  0.00    -0.004 C 
ATOM      6  C16 ZIN A   1      28.731  -3.347  31.453  0.00  0.00     0.007 C 
ATOM      7  C17 ZIN A   1      28.508  -2.076  30.627  0.00  0.00     0.026 C 
ATOM      8  C18 ZIN A   1      28.666  -0.858  31.535  0.00  0.00     0.097 C 
ATOM      9  N20 ZIN A   1      28.477   0.382  30.786  0.00  0.00    -0.352 N 
ATOM     10  C21 ZIN A   1      28.125   1.508  31.446  0.00  0.00     0.241 C 
ATOM     11  O22 ZIN A   1      27.927   2.541  30.836  0.00  0.00    -0.269 OA
ATOM     12  C23 ZIN A   1      27.981   1.474  32.914  0.00  0.00     0.071 C 
ATOM     13  C24 ZIN A   1      27.742   0.306  33.514  0.00  0.00    -0.009 C 
ATOM     14  C25 ZIN A   1      27.624  -0.923  32.654  0.00  0.00    -0.002 C 
ATOM     15  C26 ZIN A   1      26.212  -1.002  32.072  0.00  0.00     0.022 C 
ATOM     16  C27 ZIN A   1      27.854  -2.176  33.497  0.00  0.00     0.004 C 
ATOM     17  C29 ZIN A   1      26.874  -2.213  34.664  0.00  0.00     0.007 C 
ATOM     18  C30 ZIN A   1      27.013  -3.516  35.471  0.00  0.00     0.011 C 
ATOM     19  C31 ZIN A   1      26.832  -4.690  34.524  0.00  0.00    -0.028 C 
ATOM     20  C32 ZIN A   1      25.500  -4.556  33.783  0.00  0.00     0.016 C 
ATOM     21  H51 ZIN A   1      28.603   0.398  29.824  0.00  0.00     0.163 HD
ENDROOT
BRANCH   1  22
ATOM     22  C6  ZIN A   1      25.617  -6.619  35.520  0.00  0.00     0.223 C 
ATOM     23  N5  ZIN A   1      24.686  -6.907  34.588  0.00  0.00    -0.353 N 
ATOM     24  H42 ZIN A   1      24.884  -6.777  33.648  0.00  0.00     0.163 HD
ATOM     25  O7  ZIN A   1      25.370  -6.782  36.695  0.00  0.00    -0.273 OA
BRANCH  23  26
ATOM     26  C2  ZIN A   1      23.374  -7.415  34.998  0.00  0.00     0.022 C 
ATOM     27  C1  ZIN A   1      23.077  -8.719  34.256  0.00  0.00     0.037 C 
ATOM     28  C3  ZIN A   1      22.299  -6.379  34.660  0.00  0.00     0.037 C 
ATOM     29  C4  ZIN A   1      23.375  -7.674  36.505  0.00  0.00     0.037 C 
ENDBRANCH  23  26
ENDBRANCH   1  22
TORSDOF 2
ENDMDL
MODEL 138
REMARK CAVERDOCK RESULT:      -1.0      0.000      0.000
REMARK CAVERDOCK CONSTRAINTS:       0.0      0.0      0.0      0.0
REMARK CAVERDOCK TUNNEL: 137     -1.0      2.9    138.1
REMARK  2 active torsions:
REMARK  status: ('A' for Active; 'I' for Inactive)
REMARK    1  A    between atoms: C2_2  and  N5_5 
REMARK       I    between atoms: N5_5  and  C6_6 
REMARK    2  A    between atoms: C6_6  and  C8_8 
ROOT
ATOM      1  C8  ZIN A   1      22.587  -5.983  34.755  0.00  0.00     0.086 C 
ATOM      2  C10 ZIN A   1      23.142  -7.421  34.613  0.00  0.00     0.015 C 
ATOM      3  C11 ZIN A   1      24.450  -7.307  33.782  0.00  0.00     0.007 C 
ATOM      4  C12 ZIN A   1      24.885  -5.858  34.026  0.00  0.00    -0.001 C 
ATOM      5  C14 ZIN A   1      25.811  -5.261  32.984  0.00  0.00    -0.004 C 
ATOM      6  C16 ZIN A   1      27.134  -6.025  32.943  0.00  0.00     0.007 C 
ATOM      7  C17 ZIN A   1      28.081  -5.372  31.932  0.00  0.00     0.026 C 
ATOM      8  C18 ZIN A   1      28.331  -3.923  32.347  0.00  0.00     0.097 C 
ATOM      9  N20 ZIN A   1      29.243  -3.261  31.417  0.00  0.00    -0.352 N 
ATOM     10  C21 ZIN A   1      29.236  -1.913  31.329  0.00  0.00     0.241 C 
ATOM     11  O22 ZIN A   1      29.962  -1.346  30.535  0.00  0.00    -0.269 OA
ATOM     12  C23 ZIN A   1      28.338  -1.133  32.202  0.00  0.00     0.071 C 
ATOM     13  C24 ZIN A   1      27.255  -1.724  32.710  0.00  0.00    -0.009 C 
ATOM     14  C25 ZIN A   1      27.002  -3.165  32.358  0.00  0.00    -0.002 C 
ATOM     15  C26 ZIN A   1      26.326  -3.241  30.988  0.00  0.00     0.022 C 
ATOM     16  C27 ZIN A   1      26.059  -3.796  33.381  0.00  0.00     0.004 C 
ATOM     17  C29 ZIN A   1      24.760  -3.002  33.461  0.00  0.00     0.007 C 
ATOM     18  C30 ZIN A   1      23.751  -3.674  34.407  0.00  0.00     0.011 C 
ATOM     19  C31 ZIN A   1      23.529  -5.102  33.941  0.00  0.00    -0.028 C 
ATOM     20  C32 ZIN A   1      23.102  -5.106  32.471  0.00  0.00     0.016 C 
ATOM     21  H51 ZIN A   1      29.850  -3.785  30.869  0.00  0.00     0.163 HD
ENDROOT
BRANCH   1  22
ATOM     22  C6  ZIN A   1      21.189  -5.905  34.199  0.00  0.00     0.223 C 
ATOM     23  N5  ZIN A   1      20.182  -5.448  34.971  0.00  0.00    -0.353 N 
ATOM     24  H42 ZIN A   1      20.357  -5.171  35.883  0.00  0.00     0.163 HD
ATOM     25  O7  ZIN A   1      20.970  -6.251  33.058  0.00  0.00    -0.273 OA
BRANCH  23  26
ATOM     26  C2  ZIN A   1      18.822  -5.373  34.430  0.00  0.00     0.022 C 
ATOM     27  C1  ZIN A   1      18.164  -6.751  34.509  0.00  0.00     0.037 C 
ATOM     28  C3  ZIN A   1      18.879  -4.916  32.971  0.00  0.00     0.037 C 
ATOM     29  C4  ZIN A   1      18.004  -4.370  35.246  0.00  0.00     0.037 C 
ENDBRANCH  23  26
ENDBRANCH   1  22
TORSDOF 2
ENDMDL
MODEL 139
REMARK CAVERDOCK RESULT:      -0.9      0.000      0.000
REMARK CAVERDOCK CONSTRAINTS:       0.0      0.0      0.0      0.0
REMARK CAVERDOCK TUNNEL: 138     -0.9      2.9    139.4
REMARK  2 active torsions:
REMARK  status: ('A' for Active; 'I' for Inactive)
REMARK    1  A    between atoms: C2_2  and  N5_5 
REMARK       I    between atoms: N5_5  and  C6_6 
REMARK    2  A    between atoms: C6_6  and  C8_8 
ROOT
ATOM      1  C8  ZIN A   1      22.819  -6.072  34.771  0.00  0.00     0.086 C 
ATOM      2  C10 ZIN A   1      23.391  -7.503  34.612  0.00  0.00     0.015 C 
ATOM      3  C11 ZIN A   1      24.681  -7.368  33.758  0.00  0.00     0.007 C 
ATOM      4  C12 ZIN A   1      25.102  -5.914  34.000  0.00  0.00    -0.001 C 
ATOM      5  C14 ZIN A   1      26.000  -5.301  32.944  0.00  0.00    -0.004 C 
ATOM      6  C16 ZIN A   1      27.333  -6.047  32.875  0.00  0.00     0.007 C 
ATOM      7  C17 ZIN A   1      28.252  -5.376  31.850  0.00  0.00     0.026 C 
ATOM      8  C18 ZIN A   1      28.490  -3.926  32.267  0.00  0.00     0.097 C 
ATOM      9  N20 ZIN A   1      29.376  -3.248  31.324  0.00  0.00    -0.352 N 
ATOM     10  C21 ZIN A   1      29.349  -1.900  31.242  0.00  0.00     0.241 C 
ATOM     11  O22 ZIN A   1      30.054  -1.320  30.437  0.00  0.00    -0.269 OA
ATOM     12  C23 ZIN A   1      28.458  -1.135  32.134  0.00  0.00     0.071 C 
ATOM     13  C24 ZIN A   1      27.392  -1.744  32.660  0.00  0.00    -0.009 C 
ATOM     14  C25 ZIN A   1      27.151  -3.186  32.306  0.00  0.00    -0.002 C 
ATOM     15  C26 ZIN A   1      26.451  -3.265  30.949  0.00  0.00     0.022 C 
ATOM     16  C27 ZIN A   1      26.236  -3.834  33.343  0.00  0.00     0.004 C 
ATOM     17  C29 ZIN A   1      24.929  -3.058  33.451  0.00  0.00     0.007 C 
ATOM     18  C30 ZIN A   1      23.946  -3.747  34.412  0.00  0.00     0.011 C 
ATOM     19  C31 ZIN A   1      23.735  -5.176  33.943  0.00  0.00    -0.028 C 
ATOM     20  C32 ZIN A   1      23.281  -5.179  32.482  0.00  0.00     0.016 C 
ATOM     21  H51 ZIN A   1      29.979  -3.761  30.763  0.00  0.00     0.163 HD
ENDROOT
BRANCH   1  22
ATOM     22  C6  ZIN A   1      21.410  -6.011  34.241  0.00  0.00     0.223 C 
ATOM     23  N5  ZIN A   1      20.413  -5.567  35.032  0.00  0.00    -0.353 N 
ATOM     24  H42 ZIN A   1      20.601  -5.289  35.941  0.00  0.00     0.163 HD
ATOM     25  O7  ZIN A   1      21.174  -6.358  33.104  0.00  0.00    -0.273 OA
BRANCH  23  26
ATOM     26  C2  ZIN A   1      19.042  -5.507  34.517  0.00  0.00     0.022 C 
ATOM     27  C1  ZIN A   1      19.068  -5.089  33.046  0.00  0.00     0.037 C 
ATOM     28  C3  ZIN A   1      18.238  -4.486  35.325  0.00  0.00     0.037 C 
ATOM     29  C4  ZIN A   1      18.389  -6.885  34.643  0.00  0.00     0.037 C 
ENDBRANCH  23  26
ENDBRANCH   1  22
TORSDOF 2
ENDMDL
MODEL 140
REMARK CAVERDOCK RESULT:      -0.1      0.000      0.000
REMARK CAVERDOCK CONSTRAINTS:       0.1      0.0      0.0      0.0
REMARK CAVERDOCK TUNNEL: 139     -0.1      2.9    140.1
REMARK  2 active torsions:
REMARK  status: ('A' for Active; 'I' for Inactive)
REMARK    1  A    between atoms: C2_2  and  N5_5 
REMARK       I    between atoms: N5_5  and  C6_6 
REMARK    2  A    between atoms: C6_6  and  C8_8 
ROOT
ATOM      1  C8  ZIN A   1      22.627  -6.197  34.786  0.00  0.00     0.086 C 
ATOM      2  C10 ZIN A   1      23.170  -7.631  34.575  0.00  0.00     0.015 C 
ATOM      3  C11 ZIN A   1      24.476  -7.489  33.745  0.00  0.00     0.007 C 
ATOM      4  C12 ZIN A   1      24.923  -6.056  34.054  0.00  0.00    -0.001 C 
ATOM      5  C14 ZIN A   1      25.850  -5.418  33.038  0.00  0.00    -0.004 C 
ATOM      6  C16 ZIN A   1      27.167  -6.190  32.956  0.00  0.00     0.007 C 
ATOM      7  C17 ZIN A   1      28.115  -5.497  31.972  0.00  0.00     0.026 C 
ATOM      8  C18 ZIN A   1      28.378  -4.071  32.453  0.00  0.00     0.097 C 
ATOM      9  N20 ZIN A   1      29.293  -3.374  31.553  0.00  0.00    -0.352 N 
ATOM     10  C21 ZIN A   1      29.296  -2.023  31.527  0.00  0.00     0.241 C 
ATOM     11  O22 ZIN A   1      30.024  -1.425  30.758  0.00  0.00    -0.269 OA
ATOM     12  C23 ZIN A   1      28.408  -1.278  32.439  0.00  0.00     0.071 C 
ATOM     13  C24 ZIN A   1      27.321  -1.884  32.924  0.00  0.00    -0.009 C 
ATOM     14  C25 ZIN A   1      27.055  -3.304  32.506  0.00  0.00    -0.002 C 
ATOM     15  C26 ZIN A   1      26.373  -3.311  31.137  0.00  0.00     0.022 C 
ATOM     16  C27 ZIN A   1      26.112  -3.975  33.502  0.00  0.00     0.004 C 
ATOM     17  C29 ZIN A   1      24.819  -3.176  33.624  0.00  0.00     0.007 C 
ATOM     18  C30 ZIN A   1      23.808  -3.883  34.542  0.00  0.00     0.011 C 
ATOM     19  C31 ZIN A   1      23.573  -5.287  34.010  0.00  0.00    -0.028 C 
ATOM     20  C32 ZIN A   1      23.141  -5.217  32.543  0.00  0.00     0.016 C 
ATOM     21  H51 ZIN A   1      29.893  -3.876  30.978  0.00  0.00     0.163 HD
ENDROOT
BRANCH   1  22
ATOM     22  C6  ZIN A   1      21.227  -6.082  34.240  0.00  0.00     0.223 C 
ATOM     23  N5  ZIN A   1      20.241  -5.589  35.015  0.00  0.00    -0.353 N 
ATOM     24  H42 ZIN A   1      20.432  -5.309  35.923  0.00  0.00     0.163 HD
ATOM     25  O7  ZIN A   1      20.989  -6.431  33.104  0.00  0.00    -0.273 OA
BRANCH  23  26
ATOM     26  C2  ZIN A   1      18.880  -5.477  34.484  0.00  0.00     0.022 C 
ATOM     27  C1  ZIN A   1      18.073  -4.507  35.348  0.00  0.00     0.037 C 
ATOM     28  C3  ZIN A   1      18.211  -6.853  34.501  0.00  0.00     0.037 C 
ATOM     29  C4  ZIN A   1      18.934  -4.955  33.047  0.00  0.00     0.037 C 
ENDBRANCH  23  26
ENDBRANCH   1  22
TORSDOF 2
ENDMDL
MODEL 141
REMARK CAVERDOCK RESULT:       1.2      0.000      0.000
REMARK CAVERDOCK CONSTRAINTS:       0.1      0.0      0.0      0.0
REMARK CAVERDOCK TUNNEL: 140      1.2      2.9    141.2
REMARK  2 active torsions:
REMARK  status: ('A' for Active; 'I' for Inactive)
REMARK    1  A    between atoms: C2_2  and  N5_5 
REMARK       I    between atoms: N5_5  and  C6_6 
REMARK    2  A    between atoms: C6_6  and  C8_8 
ROOT
ATOM      1  C8  ZIN A   1      22.703  -6.346  34.831  0.00  0.00     0.086 C 
ATOM      2  C10 ZIN A   1      23.263  -7.773  34.615  0.00  0.00     0.015 C 
ATOM      3  C11 ZIN A   1      24.560  -7.614  33.776  0.00  0.00     0.007 C 
ATOM      4  C12 ZIN A   1      24.991  -6.176  34.082  0.00  0.00    -0.001 C 
ATOM      5  C14 ZIN A   1      25.902  -5.526  33.059  0.00  0.00    -0.004 C 
ATOM      6  C16 ZIN A   1      27.229  -6.281  32.967  0.00  0.00     0.007 C 
ATOM      7  C17 ZIN A   1      28.161  -5.576  31.976  0.00  0.00     0.026 C 
ATOM      8  C18 ZIN A   1      28.409  -4.147  32.456  0.00  0.00     0.097 C 
ATOM      9  N20 ZIN A   1      29.307  -3.437  31.548  0.00  0.00    -0.352 N 
ATOM     10  C21 ZIN A   1      29.293  -2.087  31.523  0.00  0.00     0.241 C 
ATOM     11  O22 ZIN A   1      30.007  -1.480  30.748  0.00  0.00    -0.269 OA
ATOM     12  C23 ZIN A   1      28.402  -1.353  32.442  0.00  0.00     0.071 C 
ATOM     13  C24 ZIN A   1      27.327  -1.973  32.934  0.00  0.00    -0.009 C 
ATOM     14  C25 ZIN A   1      27.076  -3.396  32.518  0.00  0.00    -0.002 C 
ATOM     15  C26 ZIN A   1      26.385  -3.412  31.154  0.00  0.00     0.022 C 
ATOM     16  C27 ZIN A   1      26.149  -4.080  33.521  0.00  0.00     0.004 C 
ATOM     17  C29 ZIN A   1      24.847  -3.297  33.653  0.00  0.00     0.007 C 
ATOM     18  C30 ZIN A   1      23.852  -4.017  34.578  0.00  0.00     0.011 C 
ATOM     19  C31 ZIN A   1      23.632  -5.424  34.048  0.00  0.00    -0.028 C 
ATOM     20  C32 ZIN A   1      23.187  -5.360  32.584  0.00  0.00     0.016 C 
ATOM     21  H51 ZIN A   1      29.910  -3.932  30.969  0.00  0.00     0.163 HD
ENDROOT
BRANCH   1  22
ATOM     22  C6  ZIN A   1      21.298  -6.249  34.295  0.00  0.00     0.223 C 
ATOM     23  N5  ZIN A   1      20.349  -5.608  35.006  0.00  0.00    -0.353 N 
ATOM     24  H42 ZIN A   1      20.570  -5.210  35.862  0.00  0.00     0.163 HD
ATOM     25  O7  ZIN A   1      21.021  -6.746  33.224  0.00  0.00    -0.273 OA
BRANCH  23  26
ATOM     26  C2  ZIN A   1      18.983  -5.513  34.486  0.00  0.00     0.022 C 
ATOM     27  C1  ZIN A   1      19.022  -5.044  33.031  0.00  0.00     0.037 C 
ATOM     28  C3  ZIN A   1      18.186  -4.512  35.324  0.00  0.00     0.037 C 
ATOM     29  C4  ZIN A   1      18.312  -6.886  34.560  0.00  0.00     0.037 C 
ENDBRANCH  23  26
ENDBRANCH   1  22
TORSDOF 2
ENDMDL
MODEL 142
REMARK CAVERDOCK RESULT:       1.3      0.000      0.000
REMARK CAVERDOCK CONSTRAINTS:       0.1      0.0      0.0      0.0
REMARK CAVERDOCK TUNNEL: 141      1.3      2.9    142.4
REMARK  2 active torsions:
REMARK  status: ('A' for Active; 'I' for Inactive)
REMARK    1  A    between atoms: C2_2  and  N5_5 
REMARK       I    between atoms: N5_5  and  C6_6 
REMARK    2  A    between atoms: C6_6  and  C8_8 
ROOT
ATOM      1  C8  ZIN A   1      22.650  -6.253  34.992  0.00  0.00     0.086 C 
ATOM      2  C10 ZIN A   1      23.188  -7.698  34.843  0.00  0.00     0.015 C
[truncated: 61,766 more chars]
