# Supplementary material for: Fully automated virtual screening pipeline of FDA-approved drugs using Caver Web
Source: Comput Struct Biotechnol J. 2022 Nov 17;20:6512–8. doi: 10.1016/j.csbj.2022.11.031 (PMC9705369; doi:10.1016/j.csbj.2022.11.031)
Supplement: Supplementary data 1 [file mmc1.zip › supplementary_data/pymol/ZINC000003797541.pdbqt]

MODEL 1
REMARK CAVERDOCK RESULT:      16.7      0.000      0.000
REMARK CAVERDOCK CONSTRAINTS:       0.0      0.0      0.0      0.0
REMARK CAVERDOCK TUNNEL: 0     16.7      1.7      1.1
REMARK  2 active torsions:
REMARK  status: ('A' for Active; 'I' for Inactive)
REMARK    1  A    between atoms: C13_11  and  O15_12 
REMARK    2  A    between atoms: C24_20  and  C25_21 
ROOT
ATOM      1  C1  <0> d   1      44.099   8.771  32.940  0.00  0.00     0.021 C 
ATOM      2  C2  <0> d   1      45.017   7.548  32.974  0.00  0.00    -0.012 C 
ATOM      3  C3  <0> d   1      45.083   6.937  31.593  0.00  0.00     0.015 C 
ATOM      4  C4  <0> d   1      43.630   6.715  31.137  0.00  0.00     0.007 C 
ATOM      5  C5  <0> d   1      42.846   5.851  32.121  0.00  0.00     0.003 C 
ATOM      6  C7  <0> d   1      42.921   6.389  33.557  0.00  0.00    -0.001 C 
ATOM      7  C9  <0> d   1      42.210   5.391  34.477  0.00  0.00     0.033 C 
ATOM      8  C10 <0> d   1      40.805   5.185  33.990  0.00  0.00    -0.023 C 
ATOM      9  C11 <0> d   1      40.455   5.349  32.748  0.00  0.00    -0.072 C 
ATOM     10  C12 <0> d   1      39.004   5.103  32.371  0.00  0.00     0.066 C 
ATOM     11  C13 <0> d   1      38.969   4.143  31.178  0.00  0.00     0.122 C 
ATOM     12  C16 <0> d   1      39.817   4.715  30.040  0.00  0.00     0.033 C 
ATOM     13  C17 <0> d   1      41.281   4.799  30.481  0.00  0.00     0.016 C 
ATOM     14  C18 <0> d   1      41.396   5.756  31.678  0.00  0.00    -0.017 C 
ATOM     15  C19 <0> d   1      40.975   7.152  31.214  0.00  0.00     0.020 C 
ATOM     16  C20 <0> d   1      44.404   6.475  33.920  0.00  0.00     0.006 C 
ATOM     17  C22 <0> d   1      44.744   7.132  35.265  0.00  0.00     0.033 C 
ATOM     18  C23 <0> d   1      46.139   7.695  34.993  0.00  0.00    -0.018 C 
ATOM     19  C24 <0> d   1      46.294   7.910  33.657  0.00  0.00    -0.042 C 
ENDROOT
BRANCH  19  20
ATOM     20  C25 <0> d   1      47.515   8.424  33.002  0.00  0.00    -0.012 A 
ATOM     21  C30 <0> d   1      48.147   9.573  33.481  0.00  0.00     0.128 A 
ATOM     22  N29 <0> d   1      49.238  10.028  32.902  0.00  0.00    -0.272 NA
ATOM     23  C28 <0> d   1      49.768   9.433  31.851  0.00  0.00     0.116 A 
ATOM     24  C27 <0> d   1      49.199   8.293  31.313  0.00  0.00     0.020 A 
ATOM     25  C26 <0> d   1      48.054   7.770  31.889  0.00  0.00     0.015 A 
ENDBRANCH  19  20
BRANCH  11  26
ATOM     26  O15 <0> d   1      37.621   3.984  30.733  0.00  0.00    -0.395 OA
ATOM     27  H43 <0> d   1      36.967   4.004  31.445  0.00  0.00     0.210 HD
ENDBRANCH  11  26
TORSDOF 2
ENDMDL
MODEL 2
REMARK CAVERDOCK RESULT:      18.0      0.000      0.000
REMARK CAVERDOCK CONSTRAINTS:       0.0      0.0      0.0      0.0
REMARK CAVERDOCK TUNNEL: 1     18.0      1.8      2.7
REMARK  2 active torsions:
REMARK  status: ('A' for Active; 'I' for Inactive)
REMARK    1  A    between atoms: C13_11  and  O15_12 
REMARK    2  A    between atoms: C24_20  and  C25_21 
ROOT
ATOM      1  C1  <0> d   1      43.862   8.663  32.950  0.00  0.00     0.021 C 
ATOM      2  C2  <0> d   1      44.791   7.449  33.010  0.00  0.00    -0.012 C 
ATOM      3  C3  <0> d   1      44.911   6.845  31.630  0.00  0.00     0.015 C 
ATOM      4  C4  <0> d   1      43.477   6.610  31.123  0.00  0.00     0.007 C 
ATOM      5  C5  <0> d   1      42.668   5.734  32.075  0.00  0.00     0.003 C 
ATOM      6  C7  <0> d   1      42.688   6.266  33.515  0.00  0.00    -0.001 C 
ATOM      7  C9  <0> d   1      41.955   5.256  34.405  0.00  0.00     0.033 C 
ATOM      8  C10 <0> d   1      40.570   5.039  33.868  0.00  0.00    -0.023 C 
ATOM      9  C11 <0> d   1      40.262   5.205  32.615  0.00  0.00    -0.072 C 
ATOM     10  C12 <0> d   1      38.828   4.946  32.188  0.00  0.00     0.066 C 
ATOM     11  C13 <0> d   1      38.844   3.992  30.989  0.00  0.00     0.122 C 
ATOM     12  C16 <0> d   1      39.725   4.578  29.884  0.00  0.00     0.033 C 
ATOM     13  C17 <0> d   1      41.171   4.674  30.376  0.00  0.00     0.016 C 
ATOM     14  C18 <0> d   1      41.236   5.627  31.581  0.00  0.00    -0.017 C 
ATOM     15  C19 <0> d   1      40.817   7.021  31.109  0.00  0.00     0.020 C 
ATOM     16  C20 <0> d   1      44.156   6.365  33.930  0.00  0.00     0.006 C 
ATOM     17  C22 <0> d   1      44.442   7.019  35.289  0.00  0.00     0.033 C 
ATOM     18  C23 <0> d   1      45.840   7.597  35.068  0.00  0.00    -0.018 C 
ATOM     19  C24 <0> d   1      46.039   7.820  33.739  0.00  0.00    -0.042 C 
ENDROOT
BRANCH  19  20
ATOM     20  C25 <0> d   1      47.277   8.350  33.130  0.00  0.00    -0.012 A 
ATOM     21  C30 <0> d   1      48.521   7.822  33.479  0.00  0.00     0.128 A 
ATOM     22  N29 <0> d   1      49.623   8.289  32.932  0.00  0.00    -0.272 NA
ATOM     23  C28 <0> d   1      49.602   9.271  32.052  0.00  0.00     0.116 A 
ATOM     24  C27 <0> d   1      48.411   9.851  31.657  0.00  0.00     0.020 A 
ATOM     25  C26 <0> d   1      47.222   9.391  32.197  0.00  0.00     0.015 A 
ENDBRANCH  19  20
BRANCH  11  26
ATOM     26  O15 <0> d   1      37.514   3.821  30.497  0.00  0.00    -0.395 OA
ATOM     27  H43 <0> d   1      37.471   3.508  29.582  0.00  0.00     0.210 HD
ENDBRANCH  11  26
TORSDOF 2
ENDMDL
MODEL 3
REMARK CAVERDOCK RESULT:      18.2      0.000      0.000
REMARK CAVERDOCK CONSTRAINTS:       0.1      0.0      0.0      0.0
REMARK CAVERDOCK TUNNEL: 2     18.2      1.8     3.10
REMARK  2 active torsions:
REMARK  status: ('A' for Active; 'I' for Inactive)
REMARK    1  A    between atoms: C13_11  and  O15_12 
REMARK    2  A    between atoms: C24_20  and  C25_21 
ROOT
ATOM      1  C1  <0> d   1      43.994   8.379  32.931  0.00  0.00     0.021 C 
ATOM      2  C2  <0> d   1      44.760   7.059  33.033  0.00  0.00    -0.012 C 
ATOM      3  C3  <0> d   1      44.819   6.411  31.670  0.00  0.00     0.015 C 
ATOM      4  C4  <0> d   1      43.373   6.349  31.145  0.00  0.00     0.007 C 
ATOM      5  C5  <0> d   1      42.447   5.606  32.104  0.00  0.00     0.003 C 
ATOM      6  C7  <0> d   1      42.516   6.167  33.532  0.00  0.00    -0.001 C 
ATOM      7  C9  <0> d   1      41.649   5.280  34.433  0.00  0.00     0.033 C 
ATOM      8  C10 <0> d   1      40.255   5.228  33.880  0.00  0.00    -0.023 C 
ATOM      9  C11 <0> d   1      39.986   5.402  32.619  0.00  0.00    -0.072 C 
ATOM     10  C12 <0> d   1      38.536   5.318  32.175  0.00  0.00     0.066 C 
ATOM     11  C13 <0> d   1      38.446   4.340  30.998  0.00  0.00     0.122 C 
ATOM     12  C16 <0> d   1      39.408   4.782  29.894  0.00  0.00     0.033 C 
ATOM     13  C17 <0> d   1      40.848   4.706  30.407  0.00  0.00     0.016 C 
ATOM     14  C18 <0> d   1      41.019   5.671  31.591  0.00  0.00    -0.017 C 
ATOM     15  C19 <0> d   1      40.788   7.095  31.080  0.00  0.00     0.020 C 
ATOM     16  C20 <0> d   1      43.980   6.087  33.967  0.00  0.00     0.006 C 
ATOM     17  C22 <0> d   1      44.330   6.732  35.316  0.00  0.00     0.033 C 
ATOM     18  C23 <0> d   1      45.793   7.122  35.104  0.00  0.00    -0.018 C 
ATOM     19  C24 <0> d   1      46.036   7.286  33.773  0.00  0.00    -0.042 C 
ENDROOT
BRANCH  19  20
ATOM     20  C25 <0> d   1      47.339   7.638  33.171  0.00  0.00    -0.012 A 
ATOM     21  C30 <0> d   1      47.651   7.236  31.872  0.00  0.00     0.128 A 
ATOM     22  N29 <0> d   1      48.809   7.555  31.333  0.00  0.00    -0.272 NA
ATOM     23  C28 <0> d   1      49.718   8.247  31.993  0.00  0.00     0.116 A 
ATOM     24  C27 <0> d   1      49.487   8.678  33.286  0.00  0.00     0.020 A 
ATOM     25  C26 <0> d   1      48.281   8.375  33.897  0.00  0.00     0.015 A 
ENDBRANCH  19  20
BRANCH  11  26
ATOM     26  O15 <0> d   1      37.111   4.329  30.489  0.00  0.00    -0.395 OA
ATOM     27  H43 <0> d   1      37.047   4.065  29.561  0.00  0.00     0.210 HD
ENDBRANCH  11  26
TORSDOF 2
ENDMDL
MODEL 4
REMARK CAVERDOCK RESULT:      19.5      0.000      0.000
REMARK CAVERDOCK CONSTRAINTS:       0.0      0.0      0.0      0.0
REMARK CAVERDOCK TUNNEL: 3     19.5      1.9      4.7
REMARK  2 active torsions:
REMARK  status: ('A' for Active; 'I' for Inactive)
REMARK    1  A    between atoms: C13_11  and  O15_12 
REMARK    2  A    between atoms: C24_20  and  C25_21 
ROOT
ATOM      1  C1  <0> d   1      43.752   8.452  32.764  0.00  0.00     0.021 C 
ATOM      2  C2  <0> d   1      44.557   7.155  32.855  0.00  0.00    -0.012 C 
ATOM      3  C3  <0> d   1      44.600   6.498  31.494  0.00  0.00     0.015 C 
ATOM      4  C4  <0> d   1      43.144   6.391  31.008  0.00  0.00     0.007 C 
ATOM      5  C5  <0> d   1      42.265   5.629  31.995  0.00  0.00     0.003 C 
ATOM      6  C7  <0> d   1      42.354   6.202  33.417  0.00  0.00    -0.001 C 
ATOM      7  C9  <0> d   1      41.536   5.298  34.347  0.00  0.00     0.033 C 
ATOM      8  C10 <0> d   1      40.131   5.202  33.830  0.00  0.00    -0.023 C 
ATOM      9  C11 <0> d   1      39.825   5.358  32.575  0.00  0.00    -0.072 C 
ATOM     10  C12 <0> d   1      38.367   5.230  32.169  0.00  0.00     0.066 C 
ATOM     11  C13 <0> d   1      38.274   4.241  31.002  0.00  0.00     0.122 C 
ATOM     12  C16 <0> d   1      39.195   4.702  29.870  0.00  0.00     0.033 C 
ATOM     13  C17 <0> d   1      40.650   4.671  30.346  0.00  0.00     0.016 C 
ATOM     14  C18 <0> d   1      40.822   5.649  31.519  0.00  0.00    -0.017 C 
ATOM     15  C19 <0> d   1      40.537   7.062  31.005  0.00  0.00     0.020 C 
ATOM     16  C20 <0> d   1      43.830   6.168  33.815  0.00  0.00     0.006 C 
ATOM     17  C22 <0> d   1      44.196   6.833  35.150  0.00  0.00     0.033 C 
ATOM     18  C23 <0> d   1      45.641   7.263  34.897  0.00  0.00    -0.018 C 
ATOM     19  C24 <0> d   1      45.845   7.424  33.560  0.00  0.00    -0.042 C 
ENDROOT
BRANCH  19  20
ATOM     20  C25 <0> d   1      47.121   7.808  32.922  0.00  0.00    -0.012 A 
ATOM     21  C30 <0> d   1      47.943   8.774  33.506  0.00  0.00     0.128 A 
ATOM     22  N29 <0> d   1      49.082   9.113  32.941  0.00  0.00    -0.272 NA
ATOM     23  C28 <0> d   1      49.487   8.571  31.809  0.00  0.00     0.116 A 
ATOM     24  C27 <0> d   1      48.729   7.610  31.166  0.00  0.00     0.020 A 
ATOM     25  C26 <0> d   1      47.524   7.214  31.721  0.00  0.00     0.015 A 
ENDBRANCH  19  20
BRANCH  11  26
ATOM     26  O15 <0> d   1      36.928   4.188  30.528  0.00  0.00    -0.395 OA
ATOM     27  H43 <0> d   1      36.529   5.056  30.379  0.00  0.00     0.210 HD
ENDBRANCH  11  26
TORSDOF 2
ENDMDL
MODEL 5
REMARK CAVERDOCK RESULT:      21.0      0.000      0.000
REMARK CAVERDOCK CONSTRAINTS:       0.0      0.0      0.0      0.0
REMARK CAVERDOCK TUNNEL: 4     21.0      1.9      5.1
REMARK  2 active torsions:
REMARK  status: ('A' for Active; 'I' for Inactive)
REMARK    1  A    between atoms: C13_11  and  O15_12 
REMARK    2  A    between atoms: C24_20  and  C25_21 
ROOT
ATOM      1  C1  <0> d   1      44.359   5.886  34.121  0.00  0.00     0.021 C 
ATOM      2  C2  <0> d   1      44.655   6.862  32.980  0.00  0.00    -0.012 C 
ATOM      3  C3  <0> d   1      43.684   8.018  33.050  0.00  0.00     0.015 C 
ATOM      4  C4  <0> d   1      42.273   7.409  33.108  0.00  0.00     0.007 C 
ATOM      5  C5  <0> d   1      41.996   6.487  31.924  0.00  0.00     0.003 C 
ATOM      6  C7  <0> d   1      43.079   5.411  31.759  0.00  0.00    -0.001 C 
ATOM      7  C9  <0> d   1      42.775   4.623  30.479  0.00  0.00     0.033 C 
ATOM      8  C10 <0> d   1      41.386   4.062  30.565  0.00  0.00    -0.023 C 
ATOM      9  C11 <0> d   1      40.445   4.605  31.280  0.00  0.00    -0.072 C 
ATOM     10  C12 <0> d   1      39.074   3.952  31.282  0.00  0.00     0.066 C 
ATOM     11  C13 <0> d   1      38.026   5.022  30.960  0.00  0.00     0.122 C 
ATOM     12  C16 <0> d   1      38.162   6.181  31.951  0.00  0.00     0.033 C 
ATOM     13  C17 <0> d   1      39.528   6.849  31.776  0.00  0.00     0.016 C 
ATOM     14  C18 <0> d   1      40.636   5.832  32.090  0.00  0.00    -0.017 C 
ATOM     15  C19 <0> d   1      40.508   5.427  33.560  0.00  0.00     0.020 C 
ATOM     16  C20 <0> d   1      44.413   6.146  31.619  0.00  0.00     0.006 C 
ATOM     17  C22 <0> d   1      45.676   5.272  31.591  0.00  0.00     0.033 C 
ATOM     18  C23 <0> d   1      46.726   6.225  32.166  0.00  0.00    -0.018 C 
ATOM     19  C24 <0> d   1      46.117   7.157  32.952  0.00  0.00    -0.042 C 
ENDROOT
BRANCH  19  20
ATOM     20  C25 <0> d   1      46.795   8.262  33.660  0.00  0.00    -0.012 A 
ATOM     21  C30 <0> d   1      47.311   9.348  32.951  0.00  0.00     0.128 A 
ATOM     22  N29 <0> d   1      47.910  10.336  33.583  0.00  0.00    -0.272 NA
ATOM     23  C28 <0> d   1      48.058  10.337  34.893  0.00  0.00     0.116 A 
ATOM     24  C27 <0> d   1      47.580   9.295  35.667  0.00  0.00     0.020 A 
ATOM     25  C26 <0> d   1      46.936   8.235  35.052  0.00  0.00     0.015 A 
ENDBRANCH  19  20
BRANCH  11  26
ATOM     26  O15 <0> d   1      36.719   4.457  31.066  0.00  0.00    -0.395 OA
ATOM     27  H43 <0> d   1      36.454   4.247  31.972  0.00  0.00     0.210 HD
ENDBRANCH  11  26
TORSDOF 2
ENDMDL
MODEL 6
REMARK CAVERDOCK RESULT:      20.7      0.000      0.000
REMARK CAVERDOCK CONSTRAINTS:       0.0      0.0      0.0      0.0
REMARK CAVERDOCK TUNNEL: 5     20.7      1.8      6.4
REMARK  2 active torsions:
REMARK  status: ('A' for Active; 'I' for Inactive)
REMARK    1  A    between atoms: C13_11  and  O15_12 
REMARK    2  A    between atoms: C24_20  and  C25_21 
ROOT
ATOM      1  C1  <0> d   1      44.235   5.470  33.807  0.00  0.00     0.021 C 
ATOM      2  C2  <0> d   1      44.529   6.460  32.679  0.00  0.00    -0.012 C 
ATOM      3  C3  <0> d   1      43.637   7.670  32.832  0.00  0.00     0.015 C 
ATOM      4  C4  <0> d   1      42.195   7.145  32.950  0.00  0.00     0.007 C 
ATOM      5  C5  <0> d   1      41.801   6.277  31.758  0.00  0.00     0.003 C 
ATOM      6  C7  <0> d   1      42.806   5.143  31.506  0.00  0.00    -0.001 C 
ATOM      7  C9  <0> d   1      42.388   4.413  30.224  0.00  0.00     0.033 C 
ATOM      8  C10 <0> d   1      40.973   3.934  30.370  0.00  0.00    -0.023 C 
ATOM      9  C11 <0> d   1      40.106   4.511  31.150  0.00  0.00    -0.072 C 
ATOM     10  C12 <0> d   1      38.700   3.940  31.207  0.00  0.00     0.066 C 
ATOM     11  C13 <0> d   1      37.704   5.081  30.972  0.00  0.00     0.122 C 
ATOM     12  C16 <0> d   1      37.962   6.199  31.984  0.00  0.00     0.033 C 
ATOM     13  C17 <0> d   1      39.355   6.790  31.753  0.00  0.00     0.016 C 
ATOM     14  C18 <0> d   1      40.414   5.699  31.980  0.00  0.00    -0.017 C 
ATOM     15  C19 <0> d   1      40.338   5.259  33.443  0.00  0.00     0.020 C 
ATOM     16  C20 <0> d   1      44.174   5.800  31.314  0.00  0.00     0.006 C 
ATOM     17  C22 <0> d   1      45.378   4.855  31.195  0.00  0.00     0.033 C 
ATOM     18  C23 <0> d   1      46.512   5.725  31.737  0.00  0.00    -0.018 C 
ATOM     19  C24 <0> d   1      46.004   6.668  32.579  0.00  0.00    -0.042 C 
ENDROOT
BRANCH  19  20
ATOM     20  C25 <0> d   1      46.785   7.709  33.279  0.00  0.00    -0.012 A 
ATOM     21  C30 <0> d   1      47.997   8.159  32.754  0.00  0.00     0.128 A 
ATOM     22  N29 <0> d   1      48.690   9.091  33.374  0.00  0.00    -0.272 NA
ATOM     23  C28 <0> d   1      48.281   9.624  34.509  0.00  0.00     0.116 A 
ATOM     24  C27 <0> d   1      47.093   9.229  35.096  0.00  0.00     0.020 A 
ATOM     25  C26 <0> d   1      46.323   8.257  34.481  0.00  0.00     0.015 A 
ENDBRANCH  19  20
BRANCH  11  26
ATOM     26  O15 <0> d   1      36.372   4.592  31.133  0.00  0.00    -0.395 OA
ATOM     27  H43 <0> d   1      35.708   5.089  30.634  0.00  0.00     0.210 HD
ENDBRANCH  11  26
TORSDOF 2
ENDMDL
MODEL 7
REMARK CAVERDOCK RESULT:      20.7      0.000      0.000
REMARK CAVERDOCK CONSTRAINTS:       0.0      0.0      0.0      0.0
REMARK CAVERDOCK TUNNEL: 6     20.7      1.8      7.1
REMARK  2 active torsions:
REMARK  status: ('A' for Active; 'I' for Inactive)
REMARK    1  A    between atoms: C13_11  and  O15_12 
REMARK    2  A    between atoms: C24_20  and  C25_21 
ROOT
ATOM      1  C1  <0> d   1      44.135   5.606  33.796  0.00  0.00     0.021 C 
ATOM      2  C2  <0> d   1      44.439   6.553  32.634  0.00  0.00    -0.012 C 
ATOM      3  C3  <0> d   1      43.557   7.775  32.743  0.00  0.00     0.015 C 
ATOM      4  C4  <0> d   1      42.111   7.266  32.877  0.00  0.00     0.007 C 
ATOM      5  C5  <0> d   1      41.712   6.360  31.715  0.00  0.00     0.003 C 
ATOM      6  C7  <0> d   1      42.707   5.210  31.505  0.00  0.00    -0.001 C 
ATOM      7  C9  <0> d   1      42.285   4.439  30.250  0.00  0.00     0.033 C 
ATOM      8  C10 <0> d   1      40.866   3.977  30.409  0.00  0.00    -0.023 C 
ATOM      9  C11 <0> d   1      40.003   4.588  31.166  0.00  0.00    -0.072 C 
ATOM     10  C12 <0> d   1      38.591   4.032  31.241  0.00  0.00     0.066 C 
ATOM     11  C13 <0> d   1      37.606   5.172  30.963  0.00  0.00     0.122 C 
ATOM     12  C16 <0> d   1      37.872   6.323  31.936  0.00  0.00     0.033 C 
ATOM     13  C17 <0> d   1      39.270   6.893  31.688  0.00  0.00     0.016 C 
ATOM     14  C18 <0> d   1      40.319   5.802  31.954  0.00  0.00    -0.017 C 
ATOM     15  C19 <0> d   1      40.237   5.415  33.433  0.00  0.00     0.020 C 
ATOM     16  C20 <0> d   1      44.081   5.849  31.293  0.00  0.00     0.006 C 
ATOM     17  C22 <0> d   1      45.277   4.889  31.209  0.00  0.00     0.033 C 
ATOM     18  C23 <0> d   1      46.418   5.769  31.723  0.00  0.00    -0.018 C 
ATOM     19  C24 <0> d   1      45.916   6.745  32.530  0.00  0.00    -0.042 C 
ENDROOT
BRANCH  19  20
ATOM     20  C25 <0> d   1      46.704   7.804  33.195  0.00  0.00    -0.012 A 
ATOM     21  C30 <0> d   1      47.457   8.706  32.442  0.00  0.00     0.128 A 
ATOM     22  N29 <0> d   1      48.155   9.652  33.033  0.00  0.00    -0.272 NA
ATOM     23  C28 <0> d   1      48.183   9.781  34.345  0.00  0.00     0.116 A 
ATOM     24  C27 <0> d   1      47.467   8.925  35.162  0.00  0.00     0.020 A 
ATOM     25  C26 <0> d   1      46.712   7.915  34.590  0.00  0.00     0.015 A 
ENDBRANCH  19  20
BRANCH  11  26
ATOM     26  O15 <0> d   1      36.269   4.700  31.139  0.00  0.00    -0.395 OA
ATOM     27  H43 <0> d   1      35.822   5.067  31.915  0.00  0.00     0.210 HD
ENDBRANCH  11  26
TORSDOF 2
ENDMDL
MODEL 8
REMARK CAVERDOCK RESULT:      20.5      0.000      0.000
REMARK CAVERDOCK CONSTRAINTS:       0.0      0.0      0.0      0.0
REMARK CAVERDOCK TUNNEL: 7     20.5      1.8      8.2
REMARK  2 active torsions:
REMARK  status: ('A' for Active; 'I' for Inactive)
REMARK    1  A    between atoms: C13_11  and  O15_12 
REMARK    2  A    between atoms: C24_20  and  C25_21 
ROOT
ATOM      1  C1  <0> d   1      43.742   5.624  33.945  0.00  0.00     0.021 C 
ATOM      2  C2  <0> d   1      44.094   6.547  32.777  0.00  0.00    -0.012 C 
ATOM      3  C3  <0> d   1      43.208   7.770  32.825  0.00  0.00     0.015 C 
ATOM      4  C4  <0> d   1      41.758   7.264  32.912  0.00  0.00     0.007 C 
ATOM      5  C5  <0> d   1      41.405   6.335  31.754  0.00  0.00     0.003 C 
ATOM      6  C7  <0> d   1      42.408   5.181  31.608  0.00  0.00    -0.001 C 
ATOM      7  C9  <0> d   1      42.035   4.383  30.352  0.00  0.00     0.033 C 
ATOM      8  C10 <0> d   1      40.610   3.925  30.464  0.00  0.00    -0.023 C 
ATOM      9  C11 <0> d   1      39.718   4.552  31.174  0.00  0.00    -0.072 C 
ATOM     10  C12 <0> d   1      38.304   3.997  31.204  0.00  0.00     0.066 C 
ATOM     11  C13 <0> d   1      37.332   5.130  30.864  0.00  0.00     0.122 C 
ATOM     12  C16 <0> d   1      37.559   6.301  31.822  0.00  0.00     0.033 C 
ATOM     13  C17 <0> d   1      38.967   6.867  31.618  0.00  0.00     0.016 C 
ATOM     14  C18 <0> d   1      40.004   5.782  31.949  0.00  0.00    -0.017 C 
ATOM     15  C19 <0> d   1      39.863   5.425  33.430  0.00  0.00     0.020 C 
ATOM     16  C20 <0> d   1      43.789   5.815  31.438  0.00  0.00     0.006 C 
ATOM     17  C22 <0> d   1      44.986   4.854  31.421  0.00  0.00     0.033 C 
ATOM     18  C23 <0> d   1      46.106   5.744  31.962  0.00  0.00    -0.018 C 
ATOM     19  C24 <0> d   1      45.573   6.737  32.728  0.00  0.00    -0.042 C 
ENDROOT
BRANCH  19  20
ATOM     20  C25 <0> d   1      46.335   7.809  33.402  0.00  0.00    -0.012 A 
ATOM     21  C30 <0> d   1      47.332   8.507  32.718  0.00  0.00     0.128 A 
ATOM     22  N29 <0> d   1      48.007   9.466  33.316  0.00  0.00    -0.272 NA
ATOM     23  C28 <0> d   1      47.783   9.797  34.573  0.00  0.00     0.116 A 
ATOM     24  C27 <0> d   1      46.815   9.150  35.320  0.00  0.00     0.020 A 
ATOM     25  C26 <0> d   1      46.072   8.138  34.736  0.00  0.00     0.015 A 
ENDBRANCH  19  20
BRANCH  11  26
ATOM     26  O15 <0> d   1      35.989   4.662  30.996  0.00  0.00    -0.395 OA
ATOM     27  H43 <0> d   1      35.882   3.950  31.641  0.00  0.00     0.210 HD
ENDBRANCH  11  26
TORSDOF 2
ENDMDL
MODEL 9
REMARK CAVERDOCK RESULT:      20.4      0.000      0.000
REMARK CAVERDOCK CONSTRAINTS:       0.0      0.0      0.0      0.0
REMARK CAVERDOCK TUNNEL: 8     20.4      1.8      9.3
REMARK  2 active torsions:
REMARK  status: ('A' for Active; 'I' for Inactive)
REMARK    1  A    between atoms: C13_11  and  O15_12 
REMARK    2  A    between atoms: C24_20  and  C25_21 
ROOT
ATOM      1  C1  <0> d   1      43.663   5.585  33.882  0.00  0.00     0.021 C 
ATOM      2  C2  <0> d   1      44.010   6.502  32.708  0.00  0.00    -0.012 C 
ATOM      3  C3  <0> d   1      43.136   7.734  32.764  0.00  0.00     0.015 C 
ATOM      4  C4  <0> d   1      41.682   7.241  32.868  0.00  0.00     0.007 C 
ATOM      5  C5  <0> d   1      41.307   6.312  31.716  0.00  0.00     0.003 C 
ATOM      6  C7  <0> d   1      42.298   5.149  31.561  0.00  0.00    -0.001 C 
ATOM      7  C9  <0> d   1      41.904   4.352  30.312  0.00  0.00     0.033 C 
ATOM      8  C10 <0> d   1      40.477   3.906  30.441  0.00  0.00    -0.023 C 
ATOM      9  C11 <0> d   1      39.598   4.543  31.159  0.00  0.00    -0.072 C 
ATOM     10  C12 <0> d   1      38.180   4.000  31.207  0.00  0.00     0.066 C 
ATOM     11  C13 <0> d   1      37.214   5.142  30.875  0.00  0.00     0.122 C 
ATOM     12  C16 <0> d   1      37.463   6.312  31.829  0.00  0.00     0.033 C 
ATOM     13  C17 <0> d   1      38.873   6.865  31.607  0.00  0.00     0.016 C 
ATOM     14  C18 <0> d   1      39.904   5.772  31.929  0.00  0.00    -0.017 C 
ATOM     15  C19 <0> d   1      39.776   5.419  33.412  0.00  0.00     0.020 C 
ATOM     16  C20 <0> d   1      43.682   5.770  31.374  0.00  0.00     0.006 C 
ATOM     17  C22 <0> d   1      44.871   4.799  31.346  0.00  0.00     0.033 C 
ATOM     18  C23 <0> d   1      46.005   5.680  31.872  0.00  0.00    -0.018 C 
ATOM     19  C24 <0> d   1      45.490   6.679  32.642  0.00  0.00    -0.042 C 
ENDROOT
BRANCH  19  20
ATOM     20  C25 <0> d   1      46.269   7.746  33.304  0.00  0.00    -0.012 A 
ATOM     21  C30 <0> d   1      47.213   8.483  32.588  0.00  0.00     0.128 A 
ATOM     22  N29 <0> d   1      47.903   9.438  33.176  0.00  0.00    -0.272 NA
ATOM     23  C28 <0> d   1      47.744   9.727  34.453  0.00  0.00     0.116 A 
ATOM     24  C27 <0> d   1      46.832   9.039  35.232  0.00  0.00     0.020 A 
ATOM     25  C26 <0> d   1      46.076   8.030  34.660  0.00  0.00     0.015 A 
ENDBRANCH  19  20
BRANCH  11  26
ATOM     26  O15 <0> d   1      35.868   4.686  31.024  0.00  0.00    -0.395 OA
ATOM     27  H43 <0> d   1      35.218   5.219  30.545  0.00  0.00     0.210 HD
ENDBRANCH  11  26
TORSDOF 2
ENDMDL
MODEL 10
REMARK CAVERDOCK RESULT:      20.7      0.000      0.000
REMARK CAVERDOCK CONSTRAINTS:       0.1      0.0      0.0      0.0
REMARK CAVERDOCK TUNNEL: 9     20.7      1.7     10.1
REMARK  2 active torsions:
REMARK  status: ('A' for Active; 'I' for Inactive)
REMARK    1  A    between atoms: C13_11  and  O15_12 
REMARK    2  A    between atoms: C24_20  and  C25_21 
ROOT
ATOM      1  C1  <0> d   1      43.314   5.627  33.923  0.00  0.00     0.021 C 
ATOM      2  C2  <0> d   1      43.710   6.452  32.697  0.00  0.00    -0.012 C 
ATOM      3  C3  <0> d   1      42.860   7.699  32.640  0.00  0.00     0.015 C 
ATOM      4  C4  <0> d   1      41.394   7.241  32.737  0.00  0.00     0.007 C 
ATOM      5  C5  <0> d   1      41.033   6.239  31.644  0.00  0.00     0.003 C 
ATOM      6  C7  <0> d   1      42.004   5.051  31.600  0.00  0.00    -0.001 C 
ATOM      7  C9  <0> d   1      41.628   4.173  30.400  0.00  0.00     0.033 C 
ATOM      8  C10 <0> d   1      40.189   3.764  30.520  0.00  0.00    -0.023 C 
ATOM      9  C11 <0> d   1      39.304   4.465  31.166  0.00  0.00    -0.072 C 
ATOM     10  C12 <0> d   1      37.875   3.953  31.211  0.00  0.00     0.066 C 
ATOM     11  C13 <0> d   1      36.941   5.085  30.772  0.00  0.00     0.122 C 
ATOM     12  C16 <0> d   1      37.187   6.317  31.646  0.00  0.00     0.033 C 
ATOM     13  C17 <0> d   1      38.613   6.827  31.426  0.00  0.00     0.016 C 
ATOM     14  C18 <0> d   1      39.613   5.741  31.854  0.00  0.00    -0.017 C 
ATOM     15  C19 <0> d   1      39.438   5.498  33.355  0.00  0.00     0.020 C 
ATOM     16  C20 <0> d   1      43.405   5.632  31.409  0.00  0.00     0.006 C 
ATOM     17  C22 <0> d   1      44.575   4.640  31.484  0.00  0.00     0.033 C 
ATOM     18  C23 <0> d   1      45.711   5.536  31.978  0.00  0.00    -0.018 C 
ATOM     19  C24 <0> d   1      45.195   6.597  32.661  0.00  0.00    -0.042 C 
ENDROOT
BRANCH  19  20
ATOM     20  C25 <0> d   1      45.977   7.694  33.267  0.00  0.00    -0.012 A 
ATOM     21  C30 <0> d   1      46.648   8.616  32.462  0.00  0.00     0.128 A 
ATOM     22  N29 <0> d   1      47.339   9.597  33.003  0.00  0.00    -0.272 NA
ATOM     23  C28 <0> d   1      47.438   9.743  34.310  0.00  0.00     0.116 A 
ATOM     24  C27 <0> d   1      46.806   8.869  35.175  0.00  0.00     0.020 A 
ATOM     25  C26 <0> d   1      46.061   7.823  34.658  0.00  0.00     0.015 A 
ENDBRANCH  19  20
BRANCH  11  26
ATOM     26  O15 <0> d   1      35.583   4.665  30.914  0.00  0.00    -0.395 OA
ATOM     27  H43 <0> d   1      35.402   4.190  31.737  0.00  0.00     0.210 HD
ENDBRANCH  11  26
TORSDOF 2
ENDMDL
MODEL 11
REMARK CAVERDOCK RESULT:      20.6      0.000      0.000
REMARK CAVERDOCK CONSTRAINTS:       0.0      0.0      0.0      0.0
REMARK CAVERDOCK TUNNEL: 10     20.6      1.7     11.1
REMARK  2 active torsions:
REMARK  status: ('A' for Active; 'I' for Inactive)
REMARK    1  A    between atoms: C13_11  and  O15_12 
REMARK    2  A    between atoms: C24_20  and  C25_21 
ROOT
ATOM      1  C1  <0> d   1      43.225   5.466  33.783  0.00  0.00     0.021 C 
ATOM      2  C2  <0> d   1      43.617   6.319  32.574  0.00  0.00    -0.012 C 
ATOM      3  C3  <0> d   1      42.781   7.578  32.561  0.00  0.00     0.015 C 
ATOM      4  C4  <0> d   1      41.311   7.135  32.663  0.00  0.00     0.007 C 
ATOM      5  C5  <0> d   1      40.925   6.167  31.549  0.00  0.00     0.003 C 
ATOM      6  C7  <0> d   1      41.881   4.968  31.462  0.00  0.00    -0.001 C 
ATOM      7  C9  <0> d   1      41.481   4.128  30.243  0.00  0.00     0.033 C 
ATOM      8  C10 <0> d   1      40.038   3.733  30.369  0.00  0.00    -0.023 C 
ATOM      9  C11 <0> d   1      39.169   4.427  31.044  0.00  0.00    -0.072 C 
ATOM     10  C12 <0> d   1      37.735   3.931  31.093  0.00  0.00     0.066 C 
ATOM     11  C13 <0> d   1      36.809   5.085  30.695  0.00  0.00     0.122 C 
ATOM     12  C16 <0> d   1      37.081   6.290  31.599  0.00  0.00     0.033 C 
ATOM     13  C17 <0> d   1      38.510   6.789  31.376  0.00  0.00     0.016 C 
ATOM     14  C18 <0> d   1      39.502   5.679  31.762  0.00  0.00    -0.017 C 
ATOM     15  C19 <0> d   1      39.342   5.398  33.258  0.00  0.00     0.020 C 
ATOM     16  C20 <0> d   1      43.287   5.538  31.269  0.00  0.00     0.006 C 
ATOM     17  C22 <0> d   1      44.445   4.530  31.304  0.00  0.00     0.033 C 
ATOM     18  C23 <0> d   1      45.598   5.399  31.808  0.00  0.00    -0.018 C 
ATOM     19  C24 <0> d   1      45.103   6.447  32.524  0.00  0.00    -0.042 C 
ENDROOT
BRANCH  19  20
ATOM     20  C25 <0> d   1      45.905   7.518  33.151  0.00  0.00    -0.012 A 
ATOM     21  C30 <0> d   1      47.084   7.964  32.551  0.00  0.00     0.128 A 
ATOM     22  N29 <0> d   1      47.796   8.922  33.106  0.00  0.00    -0.272 NA
ATOM     23  C28 <0> d   1      47.438   9.487  34.243  0.00  0.00     0.116 A 
ATOM     24  C27 <0> d   1      46.286   9.099  34.901  0.00  0.00     0.020 A 
ATOM     25  C26 <0> d   1      45.498   8.099  34.357  0.00  0.00     0.015 A 
ENDBRANCH  19  20
BRANCH  11  26
ATOM     26  O15 <0> d   1      35.448   4.678  30.842  0.00  0.00    -0.395 OA
ATOM     27  H43 <0> d   1      34.923   5.258  31.411  0.00  0.00     0.210 HD
ENDBRANCH  11  26
TORSDOF 2
ENDMDL
MODEL 12
REMARK CAVERDOCK RESULT:      21.1      0.000      0.000
REMARK CAVERDOCK CONSTRAINTS:       0.0      0.0      0.0      0.0
REMARK CAVERDOCK TUNNEL: 11     21.1      1.8     12.7
REMARK  2 active torsions:
REMARK  status: ('A' for Active; 'I' for Inactive)
REMARK    1  A    between atoms: C13_11  and  O15_12 
REMARK    2  A    between atoms: C24_20  and  C25_21 
ROOT
ATOM      1  C1  <0> d   1      42.952   5.490  33.789  0.00  0.00     0.021 C 
ATOM      2  C2  <0> d   1      43.353   6.336  32.579  0.00  0.00    -0.012 C 
ATOM      3  C3  <0> d   1      42.487   7.573  32.526  0.00  0.00     0.015 C 
ATOM      4  C4  <0> d   1      41.026   7.094  32.599  0.00  0.00     0.007 C 
ATOM      5  C5  <0> d   1      40.693   6.101  31.489  0.00  0.00     0.003 C 
ATOM      6  C7  <0> d   1      41.681   4.926  31.443  0.00  0.00    -0.001 C 
ATOM      7  C9  <0> d   1      41.333   4.059  30.226  0.00  0.00     0.033 C 
ATOM      8  C10 <0> d   1      39.898   3.629  30.322  0.00  0.00    -0.023 C 
ATOM      9  C11 <0> d   1      38.995   4.310  30.965  0.00  0.00    -0.072 C 
ATOM     10  C12 <0> d   1      37.573   3.778  30.985  0.00  0.00     0.066 C 
ATOM     11  C13 <0> d   1      36.629   4.903  30.548  0.00  0.00     0.122 C 
ATOM     12  C16 <0> d   1      36.847   6.126  31.441  0.00  0.00     0.033 C 
ATOM     13  C17 <0> d   1      38.269   6.658  31.246  0.00  0.00     0.016 C 
ATOM     14  C18 <0> d   1      39.278   5.580  31.673  0.00  0.00    -0.017 C 
ATOM     15  C19 <0> d   1      39.087   5.316  33.168  0.00  0.00     0.020 C 
ATOM     16  C20 <0> d   1      43.076   5.529  31.277  0.00  0.00     0.006 C 
ATOM     17  C22 <0> d   1      44.258   4.552  31.355  0.00  0.00     0.033 C 
ATOM     18  C23 <0> d   1      45.376   5.457  31.875  0.00  0.00    -0.018 C 
ATOM     19  C24 <0> d   1      44.836   6.501  32.564  0.00  0.00    -0.042 C 
ENDROOT
BRANCH  19  20
ATOM     20  C25 <0> d   1      45.595   7.601  33.195  0.00  0.00    -0.012 A 
ATOM     21  C30 <0> d   1      46.601   8.264  32.491  0.00  0.00     0.128 A 
ATOM     22  N29 <0> d   1      47.273   9.248  33.050  0.00  0.00    -0.272 NA
ATOM     23  C28 <0> d   1      47.038   9.637  34.288  0.00  0.00     0.116 A 
ATOM     24  C27 <0> d   1      46.060   9.028  35.054  0.00  0.00     0.020 A 
ATOM     25  C26 <0> d   1      45.320   7.992  34.510  0.00  0.00     0.015 A 
ENDBRANCH  19  20
BRANCH  11  26
ATOM     26  O15 <0> d   1      35.275   4.463  30.666  0.00  0.00    -0.395 OA
ATOM     27  H43 <0> d   1      34.880   4.177  29.831  0.00  0.00     0.210 HD
ENDBRANCH  11  26
TORSDOF 2
ENDMDL
MODEL 13
REMARK CAVERDOCK RESULT:      21.4      0.000      0.000
REMARK CAVERDOCK CONSTRAINTS:       0.1      0.0      0.0      0.0
REMARK CAVERDOCK TUNNEL: 12     21.4      1.8     13.3
REMARK  2 active torsions:
REMARK  status: ('A' for Active; 'I' for Inactive)
REMARK    1  A    between atoms: C13_11  and  O15_12 
REMARK    2  A    between atoms: C24_20  and  C25_21 
ROOT
ATOM      1  C1  <0> d   1      42.783   5.357  33.848  0.00  0.00     0.021 C 
ATOM      2  C2  <0> d   1      43.208   6.212  32.653  0.00  0.00    -0.012 C 
ATOM      3  C3  <0> d   1      42.373   7.471  32.620  0.00  0.00     0.015 C 
ATOM      4  C4  <0> d   1      40.901   7.027  32.681  0.00  0.00     0.007 C 
ATOM      5  C5  <0> d   1      40.546   6.062  31.553  0.00  0.00     0.003 C 
ATOM      6  C7  <0> d   1      41.504   4.864  31.490  0.00  0.00    -0.001 C 
ATOM      7  C9  <0> d   1      41.138   4.027  30.258  0.00  0.00     0.033 C 
ATOM      8  C10 <0> d   1      39.693   3.631  30.343  0.00  0.00    -0.023 C 
ATOM      9  C11 <0> d   1      38.805   4.323  30.996  0.00  0.00    -0.072 C 
ATOM     10  C12 <0> d   1      37.370   3.827  31.003  0.00  0.00     0.066 C 
ATOM     11  C13 <0> d   1      36.456   4.982  30.583  0.00  0.00     0.122 C 
ATOM     12  C16 <0> d   1      36.702   6.184  31.497  0.00  0.00     0.033 C 
ATOM     13  C17 <0> d   1      38.137   6.684  31.315  0.00  0.00     0.016 C 
ATOM     14  C18 <0> d   1      39.118   5.574  31.726  0.00  0.00    -0.017 C 
ATOM     15  C19 <0> d   1      38.916   5.289  33.216  0.00  0.00     0.020 C 
ATOM     16  C20 <0> d   1      42.914   5.434  31.337  0.00  0.00     0.006 C 
ATOM     17  C22 <0> d   1      44.072   4.427  31.402  0.00  0.00     0.033 C 
ATOM     18  C23 <0> d   1      45.210   5.295  31.940  0.00  0.00    -0.018 C 
ATOM     19  C24 <0> d   1      44.695   6.341  32.645  0.00  0.00    -0.042 C 
ENDROOT
BRANCH  19  20
ATOM     20  C25 <0> d   1      45.479   7.411  33.296  0.00  0.00    -0.012 A 
ATOM     21  C30 <0> d   1      46.548   8.012  32.630  0.00  0.00     0.128 A 
ATOM     22  N29 <0> d   1      47.243   8.969  33.207  0.00  0.00    -0.272 NA
ATOM     23  C28 <0> d   1      46.972   9.388  34.428  0.00  0.00     0.116 A 
ATOM     24  C27 <0> d   1      45.932   8.840  35.156  0.00  0.00     0.020 A 
ATOM     25  C26 <0> d   1      45.165   7.834  34.592  0.00  0.00     0.015 A 
ENDBRANCH  19  20
BRANCH  11  26
ATOM     26  O15 <0> d   1      35.091   4.574  30.691  0.00  0.00    -0.395 OA
ATOM     27  H43 <0> d   1      34.974   3.690  31.066  0.00  0.00     0.210 HD
ENDBRANCH  11  26
TORSDOF 2
ENDMDL
MODEL 14
REMARK CAVERDOCK RESULT:      22.0      0.000      0.000
REMARK CAVERDOCK CONSTRAINTS:       0.0      0.0      0.0      0.0
REMARK CAVERDOCK TUNNEL: 13     22.0      1.8     14.1
REMARK  2 active torsions:
REMARK  status: ('A' for Active; 'I' for Inactive)
REMARK    1  A    between atoms: C13_11  and  O15_12 
REMARK    2  A    between atoms: C24_20  and  C25_21 
ROOT
ATOM      1  C1  <0> d   1      42.529   5.428  33.788  0.00  0.00     0.021 C 
ATOM      2  C2  <0> d   1      42.965   6.240  32.566  0.00  0.00    -0.012 C 
ATOM      3  C3  <0> d   1      42.121   7.490  32.472  0.00  0.00     0.015 C 
ATOM      4  C4  <0> d   1      40.652   7.038  32.531  0.00  0.00     0.007 C 
ATOM      5  C5  <0> d   1      40.318   6.027  31.438  0.00  0.00     0.003 C 
ATOM      6  C7  <0> d   1      41.285   4.834  31.434  0.00  0.00    -0.001 C 
ATOM      7  C9  <0> d   1      40.941   3.947  30.232  0.00  0.00     0.033 C 
ATOM      8  C10 <0> d   1      39.497   3.544  30.314  0.00  0.00    -0.023 C 
ATOM      9  C11 <0> d   1      38.597   4.255  30.927  0.00  0.00    -0.072 C 
ATOM     10  C12 <0> d   1      37.165   3.749  30.936  0.00  0.00     0.066 C 
ATOM     11  C13 <0> d   1      36.248   4.880  30.459  0.00  0.00     0.122 C 
ATOM     12  C16 <0> d   1      36.474   6.119  31.328  0.00  0.00     0.033 C 
ATOM     13  C17 <0> d   1      37.908   6.622  31.145  0.00  0.00     0.016 C 
ATOM     14  C18 <0> d   1      38.891   5.536  31.612  0.00  0.00    -0.017 C 
ATOM     15  C19 <0> d   1      38.672   5.308  33.109  0.00  0.00     0.020 C 
ATOM     16  C20 <0> d   1      42.693   5.408  31.278  0.00  0.00     0.006 C 
ATOM     17  C22 <0> d   1      43.856   4.413  31.397  0.00  0.00     0.033 C 
ATOM     18  C23 <0> d   1      44.982   5.309  31.915  0.00  0.00    -0.018 C 
ATOM     19  C24 <0> d   1      44.450   6.378  32.572  0.00  0.00    -0.042 C 
ENDROOT
BRANCH  19  20
ATOM     20  C25 <0> d   1      45.219   7.479  33.190  0.00  0.00    -0.012 A 
ATOM     21  C30 <0> d   1      45.984   8.339  32.402  0.00  0.00     0.128 A 
ATOM     22  N29 <0> d   1      46.664   9.323  32.952  0.00  0.00    -0.272 NA
ATOM     23  C28 <0> d   1      46.662   9.529  34.255  0.00  0.00     0.116 A 
ATOM     24  C27 <0> d   1      45.933   8.717  35.105  0.00  0.00     0.020 A 
ATOM     25  C26 <0> d   1      45.195   7.672  34.576  0.00  0.00     0.015 A 
ENDBRANCH  19  20
BRANCH  11  26
ATOM     26  O15 <0> d   1      34.885   4.467  30.565  0.00  0.00    -0.395 OA
ATOM     27  H43 <0> d   1      34.515   4.558  31.455  0.00  0.00     0.210 HD
ENDBRANCH  11  26
TORSDOF 2
ENDMDL
MODEL 15
REMARK CAVERDOCK RESULT:      22.4      0.000      0.000
REMARK CAVERDOCK CONSTRAINTS:       0.0      0.0      0.0      0.0
REMARK CAVERDOCK TUNNEL: 14     22.4      1.8     15.5
REMARK  2 active torsions:
REMARK  status: ('A' for Active; 'I' for Inactive)
REMARK    1  A    between atoms: C13_11  and  O15_12 
REMARK    2  A    between atoms: C24_20  and  C25_21 
ROOT
ATOM      1  C1  <0> d   1      42.435   5.440  33.682  0.00  0.00     0.021 C 
ATOM      2  C2  <0> d   1      42.850   6.237  32.444  0.00  0.00    -0.012 C 
ATOM      3  C3  <0> d   1      41.988   7.474  32.336  0.00  0.00     0.015 C 
ATOM      4  C4  <0> d   1      40.525   7.002  32.414  0.00  0.00     0.007 C 
ATOM      5  C5  <0> d   1      40.198   5.968  31.340  0.00  0.00     0.003 C 
ATOM      6  C7  <0> d   1      41.182   4.790  31.348  0.00  0.00    -0.001 C 
ATOM      7  C9  <0> d   1      40.842   3.878  30.163  0.00  0.00     0.033 C 
ATOM      8  C10 <0> d   1      39.405   3.456  30.263  0.00  0.00    -0.023 C 
ATOM      9  C11 <0> d   1      38.499   4.164  30.871  0.00  0.00    -0.072 C 
ATOM     10  C12 <0> d   1      37.074   3.638  30.898  0.00  0.00     0.066 C 
ATOM     11  C13 <0> d   1      36.139   4.748  30.409  0.00  0.00     0.122 C 
ATOM     12  C16 <0> d   1      36.353   6.004  31.257  0.00  0.00     0.033 C 
ATOM     13  C17 <0> d   1      37.778   6.524  31.055  0.00  0.00     0.016 C 
ATOM     14  C18 <0> d   1      38.780   5.460  31.532  0.00  0.00    -0.017 C 
ATOM     15  C19 <0> d   1      38.575   5.254  33.034  0.00  0.00     0.020 C 
ATOM     16  C20 <0> d   1      42.581   5.381  31.172  0.00  0.00     0.006 C 
ATOM     17  C22 <0> d   1      43.759   4.404  31.298  0.00  0.00     0.033 C 
ATOM     18  C23 <0> d   1      44.875   5.325  31.793  0.00  0.00    -0.018 C 
ATOM     19  C24 <0> d   1      44.333   6.397  32.436  0.00  0.00    -0.042 C 
ENDROOT
BRANCH  19  20
ATOM     20  C25 <0> d   1      45.090   7.519  33.031  0.00  0.00    -0.012 A 
ATOM     21  C30 <0> d   1      45.954   8.285  32.248  0.00  0.00     0.128 A 
ATOM     22  N29 <0> d   1      46.624   9.288  32.776  0.00  0.00    -0.272 NA
ATOM     23  C28 <0> d   1      46.520   9.600  34.053  0.00  0.00     0.116 A 
ATOM     24  C27 <0> d   1      45.689   8.886  34.897  0.00  0.00     0.020 A 
ATOM     25  C26 <0> d   1      44.957   7.826  34.389  0.00  0.00     0.015 A 
ENDBRANCH  19  20
BRANCH  11  26
ATOM     26  O15 <0> d   1      34.782   4.317  30.533  0.00  0.00    -0.395 OA
ATOM     27  H43 <0> d   1      34.492   3.726  29.824  0.00  0.00     0.210 HD
ENDBRANCH  11  26
TORSDOF 2
ENDMDL
MODEL 16
REMARK CAVERDOCK RESULT:      22.6      0.000      0.000
REMARK CAVERDOCK CONSTRAINTS:       0.0      0.0      0.0      0.0
REMARK CAVERDOCK TUNNEL: 15     22.6      1.8     16.3
REMARK  2 active torsions:
REMARK  status: ('A' for Active; 'I' for Inactive)
REMARK    1  A    between atoms: C13_11  and  O15_12 
REMARK    2  A    between atoms: C24_20  and  C25_21 
ROOT
ATOM      1  C1  <0> d   1      42.070   5.398  33.794  0.00  0.00     0.021 C 
ATOM      2  C2  <0> d   1      42.541   6.173  32.562  0.00  0.00    -0.012 C 
ATOM      3  C3  <0> d   1      41.703   7.421  32.407  0.00  0.00     0.015 C 
ATOM      4  C4  <0> d   1      40.231   6.972  32.437  0.00  0.00     0.007 C 
ATOM      5  C5  <0> d   1      39.928   5.929  31.365  0.00  0.00     0.003 C 
ATOM      6  C7  <0> d   1      40.893   4.736  31.423  0.00  0.00    -0.001 C 
ATOM      7  C9  <0> d   1      40.583   3.814  30.238  0.00  0.00     0.033 C 
ATOM      8  C10 <0> d   1      39.137   3.415  30.290  0.00  0.00    -0.023 C 
ATOM      9  C11 <0> d   1      38.220   4.144  30.856  0.00  0.00    -0.072 C 
ATOM     10  C12 <0> d   1      36.788   3.639  30.838  0.00  0.00     0.066 C 
ATOM     11  C13 <0> d   1      35.887   4.756  30.301  0.00  0.00     0.122 C 
ATOM     12  C16 <0> d   1      36.089   6.020  31.140  0.00  0.00     0.033 C 
ATOM     13  C17 <0> d   1      37.529   6.516  30.984  0.00  0.00     0.016 C 
ATOM     14  C18 <0> d   1      38.496   5.444  31.511  0.00  0.00    -0.017 C 
ATOM     15  C19 <0> d   1      38.233   5.260  33.007  0.00  0.00     0.020 C 
ATOM     16  C20 <0> d   1      42.306   5.305  31.291  0.00  0.00     0.006 C 
ATOM     17  C22 <0> d   1      43.464   4.313  31.473  0.00  0.00     0.033 C 
ATOM     18  C23 <0> d   1      44.575   5.224  31.997  0.00  0.00    -0.018 C 
ATOM     19  C24 <0> d   1      44.027   6.312  32.606  0.00  0.00    -0.042 C 
ENDROOT
BRANCH  19  20
ATOM     20  C25 <0> d   1      44.778   7.429  33.214  0.00  0.00    -0.012 A 
ATOM     21  C30 <0> d   1      45.577   8.259  32.426  0.00  0.00     0.128 A 
ATOM     22  N29 <0> d   1      46.242   9.258  32.967  0.00  0.00    -0.272 NA
ATOM     23  C28 <0> d   1      46.193   9.508  34.261  0.00  0.00     0.116 A 
ATOM     24  C27 <0> d   1      45.429   8.730  35.110  0.00  0.00     0.020 A 
ATOM     25  C26 <0> d   1      44.705   7.670  34.591  0.00  0.00     0.015 A 
ENDBRANCH  19  20
BRANCH  11  26
ATOM     26  O15 <0> d   1      34.521   4.347  30.380  0.00  0.00    -0.395 OA
ATOM     27  H43 <0> d   1      33.962   4.706  29.678  0.00  0.00     0.210 HD
ENDBRANCH  11  26
TORSDOF 2
ENDMDL
MODEL 17
REMARK CAVERDOCK RESULT:      22.6      0.000      0.000
REMARK CAVERDOCK CONSTRAINTS:       0.0      0.0      0.0      0.0
REMARK CAVERDOCK TUNNEL: 16     22.6      1.9     17.1
REMARK  2 active torsions:
REMARK  status: ('A' for Active; 'I' for Inactive)
REMARK    1  A    between atoms: C13_11  and  O15_12 
REMARK    2  A    between atoms: C24_20  and  C25_21 
ROOT
ATOM      1  C1  <0> d   1      41.813   5.657  33.860  0.00  0.00     0.021 C 
ATOM      2  C2  <0> d   1      42.323   6.330  32.584  0.00  0.00    -0.012 C 
ATOM      3  C3  <0> d   1      41.448   7.520  32.266  0.00  0.00     0.015 C 
ATOM      4  C4  <0> d   1      39.995   7.014  32.263  0.00  0.00     0.007 C 
ATOM      5  C5  <0> d   1      39.790   5.861  31.284  0.00  0.00     0.003 C 
ATOM      6  C7  <0> d   1      40.795   4.722  31.508  0.00  0.00    -0.001 C 
ATOM      7  C9  <0> d   1      40.585   3.678  30.405  0.00  0.00     0.033 C 
ATOM      8  C10 <0> d   1      39.155   3.224  30.421  0.00  0.00    -0.023 C 
ATOM      9  C11 <0> d   1      38.181   3.964  30.865  0.00  0.00    -0.072 C 
ATOM     10  C12 <0> d   1      36.772   3.399  30.823  0.00  0.00     0.066 C 
ATOM     11  C13 <0> d   1      35.861   4.421  30.135  0.00  0.00     0.122 C 
ATOM     12  C16 <0> d   1      35.969   5.766  30.856  0.00  0.00     0.033 C 
ATOM     13  C17 <0> d   1      37.395   6.306  30.726  0.00  0.00     0.016 C 
ATOM     14  C18 <0> d   1      38.372   5.332  31.403  0.00  0.00    -0.017 C 
ATOM     15  C19 <0> d   1      38.034   5.281  32.895  0.00  0.00     0.020 C 
ATOM     16  C20 <0> d   1      42.191   5.335  31.394  0.00  0.00     0.006 C 
ATOM     17  C22 <0> d   1      43.373   4.415  31.730  0.00  0.00     0.033 C 
ATOM     18  C23 <0> d   1      44.419   5.418  32.219  0.00  0.00    -0.018 C 
ATOM     19  C24 <0> d   1      43.797   6.535  32.691  0.00  0.00    -0.042 C 
ENDROOT
BRANCH  19  20
ATOM     20  C25 <0> d   1      44.472   7.737  33.225  0.00  0.00    -0.012 A 
ATOM     21  C30 <0> d   1      44.599   8.885  32.442  0.00  0.00     0.128 A 
ATOM     22  N29 <0> d   1      45.195   9.957  32.919  0.00  0.00    -0.272 NA
ATOM     23  C28 <0> d   1      45.701   9.990  34.136  0.00  0.00     0.116 A 
ATOM     24  C27 <0> d   1      45.619   8.892  34.973  0.00  0.00     0.020 A 
ATOM     25  C26 <0> d   1      44.997   7.740  34.521  0.00  0.00     0.015 A 
ENDBRANCH  19  20
BRANCH  11  26
ATOM     26  O15 <0> d   1      34.509   3.963  30.183  0.00  0.00    -0.395 OA
ATOM     27  H43 <0> d   1      33.854   4.674  30.232  0.00  0.00     0.210 HD
ENDBRANCH  11  26
TORSDOF 2
ENDMDL
MODEL 18
REMARK CAVERDOCK RESULT:      22.1      0.000      0.000
REMARK CAVERDOCK CONSTRAINTS:       0.0      0.0      0.0      0.0
REMARK CAVERDOCK TUNNEL: 17     22.1      1.9     18.2
REMARK  2 active torsions:
REMARK  status: ('A' for Active; 'I' for Inactive)
REMARK    1  A    between atoms: C13_11  and  O15_12 
REMARK    2  A    between atoms: C24_20  and  C25_21 
ROOT
ATOM      1  C1  <0> d   1      41.429   5.690  33.773  0.00  0.00     0.021 C 
ATOM      2  C2  <0> d   1      42.019   6.228  32.468  0.00  0.00    -0.012 C 
ATOM      3  C3  <0> d   1      41.196   7.406  31.998  0.00  0.00     0.015 C 
ATOM      4  C4  <0> d   1      39.731   6.939  31.969  0.00  0.00     0.007 C 
ATOM      5  C5  <0> d   1      39.538   5.706  31.090  0.00  0.00     0.003 C 
ATOM      6  C7  <0> d   1      40.496   4.567  31.468  0.00  0.00    -0.001 C 
ATOM      7  C9  <0> d   1      40.308   3.431  30.456  0.00  0.00     0.033 C 
ATOM      8  C10 <0> d   1      38.865   3.018  30.442  0.00  0.00    -0.023 C 
ATOM      9  C11 <0> d   1      37.894   3.821  30.766  0.00  0.00    -0.072 C 
ATOM     10  C12 <0> d   1      36.472   3.291  30.705  0.00  0.00     0.066 C 
ATOM     11  C13 <0> d   1      35.627   4.267  29.881  0.00  0.00     0.122 C 
ATOM     12  C16 <0> d   1      35.741   5.670  30.480  0.00  0.00     0.033 C 
ATOM     13  C17 <0> d   1      37.187   6.159  30.373  0.00  0.00     0.016 C 
ATOM     14  C18 <0> d   1      38.100   5.227  31.186  0.00  0.00    -0.017 C 
ATOM     15  C19 <0> d   1      37.690   5.323  32.657  0.00  0.00     0.020 C 
ATOM     16  C20 <0> d   1      41.914   5.131  31.369  0.00  0.00     0.006 C 
ATOM     17  C22 <0> d   1      43.050   4.215  31.848  0.00  0.00     0.033 C 
ATOM     18  C23 <0> d   1      44.101   5.232  32.294  0.00  0.00    -0.018 C 
ATOM     19  C24 <0> d   1      43.492   6.404  32.630  0.00  0.00    -0.042 C 
ENDROOT
BRANCH  19  20
ATOM     20  C25 <0> d   1      44.176   7.632  33.084  0.00  0.00    -0.012 A 
ATOM     21  C30 <0> d   1      44.253   8.751  32.253  0.00  0.00     0.128 A 
ATOM     22  N29 <0> d   1      44.857   9.847  32.660  0.00  0.00    -0.272 NA
ATOM     23  C28 <0> d   1      45.420   9.932  33.849  0.00  0.00     0.116 A 
ATOM     24  C27 <0> d   1      45.391   8.866  34.730  0.00  0.00     0.020 A 
ATOM     25  C26 <0> d   1      44.762   7.692  34.353  0.00  0.00     0.015 A 
ENDBRANCH  19  20
BRANCH  11  26
ATOM     26  O15 <0> d   1      34.260   3.851  29.903  0.00  0.00    -0.395 OA
ATOM     27  H43 <0> d   1      33.886   3.778  30.792  0.00  0.00     0.210 HD
ENDBRANCH  11  26
TORSDOF 2
ENDMDL
MODEL 19
REMARK CAVERDOCK RESULT:      22.0      0.000      0.000
REMARK CAVERDOCK CONSTRAINTS:       0.0      0.0      0.0      0.0
REMARK CAVERDOCK TUNNEL: 18     22.0      1.9     19.1
REMARK  2 active torsions:
REMARK  status: ('A' for Active; 'I' for Inactive)
REMARK    1  A    between atoms: C13_11  and  O15_12 
REMARK    2  A    between atoms: C24_20  and  C25_21 
ROOT
ATOM      1  C1  <0> d   1      41.185   5.570  33.777  0.00  0.00     0.021 C 
ATOM      2  C2  <0> d   1      41.792   6.109  32.480  0.00  0.00    -0.012 C 
ATOM      3  C3  <0> d   1      40.973   7.283  31.996  0.00  0.00     0.015 C 
ATOM      4  C4  <0> d   1      39.510   6.811  31.946  0.00  0.00     0.007 C 
ATOM      5  C5  <0> d   1      39.335   5.576  31.066  0.00  0.00     0.003 C 
ATOM      6  C7  <0> d   1      40.291   4.441  31.460  0.00  0.00    -0.001 C 
ATOM      7  C9  <0> d   1      40.122   3.303  30.446  0.00  0.00     0.033 C 
ATOM      8  C10 <0> d   1      38.681   2.885  30.410  0.00  0.00    -0.023 C 
ATOM      9  C11 <0> d   1      37.703   3.685  30.719  0.00  0.00    -0.072 C 
ATOM     10  C12 <0> d   1      36.284   3.150  30.637  0.00  0.00     0.066 C 
ATOM     11  C13 <0> d   1      35.447   4.122  29.799  0.00  0.00     0.122 C 
ATOM     12  C16 <0> d   1      35.547   5.526  30.398  0.00  0.00     0.033 C 
ATOM     13  C17 <0> d   1      36.994   6.020  30.313  0.00  0.00     0.016 C 
ATOM     14  C18 <0> d   1      37.897   5.092  31.140  0.00  0.00    -0.017 C 
ATOM     15  C19 <0> d   1      37.465   5.189  32.605  0.00  0.00     0.020 C 
ATOM     16  C20 <0> d   1      41.708   5.010  31.381  0.00  0.00     0.006 C 
ATOM     17  C22 <0> d   1      42.840   4.099  31.878  0.00  0.00     0.033 C 
ATOM     18  C23 <0> d   1      43.881   5.121  32.339  0.00  0.00    -0.018 C 
ATOM     19  C24 <0> d   1      43.262   6.290  32.664  0.00  0.00    -0.042 C 
ENDROOT
BRANCH  19  20
ATOM     20  C25 <0> d   1      43.935   7.522  33.128  0.00  0.00    -0.012 A 
ATOM     21  C30 <0> d   1      43.983   8.654  32.313  0.00  0.00     0.128 A 
ATOM     22  N29 <0> d   1      44.577   9.752  32.728  0.00  0.00    -0.272 NA
ATOM     23  C28 <0> d   1      45.156   9.827  33.910  0.00  0.00     0.116 A 
ATOM     24  C27 <0> d   1      45.157   8.748  34.775  0.00  0.00     0.020 A 
ATOM     25  C26 <0> d   1      44.539   7.570  34.389  0.00  0.00     0.015 A 
ENDBRANCH  19  20
BRANCH  11  26
ATOM     26  O15 <0> d   1      34.082   3.701  29.801  0.00  0.00    -0.395 OA
ATOM     27  H43 <0> d   1      33.920   2.891  29.297  0.00  0.00     0.210 HD
ENDBRANCH  11  26
TORSDOF 2
ENDMDL
MODEL 20
REMARK CAVERDOCK RESULT:      22.4      0.000      0.000
REMARK CAVERDOCK CONSTRAINTS:       0.0      0.0      0.0      0.0
REMARK CAVERDOCK TUNNEL: 19     22.4      1.9     20.2
REMARK  2 active torsions:
REMARK  status: ('A' for Active; 'I' for Inactive)
REMARK    1  A    between atoms: C13_11  and  O15_12 
REMARK    2  A    between atoms: C24_20  and  C25_21 
ROOT
ATOM      1  C1  <0> d   1      40.966   5.486  33.741  0.00  0.00     0.021 C 
ATOM      2  C2  <0> d   1      41.551   6.027  32.435  0.00  0.00    -0.012 C 
ATOM      3  C3  <0> d   1      40.737   7.215  31.979  0.00  0.00     0.015 C 
ATOM      4  C4  <0> d   1      39.266   6.762  31.957  0.00  0.00     0.007 C 
ATOM      5  C5  <0> d   1      39.057   5.537  31.072  0.00  0.00     0.003 C 
ATOM      6  C7  <0> d   1      40.006   4.386  31.436  0.00  0.00    -0.001 C 
ATOM      7  C9  <0> d   1      39.800   3.259  30.418  0.00  0.00     0.033 C 
ATOM      8  C10 <0> d   1      38.354   2.859  30.411  0.00  0.00    -0.023 C 
ATOM      9  C11 <0> d   1      37.393   3.669  30.748  0.00  0.00    -0.072 C 
ATOM     10  C12 <0> d   1      35.966   3.152  30.693  0.00  0.00     0.066 C 
ATOM     11  C13 <0> d   1      35.123   4.142  29.881  0.00  0.00     0.122 C 
ATOM     12  C16 <0> d   1      35.255   5.540  30.489  0.00  0.00     0.033 C 
ATOM     13  C17 <0> d   1      36.705   6.016  30.375  0.00  0.00     0.016 C 
ATOM     14  C18 <0> d   1      37.615   5.070  31.175  0.00  0.00    -0.017 C 
ATOM     15  C19 <0> d   1      37.216   5.161  32.649  0.00  0.00     0.020 C 
ATOM     16  C20 <0> d   1      41.429   4.938  31.330  0.00  0.00     0.006 C 
ATOM     17  C22 <0> d   1      42.560   4.009  31.795  0.00  0.00     0.033 C 
ATOM     18  C23 <0> d   1      43.623   5.013  32.241  0.00  0.00    -0.018 C 
ATOM     19  C24 <0> d   1      43.027   6.188  32.588  0.00  0.00    -0.042 C 
ENDROOT
BRANCH  19  20
ATOM     20  C25 <0> d   1      43.726   7.407  33.046  0.00  0.00    -0.012 A 
ATOM     21  C30 <0> d   1      43.809   8.529  32.220  0.00  0.00     0.128 A 
ATOM     22  N29 <0> d   1      44.427   9.617  32.630  0.00  0.00    -0.272 NA
ATOM     23  C28 <0> d   1      44.996   9.690  33.817  0.00  0.00     0.116 A 
ATOM     24  C27 <0> d   1      44.962   8.620  34.692  0.00  0.00     0.020 A 
ATOM     25  C26 <0> d   1      44.319   7.454  34.312  0.00  0.00     0.015 A 
ENDBRANCH  19  20
BRANCH  11  26
ATOM     26  O15 <0> d   1      33.754   3.738  29.910  0.00  0.00    -0.395 OA
ATOM     27  H43 <0> d   1      33.266   4.058  30.682  0.00  0.00     0.210 HD
ENDBRANCH  11  26
TORSDOF 2
ENDMDL
MODEL 21
REMARK CAVERDOCK RESULT:      23.3      0.000      0.000
REMARK CAVERDOCK CONSTRAINTS:       0.0      0.0      0.0      0.0
REMARK CAVERDOCK TUNNEL: 20     23.3      1.9     21.3
REMARK  2 active torsions:
REMARK  status: ('A' for Active; 'I' for Inactive)
REMARK    1  A    between atoms: C13_11  and  O15_12 
REMARK    2  A    between atoms: C24_20  and  C25_21 
ROOT
ATOM      1  C1  <0> d   1      40.794   5.545  33.629  0.00  0.00     0.021 C 
ATOM      2  C2  <0> d   1      41.377   6.031  32.301  0.00  0.00    -0.012 C 
ATOM      3  C3  <0> d   1      40.573   7.212  31.807  0.00  0.00     0.015 C 
ATOM      4  C4  <0> d   1      39.097   6.776  31.812  0.00  0.00     0.007 C 
ATOM      5  C5  <0> d   1      38.866   5.522  30.973  0.00  0.00     0.003 C 
ATOM      6  C7  <0> d   1      39.805   4.374  31.372  0.00  0.00    -0.001 C 
ATOM      7  C9  <0> d   1      39.578   3.213  30.397  0.00  0.00     0.033 C 
ATOM      8  C10 <0> d   1      38.127   2.831  30.415  0.00  0.00    -0.023 C 
ATOM      9  C11 <0> d   1      37.178   3.664  30.728  0.00  0.00    -0.072 C 
ATOM     10  C12 <0> d   1      35.744   3.164  30.703  0.00  0.00     0.066 C 
ATOM     11  C13 <0> d   1      34.908   4.133  29.861  0.00  0.00     0.122 C 
ATOM     12  C16 <0> d   1      35.061   5.551  30.416  0.00  0.00     0.033 C 
ATOM     13  C17 <0> d   1      36.516   6.005  30.275  0.00  0.00     0.016 C 
ATOM     14  C18 <0> d   1      37.420   5.077  31.103  0.00  0.00    -0.017 C 
ATOM     15  C19 <0> d   1      37.033   5.227  32.576  0.00  0.00     0.020 C 
ATOM     16  C20 <0> d   1      41.233   4.904  31.237  0.00  0.00     0.006 C 
ATOM     17  C22 <0> d   1      42.356   3.979  31.727  0.00  0.00     0.033 C 
ATOM     18  C23 <0> d   1      43.435   4.986  32.129  0.00  0.00    -0.018 C 
ATOM     19  C24 <0> d   1      42.855   6.180  32.437  0.00  0.00    -0.042 C 
ENDROOT
BRANCH  19  20
ATOM     20  C25 <0> d   1      43.572   7.406  32.845  0.00  0.00    -0.012 A 
ATOM     21  C30 <0> d   1      44.127   7.511  34.121  0.00  0.00     0.128 A 
ATOM     22  N29 <0> d   1      44.771   8.601  34.483  0.00  0.00    -0.272 NA
ATOM     23  C28 <0> d   1      44.907   9.632  33.672  0.00  0.00     0.116 A 
ATOM     24  C27 <0> d   1      44.382   9.608  32.393  0.00  0.00     0.020 A 
ATOM     25  C26 <0> d   1      43.701   8.483  31.961  0.00  0.00     0.015 A 
ENDBRANCH  19  20
BRANCH  11  26
ATOM     26  O15 <0> d   1      33.534   3.748  29.914  0.00  0.00    -0.395 OA
ATOM     27  H43 <0> d   1      33.324   2.965  29.386  0.00  0.00     0.210 HD
ENDBRANCH  11  26
TORSDOF 2
ENDMDL
MODEL 22
REMARK CAVERDOCK RESULT:      24.7      0.000      0.000
REMARK CAVERDOCK CONSTRAINTS:       0.0      0.0      0.0      0.0
REMARK CAVERDOCK TUNNEL: 21     24.7      1.8     22.3
REMARK  2 active torsions:
REMARK  status: ('A' for Active; 'I' for Inactive)
REMARK    1  A    between atoms: C13_11  and  O15_12 
REMARK    2  A    between atoms: C24_20  and  C25_21 
ROOT
ATOM      1  C1  <0> d   1      40.738   5.073  33.598  0.00  0.00     0.021 C 
ATOM      2  C2  <0> d   1      41.181   5.814  32.336  0.00  0.00    -0.012 C 
ATOM      3  C3  <0> d   1      40.359   7.073  32.182  0.00  0.00     0.015 C 
ATOM      4  C4  <0> d   1      38.882   6.650  32.269  0.00  0.00     0.007 C 
ATOM      5  C5  <0> d   1      38.526   5.591  31.230  0.00  0.00     0.003 C 
ATOM      6  C7  <0> d   1      39.472   4.383  31.282  0.00  0.00    -0.001 C 
ATOM      7  C9  <0> d   1      39.108   3.443  30.127  0.00  0.00     0.033 C 
ATOM      8  C10 <0> d   1      37.658   3.070  30.235  0.00  0.00    -0.023 C 
ATOM      9  C11 <0> d   1      36.772   3.826  30.814  0.00  0.00    -0.072 C 
ATOM     10  C12 <0> d   1      35.332   3.346  30.854  0.00  0.00     0.066 C 
ATOM     11  C13 <0> d   1      34.433   4.468  30.324  0.00  0.00     0.122 C 
ATOM     12  C16 <0> d   1      34.684   5.744  31.129  0.00  0.00     0.033 C 
ATOM     13  C17 <0> d   1      36.125   6.212  30.916  0.00  0.00     0.016 C 
ATOM     14  C18 <0> d   1      37.092   5.134  31.433  0.00  0.00    -0.017 C 
ATOM     15  C19 <0> d   1      36.875   4.986  32.940  0.00  0.00     0.020 C 
ATOM     16  C20 <0> d   1      40.890   4.924  31.092  0.00  0.00     0.006 C 
ATOM     17  C22 <0> d   1      42.036   3.916  31.256  0.00  0.00     0.033 C 
ATOM     18  C23 <0> d   1      43.179   4.818  31.724  0.00  0.00    -0.018 C 
ATOM     19  C24 <0> d   1      42.669   5.927  32.329  0.00  0.00    -0.042 C 
ENDROOT
BRANCH  19  20
ATOM     20  C25 <0> d   1      43.459   7.044  32.888  0.00  0.00    -0.012 A 
ATOM     21  C30 <0> d   1      43.651   8.215  32.153  0.00  0.00     0.128 A 
ATOM     22  N29 <0> d   1      44.350   9.212  32.654  0.00  0.00    -0.272 NA
ATOM     23  C28 <0> d   1      44.902   9.144  33.850  0.00  0.00     0.116 A 
ATOM     24  C27 <0> d   1      44.761   8.017  34.639  0.00  0.00     0.020 A 
ATOM     25  C26 <0> d   1      44.030   6.943  34.162  0.00  0.00     0.015 A 
ENDBRANCH  19  20
BRANCH  11  26
ATOM     26  O15 <0> d   1      33.063   4.084  30.456  0.00  0.00    -0.395 OA
ATOM     27  H43 <0> d   1      32.456   4.828  30.574  0.00  0.00     0.210 HD
ENDBRANCH  11  26
TORSDOF 2
ENDMDL
MODEL 23
REMARK CAVERDOCK RESULT:      24.2      0.000      0.000
REMARK CAVERDOCK CONSTRAINTS:       0.1      0.0      0.0      0.0
REMARK CAVERDOCK TUNNEL: 22     24.2      1.8     23.1
REMARK  2 active torsions:
REMARK  status: ('A' for Active; 'I' for Inactive)
REMARK    1  A    between atoms: C13_11  and  O15_12 
REMARK    2  A    between atoms: C24_20  and  C25_21 
ROOT
ATOM      1  C1  <0> d   1      35.871   5.149  29.531  0.00  0.00     0.021 C 
ATOM      2  C2  <0> d   1      35.618   4.023  30.536  0.00  0.00    -0.012 C 
ATOM      3  C3  <0> d   1      35.674   4.584  31.937  0.00  0.00     0.015 C 
ATOM      4  C4  <0> d   1      37.004   5.348  32.056  0.00  0.00     0.007 C 
ATOM      5  C5  <0> d   1      38.205   4.462  31.735  0.00  0.00     0.003 C 
ATOM      6  C7  <0> d   1      38.064   3.763  30.375  0.00  0.00    -0.001 C 
ATOM      7  C9  <0> d   1      39.254   2.811  30.205  0.00  0.00     0.033 C 
ATOM      8  C10 <0> d   1      40.530   3.587  30.347  0.00  0.00    -0.023 C 
ATOM      9  C11 <0> d   1      40.619   4.685  31.039  0.00  0.00    -0.072 C 
ATOM     10  C12 <0> d   1      41.968   5.379  31.118  0.00  0.00     0.066 C 
ATOM     11  C13 <0> d   1      42.292   5.641  32.592  0.00  0.00     0.122 C 
ATOM     12  C16 <0> d   1      41.150   6.433  33.231  0.00  0.00     0.033 C 
ATOM     13  C17 <0> d   1      39.871   5.592  33.216  0.00  0.00     0.016 C 
ATOM     14  C18 <0> d   1      39.476   5.293  31.761  0.00  0.00    -0.017 C 
ATOM     15  C19 <0> d   1      39.161   6.621  31.071  0.00  0.00     0.020 C 
ATOM     16  C20 <0> d   1      36.758   2.969  30.420  0.00  0.00     0.006 C 
ATOM     17  C22 <0> d   1      36.319   2.297  29.111  0.00  0.00     0.033 C 
ATOM     18  C23 <0> d   1      34.799   2.265  29.272  0.00  0.00    -0.018 C 
ATOM     19  C24 <0> d   1      34.407   3.257  30.120  0.00  0.00    -0.042 C 
ENDROOT
BRANCH  19  20
ATOM     20  C25 <0> d   1      33.017   3.529  30.544  0.00  0.00    -0.012 A 
ATOM     21  C30 <0> d   1      32.593   3.206  31.833  0.00  0.00     0.128 A 
ATOM     22  N29 <0> d   1      31.358   3.454  32.213  0.00  0.00    -0.272 NA
ATOM     23  C28 <0> d   1      30.475   4.000  31.399  0.00  0.00     0.116 A 
ATOM     24  C27 <0> d   1      30.815   4.345  30.105  0.00  0.00     0.020 A 
ATOM     25  C26 <0> d   1      32.104   4.111  29.657  0.00  0.00     0.015 A 
ENDBRANCH  19  20
BRANCH  11  26
ATOM     26  O15 <0> d   1      43.503   6.394  32.687  0.00  0.00    -0.395 OA
ATOM     27  H43 <0> d   1      43.435   7.294  32.339  0.00  0.00     0.210 HD
ENDBRANCH  11  26
TORSDOF 2
ENDMDL
MODEL 24
REMARK CAVERDOCK RESULT:      22.1      0.000      0.000
REMARK CAVERDOCK CONSTRAINTS:       0.1      0.0      0.0      0.0
REMARK CAVERDOCK TUNNEL: 23     22.1      1.8     24.4
REMARK  2 active torsions:
REMARK  status: ('A' for Active; 'I' for Inactive)
REMARK    1  A    between atoms: C13_11  and  O15_12 
REMARK    2  A    between atoms: C24_20  and  C25_21 
ROOT
ATOM      1  C1  <0> d   1      35.644   5.063  29.441  0.00  0.00     0.021 C 
ATOM      2  C2  <0> d   1      35.374   3.958  30.463  0.00  0.00    -0.012 C 
ATOM      3  C3  <0> d   1      35.408   4.548  31.854  0.00  0.00     0.015 C 
ATOM      4  C4  <0> d   1      36.737   5.313  31.978  0.00  0.00     0.007 C 
ATOM      5  C5  <0> d   1      37.942   4.420  31.694  0.00  0.00     0.003 C 
ATOM      6  C7  <0> d   1      37.822   3.693  30.347  0.00  0.00    -0.001 C 
ATOM      7  C9  <0> d   1      39.013   2.737  30.215  0.00  0.00     0.033 C 
ATOM      8  C10 <0> d   1      40.288   3.515  30.361  0.00  0.00    -0.023 C 
ATOM      9  C11 <0> d   1      40.367   4.627  31.032  0.00  0.00    -0.072 C 
ATOM     10  C12 <0> d   1      41.715   5.322  31.117  0.00  0.00     0.066 C 
ATOM     11  C13 <0> d   1      42.017   5.614  32.591  0.00  0.00     0.122 C 
ATOM     12  C16 <0> d   1      40.865   6.419  33.196  0.00  0.00     0.033 C 
ATOM     13  C17 <0> d   1      39.585   5.579  33.178  0.00  0.00     0.016 C 
ATOM     14  C18 <0> d   1      39.214   5.250  31.723  0.00  0.00    -0.017 C 
ATOM     15  C19 <0> d   1      38.911   6.565  31.001  0.00  0.00     0.020 C 
ATOM     16  C20 <0> d   1      36.514   2.902  30.387  0.00  0.00     0.006 C 
ATOM     17  C22 <0> d   1      36.095   2.203  29.086  0.00  0.00     0.033 C 
ATOM     18  C23 <0> d   1      34.573   2.175  29.223  0.00  0.00    -0.018 C 
ATOM     19  C24 <0> d   1      34.168   3.185  30.044  0.00  0.00    -0.042 C 
ENDROOT
BRANCH  19  20
ATOM     20  C25 <0> d   1      32.773   3.467  30.441  0.00  0.00    -0.012 A 
ATOM     21  C30 <0> d   1      32.339   3.206  31.741  0.00  0.00     0.128 A 
ATOM     22  N29 <0> d   1      31.097   3.463  32.096  0.00  0.00    -0.272 NA
ATOM     23  C28 <0> d   1      30.218   3.959  31.247  0.00  0.00     0.116 A 
ATOM     24  C27 <0> d   1      30.568   4.240  29.940  0.00  0.00     0.020 A 
ATOM     25  C26 <0> d   1      31.864   3.995  29.517  0.00  0.00     0.015 A 
ENDBRANCH  19  20
BRANCH  11  26
ATOM     26  O15 <0> d   1      43.226   6.367  32.689  0.00  0.00    -0.395 OA
ATOM     27  H43 <0> d   1      43.568   6.675  31.838  0.00  0.00     0.210 HD
ENDBRANCH  11  26
TORSDOF 2
ENDMDL
MODEL 25
REMARK CAVERDOCK RESULT:      21.3      0.000      0.000
REMARK CAVERDOCK CONSTRAINTS:       0.0      0.0      0.0      0.0
REMARK CAVERDOCK TUNNEL: 24     21.3      1.8     25.1
REMARK  2 active torsions:
REMARK  status: ('A' for Active; 'I' for Inactive)
REMARK    1  A    between atoms: C13_11  and  O15_12 
REMARK    2  A    between atoms: C24_20  and  C25_21 
ROOT
ATOM      1  C1  <0> d   1      35.533   5.048  29.449  0.00  0.00     0.021 C 
ATOM      2  C2  <0> d   1      35.241   3.967  30.492  0.00  0.00    -0.012 C 
ATOM      3  C3  <0> d   1      35.284   4.582  31.872  0.00  0.00     0.015 C 
ATOM      4  C4  <0> d   1      36.626   5.326  31.984  0.00  0.00     0.007 C 
ATOM      5  C5  <0> d   1      37.815   4.407  31.719  0.00  0.00     0.003 C 
ATOM      6  C7  <0> d   1      37.685   3.657  30.385  0.00  0.00    -0.001 C 
ATOM      7  C9  <0> d   1      38.860   2.678  30.273  0.00  0.00     0.033 C 
ATOM      8  C10 <0> d   1      40.148   3.437  30.407  0.00  0.00    -0.023 C 
ATOM      9  C11 <0> d   1      40.245   4.560  31.058  0.00  0.00    -0.072 C 
ATOM     10  C12 <0> d   1      41.605   5.232  31.133  0.00  0.00     0.066 C 
ATOM     11  C13 <0> d   1      41.909   5.546  32.601  0.00  0.00     0.122 C 
ATOM     12  C16 <0> d   1      40.770   6.382  33.189  0.00  0.00     0.033 C 
ATOM     13  C17 <0> d   1      39.476   5.565  33.184  0.00  0.00     0.016 C 
ATOM     14  C18 <0> d   1      39.101   5.215  31.735  0.00  0.00    -0.017 C 
ATOM     15  C19 <0> d   1      38.822   6.521  30.987  0.00  0.00     0.020 C 
ATOM     16  C20 <0> d   1      36.364   2.889  30.438  0.00  0.00     0.006 C 
ATOM     17  C22 <0> d   1      35.935   2.175  29.148  0.00  0.00     0.033 C 
ATOM     18  C23 <0> d   1      34.411   2.175  29.284  0.00  0.00    -0.018 C 
ATOM     19  C24 <0> d   1      34.023   3.207  30.085  0.00  0.00    -0.042 C 
ENDROOT
BRANCH  19  20
ATOM     20  C25 <0> d   1      32.632   3.520  30.474  0.00  0.00    -0.012 A 
ATOM     21  C30 <0> d   1      32.127   3.096  31.703  0.00  0.00     0.128 A 
ATOM     22  N29 <0> d   1      30.890   3.380  32.052  0.00  0.00    -0.272 NA
ATOM     23  C28 <0> d   1      30.081   4.058  31.261  0.00  0.00     0.116 A 
ATOM     24  C27 <0> d   1      30.505   4.510  30.025  0.00  0.00     0.020 A 
ATOM     25  C26 <0> d   1      31.799   4.244  29.613  0.00  0.00     0.015 A 
ENDBRANCH  19  20
BRANCH  11  26
ATOM     26  O15 <0> d   1      43.131   6.280  32.688  0.00  0.00    -0.395 OA
ATOM     27  H43 <0> d   1      43.737   6.125  31.949  0.00  0.00     0.210 HD
ENDBRANCH  11  26
TORSDOF 2
ENDMDL
MODEL 26
REMARK CAVERDOCK RESULT:      20.0      0.000      0.000
REMARK CAVERDOCK CONSTRAINTS:       0.0      0.0      0.0      0.0
REMARK CAVERDOCK TUNNEL: 25     20.0      1.8     26.2
REMARK  2 active torsions:
REMARK  status: ('A' for Active; 'I' for Inactive)
REMARK    1  A    between atoms: C13_11  and  O15_12 
REMARK    2  A    between atoms: C24_20  and  C25_21 
ROOT
ATOM      1  C1  <0> d   1      35.368   5.061  29.444  0.00  0.00     0.021 C 
ATOM      2  C2  <0> d   1      35.073   3.983  30.489  0.00  0.00    -0.012 C 
ATOM      3  C3  <0> d   1      35.100   4.605  31.866  0.00  0.00     0.015 C 
ATOM      4  C4  <0> d   1      36.437   5.356  31.987  0.00  0.00     0.007 C 
ATOM      5  C5  <0> d   1      37.633   4.442  31.737  0.00  0.00     0.003 C 
ATOM      6  C7  <0> d   1      37.518   3.684  30.406  0.00  0.00    -0.001 C 
ATOM      7  C9  <0> d   1      38.699   2.711  30.309  0.00  0.00     0.033 C 
ATOM      8  C10 <0> d   1      39.982   3.476  30.452  0.00  0.00    -0.023 C 
ATOM      9  C11 <0> d   1      40.068   4.602  31.097  0.00  0.00    -0.072 C 
ATOM     10  C12 <0> d   1      41.424   5.281  31.181  0.00  0.00     0.066 C 
ATOM     11  C13 <0> d   1      41.713   5.604  32.651  0.00  0.00     0.122 C 
ATOM     12  C16 <0> d   1      40.565   6.438  33.224  0.00  0.00     0.033 C 
ATOM     13  C17 <0> d   1      39.275   5.614  33.212  0.00  0.00     0.016 C 
ATOM     14  C18 <0> d   1      38.915   5.256  31.761  0.00  0.00    -0.017 C 
ATOM     15  C19 <0> d   1      38.637   6.556  31.005  0.00  0.00     0.020 C 
ATOM     16  C20 <0> d   1      36.200   2.911  30.450  0.00  0.00     0.006 C 
ATOM     17  C22 <0> d   1      35.786   2.188  29.161  0.00  0.00     0.033 C 
ATOM     18  C23 <0> d   1      34.262   2.182  29.282  0.00  0.00    -0.018 C 
ATOM     19  C24 <0> d   1      33.862   3.215  30.075  0.00  0.00    -0.042 C 
ENDROOT
BRANCH  19  20
ATOM     20  C25 <0> d   1      32.466   3.524  30.449  0.00  0.00    -0.012 A 
ATOM     21  C30 <0> d   1      31.906   2.984  31.608  0.00  0.00     0.128 A 
ATOM     22  N29 <0> d   1      30.665   3.263  31.944  0.00  0.00    -0.272 NA
ATOM     23  C28 <0> d   1      29.902   4.045  31.206  0.00  0.00     0.116 A 
ATOM     24  C27 <0> d   1      30.381   4.617  30.041  0.00  0.00     0.020 A 
ATOM     25  C26 <0> d   1      31.682   4.360  29.646  0.00  0.00     0.015 A 
ENDBRANCH  19  20
BRANCH  11  26
ATOM     26  O15 <0> d   1      42.931   6.344  32.745  0.00  0.00    -0.395 OA
ATOM     27  H43 <0> d   1      43.574   6.133  32.053  0.00  0.00     0.210 HD
ENDBRANCH  11  26
TORSDOF 2
ENDMDL
MODEL 27
REMARK CAVERDOCK RESULT:      18.7      0.000      0.000
REMARK CAVERDOCK CONSTRAINTS:       0.1      0.0      0.0      0.0
REMARK CAVERDOCK TUNNEL: 26     18.7      1.8     27.2
REMARK  2 active torsions:
REMARK  status: ('A' for Active; 'I' for Inactive)
REMARK    1  A    between atoms: C13_11  and  O15_12 
REMARK    2  A    between atoms: C24_20  and  C25_21 
ROOT
ATOM      1  C1  <0> d   1      35.139   5.069  29.412  0.00  0.00     0.021 C 
ATOM      2  C2  <0> d   1      34.856   3.978  30.447  0.00  0.00    -0.012 C 
ATOM      3  C3  <0> d   1      34.898   4.582  31.831  0.00  0.00     0.015 C 
ATOM      4  C4  <0> d   1      36.236   5.333  31.947  0.00  0.00     0.007 C 
ATOM      5  C5  <0> d   1      37.430   4.423  31.671  0.00  0.00     0.003 C 
ATOM      6  C7  <0> d   1      37.301   3.683  30.332  0.00  0.00    -0.001 C 
ATOM      7  C9  <0> d   1      38.481   2.712  30.210  0.00  0.00     0.033 C 
ATOM      8  C10 <0> d   1      39.765   3.476  30.347  0.00  0.00    -0.023 C 
ATOM      9  C11 <0> d   1      39.857   4.594  31.006  0.00  0.00    -0.072 C 
ATOM     10  C12 <0> d   1      41.214   5.273  31.084  0.00  0.00     0.066 C 
ATOM     11  C13 <0> d   1      41.519   5.578  32.554  0.00  0.00     0.122 C 
ATOM     12  C16 <0> d   1      40.377   6.403  33.151  0.00  0.00     0.033 C 
ATOM     13  C17 <0> d   1      39.088   5.578  33.142  0.00  0.00     0.016 C 
ATOM     14  C18 <0> d   1      38.712   5.238  31.691  0.00  0.00    -0.017 C 
ATOM     15  C19 <0> d   1      38.424   6.548  30.955  0.00  0.00     0.020 C 
ATOM     16  C20 <0> d   1      35.984   2.907  30.382  0.00  0.00     0.006 C 
ATOM     17  C22 <0> d   1      35.557   2.200  29.087  0.00  0.00     0.033 C 
ATOM     18  C23 <0> d   1      34.034   2.191  29.226  0.00  0.00    -0.018 C 
ATOM     19  C24 <0> d   1      33.642   3.214  30.036  0.00  0.00    -0.042 C 
ENDROOT
BRANCH  19  20
ATOM     20  C25 <0> d   1      32.250   3.517  30.430  0.00  0.00    -0.012 A 
ATOM     21  C30 <0> d   1      31.732   3.033  31.633  0.00  0.00     0.128 A 
ATOM     22  N29 <0> d   1      30.494   3.307  31.986  0.00  0.00    -0.272 NA
ATOM     23  C28 <0> d   1      29.696   4.031  31.226  0.00  0.00     0.116 A 
ATOM     24  C27 <0> d   1      30.132   4.543  30.018  0.00  0.00     0.020 A 
ATOM     25  C26 <0> d   1      31.428   4.289  29.602  0.00  0.00     0.015 A 
ENDBRANCH  19  20
BRANCH  11  26
ATOM     26  O15 <0> d   1      42.738   6.318  32.644  0.00  0.00    -0.395 OA
ATOM     27  H43 <0> d   1      43.533   5.782  32.517  0.00  0.00     0.210 HD
ENDBRANCH  11  26
TORSDOF 2
ENDMDL
MODEL 28
REMARK CAVERDOCK RESULT:      17.8      0.000      0.000
REMARK CAVERDOCK CONSTRAINTS:       0.0      0.0      0.0      0.0
REMARK CAVERDOCK TUNNEL: 27     17.8      1.8     28.3
REMARK  2 active torsions:
REMARK  status: ('A' for Active; 'I' for Inactive)
REMARK    1  A    between atoms: C13_11  and  O15_12 
REMARK    2  A    between atoms: C24_20  and  C25_21 
ROOT
ATOM      1  C1  <0> d   1      34.977   5.062  29.423  0.00  0.00     0.021 C 
ATOM      2  C2  <0> d   1      34.686   3.987  30.472  0.00  0.00    -0.012 C 
ATOM      3  C3  <0> d   1      34.736   4.609  31.848  0.00  0.00     0.015 C 
ATOM      4  C4  <0> d   1      36.081   5.350  31.952  0.00  0.00     0.007 C 
ATOM      5  C5  <0> d   1      37.266   4.426  31.686  0.00  0.00     0.003 C 
ATOM      6  C7  <0> d   1      37.128   3.669  30.357  0.00  0.00    -0.001 C 
ATOM      7  C9  <0> d   1      38.300   2.686  30.245  0.00  0.00     0.033 C 
ATOM      8  C10 <0> d   1      39.590   3.441  30.370  0.00  0.00    -0.023 C 
ATOM      9  C11 <0> d   1      39.694   4.567  31.014  0.00  0.00    -0.072 C 
ATOM     10  C12 <0> d   1      41.056   5.235  31.080  0.00  0.00     0.066 C 
ATOM     11  C13 <0> d   1      41.367   5.557  32.546  0.00  0.00     0.122 C 
ATOM     12  C16 <0> d   1      40.234   6.399  33.134  0.00  0.00     0.033 C 
ATOM     13  C17 <0> d   1      38.937   5.586  33.138  0.00  0.00     0.016 C 
ATOM     14  C18 <0> d   1      38.555   5.230  31.693  0.00  0.00    -0.017 C 
ATOM     15  C19 <0> d   1      38.277   6.533  30.940  0.00  0.00     0.020 C 
ATOM     16  C20 <0> d   1      35.805   2.906  30.419  0.00  0.00     0.006 C 
ATOM     17  C22 <0> d   1      35.369   2.186  29.135  0.00  0.00     0.033 C 
ATOM     18  C23 <0> d   1      33.846   2.192  29.277  0.00  0.00    -0.018 C 
ATOM     19  C24 <0> d   1      33.464   3.229  30.074  0.00  0.00    -0.042 C 
ENDROOT
BRANCH  19  20
ATOM     20  C25 <0> d   1      32.076   3.549  30.467  0.00  0.00    -0.012 A 
ATOM     21  C30 <0> d   1      31.516   2.985  31.614  0.00  0.00     0.128 A 
ATOM     22  N29 <0> d   1      30.281   3.274  31.967  0.00  0.00    -0.272 NA
ATOM     23  C28 <0> d   1      29.525   4.088  31.256  0.00  0.00     0.116 A 
ATOM     24  C27 <0> d   1      30.005   4.684  30.104  0.00  0.00     0.020 A 
ATOM     25  C26 <0> d   1      31.300   4.418  29.692  0.00  0.00     0.015 A 
ENDBRANCH  19  20
BRANCH  11  26
ATOM     26  O15 <0> d   1      42.592   6.287  32.624  0.00  0.00    -0.395 OA
ATOM     27  H43 <0> d   1      43.376   5.730  32.728  0.00  0.00     0.210 HD
ENDBRANCH  11  26
TORSDOF 2
ENDMDL
MODEL 29
REMARK CAVERDOCK RESULT:      17.0      0.000      0.000
REMARK CAVERDOCK CONSTRAINTS:       0.0      0.0      0.0      0.0
REMARK CAVERDOCK TUNNEL: 28     17.0      1.8     29.3
REMARK  2 active torsions:
REMARK  status: ('A' for Active; 'I' for Inactive)
REMARK    1  A    between atoms: C13_11  and  O15_12 
REMARK    2  A    between atoms: C24_20  and  C25_21 
ROOT
ATOM      1  C1  <0> d   1      34.765   4.987  29.363  0.00  0.00     0.021 C 
ATOM      2  C2  <0> d   1      34.485   3.939  30.442  0.00  0.00    -0.012 C 
ATOM      3  C3  <0> d   1      34.534   4.598  31.801  0.00  0.00     0.015 C 
ATOM      4  C4  <0> d   1      35.874   5.351  31.880  0.00  0.00     0.007 C 
ATOM      5  C5  <0> d   1      37.065   4.428  31.636  0.00  0.00     0.003 C 
ATOM      6  C7  <0> d   1      36.929   3.635  30.328  0.00  0.00    -0.001 C 
ATOM      7  C9  <0> d   1      38.107   2.657  30.240  0.00  0.00     0.033 C 
ATOM      8  C10 <0> d   1      39.392   3.424  30.341  0.00  0.00    -0.023 C 
ATOM      9  C11 <0> d   1      39.489   4.568  30.953  0.00  0.00    -0.072 C 
ATOM     10  C12 <0> d   1      40.847   5.247  30.997  0.00  0.00     0.066 C 
ATOM     11  C13 <0> d   1      41.160   5.610  32.453  0.00  0.00     0.122 C 
ATOM     12  C16 <0> d   1      40.023   6.461  33.021  0.00  0.00     0.033 C 
ATOM     13  C17 <0> d   1      38.732   5.639  33.051  0.00  0.00     0.016 C 
ATOM     14  C18 <0> d   1      38.348   5.241  31.617  0.00  0.00    -0.017 C 
ATOM     15  C19 <0> d   1      38.059   6.521  30.830  0.00  0.00     0.020 C 
ATOM     16  C20 <0> d   1      35.611   2.864  30.415  0.00  0.00     0.006 C 
ATOM     17  C22 <0> d   1      35.176   2.106  29.152  0.00  0.00     0.033 C 
ATOM     18  C23 <0> d   1      33.654   2.106  29.298  0.00  0.00    -0.018 C 
ATOM     19  C24 <0> d   1      33.267   3.162  30.068  0.00  0.00    -0.042 C 
ENDROOT
BRANCH  19  20
ATOM     20  C25 <0> d   1      31.878   3.482  30.456  0.00  0.00    -0.012 A 
ATOM     21  C30 <0> d   1      31.292   2.871  31.566  0.00  0.00     0.128 A 
ATOM     22  N29 <0> d   1      30.056   3.161  31.915  0.00  0.00    -0.272 NA
ATOM     23  C28 <0> d   1      29.323   4.020  31.234  0.00  0.00     0.116 A 
ATOM     24  C27 <0> d   1      29.829   4.665  30.120  0.00  0.00     0.020 A 
ATOM     25  C26 <0> d   1      31.126   4.400  29.714  0.00  0.00     0.015 A 
ENDBRANCH  19  20
BRANCH  11  26
ATOM     26  O15 <0> d   1      42.380   6.351  32.507  0.00  0.00    -0.395 OA
ATOM     27  H43 <0> d   1      42.439   6.957  33.259  0.00  0.00     0.210 HD
ENDBRANCH  11  26
TORSDOF 2
ENDMDL
MODEL 30
REMARK CAVERDOCK RESULT:      16.5      0.000      0.000
REMARK CAVERDOCK CONSTRAINTS:       0.0      0.0      0.0      0.0
REMARK CAVERDOCK TUNNEL: 29     16.5      1.9     30.2
REMARK  2 active torsions:
REMARK  status: ('A' for Active; 'I' for Inactive)
REMARK    1  A    between atoms: C13_11  and  O15_12 
REMARK    2  A    between atoms: C24_20  and  C25_21 
ROOT
ATOM      1  C1  <0> d   1      34.628   4.999  29.334  0.00  0.00     0.021 C 
ATOM      2  C2  <0> d   1      34.337   3.963  30.421  0.00  0.00    -0.012 C 
ATOM      3  C3  <0> d   1      34.402   4.631  31.775  0.00  0.00     0.015 C 
ATOM      4  C4  <0> d   1      35.753   5.364  31.843  0.00  0.00     0.007 C 
ATOM      5  C5  <0> d   1      36.929   4.422  31.601  0.00  0.00     0.003 C 
ATOM      6  C7  <0> d   1      36.775   3.621  30.299  0.00  0.00    -0.001 C 
ATOM      7  C9  <0> d   1      37.938   2.626  30.213  0.00  0.00     0.033 C 
ATOM      8  C10 <0> d   1      39.236   3.374  30.303  0.00  0.00    -0.023 C 
ATOM      9  C11 <0> d   1      39.353   4.520  30.907  0.00  0.00    -0.072 C 
ATOM     10  C12 <0> d   1      40.721   5.180  30.940  0.00  0.00     0.066 C 
ATOM     11  C13 <0> d   1      41.045   5.548  32.391  0.00  0.00     0.122 C 
ATOM     12  C16 <0> d   1      39.923   6.420  32.958  0.00  0.00     0.033 C 
ATOM     13  C17 <0> d   1      38.620   5.617  33.000  0.00  0.00     0.016 C 
ATOM     14  C18 <0> d   1      38.225   5.215  31.571  0.00  0.00    -0.017 C 
ATOM     15  C19 <0> d   1      37.951   6.494  30.775  0.00  0.00     0.020 C 
ATOM     16  C20 <0> d   1      35.447   2.871  30.397  0.00  0.00     0.006 C 
ATOM     17  C22 <0> d   1      34.995   2.111  29.142  0.00  0.00     0.033 C 
ATOM     18  C23 <0> d   1      33.474   2.135  29.294  0.00  0.00    -0.018 C 
ATOM     19  C24 <0> d   1      33.106   3.201  30.059  0.00  0.00    -0.042 C 
ENDROOT
BRANCH  19  20
ATOM     20  C25 <0> d   1      31.723   3.546  30.450  0.00  0.00    -0.012 A 
ATOM     21  C30 <0> d   1      31.112   2.906  31.529  0.00  0.00     0.128 A 
ATOM     22  N29 <0> d   1      29.882   3.216  31.881  0.00  0.00    -0.272 NA
ATOM     23  C28 <0> d   1      29.179   4.124  31.232  0.00  0.00     0.116 A 
ATOM     24  C27 <0> d   1      29.712   4.800  30.150  0.00  0.00     0.020 A 
ATOM     25  C26 <0> d   1      31.004   4.515  29.742  0.00  0.00     0.015 A 
ENDBRANCH  19  20
BRANCH  11  26
ATOM     26  O15 <0> d   1      42.277   6.271  32.435  0.00  0.00    -0.395 OA
ATOM     27  H43 <0> d   1      42.992   5.861  31.930  0.00  0.00     0.210 HD
ENDBRANCH  11  26
TORSDOF 2
ENDMDL
MODEL 31
REMARK CAVERDOCK RESULT:      15.9      0.000      0.000
REMARK CAVERDOCK CONSTRAINTS:       0.0      0.0      0.0      0.0
REMARK CAVERDOCK TUNNEL: 30     15.9      1.9     31.1
REMARK  2 active torsions:
REMARK  status: ('A' for Active; 'I' for Inactive)
REMARK    1  A    between atoms: C13_11  and  O15_12 
REMARK    2  A    between atoms: C24_20  and  C25_21 
ROOT
ATOM      1  C1  <0> d   1      34.373   4.945  29.331  0.00  0.00     0.021 C 
ATOM      2  C2  <0> d   1      34.088   3.928  30.438  0.00  0.00    -0.012 C 
ATOM      3  C3  <0> d   1      34.171   4.616  31.780  0.00  0.00     0.015 C 
ATOM      4  C4  <0> d   1      35.527   5.343  31.823  0.00  0.00     0.007 C 
ATOM      5  C5  <0> d   1      36.695   4.391  31.583  0.00  0.00     0.003 C 
ATOM      6  C7  <0> d   1      36.523   3.571  30.296  0.00  0.00    -0.001 C 
ATOM      7  C9  <0> d   1      37.680   2.568  30.214  0.00  0.00     0.033 C 
ATOM      8  C10 <0> d   1      38.982   3.310  30.279  0.00  0.00    -0.023 C 
ATOM      9  C11 <0> d   1      39.111   4.465  30.864  0.00  0.00    -0.072 C 
ATOM     10  C12 <0> d   1      40.483   5.117  30.873  0.00  0.00     0.066 C 
ATOM     11  C13 <0> d   1      40.825   5.507  32.315  0.00  0.00     0.122 C 
ATOM     12  C16 <0> d   1      39.713   6.393  32.879  0.00  0.00     0.033 C 
ATOM     13  C17 <0> d   1      38.406   5.598  32.947  0.00  0.00     0.016 C 
ATOM     14  C18 <0> d   1      37.994   5.176  31.528  0.00  0.00    -0.017 C 
ATOM     15  C19 <0> d   1      37.719   6.444  30.715  0.00  0.00     0.020 C 
ATOM     16  C20 <0> d   1      35.192   2.830  30.419  0.00  0.00     0.006 C 
ATOM     17  C22 <0> d   1      34.723   2.053  29.180  0.00  0.00     0.033 C 
ATOM     18  C23 <0> d   1      33.204   2.087  29.348  0.00  0.00    -0.018 C 
ATOM     19  C24 <0> d   1      32.850   3.167  30.099  0.00  0.00    -0.042 C 
ENDROOT
BRANCH  19  20
ATOM     20  C25 <0> d   1      31.473   3.525  30.499  0.00  0.00    -0.012 A 
ATOM     21  C30 <0> d   1      30.886   2.941  31.622  0.00  0.00     0.128 A 
ATOM     22  N29 <0> d   1      29.662   3.264  31.982  0.00  0.00    -0.272 NA
ATOM     23  C28 <0> d   1      28.941   4.132  31.300  0.00  0.00     0.116 A 
ATOM     24  C27 <0> d   1      29.449   4.752  30.173  0.00  0.00     0.020 A 
ATOM     25  C26 <0> d   1      30.734   4.452  29.755  0.00  0.00     0.015 A 
ENDBRANCH  19  20
BRANCH  11  26
ATOM     26  O15 <0> d   1      42.060   6.223  32.335  0.00  0.00    -0.395 OA
ATOM     27  H43 <0> d   1      41.959   7.179  32.448  0.00  0.00     0.210 HD
ENDBRANCH  11  26
TORSDOF 2
ENDMDL
MODEL 32
REMARK CAVERDOCK RESULT:      15.7      0.000      0.000
REMARK CAVERDOCK CONSTRAINTS:       0.0      0.0      0.0      0.0
REMARK CAVERDOCK TUNNEL: 31     15.7      1.9     32.3
REMARK  2 active torsions:
REMARK  status: ('A' for Active; 'I' for Inactive)
REMARK    1  A    between atoms: C13_11  and  O15_12 
REMARK    2  A    between atoms: C24_20  and  C25_21 
ROOT
ATOM      1  C1  <0> d   1      34.227   4.987  29.433  0.00  0.00     0.021 C 
ATOM      2  C2  <0> d   1      33.971   3.940  30.518  0.00  0.00    -0.012 C 
ATOM      3  C3  <0> d   1      34.070   4.595  31.876  0.00  0.00     0.015 C 
ATOM      4  C4  <0> d   1      35.419   5.333  31.914  0.00  0.00     0.007 C 
ATOM      5  C5  <0> d   1      36.592   4.399  31.631  0.00  0.00     0.003 C 
ATOM      6  C7  <0> d   1      36.406   3.610  30.327  0.00  0.00    -0.001 C 
ATOM      7  C9  <0> d   1      37.570   2.621  30.199  0.00  0.00     0.033 C 
ATOM      8  C10 <0> d   1      38.867   3.374  30.261  0.00  0.00    -0.023 C 
ATOM      9  C11 <0> d   1      38.995   4.515  30.872  0.00  0.00    -0.072 C 
ATOM     10  C12 <0> d   1      40.361   5.179  30.875  0.00  0.00     0.066 C 
ATOM     11  C13 <0> d   1      40.724   5.536  32.320  0.00  0.00     0.122 C 
ATOM     12  C16 <0> d   1      39.613   6.397  32.926  0.00  0.00     0.033 C 
ATOM     13  C17 <0> d   1      38.316   5.588  32.996  0.00  0.00     0.016 C 
ATOM     14  C18 <0> d   1      37.883   5.198  31.573  0.00  0.00    -0.017 C 
ATOM     15  C19 <0> d   1      37.583   6.483  30.798  0.00  0.00     0.020 C 
ATOM     16  C20 <0> d   1      35.084   2.854  30.453  0.00  0.00     0.006 C 
ATOM     17  C22 <0> d   1      34.601   2.103  29.203  0.00  0.00     0.033 C 
ATOM     18  C23 <0> d   1      33.084   2.119  29.398  0.00  0.00    -0.018 C 
ATOM     19  C24 <0> d   1      32.733   3.176  30.182  0.00  0.00    -0.042 C 
ENDROOT
BRANCH  19  20
ATOM     20  C25 <0> d   1      31.360   3.511  30.614  0.00  0.00    -0.012 A 
ATOM     21  C30 <0> d   1      30.731   2.768  31.613  0.00  0.00     0.128 A 
ATOM     22  N29 <0> d   1      29.510   3.069  32.002  0.00  0.00    -0.272 NA
ATOM     23  C28 <0> d   1      28.833   4.065  31.464  0.00  0.00     0.116 A 
ATOM     24  C27 <0> d   1      29.385   4.846  30.466  0.00  0.00     0.020 A 
ATOM     25  C26 <0> d   1      30.669   4.575  30.025  0.00  0.00     0.015 A 
ENDBRANCH  19  20
BRANCH  11  26
ATOM     26  O15 <0> d   1      41.953   6.263  32.338  0.00  0.00    -0.395 OA
ATOM     27  H43 <0> d   1      42.025   6.895  33.067  0.00  0.00     0.210 HD
ENDBRANCH  11  26
TORSDOF 2
ENDMDL
MODEL 33
REMARK CAVERDOCK RESULT:      15.5      0.000      0.000
REMARK CAVERDOCK CONSTRAINTS:       0.0      0.0      0.0      0.0
REMARK CAVERDOCK TUNNEL: 32     15.5      2.0     33.2
REMARK  2 active torsions:
REMARK  status: ('A' for Active; 'I' for Inactive)
REMARK    1  A    between atoms: C13_11  and  O15_12 
REMARK    2  A    between atoms: C24_20  and  C25_21 
ROOT
ATOM      1  C1  <0> d   1      34.072   5.002  29.479  0.00  0.00     0.021 C 
ATOM      2  C2  <0> d   1      33.831   3.945  30.559  0.00  0.00    -0.012 C 
ATOM      3  C3  <0> d   1      33.942   4.590  31.921  0.00  0.00     0.015 C 
ATOM      4  C4  <0> d   1      35.289   5.332  31.950  0.00  0.00     0.007 C 
ATOM      5  C5  <0> d   1      36.462   4.404  31.647  0.00  0.00     0.003 C 
ATOM      6  C7  <0> d   1      36.265   3.625  30.339  0.00  0.00    -0.001 C 
ATOM      7  C9  <0> d   1      37.431   2.641  30.191  0.00  0.00     0.033 C 
ATOM      8  C10 <0> d   1      38.726   3.398  30.245  0.00  0.00    -0.023 C 
ATOM      9  C11 <0> d   1      38.857   4.534  30.864  0.00  0.00    -0.072 C 
ATOM     10  C12 <0> d   1      40.220   5.203  30.857  0.00  0.00     0.066 C 
ATOM     11  C13 <0> d   1      40.597   5.549  32.302  0.00  0.00     0.122 C 
ATOM     12  C16 <0> d   1      39.490   6.402  32.926  0.00  0.00     0.033 C 
ATOM     13  C17 <0> d   1      38.196   5.589  33.003  0.00  0.00     0.016 C 
ATOM     14  C18 <0> d   1      37.749   5.208  31.582  0.00  0.00    -0.017 C 
ATOM     15  C19 <0> d   1      37.437   6.498  30.821  0.00  0.00     0.020 C 
ATOM     16  C20 <0> d   1      34.946   2.863  30.473  0.00  0.00     0.006 C 
ATOM     17  C22 <0> d   1      34.453   2.121  29.223  0.00  0.00     0.033 C 
ATOM     18  C23 <0> d   1      32.938   2.130  29.433  0.00  0.00    -0.018 C 
ATOM     19  C24 <0> d   1      32.592   3.180  30.229  0.00  0.00    -0.042 C 
ENDROOT
BRANCH  19  20
ATOM     20  C25 <0> d   1      31.223   3.506  30.678  0.00  0.00    -0.012 A 
ATOM     21  C30 <0> d   1      30.650   2.830  31.756  0.00  0.00     0.128 A 
ATOM     22  N29 <0> d   1      29.432   3.124  32.160  0.00  0.00    -0.272 NA
ATOM     23  C28 <0> d   1      28.706   4.050  31.565  0.00  0.00     0.116 A 
ATOM     24  C27 <0> d   1      29.199   4.762  30.488  0.00  0.00     0.020 A 
ATOM     25  C26 <0> d   1      30.478   4.495  30.027  0.00  0.00     0.015 A 
ENDBRANCH  19  20
BRANCH  11  26
ATOM     26  O15 <0> d   1      41.824   6.281  32.312  0.00  0.00    -0.395 OA
ATOM     27  H43 <0> d   1      41.932   6.878  31.558  0.00  0.00     0.210 HD
ENDBRANCH  11  26
TORSDOF 2
ENDMDL
MODEL 34
REMARK CAVERDOCK RESULT:      15.0      0.000      0.000
REMARK CAVERDOCK CONSTRAINTS:       0.0      0.0      0.0      0.0
REMARK CAVERDOCK TUNNEL: 33     15.0      2.0     34.2
REMARK  2 active torsions:
REMARK  status: ('A' for Active; 'I' for Inactive)
REMARK    1  A    between atoms: C13_11  and  O15_12 
REMARK    2  A    between atoms: C24_20  and  C25_21 
ROOT
ATOM      1  C1  <0> d   1      33.810   4.937  29.536  0.00  0.00     0.021 C 
ATOM      2  C2  <0> d   1      33.596   3.909  30.648  0.00  0.00    -0.012 C 
ATOM      3  C3  <0> d   1      33.726   4.592  31.990  0.00  0.00     0.015 C 
ATOM      4  C4  <0> d   1      35.068   5.345  31.975  0.00  0.00     0.007 C 
ATOM      5  C5  <0> d   1      36.243   4.418  31.677  0.00  0.00     0.003 C 
ATOM      6  C7  <0> d   1      36.029   3.602  30.394  0.00  0.00    -0.001 C 
ATOM      7  C9  <0> d   1      37.200   2.622  30.252  0.00  0.00     0.033 C 
ATOM      8  C10 <0> d   1      38.489   3.391  30.262  0.00  0.00    -0.023 C 
ATOM      9  C11 <0> d   1      38.622   4.545  30.848  0.00  0.00    -0.072 C 
ATOM     10  C12 <0> d   1      39.979   5.224  30.798  0.00  0.00     0.066 C 
ATOM     11  C13 <0> d   1      40.379   5.613  32.225  0.00  0.00     0.122 C 
ATOM     12  C16 <0> d   1      39.276   6.474  32.845  0.00  0.00     0.033 C 
ATOM     13  C17 <0> d   1      37.990   5.653  32.968  0.00  0.00     0.016 C 
ATOM     14  C18 <0> d   1      37.522   5.230  31.566  0.00  0.00    -0.017 C 
ATOM     15  C19 <0> d   1      37.185   6.496  30.775  0.00  0.00     0.020 C 
ATOM     16  C20 <0> d   1      34.719   2.833  30.573  0.00  0.00     0.006 C 
ATOM     17  C22 <0> d   1      34.210   2.053  29.352  0.00  0.00     0.033 C 
ATOM     18  C23 <0> d   1      32.699   2.056  29.589  0.00  0.00    -0.018 C 
ATOM     19  C24 <0> d   1      32.359   3.125  30.362  0.00  0.00    -0.042 C 
ENDROOT
BRANCH  19  20
ATOM     20  C25 <0> d   1      30.995   3.453  30.826  0.00  0.00    -0.012 A 
ATOM     21  C30 <0> d   1      30.395   2.712  31.846  0.00  0.00     0.128 A 
ATOM     22  N29 <0> d   1      29.183   3.008  32.264  0.00  0.00    -0.272 NA
ATOM     23  C28 <0> d   1      28.486   3.995  31.737  0.00  0.00     0.116 A 
ATOM     24  C27 <0> d   1      29.007   4.774  30.720  0.00  0.00     0.020 A 
ATOM     25  C26 <0> d   1      30.281   4.509  30.249  0.00  0.00     0.015 A 
ENDBRANCH  19  20
BRANCH  11  26
ATOM     26  O15 <0> d   1      41.599   6.354  32.193  0.00  0.00    -0.395 OA
ATOM     27  H43 <0> d   1      41.537   7.195  31.719  0.00  0.00     0.210 HD
ENDBRANCH  11  26
TORSDOF 2
ENDMDL
MODEL 35
REMARK CAVERDOCK RESULT:      14.9      0.000      0.000
REMARK CAVERDOCK CONSTRAINTS:       0.0      0.0      0.0      0.0
REMARK CAVERDOCK TUNNEL: 34     14.9      2.0     35.3
REMARK  2 active torsions:
REMARK  status: ('A' for Active; 'I' for Inactive)
REMARK    1  A    between atoms: C13_11  and  O15_12 
REMARK    2  A    between atoms: C24_20  and  C25_21 
ROOT
ATOM      1  C1  <0> d   1      33.730   4.980  29.541  0.00  0.00     0.021 C 
ATOM      2  C2  <0> d   1      33.514   3.930  30.633  0.00  0.00    -0.012 C 
ATOM      3  C3  <0> d   1      33.655   4.584  31.988  0.00  0.00     0.015 C 
ATOM      4  C4  <0> d   1      35.001   5.328  31.983  0.00  0.00     0.007 C 
ATOM      5  C5  <0> d   1      36.169   4.400  31.660  0.00  0.00     0.003 C 
ATOM      6  C7  <0> d   1      35.943   3.612  30.361  0.00  0.00    -0.001 C 
ATOM      7  C9  <0> d   1      37.107   2.627  30.194  0.00  0.00     0.033 C 
ATOM      8  C10 <0> d   1      38.401   3.386  30.214  0.00  0.00    -0.023 C 
ATOM      9  C11 <0> d   1      38.545   4.527  30.823  0.00  0.00    -0.072 C 
ATOM     10  C12 <0> d   1      39.907   5.198  30.781  0.00  0.00     0.066 C 
ATOM     11  C13 <0> d   1      40.315   5.554  32.214  0.00  0.00     0.122 C 
ATOM     12  C16 <0> d   1      39.221   6.410  32.857  0.00  0.00     0.033 C 
ATOM     13  C17 <0> d   1      37.930   5.595  32.968  0.00  0.00     0.016 C 
ATOM     14  C18 <0> d   1      37.453   5.205  31.561  0.00  0.00    -0.017 C 
ATOM     15  C19 <0> d   1      37.122   6.489  30.797  0.00  0.00     0.020 C 
ATOM     16  C20 <0> d   1      34.629   2.849  30.530  0.00  0.00     0.006 C 
ATOM     17  C22 <0> d   1      34.109   2.098  29.296  0.00  0.00     0.033 C 
ATOM     18  C23 <0> d   1      32.599   2.106  29.540  0.00  0.00    -0.018 C 
ATOM     19  C24 <0> d   1      32.270   3.161  30.336  0.00  0.00    -0.042 C 
ENDROOT
BRANCH  19  20
ATOM     20  C25 <0> d   1      30.910   3.489  30.814  0.00  0.00    -0.012 A 
ATOM     21  C30 <0> d   1      30.333   2.769  31.861  0.00  0.00     0.128 A 
ATOM     22  N29 <0> d   1      29.124   3.064  32.290  0.00  0.00    -0.272 NA
ATOM     23  C28 <0> d   1      28.410   4.032  31.749  0.00  0.00     0.116 A 
ATOM     24  C27 <0> d   1      28.909   4.789  30.705  0.00  0.00     0.020 A 
ATOM     25  C26 <0> d   1      30.178   4.523  30.220  0.00  0.00     0.015 A 
ENDBRANCH  19  20
BRANCH  11  26
ATOM     26  O15 <0> d   1      41.541   6.288  32.193  0.00  0.00    -0.395 OA
ATOM     27  H43 <0> d   1      42.150   6.056  32.907  0.00  0.00     0.210 HD
ENDBRANCH  11  26
TORSDOF 2
ENDMDL
MODEL 36
REMARK CAVERDOCK RESULT:      14.4      0.000      0.000
REMARK CAVERDOCK CONSTRAINTS:       0.0      0.0      0.0      0.0
REMARK CAVERDOCK TUNNEL: 35     14.4      2.0     36.3
REMARK  2 active torsions:
REMARK  status: ('A' for Active; 'I' for Inactive)
REMARK    1  A    between atoms: C13_11  and  O15_12 
REMARK    2  A    between atoms: C24_20  and  C25_21 
ROOT
ATOM      1  C1  <0> d   1      33.487   4.934  29.671  0.00  0.00     0.021 C 
ATOM      2  C2  <0> d   1      33.332   3.869  30.759  0.00  0.00    -0.012 C 
ATOM      3  C3  <0> d   1      33.499   4.513  32.115  0.00  0.00     0.015 C 
ATOM      4  C4  <0> d   1      34.826   5.292  32.075  0.00  0.00     0.007 C 
ATOM      5  C5  <0> d   1      36.006   4.396  31.706  0.00  0.00     0.003 C 
ATOM      6  C7  <0> d   1      35.759   3.615  30.407  0.00  0.00    -0.001 C 
ATOM      7  C9  <0> d   1      36.942   2.662  30.194  0.00  0.00     0.033 C 
ATOM      8  C10 <0> d   1      38.216   3.454  30.181  0.00  0.00    -0.023 C 
ATOM      9  C11 <0> d   1      38.350   4.593  30.796  0.00  0.00    -0.072 C 
ATOM     10  C12 <0> d   1      39.693   5.298  30.719  0.00  0.00     0.066 C 
ATOM     11  C13 <0> d   1      40.137   5.652  32.142  0.00  0.00     0.122 C 
ATOM     12  C16 <0> d   1      39.043   6.473  32.828  0.00  0.00     0.033 C 
ATOM     13  C17 <0> d   1      37.777   5.624  32.971  0.00  0.00     0.016 C 
ATOM     14  C18 <0> d   1      37.265   5.235  31.575  0.00  0.00    -0.017 C 
ATOM     15  C19 <0> d   1      36.878   6.517  30.836  0.00  0.00     0.020 C 
ATOM     16  C20 <0> d   1      34.471   2.817  30.610  0.00  0.00     0.006 C 
ATOM     17  C22 <0> d   1      33.931   2.065  29.385  0.00  0.00     0.033 C 
ATOM     18  C23 <0> d   1      32.430   2.032  29.676  0.00  0.00    -0.018 C 
ATOM     19  C24 <0> d   1      32.099   3.071  30.493  0.00  0.00    -0.042 C 
ENDROOT
BRANCH  19  20
ATOM     20  C25 <0> d   1      30.748   3.359  31.017  0.00  0.00    -0.012 A 
ATOM     21  C30 <0> d   1      30.257   2.674  32.129  0.00  0.00     0.128 A 
ATOM     22  N29 <0> d   1      29.055   2.935  32.599  0.00  0.00    -0.272 NA
ATOM     23  C28 <0> d   1      28.268   3.833  32.040  0.00  0.00     0.116 A 
ATOM     24  C27 <0> d   1      28.679   4.552  30.932  0.00  0.00     0.020 A 
ATOM     25  C26 <0> d   1      29.937   4.320  30.402  0.00  0.00     0.015 A 
ENDBRANCH  19  20
BRANCH  11  26
ATOM     26  O15 <0> d   1      41.342   6.416  32.089  0.00  0.00    -0.395 OA
ATOM     27  H43 <0> d   1      42.021   6.041  31.510  0.00  0.00     0.210 HD
ENDBRANCH  11  26
TORSDOF 2
ENDMDL
MODEL 37
REMARK CAVERDOCK RESULT:      13.7      0.000      0.000
REMARK CAVERDOCK CONSTRAINTS:       0.0      0.0      0.0      0.0
REMARK CAVERDOCK TUNNEL: 36     13.7      2.0     37.1
REMARK  2 active torsions:
REMARK  status: ('A' for Active; 'I' for Inactive)
REMARK    1  A    between atoms: C13_11  and  O15_12 
REMARK    2  A    between atoms: C24_20  and  C25_21 
ROOT
ATOM      1  C1  <0> d   1      33.255   4.868  29.715  0.00  0.00     0.021 C 
ATOM      2  C2  <0> d   1      33.129   3.811  30.813  0.00  0.00    -0.012 C 
ATOM      3  C3  <0> d   1      33.324   4.466  32.161  0.00  0.00     0.015 C 
ATOM      4  C4  <0> d   1      34.645   5.251  32.086  0.00  0.00     0.007 C 
ATOM      5  C5  <0> d   1      35.821   4.358  31.697  0.00  0.00     0.003 C 
ATOM      6  C7  <0> d   1      35.549   3.566  30.410  0.00  0.00    -0.001 C 
ATOM      7  C9  <0> d   1      36.731   2.617  30.177  0.00  0.00     0.033 C 
ATOM      8  C10 <0> d   1      38.001   3.415  30.130  0.00  0.00    -0.023 C 
ATOM      9  C11 <0> d   1      38.143   4.558  30.734  0.00  0.00    -0.072 C 
ATOM     10  C12 <0> d   1      39.480   5.270  30.621  0.00  0.00     0.066 C 
ATOM     11  C13 <0> d   1      39.955   5.636  32.031  0.00  0.00     0.122 C 
ATOM     12  C16 <0> d   1      38.872   6.457  32.735  0.00  0.00     0.033 C 
ATOM     13  C17 <0> d   1      37.614   5.604  32.913  0.00  0.00     0.016 C 
ATOM     14  C18 <0> d   1      37.073   5.201  31.532  0.00  0.00    -0.017 C 
ATOM     15  C19 <0> d   1      36.663   6.477  30.792  0.00  0.00     0.020 C 
ATOM     16  C20 <0> d   1      34.269   2.764  30.647  0.00  0.00     0.006 C 
ATOM     17  C22 <0> d   1      33.706   2.000  29.440  0.00  0.00     0.033 C 
ATOM     18  C23 <0> d   1      32.212   1.962  29.765  0.00  0.00    -0.018 C 
ATOM     19  C24 <0> d   1      31.895   3.005  30.582  0.00  0.00    -0.042 C 
ENDROOT
BRANCH  19  20
ATOM     20  C25 <0> d   1      30.554   3.291  31.133  0.00  0.00    -0.012 A 
ATOM     21  C30 <0> d   1      30.112   2.652  32.292  0.00  0.00     0.128 A 
ATOM     22  N29 <0> d   1      28.920   2.911  32.786  0.00  0.00    -0.272 NA
ATOM     23  C28 <0> d   1      28.097   3.764  32.210  0.00  0.00     0.116 A 
ATOM     24  C27 <0> d   1      28.458   4.436  31.056  0.00  0.00     0.020 A 
ATOM     25  C26 <0> d   1      29.704   4.204  30.498  0.00  0.00     0.015 A 
ENDBRANCH  19  20
BRANCH  11  26
ATOM     26  O15 <0> d   1      41.155   6.406  31.946  0.00  0.00    -0.395 OA
ATOM     27  H43 <0> d   1      41.063   7.221  31.433  0.00  0.00     0.210 HD
ENDBRANCH  11  26
TORSDOF 2
ENDMDL
MODEL 38
REMARK CAVERDOCK RESULT:      13.2      0.000      0.000
REMARK CAVERDOCK CONSTRAINTS:       0.0      0.0      0.0      0.0
REMARK CAVERDOCK TUNNEL: 37     13.2      2.0     38.5
REMARK  2 active torsions:
REMARK  status: ('A' for Active; 'I' for Inactive)
REMARK    1  A    between atoms: C13_11  and  O15_12 
REMARK    2  A    between atoms: C24_20  and  C25_21 
ROOT
ATOM      1  C1  <0> d   1      33.051   4.923  29.794  0.00  0.00     0.021 C 
ATOM      2  C2  <0> d   1      32.943   3.838  30.867  0.00  0.00    -0.012 C 
ATOM      3  C3  <0> d   1      33.166   4.458  32.227  0.00  0.00     0.015 C 
ATOM      4  C4  <0> d   1      34.489   5.240  32.146  0.00  0.00     0.007 C 
ATOM      5  C5  <0> d   1      35.653   4.354  31.711  0.00  0.00     0.003 C 
ATOM      6  C7  <0> d   1      35.353   3.596  30.410  0.00  0.00    -0.001 C 
ATOM      7  C9  <0> d   1      36.527   2.650  30.129  0.00  0.00     0.033 C 
ATOM      8  C10 <0> d   1      37.799   3.444  30.078  0.00  0.00    -0.023 C 
ATOM      9  C11 <0> d   1      37.957   4.571  30.708  0.00  0.00    -0.072 C 
ATOM     10  C12 <0> d   1      39.294   5.281  30.587  0.00  0.00     0.066 C 
ATOM     11  C13 <0> d   1      39.797   5.609  31.997  0.00  0.00     0.122 C 
ATOM     12  C16 <0> d   1      38.732   6.415  32.743  0.00  0.00     0.033 C 
ATOM     13  C17 <0> d   1      37.474   5.562  32.923  0.00  0.00     0.016 C 
ATOM     14  C18 <0> d   1      36.905   5.197  31.543  0.00  0.00    -0.017 C 
ATOM     15  C19 <0> d   1      36.485   6.492  30.844  0.00  0.00     0.020 C 
ATOM     16  C20 <0> d   1      34.075   2.792  30.651  0.00  0.00     0.006 C 
ATOM     17  C22 <0> d   1      33.486   2.061  29.436  0.00  0.00     0.033 C 
ATOM     18  C23 <0> d   1      31.998   2.020  29.789  0.00  0.00    -0.018 C 
ATOM     19  C24 <0> d   1      31.701   3.043  30.639  0.00  0.00    -0.042 C 
ENDROOT
BRANCH  19  20
ATOM     20  C25 <0> d   1      30.372   3.319  31.223  0.00  0.00    -0.012 A 
ATOM     21  C30 <0> d   1      29.944   2.640  32.365  0.00  0.00     0.128 A 
ATOM     22  N29 <0> d   1      28.763   2.890  32.889  0.00  0.00    -0.272 NA
ATOM     23  C28 <0> d   1      27.938   3.771  32.359  0.00  0.00     0.116 A 
ATOM     24  C27 <0> d   1      28.285   4.483  31.226  0.00  0.00     0.020 A 
ATOM     25  C26 <0> d   1      29.520   4.262  30.639  0.00  0.00     0.015 A 
ENDBRANCH  19  20
BRANCH  11  26
ATOM     26  O15 <0> d   1      40.999   6.377  31.908  0.00  0.00    -0.395 OA
ATOM     27  H43 <0> d   1      41.688   5.966  31.367  0.00  0.00     0.210 HD
ENDBRANCH  11  26
TORSDOF 2
ENDMDL
MODEL 39
REMARK CAVERDOCK RESULT:      12.6      0.000      0.000
REMARK CAVERDOCK CONSTRAINTS:       0.1      0.0      0.0      0.0
REMARK CAVERDOCK TUNNEL: 38     12.6      2.1     39.5
REMARK  2 active torsions:
REMARK  status: ('A' for Active; 'I' for Inactive)
REMARK    1  A    between atoms: C13_11  and  O15_12 
REMARK    2  A    between atoms: C24_20  and  C25_21 
ROOT
ATOM      1  C1  <0> d   1      32.831   4.818  29.764  0.00  0.00     0.021 C 
ATOM      2  C2  <0> d   1      32.707   3.752  30.855  0.00  0.00    -0.012 C 
ATOM      3  C3  <0> d   1      32.956   4.388  32.203  0.00  0.00     0.015 C 
ATOM      4  C4  <0> d   1      34.297   5.136  32.098  0.00  0.00     0.007 C 
ATOM      5  C5  <0> d   1      35.436   4.215  31.668  0.00  0.00     0.003 C 
ATOM      6  C7  <0> d   1      35.106   3.445  30.381  0.00  0.00    -0.001 C 
ATOM      7  C9  <0> d   1      36.254   2.466  30.106  0.00  0.00     0.033 C 
ATOM      8  C10 <0> d   1      37.545   3.229  30.031  0.00  0.00    -0.023 C 
ATOM      9  C11 <0> d   1      37.735   4.361  30.642  0.00  0.00    -0.072 C 
ATOM     10  C12 <0> d   1      39.088   5.037  30.499  0.00  0.00     0.066 C 
ATOM     11  C13 <0> d   1      39.611   5.375  31.898  0.00  0.00     0.122 C 
ATOM     12  C16 <0> d   1      38.572   6.218  32.641  0.00  0.00     0.033 C 
ATOM     13  C17 <0> d   1      37.296   5.398  32.845  0.00  0.00     0.016 C 
ATOM     14  C18 <0> d   1      36.706   5.026  31.476  0.00  0.00    -0.017 C 
ATOM     15  C19 <0> d   1      36.311   6.319  30.760  0.00  0.00     0.020 C 
ATOM     16  C20 <0> d   1      33.812   2.676  30.646  0.00  0.00     0.006 C 
ATOM     17  C22 <0> d   1      33.194   1.940  29.448  0.00  0.00     0.033 C 
ATOM     18  C23 <0> d   1      31.709   1.941  29.814  0.00  0.00    -0.018 C 
ATOM     19  C24 <0> d   1      31.444   2.984  30.650  0.00  0.00    -0.042 C 
ENDROOT
BRANCH  19  20
ATOM     20  C25 <0> d   1      30.127   3.301  31.241  0.00  0.00    -0.012 A 
ATOM     21  C30 <0> d   1      29.702   2.663  32.408  0.00  0.00     0.128 A 
ATOM     22  N29 <0> d   1      28.531   2.950  32.938  0.00  0.00    -0.272 NA
ATOM     23  C28 <0> d   1      27.716   3.830  32.391  0.00  0.00     0.116 A 
ATOM     24  C27 <0> d   1      28.062   4.502  31.233  0.00  0.00     0.020 A 
ATOM     25  C26 <0> d   1      29.285   4.242  30.639  0.00  0.00     0.015 A 
ENDBRANCH  19  20
BRANCH  11  26
ATOM     26  O15 <0> d   1      40.830   6.112  31.787  0.00  0.00    -0.395 OA
ATOM     27  H43 <0> d   1      41.311   6.205  32.621  0.00  0.00     0.210 HD
ENDBRANCH  11  26
TORSDOF 2
ENDMDL
MODEL 40
REMARK CAVERDOCK RESULT:      12.2      0.000      0.000
REMARK CAVERDOCK CONSTRAINTS:       0.0      0.0      0.0      0.0
REMARK CAVERDOCK TUNNEL: 39     12.2      2.2     40.5
REMARK  2 active torsions:
REMARK  status: ('A' for Active; 'I' for Inactive)
REMARK    1  A    between atoms: C13_11  and  O15_12 
REMARK    2  A    between atoms: C24_20  and  C25_21 
ROOT
ATOM      1  C1  <0> d   1      32.613   4.762  29.812  0.00  0.00     0.021 C 
ATOM      2  C2  <0> d   1      32.512   3.701  30.909  0.00  0.00    -0.012 C 
ATOM      3  C3  <0> d   1      32.785   4.342  32.250  0.00  0.00     0.015 C 
ATOM      4  C4  <0> d   1      34.121   5.094  32.117  0.00  0.00     0.007 C 
ATOM      5  C5  <0> d   1      35.254   4.174  31.669  0.00  0.00     0.003 C 
ATOM      6  C7  <0> d   1      34.903   3.398  30.392  0.00  0.00    -0.001 C 
ATOM      7  C9  <0> d   1      36.048   2.422  30.099  0.00  0.00     0.033 C 
ATOM      8  C10 <0> d   1      37.335   3.187  29.997  0.00  0.00    -0.023 C 
ATOM      9  C11 <0> d   1      37.533   4.323  30.600  0.00  0.00    -0.072 C 
ATOM     10  C12 <0> d   1      38.882   5.001  30.429  0.00  0.00     0.066 C 
ATOM     11  C13 <0> d   1      39.430   5.346  31.817  0.00  0.00     0.122 C 
ATOM     12  C16 <0> d   1      38.403   6.189  32.576  0.00  0.00     0.033 C 
ATOM     13  C17 <0> d   1      37.133   5.366  32.807  0.00  0.00     0.016 C 
ATOM     14  C18 <0> d   1      36.518   4.987  31.450  0.00  0.00    -0.017 C 
ATOM     15  C19 <0> d   1      36.107   6.277  30.738  0.00  0.00     0.020 C 
ATOM     16  C20 <0> d   1      33.615   2.626  30.684  0.00  0.00     0.006 C 
ATOM     17  C22 <0> d   1      32.978   1.885  29.500  0.00  0.00     0.033 C 
ATOM     18  C23 <0> d   1      31.500   1.883  29.894  0.00  0.00    -0.018 C 
ATOM     19  C24 <0> d   1      31.247   2.928  30.731  0.00  0.00    -0.042 C 
ENDROOT
BRANCH  19  20
ATOM     20  C25 <0> d   1      29.941   3.244  31.345  0.00  0.00    -0.012 A 
ATOM     21  C30 <0> d   1      29.073   4.152  30.738  0.00  0.00     0.128 A 
ATOM     22  N29 <0> d   1      27.907   4.429  31.282  0.00  0.00    -0.272 NA
ATOM     23  C28 <0> d   1      27.518   3.878  32.415  0.00  0.00     0.116 A 
ATOM     24  C27 <0> d   1      28.323   2.972  33.081  0.00  0.00     0.020 A 
ATOM     25  C26 <0> d   1      29.556   2.641  32.548  0.00  0.00     0.015 A 
ENDBRANCH  19  20
BRANCH  11  26
ATOM     26  O15 <0> d   1      40.644   6.086  31.680  0.00  0.00    -0.395 OA
ATOM     27  H43 <0> d   1      41.289   5.677  31.086  0.00  0.00     0.210 HD
ENDBRANCH  11  26
TORSDOF 2
ENDMDL
MODEL 41
REMARK CAVERDOCK RESULT:      12.1      0.000      0.000
REMARK CAVERDOCK CONSTRAINTS:       0.0      0.0      0.0      0.0
REMARK CAVERDOCK TUNNEL: 40     12.1      2.3     41.3
REMARK  2 active torsions:
REMARK  status: ('A' for Active; 'I' for Inactive)
REMARK    1  A    between atoms: C13_11  and  O15_12 
REMARK    2  A    between atoms: C24_20  and  C25_21 
ROOT
ATOM      1  C1  <0> d   1      32.342   4.732  29.983  0.00  0.00     0.021 C 
ATOM      2  C2  <0> d   1      32.303   3.628  31.042  0.00  0.00    -0.012 C 
ATOM      3  C3  <0> d   1      32.594   4.227  32.398  0.00  0.00     0.015 C 
ATOM      4  C4  <0> d   1      33.903   5.024  32.259  0.00  0.00     0.007 C 
ATOM      5  C5  <0> d   1      35.050   4.158  31.746  0.00  0.00     0.003 C 
ATOM      6  C7  <0> d   1      34.687   3.419  30.450  0.00  0.00    -0.001 C 
ATOM      7  C9  <0> d   1      35.853   2.490  30.090  0.00  0.00     0.033 C 
ATOM      8  C10 <0> d   1      37.113   3.298  29.983  0.00  0.00    -0.023 C 
ATOM      9  C11 <0> d   1      37.294   4.416  30.624  0.00  0.00    -0.072 C 
ATOM     10  C12 <0> d   1      38.616   5.142  30.443  0.00  0.00     0.066 C 
ATOM     11  C13 <0> d   1      39.192   5.452  31.828  0.00  0.00     0.122 C 
ATOM     12  C16 <0> d   1      38.161   6.234  32.645  0.00  0.00     0.033 C 
ATOM     13  C17 <0> d   1      36.923   5.365  32.879  0.00  0.00     0.016 C 
ATOM     14  C18 <0> d   1      36.283   5.017  31.525  0.00  0.00    -0.017 C 
ATOM     15  C19 <0> d   1      35.813   6.319  30.873  0.00  0.00     0.020 C 
ATOM     16  C20 <0> d   1      33.432   2.597  30.747  0.00  0.00     0.006 C 
ATOM     17  C22 <0> d   1      32.785   1.881  29.553  0.00  0.00     0.033 C 
ATOM     18  C23 <0> d   1      31.319   1.818  29.985  0.00  0.00    -0.018 C 
ATOM     19  C24 <0> d   1      31.058   2.823  30.867  0.00  0.00    -0.042 C 
ENDROOT
BRANCH  19  20
ATOM     20  C25 <0> d   1      29.760   3.075  31.528  0.00  0.00    -0.012 A 
ATOM     21  C30 <0> d   1      29.476   2.510  32.772  0.00  0.00     0.128 A 
ATOM     22  N29 <0> d   1      28.323   2.739  33.363  0.00  0.00    -0.272 NA
ATOM     23  C28 <0> d   1      27.393   3.492  32.808  0.00  0.00     0.116 A 
ATOM     24  C27 <0> d   1      27.596   4.085  31.575  0.00  0.00     0.020 A 
ATOM     25  C26 <0> d   1      28.795   3.881  30.914  0.00  0.00     0.015 A 
ENDBRANCH  19  20
BRANCH  11  26
ATOM     26  O15 <0> d   1      40.379   6.234  31.688  0.00  0.00    -0.395 OA
ATOM     27  H43 <0> d   1      40.313   6.931  31.020  0.00  0.00     0.210 HD
ENDBRANCH  11  26
TORSDOF 2
ENDMDL
MODEL 42
REMARK CAVERDOCK RESULT:      12.3      0.000      0.000
REMARK CAVERDOCK CONSTRAINTS:       0.0      0.0      0.0      0.0
REMARK CAVERDOCK TUNNEL: 41     12.3      2.3     42.5
REMARK  2 active torsions:
REMARK  status: ('A' for Active; 'I' for Inactive)
REMARK    1  A    between atoms: C13_11  and  O15_12 
REMARK    2  A    between atoms: C24_20  and  C25_21 
ROOT
ATOM      1  C1  <0> d   1      32.146   4.660  29.932  0.00  0.00     0.021 C 
ATOM      2  C2  <0> d   1      32.103   3.555  30.989  0.00  0.00    -0.012 C 
ATOM      3  C3  <0> d   1      32.407   4.151  32.344  0.00  0.00     0.015 C 
ATOM      4  C4  <0> d   1      33.722   4.936  32.198  0.00  0.00     0.007 C 
ATOM      5  C5  <0> d   1      34.859   4.060  31.679  0.00  0.00     0.003 C 
ATOM      6  C7  <0> d   1      34.482   3.326  30.384  0.00  0.00    -0.001 C 
ATOM      7  C9  <0> d   1      35.637   2.387  30.016  0.00  0.00     0.033 C 
ATOM      8  C10 <0> d   1      36.903   3.184  29.903  0.00  0.00    -0.023 C 
ATOM      9  C11 <0> d   1      37.098   4.300  30.543  0.00  0.00    -0.072 C 
ATOM     10  C12 <0> d   1      38.425   5.014  30.355  0.00  0.00     0.066 C 
ATOM     11  C13 <0> d   1      39.012   5.316  31.738  0.00  0.00     0.122 C 
ATOM     12  C16 <0> d   1      37.993   6.107  32.561  0.00  0.00     0.033 C 
ATOM     13  C17 <0> d   1      36.749   5.248  32.801  0.00  0.00     0.016 C 
ATOM     14  C18 <0> d   1      36.098   4.908  31.451  0.00  0.00    -0.017 C 
ATOM     15  C19 <0> d   1      35.636   6.215  30.803  0.00  0.00     0.020 C 
ATOM     16  C20 <0> d   1      33.221   2.515  30.686  0.00  0.00     0.006 C 
ATOM     17  C22 <0> d   1      32.560   1.806  29.496  0.00  0.00     0.033 C 
ATOM     18  C23 <0> d   1      31.097   1.756  29.936  0.00  0.00    -0.018 C 
ATOM     19  C24 <0> d   1      30.850   2.762  30.821  0.00  0.00    -0.042 C 
ENDROOT
BRANCH  19  20
ATOM     20  C25 <0> d   1      29.558   3.026  31.489  0.00  0.00    -0.012 A 
ATOM     21  C30 <0> d   1      29.274   2.457  32.732  0.00  0.00     0.128 A 
ATOM     22  N29 <0> d   1      28.126   2.696  33.330  0.00  0.00    -0.272 NA
ATOM     23  C28 <0> d   1      27.202   3.462  32.784  0.00  0.00     0.116 A 
ATOM     24  C27 <0> d   1      27.405   4.058  31.553  0.00  0.00     0.020 A 
ATOM     25  C26 <0> d   1      28.599   3.844  30.885  0.00  0.00     0.015 A 
ENDBRANCH  19  20
BRANCH  11  26
ATOM     26  O15 <0> d   1      40.205   6.088  31.591  0.00  0.00    -0.395 OA
ATOM     27  H43 <0> d   1      40.838   5.975  32.315  0.00  0.00     0.210 HD
ENDBRANCH  11  26
TORSDOF 2
ENDMDL
MODEL 43
REMARK CAVERDOCK RESULT:      12.7      0.000      0.000
REMARK CAVERDOCK CONSTRAINTS:       0.0      0.0      0.0      0.0
REMARK CAVERDOCK TUNNEL: 42     12.7      2.3     43.3
REMARK  2 active torsions:
REMARK  status: ('A' for Active; 'I' for Inactive)
REMARK    1  A    between atoms: C13_11  and  O15_12 
REMARK    2  A    between atoms: C24_20  and  C25_21 
ROOT
ATOM      1  C1  <0> d   1      31.938   4.502  29.695  0.00  0.00     0.021 C 
ATOM      2  C2  <0> d   1      31.886   3.416  30.771  0.00  0.00    -0.012 C 
ATOM      3  C3  <0> d   1      32.134   4.042  32.124  0.00  0.00     0.015 C 
ATOM      4  C4  <0> d   1      33.436   4.854  32.004  0.00  0.00     0.007 C 
ATOM      5  C5  <0> d   1      34.607   3.995  31.537  0.00  0.00     0.003 C 
ATOM      6  C7  <0> d   1      34.287   3.229  30.245  0.00  0.00    -0.001 C 
ATOM      7  C9  <0> d   1      35.474   2.309  29.931  0.00  0.00     0.033 C 
ATOM      8  C10 <0> d   1      36.725   3.133  29.842  0.00  0.00    -0.023 C 
ATOM      9  C11 <0> d   1      36.875   4.264  30.467  0.00  0.00    -0.072 C 
ATOM     10  C12 <0> d   1      38.192   5.004  30.308  0.00  0.00     0.066 C 
ATOM     11  C13 <0> d   1      38.728   5.345  31.702  0.00  0.00     0.122 C 
ATOM     12  C16 <0> d   1      37.666   6.127  32.478  0.00  0.00     0.033 C 
ATOM     13  C17 <0> d   1      36.434   5.246  32.695  0.00  0.00     0.016 C 
ATOM     14  C18 <0> d   1      35.834   4.866  31.332  0.00  0.00    -0.017 C 
ATOM     15  C19 <0> d   1      35.364   6.151  30.645  0.00  0.00     0.020 C 
ATOM     16  C20 <0> d   1      33.036   2.396  30.524  0.00  0.00     0.006 C 
ATOM     17  C22 <0> d   1      32.428   1.650  29.326  0.00  0.00     0.033 C 
ATOM     18  C23 <0> d   1      30.953   1.575  29.722  0.00  0.00    -0.018 C 
ATOM     19  C24 <0> d   1      30.657   2.592  30.580  0.00  0.00    -0.042 C 
ENDROOT
BRANCH  19  20
ATOM     20  C25 <0> d   1      29.339   2.838  31.202  0.00  0.00    -0.012 A 
ATOM     21  C30 <0> d   1      28.683   4.056  31.016  0.00  0.00     0.128 A 
ATOM     22  N29 <0> d   1      27.507   4.273  31.565  0.00  0.00    -0.272 NA
ATOM     23  C28 <0> d   1      26.910   3.367  32.316  0.00  0.00     0.116 A 
ATOM     24  C27 <0> d   1      27.497   2.138  32.552  0.00  0.00     0.020 A 
ATOM     25  C26 <0> d   1      28.731   1.856  31.992  0.00  0.00     0.015 A 
ENDBRANCH  19  20
BRANCH  11  26
ATOM     26  O15 <0> d   1      39.908   6.140  31.578  0.00  0.00    -0.395 OA
ATOM     27  H43 <0> d   1      39.752   7.020  31.207  0.00  0.00     0.210 HD
ENDBRANCH  11  26
TORSDOF 2
ENDMDL
MODEL 44
REMARK CAVERDOCK RESULT:      12.7      0.000      0.000
REMARK CAVERDOCK CONSTRAINTS:       0.0      0.0      0.0      0.0
REMARK CAVERDOCK TUNNEL: 43     12.7      2.4     44.4
REMARK  2 active torsions:
REMARK  status: ('A' for Active; 'I' for Inactive)
REMARK    1  A    between atoms: C13_11  and  O15_12 
REMARK    2  A    between atoms: C24_20  and  C25_21 
ROOT
ATOM      1  C1  <0> d   1      31.671   4.359  29.759  0.00  0.00     0.021 C 
ATOM      2  C2  <0> d   1      31.690   3.203  30.761  0.00  0.00    -0.012 C 
ATOM      3  C3  <0> d   1      31.923   3.752  32.149  0.00  0.00     0.015 C 
ATOM      4  C4  <0> d   1      33.179   4.637  32.071  0.00  0.00     0.007 C 
ATOM      5  C5  <0> d   1      34.387   3.873  31.536  0.00  0.00     0.003 C 
ATOM      6  C7  <0> d   1      34.090   3.177  30.199  0.00  0.00    -0.001 C 
ATOM      7  C9  <0> d   1      35.318   2.344  29.814  0.00  0.00     0.033 C 
ATOM      8  C10 <0> d   1      36.524   3.236  29.767  0.00  0.00    -0.023 C 
ATOM      9  C11 <0> d   1      36.624   4.330  30.464  0.00  0.00    -0.072 C 
ATOM     10  C12 <0> d   1      37.898   5.148  30.340  0.00  0.00     0.066 C 
ATOM     11  C13 <0> d   1      38.434   5.424  31.749  0.00  0.00     0.122 C 
ATOM     12  C16 <0> d   1      37.344   6.097  32.585  0.00  0.00     0.033 C 
ATOM     13  C17 <0> d   1      36.162   5.139  32.756  0.00  0.00     0.016 C 
ATOM     14  C18 <0> d   1      35.564   4.819  31.377  0.00  0.00    -0.017 C 
ATOM     15  C19 <0> d   1      35.020   6.119  30.781  0.00  0.00     0.020 C 
ATOM     16  C20 <0> d   1      32.887   2.263  30.435  0.00  0.00     0.006 C 
ATOM     17  C22 <0> d   1      32.303   1.567  29.197  0.00  0.00     0.033 C 
ATOM     18  C23 <0> d   1      30.839   1.389  29.602  0.00  0.00    -0.018 C 
ATOM     19  C24 <0> d   1      30.502   2.330  30.527  0.00  0.00    -0.042 C 
ENDROOT
BRANCH  19  20
ATOM     20  C25 <0> d   1      29.182   2.465  31.178  0.00  0.00    -0.012 A 
ATOM     21  C30 <0> d   1      28.545   1.352  31.727  0.00  0.00     0.128 A 
ATOM     22  N29 <0> d   1      27.372   1.473  32.312  0.00  0.00    -0.272 NA
ATOM     23  C28 <0> d   1      26.750   2.633  32.392  0.00  0.00     0.116 A 
ATOM     24  C27 <0> d   1      27.313   3.783  31.869  0.00  0.00     0.020 A 
ATOM     25  C26 <0> d   1      28.549   3.711  31.249  0.00  0.00     0.015 A 
ENDBRANCH  19  20
BRANCH  11  26
ATOM     26  O15 <0> d   1      39.570   6.287  31.666  0.00  0.00    -0.395 OA
ATOM     27  H43 <0> d   1      40.153   6.098  30.917  0.00  0.00     0.210 HD
ENDBRANCH  11  26
TORSDOF 2
ENDMDL
MODEL 45
REMARK CAVERDOCK RESULT:      12.5      0.000      0.000
REMARK CAVERDOCK CONSTRAINTS:       0.0      0.0      0.0      0.0
REMARK CAVERDOCK TUNNEL: 44     12.5      2.4     45.4
REMARK  2 active torsions:
REMARK  status: ('A' for Active; 'I' for Inactive)
REMARK    1  A    between atoms: C13_11  and  O15_12 
REMARK    2  A    between atoms: C24_20  and  C25_21 
ROOT
ATOM      1  C1  <0> d   1      31.323   4.407  30.097  0.00  0.00     0.021 C 
ATOM      2  C2  <0> d   1      31.444   3.124  30.920  0.00  0.00    -0.012 C 
ATOM      3  C3  <0> d   1      31.729   3.481  32.361  0.00  0.00     0.015 C 
ATOM      4  C4  <0> d   1      32.941   4.429  32.351  0.00  0.00     0.007 C 
ATOM      5  C5  <0> d   1      34.149   3.809  31.654  0.00  0.00     0.003 C 
ATOM      6  C7  <0> d   1      33.810   3.296  30.247  0.00  0.00    -0.001 C 
ATOM      7  C9  <0> d   1      35.049   2.588  29.687  0.00  0.00     0.033 C 
ATOM      8  C10 <0> d   1      36.212   3.536  29.712  0.00  0.00    -0.023 C 
ATOM      9  C11 <0> d   1      36.303   4.524  30.554  0.00  0.00    -0.072 C 
ATOM     10  C12 <0> d   1      37.533   5.412  30.489  0.00  0.00     0.066 C 
ATOM     11  C13 <0> d   1      38.133   5.512  31.895  0.00  0.00     0.122 C 
ATOM     12  C16 <0> d   1      37.063   6.005  32.871  0.00  0.00     0.033 C 
ATOM     13  C17 <0> d   1      35.933   4.976  32.958  0.00  0.00     0.016 C 
ATOM     14  C18 <0> d   1      35.275   4.825  31.577  0.00  0.00    -0.017 C 
ATOM     15  C19 <0> d   1      34.645   6.168  31.202  0.00  0.00     0.020 C 
ATOM     16  C20 <0> d   1      32.661   2.300  30.405  0.00  0.00     0.006 C 
ATOM     17  C22 <0> d   1      32.040   1.758  29.109  0.00  0.00     0.033 C 
ATOM     18  C23 <0> d   1      30.609   1.452  29.554  0.00  0.00    -0.018 C 
ATOM     19  C24 <0> d   1      30.283   2.235  30.620  0.00  0.00    -0.042 C 
ENDROOT
BRANCH  19  20
ATOM     20  C25 <0> d   1      28.996   2.211  31.346  0.00  0.00    -0.012 A 
ATOM     21  C30 <0> d   1      28.589   1.065  32.030  0.00  0.00     0.128 A 
ATOM     22  N29 <0> d   1      27.445   1.045  32.681  0.00  0.00    -0.272 NA
ATOM     23  C28 <0> d   1      26.639   2.089  32.705  0.00  0.00     0.116 A 
ATOM     24  C27 <0> d   1      26.968   3.261  32.049  0.00  0.00     0.020 A 
ATOM     25  C26 <0> d   1      28.163   3.336  31.354  0.00  0.00     0.015 A 
ENDBRANCH  19  20
BRANCH  11  26
ATOM     26  O15 <0> d   1      39.225   6.433  31.883  0.00  0.00    -0.395 OA
ATOM     27  H43 <0> d   1      40.094   6.012  31.946  0.00  0.00     0.210 HD
ENDBRANCH  11  26
TORSDOF 2
ENDMDL
MODEL 46
REMARK CAVERDOCK RESULT:      11.6      0.000      0.000
REMARK CAVERDOCK CONSTRAINTS:       0.0      0.0      0.0      0.0
REMARK CAVERDOCK TUNNEL: 45     11.6      2.3     46.7
REMARK  2 active torsions:
REMARK  status: ('A' for Active; 'I' for Inactive)
REMARK    1  A    between atoms: C13_11  and  O15_12 
REMARK    2  A    between atoms: C24_20  and  C25_21 
ROOT
ATOM      1  C1  <0> d   1      31.107   4.316  30.140  0.00  0.00     0.021 C 
ATOM      2  C2  <0> d   1      31.289   2.985  30.871  0.00  0.00    -0.012 C 
ATOM      3  C3  <0> d   1      31.578   3.253  32.329  0.00  0.00     0.015 C 
ATOM      4  C4  <0> d   1      32.752   4.247  32.373  0.00  0.00     0.007 C 
ATOM      5  C5  <0> d   1      33.974   3.724  31.623  0.00  0.00     0.003 C 
ATOM      6  C7  <0> d   1      33.637   3.296  30.187  0.00  0.00    -0.001 C 
ATOM      7  C9  <0> d   1      34.896   2.677  29.567  0.00  0.00     0.033 C 
ATOM      8  C10 <0> d   1      36.021   3.667  29.646  0.00  0.00    -0.023 C 
ATOM      9  C11 <0> d   1      36.085   4.597  30.553  0.00  0.00    -0.072 C 
ATOM     10  C12 <0> d   1      37.279   5.536  30.538  0.00  0.00     0.066 C 
ATOM     11  C13 <0> d   1      37.892   5.563  31.942  0.00  0.00     0.122 C 
ATOM     12  C16 <0> d   1      36.816   5.944  32.960  0.00  0.00     0.033 C 
ATOM     13  C17 <0> d   1      35.729   4.868  32.987  0.00  0.00     0.016 C 
ATOM     14  C18 <0> d   1      35.059   4.787  31.606  0.00  0.00    -0.017 C 
ATOM     15  C19 <0> d   1      34.373   6.126  31.331  0.00  0.00     0.020 C 
ATOM     16  C20 <0> d   1      32.530   2.247  30.288  0.00  0.00     0.006 C 
ATOM     17  C22 <0> d   1      31.914   1.771  28.964  0.00  0.00     0.033 C 
ATOM     18  C23 <0> d   1      30.502   1.380  29.400  0.00  0.00    -0.018 C 
ATOM     19  C24 <0> d   1      30.160   2.074  30.521  0.00  0.00    -0.042 C 
ENDROOT
BRANCH  19  20
ATOM     20  C25 <0> d   1      28.884   1.949  31.256  0.00  0.00    -0.012 A 
ATOM     21  C30 <0> d   1      27.681   1.792  30.567  0.00  0.00     0.128 A 
ATOM     22  N29 <0> d   1      26.545   1.675  31.221  0.00  0.00    -0.272 NA
ATOM     23  C28 <0> d   1      26.492   1.714  32.538  0.00  0.00     0.116 A 
ATOM     24  C27 <0> d   1      27.639   1.872  33.294  0.00  0.00     0.020 A 
ATOM     25  C26 <0> d   1      28.861   1.992  32.655  0.00  0.00     0.015 A 
ENDBRANCH  19  20
BRANCH  11  26
ATOM     26  O15 <0> d   1      38.948   6.524  31.983  0.00  0.00    -0.395 OA
ATOM     27  H43 <0> d   1      39.795   6.165  32.281  0.00  0.00     0.210 HD
ENDBRANCH  11  26
TORSDOF 2
ENDMDL
MODEL 47
REMARK CAVERDOCK RESULT:      10.3      0.000      0.000
REMARK CAVERDOCK CONSTRAINTS:       0.0      0.0      0.0      0.0
REMARK CAVERDOCK TUNNEL: 46     10.3      2.4     47.6
REMARK  2 active torsions:
REMARK  status: ('A' for Active; 'I' for Inactive)
REMARK    1  A    between atoms: C13_11  and  O15_12 
REMARK    2  A    between atoms: C24_20  and  C25_21 
ROOT
ATOM      1  C1  <0> d   1      30.840   4.181  30.329  0.00  0.00     0.021 C 
ATOM      2  C2  <0> d   1      31.085   2.814  30.972  0.00  0.00    -0.012 C 
ATOM      3  C3  <0> d   1      31.422   3.004  32.433  0.00  0.00     0.015 C 
ATOM      4  C4  <0> d   1      32.570   4.027  32.493  0.00  0.00     0.007 C 
ATOM      5  C5  <0> d   1      33.776   3.585  31.669  0.00  0.00     0.003 C 
ATOM      6  C7  <0> d   1      33.396   3.233  30.223  0.00  0.00    -0.001 C 
ATOM      7  C9  <0> d   1      34.646   2.688  29.522  0.00  0.00     0.033 C 
ATOM      8  C10 <0> d   1      35.747   3.703  29.618  0.00  0.00    -0.023 C 
ATOM      9  C11 <0> d   1      35.821   4.580  30.577  0.00  0.00    -0.072 C 
ATOM     10  C12 <0> d   1      36.988   5.552  30.574  0.00  0.00     0.066 C 
ATOM     11  C13 <0> d   1      37.654   5.514  31.953  0.00  0.00     0.122 C 
ATOM     12  C16 <0> d   1      36.607   5.804  33.031  0.00  0.00     0.033 C 
ATOM     13  C17 <0> d   1      35.551   4.697  33.033  0.00  0.00     0.016 C 
ATOM     14  C18 <0> d   1      34.831   4.678  31.675  0.00  0.00    -0.017 C 
ATOM     15  C19 <0> d   1      34.099   6.011  31.506  0.00  0.00     0.020 C 
ATOM     16  C20 <0> d   1      32.322   2.148  30.301  0.00  0.00     0.006 C 
ATOM     17  C22 <0> d   1      31.669   1.734  28.974  0.00  0.00     0.033 C 
ATOM     18  C23 <0> d   1      30.285   1.277  29.438  0.00  0.00    -0.018 C 
ATOM     19  C24 <0> d   1      29.968   1.893  30.610  0.00  0.00    -0.042 C 
ENDROOT
BRANCH  19  20
ATOM     20  C25 <0> d   1      28.724   1.689  31.383  0.00  0.00    -0.012 A 
ATOM     21  C30 <0> d   1      28.769   1.522  32.768  0.00  0.00     0.128 A 
ATOM     22  N29 <0> d   1      27.662   1.346  33.457  0.00  0.00    -0.272 NA
ATOM     23  C28 <0> d   1      26.478   1.308  32.876  0.00  0.00     0.116 A 
ATOM     24  C27 <0> d   1      26.349   1.462  31.507  0.00  0.00     0.020 A 
ATOM     25  C26 <0> d   1      27.483   1.656  30.737  0.00  0.00     0.015 A 
ENDBRANCH  19  20
BRANCH  11  26
ATOM     26  O15 <0> d   1      38.684   6.501  32.013  0.00  0.00    -0.395 OA
ATOM     27  H43 <0> d   1      39.404   6.357  31.383  0.00  0.00     0.210 HD
ENDBRANCH  11  26
TORSDOF 2
ENDMDL
MODEL 48
REMARK CAVERDOCK RESULT:       9.4      0.000      0.000
REMARK CAVERDOCK CONSTRAINTS:       0.0      0.0      0.0      0.0
REMARK CAVERDOCK TUNNEL: 47      9.4      2.4     48.7
REMARK  2 active torsions:
REMARK  status: ('A' for Active; 'I' for Inactive)
REMARK    1  A    between atoms: C13_11  and  O15_12 
REMARK    2  A    between atoms: C24_20  and  C25_21 
ROOT
ATOM      1  C1  <0> d   1      30.595   4.184  30.504  0.00  0.00     0.021 C 
ATOM      2  C2  <0> d   1      30.870   2.784  31.057  0.00  0.00    -0.012 C 
ATOM      3  C3  <0> d   1      31.265   2.891  32.511  0.00  0.00     0.015 C 
ATOM      4  C4  <0> d   1      32.411   3.915  32.585  0.00  0.00     0.007 C 
ATOM      5  C5  <0> d   1      33.585   3.529  31.689  0.00  0.00     0.003 C 
ATOM      6  C7  <0> d   1      33.148   3.259  30.242  0.00  0.00    -0.001 C 
ATOM      7  C9  <0> d   1      34.371   2.763  29.461  0.00  0.00     0.033 C 
ATOM      8  C10 <0> d   1      35.472   3.777  29.573  0.00  0.00    -0.023 C 
ATOM      9  C11 <0> d   1      35.580   4.598  30.577  0.00  0.00    -0.072 C 
ATOM     10  C12 <0> d   1      36.743   5.575  30.584  0.00  0.00     0.066 C 
ATOM     11  C13 <0> d   1      37.463   5.461  31.931  0.00  0.00     0.122 C 
ATOM     12  C16 <0> d   1      36.460   5.682  33.065  0.00  0.00     0.033 C 
ATOM     13  C17 <0> d   1      35.408   4.570  33.045  0.00  0.00     0.016 C 
ATOM     14  C18 <0> d   1      34.635   4.626  31.718  0.00  0.00    -0.017 C 
ATOM     15  C19 <0> d   1      33.892   5.962  31.655  0.00  0.00     0.020 C 
ATOM     16  C20 <0> d   1      32.082   2.165  30.299  0.00  0.00     0.006 C 
ATOM     17  C22 <0> d   1      31.378   1.824  28.978  0.00  0.00     0.033 C 
ATOM     18  C23 <0> d   1      30.015   1.333  29.468  0.00  0.00    -0.018 C 
ATOM     19  C24 <0> d   1      29.743   1.879  30.687  0.00  0.00    -0.042 C 
ENDROOT
BRANCH  19  20
ATOM     20  C25 <0> d   1      28.532   1.623  31.495  0.00  0.00    -0.012 A 
ATOM     21  C30 <0> d   1      28.640   1.256  32.837  0.00  0.00     0.128 A 
ATOM     22  N29 <0> d   1      27.562   1.034  33.558  0.00  0.00    -0.272 NA
ATOM     23  C28 <0> d   1      26.349   1.134  33.049  0.00  0.00     0.116 A 
ATOM     24  C27 <0> d   1      26.158   1.489  31.726  0.00  0.00     0.020 A 
ATOM     25  C26 <0> d   1      27.260   1.740  30.925  0.00  0.00     0.015 A 
ENDBRANCH  19  20
BRANCH  11  26
ATOM     26  O15 <0> d   1      38.492   6.449  32.008  0.00  0.00    -0.395 OA
ATOM     27  H43 <0> d   1      38.162   7.359  32.034  0.00  0.00     0.210 HD
ENDBRANCH  11  26
TORSDOF 2
ENDMDL
MODEL 49
REMARK CAVERDOCK RESULT:       8.1      0.000      0.000
REMARK CAVERDOCK CONSTRAINTS:       0.0      0.0      0.0      0.0
REMARK CAVERDOCK TUNNEL: 48      8.1      2.4     49.1
REMARK  2 active torsions:
REMARK  status: ('A' for Active; 'I' for Inactive)
REMARK    1  A    between atoms: C13_11  and  O15_12 
REMARK    2  A    between atoms: C24_20  and  C25_21 
ROOT
ATOM      1  C1  <0> d   1      30.392   4.036  30.406  0.00  0.00     0.021 C 
ATOM      2  C2  <0> d   1      30.671   2.645  30.980  0.00  0.00    -0.012 C 
ATOM      3  C3  <0> d   1      31.051   2.775  32.436  0.00  0.00     0.015 C 
ATOM      4  C4  <0> d   1      32.189   3.808  32.507  0.00  0.00     0.007 C 
ATOM      5  C5  <0> d   1      33.374   3.417  31.628  0.00  0.00     0.003 C 
ATOM      6  C7  <0> d   1      32.954   3.125  30.181  0.00  0.00    -0.001 C 
ATOM      7  C9  <0> d   1      34.187   2.627  29.418  0.00  0.00     0.033 C 
ATOM      8  C10 <0> d   1      35.280   3.650  29.527  0.00  0.00    -0.023 C 
ATOM      9  C11 <0> d   1      35.373   4.485  30.521  0.00  0.00    -0.072 C 
ATOM     10  C12 <0> d   1      36.529   5.470  30.526  0.00  0.00     0.066 C 
ATOM     11  C13 <0> d   1      37.237   5.379  31.881  0.00  0.00     0.122 C 
ATOM     12  C16 <0> d   1      36.221   5.609  33.002  0.00  0.00     0.033 C 
ATOM     13  C17 <0> d   1      35.177   4.490  32.987  0.00  0.00     0.016 C 
ATOM     14  C18 <0> d   1      34.417   4.522  31.652  0.00  0.00    -0.017 C 
ATOM     15  C19 <0> d   1      33.666   5.852  31.564  0.00  0.00     0.020 C 
ATOM     16  C20 <0> d   1      31.894   2.024  30.243  0.00  0.00     0.006 C 
ATOM     17  C22 <0> d   1      31.205   1.661  28.919  0.00  0.00     0.033 C 
ATOM     18  C23 <0> d   1      29.841   1.167  29.403  0.00  0.00    -0.018 C 
ATOM     19  C24 <0> d   1      29.553   1.728  30.611  0.00  0.00    -0.042 C 
ENDROOT
BRANCH  19  20
ATOM     20  C25 <0> d   1      28.337   1.475  31.411  0.00  0.00    -0.012 A 
ATOM     21  C30 <0> d   1      28.412   1.363  32.800  0.00  0.00     0.128 A 
ATOM     22  N29 <0> d   1      27.327   1.143  33.513  0.00  0.00    -0.272 NA
ATOM     23  C28 <0> d   1      26.141   1.009  32.954  0.00  0.00     0.116 A 
ATOM     24  C27 <0> d   1      25.983   1.102  31.583  0.00  0.00     0.020 A 
ATOM     25  C26 <0> d   1      27.091   1.338  30.788  0.00  0.00     0.015 A 
ENDBRANCH  19  20
BRANCH  11  26
ATOM     26  O15 <0> d   1      38.258   6.375  31.954  0.00  0.00    -0.395 OA
ATOM     27  H43 <0> d   1      37.963   7.260  31.694  0.00  0.00     0.210 HD
ENDBRANCH  11  26
TORSDOF 2
ENDMDL
MODEL 50
REMARK CAVERDOCK RESULT:       7.4      0.000      0.000
REMARK CAVERDOCK CONSTRAINTS:       0.1      0.0      0.0      0.0
REMARK CAVERDOCK TUNNEL: 49      7.4      2.3     50.3
REMARK  2 active torsions:
REMARK  status: ('A' for Active; 'I' for Inactive)
REMARK    1  A    between atoms: C13_11  and  O15_12 
REMARK    2  A    between atoms: C24_20  and  C25_21 
ROOT
ATOM      1  C1  <0> d   1      30.192   3.817  30.494  0.00  0.00     0.021 C 
ATOM      2  C2  <0> d   1      30.514   2.447  31.095  0.00  0.00    -0.012 C 
ATOM      3  C3  <0> d   1      30.902   2.618  32.545  0.00  0.00     0.015 C 
ATOM      4  C4  <0> d   1      32.011   3.684  32.585  0.00  0.00     0.007 C 
ATOM      5  C5  <0> d   1      33.199   3.307  31.704  0.00  0.00     0.003 C 
ATOM      6  C7  <0> d   1      32.776   2.973  30.267  0.00  0.00    -0.001 C 
ATOM      7  C9  <0> d   1      34.016   2.493  29.504  0.00  0.00     0.033 C 
ATOM      8  C10 <0> d   1      35.081   3.548  29.582  0.00  0.00    -0.023 C 
ATOM      9  C11 <0> d   1      35.159   4.405  30.557  0.00  0.00    -0.072 C 
ATOM     10  C12 <0> d   1      36.287   5.422  30.532  0.00  0.00     0.066 C 
ATOM     11  C13 <0> d   1      37.008   5.379  31.883  0.00  0.00     0.122 C 
ATOM     12  C16 <0> d   1      35.995   5.604  33.008  0.00  0.00     0.033 C 
ATOM     13  C17 <0> d   1      34.983   4.457  33.025  0.00  0.00     0.016 C 
ATOM     14  C18 <0> d   1      34.211   4.440  31.695  0.00  0.00    -0.017 C 
ATOM     15  C19 <0> d   1      33.423   5.747  31.587  0.00  0.00     0.020 C 
ATOM     16  C20 <0> d   1      31.747   1.845  30.360  0.00  0.00     0.006 C 
ATOM     17  C22 <0> d   1      31.059   1.435  29.051  0.00  0.00     0.033 C 
ATOM     18  C23 <0> d   1      29.713   0.914  29.557  0.00  0.00    -0.018 C 
ATOM     19  C24 <0> d   1      29.419   1.492  30.755  0.00  0.00    -0.042 C 
ENDROOT
BRANCH  19  20
ATOM     20  C25 <0> d   1      28.216   1.222  31.570  0.00  0.00    -0.012 A 
ATOM     21  C30 <0> d   1      28.334   0.905  32.924  0.00  0.00     0.128 A 
ATOM     22  N29 <0> d   1      27.262   0.671  33.652  0.00  0.00    -0.272 NA
ATOM     23  C28 <0> d   1      26.048   0.712  33.138  0.00  0.00     0.116 A 
ATOM     24  C27 <0> d   1      25.848   1.014  31.804  0.00  0.00     0.020 A 
ATOM     25  C26 <0> d   1      26.941   1.275  30.996  0.00  0.00     0.015 A 
ENDBRANCH  19  20
BRANCH  11  26
ATOM     26  O15 <0> d   1      38.002   6.405  31.926  0.00  0.00    -0.395 OA
ATOM     27  H43 <0> d   1      38.641   6.363  31.201  0.00  0.00     0.210 HD
ENDBRANCH  11  26
TORSDOF 2
ENDMDL
MODEL 51
REMARK CAVERDOCK RESULT:       6.3      0.000      0.000
REMARK CAVERDOCK CONSTRAINTS:       0.0      0.0      0.0      0.0
REMARK CAVERDOCK TUNNEL: 50      6.3      2.3     51.3
REMARK  2 active torsions:
REMARK  status: ('A' for Active; 'I' for Inactive)
REMARK    1  A    between atoms: C13_11  and  O15_12 
REMARK    2  A    between atoms: C24_20  and  C25_21 
ROOT
ATOM      1  C1  <0> d   1      30.012   3.775  30.180  0.00  0.00     0.021 C 
ATOM      2  C2  <0> d   1      30.285   2.421  30.838  0.00  0.00    -0.012 C 
ATOM      3  C3  <0> d   1      30.608   2.633  32.299  0.00  0.00     0.015 C 
ATOM      4  C4  <0> d   1      31.731   3.683  32.357  0.00  0.00     0.007 C 
ATOM      5  C5  <0> d   1      32.953   3.263  31.545  0.00  0.00     0.003 C 
ATOM      6  C7  <0> d   1      32.591   2.888  30.100  0.00  0.00    -0.001 C 
ATOM      7  C9  <0> d   1      33.858   2.367  29.412  0.00  0.00     0.033 C 
ATOM      8  C10 <0> d   1      34.934   3.409  29.507  0.00  0.00    -0.023 C 
ATOM      9  C11 <0> d   1      34.980   4.297  30.457  0.00  0.00    -0.072 C 
ATOM     10  C12 <0> d   1      36.123   5.296  30.453  0.00  0.00     0.066 C 
ATOM     11  C13 <0> d   1      36.780   5.287  31.837  0.00  0.00     0.122 C 
ATOM     12  C16 <0> d   1      35.720   5.562  32.905  0.00  0.00     0.033 C 
ATOM     13  C17 <0> d   1      34.690   4.429  32.911  0.00  0.00     0.016 C 
ATOM     14  C18 <0> d   1      33.981   4.381  31.548  0.00  0.00    -0.017 C 
ATOM     15  C19 <0> d   1      33.218   5.694  31.362  0.00  0.00     0.020 C 
ATOM     16  C20 <0> d   1      31.542   1.778  30.181  0.00  0.00     0.006 C 
ATOM     17  C22 <0> d   1      30.909   1.336  28.854  0.00  0.00     0.033 C 
ATOM     18  C23 <0> d   1      29.533   0.850  29.313  0.00  0.00    -0.018 C 
ATOM     19  C24 <0> d   1      29.193   1.470  30.478  0.00  0.00    -0.042 C 
ENDROOT
BRANCH  19  20
ATOM     20  C25 <0> d   1      27.950   1.243  31.244  0.00  0.00    -0.012 A 
ATOM     21  C30 <0> d   1      26.704   1.431  30.644  0.00  0.00     0.128 A 
ATOM     22  N29 <0> d   1      25.596   1.224  31.324  0.00  0.00    -0.272 NA
ATOM     23  C28 <0> d   1      25.614   0.846  32.588  0.00  0.00     0.116 A 
ATOM     24  C27 <0> d   1      26.809   0.643  33.255  0.00  0.00     0.020 A 
ATOM     25  C26 <0> d   1      28.003   0.841  32.583  0.00  0.00     0.015 A 
ENDBRANCH  19  20
BRANCH  11  26
ATOM     26  O15 <0> d   1      37.786   6.299  31.894  0.00  0.00    -0.395 OA
ATOM     27  H43 <0> d   1      38.578   6.097  31.377  0.00  0.00     0.210 HD
ENDBRANCH  11  26
TORSDOF 2
ENDMDL
MODEL 52
REMARK CAVERDOCK RESULT:       5.8      0.000      0.000
REMARK CAVERDOCK CONSTRAINTS:       0.0      0.0      0.0      0.0
REMARK CAVERDOCK TUNNEL: 51      5.8      2.3     52.4
REMARK  2 active torsions:
REMARK  status: ('A' for Active; 'I' for Inactive)
REMARK    1  A    between atoms: C13_11  and  O15_12 
REMARK    2  A    between atoms: C24_20  and  C25_21 
ROOT
ATOM      1  C1  <0> d   1      29.834   3.689  30.215  0.00  0.00     0.021 C 
ATOM      2  C2  <0> d   1      30.115   2.337  30.873  0.00  0.00    -0.012 C 
ATOM      3  C3  <0> d   1      30.465   2.553  32.327  0.00  0.00     0.015 C 
ATOM      4  C4  <0> d   1      31.592   3.601  32.360  0.00  0.00     0.007 C 
ATOM      5  C5  <0> d   1      32.797   3.173  31.528  0.00  0.00     0.003 C 
ATOM      6  C7  <0> d   1      32.408   2.793  30.092  0.00  0.00    -0.001 C 
ATOM      7  C9  <0> d   1      33.661   2.266  29.383  0.00  0.00     0.033 C 
ATOM      8  C10 <0> d   1      34.742   3.304  29.454  0.00  0.00    -0.023 C 
ATOM      9  C11 <0> d   1      34.808   4.195  30.399  0.00  0.00    -0.072 C 
ATOM     10  C12 <0> d   1      35.954   5.191  30.370  0.00  0.00     0.066 C 
ATOM     11  C13 <0> d   1      36.636   5.186  31.742  0.00  0.00     0.122 C 
ATOM     12  C16 <0> d   1      35.596   5.468  32.828  0.00  0.00     0.033 C 
ATOM     13  C17 <0> d   1      34.563   4.339  32.857  0.00  0.00     0.016 C 
ATOM     14  C18 <0> d   1      33.829   4.287  31.508  0.00  0.00    -0.017 C 
ATOM     15  C19 <0> d   1      33.068   5.603  31.330  0.00  0.00     0.020 C 
ATOM     16  C20 <0> d   1      31.358   1.687  30.197  0.00  0.00     0.006 C 
ATOM     17  C22 <0> d   1      30.699   1.242  28.883  0.00  0.00     0.033 C 
ATOM     18  C23 <0> d   1      29.330   0.762  29.369  0.00  0.00    -0.018 C 
ATOM     19  C24 <0> d   1      29.013   1.388  30.537  0.00  0.00    -0.042 C 
ENDROOT
BRANCH  19  20
ATOM     20  C25 <0> d   1      27.784   1.168  31.327  0.00  0.00    -0.012 A 
ATOM     21  C30 <0> d   1      26.530   1.441  30.777  0.00  0.00     0.128 A 
ATOM     22  N29 <0> d   1      25.434   1.240  31.478  0.00  0.00    -0.272 NA
ATOM     23  C28 <0> d   1      25.472   0.790  32.717  0.00  0.00     0.116 A 
ATOM     24  C27 <0> d   1      26.675   0.500  33.335  0.00  0.00     0.020 A 
ATOM     25  C26 <0> d   1      27.857   0.688  32.639  0.00  0.00     0.015 A 
ENDBRANCH  19  20
BRANCH  11  26
ATOM     26  O15 <0> d   1      37.646   6.195  31.776  0.00  0.00    -0.395 OA
ATOM     27  H43 <0> d   1      37.617   6.807  31.027  0.00  0.00     0.210 HD
ENDBRANCH  11  26
TORSDOF 2
ENDMDL
MODEL 53
REMARK CAVERDOCK RESULT:       5.5      0.000      0.000
REMARK CAVERDOCK CONSTRAINTS:       0.0      0.0      0.0      0.0
REMARK CAVERDOCK TUNNEL: 52      5.5      2.3     53.3
REMARK  2 active torsions:
REMARK  status: ('A' for Active; 'I' for Inactive)
REMARK    1  A    between atoms: C13_11  and  O15_12 
REMARK    2  A    between atoms: C24_20  and  C25_21 
ROOT
ATOM      1  C1  <0> d   1      29.619   3.530  30.082  0.00  0.00     0.021 C 
ATOM      2  C2  <0> d   1      29.889   2.219  30.824  0.00  0.00    -0.012 C 
ATOM      3  C3  <0> d   1      30.189   2.520  32.274  0.00  0.00     0.015 C 
ATOM      4  C4  <0> d   1      31.305   3.579  32.285  0.00  0.00     0.007 C 
ATOM      5  C5  <0> d   1      32.541   3.117  31.518  0.00  0.00     0.003 C 
ATOM      6  C7  <0> d   1      32.203   2.655  30.093  0.00  0.00    -0.001 C 
ATOM      7  C9  <0> d   1      33.483   2.101  29.456  0.00  0.00     0.033 C 
ATOM      8  C10 <0> d   1      34.552   3.153  29.504  0.00  0.00    -0.023 C 
ATOM      9  C11 <0> d   1      34.580   4.096  30.400  0.00  0.00    -0.072 C 
ATOM     10  C12 <0> d   1      35.718   5.100  30.352  0.00  0.00     0.066 C 
ATOM     11  C13 <0> d   1      36.354   5.177  31.743  0.00  0.00     0.122 C 
ATOM     12  C16 <0> d   1      35.277   5.509  32.778  0.00  0.00     0.033 C 
ATOM     13  C17 <0> d   1      34.253   4.374  32.836  0.00  0.00     0.016 C 
ATOM     14  C18 <0> d   1      33.564   4.239  31.469  0.00  0.00    -0.017 C 
ATOM     15  C19 <0> d   1      32.798   5.535  31.193  0.00  0.00     0.020 C 
ATOM     16  C20 <0> d   1      31.158   1.546  30.225  0.00  0.00     0.006 C 
ATOM     17  C22 <0> d   1      30.547   1.021  28.918  0.00  0.00     0.033 C 
ATOM     18  C23 <0> d   1      29.167   0.556  29.385  0.00  0.00    -0.018 C 
ATOM     19  C24 <0> d   1      28.807   1.242  30.505  0.00  0.00    -0.042 C 
ENDROOT
BRANCH  19  20
ATOM     20  C25 <0> d   1      27.553   1.055  31.265  0.00  0.00    -0.012 A 
ATOM     21  C30 <0> d   1      27.538   0.283  32.428  0.00  0.00     0.128 A 
ATOM     22  N29 <0> d   1      26.423   0.120  33.109  0.00  0.00    -0.272 NA
ATOM     23  C28 <0> d   1      25.284   0.662  32.721  0.00  0.00     0.116 A 
ATOM     24  C27 <0> d   1      25.216   1.436  31.577  0.00  0.00     0.020 A 
ATOM     25  C26 <0> d   1      26.362   1.644  30.829  0.00  0.00     0.015 A 
ENDBRANCH  19  20
BRANCH  11  26
ATOM     26  O15 <0> d   1      37.354   6.197  31.754  0.00  0.00    -0.395 OA
ATOM     27  H43 <0> d   1      37.621   6.495  30.874  0.00  0.00     0.210 HD
ENDBRANCH  11  26
TORSDOF 2
ENDMDL
MODEL 54
REMARK CAVERDOCK RESULT:       5.2      0.000      0.000
REMARK CAVERDOCK CONSTRAINTS:       0.0      0.0      0.0      0.0
REMARK CAVERDOCK TUNNEL: 53      5.2      2.3     54.2
REMARK  2 active torsions:
REMARK  status: ('A' for Active; 'I' for Inactive)
REMARK    1  A    between atoms: C13_11  and  O15_12 
REMARK    2  A    between atoms: C24_20  and  C25_21 
ROOT
ATOM      1  C1  <0> d   1      29.441   3.414  30.055  0.00  0.00     0.021 C 
ATOM      2  C2  <0> d   1      29.696   2.112  30.816  0.00  0.00    -0.012 C 
ATOM      3  C3  <0> d   1      29.983   2.430  32.265  0.00  0.00     0.015 C 
ATOM      4  C4  <0> d   1      31.105   3.482  32.273  0.00  0.00     0.007 C 
ATOM      5  C5  <0> d   1      32.346   3.003  31.525  0.00  0.00     0.003 C 
ATOM      6  C7  <0> d   1      32.019   2.523  30.104  0.00  0.00    -0.001 C 
ATOM      7  C9  <0> d   1      33.302   1.954  29.487  0.00  0.00     0.033 C 
ATOM      8  C10 <0> d   1      34.377   3.000  29.531  0.00  0.00    -0.023 C 
ATOM      9  C11 <0> d   1      34.401   3.954  30.415  0.00  0.00    -0.072 C 
ATOM     10  C12 <0> d   1      35.546   4.951  30.365  0.00  0.00     0.066 C 
ATOM     11  C13 <0> d   1      36.169   5.043  31.762  0.00  0.00     0.122 C 
ATOM     12  C16 <0> d   1      35.083   5.396  32.781  0.00  0.00     0.033 C 
ATOM     13  C17 <0> d   1      34.051   4.267  32.844  0.00  0.00     0.016 C 
ATOM     14  C18 <0> d   1      33.376   4.118  31.472  0.00  0.00    -0.017 C 
ATOM     15  C19 <0> d   1      32.621   5.415  31.171  0.00  0.00     0.020 C 
ATOM     16  C20 <0> d   1      30.967   1.423  30.240  0.00  0.00     0.006 C 
ATOM     17  C22 <0> d   1      30.366   0.884  28.934  0.00  0.00     0.033 C 
ATOM     18  C23 <0> d   1      28.978   0.433  29.392  0.00  0.00    -0.018 C 
ATOM     19  C24 <0> d   1      28.611   1.137  30.500  0.00  0.00    -0.042 C 
ENDROOT
BRANCH  19  20
ATOM     20  C25 <0> d   1      27.349   0.967  31.249  0.00  0.00    -0.012 A 
ATOM     21  C30 <0> d   1      27.324   0.239  32.440  0.00  0.00     0.128 A 
ATOM     22  N29 <0> d   1      26.200   0.092  33.111  0.00  0.00    -0.272 NA
ATOM     23  C28 <0> d   1      25.063   0.609  32.687  0.00  0.00     0.116 A 
ATOM     24  C27 <0> d   1      25.004   1.339  31.515  0.00  0.00     0.020 A 
ATOM     25  C26 <0> d   1      26.158   1.529  30.775  0.00  0.00     0.015 A 
ENDBRANCH  19  20
BRANCH  11  26
ATOM     26  O15 <0> d   1      37.175   6.057  31.770  0.00  0.00    -0.395 OA
ATOM     27  H43 <0> d   1      36.950   6.838  31.245  0.00  0.00     0.210 HD
ENDBRANCH  11  26
TORSDOF 2
ENDMDL
MODEL 55
REMARK CAVERDOCK RESULT:       5.2      0.000      0.000
REMARK CAVERDOCK CONSTRAINTS:       0.0      0.0      0.0      0.0
REMARK CAVERDOCK TUNNEL: 54      5.2      2.2     55.2
REMARK  2 active torsions:
REMARK  status: ('A' for Active; 'I' for Inactive)
REMARK    1  A    between atoms: C13_11  and  O15_12 
REMARK    2  A    between atoms: C24_20  and  C25_21 
ROOT
ATOM      1  C1  <0> d   1      29.234   3.311  30.176  0.00  0.00     0.021 C 
ATOM      2  C2  <0> d   1      29.527   1.975  30.861  0.00  0.00    -0.012 C 
ATOM      3  C3  <0> d   1      29.862   2.222  32.314  0.00  0.00     0.015 C 
ATOM      4  C4  <0> d   1      30.974   3.285  32.337  0.00  0.00     0.007 C 
ATOM      5  C5  <0> d   1      32.192   2.858  31.523  0.00  0.00     0.003 C 
ATOM      6  C7  <0> d   1      31.821   2.447  30.091  0.00  0.00    -0.001 C 
ATOM      7  C9  <0> d   1      33.086   1.923  29.402  0.00  0.00     0.033 C 
ATOM      8  C10 <0> d   1      34.153   2.977  29.463  0.00  0.00    -0.023 C 
ATOM      9  C11 <0> d   1      34.199   3.886  30.393  0.00  0.00    -0.072 C 
ATOM     10  C12 <0> d   1      35.333   4.896  30.354  0.00  0.00     0.066 C 
ATOM     11  C13 <0> d   1      36.003   4.925  31.732  0.00  0.00     0.122 C 
ATOM     12  C16 <0> d   1      34.950   5.213  32.804  0.00  0.00     0.033 C 
ATOM     13  C17 <0> d   1      33.931   4.072  32.845  0.00  0.00     0.016 C 
ATOM     14  C18 <0> d   1      33.210   3.985  31.491  0.00  0.00    -0.017 C 
ATOM     15  C19 <0> d   1      32.433   5.287  31.283  0.00  0.00     0.020 C 
ATOM     16  C20 <0> d   1      30.784   1.329  30.207  0.00  0.00     0.006 C 
ATOM     17  C22 <0> d   1      30.142   0.851  28.896  0.00  0.00     0.033 C 
ATOM     18  C23 <0> d   1      28.776   0.363  29.379  0.00  0.00    -0.018 C 
ATOM     19  C24 <0> d   1      28.441   1.005  30.533  0.00  0.00    -0.042 C 
ENDROOT
BRANCH  19  20
ATOM     20  C25 <0> d   1      27.207   0.784  31.316  0.00  0.00    -0.012 A 
ATOM     21  C30 <0> d   1      27.167  -0.190  32.315  0.00  0.00     0.128 A 
ATOM     22  N29 <0> d   1      26.070  -0.383  33.017  0.00  0.00    -0.272 NA
ATOM     23  C28 <0> d   1      24.972   0.316  32.801  0.00  0.00     0.116 A 
ATOM     24  C27 <0> d   1      24.930   1.296  31.827  0.00  0.00     0.020 A 
ATOM     25  C26 <0> d   1      26.059   1.543  31.065  0.00  0.00     0.015 A 
ENDBRANCH  19  20
BRANCH  11  26
ATOM     26  O15 <0> d   1      36.999   5.948  31.757  0.00  0.00    -0.395 OA
ATOM     27  H43 <0> d   1      37.824   5.704  31.314  0.00  0.00     0.210 HD
ENDBRANCH  11  26
TORSDOF 2
ENDMDL
MODEL 56
REMARK CAVERDOCK RESULT:       5.4      0.000      0.000
REMARK CAVERDOCK CONSTRAINTS:       0.0      0.0      0.0      0.0
REMARK CAVERDOCK TUNNEL: 55      5.4      2.2     56.1
REMARK  2 active torsions:
REMARK  status: ('A' for Active; 'I' for Inactive)
REMARK    1  A    between atoms: C13_11  and  O15_12 
REMARK    2  A    between atoms: C24_20  and  C25_21 
ROOT
ATOM      1  C1  <0> d   1      29.027   3.196  30.089  0.00  0.00     0.021 C 
ATOM      2  C2  <0> d   1      29.320   1.876  30.806  0.00  0.00    -0.012 C 
ATOM      3  C3  <0> d   1      29.620   2.155  32.260  0.00  0.00     0.015 C 
ATOM      4  C4  <0> d   1      30.719   3.231  32.288  0.00  0.00     0.007 C 
ATOM      5  C5  <0> d   1      31.960   2.804  31.509  0.00  0.00     0.003 C 
ATOM      6  C7  <0> d   1      31.625   2.363  30.077  0.00  0.00    -0.001 C 
ATOM      7  C9  <0> d   1      32.911   1.842  29.426  0.00  0.00     0.033 C 
ATOM      8  C10 <0> d   1      33.964   2.910  29.490  0.00  0.00    -0.023 C 
ATOM      9  C11 <0> d   1      33.979   3.836  30.403  0.00  0.00    -0.072 C 
ATOM     10  C12 <0> d   1      35.100   4.860  30.371  0.00  0.00     0.066 C 
ATOM     11  C13 <0> d   1      35.740   4.922  31.762  0.00  0.00     0.122 C 
ATOM     12  C16 <0> d   1      34.660   5.217  32.805  0.00  0.00     0.033 C 
ATOM     13  C17 <0> d   1      33.655   4.064  32.845  0.00  0.00     0.016 C 
ATOM     14  C18 <0> d   1      32.964   3.944  31.478  0.00  0.00    -0.017 C 
ATOM     15  C19 <0> d   1      32.176   5.231  31.228  0.00  0.00     0.020 C 
ATOM     16  C20 <0> d   1      30.599   1.235  30.191  0.00  0.00     0.006 C 
ATOM     17  C22 <0> d   1      29.992   0.724  28.876  0.00  0.00     0.033 C 
ATOM     18  C23 <0> d   1      28.621   0.228  29.338  0.00  0.00    -0.018 C 
ATOM     19  C24 <0> d   1      28.253   0.888  30.472  0.00  0.00    -0.042 C 
ENDROOT
BRANCH  19  20
ATOM     20  C25 <0> d   1      27.005   0.666  31.232  0.00  0.00    -0.012 A 
ATOM     21  C30 <0> d   1      26.860  -0.460  32.044  0.00  0.00     0.128 A 
ATOM     22  N29 <0> d   1      25.751  -0.655  32.726  0.00  0.00    -0.272 NA
ATOM     23  C28 <0> d   1      24.738   0.186  32.663  0.00  0.00     0.116 A 
ATOM     24  C27 <0> d   1      24.801   1.323  31.878  0.00  0.00     0.020 A 
ATOM     25  C26 <0> d   1      25.948   1.578  31.146  0.00  0.00     0.015 A 
ENDBRANCH  19  20
BRANCH  11  26
ATOM     26  O15 <0> d   1      36.723   5.957  31.789  0.00  0.00    -0.395 OA
ATOM     27  H43 <0> d   1      36.354   6.851  31.748  0.00  0.00     0.210 HD
ENDBRANCH  11  26
TORSDOF 2
ENDMDL
MODEL 57
REMARK CAVERDOCK RESULT:       5.9      0.000      0.000
REMARK CAVERDOCK CONSTRAINTS:       0.0      0.0      0.0      0.0
REMARK CAVERDOCK TUNNEL: 56      5.9      2.2     57.6
REMARK  2 active torsions:
REMARK  status: ('A' for Active; 'I' for Inactive)
REMARK    1  A    between atoms: C13_11  and  O15_12 
REMARK    2  A    between atoms: C24_20  and  C25_21 
ROOT
ATOM      1  C1  <0> d   1      28.785   3.199  30.221  0.00  0.00     0.021 C 
ATOM      2  C2  <0> d   1      29.079   1.869  30.917  0.00  0.00    -0.012 C 
ATOM      3  C3  <0> d   1      29.438   2.130  32.361  0.00  0.00     0.015 C 
ATOM      4  C4  <0> d   1      30.558   3.184  32.355  0.00  0.00     0.007 C 
ATOM      5  C5  <0> d   1      31.761   2.739  31.527  0.00  0.00     0.003 C 
ATOM      6  C7  <0> d   1      31.363   2.315  30.105  0.00  0.00    -0.001 C 
ATOM      7  C9  <0> d   1      32.614   1.774  29.403  0.00  0.00     0.033 C 
ATOM      8  C10 <0> d   1      33.689   2.821  29.435  0.00  0.00    -0.023 C 
ATOM      9  C11 <0> d   1      33.757   3.740  30.354  0.00  0.00    -0.072 C 
ATOM     10  C12 <0> d   1      34.897   4.741  30.287  0.00  0.00     0.066 C 
ATOM     11  C13 <0> d   1      35.589   4.779  31.653  0.00  0.00     0.122 C 
ATOM     12  C16 <0> d   1      34.555   5.088  32.739  0.00  0.00     0.033 C 
ATOM     13  C17 <0> d   1      33.529   3.954  32.808  0.00  0.00     0.016 C 
ATOM     14  C18 <0> d   1      32.785   3.858  31.466  0.00  0.00    -0.017 C 
ATOM     15  C19 <0> d   1      32.015   5.164  31.255  0.00  0.00     0.020 C 
ATOM     16  C20 <0> d   1      30.320   1.207  30.250  0.00  0.00     0.006 C 
ATOM     17  C22 <0> d   1      29.655   0.719  28.955  0.00  0.00     0.033 C 
ATOM     18  C23 <0> d   1      28.292   0.246  29.465  0.00  0.00    -0.018 C 
ATOM     19  C24 <0> d   1      27.980   0.904  30.616  0.00  0.00    -0.042 C 
ENDROOT
BRANCH  19  20
ATOM     20  C25 <0> d   1      26.757   0.701  31.421  0.00  0.00    -0.012 A 
ATOM     21  C30 <0> d   1      25.628   1.492  31.207  0.00  0.00     0.128 A 
ATOM     22  N29 <0> d   1      24.537   1.308  31.920  0.00  0.00    -0.272 NA
ATOM     23  C28 <0> d   1      24.467   0.388  32.862  0.00  0.00     0.116 A 
ATOM     24  C27 <0> d   1      25.544  -0.434  33.138  0.00  0.00     0.020 A 
ATOM     25  C26 <0> d   1      26.714  -0.285  32.412  0.00  0.00     0.015 A 
ENDBRANCH  19  20
BRANCH  11  26
ATOM     26  O15 <0> d   1      36.593   5.795  31.651  0.00  0.00    -0.395 OA
ATOM     27  H43 <0> d   1      36.964   5.979  30.777  0.00  0.00     0.210 HD
ENDBRANCH  11  26
TORSDOF 2
ENDMDL
MODEL 58
REMARK CAVERDOCK RESULT:       6.0      0.000      0.000
REMARK CAVERDOCK CONSTRAINTS:       0.0      0.0      0.0      0.0
REMARK CAVERDOCK TUNNEL: 57      6.0      2.3     58.9
REMARK  2 active torsions:
REMARK  status: ('A' for Active; 'I' for Inactive)
REMARK    1  A    between atoms: C13_11  and  O15_12 
REMARK    2  A    between atoms: C24_20  and  C25_21 
ROOT
ATOM      1  C1  <0> d   1      29.448   2.002  32.695  0.00  0.00     0.021 C 
ATOM      2  C2  <0> d   1      29.027   2.006  31.225  0.00  0.00    -0.012 C 
ATOM      3  C3  <0> d   1      29.904   1.048  30.453  0.00  0.00     0.015 C 
ATOM      4  C4  <0> d   1      31.361   1.428  30.770  0.00  0.00     0.007 C 
ATOM      5  C5  <0> d   1      31.658   2.887  30.437  0.00  0.00     0.003 C 
ATOM      6  C7  <0> d   1      30.659   3.849  31.094  0.00  0.00    -0.001 C 
ATOM      7  C9  <0> d   1      30.970   5.268  30.602  0.00  0.00     0.033 C 
ATOM      8  C10 <0> d   1      32.402   5.594  30.910  0.00  0.00    -0.023 C 
ATOM      9  C11 <0> d   1      33.326   4.685  31.026  0.00  0.00    -0.072 C 
ATOM     10  C12 <0> d   1      34.744   5.138  31.332  0.00  0.00     0.066 C 
ATOM     11  C13 <0> d   1      35.688   4.495  30.310  0.00  0.00     0.122 C 
ATOM     12  C16 <0> d   1      35.502   2.976  30.332  0.00  0.00     0.033 C 
ATOM     13  C17 <0> d   1      34.082   2.625  29.884  0.00  0.00     0.016 C 
ATOM     14  C18 <0> d   1      33.072   3.234  30.870  0.00  0.00    -0.017 C 
ATOM     15  C19 <0> d   1      33.296   2.587  32.239  0.00  0.00     0.020 C 
ATOM     16  C20 <0> d   1      29.265   3.425  30.629  0.00  0.00     0.006 C 
ATOM     17  C22 <0> d   1      28.076   4.150  31.275  0.00  0.00     0.033 C 
ATOM     18  C23 <0> d   1      26.980   3.087  31.189  0.00  0.00    -0.018 C 
ATOM     19  C24 <0> d   1      27.545   1.849  31.137  0.00  0.00    -0.042 C 
ENDROOT
BRANCH  19  20
ATOM     20  C25 <0> d   1      26.812   0.571  31.023  0.00  0.00    -0.012 A 
ATOM     21  C30 <0> d   1      26.460   0.064  29.771  0.00  0.00     0.128 A 
ATOM     22  N29 <0> d   1      25.811  -1.077  29.669  0.00  0.00    -0.272 NA
ATOM     23  C28 <0> d   1      25.461  -1.776  30.731  0.00  0.00     0.116 A 
ATOM     24  C27 <0> d   1      25.769  -1.341  32.006  0.00  0.00     0.020 A 
ATOM     25  C26 <0> d   1      26.456  -0.149  32.168  0.00  0.00     0.015 A 
ENDBRANCH  19  20
BRANCH  11  26
ATOM     26  O15 <0> d   1      37.039   4.813  30.644  0.00  0.00    -0.395 OA
ATOM     27  H43 <0> d   1      37.610   4.040  30.754  0.00  0.00     0.210 HD
ENDBRANCH  11  26
TORSDOF 2
ENDMDL
MODEL 59
REMARK CAVERDOCK RESULT:       5.5      0.000      0.000
REMARK CAVERDOCK CONSTRAINTS:       0.0      0.0      0.0      0.0
REMARK CAVERDOCK TUNNEL: 58      5.5      2.4     59.1
REMARK  2 active torsions:
REMARK  status: ('A' for Active; 'I' for Inactive)
REMARK    1  A    between atoms: C13_11  and  O15_12 
REMARK    2  A    between atoms: C24_20  and  C25_21 
ROOT
ATOM      1  C1  <0> d   1      29.467   1.964  32.969  0.00  0.00     0.021 C 
ATOM      2  C2  <0> d   1      29.039   1.747  31.516  0.00  0.00    -0.012 C 
ATOM      3  C3  <0> d   1      29.981   0.764  30.861  0.00  0.00     0.015 C 
ATOM      4  C4  <0> d   1      31.408   1.288  31.105  0.00  0.00     0.007 C 
ATOM      5  C5  <0> d   1      31.594   2.710  30.584  0.00  0.00     0.003 C 
ATOM      6  C7  <0> d   1      30.528   3.673  31.127  0.00  0.00    -0.001 C 
ATOM      7  C9  <0> d   1      30.730   5.035  30.452  0.00  0.00     0.033 C 
ATOM      8  C10 <0> d   1      32.135   5.502  30.695  0.00  0.00    -0.023 C 
ATOM      9  C11 <0> d   1      33.126   4.687  30.914  0.00  0.00    -0.072 C 
ATOM     10  C12 <0> d   1      34.507   5.277  31.138  0.00  0.00     0.066 C 
ATOM     11  C13 <0> d   1      35.491   4.579  30.194  0.00  0.00     0.122 C 
ATOM     12  C16 <0> d   1      35.420   3.066  30.412  0.00  0.00     0.033 C 
ATOM     13  C17 <0> d   1      34.027   2.557  30.034  0.00  0.00     0.016 C 
ATOM     14  C18 <0> d   1      32.980   3.213  30.949  0.00  0.00    -0.017 C 
ATOM     15  C19 <0> d   1      33.258   2.766  32.386  0.00  0.00     0.020 C 
ATOM     16  C20 <0> d   1      29.169   3.091  30.740  0.00  0.00     0.006 C 
ATOM     17  C22 <0> d   1      27.932   3.804  31.305  0.00  0.00     0.033 C 
ATOM     18  C23 <0> d   1      26.917   2.661  31.372  0.00  0.00    -0.018 C 
ATOM     19  C24 <0> d   1      27.573   1.471  31.471  0.00  0.00    -0.042 C 
ENDROOT
BRANCH  19  20
ATOM     20  C25 <0> d   1      26.937   0.139  31.533  0.00  0.00    -0.012 A 
ATOM     21  C30 <0> d   1      27.041  -0.644  32.683  0.00  0.00     0.128 A 
ATOM     22  N29 <0> d   1      26.470  -1.829  32.740  0.00  0.00    -0.272 NA
ATOM     23  C28 <0> d   1      25.793  -2.326  31.723  0.00  0.00     0.116 A 
ATOM     24  C27 <0> d   1      25.648  -1.614  30.546  0.00  0.00     0.020 A 
ATOM     25  C26 <0> d   1      26.224  -0.360  30.437  0.00  0.00     0.015 A 
ENDBRANCH  19  20
BRANCH  11  26
ATOM     26  O15 <0> d   1      36.817   5.037  30.464  0.00  0.00    -0.395 OA
ATOM     27  H43 <0> d   1      36.887   5.596  31.250  0.00  0.00     0.210 HD
ENDBRANCH  11  26
TORSDOF 2
ENDMDL
MODEL 60
REMARK CAVERDOCK RESULT:       4.5      0.000      0.000
REMARK CAVERDOCK CONSTRAINTS:       0.0      0.0      0.0      0.0
REMARK CAVERDOCK TUNNEL: 59      4.5      2.4     60.4
REMARK  2 active torsions:
REMARK  status: ('A' for Active; 'I' for Inactive)
REMARK    1  A    between atoms: C13_11  and  O15_12 
REMARK    2  A    between atoms: C24_20  and  C25_21 
ROOT
ATOM      1  C1  <0> d   1      29.249   2.034  33.059  0.00  0.00     0.021 C 
ATOM      2  C2  <0> d   1      28.832   1.716  31.622  0.00  0.00    -0.012 C 
ATOM      3  C3  <0> d   1      29.778   0.689  31.045  0.00  0.00     0.015 C 
ATOM      4  C4  <0> d   1      31.203   1.227  31.262  0.00  0.00     0.007 C 
ATOM      5  C5  <0> d   1      31.395   2.609  30.643  0.00  0.00     0.003 C 
ATOM      6  C7  <0> d   1      30.326   3.609  31.109  0.00  0.00    -0.001 C 
ATOM      7  C9  <0> d   1      30.535   4.920  30.342  0.00  0.00     0.033 C 
ATOM      8  C10 <0> d   1      31.939   5.402  30.561  0.00  0.00    -0.023 C 
ATOM      9  C11 <0> d   1      32.926   4.603  30.844  0.00  0.00    -0.072 C 
ATOM     10  C12 <0> d   1      34.306   5.207  31.036  0.00  0.00     0.066 C 
ATOM     11  C13 <0> d   1      35.297   4.444  30.151  0.00  0.00     0.122 C 
ATOM     12  C16 <0> d   1      35.222   2.950  30.475  0.00  0.00     0.033 C 
ATOM     13  C17 <0> d   1      33.832   2.416  30.123  0.00  0.00     0.016 C 
ATOM     14  C18 <0> d   1      32.779   3.135  30.982  0.00  0.00    -0.017 C 
ATOM     15  C19 <0> d   1      33.046   2.791  32.449  0.00  0.00     0.020 C 
ATOM     16  C20 <0> d   1      28.969   3.001  30.754  0.00  0.00     0.006 C 
ATOM     17  C22 <0> d   1      27.729   3.753  31.259  0.00  0.00     0.033 C 
ATOM     18  C23 <0> d   1      26.712   2.619  31.398  0.00  0.00    -0.018 C 
ATOM     19  C24 <0> d   1      27.366   1.439  31.586  0.00  0.00    -0.042 C 
ENDROOT
BRANCH  19  20
ATOM     20  C25 <0> d   1      26.728   0.114  31.736  0.00  0.00    -0.012 A 
ATOM     21  C30 <0> d   1      26.335  -0.344  32.995  0.00  0.00     0.128 A 
ATOM     22  N29 <0> d   1      25.761  -1.522  33.128  0.00  0.00    -0.272 NA
ATOM     23  C28 <0> d   1      25.547  -2.313  32.096  0.00  0.00     0.116 A 
ATOM     24  C27 <0> d   1      25.911  -1.934  30.817  0.00  0.00     0.020 A 
ATOM     25  C26 <0> d   1      26.512  -0.702  30.621  0.00  0.00     0.015 A 
ENDBRANCH  19  20
BRANCH  11  26
ATOM     26  O15 <0> d   1      36.621   4.918  30.398  0.00  0.00    -0.395 OA
ATOM     27  H43 <0> d   1      36.660   5.693  30.976  0.00  0.00     0.210 HD
ENDBRANCH  11  26
TORSDOF 2
ENDMDL
MODEL 61
REMARK CAVERDOCK RESULT:       3.8      0.000      0.000
REMARK CAVERDOCK CONSTRAINTS:       0.0      0.0      0.0      0.0
REMARK CAVERDOCK TUNNEL: 60      3.8      2.5     61.1
REMARK  2 active torsions:
REMARK  status: ('A' for Active; 'I' for Inactive)
REMARK    1  A    between atoms: C13_11  and  O15_12 
REMARK    2  A    between atoms: C24_20  and  C25_21 
ROOT
ATOM      1  C1  <0> d   1      29.101   1.955  33.001  0.00  0.00     0.021 C 
ATOM      2  C2  <0> d   1      28.717   1.588  31.567  0.00  0.00    -0.012 C 
ATOM      3  C3  <0> d   1      29.699   0.572  31.032  0.00  0.00     0.015 C 
ATOM      4  C4  <0> d   1      31.105   1.154  31.258  0.00  0.00     0.007 C 
ATOM      5  C5  <0> d   1      31.270   2.524  30.605  0.00  0.00     0.003 C 
ATOM      6  C7  <0> d   1      30.168   3.506  31.027  0.00  0.00    -0.001 C 
ATOM      7  C9  <0> d   1      30.354   4.802  30.228  0.00  0.00     0.033 C 
ATOM      8  C10 <0> d   1      31.741   5.327  30.457  0.00  0.00    -0.023 C 
ATOM      9  C11 <0> d   1      32.745   4.563  30.776  0.00  0.00    -0.072 C 
ATOM     10  C12 <0> d   1      34.105   5.209  30.974  0.00  0.00     0.066 C 
ATOM     11  C13 <0> d   1      35.130   4.449  30.125  0.00  0.00     0.122 C 
ATOM     12  C16 <0> d   1      35.090   2.963  30.488  0.00  0.00     0.033 C 
ATOM     13  C17 <0> d   1      33.720   2.383  30.129  0.00  0.00     0.016 C 
ATOM     14  C18 <0> d   1      32.634   3.096  30.951  0.00  0.00    -0.017 C 
ATOM     15  C19 <0> d   1      32.886   2.797  32.431  0.00  0.00     0.020 C 
ATOM     16  C20 <0> d   1      28.833   2.853  30.667  0.00  0.00     0.006 C 
ATOM     17  C22 <0> d   1      27.566   3.585  31.131  0.00  0.00     0.033 C 
ATOM     18  C23 <0> d   1      26.578   2.428  31.285  0.00  0.00    -0.018 C 
ATOM     19  C24 <0> d   1      27.259   1.270  31.515  0.00  0.00    -0.042 C 
ENDROOT
BRANCH  19  20
ATOM     20  C25 <0> d   1      26.654  -0.066  31.691  0.00  0.00    -0.012 A 
ATOM     21  C30 <0> d   1      26.591  -0.962  30.622  0.00  0.00     0.128 A 
ATOM     22  N29 <0> d   1      26.057  -2.155  30.780  0.00  0.00    -0.272 NA
ATOM     23  C28 <0> d   1      25.554  -2.546  31.935  0.00  0.00     0.116 A 
ATOM     24  C27 <0> d   1      25.575  -1.716  33.041  0.00  0.00     0.020 A 
ATOM     25  C26 <0> d   1      26.131  -0.453  32.929  0.00  0.00     0.015 A 
ENDBRANCH  19  20
BRANCH  11  26
ATOM     26  O15 <0> d   1      36.437   4.966  30.381  0.00  0.00    -0.395 OA
ATOM     27  H43 <0> d   1      36.670   5.732  29.838  0.00  0.00     0.210 HD
ENDBRANCH  11  26
TORSDOF 2
ENDMDL
MODEL 62
REMARK CAVERDOCK RESULT:       3.4      0.000      0.000
REMARK CAVERDOCK CONSTRAINTS:       0.0      0.0      0.0      0.0
REMARK CAVERDOCK TUNNEL: 61      3.4      2.5     62.5
REMARK  2 active torsions:
REMARK  status: ('A' for Active; 'I' for Inactive)
REMARK    1  A    between atoms: C13_11  and  O15_12 
REMARK    2  A    between atoms: C24_20  and  C25_21 
ROOT
ATOM      1  C1  <0> d   1      28.999   1.948  33.018  0.00  0.00     0.021 C 
ATOM      2  C2  <0> d   1      28.600   1.633  31.575  0.00  0.00    -0.012 C 
ATOM      3  C3  <0> d   1      29.569   0.627  30.999  0.00  0.00     0.015 C 
ATOM      4  C4  <0> d   1      30.983   1.189  31.233  0.00  0.00     0.007 C 
ATOM      5  C5  <0> d   1      31.156   2.578  30.626  0.00  0.00     0.003 C 
ATOM      6  C7  <0> d   1      30.066   3.556  31.089  0.00  0.00    -0.001 C 
ATOM      7  C9  <0> d   1      30.258   4.876  30.333  0.00  0.00     0.033 C 
ATOM      8  C10 <0> d   1      31.651   5.380  30.569  0.00  0.00    -0.023 C 
ATOM      9  C11 <0> d   1      32.650   4.597  30.855  0.00  0.00    -0.072 C 
ATOM     10  C12 <0> d   1      34.018   5.224  31.065  0.00  0.00     0.066 C 
ATOM     11  C13 <0> d   1      35.029   4.485  30.183  0.00  0.00     0.122 C 
ATOM     12  C16 <0> d   1      34.978   2.988  30.495  0.00  0.00     0.033 C 
ATOM     13  C17 <0> d   1      33.600   2.432  30.127  0.00  0.00     0.016 C 
ATOM     14  C18 <0> d   1      32.527   3.126  30.981  0.00  0.00    -0.017 C 
ATOM     15  C19 <0> d   1      32.787   2.775  32.448  0.00  0.00     0.020 C 
ATOM     16  C20 <0> d   1      28.722   2.927  30.717  0.00  0.00     0.006 C 
ATOM     17  C22 <0> d   1      27.465   3.654  31.216  0.00  0.00     0.033 C 
ATOM     18  C23 <0> d   1      26.467   2.501  31.338  0.00  0.00    -0.018 C 
ATOM     19  C24 <0> d   1      27.140   1.330  31.523  0.00  0.00    -0.042 C 
ENDROOT
BRANCH  19  20
ATOM     20  C25 <0> d   1      26.524  -0.006  31.658  0.00  0.00    -0.012 A 
ATOM     21  C30 <0> d   1      26.324  -0.811  30.536  0.00  0.00     0.128 A 
ATOM     22  N29 <0> d   1      25.780  -2.004  30.656  0.00  0.00    -0.272 NA
ATOM     23  C28 <0> d   1      25.395  -2.479  31.825  0.00  0.00     0.116 A 
ATOM     24  C27 <0> d   1      25.554  -1.741  32.983  0.00  0.00     0.020 A 
ATOM     25  C26 <0> d   1      26.127  -0.483  32.912  0.00  0.00     0.015 A 
ENDBRANCH  19  20
BRANCH  11  26
ATOM     26  O15 <0> d   1      36.343   4.980  30.446  0.00  0.00    -0.395 OA
ATOM     27  H43 <0> d   1      36.693   4.727  31.311  0.00  0.00     0.210 HD
ENDBRANCH  11  26
TORSDOF 2
ENDMDL
MODEL 63
REMARK CAVERDOCK RESULT:       2.8      0.000      0.000
REMARK CAVERDOCK CONSTRAINTS:       0.0      0.0      0.0      0.0
REMARK CAVERDOCK TUNNEL: 62      2.8      2.6     63.4
REMARK  2 active torsions:
REMARK  status: ('A' for Active; 'I' for Inactive)
REMARK    1  A    between atoms: C13_11  and  O15_12 
REMARK    2  A    between atoms: C24_20  and  C25_21 
ROOT
ATOM      1  C1  <0> d   1      28.860   1.852  32.960  0.00  0.00     0.021 C 
ATOM      2  C2  <0> d   1      28.508   1.405  31.540  0.00  0.00    -0.012 C 
ATOM      3  C3  <0> d   1      29.538   0.408  31.062  0.00  0.00     0.015 C 
ATOM      4  C4  <0> d   1      30.916   1.058  31.275  0.00  0.00     0.007 C 
ATOM      5  C5  <0> d   1      31.033   2.403  30.563  0.00  0.00     0.003 C 
ATOM      6  C7  <0> d   1      29.886   3.356  30.929  0.00  0.00    -0.001 C 
ATOM      7  C9  <0> d   1      30.028   4.622  30.075  0.00  0.00     0.033 C 
ATOM      8  C10 <0> d   1      31.389   5.214  30.294  0.00  0.00    -0.023 C 
ATOM      9  C11 <0> d   1      32.419   4.508  30.658  0.00  0.00    -0.072 C 
ATOM     10  C12 <0> d   1      33.750   5.218  30.841  0.00  0.00     0.066 C 
ATOM     11  C13 <0> d   1      34.815   4.465  30.037  0.00  0.00     0.122 C 
ATOM     12  C16 <0> d   1      34.832   2.996  30.466  0.00  0.00     0.033 C 
ATOM     13  C17 <0> d   1      33.491   2.344  30.119  0.00  0.00     0.016 C 
ATOM     14  C18 <0> d   1      32.367   3.047  30.897  0.00  0.00    -0.017 C 
ATOM     15  C19 <0> d   1      32.613   2.825  32.391  0.00  0.00     0.020 C 
ATOM     16  C20 <0> d   1      28.583   2.633  30.585  0.00  0.00     0.006 C 
ATOM     17  C22 <0> d   1      27.281   3.331  31.003  0.00  0.00     0.033 C 
ATOM     18  C23 <0> d   1      26.340   2.141  31.199  0.00  0.00    -0.018 C 
ATOM     19  C24 <0> d   1      27.066   1.025  31.487  0.00  0.00    -0.042 C 
ENDROOT
BRANCH  19  20
ATOM     20  C25 <0> d   1      26.514  -0.327  31.717  0.00  0.00    -0.012 A 
ATOM     21  C30 <0> d   1      26.019  -0.687  32.971  0.00  0.00     0.128 A 
ATOM     22  N29 <0> d   1      25.522  -1.889  33.174  0.00  0.00    -0.272 NA
ATOM     23  C28 <0> d   1      25.482  -2.797  32.219  0.00  0.00     0.116 A 
ATOM     24  C27 <0> d   1      25.957  -2.520  30.950  0.00  0.00     0.020 A 
ATOM     25  C26 <0> d   1      26.484  -1.268  30.682  0.00  0.00     0.015 A 
ENDBRANCH  19  20
BRANCH  11  26
ATOM     26  O15 <0> d   1      36.096   5.046  30.283  0.00  0.00    -0.395 OA
ATOM     27  H43 <0> d   1      36.737   4.901  29.572  0.00  0.00     0.210 HD
ENDBRANCH  11  26
TORSDOF 2
ENDMDL
MODEL 64
REMARK CAVERDOCK RESULT:       2.4      0.000      0.000
REMARK CAVERDOCK CONSTRAINTS:       0.0      0.0      0.0      0.0
REMARK CAVERDOCK TUNNEL: 63      2.4      2.6     64.4
REMARK  2 active torsions:
REMARK  status: ('A' for Active; 'I' for Inactive)
REMARK    1  A    between atoms: C13_11  and  O15_12 
REMARK    2  A    between atoms: C24_20  and  C25_21 
ROOT
ATOM      1  C1  <0> d   1      28.798   1.787  33.067  0.00  0.00     0.021 C 
ATOM      2  C2  <0> d   1      28.440   1.315  31.656  0.00  0.00    -0.012 C 
ATOM      3  C3  <0> d   1      29.481   0.327  31.183  0.00  0.00     0.015 C 
ATOM      4  C4  <0> d   1      30.851   1.001  31.375  0.00  0.00     0.007 C 
ATOM      5  C5  <0> d   1      30.940   2.337  30.642  0.00  0.00     0.003 C 
ATOM      6  C7  <0> d   1      29.782   3.278  31.005  0.00  0.00    -0.001 C 
ATOM      7  C9  <0> d   1      29.897   4.533  30.131  0.00  0.00     0.033 C 
ATOM      8  C10 <0> d   1      31.251   5.149  30.329  0.00  0.00    -0.023 C 
ATOM      9  C11 <0> d   1      32.295   4.464  30.694  0.00  0.00    -0.072 C 
ATOM     10  C12 <0> d   1      33.616   5.197  30.854  0.00  0.00     0.066 C 
ATOM     11  C13 <0> d   1      34.685   4.449  30.052  0.00  0.00     0.122 C 
ATOM     12  C16 <0> d   1      34.729   2.987  30.502  0.00  0.00     0.033 C 
ATOM     13  C17 <0> d   1      33.396   2.309  30.176  0.00  0.00     0.016 C 
ATOM     14  C18 <0> d   1      32.268   3.006  30.955  0.00  0.00    -0.017 C 
ATOM     15  C19 <0> d   1      32.530   2.810  32.450  0.00  0.00     0.020 C 
ATOM     16  C20 <0> d   1      28.488   2.529  30.683  0.00  0.00     0.006 C 
ATOM     17  C22 <0> d   1      27.179   3.213  31.103  0.00  0.00     0.033 C 
ATOM     18  C23 <0> d   1      26.258   2.012  31.325  0.00  0.00    -0.018 C 
ATOM     19  C24 <0> d   1      27.004   0.912  31.622  0.00  0.00    -0.042 C 
ENDROOT
BRANCH  19  20
ATOM     20  C25 <0> d   1      26.475  -0.445  31.876  0.00  0.00    -0.012 A 
ATOM     21  C30 <0> d   1      26.048  -0.811  33.153  0.00  0.00     0.128 A 
ATOM     22  N29 <0> d   1      25.572  -2.018  33.379  0.00  0.00    -0.272 NA
ATOM     23  C28 <0> d   1      25.490  -2.924  32.424  0.00  0.00     0.116 A 
ATOM     24  C27 <0> d   1      25.897  -2.640  31.133  0.00  0.00     0.020 A 
ATOM     25  C26 <0> d   1      26.399  -1.384  30.842  0.00  0.00     0.015 A 
ENDBRANCH  19  20
BRANCH  11  26
ATOM     26  O15 <0> d   1      35.960   5.054  30.277  0.00  0.00    -0.395 OA
ATOM     27  H43 <0> d   1      36.699   4.429  30.264  0.00  0.00     0.210 HD
ENDBRANCH  11  26
TORSDOF 2
ENDMDL
MODEL 65
REMARK CAVERDOCK RESULT:       2.2      0.000      0.000
REMARK CAVERDOCK CONSTRAINTS:       0.0      0.0      0.0      0.0
REMARK CAVERDOCK TUNNEL: 64      2.2      2.7     65.4
REMARK  2 active torsions:
REMARK  status: ('A' for Active; 'I' for Inactive)
REMARK    1  A    between atoms: C13_11  and  O15_12 
REMARK    2  A    between atoms: C24_20  and  C25_21 
ROOT
ATOM      1  C1  <0> d   1      28.706   1.733  33.129  0.00  0.00     0.021 C 
ATOM      2  C2  <0> d   1      28.334   1.292  31.712  0.00  0.00    -0.012 C 
ATOM      3  C3  <0> d   1      29.374   0.322  31.203  0.00  0.00     0.015 C 
ATOM      4  C4  <0> d   1      30.743   0.998  31.394  0.00  0.00     0.007 C 
ATOM      5  C5  <0> d   1      30.817   2.352  30.693  0.00  0.00     0.003 C 
ATOM      6  C7  <0> d   1      29.658   3.277  31.092  0.00  0.00    -0.001 C 
ATOM      7  C9  <0> d   1      29.756   4.553  30.246  0.00  0.00     0.033 C 
ATOM      8  C10 <0> d   1      31.109   5.172  30.443  0.00  0.00    -0.023 C 
ATOM      9  C11 <0> d   1      32.161   4.484  30.779  0.00  0.00    -0.072 C 
ATOM     10  C12 <0> d   1      33.479   5.221  30.941  0.00  0.00     0.066 C 
ATOM     11  C13 <0> d   1      34.543   4.498  30.109  0.00  0.00     0.122 C 
ATOM     12  C16 <0> d   1      34.600   3.026  30.523  0.00  0.00     0.033 C 
ATOM     13  C17 <0> d   1      33.266   2.349  30.198  0.00  0.00     0.016 C 
ATOM     14  C18 <0> d   1      32.144   3.020  31.006  0.00  0.00    -0.017 C 
ATOM     15  C19 <0> d   1      32.425   2.790  32.492  0.00  0.00     0.020 C 
ATOM     16  C20 <0> d   1      28.364   2.530  30.767  0.00  0.00     0.006 C 
ATOM     17  C22 <0> d   1      27.056   3.196  31.219  0.00  0.00     0.033 C 
ATOM     18  C23 <0> d   1      26.144   1.985  31.422  0.00  0.00    -0.018 C 
ATOM     19  C24 <0> d   1      26.900   0.882  31.685  0.00  0.00    -0.042 C 
ENDROOT
BRANCH  19  20
ATOM     20  C25 <0> d   1      26.381  -0.483  31.913  0.00  0.00    -0.012 A 
ATOM     21  C30 <0> d   1      25.874  -0.850  33.160  0.00  0.00     0.128 A 
ATOM     22  N29 <0> d   1      25.407  -2.064  33.362  0.00  0.00    -0.272 NA
ATOM     23  C28 <0> d   1      25.409  -2.978  32.412  0.00  0.00     0.116 A 
ATOM     24  C27 <0> d   1      25.898  -2.695  31.150  0.00  0.00     0.020 A 
ATOM     25  C26 <0> d   1      26.395  -1.430  30.883  0.00  0.00     0.015 A 
ENDBRANCH  19  20
BRANCH  11  26
ATOM     26  O15 <0> d   1      35.817   5.104  30.334  0.00  0.00    -0.395 OA
ATOM     27  H43 <0> d   1      35.772   5.960  30.782  0.00  0.00     0.210 HD
ENDBRANCH  11  26
TORSDOF 2
ENDMDL
MODEL 66
REMARK CAVERDOCK RESULT:       1.7      0.000      0.000
REMARK CAVERDOCK CONSTRAINTS:       0.0      0.0      0.0      0.0
REMARK CAVERDOCK TUNNEL: 65      1.7      2.6     66.1
REMARK  2 active torsions:
REMARK  status: ('A' for Active; 'I' for Inactive)
REMARK    1  A    between atoms: C13_11  and  O15_12 
REMARK    2  A    between atoms: C24_20  and  C25_21 
ROOT
ATOM      1  C1  <0> d   1      28.550   1.724  33.105  0.00  0.00     0.021 C 
ATOM      2  C2  <0> d   1      28.217   1.206  31.704  0.00  0.00    -0.012 C 
ATOM      3  C3  <0> d   1      29.275   0.216  31.274  0.00  0.00     0.015 C 
ATOM      4  C4  <0> d   1      30.635   0.910  31.465  0.00  0.00     0.007 C 
ATOM      5  C5  <0> d   1      30.721   2.225  30.695  0.00  0.00     0.003 C 
ATOM      6  C7  <0> d   1      29.548   3.164  31.014  0.00  0.00    -0.001 C 
ATOM      7  C9  <0> d   1      29.662   4.394  30.105  0.00  0.00     0.033 C 
ATOM      8  C10 <0> d   1      31.006   5.030  30.304  0.00  0.00    -0.023 C 
ATOM      9  C11 <0> d   1      32.052   4.368  30.702  0.00  0.00    -0.072 C 
ATOM     10  C12 <0> d   1      33.363   5.119  30.859  0.00  0.00     0.066 C 
ATOM     11  C13 <0> d   1      34.451   4.360  30.094  0.00  0.00     0.122 C 
ATOM     12  C16 <0> d   1      34.504   2.912  30.587  0.00  0.00     0.033 C 
ATOM     13  C17 <0> d   1      33.182   2.211  30.264  0.00  0.00     0.016 C 
ATOM     14  C18 <0> d   1      32.037   2.917  31.006  0.00  0.00    -0.017 C 
ATOM     15  C19 <0> d   1      32.280   2.768  32.509  0.00  0.00     0.020 C 
ATOM     16  C20 <0> d   1      28.266   2.392  30.697  0.00  0.00     0.006 C 
ATOM     17  C22 <0> d   1      26.944   3.074  31.078  0.00  0.00     0.033 C 
ATOM     18  C23 <0> d   1      26.033   1.870  31.322  0.00  0.00    -0.018 C 
ATOM     19  C24 <0> d   1      26.786   0.787  31.662  0.00  0.00    -0.042 C 
ENDROOT
BRANCH  19  20
ATOM     20  C25 <0> d   1      26.268  -0.567  31.948  0.00  0.00    -0.012 A 
ATOM     21  C30 <0> d   1      25.856  -0.911  33.237  0.00  0.00     0.128 A 
ATOM     22  N29 <0> d   1      25.389  -2.115  33.491  0.00  0.00    -0.272 NA
ATOM     23  C28 <0> d   1      25.303  -3.041  32.556  0.00  0.00     0.116 A 
ATOM     24  C27 <0> d   1      25.694  -2.781  31.255  0.00  0.00     0.020 A 
ATOM     25  C26 <0> d   1      26.187  -1.527  30.934  0.00  0.00     0.015 A 
ENDBRANCH  19  20
BRANCH  11  26
ATOM     26  O15 <0> d   1      35.716   4.984  30.319  0.00  0.00    -0.395 OA
ATOM     27  H43 <0> d   1      35.667   5.792  30.850  0.00  0.00     0.210 HD
ENDBRANCH  11  26
TORSDOF 2
ENDMDL
MODEL 67
REMARK CAVERDOCK RESULT:       1.6      0.000      0.000
REMARK CAVERDOCK CONSTRAINTS:       0.0      0.0      0.0      0.0
REMARK CAVERDOCK TUNNEL: 66      1.6      2.7     67.5
REMARK  2 active torsions:
REMARK  status: ('A' for Active; 'I' for Inactive)
REMARK    1  A    between atoms: C13_11  and  O15_12 
REMARK    2  A    between atoms: C24_20  and  C25_21 
ROOT
ATOM      1  C1  <0> d   1      28.486   1.584  33.007  0.00  0.00     0.021 C 
ATOM      2  C2  <0> d   1      28.209   1.017  31.614  0.00  0.00    -0.012 C 
ATOM      3  C3  <0> d   1      29.318   0.062  31.235  0.00  0.00     0.015 C 
ATOM      4  C4  <0> d   1      30.642   0.819  31.438  0.00  0.00     0.007 C 
ATOM      5  C5  <0> d   1      30.690   2.116  30.635  0.00  0.00     0.003 C 
ATOM      6  C7  <0> d   1      29.471   3.011  30.902  0.00  0.00    -0.001 C 
ATOM      7  C9  <0> d   1      29.555   4.220  29.963  0.00  0.00     0.033 C 
ATOM      8  C10 <0> d   1      30.865   4.919  30.175  0.00  0.00    -0.023 C 
ATOM      9  C11 <0> d   1      31.929   4.313  30.615  0.00  0.00    -0.072 C 
ATOM     10  C12 <0> d   1      33.202   5.125  30.781  0.00  0.00     0.066 C 
ATOM     11  C13 <0> d   1      34.340   4.393  30.062  0.00  0.00     0.122 C 
ATOM     12  C16 <0> d   1      34.442   2.962  30.595  0.00  0.00     0.033 C 
ATOM     13  C17 <0> d   1      33.160   2.196  30.261  0.00  0.00     0.016 C 
ATOM     14  C18 <0> d   1      31.968   2.872  30.957  0.00  0.00    -0.017 C 
ATOM     15  C19 <0> d   1      32.181   2.772  32.469  0.00  0.00     0.020 C 
ATOM     16  C20 <0> d   1      28.232   2.177  30.576  0.00  0.00     0.006 C 
ATOM     17  C22 <0> d   1      26.873   2.810  30.909  0.00  0.00     0.033 C 
ATOM     18  C23 <0> d   1      26.008   1.575  31.164  0.00  0.00    -0.018 C 
ATOM     19  C24 <0> d   1      26.798   0.535  31.550  0.00  0.00    -0.042 C 
ENDROOT
BRANCH  19  20
ATOM     20  C25 <0> d   1      26.331  -0.833  31.861  0.00  0.00    -0.012 A 
ATOM     21  C30 <0> d   1      25.844  -1.144  33.132  0.00  0.00     0.128 A 
ATOM     22  N29 <0> d   1      25.423  -2.360  33.407  0.00  0.00    -0.272 NA
ATOM     23  C28 <0> d   1      25.454  -3.328  32.512  0.00  0.00     0.116 A 
ATOM     24  C27 <0> d   1      25.927  -3.102  31.232  0.00  0.00     0.020 A 
ATOM     25  C26 <0> d   1      26.375  -1.838  30.889  0.00  0.00     0.015 A 
ENDBRANCH  19  20
BRANCH  11  26
ATOM     26  O15 <0> d   1      35.571   5.077  30.299  0.00  0.00    -0.395 OA
ATOM     27  H43 <0> d   1      35.624   5.503  31.166  0.00  0.00     0.210 HD
ENDBRANCH  11  26
TORSDOF 2
ENDMDL
MODEL 68
REMARK CAVERDOCK RESULT:       1.2      0.000      0.000
REMARK CAVERDOCK CONSTRAINTS:       0.0      0.0      0.0      0.0
REMARK CAVERDOCK TUNNEL: 67      1.2      2.7     68.1
REMARK  2 active torsions:
REMARK  status: ('A' for Active; 'I' for Inactive)
REMARK    1  A    between atoms: C13_11  and  O15_12 
REMARK    2  A    between atoms: C24_20  and  C25_21 
ROOT
ATOM      1  C1  <0> d   1      28.442   1.512  33.094  0.00  0.00     0.021 C 
ATOM      2  C2  <0> d   1      28.075   1.044  31.684  0.00  0.00    -0.012 C 
ATOM      3  C3  <0> d   1      29.139   0.095  31.182  0.00  0.00     0.015 C 
ATOM      4  C4  <0> d   1      30.489   0.810  31.358  0.00  0.00     0.007 C 
ATOM      5  C5  <0> d   1      30.524   2.156  30.640  0.00  0.00     0.003 C 
ATOM      6  C7  <0> d   1      29.343   3.056  31.033  0.00  0.00    -0.001 C 
ATOM      7  C9  <0> d   1      29.402   4.323  30.171  0.00  0.00     0.033 C 
ATOM      8  C10 <0> d   1      30.739   4.980  30.354  0.00  0.00    -0.023 C 
ATOM      9  C11 <0> d   1      31.811   4.325  30.693  0.00  0.00    -0.072 C 
ATOM     10  C12 <0> d   1      33.110   5.098  30.839  0.00  0.00     0.066 C 
ATOM     11  C13 <0> d   1      34.189   4.393  30.011  0.00  0.00     0.122 C 
ATOM     12  C16 <0> d   1      34.286   2.929  30.443  0.00  0.00     0.033 C 
ATOM     13  C17 <0> d   1      32.970   2.212  30.132  0.00  0.00     0.016 C 
ATOM     14  C18 <0> d   1      31.834   2.864  30.937  0.00  0.00    -0.017 C 
ATOM     15  C19 <0> d   1      32.129   2.660  32.425  0.00  0.00     0.020 C 
ATOM     16  C20 <0> d   1      28.068   2.270  30.724  0.00  0.00     0.006 C 
ATOM     17  C22 <0> d   1      26.745   2.907  31.174  0.00  0.00     0.033 C 
ATOM     18  C23 <0> d   1      25.866   1.675  31.397  0.00  0.00    -0.018 C 
ATOM     19  C24 <0> d   1      26.652   0.595  31.669  0.00  0.00    -0.042 C 
ENDROOT
BRANCH  19  20
ATOM     20  C25 <0> d   1      26.171  -0.780  31.917  0.00  0.00    -0.012 A 
ATOM     21  C30 <0> d   1      25.797  -1.180  33.200  0.00  0.00     0.128 A 
ATOM     22  N29 <0> d   1      25.363  -2.403  33.420  0.00  0.00    -0.272 NA
ATOM     23  C28 <0> d   1      25.276  -3.296  32.453  0.00  0.00     0.116 A 
ATOM     24  C27 <0> d   1      25.632  -2.979  31.155  0.00  0.00     0.020 A 
ATOM     25  C26 <0> d   1      26.088  -1.704  30.869  0.00  0.00     0.015 A 
ENDBRANCH  19  20
BRANCH  11  26
ATOM     26  O15 <0> d   1      35.447   5.036  30.221  0.00  0.00    -0.395 OA
ATOM     27  H43 <0> d   1      35.667   5.698  29.551  0.00  0.00     0.210 HD
ENDBRANCH  11  26
TORSDOF 2
ENDMDL
MODEL 69
REMARK CAVERDOCK RESULT:       0.8      0.000      0.000
REMARK CAVERDOCK CONSTRAINTS:       0.0      0.0      0.0      0.0
REMARK CAVERDOCK TUNNEL: 68      0.8      2.8     69.5
REMARK  2 active torsions:
REMARK  status: ('A' for Active; 'I' for Inactive)
REMARK    1  A    between atoms: C13_11  and  O15_12 
REMARK    2  A    between atoms: C24_20  and  C25_21 
ROOT
ATOM      1  C1  <0> d   1      28.226   1.443  33.098  0.00  0.00     0.021 C 
ATOM      2  C2  <0> d   1      27.958   0.890  31.697  0.00  0.00    -0.012 C 
ATOM      3  C3  <0> d   1      29.078  -0.048  31.309  0.00  0.00     0.015 C 
ATOM      4  C4  <0> d   1      30.394   0.720  31.524  0.00  0.00     0.007 C 
ATOM      5  C5  <0> d   1      30.430   2.027  30.737  0.00  0.00     0.003 C 
ATOM      6  C7  <0> d   1      29.201   2.906  31.012  0.00  0.00    -0.001 C 
ATOM      7  C9  <0> d   1      29.274   4.127  30.088  0.00  0.00     0.033 C 
ATOM      8  C10 <0> d   1      30.577   4.837  30.311  0.00  0.00    -0.023 C 
ATOM      9  C11 <0> d   1      31.646   4.237  30.747  0.00  0.00    -0.072 C 
ATOM     10  C12 <0> d   1      32.910   5.059  30.926  0.00  0.00     0.066 C 
ATOM     11  C13 <0> d   1      34.057   4.348  30.201  0.00  0.00     0.122 C 
ATOM     12  C16 <0> d   1      34.173   2.913  30.717  0.00  0.00     0.033 C 
ATOM     13  C17 <0> d   1      32.900   2.137  30.370  0.00  0.00     0.016 C 
ATOM     14  C18 <0> d   1      31.699   2.792  31.071  0.00  0.00    -0.017 C 
ATOM     15  C19 <0> d   1      31.910   2.676  32.582  0.00  0.00     0.020 C 
ATOM     16  C20 <0> d   1      27.971   2.063  30.673  0.00  0.00     0.006 C 
ATOM     17  C22 <0> d   1      26.605   2.678  31.010  0.00  0.00     0.033 C 
ATOM     18  C23 <0> d   1      25.753   1.431  31.249  0.00  0.00    -0.018 C 
ATOM     19  C24 <0> d   1      26.553   0.394  31.624  0.00  0.00    -0.042 C 
ENDROOT
BRANCH  19  20
ATOM     20  C25 <0> d   1      26.100  -0.982  31.917  0.00  0.00    -0.012 A 
ATOM     21  C30 <0> d   1      25.712  -1.340  33.209  0.00  0.00     0.128 A 
ATOM     22  N29 <0> d   1      25.303  -2.564  33.470  0.00  0.00    -0.272 NA
ATOM     23  C28 <0> d   1      25.254  -3.496  32.538  0.00  0.00     0.116 A 
ATOM     24  C27 <0> d   1      25.625  -3.222  31.234  0.00  0.00     0.020 A 
ATOM     25  C26 <0> d   1      26.057  -1.948  30.906  0.00  0.00     0.015 A 
ENDBRANCH  19  20
BRANCH  11  26
ATOM     26  O15 <0> d   1      35.281   5.043  30.449  0.00  0.00    -0.395 OA
ATOM     27  H43 <0> d   1      35.399   5.837  29.909  0.00  0.00     0.210 HD
ENDBRANCH  11  26
TORSDOF 2
ENDMDL
MODEL 70
REMARK CAVERDOCK RESULT:       0.6      0.000      0.000
REMARK CAVERDOCK CONSTRAINTS:       0.0      0.0      0.0      0.0
REMARK CAVERDOCK TUNNEL: 69      0.6      2.8     70.4
REMARK  2 active torsions:
REMARK  status: ('A' for Active; 'I' for Inactive)
REMARK    1  A    between atoms: C13_11  and  O15_12 
REMARK    2  A    between atoms: C24_20  and  C25_21 
ROOT
ATOM      1  C1  <0> d   1      28.234   1.435  33.196  0.00  0.00     0.021 C 
ATOM      2  C2  <0> d   1      27.922   0.867  31.810  0.00  0.00    -0.012 C 
ATOM      3  C3  <0> d   1      29.020  -0.088  31.404  0.00  0.00     0.015 C 
ATOM      4  C4  <0> d   1      30.350   0.669  31.573  0.00  0.00     0.007 C 
ATOM      5  C5  <0> d   1      30.378   1.965  30.768  0.00  0.00     0.003 C 
ATOM      6  C7  <0> d   1      29.166   2.861  31.065  0.00  0.00    -0.001 C 
ATOM      7  C9  <0> d   1      29.227   4.069  30.123  0.00  0.00     0.033 C 
ATOM      8  C10 <0> d   1      30.543   4.768  30.302  0.00  0.00    -0.023 C 
ATOM      9  C11 <0> d   1      31.617   4.162  30.716  0.00  0.00    -0.072 C 
ATOM     10  C12 <0> d   1      32.894   4.973  30.849  0.00  0.00     0.066 C 
ATOM     11  C13 <0> d   1      34.013   4.240  30.102  0.00  0.00     0.122 C 
ATOM     12  C16 <0> d   1      34.128   2.810  30.634  0.00  0.00     0.033 C 
ATOM     13  C17 <0> d   1      32.838   2.044  30.332  0.00  0.00     0.016 C 
ATOM     14  C18 <0> d   1      31.663   2.721  31.057  0.00  0.00    -0.017 C 
ATOM     15  C19 <0> d   1      31.915   2.622  32.564  0.00  0.00     0.020 C 
ATOM     16  C20 <0> d   1      27.919   2.027  30.771  0.00  0.00     0.006 C 
ATOM     17  C22 <0> d   1      26.569   2.661  31.137  0.00  0.00     0.033 C 
ATOM     18  C23 <0> d   1      25.710   1.426  31.415  0.00  0.00    -0.018 C 
ATOM     19  C24 <0> d   1      26.510   0.385  31.782  0.00  0.00    -0.042 C 
ENDROOT
BRANCH  19  20
ATOM     20  C25 <0> d   1      26.051  -0.981  32.106  0.00  0.00    -0.012 A 
ATOM     21  C30 <0> d   1      25.510  -1.269  33.360  0.00  0.00     0.128 A 
ATOM     22  N29 <0> d   1      25.095  -2.485  33.646  0.00  0.00    -0.272 NA
ATOM     23  C28 <0> d   1      25.183  -3.474  32.778  0.00  0.00     0.116 A 
ATOM     24  C27 <0> d   1      25.711  -3.272  31.516  0.00  0.00     0.020 A 
ATOM     25  C26 <0> d   1      26.156  -2.009  31.162  0.00  0.00     0.015 A 
ENDBRANCH  19  20
BRANCH  11  26
ATOM     26  O15 <0> d   1      35.250   4.924  30.308  0.00  0.00    -0.395 OA
ATOM     27  H43 <0> d   1      36.025   4.344  30.308  0.00  0.00     0.210 HD
ENDBRANCH  11  26
TORSDOF 2
ENDMDL
MODEL 71
REMARK CAVERDOCK RESULT:       0.4      0.000      0.000
REMARK CAVERDOCK CONSTRAINTS:       0.0      0.0      0.0      0.0
REMARK CAVERDOCK TUNNEL: 70      0.4      2.8     71.1
REMARK  2 active torsions:
REMARK  status: ('A' for Active; 'I' for Inactive)
REMARK    1  A    between atoms: C13_11  and  O15_12 
REMARK    2  A    between atoms: C24_20  and  C25_21 
ROOT
ATOM      1  C1  <0> d   1      28.110   1.364  33.098  0.00  0.00     0.021 C 
ATOM      2  C2  <0> d   1      27.853   0.769  31.712  0.00  0.00    -0.012 C 
ATOM      3  C3  <0> d   1      28.987  -0.162  31.352  0.00  0.00     0.015 C 
ATOM      4  C4  <0> d   1      30.291   0.630  31.549  0.00  0.00     0.007 C 
ATOM      5  C5  <0> d   1      30.310   1.916  30.727  0.00  0.00     0.003 C 
ATOM      6  C7  <0> d   1      29.068   2.784  30.975  0.00  0.00    -0.001 C 
ATOM      7  C9  <0> d   1      29.125   3.981  30.019  0.00  0.00     0.033 C 
ATOM      8  C10 <0> d   1      30.417   4.716  30.226  0.00  0.00    -0.023 C 
ATOM      9  C11 <0> d   1      31.494   4.143  30.679  0.00  0.00    -0.072 C 
ATOM     10  C12 <0> d   1      32.745   4.989  30.838  0.00  0.00     0.066 C 
ATOM     11  C13 <0> d   1      33.904   4.275  30.134  0.00  0.00     0.122 C 
ATOM     12  C16 <0> d   1      34.040   2.856  30.689  0.00  0.00     0.033 C 
ATOM     13  C17 <0> d   1      32.779   2.053  30.361  0.00  0.00     0.016 C 
ATOM     14  C18 <0> d   1      31.567   2.709  31.042  0.00  0.00    -0.017 C 
ATOM     15  C19 <0> d   1      31.777   2.637  32.556  0.00  0.00     0.020 C 
ATOM     16  C20 <0> d   1      27.851   1.914  30.657  0.00  0.00     0.006 C 
ATOM     17  C22 <0> d   1      26.476   2.518  30.975  0.00  0.00     0.033 C 
ATOM     18  C23 <0> d   1      25.641   1.266  31.246  0.00  0.00    -0.018 C 
ATOM     19  C24 <0> d   1      26.455   0.251  31.650  0.00  0.00    -0.042 C 
ENDROOT
BRANCH  19  20
ATOM     20  C25 <0> d   1      26.022  -1.123  31.980  0.00  0.00    -0.012 A 
ATOM     21  C30 <0> d   1      26.052  -2.127  31.011  0.00  0.00     0.128 A 
ATOM     22  N29 <0> d   1      25.671  -3.352  31.306  0.00  0.00    -0.272 NA
ATOM     23  C28 <0> d   1      25.239  -3.677  32.509  0.00  0.00     0.116 A 
ATOM     24  C27 <0> d   1      25.175  -2.739  33.523  0.00  0.00     0.020 A 
ATOM     25  C26 <0> d   1      25.570  -1.437  33.266  0.00  0.00     0.015 A 
ENDBRANCH  19  20
BRANCH  11  26
ATOM     26  O15 <0> d   1      35.117   4.994  30.366  0.00  0.00    -0.395 OA
ATOM     27  H43 <0> d   1      35.424   5.502  29.602  0.00  0.00     0.210 HD
ENDBRANCH  11  26
TORSDOF 2
ENDMDL
MODEL 72
REMARK CAVERDOCK RESULT:       0.2      0.000      0.000
REMARK CAVERDOCK CONSTRAINTS:       0.0      0.0      0.0      0.0
REMARK CAVERDOCK TUNNEL: 71      0.2      2.9     72.1
REMARK  2 active torsions:
REMARK  status: ('A' for Active; 'I' for Inactive)
REMARK    1  A    between atoms: C13_11  and  O15_12 
REMARK    2  A    between atoms: C24_20  and  C25_21 
ROOT
ATOM      1  C1  <0> d   1      28.085   1.308  33.150  0.00  0.00     0.021 C 
ATOM      2  C2  <0> d   1      27.823   0.689  31.776  0.00  0.00    -0.012 C 
ATOM      3  C3  <0> d   1      28.958  -0.244  31.425  0.00  0.00     0.015 C 
ATOM      4  C4  <0> d   1      30.260   0.557  31.600  0.00  0.00     0.007 C 
ATOM      5  C5  <0> d   1      30.269   1.829  30.757  0.00  0.00     0.003 C 
ATOM      6  C7  <0> d   1      29.025   2.696  30.998  0.00  0.00    -0.001 C 
ATOM      7  C9  <0> d   1      29.072   3.877  30.022  0.00  0.00     0.033 C 
ATOM      8  C10 <0> d   1      30.362   4.620  30.209  0.00  0.00    -0.023 C 
ATOM      9  C11 <0> d   1      31.444   4.059  30.665  0.00  0.00    -0.072 C 
ATOM     10  C12 <0> d   1      32.693   4.912  30.802  0.00  0.00     0.066 C 
ATOM     11  C13 <0> d   1      33.851   4.192  30.104  0.00  0.00     0.122 C 
ATOM     12  C16 <0> d   1      33.995   2.782  30.681  0.00  0.00     0.033 C 
ATOM     13  C17 <0> d   1      32.735   1.969  30.374  0.00  0.00     0.016 C 
ATOM     14  C18 <0> d   1      31.525   2.631  31.052  0.00  0.00    -0.017 C 
ATOM     15  C19 <0> d   1      31.744   2.585  32.565  0.00  0.00     0.020 C 
ATOM     16  C20 <0> d   1      27.810   1.817  30.702  0.00  0.00     0.006 C 
ATOM     17  C22 <0> d   1      26.434   2.421  31.018  0.00  0.00     0.033 C 
ATOM     18  C23 <0> d   1      25.606   1.170  31.315  0.00  0.00    -0.018 C 
ATOM     19  C24 <0> d   1      26.426   0.165  31.731  0.00  0.00    -0.042 C 
ENDROOT
BRANCH  19  20
ATOM     20  C25 <0> d   1      26.000  -1.205  32.086  0.00  0.00    -0.012 A 
ATOM     21  C30 <0> d   1      25.570  -1.500  33.380  0.00  0.00     0.128 A 
ATOM     22  N29 <0> d   1      25.185  -2.719  33.695  0.00  0.00    -0.272 NA
ATOM     23  C28 <0> d   1      25.200  -3.704  32.818  0.00  0.00     0.116 A 
ATOM     24  C27 <0> d   1      25.617  -3.493  31.516  0.00  0.00     0.020 A 
ATOM     25  C26 <0> d   1      26.026  -2.228  31.132  0.00  0.00     0.015 A 
ENDBRANCH  19  20
BRANCH  11  26
ATOM     26  O15 <0> d   1      35.062   4.918  30.316  0.00  0.00    -0.395 OA
ATOM     27  H43 <0> d   1      35.227   5.146  31.241  0.00  0.00     0.210 HD
ENDBRANCH  11  26
TORSDOF 2
ENDMDL
MODEL 73
REMARK CAVERDOCK RESULT:       0.1      0.000      0.000
REMARK CAVERDOCK CONSTRAINTS:       0.0      0.0      0.0      0.0
REMARK CAVERDOCK TUNNEL: 72      0.1      3.0     73.2
REMARK  2 active torsions:
REMARK  status: ('A' for Active; 'I' for Inactive)
REMARK    1  A    between atoms: C13_11  and  O15_12 
REMARK    2  A    between atoms: C24_20  and  C25_21 
ROOT
ATOM      1  C1  <0> d   1      27.886   1.259  33.067  0.00  0.00     0.021 C 
ATOM      2  C2  <0> d   1      27.693   0.601  31.700  0.00  0.00    -0.012 C 
ATOM      3  C3  <0> d   1      28.866  -0.309  31.416  0.00  0.00     0.015 C 
ATOM      4  C4  <0> d   1      30.138   0.531  31.620  0.00  0.00     0.007 C 
ATOM      5  C5  <0> d   1      30.146   1.782  30.746  0.00  0.00     0.003 C 
ATOM      6  C7  <0> d   1      28.871   2.621  30.918  0.00  0.00    -0.001 C 
ATOM      7  C9  <0> d   1      28.924   3.779  29.915  0.00  0.00     0.033 C 
ATOM      8  C10 <0> d   1      30.186   4.561  30.132  0.00  0.00    -0.023 C 
ATOM      9  C11 <0> d   1      31.264   4.042  30.643  0.00  0.00    -0.072 C 
ATOM     10  C12 <0> d   1      32.484   4.932  30.807  0.00  0.00     0.066 C 
ATOM     11  C13 <0> d   1      33.686   4.227  30.171  0.00  0.00     0.122 C 
ATOM     12  C16 <0> d   1      33.846   2.836  30.789  0.00  0.00     0.033 C 
ATOM     13  C17 <0> d   1      32.621   1.981  30.454  0.00  0.00     0.016 C 
ATOM     14  C18 <0> d   1      31.368   2.626  31.069  0.00  0.00    -0.017 C 
ATOM     15  C19 <0> d   1      31.529   2.622  32.590  0.00  0.00     0.020 C 
ATOM     16  C20 <0> d   1      27.692   1.701  30.599  0.00  0.00     0.006 C 
ATOM     17  C22 <0> d   1      26.289   2.274  30.847  0.00  0.00     0.033 C 
ATOM     18  C23 <0> d   1      25.484   1.008  31.143  0.00  0.00    -0.018 C 
ATOM     19  C24 <0> d   1      26.314   0.037  31.615  0.00  0.00    -0.042 C 
ENDROOT
BRANCH  19  20
ATOM     20  C25 <0> d   1      25.911  -1.335  31.988  0.00  0.00    -0.012 A 
ATOM     21  C30 <0> d   1      25.455  -1.614  33.277  0.00  0.00     0.128 A 
ATOM     22  N29 <0> d   1      25.090  -2.835  33.607  0.00  0.00    -0.272 NA
ATOM     23  C28 <0> d   1      25.151  -3.837  32.751  0.00  0.00     0.116 A 
ATOM     24  C27 <0> d   1      25.596  -3.643  31.457  0.00  0.00     0.020 A 
ATOM     25  C26 <0> d   1      25.985  -2.376  31.056  0.00  0.00     0.015 A 
ENDBRANCH  19  20
BRANCH  11  26
ATOM     26  O15 <0> d   1      34.869   4.991  30.411  0.00  0.00    -0.395 OA
ATOM     27  H43 <0> d   1      35.400   5.153  29.618  0.00  0.00     0.210 HD
ENDBRANCH  11  26
TORSDOF 2
ENDMDL
MODEL 74
REMARK CAVERDOCK RESULT:       0.1      0.000      0.000
REMARK CAVERDOCK CONSTRAINTS:       0.0      0.0      0.0      0.0
REMARK CAVERDOCK TUNNEL: 73      0.1      3.0     74.3
REMARK  2 active torsions:
REMARK  status: ('A' for Active; 'I' for Inactive)
REMARK    1  A    between atoms: C13_11  and  O15_12 
REMARK    2  A    between atoms: C24_20  and  C25_21 
ROOT
ATOM      1  C1  <0> d   1      28.015   1.078  33.070  0.00  0.00     0.021 C 
ATOM      2  C2  <0> d   1      27.732   0.496  31.684  0.00  0.00    -0.012 C 
ATOM      3  C3  <0> d   1      28.874  -0.408  31.281  0.00  0.00     0.015 C 
ATOM      4  C4  <0> d   1      30.167   0.408  31.452  0.00  0.00     0.007 C 
ATOM      5  C5  <0> d   1      30.138   1.704  30.647  0.00  0.00     0.003 C 
ATOM      6  C7  <0> d   1      28.886   2.543  30.941  0.00  0.00    -0.001 C 
ATOM      7  C9  <0> d   1      28.894   3.754  30.000  0.00  0.00     0.033 C 
ATOM      8  C10 <0> d   1      30.176   4.511  30.181  0.00  0.00    -0.023 C 
ATOM      9  C11 <0> d   1      31.276   3.954  30.597  0.00  0.00    -0.072 C 
ATOM     10  C12 <0> d   1      32.515   4.823  30.733  0.00  0.00     0.066 C 
ATOM     11  C13 <0> d   1      33.668   4.142  29.989  0.00  0.00     0.122 C 
ATOM     12  C16 <0> d   1      33.846   2.718  30.521  0.00  0.00     0.033 C 
ATOM     13  C17 <0> d   1      32.592   1.894  30.216  0.00  0.00     0.016 C 
ATOM     14  C18 <0> d   1      31.387   2.517  30.939  0.00  0.00    -0.017 C 
ATOM     15  C19 <0> d   1      31.640   2.430  32.446  0.00  0.00     0.020 C 
ATOM     16  C20 <0> d   1      27.678   1.654  30.645  0.00  0.00     0.006 C 
ATOM     17  C22 <0> d   1      26.301   2.226  31.008  0.00  0.00     0.033 C 
ATOM     18  C23 <0> d   1      25.498   0.954  31.285  0.00  0.00    -0.018 C 
ATOM     19  C24 <0> d   1      26.343  -0.049  31.653  0.00  0.00    -0.042 C 
ENDROOT
BRANCH  19  20
ATOM     20  C25 <0> d   1      25.946  -1.436  31.977  0.00  0.00    -0.012 A 
ATOM     21  C30 <0> d   1      25.465  -1.758  33.246  0.00  0.00     0.128 A 
ATOM     22  N29 <0> d   1      25.105  -2.991  33.533  0.00  0.00    -0.272 NA
ATOM     23  C28 <0> d   1      25.194  -3.966  32.649  0.00  0.00     0.116 A 
ATOM     24  C27 <0> d   1      25.665  -3.730  31.370  0.00  0.00     0.020 A 
ATOM     25  C26 <0> d   1      26.050  -2.448  31.016  0.00  0.00     0.015 A 
ENDBRANCH  19  20
BRANCH  11  26
ATOM     26  O15 <0> d   1      34.872   4.881  30.197  0.00  0.00    -0.395 OA
ATOM     27  H43 <0> d   1      35.282   5.202  29.381  0.00  0.00     0.210 HD
ENDBRANCH  11  26
TORSDOF 2
ENDMDL
MODEL 75
REMARK CAVERDOCK RESULT:       0.2      0.000      0.000
REMARK CAVERDOCK CONSTRAINTS:       0.0      0.0      0.0      0.0
REMARK CAVERDOCK TUNNEL: 74      0.2      3.0     75.1
REMARK  2 active torsions:
REMARK  status: ('A' for Active; 'I' for Inactive)
REMARK    1  A    between atoms: C13_11  and  O15_12 
REMARK    2  A    between atoms: C24_20  and  C25_21 
ROOT
ATOM      1  C1  <0> d   1      27.724   1.234  33.000  0.00  0.00     0.021 C 
ATOM      2  C2  <0> d   1      27.603   0.478  31.676  0.00  0.00    -0.012 C 
ATOM      3  C3  <0> d   1      28.807  -0.418  31.502  0.00  0.00     0.015 C 
ATOM      4  C4  <0> d   1      30.050   0.468  31.696  0.00  0.00     0.007 C 
ATOM      5  C5  <0> d   1      30.064   1.656  30.737  0.00  0.00     0.003 C 
ATOM      6  C7  <0> d   1      28.763   2.470  30.801  0.00  0.00    -0.001 C 
ATOM      7  C9  <0> d   1      28.829   3.557  29.722  0.00  0.00     0.033 C 
ATOM      8  C10 <0> d   1      30.062   4.386  29.932  0.00  0.00    -0.023 C 
ATOM      9  C11 <0> d   1      31.130   3.931  30.520  0.00  0.00    -0.072 C 
ATOM     10  C12 <0> d   1      32.321   4.862  30.668  0.00  0.00     0.066 C 
ATOM     11  C13 <0> d   1      33.565   4.147  30.130  0.00  0.00     0.122 C 
ATOM     12  C16 <0> d   1      33.732   2.807  30.849  0.00  0.00     0.033 C 
ATOM     13  C17 <0> d   1      32.542   1.899  30.528  0.00  0.00     0.016 C 
ATOM     14  C18 <0> d   1      31.251   2.552  31.047  0.00  0.00    -0.017 C 
ATOM     15  C19 <0> d   1      31.350   2.657  32.570  0.00  0.00     0.020 C 
ATOM     16  C20 <0> d   1      27.620   1.500  30.501  0.00  0.00     0.006 C 
ATOM     17  C22 <0> d   1      26.195   2.051  30.654  0.00  0.00     0.033 C 
ATOM     18  C23 <0> d   1      25.409   0.788  31.007  0.00  0.00    -0.018 C 
ATOM     19  C24 <0> d   1      26.242  -0.126  31.578  0.00  0.00    -0.042 C 
ENDROOT
BRANCH  19  20
ATOM     20  C25 <0> d   1      25.857  -1.480  32.030  0.00  0.00    -0.012 A 
ATOM     21  C30 <0> d   1      25.437  -1.695  33.343  0.00  0.00     0.128 A 
ATOM     22  N29 <0> d   1      25.088  -2.900  33.744  0.00  0.00    -0.272 NA
ATOM     23  C28 <0> d   1      25.131  -3.943  32.938  0.00  0.00     0.116 A 
ATOM     24  C27 <0> d   1      25.540  -3.813  31.624  0.00  0.00     0.020 A 
ATOM     25  C26 <0> d   1      25.912  -2.566  31.150  0.00  0.00     0.015 A 
ENDBRANCH  19  20
BRANCH  11  26
ATOM     26  O15 <0> d   1      34.718   4.957  30.361  0.00  0.00    -0.395 OA
ATOM     27  H43 <0> d   1      34.921   5.568  29.638  0.00  0.00     0.210 HD
ENDBRANCH  11  26
TORSDOF 2
ENDMDL
MODEL 76
REMARK CAVERDOCK RESULT:       0.2      0.000      0.000
REMARK CAVERDOCK CONSTRAINTS:       0.0      0.0      0.0      0.0
REMARK CAVERDOCK TUNNEL: 75      0.2      3.0     76.3
REMARK  2 active torsions:
REMARK  status: ('A' for Active; 'I' for Inactive)
REMARK    1  A    between atoms: C13_11  and  O15_12 
REMARK    2  A    between atoms: C24_20  and  C25_21 
ROOT
ATOM      1  C1  <0> d   1      27.810   1.084  33.121  0.00  0.00     0.021 C 
ATOM      2  C2  <0> d   1      27.600   0.407  31.766  0.00  0.00    -0.012 C 
ATOM      3  C3  <0> d   1      28.779  -0.490  31.469  0.00  0.00     0.015 C 
ATOM      4  C4  <0> d   1      30.043   0.371  31.637  0.00  0.00     0.007 C 
ATOM      5  C5  <0> d   1      30.016   1.611  30.748  0.00  0.00     0.003 C 
ATOM      6  C7  <0> d   1      28.732   2.433  30.936  0.00  0.00    -0.001 C 
ATOM      7  C9  <0> d   1      28.748   3.580  29.918  0.00  0.00     0.033 C 
ATOM      8  C10 <0> d   1      30.003   4.382  30.100  0.00  0.00    -0.023 C 
ATOM      9  C11 <0> d   1      31.098   3.884  30.595  0.00  0.00    -0.072 C 
ATOM     10  C12 <0> d   1      32.308   4.793  30.723  0.00  0.00     0.066 C 
ATOM     11  C13 <0> d   1      33.507   4.098  30.071  0.00  0.00     0.122 C 
ATOM     12  C16 <0> d   1      33.699   2.717  30.702  0.00  0.00     0.033 C 
ATOM     13  C17 <0> d   1      32.480   1.841  30.403  0.00  0.00     0.016 C 
ATOM     14  C18 <0> d   1      31.231   2.476  31.035  0.00  0.00    -0.017 C 
ATOM     15  C19 <0> d   1      31.423   2.493  32.553  0.00  0.00     0.020 C 
ATOM     16  C20 <0> d   1      27.560   1.493  30.652  0.00  0.00     0.006 C 
ATOM     17  C22 <0> d   1      26.155   2.049  30.921  0.00  0.00     0.033 C 
ATOM     18  C23 <0> d   1      25.374   0.776  31.249  0.00  0.00    -0.018 C 
ATOM     19  C24 <0> d   1      26.227  -0.178  31.716  0.00  0.00    -0.042 C 
ENDROOT
BRANCH  19  20
ATOM     20  C25 <0> d   1      25.852  -1.551  32.114  0.00  0.00    -0.012 A 
ATOM     21  C30 <0> d   1      25.516  -1.839  33.437  0.00  0.00     0.128 A 
ATOM     22  N29 <0> d   1      25.176  -3.060  33.790  0.00  0.00    -0.272 NA
ATOM     23  C28 <0> d   1      25.149  -4.054  32.924  0.00  0.00     0.116 A 
ATOM     24  C27 <0> d   1      25.473  -3.852  31.595  0.00  0.00     0.020 A 
ATOM     25  C26 <0> d   1      25.832  -2.584  31.170  0.00  0.00     0.015 A 
ENDBRANCH  19  20
BRANCH  11  26
ATOM     26  O15 <0> d   1      34.683   4.882  30.277  0.00  0.00    -0.395 OA
ATOM     27  H43 <0> d   1      34.762   5.245  31.170  0.00  0.00     0.210 HD
ENDBRANCH  11  26
TORSDOF 2
ENDMDL
MODEL 77
REMARK CAVERDOCK RESULT:       0.1      0.000      0.000
REMARK CAVERDOCK CONSTRAINTS:       0.0      0.0      0.0      0.0
REMARK CAVERDOCK TUNNEL: 76      0.1      3.1     77.1
REMARK  2 active torsions:
REMARK  status: ('A' for Active; 'I' for Inactive)
REMARK    1  A    between atoms: C13_11  and  O15_12 
REMARK    2  A    between atoms: C24_20  and  C25_21 
ROOT
ATOM      1  C1  <0> d   1      27.287   0.865  31.982  0.00  0.00     0.021 C 
ATOM      2  C2  <0> d   1      27.704  -0.133  30.901  0.00  0.00    -0.012 C 
ATOM      3  C3  <0> d   1      28.989  -0.811  31.318  0.00  0.00     0.015 C 
ATOM      4  C4  <0> d   1      29.986   0.307  31.668  0.00  0.00     0.007 C 
ATOM      5  C5  <0> d   1      30.190   1.278  30.509  0.00  0.00     0.003 C 
ATOM      6  C7  <0> d   1      28.862   1.839  29.979  0.00  0.00    -0.001 C 
ATOM      7  C9  <0> d   1      29.166   2.700  28.748  0.00  0.00     0.033 C 
ATOM      8  C10 <0> d   1      30.156   3.765  29.123  0.00  0.00    -0.023 C 
ATOM      9  C11 <0> d   1      31.007   3.629  30.098  0.00  0.00    -0.072 C 
ATOM     10  C12 <0> d   1      31.966   4.773  30.379  0.00  0.00     0.066 C 
ATOM     11  C13 <0> d   1      33.390   4.209  30.430  0.00  0.00     0.122 C 
ATOM     12  C16 <0> d   1      33.453   3.079  31.460  0.00  0.00     0.033 C 
ATOM     13  C17 <0> d   1      32.550   1.926  31.014  0.00  0.00     0.016 C 
ATOM     14  C18 <0> d   1      31.095   2.417  30.946  0.00  0.00    -0.017 C 
ATOM     15  C19 <0> d   1      30.662   2.820  32.357  0.00  0.00     0.020 C 
ATOM     16  C20 <0> d   1      28.003   0.638  29.582  0.00  0.00     0.006 C 
ATOM     17  C22 <0> d   1      26.558   0.940  29.159  0.00  0.00     0.033 C 
ATOM     18  C23 <0> d   1      25.844  -0.358  29.541  0.00  0.00    -0.018 C 
ATOM     19  C24 <0> d   1      26.533  -0.983  30.537  0.00  0.00    -0.042 C 
ENDROOT
BRANCH  19  20
ATOM     20  C25 <0> d   1      26.171  -2.276  31.155  0.00  0.00    -0.012 A 
ATOM     21  C30 <0> d   1      25.513  -2.314  32.385  0.00  0.00     0.128 A 
ATOM     22  N29 <0> d   1      25.186  -3.465  32.933  0.00  0.00    -0.272 NA
ATOM     23  C28 <0> d   1      25.472  -4.617  32.358  0.00  0.00     0.116 A 
ATOM     24  C27 <0> d   1      26.125  -4.664  31.140  0.00  0.00     0.020 A 
ATOM     25  C26 <0> d   1      26.486  -3.481  30.519  0.00  0.00     0.015 A 
ENDBRANCH  19  20
BRANCH  11  26
ATOM     26  O15 <0> d   1      34.299   5.244  30.805  0.00  0.00    -0.395 OA
ATOM     27  H43 <0> d   1      34.190   5.554  31.715  0.00  0.00     0.210 HD
ENDBRANCH  11  26
TORSDOF 2
ENDMDL
MODEL 78
REMARK CAVERDOCK RESULT:      -0.1      0.000      0.000
REMARK CAVERDOCK CONSTRAINTS:       0.0      0.0      0.0      0.0
REMARK CAVERDOCK TUNNEL: 77     -0.1      3.1     78.2
REMARK  2 active torsions:
REMARK  status: ('A' for Active; 'I' for Inactive)
REMARK    1  A    between atoms: C13_11  and  O15_12 
REMARK    2  A    between atoms: C24_20  and  C25_21 
ROOT
ATOM      1  C1  <0> d   1      27.133   1.101  32.151  0.00  0.00     0.021 C 
ATOM      2  C2  <0> d   1      27.506   0.021  31.133  0.00  0.00    -0.012 C 
ATOM      3  C3  <0> d   1      28.771  -0.672  31.583  0.00  0.00     0.015 C 
ATOM      4  C4  <0> d   1      29.809   0.431  31.853  0.00  0.00     0.007 C 
ATOM      5  C5  <0> d   1      30.034   1.318  30.631  0.00  0.00     0.003 C 
ATOM      6  C7  <0> d   1      28.720   1.888  30.077  0.00  0.00    -0.001 C 
ATOM      7  C9  <0> d   1      29.042   2.658  28.790  0.00  0.00     0.033 C 
ATOM      8  C10 <0> d   1      30.070   3.709  29.088  0.00  0.00    -0.023 C 
ATOM      9  C11 <0> d   1      30.926   3.608  30.063  0.00  0.00    -0.072 C 
ATOM     10  C12 <0> d   1      31.926   4.733  30.262  0.00  0.00     0.066 C 
ATOM     11  C13 <0> d   1      33.330   4.125  30.339  0.00  0.00     0.122 C 
ATOM     12  C16 <0> d   1      33.365   3.063  31.439  0.00  0.00     0.033 C 
ATOM     13  C17 <0> d   1      32.419   1.915  31.076  0.00  0.00     0.016 C 
ATOM     14  C18 <0> d   1      30.981   2.450  30.987  0.00  0.00    -0.017 C 
ATOM     15  C19 <0> d   1      30.576   2.958  32.372  0.00  0.00     0.020 C 
ATOM     16  C20 <0> d   1      27.817   0.695  29.764  0.00  0.00     0.006 C 
ATOM     17  C22 <0> d   1      26.379   1.018  29.334  0.00  0.00     0.033 C 
ATOM     18  C23 <0> d   1      25.626  -0.227  29.805  0.00  0.00    -0.018 C 
ATOM     19  C24 <0> d   1      26.303  -0.810  30.834  0.00  0.00    -0.042 C 
ENDROOT
BRANCH  19  20
ATOM     20  C25 <0> d   1      25.904  -2.047  31.537  0.00  0.00    -0.012 A 
ATOM     21  C30 <0> d   1      25.373  -1.990  32.827  0.00  0.00     0.128 A 
ATOM     22  N29 <0> d   1      25.012  -3.091  33.451  0.00  0.00    -0.272 NA
ATOM     23  C28 <0> d   1      25.146  -4.281  32.898  0.00  0.00     0.116 A 
ATOM     24  C27 <0> d   1      25.667  -4.422  31.625  0.00  0.00     0.020 A 
ATOM     25  C26 <0> d   1      26.056  -3.295  30.923  0.00  0.00     0.015 A 
ENDBRANCH  19  20
BRANCH  11  26
ATOM     26  O15 <0> d   1      34.278   5.151  30.638  0.00  0.00    -0.395 OA
ATOM     27  H43 <0> d   1      33.948   5.826  31.247  0.00  0.00     0.210 HD
ENDBRANCH  11  26
TORSDOF 2
ENDMDL
MODEL 79
REMARK CAVERDOCK RESULT:      -0.5      0.000      0.000
REMARK CAVERDOCK CONSTRAINTS:       0.0      0.0      0.0      0.0
REMARK CAVERDOCK TUNNEL: 78     -0.5      3.2     79.2
REMARK  2 active torsions:
REMARK  status: ('A' for Active; 'I' for Inactive)
REMARK    1  A    between atoms: C13_11  and  O15_12 
REMARK    2  A    between atoms: C24_20  and  C25_21 
ROOT
ATOM      1  C1  <0> d   1      27.042   1.000  32.112  0.00  0.00     0.021 C 
ATOM      2  C2  <0> d   1      27.454  -0.087  31.118  0.00  0.00    -0.012 C 
ATOM      3  C3  <0> d   1      28.723  -0.749  31.602  0.00  0.00     0.015 C 
ATOM      4  C4  <0> d   1      29.735   0.378  31.874  0.00  0.00     0.007 C 
ATOM      5  C5  <0> d   1      29.966   1.250  30.643  0.00  0.00     0.003 C 
ATOM      6  C7  <0> d   1      28.653   1.787  30.056  0.00  0.00    -0.001 C 
ATOM      7  C9  <0> d   1      28.984   2.543  28.763  0.00  0.00     0.033 C 
ATOM      8  C10 <0> d   1      29.986   3.618  29.064  0.00  0.00    -0.023 C 
ATOM      9  C11 <0> d   1      30.825   3.548  30.057  0.00  0.00    -0.072 C 
ATOM     10  C12 <0> d   1      31.800   4.695  30.257  0.00  0.00     0.066 C 
ATOM     11  C13 <0> d   1      33.214   4.116  30.368  0.00  0.00     0.122 C 
ATOM     12  C16 <0> d   1      33.248   3.070  31.485  0.00  0.00     0.033 C 
ATOM     13  C17 <0> d   1      32.331   1.900  31.122  0.00  0.00     0.016 C 
ATOM     14  C18 <0> d   1      30.885   2.406  30.999  0.00  0.00    -0.017 C 
ATOM     15  C19 <0> d   1      30.445   2.927  32.368  0.00  0.00     0.020 C 
ATOM     16  C20 <0> d   1      27.778   0.572  29.745  0.00  0.00     0.006 C 
ATOM     17  C22 <0> d   1      26.343   0.861  29.283  0.00  0.00     0.033 C 
ATOM     18  C23 <0> d   1      25.605  -0.391  29.759  0.00  0.00    -0.018 C 
ATOM     19  C24 <0> d   1      26.272  -0.945  30.809  0.00  0.00    -0.042 C 
ENDROOT
BRANCH  19  20
ATOM     20  C25 <0> d   1      25.884  -2.179  31.524  0.00  0.00    -0.012 A 
ATOM     21  C30 <0> d   1      25.424  -2.121  32.840  0.00  0.00     0.128 A 
ATOM     22  N29 <0> d   1      25.072  -3.219  33.475  0.00  0.00    -0.272 NA
ATOM     23  C28 <0> d   1      25.149  -4.407  32.907  0.00  0.00     0.116 A 
ATOM     24  C27 <0> d   1      25.598  -4.549  31.607  0.00  0.00     0.020 A 
ATOM     25  C26 <0> d   1      25.974  -3.424  30.893  0.00  0.00     0.015 A 
ENDBRANCH  19  20
BRANCH  11  26
ATOM     26  O15 <0> d   1      34.136   5.164  30.670  0.00  0.00    -0.395 OA
ATOM     27  H43 <0> d   1      34.650   5.466  29.908  0.00  0.00     0.210 HD
ENDBRANCH  11  26
TORSDOF 2
ENDMDL
MODEL 80
REMARK CAVERDOCK RESULT:      -0.6      0.000      0.000
REMARK CAVERDOCK CONSTRAINTS:       0.0      0.0      0.0      0.0
REMARK CAVERDOCK TUNNEL: 79     -0.6      3.2     80.2
REMARK  2 active torsions:
REMARK  status: ('A' for Active; 'I' for Inactive)
REMARK    1  A    between atoms: C13_11  and  O15_12 
REMARK    2  A    between atoms: C24_20  and  C25_21 
ROOT
ATOM      1  C1  <0> d   1      26.923   0.990  32.047  0.00  0.00     0.021 C 
ATOM      2  C2  <0> d   1      27.396  -0.129  31.117  0.00  0.00    -0.012 C 
ATOM      3  C3  <0> d   1      28.653  -0.749  31.682  0.00  0.00     0.015 C 
ATOM      4  C4  <0> d   1      29.634   0.406  31.951  0.00  0.00     0.007 C 
ATOM      5  C5  <0> d   1      29.905   1.232  30.697  0.00  0.00     0.003 C 
ATOM      6  C7  <0> d   1      28.610   1.723  30.032  0.00  0.00    -0.001 C 
ATOM      7  C9  <0> d   1      28.985   2.432  28.726  0.00  0.00     0.033 C 
ATOM      8  C10 <0> d   1      29.957   3.536  29.026  0.00  0.00    -0.023 C 
ATOM      9  C11 <0> d   1      30.752   3.520  30.055  0.00  0.00    -0.072 C 
ATOM     10  C12 <0> d   1      31.699   4.691  30.250  0.00  0.00     0.066 C 
ATOM     11  C13 <0> d   1      33.116   4.141  30.446  0.00  0.00     0.122 C 
ATOM     12  C16 <0> d   1      33.118   3.142  31.605  0.00  0.00     0.033 C 
ATOM     13  C17 <0> d   1      32.236   1.942  31.251  0.00  0.00     0.016 C 
ATOM     14  C18 <0> d   1      30.789   2.417  31.044  0.00  0.00    -0.017 C 
ATOM     15  C19 <0> d   1      30.281   2.984  32.372  0.00  0.00     0.020 C 
ATOM     16  C20 <0> d   1      27.769   0.481  29.734  0.00  0.00     0.006 C 
ATOM     17  C22 <0> d   1      26.351   0.726  29.199  0.00  0.00     0.033 C 
ATOM     18  C23 <0> d   1      25.613  -0.519  29.693  0.00  0.00    -0.018 C 
ATOM     19  C24 <0> d   1      26.243  -1.019  30.793  0.00  0.00    -0.042 C 
ENDROOT
BRANCH  19  20
ATOM     20  C25 <0> d   1      25.842  -2.230  31.540  0.00  0.00    -0.012 A 
ATOM     21  C30 <0> d   1      25.404  -2.135  32.861  0.00  0.00     0.128 A 
ATOM     22  N29 <0> d   1      25.042  -3.213  33.525  0.00  0.00    -0.272 NA
ATOM     23  C28 <0> d   1      25.089  -4.414  32.982  0.00  0.00     0.116 A 
ATOM     24  C27 <0> d   1      25.515  -4.592  31.678  0.00  0.00     0.020 A 
ATOM     25  C26 <0> d   1      25.901  -3.490  30.935  0.00  0.00     0.015 A 
ENDBRANCH  19  20
BRANCH  11  26
ATOM     26  O15 <0> d   1      34.008   5.216  30.744  0.00  0.00    -0.395 OA
ATOM     27  H43 <0> d   1      33.737   6.066  30.371  0.00  0.00     0.210 HD
ENDBRANCH  11  26
TORSDOF 2
ENDMDL
MODEL 81
REMARK CAVERDOCK RESULT:      -0.9      0.000      0.000
REMARK CAVERDOCK CONSTRAINTS:       0.0      0.0      0.0      0.0
REMARK CAVERDOCK TUNNEL: 80     -0.9      3.2     81.4
REMARK  2 active torsions:
REMARK  status: ('A' for Active; 'I' for Inactive)
REMARK    1  A    between atoms: C13_11  and  O15_12 
REMARK    2  A    between atoms: C24_20  and  C25_21 
ROOT
ATOM      1  C1  <0> d   1      26.739   0.969  31.953  0.00  0.00     0.021 C 
ATOM      2  C2  <0> d   1      27.306  -0.206  31.153  0.00  0.00    -0.012 C 
ATOM      3  C3  <0> d   1      28.537  -0.735  31.851  0.00  0.00     0.015 C 
ATOM      4  C4  <0> d   1      29.465   0.469  32.087  0.00  0.00     0.007 C 
ATOM      5  C5  <0> d   1      29.799   1.198  30.789  0.00  0.00     0.003 C 
ATOM      6  C7  <0> d   1      28.540   1.589  30.000  0.00  0.00    -0.001 C 
ATOM      7  C9  <0> d   1      28.986   2.201  28.667  0.00  0.00     0.033 C 
ATOM      8  C10 <0> d   1      29.903   3.357  28.937  0.00  0.00    -0.023 C 
ATOM      9  C11 <0> d   1      30.625   3.452  30.015  0.00  0.00    -0.072 C 
ATOM     10  C12 <0> d   1      31.523   4.667  30.173  0.00  0.00     0.066 C 
ATOM     11  C13 <0> d   1      32.938   4.182  30.509  0.00  0.00     0.122 C 
ATOM     12  C16 <0> d   1      32.887   3.282  31.745  0.00  0.00     0.033 C 
ATOM     13  C17 <0> d   1      32.066   2.028  31.435  0.00  0.00     0.016 C 
ATOM     14  C18 <0> d   1      30.624   2.437  31.094  0.00  0.00    -0.017 C 
ATOM     15  C19 <0> d   1      30.009   3.094  32.331  0.00  0.00     0.020 C 
ATOM     16  C20 <0> d   1      27.757   0.299  29.752  0.00  0.00     0.006 C 
ATOM     17  C22 <0> d   1      26.373   0.452  29.105  0.00  0.00     0.033 C 
ATOM     18  C23 <0> d   1      25.637  -0.772  29.652  0.00  0.00    -0.018 C 
ATOM     19  C24 <0> d   1      26.203  -1.158  30.829  0.00  0.00    -0.042 C 
ENDROOT
BRANCH  19  20
ATOM     20  C25 <0> d   1      25.785  -2.316  31.647  0.00  0.00    -0.012 A 
ATOM     21  C30 <0> d   1      25.434  -2.148  32.987  0.00  0.00     0.128 A 
ATOM     22  N29 <0> d   1      25.057  -3.179  33.714  0.00  0.00    -0.272 NA
ATOM     23  C28 <0> d   1      25.007  -4.400  33.219  0.00  0.00     0.116 A 
ATOM     24  C27 <0> d   1      25.343  -4.650  31.901  0.00  0.00     0.020 A 
ATOM     25  C26 <0> d   1      25.740  -3.600  31.092  0.00  0.00     0.015 A 
ENDBRANCH  19  20
BRANCH  11  26
ATOM     26  O15 <0> d   1      33.777   5.307  30.774  0.00  0.00    -0.395 OA
ATOM     27  H43 <0> d   1      33.320   6.159  30.723  0.00  0.00     0.210 HD
ENDBRANCH  11  26
TORSDOF 2
ENDMDL
MODEL 82
REMARK CAVERDOCK RESULT:      -1.1      0.000      0.000
REMARK CAVERDOCK CONSTRAINTS:       0.0      0.0      0.0      0.0
REMARK CAVERDOCK TUNNEL: 81     -1.1      3.3     82.2
REMARK  2 active torsions:
REMARK  status: ('A' for Active; 'I' for Inactive)
REMARK    1  A    between atoms: C13_11  and  O15_12 
REMARK    2  A    between atoms: C24_20  and  C25_21 
ROOT
ATOM      1  C1  <0> d   1      26.600   1.037  31.940  0.00  0.00     0.021 C 
ATOM      2  C2  <0> d   1      27.172  -0.177  31.204  0.00  0.00    -0.012 C 
ATOM      3  C3  <0> d   1      28.389  -0.680  31.945  0.00  0.00     0.015 C 
ATOM      4  C4  <0> d   1      29.321   0.529  32.141  0.00  0.00     0.007 C 
ATOM      5  C5  <0> d   1      29.680   1.196  30.816  0.00  0.00     0.003 C 
ATOM      6  C7  <0> d   1      28.437   1.557  29.990  0.00  0.00    -0.001 C 
ATOM      7  C9  <0> d   1      28.907   2.105  28.638  0.00  0.00     0.033 C 
ATOM      8  C10 <0> d   1      29.827   3.267  28.869  0.00  0.00    -0.023 C 
ATOM      9  C11 <0> d   1      30.532   3.408  29.953  0.00  0.00    -0.072 C 
ATOM     10  C12 <0> d   1      31.436   4.623  30.071  0.00  0.00     0.066 C 
ATOM     11  C13 <0> d   1      32.841   4.147  30.451  0.00  0.00     0.122 C 
ATOM     12  C16 <0> d   1      32.765   3.305  31.726  0.00  0.00     0.033 C 
ATOM     13  C17 <0> d   1      31.941   2.043  31.461  0.00  0.00     0.016 C 
ATOM     14  C18 <0> d   1      30.508   2.443  31.077  0.00  0.00    -0.017 C 
ATOM     15  C19 <0> d   1      29.878   3.159  32.274  0.00  0.00     0.020 C 
ATOM     16  C20 <0> d   1      27.649   0.262  29.789  0.00  0.00     0.006 C 
ATOM     17  C22 <0> d   1      26.277   0.393  29.113  0.00  0.00     0.033 C 
ATOM     18  C23 <0> d   1      25.524  -0.801  29.703  0.00  0.00    -0.018 C 
ATOM     19  C24 <0> d   1      26.069  -1.136  30.906  0.00  0.00    -0.042 C 
ENDROOT
BRANCH  19  20
ATOM     20  C25 <0> d   1      25.632  -2.254  31.769  0.00  0.00    -0.012 A 
ATOM     21  C30 <0> d   1      25.199  -2.014  33.074  0.00  0.00     0.128 A 
ATOM     22  N29 <0> d   1      24.804  -3.009  33.841  0.00  0.00    -0.272 NA
ATOM     23  C28 <0> d   1      24.811  -4.258  33.420  0.00  0.00     0.116 A 
ATOM     24  C27 <0> d   1      25.230  -4.579  32.142  0.00  0.00     0.020 A 
ATOM     25  C26 <0> d   1      25.649  -3.569  31.293  0.00  0.00     0.015 A 
ENDBRANCH  19  20
BRANCH  11  26
ATOM     26  O15 <0> d   1      33.683   5.279  30.678  0.00  0.00    -0.395 OA
ATOM     27  H43 <0> d   1      33.495   6.031  30.100  0.00  0.00     0.210 HD
ENDBRANCH  11  26
TORSDOF 2
ENDMDL
MODEL 83
REMARK CAVERDOCK RESULT:      -1.3      0.000      0.000
REMARK CAVERDOCK CONSTRAINTS:       0.0      0.0      0.0      0.0
REMARK CAVERDOCK TUNNEL: 82     -1.3      3.3     83.1
REMARK  2 active torsions:
REMARK  status: ('A' for Active; 'I' for Inactive)
REMARK    1  A    between atoms: C13_11  and  O15_12 
REMARK    2  A    between atoms: C24_20  and  C25_21 
ROOT
ATOM      1  C1  <0> d   1      26.656   0.841  32.095  0.00  0.00     0.021 C 
ATOM      2  C2  <0> d   1      27.170  -0.317  31.237  0.00  0.00    -0.012 C 
ATOM      3  C3  <0> d   1      28.440  -0.863  31.848  0.00  0.00     0.015 C 
ATOM      4  C4  <0> d   1      29.384   0.335  32.053  0.00  0.00     0.007 C 
ATOM      5  C5  <0> d   1      29.641   1.092  30.753  0.00  0.00     0.003 C 
ATOM      6  C7  <0> d   1      28.338   1.502  30.051  0.00  0.00    -0.001 C 
ATOM      7  C9  <0> d   1      28.704   2.142  28.706  0.00  0.00     0.033 C 
ATOM      8  C10 <0> d   1      29.639   3.291  28.946  0.00  0.00    -0.023 C 
ATOM      9  C11 <0> d   1      30.425   3.362  29.980  0.00  0.00    -0.072 C 
ATOM     10  C12 <0> d   1      31.335   4.571  30.110  0.00  0.00     0.066 C 
ATOM     11  C13 <0> d   1      32.765   4.077  30.349  0.00  0.00     0.122 C 
ATOM     12  C16 <0> d   1      32.787   3.151  31.567  0.00  0.00     0.033 C 
ATOM     13  C17 <0> d   1      31.945   1.905  31.280  0.00  0.00     0.016 C 
ATOM     14  C18 <0> d   1      30.486   2.323  31.035  0.00  0.00    -0.017 C 
ATOM     15  C19 <0> d   1      29.949   2.954  32.321  0.00  0.00     0.020 C 
ATOM     16  C20 <0> d   1      27.538   0.219  29.822  0.00  0.00     0.006 C 
ATOM     17  C22 <0> d   1      26.118   0.388  29.264  0.00  0.00     0.033 C 
ATOM     18  C23 <0> d   1      25.413  -0.847  29.827  0.00  0.00    -0.018 C 
ATOM     19  C24 <0> d   1      26.048  -1.260  30.960  0.00  0.00    -0.042 C 
ENDROOT
BRANCH  19  20
ATOM     20  C25 <0> d   1      25.677  -2.435  31.776  0.00  0.00    -0.012 A 
ATOM     21  C30 <0> d   1      25.216  -2.274  33.083  0.00  0.00     0.128 A 
ATOM     22  N29 <0> d   1      24.881  -3.320  33.808  0.00  0.00    -0.272 NA
ATOM     23  C28 <0> d   1      24.976  -4.550  33.342  0.00  0.00     0.116 A 
ATOM     24  C27 <0> d   1      25.428  -4.794  32.059  0.00  0.00     0.020 A 
ATOM     25  C26 <0> d   1      25.788  -3.728  31.252  0.00  0.00     0.015 A 
ENDBRANCH  19  20
BRANCH  11  26
ATOM     26  O15 <0> d   1      33.622   5.195  30.588  0.00  0.00    -0.395 OA
ATOM     27  H43 <0> d   1      33.778   5.744  29.807  0.00  0.00     0.210 HD
ENDBRANCH  11  26
TORSDOF 2
ENDMDL
MODEL 84
REMARK CAVERDOCK RESULT:      -1.7      0.000      0.000
REMARK CAVERDOCK CONSTRAINTS:       0.0      0.0      0.0      0.0
REMARK CAVERDOCK TUNNEL: 83     -1.7      3.3     84.6
REMARK  2 active torsions:
REMARK  status: ('A' for Active; 'I' for Inactive)
REMARK    1  A    between atoms: C13_11  and  O15_12 
REMARK    2  A    between atoms: C24_20  and  C25_21 
ROOT
ATOM      1  C1  <0> d   1      26.547   0.753  32.064  0.00  0.00     0.021 C 
ATOM      2  C2  <0> d   1      27.113  -0.409  31.247  0.00  0.00    -0.012 C 
ATOM      3  C3  <0> d   1      28.383  -0.904  31.899  0.00  0.00     0.015 C 
ATOM      4  C4  <0> d   1      29.288   0.325  32.096  0.00  0.00     0.007 C 
ATOM      5  C5  <0> d   1      29.553   1.059  30.785  0.00  0.00     0.003 C 
ATOM      6  C7  <0> d   1      28.256   1.414  30.044  0.00  0.00    -0.001 C 
ATOM      7  C9  <0> d   1      28.634   2.033  28.693  0.00  0.00     0.033 C 
ATOM      8  C10 <0> d   1      29.531   3.214  28.925  0.00  0.00    -0.023 C 
ATOM      9  C11 <0> d   1      30.290   3.331  29.975  0.00  0.00    -0.072 C 
ATOM     10  C12 <0> d   1      31.162   4.569  30.096  0.00  0.00     0.066 C 
ATOM     11  C13 <0> d   1      32.600   4.123  30.379  0.00  0.00     0.122 C 
ATOM     12  C16 <0> d   1      32.620   3.226  31.619  0.00  0.00     0.033 C 
ATOM     13  C17 <0> d   1      31.821   1.950  31.343  0.00  0.00     0.016 C 
ATOM     14  C18 <0> d   1      30.357   2.319  31.055  0.00  0.00    -0.017 C 
ATOM     15  C19 <0> d   1      29.773   2.964  32.314  0.00  0.00     0.020 C 
ATOM     16  C20 <0> d   1      27.498   0.104  29.828  0.00  0.00     0.006 C 
ATOM     17  C22 <0> d   1      26.087   0.219  29.234  0.00  0.00     0.033 C 
ATOM     18  C23 <0> d   1      25.404  -1.022  29.811  0.00  0.00    -0.018 C 
ATOM     19  C24 <0> d   1      26.024  -1.390  30.967  0.00  0.00    -0.042 C 
ENDROOT
BRANCH  19  20
ATOM     20  C25 <0> d   1      25.668  -2.556  31.802  0.00  0.00    -0.012 A 
ATOM     21  C30 <0> d   1      25.292  -2.385  33.135  0.00  0.00     0.128 A 
ATOM     22  N29 <0> d   1      24.969  -3.423  33.878  0.00  0.00    -0.272 NA
ATOM     23  C28 <0> d   1      24.999  -4.654  33.406  0.00  0.00     0.116 A 
ATOM     24  C27 <0> d   1      25.366  -4.908  32.097  0.00  0.00     0.020 A 
ATOM     25  C26 <0> d   1      25.709  -3.850  31.272  0.00  0.00     0.015 A 
ENDBRANCH  19  20
BRANCH  11  26
ATOM     26  O15 <0> d   1      33.419   5.270  30.610  0.00  0.00    -0.395 OA
ATOM     27  H43 <0> d   1      33.113   6.069  30.158  0.00  0.00     0.210 HD
ENDBRANCH  11  26
TORSDOF 2
ENDMDL
MODEL 85
REMARK CAVERDOCK RESULT:      -2.7      0.000      0.000
REMARK CAVERDOCK CONSTRAINTS:       0.1      0.0      0.0      0.0
REMARK CAVERDOCK TUNNEL: 84     -2.7      3.3     85.3
REMARK  2 active torsions:
REMARK  status: ('A' for Active; 'I' for Inactive)
REMARK    1  A    between atoms: C13_11  and  O15_12 
REMARK    2  A    between atoms: C24_20  and  C25_21 
ROOT
ATOM      1  C1  <0> d   1      29.250  -0.749  31.563  0.00  0.00     0.021 C 
ATOM      2  C2  <0> d   1      27.782  -0.357  31.745  0.00  0.00    -0.012 C 
ATOM      3  C3  <0> d   1      27.052  -0.539  30.435  0.00  0.00     0.015 C 
ATOM      4  C4  <0> d   1      27.858   0.223  29.369  0.00  0.00     0.007 C 
ATOM      5  C5  <0> d   1      28.043   1.693  29.732  0.00  0.00     0.003 C 
ATOM      6  C7  <0> d   1      28.635   1.875  31.138  0.00  0.00    -0.001 C 
ATOM      7  C9  <0> d   1      28.667   3.376  31.450  0.00  0.00     0.033 C 
ATOM      8  C10 <0> d   1      29.442   4.086  30.380  0.00  0.00    -0.023 C 
ATOM      9  C11 <0> d   1      29.555   3.632  29.166  0.00  0.00    -0.072 C 
ATOM     10  C12 <0> d   1      30.359   4.444  28.166  0.00  0.00     0.066 C 
ATOM     11  C13 <0> d   1      29.506   4.647  26.909  0.00  0.00     0.122 C 
ATOM     12  C16 <0> d   1      29.049   3.286  26.379  0.00  0.00     0.033 C 
ATOM     13  C17 <0> d   1      28.141   2.611  27.410  0.00  0.00     0.016 C 
ATOM     14  C18 <0> d   1      28.935   2.368  28.704  0.00  0.00    -0.017 C 
ATOM     15  C19 <0> d   1      30.073   1.395  28.388  0.00  0.00     0.020 C 
ATOM     16  C20 <0> d   1      27.698   1.155  32.108  0.00  0.00     0.006 C 
ATOM     17  C22 <0> d   1      28.161   1.068  33.569  0.00  0.00     0.033 C 
ATOM     18  C23 <0> d   1      27.478  -0.218  34.036  0.00  0.00    -0.018 C 
ATOM     19  C24 <0> d   1      27.242  -1.027  32.965  0.00  0.00    -0.042 C 
ENDROOT
BRANCH  19  20
ATOM     20  C25 <0> d   1      26.575  -2.344  33.009  0.00  0.00    -0.012 A 
ATOM     21  C30 <0> d   1      27.128  -3.442  32.349  0.00  0.00     0.128 A 
ATOM     22  N29 <0> d   1      26.537  -4.618  32.393  0.00  0.00    -0.272 NA
ATOM     23  C28 <0> d   1      25.405  -4.804  33.044  0.00  0.00     0.116 A 
ATOM     24  C27 <0> d   1      24.791  -3.766  33.720  0.00  0.00     0.020 A 
ATOM     25  C26 <0> d   1      25.376  -2.511  33.710  0.00  0.00     0.015 A 
ENDBRANCH  19  20
BRANCH  11  26
ATOM     26  O15 <0> d   1      30.281   5.310  25.909  0.00  0.00    -0.395 OA
ATOM     27  H43 <0> d   1      30.650   4.717  25.240  0.00  0.00     0.210 HD
ENDBRANCH  11  26
TORSDOF 2
ENDMDL
MODEL 86
REMARK CAVERDOCK RESULT:      -3.9      0.000      0.000
REMARK CAVERDOCK CONSTRAINTS:       0.1      0.0      0.0      0.0
REMARK CAVERDOCK TUNNEL: 85     -3.9      3.4     86.1
REMARK  2 active torsions:
REMARK  status: ('A' for Active; 'I' for Inactive)
REMARK    1  A    between atoms: C13_11  and  O15_12 
REMARK    2  A    between atoms: C24_20  and  C25_21 
ROOT
ATOM      1  C1  <0> d   1      29.201  -0.740  31.728  0.00  0.00     0.021 C 
ATOM      2  C2  <0> d   1      27.722  -0.377  31.880  0.00  0.00    -0.012 C 
ATOM      3  C3  <0> d   1      27.010  -0.629  30.572  0.00  0.00     0.015 C 
ATOM      4  C4  <0> d   1      27.809   0.110  29.484  0.00  0.00     0.007 C 
ATOM      5  C5  <0> d   1      27.955   1.598  29.791  0.00  0.00     0.003 C 
ATOM      6  C7  <0> d   1      28.527   1.849  31.193  0.00  0.00    -0.001 C 
ATOM      7  C9  <0> d   1      28.519   3.361  31.446  0.00  0.00     0.033 C 
ATOM      8  C10 <0> d   1      29.288   4.048  30.356  0.00  0.00    -0.023 C 
ATOM      9  C11 <0> d   1      29.425   3.549  29.163  0.00  0.00    -0.072 C 
ATOM     10  C12 <0> d   1      30.220   4.341  28.139  0.00  0.00     0.066 C 
ATOM     11  C13 <0> d   1      29.376   4.473  26.867  0.00  0.00     0.122 C 
ATOM     12  C16 <0> d   1      28.958   3.082  26.387  0.00  0.00     0.033 C 
ATOM     13  C17 <0> d   1      28.056   2.426  27.435  0.00  0.00     0.016 C 
ATOM     14  C18 <0> d   1      28.841   2.253  28.745  0.00  0.00    -0.017 C 
ATOM     15  C19 <0> d   1      30.006   1.298  28.479  0.00  0.00     0.020 C 
ATOM     16  C20 <0> d   1      27.597   1.145  32.182  0.00  0.00     0.006 C 
ATOM     17  C22 <0> d   1      28.046   1.127  33.650  0.00  0.00     0.033 C 
ATOM     18  C23 <0> d   1      27.389  -0.156  34.161  0.00  0.00    -0.018 C 
ATOM     19  C24 <0> d   1      27.185  -1.012  33.120  0.00  0.00    -0.042 C 
ENDROOT
BRANCH  19  20
ATOM     20  C25 <0> d   1      26.550  -2.343  33.210  0.00  0.00    -0.012 A 
ATOM     21  C30 <0> d   1      27.299  -3.502  33.005  0.00  0.00     0.128 A 
ATOM     22  N29 <0> d   1      26.735  -4.688  33.091  0.00  0.00    -0.272 NA
ATOM     23  C28 <0> d   1      25.451  -4.831  33.359  0.00  0.00     0.116 A 
ATOM     24  C27 <0> d   1      24.639  -3.732  33.571  0.00  0.00     0.020 A 
ATOM     25  C26 <0> d   1      25.186  -2.462  33.498  0.00  0.00     0.015 A 
ENDBRANCH  19  20
BRANCH  11  26
ATOM     26  O15 <0> d   1      30.145   5.116  25.849  0.00  0.00    -0.395 OA
ATOM     27  H43 <0> d   1      30.576   5.933  26.139  0.00  0.00     0.210 HD
ENDBRANCH  11  26
TORSDOF 2
ENDMDL
MODEL 87
REMARK CAVERDOCK RESULT:      -4.8      0.000      0.000
REMARK CAVERDOCK CONSTRAINTS:       0.0      0.0      0.0      0.0
REMARK CAVERDOCK TUNNEL: 86     -4.8      3.4     87.2
REMARK  2 active torsions:
REMARK  status: ('A' for Active; 'I' for Inactive)
REMARK    1  A    between atoms: C13_11  and  O15_12 
REMARK    2  A    between atoms: C24_20  and  C25_21 
ROOT
ATOM      1  C1  <0> d   1      29.040  -0.885  31.667  0.00  0.00     0.021 C 
ATOM      2  C2  <0> d   1      27.561  -0.515  31.791  0.00  0.00    -0.012 C 
ATOM      3  C3  <0> d   1      26.884  -0.718  30.456  0.00  0.00     0.015 C 
ATOM      4  C4  <0> d   1      27.717   0.050  29.415  0.00  0.00     0.007 C 
ATOM      5  C5  <0> d   1      27.866   1.525  29.775  0.00  0.00     0.003 C 
ATOM      6  C7  <0> d   1      28.402   1.726  31.200  0.00  0.00    -0.001 C 
ATOM      7  C9  <0> d   1      28.398   3.229  31.503  0.00  0.00     0.033 C 
ATOM      8  C10 <0> d   1      29.203   3.944  30.457  0.00  0.00    -0.023 C 
ATOM      9  C11 <0> d   1      29.368   3.484  29.252  0.00  0.00    -0.072 C 
ATOM     10  C12 <0> d   1      30.197   4.302  28.277  0.00  0.00     0.066 C 
ATOM     11  C13 <0> d   1      29.389   4.483  26.988  0.00  0.00     0.122 C 
ATOM     12  C16 <0> d   1      28.974   3.112  26.450  0.00  0.00     0.033 C 
ATOM     13  C17 <0> d   1      28.038   2.429  27.451  0.00  0.00     0.016 C 
ATOM     14  C18 <0> d   1      28.785   2.207  28.776  0.00  0.00    -0.017 C 
ATOM     15  C19 <0> d   1      29.950   1.251  28.510  0.00  0.00     0.020 C 
ATOM     16  C20 <0> d   1      27.440   0.997  32.139  0.00  0.00     0.006 C 
ATOM     17  C22 <0> d   1      27.848   0.927  33.618  0.00  0.00     0.033 C 
ATOM     18  C23 <0> d   1      27.167  -0.366  34.067  0.00  0.00    -0.018 C 
ATOM     19  C24 <0> d   1      26.985  -1.185  32.994  0.00  0.00    -0.042 C 
ENDROOT
BRANCH  19  20
ATOM     20  C25 <0> d   1      26.337  -2.513  33.023  0.00  0.00    -0.012 A 
ATOM     21  C30 <0> d   1      25.096  -2.683  33.638  0.00  0.00     0.128 A 
ATOM     22  N29 <0> d   1      24.516  -3.865  33.659  0.00  0.00    -0.272 NA
ATOM     23  C28 <0> d   1      25.079  -4.927  33.118  0.00  0.00     0.116 A 
ATOM     24  C27 <0> d   1      26.310  -4.842  32.492  0.00  0.00     0.020 A 
ATOM     25  C26 <0> d   1      26.959  -3.621  32.437  0.00  0.00     0.015 A 
ENDBRANCH  19  20
BRANCH  11  26
ATOM     26  O15 <0> d   1      30.191   5.152  26.013  0.00  0.00    -0.395 OA
ATOM     27  H43 <0> d   1      29.863   5.065  25.107  0.00  0.00     0.210 HD
ENDBRANCH  11  26
TORSDOF 2
ENDMDL
MODEL 88
REMARK CAVERDOCK RESULT:      -6.0      0.000      0.000
REMARK CAVERDOCK CONSTRAINTS:       0.0      0.0      0.0      0.0
REMARK CAVERDOCK TUNNEL: 87     -6.0      3.4     88.4
REMARK  2 active torsions:
REMARK  status: ('A' for Active; 'I' for Inactive)
REMARK    1  A    between atoms: C13_11  and  O15_12 
REMARK    2  A    between atoms: C24_20  and  C25_21 
ROOT
ATOM      1  C1  <0> d   1      28.675  -1.100  31.441  0.00  0.00     0.021 C 
ATOM      2  C2  <0> d   1      27.230  -0.626  31.612  0.00  0.00    -0.012 C 
ATOM      3  C3  <0> d   1      26.513  -0.728  30.285  0.00  0.00     0.015 C 
ATOM      4  C4  <0> d   1      27.381   0.014  29.254  0.00  0.00     0.007 C 
ATOM      5  C5  <0> d   1      27.648   1.460  29.663  0.00  0.00     0.003 C 
ATOM      6  C7  <0> d   1      28.225   1.567  31.082  0.00  0.00    -0.001 C 
ATOM      7  C9  <0> d   1      28.340   3.054  31.438  0.00  0.00     0.033 C 
ATOM      8  C10 <0> d   1      29.175   3.746  30.400  0.00  0.00    -0.023 C 
ATOM      9  C11 <0> d   1      29.281   3.319  29.176  0.00  0.00    -0.072 C 
ATOM     10  C12 <0> d   1      30.150   4.109  28.212  0.00  0.00     0.066 C 
ATOM     11  C13 <0> d   1      29.333   4.398  26.949  0.00  0.00     0.122 C 
ATOM     12  C16 <0> d   1      28.805   3.082  26.373  0.00  0.00     0.033 C 
ATOM     13  C17 <0> d   1      27.841   2.434  27.369  0.00  0.00     0.016 C 
ATOM     14  C18 <0> d   1      28.595   2.108  28.668  0.00  0.00    -0.017 C 
ATOM     15  C19 <0> d   1      29.680   1.078  28.342  0.00  0.00     0.020 C 
ATOM     16  C20 <0> d   1      27.230   0.877  32.016  0.00  0.00     0.006 C 
ATOM     17  C22 <0> d   1      27.661   0.722  33.482  0.00  0.00     0.033 C 
ATOM     18  C23 <0> d   1      26.894  -0.533  33.900  0.00  0.00    -0.018 C 
ATOM     19  C24 <0> d   1      26.630  -1.296  32.802  0.00  0.00    -0.042 C 
ENDROOT
BRANCH  19  20
ATOM     20  C25 <0> d   1      25.885  -2.572  32.798  0.00  0.00    -0.012 A 
ATOM     21  C30 <0> d   1      25.065  -2.918  33.874  0.00  0.00     0.128 A 
ATOM     22  N29 <0> d   1      24.397  -4.052  33.868  0.00  0.00    -0.272 NA
ATOM     23  C28 <0> d   1      24.480  -4.905  32.866  0.00  0.00     0.116 A 
ATOM     24  C27 <0> d   1      25.274  -4.638  31.765  0.00  0.00     0.020 A 
ATOM     25  C26 <0> d   1      25.992  -3.455  31.719  0.00  0.00     0.015 A 
ENDBRANCH  19  20
BRANCH  11  26
ATOM     26  O15 <0> d   1      30.163   5.041  25.981  0.00  0.00    -0.395 OA
ATOM     27  H43 <0> d   1      31.110   4.904  26.121  0.00  0.00     0.210 HD
ENDBRANCH  11  26
TORSDOF 2
ENDMDL
MODEL 89
REMARK CAVERDOCK RESULT:      -6.8      0.000      0.000
REMARK CAVERDOCK CONSTRAINTS:       0.0      0.0      0.0      0.0
REMARK CAVERDOCK TUNNEL: 88     -6.8      3.4     89.3
REMARK  2 active torsions:
REMARK  status: ('A' for Active; 'I' for Inactive)
REMARK    1  A    between atoms: C13_11  and  O15_12 
REMARK    2  A    between atoms: C24_20  and  C25_21 
ROOT
ATOM      1  C1  <0> d   1      28.819  -1.173  31.707  0.00  0.00     0.021 C 
ATOM      2  C2  <0> d   1      27.364  -0.731  31.871  0.00  0.00    -0.012 C 
ATOM      3  C3  <0> d   1      26.643  -0.890  30.553  0.00  0.00     0.015 C 
ATOM      4  C4  <0> d   1      27.488  -0.156  29.496  0.00  0.00     0.007 C 
ATOM      5  C5  <0> d   1      27.719   1.307  29.861  0.00  0.00     0.003 C 
ATOM      6  C7  <0> d   1      28.299   1.470  31.273  0.00  0.00    -0.001 C 
ATOM      7  C9  <0> d   1      28.378   2.969  31.586  0.00  0.00     0.033 C 
ATOM      8  C10 <0> d   1      29.190   3.652  30.524  0.00  0.00    -0.023 C 
ATOM      9  C11 <0> d   1      29.302   3.193  29.312  0.00  0.00    -0.072 C 
ATOM     10  C12 <0> d   1      30.146   3.976  28.322  0.00  0.00     0.066 C 
ATOM     11  C13 <0> d   1      29.316   4.207  27.055  0.00  0.00     0.122 C 
ATOM     12  C16 <0> d   1      28.820   2.862  26.520  0.00  0.00     0.033 C 
ATOM     13  C17 <0> d   1      27.877   2.219  27.539  0.00  0.00     0.016 C 
ATOM     14  C18 <0> d   1      28.645   1.950  28.843  0.00  0.00    -0.017 C 
ATOM     15  C19 <0> d   1      29.754   0.940  28.542  0.00  0.00     0.020 C 
ATOM     16  C20 <0> d   1      27.326   0.783  32.232  0.00  0.00     0.006 C 
ATOM     17  C22 <0> d   1      27.768   0.681  33.699  0.00  0.00     0.033 C 
ATOM     18  C23 <0> d   1      27.035  -0.581  34.158  0.00  0.00    -0.018 C 
ATOM     19  C24 <0> d   1      26.786  -1.381  33.084  0.00  0.00    -0.042 C 
ENDROOT
BRANCH  19  20
ATOM     20  C25 <0> d   1      26.074  -2.676  33.121  0.00  0.00    -0.012 A 
ATOM     21  C30 <0> d   1      26.579  -3.783  32.438  0.00  0.00     0.128 A 
ATOM     22  N29 <0> d   1      25.948  -4.937  32.475  0.00  0.00    -0.272 NA
ATOM     23  C28 <0> d   1      24.820  -5.094  33.140  0.00  0.00     0.116 A 
ATOM     24  C27 <0> d   1      24.252  -4.044  33.839  0.00  0.00     0.020 A 
ATOM     25  C26 <0> d   1      24.879  -2.810  33.837  0.00  0.00     0.015 A 
ENDBRANCH  19  20
BRANCH  11  26
ATOM     26  O15 <0> d   1      30.125   4.843  26.064  0.00  0.00    -0.395 OA
ATOM     27  H43 <0> d   1      29.860   5.753  25.865  0.00  0.00     0.210 HD
ENDBRANCH  11  26
TORSDOF 2
ENDMDL
MODEL 90
REMARK CAVERDOCK RESULT:      -7.5      0.000      0.000
REMARK CAVERDOCK CONSTRAINTS:       0.0      0.0      0.0      0.0
REMARK CAVERDOCK TUNNEL: 89     -7.5      3.3     90.3
REMARK  2 active torsions:
REMARK  status: ('A' for Active; 'I' for Inactive)
REMARK    1  A    between atoms: C13_11  and  O15_12 
REMARK    2  A    between atoms: C24_20  and  C25_21 
ROOT
ATOM      1  C1  <0> d   1      28.855  -1.335  31.755  0.00  0.00     0.021 C 
ATOM      2  C2  <0> d   1      27.402  -0.896  31.947  0.00  0.00    -0.012 C 
ATOM      3  C3  <0> d   1      26.662  -1.038  30.637  0.00  0.00     0.015 C 
ATOM      4  C4  <0> d   1      27.490  -0.289  29.578  0.00  0.00     0.007 C 
ATOM      5  C5  <0> d   1      27.726   1.169  29.959  0.00  0.00     0.003 C 
ATOM      6  C7  <0> d   1      28.328   1.313  31.364  0.00  0.00    -0.001 C 
ATOM      7  C9  <0> d   1      28.410   2.808  31.696  0.00  0.00     0.033 C 
ATOM      8  C10 <0> d   1      29.206   3.506  30.632  0.00  0.00    -0.023 C 
ATOM      9  C11 <0> d   1      29.299   3.063  29.412  0.00  0.00    -0.072 C 
ATOM     10  C12 <0> d   1      30.128   3.861  28.419  0.00  0.00     0.066 C 
ATOM     11  C13 <0> d   1      29.278   4.108  27.168  0.00  0.00     0.122 C 
ATOM     12  C16 <0> d   1      28.775   2.770  26.623  0.00  0.00     0.033 C 
ATOM     13  C17 <0> d   1      27.848   2.113  27.648  0.00  0.00     0.016 C 
ATOM     14  C18 <0> d   1      28.636   1.827  28.936  0.00  0.00    -0.017 C 
ATOM     15  C19 <0> d   1      29.741   0.821  28.604  0.00  0.00     0.020 C 
ATOM     16  C20 <0> d   1      27.370   0.613  32.329  0.00  0.00     0.006 C 
ATOM     17  C22 <0> d   1      27.834   0.491  33.787  0.00  0.00     0.033 C 
ATOM     18  C23 <0> d   1      27.109  -0.777  34.240  0.00  0.00    -0.018 C 
ATOM     19  C24 <0> d   1      26.844  -1.563  33.159  0.00  0.00    -0.042 C 
ENDROOT
BRANCH  19  20
ATOM     20  C25 <0> d   1      26.133  -2.858  33.190  0.00  0.00    -0.012 A 
ATOM     21  C30 <0> d   1      26.731  -4.008  32.672  0.00  0.00     0.128 A 
ATOM     22  N29 <0> d   1      26.101  -5.163  32.704  0.00  0.00    -0.272 NA
ATOM     23  C28 <0> d   1      24.888  -5.281  33.208  0.00  0.00     0.116 A 
ATOM     24  C27 <0> d   1      24.225  -4.188  33.736  0.00  0.00     0.020 A 
ATOM     25  C26 <0> d   1      24.847  -2.951  33.733  0.00  0.00     0.015 A 
ENDBRANCH  19  20
BRANCH  11  26
ATOM     26  O15 <0> d   1      30.072   4.758  26.174  0.00  0.00    -0.395 OA
ATOM     27  H43 <0> d   1      30.251   4.213  25.396  0.00  0.00     0.210 HD
ENDBRANCH  11  26
TORSDOF 2
ENDMDL
MODEL 91
REMARK CAVERDOCK RESULT:      -8.0      0.000      0.000
REMARK CAVERDOCK CONSTRAINTS:       0.0      0.0      0.0      0.0
REMARK CAVERDOCK TUNNEL: 90     -8.0      3.3     91.4
REMARK  2 active torsions:
REMARK  status: ('A' for Active; 'I' for Inactive)
REMARK    1  A    between atoms: C13_11  and  O15_12 
REMARK    2  A    between atoms: C24_20  and  C25_21 
ROOT
ATOM      1  C1  <0> d   1      28.839  -1.283  31.957  0.00  0.00     0.021 C 
ATOM      2  C2  <0> d   1      27.369  -0.884  32.102  0.00  0.00    -0.012 C 
ATOM      3  C3  <0> d   1      26.666  -1.085  30.780  0.00  0.00     0.015 C 
ATOM      4  C4  <0> d   1      27.495  -0.342  29.719  0.00  0.00     0.007 C 
ATOM      5  C5  <0> d   1      27.678   1.133  30.064  0.00  0.00     0.003 C 
ATOM      6  C7  <0> d   1      28.241   1.335  31.478  0.00  0.00    -0.001 C 
ATOM      7  C9  <0> d   1      28.270   2.841  31.768  0.00  0.00     0.033 C 
ATOM      8  C10 <0> d   1      29.070   3.533  30.703  0.00  0.00    -0.023 C 
ATOM      9  C11 <0> d   1      29.206   3.059  29.499  0.00  0.00    -0.072 C 
ATOM     10  C12 <0> d   1      30.033   3.854  28.504  0.00  0.00     0.066 C 
ATOM     11  C13 <0> d   1      29.207   4.039  27.226  0.00  0.00     0.122 C 
ATOM     12  C16 <0> d   1      28.758   2.672  26.708  0.00  0.00     0.033 C 
ATOM     13  C17 <0> d   1      27.827   2.015  27.730  0.00  0.00     0.016 C 
ATOM     14  C18 <0> d   1      28.592   1.790  29.044  0.00  0.00    -0.017 C 
ATOM     15  C19 <0> d   1      29.734   0.810  28.767  0.00  0.00     0.020 C 
ATOM     16  C20 <0> d   1      27.282   0.633  32.440  0.00  0.00     0.006 C 
ATOM     17  C22 <0> d   1      27.713   0.567  33.912  0.00  0.00     0.033 C 
ATOM     18  C23 <0> d   1      27.017  -0.710  34.384  0.00  0.00    -0.018 C 
ATOM     19  C24 <0> d   1      26.802  -1.534  33.320  0.00  0.00    -0.042 C 
ENDROOT
BRANCH  19  20
ATOM     20  C25 <0> d   1      26.130  -2.849  33.371  0.00  0.00    -0.012 A 
ATOM     21  C30 <0> d   1      26.795  -4.002  32.950  0.00  0.00     0.128 A 
ATOM     22  N29 <0> d   1      26.199  -5.174  33.001  0.00  0.00    -0.272 NA
ATOM     23  C28 <0> d   1      24.960  -5.308  33.434  0.00  0.00     0.116 A 
ATOM     24  C27 <0> d   1      24.232  -4.214  33.865  0.00  0.00     0.020 A 
ATOM     25  C26 <0> d   1      24.815  -2.959  33.838  0.00  0.00     0.015 A 
ENDBRANCH  19  20
BRANCH  11  26
ATOM     26  O15 <0> d   1      30.005   4.686  26.233  0.00  0.00    -0.395 OA
ATOM     27  H43 <0> d   1      29.878   5.644  26.189  0.00  0.00     0.210 HD
ENDBRANCH  11  26
TORSDOF 2
ENDMDL
MODEL 92
REMARK CAVERDOCK RESULT:      -8.5      0.000      0.000
REMARK CAVERDOCK CONSTRAINTS:       0.0      0.0      0.0      0.0
REMARK CAVERDOCK TUNNEL: 91     -8.5      3.3     92.5
REMARK  2 active torsions:
REMARK  status: ('A' for Active; 'I' for Inactive)
REMARK    1  A    between atoms: C13_11  and  O15_12 
REMARK    2  A    between atoms: C24_20  and  C25_21 
ROOT
ATOM      1  C1  <0> d   1      28.849  -1.459  31.884  0.00  0.00     0.021 C 
ATOM      2  C2  <0> d   1      27.378  -1.077  32.060  0.00  0.00    -0.012 C 
ATOM      3  C3  <0> d   1      26.651  -1.274  30.750  0.00  0.00     0.015 C 
ATOM      4  C4  <0> d   1      27.454  -0.514  29.680  0.00  0.00     0.007 C 
ATOM      5  C5  <0> d   1      27.628   0.961  30.033  0.00  0.00     0.003 C 
ATOM      6  C7  <0> d   1      28.215   1.157  31.438  0.00  0.00    -0.001 C 
ATOM      7  C9  <0> d   1      28.235   2.660  31.740  0.00  0.00     0.033 C 
ATOM      8  C10 <0> d   1      29.008   3.369  30.666  0.00  0.00    -0.023 C 
ATOM      9  C11 <0> d   1      29.126   2.906  29.456  0.00  0.00    -0.072 C 
ATOM     10  C12 <0> d   1      29.926   3.717  28.451  0.00  0.00     0.066 C 
ATOM     11  C13 <0> d   1      29.074   3.905  27.192  0.00  0.00     0.122 C 
ATOM     12  C16 <0> d   1      28.629   2.537  26.670  0.00  0.00     0.033 C 
ATOM     13  C17 <0> d   1      27.724   1.863  27.704  0.00  0.00     0.016 C 
ATOM     14  C18 <0> d   1      28.516   1.634  29.002  0.00  0.00    -0.017 C 
ATOM     15  C19 <0> d   1      29.663   0.668  28.695  0.00  0.00     0.020 C 
ATOM     16  C20 <0> d   1      27.282   0.437  32.412  0.00  0.00     0.006 C 
ATOM     17  C22 <0> d   1      27.742   0.364  33.875  0.00  0.00     0.033 C 
ATOM     18  C23 <0> d   1      27.067  -0.924  34.349  0.00  0.00    -0.018 C 
ATOM     19  C24 <0> d   1      26.840  -1.742  33.283  0.00  0.00    -0.042 C 
ENDROOT
BRANCH  19  20
ATOM     20  C25 <0> d   1      26.183  -3.064  33.336  0.00  0.00    -0.012 A 
ATOM     21  C30 <0> d   1      26.878  -4.217  32.969  0.00  0.00     0.128 A 
ATOM     22  N29 <0> d   1      26.294  -5.396  33.022  0.00  0.00    -0.272 NA
ATOM     23  C28 <0> d   1      25.041  -5.536  33.406  0.00  0.00     0.116 A 
ATOM     24  C27 <0> d   1      24.282  -4.442  33.781  0.00  0.00     0.020 A 
ATOM     25  C26 <0> d   1      24.851  -3.180  33.750  0.00  0.00     0.015 A 
ENDBRANCH  19  20
BRANCH  11  26
ATOM     26  O15 <0> d   1      29.846   4.567  26.189  0.00  0.00    -0.395 OA
ATOM     27  H43 <0> d   1      30.800   4.548  26.350  0.00  0.00     0.210 HD
ENDBRANCH  11  26
TORSDOF 2
ENDMDL
MODEL 93
REMARK CAVERDOCK RESULT:      -8.7      0.000      0.000
REMARK CAVERDOCK CONSTRAINTS:       0.0      0.0      0.0      0.0
REMARK CAVERDOCK TUNNEL: 92     -8.7      3.3     93.5
REMARK  2 active torsions:
REMARK  status: ('A' for Active; 'I' for Inactive)
REMARK    1  A    between atoms: C13_11  and  O15_12 
REMARK    2  A    between atoms: C24_20  and  C25_21 
ROOT
ATOM      1  C1  <0> d   1      28.824  -1.413  31.986  0.00  0.00     0.021 C 
ATOM      2  C2  <0> d   1      27.351  -1.035  32.145  0.00  0.00    -0.012 C 
ATOM      3  C3  <0> d   1      26.637  -1.251  30.831  0.00  0.00     0.015 C 
ATOM      4  C4  <0> d   1      27.445  -0.501  29.758  0.00  0.00     0.007 C 
ATOM      5  C5  <0> d   1      27.610   0.978  30.095  0.00  0.00     0.003 C 
ATOM      6  C7  <0> d   1      28.185   1.194  31.503  0.00  0.00    -0.001 C 
ATOM      7  C9  <0> d   1      28.196   2.701  31.786  0.00  0.00     0.033 C 
ATOM      8  C10 <0> d   1      28.975   3.399  30.710  0.00  0.00    -0.023 C 
ATOM      9  C11 <0> d   1      29.106   2.923  29.507  0.00  0.00    -0.072 C 
ATOM     10  C12 <0> d   1      29.912   3.724  28.500  0.00  0.00     0.066 C 
ATOM     11  C13 <0> d   1      29.071   3.893  27.230  0.00  0.00     0.122 C 
ATOM     12  C16 <0> d   1      28.635   2.517  26.722  0.00  0.00     0.033 C 
ATOM     13  C17 <0> d   1      27.724   1.852  27.756  0.00  0.00     0.016 C 
ATOM     14  C18 <0> d   1      28.505   1.643  29.063  0.00  0.00    -0.017 C 
ATOM     15  C19 <0> d   1      29.658   0.678  28.778  0.00  0.00     0.020 C 
ATOM     16  C20 <0> d   1      27.246   0.483  32.477  0.00  0.00     0.006 C 
ATOM     17  C22 <0> d   1      27.693   0.429  33.945  0.00  0.00     0.033 C 
ATOM     18  C23 <0> d   1      27.019  -0.855  34.429  0.00  0.00    -0.018 C 
ATOM     19  C24 <0> d   1      26.805  -1.687  33.371  0.00  0.00    -0.042 C 
ENDROOT
BRANCH  19  20
ATOM     20  C25 <0> d   1      26.152  -3.011  33.434  0.00  0.00    -0.012 A 
ATOM     21  C30 <0> d   1      26.868  -4.170  33.132  0.00  0.00     0.128 A 
ATOM     22  N29 <0> d   1      26.288  -5.350  33.194  0.00  0.00    -0.272 NA
ATOM     23  C28 <0> d   1      25.020  -5.487  33.528  0.00  0.00     0.116 A 
ATOM     24  C27 <0> d   1      24.241  -4.387  33.838  0.00  0.00     0.020 A 
ATOM     25  C26 <0> d   1      24.804  -3.124  33.794  0.00  0.00     0.015 A 
ENDBRANCH  19  20
BRANCH  11  26
ATOM     26  O15 <0> d   1      29.849   4.546  26.226  0.00  0.00    -0.395 OA
ATOM     27  H43 <0> d   1      29.968   5.494  26.376  0.00  0.00     0.210 HD
ENDBRANCH  11  26
TORSDOF 2
ENDMDL
MODEL 94
REMARK CAVERDOCK RESULT:      -9.2      0.000      0.000
REMARK CAVERDOCK CONSTRAINTS:       0.0      0.0      0.0      0.0
REMARK CAVERDOCK TUNNEL: 93     -9.2      3.3     94.1
REMARK  2 active torsions:
REMARK  status: ('A' for Active; 'I' for Inactive)
REMARK    1  A    between atoms: C13_11  and  O15_12 
REMARK    2  A    between atoms: C24_20  and  C25_21 
ROOT
ATOM      1  C1  <0> d   1      28.732  -1.543  32.099  0.00  0.00     0.021 C 
ATOM      2  C2  <0> d   1      27.247  -1.190  32.213  0.00  0.00    -0.012 C 
ATOM      3  C3  <0> d   1      26.574  -1.437  30.883  0.00  0.00     0.015 C 
ATOM      4  C4  <0> d   1      27.397  -0.685  29.823  0.00  0.00     0.007 C 
ATOM      5  C5  <0> d   1      27.526   0.801  30.145  0.00  0.00     0.003 C 
ATOM      6  C7  <0> d   1      28.058   1.046  31.564  0.00  0.00    -0.001 C 
ATOM      7  C9  <0> d   1      28.033   2.556  31.828  0.00  0.00     0.033 C 
ATOM      8  C10 <0> d   1      28.829   3.255  30.765  0.00  0.00    -0.023 C 
ATOM      9  C11 <0> d   1      29.001   2.766  29.572  0.00  0.00    -0.072 C 
ATOM     10  C12 <0> d   1      29.820   3.570  28.576  0.00  0.00     0.066 C 
ATOM     11  C13 <0> d   1      29.011   3.706  27.282  0.00  0.00     0.122 C 
ATOM     12  C16 <0> d   1      28.614   2.316  26.781  0.00  0.00     0.033 C 
ATOM     13  C17 <0> d   1      27.687   1.647  27.798  0.00  0.00     0.016 C 
ATOM     14  C18 <0> d   1      28.437   1.469  29.129  0.00  0.00    -0.017 C 
ATOM     15  C19 <0> d   1      29.614   0.523  28.888  0.00  0.00     0.020 C 
ATOM     16  C20 <0> d   1      27.105   0.329  32.522  0.00  0.00     0.006 C 
ATOM     17  C22 <0> d   1      27.513   0.303  34.002  0.00  0.00     0.033 C 
ATOM     18  C23 <0> d   1      26.850  -0.988  34.485  0.00  0.00    -0.018 C 
ATOM     19  C24 <0> d   1      26.680  -1.837  33.432  0.00  0.00    -0.042 C 
ENDROOT
BRANCH  19  20
ATOM     20  C25 <0> d   1      26.050  -3.172  33.495  0.00  0.00    -0.012 A 
ATOM     21  C30 <0> d   1      26.786  -4.319  33.193  0.00  0.00     0.128 A 
ATOM     22  N29 <0> d   1      26.227  -5.509  33.254  0.00  0.00    -0.272 NA
ATOM     23  C28 <0> d   1      24.961  -5.667  33.588  0.00  0.00     0.116 A 
ATOM     24  C27 <0> d   1      24.163  -4.581  33.899  0.00  0.00     0.020 A 
ATOM     25  C26 <0> d   1      24.705  -3.308  33.855  0.00  0.00     0.015 A 
ENDBRANCH  19  20
BRANCH  11  26
ATOM     26  O15 <0> d   1      29.804   4.361  26.291  0.00  0.00    -0.395 OA
ATOM     27  H43 <0> d   1      30.433   5.002  26.651  0.00  0.00     0.210 HD
ENDBRANCH  11  26
TORSDOF 2
ENDMDL
MODEL 95
REMARK CAVERDOCK RESULT:      -9.4      0.000      0.000
REMARK CAVERDOCK CONSTRAINTS:       0.0      0.0      0.0      0.0
REMARK CAVERDOCK TUNNEL: 94     -9.4      3.3     95.4
REMARK  2 active torsions:
REMARK  status: ('A' for Active; 'I' for Inactive)
REMARK    1  A    between atoms: C13_11  and  O15_12 
REMARK    2  A    between atoms: C24_20  and  C25_21 
ROOT
ATOM      1  C1  <0> d   1      28.704  -1.559  32.265  0.00  0.00     0.021 C 
ATOM      2  C2  <0> d   1      27.207  -1.251  32.326  0.00  0.00    -0.012 C 
ATOM      3  C3  <0> d   1      26.584  -1.540  30.981  0.00  0.00     0.015 C 
ATOM      4  C4  <0> d   1      27.417  -0.781  29.934  0.00  0.00     0.007 C 
ATOM      5  C5  <0> d   1      27.490   0.714  30.233  0.00  0.00     0.003 C 
ATOM      6  C7  <0> d   1      27.969   0.998  31.665  0.00  0.00    -0.001 C 
ATOM      7  C9  <0> d   1      27.890   2.511  31.901  0.00  0.00     0.033 C 
ATOM      8  C10 <0> d   1      28.697   3.217  30.851  0.00  0.00    -0.023 C 
ATOM      9  C11 <0> d   1      28.922   2.714  29.673  0.00  0.00    -0.072 C 
ATOM     10  C12 <0> d   1      29.747   3.526  28.689  0.00  0.00     0.066 C 
ATOM     11  C13 <0> d   1      28.975   3.616  27.369  0.00  0.00     0.122 C 
ATOM     12  C16 <0> d   1      28.638   2.206  26.879  0.00  0.00     0.033 C 
ATOM     13  C17 <0> d   1      27.700   1.526  27.879  0.00  0.00     0.016 C 
ATOM     14  C18 <0> d   1      28.412   1.393  29.235  0.00  0.00    -0.017 C 
ATOM     15  C19 <0> d   1      29.625   0.480  29.048  0.00  0.00     0.020 C 
ATOM     16  C20 <0> d   1      27.009   0.268  32.604  0.00  0.00     0.006 C 
ATOM     17  C22 <0> d   1      27.370   0.279  34.097  0.00  0.00     0.033 C 
ATOM     18  C23 <0> d   1      26.732  -1.024  34.581  0.00  0.00    -0.018 C 
ATOM     19  C24 <0> d   1      26.621  -1.895  33.539  0.00  0.00    -0.042 C 
ENDROOT
BRANCH  19  20
ATOM     20  C25 <0> d   1      26.031  -3.248  33.605  0.00  0.00    -0.012 A 
ATOM     21  C30 <0> d   1      26.827  -4.379  33.420  0.00  0.00     0.128 A 
ATOM     22  N29 <0> d   1      26.302  -5.584  33.485  0.00  0.00    -0.272 NA
ATOM     23  C28 <0> d   1      25.017  -5.774  33.712  0.00  0.00     0.116 A 
ATOM     24  C27 <0> d   1      24.161  -4.705  33.902  0.00  0.00     0.020 A 
ATOM     25  C26 <0> d   1      24.663  -3.416  33.850  0.00  0.00     0.015 A 
ENDBRANCH  19  20
BRANCH  11  26
ATOM     26  O15 <0> d   1      29.779   4.279  26.391  0.00  0.00    -0.395 OA
ATOM     27  H43 <0> d   1      30.729   4.128  26.496  0.00  0.00     0.210 HD
ENDBRANCH  11  26
TORSDOF 2
ENDMDL
MODEL 96
REMARK CAVERDOCK RESULT:      -9.6      0.000      0.000
REMARK CAVERDOCK CONSTRAINTS:       0.0      0.0      0.0      0.0
REMARK CAVERDOCK TUNNEL: 95     -9.6      3.3     96.2
REMARK  2 active torsions:
REMARK  status: ('A' for Active; 'I' for Inactive)
REMARK    1  A    between atoms: C13_11  and  O15_12 
REMARK    2  A    between atoms: C24_20  and  C25_21 
ROOT
ATOM      1  C1  <0> d   1      28.676  -1.671  32.286  0.00  0.00     0.021 C 
ATOM      2  C2  <0> d   1      27.181  -1.355  32.361  0.00  0.00    -0.012 C 
ATOM      3  C3  <0> d   1      26.547  -1.623  31.016  0.00  0.00     0.015 C 
ATOM      4  C4  <0> d   1      27.379  -0.855  29.973  0.00  0.00     0.007 C 
ATOM      5  C5  <0> d   1      27.462   0.635  30.292  0.00  0.00     0.003 C 
ATOM      6  C7  <0> d   1      27.952   0.898  31.723  0.00  0.00    -0.001 C 
ATOM      7  C9  <0> d   1      27.883   2.408  31.980  0.00  0.00     0.033 C 
ATOM      8  C10 <0> d   1      28.688   3.123  30.934  0.00  0.00    -0.023 C 
ATOM      9  C11 <0> d   1      28.902   2.633  29.748  0.00  0.00    -0.072 C 
ATOM     10  C12 <0> d   1      29.725   3.454  28.770  0.00  0.00     0.066 C 
ATOM     11  C13 <0> d   1      28.946   3.566  27.455  0.00  0.00     0.122 C 
ATOM     12  C16 <0> d   1      28.597   2.164  26.950  0.00  0.00     0.033 C 
ATOM     13  C17 <0> d   1      27.662   1.476  27.947  0.00  0.00     0.016 C 
ATOM     14  C18 <0> d   1      28.381   1.322  29.296  0.00  0.00    -0.017 C 
ATOM     15  C19 <0> d   1      29.588   0.404  29.089  0.00  0.00     0.020 C 
ATOM     16  C20 <0> d   1      26.994   0.161  32.660  0.00  0.00     0.006 C 
ATOM     17  C22 <0> d   1      27.365   0.150  34.150  0.00  0.00     0.033 C 
ATOM     18  C23 <0> d   1      26.722  -1.155  34.621  0.00  0.00    -0.018 C 
ATOM     19  C24 <0> d   1      26.599  -2.011  33.569  0.00  0.00    -0.042 C 
ENDROOT
BRANCH  19  20
ATOM     20  C25 <0> d   1      26.001  -3.362  33.621  0.00  0.00    -0.012 A 
ATOM     21  C30 <0> d   1      26.806  -4.498  33.528  0.00  0.00     0.128 A 
ATOM     22  N29 <0> d   1      26.274  -5.701  33.581  0.00  0.00    -0.272 NA
ATOM     23  C28 <0> d   1      24.975  -5.883  33.710  0.00  0.00     0.116 A 
ATOM     24  C27 <0> d   1      24.109  -4.809  33.805  0.00  0.00     0.020 A 
ATOM     25  C26 <0> d   1      24.618  -3.522  33.761  0.00  0.00     0.015 A 
ENDBRANCH  19  20
BRANCH  11  26
ATOM     26  O15 <0> d   1      29.747   4.236  26.481  0.00  0.00    -0.395 OA
ATOM     27  H43 <0> d   1      30.690   4.025  26.535  0.00  0.00     0.210 HD
ENDBRANCH  11  26
TORSDOF 2
ENDMDL
MODEL 97
REMARK CAVERDOCK RESULT:      -9.7      0.000      0.000
REMARK CAVERDOCK CONSTRAINTS:       0.0      0.0      0.0      0.0
REMARK CAVERDOCK TUNNEL: 96     -9.7      3.3     97.3
REMARK  2 active torsions:
REMARK  status: ('A' for Active; 'I' for Inactive)
REMARK    1  A    between atoms: C13_11  and  O15_12 
REMARK    2  A    between atoms: C24_20  and  C25_21 
ROOT
ATOM      1  C1  <0> d   1      28.638  -1.857  32.329  0.00  0.00     0.021 C 
ATOM      2  C2  <0> d   1      27.161  -1.483  32.468  0.00  0.00    -0.012 C 
ATOM      3  C3  <0> d   1      26.467  -1.699  31.144  0.00  0.00     0.015 C 
ATOM      4  C4  <0> d   1      27.288  -0.944  30.084  0.00  0.00     0.007 C 
ATOM      5  C5  <0> d   1      27.444   0.535  30.426  0.00  0.00     0.003 C 
ATOM      6  C7  <0> d   1      27.998   0.750  31.842  0.00  0.00    -0.001 C 
ATOM      7  C9  <0> d   1      28.001   2.256  32.129  0.00  0.00     0.033 C 
ATOM      8  C10 <0> d   1      28.793   2.959  31.065  0.00  0.00    -0.023 C 
ATOM      9  C11 <0> d   1      28.942   2.485  29.863  0.00  0.00    -0.072 C 
ATOM     10  C12 <0> d   1      29.760   3.291  28.869  0.00  0.00     0.066 C 
ATOM     11  C13 <0> d   1      28.936   3.460  27.588  0.00  0.00     0.122 C 
ATOM     12  C16 <0> d   1      28.512   2.084  27.071  0.00  0.00     0.033 C 
ATOM     13  C17 <0> d   1      27.588   1.414  28.091  0.00  0.00     0.016 C 
ATOM     14  C18 <0> d   1      28.352   1.204  29.408  0.00  0.00    -0.017 C 
ATOM     15  C19 <0> d   1      29.511   0.243  29.138  0.00  0.00     0.020 C 
ATOM     16  C20 <0> d   1      27.047   0.033  32.801  0.00  0.00     0.006 C 
ATOM     17  C22 <0> d   1      27.474  -0.022  34.275  0.00  0.00     0.033 C 
ATOM     18  C23 <0> d   1      26.797  -1.310  34.747  0.00  0.00    -0.018 C 
ATOM     19  C24 <0> d   1      26.600  -2.140  33.685  0.00  0.00    -0.042 C 
ENDROOT
BRANCH  19  20
ATOM     20  C25 <0> d   1      25.950  -3.466  33.736  0.00  0.00    -0.012 A 
ATOM     21  C30 <0> d   1      26.716  -4.632  33.698  0.00  0.00     0.128 A 
ATOM     22  N29 <0> d   1      26.138  -5.814  33.750  0.00  0.00    -0.272 NA
ATOM     23  C28 <0> d   1      24.828  -5.946  33.826  0.00  0.00     0.116 A 
ATOM     24  C27 <0> d   1      24.000  -4.839  33.864  0.00  0.00     0.020 A 
ATOM     25  C26 <0> d   1      24.558  -3.573  33.819  0.00  0.00     0.015 A 
ENDBRANCH  19  20
BRANCH  11  26
ATOM     26  O15 <0> d   1      29.726   4.117  26.596  0.00  0.00    -0.395 OA
ATOM     27  H43 <0> d   1      29.308   4.904  26.219  0.00  0.00     0.210 HD
ENDBRANCH  11  26
TORSDOF 2
ENDMDL
MODEL 98
REMARK CAVERDOCK RESULT:      -9.9      0.000      0.000
REMARK CAVERDOCK CONSTRAINTS:       0.0      0.0      0.0      0.0
REMARK CAVERDOCK TUNNEL: 97     -9.9      3.3     98.3
REMARK  2 active torsions:
REMARK  status: ('A' for Active; 'I' for Inactive)
REMARK    1  A    between atoms: C13_11  and  O15_12 
REMARK    2  A    between atoms: C24_20  and  C25_21 
ROOT
ATOM      1  C1  <0> d   1      28.615  -2.044  32.324  0.00  0.00     0.021 C 
ATOM      2  C2  <0> d   1      27.146  -1.655  32.497  0.00  0.00    -0.012 C 
ATOM      3  C3  <0> d   1      26.423  -1.843  31.184  0.00  0.00     0.015 C 
ATOM      4  C4  <0> d   1      27.233  -1.083  30.119  0.00  0.00     0.007 C 
ATOM      5  C5  <0> d   1      27.414   0.389  30.479  0.00  0.00     0.003 C 
ATOM      6  C7  <0> d   1      27.998   0.577  31.886  0.00  0.00    -0.001 C 
ATOM      7  C9  <0> d   1      28.025   2.079  32.194  0.00  0.00     0.033 C 
ATOM      8  C10 <0> d   1      28.805   2.787  31.125  0.00  0.00    -0.023 C 
ATOM      9  C11 <0> d   1      28.924   2.328  29.913  0.00  0.00    -0.072 C 
ATOM     10  C12 <0> d   1      29.732   3.138  28.915  0.00  0.00     0.066 C 
ATOM     11  C13 <0> d   1      28.886   3.335  27.653  0.00  0.00     0.122 C 
ATOM     12  C16 <0> d   1      28.434   1.972  27.125  0.00  0.00     0.033 C 
ATOM     13  C17 <0> d   1      27.522   1.299  28.154  0.00  0.00     0.016 C 
ATOM     14  C18 <0> d   1      28.309   1.061  29.453  0.00  0.00    -0.017 C 
ATOM     15  C19 <0> d   1      29.451   0.090  29.146  0.00  0.00     0.020 C 
ATOM     16  C20 <0> d   1      27.057  -0.142  32.854  0.00  0.00     0.006 C 
ATOM     17  C22 <0> d   1      27.512  -0.223  34.319  0.00  0.00     0.033 C 
ATOM     18  C23 <0> d   1      26.829  -1.509  34.786  0.00  0.00    -0.018 C 
ATOM     19  C24 <0> d   1      26.601  -2.321  33.716  0.00  0.00    -0.042 C 
ENDROOT
BRANCH  19  20
ATOM     20  C25 <0> d   1      25.936  -3.640  33.762  0.00  0.00    -0.012 A 
ATOM     21  C30 <0> d   1      26.690  -4.814  33.791  0.00  0.00     0.128 A 
ATOM     22  N29 <0> d   1      26.098  -5.989  33.838  0.00  0.00    -0.272 NA
ATOM     23  C28 <0> d   1      24.784  -6.107  33.846  0.00  0.00     0.116 A 
ATOM     24  C27 <0> d   1      23.967  -4.993  33.815  0.00  0.00     0.020 A 
ATOM     25  C26 <0> d   1      24.540  -3.733  33.772  0.00  0.00     0.015 A 
ENDBRANCH  19  20
BRANCH  11  26
ATOM     26  O15 <0> d   1      29.664   3.997  26.655  0.00  0.00    -0.395 OA
ATOM     27  H43 <0> d   1      29.355   3.846  25.751  0.00  0.00     0.210 HD
ENDBRANCH  11  26
TORSDOF 2
ENDMDL
MODEL 99
REMARK CAVERDOCK RESULT:     -10.0      0.000      0.000
REMARK CAVERDOCK CONSTRAINTS:       0.0      0.0      0.0      0.0
REMARK CAVERDOCK TUNNEL: 98    -10.0      3.2     99.3
REMARK  2 active torsions:
REMARK  status: ('A' for Active; 'I' for Inactive)
REMARK    1  A    between atoms: C13_11  and  O15_12 
REMARK    2  A    between atoms: C24_20  and  C25_21 
ROOT
ATOM      1  C1  <0> d   1      28.535  -2.133  32.365  0.00  0.00     0.021 C 
ATOM      2  C2  <0> d   1      27.069  -1.738  32.556  0.00  0.00    -0.012 C 
ATOM      3  C3  <0> d   1      26.324  -1.948  31.258  0.00  0.00     0.015 C 
ATOM      4  C4  <0> d   1      27.117  -1.208  30.167  0.00  0.00     0.007 C 
ATOM      5  C5  <0> d   1      27.305   0.270  30.498  0.00  0.00     0.003 C 
ATOM      6  C7  <0> d   1      27.913   0.481  31.893  0.00  0.00    -0.001 C 
ATOM      7  C9  <0> d   1      27.946   1.988  32.174  0.00  0.00     0.033 C 
ATOM      8  C10 <0> d   1      28.709   2.677  31.081  0.00  0.00    -0.023 C 
ATOM      9  C11 <0> d   1      28.808   2.198  29.875  0.00  0.00    -0.072 C 
ATOM     10  C12 <0> d   1      29.601   2.990  28.850  0.00  0.00     0.066 C 
ATOM     11  C13 <0> d   1      28.734   3.166  27.599  0.00  0.00     0.122 C 
ATOM     12  C16 <0> d   1      28.273   1.794  27.102  0.00  0.00     0.033 C 
ATOM     13  C17 <0> d   1      27.377   1.140  28.156  0.00  0.00     0.016 C 
ATOM     14  C18 <0> d   1      28.185   0.924  29.446  0.00  0.00    -0.017 C 
ATOM     15  C19 <0> d   1      29.321  -0.054  29.138  0.00  0.00     0.020 C 
ATOM     16  C20 <0> d   1      26.987  -0.220  32.888  0.00  0.00     0.006 C 
ATOM     17  C22 <0> d   1      27.466  -0.276  34.346  0.00  0.00     0.033 C 
ATOM     18  C23 <0> d   1      26.789  -1.553  34.846  0.00  0.00    -0.018 C 
ATOM     19  C24 <0> d   1      26.543  -2.383  33.794  0.00  0.00    -0.042 C 
ENDROOT
BRANCH  19  20
ATOM     20  C25 <0> d   1      25.877  -3.701  33.873  0.00  0.00    -0.012 A 
ATOM     21  C30 <0> d   1      26.628  -4.866  34.029  0.00  0.00     0.128 A 
ATOM     22  N29 <0> d   1      26.036  -6.039  34.105  0.00  0.00    -0.272 NA
ATOM     23  C28 <0> d   1      24.725  -6.164  34.026  0.00  0.00     0.116 A 
ATOM     24  C27 <0> d   1      23.911  -5.058  33.868  0.00  0.00     0.020 A 
ATOM     25  C26 <0> d   1      24.484  -3.800  33.789  0.00  0.00     0.015 A 
ENDBRANCH  19  20
BRANCH  11  26
ATOM     26  O15 <0> d   1      29.497   3.810  26.577  0.00  0.00    -0.395 OA
ATOM     27  H43 <0> d   1      28.963   4.162  25.851  0.00  0.00     0.210 HD
ENDBRANCH  11  26
TORSDOF 2
ENDMDL
MODEL 100
REMARK CAVERDOCK RESULT:     -10.2      0.000      0.000
REMARK CAVERDOCK CONSTRAINTS:       0.0      0.0      0.0      0.0
REMARK CAVERDOCK TUNNEL: 99    -10.2      3.3    100.1
REMARK  2 active torsions:
REMARK  status: ('A' for Active; 'I' for Inactive)
REMARK    1  A    between atoms: C13_11  and  O15_12 
REMARK    2  A    between atoms: C24_20  and  C25_21 
ROOT
ATOM      1  C1  <0> d   1      28.527  -2.286  32.449  0.00  0.00     0.021 C 
ATOM      2  C2  <0> d   1      27.054  -1.917  32.640  0.00  0.00    -0.012 C 
ATOM      3  C3  <0> d   1      26.312  -2.144  31.343  0.00  0.00     0.015 C 
ATOM      4  C4  <0> d   1      27.092  -1.392  30.249  0.00  0.00     0.007 C 
ATOM      5  C5  <0> d   1      27.254   0.090  30.576  0.00  0.00     0.003 C 
ATOM      6  C7  <0> d   1      27.858   0.315  31.970  0.00  0.00    -0.001 C 
ATOM      7  C9  <0> d   1      27.865   1.823  32.247  0.00  0.00     0.033 C 
ATOM      8  C10 <0> d   1      28.615   2.522  31.151  0.00  0.00    -0.023 C 
ATOM      9  C11 <0> d   1      28.722   2.042  29.947  0.00  0.00    -0.072 C 
ATOM     10  C12 <0> d   1      29.500   2.845  28.919  0.00  0.00     0.066 C 
ATOM     11  C13 <0> d   1      28.629   3.002  27.668  0.00  0.00     0.122 C 
ATOM     12  C16 <0> d   1      28.192   1.621  27.175  0.00  0.00     0.033 C 
ATOM     13  C17 <0> d   1      27.308   0.954  28.232  0.00  0.00     0.016 C 
ATOM     14  C18 <0> d   1      28.121   0.756  29.522  0.00  0.00    -0.017 C 
ATOM     15  C19 <0> d   1      29.274  -0.202  29.216  0.00  0.00     0.020 C 
ATOM     16  C20 <0> d   1      26.946  -0.399  32.968  0.00  0.00     0.006 C 
ATOM     17  C22 <0> d   1      27.426  -0.443  34.425  0.00  0.00     0.033 C 
ATOM     18  C23 <0> d   1      26.772  -1.730  34.930  0.00  0.00    -0.018 C 
ATOM     19  C24 <0> d   1      26.540  -2.568  33.880  0.00  0.00    -0.042 C 
ENDROOT
BRANCH  19  20
ATOM     20  C25 <0> d   1      25.898  -3.896  33.963  0.00  0.00    -0.012 A 
ATOM     21  C30 <0> d   1      26.669  -5.046  34.142  0.00  0.00     0.128 A 
ATOM     22  N29 <0> d   1      26.097  -6.229  34.221  0.00  0.00    -0.272 NA
ATOM     23  C28 <0> d   1      24.790  -6.379  34.126  0.00  0.00     0.116 A 
ATOM     24  C27 <0> d   1      23.958  -5.290  33.944  0.00  0.00     0.020 A 
ATOM     25  C26 <0> d   1      24.509  -4.023  33.860  0.00  0.00     0.015 A 
ENDBRANCH  19  20
BRANCH  11  26
ATOM     26  O15 <0> d   1      29.380   3.657  26.644  0.00  0.00    -0.395 OA
ATOM     27  H43 <0> d   1      30.332   3.494  26.690  0.00  0.00     0.210 HD
ENDBRANCH  11  26
TORSDOF 2
ENDMDL
MODEL 101
REMARK CAVERDOCK RESULT:     -10.5      0.000      0.000
REMARK CAVERDOCK CONSTRAINTS:       0.0      0.0      0.0      0.0
REMARK CAVERDOCK TUNNEL: 100    -10.5      3.3    101.3
REMARK  2 active torsions:
REMARK  status: ('A' for Active; 'I' for Inactive)
REMARK    1  A    between atoms: C13_11  and  O15_12 
REMARK    2  A    between atoms: C24_20  and  C25_21 
ROOT
ATOM      1  C1  <0> d   1      28.371  -2.589  32.336  0.00  0.00     0.021 C 
ATOM      2  C2  <0> d   1      26.945  -2.135  32.656  0.00  0.00    -0.012 C 
ATOM      3  C3  <0> d   1      26.088  -2.276  31.419  0.00  0.00     0.015 C 
ATOM      4  C4  <0> d   1      26.824  -1.542  30.284  0.00  0.00     0.007 C 
ATOM      5  C5  <0> d   1      27.108  -0.084  30.633  0.00  0.00     0.003 C 
ATOM      6  C7  <0> d   1      27.836   0.062  31.977  0.00  0.00    -0.001 C 
ATOM      7  C9  <0> d   1      27.963   1.557  32.290  0.00  0.00     0.033 C 
ATOM      8  C10 <0> d   1      28.666   2.241  31.154  0.00  0.00    -0.023 C 
ATOM      9  C11 <0> d   1      28.644   1.790  29.934  0.00  0.00    -0.072 C 
ATOM     10  C12 <0> d   1      29.387   2.574  28.865  0.00  0.00     0.066 C 
ATOM     11  C13 <0> d   1      28.430   2.823  27.694  0.00  0.00     0.122 C 
ATOM     12  C16 <0> d   1      27.866   1.487  27.205  0.00  0.00     0.033 C 
ATOM     13  C17 <0> d   1      27.029   0.845  28.315  0.00  0.00     0.016 C 
ATOM     14  C18 <0> d   1      27.928   0.558  29.528  0.00  0.00    -0.017 C 
ATOM     15  C19 <0> d   1      28.988  -0.461  29.104  0.00  0.00     0.020 C 
ATOM     16  C20 <0> d   1      26.963  -0.624  33.029  0.00  0.00     0.006 C 
ATOM     17  C22 <0> d   1      27.556  -0.741  34.441  0.00  0.00     0.033 C 
ATOM     18  C23 <0> d   1      26.862  -2.000  34.965  0.00  0.00    -0.018 C 
ATOM     19  C24 <0> d   1      26.492  -2.789  33.918  0.00  0.00    -0.042 C 
ENDROOT
BRANCH  19  20
ATOM     20  C25 <0> d   1      25.774  -4.077  34.021  0.00  0.00    -0.012 A 
ATOM     21  C30 <0> d   1      26.476  -5.265  34.225  0.00  0.00     0.128 A 
ATOM     22  N29 <0> d   1      25.836  -6.412  34.322  0.00  0.00    -0.272 NA
ATOM     23  C28 <0> d   1      24.524  -6.488  34.221  0.00  0.00     0.116 A 
ATOM     24  C27 <0> d   1      23.757  -5.356  34.015  0.00  0.00     0.020 A 
ATOM     25  C26 <0> d   1      24.380  -4.124  33.912  0.00  0.00     0.015 A 
ENDBRANCH  19  20
BRANCH  11  26
ATOM     26  O15 <0> d   1      29.137   3.459  26.628  0.00  0.00    -0.395 OA
ATOM     27  H43 <0> d   1      28.599   4.078  26.115  0.00  0.00     0.210 HD
ENDBRANCH  11  26
TORSDOF 2
ENDMDL
MODEL 102
REMARK CAVERDOCK RESULT:     -10.8      0.000      0.000
REMARK CAVERDOCK CONSTRAINTS:       0.0      0.0      0.0      0.0
REMARK CAVERDOCK TUNNEL: 101    -10.8      3.2    102.1
REMARK  2 active torsions:
REMARK  status: ('A' for Active; 'I' for Inactive)
REMARK    1  A    between atoms: C13_11  and  O15_12 
REMARK    2  A    between atoms: C24_20  and  C25_21 
ROOT
ATOM      1  C1  <0> d   1      26.433  -2.309  30.936  0.00  0.00     0.021 C 
ATOM      2  C2  <0> d   1      27.529  -2.642  31.951  0.00  0.00    -0.012 C 
ATOM      3  C3  <0> d   1      27.385  -1.740  33.154  0.00  0.00     0.015 C 
ATOM      4  C4  <0> d   1      27.332  -0.297  32.623  0.00  0.00     0.007 C 
ATOM      5  C5  <0> d   1      28.556   0.048  31.779  0.00  0.00     0.003 C 
ATOM      6  C7  <0> d   1      28.793  -0.969  30.654  0.00  0.00    -0.001 C 
ATOM      7  C9  <0> d   1      30.104  -0.602  29.949  0.00  0.00     0.033 C 
ATOM      8  C10 <0> d   1      30.023   0.815  29.463  0.00  0.00    -0.023 C 
ATOM      9  C11 <0> d   1      29.265   1.713  30.022  0.00  0.00    -0.072 C 
ATOM     10  C12 <0> d   1      29.272   3.119  29.446  0.00  0.00     0.066 C 
ATOM     11  C13 <0> d   1      29.522   4.109  30.589  0.00  0.00     0.122 C 
ATOM     12  C16 <0> d   1      28.477   3.893  31.686  0.00  0.00     0.033 C 
ATOM     13  C17 <0> d   1      28.643   2.494  32.285  0.00  0.00     0.016 C 
ATOM     14  C18 <0> d   1      28.399   1.441  31.193  0.00  0.00    -0.017 C 
ATOM     15  C19 <0> d   1      26.949   1.570  30.722  0.00  0.00     0.020 C 
ATOM     16  C20 <0> d   1      28.919  -2.341  31.318  0.00  0.00     0.006 C 
ATOM     17  C22 <0> d   1      29.013  -3.552  30.379  0.00  0.00     0.033 C 
ATOM     18  C23 <0> d   1      28.410  -4.662  31.240  0.00  0.00    -0.018 C 
ATOM     19  C24 <0> d   1      27.568  -4.119  32.164  0.00  0.00    -0.042 C 
ENDROOT
BRANCH  19  20
ATOM     20  C25 <0> d   1      26.818  -4.869  33.193  0.00  0.00    -0.012 A 
ATOM     21  C30 <0> d   1      25.434  -4.729  33.303  0.00  0.00     0.128 A 
ATOM     22  N29 <0> d   1      24.764  -5.402  34.215  0.00  0.00    -0.272 NA
ATOM     23  C28 <0> d   1      25.364  -6.216  35.061  0.00  0.00     0.116 A 
ATOM     24  C27 <0> d   1      26.734  -6.405  35.020  0.00  0.00     0.020 A 
ATOM     25  C26 <0> d   1      27.484  -5.726  34.075  0.00  0.00     0.015 A 
ENDBRANCH  19  20
BRANCH  11  26
ATOM     26  O15 <0> d   1      29.421   5.444  30.093  0.00  0.00    -0.395 OA
ATOM     27  H43 <0> d   1      30.031   5.642  29.368  0.00  0.00     0.210 HD
ENDBRANCH  11  26
TORSDOF 2
ENDMDL
MODEL 103
REMARK CAVERDOCK RESULT:     -11.4      0.000      0.000
REMARK CAVERDOCK CONSTRAINTS:       0.0      0.0      0.0      0.0
REMARK CAVERDOCK TUNNEL: 102    -11.4      3.3    103.1
REMARK  2 active torsions:
REMARK  status: ('A' for Active; 'I' for Inactive)
REMARK    1  A    between atoms: C13_11  and  O15_12 
REMARK    2  A    between atoms: C24_20  and  C25_21 
ROOT
ATOM      1  C1  <0> d   1      26.233  -2.361  31.189  0.00  0.00     0.021 C 
ATOM      2  C2  <0> d   1      27.411  -2.757  32.081  0.00  0.00    -0.012 C 
ATOM      3  C3  <0> d   1      27.409  -1.892  33.320  0.00  0.00     0.015 C 
ATOM      4  C4  <0> d   1      27.347  -0.431  32.841  0.00  0.00     0.007 C 
ATOM      5  C5  <0> d   1      28.493  -0.089  31.894  0.00  0.00     0.003 C 
ATOM      6  C7  <0> d   1      28.592  -1.074  30.720  0.00  0.00    -0.001 C 
ATOM      7  C9  <0> d   1      29.839  -0.717  29.902  0.00  0.00     0.033 C 
ATOM      8  C10 <0> d   1      29.751   0.718  29.471  0.00  0.00    -0.023 C 
ATOM      9  C11 <0> d   1      29.076   1.615  30.128  0.00  0.00    -0.072 C 
ATOM     10  C12 <0> d   1      29.068   3.039  29.598  0.00  0.00     0.066 C 
ATOM     11  C13 <0> d   1      29.455   3.983  30.741  0.00  0.00     0.122 C 
ATOM     12  C16 <0> d   1      28.516   3.757  31.928  0.00  0.00     0.033 C 
ATOM     13  C17 <0> d   1      28.698   2.335  32.465  0.00  0.00     0.016 C 
ATOM     14  C18 <0> d   1      28.320   1.326  31.369  0.00  0.00    -0.017 C 
ATOM     15  C19 <0> d   1      26.836   1.508  31.046  0.00  0.00     0.020 C 
ATOM     16  C20 <0> d   1      28.742  -2.470  31.326  0.00  0.00     0.006 C 
ATOM     17  C22 <0> d   1      28.710  -3.650  30.345  0.00  0.00     0.033 C 
ATOM     18  C23 <0> d   1      28.161  -4.773  31.227  0.00  0.00    -0.018 C 
ATOM     19  C24 <0> d   1      27.428  -4.240  32.244  0.00  0.00    -0.042 C 
ENDROOT
BRANCH  19  20
ATOM     20  C25 <0> d   1      26.759  -5.005  33.317  0.00  0.00    -0.012 A 
ATOM     21  C30 <0> d   1      25.367  -5.037  33.403  0.00  0.00     0.128 A 
ATOM     22  N29 <0> d   1      24.770  -5.723  34.355  0.00  0.00    -0.272 NA
ATOM     23  C28 <0> d   1      25.453  -6.390  35.264  0.00  0.00     0.116 A 
ATOM     24  C27 <0> d   1      26.835  -6.405  35.251  0.00  0.00     0.020 A 
ATOM     25  C26 <0> d   1      27.511  -5.705  34.267  0.00  0.00     0.015 A 
ENDBRANCH  19  20
BRANCH  11  26
ATOM     26  O15 <0> d   1      29.346   5.337  30.299  0.00  0.00    -0.395 OA
ATOM     27  H43 <0> d   1      28.437   5.622  30.128  0.00  0.00     0.210 HD
ENDBRANCH  11  26
TORSDOF 2
ENDMDL
MODEL 104
REMARK CAVERDOCK RESULT:     -11.8      0.000      0.000
REMARK CAVERDOCK CONSTRAINTS:       0.0      0.0      0.0      0.0
REMARK CAVERDOCK TUNNEL: 103    -11.8      3.3    104.3
REMARK  2 active torsions:
REMARK  status: ('A' for Active; 'I' for Inactive)
REMARK    1  A    between atoms: C13_11  and  O15_12 
REMARK    2  A    between atoms: C24_20  and  C25_21 
ROOT
ATOM      1  C1  <0> d   1      26.250  -2.473  31.249  0.00  0.00     0.021 C 
ATOM      2  C2  <0> d   1      27.393  -2.811  32.208  0.00  0.00    -0.012 C 
ATOM      3  C3  <0> d   1      27.295  -1.928  33.430  0.00  0.00     0.015 C 
ATOM      4  C4  <0> d   1      27.206  -0.478  32.923  0.00  0.00     0.007 C 
ATOM      5  C5  <0> d   1      28.388  -0.109  32.031  0.00  0.00     0.003 C 
ATOM      6  C7  <0> d   1      28.583  -1.108  30.881  0.00  0.00    -0.001 C 
ATOM      7  C9  <0> d   1      29.858  -0.718  30.123  0.00  0.00     0.033 C 
ATOM      8  C10 <0> d   1      29.742   0.706  29.663  0.00  0.00    -0.023 C 
ATOM      9  C11 <0> d   1      29.002   1.588  30.268  0.00  0.00    -0.072 C 
ATOM     10  C12 <0> d   1      28.971   3.002  29.714  0.00  0.00     0.066 C 
ATOM     11  C13 <0> d   1      29.263   3.977  30.859  0.00  0.00     0.122 C 
ATOM     12  C16 <0> d   1      28.271   3.736  31.999  0.00  0.00     0.033 C 
ATOM     13  C17 <0> d   1      28.476   2.330  32.569  0.00  0.00     0.016 C 
ATOM     14  C18 <0> d   1      28.192   1.291  31.473  0.00  0.00    -0.017 C 
ATOM     15  C19 <0> d   1      26.721   1.414  31.070  0.00  0.00     0.020 C 
ATOM     16  C20 <0> d   1      28.751  -2.487  31.519  0.00  0.00     0.006 C 
ATOM     17  C22 <0> d   1      28.812  -3.683  30.558  0.00  0.00     0.033 C 
ATOM     18  C23 <0> d   1      28.259  -4.811  31.429  0.00  0.00    -0.018 C 
ATOM     19  C24 <0> d   1      27.455  -4.290  32.398  0.00  0.00    -0.042 C 
ENDROOT
BRANCH  19  20
ATOM     20  C25 <0> d   1      26.758  -5.062  33.448  0.00  0.00    -0.012 A 
ATOM     21  C30 <0> d   1      25.364  -5.129  33.471  0.00  0.00     0.128 A 
ATOM     22  N29 <0> d   1      24.743  -5.821  34.403  0.00  0.00    -0.272 NA
ATOM     23  C28 <0> d   1      25.401  -6.463  35.349  0.00  0.00     0.116 A 
ATOM     24  C27 <0> d   1      26.783  -6.442  35.398  0.00  0.00     0.020 A 
ATOM     25  C26 <0> d   1      27.484  -5.733  34.437  0.00  0.00     0.015 A 
ENDBRANCH  19  20
BRANCH  11  26
ATOM     26  O15 <0> d   1      29.129   5.319  30.388  0.00  0.00    -0.395 OA
ATOM     27  H43 <0> d   1      29.634   5.967  30.899  0.00  0.00     0.210 HD
ENDBRANCH  11  26
TORSDOF 2
ENDMDL
MODEL 105
REMARK CAVERDOCK RESULT:     -11.8      0.000      0.000
REMARK CAVERDOCK CONSTRAINTS:       0.0      0.0      0.0      0.0
REMARK CAVERDOCK TUNNEL: 104    -11.8      3.3    105.2
REMARK  2 active torsions:
REMARK  status: ('A' for Active; 'I' for Inactive)
REMARK    1  A    between atoms: C13_11  and  O15_12 
REMARK    2  A    between atoms: C24_20  and  C25_21 
ROOT
ATOM      1  C1  <0> d   1      26.152  -2.498  31.209  0.00  0.00     0.021 C 
ATOM      2  C2  <0> d   1      27.253  -2.845  32.213  0.00  0.00    -0.012 C 
ATOM      3  C3  <0> d   1      27.126  -1.946  33.421  0.00  0.00     0.015 C 
ATOM      4  C4  <0> d   1      27.081  -0.500  32.895  0.00  0.00     0.007 C 
ATOM      5  C5  <0> d   1      28.301  -0.162  32.043  0.00  0.00     0.003 C 
ATOM      6  C7  <0> d   1      28.521  -1.178  30.913  0.00  0.00    -0.001 C 
ATOM      7  C9  <0> d   1      29.830  -0.819  30.199  0.00  0.00     0.033 C 
ATOM      8  C10 <0> d   1      29.756   0.601  29.719  0.00  0.00    -0.023 C 
ATOM      9  C11 <0> d   1      29.010   1.503  30.286  0.00  0.00    -0.072 C 
ATOM     10  C12 <0> d   1      29.025   2.911  29.716  0.00  0.00     0.066 C 
ATOM     11  C13 <0> d   1      29.292   3.894  30.860  0.00  0.00     0.122 C 
ATOM     12  C16 <0> d   1      28.254   3.683  31.964  0.00  0.00     0.033 C 
ATOM     13  C17 <0> d   1      28.413   2.281  32.558  0.00  0.00     0.016 C 
ATOM     14  C18 <0> d   1      28.152   1.234  31.463  0.00  0.00    -0.017 C 
ATOM     15  C19 <0> d   1      26.699   1.377  31.004  0.00  0.00     0.020 C 
ATOM     16  C20 <0> d   1      28.641  -2.553  31.571  0.00  0.00     0.006 C 
ATOM     17  C22 <0> d   1      28.717  -3.761  30.627  0.00  0.00     0.033 C 
ATOM     18  C23 <0> d   1      28.111  -4.869  31.489  0.00  0.00    -0.018 C 
ATOM     19  C24 <0> d   1      27.281  -4.322  32.421  0.00  0.00    -0.042 C 
ENDROOT
BRANCH  19  20
ATOM     20  C25 <0> d   1      26.533  -5.069  33.453  0.00  0.00    -0.012 A 
ATOM     21  C30 <0> d   1      27.209  -5.760  34.460  0.00  0.00     0.128 A 
ATOM     22  N29 <0> d   1      26.543  -6.421  35.382  0.00  0.00    -0.272 NA
ATOM     23  C28 <0> d   1      25.225  -6.470  35.389  0.00  0.00     0.116 A 
ATOM     24  C27 <0> d   1      24.481  -5.816  34.424  0.00  0.00     0.020 A 
ATOM     25  C26 <0> d   1      25.134  -5.101  33.434  0.00  0.00     0.015 A 
ENDBRANCH  19  20
BRANCH  11  26
ATOM     26  O15 <0> d   1      29.199   5.232  30.370  0.00  0.00    -0.395 OA
ATOM     27  H43 <0> d   1      29.891   5.821  30.701  0.00  0.00     0.210 HD
ENDBRANCH  11  26
TORSDOF 2
ENDMDL
MODEL 106
REMARK CAVERDOCK RESULT:     -12.1      0.000      0.000
REMARK CAVERDOCK CONSTRAINTS:       0.0      0.0      0.0      0.0
REMARK CAVERDOCK TUNNEL: 105    -12.1      3.3    106.3
REMARK  2 active torsions:
REMARK  status: ('A' for Active; 'I' for Inactive)
REMARK    1  A    between atoms: C13_11  and  O15_12 
REMARK    2  A    between atoms: C24_20  and  C25_21 
ROOT
ATOM      1  C1  <0> d   1      26.076  -2.573  31.391  0.00  0.00     0.021 C 
ATOM      2  C2  <0> d   1      27.202  -2.929  32.364  0.00  0.00    -0.012 C 
ATOM      3  C3  <0> d   1      27.115  -2.029  33.576  0.00  0.00     0.015 C 
ATOM      4  C4  <0> d   1      27.068  -0.583  33.051  0.00  0.00     0.007 C 
ATOM      5  C5  <0> d   1      28.267  -0.255  32.166  0.00  0.00     0.003 C 
ATOM      6  C7  <0> d   1      28.447  -1.272  31.029  0.00  0.00    -0.001 C 
ATOM      7  C9  <0> d   1      29.738  -0.924  30.280  0.00  0.00     0.033 C 
ATOM      8  C10 <0> d   1      29.663   0.497  29.802  0.00  0.00    -0.023 C 
ATOM      9  C11 <0> d   1      28.940   1.405  30.390  0.00  0.00    -0.072 C 
ATOM     10  C12 <0> d   1      28.951   2.813  29.820  0.00  0.00     0.066 C 
ATOM     11  C13 <0> d   1      29.257   3.794  30.956  0.00  0.00     0.122 C 
ATOM     12  C16 <0> d   1      28.249   3.591  32.089  0.00  0.00     0.033 C 
ATOM     13  C17 <0> d   1      28.412   2.187  32.678  0.00  0.00     0.016 C 
ATOM     14  C18 <0> d   1      28.112   1.142  31.591  0.00  0.00    -0.017 C 
ATOM     15  C19 <0> d   1      26.649   1.298  31.172  0.00  0.00     0.020 C 
ATOM     16  C20 <0> d   1      28.573  -2.648  31.684  0.00  0.00     0.006 C 
ATOM     17  C22 <0> d   1      28.613  -3.856  30.738  0.00  0.00     0.033 C 
ATOM     18  C23 <0> d   1      28.023  -4.959  31.616  0.00  0.00    -0.018 C 
ATOM     19  C24 <0> d   1      27.224  -4.406  32.571  0.00  0.00    -0.042 C 
ENDROOT
BRANCH  19  20
ATOM     20  C25 <0> d   1      26.498  -5.148  33.623  0.00  0.00    -0.012 A 
ATOM     21  C30 <0> d   1      25.106  -5.243  33.592  0.00  0.00     0.128 A 
ATOM     22  N29 <0> d   1      24.459  -5.909  34.525  0.00  0.00    -0.272 NA
ATOM     23  C28 <0> d   1      25.088  -6.496  35.525  0.00  0.00     0.116 A 
ATOM     24  C27 <0> d   1      26.466  -6.444  35.630  0.00  0.00     0.020 A 
ATOM     25  C26 <0> d   1      27.194  -5.762  34.670  0.00  0.00     0.015 A 
ENDBRANCH  19  20
BRANCH  11  26
ATOM     26  O15 <0> d   1      29.161   5.133  30.469  0.00  0.00    -0.395 OA
ATOM     27  H43 <0> d   1      30.014   5.532  30.246  0.00  0.00     0.210 HD
ENDBRANCH  11  26
TORSDOF 2
ENDMDL
MODEL 107
REMARK CAVERDOCK RESULT:     -12.4      0.000      0.000
REMARK CAVERDOCK CONSTRAINTS:       0.0      0.0      0.0      0.0
REMARK CAVERDOCK TUNNEL: 106    -12.4      3.3    107.2
REMARK  2 active torsions:
REMARK  status: ('A' for Active; 'I' for Inactive)
REMARK    1  A    between atoms: C13_11  and  O15_12 
REMARK    2  A    between atoms: C24_20  and  C25_21 
ROOT
ATOM      1  C1  <0> d   1      26.059  -2.740  31.485  0.00  0.00     0.021 C 
ATOM      2  C2  <0> d   1      27.170  -3.080  32.480  0.00  0.00    -0.012 C 
ATOM      3  C3  <0> d   1      27.064  -2.165  33.678  0.00  0.00     0.015 C 
ATOM      4  C4  <0> d   1      27.022  -0.726  33.134  0.00  0.00     0.007 C 
ATOM      5  C5  <0> d   1      28.233  -0.407  32.262  0.00  0.00     0.003 C 
ATOM      6  C7  <0> d   1      28.432  -1.439  31.142  0.00  0.00    -0.001 C 
ATOM      7  C9  <0> d   1      29.734  -1.098  30.407  0.00  0.00     0.033 C 
ATOM      8  C10 <0> d   1      29.663   0.316  29.910  0.00  0.00    -0.023 C 
ATOM      9  C11 <0> d   1      28.930   1.231  30.475  0.00  0.00    -0.072 C 
ATOM     10  C12 <0> d   1      28.946   2.631  29.886  0.00  0.00     0.066 C 
ATOM     11  C13 <0> d   1      29.234   3.627  31.013  0.00  0.00     0.122 C 
ATOM     12  C16 <0> d   1      28.209   3.437  32.134  0.00  0.00     0.033 C 
ATOM     13  C17 <0> d   1      28.366   2.042  32.743  0.00  0.00     0.016 C 
ATOM     14  C18 <0> d   1      28.084   0.982  31.666  0.00  0.00    -0.017 C 
ATOM     15  C19 <0> d   1      26.627   1.129  31.223  0.00  0.00     0.020 C 
ATOM     16  C20 <0> d   1      28.551  -2.806  31.817  0.00  0.00     0.006 C 
ATOM     17  C22 <0> d   1      28.608  -4.026  30.887  0.00  0.00     0.033 C 
ATOM     18  C23 <0> d   1      28.006  -5.119  31.772  0.00  0.00    -0.018 C 
ATOM     19  C24 <0> d   1      27.192  -4.555  32.707  0.00  0.00    -0.042 C 
ENDROOT
BRANCH  19  20
ATOM     20  C25 <0> d   1      26.451  -5.284  33.758  0.00  0.00    -0.012 A 
ATOM     21  C30 <0> d   1      27.136  -5.982  34.754  0.00  0.00     0.128 A 
ATOM     22  N29 <0> d   1      26.477  -6.626  35.693  0.00  0.00    -0.272 NA
ATOM     23  C28 <0> d   1      25.159  -6.652  35.727  0.00  0.00     0.116 A 
ATOM     24  C27 <0> d   1      24.407  -5.989  34.774  0.00  0.00     0.020 A 
ATOM     25  C26 <0> d   1      25.052  -5.290  33.768  0.00  0.00     0.015 A 
ENDBRANCH  19  20
BRANCH  11  26
ATOM     26  O15 <0> d   1      29.143   4.960  30.507  0.00  0.00    -0.395 OA
ATOM     27  H43 <0> d   1      29.500   5.066  29.614  0.00  0.00     0.210 HD
ENDBRANCH  11  26
TORSDOF 2
ENDMDL
MODEL 108
REMARK CAVERDOCK RESULT:     -12.4      0.000      0.000
REMARK CAVERDOCK CONSTRAINTS:       0.0      0.0      0.0      0.0
REMARK CAVERDOCK TUNNEL: 107    -12.4      3.3    108.2
REMARK  2 active torsions:
REMARK  status: ('A' for Active; 'I' for Inactive)
REMARK    1  A    between atoms: C13_11  and  O15_12 
REMARK    2  A    between atoms: C24_20  and  C25_21 
ROOT
ATOM      1  C1  <0> d   1      26.117  -2.862  31.547  0.00  0.00     0.021 C 
ATOM      2  C2  <0> d   1      27.218  -3.157  32.568  0.00  0.00    -0.012 C 
ATOM      3  C3  <0> d   1      27.063  -2.228  33.749  0.00  0.00     0.015 C 
ATOM      4  C4  <0> d   1      26.991  -0.799  33.183  0.00  0.00     0.007 C 
ATOM      5  C5  <0> d   1      28.210  -0.459  32.330  0.00  0.00     0.003 C 
ATOM      6  C7  <0> d   1      28.459  -1.500  31.229  0.00  0.00    -0.001 C 
ATOM      7  C9  <0> d   1      29.765  -1.134  30.514  0.00  0.00     0.033 C 
ATOM      8  C10 <0> d   1      29.665   0.271  29.995  0.00  0.00    -0.023 C 
ATOM      9  C11 <0> d   1      28.896   1.172  30.532  0.00  0.00    -0.072 C 
ATOM     10  C12 <0> d   1      28.885   2.563  29.923  0.00  0.00     0.066 C 
ATOM     11  C13 <0> d   1      29.123   3.583  31.041  0.00  0.00     0.122 C 
ATOM     12  C16 <0> d   1      28.082   3.381  32.145  0.00  0.00     0.033 C 
ATOM     13  C17 <0> d   1      28.266   1.999  32.777  0.00  0.00     0.016 C 
ATOM     14  C18 <0> d   1      28.035   0.917  31.711  0.00  0.00    -0.017 C 
ATOM     15  C19 <0> d   1      26.582   1.017  31.239  0.00  0.00     0.020 C 
ATOM     16  C20 <0> d   1      28.603  -2.854  31.927  0.00  0.00     0.006 C 
ATOM     17  C22 <0> d   1      28.711  -4.085  31.016  0.00  0.00     0.033 C 
ATOM     18  C23 <0> d   1      28.123  -5.182  31.905  0.00  0.00    -0.018 C 
ATOM     19  C24 <0> d   1      27.276  -4.628  32.817  0.00  0.00    -0.042 C 
ENDROOT
BRANCH  19  20
ATOM     20  C25 <0> d   1      26.536  -5.362  33.864  0.00  0.00    -0.012 A 
ATOM     21  C30 <0> d   1      27.221  -6.096  34.834  0.00  0.00     0.128 A 
ATOM     22  N29 <0> d   1      26.562  -6.746  35.770  0.00  0.00    -0.272 NA
ATOM     23  C28 <0> d   1      25.244  -6.742  35.825  0.00  0.00     0.116 A 
ATOM     24  C27 <0> d   1      24.493  -6.043  34.899  0.00  0.00     0.020 A 
ATOM     25  C26 <0> d   1      25.137  -5.337  33.897  0.00  0.00     0.015 A 
ENDBRANCH  19  20
BRANCH  11  26
ATOM     26  O15 <0> d   1      29.005   4.905  30.514  0.00  0.00    -0.395 OA
ATOM     27  H43 <0> d   1      28.119   5.122  30.190  0.00  0.00     0.210 HD
ENDBRANCH  11  26
TORSDOF 2
ENDMDL
MODEL 109
REMARK CAVERDOCK RESULT:     -12.5      0.000      0.000
REMARK CAVERDOCK CONSTRAINTS:       0.0      0.0      0.0      0.0
REMARK CAVERDOCK TUNNEL: 108    -12.5      3.3    109.1
REMARK  2 active torsions:
REMARK  status: ('A' for Active; 'I' for Inactive)
REMARK    1  A    between atoms: C13_11  and  O15_12 
REMARK    2  A    between atoms: C24_20  and  C25_21 
ROOT
ATOM      1  C1  <0> d   1      25.942  -2.844  31.694  0.00  0.00     0.021 C 
ATOM      2  C2  <0> d   1      27.077  -3.199  32.655  0.00  0.00    -0.012 C 
ATOM      3  C3  <0> d   1      26.999  -2.305  33.870  0.00  0.00     0.015 C 
ATOM      4  C4  <0> d   1      26.943  -0.857  33.352  0.00  0.00     0.007 C 
ATOM      5  C5  <0> d   1      28.132  -0.522  32.457  0.00  0.00     0.003 C 
ATOM      6  C7  <0> d   1      28.305  -1.534  31.315  0.00  0.00    -0.001 C 
ATOM      7  C9  <0> d   1      29.588  -1.180  30.555  0.00  0.00     0.033 C 
ATOM      8  C10 <0> d   1      29.505   0.243  30.083  0.00  0.00    -0.023 C 
ATOM      9  C11 <0> d   1      28.785   1.146  30.681  0.00  0.00    -0.072 C 
ATOM     10  C12 <0> d   1      28.786   2.556  30.115  0.00  0.00     0.066 C 
ATOM     11  C13 <0> d   1      29.100   3.534  31.252  0.00  0.00     0.122 C 
ATOM     12  C16 <0> d   1      28.102   3.324  32.394  0.00  0.00     0.033 C 
ATOM     13  C17 <0> d   1      28.275   1.919  32.976  0.00  0.00     0.016 C 
ATOM     14  C18 <0> d   1      27.968   0.877  31.888  0.00  0.00    -0.017 C 
ATOM     15  C19 <0> d   1      26.500   1.030  31.483  0.00  0.00     0.020 C 
ATOM     16  C20 <0> d   1      28.442  -2.912  31.964  0.00  0.00     0.006 C 
ATOM     17  C22 <0> d   1      28.476  -4.117  31.013  0.00  0.00     0.033 C 
ATOM     18  C23 <0> d   1      27.897  -5.225  31.893  0.00  0.00    -0.018 C 
ATOM     19  C24 <0> d   1      27.105  -4.678  32.857  0.00  0.00    -0.042 C 
ENDROOT
BRANCH  19  20
ATOM     20  C25 <0> d   1      26.391  -5.425  33.913  0.00  0.00    -0.012 A 
ATOM     21  C30 <0> d   1      27.097  -6.035  34.951  0.00  0.00     0.128 A 
ATOM     22  N29 <0> d   1      26.461  -6.697  35.895  0.00  0.00    -0.272 NA
ATOM     23  C28 <0> d   1      25.148  -6.820  35.895  0.00  0.00     0.116 A 
ATOM     24  C27 <0> d   1      24.377  -6.249  34.899  0.00  0.00     0.020 A 
ATOM     25  C26 <0> d   1      24.997  -5.538  33.886  0.00  0.00     0.015 A 
ENDBRANCH  19  20
BRANCH  11  26
ATOM     26  O15 <0> d   1      28.995   4.875  30.771  0.00  0.00    -0.395 OA
ATOM     27  H43 <0> d   1      28.675   5.505  31.431  0.00  0.00     0.210 HD
ENDBRANCH  11  26
TORSDOF 2
ENDMDL
MODEL 110
REMARK CAVERDOCK RESULT:     -12.4      0.000      0.000
REMARK CAVERDOCK CONSTRAINTS:       0.0      0.0      0.0      0.0
REMARK CAVERDOCK TUNNEL: 109    -12.4      3.3    110.1
REMARK  2 active torsions:
REMARK  status: ('A' for Active; 'I' for Inactive)
REMARK    1  A    between atoms: C13_11  and  O15_12 
REMARK    2  A    between atoms: C24_20  and  C25_21 
ROOT
ATOM      1  C1  <0> d   1      25.822  -2.931  31.788  0.00  0.00     0.021 C 
ATOM      2  C2  <0> d   1      26.933  -3.286  32.778  0.00  0.00    -0.012 C 
ATOM      3  C3  <0> d   1      26.842  -2.371  33.977  0.00  0.00     0.015 C 
ATOM      4  C4  <0> d   1      26.814  -0.931  33.435  0.00  0.00     0.007 C 
ATOM      5  C5  <0> d   1      28.026  -0.625  32.559  0.00  0.00     0.003 C 
ATOM      6  C7  <0> d   1      28.209  -1.657  31.437  0.00  0.00    -0.001 C 
ATOM      7  C9  <0> d   1      29.511  -1.329  30.698  0.00  0.00     0.033 C 
ATOM      8  C10 <0> d   1      29.455   0.086  30.203  0.00  0.00    -0.023 C 
ATOM      9  C11 <0> d   1      28.734   1.008  30.772  0.00  0.00    -0.072 C 
ATOM     10  C12 <0> d   1      28.765   2.409  30.185  0.00  0.00     0.066 C 
ATOM     11  C13 <0> d   1      29.068   3.400  31.314  0.00  0.00     0.122 C 
ATOM     12  C16 <0> d   1      28.045   3.220  32.438  0.00  0.00     0.033 C 
ATOM     13  C17 <0> d   1      28.189   1.822  33.044  0.00  0.00     0.016 C 
ATOM     14  C18 <0> d   1      27.891   0.767  31.966  0.00  0.00    -0.017 C 
ATOM     15  C19 <0> d   1      26.433   0.931  31.530  0.00  0.00     0.020 C 
ATOM     16  C20 <0> d   1      28.315  -3.026  32.110  0.00  0.00     0.006 C 
ATOM     17  C22 <0> d   1      28.354  -4.245  31.178  0.00  0.00     0.033 C 
ATOM     18  C23 <0> d   1      27.744  -5.333  32.063  0.00  0.00    -0.018 C 
ATOM     19  C24 <0> d   1      26.939  -4.761  33.002  0.00  0.00    -0.042 C 
ENDROOT
BRANCH  19  20
ATOM     20  C25 <0> d   1      26.195  -5.484  34.055  0.00  0.00    -0.012 A 
ATOM     21  C30 <0> d   1      26.873  -6.097  35.108  0.00  0.00     0.128 A 
ATOM     22  N29 <0> d   1      26.210  -6.736  36.049  0.00  0.00    -0.272 NA
ATOM     23  C28 <0> d   1      24.895  -6.833  36.031  0.00  0.00     0.116 A 
ATOM     24  C27 <0> d   1      24.150  -6.256  35.019  0.00  0.00     0.020 A 
ATOM     25  C26 <0> d   1      24.799  -5.567  34.009  0.00  0.00     0.015 A 
ENDBRANCH  19  20
BRANCH  11  26
ATOM     26  O15 <0> d   1      28.990   4.734  30.810  0.00  0.00    -0.395 OA
ATOM     27  H43 <0> d   1      29.510   4.882  30.008  0.00  0.00     0.210 HD
ENDBRANCH  11  26
TORSDOF 2
ENDMDL
MODEL 111
REMARK CAVERDOCK RESULT:     -12.3      0.000      0.000
REMARK CAVERDOCK CONSTRAINTS:       0.0      0.0      0.0      0.0
REMARK CAVERDOCK TUNNEL: 110    -12.3      3.3    111.1
REMARK  2 active torsions:
REMARK  status: ('A' for Active; 'I' for Inactive)
REMARK    1  A    between atoms: C13_11  and  O15_12 
REMARK    2  A    between atoms: C24_20  and  C25_21 
ROOT
ATOM      1  C1  <0> d   1      25.833  -3.054  31.846  0.00  0.00     0.021 C 
ATOM      2  C2  <0> d   1      26.939  -3.398  32.845  0.00  0.00    -0.012 C 
ATOM      3  C3  <0> d   1      26.838  -2.474  34.037  0.00  0.00     0.015 C 
ATOM      4  C4  <0> d   1      26.811  -1.039  33.483  0.00  0.00     0.007 C 
ATOM      5  C5  <0> d   1      28.027  -0.737  32.612  0.00  0.00     0.003 C 
ATOM      6  C7  <0> d   1      28.219  -1.778  31.500  0.00  0.00    -0.001 C 
ATOM      7  C9  <0> d   1      29.526  -1.454  30.765  0.00  0.00     0.033 C 
ATOM      8  C10 <0> d   1      29.470  -0.042  30.259  0.00  0.00    -0.023 C 
ATOM      9  C11 <0> d   1      28.744   0.883  30.816  0.00  0.00    -0.072 C 
ATOM     10  C12 <0> d   1      28.775   2.278  30.218  0.00  0.00     0.066 C 
ATOM     11  C13 <0> d   1      29.069   3.279  31.340  0.00  0.00     0.122 C 
ATOM     12  C16 <0> d   1      28.040   3.106  32.459  0.00  0.00     0.033 C 
ATOM     13  C17 <0> d   1      28.182   1.714  33.078  0.00  0.00     0.016 C 
ATOM     14  C18 <0> d   1      27.893   0.650  32.007  0.00  0.00    -0.017 C 
ATOM     15  C19 <0> d   1      26.438   0.808  31.560  0.00  0.00     0.020 C 
ATOM     16  C20 <0> d   1      28.324  -3.141  32.184  0.00  0.00     0.006 C 
ATOM     17  C22 <0> d   1      28.371  -4.368  31.262  0.00  0.00     0.033 C 
ATOM     18  C23 <0> d   1      27.757  -5.450  32.152  0.00  0.00    -0.018 C 
ATOM     19  C24 <0> d   1      26.946  -4.872  33.082  0.00  0.00    -0.042 C 
ENDROOT
BRANCH  19  20
ATOM     20  C25 <0> d   1      26.197  -5.587  34.136  0.00  0.00    -0.012 A 
ATOM     21  C30 <0> d   1      26.869  -6.180  35.205  0.00  0.00     0.128 A 
ATOM     22  N29 <0> d   1      26.201  -6.812  36.147  0.00  0.00    -0.272 NA
ATOM     23  C28 <0> d   1      24.887  -6.923  36.116  0.00  0.00     0.116 A 
ATOM     24  C27 <0> d   1      24.149  -6.367  35.087  0.00  0.00     0.020 A 
ATOM     25  C26 <0> d   1      24.802  -5.685  34.075  0.00  0.00     0.015 A 
ENDBRANCH  19  20
BRANCH  11  26
ATOM     26  O15 <0> d   1      28.992   4.609  30.825  0.00  0.00    -0.395 OA
ATOM     27  H43 <0> d   1      28.861   4.653  29.867  0.00  0.00     0.210 HD
ENDBRANCH  11  26
TORSDOF 2
ENDMDL
MODEL 112
REMARK CAVERDOCK RESULT:     -12.0      0.000      0.000
REMARK CAVERDOCK CONSTRAINTS:       0.0      0.0      0.0      0.0
REMARK CAVERDOCK TUNNEL: 111    -12.0      3.3    112.1
REMARK  2 active torsions:
REMARK  status: ('A' for Active; 'I' for Inactive)
REMARK    1  A    between atoms: C13_11  and  O15_12 
REMARK    2  A    between atoms: C24_20  and  C25_21 
ROOT
ATOM      1  C1  <0> d   1      25.646  -3.170  31.988  0.00  0.00     0.021 C 
ATOM      2  C2  <0> d   1      26.762  -3.542  32.967  0.00  0.00    -0.012 C 
ATOM      3  C3  <0> d   1      26.703  -2.620  34.163  0.00  0.00     0.015 C 
ATOM      4  C4  <0> d   1      26.697  -1.183  33.615  0.00  0.00     0.007 C 
ATOM      5  C5  <0> d   1      27.903  -0.904  32.723  0.00  0.00     0.003 C 
ATOM      6  C7  <0> d   1      28.052  -1.944  31.603  0.00  0.00    -0.001 C 
ATOM      7  C9  <0> d   1      29.352  -1.645  30.846  0.00  0.00     0.033 C 
ATOM      8  C10 <0> d   1      29.317  -0.231  30.346  0.00  0.00    -0.023 C 
ATOM      9  C11 <0> d   1      28.622   0.707  30.919  0.00  0.00    -0.072 C 
ATOM     10  C12 <0> d   1      28.672   2.104  30.325  0.00  0.00     0.066 C 
ATOM     11  C13 <0> d   1      29.008   3.094  31.445  0.00  0.00     0.122 C 
ATOM     12  C16 <0> d   1      27.996   2.939  32.582  0.00  0.00     0.033 C 
ATOM     13  C17 <0> d   1      28.119   1.541  33.194  0.00  0.00     0.016 C 
ATOM     14  C18 <0> d   1      27.788   0.488  32.124  0.00  0.00    -0.017 C 
ATOM     15  C19 <0> d   1      26.329   0.679  31.705  0.00  0.00     0.020 C 
ATOM     16  C20 <0> d   1      28.140  -3.312  32.281  0.00  0.00     0.006 C 
ATOM     17  C22 <0> d   1      28.144  -4.536  31.354  0.00  0.00     0.033 C 
ATOM     18  C23 <0> d   1      27.523  -5.608  32.252  0.00  0.00    -0.018 C 
ATOM     19  C24 <0> d   1      26.742  -5.016  33.198  0.00  0.00    -0.042 C 
ENDROOT
BRANCH  19  20
ATOM     20  C25 <0> d   1      25.996  -5.719  34.263  0.00  0.00    -0.012 A 
ATOM     21  C30 <0> d   1      26.664  -6.230  35.377  0.00  0.00     0.128 A 
ATOM     22  N29 <0> d   1      25.999  -6.851  36.328  0.00  0.00    -0.272 NA
ATOM     23  C28 <0> d   1      24.694  -7.027  36.266  0.00  0.00     0.116 A 
ATOM     24  C27 <0> d   1      23.960  -6.554  35.193  0.00  0.00     0.020 A 
ATOM     25  C26 <0> d   1      24.611  -5.888  34.168  0.00  0.00     0.015 A 
ENDBRANCH  19  20
BRANCH  11  26
ATOM     26  O15 <0> d   1      28.950   4.428  30.936  0.00  0.00    -0.395 OA
ATOM     27  H43 <0> d   1      29.812   4.862  30.872  0.00  0.00     0.210 HD
ENDBRANCH  11  26
TORSDOF 2
ENDMDL
MODEL 113
REMARK CAVERDOCK RESULT:     -11.8      0.000      0.000
REMARK CAVERDOCK CONSTRAINTS:       0.0      0.0      0.0      0.0
REMARK CAVERDOCK TUNNEL: 112    -11.8      3.3    113.1
REMARK  2 active torsions:
REMARK  status: ('A' for Active; 'I' for Inactive)
REMARK    1  A    between atoms: C13_11  and  O15_12 
REMARK    2  A    between atoms: C24_20  and  C25_21 
ROOT
ATOM      1  C1  <0> d   1      25.632  -3.276  31.984  0.00  0.00     0.021 C 
ATOM      2  C2  <0> d   1      26.723  -3.661  32.985  0.00  0.00    -0.012 C 
ATOM      3  C3  <0> d   1      26.644  -2.746  34.184  0.00  0.00     0.015 C 
ATOM      4  C4  <0> d   1      26.660  -1.305  33.644  0.00  0.00     0.007 C 
ATOM      5  C5  <0> d   1      27.888  -1.030  32.781  0.00  0.00     0.003 C 
ATOM      6  C7  <0> d   1      28.055  -2.066  31.660  0.00  0.00    -0.001 C 
ATOM      7  C9  <0> d   1      29.374  -1.772  30.934  0.00  0.00     0.033 C 
ATOM      8  C10 <0> d   1      29.360  -0.355  30.440  0.00  0.00    -0.023 C 
ATOM      9  C11 <0> d   1      28.658   0.585  31.002  0.00  0.00    -0.072 C 
ATOM     10  C12 <0> d   1      28.732   1.984  30.417  0.00  0.00     0.066 C 
ATOM     11  C13 <0> d   1      29.049   2.966  31.550  0.00  0.00     0.122 C 
ATOM     12  C16 <0> d   1      28.011   2.813  32.663  0.00  0.00     0.033 C 
ATOM     13  C17 <0> d   1      28.111   1.411  33.269  0.00  0.00     0.016 C 
ATOM     14  C18 <0> d   1      27.796   0.365  32.188  0.00  0.00    -0.017 C 
ATOM     15  C19 <0> d   1      26.348   0.569  31.736  0.00  0.00     0.020 C 
ATOM     16  C20 <0> d   1      28.118  -3.438  32.332  0.00  0.00     0.006 C 
ATOM     17  C22 <0> d   1      28.134  -4.657  31.399  0.00  0.00     0.033 C 
ATOM     18  C23 <0> d   1      27.486  -5.729  32.277  0.00  0.00    -0.018 C 
ATOM     19  C24 <0> d   1      26.688  -5.136  33.208  0.00  0.00    -0.042 C 
ENDROOT
BRANCH  19  20
ATOM     20  C25 <0> d   1      25.913  -5.840  34.252  0.00  0.00    -0.012 A 
ATOM     21  C30 <0> d   1      26.504  -6.165  35.474  0.00  0.00     0.128 A 
ATOM     22  N29 <0> d   1      25.813  -6.786  36.407  0.00  0.00    -0.272 NA
ATOM     23  C28 <0> d   1      24.554  -7.134  36.225  0.00  0.00     0.116 A 
ATOM     24  C27 <0> d   1      23.898  -6.852  35.041  0.00  0.00     0.020 A 
ATOM     25  C26 <0> d   1      24.578  -6.194  34.030  0.00  0.00     0.015 A 
ENDBRANCH  19  20
BRANCH  11  26
ATOM     26  O15 <0> d   1      29.012   4.303  31.046  0.00  0.00    -0.395 OA
ATOM     27  H43 <0> d   1      29.412   4.404  30.171  0.00  0.00     0.210 HD
ENDBRANCH  11  26
TORSDOF 2
ENDMDL
MODEL 114
REMARK CAVERDOCK RESULT:     -11.5      0.000      0.000
REMARK CAVERDOCK CONSTRAINTS:       0.0      0.0      0.0      0.0
REMARK CAVERDOCK TUNNEL: 113    -11.5      3.3    114.1
REMARK  2 active torsions:
REMARK  status: ('A' for Active; 'I' for Inactive)
REMARK    1  A    between atoms: C13_11  and  O15_12 
REMARK    2  A    between atoms: C24_20  and  C25_21 
ROOT
ATOM      1  C1  <0> d   1      25.643  -3.495  32.009  0.00  0.00     0.021 C 
ATOM      2  C2  <0> d   1      26.718  -3.838  33.042  0.00  0.00    -0.012 C 
ATOM      3  C3  <0> d   1      26.606  -2.887  34.211  0.00  0.00     0.015 C 
ATOM      4  C4  <0> d   1      26.620  -1.463  33.627  0.00  0.00     0.007 C 
ATOM      5  C5  <0> d   1      27.862  -1.203  32.780  0.00  0.00     0.003 C 
ATOM      6  C7  <0> d   1      28.061  -2.271  31.694  0.00  0.00    -0.001 C 
ATOM      7  C9  <0> d   1      29.391  -1.987  30.986  0.00  0.00     0.033 C 
ATOM      8  C10 <0> d   1      29.373  -0.586  30.448  0.00  0.00    -0.023 C 
ATOM      9  C11 <0> d   1      28.652   0.364  30.968  0.00  0.00    -0.072 C 
ATOM     10  C12 <0> d   1      28.724   1.746  30.342  0.00  0.00     0.066 C 
ATOM     11  C13 <0> d   1      29.010   2.765  31.449  0.00  0.00     0.122 C 
ATOM     12  C16 <0> d   1      27.951   2.635  32.546  0.00  0.00     0.033 C 
ATOM     13  C17 <0> d   1      28.052   1.254  33.197  0.00  0.00     0.016 C 
ATOM     14  C18 <0> d   1      27.769   0.173  32.142  0.00  0.00    -0.017 C 
ATOM     15  C19 <0> d   1      26.328   0.348  31.657  0.00  0.00     0.020 C 
ATOM     16  C20 <0> d   1      28.123  -3.621  32.410  0.00  0.00     0.006 C 
ATOM     17  C22 <0> d   1      28.169  -4.868  31.515  0.00  0.00     0.033 C 
ATOM     18  C23 <0> d   1      27.514  -5.919  32.413  0.00  0.00    -0.018 C 
ATOM     19  C24 <0> d   1      26.691  -5.306  33.310  0.00  0.00    -0.042 C 
ENDROOT
BRANCH  19  20
ATOM     20  C25 <0> d   1      25.903  -5.984  34.360  0.00  0.00    -0.012 A 
ATOM     21  C30 <0> d   1      26.453  -6.214  35.622  0.00  0.00     0.128 A 
ATOM     22  N29 <0> d   1      25.749  -6.814  36.559  0.00  0.00    -0.272 NA
ATOM     23  C28 <0> d   1      24.515  -7.228  36.346  0.00  0.00     0.116 A 
ATOM     24  C27 <0> d   1      23.901  -7.042  35.122  0.00  0.00     0.020 A 
ATOM     25  C26 <0> d   1      24.595  -6.411  34.104  0.00  0.00     0.015 A 
ENDBRANCH  19  20
BRANCH  11  26
ATOM     26  O15 <0> d   1      28.971   4.085  30.904  0.00  0.00    -0.395 OA
ATOM     27  H43 <0> d   1      29.230   4.776  31.530  0.00  0.00     0.210 HD
ENDBRANCH  11  26
TORSDOF 2
ENDMDL
MODEL 115
REMARK CAVERDOCK RESULT:     -11.1      0.000      0.000
REMARK CAVERDOCK CONSTRAINTS:       0.0      0.0      0.0      0.0
REMARK CAVERDOCK TUNNEL: 114    -11.1      3.2    115.1
REMARK  2 active torsions:
REMARK  status: ('A' for Active; 'I' for Inactive)
REMARK    1  A    between atoms: C13_11  and  O15_12 
REMARK    2  A    between atoms: C24_20  and  C25_21 
ROOT
ATOM      1  C1  <0> d   1      25.553  -3.503  32.197  0.00  0.00     0.021 C 
ATOM      2  C2  <0> d   1      26.631  -3.906  33.205  0.00  0.00    -0.012 C 
ATOM      3  C3  <0> d   1      26.564  -2.985  34.401  0.00  0.00     0.015 C 
ATOM      4  C4  <0> d   1      26.612  -1.547  33.856  0.00  0.00     0.007 C 
ATOM      5  C5  <0> d   1      27.850  -1.299  32.998  0.00  0.00     0.003 C 
ATOM      6  C7  <0> d   1      28.002  -2.342  31.881  0.00  0.00    -0.001 C 
ATOM      7  C9  <0> d   1      29.330  -2.078  31.162  0.00  0.00     0.033 C 
ATOM      8  C10 <0> d   1      29.347  -0.662  30.663  0.00  0.00    -0.023 C 
ATOM      9  C11 <0> d   1      28.661   0.293  31.219  0.00  0.00    -0.072 C 
ATOM     10  C12 <0> d   1      28.766   1.689  30.630  0.00  0.00     0.066 C 
ATOM     11  C13 <0> d   1      29.097   2.669  31.760  0.00  0.00     0.122 C 
ATOM     12  C16 <0> d   1      28.050   2.540  32.869  0.00  0.00     0.033 C 
ATOM     13  C17 <0> d   1      28.119   1.138  33.480  0.00  0.00     0.016 C 
ATOM     14  C18 <0> d   1      27.789   0.095  32.400  0.00  0.00    -0.017 C 
ATOM     15  C19 <0> d   1      26.348   0.326  31.941  0.00  0.00     0.020 C 
ATOM     16  C20 <0> d   1      28.034  -3.713  32.558  0.00  0.00     0.006 C 
ATOM     17  C22 <0> d   1      28.030  -4.935  31.629  0.00  0.00     0.033 C 
ATOM     18  C23 <0> d   1      27.356  -5.991  32.507  0.00  0.00    -0.018 C 
ATOM     19  C24 <0> d   1      26.565  -5.379  33.433  0.00  0.00    -0.042 C 
ENDROOT
BRANCH  19  20
ATOM     20  C25 <0> d   1      25.771  -6.063  34.475  0.00  0.00    -0.012 A 
ATOM     21  C30 <0> d   1      26.281  -6.221  35.765  0.00  0.00     0.128 A 
ATOM     22  N29 <0> d   1      25.572  -6.825  36.695  0.00  0.00    -0.272 NA
ATOM     23  C28 <0> d   1      24.371  -7.312  36.449  0.00  0.00     0.116 A 
ATOM     24  C27 <0> d   1      23.797  -7.200  35.196  0.00  0.00     0.020 A 
ATOM     25  C26 <0> d   1      24.499  -6.568  34.184  0.00  0.00     0.015 A 
ENDBRANCH  19  20
BRANCH  11  26
ATOM     26  O15 <0> d   1      29.090   4.004  31.253  0.00  0.00    -0.395 OA
ATOM     27  H43 <0> d   1      28.603   4.632  31.805  0.00  0.00     0.210 HD
ENDBRANCH  11  26
TORSDOF 2
ENDMDL
MODEL 116
REMARK CAVERDOCK RESULT:     -10.7      0.000      0.000
REMARK CAVERDOCK CONSTRAINTS:       0.0      0.0      0.0      0.0
REMARK CAVERDOCK TUNNEL: 115    -10.7      3.2    116.2
REMARK  2 active torsions:
REMARK  status: ('A' for Active; 'I' for Inactive)
REMARK    1  A    between atoms: C13_11  and  O15_12 
REMARK    2  A    between atoms: C24_20  and  C25_21 
ROOT
ATOM      1  C1  <0> d   1      25.544  -3.696  32.214  0.00  0.00     0.021 C 
ATOM      2  C2  <0> d   1      26.600  -4.060  33.259  0.00  0.00    -0.012 C 
ATOM      3  C3  <0> d   1      26.489  -3.112  34.431  0.00  0.00     0.015 C 
ATOM      4  C4  <0> d   1      26.532  -1.687  33.852  0.00  0.00     0.007 C 
ATOM      5  C5  <0> d   1      27.788  -1.442  33.022  0.00  0.00     0.003 C 
ATOM      6  C7  <0> d   1      27.984  -2.509  31.934  0.00  0.00    -0.001 C 
ATOM      7  C9  <0> d   1      29.326  -2.243  31.243  0.00  0.00     0.033 C 
ATOM      8  C10 <0> d   1      29.338  -0.840  30.711  0.00  0.00    -0.023 C 
ATOM      9  C11 <0> d   1      28.625   0.119  31.226  0.00  0.00    -0.072 C 
ATOM     10  C12 <0> d   1      28.726   1.502  30.606  0.00  0.00     0.066 C 
ATOM     11  C13 <0> d   1      29.014   2.513  31.721  0.00  0.00     0.122 C 
ATOM     12  C16 <0> d   1      27.940   2.395  32.804  0.00  0.00     0.033 C 
ATOM     13  C17 <0> d   1      28.012   1.010  33.451  0.00  0.00     0.016 C 
ATOM     14  C18 <0> d   1      27.725  -0.063  32.388  0.00  0.00    -0.017 C 
ATOM     15  C19 <0> d   1      26.293   0.137  31.886  0.00  0.00     0.020 C 
ATOM     16  C20 <0> d   1      28.016  -3.862  32.645  0.00  0.00     0.006 C 
ATOM     17  C22 <0> d   1      28.053  -5.107  31.746  0.00  0.00     0.033 C 
ATOM     18  C23 <0> d   1      27.371  -6.150  32.631  0.00  0.00    -0.018 C 
ATOM     19  C24 <0> d   1      26.547  -5.528  33.521  0.00  0.00    -0.042 C 
ENDROOT
BRANCH  19  20
ATOM     20  C25 <0> d   1      25.736  -6.198  34.558  0.00  0.00    -0.012 A 
ATOM     21  C30 <0> d   1      24.573  -6.889  34.213  0.00  0.00     0.128 A 
ATOM     22  N29 <0> d   1      23.853  -7.490  35.136  0.00  0.00    -0.272 NA
ATOM     23  C28 <0> d   1      24.187  -7.458  36.411  0.00  0.00     0.116 A 
ATOM     24  C27 <0> d   1      25.322  -6.792  36.835  0.00  0.00     0.020 A 
ATOM     25  C26 <0> d   1      26.118  -6.148  35.903  0.00  0.00     0.015 A 
ENDBRANCH  19  20
BRANCH  11  26
ATOM     26  O15 <0> d   1      29.002   3.835  31.181  0.00  0.00    -0.395 OA
ATOM     27  H43 <0> d   1      28.461   3.929  30.385  0.00  0.00     0.210 HD
ENDBRANCH  11  26
TORSDOF 2
ENDMDL
MODEL 117
REMARK CAVERDOCK RESULT:     -10.1      0.000      0.000
REMARK CAVERDOCK CONSTRAINTS:       0.0      0.0      0.0      0.0
REMARK CAVERDOCK TUNNEL: 116    -10.1      3.2    117.4
REMARK  2 active torsions:
REMARK  status: ('A' for Active; 'I' for Inactive)
REMARK    1  A    between atoms: C13_11  and  O15_12 
REMARK    2  A    between atoms: C24_20  and  C25_21 
ROOT
ATOM      1  C1  <0> d   1      25.482  -3.947  32.179  0.00  0.00     0.021 C 
ATOM      2  C2  <0> d   1      26.521  -4.273  33.254  0.00  0.00    -0.012 C 
ATOM      3  C3  <0> d   1      26.392  -3.283  34.388  0.00  0.00     0.015 C 
ATOM      4  C4  <0> d   1      26.445  -1.880  33.759  0.00  0.00     0.007 C 
ATOM      5  C5  <0> d   1      27.715  -1.666  32.941  0.00  0.00     0.003 C 
ATOM      6  C7  <0> d   1      27.927  -2.771  31.896  0.00  0.00    -0.001 C 
ATOM      7  C9  <0> d   1      29.281  -2.531  31.217  0.00  0.00     0.033 C 
ATOM      8  C10 <0> d   1      29.302  -1.148  30.635  0.00  0.00    -0.023 C 
ATOM      9  C11 <0> d   1      28.582  -0.171  31.103  0.00  0.00    -0.072 C 
ATOM     10  C12 <0> d   1      28.694   1.189  30.436  0.00  0.00     0.066 C 
ATOM     11  C13 <0> d   1      28.965   2.239  31.518  0.00  0.00     0.122 C 
ATOM     12  C16 <0> d   1      27.874   2.161  32.588  0.00  0.00     0.033 C 
ATOM     13  C17 <0> d   1      27.934   0.800  33.285  0.00  0.00     0.016 C 
ATOM     14  C18 <0> d   1      27.663  -0.310  32.257  0.00  0.00    -0.017 C 
ATOM     15  C19 <0> d   1      26.239  -0.129  31.725  0.00  0.00     0.020 C 
ATOM     16  C20 <0> d   1      27.947  -4.098  32.655  0.00  0.00     0.006 C 
ATOM     17  C22 <0> d   1      27.998  -5.374  31.803  0.00  0.00     0.033 C 
ATOM     18  C23 <0> d   1      27.300  -6.385  32.714  0.00  0.00    -0.018 C 
ATOM     19  C24 <0> d   1      26.463  -5.731  33.567  0.00  0.00    -0.042 C 
ENDROOT
BRANCH  19  20
ATOM     20  C25 <0> d   1      25.634  -6.363  34.615  0.00  0.00    -0.012 A 
ATOM     21  C30 <0> d   1      25.985  -6.249  35.961  0.00  0.00     0.128 A 
ATOM     22  N29 <0> d   1      25.244  -6.807  36.895  0.00  0.00    -0.272 NA
ATOM     23  C28 <0> d   1      24.160  -7.499  36.603  0.00  0.00     0.116 A 
ATOM     24  C27 <0> d   1      23.747  -7.662  35.294  0.00  0.00     0.020 A 
ATOM     25  C26 <0> d   1      24.488  -7.089  34.274  0.00  0.00     0.015 A 
ENDBRANCH  19  20
BRANCH  11  26
ATOM     26  O15 <0> d   1      28.963   3.541  30.931  0.00  0.00    -0.395 OA
ATOM     27  H43 <0> d   1      28.919   3.536  29.964  0.00  0.00     0.210 HD
ENDBRANCH  11  26
TORSDOF 2
ENDMDL
MODEL 118
REMARK CAVERDOCK RESULT:     -10.1      0.000      0.000
REMARK CAVERDOCK CONSTRAINTS:       0.0      0.0      0.0      0.0
REMARK CAVERDOCK TUNNEL: 117    -10.1      3.2    118.1
REMARK  2 active torsions:
REMARK  status: ('A' for Active; 'I' for Inactive)
REMARK    1  A    between atoms: C13_11  and  O15_12 
REMARK    2  A    between atoms: C24_20  and  C25_21 
ROOT
ATOM      1  C1  <0> d   1      25.439  -3.809  32.286  0.00  0.00     0.021 C 
ATOM      2  C2  <0> d   1      26.508  -4.210  33.304  0.00  0.00    -0.012 C 
ATOM      3  C3  <0> d   1      26.446  -3.272  34.487  0.00  0.00     0.015 C 
ATOM      4  C4  <0> d   1      26.513  -1.842  33.921  0.00  0.00     0.007 C 
ATOM      5  C5  <0> d   1      27.758  -1.621  33.066  0.00  0.00     0.003 C 
ATOM      6  C7  <0> d   1      27.902  -2.681  31.965  0.00  0.00    -0.001 C 
ATOM      7  C9  <0> d   1      29.237  -2.443  31.248  0.00  0.00     0.033 C 
ATOM      8  C10 <0> d   1      29.273  -1.035  30.729  0.00  0.00    -0.023 C 
ATOM      9  C11 <0> d   1      28.596  -0.064  31.268  0.00  0.00    -0.072 C 
ATOM     10  C12 <0> d   1      28.719   1.322  30.659  0.00  0.00     0.066 C 
ATOM     11  C13 <0> d   1      29.057   2.314  31.778  0.00  0.00     0.122 C 
ATOM     12  C16 <0> d   1      28.004   2.213  32.883  0.00  0.00     0.033 C 
ATOM     13  C17 <0> d   1      28.053   0.820  33.515  0.00  0.00     0.016 C 
ATOM     14  C18 <0> d   1      27.716  -0.235  32.448  0.00  0.00    -0.017 C 
ATOM     15  C19 <0> d   1      26.280   0.006  31.978  0.00  0.00     0.020 C 
ATOM     16  C20 <0> d   1      27.915  -4.043  32.661  0.00  0.00     0.006 C 
ATOM     17  C22 <0> d   1      27.902  -5.279  31.750  0.00  0.00     0.033 C 
ATOM     18  C23 <0> d   1      27.211  -6.313  32.640  0.00  0.00    -0.018 C 
ATOM     19  C24 <0> d   1      26.423  -5.680  33.553  0.00  0.00    -0.042 C 
ENDROOT
BRANCH  19  20
ATOM     20  C25 <0> d   1      25.617  -6.339  34.601  0.00  0.00    -0.012 A 
ATOM     21  C30 <0> d   1      26.003  -6.271  35.940  0.00  0.00     0.128 A 
ATOM     22  N29 <0> d   1      25.282  -6.854  36.875  0.00  0.00    -0.272 NA
ATOM     23  C28 <0> d   1      24.185  -7.528  36.589  0.00  0.00     0.116 A 
ATOM     24  C27 <0> d   1      23.737  -7.646  35.286  0.00  0.00     0.020 A 
ATOM     25  C26 <0> d   1      24.456  -7.046  34.266  0.00  0.00     0.015 A 
ENDBRANCH  19  20
BRANCH  11  26
ATOM     26  O15 <0> d   1      29.068   3.641  31.251  0.00  0.00    -0.395 OA
ATOM     27  H43 <0> d   1      28.915   4.329  31.914  0.00  0.00     0.210 HD
ENDBRANCH  11  26
TORSDOF 2
ENDMDL
MODEL 119
REMARK CAVERDOCK RESULT:     -10.2      0.000      0.000
REMARK CAVERDOCK CONSTRAINTS:       0.0      0.0      0.0      0.0
REMARK CAVERDOCK TUNNEL: 118    -10.2      3.2    119.2
REMARK  2 active torsions:
REMARK  status: ('A' for Active; 'I' for Inactive)
REMARK    1  A    between atoms: C13_11  and  O15_12 
REMARK    2  A    between atoms: C24_20  and  C25_21 
ROOT
ATOM      1  C1  <0> d   1      26.063   0.262  31.145  0.00  0.00     0.021 C 
ATOM      2  C2  <0> d   1      27.593   0.267  31.153  0.00  0.00    -0.012 C 
ATOM      3  C3  <0> d   1      28.100  -0.902  30.341  0.00  0.00     0.015 C 
ATOM      4  C4  <0> d   1      27.396  -2.157  30.886  0.00  0.00     0.007 C 
ATOM      5  C5  <0> d   1      27.631  -2.342  32.382  0.00  0.00     0.003 C 
ATOM      6  C7  <0> d   1      27.268  -1.086  33.188  0.00  0.00    -0.001 C 
ATOM      7  C9  <0> d   1      27.652  -1.332  34.651  0.00  0.00     0.033 C 
ATOM      8  C10 <0> d   1      26.964  -2.573  35.140  0.00  0.00    -0.023 C 
ATOM      9  C11 <0> d   1      26.603  -3.541  34.350  0.00  0.00    -0.072 C 
ATOM     10  C12 <0> d   1      25.922  -4.752  34.962  0.00  0.00     0.066 C 
ATOM     11  C13 <0> d   1      26.649  -6.012  34.481  0.00  0.00     0.122 C 
ATOM     12  C16 <0> d   1      26.684  -6.026  32.951  0.00  0.00     0.033 C 
ATOM     13  C17 <0> d   1      27.503  -4.837  32.444  0.00  0.00     0.016 C 
ATOM     14  C18 <0> d   1      26.827  -3.529  32.885  0.00  0.00    -0.017 C 
ATOM     15  C19 <0> d   1      25.452  -3.457  32.219  0.00  0.00     0.020 C 
ATOM     16  C20 <0> d   1      28.097   0.063  32.612  0.00  0.00     0.006 C 
ATOM     17  C22 <0> d   1      27.797   1.466  33.158  0.00  0.00     0.033 C 
ATOM     18  C23 <0> d   1      28.182   2.351  31.972  0.00  0.00    -0.018 C 
ATOM     19  C24 <0> d   1      28.082   1.637  30.816  0.00  0.00    -0.042 C 
ENDROOT
BRANCH  19  20
ATOM     20  C25 <0> d   1      28.396   2.140  29.462  0.00  0.00    -0.012 A 
ATOM     21  C30 <0> d   1      29.325   3.166  29.285  0.00  0.00     0.128 A 
ATOM     22  N29 <0> d   1      29.608   3.610  28.079  0.00  0.00    -0.272 NA
ATOM     23  C28 <0> d   1      29.027   3.121  27.001  0.00  0.00     0.116 A 
ATOM     24  C27 <0> d   1      28.092   2.106  27.093  0.00  0.00     0.020 A 
ATOM     25  C26 <0> d   1      27.763   1.598  28.338  0.00  0.00     0.015 A 
ENDBRANCH  19  20
BRANCH  11  26
ATOM     26  O15 <0> d   1      25.958  -7.170  34.952  0.00  0.00    -0.395 OA
ATOM     27  H43 <0> d   1      25.914  -7.890  34.307  0.00  0.00     0.210 HD
ENDBRANCH  11  26
TORSDOF 2
ENDMDL
MODEL 120
REMARK CAVERDOCK RESULT:     -10.3      0.000      0.000
REMARK CAVERDOCK CONSTRAINTS:       0.0      0.0      0.0      0.0
REMARK CAVERDOCK TUNNEL: 119    -10.3      3.2    120.3
REMARK  2 active torsions:
REMARK  status: ('A' for Active; 'I' for Inactive)
REMARK    1  A    between atoms: C13_11  and  O15_12 
REMARK    2  A    between atoms: C24_20  and  C25_21 
ROOT
ATOM      1  C1  <0> d   1      26.049   0.120  31.161  0.00  0.00     0.021 C 
ATOM      2  C2  <0> d   1      27.577   0.175  31.207  0.00  0.00    -0.012 C 
ATOM      3  C3  <0> d   1      28.141  -0.979  30.411  0.00  0.00     0.015 C 
ATOM      4  C4  <0> d   1      27.465  -2.255  30.942  0.00  0.00     0.007 C 
ATOM      5  C5  <0> d   1      27.669  -2.429  32.444  0.00  0.00     0.003 C 
ATOM      6  C7  <0> d   1      27.246  -1.184  33.237  0.00  0.00    -0.001 C 
ATOM      7  C9  <0> d   1      27.602  -1.414  34.710  0.00  0.00     0.033 C 
ATOM      8  C10 <0> d   1      26.943  -2.676  35.185  0.00  0.00    -0.023 C 
ATOM      9  C11 <0> d   1      26.633  -3.657  34.389  0.00  0.00    -0.072 C 
ATOM     10  C12 <0> d   1      25.976  -4.888  34.988  0.00  0.00     0.066 C 
ATOM     11  C13 <0> d   1      26.755  -6.125  34.528  0.00  0.00     0.122 C 
ATOM     12  C16 <0> d   1      26.828  -6.141  33.000  0.00  0.00     0.033 C 
ATOM     13  C17 <0> d   1      27.621  -4.927  32.510  0.00  0.00     0.016 C 
ATOM     14  C18 <0> d   1      26.892  -3.641  32.930  0.00  0.00    -0.017 C 
ATOM     15  C19 <0> d   1      25.532  -3.614  32.231  0.00  0.00     0.020 C 
ATOM     16  C20 <0> d   1      28.051  -0.011  32.678  0.00  0.00     0.006 C 
ATOM     17  C22 <0> d   1      27.693   1.383  33.213  0.00  0.00     0.033 C 
ATOM     18  C23 <0> d   1      28.078   2.278  32.034  0.00  0.00    -0.018 C 
ATOM     19  C24 <0> d   1      28.030   1.559  30.878  0.00  0.00    -0.042 C 
ENDROOT
BRANCH  19  20
ATOM     20  C25 <0> d   1      28.360   2.069  29.531  0.00  0.00    -0.012 A 
ATOM     21  C30 <0> d   1      29.251   3.131  29.374  0.00  0.00     0.128 A 
ATOM     22  N29 <0> d   1      29.550   3.582  28.174  0.00  0.00    -0.272 NA
ATOM     23  C28 <0> d   1      29.018   3.065  27.083  0.00  0.00     0.116 A 
ATOM     24  C27 <0> d   1      28.123   2.014  27.154  0.00  0.00     0.020 A 
ATOM     25  C26 <0> d   1      27.780   1.498  28.393  0.00  0.00     0.015 A 
ENDBRANCH  19  20
BRANCH  11  26
ATOM     26  O15 <0> d   1      26.091  -7.304  34.985  0.00  0.00    -0.395 OA
ATOM     27  H43 <0> d   1      26.476  -7.686  35.786  0.00  0.00     0.210 HD
ENDBRANCH  11  26
TORSDOF 2
ENDMDL
MODEL 121
REMARK CAVERDOCK RESULT:     -10.2      0.000      0.000
REMARK CAVERDOCK CONSTRAINTS:       0.0      0.0      0.0      0.0
REMARK CAVERDOCK TUNNEL: 120    -10.2      3.3    121.1
REMARK  2 active torsions:
REMARK  status: ('A' for Active; 'I' for Inactive)
REMARK    1  A    between atoms: C13_11  and  O15_12 
REMARK    2  A    between atoms: C24_20  and  C25_21 
ROOT
ATOM      1  C1  <0> d   1      25.995   0.097  31.200  0.00  0.00     0.021 C 
ATOM      2  C2  <0> d   1      27.524   0.128  31.244  0.00  0.00    -0.012 C 
ATOM      3  C3  <0> d   1      28.069  -1.047  30.466  0.00  0.00     0.015 C 
ATOM      4  C4  <0> d   1      27.374  -2.304  31.018  0.00  0.00     0.007 C 
ATOM      5  C5  <0> d   1      27.575  -2.457  32.523  0.00  0.00     0.003 C 
ATOM      6  C7  <0> d   1      27.173  -1.193  33.296  0.00  0.00    -0.001 C 
ATOM      7  C9  <0> d   1      27.527  -1.405  34.773  0.00  0.00     0.033 C 
ATOM      8  C10 <0> d   1      26.848  -2.648  35.268  0.00  0.00    -0.023 C 
ATOM      9  C11 <0> d   1      26.522  -3.637  34.488  0.00  0.00    -0.072 C 
ATOM     10  C12 <0> d   1      25.846  -4.848  35.107  0.00  0.00     0.066 C 
ATOM     11  C13 <0> d   1      26.605  -6.104  34.667  0.00  0.00     0.122 C 
ATOM     12  C16 <0> d   1      26.676  -6.146  33.139  0.00  0.00     0.033 C 
ATOM     13  C17 <0> d   1      27.488  -4.953  32.629  0.00  0.00     0.016 C 
ATOM     14  C18 <0> d   1      26.780  -3.648  33.029  0.00  0.00    -0.017 C 
ATOM     15  C19 <0> d   1      25.420  -3.612  32.330  0.00  0.00     0.020 C 
ATOM     16  C20 <0> d   1      27.996  -0.041  32.718  0.00  0.00     0.006 C 
ATOM     17  C22 <0> d   1      27.661   1.366  33.231  0.00  0.00     0.033 C 
ATOM     18  C23 <0> d   1      28.059   2.236  32.037  0.00  0.00    -0.018 C 
ATOM     19  C24 <0> d   1      27.998   1.499  30.893  0.00  0.00    -0.042 C 
ENDROOT
BRANCH  19  20
ATOM     20  C25 <0> d   1      28.335   1.982  29.538  0.00  0.00    -0.012 A 
ATOM     21  C30 <0> d   1      29.214   3.052  29.365  0.00  0.00     0.128 A 
ATOM     22  N29 <0> d   1      29.519   3.479  28.158  0.00  0.00    -0.272 NA
ATOM     23  C28 <0> d   1      29.005   2.930  27.074  0.00  0.00     0.116 A 
ATOM     24  C27 <0> d   1      28.123   1.869  27.161  0.00  0.00     0.020 A 
ATOM     25  C26 <0> d   1      27.775   1.378  28.407  0.00  0.00     0.015 A 
ENDBRANCH  19  20
BRANCH  11  26
ATOM     26  O15 <0> d   1      25.923  -7.265  35.143  0.00  0.00    -0.395 OA
ATOM     27  H43 <0> d   1      25.849  -7.310  36.107  0.00  0.00     0.210 HD
ENDBRANCH  11  26
TORSDOF 2
ENDMDL
MODEL 122
REMARK CAVERDOCK RESULT:     -10.2      0.000      0.000
REMARK CAVERDOCK CONSTRAINTS:       0.0      0.0      0.0      0.0
REMARK CAVERDOCK TUNNEL: 121    -10.2      3.3    122.3
REMARK  2 active torsions:
REMARK  status: ('A' for Active; 'I' for Inactive)
REMARK    1  A    between atoms: C13_11  and  O15_12 
REMARK    2  A    between atoms: C24_20  and  C25_21 
ROOT
ATOM      1  C1  <0> d   1      25.933   0.011  31.335  0.00  0.00     0.021 C 
ATOM      2  C2  <0> d   1      27.462  -0.004  31.341  0.00  0.00    -0.012 C 
ATOM      3  C3  <0> d   1      27.951  -1.188  30.539  0.00  0.00     0.015 C 
ATOM      4  C4  <0> d   1      27.232  -2.429  31.097  0.00  0.00     0.007 C 
ATOM      5  C5  <0> d   1      27.467  -2.602  32.595  0.00  0.00     0.003 C 
ATOM      6  C7  <0> d   1      27.123  -1.333  33.389  0.00  0.00    -0.001 C 
ATOM      7  C9  <0> d   1      27.507  -1.570  34.855  0.00  0.00     0.033 C 
ATOM      8  C10 <0> d   1      26.803  -2.797  35.356  0.00  0.00    -0.023 C 
ATOM      9  C11 <0> d   1      26.427  -3.768  34.576  0.00  0.00    -0.072 C 
ATOM     10  C12 <0> d   1      25.730  -4.964  35.201  0.00  0.00     0.066 C 
ATOM     11  C13 <0> d   1      26.439  -6.238  34.731  0.00  0.00     0.122 C 
ATOM     12  C16 <0> d   1      26.471  -6.268  33.201  0.00  0.00     0.033 C 
ATOM     13  C17 <0> d   1      27.306  -5.095  32.681  0.00  0.00     0.016 C 
ATOM     14  C18 <0> d   1      26.648  -3.773  33.111  0.00  0.00    -0.017 C 
ATOM     15  C19 <0> d   1      25.272  -3.689  32.446  0.00  0.00     0.020 C 
ATOM     16  C20 <0> d   1      27.966  -0.202  32.800  0.00  0.00     0.006 C 
ATOM     17  C22 <0> d   1      27.686   1.210  33.334  0.00  0.00     0.033 C 
ATOM     18  C23 <0> d   1      28.081   2.079  32.139  0.00  0.00    -0.018 C 
ATOM     19  C24 <0> d   1      27.969   1.355  30.990  0.00  0.00    -0.042 C 
ENDROOT
BRANCH  19  20
ATOM     20  C25 <0> d   1      28.287   1.840  29.631  0.00  0.00    -0.012 A 
ATOM     21  C30 <0> d   1      27.692   1.256  28.512  0.00  0.00     0.128 A 
ATOM     22  N29 <0> d   1      27.971   1.692  27.302  0.00  0.00    -0.272 NA
ATOM     23  C28 <0> d   1      28.821   2.678  27.095  0.00  0.00     0.116 A 
ATOM     24  C27 <0> d   1      29.455   3.307  28.151  0.00  0.00     0.020 A 
ATOM     25  C26 <0> d   1      29.192   2.891  29.445  0.00  0.00     0.015 A 
ENDBRANCH  19  20
BRANCH  11  26
ATOM     26  O15 <0> d   1      25.734  -7.382  35.214  0.00  0.00    -0.395 OA
ATOM     27  H43 <0> d   1      25.185  -7.816  34.546  0.00  0.00     0.210 HD
ENDBRANCH  11  26
TORSDOF 2
ENDMDL
MODEL 123
REMARK CAVERDOCK RESULT:     -10.0      0.000      0.000
REMARK CAVERDOCK CONSTRAINTS:       0.0      0.0      0.0      0.0
REMARK CAVERDOCK TUNNEL: 122    -10.0      3.3    123.5
REMARK  2 active torsions:
REMARK  status: ('A' for Active; 'I' for Inactive)
REMARK    1  A    between atoms: C13_11  and  O15_12 
REMARK    2  A    between atoms: C24_20  and  C25_21 
ROOT
ATOM      1  C1  <0> d   1      25.869  -0.105  31.374  0.00  0.00     0.021 C 
ATOM      2  C2  <0> d   1      27.398  -0.143  31.349  0.00  0.00    -0.012 C 
ATOM      3  C3  <0> d   1      27.853  -1.341  30.547  0.00  0.00     0.015 C 
ATOM      4  C4  <0> d   1      27.128  -2.566  31.130  0.00  0.00     0.007 C 
ATOM      5  C5  <0> d   1      27.390  -2.731  32.624  0.00  0.00     0.003 C 
ATOM      6  C7  <0> d   1      27.081  -1.451  33.414  0.00  0.00    -0.001 C 
ATOM      7  C9  <0> d   1      27.491  -1.682  34.874  0.00  0.00     0.033 C 
ATOM      8  C10 <0> d   1      26.779  -2.895  35.399  0.00  0.00    -0.023 C 
ATOM      9  C11 <0> d   1      26.374  -3.866  34.635  0.00  0.00    -0.072 C 
ATOM     10  C12 <0> d   1      25.672  -5.047  35.283  0.00  0.00     0.066 C 
ATOM     11  C13 <0> d   1      26.353  -6.335  34.809  0.00  0.00     0.122 C 
ATOM     12  C16 <0> d   1      26.354  -6.377  33.280  0.00  0.00     0.033 C 
ATOM     13  C17 <0> d   1      27.194  -5.220  32.734  0.00  0.00     0.016 C 
ATOM     14  C18 <0> d   1      26.565  -3.886  33.166  0.00  0.00    -0.017 C 
ATOM     15  C19 <0> d   1      25.178  -3.786  32.528  0.00  0.00     0.020 C 
ATOM     16  C20 <0> d   1      27.928  -0.337  32.800  0.00  0.00     0.006 C 
ATOM     17  C22 <0> d   1      27.680   1.083  33.328  0.00  0.00     0.033 C 
ATOM     18  C23 <0> d   1      28.063   1.936  32.118  0.00  0.00    -0.018 C 
ATOM     19  C24 <0> d   1      27.918   1.205  30.977  0.00  0.00    -0.042 C 
ENDROOT
BRANCH  19  20
ATOM     20  C25 <0> d   1      28.215   1.676  29.608  0.00  0.00    -0.012 A 
ATOM     21  C30 <0> d   1      27.653   1.037  28.502  0.00  0.00     0.128 A 
ATOM     22  N29 <0> d   1      27.913   1.460  27.282  0.00  0.00    -0.272 NA
ATOM     23  C28 <0> d   1      28.714   2.482  27.055  0.00  0.00     0.116 A 
ATOM     24  C27 <0> d   1      29.313   3.165  28.097  0.00  0.00     0.020 A 
ATOM     25  C26 <0> d   1      29.067   2.765  29.400  0.00  0.00     0.015 A 
ENDBRANCH  19  20
BRANCH  11  26
ATOM     26  O15 <0> d   1      25.641  -7.465  35.316  0.00  0.00    -0.395 OA
ATOM     27  H43 <0> d   1      25.332  -7.359  36.226  0.00  0.00     0.210 HD
ENDBRANCH  11  26
TORSDOF 2
ENDMDL
MODEL 124
REMARK CAVERDOCK RESULT:      -9.7      0.000      0.000
REMARK CAVERDOCK CONSTRAINTS:       0.0      0.0      0.0      0.0
REMARK CAVERDOCK TUNNEL: 123     -9.7      3.3    124.4
REMARK  2 active torsions:
REMARK  status: ('A' for Active; 'I' for Inactive)
REMARK    1  A    between atoms: C13_11  and  O15_12 
REMARK    2  A    between atoms: C24_20  and  C25_21 
ROOT
ATOM      1  C1  <0> d   1      25.835  -0.087  31.512  0.00  0.00     0.021 C 
ATOM      2  C2  <0> d   1      27.358  -0.211  31.429  0.00  0.00    -0.012 C 
ATOM      3  C3  <0> d   1      27.715  -1.410  30.582  0.00  0.00     0.015 C 
ATOM      4  C4  <0> d   1      26.941  -2.607  31.160  0.00  0.00     0.007 C 
ATOM      5  C5  <0> d   1      27.247  -2.828  32.639  0.00  0.00     0.003 C 
ATOM      6  C7  <0> d   1      27.040  -1.554  33.472  0.00  0.00    -0.001 C 
ATOM      7  C9  <0> d   1      27.487  -1.848  34.909  0.00  0.00     0.033 C 
ATOM      8  C10 <0> d   1      26.727  -3.032  35.430  0.00  0.00    -0.023 C 
ATOM      9  C11 <0> d   1      26.239  -3.957  34.657  0.00  0.00    -0.072 C 
ATOM     10  C12 <0> d   1      25.495  -5.114  35.301  0.00  0.00     0.066 C 
ATOM     11  C13 <0> d   1      26.083  -6.425  34.770  0.00  0.00     0.122 C 
ATOM     12  C16 <0> d   1      26.027  -6.425  33.241  0.00  0.00     0.033 C 
ATOM     13  C17 <0> d   1      26.913  -5.304  32.693  0.00  0.00     0.016 C 
ATOM     14  C18 <0> d   1      26.377  -3.948  33.181  0.00  0.00    -0.017 C 
ATOM     15  C19 <0> d   1      24.976  -3.753  32.599  0.00  0.00     0.020 C 
ATOM     16  C20 <0> d   1      27.928  -0.473  32.854  0.00  0.00     0.006 C 
ATOM     17  C22 <0> d   1      27.780   0.944  33.426  0.00  0.00     0.033 C 
ATOM     18  C23 <0> d   1      28.168   1.806  32.225  0.00  0.00    -0.018 C 
ATOM     19  C24 <0> d   1      27.940   1.116  31.072  0.00  0.00    -0.042 C 
ENDROOT
BRANCH  19  20
ATOM     20  C25 <0> d   1      28.215   1.606  29.705  0.00  0.00    -0.012 A 
ATOM     21  C30 <0> d   1      29.112   2.654  29.495  0.00  0.00     0.128 A 
ATOM     22  N29 <0> d   1      29.362   3.086  28.277  0.00  0.00    -0.272 NA
ATOM     23  C28 <0> d   1      28.774   2.564  27.218  0.00  0.00     0.116 A 
ATOM     24  C27 <0> d   1      27.869   1.526  27.343  0.00  0.00     0.020 A 
ATOM     25  C26 <0> d   1      27.577   1.030  28.602  0.00  0.00     0.015 A 
ENDBRANCH  19  20
BRANCH  11  26
ATOM     26  O15 <0> d   1      25.326  -7.526  35.274  0.00  0.00    -0.395 OA
ATOM     27  H43 <0> d   1      25.837  -8.342  35.373  0.00  0.00     0.210 HD
ENDBRANCH  11  26
TORSDOF 2
ENDMDL
MODEL 125
REMARK CAVERDOCK RESULT:      -9.4      0.000      0.000
REMARK CAVERDOCK CONSTRAINTS:       0.0      0.0      0.0      0.0
REMARK CAVERDOCK TUNNEL: 124     -9.4      3.3    125.3
REMARK  2 active torsions:
REMARK  status: ('A' for Active; 'I' for Inactive)
REMARK    1  A    between atoms: C13_11  and  O15_12 
REMARK    2  A    between atoms: C24_20  and  C25_21 
ROOT
ATOM      1  C1  <0> d   1      25.814  -0.213  31.610  0.00  0.00     0.021 C 
ATOM      2  C2  <0> d   1      27.327  -0.413  31.491  0.00  0.00    -0.012 C 
ATOM      3  C3  <0> d   1      27.603  -1.647  30.665  0.00  0.00     0.015 C 
ATOM      4  C4  <0> d   1      26.788  -2.792  31.291  0.00  0.00     0.007 C 
ATOM      5  C5  <0> d   1      27.121  -2.992  32.767  0.00  0.00     0.003 C 
ATOM      6  C7  <0> d   1      26.998  -1.691  33.574  0.00  0.00    -0.001 C 
ATOM      7  C9  <0> d   1      27.469  -1.972  35.005  0.00  0.00     0.033 C 
ATOM      8  C10 <0> d   1      26.666  -3.106  35.574  0.00  0.00    -0.023 C 
ATOM      9  C11 <0> d   1      26.114  -4.024  34.837  0.00  0.00    -0.072 C 
ATOM     10  C12 <0> d   1      25.332  -5.127  35.528  0.00  0.00     0.066 C 
ATOM     11  C13 <0> d   1      25.842  -6.478  35.014  0.00  0.00     0.122 C 
ATOM     12  C16 <0> d   1      25.745  -6.511  33.488  0.00  0.00     0.033 C 
ATOM     13  C17 <0> d   1      26.670  -5.447  32.890  0.00  0.00     0.016 C 
ATOM     14  C18 <0> d   1      26.213  -4.056  33.359  0.00  0.00    -0.017 C 
ATOM     15  C19 <0> d   1      24.808  -3.806  32.807  0.00  0.00     0.020 C 
ATOM     16  C20 <0> d   1      27.920  -0.670  32.908  0.00  0.00     0.006 C 
ATOM     17  C22 <0> d   1      27.857   0.766  33.448  0.00  0.00     0.033 C 
ATOM     18  C23 <0> d   1      28.254   1.581  32.217  0.00  0.00    -0.018 C 
ATOM     19  C24 <0> d   1      27.963   0.876  31.088  0.00  0.00    -0.042 C 
ENDROOT
BRANCH  19  20
ATOM     20  C25 <0> d   1      28.225   1.319  29.703  0.00  0.00    -0.012 A 
ATOM     21  C30 <0> d   1      27.826   0.535  28.619  0.00  0.00     0.128 A 
ATOM     22  N29 <0> d   1      28.054   0.933  27.385  0.00  0.00    -0.272 NA
ATOM     23  C28 <0> d   1      28.671   2.068  27.122  0.00  0.00     0.116 A 
ATOM     24  C27 <0> d   1      29.101   2.900  28.140  0.00  0.00     0.020 A 
ATOM     25  C26 <0> d   1      28.880   2.531  29.456  0.00  0.00     0.015 A 
ENDBRANCH  19  20
BRANCH  11  26
ATOM     26  O15 <0> d   1      25.046  -7.529  35.564  0.00  0.00    -0.395 OA
ATOM     27  H43 <0> d   1      24.195  -7.234  35.916  0.00  0.00     0.210 HD
ENDBRANCH  11  26
TORSDOF 2
ENDMDL
MODEL 126
REMARK CAVERDOCK RESULT:     -10.0      0.000      0.000
REMARK CAVERDOCK CONSTRAINTS:       0.0      0.0      0.0      0.0
REMARK CAVERDOCK TUNNEL: 125    -10.0      3.3    126.4
REMARK  2 active torsions:
REMARK  status: ('A' for Active; 'I' for Inactive)
REMARK    1  A    between atoms: C13_11  and  O15_12 
REMARK    2  A    between atoms: C24_20  and  C25_21 
ROOT
ATOM      1  C1  <0> d   1      28.787  -1.447  32.428  0.00  0.00     0.021 C 
ATOM      2  C2  <0> d   1      27.614  -0.962  31.575  0.00  0.00    -0.012 C 
ATOM      3  C3  <0> d   1      26.475  -0.555  32.481  0.00  0.00     0.015 C 
ATOM      4  C4  <0> d   1      26.215  -1.741  33.426  0.00  0.00     0.007 C 
ATOM      5  C5  <0> d   1      25.922  -3.030  32.663  0.00  0.00     0.003 C 
ATOM      6  C7  <0> d   1      27.006  -3.350  31.624  0.00  0.00    -0.001 C 
ATOM      7  C9  <0> d   1      26.557  -4.586  30.835  0.00  0.00     0.033 C 
ATOM      8  C10 <0> d   1      26.295  -5.713  31.791  0.00  0.00    -0.023 C 
ATOM      9  C11 <0> d   1      25.952  -5.525  33.031  0.00  0.00    -0.072 C 
ATOM     10  C12 <0> d   1      25.705  -6.745  33.902  0.00  0.00     0.066 C 
ATOM     11  C13 <0> d   1      24.339  -6.588  34.578  0.00  0.00     0.122 C 
ATOM     12  C16 <0> d   1      24.299  -5.263  35.342  0.00  0.00     0.033 C 
ATOM     13  C17 <0> d   1      24.426  -4.098  34.357  0.00  0.00     0.016 C 
ATOM     14  C18 <0> d   1      25.783  -4.185  33.640  0.00  0.00    -0.017 C 
ATOM     15  C19 <0> d   1      26.886  -4.022  34.689  0.00  0.00     0.020 C 
ATOM     16  C20 <0> d   1      27.099  -2.139  30.696  0.00  0.00     0.006 C 
ATOM     17  C22 <0> d   1      28.228  -2.159  29.655  0.00  0.00     0.033 C 
ATOM     18  C23 <0> d   1      28.494  -0.666  29.455  0.00  0.00    -0.018 C 
ATOM     19  C24 <0> d   1      28.111   0.020  30.567  0.00  0.00    -0.042 C 
ENDROOT
BRANCH  19  20
ATOM     20  C25 <0> d   1      28.187   1.486  30.745  0.00  0.00    -0.012 A 
ATOM     21  C30 <0> d   1      28.969   2.264  29.890  0.00  0.00     0.128 A 
ATOM     22  N29 <0> d   1      29.032   3.569  30.044  0.00  0.00    -0.272 NA
ATOM     23  C28 <0> d   1      28.379   4.190  31.007  0.00  0.00     0.116 A 
ATOM     24  C27 <0> d   1      27.586   3.490  31.898  0.00  0.00     0.020 A 
ATOM     25  C26 <0> d   1      27.480   2.115  31.775  0.00  0.00     0.015 A 
ENDBRANCH  19  20
BRANCH  11  26
ATOM     26  O15 <0> d   1      24.132  -7.668  35.490  0.00  0.00    -0.395 OA
ATOM     27  H43 <0> d   1      23.202  -7.904  35.615  0.00  0.00     0.210 HD
ENDBRANCH  11  26
TORSDOF 2
ENDMDL
MODEL 127
REMARK CAVERDOCK RESULT:      -9.6      0.000      0.000
REMARK CAVERDOCK CONSTRAINTS:       0.0      0.0      0.0      0.0
REMARK CAVERDOCK TUNNEL: 126     -9.6      3.3    127.3
REMARK  2 active torsions:
REMARK  status: ('A' for Active; 'I' for Inactive)
REMARK    1  A    between atoms: C13_11  and  O15_12 
REMARK    2  A    between atoms: C24_20  and  C25_21 
ROOT
ATOM      1  C1  <0> d   1      28.673  -1.372  33.130  0.00  0.00     0.021 C 
ATOM      2  C2  <0> d   1      27.799  -1.086  31.907  0.00  0.00    -0.012 C 
ATOM      3  C3  <0> d   1      26.404  -0.727  32.365  0.00  0.00     0.015 C 
ATOM      4  C4  <0> d   1      25.946  -1.851  33.312  0.00  0.00     0.007 C 
ATOM      5  C5  <0> d   1      26.006  -3.222  32.645  0.00  0.00     0.003 C 
ATOM      6  C7  <0> d   1      27.385  -3.513  32.035  0.00  0.00    -0.001 C 
ATOM      7  C9  <0> d   1      27.304  -4.851  31.290  0.00  0.00     0.033 C 
ATOM      8  C10 <0> d   1      26.835  -5.915  32.239  0.00  0.00    -0.023 C 
ATOM      9  C11 <0> d   1      26.102  -5.661  33.284  0.00  0.00    -0.072 C 
ATOM     10  C12 <0> d   1      25.682  -6.823  34.167  0.00  0.00     0.066 C 
ATOM     11  C13 <0> d   1      24.164  -6.755  34.366  0.00  0.00     0.122 C 
ATOM     12  C16 <0> d   1      23.785  -5.382  34.925  0.00  0.00     0.033 C 
ATOM     13  C17 <0> d   1      24.133  -4.297  33.903  0.00  0.00     0.016 C 
ATOM     14  C18 <0> d   1      25.650  -4.300  33.655  0.00  0.00    -0.017 C 
ATOM     15  C19 <0> d   1      26.347  -3.935  34.968  0.00  0.00     0.020 C 
ATOM     16  C20 <0> d   1      27.679  -2.380  31.051  0.00  0.00     0.006 C 
ATOM     17  C22 <0> d   1      29.079  -2.368  30.419  0.00  0.00     0.033 C 
ATOM     18  C23 <0> d   1      29.283  -0.878  30.143  0.00  0.00    -0.018 C 
ATOM     19  C24 <0> d   1      28.517  -0.145  30.999  0.00  0.00    -0.042 C 
ENDROOT
BRANCH  19  20
ATOM     20  C25 <0> d   1      28.424   1.330  31.025  0.00  0.00    -0.012 A 
ATOM     21  C30 <0> d   1      29.078   2.099  30.060  0.00  0.00     0.128 A 
ATOM     22  N29 <0> d   1      28.991   3.412  30.080  0.00  0.00    -0.272 NA
ATOM     23  C28 <0> d   1      28.301   4.051  31.005  0.00  0.00     0.116 A 
ATOM     24  C27 <0> d   1      27.629   3.362  31.997  0.00  0.00     0.020 A 
ATOM     25  C26 <0> d   1      27.683   1.979  32.018  0.00  0.00     0.015 A 
ENDBRANCH  19  20
BRANCH  11  26
ATOM     26  O15 <0> d   1      23.758  -7.771  35.285  0.00  0.00    -0.395 OA
ATOM     27  H43 <0> d   1      23.157  -7.459  35.975  0.00  0.00     0.210 HD
ENDBRANCH  11  26
TORSDOF 2
ENDMDL
MODEL 128
REMARK CAVERDOCK RESULT:      -9.1      0.000      0.000
REMARK CAVERDOCK CONSTRAINTS:       0.0      0.0      0.0      0.0
REMARK CAVERDOCK TUNNEL: 127     -9.1      3.2    128.3
REMARK  2 active torsions:
REMARK  status: ('A' for Active; 'I' for Inactive)
REMARK    1  A    between atoms: C13_11  and  O15_12 
REMARK    2  A    between atoms: C24_20  and  C25_21 
ROOT
ATOM      1  C1  <0> d   1      28.588  -1.512  32.161  0.00  0.00     0.021 C 
ATOM      2  C2  <0> d   1      27.789  -1.838  30.898  0.00  0.00    -0.012 C 
ATOM      3  C3  <0> d   1      26.338  -1.483  31.122  0.00  0.00     0.015 C 
ATOM      4  C4  <0> d   1      25.908  -2.179  32.426  0.00  0.00     0.007 C 
ATOM      5  C5  <0> d   1      26.139  -3.686  32.375  0.00  0.00     0.003 C 
ATOM      6  C7  <0> d   1      27.581  -4.041  31.983  0.00  0.00    -0.001 C 
ATOM      7  C9  <0> d   1      27.674  -5.565  31.842  0.00  0.00     0.033 C 
ATOM      8  C10 <0> d   1      27.229  -6.207  33.124  0.00  0.00    -0.023 C 
ATOM      9  C11 <0> d   1      26.399  -5.640  33.949  0.00  0.00    -0.072 C 
ATOM     10  C12 <0> d   1      26.015  -6.391  35.212  0.00  0.00     0.066 C 
ATOM     11  C13 <0> d   1      24.486  -6.419  35.314  0.00  0.00     0.122 C 
ATOM     12  C16 <0> d   1      23.947  -4.988  35.255  0.00  0.00     0.033 C 
ATOM     13  C17 <0> d   1      24.276  -4.370  33.894  0.00  0.00     0.016 C 
ATOM     14  C18 <0> d   1      25.802  -4.303  33.721  0.00  0.00    -0.017 C 
ATOM     15  C19 <0> d   1      26.361  -3.369  34.797  0.00  0.00     0.020 C 
ATOM     16  C20 <0> d   1      27.850  -3.371  30.635  0.00  0.00     0.006 C 
ATOM     17  C22 <0> d   1      29.287  -3.457  30.102  0.00  0.00     0.033 C 
ATOM     18  C23 <0> d   1      29.381  -2.188  29.254  0.00  0.00    -0.018 C 
ATOM     19  C24 <0> d   1      28.490  -1.264  29.711  0.00  0.00    -0.042 C 
ENDROOT
BRANCH  19  20
ATOM     20  C25 <0> d   1      28.267   0.078  29.134  0.00  0.00    -0.012 A 
ATOM     21  C30 <0> d   1      29.153   1.122  29.404  0.00  0.00     0.128 A 
ATOM     22  N29 <0> d   1      28.958   2.316  28.885  0.00  0.00    -0.272 NA
ATOM     23  C28 <0> d   1      27.924   2.578  28.109  0.00  0.00     0.116 A 
ATOM     24  C27 <0> d   1      26.999   1.599  27.798  0.00  0.00     0.020 A 
ATOM     25  C26 <0> d   1      27.162   0.324  28.312  0.00  0.00     0.015 A 
ENDBRANCH  19  20
BRANCH  11  26
ATOM     26  O15 <0> d   1      24.101  -7.021  36.550  0.00  0.00    -0.395 OA
ATOM     27  H43 <0> d   1      24.737  -7.668  36.887  0.00  0.00     0.210 HD
ENDBRANCH  11  26
TORSDOF 2
ENDMDL
MODEL 129
REMARK CAVERDOCK RESULT:      -9.4      0.000      0.000
REMARK CAVERDOCK CONSTRAINTS:       0.0      0.0      0.0      0.0
REMARK CAVERDOCK TUNNEL: 128     -9.4      3.2    129.1
REMARK  2 active torsions:
REMARK  status: ('A' for Active; 'I' for Inactive)
REMARK    1  A    between atoms: C13_11  and  O15_12 
REMARK    2  A    between atoms: C24_20  and  C25_21 
ROOT
ATOM      1  C1  <0> d   1      28.603  -1.774  32.258  0.00  0.00     0.021 C 
ATOM      2  C2  <0> d   1      27.706  -1.999  31.040  0.00  0.00    -0.012 C 
ATOM      3  C3  <0> d   1      26.295  -1.576  31.376  0.00  0.00     0.015 C 
ATOM      4  C4  <0> d   1      25.912  -2.303  32.677  0.00  0.00     0.007 C 
ATOM      5  C5  <0> d   1      26.052  -3.817  32.551  0.00  0.00     0.003 C 
ATOM      6  C7  <0> d   1      27.442  -4.233  32.049  0.00  0.00    -0.001 C 
ATOM      7  C9  <0> d   1      27.438  -5.753  31.842  0.00  0.00     0.033 C 
ATOM      8  C10 <0> d   1      27.042  -6.424  33.125  0.00  0.00    -0.023 C 
ATOM      9  C11 <0> d   1      26.301  -5.848  34.026  0.00  0.00    -0.072 C 
ATOM     10  C12 <0> d   1      25.958  -6.631  35.282  0.00  0.00     0.066 C 
ATOM     11  C13 <0> d   1      24.440  -6.579  35.485  0.00  0.00     0.122 C 
ATOM     12  C16 <0> d   1      23.981  -5.120  35.519  0.00  0.00     0.033 C 
ATOM     13  C17 <0> d   1      24.256  -4.463  34.165  0.00  0.00     0.016 C 
ATOM     14  C18 <0> d   1      25.769  -4.472  33.892  0.00  0.00    -0.017 C 
ATOM     15  C19 <0> d   1      26.450  -3.618  34.964  0.00  0.00     0.020 C 
ATOM     16  C20 <0> d   1      27.661  -3.521  30.714  0.00  0.00     0.006 C 
ATOM     17  C22 <0> d   1      29.053  -3.663  30.081  0.00  0.00     0.033 C 
ATOM     18  C23 <0> d   1      29.164  -2.365  29.280  0.00  0.00    -0.018 C 
ATOM     19  C24 <0> d   1      28.360  -1.415  29.833  0.00  0.00    -0.042 C 
ENDROOT
BRANCH  19  20
ATOM     20  C25 <0> d   1      28.177  -0.039  29.325  0.00  0.00    -0.012 A 
ATOM     21  C30 <0> d   1      28.873   1.026  29.899  0.00  0.00     0.128 A 
ATOM     22  N29 <0> d   1      28.715   2.251  29.443  0.00  0.00    -0.272 NA
ATOM     23  C28 <0> d   1      27.894   2.524  28.447  0.00  0.00     0.116 A 
ATOM     24  C27 <0> d   1      27.165   1.525  27.829  0.00  0.00     0.020 A 
ATOM     25  C26 <0> d   1      27.300   0.218  28.266  0.00  0.00     0.015 A 
ENDBRANCH  19  20
BRANCH  11  26
ATOM     26  O15 <0> d   1      24.103  -7.213  36.720  0.00  0.00    -0.395 OA
ATOM     27  H43 <0> d   1      23.366  -6.795  37.188  0.00  0.00     0.210 HD
ENDBRANCH  11  26
TORSDOF 2
ENDMDL
MODEL 130
REMARK CAVERDOCK RESULT:      -9.6      0.000      0.000
REMARK CAVERDOCK CONSTRAINTS:       0.0      0.0      0.0      0.0
REMARK CAVERDOCK TUNNEL: 129     -9.6      3.1    130.4
REMARK  2 active torsions:
REMARK  status: ('A' for Active; 'I' for Inactive)
REMARK    1  A    between atoms: C13_11  and  O15_12 
REMARK    2  A    between atoms: C24_20  and  C25_21 
ROOT
ATOM      1  C1  <0> d   1      28.314  -1.732  32.505  0.00  0.00     0.021 C 
ATOM      2  C2  <0> d   1      27.634  -2.160  31.204  0.00  0.00    -0.012 C 
ATOM      3  C3  <0> d   1      26.150  -1.889  31.305  0.00  0.00     0.015 C 
ATOM      4  C4  <0> d   1      25.667  -2.555  32.605  0.00  0.00     0.007 C 
ATOM      5  C5  <0> d   1      25.991  -4.046  32.641  0.00  0.00     0.003 C 
ATOM      6  C7  <0> d   1      27.477  -4.325  32.372  0.00  0.00    -0.001 C 
ATOM      7  C9  <0> d   1      27.672  -5.845  32.309  0.00  0.00     0.033 C 
ATOM      8  C10 <0> d   1      27.171  -6.459  33.583  0.00  0.00    -0.023 C 
ATOM      9  C11 <0> d   1      26.249  -5.912  34.319  0.00  0.00    -0.072 C 
ATOM     10  C12 <0> d   1      25.817  -6.633  35.584  0.00  0.00     0.066 C 
ATOM     11  C13 <0> d   1      24.289  -6.753  35.576  0.00  0.00     0.122 C 
ATOM     12  C16 <0> d   1      23.671  -5.363  35.412  0.00  0.00     0.033 C 
ATOM     13  C17 <0> d   1      24.063  -4.783  34.051  0.00  0.00     0.016 C 
ATOM     14  C18 <0> d   1      25.591  -4.626  33.987  0.00  0.00    -0.017 C 
ATOM     15  C19 <0> d   1      26.011  -3.615  35.056  0.00  0.00     0.020 C 
ATOM     16  C20 <0> d   1      27.806  -3.696  31.017  0.00  0.00     0.006 C 
ATOM     17  C22 <0> d   1      29.282  -3.713  30.594  0.00  0.00     0.033 C 
ATOM     18  C23 <0> d   1      29.362  -2.477  29.697  0.00  0.00    -0.018 C 
ATOM     19  C24 <0> d   1      28.386  -1.593  30.046  0.00  0.00    -0.042 C 
ENDROOT
BRANCH  19  20
ATOM     20  C25 <0> d   1      28.126  -0.293  29.393  0.00  0.00    -0.012 A 
ATOM     21  C30 <0> d   1      28.953   0.803  29.642  0.00  0.00     0.128 A 
ATOM     22  N29 <0> d   1      28.726   1.960  29.056  0.00  0.00    -0.272 NA
ATOM     23  C28 <0> d   1      27.714   2.134  28.228  0.00  0.00     0.116 A 
ATOM     24  C27 <0> d   1      26.847   1.099  27.932  0.00  0.00     0.020 A 
ATOM     25  C26 <0> d   1      27.045  -0.140  28.518  0.00  0.00     0.015 A 
ENDBRANCH  19  20
BRANCH  11  26
ATOM     26  O15 <0> d   1      23.849  -7.326  36.808  0.00  0.00    -0.395 OA
ATOM     27  H43 <0> d   1      22.915  -7.168  37.004  0.00  0.00     0.210 HD
ENDBRANCH  11  26
TORSDOF 2
ENDMDL
MODEL 131
REMARK CAVERDOCK RESULT:      -9.4      0.000      0.000
REMARK CAVERDOCK CONSTRAINTS:       0.0      0.0      0.0      0.0
REMARK CAVERDOCK TUNNEL: 130     -9.4      3.1    131.2
REMARK  2 active torsions:
REMARK  status: ('A' for Active; 'I' for Inactive)
REMARK    1  A    between atoms: C13_11  and  O15_12 
REMARK    2  A    between atoms: C24_20  and  C25_21 
ROOT
ATOM      1  C1  <0> d   1      28.278  -1.958  32.653  0.00  0.00     0.021 C 
ATOM      2  C2  <0> d   1      27.522  -2.338  31.378  0.00  0.00    -0.012 C 
ATOM      3  C3  <0> d   1      26.056  -2.016  31.553  0.00  0.00     0.015 C 
ATOM      4  C4  <0> d   1      25.609  -2.685  32.865  0.00  0.00     0.007 C 
ATOM      5  C5  <0> d   1      25.878  -4.187  32.863  0.00  0.00     0.003 C 
ATOM      6  C7  <0> d   1      27.339  -4.516  32.520  0.00  0.00    -0.001 C 
ATOM      7  C9  <0> d   1      27.473  -6.040  32.425  0.00  0.00     0.033 C 
ATOM      8  C10 <0> d   1      27.010  -6.657  33.712  0.00  0.00    -0.023 C 
ATOM      9  C11 <0> d   1      26.143  -6.089  34.499  0.00  0.00    -0.072 C 
ATOM     10  C12 <0> d   1      25.744  -6.814  35.772  0.00  0.00     0.066 C 
ATOM     11  C13 <0> d   1      24.214  -6.878  35.834  0.00  0.00     0.122 C 
ATOM     12  C16 <0> d   1      23.641  -5.464  35.719  0.00  0.00     0.033 C 
ATOM     13  C17 <0> d   1      23.992  -4.876  34.351  0.00  0.00     0.016 C 
ATOM     14  C18 <0> d   1      25.520  -4.774  34.217  0.00  0.00    -0.017 C 
ATOM     15  C19 <0> d   1      26.026  -3.797  35.280  0.00  0.00     0.020 C 
ATOM     16  C20 <0> d   1      27.627  -3.876  31.161  0.00  0.00     0.006 C 
ATOM     17  C22 <0> d   1      29.081  -3.940  30.669  0.00  0.00     0.033 C 
ATOM     18  C23 <0> d   1      29.166  -2.693  29.788  0.00  0.00    -0.018 C 
ATOM     19  C24 <0> d   1      28.240  -1.781  30.195  0.00  0.00    -0.042 C 
ENDROOT
BRANCH  19  20
ATOM     20  C25 <0> d   1      27.999  -0.461  29.574  0.00  0.00    -0.012 A 
ATOM     21  C30 <0> d   1      28.798   0.634  29.905  0.00  0.00     0.128 A 
ATOM     22  N29 <0> d   1      28.588   1.808  29.348  0.00  0.00    -0.272 NA
ATOM     23  C28 <0> d   1      27.619   2.001  28.474  0.00  0.00     0.116 A 
ATOM     24  C27 <0> d   1      26.782   0.968  28.096  0.00  0.00     0.020 A 
ATOM     25  C26 <0> d   1      26.965  -0.289  28.648  0.00  0.00     0.015 A 
ENDBRANCH  19  20
BRANCH  11  26
ATOM     26  O15 <0> d   1      23.811  -7.455  37.076  0.00  0.00    -0.395 OA
ATOM     27  H43 <0> d   1      22.999  -7.076  37.441  0.00  0.00     0.210 HD
ENDBRANCH  11  26
TORSDOF 2
ENDMDL
MODEL 132
REMARK CAVERDOCK RESULT:      -9.2      0.000      0.000
REMARK CAVERDOCK CONSTRAINTS:       0.0      0.0      0.0      0.0
REMARK CAVERDOCK TUNNEL: 131     -9.2      3.0    132.1
REMARK  2 active torsions:
REMARK  status: ('A' for Active; 'I' for Inactive)
REMARK    1  A    between atoms: C13_11  and  O15_12 
REMARK    2  A    between atoms: C24_20  and  C25_21 
ROOT
ATOM      1  C1  <0> d   1      28.080  -1.976  32.734  0.00  0.00     0.021 C 
ATOM      2  C2  <0> d   1      27.478  -2.545  31.448  0.00  0.00    -0.012 C 
ATOM      3  C3  <0> d   1      25.979  -2.352  31.473  0.00  0.00     0.015 C 
ATOM      4  C4  <0> d   1      25.479  -2.938  32.805  0.00  0.00     0.007 C 
ATOM      5  C5  <0> d   1      25.881  -4.400  32.975  0.00  0.00     0.003 C 
ATOM      6  C7  <0> d   1      27.390  -4.615  32.785  0.00  0.00    -0.001 C 
ATOM      7  C9  <0> d   1      27.669  -6.121  32.855  0.00  0.00     0.033 C 
ATOM      8  C10 <0> d   1      27.149  -6.659  34.156  0.00  0.00    -0.023 C 
ATOM      9  C11 <0> d   1      26.169  -6.107  34.810  0.00  0.00    -0.072 C 
ATOM     10  C12 <0> d   1      25.725  -6.748  36.114  0.00  0.00     0.066 C 
ATOM     11  C13 <0> d   1      24.208  -6.955  36.059  0.00  0.00     0.122 C 
ATOM     12  C16 <0> d   1      23.523  -5.620  35.758  0.00  0.00     0.033 C 
ATOM     13  C17 <0> d   1      23.939  -5.130  34.369  0.00  0.00     0.016 C 
ATOM     14  C18 <0> d   1      25.458  -4.892  34.349  0.00  0.00    -0.017 C 
ATOM     15  C19 <0> d   1      25.778  -3.776  35.345  0.00  0.00     0.020 C 
ATOM     16  C20 <0> d   1      27.740  -4.079  31.396  0.00  0.00     0.006 C 
ATOM     17  C22 <0> d   1      29.231  -4.046  31.030  0.00  0.00     0.033 C 
ATOM     18  C23 <0> d   1      29.282  -2.883  30.038  0.00  0.00    -0.018 C 
ATOM     19  C24 <0> d   1      28.246  -2.032  30.276  0.00  0.00    -0.042 C 
ENDROOT
BRANCH  19  20
ATOM     20  C25 <0> d   1      27.944  -0.805  29.509  0.00  0.00    -0.012 A 
ATOM     21  C30 <0> d   1      28.484  -0.615  28.236  0.00  0.00     0.128 A 
ATOM     22  N29 <0> d   1      28.211   0.475  27.550  0.00  0.00    -0.272 NA
ATOM     23  C28 <0> d   1      27.436   1.427  28.033  0.00  0.00     0.116 A 
ATOM     24  C27 <0> d   1      26.866   1.315  29.287  0.00  0.00     0.020 A 
ATOM     25  C26 <0> d   1      27.116   0.185  30.048  0.00  0.00     0.015 A 
ENDBRANCH  19  20
BRANCH  11  26
ATOM     26  O15 <0> d   1      23.749  -7.452  37.317  0.00  0.00    -0.395 OA
ATOM     27  H43 <0> d   1      23.782  -6.801  38.032  0.00  0.00     0.210 HD
ENDBRANCH  11  26
TORSDOF 2
ENDMDL
MODEL 133
REMARK CAVERDOCK RESULT:      -8.3      0.000      0.000
REMARK CAVERDOCK CONSTRAINTS:       0.0      0.0      0.0      0.0
REMARK CAVERDOCK TUNNEL: 132     -8.3      3.0    133.2
REMARK  2 active torsions:
REMARK  status: ('A' for Active; 'I' for Inactive)
REMARK    1  A    between atoms: C13_11  and  O15_12 
REMARK    2  A    between atoms: C24_20  and  C25_21 
ROOT
ATOM      1  C1  <0> d   1      27.954  -2.152  32.698  0.00  0.00     0.021 C 
ATOM      2  C2  <0> d   1      27.390  -2.798  31.431  0.00  0.00    -0.012 C 
ATOM      3  C3  <0> d   1      25.887  -2.641  31.420  0.00  0.00     0.015 C 
ATOM      4  C4  <0> d   1      25.376  -3.173  32.770  0.00  0.00     0.007 C 
ATOM      5  C5  <0> d   1      25.809  -4.614  33.020  0.00  0.00     0.003 C 
ATOM      6  C7  <0> d   1      27.325  -4.801  32.867  0.00  0.00    -0.001 C 
ATOM      7  C9  <0> d   1      27.638  -6.295  33.017  0.00  0.00     0.033 C 
ATOM      8  C10 <0> d   1      27.108  -6.780  34.334  0.00  0.00    -0.023 C 
ATOM      9  C11 <0> d   1      26.102  -6.221  34.942  0.00  0.00    -0.072 C 
ATOM     10  C12 <0> d   1      25.649  -6.808  36.268  0.00  0.00     0.066 C 
ATOM     11  C13 <0> d   1      24.138  -7.054  36.197  0.00  0.00     0.122 C 
ATOM     12  C16 <0> d   1      23.428  -5.753  35.818  0.00  0.00     0.033 C 
ATOM     13  C17 <0> d   1      23.859  -5.322  34.414  0.00  0.00     0.016 C 
ATOM     14  C18 <0> d   1      25.371  -5.048  34.409  0.00  0.00    -0.017 C 
ATOM     15  C19 <0> d   1      25.646  -3.877  35.354  0.00  0.00     0.020 C 
ATOM     16  C20 <0> d   1      27.689  -4.326  31.460  0.00  0.00     0.006 C 
ATOM     17  C22 <0> d   1      29.185  -4.274  31.120  0.00  0.00     0.033 C 
ATOM     18  C23 <0> d   1      29.228  -3.161  30.072  0.00  0.00    -0.018 C 
ATOM     19  C24 <0> d   1      28.167  -2.324  30.249  0.00  0.00    -0.042 C 
ENDROOT
BRANCH  19  20
ATOM     20  C25 <0> d   1      27.851  -1.145  29.416  0.00  0.00    -0.012 A 
ATOM     21  C30 <0> d   1      28.456  -0.975  28.170  0.00  0.00     0.128 A 
ATOM     22  N29 <0> d   1      28.170   0.073  27.425  0.00  0.00    -0.272 NA
ATOM     23  C28 <0> d   1      27.322   1.000  27.824  0.00  0.00     0.116 A 
ATOM     24  C27 <0> d   1      26.685   0.907  29.048  0.00  0.00     0.020 A 
ATOM     25  C26 <0> d   1      26.945  -0.179  29.866  0.00  0.00     0.015 A 
ENDBRANCH  19  20
BRANCH  11  26
ATOM     26  O15 <0> d   1      23.667  -7.499  37.470  0.00  0.00    -0.395 OA
ATOM     27  H43 <0> d   1      23.751  -8.453  37.608  0.00  0.00     0.210 HD
ENDBRANCH  11  26
TORSDOF 2
ENDMDL
MODEL 134
REMARK CAVERDOCK RESULT:      -6.7      0.000      0.000
REMARK CAVERDOCK CONSTRAINTS:       0.1      0.0      0.0      0.0
REMARK CAVERDOCK TUNNEL: 133     -6.7      3.0    134.2
REMARK  2 active torsions:
REMARK  status: ('A' for Active; 'I' for Inactive)
REMARK    1  A    between atoms: C13_11  and  O15_12 
REMARK    2  A    between atoms: C24_20  and  C25_21 
ROOT
ATOM      1  C1  <0> d   1      27.902  -2.207  32.967  0.00  0.00     0.021 C 
ATOM      2  C2  <0> d   1      27.384  -2.879  31.693  0.00  0.00    -0.012 C 
ATOM      3  C3  <0> d   1      25.876  -2.785  31.658  0.00  0.00     0.015 C 
ATOM      4  C4  <0> d   1      25.367  -3.336  33.002  0.00  0.00     0.007 C 
ATOM      5  C5  <0> d   1      25.857  -4.758  33.262  0.00  0.00     0.003 C 
ATOM      6  C7  <0> d   1      27.382  -4.880  33.132  0.00  0.00    -0.001 C 
ATOM      7  C9  <0> d   1      27.755  -6.359  33.289  0.00  0.00     0.033 C 
ATOM      8  C10 <0> d   1      27.226  -6.865  34.599  0.00  0.00    -0.023 C 
ATOM      9  C11 <0> d   1      26.189  -6.348  35.191  0.00  0.00    -0.072 C 
ATOM     10  C12 <0> d   1      25.740  -6.951  36.511  0.00  0.00     0.066 C 
ATOM     11  C13 <0> d   1      24.243  -7.261  36.418  0.00  0.00     0.122 C 
ATOM     12  C16 <0> d   1      23.484  -5.992  36.025  0.00  0.00     0.033 C 
ATOM     13  C17 <0> d   1      23.918  -5.544  34.627  0.00  0.00     0.016 C 
ATOM     14  C18 <0> d   1      25.417  -5.207  34.644  0.00  0.00    -0.017 C 
ATOM     15  C19 <0> d   1      25.628  -4.024  35.591  0.00  0.00     0.020 C 
ATOM     16  C20 <0> d   1      27.747  -4.392  31.729  0.00  0.00     0.006 C 
ATOM     17  C22 <0> d   1      29.245  -4.278  31.412  0.00  0.00     0.033 C 
ATOM     18  C23 <0> d   1      29.256  -3.166  30.362  0.00  0.00    -0.018 C 
ATOM     19  C24 <0> d   1      28.159  -2.374  30.522  0.00  0.00    -0.042 C 
ENDROOT
BRANCH  19  20
ATOM     20  C25 <0> d   1      27.806  -1.210  29.682  0.00  0.00    -0.012 A 
ATOM     21  C30 <0> d   1      26.855  -0.285  30.115  0.00  0.00     0.128 A 
ATOM     22  N29 <0> d   1      26.545   0.754  29.370  0.00  0.00    -0.272 NA
ATOM     23  C28 <0> d   1      27.102   0.959  28.192  0.00  0.00     0.116 A 
ATOM     24  C27 <0> d   1      28.050   0.086  27.690  0.00  0.00     0.020 A 
ATOM     25  C26 <0> d   1      28.417  -1.020  28.437  0.00  0.00     0.015 A 
ENDBRANCH  19  20
BRANCH  11  26
ATOM     26  O15 <0> d   1      23.772  -7.724  37.684  0.00  0.00    -0.395 OA
ATOM     27  H43 <0> d   1      22.986  -8.286  37.630  0.00  0.00     0.210 HD
ENDBRANCH  11  26
TORSDOF 2
ENDMDL
MODEL 135
REMARK CAVERDOCK RESULT:      -4.2      0.000      0.000
REMARK CAVERDOCK CONSTRAINTS:       0.0      0.0      0.0      0.0
REMARK CAVERDOCK TUNNEL: 134     -4.2      3.0    135.3
REMARK  2 active torsions:
REMARK  status: ('A' for Active; 'I' for Inactive)
REMARK    1  A    between atoms: C13_11  and  O15_12 
REMARK    2  A    between atoms: C24_20  and  C25_21 
ROOT
ATOM      1  C1  <0> d   1      27.188  -2.005  33.152  0.00  0.00     0.021 C 
ATOM      2  C2  <0> d   1      27.119  -2.856  31.882  0.00  0.00    -0.012 C 
ATOM      3  C3  <0> d   1      25.672  -3.134  31.548  0.00  0.00     0.015 C 
ATOM      4  C4  <0> d   1      25.026  -3.713  32.819  0.00  0.00     0.007 C 
ATOM      5  C5  <0> d   1      25.758  -4.955  33.320  0.00  0.00     0.003 C 
ATOM      6  C7  <0> d   1      27.263  -4.710  33.500  0.00  0.00    -0.001 C 
ATOM      7  C9  <0> d   1      27.919  -6.042  33.885  0.00  0.00     0.033 C 
ATOM      8  C10 <0> d   1      27.251  -6.583  35.115  0.00  0.00    -0.023 C 
ATOM      9  C11 <0> d   1      26.023  -6.301  35.437  0.00  0.00    -0.072 C 
ATOM     10  C12 <0> d   1      25.452  -6.916  36.702  0.00  0.00     0.066 C 
ATOM     11  C13 <0> d   1      24.118  -7.586  36.356  0.00  0.00     0.122 C 
ATOM     12  C16 <0> d   1      23.193  -6.565  35.691  0.00  0.00     0.033 C 
ATOM     13  C17 <0> d   1      23.802  -6.108  34.363  0.00  0.00     0.016 C 
ATOM     14  C18 <0> d   1      25.148  -5.416  34.632  0.00  0.00    -0.017 C 
ATOM     15  C19 <0> d   1      24.879  -4.164  35.469  0.00  0.00     0.020 C 
ATOM     16  C20 <0> d   1      27.798  -4.231  32.150  0.00  0.00     0.006 C 
ATOM     17  C22 <0> d   1      29.263  -3.775  32.117  0.00  0.00     0.033 C 
ATOM     18  C23 <0> d   1      29.246  -2.756  30.976  0.00  0.00    -0.018 C 
ATOM     19  C24 <0> d   1      27.990  -2.247  30.835  0.00  0.00    -0.042 C 
ENDROOT
BRANCH  19  20
ATOM     20  C25 <0> d   1      27.570  -1.256  29.823  0.00  0.00    -0.012 A 
ATOM     21  C30 <0> d   1      28.059  -1.325  28.517  0.00  0.00     0.128 A 
ATOM     22  N29 <0> d   1      27.681  -0.445  27.614  0.00  0.00    -0.272 NA
ATOM     23  C28 <0> d   1      26.845   0.534  27.902  0.00  0.00     0.116 A 
ATOM     24  C27 <0> d   1      26.320   0.673  29.173  0.00  0.00     0.020 A 
ATOM     25  C26 <0> d   1      26.680  -0.230  30.158  0.00  0.00     0.015 A 
ENDBRANCH  19  20
BRANCH  11  26
ATOM     26  O15 <0> d   1      23.506  -8.075  37.551  0.00  0.00    -0.395 OA
ATOM     27  H43 <0> d   1      24.109  -8.140  38.304  0.00  0.00     0.210 HD
ENDBRANCH  11  26
TORSDOF 2
ENDMDL
MODEL 136
REMARK CAVERDOCK RESULT:      -1.7      0.000      0.000
REMARK CAVERDOCK CONSTRAINTS:       0.1      0.0      0.0      0.0
REMARK CAVERDOCK TUNNEL: 135     -1.7      3.0    136.1
REMARK  2 active torsions:
REMARK  status: ('A' for Active; 'I' for Inactive)
REMARK    1  A    between atoms: C13_11  and  O15_12 
REMARK    2  A    between atoms: C24_20  and  C25_21 
ROOT
ATOM      1  C1  <0> d   1      27.093  -2.051  33.500  0.00  0.00     0.021 C 
ATOM      2  C2  <0> d   1      27.056  -2.894  32.223  0.00  0.00    -0.012 C 
ATOM      3  C3  <0> d   1      25.619  -3.201  31.871  0.00  0.00     0.015 C 
ATOM      4  C4  <0> d   1      24.973  -3.803  33.132  0.00  0.00     0.007 C 
ATOM      5  C5  <0> d   1      25.727  -5.032  33.631  0.00  0.00     0.003 C 
ATOM      6  C7  <0> d   1      27.224  -4.756  33.829  0.00  0.00    -0.001 C 
ATOM      7  C9  <0> d   1      27.905  -6.076  34.211  0.00  0.00     0.033 C 
ATOM      8  C10 <0> d   1      27.236  -6.641  35.430  0.00  0.00    -0.023 C 
ATOM      9  C11 <0> d   1      25.999  -6.388  35.741  0.00  0.00    -0.072 C 
ATOM     10  C12 <0> d   1      25.428  -7.025  36.996  0.00  0.00     0.066 C 
ATOM     11  C13 <0> d   1      24.113  -7.721  36.631  0.00  0.00     0.122 C 
ATOM     12  C16 <0> d   1      23.173  -6.716  35.964  0.00  0.00     0.033 C 
ATOM     13  C17 <0> d   1      23.786  -6.236  34.645  0.00  0.00     0.016 C 
ATOM     14  C18 <0> d   1      25.113  -5.517  34.933  0.00  0.00    -0.017 C 
ATOM     15  C19 <0> d   1      24.808  -4.277  35.777  0.00  0.00     0.020 C 
ATOM     16  C20 <0> d   1      27.762  -4.255  32.488  0.00  0.00     0.006 C 
ATOM     17  C22 <0> d   1      29.218  -3.767  32.473  0.00  0.00     0.033 C 
ATOM     18  C23 <0> d   1      29.190  -2.741  31.340  0.00  0.00    -0.018 C 
ATOM     19  C24 <0> d   1      27.924  -2.259  31.189  0.00  0.00    -0.042 C 
ENDROOT
BRANCH  19  20
ATOM     20  C25 <0> d   1      27.494  -1.269  30.180  0.00  0.00    -0.012 A 
ATOM     21  C30 <0> d   1      28.324  -0.943  29.107  0.00  0.00     0.128 A 
ATOM     22  N29 <0> d   1      27.939  -0.066  28.204  0.00  0.00    -0.272 NA
ATOM     23  C28 <0> d   1      26.772   0.544  28.280  0.00  0.00     0.116 A 
ATOM     24  C27 <0> d   1      25.893   0.279  29.314  0.00  0.00     0.020 A 
ATOM     25  C26 <0> d   1      26.248  -0.640  30.286  0.00  0.00     0.015 A 
ENDBRANCH  19  20
BRANCH  11  26
ATOM     26  O15 <0> d   1      23.500  -8.232  37.816  0.00  0.00    -0.395 OA
ATOM     27  H43 <0> d   1      24.128  -8.498  38.501  0.00  0.00     0.210 HD
ENDBRANCH  11  26
TORSDOF 2
ENDMDL
MODEL 137
REMARK CAVERDOCK RESULT:      -0.9      0.000      0.000
REMARK CAVERDOCK CONSTRAINTS:       0.2      0.0      0.0      0.0
REMARK CAVERDOCK TUNNEL: 136     -0.9      3.0    137.1
REMARK  2 active torsions:
REMARK  status: ('A' for Active; 'I' for Inactive)
REMARK    1  A    between atoms: C13_11  and  O15_12 
REMARK    2  A    between atoms: C24_20  and  C25_21 
ROOT
ATOM      1  C1  <0> d   1      27.300  -2.355  33.253  0.00  0.00     0.021 C 
ATOM      2  C2  <0> d   1      27.172  -3.257  32.024  0.00  0.00    -0.012 C 
ATOM      3  C3  <0> d   1      25.709  -3.492  31.729  0.00  0.00     0.015 C 
ATOM      4  C4  <0> d   1      25.067  -3.986  33.037  0.00  0.00     0.007 C 
ATOM      5  C5  <0> d   1      25.759  -5.234  33.580  0.00  0.00     0.003 C 
ATOM      6  C7  <0> d   1      27.276  -5.042  33.722  0.00  0.00    -0.001 C 
ATOM      7  C9  <0> d   1      27.886  -6.381  34.154  0.00  0.00     0.033 C 
ATOM      8  C10 <0> d   1      27.222  -6.840  35.419  0.00  0.00    -0.023 C 
ATOM      9  C11 <0> d   1      26.012  -6.494  35.750  0.00  0.00    -0.072 C 
ATOM     10  C12 <0> d   1      25.443  -7.029  37.052  0.00  0.00     0.066 C 
ATOM     11  C13 <0> d   1      24.077  -7.659  36.761  0.00  0.00     0.122 C 
ATOM     12  C16 <0> d   1      23.180  -6.632  36.067  0.00  0.00     0.033 C 
ATOM     13  C17 <0> d   1      23.780  -6.260  34.709  0.00  0.00     0.016 C 
ATOM     14  C18 <0> d   1      25.157  -5.611  34.922  0.00  0.00    -0.017 C 
ATOM     15  C19 <0> d   1      24.955  -4.313  35.707  0.00  0.00     0.020 C 
ATOM     16  C20 <0> d   1      27.802  -4.645  32.342  0.00  0.00     0.006 C 
ATOM     17  C22 <0> d   1      29.284  -4.250  32.261  0.00  0.00     0.033 C 
ATOM     18  C23 <0> d   1      29.284  -3.284  31.076  0.00  0.00    -0.018 C 
ATOM     19  C24 <0> d   1      28.046  -2.732  30.935  0.00  0.00    -0.042 C 
ENDROOT
BRANCH  19  20
ATOM     20  C25 <0> d   1      27.646  -1.770  29.886  0.00  0.00    -0.012 A 
ATOM     21  C30 <0> d   1      28.344  -1.705  28.680  0.00  0.00     0.128 A 
ATOM     22  N29 <0> d   1      27.984  -0.852  27.744  0.00  0.00    -0.272 NA
ATOM     23  C28 <0> d   1      26.970  -0.025  27.907  0.00  0.00     0.116 A 
ATOM     24  C27 <0> d   1      26.230  -0.024  29.075  0.00  0.00     0.020 A 
ATOM     25  C26 <0> d   1      26.564  -0.906  30.089  0.00  0.00     0.015 A 
ENDBRANCH  19  20
BRANCH  11  26
ATOM     26  O15 <0> d   1      23.470  -8.069  37.987  0.00  0.00    -0.395 OA
ATOM     27  H43 <0> d   1      23.136  -8.977  37.976  0.00  0.00     0.210 HD
ENDBRANCH  11  26
TORSDOF 2
ENDMDL
MODEL 138
REMARK CAVERDOCK RESULT:       2.7      0.000      0.000
REMARK CAVERDOCK CONSTRAINTS:       0.2      0.0      0.0      0.0
REMARK CAVERDOCK TUNNEL: 137      2.7      2.9    138.1
REMARK  2 active torsions:
REMARK  status: ('A' for Active; 'I' for Inactive)
REMARK    1  A    between atoms: C13_11  and  O15_12 
REMARK    2  A    between atoms: C24_20  and  C25_21 
ROOT
ATOM      1  C1  <0> d   1      25.448  -2.135  33.430  0.00  0.00     0.021 C 
ATOM      2  C2  <0> d   1      26.452  -2.926  32.589  0.00  0.00    -0.012 C 
ATOM      3  C3  <0> d   1      25.704  -3.883  31.691  0.00  0.00     0.015 C 
ATOM      4  C4  <0> d   1      24.754  -4.688  32.595  0.00  0.00     0.007 C 
ATOM      5  C5  <0> d   1      25.500  -5.404  33.718  0.00  0.00     0.003 C 
ATOM      6  C7  <0> d   1      26.390  -4.449  34.526  0.00  0.00    -0.001 C 
ATOM      7  C9  <0> d   1      27.181  -5.281  35.542  0.00  0.00     0.033 C 
ATOM      8  C10 <0> d   1      26.223  -6.066  36.390  0.00  0.00    -0.023 C 
ATOM      9  C11 <0> d   1      25.040  -6.419  35.981  0.00  0.00    -0.072 C 
ATOM     10  C12 <0> d   1      24.162  -7.220  36.926  0.00  0.00     0.066 C 
ATOM     11  C13 <0> d   1      23.660  -8.463  36.185  0.00  0.00     0.122 C 
ATOM     12  C16 <0> d   1      22.955  -8.037  34.895  0.00  0.00     0.033 C 
ATOM     13  C17 <0> d   1      23.959  -7.357  33.962  0.00  0.00     0.016 C 
ATOM     14  C18 <0> d   1      24.505  -6.089  34.639  0.00  0.00    -0.017 C 
ATOM     15  C19 <0> d   1      23.339  -5.120  34.844  0.00  0.00     0.020 C 
ATOM     16  C20 <0> d   1      27.343  -3.786  33.532  0.00  0.00     0.006 C 
ATOM     17  C22 <0> d   1      28.240  -2.668  34.084  0.00  0.00     0.033 C 
ATOM     18  C23 <0> d   1      28.461  -1.804  32.841  0.00  0.00    -0.018 C 
ATOM     19  C24 <0> d   1      27.428  -1.981  31.971  0.00  0.00    -0.042 C 
ENDROOT
BRANCH  19  20
ATOM     20  C25 <0> d   1      27.296  -1.336  30.648  0.00  0.00    -0.012 A 
ATOM     21  C30 <0> d   1      27.969  -1.850  29.539  0.00  0.00     0.128 A 
ATOM     22  N29 <0> d   1      27.847  -1.280  28.359  0.00  0.00    -0.272 NA
ATOM     23  C28 <0> d   1      27.104  -0.205  28.177  0.00  0.00     0.116 A 
ATOM     24  C27 <0> d   1      26.410   0.368  29.227  0.00  0.00     0.020 A 
ATOM     25  C26 <0> d   1      26.499  -0.198  30.488  0.00  0.00     0.015 A 
ENDBRANCH  19  20
BRANCH  11  26
ATOM     26  O15 <0> d   1      22.741  -9.175  37.016  0.00  0.00    -0.395 OA
ATOM     27  H43 <0> d   1      22.099  -9.707  36.525  0.00  0.00     0.210 HD
ENDBRANCH  11  26
TORSDOF 2
ENDMDL
MODEL 139
REMARK CAVERDOCK RESULT:       3.8      0.000      0.000
REMARK CAVERDOCK CONSTRAINTS:       0.0      0.0      0.0      0.0
REMARK CAVERDOCK TUNNEL: 138      3.8      2.9    139.1
REMARK  2 active torsions:
REMARK  status: ('A' for Active; 'I' for Inactive)
REMARK    1  A    between atoms: C13_11  and  O15_12 
REMARK    2  A    between atoms: C24_20  and  C25_21 
ROOT
ATOM      1  C1  <0> d   1      27.103  -4.869  32.052  0.00  0.00     0.021 C 
ATOM      2  C2  <0> d   1      26.462  -3.541  32.459  0.00  0.00    -0.012 C 
ATOM      3  C3  <0> d   1      26.965  -3.143  33.827  0.00  0.00     0.015 C 
ATOM      4  C4  <0> d   1      26.733  -4.350  34.752  0.00  0.00     0.007 C 
ATOM      5  C5  <0> d   1      25.270  -4.785  34.773  0.00  0.00     0.003 C 
ATOM      6  C7  <0> d   1      24.716  -5.029  33.362  0.00  0.00    -0.001 C 
ATOM      7  C9  <0> d   1      23.219  -5.338  33.487  0.00  0.00     0.033 C 
ATOM      8  C10 <0> d   1      23.032  -6.506  34.411  0.00  0.00    -0.023 C 
ATOM      9  C11 <0> d   1      23.880  -6.809  35.350  0.00  0.00    -0.072 C 
ATOM     10  C12 <0> d   1      23.579  -8.010  36.230  0.00  0.00     0.066 C 
ATOM     11  C13 <0> d   1      23.688  -7.576  37.696  0.00  0.00     0.122 C 
ATOM     12  C16 <0> d   1      25.065  -6.956  37.942  0.00  0.00     0.033 C 
ATOM     13  C17 <0> d   1      25.213  -5.683  37.105  0.00  0.00     0.016 C 
ATOM     14  C18 <0> d   1      25.120  -6.042  35.613  0.00  0.00    -0.017 C 
ATOM     15  C19 <0> d   1      26.298  -6.956  35.270  0.00  0.00     0.020 C 
ATOM     16  C20 <0> d   1      24.921  -3.733  32.577  0.00  0.00     0.006 C 
ATOM     17  C22 <0> d   1      24.578  -3.777  31.081  0.00  0.00     0.033 C 
ATOM     18  C23 <0> d   1      25.518  -2.711  30.515  0.00  0.00    -0.018 C 
ATOM     19  C24 <0> d   1      26.595  -2.567  31.336  0.00  0.00    -0.042 C 
ENDROOT
BRANCH  19  20
ATOM     20  C25 <0> d   1      27.708  -1.614  31.140  0.00  0.00    -0.012 A 
ATOM     21  C30 <0> d   1      28.927  -2.047  30.615  0.00  0.00     0.128 A 
ATOM     22  N29 <0> d   1      29.916  -1.198  30.434  0.00  0.00    -0.272 NA
ATOM     23  C28 <0> d   1      29.805   0.079  30.748  0.00  0.00     0.116 A 
ATOM     24  C27 <0> d   1      28.632   0.584  31.276  0.00  0.00     0.020 A 
ATOM     25  C26 <0> d   1      27.559  -0.266  31.480  0.00  0.00     0.015 A 
ENDBRANCH  19  20
BRANCH  11  26
ATOM     26  O15 <0> d   1      23.520  -8.713  38.543  0.00  0.00    -0.395 OA
ATOM     27  H43 <0> d   1      23.111  -9.473  38.106  0.00  0.00     0.210 HD
ENDBRANCH  11  26
TORSDOF 2
ENDMDL
MODEL 140
REMARK CAVERDOCK RESULT:       4.6      0.000      0.000
REMARK CAVERDOCK CONSTRAINTS:       0.0      0.0      0.0      0.0
REMARK CAVERDOCK TUNNEL: 139      4.6      2.9    140.1
REMARK  2 active torsions:
REMARK  status: ('A' for Active; 'I' for Inactive)
REMARK    1  A    between atoms: C13_11  and  O15_12 
REMARK    2  A    between atoms: C24_20  and  C25_21 
ROOT
ATOM      1  C1  <0> d   1      25.147  -2.363  33.723  0.00  0.00     0.021 C 
ATOM      2  C2  <0> d   1      26.234  -3.094  32.931  0.00  0.00    -0.012 C 
ATOM      3  C3  <0> d   1      25.583  -4.025  31.935  0.00  0.00     0.015 C 
ATOM      4  C4  <0> d   1      24.584  -4.890  32.724  0.00  0.00     0.007 C 
ATOM      5  C5  <0> d   1      25.255  -5.640  33.871  0.00  0.00     0.003 C 
ATOM      6  C7  <0> d   1      26.055  -4.704  34.789  0.00  0.00    -0.001 C 
ATOM      7  C9  <0> d   1      26.783  -5.566  35.828  0.00  0.00     0.033 C 
ATOM      8  C10 <0> d   1      25.780  -6.407  36.561  0.00  0.00    -0.023 C 
ATOM      9  C11 <0> d   1      24.642  -6.767  36.043  0.00  0.00    -0.072 C 
ATOM     10  C12 <0> d   1      23.711  -7.627  36.879  0.00  0.00     0.066 C 
ATOM     11  C13 <0> d   1      23.300  -8.846  36.047  0.00  0.00     0.122 C 
ATOM     12  C16 <0> d   1      22.690  -8.376  34.724  0.00  0.00     0.033 C 
ATOM     13  C17 <0> d   1      23.749  -7.634  33.905  0.00  0.00     0.016 C 
ATOM     14  C18 <0> d   1      24.208  -6.387  34.678  0.00  0.00    -0.017 C 
ATOM     15  C19 <0> d   1      23.006  -5.453  34.831  0.00  0.00     0.020 C 
ATOM     16  C20 <0> d   1      27.068  -3.977  33.905  0.00  0.00     0.006 C 
ATOM     17  C22 <0> d   1      27.891  -2.868  34.575  0.00  0.00     0.033 C 
ATOM     18  C23 <0> d   1      28.189  -1.944  33.393  0.00  0.00    -0.018 C 
ATOM     19  C24 <0> d   1      27.233  -2.102  32.436  0.00  0.00    -0.042 C 
ENDROOT
BRANCH  19  20
ATOM     20  C25 <0> d   1      27.191  -1.401  31.136  0.00  0.00    -0.012 A 
ATOM     21  C30 <0> d   1      28.180  -1.625  30.177  0.00  0.00     0.128 A 
ATOM     22  N29 <0> d   1      28.140  -1.006  29.016  0.00  0.00    -0.272 NA
ATOM     23  C28 <0> d   1      27.183  -0.148  28.717  0.00  0.00     0.116 A 
ATOM     24  C27 <0> d   1      26.169   0.132  29.615  0.00  0.00     0.020 A 
ATOM     25  C26 <0> d   1      26.162  -0.498  30.847  0.00  0.00     0.015 A 
ENDBRANCH  19  20
BRANCH  11  26
ATOM     26  O15 <0> d   1      22.336  -9.613  36.769  0.00  0.00    -0.395 OA
ATOM     27  H43 <0> d   1      21.989  -9.169  37.555  0.00  0.00     0.210 HD
ENDBRANCH  11  26
TORSDOF 2
ENDMDL
MODEL 141
REMARK CAVERDOCK RESULT:       5.5      0.000      0.000
REMARK CAVERDOCK CONSTRAINTS:       0.2      0.0      0.0      0.0
REMARK CAVERDOCK TUNNEL: 140      5.5      2.9    141.1
REMARK  2 active torsions:
REMARK  status: ('A' for Active; 'I' for Inactive)
REMARK    1  A    between atoms: C13_11  and  O15_12 
REMARK    2  A    between atoms: C24_20  and  C25_21 
ROOT
ATOM      1  C1  <0> d   1      25.252  -2.407  33.804  0.00  0.00     0.021 C 
ATOM      2  C2  <0> d   1      26.290  -3.189  32.997  0.00  0.00    -0.012 C 
ATOM      3  C3  <0> d   1      25.581  -4.134  32.056  0.00  0.00     0.015 C 
ATOM      4  C4  <0> d   1      24.591  -4.948  32.907  0.00  0.00     0.007 C 
ATOM      5  C5  <0> d   1      25.287  -5.679  34.053  0.00  0.00     0.003 C 
ATOM      6  C7  <0> d   1      26.142  -4.736  34.911  0.00  0.00    -0.001 C 
ATOM      7  C9  <0> d   1      26.887  -5.583  35.949  0.00  0.00     0.033 C 
ATOM      8  C10 <0> d   1      25.892  -6.376  36.745  0.00  0.00    -0.023 C 
ATOM      9  C11 <0> d   1      24.728  -6.722  36.280  0.00  0.00    -0.072 C 
ATOM     10  C12 <0> d   1      23.808  -7.533  37.177  0.00  0.00     0.066 C 
ATOM     11  C13 <0> d   1      23.337  -8.766  36.399  0.00  0.00     0.122 C 
ATOM     12  C16 <0> d   1      22.690  -8.322  35.086  0.00  0.00     0.033 C 
ATOM     13  C17 <0> d   1      23.735  -7.632  34.205  0.00  0.00     0.016 C 
ATOM     14  C18 <0> d   1      24.252  -6.374  34.921  0.00  0.00    -0.017 C 
ATOM     15  C19 <0> d   1      23.079  -5.406  35.087  0.00  0.00     0.020 C 
ATOM     16  C20 <0> d   1      27.139  -4.062  33.967  0.00  0.00     0.006 C 
ATOM     17  C22 <0> d   1      28.012  -2.954  34.572  0.00  0.00     0.033 C 
ATOM     18  C23 <0> d   1      28.288  -2.075  33.351  0.00  0.00    -0.018 C 
ATOM     19  C24 <0> d   1      27.294  -2.238  32.434  0.00  0.00    -0.042 C 
ENDROOT
BRANCH  19  20
ATOM     20  C25 <0> d   1      27.220  -1.577  31.115  0.00  0.00    -0.012 A 
ATOM     21  C30 <0> d   1      28.157  -1.870  30.122  0.00  0.00     0.128 A 
ATOM     22  N29 <0> d   1      28.089  -1.285  28.945  0.00  0.00    -0.272 NA
ATOM     23  C28 <0> d   1      27.153  -0.401  28.659  0.00  0.00     0.116 A 
ATOM     24  C27 <0> d   1      26.191  -0.054  29.590  0.00  0.00     0.020 A 
ATOM     25  C26 <0> d   1      26.214  -0.645  30.841  0.00  0.00     0.015 A 
ENDBRANCH  19  20
BRANCH  11  26
ATOM     26  O15 <0> d   1      22.382  -9.486  37.180  0.00  0.00    -0.395 OA
ATOM     27  H43 <0> d   1      21.826  -8.924  37.738  0.00  0.00     0.210 HD
ENDBRANCH  11  26
TORSDOF 2
ENDMDL
MODEL 142
REMARK CAVERDOCK RESULT:       6.5      0.000      0.000
REMARK CAVERDOCK CONSTRAINTS:       0.1      0.0      0.0      0.0
REMARK CAVERDOCK TUNNEL: 141      6.5      2.9    142.3
REMARK  2 active torsions:
REMARK  status: ('A' for Active; 'I' for Inactive)
REMARK    1  A    between atoms: C13_11  and  O15_12 
REMARK    2  A    between atoms: C24_20  and  C25_21 
ROOT
ATOM      1  C1  <0> d   1      25.084  -2.529  33.845  0.00  0.00     0.021 C 
ATOM      2  C2  <0> d   1      26.221  -3.262  33.131  0.00  0.00    -0.012 C 
ATOM      3  C3  <0> d   1      25.638  -4.222  32.120  0.00  0.00     0.015 C 
ATOM      4  C4  <0> d   1      24.607  -5.083  32.871  0.00  0.00     0.007 C 
ATOM      5  C5  <0> d   1      25.223  -5.801  34.069  0.00  0.00     0.003 C 
ATOM      6  C7  <0> d   1      25.959  -4.836  35.010  0.00  0.00    -0.001 C 
ATOM      7  C9  <0> d   1      26.639  -5.666  36.105  0.00  0.00     0.033 C 
ATOM      8  C10 <0> d   1      25.607  -6.506  36.800  0.00  0.00    -0.023 C 
ATOM      9  C11 <0> d   1      24.504  -6.890  36.227  0.00  0.00    -0.072 C 
ATOM     10  C12 <0> d   1      23.538  -7.746  37.029  0.00  0.00     0.066 C 
ATOM     11  C13 <0> d   1      23.188  -8.986  36.201  0.00  0.00     0.122 C 
ATOM     12  C16 <0> d   1      22.647  -8.552  34.838  0.00  0.00     0.033 C 
ATOM     13  C17 <0> d   1      23.740  -7.813  34.062  0.00  0.00     0.016 C 
ATOM     14  C18 <0> d   1      24.141  -6.545  34.833  0.00  0.00    -0.017 C 
ATOM     15  C19 <0> d   1      22.921  -5.623  34.899  0.00  0.00     0.020 C 
ATOM     16  C20 <0> d   1      27.011  -4.114  34.167  0.00  0.00     0.006 C 
ATOM     17  C22 <0> d   1      27.782  -2.981  34.858  0.00  0.00     0.033 C 
ATOM     18  C23 <0> d   1      28.134  -2.077  33.675  0.00  0.00    -0.018 C 
ATOM     19  C24 <0> d   1      27.234  -2.267  32.670  0.00  0.00    -0.042 C 
ENDROOT
BRANCH  19  20
ATOM     20  C25 <0> d   1      27.256  -1.594  31.355  0.00  0.00    -0.012 A 
ATOM     21  C30 <0> d   1      26.368  -0.554  31.076  0.00  0.00     0.128 A 
ATOM     22  N29 <0> d   1      26.391   0.050  29.907  0.00  0.00    -0.272 NA
ATOM     23  C28 <0> d   1      27.234  -0.304  28.956  0.00  0.00     0.116 A 
ATOM     24  C27 <0> d   1      28.143  -1.327  29.153  0.00  0.00     0.020 A 
ATOM     25  C26 <0> d   1      28.164  -1.991  30.367  0.00  0.00     0.015 A 
ENDBRANCH  19  20
BRANCH  11  26
ATOM     26  O15 <0> d   1      22.194  -9.751  36.885  0.00  0.00    -0.395 OA
ATOM     27  H43 <0> d   1      21.395  -9.913  36.364  0.00  0.00     0.210 HD
ENDBRANCH  11  26
TORSDOF 2
ENDMDL
MODEL 143
REMARK CAVERDOCK RESULT:       7.4      0.000      0.000
REMARK CAVERDOCK CONSTRAINTS:       0.0      0.0      0.0      0.0
REMARK CAVERDOCK TUNNEL: 142      7.4      2.8    143.1
REMARK  2 active torsions:
REMARK  status: ('A' for Active; 'I' for Inactive)
REMARK    1  A    between atoms: C13_11  and  O15_12 
REMARK    2  A    between atoms: C24_20  and  C25_21 
ROOT
ATOM      1  C1  <0> d   1      27.270  -5.166  32.492  0.00  0.00     0.021 C 
ATOM      2  C2  <0> d   1      26.524  -3.867  32.801  0.00  0.00    -0.012 C 
ATOM      3  C3  <0> d   1      26.893  -3.399  34.189  0.00  0.00     0.015 C 
ATOM      4  C4  <0> d   1      26.658  -4.589  35.136  0.00  0.00     0.007 C 
ATOM      5  C5  <0> d   1      25.226  -5.109  35.058  0.00  0.00     0.003 C 
ATOM      6  C7  <0> d   1      24.799  -5.428  33.618  0.00  0.00    -0.001 C 
ATOM      7  C9  <0> d   1      23.318  -5.823  33.637  0.00  0.00     0.033 C 
ATOM      8  C10 <0> d   1      23.126  -6.971  34.584  0.00  0.00    -0.023 C 
ATOM      9  C11 <0> d   1      23.912  -7.194  35.596  0.00  0.00    -0.072 C 
ATOM     10  C12 <0> d   1      23.611  -8.384  36.491  0.00  0.00     0.066 C 
ATOM     11  C13 <0> d   1      23.578  -7.900  37.945  0.00  0.00     0.122 C 
ATOM     12  C16 <0> d   1      24.894  -7.191  38.275  0.00  0.00     0.033 C 
ATOM     13  C17 <0> d   1      25.034  -5.938  37.408  0.00  0.00     0.016 C 
ATOM     14  C18 <0> d   1      25.081  -6.346  35.927  0.00  0.00    -0.017 C 
ATOM     15  C19 <0> d   1      26.333  -7.199  35.709  0.00  0.00     0.020 C 
ATOM     16  C20 <0> d   1      24.992  -4.147  32.806  0.00  0.00     0.006 C 
ATOM     17  C22 <0> d   1      24.772  -4.257  31.290  0.00  0.00     0.033 C 
ATOM     18  C23 <0> d   1      25.691  -3.154  30.762  0.00  0.00    -0.018 C 
ATOM     19  C24 <0> d   1      26.690  -2.921  31.659  0.00  0.00    -0.042 C 
ENDROOT
BRANCH  19  20
ATOM     20  C25 <0> d   1      27.758  -1.910  31.516  0.00  0.00    -0.012 A 
ATOM     21  C30 <0> d   1      27.714  -0.723  32.248  0.00  0.00     0.128 A 
ATOM     22  N29 <0> d   1      28.669   0.175  32.125  0.00  0.00    -0.272 NA
ATOM     23  C28 <0> d   1      29.688   0.001  31.307  0.00  0.00     0.116 A 
ATOM     24  C27 <0> d   1      29.802  -1.146  30.543  0.00  0.00     0.020 A 
ATOM     25  C26 <0> d   1      28.828  -2.125  30.640  0.00  0.00     0.015 A 
ENDBRANCH  19  20
BRANCH  11  26
ATOM     26  O15 <0> d   1      23.410  -9.019  38.816  0.00  0.00    -0.395 OA
ATOM     27  H43 <0> d   1      24.084  -9.705  38.710  0.00  0.00     0.210 HD
ENDBRANCH  11  26
TORSDOF 2
ENDMDL
MODEL 144
REMARK CAVERDOCK RESULT:       8.9      0.000      0.000
REMARK CAVERDOCK CONSTRAINTS:       0.1      0.0      0.0      0.0
REMARK CAVERDOCK TUNNEL: 143      8.9      2.8    144.1
REMARK  2 active torsions:
REMARK  status: ('A' for Active; 'I' for Inactive)
REMARK    1  A    between atoms: C13_11  and  O15_12 
REMARK    2  A    between atoms: C24_20  and  C25_21 
ROOT
ATOM      1  C1  <0> d   1      25.026  -2.704  33.923  0.00  0.00     0.021 C 
ATOM      2  C2  <0> d   1      26.228  -3.429  33.315  0.00  0.00    -0.012 C 
ATOM      3  C3  <0> d   1      25.739  -4.442  32.306  0.00  0.00     0.015 C 
ATOM      4  C4  <0> d   1      24.683  -5.304  33.019  0.00  0.00     0.007 C 
ATOM      5  C5  <0> d   1      25.235  -5.959  34.282  0.00  0.00     0.003 C 
ATOM      6  C7  <0> d   1      25.880  -4.940  35.232  0.00  0.00    -0.001 C 
ATOM      7  C9  <0> d   1      26.506  -5.709  36.401  0.00  0.00     0.033 C 
ATOM      8  C10 <0> d   1      25.452  -6.551  37.058  0.00  0.00    -0.023 C 
ATOM      9  C11 <0> d   1      24.401  -6.988  36.429  0.00  0.00    -0.072 C 
ATOM     10  C12 <0> d   1      23.406  -7.841  37.197  0.00  0.00     0.066 C 
ATOM     11  C13 <0> d   1      23.145  -9.121  36.397  0.00  0.00     0.122 C 
ATOM     12  C16 <0> d   1      22.686  -8.753  34.984  0.00  0.00     0.033 C 
ATOM     13  C17 <0> d   1      23.809  -8.012  34.255  0.00  0.00     0.016 C 
ATOM     14  C18 <0> d   1      24.124  -6.705  35.001  0.00  0.00    -0.017 C 
ATOM     15  C19 <0> d   1      22.879  -5.817  34.950  0.00  0.00     0.020 C 
ATOM     16  C20 <0> d   1      26.968  -4.219  34.434  0.00  0.00     0.006 C 
ATOM     17  C22 <0> d   1      27.661  -3.039  35.130  0.00  0.00     0.033 C 
ATOM     18  C23 <0> d   1      28.068  -2.171  33.939  0.00  0.00    -0.018 C 
ATOM     19  C24 <0> d   1      27.243  -2.423  32.885  0.00  0.00    -0.042 C 
ENDROOT
BRANCH  19  20
ATOM     20  C25 <0> d   1      27.336  -1.798  31.549  0.00  0.00    -0.012 A 
ATOM     21  C30 <0> d   1      28.215  -2.303  30.590  0.00  0.00     0.128 A 
ATOM     22  N29 <0> d   1      28.294  -1.750  29.397  0.00  0.00    -0.272 NA
ATOM     23  C28 <0> d   1      27.565  -0.702  29.066  0.00  0.00     0.116 A 
ATOM     24  C27 <0> d   1      26.673  -0.141  29.961  0.00  0.00     0.020 A 
ATOM     25  C26 <0> d   1      26.547  -0.689  31.226  0.00  0.00     0.015 A 
ENDBRANCH  19  20
BRANCH  11  26
ATOM     26  O15 <0> d   1      22.128  -9.888  37.042  0.00  0.00    -0.395 OA
ATOM     27  H43 <0> d   1      22.173  -9.867  38.008  0.00  0.00     0.210 HD
ENDBRANCH  11  26
TORSDOF 2
ENDMDL
MODEL 145
REMARK CAVERDOCK RESULT:       9.5      0.000      0.000
REMARK CAVERDOCK CONSTRAINTS:       0.0      0.0      0.0      0.0
REMARK CAVERDOCK TUNNEL: 144      9.5      2.8    145.1
REMARK  2 active torsions:
REMARK  status: ('A' for Active; 'I' for Inactive)
REMARK    1  A    between atoms: C13_11  and  O15_12 
REMARK    2  A    between atoms: C24_20  and  C25_21 
ROOT
ATOM      1  C1  <0> d   1      26.990  -5.297  32.543  0.00  0.00     0.021 C 
ATOM      2  C2  <0> d   1      26.216  -4.012  32.843  0.00  0.00    -0.012 C 
ATOM      3  C3  <0> d   1      26.574  -3.527  34.228  0.00  0.00     0.015 C 
ATOM      4  C4  <0> d   1      26.364  -4.715  35.182  0.00  0.00     0.007 C 
ATOM      5  C5  <0> d   1      24.942  -5.266  35.107  0.00  0.00     0.003 C 
ATOM      6  C7  <0> d   1      24.524  -5.603  33.669  0.00  0.00    -0.001 C 
ATOM      7  C9  <0> d   1      23.051  -6.029  33.689  0.00  0.00     0.033 C 
ATOM      8  C10 <0> d   1      22.882  -7.174  34.644  0.00  0.00    -0.023 C 
ATOM      9  C11 <0> d   1      23.672  -7.374  35.658  0.00  0.00    -0.072 C 
ATOM     10  C12 <0> d   1      23.396  -8.564  36.560  0.00  0.00     0.066 C 
ATOM     11  C13 <0> d   1      23.351  -8.072  38.011  0.00  0.00     0.122 C 
ATOM     12  C16 <0> d   1      24.651  -7.334  38.337  0.00  0.00     0.033 C 
ATOM     13  C17 <0> d   1      24.766  -6.083  37.463  0.00  0.00     0.016 C 
ATOM     14  C18 <0> d   1      24.823  -6.500  35.984  0.00  0.00    -0.017 C 
ATOM     15  C19 <0> d   1      26.093  -7.328  35.772  0.00  0.00     0.020 C 
ATOM     16  C20 <0> d   1      24.691  -4.323  32.849  0.00  0.00     0.006 C 
ATOM     17  C22 <0> d   1      24.475  -4.448  31.334  0.00  0.00     0.033 C 
ATOM     18  C23 <0> d   1      25.370  -3.329  30.799  0.00  0.00    -0.018 C 
ATOM     19  C24 <0> d   1      26.363  -3.070  31.695  0.00  0.00    -0.042 C 
ENDROOT
BRANCH  19  20
ATOM     20  C25 <0> d   1      27.411  -2.038  31.546  0.00  0.00    -0.012 A 
ATOM     21  C30 <0> d   1      28.626  -2.344  30.933  0.00  0.00     0.128 A 
ATOM     22  N29 <0> d   1      29.557  -1.424  30.795  0.00  0.00    -0.272 NA
ATOM     23  C28 <0> d   1      29.389  -0.192  31.235  0.00  0.00     0.116 A 
ATOM     24  C27 <0> d   1      28.215   0.190  31.857  0.00  0.00     0.020 A 
ATOM     25  C26 <0> d   1      27.202  -0.738  32.021  0.00  0.00     0.015 A 
ENDBRANCH  19  20
BRANCH  11  26
ATOM     26  O15 <0> d   1      23.205  -9.189  38.889  0.00  0.00    -0.395 OA
ATOM     27  H43 <0> d   1      23.940  -9.818  38.851  0.00  0.00     0.210 HD
ENDBRANCH  11  26
TORSDOF 2
ENDMDL
MODEL 146
REMARK CAVERDOCK RESULT:      11.6      0.000      0.000
REMARK CAVERDOCK CONSTRAINTS:       0.2      0.0      0.0      0.0
REMARK CAVERDOCK TUNNEL: 145     11.6      2.7    146.1
REMARK  2 active torsions:
REMARK  status: ('A' for Active; 'I' for Inactive)
REMARK    1  A    between atoms: C13_11  and  O15_12 
REMARK    2  A    between atoms: C24_20  and  C25_21 
ROOT
ATOM      1  C1  <0> d   1      24.886  -2.985  33.900  0.00  0.00     0.021 C 
ATOM      2  C2  <0> d   1      26.090  -3.740  33.333  0.00  0.00    -0.012 C 
ATOM      3  C3  <0> d   1      25.608  -4.780  32.348  0.00  0.00     0.015 C 
ATOM      4  C4  <0> d   1      24.532  -5.610  33.071  0.00  0.00     0.007 C 
ATOM      5  C5  <0> d   1      25.058  -6.230  34.363  0.00  0.00     0.003 C 
ATOM      6  C7  <0> d   1      25.699  -5.187  35.290  0.00  0.00    -0.001 C 
ATOM      7  C9  <0> d   1      26.299  -5.925  36.493  0.00  0.00     0.033 C 
ATOM      8  C10 <0> d   1      25.227  -6.737  37.158  0.00  0.00    -0.023 C 
ATOM      9  C11 <0> d   1      24.181  -7.184  36.527  0.00  0.00    -0.072 C 
ATOM     10  C12 <0> d   1      23.167  -8.003  37.305  0.00  0.00     0.066 C 
ATOM     11  C13 <0> d   1      22.906  -9.305  36.541  0.00  0.00     0.122 C 
ATOM     12  C16 <0> d   1      22.472  -8.977  35.111  0.00  0.00     0.033 C 
ATOM     13  C17 <0> d   1      23.614  -8.269  34.377  0.00  0.00     0.016 C 
ATOM     14  C18 <0> d   1      23.929  -6.943  35.087  0.00  0.00    -0.017 C 
ATOM     15  C19 <0> d   1      22.694  -6.045  34.989  0.00  0.00     0.020 C 
ATOM     16  C20 <0> d   1      26.805  -4.502  34.487  0.00  0.00     0.006 C 
ATOM     17  C22 <0> d   1      27.499  -3.307  35.157  0.00  0.00     0.033 C 
ATOM     18  C23 <0> d   1      27.932  -2.480  33.946  0.00  0.00    -0.018 C 
ATOM     19  C24 <0> d   1      27.121  -2.758  32.887  0.00  0.00    -0.042 C 
ENDROOT
BRANCH  19  20
ATOM     20  C25 <0> d   1      27.241  -2.176  31.534  0.00  0.00    -0.012 A 
ATOM     21  C30 <0> d   1      28.301  -2.533  30.700  0.00  0.00     0.128 A 
ATOM     22  N29 <0> d   1      28.405  -2.019  29.493  0.00  0.00    -0.272 NA
ATOM     23  C28 <0> d   1      27.530  -1.147  29.029  0.00  0.00     0.116 A 
ATOM     24  C27 <0> d   1      26.454  -0.739  29.795  0.00  0.00     0.020 A 
ATOM     25  C26 <0> d   1      26.296  -1.254  31.070  0.00  0.00     0.015 A 
ENDBRANCH  19  20
BRANCH  11  26
ATOM     26  O15 <0> d   1      21.872 -10.043  37.194  0.00  0.00    -0.395 OA
ATOM     27  H43 <0> d   1      21.583  -9.656  38.033  0.00  0.00     0.210 HD
ENDBRANCH  11  26
TORSDOF 2
ENDMDL
MODEL 147
REMARK CAVERDOCK RESULT:      13.4      0.000      0.000
REMARK CAVERDOCK CONSTRAINTS:       0.1      0.0      0.0      0.0
REMARK CAVERDOCK TUNNEL: 146     13.4      2.7    147.3
REMARK  2 active torsions:
REMARK  status: ('A' for Active; 'I' for Inactive)
REMARK    1  A    between atoms: C13_11  and  O15_12 
REMARK    2  A    between atoms: C24_20  and  C25_21 
ROOT
ATOM      1  C1  <0> d   1      25.001  -3.071  34.167  0.00  0.00     0.021 C 
ATOM      2  C2  <0> d   1      26.141  -3.855  33.515  0.00  0.00    -0.012 C 
ATOM      3  C3  <0> d   1      25.566  -4.845  32.528  0.00  0.00     0.015 C 
ATOM      4  C4  <0> d   1      24.497  -5.653  33.284  0.00  0.00     0.007 C 
ATOM      5  C5  <0> d   1      25.064  -6.333  34.527  0.00  0.00     0.003 C 
ATOM      6  C7  <0> d   1      25.795  -5.345  35.448  0.00  0.00    -0.001 C 
ATOM      7  C9  <0> d   1      26.427  -6.142  36.595  0.00  0.00     0.033 C 
ATOM      8  C10 <0> d   1      25.359  -6.932  37.294  0.00  0.00    -0.023 C 
ATOM      9  C11 <0> d   1      24.264  -7.318  36.707  0.00  0.00    -0.072 C 
ATOM     10  C12 <0> d   1      23.260  -8.120  37.516  0.00  0.00     0.066 C 
ATOM     11  C13 <0> d   1      22.906  -9.386  36.730  0.00  0.00     0.122 C 
ATOM     12  C16 <0> d   1      22.411  -8.998  35.335  0.00  0.00     0.033 C 
ATOM     13  C17 <0> d   1      23.541  -8.313  34.561  0.00  0.00     0.016 C 
ATOM     14  C18 <0> d   1      23.947  -7.023  35.290  0.00  0.00    -0.017 C 
ATOM     15  C19 <0> d   1      22.745  -6.075  35.285  0.00  0.00     0.020 C 
ATOM     16  C20 <0> d   1      26.884  -4.679  34.607  0.00  0.00     0.006 C 
ATOM     17  C22 <0> d   1      27.660  -3.534  35.272  0.00  0.00     0.033 C 
ATOM     18  C23 <0> d   1      28.063  -2.688  34.064  0.00  0.00    -0.018 C 
ATOM     19  C24 <0> d   1      27.187  -2.901  33.043  0.00  0.00    -0.042 C 
ENDROOT
BRANCH  19  20
ATOM     20  C25 <0> d   1      27.259  -2.283  31.702  0.00  0.00    -0.012 A 
ATOM     21  C30 <0> d   1      28.352  -2.522  30.869  0.00  0.00     0.128 A 
ATOM     22  N29 <0> d   1      28.414  -1.976  29.672  0.00  0.00    -0.272 NA
ATOM     23  C28 <0> d   1      27.464  -1.181  29.220  0.00  0.00     0.116 A 
ATOM     24  C27 <0> d   1      26.350  -0.891  29.986  0.00  0.00     0.020 A 
ATOM     25  C26 <0> d   1      26.234  -1.445  31.249  0.00  0.00     0.015 A 
ENDBRANCH  19  20
BRANCH  11  26
ATOM     26  O15 <0> d   1      21.878 -10.102  37.416  0.00  0.00    -0.395 OA
ATOM     27  H43 <0> d   1      21.102  -9.566  37.632  0.00  0.00     0.210 HD
ENDBRANCH  11  26
TORSDOF 2
ENDMDL
MODEL 148
REMARK CAVERDOCK RESULT:      14.5      0.000      0.000
REMARK CAVERDOCK CONSTRAINTS:       0.1      0.0      0.0      0.0
REMARK CAVERDOCK TUNNEL: 147     14.5      2.6    148.3
REMARK  2 active torsions:
REMARK  status: ('A' for Active; 'I' for Inactive)
REMARK    1  A    between atoms: C13_11  and  O15_12 
REMARK    2  A    between atoms: C24_20  and  C25_21 
ROOT
ATOM      1  C1  <0> d   1      24.892  -3.043  34.318  0.00  0.00     0.021 C 
ATOM      2  C2  <0> d   1      25.997  -3.826  33.606  0.00  0.00    -0.012 C 
ATOM      3  C3  <0> d   1      25.371  -4.817  32.653  0.00  0.00     0.015 C 
ATOM      4  C4  <0> d   1      24.345  -5.627  33.465  0.00  0.00     0.007 C 
ATOM      5  C5  <0> d   1      24.980  -6.304  34.677  0.00  0.00     0.003 C 
ATOM      6  C7  <0> d   1      25.757  -5.315  35.556  0.00  0.00    -0.001 C 
ATOM      7  C9  <0> d   1      26.451  -6.111  36.668  0.00  0.00     0.033 C 
ATOM      8  C10 <0> d   1      25.424  -6.901  37.424  0.00  0.00    -0.023 C 
ATOM      9  C11 <0> d   1      24.299  -7.289  36.897  0.00  0.00    -0.072 C 
ATOM     10  C12 <0> d   1      23.340  -8.091  37.759  0.00  0.00     0.066 C 
ATOM     11  C13 <0> d   1      22.947  -9.359  36.994  0.00  0.00     0.122 C 
ATOM     12  C16 <0> d   1      22.377  -8.973  35.628  0.00  0.00     0.033 C 
ATOM     13  C17 <0> d   1      23.462  -8.287  34.794  0.00  0.00     0.016 C 
ATOM     14  C18 <0> d   1      23.906  -6.995  35.499  0.00  0.00    -0.017 C 
ATOM     15  C19 <0> d   1      22.704  -6.049  35.557  0.00  0.00     0.020 C 
ATOM     16  C20 <0> d   1      26.799  -4.649  34.657  0.00  0.00     0.006 C 
ATOM     17  C22 <0> d   1      27.608  -3.502  35.279  0.00  0.00     0.033 C 
ATOM     18  C23 <0> d   1      27.944  -2.656  34.050  0.00  0.00    -0.018 C 
ATOM     19  C24 <0> d   1      27.015  -2.871  33.078  0.00  0.00    -0.042 C 
ENDROOT
BRANCH  19  20
ATOM     20  C25 <0> d   1      27.013  -2.254  31.735  0.00  0.00    -0.012 A 
ATOM     21  C30 <0> d   1      26.067  -1.284  31.401  0.00  0.00     0.128 A 
ATOM     22  N29 <0> d   1      26.070  -0.730  30.207  0.00  0.00    -0.272 NA
ATOM     23  C28 <0> d   1      26.946  -1.071  29.282  0.00  0.00     0.116 A 
ATOM     24  C27 <0> d   1      27.912  -2.027  29.533  0.00  0.00     0.020 A 
ATOM     25  C26 <0> d   1      27.957  -2.636  30.775  0.00  0.00     0.015 A 
ENDBRANCH  19  20
BRANCH  11  26
ATOM     26  O15 <0> d   1      21.958 -10.076  37.736  0.00  0.00    -0.395 OA
ATOM     27  H43 <0> d   1      22.324 -10.715  38.363  0.00  0.00     0.210 HD
ENDBRANCH  11  26
TORSDOF 2
ENDMDL
MODEL 149
REMARK CAVERDOCK RESULT:      18.0      0.000      0.000
REMARK CAVERDOCK CONSTRAINTS:       0.1      0.0      0.0      0.0
REMARK CAVERDOCK TUNNEL: 148     18.0      2.5    149.7
REMARK  2 active torsions:
REMARK  status: ('A' for Active; 'I' for Inactive)
REMARK    1  A    between atoms: C13_11  and  O15_12 
REMARK    2  A    between atoms: C24_20  and  C25_21 
ROOT
ATOM      1  C1  <0> d   1      24.855  -3.280  34.249  0.00  0.00     0.021 C 
ATOM      2  C2  <0> d   1      26.027  -4.085  33.684  0.00  0.00    -0.012 C 
ATOM      3  C3  <0> d   1      25.495  -5.168  32.775  0.00  0.00     0.015 C 
ATOM      4  C4  <0> d   1      24.433  -5.939  33.577  0.00  0.00     0.007 C 
ATOM      5  C5  <0> d   1      24.993  -6.497  34.882  0.00  0.00     0.003 C 
ATOM      6  C7  <0> d   1      25.681  -5.417  35.730  0.00  0.00    -0.001 C 
ATOM      7  C9  <0> d   1      26.311  -6.100  36.950  0.00  0.00     0.033 C 
ATOM      8  C10 <0> d   1      25.250  -6.856  37.694  0.00  0.00    -0.023 C 
ATOM      9  C11 <0> d   1      24.176  -7.318  37.123  0.00  0.00    -0.072 C 
ATOM     10  C12 <0> d   1      23.176  -8.076  37.979  0.00  0.00     0.066 C 
ATOM     11  C13 <0> d   1      22.869  -9.413  37.296  0.00  0.00     0.122 C 
ATOM     12  C16 <0> d   1      22.392  -9.155  35.865  0.00  0.00     0.033 C 
ATOM     13  C17 <0> d   1      23.518  -8.508  35.056  0.00  0.00     0.016 C 
ATOM     14  C18 <0> d   1      23.878  -7.151  35.681  0.00  0.00    -0.017 C 
ATOM     15  C19 <0> d   1      22.654  -6.239  35.576  0.00  0.00     0.020 C 
ATOM     16  C20 <0> d   1      26.769  -4.796  34.854  0.00  0.00     0.006 C 
ATOM     17  C22 <0> d   1      27.504  -3.579  35.434  0.00  0.00     0.033 C 
ATOM     18  C23 <0> d   1      27.909  -2.826  34.166  0.00  0.00    -0.018 C 
ATOM     19  C24 <0> d   1      27.058  -3.147  33.152  0.00  0.00    -0.042 C 
ENDROOT
BRANCH  19  20
ATOM     20  C25 <0> d   1      27.140  -2.641  31.766  0.00  0.00    -0.012 A 
ATOM     21  C30 <0> d   1      26.412  -1.515  31.377  0.00  0.00     0.128 A 
ATOM     22  N29 <0> d   1      26.489  -1.061  30.144  0.00  0.00    -0.272 NA
ATOM     23  C28 <0> d   1      27.238  -1.648  29.231  0.00  0.00     0.116 A 
ATOM     24  C27 <0> d   1      27.986  -2.771  29.535  0.00  0.00     0.020 A 
ATOM     25  C26 <0> d   1      27.945  -3.285  30.820  0.00  0.00     0.015 A 
ENDBRANCH  19  20
BRANCH  11  26
ATOM     26  O15 <0> d   1      21.846 -10.096  38.022  0.00  0.00    -0.395 OA
ATOM     27  H43 <0> d   1      22.099 -10.982  38.318  0.00  0.00     0.210 HD
ENDBRANCH  11  26
TORSDOF 2
ENDMDL
MODEL 150
REMARK CAVERDOCK RESULT:      19.1      0.000      0.000
REMARK CAVERDOCK CONSTRAINTS:       0.3      0.0      0.0      0.0
REMARK CAVERDOCK TUNNEL: 149     19.1      2.5    150.7
REMARK  2 active torsions:
REMARK  status: ('A' for Active; 'I' for Inactive)
REMARK    1  A    between atoms: C13_11  and  O15_12 
REMARK    2  A    between atoms: C24_20  and  C25_21 
ROOT
ATOM      1  C1  <0> d   1      26.808  -5.186  33.458  0.00  0.00     0.021 C 
ATOM      2  C2  <0> d   1      25.759  -4.082  33.607  0.00  0.00    -0.012 C 
ATOM      3  C3  <0> d   1      25.735  -3.609  35.042  0.00  0.00     0.015 C 
ATOM      4  C4  <0> d   1      25.569  -4.862  35.919  0.00  0.00     0.007 C 
ATOM      5  C5  <0> d   1      24.323  -5.661  35.548  0.00  0.00     0.003 C 
ATOM      6  C7  <0> d   1      24.272  -5.998  34.051  0.00  0.00    -0.001 C 
ATOM      7  C9  <0> d   1      22.934  -6.688  33.763  0.00  0.00     0.033 C 
ATOM      8  C10 <0> d   1      22.799  -7.891  34.650  0.00  0.00    -0.023 C 
ATOM      9  C11 <0> d   1      23.394  -7.992  35.803  0.00  0.00    -0.072 C 
ATOM     10  C12 <0> d   1      23.176  -9.256  36.616  0.00  0.00     0.066 C 
ATOM     11  C13 <0> d   1      22.750  -8.853  38.032  0.00  0.00     0.122 C 
ATOM     12  C16 <0> d   1      23.793  -7.905  38.626  0.00  0.00     0.033 C 
ATOM     13  C17 <0> d   1      23.840  -6.613  37.808  0.00  0.00     0.016 C 
ATOM     14  C18 <0> d   1      24.269  -6.938  36.368  0.00  0.00    -0.017 C 
ATOM     15  C19 <0> d   1      25.689  -7.506  36.412  0.00  0.00     0.020 C 
ATOM     16  C20 <0> d   1      24.352  -4.670  33.297  0.00  0.00     0.006 C 
ATOM     17  C22 <0> d   1      24.470  -4.756  31.768  0.00  0.00     0.033 C 
ATOM     18  C23 <0> d   1      25.224  -3.466  31.441  0.00  0.00    -0.018 C 
ATOM     19  C24 <0> d   1      25.950  -3.073  32.525  0.00  0.00    -0.042 C 
ENDROOT
BRANCH  19  20
ATOM     20  C25 <0> d   1      26.789  -1.859  32.605  0.00  0.00    -0.012 A 
ATOM     21  C30 <0> d   1      27.920  -1.724  31.799  0.00  0.00     0.128 A 
ATOM     22  N29 <0> d   1      28.665  -0.641  31.866  0.00  0.00    -0.272 NA
ATOM     23  C28 <0> d   1      28.386   0.346  32.696  0.00  0.00     0.116 A 
ATOM     24  C27 <0> d   1      27.285   0.287  33.531  0.00  0.00     0.020 A 
ATOM     25  C26 <0> d   1      26.466  -0.828  33.494  0.00  0.00     0.015 A 
ENDBRANCH  19  20
BRANCH  11  26
ATOM     26  O15 <0> d   1      22.648 -10.020  38.849  0.00  0.00    -0.395 OA
ATOM     27  H43 <0> d   1      23.501 -10.397  39.105  0.00  0.00     0.210 HD
ENDBRANCH  11  26
TORSDOF 2
ENDMDL
MODEL 151
REMARK CAVERDOCK RESULT:      21.5      0.000      0.000
REMARK CAVERDOCK CONSTRAINTS:       0.1      0.0      0.0      0.0
REMARK CAVERDOCK TUNNEL: 150     21.5      2.4    151.1
REMARK  2 active torsions:
REMARK  status: ('A' for Active; 'I' for Inactive)
REMARK    1  A    between atoms: C13_11  and  O15_12 
REMARK    2  A    between atoms: C24_20  and  C25_21 
ROOT
ATOM      1  C1  <0> d   1      26.704  -5.248  33.556  0.00  0.00     0.021 C 
ATOM      2  C2  <0> d   1      25.667  -4.140  33.748  0.00  0.00    -0.012 C 
ATOM      3  C3  <0> d   1      25.696  -3.674  35.185  0.00  0.00     0.015 C 
ATOM      4  C4  <0> d   1      25.556  -4.930  36.062  0.00  0.00     0.007 C 
ATOM      5  C5  <0> d   1      24.293  -5.722  35.732  0.00  0.00     0.003 C 
ATOM      6  C7  <0> d   1      24.187  -6.051  34.236  0.00  0.00    -0.001 C 
ATOM      7  C9  <0> d   1      22.836  -6.734  33.993  0.00  0.00     0.033 C 
ATOM      8  C10 <0> d   1      22.728  -7.941  34.879  0.00  0.00    -0.023 C 
ATOM      9  C11 <0> d   1      23.364  -8.050  36.009  0.00  0.00    -0.072 C 
ATOM     10  C12 <0> d   1      23.169  -9.317  36.824  0.00  0.00     0.066 C 
ATOM     11  C13 <0> d   1      22.796  -8.919  38.256  0.00  0.00     0.122 C 
ATOM     12  C16 <0> d   1      23.865  -7.979  38.817  0.00  0.00     0.033 C 
ATOM     13  C17 <0> d   1      23.888  -6.682  38.003  0.00  0.00     0.016 C 
ATOM     14  C18 <0> d   1      24.263  -7.003  36.547  0.00  0.00    -0.017 C 
ATOM     15  C19 <0> d   1      25.682  -7.577  36.537  0.00  0.00     0.020 C 
ATOM     16  C20 <0> d   1      24.246  -4.720  33.485  0.00  0.00     0.006 C 
ATOM     17  C22 <0> d   1      24.309  -4.800  31.953  0.00  0.00     0.033 C 
ATOM     18  C23 <0> d   1      25.056  -3.512  31.605  0.00  0.00    -0.018 C 
ATOM     19  C24 <0> d   1      25.823  -3.127  32.664  0.00  0.00    -0.042 C 
ENDROOT
BRANCH  19  20
ATOM     20  C25 <0> d   1      26.670  -1.917  32.720  0.00  0.00    -0.012 A 
ATOM     21  C30 <0> d   1      27.894  -1.878  32.050  0.00  0.00     0.128 A 
ATOM     22  N29 <0> d   1      28.647  -0.798  32.095  0.00  0.00    -0.272 NA
ATOM     23  C28 <0> d   1      28.288   0.273  32.775  0.00  0.00     0.116 A 
ATOM     24  C27 <0> d   1      27.092   0.312  33.468  0.00  0.00     0.020 A 
ATOM     25  C26 <0> d   1      26.261  -0.795  33.448  0.00  0.00     0.015 A 
ENDBRANCH  19  20
BRANCH  11  26
ATOM     26  O15 <0> d   1      22.718 -10.090  39.071  0.00  0.00    -0.395 OA
ATOM     27  H43 <0> d   1      21.840 -10.251  39.443  0.00  0.00     0.210 HD
ENDBRANCH  11  26
TORSDOF 2
ENDMDL
MODEL 152
REMARK CAVERDOCK RESULT:      23.9      0.000      0.000
REMARK CAVERDOCK CONSTRAINTS:       0.2      0.0      0.0      0.0
REMARK CAVERDOCK TUNNEL: 151     23.9      2.3    152.5
REMARK  2 active torsions:
REMARK  status: ('A' for Active; 'I' for Inactive)
REMARK    1  A    between atoms: C13_11  and  O15_12 
REMARK    2  A    between atoms: C24_20  and  C25_21 
ROOT
ATOM      1  C1  <0> d   1      26.528  -5.180  33.653  0.00  0.00     0.021 C 
ATOM      2  C2  <0> d   1      25.461  -4.112  33.897  0.00  0.00    -0.012 C 
ATOM      3  C3  <0> d   1      25.491  -3.701  35.351  0.00  0.00     0.015 C 
ATOM      4  C4  <0> d   1      25.396  -4.994  36.179  0.00  0.00     0.007 C 
ATOM      5  C5  <0> d   1      24.154  -5.809  35.830  0.00  0.00     0.003 C 
ATOM      6  C7  <0> d   1      24.042  -6.083  34.323  0.00  0.00    -0.001 C 
ATOM      7  C9  <0> d   1      22.709  -6.796  34.066  0.00  0.00     0.033 C 
ATOM      8  C10 <0> d   1      22.645  -8.039  34.905  0.00  0.00    -0.023 C 
ATOM      9  C11 <0> d   1      23.295  -8.173  36.024  0.00  0.00    -0.072 C 
ATOM     10  C12 <0> d   1      23.145  -9.475  36.791  0.00  0.00     0.066 C 
ATOM     11  C13 <0> d   1      22.775  -9.144  38.240  0.00  0.00     0.122 C 
ATOM     12  C16 <0> d   1      23.822  -8.195  38.828  0.00  0.00     0.033 C 
ATOM     13  C17 <0> d   1      23.799  -6.869  38.065  0.00  0.00     0.016 C 
ATOM     14  C18 <0> d   1      24.169  -7.121  36.595  0.00  0.00    -0.017 C 
ATOM     15  C19 <0> d   1      25.603  -7.652  36.550  0.00  0.00     0.020 C 
ATOM     16  C20 <0> d   1      24.055  -4.723  33.625  0.00  0.00     0.006 C 
ATOM     17  C22 <0> d   1      24.104  -4.741  32.090  0.00  0.00     0.033 C 
ATOM     18  C23 <0> d   1      24.811  -3.419  31.786  0.00  0.00    -0.018 C 
ATOM     19  C24 <0> d   1      25.577  -3.053  32.852  0.00  0.00    -0.042 C 
ENDROOT
BRANCH  19  20
ATOM     20  C25 <0> d   1      26.389  -1.822  32.948  0.00  0.00    -0.012 A 
ATOM     21  C30 <0> d   1      27.645  -1.753  32.343  0.00  0.00     0.128 A 
ATOM     22  N29 <0> d   1      28.366  -0.655  32.424  0.00  0.00    -0.272 NA
ATOM     23  C28 <0> d   1      27.945   0.409  33.079  0.00  0.00     0.116 A 
ATOM     24  C27 <0> d   1      26.714   0.419  33.709  0.00  0.00     0.020 A 
ATOM     25  C26 <0> d   1      25.914  -0.709  33.649  0.00  0.00     0.015 A 
ENDBRANCH  19  20
BRANCH  11  26
ATOM     26  O15 <0> d   1      22.739 -10.347  39.010  0.00  0.00    -0.395 OA
ATOM     27  H43 <0> d   1      21.848 -10.627  39.260  0.00  0.00     0.210 HD
ENDBRANCH  11  26
TORSDOF 2
ENDMDL
MODEL 153
REMARK CAVERDOCK RESULT:      27.4      0.000      0.000
REMARK CAVERDOCK CONSTRAINTS:       0.1      0.0      0.0      0.0
[truncated: 28,819 more chars]
