# Supplementary material for: Fully automated virtual screening pipeline of FDA-approved drugs using Caver Web
Source: Comput Struct Biotechnol J. 2022 Nov 17;20:6512–8. doi: 10.1016/j.csbj.2022.11.031 (PMC9705369; doi:10.1016/j.csbj.2022.11.031)
Supplement: Supplementary data 1 [file mmc1.zip › supplementary_data/pymol/ZINC000003812889.pdbqt]

MODEL 1
REMARK CAVERDOCK RESULT:      25.3      0.000      0.000
REMARK CAVERDOCK CONSTRAINTS:       0.0      0.0      0.0      0.0
REMARK CAVERDOCK TUNNEL: 0     25.3      1.7      1.1
REMARK  1 active torsions:
REMARK  status: ('A' for Active; 'I' for Inactive)
REMARK    1  A    between atoms: C3_3  and  O4_4 
ROOT
ATOM      1  C1  <0> d   1      37.683   6.334  33.147  0.00  0.00     0.015 C 
ATOM      2  C2  <0> d   1      38.395   5.737  32.430  0.00  0.00    -0.078 C 
ATOM      3  C3  <0> d   1      39.289   4.989  31.530  0.00  0.00     0.128 C 
ATOM      4  C5  <0> d   1      39.824   3.720  32.239  0.00  0.00     0.052 C 
ATOM      5  C6  <0> d   1      41.360   3.908  32.374  0.00  0.00     0.010 C 
ATOM      6  C7  <0> d   1      41.524   5.431  32.329  0.00  0.00     0.003 C 
ATOM      7  C9  <0> d   1      42.889   5.940  31.912  0.00  0.00     0.002 C 
ATOM      8  C11 <0> d   1      43.966   5.568  32.934  0.00  0.00    -0.010 C 
ATOM      9  C13 <0> d   1      43.695   6.284  34.259  0.00  0.00     0.010 C 
ATOM     10  C14 <0> d   1      45.307   6.017  32.366  0.00  0.00     0.039 C 
ATOM     11  C15 <0> d   1      45.269   7.438  31.843  0.00  0.00    -0.070 C 
ATOM     12  C16 <0> d   1      44.163   8.075  31.590  0.00  0.00    -0.072 C 
ATOM     13  C17 <0> d   1      44.105   9.469  31.006  0.00  0.00     0.042 C 
ATOM     14  C18 <0> d   1      45.374  10.264  31.295  0.00  0.00     0.083 C 
ATOM     15  C19 <0> d   1      46.540   9.367  30.921  0.00  0.00     0.131 C 
ATOM     16  O20 <0> d   1      47.341   9.682  30.074  0.00  0.00    -0.298 OA
ATOM     17  C21 <0> d   1      46.640   8.065  31.667  0.00  0.00     0.112 C 
ATOM     18  C22 <0> d   1      42.805   7.468  31.866  0.00  0.00     0.019 C 
ATOM     19  C24 <0> d   1      41.767   7.960  30.866  0.00  0.00     0.010 C 
ATOM     20  C25 <0> d   1      40.389   7.341  31.166  0.00  0.00     0.014 C 
ATOM     21  C26 <0> d   1      40.525   5.819  31.204  0.00  0.00     0.003 C 
ATOM     22  C27 <0> d   1      41.134   5.325  29.889  0.00  0.00     0.020 C 
ENDROOT
BRANCH   3  23
ATOM     23  O4  <0> d   1      38.598   4.634  30.330  0.00  0.00    -0.377 OA
ATOM     24  H29 <0> d   1      38.906   3.811  29.928  0.00  0.00     0.211 HD
ENDBRANCH   3  23
TORSDOF 1
ENDMDL
MODEL 2
REMARK CAVERDOCK RESULT:      25.4      0.000      0.000
REMARK CAVERDOCK CONSTRAINTS:       0.0      0.0      0.0      0.0
REMARK CAVERDOCK TUNNEL: 1     25.4      1.8      2.1
REMARK  1 active torsions:
REMARK  status: ('A' for Active; 'I' for Inactive)
REMARK    1  A    between atoms: C3_3  and  O4_4 
ROOT
ATOM      1  C1  <0> d   1      37.503   6.373  33.074  0.00  0.00     0.015 C 
ATOM      2  C2  <0> d   1      38.192   5.815  32.307  0.00  0.00    -0.078 C 
ATOM      3  C3  <0> d   1      39.059   5.115  31.343  0.00  0.00     0.128 C 
ATOM      4  C5  <0> d   1      39.473   3.731  31.902  0.00  0.00     0.052 C 
ATOM      5  C6  <0> d   1      41.013   3.780  32.097  0.00  0.00     0.010 C 
ATOM      6  C7  <0> d   1      41.291   5.280  32.246  0.00  0.00     0.003 C 
ATOM      7  C9  <0> d   1      42.704   5.728  31.931  0.00  0.00     0.002 C 
ATOM      8  C11 <0> d   1      43.715   5.151  32.925  0.00  0.00    -0.010 C 
ATOM      9  C13 <0> d   1      43.452   5.719  34.322  0.00  0.00     0.010 C 
ATOM     10  C14 <0> d   1      45.104   5.560  32.451  0.00  0.00     0.039 C 
ATOM     11  C15 <0> d   1      45.189   7.033  32.108  0.00  0.00    -0.070 C 
ATOM     12  C16 <0> d   1      44.144   7.781  31.909  0.00  0.00    -0.072 C 
ATOM     13  C17 <0> d   1      44.210   9.236  31.502  0.00  0.00     0.042 C 
ATOM     14  C18 <0> d   1      45.523   9.888  31.919  0.00  0.00     0.083 C 
ATOM     15  C19 <0> d   1      46.631   8.956  31.466  0.00  0.00     0.131 C 
ATOM     16  O20 <0> d   1      47.482   9.308  30.685  0.00  0.00    -0.298 OA
ATOM     17  C21 <0> d   1      46.608   7.568  32.046  0.00  0.00     0.112 C 
ATOM     18  C22 <0> d   1      42.735   7.252  32.073  0.00  0.00     0.019 C 
ATOM     19  C24 <0> d   1      41.772   7.942  31.117  0.00  0.00     0.010 C 
ATOM     20  C25 <0> d   1      40.342   7.401  31.302  0.00  0.00     0.014 C 
ATOM     21  C26 <0> d   1      40.364   5.879  31.154  0.00  0.00     0.003 C 
ATOM     22  C27 <0> d   1      40.979   5.504  29.804  0.00  0.00     0.020 C 
ENDROOT
BRANCH   3  23
ATOM     23  O4  <0> d   1      38.385   4.964  30.092  0.00  0.00    -0.377 OA
ATOM     24  H29 <0> d   1      38.438   5.742  29.521  0.00  0.00     0.211 HD
ENDBRANCH   3  23
TORSDOF 1
ENDMDL
MODEL 3
REMARK CAVERDOCK RESULT:      25.4      0.000      0.000
REMARK CAVERDOCK CONSTRAINTS:       0.0      0.0      0.0      0.0
REMARK CAVERDOCK TUNNEL: 2     25.4      1.8      3.1
REMARK  1 active torsions:
REMARK  status: ('A' for Active; 'I' for Inactive)
REMARK    1  A    between atoms: C3_3  and  O4_4 
ROOT
ATOM      1  C1  <0> d   1      37.351   6.468  32.928  0.00  0.00     0.015 C 
ATOM      2  C2  <0> d   1      38.022   5.939  32.124  0.00  0.00    -0.078 C 
ATOM      3  C3  <0> d   1      38.865   5.277  31.115  0.00  0.00     0.128 C 
ATOM      4  C5  <0> d   1      39.215   3.838  31.569  0.00  0.00     0.052 C 
ATOM      5  C6  <0> d   1      40.754   3.806  31.775  0.00  0.00     0.010 C 
ATOM      6  C7  <0> d   1      41.095   5.277  32.038  0.00  0.00     0.003 C 
ATOM      7  C9  <0> d   1      42.529   5.686  31.763  0.00  0.00     0.002 C 
ATOM      8  C11 <0> d   1      43.506   4.993  32.716  0.00  0.00    -0.010 C 
ATOM      9  C13 <0> d   1      43.257   5.465  34.150  0.00  0.00     0.010 C 
ATOM     10  C14 <0> d   1      44.915   5.376  32.280  0.00  0.00     0.039 C 
ATOM     11  C15 <0> d   1      45.066   6.866  32.050  0.00  0.00    -0.070 C 
ATOM     12  C16 <0> d   1      44.055   7.670  31.902  0.00  0.00    -0.072 C 
ATOM     13  C17 <0> d   1      44.186   9.148  31.606  0.00  0.00     0.042 C 
ATOM     14  C18 <0> d   1      45.523   9.710  32.077  0.00  0.00     0.083 C 
ATOM     15  C19 <0> d   1      46.594   8.766  31.560  0.00  0.00     0.131 C 
ATOM     16  O20 <0> d   1      47.465   9.139  30.811  0.00  0.00    -0.298 OA
ATOM     17  C21 <0> d   1      46.507   7.341  32.034  0.00  0.00     0.112 C 
ATOM     18  C22 <0> d   1      42.624   7.192  32.019  0.00  0.00     0.019 C 
ATOM     19  C24 <0> d   1      41.698   7.993  31.113  0.00  0.00     0.010 C 
ATOM     20  C25 <0> d   1      40.245   7.502  31.251  0.00  0.00     0.014 C 
ATOM     21  C26 <0> d   1      40.203   5.996  30.989  0.00  0.00     0.003 C 
ATOM     22  C27 <0> d   1      40.812   5.696  29.618  0.00  0.00     0.020 C 
ENDROOT
BRANCH   3  23
ATOM     23  O4  <0> d   1      38.195   5.249  29.852  0.00  0.00    -0.377 OA
ATOM     24  H29 <0> d   1      37.751   4.412  29.661  0.00  0.00     0.211 HD
ENDBRANCH   3  23
TORSDOF 1
ENDMDL
MODEL 4
REMARK CAVERDOCK RESULT:      25.0      0.000      0.000
REMARK CAVERDOCK CONSTRAINTS:       0.0      0.0      0.0      0.0
REMARK CAVERDOCK TUNNEL: 3     25.0      1.9      4.3
REMARK  1 active torsions:
REMARK  status: ('A' for Active; 'I' for Inactive)
REMARK    1  A    between atoms: C3_3  and  O4_4 
ROOT
ATOM      1  C1  <0> d   1      37.149   6.163  33.072  0.00  0.00     0.015 C 
ATOM      2  C2  <0> d   1      37.821   5.732  32.212  0.00  0.00    -0.078 C 
ATOM      3  C3  <0> d   1      38.664   5.191  31.132  0.00  0.00     0.128 C 
ATOM      4  C5  <0> d   1      39.039   3.718  31.431  0.00  0.00     0.052 C 
ATOM      5  C6  <0> d   1      40.580   3.689  31.622  0.00  0.00     0.010 C 
ATOM      6  C7  <0> d   1      40.902   5.129  32.034  0.00  0.00     0.003 C 
ATOM      7  C9  <0> d   1      42.327   5.586  31.794  0.00  0.00     0.002 C 
ATOM      8  C11 <0> d   1      43.323   4.812  32.662  0.00  0.00    -0.010 C 
ATOM      9  C13 <0> d   1      43.079   5.127  34.139  0.00  0.00     0.010 C 
ATOM     10  C14 <0> d   1      44.722   5.260  32.259  0.00  0.00     0.039 C 
ATOM     11  C15 <0> d   1      44.850   6.768  32.185  0.00  0.00    -0.070 C 
ATOM     12  C16 <0> d   1      43.826   7.568  32.130  0.00  0.00    -0.072 C 
ATOM     13  C17 <0> d   1      43.933   9.070  31.990  0.00  0.00     0.042 C 
ATOM     14  C18 <0> d   1      45.266   9.599  32.508  0.00  0.00     0.083 C 
ATOM     15  C19 <0> d   1      46.346   8.732  31.887  0.00  0.00     0.131 C 
ATOM     16  O20 <0> d   1      47.205   9.194  31.175  0.00  0.00    -0.298 OA
ATOM     17  C21 <0> d   1      46.284   7.264  32.209  0.00  0.00     0.112 C 
ATOM     18  C22 <0> d   1      42.403   7.058  32.206  0.00  0.00     0.019 C 
ATOM     19  C24 <0> d   1      41.458   7.936  31.396  0.00  0.00     0.010 C 
ATOM     20  C25 <0> d   1      40.013   7.410  31.492  0.00  0.00     0.014 C 
ATOM     21  C26 <0> d   1      39.990   5.940  31.074  0.00  0.00     0.003 C 
ATOM     22  C27 <0> d   1      40.592   5.795  29.674  0.00  0.00     0.020 C 
ENDROOT
BRANCH   3  23
ATOM     23  O4  <0> d   1      37.984   5.287  29.879  0.00  0.00    -0.377 OA
ATOM     24  H29 <0> d   1      38.032   6.161  29.471  0.00  0.00     0.211 HD
ENDBRANCH   3  23
TORSDOF 1
ENDMDL
MODEL 5
REMARK CAVERDOCK RESULT:      25.0      0.000      0.000
REMARK CAVERDOCK CONSTRAINTS:       0.0      0.0      0.0      0.0
REMARK CAVERDOCK TUNNEL: 4     25.0      1.9      5.2
REMARK  1 active torsions:
REMARK  status: ('A' for Active; 'I' for Inactive)
REMARK    1  A    between atoms: C3_3  and  O4_4 
ROOT
ATOM      1  C1  <0> d   1      37.000   6.304  32.866  0.00  0.00     0.015 C 
ATOM      2  C2  <0> d   1      37.688   5.864  32.023  0.00  0.00    -0.078 C 
ATOM      3  C3  <0> d   1      38.552   5.313  30.966  0.00  0.00     0.128 C 
ATOM      4  C5  <0> d   1      38.860   3.821  31.248  0.00  0.00     0.052 C 
ATOM      5  C6  <0> d   1      40.390   3.729  31.497  0.00  0.00     0.010 C 
ATOM      6  C7  <0> d   1      40.750   5.148  31.952  0.00  0.00     0.003 C 
ATOM      7  C9  <0> d   1      42.199   5.555  31.776  0.00  0.00     0.002 C 
ATOM      8  C11 <0> d   1      43.130   4.727  32.665  0.00  0.00    -0.010 C 
ATOM      9  C13 <0> d   1      42.841   5.022  34.138  0.00  0.00     0.010 C 
ATOM     10  C14 <0> d   1      44.560   5.129  32.325  0.00  0.00     0.039 C 
ATOM     11  C15 <0> d   1      44.747   6.632  32.288  0.00  0.00    -0.070 C 
ATOM     12  C16 <0> d   1      43.756   7.471  32.210  0.00  0.00    -0.072 C 
ATOM     13  C17 <0> d   1      43.925   8.971  32.106  0.00  0.00     0.042 C 
ATOM     14  C18 <0> d   1      45.255   9.439  32.685  0.00  0.00     0.083 C 
ATOM     15  C19 <0> d   1      46.326   8.543  32.088  0.00  0.00     0.131 C 
ATOM     16  O20 <0> d   1      47.228   8.986  31.420  0.00  0.00    -0.298 OA
ATOM     17  C21 <0> d   1      46.196   7.072  32.377  0.00  0.00     0.112 C 
ATOM     18  C22 <0> d   1      42.313   7.015  32.222  0.00  0.00     0.019 C 
ATOM     19  C24 <0> d   1      41.434   7.943  31.394  0.00  0.00     0.010 C 
ATOM     20  C25 <0> d   1      39.968   7.472  31.424  0.00  0.00     0.014 C 
ATOM     21  C26 <0> d   1      39.907   6.012  30.974  0.00  0.00     0.003 C 
ATOM     22  C27 <0> d   1      40.557   5.871  29.596  0.00  0.00     0.020 C 
ENDROOT
BRANCH   3  23
ATOM     23  O4  <0> d   1      37.926   5.458  29.690  0.00  0.00    -0.377 OA
ATOM     24  H29 <0> d   1      37.410   4.688  29.415  0.00  0.00     0.211 HD
ENDBRANCH   3  23
TORSDOF 1
ENDMDL
MODEL 6
REMARK CAVERDOCK RESULT:      24.8      0.000      0.000
REMARK CAVERDOCK CONSTRAINTS:       0.0      0.0      0.0      0.0
REMARK CAVERDOCK TUNNEL: 5     24.8      1.8      6.2
REMARK  1 active torsions:
REMARK  status: ('A' for Active; 'I' for Inactive)
REMARK    1  A    between atoms: C3_3  and  O4_4 
ROOT
ATOM      1  C1  <0> d   1      36.823   6.132  33.052  0.00  0.00     0.015 C 
ATOM      2  C2  <0> d   1      37.474   5.736  32.159  0.00  0.00    -0.078 C 
ATOM      3  C3  <0> d   1      38.290   5.240  31.038  0.00  0.00     0.128 C 
ATOM      4  C5  <0> d   1      38.588   3.730  31.219  0.00  0.00     0.052 C 
ATOM      5  C6  <0> d   1      40.125   3.606  31.403  0.00  0.00     0.010 C 
ATOM      6  C7  <0> d   1      40.520   4.991  31.928  0.00  0.00     0.003 C 
ATOM      7  C9  <0> d   1      41.967   5.391  31.721  0.00  0.00     0.002 C 
ATOM      8  C11 <0> d   1      42.920   4.500  32.522  0.00  0.00    -0.010 C 
ATOM      9  C13 <0> d   1      42.690   4.710  34.021  0.00  0.00     0.010 C 
ATOM     10  C14 <0> d   1      44.342   4.905  32.153  0.00  0.00     0.039 C 
ATOM     11  C15 <0> d   1      44.547   6.406  32.198  0.00  0.00    -0.070 C 
ATOM     12  C16 <0> d   1      43.566   7.260  32.208  0.00  0.00    -0.072 C 
ATOM     13  C17 <0> d   1      43.751   8.761  32.187  0.00  0.00     0.042 C 
ATOM     14  C18 <0> d   1      45.108   9.178  32.742  0.00  0.00     0.083 C 
ATOM     15  C19 <0> d   1      46.143   8.308  32.052  0.00  0.00     0.131 C 
ATOM     16  O20 <0> d   1      47.026   8.779  31.377  0.00  0.00    -0.298 OA
ATOM     17  C21 <0> d   1      46.004   6.824  32.258  0.00  0.00     0.112 C 
ATOM     18  C22 <0> d   1      42.118   6.820  32.248  0.00  0.00     0.019 C 
ATOM     19  C24 <0> d   1      41.222   7.807  31.512  0.00  0.00     0.010 C 
ATOM     20  C25 <0> d   1      39.751   7.351  31.569  0.00  0.00     0.014 C 
ATOM     21  C26 <0> d   1      39.653   5.921  31.036  0.00  0.00     0.003 C 
ATOM     22  C27 <0> d   1      40.249   5.856  29.628  0.00  0.00     0.020 C 
ENDROOT
BRANCH   3  23
ATOM     23  O4  <0> d   1      37.618   5.469  29.798  0.00  0.00    -0.377 OA
ATOM     24  H29 <0> d   1      37.060   4.733  29.511  0.00  0.00     0.211 HD
ENDBRANCH   3  23
TORSDOF 1
ENDMDL
MODEL 7
REMARK CAVERDOCK RESULT:      24.6      0.000      0.000
REMARK CAVERDOCK CONSTRAINTS:       0.0      0.0      0.0      0.0
REMARK CAVERDOCK TUNNEL: 6     24.6      1.8      7.3
REMARK  1 active torsions:
REMARK  status: ('A' for Active; 'I' for Inactive)
REMARK    1  A    between atoms: C3_3  and  O4_4 
ROOT
ATOM      1  C1  <0> d   1      36.643   6.124  32.886  0.00  0.00     0.015 C 
ATOM      2  C2  <0> d   1      37.322   5.743  32.008  0.00  0.00    -0.078 C 
ATOM      3  C3  <0> d   1      38.174   5.265  30.907  0.00  0.00     0.128 C 
ATOM      4  C5  <0> d   1      38.490   3.760  31.087  0.00  0.00     0.052 C 
ATOM      5  C6  <0> d   1      40.024   3.658  31.310  0.00  0.00     0.010 C 
ATOM      6  C7  <0> d   1      40.384   5.045  31.852  0.00  0.00     0.003 C 
ATOM      7  C9  <0> d   1      41.830   5.469  31.685  0.00  0.00     0.002 C 
ATOM      8  C11 <0> d   1      42.775   4.588  32.506  0.00  0.00    -0.010 C 
ATOM      9  C13 <0> d   1      42.504   4.786  33.999  0.00  0.00     0.010 C 
ATOM     10  C14 <0> d   1      44.200   5.017  32.175  0.00  0.00     0.039 C 
ATOM     11  C15 <0> d   1      44.380   6.520  32.234  0.00  0.00    -0.070 C 
ATOM     12  C16 <0> d   1      43.386   7.359  32.223  0.00  0.00    -0.072 C 
ATOM     13  C17 <0> d   1      43.549   8.863  32.215  0.00  0.00     0.042 C 
ATOM     14  C18 <0> d   1      44.885   9.297  32.807  0.00  0.00     0.083 C 
ATOM     15  C19 <0> d   1      45.951   8.447  32.140  0.00  0.00     0.131 C 
ATOM     16  O20 <0> d   1      46.843   8.936  31.490  0.00  0.00    -0.298 OA
ATOM     17  C21 <0> d   1      45.829   6.960  32.334  0.00  0.00     0.112 C 
ATOM     18  C22 <0> d   1      41.945   6.897  32.223  0.00  0.00     0.019 C 
ATOM     19  C24 <0> d   1      41.053   7.874  31.470  0.00  0.00     0.010 C 
ATOM     20  C25 <0> d   1      39.589   7.395  31.486  0.00  0.00     0.014 C 
ATOM     21  C26 <0> d   1      39.526   5.967  30.943  0.00  0.00     0.003 C 
ATOM     22  C27 <0> d   1      40.160   5.920  29.550  0.00  0.00     0.020 C 
ENDROOT
BRANCH   3  23
ATOM     23  O4  <0> d   1      37.531   5.491  29.651  0.00  0.00    -0.377 OA
ATOM     24  H29 <0> d   1      38.023   5.154  28.890  0.00  0.00     0.211 HD
ENDBRANCH   3  23
TORSDOF 1
ENDMDL
MODEL 8
REMARK CAVERDOCK RESULT:      24.6      0.000      0.000
REMARK CAVERDOCK CONSTRAINTS:       0.0      0.0      0.0      0.0
REMARK CAVERDOCK TUNNEL: 7     24.6      1.8      8.2
REMARK  1 active torsions:
REMARK  status: ('A' for Active; 'I' for Inactive)
REMARK    1  A    between atoms: C3_3  and  O4_4 
ROOT
ATOM      1  C1  <0> d   1      36.382   5.943  32.809  0.00  0.00     0.015 C 
ATOM      2  C2  <0> d   1      37.068   5.593  31.924  0.00  0.00    -0.078 C 
ATOM      3  C3  <0> d   1      37.929   5.154  30.814  0.00  0.00     0.128 C 
ATOM      4  C5  <0> d   1      38.231   3.639  30.934  0.00  0.00     0.052 C 
ATOM      5  C6  <0> d   1      39.760   3.514  31.171  0.00  0.00     0.010 C 
ATOM      6  C7  <0> d   1      40.126   4.875  31.774  0.00  0.00     0.003 C 
ATOM      7  C9  <0> d   1      41.577   5.292  31.642  0.00  0.00     0.002 C 
ATOM      8  C11 <0> d   1      42.505   4.370  32.436  0.00  0.00    -0.010 C 
ATOM      9  C13 <0> d   1      42.218   4.507  33.933  0.00  0.00     0.010 C 
ATOM     10  C14 <0> d   1      43.937   4.799  32.141  0.00  0.00     0.039 C 
ATOM     11  C15 <0> d   1      44.130   6.297  32.264  0.00  0.00    -0.070 C 
ATOM     12  C16 <0> d   1      43.143   7.144  32.277  0.00  0.00    -0.072 C 
ATOM     13  C17 <0> d   1      43.319   8.645  32.333  0.00  0.00     0.042 C 
ATOM     14  C18 <0> d   1      44.651   9.043  32.958  0.00  0.00     0.083 C 
ATOM     15  C19 <0> d   1      45.717   8.212  32.269  0.00  0.00     0.131 C 
ATOM     16  O20 <0> d   1      46.622   8.719  31.650  0.00  0.00    -0.298 OA
ATOM     17  C21 <0> d   1      45.581   6.719  32.399  0.00  0.00     0.112 C 
ATOM     18  C22 <0> d   1      41.698   6.696  32.241  0.00  0.00     0.019 C 
ATOM     19  C24 <0> d   1      40.823   7.711  31.518  0.00  0.00     0.010 C 
ATOM     20  C25 <0> d   1      39.355   7.245  31.498  0.00  0.00     0.014 C 
ATOM     21  C26 <0> d   1      39.287   5.842  30.895  0.00  0.00     0.003 C 
ATOM     22  C27 <0> d   1      39.936   5.847  29.509  0.00  0.00     0.020 C 
ENDROOT
BRANCH   3  23
ATOM     23  O4  <0> d   1      37.303   5.438  29.561  0.00  0.00    -0.377 OA
ATOM     24  H29 <0> d   1      37.710   6.167  29.074  0.00  0.00     0.211 HD
ENDBRANCH   3  23
TORSDOF 1
ENDMDL
MODEL 9
REMARK CAVERDOCK RESULT:      25.0      0.000      0.000
REMARK CAVERDOCK CONSTRAINTS:       0.0      0.0      0.0      0.0
REMARK CAVERDOCK TUNNEL: 8     25.0      1.8      9.3
REMARK  1 active torsions:
REMARK  status: ('A' for Active; 'I' for Inactive)
REMARK    1  A    between atoms: C3_3  and  O4_4 
ROOT
ATOM      1  C1  <0> d   1      36.270   5.952  32.902  0.00  0.00     0.015 C 
ATOM      2  C2  <0> d   1      36.943   5.639  31.994  0.00  0.00    -0.078 C 
ATOM      3  C3  <0> d   1      37.789   5.246  30.854  0.00  0.00     0.128 C 
ATOM      4  C5  <0> d   1      38.093   3.728  30.910  0.00  0.00     0.052 C 
ATOM      5  C6  <0> d   1      39.626   3.596  31.118  0.00  0.00     0.010 C 
ATOM      6  C7  <0> d   1      40.000   4.931  31.771  0.00  0.00     0.003 C 
ATOM      7  C9  <0> d   1      41.449   5.356  31.634  0.00  0.00     0.002 C 
ATOM      8  C11 <0> d   1      42.388   4.403  32.377  0.00  0.00    -0.010 C 
ATOM      9  C13 <0> d   1      42.123   4.480  33.882  0.00  0.00     0.010 C 
ATOM     10  C14 <0> d   1      43.815   4.846  32.078  0.00  0.00     0.039 C 
ATOM     11  C15 <0> d   1      44.009   6.338  32.258  0.00  0.00    -0.070 C 
ATOM     12  C16 <0> d   1      43.022   7.183  32.319  0.00  0.00    -0.072 C 
ATOM     13  C17 <0> d   1      43.197   8.681  32.433  0.00  0.00     0.042 C 
ATOM     14  C18 <0> d   1      44.538   9.055  33.054  0.00  0.00     0.083 C 
ATOM     15  C19 <0> d   1      45.595   8.253  32.316  0.00  0.00     0.131 C 
ATOM     16  O20 <0> d   1      46.490   8.786  31.706  0.00  0.00    -0.298 OA
ATOM     17  C21 <0> d   1      45.462   6.756  32.388  0.00  0.00     0.112 C 
ATOM     18  C22 <0> d   1      41.577   6.734  32.287  0.00  0.00     0.019 C 
ATOM     19  C24 <0> d   1      40.691   7.776  31.618  0.00  0.00     0.010 C 
ATOM     20  C25 <0> d   1      39.223   7.310  31.601  0.00  0.00     0.014 C 
ATOM     21  C26 <0> d   1      39.147   5.932  30.943  0.00  0.00     0.003 C 
ATOM     22  C27 <0> d   1      39.776   5.993  29.549  0.00  0.00     0.020 C 
ENDROOT
BRANCH   3  23
ATOM     23  O4  <0> d   1      37.144   5.579  29.623  0.00  0.00    -0.377 OA
ATOM     24  H29 <0> d   1      36.884   6.507  29.553  0.00  0.00     0.211 HD
ENDBRANCH   3  23
TORSDOF 1
ENDMDL
MODEL 10
REMARK CAVERDOCK RESULT:      25.9      0.000      0.000
REMARK CAVERDOCK CONSTRAINTS:       0.0      0.0      0.0      0.0
REMARK CAVERDOCK TUNNEL: 9     25.9      1.7     10.2
REMARK  1 active torsions:
REMARK  status: ('A' for Active; 'I' for Inactive)
REMARK    1  A    between atoms: C3_3  and  O4_4 
ROOT
ATOM      1  C1  <0> d   1      35.943   5.899  32.583  0.00  0.00     0.015 C 
ATOM      2  C2  <0> d   1      36.653   5.546  31.719  0.00  0.00    -0.078 C 
ATOM      3  C3  <0> d   1      37.545   5.103  30.634  0.00  0.00     0.128 C 
ATOM      4  C5  <0> d   1      37.817   3.583  30.749  0.00  0.00     0.052 C 
ATOM      5  C6  <0> d   1      39.336   3.430  31.037  0.00  0.00     0.010 C 
ATOM      6  C7  <0> d   1      39.703   4.778  31.666  0.00  0.00     0.003 C 
ATOM      7  C9  <0> d   1      41.165   5.172  31.587  0.00  0.00     0.002 C 
ATOM      8  C11 <0> d   1      42.049   4.227  32.403  0.00  0.00    -0.010 C 
ATOM      9  C13 <0> d   1      41.713   4.355  33.891  0.00  0.00     0.010 C 
ATOM     10  C14 <0> d   1      43.497   4.635  32.161  0.00  0.00     0.039 C 
ATOM     11  C15 <0> d   1      43.710   6.128  32.306  0.00  0.00    -0.070 C 
ATOM     12  C16 <0> d   1      42.738   6.992  32.294  0.00  0.00    -0.072 C 
ATOM     13  C17 <0> d   1      42.936   8.489  32.371  0.00  0.00     0.042 C 
ATOM     14  C18 <0> d   1      44.252   8.859  33.045  0.00  0.00     0.083 C 
ATOM     15  C19 <0> d   1      45.328   8.016  32.384  0.00  0.00     0.131 C 
ATOM     16  O20 <0> d   1      46.261   8.514  31.802  0.00  0.00    -0.298 OA
ATOM     17  C21 <0> d   1      45.163   6.525  32.494  0.00  0.00     0.112 C 
ATOM     18  C22 <0> d   1      41.288   6.568  32.204  0.00  0.00     0.019 C 
ATOM     19  C24 <0> d   1      40.455   7.605  31.462  0.00  0.00     0.010 C 
ATOM     20  C25 <0> d   1      38.981   7.164  31.387  0.00  0.00     0.014 C 
ATOM     21  C26 <0> d   1      38.910   5.768  30.768  0.00  0.00     0.003 C 
ATOM     22  C27 <0> d   1      39.607   5.775  29.405  0.00  0.00     0.020 C 
ENDROOT
BRANCH   3  23
ATOM     23  O4  <0> d   1      36.967   5.409  29.363  0.00  0.00    -0.377 OA
ATOM     24  H29 <0> d   1      36.241   4.823  29.110  0.00  0.00     0.211 HD
ENDBRANCH   3  23
TORSDOF 1
ENDMDL
MODEL 11
REMARK CAVERDOCK RESULT:      24.3      0.000      0.000
REMARK CAVERDOCK CONSTRAINTS:       0.0      0.0      0.0      0.0
REMARK CAVERDOCK TUNNEL: 10     24.3      1.7     11.5
REMARK  1 active torsions:
REMARK  status: ('A' for Active; 'I' for Inactive)
REMARK    1  A    between atoms: C3_3  and  O4_4 
ROOT
ATOM      1  C1  <0> d   1      44.733   8.327  31.487  0.00  0.00     0.015 C 
ATOM      2  C2  <0> d   1      44.387   7.434  32.166  0.00  0.00    -0.078 C 
ATOM      3  C3  <0> d   1      43.953   6.315  33.017  0.00  0.00     0.128 C 
ATOM      4  C5  <0> d   1      44.615   4.995  32.548  0.00  0.00     0.052 C 
ATOM      5  C6  <0> d   1      43.463   4.077  32.057  0.00  0.00     0.010 C 
ATOM      6  C7  <0> d   1      42.361   5.077  31.691  0.00  0.00     0.003 C 
ATOM      7  C9  <0> d   1      40.947   4.531  31.678  0.00  0.00     0.002 C 
ATOM      8  C11 <0> d   1      40.756   3.482  30.580  0.00  0.00    -0.010 C 
ATOM      9  C13 <0> d   1      40.911   4.136  29.204  0.00  0.00     0.010 C 
ATOM     10  C14 <0> d   1      39.349   2.916  30.730  0.00  0.00     0.039 C 
ATOM     11  C15 <0> d   1      38.302   3.999  30.883  0.00  0.00    -0.070 C 
ATOM     12  C16 <0> d   1      38.588   5.229  31.194  0.00  0.00    -0.072 C 
ATOM     13  C17 <0> d   1      37.552   6.308  31.415  0.00  0.00     0.042 C 
ATOM     14  C18 <0> d   1      36.248   6.009  30.684  0.00  0.00     0.083 C 
ATOM     15  C19 <0> d   1      35.885   4.573  31.018  0.00  0.00     0.131 C 
ATOM     16  O20 <0> d   1      34.854   4.289  31.578  0.00  0.00    -0.298 OA
ATOM     17  C21 <0> d   1      36.886   3.525  30.612  0.00  0.00     0.112 C 
ATOM     18  C22 <0> d   1      40.015   5.704  31.363  0.00  0.00     0.019 C 
ATOM     19  C24 <0> d   1      40.108   6.813  32.402  0.00  0.00     0.010 C 
ATOM     20  C25 <0> d   1      41.564   7.292  32.556  0.00  0.00     0.014 C 
ATOM     21  C26 <0> d   1      42.453   6.088  32.867  0.00  0.00     0.003 C 
ATOM     22  C27 <0> d   1      41.923   5.364  34.107  0.00  0.00     0.020 C 
ENDROOT
BRANCH   3  23
ATOM     23  O4  <0> d   1      44.281   6.577  34.383  0.00  0.00    -0.377 OA
ATOM     24  H29 <0> d   1      44.242   7.512  34.625  0.00  0.00     0.211 HD
ENDBRANCH   3  23
TORSDOF 1
ENDMDL
MODEL 12
REMARK CAVERDOCK RESULT:      27.5      0.000      0.000
REMARK CAVERDOCK CONSTRAINTS:       0.0      0.0      0.0      0.0
REMARK CAVERDOCK TUNNEL: 11     27.5      1.8     12.4
REMARK  1 active torsions:
REMARK  status: ('A' for Active; 'I' for Inactive)
REMARK    1  A    between atoms: C3_3  and  O4_4 
ROOT
ATOM      1  C1  <0> d   1      35.568   5.788  32.712  0.00  0.00     0.015 C 
ATOM      2  C2  <0> d   1      36.244   5.484  31.803  0.00  0.00    -0.078 C 
ATOM      3  C3  <0> d   1      37.094   5.104  30.662  0.00  0.00     0.128 C 
ATOM      4  C5  <0> d   1      37.334   3.573  30.659  0.00  0.00     0.052 C 
ATOM      5  C6  <0> d   1      38.857   3.369  30.887  0.00  0.00     0.010 C 
ATOM      6  C7  <0> d   1      39.273   4.660  31.601  0.00  0.00     0.003 C 
ATOM      7  C9  <0> d   1      40.740   5.029  31.506  0.00  0.00     0.002 C 
ATOM      8  C11 <0> d   1      41.626   4.008  32.224  0.00  0.00    -0.010 C 
ATOM      9  C13 <0> d   1      41.336   4.034  33.727  0.00  0.00     0.010 C 
ATOM     10  C14 <0> d   1      43.075   4.403  31.968  0.00  0.00     0.039 C 
ATOM     11  C15 <0> d   1      43.326   5.877  32.213  0.00  0.00    -0.070 C 
ATOM     12  C16 <0> d   1      42.374   6.759  32.294  0.00  0.00    -0.072 C 
ATOM     13  C17 <0> d   1      42.608   8.242  32.473  0.00  0.00     0.042 C 
ATOM     14  C18 <0> d   1      43.952   8.534  33.131  0.00  0.00     0.083 C 
ATOM     15  C19 <0> d   1      44.988   7.720  32.378  0.00  0.00     0.131 C 
ATOM     16  O20 <0> d   1      45.915   8.240  31.805  0.00  0.00    -0.298 OA
ATOM     17  C21 <0> d   1      44.793   6.229  32.385  0.00  0.00     0.112 C 
ATOM     18  C22 <0> d   1      40.913   6.373  32.218  0.00  0.00     0.019 C 
ATOM     19  C24 <0> d   1      40.082   7.477  31.579  0.00  0.00     0.010 C 
ATOM     20  C25 <0> d   1      38.597   7.074  31.518  0.00  0.00     0.014 C 
ATOM     21  C26 <0> d   1      38.477   5.728  30.802  0.00  0.00     0.003 C 
ATOM     22  C27 <0> d   1      39.133   5.820  29.422  0.00  0.00     0.020 C 
ENDROOT
BRANCH   3  23
ATOM     23  O4  <0> d   1      36.486   5.513  29.435  0.00  0.00    -0.377 OA
ATOM     24  H29 <0> d   1      36.292   4.785  28.829  0.00  0.00     0.211 HD
ENDBRANCH   3  23
TORSDOF 1
ENDMDL
MODEL 13
REMARK CAVERDOCK RESULT:      21.5      0.000      0.000
REMARK CAVERDOCK CONSTRAINTS:       3.2      0.0      0.0      0.0
REMARK CAVERDOCK TUNNEL: 12     21.5      1.8     13.4
REMARK  1 active torsions:
REMARK  status: ('A' for Active; 'I' for Inactive)
REMARK    1  A    between atoms: C3_3  and  O4_4 
ROOT
ATOM      1  C1  <0> d   1      44.180   8.481  31.973  0.00  0.00     0.015 C 
ATOM      2  C2  <0> d   1      43.979   7.404  32.394  0.00  0.00    -0.078 C 
ATOM      3  C3  <0> d   1      43.727   6.053  32.922  0.00  0.00     0.128 C 
ATOM      4  C5  <0> d   1      44.422   4.991  32.034  0.00  0.00     0.052 C 
ATOM      5  C6  <0> d   1      43.288   4.136  31.405  0.00  0.00     0.010 C 
ATOM      6  C7  <0> d   1      42.083   5.081  31.445  0.00  0.00     0.003 C 
ATOM      7  C9  <0> d   1      40.719   4.422  31.404  0.00  0.00     0.002 C 
ATOM      8  C11 <0> d   1      40.477   3.708  30.072  0.00  0.00    -0.010 C 
ATOM      9  C13 <0> d   1      40.425   4.732  28.936  0.00  0.00     0.010 C 
ATOM     10  C14 <0> d   1      39.141   2.983  30.180  0.00  0.00     0.039 C 
ATOM     11  C15 <0> d   1      38.044   3.869  30.733  0.00  0.00    -0.070 C 
ATOM     12  C16 <0> d   1      38.277   4.986  31.359  0.00  0.00    -0.072 C 
ATOM     13  C17 <0> d   1      37.199   5.850  31.976  0.00  0.00     0.042 C 
ATOM     14  C18 <0> d   1      35.844   5.637  31.311  0.00  0.00     0.083 C 
ATOM     15  C19 <0> d   1      35.625   4.136  31.248  0.00  0.00     0.131 C 
ATOM     16  O20 <0> d   1      34.688   3.605  31.793  0.00  0.00    -0.298 OA
ATOM     17  C21 <0> d   1      36.643   3.350  30.467  0.00  0.00     0.112 C 
ATOM     18  C22 <0> d   1      39.676   5.536  31.527  0.00  0.00     0.019 C 
ATOM     19  C24 <0> d   1      39.811   6.313  32.829  0.00  0.00     0.010 C 
ATOM     20  C25 <0> d   1      41.237   6.874  32.982  0.00  0.00     0.014 C 
ATOM     21  C26 <0> d   1      42.240   5.727  32.849  0.00  0.00     0.003 C 
ATOM     22  C27 <0> d   1      41.909   4.636  33.871  0.00  0.00     0.020 C 
ENDROOT
BRANCH   3  23
ATOM     23  O4  <0> d   1      44.191   5.955  34.270  0.00  0.00    -0.377 OA
ATOM     24  H29 <0> d   1      44.458   6.800  34.657  0.00  0.00     0.211 HD
ENDBRANCH   3  23
TORSDOF 1
ENDMDL
MODEL 14
REMARK CAVERDOCK RESULT:      19.6      0.000      0.000
REMARK CAVERDOCK CONSTRAINTS:       1.1      0.0      0.0      0.0
REMARK CAVERDOCK TUNNEL: 13     19.6      1.8     14.4
REMARK  1 active torsions:
REMARK  status: ('A' for Active; 'I' for Inactive)
REMARK    1  A    between atoms: C3_3  and  O4_4 
ROOT
ATOM      1  C1  <0> d   1      43.652   8.460  31.920  0.00  0.00     0.015 C 
ATOM      2  C2  <0> d   1      43.446   7.391  32.357  0.00  0.00    -0.078 C 
ATOM      3  C3  <0> d   1      43.187   6.049  32.905  0.00  0.00     0.128 C 
ATOM      4  C5  <0> d   1      43.949   4.978  32.084  0.00  0.00     0.052 C 
ATOM      5  C6  <0> d   1      42.867   4.087  31.416  0.00  0.00     0.010 C 
ATOM      6  C7  <0> d   1      41.645   5.011  31.364  0.00  0.00     0.003 C 
ATOM      7  C9  <0> d   1      40.297   4.326  31.264  0.00  0.00     0.002 C 
ATOM      8  C11 <0> d   1      40.142   3.575  29.940  0.00  0.00    -0.010 C 
ATOM      9  C13 <0> d   1      40.137   4.569  28.776  0.00  0.00     0.010 C 
ATOM     10  C14 <0> d   1      38.814   2.829  29.991  0.00  0.00     0.039 C 
ATOM     11  C15 <0> d   1      37.674   3.708  30.460  0.00  0.00    -0.070 C 
ATOM     12  C16 <0> d   1      37.852   4.844  31.069  0.00  0.00    -0.072 C 
ATOM     13  C17 <0> d   1      36.727   5.703  31.602  0.00  0.00     0.042 C 
ATOM     14  C18 <0> d   1      35.415   5.449  30.869  0.00  0.00     0.083 C 
ATOM     15  C19 <0> d   1      35.225   3.944  30.832  0.00  0.00     0.131 C 
ATOM     16  O20 <0> d   1      34.268   3.409  31.338  0.00  0.00    -0.298 OA
ATOM     17  C21 <0> d   1      36.299   3.157  30.130  0.00  0.00     0.112 C 
ATOM     18  C22 <0> d   1      39.231   5.423  31.301  0.00  0.00     0.019 C 
ATOM     19  C24 <0> d   1      39.279   6.235  32.588  0.00  0.00     0.010 C 
ATOM     20  C25 <0> d   1      40.685   6.826  32.805  0.00  0.00     0.014 C 
ATOM     21  C26 <0> d   1      41.712   5.694  32.758  0.00  0.00     0.003 C 
ATOM     22  C27 <0> d   1      41.343   4.623  33.788  0.00  0.00     0.020 C 
ENDROOT
BRANCH   3  23
ATOM     23  O4  <0> d   1      43.577   5.992  34.279  0.00  0.00    -0.377 OA
ATOM     24  H29 <0> d   1      42.836   5.925  34.895  0.00  0.00     0.211 HD
ENDBRANCH   3  23
TORSDOF 1
ENDMDL
MODEL 15
REMARK CAVERDOCK RESULT:      20.0      0.000      0.000
REMARK CAVERDOCK CONSTRAINTS:       0.0      0.0      0.0      0.0
REMARK CAVERDOCK TUNNEL: 14     20.0      1.8     15.1
REMARK  1 active torsions:
REMARK  status: ('A' for Active; 'I' for Inactive)
REMARK    1  A    between atoms: C3_3  and  O4_4 
ROOT
ATOM      1  C1  <0> d   1      43.576   8.397  31.882  0.00  0.00     0.015 C 
ATOM      2  C2  <0> d   1      43.345   7.343  32.345  0.00  0.00    -0.078 C 
ATOM      3  C3  <0> d   1      43.055   6.022  32.925  0.00  0.00     0.128 C 
ATOM      4  C5  <0> d   1      43.807   4.915  32.144  0.00  0.00     0.052 C 
ATOM      5  C6  <0> d   1      42.718   4.026  31.486  0.00  0.00     0.010 C 
ATOM      6  C7  <0> d   1      41.514   4.970  31.393  0.00  0.00     0.003 C 
ATOM      7  C9  <0> d   1      40.155   4.307  31.294  0.00  0.00     0.002 C 
ATOM      8  C11 <0> d   1      40.003   3.523  29.988  0.00  0.00    -0.010 C 
ATOM      9  C13 <0> d   1      40.031   4.485  28.798  0.00  0.00     0.010 C 
ATOM     10  C14 <0> d   1      38.661   2.803  30.042  0.00  0.00     0.039 C 
ATOM     11  C15 <0> d   1      37.531   3.715  30.472  0.00  0.00    -0.070 C 
ATOM     12  C16 <0> d   1      37.722   4.863  31.052  0.00  0.00    -0.072 C 
ATOM     13  C17 <0> d   1      36.607   5.757  31.547  0.00  0.00     0.042 C 
ATOM     14  C18 <0> d   1      35.300   5.507  30.803  0.00  0.00     0.083 C 
ATOM     15  C19 <0> d   1      35.083   4.004  30.804  0.00  0.00     0.131 C 
ATOM     16  O20 <0> d   1      34.110   3.500  31.312  0.00  0.00    -0.298 OA
ATOM     17  C21 <0> d   1      36.150   3.180  30.138  0.00  0.00     0.112 C 
ATOM     18  C22 <0> d   1      39.108   5.424  31.286  0.00  0.00     0.019 C 
ATOM     19  C24 <0> d   1      39.155   6.269  32.551  0.00  0.00     0.010 C 
ATOM     20  C25 <0> d   1      40.569   6.840  32.771  0.00  0.00     0.014 C 
ATOM     21  C26 <0> d   1      41.575   5.690  32.768  0.00  0.00     0.003 C 
ATOM     22  C27 <0> d   1      41.174   4.654  33.822  0.00  0.00     0.020 C 
ENDROOT
BRANCH   3  23
ATOM     23  O4  <0> d   1      43.426   5.996  34.305  0.00  0.00    -0.377 OA
ATOM     24  H29 <0> d   1      42.719   5.706  34.897  0.00  0.00     0.211 HD
ENDBRANCH   3  23
TORSDOF 1
ENDMDL
MODEL 16
REMARK CAVERDOCK RESULT:      22.1      0.000      0.000
REMARK CAVERDOCK CONSTRAINTS:       4.1      0.0      0.0      0.0
REMARK CAVERDOCK TUNNEL: 15     22.1      1.8     16.3
REMARK  1 active torsions:
REMARK  status: ('A' for Active; 'I' for Inactive)
REMARK    1  A    between atoms: C3_3  and  O4_4 
ROOT
ATOM      1  C1  <0> d   1      43.536   8.576  31.567  0.00  0.00     0.015 C 
ATOM      2  C2  <0> d   1      43.309   7.552  32.093  0.00  0.00    -0.078 C 
ATOM      3  C3  <0> d   1      43.022   6.267  32.753  0.00  0.00     0.128 C 
ATOM      4  C5  <0> d   1      43.728   5.110  32.003  0.00  0.00     0.052 C 
ATOM      5  C6  <0> d   1      42.602   4.205  31.434  0.00  0.00     0.010 C 
ATOM      6  C7  <0> d   1      41.409   5.162  31.337  0.00  0.00     0.003 C 
ATOM      7  C9  <0> d   1      40.038   4.516  31.325  0.00  0.00     0.002 C 
ATOM      8  C11 <0> d   1      39.825   3.668  30.069  0.00  0.00    -0.010 C 
ATOM      9  C13 <0> d   1      39.820   4.566  28.830  0.00  0.00     0.010 C 
ATOM     10  C14 <0> d   1      38.476   2.973  30.212  0.00  0.00     0.039 C 
ATOM     11  C15 <0> d   1      37.376   3.924  30.635  0.00  0.00    -0.070 C 
ATOM     12  C16 <0> d   1      37.606   5.098  31.147  0.00  0.00    -0.072 C 
ATOM     13  C17 <0> d   1      36.523   6.034  31.636  0.00  0.00     0.042 C 
ATOM     14  C18 <0> d   1      35.185   5.766  30.956  0.00  0.00     0.083 C 
ATOM     15  C19 <0> d   1      34.947   4.269  31.045  0.00  0.00     0.131 C 
ATOM     16  O20 <0> d   1      33.987   3.808  31.615  0.00  0.00    -0.298 OA
ATOM     17  C21 <0> d   1      35.976   3.394  30.384  0.00  0.00     0.112 C 
ATOM     18  C22 <0> d   1      39.007   5.648  31.298  0.00  0.00     0.019 C 
ATOM     19  C24 <0> d   1      39.115   6.557  32.515  0.00  0.00     0.010 C 
ATOM     20  C25 <0> d   1      40.544   7.116  32.650  0.00  0.00     0.014 C 
ATOM     21  C26 <0> d   1      41.534   5.951  32.669  0.00  0.00     0.003 C 
ATOM     22  C27 <0> d   1      41.159   4.978  33.790  0.00  0.00     0.020 C 
ENDROOT
BRANCH   3  23
ATOM     23  O4  <0> d   1      43.447   6.307  34.117  0.00  0.00    -0.377 OA
ATOM     24  H29 <0> d   1      43.632   5.438  34.496  0.00  0.00     0.211 HD
ENDBRANCH   3  23
TORSDOF 1
ENDMDL
MODEL 17
REMARK CAVERDOCK RESULT:      28.2      0.000      0.000
REMARK CAVERDOCK CONSTRAINTS:       0.3      0.0      0.0      0.0
REMARK CAVERDOCK TUNNEL: 16     28.2      1.9     17.5
REMARK  1 active torsions:
REMARK  status: ('A' for Active; 'I' for Inactive)
REMARK    1  A    between atoms: C3_3  and  O4_4 
ROOT
ATOM      1  C1  <0> d   1      43.531   8.287  32.002  0.00  0.00     0.015 C 
ATOM      2  C2  <0> d   1      43.309   7.149  32.187  0.00  0.00    -0.078 C 
ATOM      3  C3  <0> d   1      43.031   5.722  32.419  0.00  0.00     0.128 C 
ATOM      4  C5  <0> d   1      43.558   4.873  31.236  0.00  0.00     0.052 C 
ATOM      5  C6  <0> d   1      42.312   4.230  30.569  0.00  0.00     0.010 C 
ATOM      6  C7  <0> d   1      41.180   5.183  30.967  0.00  0.00     0.003 C 
ATOM      7  C9  <0> d   1      39.780   4.600  30.940  0.00  0.00     0.002 C 
ATOM      8  C11 <0> d   1      39.351   4.227  29.520  0.00  0.00    -0.010 C 
ATOM      9  C13 <0> d   1      39.241   5.489  28.661  0.00  0.00     0.010 C 
ATOM     10  C14 <0> d   1      37.992   3.546  29.618  0.00  0.00     0.039 C 
ATOM     11  C15 <0> d   1      37.019   4.317  30.487  0.00  0.00    -0.070 C 
ATOM     12  C16 <0> d   1      37.388   5.247  31.318  0.00  0.00    -0.072 C 
ATOM     13  C17 <0> d   1      36.440   5.981  32.240  0.00  0.00     0.042 C 
ATOM     14  C18 <0> d   1      35.010   5.978  31.711  0.00  0.00     0.083 C 
ATOM     15  C19 <0> d   1      34.692   4.543  31.334  0.00  0.00     0.131 C 
ATOM     16  O20 <0> d   1      33.787   3.933  31.852  0.00  0.00    -0.298 OA
ATOM     17  C21 <0> d   1      35.568   3.925  30.279  0.00  0.00     0.112 C 
ATOM     18  C22 <0> d   1      38.829   5.692  31.438  0.00  0.00     0.019 C 
ATOM     19  C24 <0> d   1      39.152   6.138  32.858  0.00  0.00     0.010 C 
ATOM     20  C25 <0> d   1      40.619   6.596  32.962  0.00  0.00     0.014 C 
ATOM     21  C26 <0> d   1      41.527   5.476  32.452  0.00  0.00     0.003 C 
ATOM     22  C27 <0> d   1      41.242   4.190  33.231  0.00  0.00     0.020 C 
ENDROOT
BRANCH   3  23
ATOM     23  O4  <0> d   1      43.632   5.295  33.644  0.00  0.00    -0.377 OA
ATOM     24  H29 <0> d   1      43.738   4.337  33.716  0.00  0.00     0.211 HD
ENDBRANCH   3  23
TORSDOF 1
ENDMDL
MODEL 18
REMARK CAVERDOCK RESULT:      29.6      0.000      0.000
REMARK CAVERDOCK CONSTRAINTS:       0.0      0.0      0.0      0.0
REMARK CAVERDOCK TUNNEL: 17     29.6      1.9     18.3
REMARK  1 active torsions:
REMARK  status: ('A' for Active; 'I' for Inactive)
REMARK    1  A    between atoms: C3_3  and  O4_4 
ROOT
ATOM      1  C1  <0> d   1      43.391   8.061  32.180  0.00  0.00     0.015 C 
ATOM      2  C2  <0> d   1      43.172   6.910  32.253  0.00  0.00    -0.078 C 
ATOM      3  C3  <0> d   1      42.897   5.467  32.346  0.00  0.00     0.128 C 
ATOM      4  C5  <0> d   1      43.253   4.766  31.011  0.00  0.00     0.052 C 
ATOM      5  C6  <0> d   1      41.920   4.215  30.436  0.00  0.00     0.010 C 
ATOM      6  C7  <0> d   1      40.866   5.117  31.088  0.00  0.00     0.003 C 
ATOM      7  C9  <0> d   1      39.463   4.549  31.170  0.00  0.00     0.002 C 
ATOM      8  C11 <0> d   1      38.851   4.354  29.781  0.00  0.00    -0.010 C 
ATOM      9  C13 <0> d   1      38.659   5.713  29.102  0.00  0.00     0.010 C 
ATOM     10  C14 <0> d   1      37.501   3.673  29.969  0.00  0.00     0.039 C 
ATOM     11  C15 <0> d   1      36.662   4.336  31.042  0.00  0.00    -0.070 C 
ATOM     12  C16 <0> d   1      37.151   5.156  31.925  0.00  0.00    -0.072 C 
ATOM     13  C17 <0> d   1      36.342   5.777  33.042  0.00  0.00     0.042 C 
ATOM     14  C18 <0> d   1      34.857   5.845  32.704  0.00  0.00     0.083 C 
ATOM     15  C19 <0> d   1      34.465   4.468  32.200  0.00  0.00     0.131 C 
ATOM     16  O20 <0> d   1      33.621   3.803  32.752  0.00  0.00    -0.298 OA
ATOM     17  C21 <0> d   1      35.188   3.979  30.975  0.00  0.00     0.112 C 
ATOM     18  C22 <0> d   1      38.605   5.576  31.913  0.00  0.00     0.019 C 
ATOM     19  C24 <0> d   1      39.114   5.844  33.323  0.00  0.00     0.010 C 
ATOM     20  C25 <0> d   1      40.591   6.279  33.293  0.00  0.00     0.014 C 
ATOM     21  C26 <0> d   1      41.404   5.226  32.541  0.00  0.00     0.003 C 
ATOM     22  C27 <0> d   1      41.193   3.855  33.188  0.00  0.00     0.020 C 
ENDROOT
BRANCH   3  23
ATOM     23  O4  <0> d   1      43.638   4.890  33.423  0.00  0.00    -0.377 OA
ATOM     24  H29 <0> d   1      43.230   5.012  34.291  0.00  0.00     0.211 HD
ENDBRANCH   3  23
TORSDOF 1
ENDMDL
MODEL 19
REMARK CAVERDOCK RESULT:      32.0      0.000      0.000
REMARK CAVERDOCK CONSTRAINTS:       0.1      0.0      0.0      0.0
REMARK CAVERDOCK TUNNEL: 18     32.0      1.9     19.2
REMARK  1 active torsions:
REMARK  status: ('A' for Active; 'I' for Inactive)
REMARK    1  A    between atoms: C3_3  and  O4_4 
ROOT
ATOM      1  C1  <0> d   1      34.623   4.246  33.750  0.00  0.00     0.015 C 
ATOM      2  C2  <0> d   1      35.066   4.845  32.844  0.00  0.00    -0.078 C 
ATOM      3  C3  <0> d   1      35.622   5.597  31.706  0.00  0.00     0.128 C 
ATOM      4  C5  <0> d   1      35.541   4.750  30.412  0.00  0.00     0.052 C 
ATOM      5  C6  <0> d   1      37.006   4.479  29.973  0.00  0.00     0.010 C 
ATOM      6  C7  <0> d   1      37.788   4.618  31.284  0.00  0.00     0.003 C 
ATOM      7  C9  <0> d   1      39.264   4.934  31.148  0.00  0.00     0.002 C 
ATOM      8  C11 <0> d   1      40.028   3.788  30.481  0.00  0.00    -0.010 C 
ATOM      9  C13 <0> d   1      39.998   2.550  31.381  0.00  0.00     0.010 C 
ATOM     10  C14 <0> d   1      41.466   4.252  30.284  0.00  0.00     0.039 C 
ATOM     11  C15 <0> d   1      42.049   4.877  31.534  0.00  0.00    -0.070 C 
ATOM     12  C16 <0> d   1      41.323   5.283  32.535  0.00  0.00    -0.072 C 
ATOM     13  C17 <0> d   1      41.882   5.967  33.762  0.00  0.00     0.042 C 
ATOM     14  C18 <0> d   1      43.345   5.613  33.999  0.00  0.00     0.083 C 
ATOM     15  C19 <0> d   1      44.057   5.806  32.672  0.00  0.00     0.131 C 
ATOM     16  O20 <0> d   1      44.965   6.591  32.542  0.00  0.00    -0.298 OA
ATOM     17  C21 <0> d   1      43.564   4.962  31.528  0.00  0.00     0.112 C 
ATOM     18  C22 <0> d   1      39.821   5.098  32.564  0.00  0.00     0.019 C 
ATOM     19  C24 <0> d   1      39.142   6.227  33.327  0.00  0.00     0.010 C 
ATOM     20  C25 <0> d   1      37.615   6.020  33.356  0.00  0.00     0.014 C 
ATOM     21  C26 <0> d   1      37.108   5.860  31.923  0.00  0.00     0.003 C 
ATOM     22  C27 <0> d   1      37.536   7.069  31.088  0.00  0.00     0.020 C 
ENDROOT
BRANCH   3  23
ATOM     23  O4  <0> d   1      34.919   6.830  31.538  0.00  0.00    -0.377 OA
ATOM     24  H29 <0> d   1      35.470   7.555  31.212  0.00  0.00     0.211 HD
ENDBRANCH   3  23
TORSDOF 1
ENDMDL
MODEL 20
REMARK CAVERDOCK RESULT:      29.4      0.000      0.000
REMARK CAVERDOCK CONSTRAINTS:       0.2      0.0      0.0      0.0
REMARK CAVERDOCK TUNNEL: 19     29.4      1.9     20.3
REMARK  1 active torsions:
REMARK  status: ('A' for Active; 'I' for Inactive)
REMARK    1  A    between atoms: C3_3  and  O4_4 
ROOT
ATOM      1  C1  <0> d   1      34.457   3.861  33.780  0.00  0.00     0.015 C 
ATOM      2  C2  <0> d   1      34.851   4.539  32.906  0.00  0.00    -0.078 C 
ATOM      3  C3  <0> d   1      35.345   5.390  31.811  0.00  0.00     0.128 C 
ATOM      4  C5  <0> d   1      35.245   4.638  30.460  0.00  0.00     0.052 C 
ATOM      5  C6  <0> d   1      36.701   4.447  29.956  0.00  0.00     0.010 C 
ATOM      6  C7  <0> d   1      37.523   4.514  31.248  0.00  0.00     0.003 C 
ATOM      7  C9  <0> d   1      38.983   4.886  31.088  0.00  0.00     0.002 C 
ATOM      8  C11 <0> d   1      39.758   3.818  30.313  0.00  0.00    -0.010 C 
ATOM      9  C13 <0> d   1      39.796   2.517  31.119  0.00  0.00     0.010 C 
ATOM     10  C14 <0> d   1      41.173   4.341  30.105  0.00  0.00     0.039 C 
ATOM     11  C15 <0> d   1      41.781   4.891  31.380  0.00  0.00    -0.070 C 
ATOM     12  C16 <0> d   1      41.078   5.199  32.430  0.00  0.00    -0.072 C 
ATOM     13  C17 <0> d   1      41.658   5.809  33.686  0.00  0.00     0.042 C 
ATOM     14  C18 <0> d   1      43.139   5.486  33.849  0.00  0.00     0.083 C 
ATOM     15  C19 <0> d   1      43.798   5.798  32.518  0.00  0.00     0.131 C 
ATOM     16  O20 <0> d   1      44.677   6.620  32.418  0.00  0.00    -0.298 OA
ATOM     17  C21 <0> d   1      43.292   5.026  31.330  0.00  0.00     0.112 C 
ATOM     18  C22 <0> d   1      39.584   4.964  32.494  0.00  0.00     0.019 C 
ATOM     19  C24 <0> d   1      38.898   6.011  33.360  0.00  0.00     0.010 C 
ATOM     20  C25 <0> d   1      37.380   5.754  33.423  0.00  0.00     0.014 C 
ATOM     21  C26 <0> d   1      36.829   5.683  31.999  0.00  0.00     0.003 C 
ATOM     22  C27 <0> d   1      37.192   6.964  31.243  0.00  0.00     0.020 C 
ENDROOT
BRANCH   3  23
ATOM     23  O4  <0> d   1      34.600   6.608  31.758  0.00  0.00    -0.377 OA
ATOM     24  H29 <0> d   1      33.651   6.484  31.629  0.00  0.00     0.211 HD
ENDBRANCH   3  23
TORSDOF 1
ENDMDL
MODEL 21
REMARK CAVERDOCK RESULT:      28.3      0.000      0.000
REMARK CAVERDOCK CONSTRAINTS:       0.0      0.0      0.0      0.0
REMARK CAVERDOCK TUNNEL: 20     28.3      1.9     21.2
REMARK  1 active torsions:
REMARK  status: ('A' for Active; 'I' for Inactive)
REMARK    1  A    between atoms: C3_3  and  O4_4 
ROOT
ATOM      1  C1  <0> d   1      34.324   3.923  33.713  0.00  0.00     0.015 C 
ATOM      2  C2  <0> d   1      34.709   4.496  32.764  0.00  0.00    -0.078 C 
ATOM      3  C3  <0> d   1      35.194   5.214  31.573  0.00  0.00     0.128 C 
ATOM      4  C5  <0> d   1      35.103   4.303  30.324  0.00  0.00     0.052 C 
ATOM      5  C6  <0> d   1      36.562   4.070  29.845  0.00  0.00     0.010 C 
ATOM      6  C7  <0> d   1      37.382   4.303  31.118  0.00  0.00     0.003 C 
ATOM      7  C9  <0> d   1      38.838   4.671  30.913  0.00  0.00     0.002 C 
ATOM      8  C11 <0> d   1      39.626   3.526  30.272  0.00  0.00    -0.010 C 
ATOM      9  C13 <0> d   1      39.679   2.332  31.229  0.00  0.00     0.010 C 
ATOM     10  C14 <0> d   1      41.035   4.037  30.001  0.00  0.00     0.039 C 
ATOM     11  C15 <0> d   1      41.635   4.744  31.199  0.00  0.00    -0.070 C 
ATOM     12  C16 <0> d   1      40.928   5.168  32.205  0.00  0.00    -0.072 C 
ATOM     13  C17 <0> d   1      41.500   5.933  33.378  0.00  0.00     0.042 C 
ATOM     14  C18 <0> d   1      42.985   5.650  33.577  0.00  0.00     0.083 C 
ATOM     15  C19 <0> d   1      43.641   5.807  32.217  0.00  0.00     0.131 C 
ATOM     16  O20 <0> d   1      44.510   6.621  32.018  0.00  0.00    -0.298 OA
ATOM     17  C21 <0> d   1      43.144   4.890  31.132  0.00  0.00     0.112 C 
ATOM     18  C22 <0> d   1      39.438   4.925  32.299  0.00  0.00     0.019 C 
ATOM     19  C24 <0> d   1      38.738   6.061  33.032  0.00  0.00     0.010 C 
ATOM     20  C25 <0> d   1      37.224   5.795  33.127  0.00  0.00     0.014 C 
ATOM     21  C26 <0> d   1      36.674   5.546  31.723  0.00  0.00     0.003 C 
ATOM     22  C27 <0> d   1      37.021   6.730  30.818  0.00  0.00     0.020 C 
ENDROOT
BRANCH   3  23
ATOM     23  O4  <0> d   1      34.435   6.408  31.374  0.00  0.00    -0.377 OA
ATOM     24  H29 <0> d   1      34.966   7.174  31.118  0.00  0.00     0.211 HD
ENDBRANCH   3  23
TORSDOF 1
ENDMDL
MODEL 22
REMARK CAVERDOCK RESULT:      26.5      0.000      0.000
REMARK CAVERDOCK CONSTRAINTS:       0.0      0.0      0.0      0.0
REMARK CAVERDOCK TUNNEL: 21     26.5      1.8     22.2
REMARK  1 active torsions:
REMARK  status: ('A' for Active; 'I' for Inactive)
REMARK    1  A    between atoms: C3_3  and  O4_4 
ROOT
ATOM      1  C1  <0> d   1      33.904   3.477  32.935  0.00  0.00     0.015 C 
ATOM      2  C2  <0> d   1      34.351   3.904  31.938  0.00  0.00    -0.078 C 
ATOM      3  C3  <0> d   1      34.914   4.441  30.687  0.00  0.00     0.128 C 
ATOM      4  C5  <0> d   1      35.070   3.309  29.641  0.00  0.00     0.052 C 
ATOM      5  C6  <0> d   1      36.593   3.165  29.376  0.00  0.00     0.010 C 
ATOM      6  C7  <0> d   1      37.219   3.725  30.658  0.00  0.00     0.003 C 
ATOM      7  C9  <0> d   1      38.648   4.217  30.541  0.00  0.00     0.002 C 
ATOM      8  C11 <0> d   1      39.615   3.074  30.228  0.00  0.00    -0.010 C 
ATOM      9  C13 <0> d   1      39.659   2.094  31.403  0.00  0.00     0.010 C 
ATOM     10  C14 <0> d   1      40.993   3.689  30.013  0.00  0.00     0.039 C 
ATOM     11  C15 <0> d   1      41.365   4.672  31.104  0.00  0.00    -0.070 C 
ATOM     12  C16 <0> d   1      40.499   5.189  31.925  0.00  0.00    -0.072 C 
ATOM     13  C17 <0> d   1      40.841   6.220  32.976  0.00  0.00     0.042 C 
ATOM     14  C18 <0> d   1      42.308   6.156  33.385  0.00  0.00     0.083 C 
ATOM     15  C19 <0> d   1      43.115   6.133  32.099  0.00  0.00     0.131 C 
ATOM     16  O20 <0> d   1      43.921   6.992  31.837  0.00  0.00    -0.298 OA
ATOM     17  C21 <0> d   1      42.850   4.979  31.171  0.00  0.00     0.112 C 
ATOM     18  C22 <0> d   1      39.038   4.793  31.904  0.00  0.00     0.019 C 
ATOM     19  C24 <0> d   1      38.146   5.956  32.319  0.00  0.00     0.010 C 
ATOM     20  C25 <0> d   1      36.664   5.535  32.303  0.00  0.00     0.014 C 
ATOM     21  C26 <0> d   1      36.324   4.966  30.925  0.00  0.00     0.003 C 
ATOM     22  C27 <0> d   1      36.671   5.994  29.845  0.00  0.00     0.020 C 
ENDROOT
BRANCH   3  23
ATOM     23  O4  <0> d   1      34.076   5.479  30.174  0.00  0.00    -0.377 OA
ATOM     24  H29 <0> d   1      33.147   5.396  30.428  0.00  0.00     0.211 HD
ENDBRANCH   3  23
TORSDOF 1
ENDMDL
MODEL 23
REMARK CAVERDOCK RESULT:      25.1      0.000      0.000
REMARK CAVERDOCK CONSTRAINTS:       0.0      0.0      0.0      0.0
REMARK CAVERDOCK TUNNEL: 22     25.1      1.8     23.3
REMARK  1 active torsions:
REMARK  status: ('A' for Active; 'I' for Inactive)
REMARK    1  A    between atoms: C3_3  and  O4_4 
ROOT
ATOM      1  C1  <0> d   1      33.674   3.397  32.828  0.00  0.00     0.015 C 
ATOM      2  C2  <0> d   1      34.135   3.803  31.828  0.00  0.00    -0.078 C 
ATOM      3  C3  <0> d   1      34.713   4.312  30.574  0.00  0.00     0.128 C 
ATOM      4  C5  <0> d   1      34.878   3.160  29.552  0.00  0.00     0.052 C 
ATOM      5  C6  <0> d   1      36.404   3.005  29.308  0.00  0.00     0.010 C 
ATOM      6  C7  <0> d   1      37.016   3.588  30.586  0.00  0.00     0.003 C 
ATOM      7  C9  <0> d   1      38.448   4.073  30.476  0.00  0.00     0.002 C 
ATOM      8  C11 <0> d   1      39.415   2.920  30.198  0.00  0.00    -0.010 C 
ATOM      9  C13 <0> d   1      39.441   1.964  31.392  0.00  0.00     0.010 C 
ATOM     10  C14 <0> d   1      40.797   3.526  29.986  0.00  0.00     0.039 C 
ATOM     11  C15 <0> d   1      41.161   4.529  31.062  0.00  0.00    -0.070 C 
ATOM     12  C16 <0> d   1      40.286   5.065  31.862  0.00  0.00    -0.072 C 
ATOM     13  C17 <0> d   1      40.620   6.116  32.897  0.00  0.00     0.042 C 
ATOM     14  C18 <0> d   1      42.082   6.055  33.324  0.00  0.00     0.083 C 
ATOM     15  C19 <0> d   1      42.903   6.004  32.049  0.00  0.00     0.131 C 
ATOM     16  O20 <0> d   1      43.716   6.855  31.779  0.00  0.00    -0.298 OA
ATOM     17  C21 <0> d   1      42.646   4.833  31.141  0.00  0.00     0.112 C 
ATOM     18  C22 <0> d   1      38.825   4.675  31.832  0.00  0.00     0.019 C 
ATOM     19  C24 <0> d   1      37.932   5.848  32.213  0.00  0.00     0.010 C 
ATOM     20  C25 <0> d   1      36.449   5.433  32.188  0.00  0.00     0.014 C 
ATOM     21  C26 <0> d   1      36.123   4.838  30.818  0.00  0.00     0.003 C 
ATOM     22  C27 <0> d   1      36.486   5.843  29.722  0.00  0.00     0.020 C 
ENDROOT
BRANCH   3  23
ATOM     23  O4  <0> d   1      33.886   5.344  30.031  0.00  0.00    -0.377 OA
ATOM     24  H29 <0> d   1      34.220   5.723  29.207  0.00  0.00     0.211 HD
ENDBRANCH   3  23
TORSDOF 1
ENDMDL
MODEL 24
REMARK CAVERDOCK RESULT:      23.9      0.000      0.000
REMARK CAVERDOCK CONSTRAINTS:       0.0      0.0      0.0      0.0
REMARK CAVERDOCK TUNNEL: 23     23.9      1.8     24.1
REMARK  1 active torsions:
REMARK  status: ('A' for Active; 'I' for Inactive)
REMARK    1  A    between atoms: C3_3  and  O4_4 
ROOT
ATOM      1  C1  <0> d   1      33.436   3.337  32.826  0.00  0.00     0.015 C 
ATOM      2  C2  <0> d   1      33.889   3.735  31.819  0.00  0.00    -0.078 C 
ATOM      3  C3  <0> d   1      34.457   4.235  30.556  0.00  0.00     0.128 C 
ATOM      4  C5  <0> d   1      34.630   3.072  29.548  0.00  0.00     0.052 C 
ATOM      5  C6  <0> d   1      36.156   2.930  29.299  0.00  0.00     0.010 C 
ATOM      6  C7  <0> d   1      36.767   3.535  30.568  0.00  0.00     0.003 C 
ATOM      7  C9  <0> d   1      38.193   4.034  30.446  0.00  0.00     0.002 C 
ATOM      8  C11 <0> d   1      39.171   2.888  30.177  0.00  0.00    -0.010 C 
ATOM      9  C13 <0> d   1      39.213   1.947  31.383  0.00  0.00     0.010 C 
ATOM     10  C14 <0> d   1      40.546   3.506  29.953  0.00  0.00     0.039 C 
ATOM     11  C15 <0> d   1      40.903   4.526  31.015  0.00  0.00    -0.070 C 
ATOM     12  C16 <0> d   1      40.027   5.062  31.812  0.00  0.00    -0.072 C 
ATOM     13  C17 <0> d   1      40.354   6.129  32.833  0.00  0.00     0.042 C 
ATOM     14  C18 <0> d   1      41.818   6.089  33.255  0.00  0.00     0.083 C 
ATOM     15  C19 <0> d   1      42.635   6.031  31.976  0.00  0.00     0.131 C 
ATOM     16  O20 <0> d   1      43.437   6.887  31.692  0.00  0.00    -0.298 OA
ATOM     17  C21 <0> d   1      42.385   4.846  31.084  0.00  0.00     0.112 C 
ATOM     18  C22 <0> d   1      38.569   4.656  31.793  0.00  0.00     0.019 C 
ATOM     19  C24 <0> d   1      37.666   5.825  32.163  0.00  0.00     0.010 C 
ATOM     20  C25 <0> d   1      36.187   5.394  32.149  0.00  0.00     0.014 C 
ATOM     21  C26 <0> d   1      35.862   4.778  30.788  0.00  0.00     0.003 C 
ATOM     22  C27 <0> d   1      36.210   5.774  29.678  0.00  0.00     0.020 C 
ENDROOT
BRANCH   3  23
ATOM     23  O4  <0> d   1      33.616   5.251  30.004  0.00  0.00    -0.377 OA
ATOM     24  H29 <0> d   1      34.075   5.862  29.412  0.00  0.00     0.211 HD
ENDBRANCH   3  23
TORSDOF 1
ENDMDL
MODEL 25
REMARK CAVERDOCK RESULT:      23.4      0.000      0.000
REMARK CAVERDOCK CONSTRAINTS:       0.0      0.0      0.0      0.0
REMARK CAVERDOCK TUNNEL: 24     23.4      1.8     25.2
REMARK  1 active torsions:
REMARK  status: ('A' for Active; 'I' for Inactive)
REMARK    1  A    between atoms: C3_3  and  O4_4 
ROOT
ATOM      1  C1  <0> d   1      33.392   3.343  33.001  0.00  0.00     0.015 C 
ATOM      2  C2  <0> d   1      33.815   3.745  31.982  0.00  0.00    -0.078 C 
ATOM      3  C3  <0> d   1      34.346   4.250  30.705  0.00  0.00     0.128 C 
ATOM      4  C5  <0> d   1      34.470   3.094  29.681  0.00  0.00     0.052 C 
ATOM      5  C6  <0> d   1      35.985   2.936  29.379  0.00  0.00     0.010 C 
ATOM      6  C7  <0> d   1      36.646   3.522  30.632  0.00  0.00     0.003 C 
ATOM      7  C9  <0> d   1      38.074   4.005  30.465  0.00  0.00     0.002 C 
ATOM      8  C11 <0> d   1      39.028   2.850  30.153  0.00  0.00    -0.010 C 
ATOM      9  C13 <0> d   1      39.099   1.897  31.349  0.00  0.00     0.010 C 
ATOM     10  C14 <0> d   1      40.402   3.453  29.887  0.00  0.00     0.039 C 
ATOM     11  C15 <0> d   1      40.807   4.459  30.944  0.00  0.00    -0.070 C 
ATOM     12  C16 <0> d   1      39.965   4.999  31.776  0.00  0.00    -0.072 C 
ATOM     13  C17 <0> d   1      40.340   6.052  32.794  0.00  0.00     0.042 C 
ATOM     14  C18 <0> d   1      41.817   5.990  33.165  0.00  0.00     0.083 C 
ATOM     15  C19 <0> d   1      42.589   5.934  31.859  0.00  0.00     0.131 C 
ATOM     16  O20 <0> d   1      43.392   6.783  31.555  0.00  0.00    -0.298 OA
ATOM     17  C21 <0> d   1      42.295   4.760  30.965  0.00  0.00     0.112 C 
ATOM     18  C22 <0> d   1      38.503   4.610  31.804  0.00  0.00     0.019 C 
ATOM     19  C24 <0> d   1      37.627   5.786  32.215  0.00  0.00     0.010 C 
ATOM     20  C25 <0> d   1      36.144   5.373  32.248  0.00  0.00     0.014 C 
ATOM     21  C26 <0> d   1      35.765   4.774  30.893  0.00  0.00     0.003 C 
ATOM     22  C27 <0> d   1      36.086   5.775  29.781  0.00  0.00     0.020 C 
ENDROOT
BRANCH   3  23
ATOM     23  O4  <0> d   1      33.499   5.280  30.191  0.00  0.00    -0.377 OA
ATOM     24  H29 <0> d   1      33.307   5.197  29.247  0.00  0.00     0.211 HD
ENDBRANCH   3  23
TORSDOF 1
ENDMDL
MODEL 26
REMARK CAVERDOCK RESULT:      22.8      0.000      0.000
REMARK CAVERDOCK CONSTRAINTS:       0.0      0.0      0.0      0.0
REMARK CAVERDOCK TUNNEL: 25     22.8      1.8     26.2
REMARK  1 active torsions:
REMARK  status: ('A' for Active; 'I' for Inactive)
REMARK    1  A    between atoms: C3_3  and  O4_4 
ROOT
ATOM      1  C1  <0> d   1      33.187   3.306  32.863  0.00  0.00     0.015 C 
ATOM      2  C2  <0> d   1      33.627   3.737  31.864  0.00  0.00    -0.078 C 
ATOM      3  C3  <0> d   1      34.180   4.278  30.611  0.00  0.00     0.128 C 
ATOM      4  C5  <0> d   1      34.319   3.153  29.555  0.00  0.00     0.052 C 
ATOM      5  C6  <0> d   1      35.838   3.002  29.274  0.00  0.00     0.010 C 
ATOM      6  C7  <0> d   1      36.480   3.549  30.554  0.00  0.00     0.003 C 
ATOM      7  C9  <0> d   1      37.910   4.034  30.425  0.00  0.00     0.002 C 
ATOM      8  C11 <0> d   1      38.868   2.887  30.095  0.00  0.00    -0.010 C 
ATOM      9  C13 <0> d   1      38.918   1.899  31.263  0.00  0.00     0.010 C 
ATOM     10  C14 <0> d   1      40.247   3.495  29.869  0.00  0.00     0.039 C 
ATOM     11  C15 <0> d   1      40.637   4.469  30.962  0.00  0.00    -0.070 C 
ATOM     12  C16 <0> d   1      39.782   4.986  31.795  0.00  0.00    -0.072 C 
ATOM     13  C17 <0> d   1      40.141   6.008  32.850  0.00  0.00     0.042 C 
ATOM     14  C18 <0> d   1      41.612   5.932  33.244  0.00  0.00     0.083 C 
ATOM     15  C19 <0> d   1      42.404   5.914  31.949  0.00  0.00     0.131 C 
ATOM     16  O20 <0> d   1      43.213   6.770  31.684  0.00  0.00    -0.298 OA
ATOM     17  C21 <0> d   1      42.124   4.767  31.017  0.00  0.00     0.112 C 
ATOM     18  C22 <0> d   1      38.318   4.599  31.788  0.00  0.00     0.019 C 
ATOM     19  C24 <0> d   1      37.438   5.764  32.219  0.00  0.00     0.010 C 
ATOM     20  C25 <0> d   1      35.953   5.352  32.215  0.00  0.00     0.014 C 
ATOM     21  C26 <0> d   1      35.596   4.794  30.837  0.00  0.00     0.003 C 
ATOM     22  C27 <0> d   1      35.937   5.827  29.761  0.00  0.00     0.020 C 
ENDROOT
BRANCH   3  23
ATOM     23  O4  <0> d   1      33.343   5.325  30.114  0.00  0.00    -0.377 OA
ATOM     24  H29 <0> d   1      32.401   5.189  30.281  0.00  0.00     0.211 HD
ENDBRANCH   3  23
TORSDOF 1
ENDMDL
MODEL 27
REMARK CAVERDOCK RESULT:      22.7      0.000      0.000
REMARK CAVERDOCK CONSTRAINTS:       0.1      0.0      0.0      0.0
REMARK CAVERDOCK TUNNEL: 26     22.7      1.8     27.2
REMARK  1 active torsions:
REMARK  status: ('A' for Active; 'I' for Inactive)
REMARK    1  A    between atoms: C3_3  and  O4_4 
ROOT
ATOM      1  C1  <0> d   1      33.015   3.240  32.790  0.00  0.00     0.015 C 
ATOM      2  C2  <0> d   1      33.459   3.670  31.793  0.00  0.00    -0.078 C 
ATOM      3  C3  <0> d   1      34.018   4.209  30.542  0.00  0.00     0.128 C 
ATOM      4  C5  <0> d   1      34.164   3.081  29.490  0.00  0.00     0.052 C 
ATOM      5  C6  <0> d   1      35.686   2.932  29.217  0.00  0.00     0.010 C 
ATOM      6  C7  <0> d   1      36.320   3.484  30.499  0.00  0.00     0.003 C 
ATOM      7  C9  <0> d   1      37.750   3.971  30.376  0.00  0.00     0.002 C 
ATOM      8  C11 <0> d   1      38.711   2.824  30.054  0.00  0.00    -0.010 C 
ATOM      9  C13 <0> d   1      38.756   1.839  31.224  0.00  0.00     0.010 C 
ATOM     10  C14 <0> d   1      40.090   3.434  29.834  0.00  0.00     0.039 C 
ATOM     11  C15 <0> d   1      40.472   4.411  30.927  0.00  0.00    -0.070 C 
ATOM     12  C16 <0> d   1      39.612   4.928  31.755  0.00  0.00    -0.072 C 
ATOM     13  C17 <0> d   1      39.964   5.954  32.809  0.00  0.00     0.042 C 
ATOM     14  C18 <0> d   1      41.433   5.881  33.210  0.00  0.00     0.083 C 
ATOM     15  C19 <0> d   1      42.233   5.861  31.920  0.00  0.00     0.131 C 
ATOM     16  O20 <0> d   1      43.042   6.718  31.657  0.00  0.00    -0.298 OA
ATOM     17  C21 <0> d   1      41.959   4.712  30.989  0.00  0.00     0.112 C 
ATOM     18  C22 <0> d   1      38.150   4.539  31.740  0.00  0.00     0.019 C 
ATOM     19  C24 <0> d   1      37.265   5.703  32.164  0.00  0.00     0.010 C 
ATOM     20  C25 <0> d   1      35.781   5.289  32.153  0.00  0.00     0.014 C 
ATOM     21  C26 <0> d   1      35.432   4.728  30.775  0.00  0.00     0.003 C 
ATOM     22  C27 <0> d   1      35.777   5.759  29.698  0.00  0.00     0.020 C 
ENDROOT
BRANCH   3  23
ATOM     23  O4  <0> d   1      33.182   5.253  30.038  0.00  0.00    -0.377 OA
ATOM     24  H29 <0> d   1      33.644   6.090  29.891  0.00  0.00     0.211 HD
ENDBRANCH   3  23
TORSDOF 1
ENDMDL
MODEL 28
REMARK CAVERDOCK RESULT:      22.9      0.000      0.000
REMARK CAVERDOCK CONSTRAINTS:       0.0      0.0      0.0      0.0
REMARK CAVERDOCK TUNNEL: 27     22.9      1.8     28.4
REMARK  1 active torsions:
REMARK  status: ('A' for Active; 'I' for Inactive)
REMARK    1  A    between atoms: C3_3  and  O4_4 
ROOT
ATOM      1  C1  <0> d   1      32.919   3.074  32.820  0.00  0.00     0.015 C 
ATOM      2  C2  <0> d   1      33.333   3.533  31.823  0.00  0.00    -0.078 C 
ATOM      3  C3  <0> d   1      33.854   4.110  30.572  0.00  0.00     0.128 C 
ATOM      4  C5  <0> d   1      33.983   3.011  29.488  0.00  0.00     0.052 C 
ATOM      5  C6  <0> d   1      35.498   2.883  29.172  0.00  0.00     0.010 C 
ATOM      6  C7  <0> d   1      36.161   3.408  30.451  0.00  0.00     0.003 C 
ATOM      7  C9  <0> d   1      37.583   3.911  30.305  0.00  0.00     0.002 C 
ATOM      8  C11 <0> d   1      38.545   2.783  29.928  0.00  0.00    -0.010 C 
ATOM      9  C13 <0> d   1      38.630   1.769  31.071  0.00  0.00     0.010 C 
ATOM     10  C14 <0> d   1      39.913   3.412  29.689  0.00  0.00     0.039 C 
ATOM     11  C15 <0> d   1      40.315   4.363  30.797  0.00  0.00    -0.070 C 
ATOM     12  C16 <0> d   1      39.471   4.851  31.659  0.00  0.00    -0.072 C 
ATOM     13  C17 <0> d   1      39.841   5.852  32.731  0.00  0.00     0.042 C 
ATOM     14  C18 <0> d   1      41.321   5.784  33.092  0.00  0.00     0.083 C 
ATOM     15  C19 <0> d   1      42.087   5.804  31.782  0.00  0.00     0.131 C 
ATOM     16  O20 <0> d   1      42.881   6.675  31.520  0.00  0.00    -0.298 OA
ATOM     17  C21 <0> d   1      41.799   4.677  30.828  0.00  0.00     0.112 C 
ATOM     18  C22 <0> d   1      38.013   4.448  31.672  0.00  0.00     0.019 C 
ATOM     19  C24 <0> d   1      37.129   5.593  32.149  0.00  0.00     0.010 C 
ATOM     20  C25 <0> d   1      35.649   5.165  32.166  0.00  0.00     0.014 C 
ATOM     21  C26 <0> d   1      35.269   4.636  30.783  0.00  0.00     0.003 C 
ATOM     22  C27 <0> d   1      35.577   5.698  29.724  0.00  0.00     0.020 C 
ENDROOT
BRANCH   3  23
ATOM     23  O4  <0> d   1      32.996   5.158  30.117  0.00  0.00    -0.377 OA
ATOM     24  H29 <0> d   1      33.290   5.579  29.298  0.00  0.00     0.211 HD
ENDBRANCH   3  23
TORSDOF 1
ENDMDL
MODEL 29
REMARK CAVERDOCK RESULT:      23.6      0.000      0.000
REMARK CAVERDOCK CONSTRAINTS:       0.0      0.0      0.0      0.0
REMARK CAVERDOCK TUNNEL: 28     23.6      1.8     29.1
REMARK  1 active torsions:
REMARK  status: ('A' for Active; 'I' for Inactive)
REMARK    1  A    between atoms: C3_3  and  O4_4 
ROOT
ATOM      1  C1  <0> d   1      32.762   3.148  33.056  0.00  0.00     0.015 C 
ATOM      2  C2  <0> d   1      33.155   3.573  32.035  0.00  0.00    -0.078 C 
ATOM      3  C3  <0> d   1      33.649   4.106  30.754  0.00  0.00     0.128 C 
ATOM      4  C5  <0> d   1      33.743   2.973  29.702  0.00  0.00     0.052 C 
ATOM      5  C6  <0> d   1      35.249   2.823  29.354  0.00  0.00     0.010 C 
ATOM      6  C7  <0> d   1      35.946   3.382  30.599  0.00  0.00     0.003 C 
ATOM      7  C9  <0> d   1      37.368   3.870  30.402  0.00  0.00     0.002 C 
ATOM      8  C11 <0> d   1      38.313   2.723  30.038  0.00  0.00    -0.010 C 
ATOM      9  C13 <0> d   1      38.419   1.744  31.209  0.00  0.00     0.010 C 
ATOM     10  C14 <0> d   1      39.679   3.333  29.746  0.00  0.00     0.039 C 
ATOM     11  C15 <0> d   1      40.114   4.316  30.813  0.00  0.00    -0.070 C 
ATOM     12  C16 <0> d   1      39.296   4.836  31.680  0.00  0.00    -0.072 C 
ATOM     13  C17 <0> d   1      39.700   5.868  32.710  0.00  0.00     0.042 C 
ATOM     14  C18 <0> d   1      41.187   5.799  33.037  0.00  0.00     0.083 C 
ATOM     15  C19 <0> d   1      41.921   5.772  31.708  0.00  0.00     0.131 C 
ATOM     16  O20 <0> d   1      42.715   6.629  31.400  0.00  0.00    -0.298 OA
ATOM     17  C21 <0> d   1      41.602   4.618  30.798  0.00  0.00     0.112 C 
ATOM     18  C22 <0> d   1      37.836   4.446  31.741  0.00  0.00     0.019 C 
ATOM     19  C24 <0> d   1      36.972   5.612  32.203  0.00  0.00     0.010 C 
ATOM     20  C25 <0> d   1      35.490   5.197  32.269  0.00  0.00     0.014 C 
ATOM     21  C26 <0> d   1      35.072   4.627  30.913  0.00  0.00     0.003 C 
ATOM     22  C27 <0> d   1      35.362   5.653  29.814  0.00  0.00     0.020 C 
ENDROOT
BRANCH   3  23
ATOM     23  O4  <0> d   1      32.788   5.147  30.287  0.00  0.00    -0.377 OA
ATOM     24  H29 <0> d   1      32.697   5.887  30.902  0.00  0.00     0.211 HD
ENDBRANCH   3  23
TORSDOF 1
ENDMDL
MODEL 30
REMARK CAVERDOCK RESULT:      24.0      0.000      0.000
REMARK CAVERDOCK CONSTRAINTS:       0.0      0.0      0.0      0.0
REMARK CAVERDOCK TUNNEL: 29     24.0      1.9     30.4
REMARK  1 active torsions:
REMARK  status: ('A' for Active; 'I' for Inactive)
REMARK    1  A    between atoms: C3_3  and  O4_4 
ROOT
ATOM      1  C1  <0> d   1      32.616   2.997  32.915  0.00  0.00     0.015 C 
ATOM      2  C2  <0> d   1      33.014   3.489  31.926  0.00  0.00    -0.078 C 
ATOM      3  C3  <0> d   1      33.514   4.106  30.687  0.00  0.00     0.128 C 
ATOM      4  C5  <0> d   1      33.621   3.045  29.564  0.00  0.00     0.052 C 
ATOM      5  C6  <0> d   1      35.130   2.925  29.217  0.00  0.00     0.010 C 
ATOM      6  C7  <0> d   1      35.816   3.405  30.501  0.00  0.00     0.003 C 
ATOM      7  C9  <0> d   1      37.237   3.911  30.346  0.00  0.00     0.002 C 
ATOM      8  C11 <0> d   1      38.190   2.794  29.914  0.00  0.00    -0.010 C 
ATOM      9  C13 <0> d   1      38.292   1.742  31.021  0.00  0.00     0.010 C 
ATOM     10  C14 <0> d   1      39.554   3.428  29.672  0.00  0.00     0.039 C 
ATOM     11  C15 <0> d   1      39.978   4.342  30.804  0.00  0.00    -0.070 C 
ATOM     12  C16 <0> d   1      39.151   4.801  31.697  0.00  0.00    -0.072 C 
ATOM     13  C17 <0> d   1      39.543   5.765  32.795  0.00  0.00     0.042 C 
ATOM     14  C18 <0> d   1      41.028   5.682  33.127  0.00  0.00     0.083 C 
ATOM     15  C19 <0> d   1      41.771   5.745  31.805  0.00  0.00     0.131 C 
ATOM     16  O20 <0> d   1      42.562   6.623  31.559  0.00  0.00    -0.298 OA
ATOM     17  C21 <0> d   1      41.463   4.651  30.819  0.00  0.00     0.112 C 
ATOM     18  C22 <0> d   1      37.692   4.401  31.723  0.00  0.00     0.019 C 
ATOM     19  C24 <0> d   1      36.819   5.530  32.253  0.00  0.00     0.010 C 
ATOM     20  C25 <0> d   1      35.339   5.104  32.282  0.00  0.00     0.014 C 
ATOM     21  C26 <0> d   1      34.933   4.623  30.889  0.00  0.00     0.003 C 
ATOM     22  C27 <0> d   1      35.225   5.719  29.862  0.00  0.00     0.020 C 
ENDROOT
BRANCH   3  23
ATOM     23  O4  <0> d   1      32.651   5.172  30.283  0.00  0.00    -0.377 OA
ATOM     24  H29 <0> d   1      32.954   5.647  29.497  0.00  0.00     0.211 HD
ENDBRANCH   3  23
TORSDOF 1
ENDMDL
MODEL 31
REMARK CAVERDOCK RESULT:      24.7      0.000      0.000
REMARK CAVERDOCK CONSTRAINTS:       0.0      0.0      0.0      0.0
REMARK CAVERDOCK TUNNEL: 30     24.7      1.9     31.7
REMARK  1 active torsions:
REMARK  status: ('A' for Active; 'I' for Inactive)
REMARK    1  A    between atoms: C3_3  and  O4_4 
ROOT
ATOM      1  C1  <0> d   1      32.403   2.975  32.922  0.00  0.00     0.015 C 
ATOM      2  C2  <0> d   1      32.787   3.421  31.907  0.00  0.00    -0.078 C 
ATOM      3  C3  <0> d   1      33.270   3.981  30.634  0.00  0.00     0.128 C 
ATOM      4  C5  <0> d   1      33.398   2.863  29.569  0.00  0.00     0.052 C 
ATOM      5  C6  <0> d   1      34.908   2.757  29.224  0.00  0.00     0.010 C 
ATOM      6  C7  <0> d   1      35.587   3.320  30.477  0.00  0.00     0.003 C 
ATOM      7  C9  <0> d   1      36.996   3.847  30.290  0.00  0.00     0.002 C 
ATOM      8  C11 <0> d   1      37.972   2.729  29.916  0.00  0.00    -0.010 C 
ATOM      9  C13 <0> d   1      38.100   1.740  31.077  0.00  0.00     0.010 C 
ATOM     10  C14 <0> d   1      39.321   3.378  29.635  0.00  0.00     0.039 C 
ATOM     11  C15 <0> d   1      39.728   4.360  30.714  0.00  0.00    -0.070 C 
ATOM     12  C16 <0> d   1      38.894   4.849  31.584  0.00  0.00    -0.072 C 
ATOM     13  C17 <0> d   1      39.268   5.879  32.627  0.00  0.00     0.042 C 
ATOM     14  C18 <0> d   1      40.755   5.846  32.958  0.00  0.00     0.083 C 
ATOM     15  C19 <0> d   1      41.493   5.853  31.631  0.00  0.00     0.131 C 
ATOM     16  O20 <0> d   1      42.265   6.734  31.335  0.00  0.00    -0.298 OA
ATOM     17  C21 <0> d   1      41.207   4.702  30.707  0.00  0.00     0.112 C 
ATOM     18  C22 <0> d   1      37.444   4.420  31.637  0.00  0.00     0.019 C 
ATOM     19  C24 <0> d   1      36.549   5.557  32.109  0.00  0.00     0.010 C 
ATOM     20  C25 <0> d   1      35.078   5.103  32.166  0.00  0.00     0.014 C 
ATOM     21  C26 <0> d   1      34.679   4.538  30.803  0.00  0.00     0.003 C 
ATOM     22  C27 <0> d   1      34.945   5.583  29.716  0.00  0.00     0.020 C 
ENDROOT
BRANCH   3  23
ATOM     23  O4  <0> d   1      32.384   5.004  30.176  0.00  0.00    -0.377 OA
ATOM     24  H29 <0> d   1      32.824   5.834  29.949  0.00  0.00     0.211 HD
ENDBRANCH   3  23
TORSDOF 1
ENDMDL
MODEL 32
REMARK CAVERDOCK RESULT:      24.8      0.000      0.000
REMARK CAVERDOCK CONSTRAINTS:       0.2      0.0      0.0      0.0
REMARK CAVERDOCK TUNNEL: 31     24.8      1.9     32.3
REMARK  1 active torsions:
REMARK  status: ('A' for Active; 'I' for Inactive)
REMARK    1  A    between atoms: C3_3  and  O4_4 
ROOT
ATOM      1  C1  <0> d   1      41.129   3.663  32.725  0.00  0.00     0.015 C 
ATOM      2  C2  <0> d   1      40.600   4.525  32.131  0.00  0.00    -0.078 C 
ATOM      3  C3  <0> d   1      39.935   5.607  31.386  0.00  0.00     0.128 C 
ATOM      4  C5  <0> d   1      39.717   6.836  32.304  0.00  0.00     0.052 C 
ATOM      5  C6  <0> d   1      38.180   7.012  32.441  0.00  0.00     0.010 C 
ATOM      6  C7  <0> d   1      37.646   5.605  32.152  0.00  0.00     0.003 C 
ATOM      7  C9  <0> d   1      36.205   5.523  31.690  0.00  0.00     0.002 C 
ATOM      8  C11 <0> d   1      35.235   5.977  32.782  0.00  0.00    -0.010 C 
ATOM      9  C13 <0> d   1      35.296   5.010  33.967  0.00  0.00     0.010 C 
ATOM     10  C14 <0> d   1      33.835   5.972  32.179  0.00  0.00     0.039 C 
ATOM     11  C15 <0> d   1      33.531   4.690  31.431  0.00  0.00    -0.070 C 
ATOM     12  C16 <0> d   1      34.450   3.850  31.052  0.00  0.00    -0.072 C 
ATOM     13  C17 <0> d   1      34.173   2.600  30.249  0.00  0.00     0.042 C 
ATOM     14  C18 <0> d   1      32.743   2.106  30.433  0.00  0.00     0.083 C 
ATOM     15  C19 <0> d   1      31.841   3.311  30.237  0.00  0.00     0.131 C 
ATOM     16  O20 <0> d   1      31.003   3.347  29.368  0.00  0.00    -0.298 OA
ATOM     17  C21 <0> d   1      32.052   4.458  31.187  0.00  0.00     0.112 C 
ATOM     18  C22 <0> d   1      35.911   4.051  31.393  0.00  0.00     0.019 C 
ATOM     19  C24 <0> d   1      36.814   3.488  30.303  0.00  0.00     0.010 C 
ATOM     20  C25 <0> d   1      38.296   3.691  30.668  0.00  0.00     0.014 C 
ATOM     21  C26 <0> d   1      38.539   5.173  30.957  0.00  0.00     0.003 C 
ATOM     22  C27 <0> d   1      38.095   6.009  29.755  0.00  0.00     0.020 C 
ENDROOT
BRANCH   3  23
ATOM     23  O4  <0> d   1      40.715   5.972  30.245  0.00  0.00    -0.377 OA
ATOM     24  H29 <0> d   1      40.725   5.304  29.546  0.00  0.00     0.211 HD
ENDBRANCH   3  23
TORSDOF 1
ENDMDL
MODEL 33
REMARK CAVERDOCK RESULT:      23.8      0.000      0.000
REMARK CAVERDOCK CONSTRAINTS:       1.2      0.0      0.0      0.0
REMARK CAVERDOCK TUNNEL: 32     23.8      2.0     33.7
REMARK  1 active torsions:
REMARK  status: ('A' for Active; 'I' for Inactive)
REMARK    1  A    between atoms: C3_3  and  O4_4 
ROOT
ATOM      1  C1  <0> d   1      40.954   3.462  32.746  0.00  0.00     0.015 C 
ATOM      2  C2  <0> d   1      40.448   4.349  32.169  0.00  0.00    -0.078 C 
ATOM      3  C3  <0> d   1      39.812   5.463  31.445  0.00  0.00     0.128 C 
ATOM      4  C5  <0> d   1      39.577   6.659  32.401  0.00  0.00     0.052 C 
ATOM      5  C6  <0> d   1      38.038   6.844  32.502  0.00  0.00     0.010 C 
ATOM      6  C7  <0> d   1      37.502   5.452  32.148  0.00  0.00     0.003 C 
ATOM      7  C9  <0> d   1      36.074   5.399  31.642  0.00  0.00     0.002 C 
ATOM      8  C11 <0> d   1      35.077   5.821  32.723  0.00  0.00    -0.010 C 
ATOM      9  C13 <0> d   1      35.098   4.812  33.874  0.00  0.00     0.010 C 
ATOM     10  C14 <0> d   1      33.695   5.849  32.082  0.00  0.00     0.039 C 
ATOM     11  C15 <0> d   1      33.403   4.597  31.280  0.00  0.00    -0.070 C 
ATOM     12  C16 <0> d   1      34.326   3.764  30.897  0.00  0.00    -0.072 C 
ATOM     13  C17 <0> d   1      34.062   2.545  30.042  0.00  0.00     0.042 C 
ATOM     14  C18 <0> d   1      32.623   2.057  30.168  0.00  0.00     0.083 C 
ATOM     15  C19 <0> d   1      31.736   3.276  29.991  0.00  0.00     0.131 C 
ATOM     16  O20 <0> d   1      30.923   3.350  29.101  0.00  0.00    -0.298 OA
ATOM     17  C21 <0> d   1      31.929   4.387  30.987  0.00  0.00     0.112 C 
ATOM     18  C22 <0> d   1      35.778   3.940  31.285  0.00  0.00     0.019 C 
ATOM     19  C24 <0> d   1      36.706   3.409  30.201  0.00  0.00     0.010 C 
ATOM     20  C25 <0> d   1      38.180   3.587  30.614  0.00  0.00     0.014 C 
ATOM     21  C26 <0> d   1      38.425   5.055  30.963  0.00  0.00     0.003 C 
ATOM     22  C27 <0> d   1      38.021   5.938  29.779  0.00  0.00     0.020 C 
ENDROOT
BRANCH   3  23
ATOM     23  O4  <0> d   1      40.625   5.862  30.340  0.00  0.00    -0.377 OA
ATOM     24  H29 <0> d   1      40.966   6.764  30.407  0.00  0.00     0.211 HD
ENDBRANCH   3  23
TORSDOF 1
ENDMDL
MODEL 34
REMARK CAVERDOCK RESULT:      22.4      0.000      0.000
REMARK CAVERDOCK CONSTRAINTS:       0.1      0.0      0.0      0.0
REMARK CAVERDOCK TUNNEL: 33     22.4      2.0     34.2
REMARK  1 active torsions:
REMARK  status: ('A' for Active; 'I' for Inactive)
REMARK    1  A    between atoms: C3_3  and  O4_4 
ROOT
ATOM      1  C1  <0> d   1      40.918   3.573  32.243  0.00  0.00     0.015 C 
ATOM      2  C2  <0> d   1      40.350   4.462  31.729  0.00  0.00    -0.078 C 
ATOM      3  C3  <0> d   1      39.636   5.577  31.085  0.00  0.00     0.128 C 
ATOM      4  C5  <0> d   1      39.450   6.745  32.085  0.00  0.00     0.052 C 
ATOM      5  C6  <0> d   1      37.920   6.890  32.309  0.00  0.00     0.010 C 
ATOM      6  C7  <0> d   1      37.388   5.495  31.961  0.00  0.00     0.003 C 
ATOM      7  C9  <0> d   1      35.927   5.420  31.566  0.00  0.00     0.002 C 
ATOM      8  C11 <0> d   1      35.007   5.793  32.730  0.00  0.00    -0.010 C 
ATOM      9  C13 <0> d   1      35.139   4.758  33.849  0.00  0.00     0.010 C 
ATOM     10  C14 <0> d   1      33.579   5.803  32.198  0.00  0.00     0.039 C 
ATOM     11  C15 <0> d   1      33.254   4.565  31.389  0.00  0.00    -0.070 C 
ATOM     12  C16 <0> d   1      34.162   3.763  30.915  0.00  0.00    -0.072 C 
ATOM     13  C17 <0> d   1      33.860   2.559  30.051  0.00  0.00     0.042 C 
ATOM     14  C18 <0> d   1      32.446   2.034  30.275  0.00  0.00     0.083 C 
ATOM     15  C19 <0> d   1      31.522   3.235  30.197  0.00  0.00     0.131 C 
ATOM     16  O20 <0> d   1      30.641   3.311  29.374  0.00  0.00    -0.298 OA
ATOM     17  C21 <0> d   1      31.766   4.326  31.204  0.00  0.00     0.112 C 
ATOM     18  C22 <0> d   1      35.636   3.964  31.195  0.00  0.00     0.019 C 
ATOM     19  C24 <0> d   1      36.489   3.481  30.030  0.00  0.00     0.010 C 
ATOM     20  C25 <0> d   1      37.986   3.683  30.333  0.00  0.00     0.014 C 
ATOM     21  C26 <0> d   1      38.225   5.148  30.699  0.00  0.00     0.003 C 
ATOM     22  C27 <0> d   1      37.712   6.049  29.573  0.00  0.00     0.020 C 
ENDROOT
BRANCH   3  23
ATOM     23  O4  <0> d   1      40.353   6.021  29.931  0.00  0.00    -0.377 OA
ATOM     24  H29 <0> d   1      39.883   6.682  29.406  0.00  0.00     0.211 HD
ENDBRANCH   3  23
TORSDOF 1
ENDMDL
MODEL 35
REMARK CAVERDOCK RESULT:      21.4      0.000      0.000
REMARK CAVERDOCK CONSTRAINTS:       0.0      0.0      0.0      0.0
REMARK CAVERDOCK TUNNEL: 34     21.4      2.0     35.1
REMARK  1 active torsions:
REMARK  status: ('A' for Active; 'I' for Inactive)
REMARK    1  A    between atoms: C3_3  and  O4_4 
ROOT
ATOM      1  C1  <0> d   1      40.800   3.467  32.414  0.00  0.00     0.015 C 
ATOM      2  C2  <0> d   1      40.248   4.370  31.907  0.00  0.00    -0.078 C 
ATOM      3  C3  <0> d   1      39.555   5.503  31.271  0.00  0.00     0.128 C 
ATOM      4  C5  <0> d   1      39.336   6.643  32.297  0.00  0.00     0.052 C 
ATOM      5  C6  <0> d   1      37.800   6.783  32.475  0.00  0.00     0.010 C 
ATOM      6  C7  <0> d   1      37.280   5.398  32.072  0.00  0.00     0.003 C 
ATOM      7  C9  <0> d   1      35.832   5.335  31.628  0.00  0.00     0.002 C 
ATOM      8  C11 <0> d   1      34.875   5.676  32.772  0.00  0.00    -0.010 C 
ATOM      9  C13 <0> d   1      34.972   4.610  33.866  0.00  0.00     0.010 C 
ATOM     10  C14 <0> d   1      33.465   5.702  32.194  0.00  0.00     0.039 C 
ATOM     11  C15 <0> d   1      33.167   4.486  31.341  0.00  0.00    -0.070 C 
ATOM     12  C16 <0> d   1      34.090   3.697  30.875  0.00  0.00    -0.072 C 
ATOM     13  C17 <0> d   1      33.816   2.518  29.969  0.00  0.00     0.042 C 
ATOM     14  C18 <0> d   1      32.396   1.987  30.133  0.00  0.00     0.083 C 
ATOM     15  C19 <0> d   1      31.474   3.191  30.058  0.00  0.00     0.131 C 
ATOM     16  O20 <0> d   1      30.621   3.290  29.210  0.00  0.00    -0.298 OA
ATOM     17  C21 <0> d   1      31.686   4.254  31.102  0.00  0.00     0.112 C 
ATOM     18  C22 <0> d   1      35.554   3.890  31.208  0.00  0.00     0.019 C 
ATOM     19  C24 <0> d   1      36.444   3.439  30.058  0.00  0.00     0.010 C 
ATOM     20  C25 <0> d   1      37.930   3.632  30.415  0.00  0.00     0.014 C 
ATOM     21  C26 <0> d   1      38.157   5.086  30.828  0.00  0.00     0.003 C 
ATOM     22  C27 <0> d   1      37.680   6.018  29.712  0.00  0.00     0.020 C 
ENDROOT
BRANCH   3  23
ATOM     23  O4  <0> d   1      40.309   5.979  30.153  0.00  0.00    -0.377 OA
ATOM     24  H29 <0> d   1      40.976   5.356  29.835  0.00  0.00     0.211 HD
ENDBRANCH   3  23
TORSDOF 1
ENDMDL
MODEL 36
REMARK CAVERDOCK RESULT:      20.3      0.000      0.000
REMARK CAVERDOCK CONSTRAINTS:       0.0      0.0      0.0      0.0
REMARK CAVERDOCK TUNNEL: 35     20.3      2.0     36.1
REMARK  1 active torsions:
REMARK  status: ('A' for Active; 'I' for Inactive)
REMARK    1  A    between atoms: C3_3  and  O4_4 
ROOT
ATOM      1  C1  <0> d   1      40.642   3.553  32.413  0.00  0.00     0.015 C 
ATOM      2  C2  <0> d   1      40.093   4.417  31.840  0.00  0.00    -0.078 C 
ATOM      3  C3  <0> d   1      39.403   5.501  31.121  0.00  0.00     0.128 C 
ATOM      4  C5  <0> d   1      39.181   6.712  32.060  0.00  0.00     0.052 C 
ATOM      5  C6  <0> d   1      37.644   6.866  32.222  0.00  0.00     0.010 C 
ATOM      6  C7  <0> d   1      37.125   5.456  31.919  0.00  0.00     0.003 C 
ATOM      7  C9  <0> d   1      35.679   5.361  31.476  0.00  0.00     0.002 C 
ATOM      8  C11 <0> d   1      34.718   5.785  32.589  0.00  0.00    -0.010 C 
ATOM      9  C13 <0> d   1      34.810   4.801  33.758  0.00  0.00     0.010 C 
ATOM     10  C14 <0> d   1      33.310   5.769  32.007  0.00  0.00     0.039 C 
ATOM     11  C15 <0> d   1      33.013   4.495  31.244  0.00  0.00    -0.070 C 
ATOM     12  C16 <0> d   1      33.937   3.674  30.839  0.00  0.00    -0.072 C 
ATOM     13  C17 <0> d   1      33.666   2.432  30.020  0.00  0.00     0.042 C 
ATOM     14  C18 <0> d   1      32.245   1.915  30.217  0.00  0.00     0.083 C 
ATOM     15  C19 <0> d   1      31.324   3.111  30.052  0.00  0.00     0.131 C 
ATOM     16  O20 <0> d   1      30.473   3.148  29.196  0.00  0.00    -0.298 OA
ATOM     17  C21 <0> d   1      31.533   4.246  31.017  0.00  0.00     0.112 C 
ATOM     18  C22 <0> d   1      35.400   3.889  31.161  0.00  0.00     0.019 C 
ATOM     19  C24 <0> d   1      36.294   3.355  30.051  0.00  0.00     0.010 C 
ATOM     20  C25 <0> d   1      37.779   3.573  30.397  0.00  0.00     0.014 C 
ATOM     21  C26 <0> d   1      38.006   5.053  30.705  0.00  0.00     0.003 C 
ATOM     22  C27 <0> d   1      37.533   5.902  29.522  0.00  0.00     0.020 C 
ENDROOT
BRANCH   3  23
ATOM     23  O4  <0> d   1      40.160   5.893  29.974  0.00  0.00    -0.377 OA
ATOM     24  H29 <0> d   1      40.949   6.412  30.182  0.00  0.00     0.211 HD
ENDBRANCH   3  23
TORSDOF 1
ENDMDL
MODEL 37
REMARK CAVERDOCK RESULT:      18.7      0.000      0.000
REMARK CAVERDOCK CONSTRAINTS:       0.0      0.0      0.0      0.0
REMARK CAVERDOCK TUNNEL: 36     18.7      2.0     37.3
REMARK  1 active torsions:
REMARK  status: ('A' for Active; 'I' for Inactive)
REMARK    1  A    between atoms: C3_3  and  O4_4 
ROOT
ATOM      1  C1  <0> d   1      40.500   3.189  31.784  0.00  0.00     0.015 C 
ATOM      2  C2  <0> d   1      39.927   4.126  31.369  0.00  0.00    -0.078 C 
ATOM      3  C3  <0> d   1      39.208   5.300  30.848  0.00  0.00     0.128 C 
ATOM      4  C5  <0> d   1      39.104   6.394  31.940  0.00  0.00     0.052 C 
ATOM      5  C6  <0> d   1      37.593   6.554  32.257  0.00  0.00     0.010 C 
ATOM      6  C7  <0> d   1      37.009   5.200  31.838  0.00  0.00     0.003 C 
ATOM      7  C9  <0> d   1      35.527   5.185  31.519  0.00  0.00     0.002 C 
ATOM      8  C11 <0> d   1      34.680   5.490  32.757  0.00  0.00    -0.010 C 
ATOM      9  C13 <0> d   1      34.846   4.371  33.789  0.00  0.00     0.010 C 
ATOM     10  C14 <0> d   1      33.227   5.569  32.306  0.00  0.00     0.039 C 
ATOM     11  C15 <0> d   1      32.828   4.401  31.428  0.00  0.00    -0.070 C 
ATOM     12  C16 <0> d   1      33.689   3.618  30.848  0.00  0.00    -0.072 C 
ATOM     13  C17 <0> d   1      33.311   2.489  29.916  0.00  0.00     0.042 C 
ATOM     14  C18 <0> d   1      31.899   1.978  30.178  0.00  0.00     0.083 C 
ATOM     15  C19 <0> d   1      31.002   3.201  30.240  0.00  0.00     0.131 C 
ATOM     16  O20 <0> d   1      30.081   3.356  29.474  0.00  0.00    -0.298 OA
ATOM     17  C21 <0> d   1      31.327   4.209  31.308  0.00  0.00     0.112 C 
ATOM     18  C22 <0> d   1      35.180   3.767  31.060  0.00  0.00     0.019 C 
ATOM     19  C24 <0> d   1      35.958   3.355  29.817  0.00  0.00     0.010 C 
ATOM     20  C25 <0> d   1      37.473   3.503  30.052  0.00  0.00     0.014 C 
ATOM     21  C26 <0> d   1      37.768   4.931  30.510  0.00  0.00     0.003 C 
ATOM     22  C27 <0> d   1      37.218   5.924  29.483  0.00  0.00     0.020 C 
ENDROOT
BRANCH   3  23
ATOM     23  O4  <0> d   1      39.873   5.814  29.692  0.00  0.00    -0.377 OA
ATOM     24  H29 <0> d   1      39.859   6.778  29.626  0.00  0.00     0.211 HD
ENDBRANCH   3  23
TORSDOF 1
ENDMDL
MODEL 38
REMARK CAVERDOCK RESULT:      17.2      0.000      0.000
REMARK CAVERDOCK CONSTRAINTS:       0.0      0.0      0.0      0.0
REMARK CAVERDOCK TUNNEL: 37     17.2      2.0     38.1
REMARK  1 active torsions:
REMARK  status: ('A' for Active; 'I' for Inactive)
REMARK    1  A    between atoms: C3_3  and  O4_4 
ROOT
ATOM      1  C1  <0> d   1      40.352   3.256  31.735  0.00  0.00     0.015 C 
ATOM      2  C2  <0> d   1      39.767   4.192  31.337  0.00  0.00    -0.078 C 
ATOM      3  C3  <0> d   1      39.033   5.366  30.836  0.00  0.00     0.128 C 
ATOM      4  C5  <0> d   1      38.901   6.433  31.952  0.00  0.00     0.052 C 
ATOM      5  C6  <0> d   1      37.384   6.560  32.259  0.00  0.00     0.010 C 
ATOM      6  C7  <0> d   1      36.827   5.206  31.804  0.00  0.00     0.003 C 
ATOM      7  C9  <0> d   1      35.349   5.174  31.472  0.00  0.00     0.002 C 
ATOM      8  C11 <0> d   1      34.486   5.435  32.708  0.00  0.00    -0.010 C 
ATOM      9  C13 <0> d   1      34.662   4.297  33.715  0.00  0.00     0.010 C 
ATOM     10  C14 <0> d   1      33.035   5.501  32.246  0.00  0.00     0.039 C 
ATOM     11  C15 <0> d   1      32.664   4.346  31.338  0.00  0.00    -0.070 C 
ATOM     12  C16 <0> d   1      33.544   3.592  30.748  0.00  0.00    -0.072 C 
ATOM     13  C17 <0> d   1      33.193   2.477  29.787  0.00  0.00     0.042 C 
ATOM     14  C18 <0> d   1      31.788   1.937  30.025  0.00  0.00     0.083 C 
ATOM     15  C19 <0> d   1      30.870   3.143  30.106  0.00  0.00     0.131 C 
ATOM     16  O20 <0> d   1      29.953   3.300  29.337  0.00  0.00    -0.298 OA
ATOM     17  C21 <0> d   1      31.168   4.131  31.200  0.00  0.00     0.112 C 
ATOM     18  C22 <0> d   1      35.030   3.761  30.977  0.00  0.00     0.019 C 
ATOM     19  C24 <0> d   1      35.826   3.390  29.732  0.00  0.00     0.010 C 
ATOM     20  C25 <0> d   1      37.336   3.558  29.984  0.00  0.00     0.014 C 
ATOM     21  C26 <0> d   1      37.603   4.980  30.477  0.00  0.00     0.003 C 
ATOM     22  C27 <0> d   1      37.044   5.987  29.468  0.00  0.00     0.020 C 
ENDROOT
BRANCH   3  23
ATOM     23  O4  <0> d   1      39.699   5.917  29.698  0.00  0.00    -0.377 OA
ATOM     24  H29 <0> d   1      39.293   6.726  29.358  0.00  0.00     0.211 HD
ENDBRANCH   3  23
TORSDOF 1
ENDMDL
MODEL 39
REMARK CAVERDOCK RESULT:      15.2      0.000      0.000
REMARK CAVERDOCK CONSTRAINTS:       0.0      0.0      0.0      0.0
REMARK CAVERDOCK TUNNEL: 38     15.2      2.1     39.3
REMARK  1 active torsions:
REMARK  status: ('A' for Active; 'I' for Inactive)
REMARK    1  A    between atoms: C3_3  and  O4_4 
ROOT
ATOM      1  C1  <0> d   1      40.123   2.995  31.363  0.00  0.00     0.015 C 
ATOM      2  C2  <0> d   1      39.540   3.957  31.030  0.00  0.00    -0.078 C 
ATOM      3  C3  <0> d   1      38.808   5.165  30.612  0.00  0.00     0.128 C 
ATOM      4  C5  <0> d   1      38.749   6.186  31.775  0.00  0.00     0.052 C 
ATOM      5  C6  <0> d   1      37.251   6.330  32.157  0.00  0.00     0.010 C 
ATOM      6  C7  <0> d   1      36.646   5.007  31.673  0.00  0.00     0.003 C 
ATOM      7  C9  <0> d   1      35.154   5.016  31.408  0.00  0.00     0.002 C 
ATOM      8  C11 <0> d   1      34.353   5.243  32.693  0.00  0.00    -0.010 C 
ATOM      9  C13 <0> d   1      34.551   4.060  33.644  0.00  0.00     0.010 C 
ATOM     10  C14 <0> d   1      32.885   5.355  32.301  0.00  0.00     0.039 C 
ATOM     11  C15 <0> d   1      32.449   4.246  31.365  0.00  0.00    -0.070 C 
ATOM     12  C16 <0> d   1      33.285   3.500  30.705  0.00  0.00    -0.072 C 
ATOM     13  C17 <0> d   1      32.868   2.433  29.717  0.00  0.00     0.042 C 
ATOM     14  C18 <0> d   1      31.464   1.910  29.997  0.00  0.00     0.083 C 
ATOM     15  C19 <0> d   1      30.576   3.129  30.169  0.00  0.00     0.131 C 
ATOM     16  O20 <0> d   1      29.628   3.335  29.449  0.00  0.00    -0.298 OA
ATOM     17  C21 <0> d   1      30.944   4.065  31.288  0.00  0.00     0.112 C 
ATOM     18  C22 <0> d   1      34.783   3.631  30.872  0.00  0.00     0.019 C 
ATOM     19  C24 <0> d   1      35.514   3.297  29.578  0.00  0.00     0.010 C 
ATOM     20  C25 <0> d   1      37.037   3.426  29.766  0.00  0.00     0.014 C 
ATOM     21  C26 <0> d   1      37.355   4.822  30.304  0.00  0.00     0.003 C 
ATOM     22  C27 <0> d   1      36.773   5.879  29.363  0.00  0.00     0.020 C 
ENDROOT
BRANCH   3  23
ATOM     23  O4  <0> d   1      39.434   5.750  29.468  0.00  0.00    -0.377 OA
ATOM     24  H29 <0> d   1      39.201   6.677  29.323  0.00  0.00     0.211 HD
ENDBRANCH   3  23
TORSDOF 1
ENDMDL
MODEL 40
REMARK CAVERDOCK RESULT:      13.6      0.000      0.000
REMARK CAVERDOCK CONSTRAINTS:       0.1      0.0      0.0      0.0
REMARK CAVERDOCK TUNNEL: 39     13.6      2.2     40.4
REMARK  1 active torsions:
REMARK  status: ('A' for Active; 'I' for Inactive)
REMARK    1  A    between atoms: C3_3  and  O4_4 
ROOT
ATOM      1  C1  <0> d   1      39.913   2.815  31.369  0.00  0.00     0.015 C 
ATOM      2  C2  <0> d   1      39.352   3.787  31.026  0.00  0.00    -0.078 C 
ATOM      3  C3  <0> d   1      38.647   5.006  30.596  0.00  0.00     0.128 C 
ATOM      4  C5  <0> d   1      38.566   6.020  31.765  0.00  0.00     0.052 C 
ATOM      5  C6  <0> d   1      37.059   6.178  32.103  0.00  0.00     0.010 C 
ATOM      6  C7  <0> d   1      36.453   4.866  31.593  0.00  0.00     0.003 C 
ATOM      7  C9  <0> d   1      34.969   4.896  31.285  0.00  0.00     0.002 C 
ATOM      8  C11 <0> d   1      34.134   5.122  32.547  0.00  0.00    -0.010 C 
ATOM      9  C13 <0> d   1      34.290   3.931  33.494  0.00  0.00     0.010 C 
ATOM     10  C14 <0> d   1      32.679   5.255  32.114  0.00  0.00     0.039 C 
ATOM     11  C15 <0> d   1      32.258   4.159  31.157  0.00  0.00    -0.070 C 
ATOM     12  C16 <0> d   1      33.104   3.407  30.516  0.00  0.00    -0.072 C 
ATOM     13  C17 <0> d   1      32.704   2.352  29.508  0.00  0.00     0.042 C 
ATOM     14  C18 <0> d   1      31.286   1.844  29.744  0.00  0.00     0.083 C 
ATOM     15  C19 <0> d   1      30.407   3.072  29.899  0.00  0.00     0.131 C 
ATOM     16  O20 <0> d   1      29.484   3.295  29.153  0.00  0.00    -0.298 OA
ATOM     17  C21 <0> d   1      30.754   3.996  31.035  0.00  0.00     0.112 C 
ATOM     18  C22 <0> d   1      34.598   3.519  30.727  0.00  0.00     0.019 C 
ATOM     19  C24 <0> d   1      35.362   3.186  29.453  0.00  0.00     0.010 C 
ATOM     20  C25 <0> d   1      36.881   3.295  29.686  0.00  0.00     0.014 C 
ATOM     21  C26 <0> d   1      37.200   4.682  30.244  0.00  0.00     0.003 C 
ATOM     22  C27 <0> d   1      36.658   5.754  29.294  0.00  0.00     0.020 C 
ENDROOT
BRANCH   3  23
ATOM     23  O4  <0> d   1      39.312   5.592  29.475  0.00  0.00    -0.377 OA
ATOM     24  H29 <0> d   1      40.004   6.223  29.714  0.00  0.00     0.211 HD
ENDBRANCH   3  23
TORSDOF 1
ENDMDL
MODEL 41
REMARK CAVERDOCK RESULT:      11.9      0.000      0.000
REMARK CAVERDOCK CONSTRAINTS:       0.2      0.0      0.0      0.0
REMARK CAVERDOCK TUNNEL: 40     11.9      2.3     41.2
REMARK  1 active torsions:
REMARK  status: ('A' for Active; 'I' for Inactive)
REMARK    1  A    between atoms: C3_3  and  O4_4 
ROOT
ATOM      1  C1  <0> d   1      39.717   2.741  31.380  0.00  0.00     0.015 C 
ATOM      2  C2  <0> d   1      39.148   3.706  31.031  0.00  0.00    -0.078 C 
ATOM      3  C3  <0> d   1      38.433   4.916  30.593  0.00  0.00     0.128 C 
ATOM      4  C5  <0> d   1      38.367   5.948  31.746  0.00  0.00     0.052 C 
ATOM      5  C6  <0> d   1      36.865   6.108  32.106  0.00  0.00     0.010 C 
ATOM      6  C7  <0> d   1      36.255   4.786  31.626  0.00  0.00     0.003 C 
ATOM      7  C9  <0> d   1      34.766   4.807  31.341  0.00  0.00     0.002 C 
ATOM      8  C11 <0> d   1      33.951   5.051  32.613  0.00  0.00    -0.010 C 
ATOM      9  C13 <0> d   1      34.125   3.875  33.576  0.00  0.00     0.010 C 
ATOM     10  C14 <0> d   1      32.489   5.173  32.200  0.00  0.00     0.039 C 
ATOM     11  C15 <0> d   1      32.056   4.060  31.268  0.00  0.00    -0.070 C 
ATOM     12  C16 <0> d   1      32.894   3.301  30.625  0.00  0.00    -0.072 C 
ATOM     13  C17 <0> d   1      32.481   2.230  29.640  0.00  0.00     0.042 C 
ATOM     14  C18 <0> d   1      31.068   1.722  29.906  0.00  0.00     0.083 C 
ATOM     15  C19 <0> d   1      30.189   2.950  30.056  0.00  0.00     0.131 C 
ATOM     16  O20 <0> d   1      29.253   3.158  29.322  0.00  0.00    -0.298 OA
ATOM     17  C21 <0> d   1      30.550   3.892  31.171  0.00  0.00     0.112 C 
ATOM     18  C22 <0> d   1      34.391   3.421  30.811  0.00  0.00     0.019 C 
ATOM     19  C24 <0> d   1      35.136   3.069  29.530  0.00  0.00     0.010 C 
ATOM     20  C25 <0> d   1      36.657   3.186  29.738  0.00  0.00     0.014 C 
ATOM     21  C26 <0> d   1      36.981   4.583  30.268  0.00  0.00     0.003 C 
ATOM     22  C27 <0> d   1      36.421   5.638  29.311  0.00  0.00     0.020 C 
ENDROOT
BRANCH   3  23
ATOM     23  O4  <0> d   1      39.078   5.486  29.452  0.00  0.00    -0.377 OA
ATOM     24  H29 <0> d   1      38.477   5.936  28.844  0.00  0.00     0.211 HD
ENDBRANCH   3  23
TORSDOF 1
ENDMDL
MODEL 42
REMARK CAVERDOCK RESULT:      10.9      0.000      0.000
REMARK CAVERDOCK CONSTRAINTS:       0.0      0.0      0.0      0.0
REMARK CAVERDOCK TUNNEL: 41     10.9      2.3     42.3
REMARK  1 active torsions:
REMARK  status: ('A' for Active; 'I' for Inactive)
REMARK    1  A    between atoms: C3_3  and  O4_4 
ROOT
ATOM      1  C1  <0> d   1      39.612   2.923  31.188  0.00  0.00     0.015 C 
ATOM      2  C2  <0> d   1      38.988   3.875  30.899  0.00  0.00    -0.078 C 
ATOM      3  C3  <0> d   1      38.206   5.068  30.536  0.00  0.00     0.128 C 
ATOM      4  C5  <0> d   1      38.126   6.043  31.736  0.00  0.00     0.052 C 
ATOM      5  C6  <0> d   1      36.629   6.116  32.143  0.00  0.00     0.010 C 
ATOM      6  C7  <0> d   1      36.067   4.790  31.620  0.00  0.00     0.003 C 
ATOM      7  C9  <0> d   1      34.572   4.752  31.375  0.00  0.00     0.002 C 
ATOM      8  C11 <0> d   1      33.783   4.901  32.678  0.00  0.00    -0.010 C 
ATOM      9  C13 <0> d   1      34.038   3.693  33.582  0.00  0.00     0.010 C 
ATOM     10  C14 <0> d   1      32.305   4.972  32.311  0.00  0.00     0.039 C 
ATOM     11  C15 <0> d   1      31.897   3.883  31.340  0.00  0.00    -0.070 C 
ATOM     12  C16 <0> d   1      32.751   3.193  30.642  0.00  0.00    -0.072 C 
ATOM     13  C17 <0> d   1      32.359   2.148  29.621  0.00  0.00     0.042 C 
ATOM     14  C18 <0> d   1      30.980   1.563  29.901  0.00  0.00     0.083 C 
ATOM     15  C19 <0> d   1      30.049   2.740  30.130  0.00  0.00     0.131 C 
ATOM     16  O20 <0> d   1      29.084   2.936  29.431  0.00  0.00    -0.298 OA
ATOM     17  C21 <0> d   1      30.399   3.648  31.277  0.00  0.00     0.112 C 
ATOM     18  C22 <0> d   1      34.245   3.375  30.793  0.00  0.00     0.019 C 
ATOM     19  C24 <0> d   1      34.968   3.116  29.478  0.00  0.00     0.010 C 
ATOM     20  C25 <0> d   1      36.489   3.296  29.650  0.00  0.00     0.014 C 
ATOM     21  C26 <0> d   1      36.763   4.682  30.235  0.00  0.00     0.003 C 
ATOM     22  C27 <0> d   1      36.127   5.750  29.342  0.00  0.00     0.020 C 
ENDROOT
BRANCH   3  23
ATOM     23  O4  <0> d   1      38.792   5.718  29.406  0.00  0.00    -0.377 OA
ATOM     24  H29 <0> d   1      38.216   6.370  28.985  0.00  0.00     0.211 HD
ENDBRANCH   3  23
TORSDOF 1
ENDMDL
MODEL 43
REMARK CAVERDOCK RESULT:      10.1      0.000      0.000
REMARK CAVERDOCK CONSTRAINTS:       0.0      0.0      0.0      0.0
REMARK CAVERDOCK TUNNEL: 42     10.1      2.3     43.3
REMARK  1 active torsions:
REMARK  status: ('A' for Active; 'I' for Inactive)
REMARK    1  A    between atoms: C3_3  and  O4_4 
ROOT
ATOM      1  C1  <0> d   1      39.427   2.866  31.200  0.00  0.00     0.015 C 
ATOM      2  C2  <0> d   1      38.798   3.810  30.900  0.00  0.00    -0.078 C 
ATOM      3  C3  <0> d   1      38.007   4.994  30.523  0.00  0.00     0.128 C 
ATOM      4  C5  <0> d   1      37.892   5.966  31.724  0.00  0.00     0.052 C 
ATOM      5  C6  <0> d   1      36.387   6.019  32.102  0.00  0.00     0.010 C 
ATOM      6  C7  <0> d   1      35.852   4.687  31.566  0.00  0.00     0.003 C 
ATOM      7  C9  <0> d   1      34.362   4.630  31.292  0.00  0.00     0.002 C 
ATOM      8  C11 <0> d   1      33.546   4.767  32.580  0.00  0.00    -0.010 C 
ATOM      9  C13 <0> d   1      33.800   3.560  33.487  0.00  0.00     0.010 C 
ATOM     10  C14 <0> d   1      32.075   4.819  32.184  0.00  0.00     0.039 C 
ATOM     11  C15 <0> d   1      31.700   3.727  31.204  0.00  0.00    -0.070 C 
ATOM     12  C16 <0> d   1      32.575   3.050  30.521  0.00  0.00    -0.072 C 
ATOM     13  C17 <0> d   1      32.217   2.001  29.491  0.00  0.00     0.042 C 
ATOM     14  C18 <0> d   1      30.840   1.398  29.744  0.00  0.00     0.083 C 
ATOM     15  C19 <0> d   1      29.890   2.562  29.956  0.00  0.00     0.131 C 
ATOM     16  O20 <0> d   1      28.937   2.748  29.239  0.00  0.00    -0.298 OA
ATOM     17  C21 <0> d   1      30.206   3.473  31.112  0.00  0.00     0.112 C 
ATOM     18  C22 <0> d   1      34.064   3.250  30.702  0.00  0.00     0.019 C 
ATOM     19  C24 <0> d   1      34.816   3.003  29.400  0.00  0.00     0.010 C 
ATOM     20  C25 <0> d   1      36.330   3.201  29.602  0.00  0.00     0.014 C 
ATOM     21  C26 <0> d   1      36.575   4.590  30.194  0.00  0.00     0.003 C 
ATOM     22  C27 <0> d   1      35.943   5.652  29.291  0.00  0.00     0.020 C 
ENDROOT
BRANCH   3  23
ATOM     23  O4  <0> d   1      38.607   5.653  29.406  0.00  0.00    -0.377 OA
ATOM     24  H29 <0> d   1      39.174   6.398  29.647  0.00  0.00     0.211 HD
ENDBRANCH   3  23
TORSDOF 1
ENDMDL
MODEL 44
REMARK CAVERDOCK RESULT:      10.1      0.000      0.000
REMARK CAVERDOCK CONSTRAINTS:       0.0      0.0      0.0      0.0
REMARK CAVERDOCK TUNNEL: 43     10.1      2.4     44.3
REMARK  1 active torsions:
REMARK  status: ('A' for Active; 'I' for Inactive)
REMARK    1  A    between atoms: C3_3  and  O4_4 
ROOT
ATOM      1  C1  <0> d   1      39.217   2.798  31.048  0.00  0.00     0.015 C 
ATOM      2  C2  <0> d   1      38.571   3.744  30.796  0.00  0.00    -0.078 C 
ATOM      3  C3  <0> d   1      37.759   4.931  30.479  0.00  0.00     0.128 C 
ATOM      4  C5  <0> d   1      37.671   5.866  31.711  0.00  0.00     0.052 C 
ATOM      5  C6  <0> d   1      36.178   5.893  32.135  0.00  0.00     0.010 C 
ATOM      6  C7  <0> d   1      35.638   4.572  31.575  0.00  0.00     0.003 C 
ATOM      7  C9  <0> d   1      34.141   4.510  31.346  0.00  0.00     0.002 C 
ATOM      8  C11 <0> d   1      33.364   4.600  32.661  0.00  0.00    -0.010 C 
ATOM      9  C13 <0> d   1      33.656   3.369  33.522  0.00  0.00     0.010 C 
ATOM     10  C14 <0> d   1      31.882   4.650  32.311  0.00  0.00     0.039 C 
ATOM     11  C15 <0> d   1      31.486   3.584  31.310  0.00  0.00    -0.070 C 
ATOM     12  C16 <0> d   1      32.346   2.935  30.581  0.00  0.00    -0.072 C 
ATOM     13  C17 <0> d   1      31.966   1.915  29.531  0.00  0.00     0.042 C 
ATOM     14  C18 <0> d   1      30.603   1.291  29.807  0.00  0.00     0.083 C 
ATOM     15  C19 <0> d   1      29.650   2.440  30.083  0.00  0.00     0.131 C 
ATOM     16  O20 <0> d   1      28.673   2.637  29.401  0.00  0.00    -0.298 OA
ATOM     17  C21 <0> d   1      29.993   3.318  31.255  0.00  0.00     0.112 C 
ATOM     18  C22 <0> d   1      33.838   3.145  30.723  0.00  0.00     0.019 C 
ATOM     19  C24 <0> d   1      34.552   2.944  29.393  0.00  0.00     0.010 C 
ATOM     20  C25 <0> d   1      36.070   3.151  29.555  0.00  0.00     0.014 C 
ATOM     21  C26 <0> d   1      36.321   4.523  30.181  0.00  0.00     0.003 C 
ATOM     22  C27 <0> d   1      35.653   5.605  29.329  0.00  0.00     0.020 C 
ENDROOT
BRANCH   3  23
ATOM     23  O4  <0> d   1      38.318   5.629  29.364  0.00  0.00    -0.377 OA
ATOM     24  H29 <0> d   1      39.276   5.529  29.278  0.00  0.00     0.211 HD
ENDBRANCH   3  23
TORSDOF 1
ENDMDL
MODEL 45
REMARK CAVERDOCK RESULT:      10.5      0.000      0.000
REMARK CAVERDOCK CONSTRAINTS:       0.0      0.0      0.0      0.0
REMARK CAVERDOCK TUNNEL: 44     10.5      2.4     45.1
REMARK  1 active torsions:
REMARK  status: ('A' for Active; 'I' for Inactive)
REMARK    1  A    between atoms: C3_3  and  O4_4 
ROOT
ATOM      1  C1  <0> d   1      39.006   2.818  31.024  0.00  0.00     0.015 C 
ATOM      2  C2  <0> d   1      38.344   3.753  30.770  0.00  0.00    -0.078 C 
ATOM      3  C3  <0> d   1      37.512   4.925  30.451  0.00  0.00     0.128 C 
ATOM      4  C5  <0> d   1      37.407   5.860  31.682  0.00  0.00     0.052 C 
ATOM      5  C6  <0> d   1      35.913   5.862  32.105  0.00  0.00     0.010 C 
ATOM      6  C7  <0> d   1      35.397   4.531  31.546  0.00  0.00     0.003 C 
ATOM      7  C9  <0> d   1      33.902   4.443  31.315  0.00  0.00     0.002 C 
ATOM      8  C11 <0> d   1      33.122   4.522  32.629  0.00  0.00    -0.010 C 
ATOM      9  C13 <0> d   1      33.433   3.297  33.493  0.00  0.00     0.010 C 
ATOM     10  C14 <0> d   1      31.639   4.546  32.279  0.00  0.00     0.039 C 
ATOM     11  C15 <0> d   1      31.262   3.472  31.279  0.00  0.00    -0.070 C 
ATOM     12  C16 <0> d   1      32.134   2.837  30.551  0.00  0.00    -0.072 C 
ATOM     13  C17 <0> d   1      31.773   1.809  29.502  0.00  0.00     0.042 C 
ATOM     14  C18 <0> d   1      30.420   1.162  29.777  0.00  0.00     0.083 C 
ATOM     15  C19 <0> d   1      29.447   2.295  30.051  0.00  0.00     0.131 C 
ATOM     16  O20 <0> d   1      28.468   2.474  29.368  0.00  0.00    -0.298 OA
ATOM     17  C21 <0> d   1      29.774   3.181  31.222  0.00  0.00     0.112 C 
ATOM     18  C22 <0> d   1      33.623   3.072  30.694  0.00  0.00     0.019 C 
ATOM     19  C24 <0> d   1      34.341   2.882  29.365  0.00  0.00     0.010 C 
ATOM     20  C25 <0> d   1      35.855   3.115  29.528  0.00  0.00     0.014 C 
ATOM     21  C26 <0> d   1      36.081   4.492  30.152  0.00  0.00     0.003 C 
ATOM     22  C27 <0> d   1      35.396   5.562  29.299  0.00  0.00     0.020 C 
ENDROOT
BRANCH   3  23
ATOM     23  O4  <0> d   1      38.060   5.631  29.336  0.00  0.00    -0.377 OA
ATOM     24  H29 <0> d   1      37.949   5.177  28.490  0.00  0.00     0.211 HD
ENDBRANCH   3  23
TORSDOF 1
ENDMDL
MODEL 46
REMARK CAVERDOCK RESULT:      11.1      0.000      0.000
REMARK CAVERDOCK CONSTRAINTS:       0.0      0.0      0.0      0.0
REMARK CAVERDOCK TUNNEL: 45     11.1      2.3     46.3
REMARK  1 active torsions:
REMARK  status: ('A' for Active; 'I' for Inactive)
REMARK    1  A    between atoms: C3_3  and  O4_4 
ROOT
ATOM      1  C1  <0> d   1      38.861   2.816  31.036  0.00  0.00     0.015 C 
ATOM      2  C2  <0> d   1      38.187   3.736  30.760  0.00  0.00    -0.078 C 
ATOM      3  C3  <0> d   1      37.341   4.890  30.413  0.00  0.00     0.128 C 
ATOM      4  C5  <0> d   1      37.205   5.840  31.630  0.00  0.00     0.052 C 
ATOM      5  C6  <0> d   1      35.705   5.823  32.033  0.00  0.00     0.010 C 
ATOM      6  C7  <0> d   1      35.218   4.477  31.486  0.00  0.00     0.003 C 
ATOM      7  C9  <0> d   1      33.728   4.361  31.236  0.00  0.00     0.002 C 
ATOM      8  C11 <0> d   1      32.929   4.445  32.538  0.00  0.00    -0.010 C 
ATOM      9  C13 <0> d   1      33.248   3.238  33.423  0.00  0.00     0.010 C 
ATOM     10  C14 <0> d   1      31.451   4.440  32.167  0.00  0.00     0.039 C 
ATOM     11  C15 <0> d   1      31.105   3.346  31.178  0.00  0.00    -0.070 C 
ATOM     12  C16 <0> d   1      31.997   2.716  30.471  0.00  0.00    -0.072 C 
ATOM     13  C17 <0> d   1      31.667   1.668  29.432  0.00  0.00     0.042 C 
ATOM     14  C18 <0> d   1      30.321   1.003  29.698  0.00  0.00     0.083 C 
ATOM     15  C19 <0> d   1      29.326   2.123  29.943  0.00  0.00     0.131 C 
ATOM     16  O20 <0> d   1      28.354   2.277  29.244  0.00  0.00    -0.298 OA
ATOM     17  C21 <0> d   1      29.623   3.030  31.106  0.00  0.00     0.112 C 
ATOM     18  C22 <0> d   1      33.479   2.977  30.630  0.00  0.00     0.019 C 
ATOM     19  C24 <0> d   1      34.219   2.780  29.314  0.00  0.00     0.010 C 
ATOM     20  C25 <0> d   1      35.726   3.040  29.494  0.00  0.00     0.014 C 
ATOM     21  C26 <0> d   1      35.922   4.429  30.102  0.00  0.00     0.003 C 
ATOM     22  C27 <0> d   1      35.231   5.476  29.224  0.00  0.00     0.020 C 
ENDROOT
BRANCH   3  23
ATOM     23  O4  <0> d   1      37.893   5.589  29.296  0.00  0.00    -0.377 OA
ATOM     24  H29 <0> d   1      38.708   6.069  29.496  0.00  0.00     0.211 HD
ENDBRANCH   3  23
TORSDOF 1
ENDMDL
MODEL 47
REMARK CAVERDOCK RESULT:      12.0      0.000      0.000
REMARK CAVERDOCK CONSTRAINTS:       0.0      0.0      0.0      0.0
REMARK CAVERDOCK TUNNEL: 46     12.0      2.4     47.4
REMARK  1 active torsions:
REMARK  status: ('A' for Active; 'I' for Inactive)
REMARK    1  A    between atoms: C3_3  and  O4_4 
ROOT
ATOM      1  C1  <0> d   1      38.730   2.939  31.012  0.00  0.00     0.015 C 
ATOM      2  C2  <0> d   1      38.016   3.840  30.778  0.00  0.00    -0.078 C 
ATOM      3  C3  <0> d   1      37.120   4.971  30.484  0.00  0.00     0.128 C 
ATOM      4  C5  <0> d   1      36.941   5.855  31.744  0.00  0.00     0.052 C 
ATOM      5  C6  <0> d   1      35.443   5.753  32.142  0.00  0.00     0.010 C 
ATOM      6  C7  <0> d   1      35.017   4.414  31.530  0.00  0.00     0.003 C 
ATOM      7  C9  <0> d   1      33.533   4.244  31.271  0.00  0.00     0.002 C 
ATOM      8  C11 <0> d   1      32.730   4.231  32.574  0.00  0.00    -0.010 C 
ATOM      9  C13 <0> d   1      33.103   2.998  33.401  0.00  0.00     0.010 C 
ATOM     10  C14 <0> d   1      31.254   4.178  32.199  0.00  0.00     0.039 C 
ATOM     11  C15 <0> d   1      30.958   3.118  31.158  0.00  0.00    -0.070 C 
ATOM     12  C16 <0> d   1      31.877   2.563  30.424  0.00  0.00    -0.072 C 
ATOM     13  C17 <0> d   1      31.594   1.551  29.336  0.00  0.00     0.042 C 
ATOM     14  C18 <0> d   1      30.279   0.815  29.566  0.00  0.00     0.083 C 
ATOM     15  C19 <0> d   1      29.236   1.877  29.862  0.00  0.00     0.131 C 
ATOM     16  O20 <0> d   1      28.258   2.021  29.168  0.00  0.00    -0.298 OA
ATOM     17  C21 <0> d   1      29.491   2.741  31.067  0.00  0.00     0.112 C 
ATOM     18  C22 <0> d   1      33.346   2.881  30.600  0.00  0.00     0.019 C 
ATOM     19  C24 <0> d   1      34.095   2.780  29.277  0.00  0.00     0.010 C 
ATOM     20  C25 <0> d   1      35.589   3.098  29.474  0.00  0.00     0.014 C 
ATOM     21  C26 <0> d   1      35.723   4.464  30.147  0.00  0.00     0.003 C 
ATOM     22  C27 <0> d   1      34.986   5.519  29.319  0.00  0.00     0.020 C 
ENDROOT
BRANCH   3  23
ATOM     23  O4  <0> d   1      37.641   5.747  29.403  0.00  0.00    -0.377 OA
ATOM     24  H29 <0> d   1      37.128   5.677  28.586  0.00  0.00     0.211 HD
ENDBRANCH   3  23
TORSDOF 1
ENDMDL
MODEL 48
REMARK CAVERDOCK RESULT:      12.7      0.000      0.000
REMARK CAVERDOCK CONSTRAINTS:       0.0      0.0      0.0      0.0
REMARK CAVERDOCK TUNNEL: 47     12.7      2.4     48.3
REMARK  1 active torsions:
REMARK  status: ('A' for Active; 'I' for Inactive)
REMARK    1  A    between atoms: C3_3  and  O4_4 
ROOT
ATOM      1  C1  <0> d   1      38.565   2.970  30.914  0.00  0.00     0.015 C 
ATOM      2  C2  <0> d   1      37.827   3.858  30.702  0.00  0.00    -0.078 C 
ATOM      3  C3  <0> d   1      36.902   4.972  30.436  0.00  0.00     0.128 C 
ATOM      4  C5  <0> d   1      36.735   5.846  31.704  0.00  0.00     0.052 C 
ATOM      5  C6  <0> d   1      35.250   5.711  32.137  0.00  0.00     0.010 C 
ATOM      6  C7  <0> d   1      34.836   4.367  31.529  0.00  0.00     0.003 C 
ATOM      7  C9  <0> d   1      33.350   4.168  31.304  0.00  0.00     0.002 C 
ATOM      8  C11 <0> d   1      32.579   4.132  32.626  0.00  0.00    -0.010 C 
ATOM      9  C13 <0> d   1      32.996   2.903  33.437  0.00  0.00     0.010 C 
ATOM     10  C14 <0> d   1      31.096   4.050  32.286  0.00  0.00     0.039 C 
ATOM     11  C15 <0> d   1      30.797   2.990  31.246  0.00  0.00    -0.070 C 
ATOM     12  C16 <0> d   1      31.709   2.457  30.488  0.00  0.00    -0.072 C 
ATOM     13  C17 <0> d   1      31.421   1.445  29.401  0.00  0.00     0.042 C 
ATOM     14  C18 <0> d   1      30.127   0.681  29.659  0.00  0.00     0.083 C 
ATOM     15  C19 <0> d   1      29.069   1.720  29.984  0.00  0.00     0.131 C 
ATOM     16  O20 <0> d   1      28.072   1.848  29.315  0.00  0.00    -0.298 OA
ATOM     17  C21 <0> d   1      29.336   2.583  31.188  0.00  0.00     0.112 C 
ATOM     18  C22 <0> d   1      33.175   2.805  30.630  0.00  0.00     0.019 C 
ATOM     19  C24 <0> d   1      33.894   2.725  29.290  0.00  0.00     0.010 C 
ATOM     20  C25 <0> d   1      35.386   3.072  29.452  0.00  0.00     0.014 C 
ATOM     21  C26 <0> d   1      35.507   4.437  30.130  0.00  0.00     0.003 C 
ATOM     22  C27 <0> d   1      34.730   5.482  29.324  0.00  0.00     0.020 C 
ENDROOT
BRANCH   3  23
ATOM     23  O4  <0> d   1      37.381   5.763  29.346  0.00  0.00    -0.377 OA
ATOM     24  H29 <0> d   1      36.786   6.481  29.091  0.00  0.00     0.211 HD
ENDBRANCH   3  23
TORSDOF 1
ENDMDL
MODEL 49
REMARK CAVERDOCK RESULT:      13.5      0.000      0.000
REMARK CAVERDOCK CONSTRAINTS:       0.0      0.0      0.0      0.0
REMARK CAVERDOCK TUNNEL: 48     13.5      2.4     49.1
REMARK  1 active torsions:
REMARK  status: ('A' for Active; 'I' for Inactive)
REMARK    1  A    between atoms: C3_3  and  O4_4 
ROOT
ATOM      1  C1  <0> d   1      38.417   2.918  30.909  0.00  0.00     0.015 C 
ATOM      2  C2  <0> d   1      37.666   3.798  30.713  0.00  0.00    -0.078 C 
ATOM      3  C3  <0> d   1      36.723   4.902  30.466  0.00  0.00     0.128 C 
ATOM      4  C5  <0> d   1      36.526   5.737  31.756  0.00  0.00     0.052 C 
ATOM      5  C6  <0> d   1      35.039   5.564  32.167  0.00  0.00     0.010 C 
ATOM      6  C7  <0> d   1      34.656   4.230  31.517  0.00  0.00     0.003 C 
ATOM      7  C9  <0> d   1      33.177   4.012  31.269  0.00  0.00     0.002 C 
ATOM      8  C11 <0> d   1      32.392   3.925  32.580  0.00  0.00    -0.010 C 
ATOM      9  C13 <0> d   1      32.821   2.682  33.362  0.00  0.00     0.010 C 
ATOM     10  C14 <0> d   1      30.914   3.827  32.220  0.00  0.00     0.039 C 
ATOM     11  C15 <0> d   1      30.646   2.791  31.148  0.00  0.00    -0.070 C 
ATOM     12  C16 <0> d   1      31.577   2.295  30.386  0.00  0.00    -0.072 C 
ATOM     13  C17 <0> d   1      31.319   1.310  29.268  0.00  0.00     0.042 C 
ATOM     14  C18 <0> d   1      30.036   0.516  29.489  0.00  0.00     0.083 C 
ATOM     15  C19 <0> d   1      28.956   1.527  29.831  0.00  0.00     0.131 C 
ATOM     16  O20 <0> d   1      27.965   1.655  29.154  0.00  0.00    -0.298 OA
ATOM     17  C21 <0> d   1      29.193   2.360  31.061  0.00  0.00     0.112 C 
ATOM     18  C22 <0> d   1      33.034   2.665  30.555  0.00  0.00     0.019 C 
ATOM     19  C24 <0> d   1      33.769   2.636  29.222  0.00  0.00     0.010 C 
ATOM     20  C25 <0> d   1      35.253   3.004  29.412  0.00  0.00     0.014 C 
ATOM     21  C26 <0> d   1      35.342   4.352  30.129  0.00  0.00     0.003 C 
ATOM     22  C27 <0> d   1      34.556   5.404  29.343  0.00  0.00     0.020 C 
ENDROOT
BRANCH   3  23
ATOM     23  O4  <0> d   1      37.200   5.732  29.405  0.00  0.00    -0.377 OA
ATOM     24  H29 <0> d   1      38.113   5.550  29.144  0.00  0.00     0.211 HD
ENDBRANCH   3  23
TORSDOF 1
ENDMDL
MODEL 50
REMARK CAVERDOCK RESULT:      14.4      0.000      0.000
REMARK CAVERDOCK CONSTRAINTS:       0.0      0.0      0.0      0.0
REMARK CAVERDOCK TUNNEL: 49     14.4      2.3     50.5
REMARK  1 active torsions:
REMARK  status: ('A' for Active; 'I' for Inactive)
REMARK    1  A    between atoms: C3_3  and  O4_4 
ROOT
ATOM      1  C1  <0> d   1      38.268   3.009  30.910  0.00  0.00     0.015 C 
ATOM      2  C2  <0> d   1      37.498   3.872  30.711  0.00  0.00    -0.078 C 
ATOM      3  C3  <0> d   1      36.532   4.955  30.460  0.00  0.00     0.128 C 
ATOM      4  C5  <0> d   1      36.314   5.788  31.748  0.00  0.00     0.052 C 
ATOM      5  C6  <0> d   1      34.830   5.583  32.157  0.00  0.00     0.010 C 
ATOM      6  C7  <0> d   1      34.478   4.239  31.509  0.00  0.00     0.003 C 
ATOM      7  C9  <0> d   1      33.004   3.988  31.259  0.00  0.00     0.002 C 
ATOM      8  C11 <0> d   1      32.219   3.886  32.568  0.00  0.00    -0.010 C 
ATOM      9  C13 <0> d   1      32.674   2.654  33.354  0.00  0.00     0.010 C 
ATOM     10  C14 <0> d   1      30.744   3.755  32.206  0.00  0.00     0.039 C 
ATOM     11  C15 <0> d   1      30.501   2.711  31.136  0.00  0.00    -0.070 C 
ATOM     12  C16 <0> d   1      31.444   2.235  30.376  0.00  0.00    -0.072 C 
ATOM     13  C17 <0> d   1      31.210   1.241  29.260  0.00  0.00     0.042 C 
ATOM     14  C18 <0> d   1      29.945   0.420  29.480  0.00  0.00     0.083 C 
ATOM     15  C19 <0> d   1      28.843   1.408  29.818  0.00  0.00     0.131 C 
ATOM     16  O20 <0> d   1      27.850   1.513  29.139  0.00  0.00    -0.298 OA
ATOM     17  C21 <0> d   1      29.059   2.248  31.047  0.00  0.00     0.112 C 
ATOM     18  C22 <0> d   1      32.893   2.637  30.547  0.00  0.00     0.019 C 
ATOM     19  C24 <0> d   1      33.631   2.621  29.216  0.00  0.00     0.010 C 
ATOM     20  C25 <0> d   1      35.106   3.023  29.407  0.00  0.00     0.014 C 
ATOM     21  C26 <0> d   1      35.164   4.373  30.121  0.00  0.00     0.003 C 
ATOM     22  C27 <0> d   1      34.356   5.407  29.333  0.00  0.00     0.020 C 
ENDROOT
BRANCH   3  23
ATOM     23  O4  <0> d   1      36.993   5.792  29.398  0.00  0.00    -0.377 OA
ATOM     24  H29 <0> d   1      36.798   5.451  28.515  0.00  0.00     0.211 HD
ENDBRANCH   3  23
TORSDOF 1
ENDMDL
MODEL 51
REMARK CAVERDOCK RESULT:      12.5      0.000      0.000
REMARK CAVERDOCK CONSTRAINTS:       0.2      0.0      0.0      0.0
REMARK CAVERDOCK TUNNEL: 50     12.5      2.3    51.11
REMARK  1 active torsions:
REMARK  status: ('A' for Active; 'I' for Inactive)
REMARK    1  A    between atoms: C3_3  and  O4_4 
ROOT
ATOM      1  C1  <0> d   1      29.496  -0.063  29.979  0.00  0.00     0.015 C 
ATOM      2  C2  <0> d   1      29.495   1.109  29.929  0.00  0.00    -0.078 C 
ATOM      3  C3  <0> d   1      29.493   2.580  29.867  0.00  0.00     0.128 C 
ATOM      4  C5  <0> d   1      30.155   3.062  28.552  0.00  0.00     0.052 C 
ATOM      5  C6  <0> d   1      31.437   3.835  28.964  0.00  0.00     0.010 C 
ATOM      6  C7  <0> d   1      31.765   3.246  30.341  0.00  0.00     0.003 C 
ATOM      7  C9  <0> d   1      32.619   4.111  31.247  0.00  0.00     0.002 C 
ATOM      8  C11 <0> d   1      34.026   4.306  30.679  0.00  0.00    -0.010 C 
ATOM      9  C13 <0> d   1      34.764   2.966  30.646  0.00  0.00     0.010 C 
ATOM     10  C14 <0> d   1      34.757   5.279  31.597  0.00  0.00     0.039 C 
ATOM     11  C15 <0> d   1      34.613   4.914  33.060  0.00  0.00    -0.070 C 
ATOM     12  C16 <0> d   1      33.709   4.092  33.505  0.00  0.00    -0.072 C 
ATOM     13  C17 <0> d   1      33.508   3.766  34.968  0.00  0.00     0.042 C 
ATOM     14  C18 <0> d   1      34.777   3.991  35.783  0.00  0.00     0.083 C 
ATOM     15  C19 <0> d   1      35.292   5.369  35.409  0.00  0.00     0.131 C 
ATOM     16  O20 <0> d   1      35.415   6.248  36.227  0.00  0.00    -0.298 OA
ATOM     17  C21 <0> d   1      35.641   5.575  33.960  0.00  0.00     0.112 C 
ATOM     18  C22 <0> d   1      32.757   3.367  32.578  0.00  0.00     0.019 C 
ATOM     19  C24 <0> d   1      31.412   3.125  33.248  0.00  0.00     0.010 C 
ATOM     20  C25 <0> d   1      30.458   2.378  32.297  0.00  0.00     0.014 C 
ATOM     21  C26 <0> d   1      30.354   3.157  30.985  0.00  0.00     0.003 C 
ATOM     22  C27 <0> d   1      29.914   4.594  31.274  0.00  0.00     0.020 C 
ENDROOT
BRANCH   3  23
ATOM     23  O4  <0> d   1      28.157   3.078  29.963  0.00  0.00    -0.377 OA
ATOM     24  H29 <0> d   1      27.889   3.631  29.216  0.00  0.00     0.211 HD
ENDBRANCH   3  23
TORSDOF 1
ENDMDL
MODEL 52
REMARK CAVERDOCK RESULT:      11.4      0.000      0.000
REMARK CAVERDOCK CONSTRAINTS:       0.0      0.0      0.0      0.0
REMARK CAVERDOCK TUNNEL: 51     11.4      2.3     52.1
REMARK  1 active torsions:
REMARK  status: ('A' for Active; 'I' for Inactive)
REMARK    1  A    between atoms: C3_3  and  O4_4 
ROOT
ATOM      1  C1  <0> d   1      29.515  -0.311  29.996  0.00  0.00     0.015 C 
ATOM      2  C2  <0> d   1      29.496   0.860  29.917  0.00  0.00    -0.078 C 
ATOM      3  C3  <0> d   1      29.472   2.329  29.818  0.00  0.00     0.128 C 
ATOM      4  C5  <0> d   1      30.155   2.790  28.506  0.00  0.00     0.052 C 
ATOM      5  C6  <0> d   1      31.414   3.594  28.927  0.00  0.00     0.010 C 
ATOM      6  C7  <0> d   1      31.721   3.045  30.325  0.00  0.00     0.003 C 
ATOM      7  C9  <0> d   1      32.539   3.946  31.229  0.00  0.00     0.002 C 
ATOM      8  C11 <0> d   1      33.956   4.151  30.687  0.00  0.00    -0.010 C 
ATOM      9  C13 <0> d   1      34.717   2.824  30.704  0.00  0.00     0.010 C 
ATOM     10  C14 <0> d   1      34.649   5.159  31.596  0.00  0.00     0.039 C 
ATOM     11  C15 <0> d   1      34.479   4.827  33.065  0.00  0.00    -0.070 C 
ATOM     12  C16 <0> d   1      33.578   4.001  33.510  0.00  0.00    -0.072 C 
ATOM     13  C17 <0> d   1      33.350   3.707  34.976  0.00  0.00     0.042 C 
ATOM     14  C18 <0> d   1      34.595   3.974  35.813  0.00  0.00     0.083 C 
ATOM     15  C19 <0> d   1      35.096   5.351  35.417  0.00  0.00     0.131 C 
ATOM     16  O20 <0> d   1      35.186   6.252  36.215  0.00  0.00    -0.298 OA
ATOM     17  C21 <0> d   1      35.474   5.527  33.971  0.00  0.00     0.112 C 
ATOM     18  C22 <0> d   1      32.660   3.237  32.580  0.00  0.00     0.019 C 
ATOM     19  C24 <0> d   1      31.304   2.988  33.226  0.00  0.00     0.010 C 
ATOM     20  C25 <0> d   1      30.384   2.203  32.273  0.00  0.00     0.014 C 
ATOM     21  C26 <0> d   1      30.298   2.947  30.940  0.00  0.00     0.003 C 
ATOM     22  C27 <0> d   1      29.827   4.383  31.183  0.00  0.00     0.020 C 
ENDROOT
BRANCH   3  23
ATOM     23  O4  <0> d   1      28.125   2.805  29.871  0.00  0.00    -0.377 OA
ATOM     24  H29 <0> d   1      27.518   2.333  29.287  0.00  0.00     0.211 HD
ENDBRANCH   3  23
TORSDOF 1
ENDMDL
MODEL 53
REMARK CAVERDOCK RESULT:       9.1      0.000      0.000
REMARK CAVERDOCK CONSTRAINTS:       0.0      0.0      0.0      0.0
REMARK CAVERDOCK TUNNEL: 52      9.1      2.3     53.3
REMARK  1 active torsions:
REMARK  status: ('A' for Active; 'I' for Inactive)
REMARK    1  A    between atoms: C3_3  and  O4_4 
ROOT
ATOM      1  C1  <0> d   1      29.238  -0.303  29.979  0.00  0.00     0.015 C 
ATOM      2  C2  <0> d   1      29.194   0.870  29.952  0.00  0.00    -0.078 C 
ATOM      3  C3  <0> d   1      29.139   2.341  29.919  0.00  0.00     0.128 C 
ATOM      4  C5  <0> d   1      29.739   2.870  28.593  0.00  0.00     0.052 C 
ATOM      5  C6  <0> d   1      31.007   3.681  28.978  0.00  0.00     0.010 C 
ATOM      6  C7  <0> d   1      31.401   3.078  30.331  0.00  0.00     0.003 C 
ATOM      7  C9  <0> d   1      32.254   3.956  31.226  0.00  0.00     0.002 C 
ATOM      8  C11 <0> d   1      33.633   4.212  30.616  0.00  0.00    -0.010 C 
ATOM      9  C13 <0> d   1      34.417   2.900  30.532  0.00  0.00     0.010 C 
ATOM     10  C14 <0> d   1      34.360   5.193  31.528  0.00  0.00     0.039 C 
ATOM     11  C15 <0> d   1      34.278   4.796  32.988  0.00  0.00    -0.070 C 
ATOM     12  C16 <0> d   1      33.419   3.934  33.445  0.00  0.00    -0.072 C 
ATOM     13  C17 <0> d   1      33.279   3.574  34.908  0.00  0.00     0.042 C 
ATOM     14  C18 <0> d   1      34.565   3.829  35.685  0.00  0.00     0.083 C 
ATOM     15  C19 <0> d   1      35.019   5.231  35.322  0.00  0.00     0.131 C 
ATOM     16  O20 <0> d   1      35.138   6.099  36.153  0.00  0.00    -0.298 OA
ATOM     17  C21 <0> d   1      35.311   5.476  33.867  0.00  0.00     0.112 C 
ATOM     18  C22 <0> d   1      32.462   3.193  32.536  0.00  0.00     0.019 C 
ATOM     19  C24 <0> d   1      31.149   2.890  33.246  0.00  0.00     0.010 C 
ATOM     20  C25 <0> d   1      30.191   2.128  32.311  0.00  0.00     0.014 C 
ATOM     21  C26 <0> d   1      30.017   2.926  31.019  0.00  0.00     0.003 C 
ATOM     22  C27 <0> d   1      29.536   4.341  31.351  0.00  0.00     0.020 C 
ENDROOT
BRANCH   3  23
ATOM     23  O4  <0> d   1      27.790   2.788  30.068  0.00  0.00    -0.377 OA
ATOM     24  H29 <0> d   1      27.562   3.057  30.968  0.00  0.00     0.211 HD
ENDBRANCH   3  23
TORSDOF 1
ENDMDL
MODEL 54
REMARK CAVERDOCK RESULT:       7.6      0.000      0.000
REMARK CAVERDOCK CONSTRAINTS:       0.0      0.0      0.0      0.0
REMARK CAVERDOCK TUNNEL: 53      7.6      2.3     54.1
REMARK  1 active torsions:
REMARK  status: ('A' for Active; 'I' for Inactive)
REMARK    1  A    between atoms: C3_3  and  O4_4 
ROOT
ATOM      1  C1  <0> d   1      28.841  -0.244  29.917  0.00  0.00     0.015 C 
ATOM      2  C2  <0> d   1      28.864   0.928  29.872  0.00  0.00    -0.078 C 
ATOM      3  C3  <0> d   1      28.893   2.399  29.817  0.00  0.00     0.128 C 
ATOM      4  C5  <0> d   1      29.530   2.874  28.487  0.00  0.00     0.052 C 
ATOM      5  C6  <0> d   1      30.839   3.617  28.869  0.00  0.00     0.010 C 
ATOM      6  C7  <0> d   1      31.190   3.014  30.233  0.00  0.00     0.003 C 
ATOM      7  C9  <0> d   1      32.085   3.855  31.121  0.00  0.00     0.002 C 
ATOM      8  C11 <0> d   1      33.481   4.024  30.517  0.00  0.00    -0.010 C 
ATOM      9  C13 <0> d   1      34.189   2.668  30.458  0.00  0.00     0.010 C 
ATOM     10  C14 <0> d   1      34.256   4.976  31.419  0.00  0.00     0.039 C 
ATOM     11  C15 <0> d   1      34.144   4.607  32.884  0.00  0.00    -0.070 C 
ATOM     12  C16 <0> d   1      33.234   3.802  33.349  0.00  0.00    -0.072 C 
ATOM     13  C17 <0> d   1      33.065   3.473  34.815  0.00  0.00     0.042 C 
ATOM     14  C18 <0> d   1      34.359   3.666  35.598  0.00  0.00     0.083 C 
ATOM     15  C19 <0> d   1      34.894   5.035  35.217  0.00  0.00     0.131 C 
ATOM     16  O20 <0> d   1      35.057   5.907  36.035  0.00  0.00    -0.298 OA
ATOM     17  C21 <0> d   1      35.208   5.241  33.760  0.00  0.00     0.112 C 
ATOM     18  C22 <0> d   1      32.243   3.102  32.444  0.00  0.00     0.019 C 
ATOM     19  C24 <0> d   1      30.910   2.885  33.149  0.00  0.00     0.010 C 
ATOM     20  C25 <0> d   1      29.916   2.164  32.219  0.00  0.00     0.014 C 
ATOM     21  C26 <0> d   1      29.795   2.951  30.914  0.00  0.00     0.003 C 
ATOM     22  C27 <0> d   1      29.393   4.396  31.221  0.00  0.00     0.020 C 
ENDROOT
BRANCH   3  23
ATOM     23  O4  <0> d   1      27.570   2.925  29.950  0.00  0.00    -0.377 OA
ATOM     24  H29 <0> d   1      27.158   2.741  30.805  0.00  0.00     0.211 HD
ENDBRANCH   3  23
TORSDOF 1
ENDMDL
MODEL 55
REMARK CAVERDOCK RESULT:       6.6      0.000      0.000
REMARK CAVERDOCK CONSTRAINTS:       0.0      0.0      0.0      0.0
REMARK CAVERDOCK TUNNEL: 54      6.6      2.2     55.4
REMARK  1 active torsions:
REMARK  status: ('A' for Active; 'I' for Inactive)
REMARK    1  A    between atoms: C3_3  and  O4_4 
ROOT
ATOM      1  C1  <0> d   1      28.799  -0.504  30.042  0.00  0.00     0.015 C 
ATOM      2  C2  <0> d   1      28.772   0.668  30.001  0.00  0.00    -0.078 C 
ATOM      3  C3  <0> d   1      28.737   2.140  29.951  0.00  0.00     0.128 C 
ATOM      4  C5  <0> d   1      29.316   2.644  28.605  0.00  0.00     0.052 C 
ATOM      5  C6  <0> d   1      30.602   3.441  28.953  0.00  0.00     0.010 C 
ATOM      6  C7  <0> d   1      31.017   2.850  30.305  0.00  0.00     0.003 C 
ATOM      7  C9  <0> d   1      31.901   3.726  31.170  0.00  0.00     0.002 C 
ATOM      8  C11 <0> d   1      33.271   3.954  30.528  0.00  0.00    -0.010 C 
ATOM      9  C13 <0> d   1      34.034   2.630  30.444  0.00  0.00     0.010 C 
ATOM     10  C14 <0> d   1      34.030   4.936  31.412  0.00  0.00     0.039 C 
ATOM     11  C15 <0> d   1      33.975   4.559  32.878  0.00  0.00    -0.070 C 
ATOM     12  C16 <0> d   1      33.113   3.715  33.365  0.00  0.00    -0.072 C 
ATOM     13  C17 <0> d   1      32.999   3.375  34.834  0.00  0.00     0.042 C 
ATOM     14  C18 <0> d   1      34.305   3.621  35.581  0.00  0.00     0.083 C 
ATOM     15  C19 <0> d   1      34.772   5.012  35.190  0.00  0.00     0.131 C 
ATOM     16  O20 <0> d   1      34.921   5.889  36.007  0.00  0.00    -0.298 OA
ATOM     17  C21 <0> d   1      35.036   5.235  33.726  0.00  0.00     0.112 C 
ATOM     18  C22 <0> d   1      32.127   2.976  32.486  0.00  0.00     0.019 C 
ATOM     19  C24 <0> d   1      30.825   2.702  33.227  0.00  0.00     0.010 C 
ATOM     20  C25 <0> d   1      29.836   1.942  32.323  0.00  0.00     0.014 C 
ATOM     21  C26 <0> d   1      29.646   2.726  31.024  0.00  0.00     0.003 C 
ATOM     22  C27 <0> d   1      29.192   4.152  31.348  0.00  0.00     0.020 C 
ENDROOT
BRANCH   3  23
ATOM     23  O4  <0> d   1      27.398   2.608  30.123  0.00  0.00    -0.377 OA
ATOM     24  H29 <0> d   1      26.751   1.906  30.273  0.00  0.00     0.211 HD
ENDBRANCH   3  23
TORSDOF 1
ENDMDL
MODEL 56
REMARK CAVERDOCK RESULT:       5.5      0.000      0.000
REMARK CAVERDOCK CONSTRAINTS:       0.0      0.0      0.0      0.0
REMARK CAVERDOCK TUNNEL: 55      5.5      2.2     56.3
REMARK  1 active torsions:
REMARK  status: ('A' for Active; 'I' for Inactive)
REMARK    1  A    between atoms: C3_3  and  O4_4 
ROOT
ATOM      1  C1  <0> d   1      28.697  -0.508  29.520  0.00  0.00     0.015 C 
ATOM      2  C2  <0> d   1      28.650   0.664  29.544  0.00  0.00    -0.078 C 
ATOM      3  C3  <0> d   1      28.591   2.135  29.576  0.00  0.00     0.128 C 
ATOM      4  C5  <0> d   1      29.204   2.725  28.281  0.00  0.00     0.052 C 
ATOM      5  C6  <0> d   1      30.465   3.520  28.716  0.00  0.00     0.010 C 
ATOM      6  C7  <0> d   1      30.845   2.860  30.046  0.00  0.00     0.003 C 
ATOM      7  C9  <0> d   1      31.686   3.699  30.988  0.00  0.00     0.002 C 
ATOM      8  C11 <0> d   1      33.071   3.985  30.406  0.00  0.00    -0.010 C 
ATOM      9  C13 <0> d   1      33.860   2.680  30.273  0.00  0.00     0.010 C 
ATOM     10  C14 <0> d   1      33.784   4.927  31.369  0.00  0.00     0.039 C 
ATOM     11  C15 <0> d   1      33.688   4.465  32.808  0.00  0.00    -0.070 C 
ATOM     12  C16 <0> d   1      32.826   3.581  33.218  0.00  0.00    -0.072 C 
ATOM     13  C17 <0> d   1      32.670   3.157  34.661  0.00  0.00     0.042 C 
ATOM     14  C18 <0> d   1      33.947   3.380  35.464  0.00  0.00     0.083 C 
ATOM     15  C19 <0> d   1      34.401   4.798  35.168  0.00  0.00     0.131 C 
ATOM     16  O20 <0> d   1      34.508   5.629  36.038  0.00  0.00    -0.298 OA
ATOM     17  C21 <0> d   1      34.709   5.108  33.729  0.00  0.00     0.112 C 
ATOM     18  C22 <0> d   1      31.882   2.879  32.266  0.00  0.00     0.019 C 
ATOM     19  C24 <0> d   1      30.562   2.542  32.946  0.00  0.00     0.010 C 
ATOM     20  C25 <0> d   1      29.616   1.819  31.968  0.00  0.00     0.014 C 
ATOM     21  C26 <0> d   1      29.454   2.674  30.711  0.00  0.00     0.003 C 
ATOM     22  C27 <0> d   1      28.965   4.072  31.099  0.00  0.00     0.020 C 
ENDROOT
BRANCH   3  23
ATOM     23  O4  <0> d   1      27.239   2.573  29.729  0.00  0.00    -0.377 OA
ATOM     24  H29 <0> d   1      26.600   2.062  29.214  0.00  0.00     0.211 HD
ENDBRANCH   3  23
TORSDOF 1
ENDMDL
MODEL 57
REMARK CAVERDOCK RESULT:       4.8      0.000      0.000
REMARK CAVERDOCK CONSTRAINTS:       0.0      0.0      0.0      0.0
REMARK CAVERDOCK TUNNEL: 56      4.8      2.2     57.3
REMARK  1 active torsions:
REMARK  status: ('A' for Active; 'I' for Inactive)
REMARK    1  A    between atoms: C3_3  and  O4_4 
ROOT
ATOM      1  C1  <0> d   1      28.432  -0.552  29.455  0.00  0.00     0.015 C 
ATOM      2  C2  <0> d   1      28.404   0.621  29.467  0.00  0.00    -0.078 C 
ATOM      3  C3  <0> d   1      28.368   2.093  29.483  0.00  0.00     0.128 C 
ATOM      4  C5  <0> d   1      28.984   2.659  28.179  0.00  0.00     0.052 C 
ATOM      5  C6  <0> d   1      30.259   3.439  28.600  0.00  0.00     0.010 C 
ATOM      6  C7  <0> d   1      30.635   2.787  29.935  0.00  0.00     0.003 C 
ATOM      7  C9  <0> d   1      31.492   3.623  30.865  0.00  0.00     0.002 C 
ATOM      8  C11 <0> d   1      32.880   3.881  30.274  0.00  0.00    -0.010 C 
ATOM      9  C13 <0> d   1      33.647   2.563  30.152  0.00  0.00     0.010 C 
ATOM     10  C14 <0> d   1      33.612   4.822  31.224  0.00  0.00     0.039 C 
ATOM     11  C15 <0> d   1      33.514   4.378  32.669  0.00  0.00    -0.070 C 
ATOM     12  C16 <0> d   1      32.640   3.512  33.091  0.00  0.00    -0.072 C 
ATOM     13  C17 <0> d   1      32.485   3.105  34.540  0.00  0.00     0.042 C 
ATOM     14  C18 <0> d   1      33.768   3.317  35.335  0.00  0.00     0.083 C 
ATOM     15  C19 <0> d   1      34.243   4.725  35.021  0.00  0.00     0.131 C 
ATOM     16  O20 <0> d   1      34.367   5.563  35.882  0.00  0.00    -0.298 OA
ATOM     17  C21 <0> d   1      34.549   5.015  33.577  0.00  0.00     0.112 C 
ATOM     18  C22 <0> d   1      31.681   2.814  32.151  0.00  0.00     0.019 C 
ATOM     19  C24 <0> d   1      30.359   2.505  32.840  0.00  0.00     0.010 C 
ATOM     20  C25 <0> d   1      29.398   1.787  31.874  0.00  0.00     0.014 C 
ATOM     21  C26 <0> d   1      29.244   2.630  30.608  0.00  0.00     0.003 C 
ATOM     22  C27 <0> d   1      28.779   4.040  30.984  0.00  0.00     0.020 C 
ENDROOT
BRANCH   3  23
ATOM     23  O4  <0> d   1      27.024   2.553  29.637  0.00  0.00    -0.377 OA
ATOM     24  H29 <0> d   1      26.870   3.055  30.449  0.00  0.00     0.211 HD
ENDBRANCH   3  23
TORSDOF 1
ENDMDL
MODEL 58
REMARK CAVERDOCK RESULT:       4.6      0.000      0.000
REMARK CAVERDOCK CONSTRAINTS:       0.0      0.0      0.0      0.0
REMARK CAVERDOCK TUNNEL: 57      4.6      2.3     58.1
REMARK  1 active torsions:
REMARK  status: ('A' for Active; 'I' for Inactive)
REMARK    1  A    between atoms: C3_3  and  O4_4 
ROOT
ATOM      1  C1  <0> d   1      28.053  -0.696  30.045  0.00  0.00     0.015 C 
ATOM      2  C2  <0> d   1      28.060   0.475  29.971  0.00  0.00    -0.078 C 
ATOM      3  C3  <0> d   1      28.068   1.944  29.878  0.00  0.00     0.128 C 
ATOM      4  C5  <0> d   1      28.630   2.393  28.506  0.00  0.00     0.052 C 
ATOM      5  C6  <0> d   1      29.948   3.159  28.802  0.00  0.00     0.010 C 
ATOM      6  C7  <0> d   1      30.375   2.594  30.161  0.00  0.00     0.003 C 
ATOM      7  C9  <0> d   1      31.305   3.467  30.981  0.00  0.00     0.002 C 
ATOM      8  C11 <0> d   1      32.666   3.636  30.302  0.00  0.00    -0.010 C 
ATOM      9  C13 <0> d   1      33.387   2.287  30.240  0.00  0.00     0.010 C 
ATOM     10  C14 <0> d   1      33.475   4.618  31.140  0.00  0.00     0.039 C 
ATOM     11  C15 <0> d   1      33.441   4.284  32.617  0.00  0.00    -0.070 C 
ATOM     12  C16 <0> d   1      32.566   3.481  33.148  0.00  0.00    -0.072 C 
ATOM     13  C17 <0> d   1      32.476   3.187  34.629  0.00  0.00     0.042 C 
ATOM     14  C18 <0> d   1      33.806   3.414  35.339  0.00  0.00     0.083 C 
ATOM     15  C19 <0> d   1      34.304   4.778  34.898  0.00  0.00     0.131 C 
ATOM     16  O20 <0> d   1      34.498   5.672  35.685  0.00  0.00    -0.298 OA
ATOM     17  C21 <0> d   1      34.542   4.952  33.422  0.00  0.00     0.112 C 
ATOM     18  C22 <0> d   1      31.539   2.749  32.312  0.00  0.00     0.019 C 
ATOM     19  C24 <0> d   1      30.247   2.535  33.090  0.00  0.00     0.010 C 
ATOM     20  C25 <0> d   1      29.215   1.780  32.230  0.00  0.00     0.014 C 
ATOM     21  C26 <0> d   1      29.018   2.533  30.914  0.00  0.00     0.003 C 
ATOM     22  C27 <0> d   1      28.615   3.981  31.207  0.00  0.00     0.020 C 
ENDROOT
BRANCH   3  23
ATOM     23  O4  <0> d   1      26.748   2.459  30.066  0.00  0.00    -0.377 OA
ATOM     24  H29 <0> d   1      26.403   2.946  29.306  0.00  0.00     0.211 HD
ENDBRANCH   3  23
TORSDOF 1
ENDMDL
MODEL 59
REMARK CAVERDOCK RESULT:       4.5      0.000      0.000
REMARK CAVERDOCK CONSTRAINTS:       0.0      0.0      0.0      0.0
REMARK CAVERDOCK TUNNEL: 58      4.5      2.4     59.1
REMARK  1 active torsions:
REMARK  status: ('A' for Active; 'I' for Inactive)
REMARK    1  A    between atoms: C3_3  and  O4_4 
ROOT
ATOM      1  C1  <0> d   1      28.017  -0.809  29.957  0.00  0.00     0.015 C 
ATOM      2  C2  <0> d   1      28.000   0.363  29.903  0.00  0.00    -0.078 C 
ATOM      3  C3  <0> d   1      27.979   1.834  29.836  0.00  0.00     0.128 C 
ATOM      4  C5  <0> d   1      28.517   2.316  28.466  0.00  0.00     0.052 C 
ATOM      5  C6  <0> d   1      29.823   3.103  28.760  0.00  0.00     0.010 C 
ATOM      6  C7  <0> d   1      30.277   2.523  30.104  0.00  0.00     0.003 C 
ATOM      7  C9  <0> d   1      31.199   3.400  30.929  0.00  0.00     0.002 C 
ATOM      8  C11 <0> d   1      32.549   3.606  30.238  0.00  0.00    -0.010 C 
ATOM      9  C13 <0> d   1      33.294   2.272  30.145  0.00  0.00     0.010 C 
ATOM     10  C14 <0> d   1      33.348   4.590  31.084  0.00  0.00     0.039 C 
ATOM     11  C15 <0> d   1      33.338   4.230  32.555  0.00  0.00    -0.070 C 
ATOM     12  C16 <0> d   1      32.484   3.401  33.081  0.00  0.00    -0.072 C 
ATOM     13  C17 <0> d   1      32.417   3.080  34.558  0.00  0.00     0.042 C 
ATOM     14  C18 <0> d   1      33.750   3.321  35.257  0.00  0.00     0.083 C 
ATOM     15  C19 <0> d   1      34.217   4.701  34.834  0.00  0.00     0.131 C 
ATOM     16  O20 <0> d   1      34.403   5.586  35.635  0.00  0.00    -0.298 OA
ATOM     17  C21 <0> d   1      34.434   4.904  33.359  0.00  0.00     0.112 C 
ATOM     18  C22 <0> d   1      31.462   2.663  32.245  0.00  0.00     0.019 C 
ATOM     19  C24 <0> d   1      30.183   2.412  33.033  0.00  0.00     0.010 C 
ATOM     20  C25 <0> d   1      29.156   1.652  32.172  0.00  0.00     0.014 C 
ATOM     21  C26 <0> d   1      28.930   2.423  30.871  0.00  0.00     0.003 C 
ATOM     22  C27 <0> d   1      28.503   3.858  31.193  0.00  0.00     0.020 C 
ENDROOT
BRANCH   3  23
ATOM     23  O4  <0> d   1      26.652   2.320  30.047  0.00  0.00    -0.377 OA
ATOM     24  H29 <0> d   1      26.465   3.160  29.606  0.00  0.00     0.211 HD
ENDBRANCH   3  23
TORSDOF 1
ENDMDL
MODEL 60
REMARK CAVERDOCK RESULT:       4.5      0.000      0.000
REMARK CAVERDOCK CONSTRAINTS:       0.0      0.0      0.0      0.0
REMARK CAVERDOCK TUNNEL: 59      4.5      2.4     60.4
REMARK  1 active torsions:
REMARK  status: ('A' for Active; 'I' for Inactive)
REMARK    1  A    between atoms: C3_3  and  O4_4 
ROOT
ATOM      1  C1  <0> d   1      27.654  -0.819  30.177  0.00  0.00     0.015 C 
ATOM      2  C2  <0> d   1      27.668   0.351  30.100  0.00  0.00    -0.078 C 
ATOM      3  C3  <0> d   1      27.686   1.821  30.004  0.00  0.00     0.128 C 
ATOM      4  C5  <0> d   1      28.189   2.261  28.607  0.00  0.00     0.052 C 
ATOM      5  C6  <0> d   1      29.526   3.016  28.841  0.00  0.00     0.010 C 
ATOM      6  C7  <0> d   1      30.010   2.449  30.181  0.00  0.00     0.003 C 
ATOM      7  C9  <0> d   1      30.984   3.314  30.955  0.00  0.00     0.002 C 
ATOM      8  C11 <0> d   1      32.314   3.469  30.215  0.00  0.00    -0.010 C 
ATOM      9  C13 <0> d   1      33.019   2.113  30.123  0.00  0.00     0.010 C 
ATOM     10  C14 <0> d   1      33.169   4.445  31.013  0.00  0.00     0.039 C 
ATOM     11  C15 <0> d   1      33.200   4.114  32.491  0.00  0.00    -0.070 C 
ATOM     12  C16 <0> d   1      32.342   3.321  33.062  0.00  0.00    -0.072 C 
ATOM     13  C17 <0> d   1      32.317   3.030  34.546  0.00  0.00     0.042 C 
ATOM     14  C18 <0> d   1      33.679   3.246  35.195  0.00  0.00     0.083 C 
ATOM     15  C19 <0> d   1      34.170   4.604  34.728  0.00  0.00     0.131 C 
ATOM     16  O20 <0> d   1      34.408   5.498  35.505  0.00  0.00    -0.298 OA
ATOM     17  C21 <0> d   1      34.342   4.773  33.243  0.00  0.00     0.112 C 
ATOM     18  C22 <0> d   1      31.271   2.596  32.276  0.00  0.00     0.019 C 
ATOM     19  C24 <0> d   1      30.014   2.396  33.112  0.00  0.00     0.010 C 
ATOM     20  C25 <0> d   1      28.937   1.650  32.302  0.00  0.00     0.014 C 
ATOM     21  C26 <0> d   1      28.688   2.402  30.994  0.00  0.00     0.003 C 
ATOM     22  C27 <0> d   1      28.312   3.854  31.301  0.00  0.00     0.020 C 
ENDROOT
BRANCH   3  23
ATOM     23  O4  <0> d   1      26.380   2.348  30.250  0.00  0.00    -0.377 OA
ATOM     24  H29 <0> d   1      25.700   2.008  29.653  0.00  0.00     0.211 HD
ENDBRANCH   3  23
TORSDOF 1
ENDMDL
MODEL 61
REMARK CAVERDOCK RESULT:       4.6      0.000      0.000
REMARK CAVERDOCK CONSTRAINTS:       0.0      0.0      0.0      0.0
REMARK CAVERDOCK TUNNEL: 60      4.6      2.5     61.4
REMARK  1 active torsions:
REMARK  status: ('A' for Active; 'I' for Inactive)
REMARK    1  A    between atoms: C3_3  and  O4_4 
ROOT
ATOM      1  C1  <0> d   1      27.696  -1.002  30.069  0.00  0.00     0.015 C 
ATOM      2  C2  <0> d   1      27.647   0.169  30.008  0.00  0.00    -0.078 C 
ATOM      3  C3  <0> d   1      27.586   1.638  29.931  0.00  0.00     0.128 C 
ATOM      4  C5  <0> d   1      28.039   2.122  28.531  0.00  0.00     0.052 C 
ATOM      5  C6  <0> d   1      29.339   2.943  28.751  0.00  0.00     0.010 C 
ATOM      6  C7  <0> d   1      29.877   2.386  30.074  0.00  0.00     0.003 C 
ATOM      7  C9  <0> d   1      30.819   3.292  30.842  0.00  0.00     0.002 C 
ATOM      8  C11 <0> d   1      32.125   3.526  30.079  0.00  0.00    -0.010 C 
ATOM      9  C13 <0> d   1      32.897   2.210  29.957  0.00  0.00     0.010 C 
ATOM     10  C14 <0> d   1      32.942   4.536  30.875  0.00  0.00     0.039 C 
ATOM     11  C15 <0> d   1      33.018   4.189  32.348  0.00  0.00    -0.070 C 
ATOM     12  C16 <0> d   1      32.214   3.344  32.924  0.00  0.00    -0.072 C 
ATOM     13  C17 <0> d   1      32.233   3.034  34.404  0.00  0.00     0.042 C 
ATOM     14  C18 <0> d   1      33.594   3.313  35.031  0.00  0.00     0.083 C 
ATOM     15  C19 <0> d   1      34.003   4.702  34.573  0.00  0.00     0.131 C 
ATOM     16  O20 <0> d   1      34.209   5.597  35.357  0.00  0.00    -0.298 OA
ATOM     17  C21 <0> d   1      34.138   4.897  33.088  0.00  0.00     0.112 C 
ATOM     18  C22 <0> d   1      31.168   2.574  32.148  0.00  0.00     0.019 C 
ATOM     19  C24 <0> d   1      29.939   2.297  33.003  0.00  0.00     0.010 C 
ATOM     20  C25 <0> d   1      28.888   1.505  32.203  0.00  0.00     0.014 C 
ATOM     21  C26 <0> d   1      28.575   2.260  30.911  0.00  0.00     0.003 C 
ATOM     22  C27 <0> d   1      28.129   3.686  31.244  0.00  0.00     0.020 C 
ENDROOT
BRANCH   3  23
ATOM     23  O4  <0> d   1      26.260   2.092  30.208  0.00  0.00    -0.377 OA
ATOM     24  H29 <0> d   1      25.855   2.589  29.485  0.00  0.00     0.211 HD
ENDBRANCH   3  23
TORSDOF 1
ENDMDL
MODEL 62
REMARK CAVERDOCK RESULT:       4.5      0.000      0.000
REMARK CAVERDOCK CONSTRAINTS:       0.0      0.0      0.0      0.0
REMARK CAVERDOCK TUNNEL: 61      4.5      2.5     62.1
REMARK  1 active torsions:
REMARK  status: ('A' for Active; 'I' for Inactive)
REMARK    1  A    between atoms: C3_3  and  O4_4 
ROOT
ATOM      1  C1  <0> d   1      27.424  -0.879  30.041  0.00  0.00     0.015 C 
ATOM      2  C2  <0> d   1      27.410   0.294  30.002  0.00  0.00    -0.078 C 
ATOM      3  C3  <0> d   1      27.394   1.765  29.954  0.00  0.00     0.128 C 
ATOM      4  C5  <0> d   1      27.856   2.262  28.561  0.00  0.00     0.052 C 
ATOM      5  C6  <0> d   1      29.181   3.038  28.790  0.00  0.00     0.010 C 
ATOM      6  C7  <0> d   1      29.707   2.440  30.100  0.00  0.00     0.003 C 
ATOM      7  C9  <0> d   1      30.679   3.301  30.881  0.00  0.00     0.002 C 
ATOM      8  C11 <0> d   1      31.989   3.510  30.117  0.00  0.00    -0.010 C 
ATOM      9  C13 <0> d   1      32.721   2.174  29.966  0.00  0.00     0.010 C 
ATOM     10  C14 <0> d   1      32.840   4.479  30.928  0.00  0.00     0.039 C 
ATOM     11  C15 <0> d   1      32.912   4.101  32.393  0.00  0.00    -0.070 C 
ATOM     12  C16 <0> d   1      32.085   3.271  32.957  0.00  0.00    -0.072 C 
ATOM     13  C17 <0> d   1      32.099   2.932  34.431  0.00  0.00     0.042 C 
ATOM     14  C18 <0> d   1      33.471   3.157  35.056  0.00  0.00     0.083 C 
ATOM     15  C19 <0> d   1      33.921   4.541  34.624  0.00  0.00     0.131 C 
ATOM     16  O20 <0> d   1      34.157   5.414  35.423  0.00  0.00    -0.298 OA
ATOM     17  C21 <0> d   1      34.056   4.761  33.141  0.00  0.00     0.112 C 
ATOM     18  C22 <0> d   1      31.012   2.548  32.171  0.00  0.00     0.019 C 
ATOM     19  C24 <0> d   1      29.779   2.293  33.027  0.00  0.00     0.010 C 
ATOM     20  C25 <0> d   1      28.700   1.549  32.217  0.00  0.00     0.014 C 
ATOM     21  C26 <0> d   1      28.405   2.337  30.941  0.00  0.00     0.003 C 
ATOM     22  C27 <0> d   1      28.005   3.770  31.303  0.00  0.00     0.020 C 
ENDROOT
BRANCH   3  23
ATOM     23  O4  <0> d   1      26.083   2.255  30.246  0.00  0.00    -0.377 OA
ATOM     24  H29 <0> d   1      25.551   2.444  29.462  0.00  0.00     0.211 HD
ENDBRANCH   3  23
TORSDOF 1
ENDMDL
MODEL 63
REMARK CAVERDOCK RESULT:       4.6      0.000      0.000
REMARK CAVERDOCK CONSTRAINTS:       0.0      0.0      0.0      0.0
REMARK CAVERDOCK TUNNEL: 62      4.6      2.6     63.3
REMARK  1 active torsions:
REMARK  status: ('A' for Active; 'I' for Inactive)
REMARK    1  A    between atoms: C3_3  and  O4_4 
ROOT
ATOM      1  C1  <0> d   1      27.218  -1.060  30.586  0.00  0.00     0.015 C 
ATOM      2  C2  <0> d   1      27.184   0.111  30.523  0.00  0.00    -0.078 C 
ATOM      3  C3  <0> d   1      27.140   1.581  30.444  0.00  0.00     0.128 C 
ATOM      4  C5  <0> d   1      27.455   2.051  29.002  0.00  0.00     0.052 C 
ATOM      5  C6  <0> d   1      28.785   2.850  29.083  0.00  0.00     0.010 C 
ATOM      6  C7  <0> d   1      29.446   2.288  30.346  0.00  0.00     0.003 C 
ATOM      7  C9  <0> d   1      30.478   3.180  31.008  0.00  0.00     0.002 C 
ATOM      8  C11 <0> d   1      31.702   3.387  30.114  0.00  0.00    -0.010 C 
ATOM      9  C13 <0> d   1      32.435   2.058  29.920  0.00  0.00     0.010 C 
ATOM     10  C14 <0> d   1      32.615   4.386  30.816  0.00  0.00     0.039 C 
ATOM     11  C15 <0> d   1      32.836   4.043  32.274  0.00  0.00    -0.070 C 
ATOM     12  C16 <0> d   1      32.081   3.215  32.935  0.00  0.00    -0.072 C 
ATOM     13  C17 <0> d   1      32.246   2.911  34.407  0.00  0.00     0.042 C 
ATOM     14  C18 <0> d   1      33.670   3.168  34.889  0.00  0.00     0.083 C 
ATOM     15  C19 <0> d   1      34.054   4.547  34.384  0.00  0.00     0.131 C 
ATOM     16  O20 <0> d   1      34.355   5.442  35.137  0.00  0.00    -0.298 OA
ATOM     17  C21 <0> d   1      34.038   4.734  32.891  0.00  0.00     0.112 C 
ATOM     18  C22 <0> d   1      30.947   2.461  32.275  0.00  0.00     0.019 C 
ATOM     19  C24 <0> d   1      29.808   2.210  33.254  0.00  0.00     0.010 C 
ATOM     20  C25 <0> d   1      28.667   1.433  32.571  0.00  0.00     0.014 C 
ATOM     21  C26 <0> d   1      28.235   2.188  31.314  0.00  0.00     0.003 C 
ATOM     22  C27 <0> d   1      27.851   3.623  31.683  0.00  0.00     0.020 C 
ENDROOT
BRANCH   3  23
ATOM     23  O4  <0> d   1      25.858   2.060  30.854  0.00  0.00    -0.377 OA
ATOM     24  H29 <0> d   1      25.831   2.384  31.764  0.00  0.00     0.211 HD
ENDBRANCH   3  23
TORSDOF 1
ENDMDL
MODEL 64
REMARK CAVERDOCK RESULT:       3.9      0.000      0.000
REMARK CAVERDOCK CONSTRAINTS:       0.0      0.0      0.0      0.0
REMARK CAVERDOCK TUNNEL: 63      3.9      2.6     64.7
REMARK  1 active torsions:
REMARK  status: ('A' for Active; 'I' for Inactive)
REMARK    1  A    between atoms: C3_3  and  O4_4 
ROOT
ATOM      1  C1  <0> d   1      26.888  -1.003  30.865  0.00  0.00     0.015 C 
ATOM      2  C2  <0> d   1      26.930   0.155  30.682  0.00  0.00    -0.078 C 
ATOM      3  C3  <0> d   1      26.983   1.608  30.452  0.00  0.00     0.128 C 
ATOM      4  C5  <0> d   1      27.368   1.906  28.981  0.00  0.00     0.052 C 
ATOM      5  C6  <0> d   1      28.743   2.625  29.024  0.00  0.00     0.010 C 
ATOM      6  C7  <0> d   1      29.332   2.159  30.360  0.00  0.00     0.003 C 
ATOM      7  C9  <0> d   1      30.400   3.050  30.962  0.00  0.00     0.002 C 
ATOM      8  C11 <0> d   1      31.660   3.088  30.094  0.00  0.00    -0.010 C 
ATOM      9  C13 <0> d   1      32.311   1.703  30.061  0.00  0.00     0.010 C 
ATOM     10  C14 <0> d   1      32.615   4.097  30.720  0.00  0.00     0.039 C 
ATOM     11  C15 <0> d   1      32.774   3.895  32.213  0.00  0.00    -0.070 C 
ATOM     12  C16 <0> d   1      31.949   3.187  32.929  0.00  0.00    -0.072 C 
ATOM     13  C17 <0> d   1      32.054   3.028  34.429  0.00  0.00     0.042 C 
ATOM     14  C18 <0> d   1      33.477   3.247  34.930  0.00  0.00     0.083 C 
ATOM     15  C19 <0> d   1      33.963   4.539  34.300  0.00  0.00     0.131 C 
ATOM     16  O20 <0> d   1      34.300   5.488  34.968  0.00  0.00    -0.298 OA
ATOM     17  C21 <0> d   1      34.000   4.571  32.797  0.00  0.00     0.112 C 
ATOM     18  C22 <0> d   1      30.788   2.439  32.311  0.00  0.00     0.019 C 
ATOM     19  C24 <0> d   1      29.609   2.361  33.272  0.00  0.00     0.010 C 
ATOM     20  C25 <0> d   1      28.438   1.590  32.633  0.00  0.00     0.014 C 
ATOM     21  C26 <0> d   1      28.091   2.235  31.291  0.00  0.00     0.003 C 
ATOM     22  C27 <0> d   1      27.790   3.721  31.499  0.00  0.00     0.020 C 
ENDROOT
BRANCH   3  23
ATOM     23  O4  <0> d   1      25.724   2.205  30.767  0.00  0.00    -0.377 OA
ATOM     24  H29 <0> d   1      25.000   1.570  30.858  0.00  0.00     0.211 HD
ENDBRANCH   3  23
TORSDOF 1
ENDMDL
MODEL 65
REMARK CAVERDOCK RESULT:       3.7      0.000      0.000
REMARK CAVERDOCK CONSTRAINTS:       0.0      0.0      0.0      0.0
REMARK CAVERDOCK TUNNEL: 64      3.7      2.7     65.3
REMARK  1 active torsions:
REMARK  status: ('A' for Active; 'I' for Inactive)
REMARK    1  A    between atoms: C3_3  and  O4_4 
ROOT
ATOM      1  C1  <0> d   1      26.447  -0.732  31.151  0.00  0.00     0.015 C 
ATOM      2  C2  <0> d   1      26.550   0.418  30.936  0.00  0.00    -0.078 C 
ATOM      3  C3  <0> d   1      26.679   1.860  30.668  0.00  0.00     0.128 C 
ATOM      4  C5  <0> d   1      27.016   2.099  29.175  0.00  0.00     0.052 C 
ATOM      5  C6  <0> d   1      28.432   2.736  29.142  0.00  0.00     0.010 C 
ATOM      6  C7  <0> d   1      29.050   2.266  30.463  0.00  0.00     0.003 C 
ATOM      7  C9  <0> d   1      30.194   3.105  30.997  0.00  0.00     0.002 C 
ATOM      8  C11 <0> d   1      31.414   3.047  30.076  0.00  0.00    -0.010 C 
ATOM      9  C13 <0> d   1      31.980   1.625  30.052  0.00  0.00     0.010 C 
ATOM     10  C14 <0> d   1      32.454   4.011  30.636  0.00  0.00     0.039 C 
ATOM     11  C15 <0> d   1      32.665   3.834  32.125  0.00  0.00    -0.070 C 
ATOM     12  C16 <0> d   1      31.832   3.194  32.893  0.00  0.00    -0.072 C 
ATOM     13  C17 <0> d   1      31.992   3.063  34.391  0.00  0.00     0.042 C 
ATOM     14  C18 <0> d   1      33.446   3.207  34.826  0.00  0.00     0.083 C 
ATOM     15  C19 <0> d   1      33.980   4.454  34.143  0.00  0.00     0.131 C 
ATOM     16  O20 <0> d   1      34.401   5.395  34.772  0.00  0.00    -0.298 OA
ATOM     17  C21 <0> d   1      33.954   4.449  32.639  0.00  0.00     0.112 C 
ATOM     18  C22 <0> d   1      30.603   2.503  32.344  0.00  0.00     0.019 C 
ATOM     19  C24 <0> d   1      29.464   2.518  33.355  0.00  0.00     0.010 C 
ATOM     20  C25 <0> d   1      28.224   1.804  32.786  0.00  0.00     0.014 C 
ATOM     21  C26 <0> d   1      27.857   2.437  31.443  0.00  0.00     0.003 C 
ATOM     22  C27 <0> d   1      27.654   3.944  31.625  0.00  0.00     0.020 C 
ENDROOT
BRANCH   3  23
ATOM     23  O4  <0> d   1      25.471   2.538  31.020  0.00  0.00    -0.377 OA
ATOM     24  H29 <0> d   1      24.883   2.707  30.272  0.00  0.00     0.211 HD
ENDBRANCH   3  23
TORSDOF 1
ENDMDL
MODEL 66
REMARK CAVERDOCK RESULT:       3.7      0.000      0.000
REMARK CAVERDOCK CONSTRAINTS:       0.0      0.0      0.0      0.0
REMARK CAVERDOCK TUNNEL: 65      3.7      2.6     66.5
REMARK  1 active torsions:
REMARK  status: ('A' for Active; 'I' for Inactive)
REMARK    1  A    between atoms: C3_3  and  O4_4 
ROOT
ATOM      1  C1  <0> d   1      26.520  -0.982  30.805  0.00  0.00     0.015 C 
ATOM      2  C2  <0> d   1      26.593   0.172  30.610  0.00  0.00    -0.078 C 
ATOM      3  C3  <0> d   1      26.685   1.621  30.365  0.00  0.00     0.128 C 
ATOM      4  C5  <0> d   1      27.065   1.893  28.887  0.00  0.00     0.052 C 
ATOM      5  C6  <0> d   1      28.460   2.574  28.911  0.00  0.00     0.010 C 
ATOM      6  C7  <0> d   1      29.047   2.106  30.247  0.00  0.00     0.003 C 
ATOM      7  C9  <0> d   1      30.145   2.972  30.831  0.00  0.00     0.002 C 
ATOM      8  C11 <0> d   1      31.398   2.966  29.951  0.00  0.00    -0.010 C 
ATOM      9  C13 <0> d   1      32.009   1.563  29.928  0.00  0.00     0.010 C 
ATOM     10  C14 <0> d   1      32.386   3.954  30.559  0.00  0.00     0.039 C 
ATOM     11  C15 <0> d   1      32.552   3.763  32.052  0.00  0.00    -0.070 C 
ATOM     12  C16 <0> d   1      31.715   3.086  32.782  0.00  0.00    -0.072 C 
ATOM     13  C17 <0> d   1      31.828   2.939  34.283  0.00  0.00     0.042 C 
ATOM     14  C18 <0> d   1      33.262   3.123  34.770  0.00  0.00     0.083 C 
ATOM     15  C19 <0> d   1      33.778   4.395  34.122  0.00  0.00     0.131 C 
ATOM     16  O20 <0> d   1      34.147   5.340  34.777  0.00  0.00    -0.298 OA
ATOM     17  C21 <0> d   1      33.803   4.410  32.618  0.00  0.00     0.112 C 
ATOM     18  C22 <0> d   1      30.527   2.364  32.183  0.00  0.00     0.019 C 
ATOM     19  C24 <0> d   1      29.355   2.329  33.154  0.00  0.00     0.010 C 
ATOM     20  C25 <0> d   1      28.158   1.584  32.533  0.00  0.00     0.014 C 
ATOM     21  C26 <0> d   1      27.817   2.225  31.188  0.00  0.00     0.003 C 
ATOM     22  C27 <0> d   1      27.560   3.721  31.382  0.00  0.00     0.020 C 
ENDROOT
BRANCH   3  23
ATOM     23  O4  <0> d   1      25.445   2.256  30.684  0.00  0.00    -0.377 OA
ATOM     24  H29 <0> d   1      25.053   1.957  31.515  0.00  0.00     0.211 HD
ENDBRANCH   3  23
TORSDOF 1
ENDMDL
MODEL 67
REMARK CAVERDOCK RESULT:       2.8      0.000      0.000
REMARK CAVERDOCK CONSTRAINTS:       0.0      0.0      0.0      0.0
REMARK CAVERDOCK TUNNEL: 66      2.8      2.7     67.7
REMARK  1 active torsions:
REMARK  status: ('A' for Active; 'I' for Inactive)
REMARK    1  A    between atoms: C3_3  and  O4_4 
ROOT
ATOM      1  C1  <0> d   1      26.403  -0.728  32.314  0.00  0.00     0.015 C 
ATOM      2  C2  <0> d   1      26.460   0.360  31.880  0.00  0.00    -0.078 C 
ATOM      3  C3  <0> d   1      26.532   1.726  31.334  0.00  0.00     0.128 C 
ATOM      4  C5  <0> d   1      26.584   1.684  29.787  0.00  0.00     0.052 C 
ATOM      5  C6  <0> d   1      27.966   2.261  29.379  0.00  0.00     0.010 C 
ATOM      6  C7  <0> d   1      28.822   2.017  30.627  0.00  0.00     0.003 C 
ATOM      7  C9  <0> d   1      30.042   2.903  30.780  0.00  0.00     0.002 C 
ATOM      8  C11 <0> d   1      31.070   2.643  29.676  0.00  0.00    -0.010 C 
ATOM      9  C13 <0> d   1      31.626   1.224  29.806  0.00  0.00     0.010 C 
ATOM     10  C14 <0> d   1      32.192   3.659  29.850  0.00  0.00     0.039 C 
ATOM     11  C15 <0> d   1      32.678   3.746  31.282  0.00  0.00    -0.070 C 
ATOM     12  C16 <0> d   1      32.005   3.279  32.293  0.00  0.00    -0.072 C 
ATOM     13  C17 <0> d   1      32.442   3.414  33.735  0.00  0.00     0.042 C 
ATOM     14  C18 <0> d   1      33.952   3.589  33.861  0.00  0.00     0.083 C 
ATOM     15  C19 <0> d   1      34.344   4.676  32.877  0.00  0.00     0.131 C 
ATOM     16  O20 <0> d   1      34.872   5.702  33.236  0.00  0.00    -0.298 OA
ATOM     17  C21 <0> d   1      34.038   4.403  31.430  0.00  0.00     0.112 C 
ATOM     18  C22 <0> d   1      30.697   2.539  32.115  0.00  0.00     0.019 C 
ATOM     19  C24 <0> d   1      29.767   2.770  33.298  0.00  0.00     0.010 C 
ATOM     20  C25 <0> d   1      28.445   2.003  33.106  0.00  0.00     0.014 C 
ATOM     21  C26 <0> d   1      27.832   2.397  31.762  0.00  0.00     0.003 C 
ATOM     22  C27 <0> d   1      27.661   3.917  31.702  0.00  0.00     0.020 C 
ENDROOT
BRANCH   3  23
ATOM     23  O4  <0> d   1      25.409   2.493  31.774  0.00  0.00    -0.377 OA
ATOM     24  H29 <0> d   1      25.600   3.080  32.518  0.00  0.00     0.211 HD
ENDBRANCH   3  23
TORSDOF 1
ENDMDL
MODEL 68
REMARK CAVERDOCK RESULT:       1.9      0.000      0.000
REMARK CAVERDOCK CONSTRAINTS:       0.0      0.0      0.0      0.0
REMARK CAVERDOCK TUNNEL: 67      1.9      2.7     68.1
REMARK  1 active torsions:
REMARK  status: ('A' for Active; 'I' for Inactive)
REMARK    1  A    between atoms: C3_3  and  O4_4 
ROOT
ATOM      1  C1  <0> d   1      26.332  -0.866  31.988  0.00  0.00     0.015 C 
ATOM      2  C2  <0> d   1      26.369   0.241  31.601  0.00  0.00    -0.078 C 
ATOM      3  C3  <0> d   1      26.416   1.630  31.115  0.00  0.00     0.128 C 
ATOM      4  C5  <0> d   1      26.462   1.656  29.567  0.00  0.00     0.052 C 
ATOM      5  C6  <0> d   1      27.833   2.274  29.180  0.00  0.00     0.010 C 
ATOM      6  C7  <0> d   1      28.697   1.990  30.414  0.00  0.00     0.003 C 
ATOM      7  C9  <0> d   1      29.903   2.889  30.601  0.00  0.00     0.002 C 
ATOM      8  C11 <0> d   1      30.931   2.695  29.484  0.00  0.00    -0.010 C 
ATOM      9  C13 <0> d   1      31.512   1.281  29.551  0.00  0.00     0.010 C 
ATOM     10  C14 <0> d   1      32.037   3.722  29.698  0.00  0.00     0.039 C 
ATOM     11  C15 <0> d   1      32.526   3.754  31.131  0.00  0.00    -0.070 C 
ATOM     12  C16 <0> d   1      31.865   3.233  32.123  0.00  0.00    -0.072 C 
ATOM     13  C17 <0> d   1      32.306   3.313  33.568  0.00  0.00     0.042 C 
ATOM     14  C18 <0> d   1      33.812   3.508  33.697  0.00  0.00     0.083 C 
ATOM     15  C19 <0> d   1      34.183   4.643  32.760  0.00  0.00     0.131 C 
ATOM     16  O20 <0> d   1      34.694   5.661  33.161  0.00  0.00    -0.298 OA
ATOM     17  C21 <0> d   1      33.876   4.427  31.303  0.00  0.00     0.112 C 
ATOM     18  C22 <0> d   1      30.570   2.479  31.917  0.00  0.00     0.019 C 
ATOM     19  C24 <0> d   1      29.640   2.643  33.112  0.00  0.00     0.010 C 
ATOM     20  C25 <0> d   1      28.330   1.863  32.891  0.00  0.00     0.014 C 
ATOM     21  C26 <0> d   1      27.706   2.304  31.567  0.00  0.00     0.003 C 
ATOM     22  C27 <0> d   1      27.509   3.822  31.574  0.00  0.00     0.020 C 
ENDROOT
BRANCH   3  23
ATOM     23  O4  <0> d   1      25.281   2.358  31.591  0.00  0.00    -0.377 OA
ATOM     24  H29 <0> d   1      25.435   2.825  32.423  0.00  0.00     0.211 HD
ENDBRANCH   3  23
TORSDOF 1
ENDMDL
MODEL 69
REMARK CAVERDOCK RESULT:       1.4      0.000      0.000
REMARK CAVERDOCK CONSTRAINTS:       0.0      0.0      0.0      0.0
REMARK CAVERDOCK TUNNEL: 68      1.4      2.8     69.1
REMARK  1 active torsions:
REMARK  status: ('A' for Active; 'I' for Inactive)
REMARK    1  A    between atoms: C3_3  and  O4_4 
ROOT
ATOM      1  C1  <0> d   1      26.198  -0.977  32.029  0.00  0.00     0.015 C 
ATOM      2  C2  <0> d   1      26.259   0.118  31.611  0.00  0.00    -0.078 C 
ATOM      3  C3  <0> d   1      26.336   1.492  31.087  0.00  0.00     0.128 C 
ATOM      4  C5  <0> d   1      26.442   1.472  29.542  0.00  0.00     0.052 C 
ATOM      5  C6  <0> d   1      27.832   2.068  29.190  0.00  0.00     0.010 C 
ATOM      6  C7  <0> d   1      28.646   1.815  30.465  0.00  0.00     0.003 C 
ATOM      7  C9  <0> d   1      29.851   2.710  30.672  0.00  0.00     0.002 C 
ATOM      8  C11 <0> d   1      30.920   2.476  29.601  0.00  0.00    -0.010 C 
ATOM      9  C13 <0> d   1      31.486   1.060  29.733  0.00  0.00     0.010 C 
ATOM     10  C14 <0> d   1      32.025   3.500  29.829  0.00  0.00     0.039 C 
ATOM     11  C15 <0> d   1      32.459   3.572  31.278  0.00  0.00    -0.070 C 
ATOM     12  C16 <0> d   1      31.756   3.085  32.259  0.00  0.00    -0.072 C 
ATOM     13  C17 <0> d   1      32.141   3.205  33.716  0.00  0.00     0.042 C 
ATOM     14  C18 <0> d   1      33.643   3.393  33.898  0.00  0.00     0.083 C 
ATOM     15  C19 <0> d   1      34.059   4.497  32.943  0.00  0.00     0.131 C 
ATOM     16  O20 <0> d   1      34.563   5.523  33.334  0.00  0.00    -0.298 OA
ATOM     17  C21 <0> d   1      33.806   4.240  31.483  0.00  0.00     0.112 C 
ATOM     18  C22 <0> d   1      30.463   2.335  32.024  0.00  0.00     0.019 C 
ATOM     19  C24 <0> d   1      29.489   2.541  33.177  0.00  0.00     0.010 C 
ATOM     20  C25 <0> d   1      28.182   1.764  32.929  0.00  0.00     0.014 C 
ATOM     21  C26 <0> d   1      27.613   2.170  31.569  0.00  0.00     0.003 C 
ATOM     22  C27 <0> d   1      27.429   3.689  31.523  0.00  0.00     0.020 C 
ENDROOT
BRANCH   3  23
ATOM     23  O4  <0> d   1      25.190   2.242  31.496  0.00  0.00    -0.377 OA
ATOM     24  H29 <0> d   1      24.501   1.710  31.916  0.00  0.00     0.211 HD
ENDBRANCH   3  23
TORSDOF 1
ENDMDL
MODEL 70
REMARK CAVERDOCK RESULT:       0.4      0.000      0.000
REMARK CAVERDOCK CONSTRAINTS:       0.0      0.0      0.0      0.0
REMARK CAVERDOCK TUNNEL: 69      0.4      2.8     70.1
REMARK  1 active torsions:
REMARK  status: ('A' for Active; 'I' for Inactive)
REMARK    1  A    between atoms: C3_3  and  O4_4 
ROOT
ATOM      1  C1  <0> d   1      26.102  -0.918  32.132  0.00  0.00     0.015 C 
ATOM      2  C2  <0> d   1      26.139   0.164  31.680  0.00  0.00    -0.078 C 
ATOM      3  C3  <0> d   1      26.187   1.522  31.112  0.00  0.00     0.128 C 
ATOM      4  C5  <0> d   1      26.219   1.457  29.565  0.00  0.00     0.052 C 
ATOM      5  C6  <0> d   1      27.589   2.044  29.130  0.00  0.00     0.010 C 
ATOM      6  C7  <0> d   1      28.463   1.831  30.371  0.00  0.00     0.003 C 
ATOM      7  C9  <0> d   1      29.674   2.734  30.494  0.00  0.00     0.002 C 
ATOM      8  C11 <0> d   1      30.691   2.471  29.381  0.00  0.00    -0.010 C 
ATOM      9  C13 <0> d   1      31.268   1.060  29.527  0.00  0.00     0.010 C 
ATOM     10  C14 <0> d   1      31.802   3.503  29.525  0.00  0.00     0.039 C 
ATOM     11  C15 <0> d   1      32.305   3.619  30.950  0.00  0.00    -0.070 C 
ATOM     12  C16 <0> d   1      31.651   3.160  31.976  0.00  0.00    -0.072 C 
ATOM     13  C17 <0> d   1      32.105   3.323  33.410  0.00  0.00     0.042 C 
ATOM     14  C18 <0> d   1      33.613   3.519  33.514  0.00  0.00     0.083 C 
ATOM     15  C19 <0> d   1      33.979   4.596  32.508  0.00  0.00     0.131 C 
ATOM     16  O20 <0> d   1      34.498   5.633  32.844  0.00  0.00    -0.298 OA
ATOM     17  C21 <0> d   1      33.658   4.295  31.070  0.00  0.00     0.112 C 
ATOM     18  C22 <0> d   1      30.351   2.401  31.826  0.00  0.00     0.019 C 
ATOM     19  C24 <0> d   1      29.433   2.638  33.017  0.00  0.00     0.010 C 
ATOM     20  C25 <0> d   1      28.118   1.852  32.855  0.00  0.00     0.014 C 
ATOM     21  C26 <0> d   1      27.483   2.217  31.513  0.00  0.00     0.003 C 
ATOM     22  C27 <0> d   1      27.292   3.733  31.430  0.00  0.00     0.020 C 
ENDROOT
BRANCH   3  23
ATOM     23  O4  <0> d   1      25.060   2.282  31.554  0.00  0.00    -0.377 OA
ATOM     24  H29 <0> d   1      24.215   1.821  31.463  0.00  0.00     0.211 HD
ENDBRANCH   3  23
TORSDOF 1
ENDMDL
MODEL 71
REMARK CAVERDOCK RESULT:       0.3      0.000      0.000
REMARK CAVERDOCK CONSTRAINTS:       0.0      0.0      0.0      0.0
REMARK CAVERDOCK TUNNEL: 70      0.3      2.8     71.8
REMARK  1 active torsions:
REMARK  status: ('A' for Active; 'I' for Inactive)
REMARK    1  A    between atoms: C3_3  and  O4_4 
ROOT
ATOM      1  C1  <0> d   1      26.224  -0.962  32.949  0.00  0.00     0.015 C 
ATOM      2  C2  <0> d   1      26.229   0.073  32.395  0.00  0.00    -0.078 C 
ATOM      3  C3  <0> d   1      26.235   1.371  31.701  0.00  0.00     0.128 C 
ATOM      4  C5  <0> d   1      26.185   1.159  30.167  0.00  0.00     0.052 C 
ATOM      5  C6  <0> d   1      27.525   1.706  29.605  0.00  0.00     0.010 C 
ATOM      6  C7  <0> d   1      28.466   1.613  30.811  0.00  0.00     0.003 C 
ATOM      7  C9  <0> d   1      29.675   2.527  30.782  0.00  0.00     0.002 C 
ATOM      8  C11 <0> d   1      30.632   2.162  29.646  0.00  0.00    -0.010 C 
ATOM      9  C13 <0> d   1      31.226   0.773  29.892  0.00  0.00     0.010 C 
ATOM     10  C14 <0> d   1      31.742   3.206  29.631  0.00  0.00     0.039 C 
ATOM     11  C15 <0> d   1      32.320   3.457  31.009  0.00  0.00    -0.070 C 
ATOM     12  C16 <0> d   1      31.726   3.096  32.108  0.00  0.00    -0.072 C 
ATOM     13  C17 <0> d   1      32.255   3.395  33.493  0.00  0.00     0.042 C 
ATOM     14  C18 <0> d   1      33.765   3.604  33.496  0.00  0.00     0.083 C 
ATOM     15  C19 <0> d   1      34.068   4.581  32.375  0.00  0.00     0.131 C 
ATOM     16  O20 <0> d   1      34.596   5.647  32.582  0.00  0.00    -0.298 OA
ATOM     17  C21 <0> d   1      33.672   4.145  30.990  0.00  0.00     0.112 C 
ATOM     18  C22 <0> d   1      30.425   2.323  32.101  0.00  0.00     0.019 C 
ATOM     19  C24 <0> d   1      29.570   2.670  33.313  0.00  0.00     0.010 C 
ATOM     20  C25 <0> d   1      28.255   1.869  33.297  0.00  0.00     0.014 C 
ATOM     21  C26 <0> d   1      27.546   2.103  31.963  0.00  0.00     0.003 C 
ATOM     22  C27 <0> d   1      27.339   3.605  31.748  0.00  0.00     0.020 C 
ENDROOT
BRANCH   3  23
ATOM     23  O4  <0> d   1      25.128   2.166  32.129  0.00  0.00    -0.377 OA
ATOM     24  H29 <0> d   1      25.216   3.107  31.923  0.00  0.00     0.211 HD
ENDBRANCH   3  23
TORSDOF 1
ENDMDL
MODEL 72
REMARK CAVERDOCK RESULT:      -0.2      0.000      0.000
REMARK CAVERDOCK CONSTRAINTS:       0.0      0.0      0.0      0.0
REMARK CAVERDOCK TUNNEL: 71     -0.2      2.9     72.3
REMARK  1 active torsions:
REMARK  status: ('A' for Active; 'I' for Inactive)
REMARK    1  A    between atoms: C3_3  and  O4_4 
ROOT
ATOM      1  C1  <0> d   1      26.362  -1.280  32.692  0.00  0.00     0.015 C 
ATOM      2  C2  <0> d   1      26.316  -0.225  32.181  0.00  0.00    -0.078 C 
ATOM      3  C3  <0> d   1      26.258   1.100  31.541  0.00  0.00     0.128 C 
ATOM      4  C5  <0> d   1      26.208   0.948  30.000  0.00  0.00     0.052 C 
ATOM      5  C6  <0> d   1      27.518   1.581  29.455  0.00  0.00     0.010 C 
ATOM      6  C7  <0> d   1      28.469   1.483  30.653  0.00  0.00     0.003 C 
ATOM      7  C9  <0> d   1      29.634   2.452  30.657  0.00  0.00     0.002 C 
ATOM      8  C11 <0> d   1      30.601   2.179  29.502  0.00  0.00    -0.010 C 
ATOM      9  C13 <0> d   1      31.260   0.811  29.689  0.00  0.00     0.010 C 
ATOM     10  C14 <0> d   1      31.660   3.274  29.526  0.00  0.00     0.039 C 
ATOM     11  C15 <0> d   1      32.234   3.495  30.910  0.00  0.00    -0.070 C 
ATOM     12  C16 <0> d   1      31.664   3.062  31.996  0.00  0.00    -0.072 C 
ATOM     13  C17 <0> d   1      32.187   3.329  33.390  0.00  0.00     0.042 C 
ATOM     14  C18 <0> d   1      33.685   3.608  33.396  0.00  0.00     0.083 C 
ATOM     15  C19 <0> d   1      33.936   4.643  32.315  0.00  0.00     0.131 C 
ATOM     16  O20 <0> d   1      34.415   5.723  32.564  0.00  0.00    -0.298 OA
ATOM     17  C21 <0> d   1      33.553   4.246  30.915  0.00  0.00     0.112 C 
ATOM     18  C22 <0> d   1      30.400   2.229  31.963  0.00  0.00     0.019 C 
ATOM     19  C24 <0> d   1      29.538   2.486  33.191  0.00  0.00     0.010 C 
ATOM     20  C25 <0> d   1      28.261   1.625  33.148  0.00  0.00     0.014 C 
ATOM     21  C26 <0> d   1      27.534   1.881  31.827  0.00  0.00     0.003 C 
ATOM     22  C27 <0> d   1      27.256   3.379  31.676  0.00  0.00     0.020 C 
ENDROOT
BRANCH   3  23
ATOM     23  O4  <0> d   1      25.117   1.824  32.006  0.00  0.00    -0.377 OA
ATOM     24  H29 <0> d   1      24.504   1.295  32.535  0.00  0.00     0.211 HD
ENDBRANCH   3  23
TORSDOF 1
ENDMDL
MODEL 73
REMARK CAVERDOCK RESULT:      -0.9      0.000      0.000
REMARK CAVERDOCK CONSTRAINTS:       0.0      0.0      0.0      0.0
REMARK CAVERDOCK TUNNEL: 72     -0.9      3.0     73.3
REMARK  1 active torsions:
REMARK  status: ('A' for Active; 'I' for Inactive)
REMARK    1  A    between atoms: C3_3  and  O4_4 
ROOT
ATOM      1  C1  <0> d   1      25.817  -0.948  32.484  0.00  0.00     0.015 C 
ATOM      2  C2  <0> d   1      25.871   0.082  31.923  0.00  0.00    -0.078 C 
ATOM      3  C3  <0> d   1      25.939   1.374  31.220  0.00  0.00     0.128 C 
ATOM      4  C5  <0> d   1      25.975   1.149  29.688  0.00  0.00     0.052 C 
ATOM      5  C6  <0> d   1      27.355   1.670  29.201  0.00  0.00     0.010 C 
ATOM      6  C7  <0> d   1      28.222   1.573  30.460  0.00  0.00     0.003 C 
ATOM      7  C9  <0> d   1      29.446   2.467  30.495  0.00  0.00     0.002 C 
ATOM      8  C11 <0> d   1      30.461   2.076  29.419  0.00  0.00    -0.010 C 
ATOM      9  C13 <0> d   1      31.017   0.681  29.711  0.00  0.00     0.010 C 
ATOM     10  C14 <0> d   1      31.587   3.103  29.461  0.00  0.00     0.039 C 
ATOM     11  C15 <0> d   1      32.087   3.357  30.868  0.00  0.00    -0.070 C 
ATOM     12  C16 <0> d   1      31.424   3.015  31.934  0.00  0.00    -0.072 C 
ATOM     13  C17 <0> d   1      31.877   3.318  33.345  0.00  0.00     0.042 C 
ATOM     14  C18 <0> d   1      33.387   3.503  33.435  0.00  0.00     0.083 C 
ATOM     15  C19 <0> d   1      33.771   4.465  32.326  0.00  0.00     0.131 C 
ATOM     16  O20 <0> d   1      34.304   5.524  32.555  0.00  0.00    -0.298 OA
ATOM     17  C21 <0> d   1      33.450   4.023  30.924  0.00  0.00     0.112 C 
ATOM     18  C22 <0> d   1      30.114   2.262  31.857  0.00  0.00     0.019 C 
ATOM     19  C24 <0> d   1      29.196   2.634  33.014  0.00  0.00     0.010 C 
ATOM     20  C25 <0> d   1      27.871   1.853  32.927  0.00  0.00     0.014 C 
ATOM     21  C26 <0> d   1      27.245   2.087  31.552  0.00  0.00     0.003 C 
ATOM     22  C27 <0> d   1      27.075   3.590  31.314  0.00  0.00     0.020 C 
ENDROOT
BRANCH   3  23
ATOM     23  O4  <0> d   1      24.822   2.190  31.577  0.00  0.00    -0.377 OA
ATOM     24  H29 <0> d   1      24.275   1.821  32.283  0.00  0.00     0.211 HD
ENDBRANCH   3  23
TORSDOF 1
ENDMDL
MODEL 74
REMARK CAVERDOCK RESULT:      -1.3      0.000      0.000
REMARK CAVERDOCK CONSTRAINTS:       0.0      0.0      0.0      0.0
REMARK CAVERDOCK TUNNEL: 73     -1.3      3.0     74.4
REMARK  1 active torsions:
REMARK  status: ('A' for Active; 'I' for Inactive)
REMARK    1  A    between atoms: C3_3  and  O4_4 
ROOT
ATOM      1  C1  <0> d   1      25.915  -1.171  32.660  0.00  0.00     0.015 C 
ATOM      2  C2  <0> d   1      25.922  -0.126  32.125  0.00  0.00    -0.078 C 
ATOM      3  C3  <0> d   1      25.933   1.185  31.455  0.00  0.00     0.128 C 
ATOM      4  C5  <0> d   1      25.911   1.001  29.917  0.00  0.00     0.052 C 
ATOM      5  C6  <0> d   1      27.257   1.568  29.389  0.00  0.00     0.010 C 
ATOM      6  C7  <0> d   1      28.177   1.458  30.610  0.00  0.00     0.003 C 
ATOM      7  C9  <0> d   1      29.380   2.380  30.619  0.00  0.00     0.002 C 
ATOM      8  C11 <0> d   1      30.360   2.042  29.493  0.00  0.00    -0.010 C 
ATOM      9  C13 <0> d   1      30.959   0.653  29.725  0.00  0.00     0.010 C 
ATOM     10  C14 <0> d   1      31.463   3.094  29.518  0.00  0.00     0.039 C 
ATOM     11  C15 <0> d   1      32.014   3.323  30.910  0.00  0.00    -0.070 C 
ATOM     12  C16 <0> d   1      31.403   2.937  31.992  0.00  0.00    -0.072 C 
ATOM     13  C17 <0> d   1      31.906   3.214  33.391  0.00  0.00     0.042 C 
ATOM     14  C18 <0> d   1      33.414   3.433  33.425  0.00  0.00     0.083 C 
ATOM     15  C19 <0> d   1      33.731   4.432  32.328  0.00  0.00     0.131 C 
ATOM     16  O20 <0> d   1      34.248   5.498  32.564  0.00  0.00    -0.298 OA
ATOM     17  C21 <0> d   1      33.362   4.020  30.929  0.00  0.00     0.112 C 
ATOM     18  C22 <0> d   1      30.108   2.156  31.947  0.00  0.00     0.019 C 
ATOM     19  C24 <0> d   1      29.230   2.475  33.150  0.00  0.00     0.010 C 
ATOM     20  C25 <0> d   1      27.920   1.666  33.096  0.00  0.00     0.014 C 
ATOM     21  C26 <0> d   1      27.234   1.921  31.753  0.00  0.00     0.003 C 
ATOM     22  C27 <0> d   1      27.020   3.424  31.563  0.00  0.00     0.020 C 
ENDROOT
BRANCH   3  23
ATOM     23  O4  <0> d   1      24.812   1.965  31.878  0.00  0.00    -0.377 OA
ATOM     24  H29 <0> d   1      24.322   2.375  31.153  0.00  0.00     0.211 HD
ENDBRANCH   3  23
TORSDOF 1
ENDMDL
MODEL 75
REMARK CAVERDOCK RESULT:      -1.3      0.000      0.000
REMARK CAVERDOCK CONSTRAINTS:       0.0      0.0      0.0      0.0
REMARK CAVERDOCK TUNNEL: 74     -1.3      3.0     75.3
REMARK  1 active torsions:
REMARK  status: ('A' for Active; 'I' for Inactive)
REMARK    1  A    between atoms: C3_3  and  O4_4 
ROOT
ATOM      1  C1  <0> d   1      25.771  -1.249  32.469  0.00  0.00     0.015 C 
ATOM      2  C2  <0> d   1      25.791  -0.206  31.932  0.00  0.00    -0.078 C 
ATOM      3  C3  <0> d   1      25.815   1.103  31.259  0.00  0.00     0.128 C 
ATOM      4  C5  <0> d   1      25.823   0.916  29.722  0.00  0.00     0.052 C 
ATOM      5  C6  <0> d   1      27.180   1.480  29.219  0.00  0.00     0.010 C 
ATOM      6  C7  <0> d   1      28.076   1.373  30.457  0.00  0.00     0.003 C 
ATOM      7  C9  <0> d   1      29.280   2.293  30.488  0.00  0.00     0.002 C 
ATOM      8  C11 <0> d   1      30.281   1.952  29.383  0.00  0.00    -0.010 C 
ATOM      9  C13 <0> d   1      30.874   0.562  29.629  0.00  0.00     0.010 C 
ATOM     10  C14 <0> d   1      31.384   3.002  29.426  0.00  0.00     0.039 C 
ATOM     11  C15 <0> d   1      31.909   3.234  30.828  0.00  0.00    -0.070 C 
ATOM     12  C16 <0> d   1      31.276   2.852  31.899  0.00  0.00    -0.072 C 
ATOM     13  C17 <0> d   1      31.751   3.132  33.307  0.00  0.00     0.042 C 
ATOM     14  C18 <0> d   1      33.259   3.349  33.370  0.00  0.00     0.083 C 
ATOM     15  C19 <0> d   1      33.598   4.345  32.276  0.00  0.00     0.131 C 
ATOM     16  O20 <0> d   1      34.111   5.411  32.520  0.00  0.00    -0.298 OA
ATOM     17  C21 <0> d   1      33.257   3.930  30.871  0.00  0.00     0.112 C 
ATOM     18  C22 <0> d   1      29.981   2.072  31.831  0.00  0.00     0.019 C 
ATOM     19  C24 <0> d   1      29.080   2.394  33.015  0.00  0.00     0.010 C 
ATOM     20  C25 <0> d   1      27.771   1.586  32.937  0.00  0.00     0.014 C 
ATOM     21  C26 <0> d   1      27.111   1.839  31.582  0.00  0.00     0.003 C 
ATOM     22  C27 <0> d   1      26.903   3.342  31.384  0.00  0.00     0.020 C 
ENDROOT
BRANCH   3  23
ATOM     23  O4  <0> d   1      24.688   1.885  31.659  0.00  0.00    -0.377 OA
ATOM     24  H29 <0> d   1      23.974   1.371  32.058  0.00  0.00     0.211 HD
ENDBRANCH   3  23
TORSDOF 1
ENDMDL
MODEL 76
REMARK CAVERDOCK RESULT:      -1.4      0.000      0.000
REMARK CAVERDOCK CONSTRAINTS:       0.0      0.0      0.0      0.0
REMARK CAVERDOCK TUNNEL: 75     -1.4      3.0     76.3
REMARK  1 active torsions:
REMARK  status: ('A' for Active; 'I' for Inactive)
REMARK    1  A    between atoms: C3_3  and  O4_4 
ROOT
ATOM      1  C1  <0> d   1      25.760  -1.306  32.541  0.00  0.00     0.015 C 
ATOM      2  C2  <0> d   1      25.772  -0.259  32.011  0.00  0.00    -0.078 C 
ATOM      3  C3  <0> d   1      25.787   1.055  31.347  0.00  0.00     0.128 C 
ATOM      4  C5  <0> d   1      25.782   0.878  29.808  0.00  0.00     0.052 C 
ATOM      5  C6  <0> d   1      27.132   1.448  29.297  0.00  0.00     0.010 C 
ATOM      6  C7  <0> d   1      28.040   1.335  30.526  0.00  0.00     0.003 C 
ATOM      7  C9  <0> d   1      29.242   2.258  30.553  0.00  0.00     0.002 C 
ATOM      8  C11 <0> d   1      30.234   1.926  29.436  0.00  0.00    -0.010 C 
ATOM      9  C13 <0> d   1      30.832   0.537  29.667  0.00  0.00     0.010 C 
ATOM     10  C14 <0> d   1      31.334   2.979  29.476  0.00  0.00     0.039 C 
ATOM     11  C15 <0> d   1      31.871   3.203  30.875  0.00  0.00    -0.070 C 
ATOM     12  C16 <0> d   1      31.249   2.812  31.949  0.00  0.00    -0.072 C 
ATOM     13  C17 <0> d   1      31.737   3.083  33.354  0.00  0.00     0.042 C 
ATOM     14  C18 <0> d   1      33.244   3.304  33.405  0.00  0.00     0.083 C 
ATOM     15  C19 <0> d   1      33.571   4.309  32.315  0.00  0.00     0.131 C 
ATOM     16  O20 <0> d   1      34.084   5.374  32.562  0.00  0.00    -0.298 OA
ATOM     17  C21 <0> d   1      33.218   3.902  30.911  0.00  0.00     0.112 C 
ATOM     18  C22 <0> d   1      29.956   2.029  31.887  0.00  0.00     0.019 C 
ATOM     19  C24 <0> d   1      29.064   2.342  33.082  0.00  0.00     0.010 C 
ATOM     20  C25 <0> d   1      27.757   1.531  33.010  0.00  0.00     0.014 C 
ATOM     21  C26 <0> d   1      27.084   1.791  31.662  0.00  0.00     0.003 C 
ATOM     22  C27 <0> d   1      26.871   3.295  31.476  0.00  0.00     0.020 C 
ENDROOT
BRANCH   3  23
ATOM     23  O4  <0> d   1      24.661   1.831  31.762  0.00  0.00    -0.377 OA
ATOM     24  H29 <0> d   1      23.817   1.522  31.406  0.00  0.00     0.211 HD
ENDBRANCH   3  23
TORSDOF 1
ENDMDL
MODEL 77
REMARK CAVERDOCK RESULT:      -1.7      0.000      0.000
REMARK CAVERDOCK CONSTRAINTS:       0.0      0.0      0.0      0.0
REMARK CAVERDOCK TUNNEL: 76     -1.7      3.1     77.3
REMARK  1 active torsions:
REMARK  status: ('A' for Active; 'I' for Inactive)
REMARK    1  A    between atoms: C3_3  and  O4_4 
ROOT
ATOM      1  C1  <0> d   1      25.810  -1.286  32.906  0.00  0.00     0.015 C 
ATOM      2  C2  <0> d   1      25.807  -0.294  32.279  0.00  0.00    -0.078 C 
ATOM      3  C3  <0> d   1      25.805   0.951  31.493  0.00  0.00     0.128 C 
ATOM      4  C5  <0> d   1      25.771   0.629  29.978  0.00  0.00     0.052 C 
ATOM      5  C6  <0> d   1      27.109   1.151  29.389  0.00  0.00     0.010 C 
ATOM      6  C7  <0> d   1      28.041   1.157  30.606  0.00  0.00     0.003 C 
ATOM      7  C9  <0> d   1      29.239   2.081  30.522  0.00  0.00     0.002 C 
ATOM      8  C11 <0> d   1      30.211   1.646  29.422  0.00  0.00    -0.010 C 
ATOM      9  C13 <0> d   1      30.819   0.287  29.773  0.00  0.00     0.010 C 
ATOM     10  C14 <0> d   1      31.308   2.701  29.341  0.00  0.00     0.039 C 
ATOM     11  C15 <0> d   1      31.871   3.057  30.702  0.00  0.00    -0.070 C 
ATOM     12  C16 <0> d   1      31.271   2.769  31.820  0.00  0.00    -0.072 C 
ATOM     13  C17 <0> d   1      31.784   3.173  33.183  0.00  0.00     0.042 C 
ATOM     14  C18 <0> d   1      33.291   3.400  33.184  0.00  0.00     0.083 C 
ATOM     15  C19 <0> d   1      33.593   4.298  31.998  0.00  0.00     0.131 C 
ATOM     16  O20 <0> d   1      34.107   5.383  32.132  0.00  0.00    -0.298 OA
ATOM     17  C21 <0> d   1      33.215   3.759  30.645  0.00  0.00     0.112 C 
ATOM     18  C22 <0> d   1      29.979   1.981  31.858  0.00  0.00     0.019 C 
ATOM     19  C24 <0> d   1      29.110   2.404  33.034  0.00  0.00     0.010 C 
ATOM     20  C25 <0> d   1      27.804   1.587  33.065  0.00  0.00     0.014 C 
ATOM     21  C26 <0> d   1      27.105   1.716  31.712  0.00  0.00     0.003 C 
ATOM     22  C27 <0> d   1      26.882   3.196  31.389  0.00  0.00     0.020 C 
ENDROOT
BRANCH   3  23
ATOM     23  O4  <0> d   1      24.684   1.761  31.854  0.00  0.00    -0.377 OA
ATOM     24  H29 <0> d   1      24.164   2.072  31.100  0.00  0.00     0.211 HD
ENDBRANCH   3  23
TORSDOF 1
ENDMDL
MODEL 78
REMARK CAVERDOCK RESULT:      -1.6      0.000      0.000
REMARK CAVERDOCK CONSTRAINTS:       0.0      0.0      0.0      0.0
REMARK CAVERDOCK TUNNEL: 77     -1.6      3.1     78.3
REMARK  1 active torsions:
REMARK  status: ('A' for Active; 'I' for Inactive)
REMARK    1  A    between atoms: C3_3  and  O4_4 
ROOT
ATOM      1  C1  <0> d   1      25.694  -1.339  32.838  0.00  0.00     0.015 C 
ATOM      2  C2  <0> d   1      25.699  -0.343  32.218  0.00  0.00    -0.078 C 
ATOM      3  C3  <0> d   1      25.705   0.908  31.441  0.00  0.00     0.128 C 
ATOM      4  C5  <0> d   1      25.676   0.597  29.923  0.00  0.00     0.052 C 
ATOM      5  C6  <0> d   1      27.019   1.117  29.343  0.00  0.00     0.010 C 
ATOM      6  C7  <0> d   1      27.946   1.109  30.564  0.00  0.00     0.003 C 
ATOM      7  C9  <0> d   1      29.149   2.029  30.491  0.00  0.00     0.002 C 
ATOM      8  C11 <0> d   1      30.123   1.598  29.392  0.00  0.00    -0.010 C 
ATOM      9  C13 <0> d   1      30.723   0.232  29.735  0.00  0.00     0.010 C 
ATOM     10  C14 <0> d   1      31.225   2.647  29.323  0.00  0.00     0.039 C 
ATOM     11  C15 <0> d   1      31.784   2.991  30.688  0.00  0.00    -0.070 C 
ATOM     12  C16 <0> d   1      31.179   2.697  31.801  0.00  0.00    -0.072 C 
ATOM     13  C17 <0> d   1      31.688   3.090  33.170  0.00  0.00     0.042 C 
ATOM     14  C18 <0> d   1      33.197   3.310  33.178  0.00  0.00     0.083 C 
ATOM     15  C19 <0> d   1      33.508   4.214  32.000  0.00  0.00     0.131 C 
ATOM     16  O20 <0> d   1      34.026   5.296  32.144  0.00  0.00    -0.298 OA
ATOM     17  C21 <0> d   1      33.132   3.687  30.642  0.00  0.00     0.112 C 
ATOM     18  C22 <0> d   1      29.883   1.915  31.829  0.00  0.00     0.019 C 
ATOM     19  C24 <0> d   1      29.011   2.334  33.005  0.00  0.00     0.010 C 
ATOM     20  C25 <0> d   1      27.702   1.523  33.025  0.00  0.00     0.014 C 
ATOM     21  C26 <0> d   1      27.008   1.666  31.670  0.00  0.00     0.003 C 
ATOM     22  C27 <0> d   1      26.794   3.148  31.357  0.00  0.00     0.020 C 
ENDROOT
BRANCH   3  23
ATOM     23  O4  <0> d   1      24.587   1.721  31.803  0.00  0.00    -0.377 OA
ATOM     24  H29 <0> d   1      24.654   2.111  32.685  0.00  0.00     0.211 HD
ENDBRANCH   3  23
TORSDOF 1
ENDMDL
MODEL 79
REMARK CAVERDOCK RESULT:      -1.4      0.000      0.000
REMARK CAVERDOCK CONSTRAINTS:       0.0      0.0      0.0      0.0
REMARK CAVERDOCK TUNNEL: 78     -1.4      3.2     79.7
REMARK  1 active torsions:
REMARK  status: ('A' for Active; 'I' for Inactive)
REMARK    1  A    between atoms: C3_3  and  O4_4 
ROOT
ATOM      1  C1  <0> d   1      26.018  -1.842  32.899  0.00  0.00     0.015 C 
ATOM      2  C2  <0> d   1      25.904  -0.800  32.370  0.00  0.00    -0.078 C 
ATOM      3  C3  <0> d   1      25.762   0.506  31.707  0.00  0.00     0.128 C 
ATOM      4  C5  <0> d   1      25.652   0.320  30.173  0.00  0.00     0.052 C 
ATOM      5  C6  <0> d   1      26.909   0.994  29.558  0.00  0.00     0.010 C 
ATOM      6  C7  <0> d   1      27.915   0.962  30.714  0.00  0.00     0.003 C 
ATOM      7  C9  <0> d   1      29.036   1.980  30.648  0.00  0.00     0.002 C 
ATOM      8  C11 <0> d   1      29.962   1.722  29.457  0.00  0.00    -0.010 C 
ATOM      9  C13 <0> d   1      30.687   0.387  29.642  0.00  0.00     0.010 C 
ATOM     10  C14 <0> d   1      30.974   2.860  29.412  0.00  0.00     0.039 C 
ATOM     11  C15 <0> d   1      31.598   3.135  30.765  0.00  0.00    -0.070 C 
ATOM     12  C16 <0> d   1      31.094   2.702  31.884  0.00  0.00    -0.072 C 
ATOM     13  C17 <0> d   1      31.665   3.020  33.248  0.00  0.00     0.042 C 
ATOM     14  C18 <0> d   1      33.149   3.362  33.181  0.00  0.00     0.083 C 
ATOM     15  C19 <0> d   1      33.309   4.383  32.070  0.00  0.00     0.131 C 
ATOM     16  O20 <0> d   1      33.752   5.487  32.276  0.00  0.00    -0.298 OA
ATOM     17  C21 <0> d   1      32.882   3.940  30.697  0.00  0.00     0.112 C 
ATOM     18  C22 <0> d   1      29.867   1.817  31.923  0.00  0.00     0.019 C 
ATOM     19  C24 <0> d   1      29.049   2.064  33.183  0.00  0.00     0.010 C 
ATOM     20  C25 <0> d   1      27.809   1.150  33.213  0.00  0.00     0.014 C 
ATOM     21  C26 <0> d   1      27.015   1.346  31.921  0.00  0.00     0.003 C 
ATOM     22  C27 <0> d   1      26.668   2.828  31.752  0.00  0.00     0.020 C 
ENDROOT
BRANCH   3  23
ATOM     23  O4  <0> d   1      24.612   1.192  32.208  0.00  0.00    -0.377 OA
ATOM     24  H29 <0> d   1      24.209   0.772  32.979  0.00  0.00     0.211 HD
ENDBRANCH   3  23
TORSDOF 1
ENDMDL
MODEL 80
REMARK CAVERDOCK RESULT:      -1.4      0.000      0.000
REMARK CAVERDOCK CONSTRAINTS:       0.0      0.0      0.0      0.0
REMARK CAVERDOCK TUNNEL: 79     -1.4      3.2     80.1
REMARK  1 active torsions:
REMARK  status: ('A' for Active; 'I' for Inactive)
REMARK    1  A    between atoms: C3_3  and  O4_4 
ROOT
ATOM      1  C1  <0> d   1      25.793  -1.732  32.712  0.00  0.00     0.015 C 
ATOM      2  C2  <0> d   1      25.737  -0.712  32.134  0.00  0.00    -0.078 C 
ATOM      3  C3  <0> d   1      25.667   0.567  31.408  0.00  0.00     0.128 C 
ATOM      4  C5  <0> d   1      25.626   0.316  29.880  0.00  0.00     0.052 C 
ATOM      5  C6  <0> d   1      26.931   0.927  29.301  0.00  0.00     0.010 C 
ATOM      6  C7  <0> d   1      27.878   0.917  30.505  0.00  0.00     0.003 C 
ATOM      7  C9  <0> d   1      29.032   1.898  30.451  0.00  0.00     0.002 C 
ATOM      8  C11 <0> d   1      30.007   1.562  29.320  0.00  0.00    -0.010 C 
ATOM      9  C13 <0> d   1      30.681   0.216  29.598  0.00  0.00     0.010 C 
ATOM     10  C14 <0> d   1      31.054   2.668  29.277  0.00  0.00     0.039 C 
ATOM     11  C15 <0> d   1      31.619   2.984  30.646  0.00  0.00    -0.070 C 
ATOM     12  C16 <0> d   1      31.049   2.616  31.756  0.00  0.00    -0.072 C 
ATOM     13  C17 <0> d   1      31.563   2.978  33.131  0.00  0.00     0.042 C 
ATOM     14  C18 <0> d   1      33.058   3.274  33.124  0.00  0.00     0.083 C 
ATOM     15  C19 <0> d   1      33.303   4.240  31.979  0.00  0.00     0.131 C 
ATOM     16  O20 <0> d   1      33.769   5.339  32.160  0.00  0.00    -0.298 OA
ATOM     17  C21 <0> d   1      32.930   3.749  30.607  0.00  0.00     0.112 C 
ATOM     18  C22 <0> d   1      29.795   1.769  31.772  0.00  0.00     0.019 C 
ATOM     19  C24 <0> d   1      28.925   2.095  32.978  0.00  0.00     0.010 C 
ATOM     20  C25 <0> d   1      27.658   1.219  32.985  0.00  0.00     0.014 C 
ATOM     21  C26 <0> d   1      26.934   1.380  31.648  0.00  0.00     0.003 C 
ATOM     22  C27 <0> d   1      26.640   2.862  31.399  0.00  0.00     0.020 C 
ENDROOT
BRANCH   3  23
ATOM     23  O4  <0> d   1      24.516   1.307  31.821  0.00  0.00    -0.377 OA
ATOM     24  H29 <0> d   1      24.722   2.156  32.236  0.00  0.00     0.211 HD
ENDBRANCH   3  23
TORSDOF 1
ENDMDL
MODEL 81
REMARK CAVERDOCK RESULT:      -1.4      0.000      0.000
REMARK CAVERDOCK CONSTRAINTS:       0.0      0.0      0.0      0.0
REMARK CAVERDOCK TUNNEL: 80     -1.4      3.2    81.10
REMARK  1 active torsions:
REMARK  status: ('A' for Active; 'I' for Inactive)
REMARK    1  A    between atoms: C3_3  and  O4_4 
ROOT
ATOM      1  C1  <0> d   1      25.588  -1.278  33.322  0.00  0.00     0.015 C 
ATOM      2  C2  <0> d   1      25.565  -0.336  32.623  0.00  0.00    -0.078 C 
ATOM      3  C3  <0> d   1      25.536   0.846  31.746  0.00  0.00     0.128 C 
ATOM      4  C5  <0> d   1      25.418   0.412  30.264  0.00  0.00     0.052 C 
ATOM      5  C6  <0> d   1      26.730   0.867  29.568  0.00  0.00     0.010 C 
ATOM      6  C7  <0> d   1      27.724   0.949  30.732  0.00  0.00     0.003 C 
ATOM      7  C9  <0> d   1      28.928   1.844  30.516  0.00  0.00     0.002 C 
ATOM      8  C11 <0> d   1      29.835   1.313  29.403  0.00  0.00    -0.010 C 
ATOM      9  C13 <0> d   1      30.444  -0.026  29.824  0.00  0.00     0.010 C 
ATOM     10  C14 <0> d   1      30.939   2.341  29.186  0.00  0.00     0.039 C 
ATOM     11  C15 <0> d   1      31.577   2.789  30.485  0.00  0.00    -0.070 C 
ATOM     12  C16 <0> d   1      31.033   2.595  31.651  0.00  0.00    -0.072 C 
ATOM     13  C17 <0> d   1      31.623   3.092  32.952  0.00  0.00     0.042 C 
ATOM     14  C18 <0> d   1      33.131   3.294  32.857  0.00  0.00     0.083 C 
ATOM     15  C19 <0> d   1      33.381   4.095  31.592  0.00  0.00     0.131 C 
ATOM     16  O20 <0> d   1      33.914   5.179  31.618  0.00  0.00    -0.298 OA
ATOM     17  C21 <0> d   1      32.925   3.463  30.306  0.00  0.00     0.112 C 
ATOM     18  C22 <0> d   1      29.736   1.833  31.815  0.00  0.00     0.019 C 
ATOM     19  C24 <0> d   1      28.935   2.357  33.000  0.00  0.00     0.010 C 
ATOM     20  C25 <0> d   1      27.623   1.566  33.160  0.00  0.00     0.014 C 
ATOM     21  C26 <0> d   1      26.855   1.605  31.839  0.00  0.00     0.003 C 
ATOM     22  C27 <0> d   1      26.634   3.059  31.416  0.00  0.00     0.020 C 
ENDROOT
BRANCH   3  23
ATOM     23  O4  <0> d   1      24.446   1.699  32.102  0.00  0.00    -0.377 OA
ATOM     24  H29 <0> d   1      23.806   1.291  32.700  0.00  0.00     0.211 HD
ENDBRANCH   3  23
TORSDOF 1
ENDMDL
MODEL 82
REMARK CAVERDOCK RESULT:      -1.6      0.000      0.000
REMARK CAVERDOCK CONSTRAINTS:       0.0      0.0      0.0      0.0
REMARK CAVERDOCK TUNNEL: 81     -1.6      3.3    82.13
REMARK  1 active torsions:
REMARK  status: ('A' for Active; 'I' for Inactive)
REMARK    1  A    between atoms: C3_3  and  O4_4 
ROOT
ATOM      1  C1  <0> d   1      25.768  -1.599  33.375  0.00  0.00     0.015 C 
ATOM      2  C2  <0> d   1      25.699  -0.644  32.697  0.00  0.00    -0.078 C 
ATOM      3  C3  <0> d   1      25.613   0.555  31.847  0.00  0.00     0.128 C 
ATOM      4  C5  <0> d   1      25.506   0.149  30.356  0.00  0.00     0.052 C 
ATOM      5  C6  <0> d   1      26.792   0.677  29.664  0.00  0.00     0.010 C 
ATOM      6  C7  <0> d   1      27.789   0.777  30.825  0.00  0.00     0.003 C 
ATOM      7  C9  <0> d   1      28.950   1.730  30.623  0.00  0.00     0.002 C 
ATOM      8  C11 <0> d   1      29.873   1.265  29.495  0.00  0.00    -0.010 C 
ATOM      9  C13 <0> d   1      30.543  -0.056  29.883  0.00  0.00     0.010 C 
ATOM     10  C14 <0> d   1      30.930   2.345  29.296  0.00  0.00     0.039 C 
ATOM     11  C15 <0> d   1      31.555   2.792  30.601  0.00  0.00    -0.070 C 
ATOM     12  C16 <0> d   1      31.027   2.548  31.765  0.00  0.00    -0.072 C 
ATOM     13  C17 <0> d   1      31.601   3.042  33.074  0.00  0.00     0.042 C 
ATOM     14  C18 <0> d   1      33.098   3.313  32.977  0.00  0.00     0.083 C 
ATOM     15  C19 <0> d   1      33.305   4.152  31.729  0.00  0.00     0.131 C 
ATOM     16  O20 <0> d   1      33.790   5.257  31.777  0.00  0.00    -0.298 OA
ATOM     17  C21 <0> d   1      32.870   3.528  30.431  0.00  0.00     0.112 C 
ATOM     18  C22 <0> d   1      29.766   1.726  31.919  0.00  0.00     0.019 C 
ATOM     19  C24 <0> d   1      28.949   2.187  33.118  0.00  0.00     0.010 C 
ATOM     20  C25 <0> d   1      27.674   1.335  33.267  0.00  0.00     0.014 C 
ATOM     21  C26 <0> d   1      26.897   1.369  31.951  0.00  0.00     0.003 C 
ATOM     22  C27 <0> d   1      26.610   2.821  31.562  0.00  0.00     0.020 C 
ENDROOT
BRANCH   3  23
ATOM     23  O4  <0> d   1      24.488   1.351  32.227  0.00  0.00    -0.377 OA
ATOM     24  H29 <0> d   1      23.635   0.963  31.991  0.00  0.00     0.211 HD
ENDBRANCH   3  23
TORSDOF 1
ENDMDL
MODEL 83
REMARK CAVERDOCK RESULT:      -1.4      0.000      0.000
REMARK CAVERDOCK CONSTRAINTS:       0.0      0.0      0.0      0.0
REMARK CAVERDOCK TUNNEL: 82     -1.4      3.3     83.3
REMARK  1 active torsions:
REMARK  status: ('A' for Active; 'I' for Inactive)
REMARK    1  A    between atoms: C3_3  and  O4_4 
ROOT
ATOM      1  C1  <0> d   1      25.815  -1.599  33.637  0.00  0.00     0.015 C 
ATOM      2  C2  <0> d   1      25.713  -0.659  32.942  0.00  0.00    -0.078 C 
ATOM      3  C3  <0> d   1      25.585   0.520  32.069  0.00  0.00     0.128 C 
ATOM      4  C5  <0> d   1      25.403   0.080  30.595  0.00  0.00     0.052 C 
ATOM      5  C6  <0> d   1      26.653   0.589  29.828  0.00  0.00     0.010 C 
ATOM      6  C7  <0> d   1      27.707   0.714  30.934  0.00  0.00     0.003 C 
ATOM      7  C9  <0> d   1      28.857   1.660  30.652  0.00  0.00     0.002 C 
ATOM      8  C11 <0> d   1      29.722   1.166  29.490  0.00  0.00    -0.010 C 
ATOM      9  C13 <0> d   1      30.410  -0.146  29.874  0.00  0.00     0.010 C 
ATOM     10  C14 <0> d   1      30.768   2.239  29.213  0.00  0.00     0.039 C 
ATOM     11  C15 <0> d   1      31.458   2.716  30.474  0.00  0.00    -0.070 C 
ATOM     12  C16 <0> d   1      30.989   2.500  31.668  0.00  0.00    -0.072 C 
ATOM     13  C17 <0> d   1      31.629   3.023  32.935  0.00  0.00     0.042 C 
ATOM     14  C18 <0> d   1      33.119   3.288  32.756  0.00  0.00     0.083 C 
ATOM     15  C19 <0> d   1      33.264   4.098  31.480  0.00  0.00     0.131 C 
ATOM     16  O20 <0> d   1      33.751   5.203  31.477  0.00  0.00    -0.298 OA
ATOM     17  C21 <0> d   1      32.764   3.446  30.221  0.00  0.00     0.112 C 
ATOM     18  C22 <0> d   1      29.737   1.684  31.904  0.00  0.00     0.019 C 
ATOM     19  C24 <0> d   1      28.982   2.174  33.133  0.00  0.00     0.010 C 
ATOM     20  C25 <0> d   1      27.716   1.329  33.365  0.00  0.00     0.014 C 
ATOM     21  C26 <0> d   1      26.874   1.334  32.089  0.00  0.00     0.003 C 
ATOM     22  C27 <0> d   1      26.568   2.777  31.682  0.00  0.00     0.020 C 
ENDROOT
BRANCH   3  23
ATOM     23  O4  <0> d   1      24.482   1.326  32.487  0.00  0.00    -0.377 OA
ATOM     24  H29 <0> d   1      23.654   1.130  32.027  0.00  0.00     0.211 HD
ENDBRANCH   3  23
TORSDOF 1
ENDMDL
MODEL 84
REMARK CAVERDOCK RESULT:      -2.1      0.000      0.000
REMARK CAVERDOCK CONSTRAINTS:       0.2      0.0      0.0      0.0
REMARK CAVERDOCK TUNNEL: 83     -2.1      3.3     84.3
REMARK  1 active torsions:
REMARK  status: ('A' for Active; 'I' for Inactive)
REMARK    1  A    between atoms: C3_3  and  O4_4 
ROOT
ATOM      1  C1  <0> d   1      33.328   3.955  30.793  0.00  0.00     0.015 C 
ATOM      2  C2  <0> d   1      32.281   4.095  30.282  0.00  0.00    -0.078 C 
ATOM      3  C3  <0> d   1      30.967   4.270  29.640  0.00  0.00     0.128 C 
ATOM      4  C5  <0> d   1      30.148   5.355  30.383  0.00  0.00     0.052 C 
ATOM      5  C6  <0> d   1      28.912   4.633  30.986  0.00  0.00     0.010 C 
ATOM      6  C7  <0> d   1      29.386   3.180  31.103  0.00  0.00     0.003 C 
ATOM      7  C9  <0> d   1      28.297   2.128  31.154  0.00  0.00     0.002 C 
ATOM      8  C11 <0> d   1      27.449   2.253  32.422  0.00  0.00    -0.010 C 
ATOM      9  C13 <0> d   1      28.308   1.954  33.653  0.00  0.00     0.010 C 
ATOM     10  C14 <0> d   1      26.319   1.236  32.317  0.00  0.00     0.039 C 
ATOM     11  C15 <0> d   1      26.812  -0.138  31.911  0.00  0.00    -0.070 C 
ATOM     12  C16 <0> d   1      27.982  -0.349  31.384  0.00  0.00    -0.072 C 
ATOM     13  C17 <0> d   1      28.466  -1.702  30.913  0.00  0.00     0.042 C 
ATOM     14  C18 <0> d   1      27.753  -2.845  31.626  0.00  0.00     0.083 C 
ATOM     15  C19 <0> d   1      26.268  -2.539  31.556  0.00  0.00     0.131 C 
ATOM     16  O20 <0> d   1      25.487  -3.283  31.014  0.00  0.00    -0.298 OA
ATOM     17  C21 <0> d   1      25.825  -1.254  32.201  0.00  0.00     0.112 C 
ATOM     18  C22 <0> d   1      28.990   0.764  31.195  0.00  0.00     0.019 C 
ATOM     19  C24 <0> d   1      29.859   0.519  29.969  0.00  0.00     0.010 C 
ATOM     20  C25 <0> d   1      30.885   1.654  29.795  0.00  0.00     0.014 C 
ATOM     21  C26 <0> d   1      30.146   2.992  29.762  0.00  0.00     0.003 C 
ATOM     22  C27 <0> d   1      29.085   2.965  28.658  0.00  0.00     0.020 C 
ENDROOT
BRANCH   3  23
ATOM     23  O4  <0> d   1      31.132   4.626  28.266  0.00  0.00    -0.377 OA
ATOM     24  H29 <0> d   1      31.468   5.522  28.130  0.00  0.00     0.211 HD
ENDBRANCH   3  23
TORSDOF 1
ENDMDL
MODEL 85
REMARK CAVERDOCK RESULT:      -2.8      0.000      0.000
REMARK CAVERDOCK CONSTRAINTS:       0.0      0.0      0.0      0.0
REMARK CAVERDOCK TUNNEL: 84     -2.8      3.3     85.2
REMARK  1 active torsions:
REMARK  status: ('A' for Active; 'I' for Inactive)
REMARK    1  A    between atoms: C3_3  and  O4_4 
ROOT
ATOM      1  C1  <0> d   1      33.277   4.068  30.738  0.00  0.00     0.015 C 
ATOM      2  C2  <0> d   1      32.219   4.156  30.237  0.00  0.00    -0.078 C 
ATOM      3  C3  <0> d   1      30.892   4.267  29.608  0.00  0.00     0.128 C 
ATOM      4  C5  <0> d   1      30.037   5.329  30.344  0.00  0.00     0.052 C 
ATOM      5  C6  <0> d   1      28.839   4.567  30.973  0.00  0.00     0.010 C 
ATOM      6  C7  <0> d   1      29.374   3.137  31.107  0.00  0.00     0.003 C 
ATOM      7  C9  <0> d   1      28.330   2.042  31.188  0.00  0.00     0.002 C 
ATOM      8  C11 <0> d   1      27.492   2.153  32.464  0.00  0.00    -0.010 C 
ATOM      9  C13 <0> d   1      28.377   1.910  33.689  0.00  0.00     0.010 C 
ATOM     10  C14 <0> d   1      26.404   1.089  32.389  0.00  0.00     0.039 C 
ATOM     11  C15 <0> d   1      26.949  -0.270  32.000  0.00  0.00    -0.070 C 
ATOM     12  C16 <0> d   1      28.121  -0.441  31.462  0.00  0.00    -0.072 C 
ATOM     13  C17 <0> d   1      28.654  -1.781  31.007  0.00  0.00     0.042 C 
ATOM     14  C18 <0> d   1      27.997  -2.941  31.747  0.00  0.00     0.083 C 
ATOM     15  C19 <0> d   1      26.500  -2.697  31.690  0.00  0.00     0.131 C 
ATOM     16  O20 <0> d   1      25.745  -3.482  31.168  0.00  0.00    -0.298 OA
ATOM     17  C21 <0> d   1      26.012  -1.421  32.319  0.00  0.00     0.112 C 
ATOM     18  C22 <0> d   1      29.080   0.708  31.243  0.00  0.00     0.019 C 
ATOM     19  C24 <0> d   1      29.944   0.479  30.010  0.00  0.00     0.010 C 
ATOM     20  C25 <0> d   1      30.920   1.653  29.805  0.00  0.00     0.014 C 
ATOM     21  C26 <0> d   1      30.126   2.958  29.760  0.00  0.00     0.003 C 
ATOM     22  C27 <0> d   1      29.055   2.870  28.670  0.00  0.00     0.020 C 
ENDROOT
BRANCH   3  23
ATOM     23  O4  <0> d   1      31.027   4.607  28.227  0.00  0.00    -0.377 OA
ATOM     24  H29 <0> d   1      30.217   4.948  27.825  0.00  0.00     0.211 HD
ENDBRANCH   3  23
TORSDOF 1
ENDMDL
MODEL 86
REMARK CAVERDOCK RESULT:      -3.8      0.000      0.000
REMARK CAVERDOCK CONSTRAINTS:       0.2      0.0      0.0      0.0
REMARK CAVERDOCK TUNNEL: 85     -3.8      3.4     86.1
REMARK  1 active torsions:
REMARK  status: ('A' for Active; 'I' for Inactive)
REMARK    1  A    between atoms: C3_3  and  O4_4 
ROOT
ATOM      1  C1  <0> d   1      33.154   4.028  30.868  0.00  0.00     0.015 C 
ATOM      2  C2  <0> d   1      32.116   4.127  30.330  0.00  0.00    -0.078 C 
ATOM      3  C3  <0> d   1      30.814   4.250  29.655  0.00  0.00     0.128 C 
ATOM      4  C5  <0> d   1      29.920   5.275  30.396  0.00  0.00     0.052 C 
ATOM      5  C6  <0> d   1      28.706   4.480  30.949  0.00  0.00     0.010 C 
ATOM      6  C7  <0> d   1      29.250   3.050  31.048  0.00  0.00     0.003 C 
ATOM      7  C9  <0> d   1      28.214   1.943  31.046  0.00  0.00     0.002 C 
ATOM      8  C11 <0> d   1      27.327   1.998  32.291  0.00  0.00    -0.010 C 
ATOM      9  C13 <0> d   1      28.165   1.714  33.540  0.00  0.00     0.010 C 
ATOM     10  C14 <0> d   1      26.253   0.928  32.133  0.00  0.00     0.039 C 
ATOM     11  C15 <0> d   1      26.826  -0.410  31.712  0.00  0.00    -0.070 C 
ATOM     12  C16 <0> d   1      28.020  -0.550  31.215  0.00  0.00    -0.072 C 
ATOM     13  C17 <0> d   1      28.584  -1.867  30.729  0.00  0.00     0.042 C 
ATOM     14  C18 <0> d   1      27.910  -3.060  31.398  0.00  0.00     0.083 C 
ATOM     15  C19 <0> d   1      26.414  -2.827  31.291  0.00  0.00     0.131 C 
ATOM     16  O20 <0> d   1      25.688  -3.597  30.711  0.00  0.00    -0.298 OA
ATOM     17  C21 <0> d   1      25.889  -1.580  31.950  0.00  0.00     0.112 C 
ATOM     18  C22 <0> d   1      28.975   0.615  31.078  0.00  0.00     0.019 C 
ATOM     19  C24 <0> d   1      29.888   0.442  29.872  0.00  0.00     0.010 C 
ATOM     20  C25 <0> d   1      30.860   1.631  29.751  0.00  0.00     0.014 C 
ATOM     21  C26 <0> d   1      30.055   2.930  29.725  0.00  0.00     0.003 C 
ATOM     22  C27 <0> d   1      29.028   2.875  28.592  0.00  0.00     0.020 C 
ENDROOT
BRANCH   3  23
ATOM     23  O4  <0> d   1      30.998   4.645  28.294  0.00  0.00    -0.377 OA
ATOM     24  H29 <0> d   1      30.179   4.878  27.837  0.00  0.00     0.211 HD
ENDBRANCH   3  23
TORSDOF 1
ENDMDL
MODEL 87
REMARK CAVERDOCK RESULT:      -4.5      0.000      0.000
REMARK CAVERDOCK CONSTRAINTS:       0.1      0.0      0.0      0.0
REMARK CAVERDOCK TUNNEL: 86     -4.5      3.4     87.1
REMARK  1 active torsions:
REMARK  status: ('A' for Active; 'I' for Inactive)
REMARK    1  A    between atoms: C3_3  and  O4_4 
ROOT
ATOM      1  C1  <0> d   1      33.072   4.064  30.754  0.00  0.00     0.015 C 
ATOM      2  C2  <0> d   1      32.023   4.133  30.234  0.00  0.00    -0.078 C 
ATOM      3  C3  <0> d   1      30.705   4.219  29.582  0.00  0.00     0.128 C 
ATOM      4  C5  <0> d   1      29.819   5.267  30.299  0.00  0.00     0.052 C 
ATOM      5  C6  <0> d   1      28.623   4.486  30.909  0.00  0.00     0.010 C 
ATOM      6  C7  <0> d   1      29.181   3.066  31.056  0.00  0.00     0.003 C 
ATOM      7  C9  <0> d   1      28.154   1.952  31.121  0.00  0.00     0.002 C 
ATOM      8  C11 <0> d   1      27.293   2.051  32.381  0.00  0.00    -0.010 C 
ATOM      9  C13 <0> d   1      28.159   1.826  33.622  0.00  0.00     0.010 C 
ATOM     10  C14 <0> d   1      26.225   0.968  32.289  0.00  0.00     0.039 C 
ATOM     11  C15 <0> d   1      26.800  -0.382  31.913  0.00  0.00    -0.070 C 
ATOM     12  C16 <0> d   1      27.984  -0.534  31.396  0.00  0.00    -0.072 C 
ATOM     13  C17 <0> d   1      28.549  -1.865  30.954  0.00  0.00     0.042 C 
ATOM     14  C18 <0> d   1      27.900  -3.035  31.685  0.00  0.00     0.083 C 
ATOM     15  C19 <0> d   1      26.400  -2.817  31.600  0.00  0.00     0.131 C 
ATOM     16  O20 <0> d   1      25.668  -3.616  31.068  0.00  0.00    -0.298 OA
ATOM     17  C21 <0> d   1      25.878  -1.548  32.218  0.00  0.00     0.112 C 
ATOM     18  C22 <0> d   1      28.927   0.632  31.192  0.00  0.00     0.019 C 
ATOM     19  C24 <0> d   1      29.816   0.416  29.975  0.00  0.00     0.010 C 
ATOM     20  C25 <0> d   1      30.776   1.606  29.785  0.00  0.00     0.014 C 
ATOM     21  C26 <0> d   1      29.959   2.897  29.722  0.00  0.00     0.003 C 
ATOM     22  C27 <0> d   1      28.909   2.787  28.614  0.00  0.00     0.020 C 
ENDROOT
BRANCH   3  23
ATOM     23  O4  <0> d   1      30.858   4.558  28.202  0.00  0.00    -0.377 OA
ATOM     24  H29 <0> d   1      30.913   5.509  28.034  0.00  0.00     0.211 HD
ENDBRANCH   3  23
TORSDOF 1
ENDMDL
MODEL 88
REMARK CAVERDOCK RESULT:      -5.2      0.000      0.000
REMARK CAVERDOCK CONSTRAINTS:       0.1      0.0      0.0      0.0
REMARK CAVERDOCK TUNNEL: 87     -5.2      3.4     88.3
REMARK  1 active torsions:
REMARK  status: ('A' for Active; 'I' for Inactive)
REMARK    1  A    between atoms: C3_3  and  O4_4 
ROOT
ATOM      1  C1  <0> d   1      33.059   4.094  30.831  0.00  0.00     0.015 C 
ATOM      2  C2  <0> d   1      32.008   4.140  30.311  0.00  0.00    -0.078 C 
ATOM      3  C3  <0> d   1      30.689   4.196  29.659  0.00  0.00     0.128 C 
ATOM      4  C5  <0> d   1      29.769   5.201  30.396  0.00  0.00     0.052 C 
ATOM      5  C6  <0> d   1      28.599   4.370  30.989  0.00  0.00     0.010 C 
ATOM      6  C7  <0> d   1      29.202   2.966  31.109  0.00  0.00     0.003 C 
ATOM      7  C9  <0> d   1      28.211   1.819  31.151  0.00  0.00     0.002 C 
ATOM      8  C11 <0> d   1      27.346   1.866  32.412  0.00  0.00    -0.010 C 
ATOM      9  C13 <0> d   1      28.218   1.645  33.650  0.00  0.00     0.010 C 
ATOM     10  C14 <0> d   1      26.314   0.751  32.298  0.00  0.00     0.039 C 
ATOM     11  C15 <0> d   1      26.932  -0.572  31.896  0.00  0.00    -0.070 C 
ATOM     12  C16 <0> d   1      28.121  -0.676  31.378  0.00  0.00    -0.072 C 
ATOM     13  C17 <0> d   1      28.729  -1.979  30.911  0.00  0.00     0.042 C 
ATOM     14  C18 <0> d   1      28.116  -3.183  31.618  0.00  0.00     0.083 C 
ATOM     15  C19 <0> d   1      26.610  -3.012  31.536  0.00  0.00     0.131 C 
ATOM     16  O20 <0> d   1      25.904  -3.824  30.987  0.00  0.00    -0.298 OA
ATOM     17  C21 <0> d   1      26.048  -1.773  32.177  0.00  0.00     0.112 C 
ATOM     18  C22 <0> d   1      29.025   0.524  31.197  0.00  0.00     0.019 C 
ATOM     19  C24 <0> d   1      29.922   0.359  29.978  0.00  0.00     0.010 C 
ATOM     20  C25 <0> d   1      30.843   1.583  29.812  0.00  0.00     0.014 C 
ATOM     21  C26 <0> d   1      29.986   2.848  29.773  0.00  0.00     0.003 C 
ATOM     22  C27 <0> d   1      28.941   2.727  28.662  0.00  0.00     0.020 C 
ENDROOT
BRANCH   3  23
ATOM     23  O4  <0> d   1      30.832   4.567  28.286  0.00  0.00    -0.377 OA
ATOM     24  H29 <0> d   1      31.234   5.436  28.154  0.00  0.00     0.211 HD
ENDBRANCH   3  23
TORSDOF 1
ENDMDL
MODEL 89
REMARK CAVERDOCK RESULT:      -6.0      0.000      0.000
REMARK CAVERDOCK CONSTRAINTS:       0.1      0.0      0.0      0.0
REMARK CAVERDOCK TUNNEL: 88     -6.0      3.4     89.4
REMARK  1 active torsions:
REMARK  status: ('A' for Active; 'I' for Inactive)
REMARK    1  A    between atoms: C3_3  and  O4_4 
ROOT
ATOM      1  C1  <0> d   1      32.973   3.970  30.842  0.00  0.00     0.015 C 
ATOM      2  C2  <0> d   1      31.932   4.023  30.303  0.00  0.00    -0.078 C 
ATOM      3  C3  <0> d   1      30.625   4.088  29.627  0.00  0.00     0.128 C 
ATOM      4  C5  <0> d   1      29.706   5.115  30.334  0.00  0.00     0.052 C 
ATOM      5  C6  <0> d   1      28.514   4.308  30.916  0.00  0.00     0.010 C 
ATOM      6  C7  <0> d   1      29.095   2.898  31.065  0.00  0.00     0.003 C 
ATOM      7  C9  <0> d   1      28.089   1.765  31.104  0.00  0.00     0.002 C 
ATOM      8  C11 <0> d   1      27.202   1.840  32.349  0.00  0.00    -0.010 C 
ATOM      9  C13 <0> d   1      28.050   1.623  33.605  0.00  0.00     0.010 C 
ATOM     10  C14 <0> d   1      26.157   0.737  32.231  0.00  0.00     0.039 C 
ATOM     11  C15 <0> d   1      26.764  -0.599  31.857  0.00  0.00    -0.070 C 
ATOM     12  C16 <0> d   1      27.961  -0.726  31.362  0.00  0.00    -0.072 C 
ATOM     13  C17 <0> d   1      28.559  -2.043  30.922  0.00  0.00     0.042 C 
ATOM     14  C18 <0> d   1      27.918  -3.229  31.634  0.00  0.00     0.083 C 
ATOM     15  C19 <0> d   1      26.416  -3.039  31.523  0.00  0.00     0.131 C 
ATOM     16  O20 <0> d   1      25.709  -3.849  30.972  0.00  0.00    -0.298 OA
ATOM     17  C21 <0> d   1      25.859  -1.784  32.138  0.00  0.00     0.112 C 
ATOM     18  C22 <0> d   1      28.885   0.459  31.182  0.00  0.00     0.019 C 
ATOM     19  C24 <0> d   1      29.800   0.267  29.981  0.00  0.00     0.010 C 
ATOM     20  C25 <0> d   1      30.741   1.476  29.816  0.00  0.00     0.014 C 
ATOM     21  C26 <0> d   1      29.902   2.752  29.746  0.00  0.00     0.003 C 
ATOM     22  C27 <0> d   1      28.875   2.630  28.617  0.00  0.00     0.020 C 
ENDROOT
BRANCH   3  23
ATOM     23  O4  <0> d   1      30.798   4.439  28.252  0.00  0.00    -0.377 OA
ATOM     24  H29 <0> d   1      30.073   4.964  27.886  0.00  0.00     0.211 HD
ENDBRANCH   3  23
TORSDOF 1
ENDMDL
MODEL 90
REMARK CAVERDOCK RESULT:      -6.8      0.000      0.000
REMARK CAVERDOCK CONSTRAINTS:       0.1      0.0      0.0      0.0
REMARK CAVERDOCK TUNNEL: 89     -6.8      3.3     90.2
REMARK  1 active torsions:
REMARK  status: ('A' for Active; 'I' for Inactive)
REMARK    1  A    between atoms: C3_3  and  O4_4 
ROOT
ATOM      1  C1  <0> d   1      32.930   3.936  30.819  0.00  0.00     0.015 C 
ATOM      2  C2  <0> d   1      31.879   3.976  30.298  0.00  0.00    -0.078 C 
ATOM      3  C3  <0> d   1      30.560   4.026  29.645  0.00  0.00     0.128 C 
ATOM      4  C5  <0> d   1      29.632   5.021  30.386  0.00  0.00     0.052 C 
ATOM      5  C6  <0> d   1      28.467   4.178  30.973  0.00  0.00     0.010 C 
ATOM      6  C7  <0> d   1      29.080   2.778  31.087  0.00  0.00     0.003 C 
ATOM      7  C9  <0> d   1      28.098   1.624  31.122  0.00  0.00     0.002 C 
ATOM      8  C11 <0> d   1      27.231   1.658  32.382  0.00  0.00    -0.010 C 
ATOM      9  C13 <0> d   1      28.104   1.436  33.620  0.00  0.00     0.010 C 
ATOM     10  C14 <0> d   1      26.207   0.536  32.261  0.00  0.00     0.039 C 
ATOM     11  C15 <0> d   1      26.835  -0.781  31.852  0.00  0.00    -0.070 C 
ATOM     12  C16 <0> d   1      28.025  -0.873  31.336  0.00  0.00    -0.072 C 
ATOM     13  C17 <0> d   1      28.643  -2.170  30.862  0.00  0.00     0.042 C 
ATOM     14  C18 <0> d   1      28.039  -3.381  31.562  0.00  0.00     0.083 C 
ATOM     15  C19 <0> d   1      26.532  -3.221  31.479  0.00  0.00     0.131 C 
ATOM     16  O20 <0> d   1      25.833  -4.035  30.925  0.00  0.00    -0.298 OA
ATOM     17  C21 <0> d   1      25.960  -1.989  32.127  0.00  0.00     0.112 C 
ATOM     18  C22 <0> d   1      28.922   0.334  31.162  0.00  0.00     0.019 C 
ATOM     19  C24 <0> d   1      29.821   0.183  29.942  0.00  0.00     0.010 C 
ATOM     20  C25 <0> d   1      30.733   1.414  29.784  0.00  0.00     0.014 C 
ATOM     21  C26 <0> d   1      29.867   2.673  29.752  0.00  0.00     0.003 C 
ATOM     22  C27 <0> d   1      28.823   2.550  28.638  0.00  0.00     0.020 C 
ENDROOT
BRANCH   3  23
ATOM     23  O4  <0> d   1      30.702   4.406  28.275  0.00  0.00    -0.377 OA
ATOM     24  H29 <0> d   1      31.598   4.674  28.031  0.00  0.00     0.211 HD
ENDBRANCH   3  23
TORSDOF 1
ENDMDL
MODEL 91
REMARK CAVERDOCK RESULT:      -7.2      0.000      0.000
REMARK CAVERDOCK CONSTRAINTS:       0.0      0.0      0.0      0.0
REMARK CAVERDOCK TUNNEL: 90     -7.2      3.3     91.3
REMARK  1 active torsions:
REMARK  status: ('A' for Active; 'I' for Inactive)
REMARK    1  A    between atoms: C3_3  and  O4_4 
ROOT
ATOM      1  C1  <0> d   1      32.907   3.913  30.886  0.00  0.00     0.015 C 
ATOM      2  C2  <0> d   1      31.859   3.949  30.358  0.00  0.00    -0.078 C 
ATOM      3  C3  <0> d   1      30.545   3.993  29.696  0.00  0.00     0.128 C 
ATOM      4  C5  <0> d   1      29.606   4.980  30.432  0.00  0.00     0.052 C 
ATOM      5  C6  <0> d   1      28.442   4.129  31.009  0.00  0.00     0.010 C 
ATOM      6  C7  <0> d   1      29.062   2.732  31.123  0.00  0.00     0.003 C 
ATOM      7  C9  <0> d   1      28.086   1.572  31.148  0.00  0.00     0.002 C 
ATOM      8  C11 <0> d   1      27.210   1.598  32.403  0.00  0.00    -0.010 C 
ATOM      9  C13 <0> d   1      28.075   1.378  33.646  0.00  0.00     0.010 C 
ATOM     10  C14 <0> d   1      26.193   0.470  32.271  0.00  0.00     0.039 C 
ATOM     11  C15 <0> d   1      26.832  -0.841  31.864  0.00  0.00    -0.070 C 
ATOM     12  C16 <0> d   1      28.027  -0.925  31.356  0.00  0.00    -0.072 C 
ATOM     13  C17 <0> d   1      28.656  -2.217  30.883  0.00  0.00     0.042 C 
ATOM     14  C18 <0> d   1      28.053  -3.434  31.576  0.00  0.00     0.083 C 
ATOM     15  C19 <0> d   1      26.546  -3.282  31.483  0.00  0.00     0.131 C 
ATOM     16  O20 <0> d   1      25.856  -4.099  30.922  0.00  0.00    -0.298 OA
ATOM     17  C21 <0> d   1      25.962  -2.056  32.129  0.00  0.00     0.112 C 
ATOM     18  C22 <0> d   1      28.917   0.287  31.192  0.00  0.00     0.019 C 
ATOM     19  C24 <0> d   1      29.826   0.144  29.978  0.00  0.00     0.010 C 
ATOM     20  C25 <0> d   1      30.732   1.381  29.830  0.00  0.00     0.014 C 
ATOM     21  C26 <0> d   1      29.859   2.635  29.794  0.00  0.00     0.003 C 
ATOM     22  C27 <0> d   1      28.824   2.508  28.673  0.00  0.00     0.020 C 
ENDROOT
BRANCH   3  23
ATOM     23  O4  <0> d   1      30.695   4.376  28.327  0.00  0.00    -0.377 OA
ATOM     24  H29 <0> d   1      31.144   5.223  28.203  0.00  0.00     0.211 HD
ENDBRANCH   3  23
TORSDOF 1
ENDMDL
MODEL 92
REMARK CAVERDOCK RESULT:      -7.7      0.000      0.000
REMARK CAVERDOCK CONSTRAINTS:       0.0      0.0      0.0      0.0
REMARK CAVERDOCK TUNNEL: 91     -7.7      3.3     92.2
REMARK  1 active torsions:
REMARK  status: ('A' for Active; 'I' for Inactive)
REMARK    1  A    between atoms: C3_3  and  O4_4 
ROOT
ATOM      1  C1  <0> d   1      32.911   3.718  30.805  0.00  0.00     0.015 C 
ATOM      2  C2  <0> d   1      31.855   3.780  30.296  0.00  0.00    -0.078 C 
ATOM      3  C3  <0> d   1      30.530   3.857  29.658  0.00  0.00     0.128 C 
ATOM      4  C5  <0> d   1      29.631   4.870  30.409  0.00  0.00     0.052 C 
ATOM      5  C6  <0> d   1      28.456   4.052  31.009  0.00  0.00     0.010 C 
ATOM      6  C7  <0> d   1      29.041   2.639  31.115  0.00  0.00     0.003 C 
ATOM      7  C9  <0> d   1      28.036   1.505  31.161  0.00  0.00     0.002 C 
ATOM      8  C11 <0> d   1      27.184   1.556  32.431  0.00  0.00    -0.010 C 
ATOM      9  C13 <0> d   1      28.066   1.316  33.658  0.00  0.00     0.010 C 
ATOM     10  C14 <0> d   1      26.136   0.456  32.321  0.00  0.00     0.039 C 
ATOM     11  C15 <0> d   1      26.732  -0.873  31.905  0.00  0.00    -0.070 C 
ATOM     12  C16 <0> d   1      27.914  -0.990  31.375  0.00  0.00    -0.072 C 
ATOM     13  C17 <0> d   1      28.500  -2.298  30.893  0.00  0.00     0.042 C 
ATOM     14  C18 <0> d   1      27.879  -3.498  31.600  0.00  0.00     0.083 C 
ATOM     15  C19 <0> d   1      26.374  -3.307  31.534  0.00  0.00     0.131 C 
ATOM     16  O20 <0> d   1      25.652  -4.105  30.987  0.00  0.00    -0.298 OA
ATOM     17  C21 <0> d   1      25.835  -2.064  32.188  0.00  0.00     0.112 C 
ATOM     18  C22 <0> d   1      28.833   0.199  31.191  0.00  0.00     0.019 C 
ATOM     19  C24 <0> d   1      29.715   0.030  29.962  0.00  0.00     0.010 C 
ATOM     20  C25 <0> d   1      30.651   1.242  29.794  0.00  0.00     0.014 C 
ATOM     21  C26 <0> d   1      29.810   2.519  29.771  0.00  0.00     0.003 C 
ATOM     22  C27 <0> d   1      28.752   2.418  28.670  0.00  0.00     0.020 C 
ENDROOT
BRANCH   3  23
ATOM     23  O4  <0> d   1      30.665   4.235  28.286  0.00  0.00    -0.377 OA
ATOM     24  H29 <0> d   1      31.304   4.944  28.134  0.00  0.00     0.211 HD
ENDBRANCH   3  23
TORSDOF 1
ENDMDL
MODEL 93
REMARK CAVERDOCK RESULT:      -7.9      0.000      0.000
REMARK CAVERDOCK CONSTRAINTS:       0.0      0.0      0.0      0.0
REMARK CAVERDOCK TUNNEL: 92     -7.9      3.3     93.1
REMARK  1 active torsions:
REMARK  status: ('A' for Active; 'I' for Inactive)
REMARK    1  A    between atoms: C3_3  and  O4_4 
ROOT
ATOM      1  C1  <0> d   1      32.890   3.734  30.821  0.00  0.00     0.015 C 
ATOM      2  C2  <0> d   1      31.835   3.783  30.309  0.00  0.00    -0.078 C 
ATOM      3  C3  <0> d   1      30.511   3.844  29.668  0.00  0.00     0.128 C 
ATOM      4  C5  <0> d   1      29.598   4.847  30.416  0.00  0.00     0.052 C 
ATOM      5  C6  <0> d   1      28.431   4.014  31.014  0.00  0.00     0.010 C 
ATOM      6  C7  <0> d   1      29.033   2.609  31.123  0.00  0.00     0.003 C 
ATOM      7  C9  <0> d   1      28.042   1.463  31.167  0.00  0.00     0.002 C 
ATOM      8  C11 <0> d   1      27.187   1.505  32.436  0.00  0.00    -0.010 C 
ATOM      9  C13 <0> d   1      28.069   1.277  33.665  0.00  0.00     0.010 C 
ATOM     10  C14 <0> d   1      26.152   0.392  32.324  0.00  0.00     0.039 C 
ATOM     11  C15 <0> d   1      26.766  -0.930  31.911  0.00  0.00    -0.070 C 
ATOM     12  C16 <0> d   1      27.951  -1.033  31.384  0.00  0.00    -0.072 C 
ATOM     13  C17 <0> d   1      28.553  -2.335  30.906  0.00  0.00     0.042 C 
ATOM     14  C18 <0> d   1      27.945  -3.541  31.612  0.00  0.00     0.083 C 
ATOM     15  C19 <0> d   1      26.439  -3.368  31.542  0.00  0.00     0.131 C 
ATOM     16  O20 <0> d   1      25.728  -4.176  30.995  0.00  0.00    -0.298 OA
ATOM     17  C21 <0> d   1      25.883  -2.131  32.194  0.00  0.00     0.112 C 
ATOM     18  C22 <0> d   1      28.855   0.167  31.201  0.00  0.00     0.019 C 
ATOM     19  C24 <0> d   1      29.742   0.007  29.974  0.00  0.00     0.010 C 
ATOM     20  C25 <0> d   1      30.663   1.230  29.807  0.00  0.00     0.014 C 
ATOM     21  C26 <0> d   1      29.807   2.497  29.781  0.00  0.00     0.003 C 
ATOM     22  C27 <0> d   1      28.753   2.381  28.677  0.00  0.00     0.020 C 
ENDROOT
BRANCH   3  23
ATOM     23  O4  <0> d   1      30.644   4.221  28.296  0.00  0.00    -0.377 OA
ATOM     24  H29 <0> d   1      30.197   3.626  27.679  0.00  0.00     0.211 HD
ENDBRANCH   3  23
TORSDOF 1
ENDMDL
MODEL 94
REMARK CAVERDOCK RESULT:      -8.6      0.000      0.000
REMARK CAVERDOCK CONSTRAINTS:       0.0      0.0      0.0      0.0
REMARK CAVERDOCK TUNNEL: 93     -8.6      3.3     94.3
REMARK  1 active torsions:
REMARK  status: ('A' for Active; 'I' for Inactive)
REMARK    1  A    between atoms: C3_3  and  O4_4 
ROOT
ATOM      1  C1  <0> d   1      32.818   3.559  30.729  0.00  0.00     0.015 C 
ATOM      2  C2  <0> d   1      31.750   3.622  30.248  0.00  0.00    -0.078 C 
ATOM      3  C3  <0> d   1      30.409   3.699  29.643  0.00  0.00     0.128 C 
ATOM      4  C5  <0> d   1      29.526   4.705  30.423  0.00  0.00     0.052 C 
ATOM      5  C6  <0> d   1      28.369   3.879  31.048  0.00  0.00     0.010 C 
ATOM      6  C7  <0> d   1      28.961   2.467  31.131  0.00  0.00     0.003 C 
ATOM      7  C9  <0> d   1      27.960   1.330  31.194  0.00  0.00     0.002 C 
ATOM      8  C11 <0> d   1      27.140   1.371  32.486  0.00  0.00    -0.010 C 
ATOM      9  C13 <0> d   1      28.054   1.126  33.689  0.00  0.00     0.010 C 
ATOM     10  C14 <0> d   1      26.093   0.268  32.396  0.00  0.00     0.039 C 
ATOM     11  C15 <0> d   1      26.683  -1.057  31.957  0.00  0.00    -0.070 C 
ATOM     12  C16 <0> d   1      27.851  -1.166  31.396  0.00  0.00    -0.072 C 
ATOM     13  C17 <0> d   1      28.429  -2.470  30.893  0.00  0.00     0.042 C 
ATOM     14  C18 <0> d   1      27.829  -3.676  31.607  0.00  0.00     0.083 C 
ATOM     15  C19 <0> d   1      26.323  -3.489  31.581  0.00  0.00     0.131 C 
ATOM     16  O20 <0> d   1      25.590  -4.287  31.048  0.00  0.00    -0.298 OA
ATOM     17  C21 <0> d   1      25.796  -2.252  32.256  0.00  0.00     0.112 C 
ATOM     18  C22 <0> d   1      28.762   0.026  31.197  0.00  0.00     0.019 C 
ATOM     19  C24 <0> d   1      29.613  -0.133  29.945  0.00  0.00     0.010 C 
ATOM     20  C25 <0> d   1      30.541   1.083  29.761  0.00  0.00     0.014 C 
ATOM     21  C26 <0> d   1      29.696   2.357  29.767  0.00  0.00     0.003 C 
ATOM     22  C27 <0> d   1      28.611   2.259  28.692  0.00  0.00     0.020 C 
ENDROOT
BRANCH   3  23
ATOM     23  O4  <0> d   1      30.508   4.085  28.271  0.00  0.00    -0.377 OA
ATOM     24  H29 <0> d   1      29.857   4.746  28.001  0.00  0.00     0.211 HD
ENDBRANCH   3  23
TORSDOF 1
ENDMDL
MODEL 95
REMARK CAVERDOCK RESULT:      -8.8      0.000      0.000
REMARK CAVERDOCK CONSTRAINTS:       0.0      0.0      0.0      0.0
REMARK CAVERDOCK TUNNEL: 94     -8.8      3.3     95.2
REMARK  1 active torsions:
REMARK  status: ('A' for Active; 'I' for Inactive)
REMARK    1  A    between atoms: C3_3  and  O4_4 
ROOT
ATOM      1  C1  <0> d   1      32.646   3.678  30.747  0.00  0.00     0.015 C 
ATOM      2  C2  <0> d   1      31.582   3.688  30.251  0.00  0.00    -0.078 C 
ATOM      3  C3  <0> d   1      30.247   3.700  29.630  0.00  0.00     0.128 C 
ATOM      4  C5  <0> d   1      29.307   4.663  30.396  0.00  0.00     0.052 C 
ATOM      5  C6  <0> d   1      28.183   3.783  31.008  0.00  0.00     0.010 C 
ATOM      6  C7  <0> d   1      28.841   2.401  31.100  0.00  0.00     0.003 C 
ATOM      7  C9  <0> d   1      27.896   1.217  31.154  0.00  0.00     0.002 C 
ATOM      8  C11 <0> d   1      27.058   1.220  32.434  0.00  0.00    -0.010 C 
ATOM      9  C13 <0> d   1      27.967   1.021  33.650  0.00  0.00     0.010 C 
ATOM     10  C14 <0> d   1      26.067   0.068  32.333  0.00  0.00     0.039 C 
ATOM     11  C15 <0> d   1      26.725  -1.227  31.904  0.00  0.00    -0.070 C 
ATOM     12  C16 <0> d   1      27.905  -1.281  31.359  0.00  0.00    -0.072 C 
ATOM     13  C17 <0> d   1      28.551  -2.556  30.865  0.00  0.00     0.042 C 
ATOM     14  C18 <0> d   1      28.001  -3.789  31.574  0.00  0.00     0.083 C 
ATOM     15  C19 <0> d   1      26.488  -3.675  31.528  0.00  0.00     0.131 C 
ATOM     16  O20 <0> d   1      25.801  -4.508  30.987  0.00  0.00    -0.298 OA
ATOM     17  C21 <0> d   1      25.894  -2.463  32.194  0.00  0.00     0.112 C 
ATOM     18  C22 <0> d   1      28.759  -0.047  31.169  0.00  0.00     0.019 C 
ATOM     19  C24 <0> d   1      29.633  -0.166  29.928  0.00  0.00     0.010 C 
ATOM     20  C25 <0> d   1      30.503   1.093  29.754  0.00  0.00     0.014 C 
ATOM     21  C26 <0> d   1      29.598   2.326  29.747  0.00  0.00     0.003 C 
ATOM     22  C27 <0> d   1      28.533   2.174  28.658  0.00  0.00     0.020 C 
ENDROOT
BRANCH   3  23
ATOM     23  O4  <0> d   1      30.345   4.088  28.258  0.00  0.00    -0.377 OA
ATOM     24  H29 <0> d   1      29.504   4.063  27.781  0.00  0.00     0.211 HD
ENDBRANCH   3  23
TORSDOF 1
ENDMDL
MODEL 96
REMARK CAVERDOCK RESULT:      -9.1      0.000      0.000
REMARK CAVERDOCK CONSTRAINTS:       0.0      0.0      0.0      0.0
REMARK CAVERDOCK TUNNEL: 95     -9.1      3.3     96.1
REMARK  1 active torsions:
REMARK  status: ('A' for Active; 'I' for Inactive)
REMARK    1  A    between atoms: C3_3  and  O4_4 
ROOT
ATOM      1  C1  <0> d   1      32.641   3.562  30.756  0.00  0.00     0.015 C 
ATOM      2  C2  <0> d   1      31.575   3.589  30.268  0.00  0.00    -0.078 C 
ATOM      3  C3  <0> d   1      30.236   3.622  29.655  0.00  0.00     0.128 C 
ATOM      4  C5  <0> d   1      29.313   4.591  30.435  0.00  0.00     0.052 C 
ATOM      5  C6  <0> d   1      28.182   3.721  31.048  0.00  0.00     0.010 C 
ATOM      6  C7  <0> d   1      28.823   2.331  31.126  0.00  0.00     0.003 C 
ATOM      7  C9  <0> d   1      27.863   1.159  31.177  0.00  0.00     0.002 C 
ATOM      8  C11 <0> d   1      27.034   1.163  32.463  0.00  0.00    -0.010 C 
ATOM      9  C13 <0> d   1      27.948   0.944  33.671  0.00  0.00     0.010 C 
ATOM     10  C14 <0> d   1      26.027   0.024  32.360  0.00  0.00     0.039 C 
ATOM     11  C15 <0> d   1      26.666  -1.276  31.917  0.00  0.00    -0.070 C 
ATOM     12  C16 <0> d   1      27.841  -1.341  31.364  0.00  0.00    -0.072 C 
ATOM     13  C17 <0> d   1      28.468  -2.621  30.857  0.00  0.00     0.042 C 
ATOM     14  C18 <0> d   1      27.906  -3.851  31.561  0.00  0.00     0.083 C 
ATOM     15  C19 <0> d   1      26.395  -3.717  31.525  0.00  0.00     0.131 C 
ATOM     16  O20 <0> d   1      25.694  -4.537  30.983  0.00  0.00    -0.298 OA
ATOM     17  C21 <0> d   1      25.821  -2.503  32.204  0.00  0.00     0.112 C 
ATOM     18  C22 <0> d   1      28.710  -0.116  31.177  0.00  0.00     0.019 C 
ATOM     19  C24 <0> d   1      29.575  -0.238  29.930  0.00  0.00     0.010 C 
ATOM     20  C25 <0> d   1      30.459   1.012  29.759  0.00  0.00     0.014 C 
ATOM     21  C26 <0> d   1      29.570   2.256  29.767  0.00  0.00     0.003 C 
ATOM     22  C27 <0> d   1      28.496   2.126  28.684  0.00  0.00     0.020 C 
ENDROOT
BRANCH   3  23
ATOM     23  O4  <0> d   1      30.330   4.019  28.286  0.00  0.00    -0.377 OA
ATOM     24  H29 <0> d   1      31.219   3.947  27.915  0.00  0.00     0.211 HD
ENDBRANCH   3  23
TORSDOF 1
ENDMDL
MODEL 97
REMARK CAVERDOCK RESULT:      -9.5      0.000      0.000
REMARK CAVERDOCK CONSTRAINTS:       0.0      0.0      0.0      0.0
REMARK CAVERDOCK TUNNEL: 96     -9.5      3.3     97.4
REMARK  1 active torsions:
REMARK  status: ('A' for Active; 'I' for Inactive)
REMARK    1  A    between atoms: C3_3  and  O4_4 
ROOT
ATOM      1  C1  <0> d   1      32.536   3.518  31.001  0.00  0.00     0.015 C 
ATOM      2  C2  <0> d   1      31.489   3.521  30.471  0.00  0.00    -0.078 C 
ATOM      3  C3  <0> d   1      30.175   3.524  29.807  0.00  0.00     0.128 C 
ATOM      4  C5  <0> d   1      29.192   4.452  30.564  0.00  0.00     0.052 C 
ATOM      5  C6  <0> d   1      28.065   3.538  31.117  0.00  0.00     0.010 C 
ATOM      6  C7  <0> d   1      28.745   2.167  31.199  0.00  0.00     0.003 C 
ATOM      7  C9  <0> d   1      27.821   0.965  31.194  0.00  0.00     0.002 C 
ATOM      8  C11 <0> d   1      26.942   0.923  32.446  0.00  0.00    -0.010 C 
ATOM      9  C13 <0> d   1      27.814   0.710  33.686  0.00  0.00     0.010 C 
ATOM     10  C14 <0> d   1      25.976  -0.244  32.285  0.00  0.00     0.039 C 
ATOM     11  C15 <0> d   1      26.671  -1.517  31.847  0.00  0.00    -0.070 C 
ATOM     12  C16 <0> d   1      27.869  -1.537  31.340  0.00  0.00    -0.072 C 
ATOM     13  C17 <0> d   1      28.554  -2.788  30.838  0.00  0.00     0.042 C 
ATOM     14  C18 <0> d   1      28.004  -4.047  31.500  0.00  0.00     0.083 C 
ATOM     15  C19 <0> d   1      26.491  -3.958  31.406  0.00  0.00     0.131 C 
ATOM     16  O20 <0> d   1      25.838  -4.790  30.824  0.00  0.00    -0.298 OA
ATOM     17  C21 <0> d   1      25.854  -2.774  32.081  0.00  0.00     0.112 C 
ATOM     18  C22 <0> d   1      28.706  -0.283  31.208  0.00  0.00     0.019 C 
ATOM     19  C24 <0> d   1      29.622  -0.358  29.994  0.00  0.00     0.010 C 
ATOM     20  C25 <0> d   1      30.474   0.921  29.878  0.00  0.00     0.014 C 
ATOM     21  C26 <0> d   1      29.548   2.137  29.870  0.00  0.00     0.003 C 
ATOM     22  C27 <0> d   1      28.521   1.993  28.743  0.00  0.00     0.020 C 
ENDROOT
BRANCH   3  23
ATOM     23  O4  <0> d   1      30.310   3.947  28.448  0.00  0.00    -0.377 OA
ATOM     24  H29 <0> d   1      30.738   4.807  28.345  0.00  0.00     0.211 HD
ENDBRANCH   3  23
TORSDOF 1
ENDMDL
MODEL 98
REMARK CAVERDOCK RESULT:      -9.8      0.000      0.000
REMARK CAVERDOCK CONSTRAINTS:       0.0      0.0      0.0      0.0
REMARK CAVERDOCK TUNNEL: 97     -9.8      3.3     98.6
REMARK  1 active torsions:
REMARK  status: ('A' for Active; 'I' for Inactive)
REMARK    1  A    between atoms: C3_3  and  O4_4 
ROOT
ATOM      1  C1  <0> d   1      32.535   3.398  31.021  0.00  0.00     0.015 C 
ATOM      2  C2  <0> d   1      31.481   3.415  30.504  0.00  0.00    -0.078 C 
ATOM      3  C3  <0> d   1      30.160   3.435  29.855  0.00  0.00     0.128 C 
ATOM      4  C5  <0> d   1      29.194   4.363  30.632  0.00  0.00     0.052 C 
ATOM      5  C6  <0> d   1      28.066   3.454  31.191  0.00  0.00     0.010 C 
ATOM      6  C7  <0> d   1      28.736   2.076  31.252  0.00  0.00     0.003 C 
ATOM      7  C9  <0> d   1      27.801   0.883  31.247  0.00  0.00     0.002 C 
ATOM      8  C11 <0> d   1      26.938   0.836  32.509  0.00  0.00    -0.010 C 
ATOM      9  C13 <0> d   1      27.822   0.605  33.737  0.00  0.00     0.010 C 
ATOM     10  C14 <0> d   1      25.959  -0.321  32.349  0.00  0.00     0.039 C 
ATOM     11  C15 <0> d   1      26.639  -1.596  31.893  0.00  0.00    -0.070 C 
ATOM     12  C16 <0> d   1      27.831  -1.621  31.371  0.00  0.00    -0.072 C 
ATOM     13  C17 <0> d   1      28.499  -2.874  30.850  0.00  0.00     0.042 C 
ATOM     14  C18 <0> d   1      27.946  -4.133  31.507  0.00  0.00     0.083 C 
ATOM     15  C19 <0> d   1      26.434  -4.031  31.432  0.00  0.00     0.131 C 
ATOM     16  O20 <0> d   1      25.766  -4.852  30.850  0.00  0.00    -0.298 OA
ATOM     17  C21 <0> d   1      25.814  -2.848  32.124  0.00  0.00     0.112 C 
ATOM     18  C22 <0> d   1      28.677  -0.373  31.240  0.00  0.00     0.019 C 
ATOM     19  C24 <0> d   1      29.577  -0.444  30.014  0.00  0.00     0.010 C 
ATOM     20  C25 <0> d   1      30.439   0.828  29.899  0.00  0.00     0.014 C 
ATOM     21  C26 <0> d   1      29.522   2.052  29.913  0.00  0.00     0.003 C 
ATOM     22  C27 <0> d   1      28.481   1.926  28.798  0.00  0.00     0.020 C 
ENDROOT
BRANCH   3  23
ATOM     23  O4  <0> d   1      30.282   3.868  28.498  0.00  0.00    -0.377 OA
ATOM     24  H29 <0> d   1      30.597   4.777  28.403  0.00  0.00     0.211 HD
ENDBRANCH   3  23
TORSDOF 1
ENDMDL
MODEL 99
REMARK CAVERDOCK RESULT:     -10.0      0.000      0.000
REMARK CAVERDOCK CONSTRAINTS:       0.0      0.0      0.0      0.0
REMARK CAVERDOCK TUNNEL: 98    -10.0      3.2     99.5
REMARK  1 active torsions:
REMARK  status: ('A' for Active; 'I' for Inactive)
REMARK    1  A    between atoms: C3_3  and  O4_4 
ROOT
ATOM      1  C1  <0> d   1      32.466   3.357  30.953  0.00  0.00     0.015 C 
ATOM      2  C2  <0> d   1      31.402   3.364  30.459  0.00  0.00    -0.078 C 
ATOM      3  C3  <0> d   1      30.066   3.372  29.838  0.00  0.00     0.128 C 
ATOM      4  C5  <0> d   1      29.112   4.300  30.630  0.00  0.00     0.052 C 
ATOM      5  C6  <0> d   1      28.002   3.387  31.218  0.00  0.00     0.010 C 
ATOM      6  C7  <0> d   1      28.681   2.014  31.274  0.00  0.00     0.003 C 
ATOM      7  C9  <0> d   1      27.754   0.815  31.296  0.00  0.00     0.002 C 
ATOM      8  C11 <0> d   1      26.917   0.771  32.577  0.00  0.00    -0.010 C 
ATOM      9  C13 <0> d   1      27.829   0.553  33.786  0.00  0.00     0.010 C 
ATOM     10  C14 <0> d   1      25.943  -0.393  32.445  0.00  0.00     0.039 C 
ATOM     11  C15 <0> d   1      26.620  -1.666  31.981  0.00  0.00    -0.070 C 
ATOM     12  C16 <0> d   1      27.801  -1.688  31.434  0.00  0.00    -0.072 C 
ATOM     13  C17 <0> d   1      28.465  -2.940  30.907  0.00  0.00     0.042 C 
ATOM     14  C18 <0> d   1      27.934  -4.199  31.583  0.00  0.00     0.083 C 
ATOM     15  C19 <0> d   1      26.420  -4.106  31.540  0.00  0.00     0.131 C 
ATOM     16  O20 <0> d   1      25.745  -4.935  30.977  0.00  0.00    -0.298 OA
ATOM     17  C21 <0> d   1      25.808  -2.922  32.238  0.00  0.00     0.112 C 
ATOM     18  C22 <0> d   1      28.636  -0.436  31.277  0.00  0.00     0.019 C 
ATOM     19  C24 <0> d   1      29.511  -0.509  30.033  0.00  0.00     0.010 C 
ATOM     20  C25 <0> d   1      30.362   0.767  29.893  0.00  0.00     0.014 C 
ATOM     21  C26 <0> d   1      29.438   1.985  29.918  0.00  0.00     0.003 C 
ATOM     22  C27 <0> d   1      28.375   1.847  28.826  0.00  0.00     0.020 C 
ENDROOT
BRANCH   3  23
ATOM     23  O4  <0> d   1      30.157   3.798  28.477  0.00  0.00    -0.377 OA
ATOM     24  H29 <0> d   1      29.629   4.582  28.274  0.00  0.00     0.211 HD
ENDBRANCH   3  23
TORSDOF 1
ENDMDL
MODEL 100
REMARK CAVERDOCK RESULT:     -10.1      0.000      0.000
REMARK CAVERDOCK CONSTRAINTS:       0.0      0.0      0.0      0.0
REMARK CAVERDOCK TUNNEL: 99    -10.1      3.3    100.7
REMARK  1 active torsions:
REMARK  status: ('A' for Active; 'I' for Inactive)
REMARK    1  A    between atoms: C3_3  and  O4_4 
ROOT
ATOM      1  C1  <0> d   1      32.232   3.303  30.976  0.00  0.00     0.015 C 
ATOM      2  C2  <0> d   1      31.170   3.275  30.479  0.00  0.00    -0.078 C 
ATOM      3  C3  <0> d   1      29.837   3.239  29.855  0.00  0.00     0.128 C 
ATOM      4  C5  <0> d   1      28.845   4.118  30.657  0.00  0.00     0.052 C 
ATOM      5  C6  <0> d   1      27.770   3.154  31.230  0.00  0.00     0.010 C 
ATOM      6  C7  <0> d   1      28.503   1.808  31.269  0.00  0.00     0.003 C 
ATOM      7  C9  <0> d   1      27.624   0.573  31.273  0.00  0.00     0.002 C 
ATOM      8  C11 <0> d   1      26.787   0.479  32.551  0.00  0.00    -0.010 C 
ATOM      9  C13 <0> d   1      27.704   0.282  33.760  0.00  0.00     0.010 C 
ATOM     10  C14 <0> d   1      25.859  -0.720  32.401  0.00  0.00     0.039 C 
ATOM     11  C15 <0> d   1      26.587  -1.959  31.922  0.00  0.00    -0.070 C 
ATOM     12  C16 <0> d   1      27.769  -1.927  31.378  0.00  0.00    -0.072 C 
ATOM     13  C17 <0> d   1      28.483  -3.145  30.836  0.00  0.00     0.042 C 
ATOM     14  C18 <0> d   1      28.001  -4.433  31.494  0.00  0.00     0.083 C 
ATOM     15  C19 <0> d   1      26.484  -4.399  31.448  0.00  0.00     0.131 C 
ATOM     16  O20 <0> d   1      25.844  -5.246  30.873  0.00  0.00    -0.298 OA
ATOM     17  C21 <0> d   1      25.825  -3.250  32.160  0.00  0.00     0.112 C 
ATOM     18  C22 <0> d   1      28.554  -0.641  31.240  0.00  0.00     0.019 C 
ATOM     19  C24 <0> d   1      29.434  -0.663  29.997  0.00  0.00     0.010 C 
ATOM     20  C25 <0> d   1      30.234   0.647  29.876  0.00  0.00     0.014 C 
ATOM     21  C26 <0> d   1      29.263   1.828  29.915  0.00  0.00     0.003 C 
ATOM     22  C27 <0> d   1      28.209   1.662  28.819  0.00  0.00     0.020 C 
ENDROOT
BRANCH   3  23
ATOM     23  O4  <0> d   1      29.913   3.686  28.500  0.00  0.00    -0.377 OA
ATOM     24  H29 <0> d   1      30.517   4.429  28.365  0.00  0.00     0.211 HD
ENDBRANCH   3  23
TORSDOF 1
ENDMDL
MODEL 101
REMARK CAVERDOCK RESULT:     -10.0      0.000      0.000
REMARK CAVERDOCK CONSTRAINTS:       0.0      0.0      0.0      0.0
REMARK CAVERDOCK TUNNEL: 100    -10.0      3.3    101.3
REMARK  1 active torsions:
REMARK  status: ('A' for Active; 'I' for Inactive)
REMARK    1  A    between atoms: C3_3  and  O4_4 
ROOT
ATOM      1  C1  <0> d   1      32.148   3.213  30.983  0.00  0.00     0.015 C 
ATOM      2  C2  <0> d   1      31.067   3.198  30.528  0.00  0.00    -0.078 C 
ATOM      3  C3  <0> d   1      29.710   3.178  29.955  0.00  0.00     0.128 C 
ATOM      4  C5  <0> d   1      28.756   4.051  30.807  0.00  0.00     0.052 C 
ATOM      5  C6  <0> d   1      27.698   3.086  31.408  0.00  0.00     0.010 C 
ATOM      6  C7  <0> d   1      28.423   1.736  31.401  0.00  0.00     0.003 C 
ATOM      7  C9  <0> d   1      27.537   0.506  31.423  0.00  0.00     0.002 C 
ATOM      8  C11 <0> d   1      26.750   0.400  32.730  0.00  0.00    -0.010 C 
ATOM      9  C13 <0> d   1      27.712   0.180  33.900  0.00  0.00     0.010 C 
ATOM     10  C14 <0> d   1      25.810  -0.793  32.601  0.00  0.00     0.039 C 
ATOM     11  C15 <0> d   1      26.511  -2.029  32.078  0.00  0.00    -0.070 C 
ATOM     12  C16 <0> d   1      27.671  -1.997  31.489  0.00  0.00    -0.072 C 
ATOM     13  C17 <0> d   1      28.356  -3.211  30.903  0.00  0.00     0.042 C 
ATOM     14  C18 <0> d   1      27.892  -4.504  31.562  0.00  0.00     0.083 C 
ATOM     15  C19 <0> d   1      26.375  -4.462  31.576  0.00  0.00     0.131 C 
ATOM     16  O20 <0> d   1      25.707  -5.297  31.015  0.00  0.00    -0.298 OA
ATOM     17  C21 <0> d   1      25.750  -3.318  32.328  0.00  0.00     0.112 C 
ATOM     18  C22 <0> d   1      28.459  -0.713  31.338  0.00  0.00     0.019 C 
ATOM     19  C24 <0> d   1      29.290  -0.724  30.062  0.00  0.00     0.010 C 
ATOM     20  C25 <0> d   1      30.092   0.584  29.926  0.00  0.00     0.014 C 
ATOM     21  C26 <0> d   1      29.131   1.769  30.019  0.00  0.00     0.003 C 
ATOM     22  C27 <0> d   1      28.034   1.624  28.962  0.00  0.00     0.020 C 
ENDROOT
BRANCH   3  23
ATOM     23  O4  <0> d   1      29.737   3.643  28.604  0.00  0.00    -0.377 OA
ATOM     24  H29 <0> d   1      30.204   3.055  27.995  0.00  0.00     0.211 HD
ENDBRANCH   3  23
TORSDOF 1
ENDMDL
MODEL 102
REMARK CAVERDOCK RESULT:      -9.9      0.000      0.000
REMARK CAVERDOCK CONSTRAINTS:       0.0      0.0      0.0      0.0
REMARK CAVERDOCK TUNNEL: 101     -9.9      3.2    102.1
REMARK  1 active torsions:
REMARK  status: ('A' for Active; 'I' for Inactive)
REMARK    1  A    between atoms: C3_3  and  O4_4 
ROOT
ATOM      1  C1  <0> d   1      32.139   2.946  30.698  0.00  0.00     0.015 C 
ATOM      2  C2  <0> d   1      31.033   2.976  30.308  0.00  0.00    -0.078 C 
ATOM      3  C3  <0> d   1      29.645   3.014  29.819  0.00  0.00     0.128 C 
ATOM      4  C5  <0> d   1      28.802   3.995  30.672  0.00  0.00     0.052 C 
ATOM      5  C6  <0> d   1      27.725   3.137  31.390  0.00  0.00     0.010 C 
ATOM      6  C7  <0> d   1      28.363   1.743  31.421  0.00  0.00     0.003 C 
ATOM      7  C9  <0> d   1      27.405   0.577  31.567  0.00  0.00     0.002 C 
ATOM      8  C11 <0> d   1      26.696   0.596  32.923  0.00  0.00    -0.010 C 
ATOM      9  C13 <0> d   1      27.714   0.379  34.045  0.00  0.00     0.010 C 
ATOM     10  C14 <0> d   1      25.677  -0.537  32.920  0.00  0.00     0.039 C 
ATOM     11  C15 <0> d   1      26.265  -1.844  32.431  0.00  0.00    -0.070 C 
ATOM     12  C16 <0> d   1      27.386  -1.921  31.774  0.00  0.00    -0.072 C 
ATOM     13  C17 <0> d   1      27.956  -3.208  31.222  0.00  0.00     0.042 C 
ATOM     14  C18 <0> d   1      27.453  -4.430  31.983  0.00  0.00     0.083 C 
ATOM     15  C19 <0> d   1      25.946  -4.287  32.084  0.00  0.00     0.131 C 
ATOM     16  O20 <0> d   1      25.194  -5.106  31.613  0.00  0.00    -0.298 OA
ATOM     17  C21 <0> d   1      25.442  -3.064  32.802  0.00  0.00     0.112 C 
ATOM     18  C22 <0> d   1      28.241  -0.703  31.501  0.00  0.00     0.019 C 
ATOM     19  C24 <0> d   1      28.988  -0.839  30.181  0.00  0.00     0.010 C 
ATOM     20  C25 <0> d   1      29.861   0.403  29.921  0.00  0.00     0.014 C 
ATOM     21  C26 <0> d   1      28.984   1.653  30.000  0.00  0.00     0.003 C 
ATOM     22  C27 <0> d   1      27.815   1.522  29.020  0.00  0.00     0.020 C 
ENDROOT
BRANCH   3  23
ATOM     23  O4  <0> d   1      29.616   3.401  28.443  0.00  0.00    -0.377 OA
ATOM     24  H29 <0> d   1      29.013   4.132  28.253  0.00  0.00     0.211 HD
ENDBRANCH   3  23
TORSDOF 1
ENDMDL
MODEL 103
REMARK CAVERDOCK RESULT:      -9.8      0.000      0.000
REMARK CAVERDOCK CONSTRAINTS:       0.0      0.0      0.0      0.0
REMARK CAVERDOCK TUNNEL: 102     -9.8      3.3    103.1
REMARK  1 active torsions:
REMARK  status: ('A' for Active; 'I' for Inactive)
REMARK    1  A    between atoms: C3_3  and  O4_4 
ROOT
ATOM      1  C1  <0> d   1      32.104   2.937  30.876  0.00  0.00     0.015 C 
ATOM      2  C2  <0> d   1      30.997   2.950  30.486  0.00  0.00    -0.078 C 
ATOM      3  C3  <0> d   1      29.609   2.964  29.996  0.00  0.00     0.128 C 
ATOM      4  C5  <0> d   1      28.759   3.962  30.821  0.00  0.00     0.052 C 
ATOM      5  C6  <0> d   1      27.689   3.116  31.563  0.00  0.00     0.010 C 
ATOM      6  C7  <0> d   1      28.335   1.729  31.632  0.00  0.00     0.003 C 
ATOM      7  C9  <0> d   1      27.386   0.561  31.810  0.00  0.00     0.002 C 
ATOM      8  C11 <0> d   1      26.676   0.612  33.165  0.00  0.00    -0.010 C 
ATOM      9  C13 <0> d   1      27.695   0.432  34.293  0.00  0.00     0.010 C 
ATOM     10  C14 <0> d   1      25.665  -0.528  33.193  0.00  0.00     0.039 C 
ATOM     11  C15 <0> d   1      26.263  -1.844  32.740  0.00  0.00    -0.070 C 
ATOM     12  C16 <0> d   1      27.384  -1.931  32.086  0.00  0.00    -0.072 C 
ATOM     13  C17 <0> d   1      27.963  -3.229  31.569  0.00  0.00     0.042 C 
ATOM     14  C18 <0> d   1      27.469  -4.433  32.363  0.00  0.00     0.083 C 
ATOM     15  C19 <0> d   1      25.960  -4.297  32.460  0.00  0.00     0.131 C 
ATOM     16  O20 <0> d   1      25.214  -5.134  32.012  0.00  0.00    -0.298 OA
ATOM     17  C21 <0> d   1      25.448  -3.059  33.144  0.00  0.00     0.112 C 
ATOM     18  C22 <0> d   1      28.231  -0.715  31.779  0.00  0.00     0.019 C 
ATOM     19  C24 <0> d   1      28.979  -0.882  30.463  0.00  0.00     0.010 C 
ATOM     20  C25 <0> d   1      29.843   0.359  30.170  0.00  0.00     0.014 C 
ATOM     21  C26 <0> d   1      28.957   1.604  30.214  0.00  0.00     0.003 C 
ATOM     22  C27 <0> d   1      27.790   1.439  29.238  0.00  0.00     0.020 C 
ENDROOT
BRANCH   3  23
ATOM     23  O4  <0> d   1      29.578   3.313  28.610  0.00  0.00    -0.377 OA
ATOM     24  H29 <0> d   1      28.745   3.098  28.169  0.00  0.00     0.211 HD
ENDBRANCH   3  23
TORSDOF 1
ENDMDL
MODEL 104
REMARK CAVERDOCK RESULT:      -9.7      0.000      0.000
REMARK CAVERDOCK CONSTRAINTS:       0.0      0.0      0.0      0.0
REMARK CAVERDOCK TUNNEL: 103     -9.7      3.3    104.3
REMARK  1 active torsions:
REMARK  status: ('A' for Active; 'I' for Inactive)
REMARK    1  A    between atoms: C3_3  and  O4_4 
ROOT
ATOM      1  C1  <0> d   1      31.863   2.892  30.648  0.00  0.00     0.015 C 
ATOM      2  C2  <0> d   1      30.743   2.849  30.300  0.00  0.00    -0.078 C 
ATOM      3  C3  <0> d   1      29.338   2.795  29.864  0.00  0.00     0.128 C 
ATOM      4  C5  <0> d   1      28.488   3.811  30.666  0.00  0.00     0.052 C 
ATOM      5  C6  <0> d   1      27.473   2.977  31.494  0.00  0.00     0.010 C 
ATOM      6  C7  <0> d   1      28.166   1.616  31.614  0.00  0.00     0.003 C 
ATOM      7  C9  <0> d   1      27.261   0.432  31.894  0.00  0.00     0.002 C 
ATOM      8  C11 <0> d   1      26.601   0.538  33.270  0.00  0.00    -0.010 C 
ATOM      9  C13 <0> d   1      27.667   0.453  34.366  0.00  0.00     0.010 C 
ATOM     10  C14 <0> d   1      25.629  -0.628  33.400  0.00  0.00     0.039 C 
ATOM     11  C15 <0> d   1      26.251  -1.949  32.998  0.00  0.00    -0.070 C 
ATOM     12  C16 <0> d   1      27.349  -2.039  32.306  0.00  0.00    -0.072 C 
ATOM     13  C17 <0> d   1      27.950  -3.347  31.840  0.00  0.00     0.042 C 
ATOM     14  C18 <0> d   1      27.525  -4.518  32.718  0.00  0.00     0.083 C 
ATOM     15  C19 <0> d   1      26.017  -4.422  32.865  0.00  0.00     0.131 C 
ATOM     16  O20 <0> d   1      25.282  -5.305  32.494  0.00  0.00    -0.298 OA
ATOM     17  C21 <0> d   1      25.492  -3.163  33.500  0.00  0.00     0.112 C 
ATOM     18  C22 <0> d   1      28.145  -0.818  31.900  0.00  0.00     0.019 C 
ATOM     19  C24 <0> d   1      28.849  -1.036  30.568  0.00  0.00     0.010 C 
ATOM     20  C25 <0> d   1      29.662   0.211  30.173  0.00  0.00     0.014 C 
ATOM     21  C26 <0> d   1      28.739   1.430  30.183  0.00  0.00     0.003 C 
ATOM     22  C27 <0> d   1      27.542   1.175  29.263  0.00  0.00     0.020 C 
ENDROOT
BRANCH   3  23
ATOM     23  O4  <0> d   1      29.245   3.063  28.463  0.00  0.00    -0.377 OA
ATOM     24  H29 <0> d   1      29.863   3.737  28.150  0.00  0.00     0.211 HD
ENDBRANCH   3  23
TORSDOF 1
ENDMDL
MODEL 105
REMARK CAVERDOCK RESULT:      -8.3      0.000      0.000
REMARK CAVERDOCK CONSTRAINTS:       0.0      0.0      0.0      0.0
REMARK CAVERDOCK TUNNEL: 104     -8.3      3.3    105.3
REMARK  1 active torsions:
REMARK  status: ('A' for Active; 'I' for Inactive)
REMARK    1  A    between atoms: C3_3  and  O4_4 
ROOT
ATOM      1  C1  <0> d   1      27.965  -5.614  34.062  0.00  0.00     0.015 C 
ATOM      2  C2  <0> d   1      27.267  -5.147  33.242  0.00  0.00    -0.078 C 
ATOM      3  C3  <0> d   1      26.391  -4.561  32.214  0.00  0.00     0.128 C 
ATOM      4  C5  <0> d   1      26.811  -5.053  30.807  0.00  0.00     0.052 C 
ATOM      5  C6  <0> d   1      27.295  -3.798  30.030  0.00  0.00     0.010 C 
ATOM      6  C7  <0> d   1      27.708  -2.839  31.152  0.00  0.00     0.003 C 
ATOM      7  C9  <0> d   1      27.730  -1.367  30.793  0.00  0.00     0.002 C 
ATOM      8  C11 <0> d   1      28.800  -1.057  29.745  0.00  0.00    -0.010 C 
ATOM      9  C13 <0> d   1      30.191  -1.313  30.330  0.00  0.00     0.010 C 
ATOM     10  C14 <0> d   1      28.658   0.413  29.369  0.00  0.00     0.039 C 
ATOM     11  C15 <0> d   1      28.554   1.314  30.582  0.00  0.00    -0.070 C 
ATOM     12  C16 <0> d   1      28.273   0.875  31.774  0.00  0.00    -0.072 C 
ATOM     13  C17 <0> d   1      28.100   1.766  32.984  0.00  0.00     0.042 C 
ATOM     14  C18 <0> d   1      28.845   3.088  32.833  0.00  0.00     0.083 C 
ATOM     15  C19 <0> d   1      28.476   3.637  31.467  0.00  0.00     0.131 C 
ATOM     16  O20 <0> d   1      27.926   4.704  31.335  0.00  0.00    -0.298 OA
ATOM     17  C21 <0> d   1      28.835   2.776  30.287  0.00  0.00     0.112 C 
ATOM     18  C22 <0> d   1      28.094  -0.599  32.066  0.00  0.00     0.019 C 
ATOM     19  C24 <0> d   1      27.085  -0.821  33.185  0.00  0.00     0.010 C 
ATOM     20  C25 <0> d   1      26.920  -2.324  33.477  0.00  0.00     0.014 C 
ATOM     21  C26 <0> d   1      26.560  -3.046  32.178  0.00  0.00     0.003 C 
ATOM     22  C27 <0> d   1      25.309  -2.411  31.567  0.00  0.00     0.020 C 
ENDROOT
BRANCH   3  23
ATOM     23  O4  <0> d   1      25.027  -4.902  32.474  0.00  0.00    -0.377 OA
ATOM     24  H29 <0> d   1      24.834  -5.066  33.407  0.00  0.00     0.211 HD
ENDBRANCH   3  23
TORSDOF 1
ENDMDL
MODEL 106
REMARK CAVERDOCK RESULT:      -9.5      0.000      0.000
REMARK CAVERDOCK CONSTRAINTS:       0.0      0.0      0.0      0.0
REMARK CAVERDOCK TUNNEL: 105     -9.5      3.3    106.4
REMARK  1 active torsions:
REMARK  status: ('A' for Active; 'I' for Inactive)
REMARK    1  A    between atoms: C3_3  and  O4_4 
ROOT
ATOM      1  C1  <0> d   1      31.723   2.807  30.763  0.00  0.00     0.015 C 
ATOM      2  C2  <0> d   1      30.600   2.734  30.432  0.00  0.00    -0.078 C 
ATOM      3  C3  <0> d   1      29.190   2.641  30.018  0.00  0.00     0.128 C 
ATOM      4  C5  <0> d   1      28.320   3.616  30.850  0.00  0.00     0.052 C 
ATOM      5  C6  <0> d   1      27.347   2.736  31.680  0.00  0.00     0.010 C 
ATOM      6  C7  <0> d   1      28.085   1.396  31.766  0.00  0.00     0.003 C 
ATOM      7  C9  <0> d   1      27.224   0.179  32.039  0.00  0.00     0.002 C 
ATOM      8  C11 <0> d   1      26.583   0.241  33.427  0.00  0.00    -0.010 C 
ATOM      9  C13 <0> d   1      27.668   0.173  34.504  0.00  0.00     0.010 C 
ATOM     10  C14 <0> d   1      25.651  -0.958  33.553  0.00  0.00     0.039 C 
ATOM     11  C15 <0> d   1      26.309  -2.251  33.118  0.00  0.00    -0.070 C 
ATOM     12  C16 <0> d   1      27.398  -2.294  32.408  0.00  0.00    -0.072 C 
ATOM     13  C17 <0> d   1      28.033  -3.574  31.910  0.00  0.00     0.042 C 
ATOM     14  C18 <0> d   1      27.659  -4.772  32.775  0.00  0.00     0.083 C 
ATOM     15  C19 <0> d   1      26.152  -4.728  32.947  0.00  0.00     0.131 C 
ATOM     16  O20 <0> d   1      25.440  -5.628  32.572  0.00  0.00    -0.298 OA
ATOM     17  C21 <0> d   1      25.596  -3.498  33.611  0.00  0.00     0.112 C 
ATOM     18  C22 <0> d   1      28.147  -1.041  32.010  0.00  0.00     0.019 C 
ATOM     19  C24 <0> d   1      28.836  -1.215  30.664  0.00  0.00     0.010 C 
ATOM     20  C25 <0> d   1      29.602   0.065  30.277  0.00  0.00     0.014 C 
ATOM     21  C26 <0> d   1      28.640   1.253  30.322  0.00  0.00     0.003 C 
ATOM     22  C27 <0> d   1      27.438   0.974  29.417  0.00  0.00     0.020 C 
ENDROOT
BRANCH   3  23
ATOM     23  O4  <0> d   1      29.065   2.930  28.623  0.00  0.00    -0.377 OA
ATOM     24  H29 <0> d   1      29.489   3.756  28.353  0.00  0.00     0.211 HD
ENDBRANCH   3  23
TORSDOF 1
ENDMDL
MODEL 107
REMARK CAVERDOCK RESULT:      -8.6      0.000      0.000
REMARK CAVERDOCK CONSTRAINTS:       0.0      0.0      0.0      0.0
REMARK CAVERDOCK TUNNEL: 106     -8.6      3.3    107.5
REMARK  1 active torsions:
REMARK  status: ('A' for Active; 'I' for Inactive)
REMARK    1  A    between atoms: C3_3  and  O4_4 
ROOT
ATOM      1  C1  <0> d   1      27.695  -5.115  34.668  0.00  0.00     0.015 C 
ATOM      2  C2  <0> d   1      26.844  -4.503  34.142  0.00  0.00    -0.078 C 
ATOM      3  C3  <0> d   1      25.775  -3.733  33.483  0.00  0.00     0.128 C 
ATOM      4  C5  <0> d   1      25.414  -4.376  32.120  0.00  0.00     0.052 C 
ATOM      5  C6  <0> d   1      25.795  -3.336  31.031  0.00  0.00     0.010 C 
ATOM      6  C7  <0> d   1      26.868  -2.490  31.726  0.00  0.00     0.003 C 
ATOM      7  C9  <0> d   1      27.079  -1.096  31.167  0.00  0.00     0.002 C 
ATOM      8  C11 <0> d   1      27.629  -1.137  29.740  0.00  0.00    -0.010 C 
ATOM      9  C13 <0> d   1      29.032  -1.750  29.741  0.00  0.00     0.010 C 
ATOM     10  C14 <0> d   1      27.690   0.299  29.234  0.00  0.00     0.039 C 
ATOM     11  C15 <0> d   1      28.338   1.237  30.230  0.00  0.00    -0.070 C 
ATOM     12  C16 <0> d   1      28.507   0.940  31.486  0.00  0.00    -0.072 C 
ATOM     13  C17 <0> d   1      29.092   1.888  32.508  0.00  0.00     0.042 C 
ATOM     14  C18 <0> d   1      29.986   2.942  31.866  0.00  0.00     0.083 C 
ATOM     15  C19 <0> d   1      29.203   3.521  30.702  0.00  0.00     0.131 C 
ATOM     16  O20 <0> d   1      28.920   4.694  30.643  0.00  0.00    -0.298 OA
ATOM     17  C21 <0> d   1      28.800   2.550  29.626  0.00  0.00     0.112 C 
ATOM     18  C22 <0> d   1      28.129  -0.414  32.048  0.00  0.00     0.019 C 
ATOM     19  C24 <0> d   1      27.684  -0.303  33.500  0.00  0.00     0.010 C 
ATOM     20  C25 <0> d   1      27.311  -1.689  34.060  0.00  0.00     0.014 C 
ATOM     21  C26 <0> d   1      26.265  -2.329  33.148  0.00  0.00     0.003 C 
ATOM     22  C27 <0> d   1      25.062  -1.393  33.010  0.00  0.00     0.020 C 
ENDROOT
BRANCH   3  23
ATOM     23  O4  <0> d   1      24.621  -3.670  34.324  0.00  0.00    -0.377 OA
ATOM     24  H29 <0> d   1      24.188  -2.806  34.332  0.00  0.00     0.211 HD
ENDBRANCH   3  23
TORSDOF 1
ENDMDL
MODEL 108
REMARK CAVERDOCK RESULT:      -9.4      0.000      0.000
REMARK CAVERDOCK CONSTRAINTS:       0.0      0.0      0.0      0.0
REMARK CAVERDOCK TUNNEL: 107     -9.4      3.3    108.6
REMARK  1 active torsions:
REMARK  status: ('A' for Active; 'I' for Inactive)
REMARK    1  A    between atoms: C3_3  and  O4_4 
ROOT
ATOM      1  C1  <0> d   1      31.183   2.782  30.646  0.00  0.00     0.015 C 
ATOM      2  C2  <0> d   1      30.108   2.488  30.279  0.00  0.00    -0.078 C 
ATOM      3  C3  <0> d   1      28.760   2.118  29.818  0.00  0.00     0.128 C 
ATOM      4  C5  <0> d   1      27.685   2.850  30.660  0.00  0.00     0.052 C 
ATOM      5  C6  <0> d   1      26.903   1.748  31.425  0.00  0.00     0.010 C 
ATOM      6  C7  <0> d   1      27.907   0.591  31.482  0.00  0.00     0.003 C 
ATOM      7  C9  <0> d   1      27.318  -0.791  31.681  0.00  0.00     0.002 C 
ATOM      8  C11 <0> d   1      26.649  -0.928  33.050  0.00  0.00    -0.010 C 
ATOM      9  C13 <0> d   1      27.700  -0.814  34.156  0.00  0.00     0.010 C 
ATOM     10  C14 <0> d   1      25.990  -2.301  33.100  0.00  0.00     0.039 C 
ATOM     11  C15 <0> d   1      26.916  -3.406  32.636  0.00  0.00    -0.070 C 
ATOM     12  C16 <0> d   1      28.005  -3.186  31.958  0.00  0.00    -0.072 C 
ATOM     13  C17 <0> d   1      28.907  -4.279  31.430  0.00  0.00     0.042 C 
ATOM     14  C18 <0> d   1      28.778  -5.567  32.236  0.00  0.00     0.083 C 
ATOM     15  C19 <0> d   1      27.292  -5.850  32.363  0.00  0.00     0.131 C 
ATOM     16  O20 <0> d   1      26.796  -6.862  31.932  0.00  0.00    -0.298 OA
ATOM     17  C21 <0> d   1      26.474  -4.795  33.058  0.00  0.00     0.112 C 
ATOM     18  C22 <0> d   1      28.479  -1.787  31.632  0.00  0.00     0.019 C 
ATOM     19  C24 <0> d   1      29.218  -1.751  30.302  0.00  0.00     0.010 C 
ATOM     20  C25 <0> d   1      29.703  -0.322  29.989  0.00  0.00     0.014 C 
ATOM     21  C26 <0> d   1      28.511   0.632  30.051  0.00  0.00     0.003 C 
ATOM     22  C27 <0> d   1      27.414   0.147  29.100  0.00  0.00     0.020 C 
ENDROOT
BRANCH   3  23
ATOM     23  O4  <0> d   1      28.607   2.436  28.433  0.00  0.00    -0.377 OA
ATOM     24  H29 <0> d   1      29.440   2.611  27.975  0.00  0.00     0.211 HD
ENDBRANCH   3  23
TORSDOF 1
ENDMDL
MODEL 109
REMARK CAVERDOCK RESULT:      -9.3      0.000      0.000
REMARK CAVERDOCK CONSTRAINTS:       0.0      0.0      0.0      0.0
REMARK CAVERDOCK TUNNEL: 108     -9.3      3.3    109.4
REMARK  1 active torsions:
REMARK  status: ('A' for Active; 'I' for Inactive)
REMARK    1  A    between atoms: C3_3  and  O4_4 
ROOT
ATOM      1  C1  <0> d   1      31.067   2.804  30.804  0.00  0.00     0.015 C 
ATOM      2  C2  <0> d   1      29.990   2.502  30.449  0.00  0.00    -0.078 C 
ATOM      3  C3  <0> d   1      28.639   2.123  30.003  0.00  0.00     0.128 C 
ATOM      4  C5  <0> d   1      27.569   2.823  30.877  0.00  0.00     0.052 C 
ATOM      5  C6  <0> d   1      26.814   1.696  31.632  0.00  0.00     0.010 C 
ATOM      6  C7  <0> d   1      27.834   0.552  31.650  0.00  0.00     0.003 C 
ATOM      7  C9  <0> d   1      27.267  -0.842  31.831  0.00  0.00     0.002 C 
ATOM      8  C11 <0> d   1      26.623  -1.014  33.208  0.00  0.00    -0.010 C 
ATOM      9  C13 <0> d   1      27.691  -0.907  34.299  0.00  0.00     0.010 C 
ATOM     10  C14 <0> d   1      25.983  -2.397  33.242  0.00  0.00     0.039 C 
ATOM     11  C15 <0> d   1      26.917  -3.480  32.741  0.00  0.00    -0.070 C 
ATOM     12  C16 <0> d   1      27.991  -3.232  32.050  0.00  0.00    -0.072 C 
ATOM     13  C17 <0> d   1      28.899  -4.302  31.487  0.00  0.00     0.042 C 
ATOM     14  C18 <0> d   1      28.801  -5.607  32.269  0.00  0.00     0.083 C 
ATOM     15  C19 <0> d   1      27.322  -5.912  32.415  0.00  0.00     0.131 C 
ATOM     16  O20 <0> d   1      26.832  -6.923  31.972  0.00  0.00    -0.298 OA
ATOM     17  C21 <0> d   1      26.501  -4.883  33.143  0.00  0.00     0.112 C 
ATOM     18  C22 <0> d   1      28.441  -1.820  31.745  0.00  0.00     0.019 C 
ATOM     19  C24 <0> d   1      29.158  -1.748  30.403  0.00  0.00     0.010 C 
ATOM     20  C25 <0> d   1      29.618  -0.307  30.111  0.00  0.00     0.014 C 
ATOM     21  C26 <0> d   1      28.414   0.630  30.211  0.00  0.00     0.003 C 
ATOM     22  C27 <0> d   1      27.309   0.148  29.268  0.00  0.00     0.020 C 
ENDROOT
BRANCH   3  23
ATOM     23  O4  <0> d   1      28.459   2.465  28.627  0.00  0.00    -0.377 OA
ATOM     24  H29 <0> d   1      27.618   2.167  28.254  0.00  0.00     0.211 HD
ENDBRANCH   3  23
TORSDOF 1
ENDMDL
MODEL 110
REMARK CAVERDOCK RESULT:      -9.5      0.000      0.000
REMARK CAVERDOCK CONSTRAINTS:       0.0      0.0      0.0      0.0
REMARK CAVERDOCK TUNNEL: 109     -9.5      3.3    110.3
REMARK  1 active torsions:
REMARK  status: ('A' for Active; 'I' for Inactive)
REMARK    1  A    between atoms: C3_3  and  O4_4 
ROOT
ATOM      1  C1  <0> d   1      28.063  -5.512  34.917  0.00  0.00     0.015 C 
ATOM      2  C2  <0> d   1      27.205  -5.036  34.274  0.00  0.00    -0.078 C 
ATOM      3  C3  <0> d   1      26.128  -4.438  33.466  0.00  0.00     0.128 C 
ATOM      4  C5  <0> d   1      26.113  -5.060  32.048  0.00  0.00     0.052 C 
ATOM      5  C6  <0> d   1      26.459  -3.911  31.062  0.00  0.00     0.010 C 
ATOM      6  C7  <0> d   1      27.230  -2.923  31.944  0.00  0.00     0.003 C 
ATOM      7  C9  <0> d   1      27.261  -1.486  31.463  0.00  0.00     0.002 C 
ATOM      8  C11 <0> d   1      28.026  -1.349  30.145  0.00  0.00    -0.010 C 
ATOM      9  C13 <0> d   1      29.501  -1.696  30.361  0.00  0.00     0.010 C 
ATOM     10  C14 <0> d   1      27.895   0.100  29.691  0.00  0.00     0.039 C 
ATOM     11  C15 <0> d   1      28.191   1.085  30.803  0.00  0.00    -0.070 C 
ATOM     12  C16 <0> d   1      28.213   0.755  32.061  0.00  0.00    -0.072 C 
ATOM     13  C17 <0> d   1      28.441   1.736  33.189  0.00  0.00     0.042 C 
ATOM     14  C18 <0> d   1      29.211   2.968  32.729  0.00  0.00     0.083 C 
ATOM     15  C19 <0> d   1      28.526   3.459  31.466  0.00  0.00     0.131 C 
ATOM     16  O20 <0> d   1      28.041   4.562  31.390  0.00  0.00    -0.298 OA
ATOM     17  C21 <0> d   1      28.487   2.491  30.315  0.00  0.00     0.112 C 
ATOM     18  C22 <0> d   1      28.012  -0.673  32.520  0.00  0.00     0.019 C 
ATOM     19  C24 <0> d   1      27.331  -0.725  33.881  0.00  0.00     0.010 C 
ATOM     20  C25 <0> d   1      27.143  -2.184  34.339  0.00  0.00     0.014 C 
ATOM     21  C26 <0> d   1      26.392  -2.953  33.252  0.00  0.00     0.003 C 
ATOM     22  C27 <0> d   1      25.071  -2.244  32.940  0.00  0.00     0.020 C 
ENDROOT
BRANCH   3  23
ATOM     23  O4  <0> d   1      24.865  -4.631  34.107  0.00  0.00    -0.377 OA
ATOM     24  H29 <0> d   1      24.224  -5.120  33.574  0.00  0.00     0.211 HD
ENDBRANCH   3  23
TORSDOF 1
ENDMDL
MODEL 111
REMARK CAVERDOCK RESULT:      -9.7      0.000      0.000
REMARK CAVERDOCK CONSTRAINTS:       0.0      0.0      0.0      0.0
REMARK CAVERDOCK TUNNEL: 110     -9.7      3.3    111.2
REMARK  1 active torsions:
REMARK  status: ('A' for Active; 'I' for Inactive)
REMARK    1  A    between atoms: C3_3  and  O4_4 
ROOT
ATOM      1  C1  <0> d   1      28.053  -5.473  35.144  0.00  0.00     0.015 C 
ATOM      2  C2  <0> d   1      27.199  -5.017  34.481  0.00  0.00    -0.078 C 
ATOM      3  C3  <0> d   1      26.127  -4.445  33.649  0.00  0.00     0.128 C 
ATOM      4  C5  <0> d   1      26.116  -5.114  32.252  0.00  0.00     0.052 C 
ATOM      5  C6  <0> d   1      26.470  -4.001  31.229  0.00  0.00     0.010 C 
ATOM      6  C7  <0> d   1      27.240  -2.985  32.081  0.00  0.00     0.003 C 
ATOM      7  C9  <0> d   1      27.277  -1.566  31.550  0.00  0.00     0.002 C 
ATOM      8  C11 <0> d   1      28.048  -1.475  30.232  0.00  0.00    -0.010 C 
ATOM      9  C13 <0> d   1      29.521  -1.819  30.467  0.00  0.00     0.010 C 
ATOM     10  C14 <0> d   1      27.923  -0.043  29.728  0.00  0.00     0.039 C 
ATOM     11  C15 <0> d   1      28.216   0.979  30.808  0.00  0.00    -0.070 C 
ATOM     12  C16 <0> d   1      28.232   0.692  32.076  0.00  0.00    -0.072 C 
ATOM     13  C17 <0> d   1      28.458   1.710  33.171  0.00  0.00     0.042 C 
ATOM     14  C18 <0> d   1      29.234   2.924  32.672  0.00  0.00     0.083 C 
ATOM     15  C19 <0> d   1      28.556   3.373  31.390  0.00  0.00     0.131 C 
ATOM     16  O20 <0> d   1      28.074   4.474  31.275  0.00  0.00    -0.298 OA
ATOM     17  C21 <0> d   1      28.519   2.367  30.273  0.00  0.00     0.112 C 
ATOM     18  C22 <0> d   1      28.026  -0.719  32.583  0.00  0.00     0.019 C 
ATOM     19  C24 <0> d   1      27.339  -0.722  33.942  0.00  0.00     0.010 C 
ATOM     20  C25 <0> d   1      27.144  -2.164  34.448  0.00  0.00     0.014 C 
ATOM     21  C26 <0> d   1      26.396  -2.968  33.385  0.00  0.00     0.003 C 
ATOM     22  C27 <0> d   1      25.079  -2.266  33.043  0.00  0.00     0.020 C 
ENDROOT
BRANCH   3  23
ATOM     23  O4  <0> d   1      24.861  -4.612  34.290  0.00  0.00    -0.377 OA
ATOM     24  H29 <0> d   1      24.106  -4.362  33.741  0.00  0.00     0.211 HD
ENDBRANCH   3  23
TORSDOF 1
ENDMDL
MODEL 112
REMARK CAVERDOCK RESULT:     -10.2      0.000      0.000
REMARK CAVERDOCK CONSTRAINTS:       0.0      0.0      0.0      0.0
REMARK CAVERDOCK TUNNEL: 111    -10.2      3.3    112.2
REMARK  1 active torsions:
REMARK  status: ('A' for Active; 'I' for Inactive)
REMARK    1  A    between atoms: C3_3  and  O4_4 
ROOT
ATOM      1  C1  <0> d   1      28.006  -5.686  35.068  0.00  0.00     0.015 C 
ATOM      2  C2  <0> d   1      27.108  -5.184  34.504  0.00  0.00    -0.078 C 
ATOM      3  C3  <0> d   1      25.981  -4.554  33.796  0.00  0.00     0.128 C 
ATOM      4  C5  <0> d   1      25.816  -5.177  32.387  0.00  0.00     0.052 C 
ATOM      5  C6  <0> d   1      26.106  -4.041  31.369  0.00  0.00     0.010 C 
ATOM      6  C7  <0> d   1      26.985  -3.077  32.173  0.00  0.00     0.003 C 
ATOM      7  C9  <0> d   1      27.017  -1.642  31.684  0.00  0.00     0.002 C 
ATOM      8  C11 <0> d   1      27.662  -1.531  30.301  0.00  0.00    -0.010 C 
ATOM      9  C13 <0> d   1      29.139  -1.924  30.383  0.00  0.00     0.010 C 
ATOM     10  C14 <0> d   1      27.535  -0.079  29.854  0.00  0.00     0.039 C 
ATOM     11  C15 <0> d   1      27.962   0.897  30.931  0.00  0.00    -0.070 C 
ATOM     12  C16 <0> d   1      28.089   0.568  32.183  0.00  0.00    -0.072 C 
ATOM     13  C17 <0> d   1      28.450   1.544  33.281  0.00  0.00     0.042 C 
ATOM     14  C18 <0> d   1      29.213   2.751  32.747  0.00  0.00     0.083 C 
ATOM     15  C19 <0> d   1      28.431   3.260  31.550  0.00  0.00     0.131 C 
ATOM     16  O20 <0> d   1      27.975   4.378  31.514  0.00  0.00    -0.298 OA
ATOM     17  C21 <0> d   1      28.256   2.293  30.411  0.00  0.00     0.112 C 
ATOM     18  C22 <0> d   1      27.887  -0.852  32.665  0.00  0.00     0.019 C 
ATOM     19  C24 <0> d   1      27.332  -0.880  34.083  0.00  0.00     0.010 C 
ATOM     20  C25 <0> d   1      27.141  -2.331  34.562  0.00  0.00     0.014 C 
ATOM     21  C26 <0> d   1      26.270  -3.078  33.551  0.00  0.00     0.003 C 
ATOM     22  C27 <0> d   1      24.949  -2.328  33.359  0.00  0.00     0.020 C 
ENDROOT
BRANCH   3  23
ATOM     23  O4  <0> d   1      24.776  -4.706  34.550  0.00  0.00    -0.377 OA
ATOM     24  H29 <0> d   1      24.920  -4.919  35.482  0.00  0.00     0.211 HD
ENDBRANCH   3  23
TORSDOF 1
ENDMDL
MODEL 113
REMARK CAVERDOCK RESULT:     -10.3      0.000      0.000
REMARK CAVERDOCK CONSTRAINTS:       0.0      0.0      0.0      0.0
REMARK CAVERDOCK TUNNEL: 112    -10.3      3.3    113.5
REMARK  1 active torsions:
REMARK  status: ('A' for Active; 'I' for Inactive)
REMARK    1  A    between atoms: C3_3  and  O4_4 
ROOT
ATOM      1  C1  <0> d   1      28.078  -5.721  35.190  0.00  0.00     0.015 C 
ATOM      2  C2  <0> d   1      27.177  -5.245  34.608  0.00  0.00    -0.078 C 
ATOM      3  C3  <0> d   1      26.046  -4.649  33.878  0.00  0.00     0.128 C 
ATOM      4  C5  <0> d   1      25.916  -5.290  32.474  0.00  0.00     0.052 C 
ATOM      5  C6  <0> d   1      26.194  -4.158  31.448  0.00  0.00     0.010 C 
ATOM      6  C7  <0> d   1      27.040  -3.165  32.253  0.00  0.00     0.003 C 
ATOM      7  C9  <0> d   1      27.046  -1.736  31.750  0.00  0.00     0.002 C 
ATOM      8  C11 <0> d   1      27.709  -1.624  30.375  0.00  0.00    -0.010 C 
ATOM      9  C13 <0> d   1      29.193  -1.982  30.482  0.00  0.00     0.010 C 
ATOM     10  C14 <0> d   1      27.555  -0.180  29.911  0.00  0.00     0.039 C 
ATOM     11  C15 <0> d   1      27.944   0.817  30.983  0.00  0.00    -0.070 C 
ATOM     12  C16 <0> d   1      28.061   0.504  32.241  0.00  0.00    -0.072 C 
ATOM     13  C17 <0> d   1      28.384   1.498  33.333  0.00  0.00     0.042 C 
ATOM     14  C18 <0> d   1      29.127   2.717  32.797  0.00  0.00     0.083 C 
ATOM     15  C19 <0> d   1      28.351   3.196  31.584  0.00  0.00     0.131 C 
ATOM     16  O20 <0> d   1      27.871   4.303  31.530  0.00  0.00    -0.298 OA
ATOM     17  C21 <0> d   1      28.214   2.213  30.453  0.00  0.00     0.112 C 
ATOM     18  C22 <0> d   1      27.884  -0.916  32.734  0.00  0.00     0.019 C 
ATOM     19  C24 <0> d   1      27.310  -0.942  34.145  0.00  0.00     0.010 C 
ATOM     20  C25 <0> d   1      27.144  -2.392  34.636  0.00  0.00     0.014 C 
ATOM     21  C26 <0> d   1      26.305  -3.169  33.622  0.00  0.00     0.003 C 
ATOM     22  C27 <0> d   1      24.971  -2.451  33.403  0.00  0.00     0.020 C 
ENDROOT
BRANCH   3  23
ATOM     23  O4  <0> d   1      24.835  -4.820  34.617  0.00  0.00    -0.377 OA
ATOM     24  H29 <0> d   1      24.875  -4.484  35.522  0.00  0.00     0.211 HD
ENDBRANCH   3  23
TORSDOF 1
ENDMDL
MODEL 114
REMARK CAVERDOCK RESULT:     -10.2      0.000      0.000
REMARK CAVERDOCK CONSTRAINTS:       0.0      0.0      0.0      0.0
REMARK CAVERDOCK TUNNEL: 113    -10.2      3.3    114.6
REMARK  1 active torsions:
REMARK  status: ('A' for Active; 'I' for Inactive)
REMARK    1  A    between atoms: C3_3  and  O4_4 
ROOT
ATOM      1  C1  <0> d   1      28.065  -5.733  35.334  0.00  0.00     0.015 C 
ATOM      2  C2  <0> d   1      27.156  -5.266  34.757  0.00  0.00    -0.078 C 
ATOM      3  C3  <0> d   1      26.016  -4.680  34.033  0.00  0.00     0.128 C 
ATOM      4  C5  <0> d   1      25.872  -5.336  32.637  0.00  0.00     0.052 C 
ATOM      5  C6  <0> d   1      26.136  -4.215  31.596  0.00  0.00     0.010 C 
ATOM      6  C7  <0> d   1      26.988  -3.212  32.381  0.00  0.00     0.003 C 
ATOM      7  C9  <0> d   1      26.985  -1.787  31.863  0.00  0.00     0.002 C 
ATOM      8  C11 <0> d   1      27.632  -1.689  30.479  0.00  0.00    -0.010 C 
ATOM      9  C13 <0> d   1      29.118  -2.042  30.574  0.00  0.00     0.010 C 
ATOM     10  C14 <0> d   1      27.470  -0.251  30.002  0.00  0.00     0.039 C 
ATOM     11  C15 <0> d   1      27.868   0.759  31.059  0.00  0.00    -0.070 C 
ATOM     12  C16 <0> d   1      27.999   0.460  32.318  0.00  0.00    -0.072 C 
ATOM     13  C17 <0> d   1      28.332   1.466  33.397  0.00  0.00     0.042 C 
ATOM     14  C18 <0> d   1      29.065   2.681  32.839  0.00  0.00     0.083 C 
ATOM     15  C19 <0> d   1      28.275   3.146  31.629  0.00  0.00     0.131 C 
ATOM     16  O20 <0> d   1      27.791   4.250  31.569  0.00  0.00    -0.298 OA
ATOM     17  C21 <0> d   1      28.129   2.150  30.511  0.00  0.00     0.112 C 
ATOM     18  C22 <0> d   1      27.831  -0.955  32.829  0.00  0.00     0.019 C 
ATOM     19  C24 <0> d   1      27.273  -0.967  34.246  0.00  0.00     0.010 C 
ATOM     20  C25 <0> d   1      27.117  -2.413  34.755  0.00  0.00     0.014 C 
ATOM     21  C26 <0> d   1      26.269  -3.202  33.758  0.00  0.00     0.003 C 
ATOM     22  C27 <0> d   1      24.930  -2.490  33.546  0.00  0.00     0.020 C 
ENDROOT
BRANCH   3  23
ATOM     23  O4  <0> d   1      24.814  -4.847  34.787  0.00  0.00    -0.377 OA
ATOM     24  H29 <0> d   1      24.803  -4.361  35.623  0.00  0.00     0.211 HD
ENDBRANCH   3  23
TORSDOF 1
ENDMDL
MODEL 115
REMARK CAVERDOCK RESULT:     -10.2      0.000      0.000
REMARK CAVERDOCK CONSTRAINTS:       0.0      0.0      0.0      0.0
REMARK CAVERDOCK TUNNEL: 114    -10.2      3.2    115.3
REMARK  1 active torsions:
REMARK  status: ('A' for Active; 'I' for Inactive)
REMARK    1  A    between atoms: C3_3  and  O4_4 
ROOT
ATOM      1  C1  <0> d   1      28.058  -6.005  35.159  0.00  0.00     0.015 C 
ATOM      2  C2  <0> d   1      27.110  -5.523  34.665  0.00  0.00    -0.078 C 
ATOM      3  C3  <0> d   1      25.920  -4.916  34.045  0.00  0.00     0.128 C 
ATOM      4  C5  <0> d   1      25.681  -5.519  32.638  0.00  0.00     0.052 C 
ATOM      5  C6  <0> d   1      25.868  -4.357  31.626  0.00  0.00     0.010 C 
ATOM      6  C7  <0> d   1      26.769  -3.379  32.388  0.00  0.00     0.003 C 
ATOM      7  C9  <0> d   1      26.725  -1.936  31.927  0.00  0.00     0.002 C 
ATOM      8  C11 <0> d   1      27.274  -1.780  30.507  0.00  0.00    -0.010 C 
ATOM      9  C13 <0> d   1      28.764  -2.128  30.484  0.00  0.00     0.010 C 
ATOM     10  C14 <0> d   1      27.074  -0.326  30.098  0.00  0.00     0.039 C 
ATOM     11  C15 <0> d   1      27.541   0.645  31.163  0.00  0.00    -0.070 C 
ATOM     12  C16 <0> d   1      27.761   0.298  32.397  0.00  0.00    -0.072 C 
ATOM     13  C17 <0> d   1      28.165   1.264  33.488  0.00  0.00     0.042 C 
ATOM     14  C18 <0> d   1      28.853   2.504  32.929  0.00  0.00     0.083 C 
ATOM     15  C19 <0> d   1      27.979   3.010  31.796  0.00  0.00     0.131 C 
ATOM     16  O20 <0> d   1      27.488   4.113  31.812  0.00  0.00    -0.298 OA
ATOM     17  C21 <0> d   1      27.758   2.057  30.653  0.00  0.00     0.112 C 
ATOM     18  C22 <0> d   1      27.634  -1.136  32.863  0.00  0.00     0.019 C 
ATOM     19  C24 <0> d   1      27.176  -1.207  34.314  0.00  0.00     0.010 C 
ATOM     20  C25 <0> d   1      27.061  -2.671  34.776  0.00  0.00     0.014 C 
ATOM     21  C26 <0> d   1      26.148  -3.427  33.811  0.00  0.00     0.003 C 
ATOM     22  C27 <0> d   1      24.795  -2.716  33.721  0.00  0.00     0.020 C 
ENDROOT
BRANCH   3  23
ATOM     23  O4  <0> d   1      24.774  -5.119  34.874  0.00  0.00    -0.377 OA
ATOM     24  H29 <0> d   1      24.717  -4.510  35.622  0.00  0.00     0.211 HD
ENDBRANCH   3  23
TORSDOF 1
ENDMDL
MODEL 116
REMARK CAVERDOCK RESULT:     -10.2      0.000      0.000
REMARK CAVERDOCK CONSTRAINTS:       0.0      0.0      0.0      0.0
REMARK CAVERDOCK TUNNEL: 115    -10.2      3.2    116.2
REMARK  1 active torsions:
REMARK  status: ('A' for Active; 'I' for Inactive)
REMARK    1  A    between atoms: C3_3  and  O4_4 
ROOT
ATOM      1  C1  <0> d   1      28.027  -6.034  35.313  0.00  0.00     0.015 C 
ATOM      2  C2  <0> d   1      27.084  -5.567  34.796  0.00  0.00    -0.078 C 
ATOM      3  C3  <0> d   1      25.899  -4.980  34.146  0.00  0.00     0.128 C 
ATOM      4  C5  <0> d   1      25.689  -5.609  32.746  0.00  0.00     0.052 C 
ATOM      5  C6  <0> d   1      25.884  -4.462  31.717  0.00  0.00     0.010 C 
ATOM      6  C7  <0> d   1      26.765  -3.465  32.478  0.00  0.00     0.003 C 
ATOM      7  C9  <0> d   1      26.718  -2.030  31.991  0.00  0.00     0.002 C 
ATOM      8  C11 <0> d   1      27.289  -1.894  30.578  0.00  0.00    -0.010 C 
ATOM      9  C13 <0> d   1      28.782  -2.230  30.586  0.00  0.00     0.010 C 
ATOM     10  C14 <0> d   1      27.085  -0.448  30.142  0.00  0.00     0.039 C 
ATOM     11  C15 <0> d   1      27.527   0.544  31.198  0.00  0.00    -0.070 C 
ATOM     12  C16 <0> d   1      27.728   0.220  32.442  0.00  0.00    -0.072 C 
ATOM     13  C17 <0> d   1      28.106   1.207  33.523  0.00  0.00     0.042 C 
ATOM     14  C18 <0> d   1      28.795   2.443  32.954  0.00  0.00     0.083 C 
ATOM     15  C19 <0> d   1      27.936   2.923  31.798  0.00  0.00     0.131 C 
ATOM     16  O20 <0> d   1      27.437   4.022  31.787  0.00  0.00    -0.298 OA
ATOM     17  C21 <0> d   1      27.742   1.949  30.668  0.00  0.00     0.112 C 
ATOM     18  C22 <0> d   1      27.604  -1.208  32.930  0.00  0.00     0.019 C 
ATOM     19  C24 <0> d   1      27.123  -1.257  34.373  0.00  0.00     0.010 C 
ATOM     20  C25 <0> d   1      27.011  -2.715  34.858  0.00  0.00     0.014 C 
ATOM     21  C26 <0> d   1      26.120  -3.494  33.891  0.00  0.00     0.003 C 
ATOM     22  C27 <0> d   1      24.764  -2.795  33.766  0.00  0.00     0.020 C 
ENDROOT
BRANCH   3  23
ATOM     23  O4  <0> d   1      24.741  -5.178  34.959  0.00  0.00    -0.377 OA
ATOM     24  H29 <0> d   1      23.969  -4.671  34.674  0.00  0.00     0.211 HD
ENDBRANCH   3  23
TORSDOF 1
ENDMDL
MODEL 117
REMARK CAVERDOCK RESULT:     -10.0      0.000      0.000
REMARK CAVERDOCK CONSTRAINTS:       0.0      0.0      0.0      0.0
REMARK CAVERDOCK TUNNEL: 116    -10.0      3.2    117.4
REMARK  1 active torsions:
REMARK  status: ('A' for Active; 'I' for Inactive)
REMARK    1  A    between atoms: C3_3  and  O4_4 
ROOT
ATOM      1  C1  <0> d   1      28.062  -6.057  35.473  0.00  0.00     0.015 C 
ATOM      2  C2  <0> d   1      27.120  -5.617  34.929  0.00  0.00    -0.078 C 
ATOM      3  C3  <0> d   1      25.938  -5.065  34.246  0.00  0.00     0.128 C 
ATOM      4  C5  <0> d   1      25.768  -5.721  32.853  0.00  0.00     0.052 C 
ATOM      5  C6  <0> d   1      25.962  -4.588  31.809  0.00  0.00     0.010 C 
ATOM      6  C7  <0> d   1      26.807  -3.561  32.570  0.00  0.00     0.003 C 
ATOM      7  C9  <0> d   1      26.741  -2.135  32.059  0.00  0.00     0.002 C 
ATOM      8  C11 <0> d   1      27.338  -2.011  30.655  0.00  0.00    -0.010 C 
ATOM      9  C13 <0> d   1      28.837  -2.317  30.698  0.00  0.00     0.010 C 
ATOM     10  C14 <0> d   1      27.114  -0.577  30.190  0.00  0.00     0.039 C 
ATOM     11  C15 <0> d   1      27.515   0.441  31.238  0.00  0.00    -0.070 C 
ATOM     12  C16 <0> d   1      27.698   0.141  32.491  0.00  0.00    -0.072 C 
ATOM     13  C17 <0> d   1      28.034   1.154  33.562  0.00  0.00     0.042 C 
ATOM     14  C18 <0> d   1      28.710   2.394  32.986  0.00  0.00     0.083 C 
ATOM     15  C19 <0> d   1      27.865   2.837  31.806  0.00  0.00     0.131 C 
ATOM     16  O20 <0> d   1      27.345   3.926  31.767  0.00  0.00    -0.298 OA
ATOM     17  C21 <0> d   1      27.713   1.842  30.688  0.00  0.00     0.112 C 
ATOM     18  C22 <0> d   1      27.592  -1.280  33.000  0.00  0.00     0.019 C 
ATOM     19  C24 <0> d   1      27.083  -1.315  34.434  0.00  0.00     0.010 C 
ATOM     20  C25 <0> d   1      26.990  -2.767  34.942  0.00  0.00     0.014 C 
ATOM     21  C26 <0> d   1      26.134  -3.579  33.970  0.00  0.00     0.003 C 
ATOM     22  C27 <0> d   1      24.767  -2.910  33.806  0.00  0.00     0.020 C 
ENDROOT
BRANCH   3  23
ATOM     23  O4  <0> d   1      24.767  -5.273  35.039  0.00  0.00    -0.377 OA
ATOM     24  H29 <0> d   1      24.544  -4.528  35.613  0.00  0.00     0.211 HD
ENDBRANCH   3  23
TORSDOF 1
ENDMDL
MODEL 118
REMARK CAVERDOCK RESULT:     -10.0      0.000      0.000
REMARK CAVERDOCK CONSTRAINTS:       0.0      0.0      0.0      0.0
REMARK CAVERDOCK TUNNEL: 117    -10.0      3.2    118.2
REMARK  1 active torsions:
REMARK  status: ('A' for Active; 'I' for Inactive)
REMARK    1  A    between atoms: C3_3  and  O4_4 
ROOT
ATOM      1  C1  <0> d   1      28.031  -6.072  35.548  0.00  0.00     0.015 C 
ATOM      2  C2  <0> d   1      27.109  -5.646  34.961  0.00  0.00    -0.078 C 
ATOM      3  C3  <0> d   1      25.952  -5.110  34.224  0.00  0.00     0.128 C 
ATOM      4  C5  <0> d   1      25.846  -5.780  32.831  0.00  0.00     0.052 C 
ATOM      5  C6  <0> d   1      26.073  -4.654  31.786  0.00  0.00     0.010 C 
ATOM      6  C7  <0> d   1      26.877  -3.613  32.572  0.00  0.00     0.003 C 
ATOM      7  C9  <0> d   1      26.821  -2.193  32.045  0.00  0.00     0.002 C 
ATOM      8  C11 <0> d   1      27.475  -2.075  30.666  0.00  0.00    -0.010 C 
ATOM      9  C13 <0> d   1      28.973  -2.368  30.775  0.00  0.00     0.010 C 
ATOM     10  C14 <0> d   1      27.258  -0.648  30.180  0.00  0.00     0.039 C 
ATOM     11  C15 <0> d   1      27.606   0.383  31.234  0.00  0.00    -0.070 C 
ATOM     12  C16 <0> d   1      27.739   0.096  32.496  0.00  0.00    -0.072 C 
ATOM     13  C17 <0> d   1      28.021   1.122  33.571  0.00  0.00     0.042 C 
ATOM     14  C18 <0> d   1      28.710   2.362  33.012  0.00  0.00     0.083 C 
ATOM     15  C19 <0> d   1      27.911   2.787  31.793  0.00  0.00     0.131 C 
ATOM     16  O20 <0> d   1      27.384   3.871  31.723  0.00  0.00    -0.298 OA
ATOM     17  C21 <0> d   1      27.815   1.780  30.680  0.00  0.00     0.112 C 
ATOM     18  C22 <0> d   1      27.624  -1.321  33.013  0.00  0.00     0.019 C 
ATOM     19  C24 <0> d   1      27.056  -1.348  34.426  0.00  0.00     0.010 C 
ATOM     20  C25 <0> d   1      26.954  -2.796  34.942  0.00  0.00     0.014 C 
ATOM     21  C26 <0> d   1      26.147  -3.625  33.943  0.00  0.00     0.003 C 
ATOM     22  C27 <0> d   1      24.782  -2.969  33.716  0.00  0.00     0.020 C 
ENDROOT
BRANCH   3  23
ATOM     23  O4  <0> d   1      24.751  -5.322  34.969  0.00  0.00    -0.377 OA
ATOM     24  H29 <0> d   1      23.988  -4.833  34.632  0.00  0.00     0.211 HD
ENDBRANCH   3  23
TORSDOF 1
ENDMDL
MODEL 119
REMARK CAVERDOCK RESULT:     -10.2      0.000      0.000
REMARK CAVERDOCK CONSTRAINTS:       0.0      0.0      0.0      0.0
REMARK CAVERDOCK TUNNEL: 118    -10.2      3.2    119.1
REMARK  1 active torsions:
REMARK  status: ('A' for Active; 'I' for Inactive)
REMARK    1  A    between atoms: C3_3  and  O4_4 
ROOT
ATOM      1  C1  <0> d   1      23.201  -5.426  33.585  0.00  0.00     0.015 C 
ATOM      2  C2  <0> d   1      24.366  -5.337  33.691  0.00  0.00    -0.078 C 
ATOM      3  C3  <0> d   1      25.828  -5.224  33.823  0.00  0.00     0.128 C 
ATOM      4  C5  <0> d   1      26.203  -4.750  35.249  0.00  0.00     0.052 C 
ATOM      5  C6  <0> d   1      26.870  -3.357  35.088  0.00  0.00     0.010 C 
ATOM      6  C7  <0> d   1      26.300  -2.857  33.755  0.00  0.00     0.003 C 
ATOM      7  C9  <0> d   1      27.113  -1.796  33.041  0.00  0.00     0.002 C 
ATOM      8  C11 <0> d   1      27.161  -0.490  33.838  0.00  0.00    -0.010 C 
ATOM      9  C13 <0> d   1      25.758   0.117  33.926  0.00  0.00     0.010 C 
ATOM     10  C14 <0> d   1      28.093   0.461  33.099  0.00  0.00     0.039 C 
ATOM     11  C15 <0> d   1      27.793   0.531  31.616  0.00  0.00    -0.070 C 
ATOM     12  C16 <0> d   1      27.071  -0.353  30.992  0.00  0.00    -0.072 C 
ATOM     13  C17 <0> d   1      26.815  -0.336  29.501  0.00  0.00     0.042 C 
ATOM     14  C18 <0> d   1      26.951   1.064  28.913  0.00  0.00     0.083 C 
ATOM     15  C19 <0> d   1      28.262   1.625  29.432  0.00  0.00     0.131 C 
ATOM     16  O20 <0> d   1      29.154   1.955  28.687  0.00  0.00    -0.298 OA
ATOM     17  C21 <0> d   1      28.387   1.745  30.926  0.00  0.00     0.112 C 
ATOM     18  C22 <0> d   1      26.405  -1.503  31.716  0.00  0.00     0.019 C 
ATOM     19  C24 <0> d   1      26.309  -2.735  30.826  0.00  0.00     0.010 C 
ATOM     20  C25 <0> d   1      25.621  -3.892  31.574  0.00  0.00     0.014 C 
ATOM     21  C26 <0> d   1      26.361  -4.145  32.888  0.00  0.00     0.003 C 
ATOM     22  C27 <0> d   1      27.841  -4.409  32.601  0.00  0.00     0.020 C 
ENDROOT
BRANCH   3  23
ATOM     23  O4  <0> d   1      26.448  -6.479  33.537  0.00  0.00    -0.377 OA
ATOM     24  H29 <0> d   1      26.842  -6.532  32.656  0.00  0.00     0.211 HD
ENDBRANCH   3  23
TORSDOF 1
ENDMDL
MODEL 120
REMARK CAVERDOCK RESULT:     -10.2      0.000      0.000
REMARK CAVERDOCK CONSTRAINTS:       0.0      0.0      0.0      0.0
REMARK CAVERDOCK TUNNEL: 119    -10.2      3.2    120.1
REMARK  1 active torsions:
REMARK  status: ('A' for Active; 'I' for Inactive)
REMARK    1  A    between atoms: C3_3  and  O4_4 
ROOT
ATOM      1  C1  <0> d   1      23.196  -5.552  33.596  0.00  0.00     0.015 C 
ATOM      2  C2  <0> d   1      24.361  -5.461  33.699  0.00  0.00    -0.078 C 
ATOM      3  C3  <0> d   1      25.823  -5.347  33.827  0.00  0.00     0.128 C 
ATOM      4  C5  <0> d   1      26.203  -4.905  35.263  0.00  0.00     0.052 C 
ATOM      5  C6  <0> d   1      26.864  -3.507  35.131  0.00  0.00     0.010 C 
ATOM      6  C7  <0> d   1      26.288  -2.978  33.813  0.00  0.00     0.003 C 
ATOM      7  C9  <0> d   1      27.094  -1.897  33.121  0.00  0.00     0.002 C 
ATOM      8  C11 <0> d   1      27.141  -0.610  33.948  0.00  0.00    -0.010 C 
ATOM      9  C13 <0> d   1      25.737  -0.010  34.055  0.00  0.00     0.010 C 
ATOM     10  C14 <0> d   1      28.068   0.361  33.227  0.00  0.00     0.039 C 
ATOM     11  C15 <0> d   1      27.761   0.465  31.747  0.00  0.00    -0.070 C 
ATOM     12  C16 <0> d   1      27.040  -0.407  31.105  0.00  0.00    -0.072 C 
ATOM     13  C17 <0> d   1      26.777  -0.356  29.617  0.00  0.00     0.042 C 
ATOM     14  C18 <0> d   1      26.906   1.058  29.061  0.00  0.00     0.083 C 
ATOM     15  C19 <0> d   1      28.218   1.611  29.587  0.00  0.00     0.131 C 
ATOM     16  O20 <0> d   1      29.106   1.961  28.847  0.00  0.00    -0.298 OA
ATOM     17  C21 <0> d   1      28.348   1.697  31.084  0.00  0.00     0.112 C 
ATOM     18  C22 <0> d   1      26.380  -1.575  31.806  0.00  0.00     0.019 C 
ATOM     19  C24 <0> d   1      26.284  -2.786  30.888  0.00  0.00     0.010 C 
ATOM     20  C25 <0> d   1      25.603  -3.963  31.611  0.00  0.00     0.014 C 
ATOM     21  C26 <0> d   1      26.349  -4.244  32.916  0.00  0.00     0.003 C 
ATOM     22  C27 <0> d   1      27.829  -4.496  32.617  0.00  0.00     0.020 C 
ENDROOT
BRANCH   3  23
ATOM     23  O4  <0> d   1      26.446  -6.593  33.510  0.00  0.00    -0.377 OA
ATOM     24  H29 <0> d   1      25.890  -7.189  32.990  0.00  0.00     0.211 HD
ENDBRANCH   3  23
TORSDOF 1
ENDMDL
MODEL 121
REMARK CAVERDOCK RESULT:     -10.1      0.000      0.000
REMARK CAVERDOCK CONSTRAINTS:       0.0      0.0      0.0      0.0
REMARK CAVERDOCK TUNNEL: 120    -10.1      3.3    121.3
REMARK  1 active torsions:
REMARK  status: ('A' for Active; 'I' for Inactive)
REMARK    1  A    between atoms: C3_3  and  O4_4 
ROOT
ATOM      1  C1  <0> d   1      23.068  -5.571  33.792  0.00  0.00     0.015 C 
ATOM      2  C2  <0> d   1      24.237  -5.496  33.860  0.00  0.00    -0.078 C 
ATOM      3  C3  <0> d   1      25.705  -5.403  33.945  0.00  0.00     0.128 C 
ATOM      4  C5  <0> d   1      26.131  -4.934  35.358  0.00  0.00     0.052 C 
ATOM      5  C6  <0> d   1      26.810  -3.549  35.174  0.00  0.00     0.010 C 
ATOM      6  C7  <0> d   1      26.205  -3.043  33.860  0.00  0.00     0.003 C 
ATOM      7  C9  <0> d   1      27.008  -1.992  33.120  0.00  0.00     0.002 C 
ATOM      8  C11 <0> d   1      27.099  -0.687  33.914  0.00  0.00    -0.010 C 
ATOM      9  C13 <0> d   1      25.708  -0.061  34.045  0.00  0.00     0.010 C 
ATOM     10  C14 <0> d   1      28.019   0.252  33.144  0.00  0.00     0.039 C 
ATOM     11  C15 <0> d   1      27.672   0.325  31.671  0.00  0.00    -0.070 C 
ATOM     12  C16 <0> d   1      26.920  -0.550  31.071  0.00  0.00    -0.072 C 
ATOM     13  C17 <0> d   1      26.616  -0.530  29.590  0.00  0.00     0.042 C 
ATOM     14  C18 <0> d   1      26.751   0.868  28.996  0.00  0.00     0.083 C 
ATOM     15  C19 <0> d   1      28.086   1.412  29.472  0.00  0.00     0.131 C 
ATOM     16  O20 <0> d   1      28.958   1.729  28.699  0.00  0.00    -0.298 OA
ATOM     17  C21 <0> d   1      28.260   1.531  30.962  0.00  0.00     0.112 C 
ATOM     18  C22 <0> d   1      26.262  -1.690  31.818  0.00  0.00     0.019 C 
ATOM     19  C24 <0> d   1      26.122  -2.921  30.932  0.00  0.00     0.010 C 
ATOM     20  C25 <0> d   1      25.443  -4.069  31.703  0.00  0.00     0.014 C 
ATOM     21  C26 <0> d   1      26.221  -4.331  32.993  0.00  0.00     0.003 C 
ATOM     22  C27 <0> d   1      27.688  -4.614  32.659  0.00  0.00     0.020 C 
ENDROOT
BRANCH   3  23
ATOM     23  O4  <0> d   1      26.299  -6.666  33.640  0.00  0.00    -0.377 OA
ATOM     24  H29 <0> d   1      27.039  -6.902  34.216  0.00  0.00     0.211 HD
ENDBRANCH   3  23
TORSDOF 1
ENDMDL
MODEL 122
REMARK CAVERDOCK RESULT:     -10.0      0.000      0.000
REMARK CAVERDOCK CONSTRAINTS:       0.0      0.0      0.0      0.0
REMARK CAVERDOCK TUNNEL: 121    -10.0      3.3    122.5
REMARK  1 active torsions:
REMARK  status: ('A' for Active; 'I' for Inactive)
REMARK    1  A    between atoms: C3_3  and  O4_4 
ROOT
ATOM      1  C1  <0> d   1      22.995  -5.681  33.725  0.00  0.00     0.015 C 
ATOM      2  C2  <0> d   1      24.162  -5.622  33.837  0.00  0.00    -0.078 C 
ATOM      3  C3  <0> d   1      25.626  -5.547  33.977  0.00  0.00     0.128 C 
ATOM      4  C5  <0> d   1      26.006  -5.105  35.412  0.00  0.00     0.052 C 
ATOM      5  C6  <0> d   1      26.707  -3.726  35.274  0.00  0.00     0.010 C 
ATOM      6  C7  <0> d   1      26.156  -3.192  33.947  0.00  0.00     0.003 C 
ATOM      7  C9  <0> d   1      26.998  -2.140  33.253  0.00  0.00     0.002 C 
ATOM      8  C11 <0> d   1      27.074  -0.848  34.070  0.00  0.00    -0.010 C 
ATOM      9  C13 <0> d   1      25.686  -0.208  34.161  0.00  0.00     0.010 C 
ATOM     10  C14 <0> d   1      28.033   0.091  33.349  0.00  0.00     0.039 C 
ATOM     11  C15 <0> d   1      27.741   0.191  31.866  0.00  0.00    -0.070 C 
ATOM     12  C16 <0> d   1      27.001  -0.666  31.225  0.00  0.00    -0.072 C 
ATOM     13  C17 <0> d   1      26.752  -0.620  29.734  0.00  0.00     0.042 C 
ATOM     14  C18 <0> d   1      26.924   0.785  29.168  0.00  0.00     0.083 C 
ATOM     15  C19 <0> d   1      28.247   1.306  29.701  0.00  0.00     0.131 C 
ATOM     16  O20 <0> d   1      29.150   1.625  28.965  0.00  0.00    -0.298 OA
ATOM     17  C21 <0> d   1      28.368   1.400  31.197  0.00  0.00     0.112 C 
ATOM     18  C22 <0> d   1      26.304  -1.810  31.930  0.00  0.00     0.019 C 
ATOM     19  C24 <0> d   1      26.182  -3.025  31.021  0.00  0.00     0.010 C 
ATOM     20  C25 <0> d   1      25.462  -4.177  31.748  0.00  0.00     0.014 C 
ATOM     21  C26 <0> d   1      26.189  -4.467  33.061  0.00  0.00     0.003 C 
ATOM     22  C27 <0> d   1      27.664  -4.763  32.776  0.00  0.00     0.020 C 
ENDROOT
BRANCH   3  23
ATOM     23  O4  <0> d   1      26.216  -6.813  33.675  0.00  0.00    -0.377 OA
ATOM     24  H29 <0> d   1      26.457  -6.923  32.745  0.00  0.00     0.211 HD
ENDBRANCH   3  23
TORSDOF 1
ENDMDL
MODEL 123
REMARK CAVERDOCK RESULT:      -9.9      0.000      0.000
REMARK CAVERDOCK CONSTRAINTS:       0.0      0.0      0.0      0.0
REMARK CAVERDOCK TUNNEL: 122     -9.9      3.3    123.1
REMARK  1 active torsions:
REMARK  status: ('A' for Active; 'I' for Inactive)
REMARK    1  A    between atoms: C3_3  and  O4_4 
ROOT
ATOM      1  C1  <0> d   1      22.901  -5.749  33.760  0.00  0.00     0.015 C 
ATOM      2  C2  <0> d   1      24.070  -5.715  33.860  0.00  0.00    -0.078 C 
ATOM      3  C3  <0> d   1      25.536  -5.673  33.985  0.00  0.00     0.128 C 
ATOM      4  C5  <0> d   1      25.941  -5.267  35.424  0.00  0.00     0.052 C 
ATOM      5  C6  <0> d   1      26.668  -3.900  35.305  0.00  0.00     0.010 C 
ATOM      6  C7  <0> d   1      26.114  -3.329  33.996  0.00  0.00     0.003 C 
ATOM      7  C9  <0> d   1      26.969  -2.280  33.313  0.00  0.00     0.002 C 
ATOM      8  C11 <0> d   1      27.080  -1.007  34.154  0.00  0.00    -0.010 C 
ATOM      9  C13 <0> d   1      25.707  -0.341  34.273  0.00  0.00     0.010 C 
ATOM     10  C14 <0> d   1      28.050  -0.072  33.441  0.00  0.00     0.039 C 
ATOM     11  C15 <0> d   1      27.744   0.063  31.964  0.00  0.00    -0.070 C 
ATOM     12  C16 <0> d   1      26.980  -0.766  31.315  0.00  0.00    -0.072 C 
ATOM     13  C17 <0> d   1      26.715  -0.685  29.828  0.00  0.00     0.042 C 
ATOM     14  C18 <0> d   1      26.910   0.727  29.288  0.00  0.00     0.083 C 
ATOM     15  C19 <0> d   1      28.249   1.210  29.815  0.00  0.00     0.131 C 
ATOM     16  O20 <0> d   1      29.150   1.526  29.076  0.00  0.00    -0.298 OA
ATOM     17  C21 <0> d   1      28.388   1.273  31.312  0.00  0.00     0.112 C 
ATOM     18  C22 <0> d   1      26.267  -1.909  32.004  0.00  0.00     0.019 C 
ATOM     19  C24 <0> d   1      26.111  -3.104  31.073  0.00  0.00     0.010 C 
ATOM     20  C25 <0> d   1      25.376  -4.255  31.785  0.00  0.00     0.014 C 
ATOM     21  C26 <0> d   1      26.112  -4.586  33.084  0.00  0.00     0.003 C 
ATOM     22  C27 <0> d   1      27.577  -4.906  32.777  0.00  0.00     0.020 C 
ENDROOT
BRANCH   3  23
ATOM     23  O4  <0> d   1      26.098  -6.944  33.651  0.00  0.00    -0.377 OA
ATOM     24  H29 <0> d   1      27.041  -6.915  33.442  0.00  0.00     0.211 HD
ENDBRANCH   3  23
TORSDOF 1
ENDMDL
MODEL 124
REMARK CAVERDOCK RESULT:      -9.8      0.000      0.000
REMARK CAVERDOCK CONSTRAINTS:       0.0      0.0      0.0      0.0
REMARK CAVERDOCK TUNNEL: 123     -9.8      3.3    124.1
REMARK  1 active torsions:
REMARK  status: ('A' for Active; 'I' for Inactive)
REMARK    1  A    between atoms: C3_3  and  O4_4 
ROOT
ATOM      1  C1  <0> d   1      22.693  -5.733  33.725  0.00  0.00     0.015 C 
ATOM      2  C2  <0> d   1      23.859  -5.732  33.851  0.00  0.00    -0.078 C 
ATOM      3  C3  <0> d   1      25.323  -5.730  34.008  0.00  0.00     0.128 C 
ATOM      4  C5  <0> d   1      25.707  -5.333  35.455  0.00  0.00     0.052 C 
ATOM      5  C6  <0> d   1      26.475  -3.987  35.351  0.00  0.00     0.010 C 
ATOM      6  C7  <0> d   1      25.966  -3.404  34.028  0.00  0.00     0.003 C 
ATOM      7  C9  <0> d   1      26.866  -2.381  33.363  0.00  0.00     0.002 C 
ATOM      8  C11 <0> d   1      26.994  -1.109  34.205  0.00  0.00    -0.010 C 
ATOM      9  C13 <0> d   1      25.638  -0.405  34.292  0.00  0.00     0.010 C 
ATOM     10  C14 <0> d   1      28.006  -0.204  33.512  0.00  0.00     0.039 C 
ATOM     11  C15 <0> d   1      27.736  -0.064  32.028  0.00  0.00    -0.070 C 
ATOM     12  C16 <0> d   1      26.964  -0.873  31.363  0.00  0.00    -0.072 C 
ATOM     13  C17 <0> d   1      26.735  -0.787  29.871  0.00  0.00     0.042 C 
ATOM     14  C18 <0> d   1      26.982   0.617  29.333  0.00  0.00     0.083 C 
ATOM     15  C19 <0> d   1      28.322   1.064  29.890  0.00  0.00     0.131 C 
ATOM     16  O20 <0> d   1      29.248   1.352  29.170  0.00  0.00    -0.298 OA
ATOM     17  C21 <0> d   1      28.429   1.126  31.389  0.00  0.00     0.112 C 
ATOM     18  C22 <0> d   1      26.204  -1.994  32.038  0.00  0.00     0.019 C 
ATOM     19  C24 <0> d   1      26.035  -3.185  31.105  0.00  0.00     0.010 C 
ATOM     20  C25 <0> d   1      25.252  -4.314  31.803  0.00  0.00     0.014 C 
ATOM     21  C26 <0> d   1      25.949  -4.662  33.118  0.00  0.00     0.003 C 
ATOM     22  C27 <0> d   1      27.411  -5.024  32.845  0.00  0.00     0.020 C 
ENDROOT
BRANCH   3  23
ATOM     23  O4  <0> d   1      25.856  -7.018  33.689  0.00  0.00    -0.377 OA
ATOM     24  H29 <0> d   1      26.796  -7.116  33.892  0.00  0.00     0.211 HD
ENDBRANCH   3  23
TORSDOF 1
ENDMDL
MODEL 125
REMARK CAVERDOCK RESULT:      -9.4      0.000      0.000
REMARK CAVERDOCK CONSTRAINTS:       0.0      0.0      0.0      0.0
REMARK CAVERDOCK TUNNEL: 124     -9.4      3.3    125.2
REMARK  1 active torsions:
REMARK  status: ('A' for Active; 'I' for Inactive)
REMARK    1  A    between atoms: C3_3  and  O4_4 
ROOT
ATOM      1  C1  <0> d   1      22.438  -5.754  33.722  0.00  0.00     0.015 C 
ATOM      2  C2  <0> d   1      23.594  -5.791  33.919  0.00  0.00    -0.078 C 
ATOM      3  C3  <0> d   1      25.045  -5.838  34.165  0.00  0.00     0.128 C 
ATOM      4  C5  <0> d   1      25.359  -5.381  35.612  0.00  0.00     0.052 C 
ATOM      5  C6  <0> d   1      26.186  -4.073  35.489  0.00  0.00     0.010 C 
ATOM      6  C7  <0> d   1      25.781  -3.539  34.111  0.00  0.00     0.003 C 
ATOM      7  C9  <0> d   1      26.760  -2.587  33.453  0.00  0.00     0.002 C 
ATOM      8  C11 <0> d   1      26.890  -1.279  34.238  0.00  0.00    -0.010 C 
ATOM      9  C13 <0> d   1      25.561  -0.520  34.208  0.00  0.00     0.010 C 
ATOM     10  C14 <0> d   1      27.977  -0.450  33.565  0.00  0.00     0.039 C 
ATOM     11  C15 <0> d   1      27.802  -0.376  32.062  0.00  0.00    -0.070 C 
ATOM     12  C16 <0> d   1      27.038  -1.187  31.392  0.00  0.00    -0.072 C 
ATOM     13  C17 <0> d   1      26.901  -1.170  29.886  0.00  0.00     0.042 C 
ATOM     14  C18 <0> d   1      27.237   0.195  29.296  0.00  0.00     0.083 C 
ATOM     15  C19 <0> d   1      28.558   0.618  29.911  0.00  0.00     0.131 C 
ATOM     16  O20 <0> d   1      29.536   0.834  29.236  0.00  0.00    -0.298 OA
ATOM     17  C21 <0> d   1      28.579   0.752  31.409  0.00  0.00     0.112 C 
ATOM     18  C22 <0> d   1      26.194  -2.243  32.073  0.00  0.00     0.019 C 
ATOM     19  C24 <0> d   1      26.031  -3.473  31.191  0.00  0.00     0.010 C 
ATOM     20  C25 <0> d   1      25.163  -4.534  31.894  0.00  0.00     0.014 C 
ATOM     21  C26 <0> d   1      25.766  -4.841  33.265  0.00  0.00     0.003 C 
ATOM     22  C27 <0> d   1      27.225  -5.272  33.098  0.00  0.00     0.020 C 
ENDROOT
BRANCH   3  23
ATOM     23  O4  <0> d   1      25.542  -7.159  33.942  0.00  0.00    -0.377 OA
ATOM     24  H29 <0> d   1      26.455  -7.290  34.232  0.00  0.00     0.211 HD
ENDBRANCH   3  23
TORSDOF 1
ENDMDL
MODEL 126
REMARK CAVERDOCK RESULT:     -10.8      0.000      0.000
REMARK CAVERDOCK CONSTRAINTS:       0.0      0.0      0.0      0.0
REMARK CAVERDOCK TUNNEL: 125    -10.8      3.3    126.5
REMARK  1 active torsions:
REMARK  status: ('A' for Active; 'I' for Inactive)
REMARK    1  A    between atoms: C3_3  and  O4_4 
ROOT
ATOM      1  C1  <0> d   1      26.490   0.690  28.974  0.00  0.00     0.015 C 
ATOM      2  C2  <0> d   1      27.204   0.423  29.866  0.00  0.00    -0.078 C 
ATOM      3  C3  <0> d   1      28.099   0.088  30.986  0.00  0.00     0.128 C 
ATOM      4  C5  <0> d   1      29.383  -0.600  30.459  0.00  0.00     0.052 C 
ATOM      5  C6  <0> d   1      29.371  -2.045  31.028  0.00  0.00     0.010 C 
ATOM      6  C7  <0> d   1      27.882  -2.297  31.292  0.00  0.00     0.003 C 
ATOM      7  C9  <0> d   1      27.561  -3.371  32.311  0.00  0.00     0.002 C 
ATOM      8  C11 <0> d   1      28.003  -4.756  31.831  0.00  0.00    -0.010 C 
ATOM      9  C13 <0> d   1      27.191  -5.162  30.599  0.00  0.00     0.010 C 
ATOM     10  C14 <0> d   1      27.747  -5.736  32.969  0.00  0.00     0.039 C 
ATOM     11  C15 <0> d   1      26.361  -5.586  33.562  0.00  0.00    -0.070 C 
ATOM     12  C16 <0> d   1      25.612  -4.540  33.369  0.00  0.00    -0.072 C 
ATOM     13  C17 <0> d   1      24.253  -4.344  34.005  0.00  0.00     0.042 C 
ATOM     14  C18 <0> d   1      23.600  -5.669  34.379  0.00  0.00     0.083 C 
ATOM     15  C19 <0> d   1      24.647  -6.469  35.133  0.00  0.00     0.131 C 
ATOM     16  O20 <0> d   1      24.475  -6.833  36.272  0.00  0.00    -0.298 OA
ATOM     17  C21 <0> d   1      25.911  -6.783  34.380  0.00  0.00     0.112 C 
ATOM     18  C22 <0> d   1      26.039  -3.401  32.469  0.00  0.00     0.019 C 
ATOM     19  C24 <0> d   1      25.481  -2.072  32.958  0.00  0.00     0.010 C 
ATOM     20  C25 <0> d   1      25.916  -0.925  32.027  0.00  0.00     0.014 C 
ATOM     21  C26 <0> d   1      27.440  -0.938  31.900  0.00  0.00     0.003 C 
ATOM     22  C27 <0> d   1      28.071  -0.856  33.292  0.00  0.00     0.020 C 
ENDROOT
BRANCH   3  23
ATOM     23  O4  <0> d   1      28.433   1.267  31.722  0.00  0.00    -0.377 OA
ATOM     24  H29 <0> d   1      29.383   1.431  31.791  0.00  0.00     0.211 HD
ENDBRANCH   3  23
TORSDOF 1
ENDMDL
MODEL 127
REMARK CAVERDOCK RESULT:      -9.0      0.000      0.000
REMARK CAVERDOCK CONSTRAINTS:       0.0      0.0      0.0      0.0
REMARK CAVERDOCK TUNNEL: 126     -9.0      3.3    127.1
REMARK  1 active torsions:
REMARK  status: ('A' for Active; 'I' for Inactive)
REMARK    1  A    between atoms: C3_3  and  O4_4 
ROOT
ATOM      1  C1  <0> d   1      22.186  -5.820  33.722  0.00  0.00     0.015 C 
ATOM      2  C2  <0> d   1      23.335  -5.902  33.947  0.00  0.00    -0.078 C 
ATOM      3  C3  <0> d   1      24.776  -6.005  34.228  0.00  0.00     0.128 C 
ATOM      4  C5  <0> d   1      25.072  -5.566  35.684  0.00  0.00     0.052 C 
ATOM      5  C6  <0> d   1      25.951  -4.290  35.587  0.00  0.00     0.010 C 
ATOM      6  C7  <0> d   1      25.600  -3.736  34.202  0.00  0.00     0.003 C 
ATOM      7  C9  <0> d   1      26.630  -2.819  33.572  0.00  0.00     0.002 C 
ATOM      8  C11 <0> d   1      26.791  -1.521  34.365  0.00  0.00    -0.010 C 
ATOM      9  C13 <0> d   1      25.494  -0.711  34.306  0.00  0.00     0.010 C 
ATOM     10  C14 <0> d   1      27.925  -0.732  33.722  0.00  0.00     0.039 C 
ATOM     11  C15 <0> d   1      27.790  -0.645  32.216  0.00  0.00    -0.070 C 
ATOM     12  C16 <0> d   1      27.011  -1.424  31.524  0.00  0.00    -0.072 C 
ATOM     13  C17 <0> d   1      26.912  -1.396  30.015  0.00  0.00     0.042 C 
ATOM     14  C18 <0> d   1      27.314  -0.043  29.439  0.00  0.00     0.083 C 
ATOM     15  C19 <0> d   1      28.635   0.327  30.088  0.00  0.00     0.131 C 
ATOM     16  O20 <0> d   1      29.637   0.507  29.438  0.00  0.00    -0.298 OA
ATOM     17  C21 <0> d   1      28.625   0.455  31.587  0.00  0.00     0.112 C 
ATOM     18  C22 <0> d   1      26.112  -2.449  32.180  0.00  0.00     0.019 C 
ATOM     19  C24 <0> d   1      25.923  -3.669  31.288  0.00  0.00     0.010 C 
ATOM     20  C25 <0> d   1      24.998  -4.698  31.965  0.00  0.00     0.014 C 
ATOM     21  C26 <0> d   1      25.556  -5.033  33.349  0.00  0.00     0.003 C 
ATOM     22  C27 <0> d   1      27.001  -5.519  33.216  0.00  0.00     0.020 C 
ENDROOT
BRANCH   3  23
ATOM     23  O4  <0> d   1      25.228  -7.343  34.011  0.00  0.00    -0.377 OA
ATOM     24  H29 <0> d   1      25.805  -7.681  34.708  0.00  0.00     0.211 HD
ENDBRANCH   3  23
TORSDOF 1
ENDMDL
MODEL 128
REMARK CAVERDOCK RESULT:     -10.3      0.000      0.000
REMARK CAVERDOCK CONSTRAINTS:       0.0      0.0      0.0      0.0
REMARK CAVERDOCK TUNNEL: 127    -10.3      3.2    128.4
REMARK  1 active torsions:
REMARK  status: ('A' for Active; 'I' for Inactive)
REMARK    1  A    between atoms: C3_3  and  O4_4 
ROOT
ATOM      1  C1  <0> d   1      26.351   0.445  29.371  0.00  0.00     0.015 C 
ATOM      2  C2  <0> d   1      27.080   0.156  30.245  0.00  0.00    -0.078 C 
ATOM      3  C3  <0> d   1      27.994  -0.207  31.341  0.00  0.00     0.128 C 
ATOM      4  C5  <0> d   1      29.241  -0.935  30.781  0.00  0.00     0.052 C 
ATOM      5  C6  <0> d   1      29.198  -2.379  31.352  0.00  0.00     0.010 C 
ATOM      6  C7  <0> d   1      27.710  -2.583  31.656  0.00  0.00     0.003 C 
ATOM      7  C9  <0> d   1      27.382  -3.647  32.685  0.00  0.00     0.002 C 
ATOM      8  C11 <0> d   1      27.767  -5.044  32.195  0.00  0.00    -0.010 C 
ATOM      9  C13 <0> d   1      26.909  -5.426  30.986  0.00  0.00     0.010 C 
ATOM     10  C14 <0> d   1      27.510  -6.015  33.341  0.00  0.00     0.039 C 
ATOM     11  C15 <0> d   1      26.145  -5.821  33.970  0.00  0.00    -0.070 C 
ATOM     12  C16 <0> d   1      25.425  -4.752  33.796  0.00  0.00    -0.072 C 
ATOM     13  C17 <0> d   1      24.091  -4.512  34.468  0.00  0.00     0.042 C 
ATOM     14  C18 <0> d   1      23.406  -5.816  34.862  0.00  0.00     0.083 C 
ATOM     15  C19 <0> d   1      24.447  -6.648  35.589  0.00  0.00     0.131 C 
ATOM     16  O20 <0> d   1      24.294  -7.005  36.732  0.00  0.00    -0.298 OA
ATOM     17  C21 <0> d   1      25.680  -7.002  34.802  0.00  0.00     0.112 C 
ATOM     18  C22 <0> d   1      25.864  -3.628  32.883  0.00  0.00     0.019 C 
ATOM     19  C24 <0> d   1      25.362  -2.281  33.385  0.00  0.00     0.010 C 
ATOM     20  C25 <0> d   1      25.808  -1.149  32.441  0.00  0.00     0.014 C 
ATOM     21  C26 <0> d   1      27.327  -1.211  32.274  0.00  0.00     0.003 C 
ATOM     22  C27 <0> d   1      27.997  -1.148  33.648  0.00  0.00     0.020 C 
ENDROOT
BRANCH   3  23
ATOM     23  O4  <0> d   1      28.384   0.961  32.065  0.00  0.00    -0.377 OA
ATOM     24  H29 <0> d   1      28.406   1.767  31.531  0.00  0.00     0.211 HD
ENDBRANCH   3  23
TORSDOF 1
ENDMDL
MODEL 129
REMARK CAVERDOCK RESULT:      -8.2      0.000      0.000
REMARK CAVERDOCK CONSTRAINTS:       0.0      0.0      0.0      0.0
REMARK CAVERDOCK TUNNEL: 128     -8.2      3.2    129.4
REMARK  1 active torsions:
REMARK  status: ('A' for Active; 'I' for Inactive)
REMARK    1  A    between atoms: C3_3  and  O4_4 
ROOT
ATOM      1  C1  <0> d   1      21.727  -5.927  33.559  0.00  0.00     0.015 C 
ATOM      2  C2  <0> d   1      22.838  -6.080  33.903  0.00  0.00    -0.078 C 
ATOM      3  C3  <0> d   1      24.233  -6.271  34.335  0.00  0.00     0.128 C 
ATOM      4  C5  <0> d   1      24.419  -5.768  35.788  0.00  0.00     0.052 C 
ATOM      5  C6  <0> d   1      25.402  -4.568  35.713  0.00  0.00     0.010 C 
ATOM      6  C7  <0> d   1      25.233  -4.075  34.272  0.00  0.00     0.003 C 
ATOM      7  C9  <0> d   1      26.389  -3.277  33.703  0.00  0.00     0.002 C 
ATOM      8  C11 <0> d   1      26.574  -1.948  34.438  0.00  0.00    -0.010 C 
ATOM      9  C13 <0> d   1      25.357  -1.050  34.205  0.00  0.00     0.010 C 
ATOM     10  C14 <0> d   1      27.825  -1.285  33.873  0.00  0.00     0.039 C 
ATOM     11  C15 <0> d   1      27.844  -1.280  32.359  0.00  0.00    -0.070 C 
ATOM     12  C16 <0> d   1      27.077  -2.041  31.633  0.00  0.00    -0.072 C 
ATOM     13  C17 <0> d   1      27.128  -2.097  30.123  0.00  0.00     0.042 C 
ATOM     14  C18 <0> d   1      27.690  -0.815  29.520  0.00  0.00     0.083 C 
ATOM     15  C19 <0> d   1      28.967  -0.504  30.280  0.00  0.00     0.131 C 
ATOM     16  O20 <0> d   1      30.039  -0.438  29.727  0.00  0.00    -0.298 OA
ATOM     17  C21 <0> d   1      28.821  -0.285  31.761  0.00  0.00     0.112 C 
ATOM     18  C22 <0> d   1      26.039  -2.955  32.248  0.00  0.00     0.019 C 
ATOM     19  C24 <0> d   1      25.843  -4.210  31.408  0.00  0.00     0.010 C 
ATOM     20  C25 <0> d   1      24.777  -5.125  32.041  0.00  0.00     0.014 C 
ATOM     21  C26 <0> d   1      25.169  -5.415  33.490  0.00  0.00     0.003 C 
ATOM     22  C27 <0> d   1      26.577  -6.013  33.531  0.00  0.00     0.020 C 
ENDROOT
BRANCH   3  23
ATOM     23  O4  <0> d   1      24.596  -7.650  34.236  0.00  0.00    -0.377 OA
ATOM     24  H29 <0> d   1      23.845  -8.258  34.277  0.00  0.00     0.211 HD
ENDBRANCH   3  23
TORSDOF 1
ENDMDL
MODEL 130
REMARK CAVERDOCK RESULT:      -8.2      0.000      0.000
REMARK CAVERDOCK CONSTRAINTS:       0.0      0.0      0.0      0.0
REMARK CAVERDOCK TUNNEL: 129     -8.2      3.1    130.1
REMARK  1 active torsions:
REMARK  status: ('A' for Active; 'I' for Inactive)
REMARK    1  A    between atoms: C3_3  and  O4_4 
ROOT
ATOM      1  C1  <0> d   1      26.547   0.064  29.412  0.00  0.00     0.015 C 
ATOM      2  C2  <0> d   1      27.293  -0.314  30.235  0.00  0.00    -0.078 C 
ATOM      3  C3  <0> d   1      28.228  -0.788  31.269  0.00  0.00     0.128 C 
ATOM      4  C5  <0> d   1      29.347  -1.646  30.627  0.00  0.00     0.052 C 
ATOM      5  C6  <0> d   1      29.179  -3.082  31.194  0.00  0.00     0.010 C 
ATOM      6  C7  <0> d   1      27.699  -3.121  31.593  0.00  0.00     0.003 C 
ATOM      7  C9  <0> d   1      27.320  -4.153  32.637  0.00  0.00     0.002 C 
ATOM      8  C11 <0> d   1      27.513  -5.579  32.118  0.00  0.00    -0.010 C 
ATOM      9  C13 <0> d   1      26.544  -5.849  30.965  0.00  0.00     0.010 C 
ATOM     10  C14 <0> d   1      27.222  -6.528  33.275  0.00  0.00     0.039 C 
ATOM     11  C15 <0> d   1      25.931  -6.189  33.991  0.00  0.00    -0.070 C 
ATOM     12  C16 <0> d   1      25.326  -5.044  33.868  0.00  0.00    -0.072 C 
ATOM     13  C17 <0> d   1      24.073  -4.664  34.625  0.00  0.00     0.042 C 
ATOM     14  C18 <0> d   1      23.272  -5.887  35.057  0.00  0.00     0.083 C 
ATOM     15  C19 <0> d   1      24.257  -6.839  35.712  0.00  0.00     0.131 C 
ATOM     16  O20 <0> d   1      24.138  -7.189  36.862  0.00  0.00    -0.298 OA
ATOM     17  C21 <0> d   1      25.390  -7.320  34.847  0.00  0.00     0.112 C 
ATOM     18  C22 <0> d   1      25.829  -3.967  32.932  0.00  0.00     0.019 C 
ATOM     19  C24 <0> d   1      25.515  -2.577  33.471  0.00  0.00     0.010 C 
ATOM     20  C25 <0> d   1      26.025  -1.492  32.504  0.00  0.00     0.014 C 
ATOM     21  C26 <0> d   1      27.513  -1.722  32.239  0.00  0.00     0.003 C 
ATOM     22  C27 <0> d   1      28.272  -1.749  33.568  0.00  0.00     0.020 C 
ENDROOT
BRANCH   3  23
ATOM     23  O4  <0> d   1      28.792   0.321  31.971  0.00  0.00    -0.377 OA
ATOM     24  H29 <0> d   1      29.508   0.081  32.576  0.00  0.00     0.211 HD
ENDBRANCH   3  23
TORSDOF 1
ENDMDL
MODEL 131
REMARK CAVERDOCK RESULT:      -7.5      0.000      0.000
REMARK CAVERDOCK CONSTRAINTS:       0.1      0.0      0.0      0.0
REMARK CAVERDOCK TUNNEL: 130     -7.5      3.1    131.3
REMARK  1 active torsions:
REMARK  status: ('A' for Active; 'I' for Inactive)
REMARK    1  A    between atoms: C3_3  and  O4_4 
ROOT
ATOM      1  C1  <0> d   1      26.327  -0.292  29.536  0.00  0.00     0.015 C 
ATOM      2  C2  <0> d   1      27.040  -0.511  30.442  0.00  0.00    -0.078 C 
ATOM      3  C3  <0> d   1      27.934  -0.786  31.579  0.00  0.00     0.128 C 
ATOM      4  C5  <0> d   1      29.201  -1.536  31.097  0.00  0.00     0.052 C 
ATOM      5  C6  <0> d   1      29.161  -2.937  31.765  0.00  0.00     0.010 C 
ATOM      6  C7  <0> d   1      27.669  -3.138  32.052  0.00  0.00     0.003 C 
ATOM      7  C9  <0> d   1      27.331  -4.132  33.145  0.00  0.00     0.002 C 
ATOM      8  C11 <0> d   1      27.741  -5.555  32.762  0.00  0.00    -0.010 C 
ATOM      9  C13 <0> d   1      26.914  -6.030  31.564  0.00  0.00     0.010 C 
ATOM     10  C14 <0> d   1      27.470  -6.448  33.966  0.00  0.00     0.039 C 
ATOM     11  C15 <0> d   1      26.091  -6.228  34.552  0.00  0.00    -0.070 C 
ATOM     12  C16 <0> d   1      25.363  -5.182  34.290  0.00  0.00    -0.072 C 
ATOM     13  C17 <0> d   1      24.013  -4.913  34.916  0.00  0.00     0.042 C 
ATOM     14  C18 <0> d   1      23.334  -6.195  35.385  0.00  0.00     0.083 C 
ATOM     15  C19 <0> d   1      24.368  -6.962  36.189  0.00  0.00     0.131 C 
ATOM     16  O20 <0> d   1      24.194  -7.241  37.351  0.00  0.00    -0.298 OA
ATOM     17  C21 <0> d   1      25.621  -7.354  35.454  0.00  0.00     0.112 C 
ATOM     18  C22 <0> d   1      25.809  -4.118  33.310  0.00  0.00     0.019 C 
ATOM     19  C24 <0> d   1      25.282  -2.746  33.708  0.00  0.00     0.010 C 
ATOM     20  C25 <0> d   1      25.736  -1.677  32.697  0.00  0.00     0.014 C 
ATOM     21  C26 <0> d   1      27.258  -1.731  32.566  0.00  0.00     0.003 C 
ATOM     22  C27 <0> d   1      27.899  -1.565  33.946  0.00  0.00     0.020 C 
ENDROOT
BRANCH   3  23
ATOM     23  O4  <0> d   1      28.297   0.434  32.229  0.00  0.00    -0.377 OA
ATOM     24  H29 <0> d   1      27.884   1.221  31.847  0.00  0.00     0.211 HD
ENDBRANCH   3  23
TORSDOF 1
ENDMDL
MODEL 132
REMARK CAVERDOCK RESULT:      -5.8      0.000      0.000
REMARK CAVERDOCK CONSTRAINTS:       0.0      0.0      0.0      0.0
REMARK CAVERDOCK TUNNEL: 131     -5.8      3.0    132.4
REMARK  1 active torsions:
REMARK  status: ('A' for Active; 'I' for Inactive)
REMARK    1  A    between atoms: C3_3  and  O4_4 
ROOT
ATOM      1  C1  <0> d   1      26.004  -6.278  37.534  0.00  0.00     0.015 C 
ATOM      2  C2  <0> d   1      25.329  -6.175  36.579  0.00  0.00    -0.078 C 
ATOM      3  C3  <0> d   1      24.483  -6.045  35.381  0.00  0.00     0.128 C 
ATOM      4  C5  <0> d   1      24.554  -7.337  34.530  0.00  0.00     0.052 C 
ATOM      5  C6  <0> d   1      25.213  -6.939  33.182  0.00  0.00     0.010 C 
ATOM      6  C7  <0> d   1      26.013  -5.684  33.549  0.00  0.00     0.003 C 
ATOM      7  C9  <0> d   1      26.345  -4.749  32.403  0.00  0.00     0.002 C 
ATOM      8  C11 <0> d   1      27.291  -5.405  31.395  0.00  0.00    -0.010 C 
ATOM      9  C13 <0> d   1      28.646  -5.675  32.053  0.00  0.00     0.010 C 
ATOM     10  C14 <0> d   1      27.463  -4.434  30.233  0.00  0.00     0.039 C 
ATOM     11  C15 <0> d   1      27.766  -3.024  30.696  0.00  0.00    -0.070 C 
ATOM     12  C16 <0> d   1      27.566  -2.615  31.914  0.00  0.00    -0.072 C 
ATOM     13  C17 <0> d   1      27.801  -1.195  32.378  0.00  0.00     0.042 C 
ATOM     14  C18 <0> d   1      28.818  -0.468  31.506  0.00  0.00     0.083 C 
ATOM     15  C19 <0> d   1      28.399  -0.702  30.066  0.00  0.00     0.131 C 
ATOM     16  O20 <0> d   1      28.117   0.210  29.327  0.00  0.00    -0.298 OA
ATOM     17  C21 <0> d   1      28.354  -2.136  29.614  0.00  0.00     0.112 C 
ATOM     18  C22 <0> d   1      27.073  -3.543  33.002  0.00  0.00     0.019 C 
ATOM     19  C24 <0> d   1      26.218  -2.797  34.018  0.00  0.00     0.010 C 
ATOM     20  C25 <0> d   1      25.731  -3.753  35.124  0.00  0.00     0.014 C 
ATOM     21  C26 <0> d   1      25.015  -4.939  34.477  0.00  0.00     0.003 C 
ATOM     22  C27 <0> d   1      23.883  -4.428  33.581  0.00  0.00     0.020 C 
ENDROOT
BRANCH   3  23
ATOM     23  O4  <0> d   1      23.132  -5.771  35.758  0.00  0.00    -0.377 OA
ATOM     24  H29 <0> d   1      22.478  -6.321  35.305  0.00  0.00     0.211 HD
ENDBRANCH   3  23
TORSDOF 1
ENDMDL
MODEL 133
REMARK CAVERDOCK RESULT:      -5.1      0.000      0.000
REMARK CAVERDOCK CONSTRAINTS:       0.0      0.0      0.0      0.0
REMARK CAVERDOCK TUNNEL: 132     -5.1      3.0    133.3
REMARK  1 active torsions:
REMARK  status: ('A' for Active; 'I' for Inactive)
REMARK    1  A    between atoms: C3_3  and  O4_4 
ROOT
ATOM      1  C1  <0> d   1      25.815  -6.231  37.629  0.00  0.00     0.015 C 
ATOM      2  C2  <0> d   1      25.172  -6.187  36.649  0.00  0.00    -0.078 C 
ATOM      3  C3  <0> d   1      24.365  -6.130  35.418  0.00  0.00     0.128 C 
ATOM      4  C5  <0> d   1      24.474  -7.467  34.643  0.00  0.00     0.052 C 
ATOM      5  C6  <0> d   1      25.175  -7.136  33.297  0.00  0.00     0.010 C 
ATOM      6  C7  <0> d   1      25.952  -5.855  33.620  0.00  0.00     0.003 C 
ATOM      7  C9  <0> d   1      26.314  -4.981  32.436  0.00  0.00     0.002 C 
ATOM      8  C11 <0> d   1      27.298  -5.681  31.497  0.00  0.00    -0.010 C 
ATOM      9  C13 <0> d   1      28.632  -5.902  32.213  0.00  0.00     0.010 C 
ATOM     10  C14 <0> d   1      27.500  -4.774  30.289  0.00  0.00     0.039 C 
ATOM     11  C15 <0> d   1      27.777  -3.338  30.684  0.00  0.00    -0.070 C 
ATOM     12  C16 <0> d   1      27.533  -2.864  31.871  0.00  0.00    -0.072 C 
ATOM     13  C17 <0> d   1      27.741  -1.419  32.264  0.00  0.00     0.042 C 
ATOM     14  C18 <0> d   1      28.781  -0.731  31.387  0.00  0.00     0.083 C 
ATOM     15  C19 <0> d   1      28.411  -1.047  29.949  0.00  0.00     0.131 C 
ATOM     16  O20 <0> d   1      28.146  -0.180  29.152  0.00  0.00    -0.298 OA
ATOM     17  C21 <0> d   1      28.392  -2.504  29.575  0.00  0.00     0.112 C 
ATOM     18  C22 <0> d   1      27.011  -3.737  32.992  0.00  0.00     0.019 C 
ATOM     19  C24 <0> d   1      26.117  -2.945  33.937  0.00  0.00     0.010 C 
ATOM     20  C25 <0> d   1      25.602  -3.844  35.077  0.00  0.00     0.014 C 
ATOM     21  C26 <0> d   1      24.917  -5.070  34.473  0.00  0.00     0.003 C 
ATOM     22  C27 <0> d   1      23.812  -4.620  33.514  0.00  0.00     0.020 C 
ENDROOT
BRANCH   3  23
ATOM     23  O4  <0> d   1      23.000  -5.850  35.735  0.00  0.00    -0.377 OA
ATOM     24  H29 <0> d   1      22.511  -6.611  36.077  0.00  0.00     0.211 HD
ENDBRANCH   3  23
TORSDOF 1
ENDMDL
MODEL 134
REMARK CAVERDOCK RESULT:      -4.2      0.000      0.000
REMARK CAVERDOCK CONSTRAINTS:       0.0      0.0      0.0      0.0
REMARK CAVERDOCK TUNNEL: 133     -4.2      3.0    134.2
REMARK  1 active torsions:
REMARK  status: ('A' for Active; 'I' for Inactive)
REMARK    1  A    between atoms: C3_3  and  O4_4 
ROOT
ATOM      1  C1  <0> d   1      23.330  -5.194  36.993  0.00  0.00     0.015 C 
ATOM      2  C2  <0> d   1      23.346  -5.578  35.884  0.00  0.00    -0.078 C 
ATOM      3  C3  <0> d   1      23.367  -6.059  34.492  0.00  0.00     0.128 C 
ATOM      4  C5  <0> d   1      24.035  -7.455  34.417  0.00  0.00     0.052 C 
ATOM      5  C6  <0> d   1      25.328  -7.277  33.577  0.00  0.00     0.010 C 
ATOM      6  C7  <0> d   1      25.648  -5.788  33.751  0.00  0.00     0.003 C 
ATOM      7  C9  <0> d   1      26.516  -5.165  32.676  0.00  0.00     0.002 C 
ATOM      8  C11 <0> d   1      27.925  -5.760  32.671  0.00  0.00    -0.010 C 
ATOM      9  C13 <0> d   1      28.644  -5.405  33.975  0.00  0.00     0.010 C 
ATOM     10  C14 <0> d   1      28.671  -5.158  31.487  0.00  0.00     0.039 C 
ATOM     11  C15 <0> d   1      28.523  -3.652  31.414  0.00  0.00    -0.070 C 
ATOM     12  C16 <0> d   1      27.607  -2.993  32.062  0.00  0.00    -0.072 C 
ATOM     13  C17 <0> d   1      27.403  -1.499  31.951  0.00  0.00     0.042 C 
ATOM     14  C18 <0> d   1      28.675  -0.777  31.520  0.00  0.00     0.083 C 
ATOM     15  C19 <0> d   1      29.210  -1.529  30.315  0.00  0.00     0.131 C 
ATOM     16  O20 <0> d   1      29.346  -0.997  29.240  0.00  0.00    -0.298 OA
ATOM     17  C21 <0> d   1      29.561  -2.975  30.538  0.00  0.00     0.112 C 
ATOM     18  C22 <0> d   1      26.644  -3.676  33.008  0.00  0.00     0.019 C 
ATOM     19  C24 <0> d   1      25.295  -2.969  33.029  0.00  0.00     0.010 C 
ATOM     20  C25 <0> d   1      24.330  -3.670  34.003  0.00  0.00     0.014 C 
ATOM     21  C26 <0> d   1      24.237  -5.150  33.632  0.00  0.00     0.003 C 
ATOM     22  C27 <0> d   1      23.818  -5.287  32.166  0.00  0.00     0.020 C 
ENDROOT
BRANCH   3  23
ATOM     23  O4  <0> d   1      22.038  -6.115  33.969  0.00  0.00    -0.377 OA
ATOM     24  H29 <0> d   1      21.827  -5.400  33.355  0.00  0.00     0.211 HD
ENDBRANCH   3  23
TORSDOF 1
ENDMDL
MODEL 135
REMARK CAVERDOCK RESULT:      -3.4      0.000      0.000
REMARK CAVERDOCK CONSTRAINTS:       0.0      0.0      0.0      0.0
REMARK CAVERDOCK TUNNEL: 134     -3.4      3.0    135.3
REMARK  1 active torsions:
REMARK  status: ('A' for Active; 'I' for Inactive)
REMARK    1  A    between atoms: C3_3  and  O4_4 
ROOT
ATOM      1  C1  <0> d   1      23.021  -5.057  37.029  0.00  0.00     0.015 C 
ATOM      2  C2  <0> d   1      23.092  -5.497  35.944  0.00  0.00    -0.078 C 
ATOM      3  C3  <0> d   1      23.181  -6.048  34.581  0.00  0.00     0.128 C 
ATOM      4  C5  <0> d   1      23.840  -7.450  34.611  0.00  0.00     0.052 C 
ATOM      5  C6  <0> d   1      25.177  -7.322  33.832  0.00  0.00     0.010 C 
ATOM      6  C7  <0> d   1      25.500  -5.828  33.947  0.00  0.00     0.003 C 
ATOM      7  C9  <0> d   1      26.427  -5.264  32.889  0.00  0.00     0.002 C 
ATOM      8  C11 <0> d   1      27.830  -5.867  32.988  0.00  0.00    -0.010 C 
ATOM      9  C13 <0> d   1      28.482  -5.450  34.308  0.00  0.00     0.010 C 
ATOM     10  C14 <0> d   1      28.641  -5.329  31.815  0.00  0.00     0.039 C 
ATOM     11  C15 <0> d   1      28.509  -3.828  31.660  0.00  0.00    -0.070 C 
ATOM     12  C16 <0> d   1      27.566  -3.132  32.225  0.00  0.00    -0.072 C 
ATOM     13  C17 <0> d   1      27.380  -1.644  32.030  0.00  0.00     0.042 C 
ATOM     14  C18 <0> d   1      28.679  -0.952  31.630  0.00  0.00     0.083 C 
ATOM     15  C19 <0> d   1      29.270  -1.767  30.494  0.00  0.00     0.131 C 
ATOM     16  O20 <0> d   1      29.466  -1.290  29.402  0.00  0.00    -0.298 OA
ATOM     17  C21 <0> d   1      29.597  -3.202  30.807  0.00  0.00     0.112 C 
ATOM     18  C22 <0> d   1      26.550  -3.761  33.153  0.00  0.00     0.019 C 
ATOM     19  C24 <0> d   1      25.208  -3.046  33.068  0.00  0.00     0.010 C 
ATOM     20  C25 <0> d   1      24.187  -3.692  34.024  0.00  0.00     0.014 C 
ATOM     21  C26 <0> d   1      24.102  -5.189  33.723  0.00  0.00     0.003 C 
ATOM     22  C27 <0> d   1      23.758  -5.397  32.246  0.00  0.00     0.020 C 
ENDROOT
BRANCH   3  23
ATOM     23  O4  <0> d   1      21.880  -6.123  33.993  0.00  0.00    -0.377 OA
ATOM     24  H29 <0> d   1      21.867  -5.942  33.043  0.00  0.00     0.211 HD
ENDBRANCH   3  23
TORSDOF 1
ENDMDL
MODEL 136
REMARK CAVERDOCK RESULT:      -1.0      0.000      0.000
REMARK CAVERDOCK CONSTRAINTS:       0.0      0.0      0.0      0.0
REMARK CAVERDOCK TUNNEL: 135     -1.0      3.0    136.1
REMARK  1 active torsions:
REMARK  status: ('A' for Active; 'I' for Inactive)
REMARK    1  A    between atoms: C3_3  and  O4_4 
ROOT
ATOM      1  C1  <0> d   1      28.993  -5.354  31.118  0.00  0.00     0.015 C 
ATOM      2  C2  <0> d   1      28.478  -4.568  31.821  0.00  0.00    -0.078 C 
ATOM      3  C3  <0> d   1      27.831  -3.582  32.702  0.00  0.00     0.128 C 
ATOM      4  C5  <0> d   1      28.211  -3.852  34.180  0.00  0.00     0.052 C 
ATOM      5  C6  <0> d   1      26.894  -4.239  34.907  0.00  0.00     0.010 C 
ATOM      6  C7  <0> d   1      26.014  -4.763  33.766  0.00  0.00     0.003 C 
ATOM      7  C9  <0> d   1      24.519  -4.733  34.013  0.00  0.00     0.002 C 
ATOM      8  C11 <0> d   1      24.115  -5.682  35.144  0.00  0.00    -0.010 C 
ATOM      9  C13 <0> d   1      24.391  -7.130  34.731  0.00  0.00     0.010 C 
ATOM     10  C14 <0> d   1      22.623  -5.488  35.390  0.00  0.00     0.039 C 
ATOM     11  C15 <0> d   1      21.817  -5.508  34.108  0.00  0.00    -0.070 C 
ATOM     12  C16 <0> d   1      22.347  -5.360  32.929  0.00  0.00    -0.072 C 
ATOM     13  C17 <0> d   1      21.552  -5.312  31.644  0.00  0.00     0.042 C 
ATOM     14  C18 <0> d   1      20.210  -6.025  31.774  0.00  0.00     0.083 C 
ATOM     15  C19 <0> d   1      19.567  -5.506  33.047  0.00  0.00     0.131 C 
ATOM     16  O20 <0> d   1      18.502  -4.937  33.038  0.00  0.00    -0.298 OA
ATOM     17  C21 <0> d   1      20.333  -5.743  34.320  0.00  0.00     0.112 C 
ATOM     18  C22 <0> d   1      23.842  -5.226  32.732  0.00  0.00     0.019 C 
ATOM     19  C24 <0> d   1      24.163  -4.345  31.532  0.00  0.00     0.010 C 
ATOM     20  C25 <0> d   1      25.686  -4.226  31.339  0.00  0.00     0.014 C 
ATOM     21  C26 <0> d   1      26.316  -3.734  32.642  0.00  0.00     0.003 C 
ATOM     22  C27 <0> d   1      25.657  -2.419  33.066  0.00  0.00     0.020 C 
ENDROOT
BRANCH   3  23
ATOM     23  O4  <0> d   1      28.213  -2.257  32.325  0.00  0.00    -0.377 OA
ATOM     24  H29 <0> d   1      28.916  -2.224  31.663  0.00  0.00     0.211 HD
ENDBRANCH   3  23
TORSDOF 1
ENDMDL
MODEL 137
REMARK CAVERDOCK RESULT:      -1.1      0.000      0.000
REMARK CAVERDOCK CONSTRAINTS:       0.0      0.0      0.0      0.0
REMARK CAVERDOCK TUNNEL: 136     -1.1      3.0    137.2
REMARK  1 active torsions:
REMARK  status: ('A' for Active; 'I' for Inactive)
REMARK    1  A    between atoms: C3_3  and  O4_4 
ROOT
ATOM      1  C1  <0> d   1      29.013  -5.409  31.309  0.00  0.00     0.015 C 
ATOM      2  C2  <0> d   1      28.486  -4.634  32.015  0.00  0.00    -0.078 C 
ATOM      3  C3  <0> d   1      27.824  -3.661  32.900  0.00  0.00     0.128 C 
ATOM      4  C5  <0> d   1      28.159  -3.968  34.381  0.00  0.00     0.052 C 
ATOM      5  C6  <0> d   1      26.819  -4.359  35.062  0.00  0.00     0.010 C 
ATOM      6  C7  <0> d   1      25.967  -4.848  33.886  0.00  0.00     0.003 C 
ATOM      7  C9  <0> d   1      24.466  -4.810  34.091  0.00  0.00     0.002 C 
ATOM      8  C11 <0> d   1      24.021  -5.780  35.188  0.00  0.00    -0.010 C 
ATOM      9  C13 <0> d   1      24.296  -7.220  34.751  0.00  0.00     0.010 C 
ATOM     10  C14 <0> d   1      22.525  -5.576  35.397  0.00  0.00     0.039 C 
ATOM     11  C15 <0> d   1      21.755  -5.559  34.093  0.00  0.00    -0.070 C 
ATOM     12  C16 <0> d   1      22.320  -5.391  32.933  0.00  0.00    -0.072 C 
ATOM     13  C17 <0> d   1      21.561  -5.306  31.628  0.00  0.00     0.042 C 
ATOM     14  C18 <0> d   1      20.210  -6.009  31.704  0.00  0.00     0.083 C 
ATOM     15  C19 <0> d   1      19.536  -5.513  32.970  0.00  0.00     0.131 C 
ATOM     16  O20 <0> d   1      18.477  -4.933  32.945  0.00  0.00    -0.298 OA
ATOM     17  C21 <0> d   1      20.263  -5.785  34.259  0.00  0.00     0.112 C 
ATOM     18  C22 <0> d   1      23.820  -5.267  32.781  0.00  0.00     0.019 C 
ATOM     19  C24 <0> d   1      24.183  -4.363  31.611  0.00  0.00     0.010 C 
ATOM     20  C25 <0> d   1      25.712  -4.254  31.463  0.00  0.00     0.014 C 
ATOM     21  C26 <0> d   1      26.309  -3.797  32.794  0.00  0.00     0.003 C 
ATOM     22  C27 <0> d   1      25.651  -2.486  33.229  0.00  0.00     0.020 C 
ENDROOT
BRANCH   3  23
ATOM     23  O4  <0> d   1      28.228  -2.332  32.563  0.00  0.00    -0.377 OA
ATOM     24  H29 <0> d   1      27.693  -1.922  31.870  0.00  0.00     0.211 HD
ENDBRANCH   3  23
TORSDOF 1
ENDMDL
MODEL 138
REMARK CAVERDOCK RESULT:      -0.6      0.000      0.000
REMARK CAVERDOCK CONSTRAINTS:       0.0      0.0      0.0      0.0
REMARK CAVERDOCK TUNNEL: 137     -0.6      2.9    138.4
REMARK  1 active torsions:
REMARK  status: ('A' for Active; 'I' for Inactive)
REMARK    1  A    between atoms: C3_3  and  O4_4 
ROOT
ATOM      1  C1  <0> d   1      28.880  -5.689  31.494  0.00  0.00     0.015 C 
ATOM      2  C2  <0> d   1      28.374  -4.907  32.208  0.00  0.00    -0.078 C 
ATOM      3  C3  <0> d   1      27.738  -3.926  33.103  0.00  0.00     0.128 C 
ATOM      4  C5  <0> d   1      28.044  -4.271  34.582  0.00  0.00     0.052 C 
ATOM      5  C6  <0> d   1      26.682  -4.623  35.240  0.00  0.00     0.010 C 
ATOM      6  C7  <0> d   1      25.826  -5.059  34.046  0.00  0.00     0.003 C 
ATOM      7  C9  <0> d   1      24.325  -4.968  34.236  0.00  0.00     0.002 C 
ATOM      8  C11 <0> d   1      23.831  -5.939  35.310  0.00  0.00    -0.010 C 
ATOM      9  C13 <0> d   1      24.057  -7.381  34.849  0.00  0.00     0.010 C 
ATOM     10  C14 <0> d   1      22.342  -5.684  35.505  0.00  0.00     0.039 C 
ATOM     11  C15 <0> d   1      21.588  -5.615  34.193  0.00  0.00    -0.070 C 
ATOM     12  C16 <0> d   1      22.173  -5.447  33.043  0.00  0.00    -0.072 C 
ATOM     13  C17 <0> d   1      21.433  -5.311  31.731  0.00  0.00     0.042 C 
ATOM     14  C18 <0> d   1      20.056  -5.963  31.779  0.00  0.00     0.083 C 
ATOM     15  C19 <0> d   1      19.386  -5.464  33.046  0.00  0.00     0.131 C 
ATOM     16  O20 <0> d   1      18.350  -4.844  33.020  0.00  0.00    -0.298 OA
ATOM     17  C21 <0> d   1      20.087  -5.787  34.338  0.00  0.00     0.112 C 
ATOM     18  C22 <0> d   1      23.678  -5.377  32.910  0.00  0.00     0.019 C 
ATOM     19  C24 <0> d   1      24.089  -4.467  31.760  0.00  0.00     0.010 C 
ATOM     20  C25 <0> d   1      25.623  -4.413  31.631  0.00  0.00     0.014 C 
ATOM     21  C26 <0> d   1      26.220  -4.003  32.978  0.00  0.00     0.003 C 
ATOM     22  C27 <0> d   1      25.607  -2.675  33.429  0.00  0.00     0.020 C 
ENDROOT
BRANCH   3  23
ATOM     23  O4  <0> d   1      28.195  -2.607  32.795  0.00  0.00    -0.377 OA
ATOM     24  H29 <0> d   1      27.688  -2.167  32.100  0.00  0.00     0.211 HD
ENDBRANCH   3  23
TORSDOF 1
ENDMDL
MODEL 139
REMARK CAVERDOCK RESULT:      -0.3      0.000      0.000
REMARK CAVERDOCK CONSTRAINTS:       0.0      0.0      0.0      0.0
REMARK CAVERDOCK TUNNEL: 138     -0.3      2.9    139.1
REMARK  1 active torsions:
REMARK  status: ('A' for Active; 'I' for Inactive)
REMARK    1  A    between atoms: C3_3  and  O4_4 
ROOT
ATOM      1  C1  <0> d   1      28.997  -5.827  31.438  0.00  0.00     0.015 C 
ATOM      2  C2  <0> d   1      28.508  -5.060  32.179  0.00  0.00    -0.078 C 
ATOM      3  C3  <0> d   1      27.893  -4.097  33.108  0.00  0.00     0.128 C 
ATOM      4  C5  <0> d   1      28.187  -4.503  34.574  0.00  0.00     0.052 C 
ATOM      5  C6  <0> d   1      26.817  -4.846  35.217  0.00  0.00     0.010 C 
ATOM      6  C7  <0> d   1      25.953  -5.218  34.006  0.00  0.00     0.003 C 
ATOM      7  C9  <0> d   1      24.454  -5.099  34.197  0.00  0.00     0.002 C 
ATOM      8  C11 <0> d   1      23.935  -6.097  35.234  0.00  0.00    -0.010 C 
ATOM      9  C13 <0> d   1      24.128  -7.526  34.722  0.00  0.00     0.010 C 
ATOM     10  C14 <0> d   1      22.452  -5.813  35.437  0.00  0.00     0.039 C 
ATOM     11  C15 <0> d   1      21.703  -5.679  34.127  0.00  0.00    -0.070 C 
ATOM     12  C16 <0> d   1      22.294  -5.484  32.985  0.00  0.00    -0.072 C 
ATOM     13  C17 <0> d   1      21.561  -5.282  31.677  0.00  0.00     0.042 C 
ATOM     14  C18 <0> d   1      20.169  -5.903  31.699  0.00  0.00     0.083 C 
ATOM     15  C19 <0> d   1      19.508  -5.436  32.983  0.00  0.00     0.131 C 
ATOM     16  O20 <0> d   1      18.487  -4.791  32.977  0.00  0.00    -0.298 OA
ATOM     17  C21 <0> d   1      20.199  -5.821  34.263  0.00  0.00     0.112 C 
ATOM     18  C22 <0> d   1      23.801  -5.444  32.856  0.00  0.00     0.019 C 
ATOM     19  C24 <0> d   1      24.236  -4.503  31.741  0.00  0.00     0.010 C 
ATOM     20  C25 <0> d   1      25.771  -4.480  31.617  0.00  0.00     0.014 C 
ATOM     21  C26 <0> d   1      26.375  -4.134  32.978  0.00  0.00     0.003 C 
ATOM     22  C27 <0> d   1      25.792  -2.809  33.476  0.00  0.00     0.020 C 
ENDROOT
BRANCH   3  23
ATOM     23  O4  <0> d   1      28.382  -2.779  32.849  0.00  0.00    -0.377 OA
ATOM     24  H29 <0> d   1      29.258  -2.758  32.441  0.00  0.00     0.211 HD
ENDBRANCH   3  23
TORSDOF 1
ENDMDL
MODEL 140
REMARK CAVERDOCK RESULT:       0.5      0.000      0.000
REMARK CAVERDOCK CONSTRAINTS:       0.0      0.0      0.0      0.0
REMARK CAVERDOCK TUNNEL: 139      0.5      2.9    140.1
REMARK  1 active torsions:
REMARK  status: ('A' for Active; 'I' for Inactive)
REMARK    1  A    between atoms: C3_3  and  O4_4 
ROOT
ATOM      1  C1  <0> d   1      28.854  -5.772  31.375  0.00  0.00     0.015 C 
ATOM      2  C2  <0> d   1      28.366  -5.050  32.160  0.00  0.00    -0.078 C 
ATOM      3  C3  <0> d   1      27.752  -4.144  33.146  0.00  0.00     0.128 C 
ATOM      4  C5  <0> d   1      28.072  -4.620  34.585  0.00  0.00     0.052 C 
ATOM      5  C6  <0> d   1      26.714  -5.014  35.228  0.00  0.00     0.010 C 
ATOM      6  C7  <0> d   1      25.839  -5.335  34.011  0.00  0.00     0.003 C 
ATOM      7  C9  <0> d   1      24.341  -5.244  34.227  0.00  0.00     0.002 C 
ATOM      8  C11 <0> d   1      23.849  -6.301  35.219  0.00  0.00    -0.010 C 
ATOM      9  C13 <0> d   1      24.052  -7.700  34.631  0.00  0.00     0.010 C 
ATOM     10  C14 <0> d   1      22.365  -6.048  35.455  0.00  0.00     0.039 C 
ATOM     11  C15 <0> d   1      21.597  -5.856  34.164  0.00  0.00    -0.070 C 
ATOM     12  C16 <0> d   1      22.169  -5.595  33.025  0.00  0.00    -0.072 C 
ATOM     13  C17 <0> d   1      21.416  -5.336  31.740  0.00  0.00     0.042 C 
ATOM     14  C18 <0> d   1      20.032  -5.975  31.749  0.00  0.00     0.083 C 
ATOM     15  C19 <0> d   1      19.383  -5.583  33.063  0.00  0.00     0.131 C 
ATOM     16  O20 <0> d   1      18.354  -4.952  33.104  0.00  0.00    -0.298 OA
ATOM     17  C21 <0> d   1      20.096  -6.024  34.312  0.00  0.00     0.112 C 
ATOM     18  C22 <0> d   1      23.674  -5.529  32.880  0.00  0.00     0.019 C 
ATOM     19  C24 <0> d   1      24.081  -4.526  31.808  0.00  0.00     0.010 C 
ATOM     20  C25 <0> d   1      25.614  -4.478  31.665  0.00  0.00     0.014 C 
ATOM     21  C26 <0> d   1      26.233  -4.193  33.034  0.00  0.00     0.003 C 
ATOM     22  C27 <0> d   1      25.640  -2.904  33.607  0.00  0.00     0.020 C 
ENDROOT
BRANCH   3  23
ATOM     23  O4  <0> d   1      28.222  -2.808  32.949  0.00  0.00    -0.377 OA
ATOM     24  H29 <0> d   1      27.978  -2.428  32.094  0.00  0.00     0.211 HD
ENDBRANCH   3  23
TORSDOF 1
ENDMDL
MODEL 141
REMARK CAVERDOCK RESULT:       1.3      0.000      0.000
REMARK CAVERDOCK CONSTRAINTS:       0.0      0.0      0.0      0.0
REMARK CAVERDOCK TUNNEL: 140      1.3      2.9    141.4
REMARK  1 active torsions:
REMARK  status: ('A' for Active; 'I' for Inactive)
REMARK    1  A    between atoms: C3_3  and  O4_4 
ROOT
ATOM      1  C1  <0> d   1      28.506  -5.985  31.675  0.00  0.00     0.015 C 
ATOM      2  C2  <0> d   1      28.012  -5.232  32.427  0.00  0.00    -0.078 C 
ATOM      3  C3  <0> d   1      27.391  -4.287  33.371  0.00  0.00     0.128 C 
ATOM      4  C5  <0> d   1      27.640  -4.744  34.830  0.00  0.00     0.052 C 
ATOM      5  C6  <0> d   1      26.247  -5.080  35.427  0.00  0.00     0.010 C 
ATOM      6  C7  <0> d   1      25.408  -5.397  34.184  0.00  0.00     0.003 C 
ATOM      7  C9  <0> d   1      23.907  -5.254  34.340  0.00  0.00     0.002 C 
ATOM      8  C11 <0> d   1      23.343  -6.274  35.331  0.00  0.00    -0.010 C 
ATOM      9  C13 <0> d   1      23.522  -7.690  34.779  0.00  0.00     0.010 C 
ATOM     10  C14 <0> d   1      21.860  -5.968  35.505  0.00  0.00     0.039 C 
ATOM     11  C15 <0> d   1      21.149  -5.778  34.182  0.00  0.00    -0.070 C 
ATOM     12  C16 <0> d   1      21.772  -5.559  33.061  0.00  0.00    -0.072 C 
ATOM     13  C17 <0> d   1      21.077  -5.302  31.743  0.00  0.00     0.042 C 
ATOM     14  C18 <0> d   1      19.674  -5.896  31.710  0.00  0.00     0.083 C 
ATOM     15  C19 <0> d   1      18.989  -5.456  32.991  0.00  0.00     0.131 C 
ATOM     16  O20 <0> d   1      17.980  -4.791  32.980  0.00  0.00    -0.298 OA
ATOM     17  C21 <0> d   1      19.638  -5.895  34.275  0.00  0.00     0.112 C 
ATOM     18  C22 <0> d   1      23.283  -5.545  32.973  0.00  0.00     0.019 C 
ATOM     19  C24 <0> d   1      23.764  -4.577  31.899  0.00  0.00     0.010 C 
ATOM     20  C25 <0> d   1      25.302  -4.581  31.815  0.00  0.00     0.014 C 
ATOM     21  C26 <0> d   1      25.877  -4.289  33.201  0.00  0.00     0.003 C 
ATOM     22  C27 <0> d   1      25.306  -2.970  33.726  0.00  0.00     0.020 C 
ENDROOT
BRANCH   3  23
ATOM     23  O4  <0> d   1      27.912  -2.972  33.166  0.00  0.00    -0.377 OA
ATOM     24  H29 <0> d   1      27.243  -2.274  33.199  0.00  0.00     0.211 HD
ENDBRANCH   3  23
TORSDOF 1
ENDMDL
MODEL 142
REMARK CAVERDOCK RESULT:       1.6      0.000      0.000
REMARK CAVERDOCK CONSTRAINTS:       0.0      0.0      0.0      0.0
REMARK CAVERDOCK TUNNEL: 141      1.6      2.9    142.3
REMARK  1 active torsions:
REMARK  status: ('A' for Active; 'I' for Inactive)
REMARK    1  A    between atoms: C3_3  and  O4_4 
ROOT
ATOM      1  C1  <0> d   1      28.467  -6.250  31.425  0.00  0.00     0.015 C 
ATOM      2  C2  <0> d   1      28.025  -5.508  32.219  0.00  0.00    -0.078 C 
ATOM      3  C3  <0> d   1      27.470  -4.576  33.215  0.00  0.00     0.128 C 
ATOM      4  C5  <0> d   1      27.730  -5.104  34.647  0.00  0.00     0.052 C 
ATOM      5  C6  <0> d   1      26.336  -5.402  35.264  0.00  0.00     0.010 C 
ATOM      6  C7  <0> d   1      25.457  -5.629  34.029  0.00  0.00     0.003 C 
ATOM      7  C9  <0> d   1      23.968  -5.424  34.227  0.00  0.00     0.002 C 
ATOM      8  C11 <0> d   1      23.379  -6.458  35.190  0.00  0.00    -0.010 C 
ATOM      9  C13 <0> d   1      23.480  -7.857  34.576  0.00  0.00     0.010 C 
ATOM     10  C14 <0> d   1      21.916  -6.093  35.412  0.00  0.00     0.039 C 
ATOM     11  C15 <0> d   1      21.185  -5.816  34.115  0.00  0.00    -0.070 C 
ATOM     12  C16 <0> d   1      21.793  -5.578  32.990  0.00  0.00    -0.072 C 
ATOM     13  C17 <0> d   1      21.082  -5.235  31.700  0.00  0.00     0.042 C 
ATOM     14  C18 <0> d   1      19.652  -5.763  31.677  0.00  0.00     0.083 C 
ATOM     15  C19 <0> d   1      19.016  -5.347  32.991  0.00  0.00     0.131 C 
ATOM     16  O20 <0> d   1      18.040  -4.637  33.031  0.00  0.00    -0.298 OA
ATOM     17  C21 <0> d   1      19.673  -5.868  34.240  0.00  0.00     0.112 C 
ATOM     18  C22 <0> d   1      23.300  -5.629  32.865  0.00  0.00     0.019 C 
ATOM     19  C24 <0> d   1      23.801  -4.640  31.821  0.00  0.00     0.010 C 
ATOM     20  C25 <0> d   1      25.335  -4.710  31.699  0.00  0.00     0.014 C 
ATOM     21  C26 <0> d   1      25.954  -4.503  33.082  0.00  0.00     0.003 C 
ATOM     22  C27 <0> d   1      25.456  -3.182  33.674  0.00  0.00     0.020 C 
ENDROOT
BRANCH   3  23
ATOM     23  O4  <0> d   1      28.046  -3.278  33.052  0.00  0.00    -0.377 OA
ATOM     24  H29 <0> d   1      27.417  -2.552  33.161  0.00  0.00     0.211 HD
ENDBRANCH   3  23
TORSDOF 1
ENDMDL
MODEL 143
REMARK CAVERDOCK RESULT:       2.0      0.000      0.000
REMARK CAVERDOCK CONSTRAINTS:       0.1      0.0      0.0      0.0
REMARK CAVERDOCK TUNNEL: 142      2.0      2.8    143.2
REMARK  1 active torsions:
REMARK  status: ('A' for Active; 'I' for Inactive)
REMARK    1  A    between atoms: C3_3  and  O4_4 
ROOT
ATOM      1  C1  <0> d   1      28.499  -6.092  31.467  0.00  0.00     0.015 C 
ATOM      2  C2  <0> d   1      28.041  -5.396  32.293  0.00  0.00    -0.078 C 
ATOM      3  C3  <0> d   1      27.465  -4.523  33.329  0.00  0.00     0.128 C 
ATOM      4  C5  <0> d   1      27.731  -5.113  34.736  0.00  0.00     0.052 C 
ATOM      5  C6  <0> d   1      26.342  -5.466  35.333  0.00  0.00     0.010 C 
ATOM      6  C7  <0> d   1      25.470  -5.652  34.087  0.00  0.00     0.003 C 
ATOM      7  C9  <0> d   1      23.977  -5.486  34.289  0.00  0.00     0.002 C 
ATOM      8  C11 <0> d   1      23.406  -6.575  35.200  0.00  0.00    -0.010 C 
ATOM      9  C13 <0> d   1      23.536  -7.940  34.522  0.00  0.00     0.010 C 
ATOM     10  C14 <0> d   1      21.936  -6.249  35.434  0.00  0.00     0.039 C 
ATOM     11  C15 <0> d   1      21.203  -5.925  34.148  0.00  0.00    -0.070 C 
ATOM     12  C16 <0> d   1      21.809  -5.623  33.037  0.00  0.00    -0.072 C 
ATOM     13  C17 <0> d   1      21.095  -5.234  31.763  0.00  0.00     0.042 C 
ATOM     14  C18 <0> d   1      19.675  -5.788  31.710  0.00  0.00     0.083 C 
ATOM     15  C19 <0> d   1      19.028  -5.446  33.040  0.00  0.00     0.131 C 
ATOM     16  O20 <0> d   1      18.038  -4.758  33.110  0.00  0.00    -0.298 OA
ATOM     17  C21 <0> d   1      19.692  -6.012  34.265  0.00  0.00     0.112 C 
ATOM     18  C22 <0> d   1      23.318  -5.639  32.916  0.00  0.00     0.019 C 
ATOM     19  C24 <0> d   1      23.802  -4.593  31.921  0.00  0.00     0.010 C 
ATOM     20  C25 <0> d   1      25.337  -4.627  31.801  0.00  0.00     0.014 C 
ATOM     21  C26 <0> d   1      25.948  -4.473  33.194  0.00  0.00     0.003 C 
ATOM     22  C27 <0> d   1      25.423  -3.191  33.846  0.00  0.00     0.020 C 
ENDROOT
BRANCH   3  23
ATOM     23  O4  <0> d   1      28.016  -3.208  33.229  0.00  0.00    -0.377 OA
ATOM     24  H29 <0> d   1      27.950  -2.691  34.043  0.00  0.00     0.211 HD
ENDBRANCH   3  23
TORSDOF 1
ENDMDL
MODEL 144
REMARK CAVERDOCK RESULT:       2.9      0.000      0.000
REMARK CAVERDOCK CONSTRAINTS:       0.4      0.0      0.0      0.0
REMARK CAVERDOCK TUNNEL: 143      2.9      2.8    144.2
REMARK  1 active torsions:
REMARK  status: ('A' for Active; 'I' for Inactive)
REMARK    1  A    between atoms: C3_3  and  O4_4 
ROOT
ATOM      1  C1  <0> d   1      28.500  -6.343  31.665  0.00  0.00     0.015 C 
ATOM      2  C2  <0> d   1      28.060  -5.615  32.472  0.00  0.00    -0.078 C 
ATOM      3  C3  <0> d   1      27.506  -4.701  33.486  0.00  0.00     0.128 C 
ATOM      4  C5  <0> d   1      27.737  -5.272  34.907  0.00  0.00     0.052 C 
ATOM      5  C6  <0> d   1      26.330  -5.563  35.496  0.00  0.00     0.010 C 
ATOM      6  C7  <0> d   1      25.464  -5.741  34.244  0.00  0.00     0.003 C 
ATOM      7  C9  <0> d   1      23.976  -5.516  34.428  0.00  0.00     0.002 C 
ATOM      8  C11 <0> d   1      23.357  -6.566  35.353  0.00  0.00    -0.010 C 
ATOM      9  C13 <0> d   1      23.443  -7.948  34.703  0.00  0.00     0.010 C 
ATOM     10  C14 <0> d   1      21.898  -6.182  35.566  0.00  0.00     0.039 C 
ATOM     11  C15 <0> d   1      21.189  -5.857  34.267  0.00  0.00    -0.070 C 
ATOM     12  C16 <0> d   1      21.817  -5.599  33.157  0.00  0.00    -0.072 C 
ATOM     13  C17 <0> d   1      21.129  -5.210  31.867  0.00  0.00     0.042 C 
ATOM     14  C18 <0> d   1      19.691  -5.712  31.811  0.00  0.00     0.083 C 
ATOM     15  C19 <0> d   1      19.045  -5.320  33.127  0.00  0.00     0.131 C 
ATOM     16  O20 <0> d   1      18.080  -4.596  33.173  0.00  0.00    -0.298 OA
ATOM     17  C21 <0> d   1      19.675  -5.886  34.370  0.00  0.00     0.112 C 
ATOM     18  C22 <0> d   1      23.325  -5.672  33.051  0.00  0.00     0.019 C 
ATOM     19  C24 <0> d   1      23.857  -4.665  32.041  0.00  0.00     0.010 C 
ATOM     20  C25 <0> d   1      25.391  -4.757  31.938  0.00  0.00     0.014 C 
ATOM     21  C26 <0> d   1      25.993  -4.598  33.334  0.00  0.00     0.003 C 
ATOM     22  C27 <0> d   1      25.510  -3.286  33.955  0.00  0.00     0.020 C 
ENDROOT
BRANCH   3  23
ATOM     23  O4  <0> d   1      28.106  -3.409  33.366  0.00  0.00    -0.377 OA
ATOM     24  H29 <0> d   1      28.536  -3.099  34.174  0.00  0.00     0.211 HD
ENDBRANCH   3  23
TORSDOF 1
ENDMDL
MODEL 145
REMARK CAVERDOCK RESULT:       3.4      0.000      0.000
REMARK CAVERDOCK CONSTRAINTS:       0.0      0.0      0.0      0.0
REMARK CAVERDOCK TUNNEL: 144      3.4      2.8    145.2
REMARK  1 active torsions:
REMARK  status: ('A' for Active; 'I' for Inactive)
REMARK    1  A    between atoms: C3_3  and  O4_4 
ROOT
ATOM      1  C1  <0> d   1      28.434  -6.144  31.495  0.00  0.00     0.015 C 
ATOM      2  C2  <0> d   1      27.997  -5.519  32.387  0.00  0.00    -0.078 C 
ATOM      3  C3  <0> d   1      27.447  -4.735  33.505  0.00  0.00     0.128 C 
ATOM      4  C5  <0> d   1      27.694  -5.468  34.847  0.00  0.00     0.052 C 
ATOM      5  C6  <0> d   1      26.294  -5.836  35.409  0.00  0.00     0.010 C 
ATOM      6  C7  <0> d   1      25.418  -5.872  34.152  0.00  0.00     0.003 C 
ATOM      7  C9  <0> d   1      23.931  -5.682  34.373  0.00  0.00     0.002 C 
ATOM      8  C11 <0> d   1      23.326  -6.837  35.174  0.00  0.00    -0.010 C 
ATOM      9  C13 <0> d   1      23.415  -8.133  34.365  0.00  0.00     0.010 C 
ATOM     10  C14 <0> d   1      21.867  -6.491  35.442  0.00  0.00     0.039 C 
ATOM     11  C15 <0> d   1      21.144  -6.021  34.197  0.00  0.00    -0.070 C 
ATOM     12  C16 <0> d   1      21.760  -5.631  33.119  0.00  0.00    -0.072 C 
ATOM     13  C17 <0> d   1      21.059  -5.097  31.891  0.00  0.00     0.042 C 
ATOM     14  C18 <0> d   1      19.623  -5.600  31.787  0.00  0.00     0.083 C 
ATOM     15  C19 <0> d   1      18.986  -5.370  33.145  0.00  0.00     0.131 C 
ATOM     16  O20 <0> d   1      18.017  -4.663  33.285  0.00  0.00    -0.298 OA
ATOM     17  C21 <0> d   1      19.632  -6.074  34.308  0.00  0.00     0.112 C 
ATOM     18  C22 <0> d   1      23.268  -5.680  32.994  0.00  0.00     0.019 C 
ATOM     19  C24 <0> d   1      23.784  -4.556  32.105  0.00  0.00     0.010 C 
ATOM     20  C25 <0> d   1      25.318  -4.625  31.979  0.00  0.00     0.014 C 
ATOM     21  C26 <0> d   1      25.932  -4.627  33.379  0.00  0.00     0.003 C 
ATOM     22  C27 <0> d   1      25.445  -3.400  34.154  0.00  0.00     0.020 C 
ENDROOT
BRANCH   3  23
ATOM     23  O4  <0> d   1      28.037  -3.434  33.533  0.00  0.00    -0.377 OA
ATOM     24  H29 <0> d   1      28.934  -3.417  33.893  0.00  0.00     0.211 HD
ENDBRANCH   3  23
TORSDOF 1
ENDMDL
MODEL 146
REMARK CAVERDOCK RESULT:       5.3      0.000      0.000
REMARK CAVERDOCK CONSTRAINTS:       0.5      0.0      0.0      0.0
REMARK CAVERDOCK TUNNEL: 145      5.3      2.7    146.2
REMARK  1 active torsions:
REMARK  status: ('A' for Active; 'I' for Inactive)
REMARK    1  A    between atoms: C3_3  and  O4_4 
ROOT
ATOM      1  C1  <0> d   1      28.835  -5.670  31.648  0.00  0.00     0.015 C 
ATOM      2  C2  <0> d   1      28.361  -5.271  32.644  0.00  0.00    -0.078 C 
ATOM      3  C3  <0> d   1      27.766  -4.769  33.894  0.00  0.00     0.128 C 
ATOM      4  C5  <0> d   1      27.992  -5.785  35.041  0.00  0.00     0.052 C 
ATOM      5  C6  <0> d   1      26.585  -6.291  35.462  0.00  0.00     0.010 C 
ATOM      6  C7  <0> d   1      25.744  -6.051  34.203  0.00  0.00     0.003 C 
ATOM      7  C9  <0> d   1      24.247  -5.936  34.416  0.00  0.00     0.002 C 
ATOM      8  C11 <0> d   1      23.645  -7.252  34.915  0.00  0.00    -0.010 C 
ATOM      9  C13 <0> d   1      23.782  -8.328  33.835  0.00  0.00     0.010 C 
ATOM     10  C14 <0> d   1      22.172  -6.996  35.209  0.00  0.00     0.039 C 
ATOM     11  C15 <0> d   1      21.474  -6.264  34.081  0.00  0.00    -0.070 C 
ATOM     12  C16 <0> d   1      22.111  -5.630  33.141  0.00  0.00    -0.072 C 
ATOM     13  C17 <0> d   1      21.432  -4.840  32.044  0.00  0.00     0.042 C 
ATOM     14  C18 <0> d   1      20.010  -5.325  31.785  0.00  0.00     0.083 C 
ATOM     15  C19 <0> d   1      19.332  -5.420  33.140  0.00  0.00     0.131 C 
ATOM     16  O20 <0> d   1      18.346  -4.776  33.406  0.00  0.00    -0.298 OA
ATOM     17  C21 <0> d   1      19.961  -6.361  34.131  0.00  0.00     0.112 C 
ATOM     18  C22 <0> d   1      23.622  -5.629  33.053  0.00  0.00     0.019 C 
ATOM     19  C24 <0> d   1      24.139  -4.326  32.459  0.00  0.00     0.010 C 
ATOM     20  C25 <0> d   1      25.677  -4.343  32.368  0.00  0.00     0.014 C 
ATOM     21  C26 <0> d   1      26.253  -4.655  33.750  0.00  0.00     0.003 C 
ATOM     22  C27 <0> d   1      25.721  -3.644  34.768  0.00  0.00     0.020 C 
ENDROOT
BRANCH   3  23
ATOM     23  O4  <0> d   1      28.329  -3.501  34.235  0.00  0.00    -0.377 OA
ATOM     24  H29 <0> d   1      28.869  -3.109  33.536  0.00  0.00     0.211 HD
ENDBRANCH   3  23
TORSDOF 1
ENDMDL
MODEL 147
REMARK CAVERDOCK RESULT:       6.2      0.000      0.000
REMARK CAVERDOCK CONSTRAINTS:       0.0      0.0      0.0      0.0
REMARK CAVERDOCK TUNNEL: 146      6.2      2.7    147.2
REMARK  1 active torsions:
REMARK  status: ('A' for Active; 'I' for Inactive)
REMARK    1  A    between atoms: C3_3  and  O4_4 
ROOT
ATOM      1  C1  <0> d   1      28.633  -6.143  32.065  0.00  0.00     0.015 C 
ATOM      2  C2  <0> d   1      28.133  -5.655  33.008  0.00  0.00    -0.078 C 
ATOM      3  C3  <0> d   1      27.505  -5.041  34.190  0.00  0.00     0.128 C 
ATOM      4  C5  <0> d   1      27.606  -5.995  35.407  0.00  0.00     0.052 C 
ATOM      5  C6  <0> d   1      26.150  -6.388  35.776  0.00  0.00     0.010 C 
ATOM      6  C7  <0> d   1      25.393  -6.179  34.460  0.00  0.00     0.003 C 
ATOM      7  C9  <0> d   1      23.898  -5.962  34.580  0.00  0.00     0.002 C 
ATOM      8  C11 <0> d   1      23.189  -7.205  35.121  0.00  0.00    -0.010 C 
ATOM      9  C13 <0> d   1      23.315  -8.353  34.117  0.00  0.00     0.010 C 
ATOM     10  C14 <0> d   1      21.721  -6.844  35.316  0.00  0.00     0.039 C 
ATOM     11  C15 <0> d   1      21.131  -6.145  34.109  0.00  0.00    -0.070 C 
ATOM     12  C16 <0> d   1      21.855  -5.610  33.170  0.00  0.00    -0.072 C 
ATOM     13  C17 <0> d   1      21.286  -4.851  31.992  0.00  0.00     0.042 C 
ATOM     14  C18 <0> d   1      19.853  -5.266  31.682  0.00  0.00     0.083 C 
ATOM     15  C19 <0> d   1      19.099  -5.235  32.999  0.00  0.00     0.131 C 
ATOM     16  O20 <0> d   1      18.143  -4.519  33.171  0.00  0.00    -0.298 OA
ATOM     17  C21 <0> d   1      19.614  -6.148  34.079  0.00  0.00     0.112 C 
ATOM     18  C22 <0> d   1      23.366  -5.704  33.169  0.00  0.00     0.019 C 
ATOM     19  C24 <0> d   1      23.995  -4.474  32.528  0.00  0.00     0.010 C 
ATOM     20  C25 <0> d   1      25.531  -4.588  32.526  0.00  0.00     0.014 C 
ATOM     21  C26 <0> d   1      26.012  -4.847  33.954  0.00  0.00     0.003 C 
ATOM     22  C27 <0> d   1      25.492  -3.744  34.879  0.00  0.00     0.020 C 
ENDROOT
BRANCH   3  23
ATOM     23  O4  <0> d   1      28.128  -3.790  34.487  0.00  0.00    -0.377 OA
ATOM     24  H29 <0> d   1      27.525  -3.035  34.464  0.00  0.00     0.211 HD
ENDBRANCH   3  23
TORSDOF 1
ENDMDL
MODEL 148
REMARK CAVERDOCK RESULT:       6.8      0.000      0.000
REMARK CAVERDOCK CONSTRAINTS:       0.0      0.0      0.0      0.0
REMARK CAVERDOCK TUNNEL: 147      6.8      2.6    148.2
REMARK  1 active torsions:
REMARK  status: ('A' for Active; 'I' for Inactive)
REMARK    1  A    between atoms: C3_3  and  O4_4 
ROOT
ATOM      1  C1  <0> d   1      28.384  -6.219  31.904  0.00  0.00     0.015 C 
ATOM      2  C2  <0> d   1      27.917  -5.718  32.857  0.00  0.00    -0.078 C 
ATOM      3  C3  <0> d   1      27.330  -5.090  34.052  0.00  0.00     0.128 C 
ATOM      4  C5  <0> d   1      27.477  -6.026  35.277  0.00  0.00     0.052 C 
ATOM      5  C6  <0> d   1      26.036  -6.417  35.705  0.00  0.00     0.010 C 
ATOM      6  C7  <0> d   1      25.232  -6.228  34.414  0.00  0.00     0.003 C 
ATOM      7  C9  <0> d   1      23.742  -6.013  34.585  0.00  0.00     0.002 C 
ATOM      8  C11 <0> d   1      23.056  -7.251  35.168  0.00  0.00    -0.010 C 
ATOM      9  C13 <0> d   1      23.149  -8.412  34.176  0.00  0.00     0.010 C 
ATOM     10  C14 <0> d   1      21.595  -6.890  35.410  0.00  0.00     0.039 C 
ATOM     11  C15 <0> d   1      20.960  -6.209  34.215  0.00  0.00    -0.070 C 
ATOM     12  C16 <0> d   1      21.649  -5.686  33.244  0.00  0.00    -0.072 C 
ATOM     13  C17 <0> d   1      21.036  -4.945  32.076  0.00  0.00     0.042 C 
ATOM     14  C18 <0> d   1      19.593  -5.368  31.824  0.00  0.00     0.083 C 
ATOM     15  C19 <0> d   1      18.887  -5.320  33.167  0.00  0.00     0.131 C 
ATOM     16  O20 <0> d   1      17.935  -4.604  33.362  0.00  0.00    -0.298 OA
ATOM     17  C21 <0> d   1      19.443  -6.217  34.240  0.00  0.00     0.112 C 
ATOM     18  C22 <0> d   1      23.158  -5.776  33.189  0.00  0.00     0.019 C 
ATOM     19  C24 <0> d   1      23.760  -4.554  32.510  0.00  0.00     0.010 C 
ATOM     20  C25 <0> d   1      25.296  -4.665  32.454  0.00  0.00     0.014 C 
ATOM     21  C26 <0> d   1      25.829  -4.902  33.867  0.00  0.00     0.003 C 
ATOM     22  C27 <0> d   1      25.339  -3.787  34.794  0.00  0.00     0.020 C 
ENDROOT
BRANCH   3  23
ATOM     23  O4  <0> d   1      27.960  -3.833  34.309  0.00  0.00    -0.377 OA
ATOM     24  H29 <0> d   1      28.408  -3.785  35.164  0.00  0.00     0.211 HD
ENDBRANCH   3  23
TORSDOF 1
ENDMDL
MODEL 149
REMARK CAVERDOCK RESULT:      10.3      0.000      0.000
REMARK CAVERDOCK CONSTRAINTS:       0.1      0.0      0.0      0.0
REMARK CAVERDOCK TUNNEL: 148     10.3      2.5    149.1
REMARK  1 active torsions:
REMARK  status: ('A' for Active; 'I' for Inactive)
REMARK    1  A    between atoms: C3_3  and  O4_4 
ROOT
ATOM      1  C1  <0> d   1      28.078  -6.277  31.980  0.00  0.00     0.015 C 
ATOM      2  C2  <0> d   1      27.638  -5.815  32.965  0.00  0.00    -0.078 C 
ATOM      3  C3  <0> d   1      27.086  -5.235  34.200  0.00  0.00     0.128 C 
ATOM      4  C5  <0> d   1      27.249  -6.227  35.378  0.00  0.00     0.052 C 
ATOM      5  C6  <0> d   1      25.814  -6.622  35.820  0.00  0.00     0.010 C 
ATOM      6  C7  <0> d   1      24.983  -6.366  34.558  0.00  0.00     0.003 C 
ATOM      7  C9  <0> d   1      23.499  -6.143  34.772  0.00  0.00     0.002 C 
ATOM      8  C11 <0> d   1      22.812  -7.399  35.315  0.00  0.00    -0.010 C 
ATOM      9  C13 <0> d   1      22.870  -8.515  34.270  0.00  0.00     0.010 C 
ATOM     10  C14 <0> d   1      21.362  -7.034  35.607  0.00  0.00     0.039 C 
ATOM     11  C15 <0> d   1      20.708  -6.293  34.458  0.00  0.00    -0.070 C 
ATOM     12  C16 <0> d   1      21.381  -5.733  33.496  0.00  0.00    -0.072 C 
ATOM     13  C17 <0> d   1      20.751  -4.934  32.377  0.00  0.00     0.042 C 
ATOM     14  C18 <0> d   1      19.298  -5.330  32.139  0.00  0.00     0.083 C 
ATOM     15  C19 <0> d   1      18.623  -5.335  33.499  0.00  0.00     0.131 C 
ATOM     16  O20 <0> d   1      17.684  -4.618  33.748  0.00  0.00    -0.298 OA
ATOM     17  C21 <0> d   1      19.192  -6.285  34.517  0.00  0.00     0.112 C 
ATOM     18  C22 <0> d   1      22.888  -5.837  33.403  0.00  0.00     0.019 C 
ATOM     19  C24 <0> d   1      23.489  -4.592  32.766  0.00  0.00     0.010 C 
ATOM     20  C25 <0> d   1      25.021  -4.716  32.669  0.00  0.00     0.014 C 
ATOM     21  C26 <0> d   1      25.583  -5.023  34.058  0.00  0.00     0.003 C 
ATOM     22  C27 <0> d   1      25.127  -3.946  35.046  0.00  0.00     0.020 C 
ENDROOT
BRANCH   3  23
ATOM     23  O4  <0> d   1      27.735  -3.997  34.499  0.00  0.00    -0.377 OA
ATOM     24  H29 <0> d   1      27.160  -3.341  34.914  0.00  0.00     0.211 HD
ENDBRANCH   3  23
TORSDOF 1
ENDMDL
MODEL 150
REMARK CAVERDOCK RESULT:      12.5      0.000      0.000
REMARK CAVERDOCK CONSTRAINTS:       0.2      0.0      0.0      0.0
REMARK CAVERDOCK TUNNEL: 149     12.5      2.5    150.2
REMARK  1 active torsions:
REMARK  status: ('A' for Active; 'I' for Inactive)
REMARK    1  A    between atoms: C3_3  and  O4_4 
ROOT
ATOM      1  C1  <0> d   1      27.974  -5.924  31.821  0.00  0.00     0.015 C 
ATOM      2  C2  <0> d   1      27.574  -5.599  32.875  0.00  0.00    -0.078 C 
ATOM      3  C3  <0> d   1      27.071  -5.190  34.197  0.00  0.00     0.128 C 
ATOM      4  C5  <0> d   1      27.309  -6.316  35.234  0.00  0.00     0.052 C 
ATOM      5  C6  <0> d   1      25.904  -6.798  35.688  0.00  0.00     0.010 C 
ATOM      6  C7  <0> d   1      25.009  -6.408  34.506  0.00  0.00     0.003 C 
ATOM      7  C9  <0> d   1      23.534  -6.250  34.814  0.00  0.00     0.002 C 
ATOM      8  C11 <0> d   1      22.897  -7.579  35.227  0.00  0.00    -0.010 C 
ATOM      9  C13 <0> d   1      22.925  -8.556  34.049  0.00  0.00     0.010 C 
ATOM     10  C14 <0> d   1      21.456  -7.289  35.627  0.00  0.00     0.039 C 
ATOM     11  C15 <0> d   1      20.734  -6.427  34.612  0.00  0.00    -0.070 C 
ATOM     12  C16 <0> d   1      21.349  -5.736  33.697  0.00  0.00    -0.072 C 
ATOM     13  C17 <0> d   1      20.651  -4.820  32.717  0.00  0.00     0.042 C 
ATOM     14  C18 <0> d   1      19.196  -5.219  32.498  0.00  0.00     0.083 C 
ATOM     15  C19 <0> d   1      18.588  -5.409  33.875  0.00  0.00     0.131 C 
ATOM     16  O20 <0> d   1      17.649  -4.751  34.255  0.00  0.00    -0.298 OA
ATOM     17  C21 <0> d   1      19.222  -6.464  34.740  0.00  0.00     0.112 C 
ATOM     18  C22 <0> d   1      22.851  -5.791  33.523  0.00  0.00     0.019 C 
ATOM     19  C24 <0> d   1      23.397  -4.462  33.020  0.00  0.00     0.010 C 
ATOM     20  C25 <0> d   1      24.925  -4.536  32.839  0.00  0.00     0.014 C 
ATOM     21  C26 <0> d   1      25.559  -4.999  34.151  0.00  0.00     0.003 C 
ATOM     22  C27 <0> d   1      25.132  -4.064  35.285  0.00  0.00     0.020 C 
ENDROOT
BRANCH   3  23
ATOM     23  O4  <0> d   1      27.711  -3.984  34.618  0.00  0.00    -0.377 OA
ATOM     24  H29 <0> d   1      28.239  -4.079  35.422  0.00  0.00     0.211 HD
ENDBRANCH   3  23
TORSDOF 1
ENDMDL
MODEL 151
REMARK CAVERDOCK RESULT:      14.4      0.000      0.000
REMARK CAVERDOCK CONSTRAINTS:       0.0      0.0      0.0      0.0
REMARK CAVERDOCK TUNNEL: 150     14.4      2.4    151.1
REMARK  1 active torsions:
REMARK  status: ('A' for Active; 'I' for Inactive)
REMARK    1  A    between atoms: C3_3  and  O4_4 
ROOT
ATOM      1  C1  <0> d   1      28.336  -6.009  32.561  0.00  0.00     0.015 C 
ATOM      2  C2  <0> d   1      27.793  -5.742  33.566  0.00  0.00    -0.078 C 
ATOM      3  C3  <0> d   1      27.112  -5.408  34.828  0.00  0.00     0.128 C 
ATOM      4  C5  <0> d   1      27.202  -6.596  35.818  0.00  0.00     0.052 C 
ATOM      5  C6  <0> d   1      25.747  -7.089  36.043  0.00  0.00     0.010 C 
ATOM      6  C7  <0> d   1      25.026  -6.621  34.774  0.00  0.00     0.003 C 
ATOM      7  C9  <0> d   1      23.522  -6.466  34.883  0.00  0.00     0.002 C 
ATOM      8  C11 <0> d   1      22.832  -7.811  35.122  0.00  0.00    -0.010 C 
ATOM      9  C13 <0> d   1      23.021  -8.717  33.903  0.00  0.00     0.010 C 
ATOM     10  C14 <0> d   1      21.349  -7.531  35.335  0.00  0.00     0.039 C 
ATOM     11  C15 <0> d   1      20.777  -6.603  34.283  0.00  0.00    -0.070 C 
ATOM     12  C16 <0> d   1      21.515  -5.866  33.505  0.00  0.00    -0.072 C 
ATOM     13  C17 <0> d   1      20.961  -4.886  32.495  0.00  0.00     0.042 C 
ATOM     14  C18 <0> d   1      19.550  -5.257  32.052  0.00  0.00     0.083 C 
ATOM     15  C19 <0> d   1      18.756  -5.522  33.317  0.00  0.00     0.131 C 
ATOM     16  O20 <0> d   1      17.774  -4.879  33.602  0.00  0.00    -0.298 OA
ATOM     17  C21 <0> d   1      19.262  -6.632  34.197  0.00  0.00     0.112 C 
ATOM     18  C22 <0> d   1      23.027  -5.926  33.539  0.00  0.00     0.019 C 
ATOM     19  C24 <0> d   1      23.640  -4.574  33.197  0.00  0.00     0.010 C 
ATOM     20  C25 <0> d   1      25.178  -4.653  33.226  0.00  0.00     0.014 C 
ATOM     21  C26 <0> d   1      25.622  -5.199  34.584  0.00  0.00     0.003 C 
ATOM     22  C27 <0> d   1      25.042  -4.329  35.702  0.00  0.00     0.020 C 
ENDROOT
BRANCH   3  23
ATOM     23  O4  <0> d   1      27.690  -4.235  35.405  0.00  0.00    -0.377 OA
ATOM     24  H29 <0> d   1      27.250  -3.937  36.213  0.00  0.00     0.211 HD
ENDBRANCH   3  23
TORSDOF 1
ENDMDL
MODEL 152
REMARK CAVERDOCK RESULT:      19.9      0.000      0.000
REMARK CAVERDOCK CONSTRAINTS:       0.0      0.0      0.0      0.0
REMARK CAVERDOCK TUNNEL: 151     19.9      2.3    152.4
REMARK  1 active torsions:
REMARK  status: ('A' for Active; 'I' for Inactive)
REMARK    1  A    between atoms: C3_3  and  O4_4 
ROOT
ATOM      1  C1  <0> d   1      28.168  -5.826  32.611  0.00  0.00     0.015 C 
ATOM      2  C2  <0> d   1      27.667  -5.528  33.629  0.00  0.00    -0.078 C 
ATOM      3  C3  <0> d   1      27.038  -5.153  34.907  0.00  0.00     0.128 C 
ATOM      4  C5  <0> d   1      27.243  -6.275  35.955  0.00  0.00     0.052 C 
ATOM      5  C6  <0> d   1      25.830  -6.825  36.290  0.00  0.00     0.010 C 
ATOM      6  C7  <0> d   1      25.018  -6.468  35.040  0.00  0.00     0.003 C 
ATOM      7  C9  <0> d   1      23.516  -6.381  35.226  0.00  0.00     0.002 C 
ATOM      8  C11 <0> d   1      22.911  -7.741  35.579  0.00  0.00    -0.010 C 
ATOM      9  C13 <0> d   1      23.082  -8.707  34.403  0.00  0.00     0.010 C 
ATOM     10  C14 <0> d   1      21.430  -7.522  35.860  0.00  0.00     0.039 C 
ATOM     11  C15 <0> d   1      20.755  -6.687  34.792  0.00  0.00    -0.070 C 
ATOM     12  C16 <0> d   1      21.410  -5.962  33.933  0.00  0.00    -0.072 C 
ATOM     13  C17 <0> d   1      20.752  -5.072  32.902  0.00  0.00     0.042 C 
ATOM     14  C18 <0> d   1      19.340  -5.536  32.562  0.00  0.00     0.083 C 
ATOM     15  C19 <0> d   1      18.630  -5.765  33.884  0.00  0.00     0.131 C 
ATOM     16  O20 <0> d   1      17.633  -5.155  34.187  0.00  0.00    -0.298 OA
ATOM     17  C21 <0> d   1      19.241  -6.795  34.794  0.00  0.00     0.112 C 
ATOM     18  C22 <0> d   1      22.922  -5.945  33.884  0.00  0.00     0.019 C 
ATOM     19  C24 <0> d   1      23.444  -4.588  33.433  0.00  0.00     0.010 C 
ATOM     20  C25 <0> d   1      24.984  -4.590  33.379  0.00  0.00     0.014 C 
ATOM     21  C26 <0> d   1      25.529  -5.032  34.737  0.00  0.00     0.003 C 
ATOM     22  C27 <0> d   1      24.966  -4.127  35.835  0.00  0.00     0.020 C 
ENDROOT
BRANCH   3  23
ATOM     23  O4  <0> d   1      27.584  -3.921  35.384  0.00  0.00    -0.377 OA
ATOM     24  H29 <0> d   1      27.174  -3.134  35.001  0.00  0.00     0.211 HD
ENDBRANCH   3  23
TORSDOF 1
ENDMDL
MODEL 153
REMARK CAVERDOCK RESULT:      30.2      0.000      0.000
REMARK CAVERDOCK CONSTRAINTS:       0.0      0.0      0.0      0.0
REMARK CAVERDOCK TUNNEL: 152     30.2      2.2    153.1
REMARK  1 active torsions:
REMARK  status: ('A' for Active; 'I' for Inactive)
REMARK    1  A    between atoms: C3_3  and  O4_4 
ROOT
ATOM      1  C1  <0> d   1      28.694  -5.785  34.093  0.00  0.00     0.015 C 
ATOM      2  C2  <0> d   1      27.980  -5.558  34.996  0.00  0.00    -0.078 C 
ATOM      3  C3  <0> d   1      27.082  -5.273  36.129  0.00  0.00     0.128 C 
ATOM      4  C5  <0> d   1      27.034  -6.485  37.093  0.00  0.00     0.052 C 
ATOM      5  C6  <0> d   1      25.577  -7.019  37.053  0.00  0.00     0.010 C 
ATOM      6  C7  <0> d   1      25.071  -6.534  35.689  0.00  0.00     0.003 C 
ATOM      7  C9  <0> d   1      23.567  -6.419  35.541  0.00  0.00     0.002 C 
ATOM      8  C11 <0> d   1      22.885  -7.786  35.628  0.00  0.00    -0.010 C 
ATOM      9  C13 <0> d   1      23.306  -8.654  34.440  0.00  0.00     0.010 C 
ATOM     10  C14 <0> d   1      21.380  -7.547  35.589  0.00  0.00     0.039 C 
ATOM     11  C15 <0> d   1      20.972  -6.606  34.475  0.00  0.00    -0.070 C 
ATOM     12  C16 <0> d   1      21.810  -5.830  33.852  0.00  0.00    -0.072 C 
ATOM     13  C17 <0> d   1      21.411  -4.838  32.783  0.00  0.00     0.042 C 
ATOM     14  C18 <0> d   1      20.108  -5.230  32.096  0.00  0.00     0.083 C 
ATOM     15  C19 <0> d   1      19.116  -5.548  33.200  0.00  0.00     0.131 C 
ATOM     16  O20 <0> d   1      18.083  -4.936  33.325  0.00  0.00    -0.298 OA
ATOM     17  C21 <0> d   1      19.495  -6.669  34.129  0.00  0.00     0.112 C 
ATOM     18  C22 <0> d   1      23.295  -5.855  34.144  0.00  0.00     0.019 C 
ATOM     19  C24 <0> d   1      23.919  -4.480  33.943  0.00  0.00     0.010 C 
ATOM     20  C25 <0> d   1      25.431  -4.523  34.235  0.00  0.00     0.014 C 
ATOM     21  C26 <0> d   1      25.651  -5.094  35.636  0.00  0.00     0.003 C 
ATOM     22  C27 <0> d   1      24.864  -4.269  36.657  0.00  0.00     0.020 C 
ENDROOT
BRANCH   3  23
ATOM     23  O4  <0> d   1      27.519  -4.103  36.823  0.00  0.00    -0.377 OA
ATOM     24  H29 <0> d   1      27.516  -4.192  37.785  0.00  0.00     0.211 HD
ENDBRANCH   3  23
TORSDOF 1
ENDMDL
MODEL 154
REMARK CAVERDOCK RESULT:      34.8      0.000      0.000
REMARK CAVERDOCK CONSTRAINTS:       0.1      0.0      0.0      0.0
REMARK CAVERDOCK TUNNEL: 153     34.8      2.2    154.5
REMARK  1 active torsions:
REMARK  status: ('A' for Active; 'I' for Inactive)
REMARK    1  A    between atoms: C3_3  and  O4_4 
ROOT
ATOM      1  C1  <0> d   1      26.548  -6.008  31.256  0.00  0.00     0.015 C 
ATOM      2  C2  <0> d   1      25.966  -5.342  32.027  0.00  0.00    -0.078 C 
ATOM      3  C3  <0> d   1      25.236  -4.507  32.995  0.00  0.00     0.128 C 
ATOM      4  C5  <0> d   1      26.231  -3.695  33.861  0.00  0.00     0.052 C 
ATOM      5  C6  <0> d   1      26.061  -4.204  35.318  0.00  0.00     0.010 C 
ATOM      6  C7  <0> d   1      25.495  -5.615  35.125  0.00  0.00     0.003 C 
ATOM      7  C9  <0> d   1      24.731  -6.192  36.300  0.00  0.00     0.002 C 
ATOM      8  C11 <0> d   1      25.641  -6.414  37.510  0.00  0.00    -0.010 C 
ATOM      9  C13 <0> d   1      26.684  -7.486  37.187  0.00  0.00     0.010 C 
ATOM     10  C14 <0> d   1      24.760  -6.878  38.664  0.00  0.00     0.039 C 
ATOM     11  C15 <0> d   1      23.813  -7.989  38.260  0.00  0.00    -0.070 C 
ATOM     12  C16 <0> d   1      23.537  -8.275  37.021  0.00  0.00    -0.072 C 
ATOM     13  C17 <0> d   1      22.546  -9.337  36.599  0.00  0.00     0.042 C 
ATOM     14  C18 <0> d   1      22.361 -10.406  37.670  0.00  0.00     0.083 C 
ATOM     15  C19 <0> d   1      22.129  -9.672  38.978  0.00  0.00     0.131 C 
ATOM     16  O20 <0> d   1      21.113  -9.812  39.617  0.00  0.00    -0.298 OA
ATOM     17  C21 <0> d   1      23.235  -8.759  39.432  0.00  0.00     0.112 C 
ATOM     18  C22 <0> d   1      24.201  -7.560  35.864  0.00  0.00     0.019 C 
ATOM     19  C24 <0> d   1      23.266  -7.464  34.666  0.00  0.00     0.010 C 
ATOM     20  C25 <0> d   1      23.958  -6.742  33.494  0.00  0.00     0.014 C 
ATOM     21  C26 <0> d   1      24.471  -5.386  33.979  0.00  0.00     0.003 C 
ATOM     22  C27 <0> d   1      23.314  -4.584  34.580  0.00  0.00     0.020 C 
ENDROOT
BRANCH   3  23
ATOM     23  O4  <0> d   1      24.339  -3.629  32.313  0.00  0.00    -0.377 OA
ATOM     24  H29 <0> d   1      24.755  -2.822  31.982  0.00  0.00     0.211 HD
ENDBRANCH   3  23
TORSDOF 1
ENDMDL
MODEL 155
REMARK CAVERDOCK RESULT:      39.5      0.000      0.000
REMARK CAVERDOCK CONSTRAINTS:       0.1      0.0      0.0      0.0
REMARK CAVERDOCK TUNNEL: 154     39.5      2.2    155.3
REMARK  1 active torsions:
REMARK  status: ('A' for Active; 'I' for Inactive)
REMARK    1  A    between atoms: C3_3  and  O4_4 
ROOT
ATOM      1  C1  <0> d   1      27.160  -6.008  31.748  0.00  0.00     0.015 C 
ATOM      2  C2  <0> d   1      26.505  -5.345  32.462  0.00  0.00    -0.078 C 
ATOM      3  C3  <0> d   1      25.683  -4.514  33.357  0.00  0.00     0.128 C 
ATOM      4  C5  <0> d   1      26.589  -3.686  34.302  0.00  0.00     0.052 C 
ATOM      5  C6  <0> d   1      26.297  -4.190  35.741  0.00  0.00     0.010 C 
ATOM      6  C7  <0> d   1      25.765  -5.608  35.507  0.00  0.00     0.003 C 
ATOM      7  C9  <0> d   1      24.908  -6.188  36.614  0.00  0.00     0.002 C 
ATOM      8  C11 <0> d   1      25.710  -6.394  37.901  0.00  0.00    -0.010 C 
ATOM      9  C13 <0> d   1      26.789  -7.456  37.677  0.00  0.00     0.010 C 
ATOM     10  C14 <0> d   1      24.735  -6.861  38.975  0.00  0.00     0.039 C 
ATOM     11  C15 <0> d   1      23.840  -7.985  38.495  0.00  0.00    -0.070 C 
ATOM     12  C16 <0> d   1      23.677  -8.280  37.239  0.00  0.00    -0.072 C 
ATOM     13  C17 <0> d   1      22.738  -9.355  36.738  0.00  0.00     0.042 C 
ATOM     14  C18 <0> d   1      22.471 -10.421  37.795  0.00  0.00     0.083 C 
ATOM     15  C19 <0> d   1      22.116  -9.683  39.073  0.00  0.00     0.131 C 
ATOM     16  O20 <0> d   1      21.050  -9.831  39.620  0.00  0.00    -0.298 OA
ATOM     17  C21 <0> d   1      23.169  -8.756  39.617  0.00  0.00     0.112 C 
ATOM     18  C22 <0> d   1      24.432  -7.564  36.141  0.00  0.00     0.019 C 
ATOM     19  C24 <0> d   1      23.606  -7.483  34.865  0.00  0.00     0.010 C 
ATOM     20  C25 <0> d   1      24.391  -6.760  33.754  0.00  0.00     0.014 C 
ATOM     21  C26 <0> d   1      24.845  -5.396  34.274  0.00  0.00     0.003 C 
ATOM     22  C27 <0> d   1      23.631  -4.604  34.767  0.00  0.00     0.020 C 
ENDROOT
BRANCH   3  23
ATOM     23  O4  <0> d   1      24.841  -3.649  32.592  0.00  0.00    -0.377 OA
ATOM     24  H29 <0> d   1      24.346  -4.098  31.894  0.00  0.00     0.211 HD
ENDBRANCH   3  23
TORSDOF 1
ENDMDL
MODEL 156
REMARK CAVERDOCK RESULT:      40.1      0.000      0.000
REMARK CAVERDOCK CONSTRAINTS:       0.1      0.0      0.0      0.0
REMARK CAVERDOCK TUNNEL: 155     40.1      2.2    156.4
REMARK  1 active torsions:
REMARK  status: ('A' for Active; 'I' for Inactive)
REMARK    1  A    between atoms: C3_3  and  O4_4 
ROOT
ATOM      1  C1  <0> d   1      26.612  -6.248  31.630  0.00  0.00     0.015 C 
ATOM      2  C2  <0> d   1      25.988  -5.583  32.368  0.00  0.00    -0.078 C 
ATOM      3  C3  <0> d   1      25.204  -4.750  33.294  0.00  0.00     0.128 C 
ATOM      4  C5  <0> d   1      26.148  -3.921  34.200  0.00  0.00     0.052 C 
ATOM      5  C6  <0> d   1      25.914  -4.422  35.652  0.00  0.00     0.010 C 
ATOM      6  C7  <0> d   1      25.372  -5.840  35.441  0.00  0.00     0.003 C 
ATOM      7  C9  <0> d   1      24.559  -6.417  36.583  0.00  0.00     0.002 C 
ATOM      8  C11 <0> d   1      25.413  -6.622  37.837  0.00  0.00    -0.010 C 
ATOM      9  C13 <0> d   1      26.481  -7.685  37.571  0.00  0.00     0.010 C 
ATOM     10  C14 <0> d   1      24.483  -7.087  38.951  0.00  0.00     0.039 C 
ATOM     11  C15 <0> d   1      23.567  -8.210  38.510  0.00  0.00    -0.070 C 
ATOM     12  C16 <0> d   1      23.353  -8.508  37.262  0.00  0.00    -0.072 C 
ATOM     13  C17 <0> d   1      22.394  -9.582  36.801  0.00  0.00     0.042 C 
ATOM     14  C18 <0> d   1      22.169 -10.646  37.869  0.00  0.00     0.083 C 
ATOM     15  C19 <0> d   1      21.867  -9.905  39.160  0.00  0.00     0.131 C 
ATOM     16  O20 <0> d   1      20.824 -10.052  39.750  0.00  0.00    -0.298 OA
ATOM     17  C21 <0> d   1      22.941  -8.978  39.659  0.00  0.00     0.112 C 
ATOM     18  C22 <0> d   1      24.064  -7.793  36.132  0.00  0.00     0.019 C 
ATOM     19  C24 <0> d   1      23.186  -7.715  34.891  0.00  0.00     0.010 C 
ATOM     20  C25 <0> d   1      23.926  -6.994  33.748  0.00  0.00     0.014 C 
ATOM     21  C26 <0> d   1      24.402  -5.629  34.247  0.00  0.00     0.003 C 
ATOM     22  C27 <0> d   1      23.210  -4.836  34.787  0.00  0.00     0.020 C 
ENDROOT
BRANCH   3  23
ATOM     23  O4  <0> d   1      24.331  -3.885  32.563  0.00  0.00    -0.377 OA
ATOM     24  H29 <0> d   1      23.461  -4.266  32.383  0.00  0.00     0.211 HD
ENDBRANCH   3  23
TORSDOF 1
ENDMDL
MODEL 157
REMARK CAVERDOCK RESULT:      42.9      0.000      0.000
REMARK CAVERDOCK CONSTRAINTS:       0.2      0.0      0.0      0.0
REMARK CAVERDOCK TUNNEL: 156     42.9      2.2    157.3
REMARK  1 active torsions:
REMARK  status: ('A' for Active; 'I' for Inactive)
REMARK    1  A    between atoms: C3_3  and  O4_4 
ROOT
ATOM      1  C1  <0> d   1      26.653  -6.194  31.867  0.00  0.00     0.015 C 
ATOM      2  C2  <0> d   1      25.984  -5.557  32.591  0.00  0.00    -0.078 C 
ATOM      3  C3  <0> d   1      25.145  -4.759  33.500  0.00  0.00     0.128 C 
ATOM      4  C5  <0> d   1      26.032  -3.931  34.463  0.00  0.00     0.052 C 
ATOM      5  C6  <0> d   1      25.747  -4.468  35.892  0.00  0.00     0.010 C 
ATOM      6  C7  <0> d   1      25.243  -5.891  35.629  0.00  0.00     0.003 C 
ATOM      7  C9  <0> d   1      24.394  -6.508  36.723  0.00  0.00     0.002 C 
ATOM      8  C11 <0> d   1      25.197  -6.723  38.008  0.00  0.00    -0.010 C 
ATOM      9  C13 <0> d   1      26.297  -7.760  37.766  0.00  0.00     0.010 C 
ATOM     10  C14 <0> d   1      24.230  -7.230  39.070  0.00  0.00     0.039 C 
ATOM     11  C15 <0> d   1      23.357  -8.361  38.567  0.00  0.00    -0.070 C 
ATOM     12  C16 <0> d   1      23.202  -8.636  37.305  0.00  0.00    -0.072 C 
ATOM     13  C17 <0> d   1      22.285  -9.718  36.782  0.00  0.00     0.042 C 
ATOM     14  C18 <0> d   1      22.037 -10.809  37.817  0.00  0.00     0.083 C 
ATOM     15  C19 <0> d   1      21.665 -10.102  39.108  0.00  0.00     0.131 C 
ATOM     16  O20 <0> d   1      20.601 -10.281  39.650  0.00  0.00    -0.298 OA
ATOM     17  C21 <0> d   1      22.698  -9.166  39.673  0.00  0.00     0.112 C 
ATOM     18  C22 <0> d   1      23.946  -7.884  36.223  0.00  0.00     0.019 C 
ATOM     19  C24 <0> d   1      23.121  -7.795  34.946  0.00  0.00     0.010 C 
ATOM     20  C25 <0> d   1      23.895  -7.036  33.851  0.00  0.00     0.014 C 
ATOM     21  C26 <0> d   1      24.321  -5.674  34.398  0.00  0.00     0.003 C 
ATOM     22  C27 <0> d   1      23.091  -4.915  34.903  0.00  0.00     0.020 C 
ENDROOT
BRANCH   3  23
ATOM     23  O4  <0> d   1      24.287  -3.896  32.750  0.00  0.00    -0.377 OA
ATOM     24  H29 <0> d   1      23.347  -4.009  32.945  0.00  0.00     0.211 HD
ENDBRANCH   3  23
TORSDOF 1
ENDMDL
MODEL 158
REMARK CAVERDOCK RESULT:      46.8      0.000      0.000
REMARK CAVERDOCK CONSTRAINTS:       0.0      0.0      0.0      0.0
REMARK CAVERDOCK TUNNEL: 157     46.8      2.2    158.3
REMARK  1 active torsions:
REMARK  status: ('A' for Active; 'I' for Inactive)
REMARK    1  A    between atoms: C3_3  and  O4_4 
ROOT
ATOM      1  C1  <0> d   1      25.844  -6.136  31.740  0.00  0.00     0.015 C 
ATOM      2  C2  <0> d   1      25.245  -5.540  32.554  0.00  0.00    -0.078 C 
ATOM      3  C3  <0> d   1      24.493  -4.792  33.575  0.00  0.00     0.128 C 
ATOM      4  C5  <0> d   1      25.466  -4.013  34.495  0.00  0.00     0.052 C 
ATOM      5  C6  <0> d   1      25.311  -4.623  35.914  0.00  0.00     0.010 C 
ATOM      6  C7  <0> d   1      24.783  -6.033  35.626  0.00  0.00     0.003 C 
ATOM      7  C9  <0> d   1      24.037  -6.708  36.759  0.00  0.00     0.002 C 
ATOM      8  C11 <0> d   1      24.953  -6.986  37.952  0.00  0.00    -0.010 C 
ATOM      9  C13 <0> d   1      26.024  -8.006  37.559  0.00  0.00     0.010 C 
ATOM     10  C14 <0> d   1      24.086  -7.550  39.071  0.00  0.00     0.039 C 
ATOM     11  C15 <0> d   1      23.169  -8.656  38.592  0.00  0.00    -0.070 C 
ATOM     12  C16 <0> d   1      22.900  -8.866  37.337  0.00  0.00    -0.072 C 
ATOM     13  C17 <0> d   1      21.937  -9.923  36.843  0.00  0.00     0.042 C 
ATOM     14  C18 <0> d   1      21.782 -11.066  37.840  0.00  0.00     0.083 C 
ATOM     15  C19 <0> d   1      21.530 -10.428  39.194  0.00  0.00     0.131 C 
ATOM     16  O20 <0> d   1      20.519 -10.638  39.820  0.00  0.00    -0.298 OA
ATOM     17  C21 <0> d   1      22.612  -9.519  39.709  0.00  0.00     0.112 C 
ATOM     18  C22 <0> d   1      23.543  -8.057  36.231  0.00  0.00     0.019 C 
ATOM     19  C24 <0> d   1      22.605  -7.905  35.041  0.00  0.00     0.010 C 
ATOM     20  C25 <0> d   1      23.277  -7.088  33.921  0.00  0.00     0.014 C 
ATOM     21  C26 <0> d   1      23.753  -5.754  34.497  0.00  0.00     0.003 C 
ATOM     22  C27 <0> d   1      22.576  -5.027  35.149  0.00  0.00     0.020 C 
ENDROOT
BRANCH   3  23
ATOM     23  O4  <0> d   1      23.572  -3.894  32.952  0.00  0.00    -0.377 OA
ATOM     24  H29 <0> d   1      22.910  -4.331  32.400  0.00  0.00     0.211 HD
ENDBRANCH   3  23
TORSDOF 1
ENDMDL
MODEL 159
REMARK CAVERDOCK RESULT:      48.4      0.000      0.000
REMARK CAVERDOCK CONSTRAINTS:       0.2      0.0      0.0      0.0
REMARK CAVERDOCK TUNNEL: 158     48.4      2.2    159.3
REMARK  1 active torsions:
REMARK  status: ('A' for Active; 'I' for Inactive)
REMARK    1  A    between atoms: C3_3  and  O4_4 
ROOT
ATOM      1  C1  <0> d   1      26.870  -6.571  32.299  0.00  0.00     0.015 C 
ATOM      2  C2  <0> d   1      26.102  -5.943  32.925  0.00  0.00    -0.078 C 
ATOM      3  C3  <0> d   1      25.137  -5.156  33.711  0.00  0.00     0.128 C 
ATOM      4  C5  <0> d   1      25.880  -4.278  34.749  0.00  0.00     0.052 C 
ATOM      5  C6  <0> d   1      25.449  -4.794  36.148  0.00  0.00     0.010 C 
ATOM      6  C7  <0> d   1      25.026  -6.239  35.866  0.00  0.00     0.003 C 
ATOM      7  C9  <0> d   1      24.077  -6.863  36.870  0.00  0.00     0.002 C 
ATOM      8  C11 <0> d   1      24.733  -7.022  38.243  0.00  0.00    -0.010 C 
ATOM      9  C13 <0> d   1      25.887  -8.024  38.155  0.00  0.00     0.010 C 
ATOM     10  C14 <0> d   1      23.667  -7.540  39.200  0.00  0.00     0.039 C 
ATOM     11  C15 <0> d   1      22.895  -8.712  38.629  0.00  0.00    -0.070 C 
ATOM     12  C16 <0> d   1      22.897  -9.018  37.365  0.00  0.00    -0.072 C 
ATOM     13  C17 <0> d   1      22.082 -10.143  36.767  0.00  0.00     0.042 C 
ATOM     14  C18 <0> d   1      21.752 -11.220  37.794  0.00  0.00     0.083 C 
ATOM     15  C19 <0> d   1      21.210 -10.500  39.016  0.00  0.00     0.131 C 
ATOM     16  O20 <0> d   1      20.097 -10.705  39.436  0.00  0.00    -0.298 OA
ATOM     17  C21 <0> d   1      22.140  -9.516  39.671  0.00  0.00     0.112 C 
ATOM     18  C22 <0> d   1      23.735  -8.264  36.356  0.00  0.00     0.019 C 
ATOM     19  C24 <0> d   1      23.061  -8.231  34.992  0.00  0.00     0.010 C 
ATOM     20  C25 <0> d   1      23.930  -7.469  33.974  0.00  0.00     0.014 C 
ATOM     21  C26 <0> d   1      24.246  -6.080  34.532  0.00  0.00     0.003 C 
ATOM     22  C27 <0> d   1      22.941  -5.355  34.873  0.00  0.00     0.020 C 
ENDROOT
BRANCH   3  23
ATOM     23  O4  <0> d   1      24.344  -4.340  32.847  0.00  0.00    -0.377 OA
ATOM     24  H29 <0> d   1      24.221  -3.435  33.163  0.00  0.00     0.211 HD
ENDBRANCH   3  23
TORSDOF 1
ENDMDL
MODEL 160
REMARK CAVERDOCK RESULT:      51.0      0.000      0.000
REMARK CAVERDOCK CONSTRAINTS:       1.3      0.0      0.0      0.0
REMARK CAVERDOCK TUNNEL: 159     51.0      2.2    160.2
REMARK  1 active torsions:
REMARK  status: ('A' for Active; 'I' for Inactive)
REMARK    1  A    between atoms: C3_3  and  O4_4 
ROOT
ATOM      1  C1  <0> d   1      26.919  -6.371  32.565  0.00  0.00     0.015 C 
ATOM      2  C2  <0> d   1      26.115  -5.781  33.185  0.00  0.00    -0.078 C 
ATOM      3  C3  <0> d   1      25.106  -5.043  33.962  0.00  0.00     0.128 C 
ATOM      4  C5  <0> d   1      25.793  -4.177  35.047  0.00  0.00     0.052 C 
ATOM      5  C6  <0> d   1      25.333  -4.745  36.417  0.00  0.00     0.010 C 
ATOM      6  C7  <0> d   1      24.957  -6.192  36.080  0.00  0.00     0.003 C 
ATOM      7  C9  <0> d   1      23.995  -6.869  37.036  0.00  0.00     0.002 C 
ATOM      8  C11 <0> d   1      24.612  -7.051  38.424  0.00  0.00    -0.010 C 
ATOM      9  C13 <0> d   1      25.794  -8.020  38.344  0.00  0.00     0.010 C 
ATOM     10  C14 <0> d   1      23.531  -7.625  39.332  0.00  0.00     0.039 C 
ATOM     11  C15 <0> d   1      22.809  -8.798  38.703  0.00  0.00    -0.070 C 
ATOM     12  C16 <0> d   1      22.858  -9.068  37.431  0.00  0.00    -0.072 C 
ATOM     13  C17 <0> d   1      22.092 -10.195  36.775  0.00  0.00     0.042 C 
ATOM     14  C18 <0> d   1      21.759 -11.310  37.761  0.00  0.00     0.083 C 
ATOM     15  C19 <0> d   1      21.161 -10.640  38.985  0.00  0.00     0.131 C 
ATOM     16  O20 <0> d   1      20.041 -10.886  39.364  0.00  0.00    -0.298 OA
ATOM     17  C21 <0> d   1      22.044  -9.652  39.697  0.00  0.00     0.112 C 
ATOM     18  C22 <0> d   1      23.707  -8.262  36.472  0.00  0.00     0.019 C 
ATOM     19  C24 <0> d   1      23.074  -8.207  35.088  0.00  0.00     0.010 C 
ATOM     20  C25 <0> d   1      23.954  -7.392  34.121  0.00  0.00     0.014 C 
ATOM     21  C26 <0> d   1      24.215  -6.014  34.728  0.00  0.00     0.003 C 
ATOM     22  C27 <0> d   1      22.882  -5.333  35.048  0.00  0.00     0.020 C 
ENDROOT
BRANCH   3  23
ATOM     23  O4  <0> d   1      24.319  -4.222  33.097  0.00  0.00    -0.377 OA
ATOM     24  H29 <0> d   1      24.347  -3.281  33.314  0.00  0.00     0.211 HD
ENDBRANCH   3  23
TORSDOF 1
ENDMDL
MODEL 161
REMARK CAVERDOCK RESULT:      56.2      0.000      0.000
REMARK CAVERDOCK CONSTRAINTS:       0.3      0.0      0.0      0.0
REMARK CAVERDOCK TUNNEL: 160     56.2      2.2    161.2
REMARK  1 active torsions:
REMARK  status: ('A' for Active; 'I' for Inactive)
REMARK    1  A    between atoms: C3_3  and  O4_4 
ROOT
ATOM      1  C1  <0> d   1      26.607  -7.026  32.469  0.00  0.00     0.015 C 
ATOM      2  C2  <0> d   1      25.975  -6.323  33.164  0.00  0.00    -0.078 C 
ATOM      3  C3  <0> d   1      25.181  -5.441  34.036  0.00  0.00     0.128 C 
ATOM      4  C5  <0> d   1      26.111  -4.645  34.985  0.00  0.00     0.052 C 
ATOM      5  C6  <0> d   1      25.774  -5.115  36.426  0.00  0.00     0.010 C 
ATOM      6  C7  <0> d   1      25.178  -6.510  36.201  0.00  0.00     0.003 C 
ATOM      7  C9  <0> d   1      24.277  -7.033  37.302  0.00  0.00     0.002 C 
ATOM      8  C11 <0> d   1      25.049  -7.260  38.603  0.00  0.00    -0.010 C 
ATOM      9  C13 <0> d   1      26.079  -8.376  38.409  0.00  0.00     0.010 C 
ATOM     10  C14 <0> d   1      24.038  -7.667  39.668  0.00  0.00     0.039 C 
ATOM     11  C15 <0> d   1      23.096  -8.752  39.189  0.00  0.00    -0.070 C 
ATOM     12  C16 <0> d   1      22.938  -9.056  37.934  0.00  0.00    -0.072 C 
ATOM     13  C17 <0> d   1      21.956 -10.091  37.431  0.00  0.00     0.042 C 
ATOM     14  C18 <0> d   1      21.623 -11.129  38.497  0.00  0.00     0.083 C 
ATOM     15  C19 <0> d   1      21.285 -10.358  39.760  0.00  0.00     0.131 C 
ATOM     16  O20 <0> d   1      20.205 -10.448  40.293  0.00  0.00    -0.298 OA
ATOM     17  C21 <0> d   1      22.372  -9.475  40.309  0.00  0.00     0.112 C 
ATOM     18  C22 <0> d   1      23.743  -8.391  36.838  0.00  0.00     0.019 C 
ATOM     19  C24 <0> d   1      22.941  -8.288  35.549  0.00  0.00     0.010 C 
ATOM     20  C25 <0> d   1      23.776  -7.618  34.442  0.00  0.00     0.014 C 
ATOM     21  C26 <0> d   1      24.287  -6.270  34.951  0.00  0.00     0.003 C 
ATOM     22  C27 <0> d   1      23.105  -5.415  35.415  0.00  0.00     0.020 C 
ENDROOT
BRANCH   3  23
ATOM     23  O4  <0> d   1      24.392  -4.547  33.248  0.00  0.00    -0.377 OA
ATOM     24  H29 <0> d   1      23.714  -4.985  32.716  0.00  0.00     0.211 HD
ENDBRANCH   3  23
TORSDOF 1
ENDMDL
MODEL 162
REMARK CAVERDOCK RESULT:      57.1      0.000      0.000
REMARK CAVERDOCK CONSTRAINTS:       1.1      0.0      0.0      0.0
REMARK CAVERDOCK TUNNEL: 161     57.1      2.2    162.1
REMARK  1 active torsions:
REMARK  status: ('A' for Active; 'I' for Inactive)
REMARK    1  A    between atoms: C3_3  and  O4_4 
ROOT
ATOM      1  C1  <0> d   1      26.841  -6.618  32.896  0.00  0.00     0.015 C 
ATOM      2  C2  <0> d   1      26.061  -6.011  33.529  0.00  0.00    -0.078 C 
ATOM      3  C3  <0> d   1      25.082  -5.251  34.324  0.00  0.00     0.128 C 
ATOM      4  C5  <0> d   1      25.802  -4.447  35.436  0.00  0.00     0.052 C 
ATOM      5  C6  <0> d   1      25.311  -5.033  36.788  0.00  0.00     0.010 C 
ATOM      6  C7  <0> d   1      24.873  -6.452  36.408  0.00  0.00     0.003 C 
ATOM      7  C9  <0> d   1      23.877  -7.112  37.341  0.00  0.00     0.002 C 
ATOM      8  C11 <0> d   1      24.480  -7.361  38.725  0.00  0.00    -0.010 C 
ATOM      9  C13 <0> d   1      25.618  -8.379  38.622  0.00  0.00     0.010 C 
ATOM     10  C14 <0> d   1      23.370  -7.911  39.613  0.00  0.00     0.039 C 
ATOM     11  C15 <0> d   1      22.599  -9.033  38.948  0.00  0.00    -0.070 C 
ATOM     12  C16 <0> d   1      22.642  -9.268  37.670  0.00  0.00    -0.072 C 
ATOM     13  C17 <0> d   1      21.830 -10.342  36.980  0.00  0.00     0.042 C 
ATOM     14  C18 <0> d   1      21.443 -11.468  37.932  0.00  0.00     0.083 C 
ATOM     15  C19 <0> d   1      20.870 -10.807  39.172  0.00  0.00     0.131 C 
ATOM     16  O20 <0> d   1      19.739 -11.014  39.541  0.00  0.00    -0.298 OA
ATOM     17  C21 <0> d   1      21.792  -9.880  39.916  0.00  0.00     0.112 C 
ATOM     18  C22 <0> d   1      23.530  -8.475  36.736  0.00  0.00     0.019 C 
ATOM     19  C24 <0> d   1      22.906  -8.352  35.352  0.00  0.00     0.010 C 
ATOM     20  C25 <0> d   1      23.826  -7.551  34.412  0.00  0.00     0.014 C 
ATOM     21  C26 <0> d   1      24.145  -6.203  35.059  0.00  0.00     0.003 C 
ATOM     22  C27 <0> d   1      22.842  -5.473  35.394  0.00  0.00     0.020 C 
ENDROOT
BRANCH   3  23
ATOM     23  O4  <0> d   1      24.336  -4.372  33.480  0.00  0.00    -0.377 OA
ATOM     24  H29 <0> d   1      23.536  -4.769  33.108  0.00  0.00     0.211 HD
ENDBRANCH   3  23
TORSDOF 1
ENDMDL
MODEL 163
REMARK CAVERDOCK RESULT:      62.8      0.000      0.000
REMARK CAVERDOCK CONSTRAINTS:       0.1      0.0      0.0      0.0
REMARK CAVERDOCK TUNNEL: 162     62.8      2.2    163.3
REMARK  1 active torsions:
REMARK  status: ('A' for Active; 'I' for Inactive)
REMARK    1  A    between atoms: C3_3  and  O4_4 
ROOT
ATOM      1  C1  <0> d   1      27.307  -6.310  33.563  0.00  0.00     0.015 C 
ATOM      2  C2  <0> d   1      26.439  -5.780  34.150  0.00  0.00    -0.078 C 
ATOM      3  C3  <0> d   1      25.350  -5.116  34.885  0.00  0.00     0.128 C 
ATOM      4  C5  <0> d   1      25.904  -4.432  36.160  0.00  0.00     0.052 C 
ATOM      5  C6  <0> d   1      25.253  -5.162  37.366  0.00  0.00     0.010 C 
ATOM      6  C7  <0> d   1      24.897  -6.535  36.785  0.00  0.00     0.003 C 
ATOM      7  C9  <0> d   1      23.803  -7.298  37.504  0.00  0.00     0.002 C 
ATOM      8  C11 <0> d   1      24.225  -7.691  38.921  0.00  0.00    -0.010 C 
ATOM      9  C13 <0> d   1      25.387  -8.684  38.861  0.00  0.00     0.010 C 
ATOM     10  C14 <0> d   1      23.021  -8.340  39.592  0.00  0.00     0.039 C 
ATOM     11  C15 <0> d   1      22.366  -9.389  38.717  0.00  0.00    -0.070 C 
ATOM     12  C16 <0> d   1      22.579  -9.485  37.437  0.00  0.00    -0.072 C 
ATOM     13  C17 <0> d   1      21.885 -10.483  36.537  0.00  0.00     0.042 C 
ATOM     14  C18 <0> d   1      21.401 -11.707  37.306  0.00  0.00     0.083 C 
ATOM     15  C19 <0> d   1      20.659 -11.188  38.523  0.00  0.00     0.131 C 
ATOM     16  O20 <0> d   1      19.494 -11.440  38.716  0.00  0.00    -0.298 OA
ATOM     17  C21 <0> d   1      21.458 -10.340  39.475  0.00  0.00     0.112 C 
ATOM     18  C22 <0> d   1      23.564  -8.590  36.718  0.00  0.00     0.019 C 
ATOM     19  C24 <0> d   1      23.123  -8.323  35.285  0.00  0.00     0.010 C 
ATOM     20  C25 <0> d   1      24.141  -7.419  34.563  0.00  0.00     0.014 C 
ATOM     21  C26 <0> d   1      24.346  -6.147  35.386  0.00  0.00     0.003 C 
ATOM     22  C27 <0> d   1      22.996  -5.465  35.622  0.00  0.00     0.020 C 
ENDROOT
BRANCH   3  23
ATOM     23  O4  <0> d   1      24.702  -4.156  34.048  0.00  0.00    -0.377 OA
ATOM     24  H29 <0> d   1      24.124  -4.545  33.378  0.00  0.00     0.211 HD
ENDBRANCH   3  23
TORSDOF 1
ENDMDL
