# Supplementary material for: Fully automated virtual screening pipeline of FDA-approved drugs using Caver Web
Source: Comput Struct Biotechnol J. 2022 Nov 17;20:6512–8. doi: 10.1016/j.csbj.2022.11.031 (PMC9705369; doi:10.1016/j.csbj.2022.11.031)
Supplement: Supplementary data 1 [file mmc1.zip › supplementary_data/pymol/ZINC000003813047.pdbqt]

MODEL 1
REMARK CAVERDOCK RESULT:      19.8      0.000      0.000
REMARK CAVERDOCK CONSTRAINTS:       0.0      0.0      0.0      0.0
REMARK CAVERDOCK TUNNEL: 0     19.8      1.7      1.3
REMARK  1 active torsions:
REMARK  status: ('A' for Active; 'I' for Inactive)
REMARK    1  A    between atoms: C2_2  and  O3_3 
ROOT
ATOM      1  C1  <0> d   1      46.758   9.296  31.537  0.00  0.00     0.046 C 
ATOM      2  C2  <0> d   1      46.752   8.109  32.503  0.00  0.00     0.062 C 
ATOM      3  C4  <0> d   1      47.489   6.901  31.873  0.00  0.00     0.038 C 
ATOM      4  C5  <0> d   1      46.425   5.784  31.690  0.00  0.00     0.009 C 
ATOM      5  C6  <0> d   1      45.111   6.571  31.627  0.00  0.00     0.001 C 
ATOM      6  C8  <0> d   1      43.855   5.792  31.965  0.00  0.00    -0.005 C 
ATOM      7  C10 <0> d   1      43.639   4.666  30.952  0.00  0.00     0.006 C 
ATOM      8  C11 <0> d   1      42.339   3.927  31.279  0.00  0.00     0.006 C 
ATOM      9  C12 <0> d   1      41.165   4.905  31.210  0.00  0.00     0.005 C 
ATOM     10  C14 <0> d   1      39.864   4.166  31.544  0.00  0.00     0.116 C 
ATOM     11  C15 <0> d   1      38.753   5.185  31.655  0.00  0.00     0.259 C 
ATOM     12  O16 <0> d   1      37.705   5.029  31.072  0.00  0.00    -0.265 OA
ATOM     13  O17 <0> d   1      38.962   6.275  32.422  0.00  0.00    -0.321 OA
ATOM     14  C18 <0> d   1      40.196   7.001  32.164  0.00  0.00     0.188 C 
ATOM     15  C19 <0> d   1      41.380   6.033  32.224  0.00  0.00    -0.014 C 
ATOM     16  C20 <0> d   1      41.477   5.429  33.627  0.00  0.00     0.018 C 
ATOM     17  C21 <0> d   1      42.678   6.779  31.912  0.00  0.00     0.001 C 
ATOM     18  C23 <0> d   1      42.867   7.932  32.892  0.00  0.00     0.007 C 
ATOM     19  C24 <0> d   1      44.210   8.647  32.663  0.00  0.00     0.013 C 
ATOM     20  C25 <0> d   1      45.325   7.630  32.743  0.00  0.00    -0.009 C 
ATOM     21  C26 <0> d   1      45.246   6.880  34.074  0.00  0.00     0.018 C 
ENDROOT
BRANCH   2  22
ATOM     22  O3  <0> d   1      47.366   8.476  33.740  0.00  0.00    -0.389 OA
ATOM     23  H30 <0> d   1      48.036   7.851  34.048  0.00  0.00     0.210 HD
ENDBRANCH   2  22
TORSDOF 1
ENDMDL
MODEL 2
REMARK CAVERDOCK RESULT:      21.3      0.000      0.000
REMARK CAVERDOCK CONSTRAINTS:       0.0      0.0      0.0      0.0
REMARK CAVERDOCK TUNNEL: 1     21.3      1.8      2.1
REMARK  1 active torsions:
REMARK  status: ('A' for Active; 'I' for Inactive)
REMARK    1  A    between atoms: C2_2  and  O3_3 
ROOT
ATOM      1  C1  <0> d   1      46.755   8.830  31.608  0.00  0.00     0.046 C 
ATOM      2  C2  <0> d   1      46.647   7.665  32.595  0.00  0.00     0.062 C 
ATOM      3  C4  <0> d   1      47.312   6.398  32.004  0.00  0.00     0.038 C 
ATOM      4  C5  <0> d   1      46.178   5.353  31.818  0.00  0.00     0.009 C 
ATOM      5  C6  <0> d   1      44.923   6.227  31.711  0.00  0.00     0.001 C 
ATOM      6  C8  <0> d   1      43.609   5.542  32.036  0.00  0.00    -0.005 C 
ATOM      7  C10 <0> d   1      43.337   4.413  31.040  0.00  0.00     0.006 C 
ATOM      8  C11 <0> d   1      41.984   3.772  31.352  0.00  0.00     0.006 C 
ATOM      9  C12 <0> d   1      40.881   4.826  31.239  0.00  0.00     0.005 C 
ATOM     10  C14 <0> d   1      39.526   4.184  31.559  0.00  0.00     0.116 C 
ATOM     11  C15 <0> d   1      38.485   5.279  31.627  0.00  0.00     0.259 C 
ATOM     12  O16 <0> d   1      37.441   5.183  31.024  0.00  0.00    -0.265 OA
ATOM     13  O17 <0> d   1      38.753   6.366  32.378  0.00  0.00    -0.321 OA
ATOM     14  C18 <0> d   1      40.039   7.002  32.134  0.00  0.00     0.188 C 
ATOM     15  C19 <0> d   1      41.153   5.956  32.238  0.00  0.00    -0.014 C 
ATOM     16  C20 <0> d   1      41.179   5.375  33.653  0.00  0.00     0.018 C 
ATOM     17  C21 <0> d   1      42.505   6.606  31.940  0.00  0.00     0.001 C 
ATOM     18  C23 <0> d   1      42.753   7.762  32.902  0.00  0.00     0.007 C 
ATOM     19  C24 <0> d   1      44.145   8.379  32.690  0.00  0.00     0.013 C 
ATOM     20  C25 <0> d   1      45.186   7.290  32.812  0.00  0.00    -0.009 C 
ATOM     21  C26 <0> d   1      45.028   6.574  34.155  0.00  0.00     0.018 C 
ENDROOT
BRANCH   2  22
ATOM     22  O3  <0> d   1      47.260   8.014  33.838  0.00  0.00    -0.389 OA
ATOM     23  H30 <0> d   1      48.150   7.655  33.953  0.00  0.00     0.210 HD
ENDBRANCH   2  22
TORSDOF 1
ENDMDL
MODEL 3
REMARK CAVERDOCK RESULT:      21.7      0.000      0.000
REMARK CAVERDOCK CONSTRAINTS:       0.1      0.0      0.0      0.0
REMARK CAVERDOCK TUNNEL: 2     21.7      1.8      3.5
REMARK  1 active torsions:
REMARK  status: ('A' for Active; 'I' for Inactive)
REMARK    1  A    between atoms: C2_2  and  O3_3 
ROOT
ATOM      1  C1  <0> d   1      46.406   9.092  32.080  0.00  0.00     0.046 C 
ATOM      2  C2  <0> d   1      46.290   7.868  32.990  0.00  0.00     0.062 C 
ATOM      3  C4  <0> d   1      47.012   6.655  32.353  0.00  0.00     0.038 C 
ATOM      4  C5  <0> d   1      45.915   5.596  32.057  0.00  0.00     0.009 C 
ATOM      5  C6  <0> d   1      44.642   6.444  31.949  0.00  0.00     0.001 C 
ATOM      6  C8  <0> d   1      43.335   5.709  32.176  0.00  0.00    -0.005 C 
ATOM      7  C10 <0> d   1      43.135   4.637  31.103  0.00  0.00     0.006 C 
ATOM      8  C11 <0> d   1      41.787   3.945  31.319  0.00  0.00     0.006 C 
ATOM      9  C12 <0> d   1      40.662   4.977  31.221  0.00  0.00     0.005 C 
ATOM     10  C14 <0> d   1      39.313   4.284  31.444  0.00  0.00     0.116 C 
ATOM     11  C15 <0> d   1      38.241   5.347  31.532  0.00  0.00     0.259 C 
ATOM     12  O16 <0> d   1      37.226   5.263  30.881  0.00  0.00    -0.265 OA
ATOM     13  O17 <0> d   1      38.449   6.393  32.359  0.00  0.00    -0.321 OA
ATOM     14  C18 <0> d   1      39.726   7.073  32.208  0.00  0.00     0.188 C 
ATOM     15  C19 <0> d   1      40.862   6.050  32.296  0.00  0.00    -0.014 C 
ATOM     16  C20 <0> d   1      40.846   5.385  33.674  0.00  0.00     0.018 C 
ATOM     17  C21 <0> d   1      42.208   6.750  32.096  0.00  0.00     0.001 C 
ATOM     18  C23 <0> d   1      42.384   7.851  33.136  0.00  0.00     0.007 C 
ATOM     19  C24 <0> d   1      43.767   8.513  33.020  0.00  0.00     0.013 C 
ATOM     20  C25 <0> d   1      44.831   7.445  33.122  0.00  0.00    -0.009 C 
ATOM     21  C26 <0> d   1      44.637   6.645  34.412  0.00  0.00     0.018 C 
ENDROOT
BRANCH   2  22
ATOM     22  O3  <0> d   1      46.841   8.155  34.277  0.00  0.00    -0.389 OA
ATOM     23  H30 <0> d   1      47.806   8.206  34.290  0.00  0.00     0.210 HD
ENDBRANCH   2  22
TORSDOF 1
ENDMDL
MODEL 4
REMARK CAVERDOCK RESULT:      22.0      0.000      0.000
REMARK CAVERDOCK CONSTRAINTS:       0.8      0.0      0.0      0.0
REMARK CAVERDOCK TUNNEL: 3     22.0      1.9      4.4
REMARK  1 active torsions:
REMARK  status: ('A' for Active; 'I' for Inactive)
REMARK    1  A    between atoms: C2_2  and  O3_3 
ROOT
ATOM      1  C1  <0> d   1      46.400   8.928  31.246  0.00  0.00     0.046 C 
ATOM      2  C2  <0> d   1      46.326   7.816  32.295  0.00  0.00     0.062 C 
ATOM      3  C4  <0> d   1      47.026   6.537  31.771  0.00  0.00     0.038 C 
ATOM      4  C5  <0> d   1      45.921   5.453  31.644  0.00  0.00     0.009 C 
ATOM      5  C6  <0> d   1      44.642   6.284  31.494  0.00  0.00     0.001 C 
ATOM      6  C8  <0> d   1      43.348   5.581  31.858  0.00  0.00    -0.005 C 
ATOM      7  C10 <0> d   1      43.107   4.393  30.924  0.00  0.00     0.006 C 
ATOM      8  C11 <0> d   1      41.773   3.732  31.274  0.00  0.00     0.006 C 
ATOM      9  C12 <0> d   1      40.640   4.746  31.107  0.00  0.00     0.005 C 
ATOM     10  C14 <0> d   1      39.304   4.085  31.464  0.00  0.00     0.116 C 
ATOM     11  C15 <0> d   1      38.233   5.152  31.474  0.00  0.00     0.259 C 
ATOM     12  O16 <0> d   1      37.192   4.995  30.880  0.00  0.00    -0.265 OA
ATOM     13  O17 <0> d   1      38.471   6.286  32.166  0.00  0.00    -0.321 OA
ATOM     14  C18 <0> d   1      39.738   6.943  31.885  0.00  0.00     0.188 C 
ATOM     15  C19 <0> d   1      40.881   5.936  32.042  0.00  0.00    -0.014 C 
ATOM     16  C20 <0> d   1      40.925   5.433  33.487  0.00  0.00     0.018 C 
ATOM     17  C21 <0> d   1      42.214   6.607  31.707  0.00  0.00     0.001 C 
ATOM     18  C23 <0> d   1      42.430   7.820  32.605  0.00  0.00     0.007 C 
ATOM     19  C24 <0> d   1      43.804   8.463  32.356  0.00  0.00     0.013 C 
ATOM     20  C25 <0> d   1      44.876   7.412  32.535  0.00  0.00    -0.009 C 
ATOM     21  C26 <0> d   1      44.739   6.765  33.915  0.00  0.00     0.018 C 
ENDROOT
BRANCH   2  22
ATOM     22  O3  <0> d   1      46.929   8.248  33.516  0.00  0.00    -0.389 OA
ATOM     23  H30 <0> d   1      46.796   9.185  33.710  0.00  0.00     0.210 HD
ENDBRANCH   2  22
TORSDOF 1
ENDMDL
MODEL 5
REMARK CAVERDOCK RESULT:      21.8      0.000      0.000
REMARK CAVERDOCK CONSTRAINTS:       0.0      0.0      0.0      0.0
REMARK CAVERDOCK TUNNEL: 4     21.8      1.9      5.1
REMARK  1 active torsions:
REMARK  status: ('A' for Active; 'I' for Inactive)
REMARK    1  A    between atoms: C2_2  and  O3_3 
ROOT
ATOM      1  C1  <0> d   1      46.322   8.684  31.453  0.00  0.00     0.046 C 
ATOM      2  C2  <0> d   1      46.163   7.579  32.500  0.00  0.00     0.062 C 
ATOM      3  C4  <0> d   1      46.795   6.261  31.990  0.00  0.00     0.038 C 
ATOM      4  C5  <0> d   1      45.630   5.244  31.843  0.00  0.00     0.009 C 
ATOM      5  C6  <0> d   1      44.406   6.150  31.668  0.00  0.00     0.001 C 
ATOM      6  C8  <0> d   1      43.066   5.526  32.008  0.00  0.00    -0.005 C 
ATOM      7  C10 <0> d   1      42.772   4.353  31.070  0.00  0.00     0.006 C 
ATOM      8  C11 <0> d   1      41.394   3.773  31.395  0.00  0.00     0.006 C 
ATOM      9  C12 <0> d   1      40.327   4.854  31.207  0.00  0.00     0.005 C 
ATOM     10  C14 <0> d   1      38.948   4.273  31.539  0.00  0.00     0.116 C 
ATOM     11  C15 <0> d   1      37.942   5.403  31.530  0.00  0.00     0.259 C 
ATOM     12  O16 <0> d   1      36.905   5.307  30.916  0.00  0.00    -0.265 OA
ATOM     13  O17 <0> d   1      38.234   6.521  32.225  0.00  0.00    -0.321 OA
ATOM     14  C18 <0> d   1      39.544   7.101  31.968  0.00  0.00     0.188 C 
ATOM     15  C19 <0> d   1      40.621   6.028  32.146  0.00  0.00    -0.014 C 
ATOM     16  C20 <0> d   1      40.608   5.525  33.592  0.00  0.00     0.018 C 
ATOM     17  C21 <0> d   1      41.998   6.617  31.836  0.00  0.00     0.001 C 
ATOM     18  C23 <0> d   1      42.269   7.816  32.738  0.00  0.00     0.007 C 
ATOM     19  C24 <0> d   1      43.684   8.376  32.515  0.00  0.00     0.013 C 
ATOM     20  C25 <0> d   1      44.687   7.263  32.714  0.00  0.00    -0.009 C 
ATOM     21  C26 <0> d   1      44.486   6.627  34.091  0.00  0.00     0.018 C 
ENDROOT
BRANCH   2  22
ATOM     22  O3  <0> d   1      46.768   7.976  33.732  0.00  0.00    -0.389 OA
ATOM     23  H30 <0> d   1      46.832   8.934  33.849  0.00  0.00     0.210 HD
ENDBRANCH   2  22
TORSDOF 1
ENDMDL
MODEL 6
REMARK CAVERDOCK RESULT:      22.6      0.000      0.000
REMARK CAVERDOCK CONSTRAINTS:       0.0      0.0      0.0      0.0
REMARK CAVERDOCK TUNNEL: 5     22.6      1.8      6.5
REMARK  1 active torsions:
REMARK  status: ('A' for Active; 'I' for Inactive)
REMARK    1  A    between atoms: C2_2  and  O3_3 
ROOT
ATOM      1  C1  <0> d   1      46.136   8.459  31.812  0.00  0.00     0.046 C 
ATOM      2  C2  <0> d   1      45.927   7.208  32.668  0.00  0.00     0.062 C 
ATOM      3  C4  <0> d   1      46.507   5.964  31.951  0.00  0.00     0.038 C 
ATOM      4  C5  <0> d   1      45.303   5.032  31.644  0.00  0.00     0.009 C 
ATOM      5  C6  <0> d   1      44.117   6.003  31.620  0.00  0.00     0.001 C 
ATOM      6  C8  <0> d   1      42.752   5.388  31.859  0.00  0.00    -0.005 C 
ATOM      7  C10 <0> d   1      42.415   4.394  30.745  0.00  0.00     0.006 C 
ATOM      8  C11 <0> d   1      41.013   3.826  30.975  0.00  0.00     0.006 C 
ATOM      9  C12 <0> d   1      39.992   4.965  30.965  0.00  0.00     0.005 C 
ATOM     10  C14 <0> d   1      38.588   4.396  31.202  0.00  0.00     0.116 C 
ATOM     11  C15 <0> d   1      37.629   5.552  31.377  0.00  0.00     0.259 C 
ATOM     12  O16 <0> d   1      36.592   5.599  30.758  0.00  0.00    -0.265 OA
ATOM     13  O17 <0> d   1      37.964   6.531  32.243  0.00  0.00    -0.321 OA
ATOM     14  C18 <0> d   1      39.297   7.091  32.079  0.00  0.00     0.188 C 
ATOM     15  C19 <0> d   1      40.329   5.960  32.080  0.00  0.00    -0.014 C 
ATOM     16  C20 <0> d   1      40.289   5.233  33.426  0.00  0.00     0.018 C 
ATOM     17  C21 <0> d   1      41.730   6.535  31.866  0.00  0.00     0.001 C 
ATOM     18  C23 <0> d   1      42.045   7.562  32.948  0.00  0.00     0.007 C 
ATOM     19  C24 <0> d   1      43.482   8.092  32.815  0.00  0.00     0.013 C 
ATOM     20  C25 <0> d   1      44.439   6.922  32.831  0.00  0.00    -0.009 C 
ATOM     21  C26 <0> d   1      44.206   6.081  34.088  0.00  0.00     0.018 C 
ENDROOT
BRANCH   2  22
ATOM     22  O3  <0> d   1      46.542   7.377  33.947  0.00  0.00    -0.389 OA
ATOM     23  H30 <0> d   1      46.186   6.799  34.634  0.00  0.00     0.210 HD
ENDBRANCH   2  22
TORSDOF 1
ENDMDL
MODEL 7
REMARK CAVERDOCK RESULT:      23.9      0.000      0.000
REMARK CAVERDOCK CONSTRAINTS:       0.0      0.0      0.0      0.0
REMARK CAVERDOCK TUNNEL: 6     23.9      1.8      7.4
REMARK  1 active torsions:
REMARK  status: ('A' for Active; 'I' for Inactive)
REMARK    1  A    between atoms: C2_2  and  O3_3 
ROOT
ATOM      1  C1  <0> d   1      45.810   8.809  32.015  0.00  0.00     0.046 C 
ATOM      2  C2  <0> d   1      45.661   7.587  32.925  0.00  0.00     0.062 C 
ATOM      3  C4  <0> d   1      46.355   6.358  32.289  0.00  0.00     0.038 C 
ATOM      4  C5  <0> d   1      45.233   5.326  31.990  0.00  0.00     0.009 C 
ATOM      5  C6  <0> d   1      43.982   6.205  31.880  0.00  0.00     0.001 C 
ATOM      6  C8  <0> d   1      42.656   5.502  32.104  0.00  0.00    -0.005 C 
ATOM      7  C10 <0> d   1      42.432   4.435  31.030  0.00  0.00     0.006 C 
ATOM      8  C11 <0> d   1      41.068   3.777  31.242  0.00  0.00     0.006 C 
ATOM      9  C12 <0> d   1      39.968   4.836  31.143  0.00  0.00     0.005 C 
ATOM     10  C14 <0> d   1      38.602   4.176  31.362  0.00  0.00     0.116 C 
ATOM     11  C15 <0> d   1      37.556   5.265  31.448  0.00  0.00     0.259 C 
ATOM     12  O16 <0> d   1      36.541   5.206  30.794  0.00  0.00    -0.265 OA
ATOM     13  O17 <0> d   1      37.788   6.306  32.275  0.00  0.00    -0.321 OA
ATOM     14  C18 <0> d   1      39.082   6.954  32.127  0.00  0.00     0.188 C 
ATOM     15  C19 <0> d   1      40.192   5.904  32.218  0.00  0.00    -0.014 C 
ATOM     16  C20 <0> d   1      40.156   5.240  33.596  0.00  0.00     0.018 C 
ATOM     17  C21 <0> d   1      41.555   6.570  32.021  0.00  0.00     0.001 C 
ATOM     18  C23 <0> d   1      41.756   7.667  33.061  0.00  0.00     0.007 C 
ATOM     19  C24 <0> d   1      43.155   8.295  32.949  0.00  0.00     0.013 C 
ATOM     20  C25 <0> d   1      44.192   7.200  33.053  0.00  0.00    -0.009 C 
ATOM     21  C26 <0> d   1      43.976   6.405  34.342  0.00  0.00     0.018 C 
ENDROOT
BRANCH   2  22
ATOM     22  O3  <0> d   1      46.216   7.861  34.213  0.00  0.00    -0.389 OA
ATOM     23  H30 <0> d   1      45.633   8.368  34.793  0.00  0.00     0.210 HD
ENDBRANCH   2  22
TORSDOF 1
ENDMDL
MODEL 8
REMARK CAVERDOCK RESULT:      22.6      0.000      0.000
REMARK CAVERDOCK CONSTRAINTS:       0.0      0.0      0.0      0.0
REMARK CAVERDOCK TUNNEL: 7     22.6      1.8      8.5
REMARK  1 active torsions:
REMARK  status: ('A' for Active; 'I' for Inactive)
REMARK    1  A    between atoms: C2_2  and  O3_3 
ROOT
ATOM      1  C1  <0> d   1      45.820   8.323  31.458  0.00  0.00     0.046 C 
ATOM      2  C2  <0> d   1      45.608   7.195  32.470  0.00  0.00     0.062 C 
ATOM      3  C4  <0> d   1      46.203   5.871  31.930  0.00  0.00     0.038 C 
ATOM      4  C5  <0> d   1      45.008   4.898  31.737  0.00  0.00     0.009 C 
ATOM      5  C6  <0> d   1      43.817   5.849  31.571  0.00  0.00     0.001 C 
ATOM      6  C8  <0> d   1      42.452   5.261  31.873  0.00  0.00    -0.005 C 
ATOM      7  C10 <0> d   1      42.134   4.127  30.897  0.00  0.00     0.006 C 
ATOM      8  C11 <0> d   1      40.732   3.584  31.185  0.00  0.00     0.006 C 
ATOM      9  C12 <0> d   1      39.706   4.705  31.013  0.00  0.00     0.005 C 
ATOM     10  C14 <0> d   1      38.303   4.162  31.308  0.00  0.00     0.116 C 
ATOM     11  C15 <0> d   1      37.335   5.324  31.317  0.00  0.00     0.259 C 
ATOM     12  O16 <0> d   1      36.305   5.281  30.686  0.00  0.00    -0.265 OA
ATOM     13  O17 <0> d   1      37.654   6.412  32.049  0.00  0.00    -0.321 OA
ATOM     14  C18 <0> d   1      38.985   6.955  31.828  0.00  0.00     0.188 C 
ATOM     15  C19 <0> d   1      40.024   5.841  31.991  0.00  0.00    -0.014 C 
ATOM     16  C20 <0> d   1      39.971   5.298  33.420  0.00  0.00     0.018 C 
ATOM     17  C21 <0> d   1      41.424   6.392  31.717  0.00  0.00     0.001 C 
ATOM     18  C23 <0> d   1      41.721   7.555  32.658  0.00  0.00     0.007 C 
ATOM     19  C24 <0> d   1      43.157   8.073  32.472  0.00  0.00     0.013 C 
ATOM     20  C25 <0> d   1      44.119   6.922  32.652  0.00  0.00    -0.009 C 
ATOM     21  C26 <0> d   1      43.876   6.254  34.008  0.00  0.00     0.018 C 
ENDROOT
BRANCH   2  22
ATOM     22  O3  <0> d   1      46.207   7.536  33.722  0.00  0.00    -0.389 OA
ATOM     23  H30 <0> d   1      47.163   7.666  33.678  0.00  0.00     0.210 HD
ENDBRANCH   2  22
TORSDOF 1
ENDMDL
MODEL 9
REMARK CAVERDOCK RESULT:      24.6      0.000      0.000
REMARK CAVERDOCK CONSTRAINTS:       0.0      0.0      0.0      0.0
REMARK CAVERDOCK TUNNEL: 8     24.6      1.8      9.1
REMARK  1 active torsions:
REMARK  status: ('A' for Active; 'I' for Inactive)
REMARK    1  A    between atoms: C2_2  and  O3_3 
ROOT
ATOM      1  C1  <0> d   1      45.793   7.916  31.758  0.00  0.00     0.046 C 
ATOM      2  C2  <0> d   1      45.531   6.648  32.574  0.00  0.00     0.062 C 
ATOM      3  C4  <0> d   1      46.068   5.406  31.821  0.00  0.00     0.038 C 
ATOM      4  C5  <0> d   1      44.831   4.530  31.481  0.00  0.00     0.009 C 
ATOM      5  C6  <0> d   1      43.683   5.546  31.481  0.00  0.00     0.001 C 
ATOM      6  C8  <0> d   1      42.294   4.976  31.694  0.00  0.00    -0.005 C 
ATOM      7  C10 <0> d   1      41.926   4.031  30.548  0.00  0.00     0.006 C 
ATOM      8  C11 <0> d   1      40.502   3.510  30.754  0.00  0.00     0.006 C 
ATOM      9  C12 <0> d   1      39.525   4.687  30.775  0.00  0.00     0.005 C 
ATOM     10  C14 <0> d   1      38.100   4.164  30.988  0.00  0.00     0.116 C 
ATOM     11  C15 <0> d   1      37.185   5.350  31.194  0.00  0.00     0.259 C 
ATOM     12  O16 <0> d   1      36.153   5.455  30.572  0.00  0.00    -0.265 OA
ATOM     13  O17 <0> d   1      37.551   6.289  32.091  0.00  0.00    -0.321 OA
ATOM     14  C18 <0> d   1      38.905   6.802  31.951  0.00  0.00     0.188 C 
ATOM     15  C19 <0> d   1      39.893   5.633  31.922  0.00  0.00    -0.014 C 
ATOM     16  C20 <0> d   1      39.818   4.867  33.244  0.00  0.00     0.018 C 
ATOM     17  C21 <0> d   1      41.316   6.161  31.732  0.00  0.00     0.001 C 
ATOM     18  C23 <0> d   1      41.664   7.141  32.848  0.00  0.00     0.007 C 
ATOM     19  C24 <0> d   1      43.121   7.620  32.738  0.00  0.00     0.013 C 
ATOM     20  C25 <0> d   1      44.032   6.414  32.721  0.00  0.00    -0.009 C 
ATOM     21  C26 <0> d   1      43.761   5.545  33.951  0.00  0.00     0.018 C 
ENDROOT
BRANCH   2  22
ATOM     22  O3  <0> d   1      46.145   6.754  33.860  0.00  0.00    -0.389 OA
ATOM     23  H30 <0> d   1      45.900   6.048  34.473  0.00  0.00     0.210 HD
ENDBRANCH   2  22
TORSDOF 1
ENDMDL
MODEL 10
REMARK CAVERDOCK RESULT:      25.7      0.000      0.000
REMARK CAVERDOCK CONSTRAINTS:       0.2      0.0      0.0      0.0
REMARK CAVERDOCK TUNNEL: 9     25.7      1.7     10.9
REMARK  1 active torsions:
REMARK  status: ('A' for Active; 'I' for Inactive)
REMARK    1  A    between atoms: C2_2  and  O3_3 
ROOT
ATOM      1  C1  <0> d   1      45.324   8.389  30.971  0.00  0.00     0.046 C 
ATOM      2  C2  <0> d   1      45.223   7.289  32.031  0.00  0.00     0.062 C 
ATOM      3  C4  <0> d   1      45.827   5.968  31.492  0.00  0.00     0.038 C 
ATOM      4  C5  <0> d   1      44.656   4.950  31.414  0.00  0.00     0.009 C 
ATOM      5  C6  <0> d   1      43.424   5.855  31.304  0.00  0.00     0.001 C 
ATOM      6  C8  <0> d   1      42.105   5.232  31.720  0.00  0.00    -0.005 C 
ATOM      7  C10 <0> d   1      41.761   4.055  30.805  0.00  0.00     0.006 C 
ATOM      8  C11 <0> d   1      40.403   3.476  31.208  0.00  0.00     0.006 C 
ATOM      9  C12 <0> d   1      39.327   4.555  31.074  0.00  0.00     0.005 C 
ATOM     10  C14 <0> d   1      37.968   3.976  31.485  0.00  0.00     0.116 C 
ATOM     11  C15 <0> d   1      36.963   5.105  31.526  0.00  0.00     0.259 C 
ATOM     12  O16 <0> d   1      35.893   5.006  30.970  0.00  0.00    -0.265 OA
ATOM     13  O17 <0> d   1      37.293   6.227  32.199  0.00  0.00    -0.321 OA
ATOM     14  C18 <0> d   1      38.585   6.806  31.867  0.00  0.00     0.188 C 
ATOM     15  C19 <0> d   1      39.672   5.734  31.991  0.00  0.00    -0.014 C 
ATOM     16  C20 <0> d   1      39.738   5.238  33.437  0.00  0.00     0.018 C 
ATOM     17  C21 <0> d   1      41.029   6.322  31.602  0.00  0.00     0.001 C 
ATOM     18  C23 <0> d   1      41.349   7.526  32.482  0.00  0.00     0.007 C 
ATOM     19  C24 <0> d   1      42.749   8.085  32.178  0.00  0.00     0.013 C 
ATOM     20  C25 <0> d   1      43.762   6.973  32.327  0.00  0.00    -0.009 C 
ATOM     21  C26 <0> d   1      43.638   6.344  33.716  0.00  0.00     0.018 C 
ENDROOT
BRANCH   2  22
ATOM     22  O3  <0> d   1      45.895   7.692  33.226  0.00  0.00    -0.389 OA
ATOM     23  H30 <0> d   1      45.881   8.646  33.383  0.00  0.00     0.210 HD
ENDBRANCH   2  22
TORSDOF 1
ENDMDL
MODEL 11
REMARK CAVERDOCK RESULT:      26.0      0.000      0.000
REMARK CAVERDOCK CONSTRAINTS:       0.4      0.0      0.0      0.0
REMARK CAVERDOCK TUNNEL: 10     26.0      1.7     11.8
REMARK  1 active torsions:
REMARK  status: ('A' for Active; 'I' for Inactive)
REMARK    1  A    between atoms: C2_2  and  O3_3 
ROOT
ATOM      1  C1  <0> d   1      45.440   8.248  30.954  0.00  0.00     0.046 C 
ATOM      2  C2  <0> d   1      45.187   7.341  32.161  0.00  0.00     0.062 C 
ATOM      3  C4  <0> d   1      45.847   5.958  31.940  0.00  0.00     0.038 C 
ATOM      4  C5  <0> d   1      44.688   4.924  31.878  0.00  0.00     0.009 C 
ATOM      5  C6  <0> d   1      43.490   5.779  31.450  0.00  0.00     0.001 C 
ATOM      6  C8  <0> d   1      42.122   5.217  31.784  0.00  0.00    -0.005 C 
ATOM      7  C10 <0> d   1      41.894   3.897  31.043  0.00  0.00     0.006 C 
ATOM      8  C11 <0> d   1      40.490   3.375  31.351  0.00  0.00     0.006 C 
ATOM      9  C12 <0> d   1      39.451   4.400  30.892  0.00  0.00     0.005 C 
ATOM     10  C14 <0> d   1      38.044   3.879  31.207  0.00  0.00     0.116 C 
ATOM     11  C15 <0> d   1      37.053   4.984  30.921  0.00  0.00     0.259 C 
ATOM     12  O16 <0> d   1      36.067   4.778  30.251  0.00  0.00    -0.265 OA
ATOM     13  O17 <0> d   1      37.298   6.208  31.433  0.00  0.00    -0.321 OA
ATOM     14  C18 <0> d   1      38.629   6.742  31.185  0.00  0.00     0.188 C 
ATOM     15  C19 <0> d   1      39.679   5.722  31.634  0.00  0.00    -0.014 C 
ATOM     16  C20 <0> d   1      39.545   5.478  33.139  0.00  0.00     0.018 C 
ATOM     17  C21 <0> d   1      41.081   6.256  31.339  0.00  0.00     0.001 C 
ATOM     18  C23 <0> d   1      41.289   7.595  32.038  0.00  0.00     0.007 C 
ATOM     19  C24 <0> d   1      42.722   8.115  31.836  0.00  0.00     0.013 C 
ATOM     20  C25 <0> d   1      43.696   7.059  32.305  0.00  0.00    -0.009 C 
ATOM     21  C26 <0> d   1      43.380   6.671  33.752  0.00  0.00     0.018 C 
ENDROOT
BRANCH   2  22
ATOM     22  O3  <0> d   1      45.694   7.950  33.350  0.00  0.00    -0.389 OA
ATOM     23  H30 <0> d   1      45.443   8.877  33.456  0.00  0.00     0.210 HD
ENDBRANCH   2  22
TORSDOF 1
ENDMDL
MODEL 12
REMARK CAVERDOCK RESULT:      28.7      0.000      0.000
REMARK CAVERDOCK CONSTRAINTS:       0.0      0.0      0.0      0.0
REMARK CAVERDOCK TUNNEL: 11     28.7      1.8     12.9
REMARK  1 active torsions:
REMARK  status: ('A' for Active; 'I' for Inactive)
REMARK    1  A    between atoms: C2_2  and  O3_3 
ROOT
ATOM      1  C1  <0> d   1      45.332   7.765  30.507  0.00  0.00     0.046 C 
ATOM      2  C2  <0> d   1      45.037   7.026  31.814  0.00  0.00     0.062 C 
ATOM      3  C4  <0> d   1      45.539   5.564  31.729  0.00  0.00     0.038 C 
ATOM      4  C5  <0> d   1      44.278   4.661  31.818  0.00  0.00     0.009 C 
ATOM      5  C6  <0> d   1      43.158   5.590  31.335  0.00  0.00     0.001 C 
ATOM      6  C8  <0> d   1      41.754   5.218  31.771  0.00  0.00    -0.005 C 
ATOM      7  C10 <0> d   1      41.359   3.859  31.190  0.00  0.00     0.006 C 
ATOM      8  C11 <0> d   1      39.922   3.528  31.597  0.00  0.00     0.006 C 
ATOM      9  C12 <0> d   1      38.977   4.605  31.059  0.00  0.00     0.005 C 
ATOM     10  C14 <0> d   1      37.539   4.276  31.474  0.00  0.00     0.116 C 
ATOM     11  C15 <0> d   1      36.656   5.445  31.097  0.00  0.00     0.259 C 
ATOM     12  O16 <0> d   1      35.627   5.275  30.485  0.00  0.00    -0.265 OA
ATOM     13  O17 <0> d   1      37.049   6.683  31.462  0.00  0.00    -0.321 OA
ATOM     14  C18 <0> d   1      38.416   7.039  31.115  0.00  0.00     0.188 C 
ATOM     15  C19 <0> d   1      39.373   5.965  31.642  0.00  0.00    -0.014 C 
ATOM     16  C20 <0> d   1      39.278   5.901  33.168  0.00  0.00     0.018 C 
ATOM     17  C21 <0> d   1      40.809   6.310  31.246  0.00  0.00     0.001 C 
ATOM     18  C23 <0> d   1      41.185   7.686  31.785  0.00  0.00     0.007 C 
ATOM     19  C24 <0> d   1      42.655   8.023  31.482  0.00  0.00     0.013 C 
ATOM     20  C25 <0> d   1      43.533   6.924  32.036  0.00  0.00    -0.009 C 
ATOM     21  C26 <0> d   1      43.239   6.730  33.525  0.00  0.00     0.018 C 
ENDROOT
BRANCH   2  22
ATOM     22  O3  <0> d   1      45.656   7.700  32.912  0.00  0.00    -0.389 OA
ATOM     23  H30 <0> d   1      45.578   8.663  32.877  0.00  0.00     0.210 HD
ENDBRANCH   2  22
TORSDOF 1
ENDMDL
MODEL 13
REMARK CAVERDOCK RESULT:      26.6      0.000      0.000
REMARK CAVERDOCK CONSTRAINTS:       0.0      0.0      0.0      0.0
REMARK CAVERDOCK TUNNEL: 12     26.6      1.8     13.1
REMARK  1 active torsions:
REMARK  status: ('A' for Active; 'I' for Inactive)
REMARK    1  A    between atoms: C2_2  and  O3_3 
ROOT
ATOM      1  C1  <0> d   1      44.993   7.815  31.308  0.00  0.00     0.046 C 
ATOM      2  C2  <0> d   1      44.744   6.662  32.283  0.00  0.00     0.062 C 
ATOM      3  C4  <0> d   1      45.321   5.343  31.712  0.00  0.00     0.038 C 
ATOM      4  C5  <0> d   1      44.109   4.401  31.474  0.00  0.00     0.009 C 
ATOM      5  C6  <0> d   1      42.940   5.380  31.321  0.00  0.00     0.001 C 
ATOM      6  C8  <0> d   1      41.560   4.811  31.588  0.00  0.00    -0.005 C 
ATOM      7  C10 <0> d   1      41.233   3.712  30.575  0.00  0.00     0.006 C 
ATOM      8  C11 <0> d   1      39.817   3.189  30.828  0.00  0.00     0.006 C 
ATOM      9  C12 <0> d   1      38.815   4.335  30.676  0.00  0.00     0.005 C 
ATOM     10  C14 <0> d   1      37.398   3.812  30.936  0.00  0.00     0.116 C 
ATOM     11  C15 <0> d   1      36.453   4.993  30.967  0.00  0.00     0.259 C 
ATOM     12  O16 <0> d   1      35.431   4.989  30.321  0.00  0.00    -0.265 OA
ATOM     13  O17 <0> d   1      36.783   6.052  31.735  0.00  0.00    -0.321 OA
ATOM     14  C18 <0> d   1      38.128   6.574  31.547  0.00  0.00     0.188 C 
ATOM     15  C19 <0> d   1      39.142   5.435  31.690  0.00  0.00    -0.014 C 
ATOM     16  C20 <0> d   1      39.059   4.852  33.103  0.00  0.00     0.018 C 
ATOM     17  C21 <0> d   1      40.556   5.966  31.452  0.00  0.00     0.001 C 
ATOM     18  C23 <0> d   1      40.863   7.095  32.430  0.00  0.00     0.007 C 
ATOM     19  C24 <0> d   1      42.311   7.589  32.278  0.00  0.00     0.013 C 
ATOM     20  C25 <0> d   1      43.248   6.414  32.438  0.00  0.00    -0.009 C 
ATOM     21  C26 <0> d   1      42.974   5.712  33.769  0.00  0.00     0.018 C 
ENDROOT
BRANCH   2  22
ATOM     22  O3  <0> d   1      45.333   6.954  33.552  0.00  0.00    -0.389 OA
ATOM     23  H30 <0> d   1      45.515   7.892  33.695  0.00  0.00     0.210 HD
ENDBRANCH   2  22
TORSDOF 1
ENDMDL
MODEL 14
REMARK CAVERDOCK RESULT:      28.9      0.000      0.000
REMARK CAVERDOCK CONSTRAINTS:       0.1      0.0      0.0      0.0
REMARK CAVERDOCK TUNNEL: 13     28.9      1.8     14.8
REMARK  1 active torsions:
REMARK  status: ('A' for Active; 'I' for Inactive)
REMARK    1  A    between atoms: C2_2  and  O3_3 
ROOT
ATOM      1  C1  <0> d   1      36.131   6.054  29.091  0.00  0.00     0.046 C 
ATOM      2  C2  <0> d   1      36.222   4.881  30.070  0.00  0.00     0.062 C 
ATOM      3  C4  <0> d   1      35.437   5.202  31.366  0.00  0.00     0.038 C 
ATOM      4  C5  <0> d   1      36.485   5.255  32.512  0.00  0.00     0.009 C 
ATOM      5  C6  <0> d   1      37.786   5.579  31.770  0.00  0.00     0.001 C 
ATOM      6  C8  <0> d   1      39.069   5.203  32.487  0.00  0.00    -0.005 C 
ATOM      7  C10 <0> d   1      39.201   5.994  33.790  0.00  0.00     0.006 C 
ATOM      8  C11 <0> d   1      40.525   5.640  34.470  0.00  0.00     0.006 C 
ATOM      9  C12 <0> d   1      41.687   5.994  33.541  0.00  0.00     0.005 C 
ATOM     10  C14 <0> d   1      43.013   5.633  34.220  0.00  0.00     0.116 C 
ATOM     11  C15 <0> d   1      44.128   5.815  33.214  0.00  0.00     0.259 C 
ATOM     12  O16 <0> d   1      45.123   6.442  33.494  0.00  0.00    -0.265 OA
ATOM     13  O17 <0> d   1      43.981   5.257  31.994  0.00  0.00    -0.321 OA
ATOM     14  C18 <0> d   1      42.728   5.547  31.313  0.00  0.00     0.188 C 
ATOM     15  C19 <0> d   1      41.555   5.202  32.236  0.00  0.00    -0.014 C 
ATOM     16  C20 <0> d   1      41.579   3.706  32.557  0.00  0.00     0.018 C 
ATOM     17  C21 <0> d   1      40.234   5.543  31.545  0.00  0.00     0.001 C 
ATOM     18  C23 <0> d   1      40.126   4.792  30.223  0.00  0.00     0.007 C 
ATOM     19  C24 <0> d   1      38.767   5.041  29.547  0.00  0.00     0.013 C 
ATOM     20  C25 <0> d   1      37.665   4.674  30.514  0.00  0.00    -0.009 C 
ATOM     21  C26 <0> d   1      37.859   3.234  30.994  0.00  0.00     0.018 C 
ENDROOT
BRANCH   2  22
ATOM     22  O3  <0> d   1      35.713   3.691  29.463  0.00  0.00    -0.389 OA
ATOM     23  H30 <0> d   1      34.778   3.740  29.224  0.00  0.00     0.210 HD
ENDBRANCH   2  22
TORSDOF 1
ENDMDL
MODEL 15
REMARK CAVERDOCK RESULT:      28.5      0.000      0.000
REMARK CAVERDOCK CONSTRAINTS:       0.0      0.0      0.0      0.0
REMARK CAVERDOCK TUNNEL: 14     28.5      1.8     15.4
REMARK  1 active torsions:
REMARK  status: ('A' for Active; 'I' for Inactive)
REMARK    1  A    between atoms: C2_2  and  O3_3 
ROOT
ATOM      1  C1  <0> d   1      36.042   6.005  29.002  0.00  0.00     0.046 C 
ATOM      2  C2  <0> d   1      36.121   4.846  29.998  0.00  0.00     0.062 C 
ATOM      3  C4  <0> d   1      35.325   5.186  31.282  0.00  0.00     0.038 C 
ATOM      4  C5  <0> d   1      36.363   5.252  32.436  0.00  0.00     0.009 C 
ATOM      5  C6  <0> d   1      37.672   5.563  31.702  0.00  0.00     0.001 C 
ATOM      6  C8  <0> d   1      38.947   5.193  32.436  0.00  0.00    -0.005 C 
ATOM      7  C10 <0> d   1      39.069   6.002  33.729  0.00  0.00     0.006 C 
ATOM      8  C11 <0> d   1      40.387   5.654  34.425  0.00  0.00     0.006 C 
ATOM      9  C12 <0> d   1      41.558   5.993  33.502  0.00  0.00     0.005 C 
ATOM     10  C14 <0> d   1      42.877   5.638  34.197  0.00  0.00     0.116 C 
ATOM     11  C15 <0> d   1      44.001   5.803  33.199  0.00  0.00     0.259 C 
ATOM     12  O16 <0> d   1      44.995   6.432  33.480  0.00  0.00    -0.265 OA
ATOM     13  O17 <0> d   1      43.864   5.229  31.986  0.00  0.00    -0.321 OA
ATOM     14  C18 <0> d   1      42.618   5.513  31.290  0.00  0.00     0.188 C 
ATOM     15  C19 <0> d   1      41.436   5.183  32.207  0.00  0.00    -0.014 C 
ATOM     16  C20 <0> d   1      41.453   3.692  32.548  0.00  0.00     0.018 C 
ATOM     17  C21 <0> d   1      40.121   5.518  31.500  0.00  0.00     0.001 C 
ATOM     18  C23 <0> d   1      40.023   4.749  30.187  0.00  0.00     0.007 C 
ATOM     19  C24 <0> d   1      38.671   4.993  29.495  0.00  0.00     0.013 C 
ATOM     20  C25 <0> d   1      37.560   4.641  30.457  0.00  0.00    -0.009 C 
ATOM     21  C26 <0> d   1      37.745   3.207  30.959  0.00  0.00     0.018 C 
ENDROOT
BRANCH   2  22
ATOM     22  O3  <0> d   1      35.615   3.649  29.403  0.00  0.00    -0.389 OA
ATOM     23  H30 <0> d   1      35.817   2.846  29.900  0.00  0.00     0.210 HD
ENDBRANCH   2  22
TORSDOF 1
ENDMDL
MODEL 16
REMARK CAVERDOCK RESULT:      28.4      0.000      0.000
REMARK CAVERDOCK CONSTRAINTS:       0.1      0.0      0.0      0.0
REMARK CAVERDOCK TUNNEL: 15     28.4      1.8     16.4
REMARK  1 active torsions:
REMARK  status: ('A' for Active; 'I' for Inactive)
REMARK    1  A    between atoms: C2_2  and  O3_3 
ROOT
ATOM      1  C1  <0> d   1      34.839   4.359  33.129  0.00  0.00     0.046 C 
ATOM      2  C2  <0> d   1      35.217   5.140  31.869  0.00  0.00     0.062 C 
ATOM      3  C4  <0> d   1      35.100   4.232  30.620  0.00  0.00     0.038 C 
ATOM      4  C5  <0> d   1      36.536   4.089  30.045  0.00  0.00     0.009 C 
ATOM      5  C6  <0> d   1      37.421   4.365  31.266  0.00  0.00     0.001 C 
ATOM      6  C8  <0> d   1      38.841   4.810  30.968  0.00  0.00    -0.005 C 
ATOM      7  C10 <0> d   1      39.599   3.707  30.226  0.00  0.00     0.006 C 
ATOM      8  C11 <0> d   1      41.042   4.154  29.983  0.00  0.00     0.006 C 
ATOM      9  C12 <0> d   1      41.725   4.425  31.325  0.00  0.00     0.005 C 
ATOM     10  C14 <0> d   1      43.168   4.880  31.081  0.00  0.00     0.116 C 
ATOM     11  C15 <0> d   1      43.758   5.321  32.401  0.00  0.00     0.259 C 
ATOM     12  O16 <0> d   1      44.836   4.916  32.768  0.00  0.00    -0.265 OA
ATOM     13  O17 <0> d   1      43.047   6.181  33.160  0.00  0.00    -0.321 OA
ATOM     14  C18 <0> d   1      41.661   5.811  33.403  0.00  0.00     0.188 C 
ATOM     15  C19 <0> d   1      40.966   5.530  32.068  0.00  0.00    -0.014 C 
ATOM     16  C20 <0> d   1      40.969   6.799  31.212  0.00  0.00     0.018 C 
ATOM     17  C21 <0> d   1      39.520   5.099  32.315  0.00  0.00     0.001 C 
ATOM     18  C23 <0> d   1      38.779   6.178  33.098  0.00  0.00     0.007 C 
ATOM     19  C24 <0> d   1      37.296   5.816  33.284  0.00  0.00     0.013 C 
ATOM     20  C25 <0> d   1      36.681   5.559  31.927  0.00  0.00    -0.009 C 
ATOM     21  C26 <0> d   1      36.911   6.770  31.019  0.00  0.00     0.018 C 
ENDROOT
BRANCH   2  22
ATOM     22  O3  <0> d   1      34.378   6.288  31.730  0.00  0.00    -0.389 OA
ATOM     23  H30 <0> d   1      33.693   6.196  31.054  0.00  0.00     0.210 HD
ENDBRANCH   2  22
TORSDOF 1
ENDMDL
MODEL 17
REMARK CAVERDOCK RESULT:      27.6      0.000      0.000
REMARK CAVERDOCK CONSTRAINTS:       0.2      0.0      0.0      0.0
REMARK CAVERDOCK TUNNEL: 16     27.6      1.9     17.6
REMARK  1 active torsions:
REMARK  status: ('A' for Active; 'I' for Inactive)
REMARK    1  A    between atoms: C2_2  and  O3_3 
ROOT
ATOM      1  C1  <0> d   1      34.707   4.267  33.133  0.00  0.00     0.046 C 
ATOM      2  C2  <0> d   1      35.088   4.990  31.838  0.00  0.00     0.062 C 
ATOM      3  C4  <0> d   1      35.022   4.012  30.639  0.00  0.00     0.038 C 
ATOM      4  C5  <0> d   1      36.473   3.881  30.100  0.00  0.00     0.009 C 
ATOM      5  C6  <0> d   1      37.325   4.249  31.320  0.00  0.00     0.001 C 
ATOM      6  C8  <0> d   1      38.737   4.719  31.025  0.00  0.00    -0.005 C 
ATOM      7  C10 <0> d   1      39.541   3.601  30.359  0.00  0.00     0.006 C 
ATOM      8  C11 <0> d   1      40.975   4.078  30.120  0.00  0.00     0.006 C 
ATOM      9  C12 <0> d   1      41.623   4.442  31.457  0.00  0.00     0.005 C 
ATOM     10  C14 <0> d   1      43.057   4.926  31.215  0.00  0.00     0.116 C 
ATOM     11  C15 <0> d   1      43.607   5.456  32.520  0.00  0.00     0.259 C 
ATOM     12  O16 <0> d   1      44.689   5.104  32.929  0.00  0.00    -0.265 OA
ATOM     13  O17 <0> d   1      42.856   6.334  33.217  0.00  0.00    -0.321 OA
ATOM     14  C18 <0> d   1      41.476   5.937  33.454  0.00  0.00     0.188 C 
ATOM     15  C19 <0> d   1      40.818   5.562  32.123  0.00  0.00    -0.014 C 
ATOM     16  C20 <0> d   1      40.801   6.782  31.199  0.00  0.00     0.018 C 
ATOM     17  C21 <0> d   1      39.379   5.102  32.367  0.00  0.00     0.001 C 
ATOM     18  C23 <0> d   1      38.592   6.199  33.075  0.00  0.00     0.007 C 
ATOM     19  C24 <0> d   1      37.117   5.804  33.253  0.00  0.00     0.013 C 
ATOM     20  C25 <0> d   1      36.538   5.455  31.901  0.00  0.00    -0.009 C 
ATOM     21  C26 <0> d   1      36.750   6.621  30.932  0.00  0.00     0.018 C 
ENDROOT
BRANCH   2  22
ATOM     22  O3  <0> d   1      34.218   6.103  31.621  0.00  0.00    -0.389 OA
ATOM     23  H30 <0> d   1      33.283   5.867  31.564  0.00  0.00     0.210 HD
ENDBRANCH   2  22
TORSDOF 1
ENDMDL
MODEL 18
REMARK CAVERDOCK RESULT:      25.3      0.000      0.000
REMARK CAVERDOCK CONSTRAINTS:       0.0      0.0      0.0      0.0
REMARK CAVERDOCK TUNNEL: 17     25.3      1.9     18.4
REMARK  1 active torsions:
REMARK  status: ('A' for Active; 'I' for Inactive)
REMARK    1  A    between atoms: C2_2  and  O3_3 
ROOT
ATOM      1  C1  <0> d   1      34.571   3.992  32.362  0.00  0.00     0.046 C 
ATOM      2  C2  <0> d   1      35.091   4.361  30.970  0.00  0.00     0.062 C 
ATOM      3  C4  <0> d   1      35.280   3.085  30.113  0.00  0.00     0.038 C 
ATOM      4  C5  <0> d   1      36.802   2.974  29.822  0.00  0.00     0.009 C 
ATOM      5  C6  <0> d   1      37.429   3.765  30.975  0.00  0.00     0.001 C 
ATOM      6  C8  <0> d   1      38.831   4.291  30.733  0.00  0.00    -0.005 C 
ATOM      7  C10 <0> d   1      39.807   3.130  30.531  0.00  0.00     0.006 C 
ATOM      8  C11 <0> d   1      41.222   3.681  30.343  0.00  0.00     0.006 C 
ATOM      9  C12 <0> d   1      41.630   4.477  31.583  0.00  0.00     0.005 C 
ATOM     10  C14 <0> d   1      43.045   5.033  31.391  0.00  0.00     0.116 C 
ATOM     11  C15 <0> d   1      43.350   5.968  32.540  0.00  0.00     0.259 C 
ATOM     12  O16 <0> d   1      44.380   5.870  33.166  0.00  0.00    -0.265 OA
ATOM     13  O17 <0> d   1      42.439   6.914  32.849  0.00  0.00    -0.321 OA
ATOM     14  C18 <0> d   1      41.073   6.445  33.019  0.00  0.00     0.188 C 
ATOM     15  C19 <0> d   1      40.653   5.640  31.786  0.00  0.00    -0.014 C 
ATOM     16  C20 <0> d   1      40.688   6.541  30.550  0.00  0.00     0.018 C 
ATOM     17  C21 <0> d   1      39.232   5.106  31.973  0.00  0.00     0.001 C 
ATOM     18  C23 <0> d   1      38.268   6.260  32.223  0.00  0.00     0.007 C 
ATOM     19  C24 <0> d   1      36.816   5.764  32.324  0.00  0.00     0.013 C 
ATOM     20  C25 <0> d   1      36.476   4.987  31.073  0.00  0.00    -0.009 C 
ATOM     21  C26 <0> d   1      36.748   5.851  29.839  0.00  0.00     0.018 C 
ENDROOT
BRANCH   2  22
ATOM     22  O3  <0> d   1      34.185   5.261  30.329  0.00  0.00    -0.389 OA
ATOM     23  H30 <0> d   1      33.526   5.646  30.921  0.00  0.00     0.210 HD
ENDBRANCH   2  22
TORSDOF 1
ENDMDL
MODEL 19
REMARK CAVERDOCK RESULT:      23.8      0.000      0.000
REMARK CAVERDOCK CONSTRAINTS:       0.0      0.0      0.0      0.0
REMARK CAVERDOCK TUNNEL: 18     23.8      1.9     19.2
REMARK  1 active torsions:
REMARK  status: ('A' for Active; 'I' for Inactive)
REMARK    1  A    between atoms: C2_2  and  O3_3 
ROOT
ATOM      1  C1  <0> d   1      34.380   3.997  32.498  0.00  0.00     0.046 C 
ATOM      2  C2  <0> d   1      34.853   4.483  31.126  0.00  0.00     0.062 C 
ATOM      3  C4  <0> d   1      34.962   3.291  30.143  0.00  0.00     0.038 C 
ATOM      4  C5  <0> d   1      36.466   3.163  29.774  0.00  0.00     0.009 C 
ATOM      5  C6  <0> d   1      37.168   3.819  30.968  0.00  0.00     0.001 C 
ATOM      6  C8  <0> d   1      38.575   4.324  30.714  0.00  0.00    -0.005 C 
ATOM      7  C10 <0> d   1      39.502   3.159  30.358  0.00  0.00     0.006 C 
ATOM      8  C11 <0> d   1      40.926   3.682  30.159  0.00  0.00     0.006 C 
ATOM      9  C12 <0> d   1      41.413   4.341  31.451  0.00  0.00     0.005 C 
ATOM     10  C14 <0> d   1      42.837   4.871  31.248  0.00  0.00     0.116 C 
ATOM     11  C15 <0> d   1      43.221   5.680  32.467  0.00  0.00     0.259 C 
ATOM     12  O16 <0> d   1      44.273   5.491  33.033  0.00  0.00    -0.265 OA
ATOM     13  O17 <0> d   1      42.358   6.619  32.905  0.00  0.00    -0.321 OA
ATOM     14  C18 <0> d   1      40.985   6.177  33.091  0.00  0.00     0.188 C 
ATOM     15  C19 <0> d   1      40.486   5.508  31.807  0.00  0.00    -0.014 C 
ATOM     16  C20 <0> d   1      40.500   6.524  30.663  0.00  0.00     0.018 C 
ATOM     17  C21 <0> d   1      39.057   5.002  32.007  0.00  0.00     0.001 C 
ATOM     18  C23 <0> d   1      38.144   6.155  32.410  0.00  0.00     0.007 C 
ATOM     19  C24 <0> d   1      36.681   5.696  32.529  0.00  0.00     0.013 C 
ATOM     20  C25 <0> d   1      36.263   5.055  31.226  0.00  0.00    -0.009 C 
ATOM     21  C26 <0> d   1      36.512   6.025  30.069  0.00  0.00     0.018 C 
ENDROOT
BRANCH   2  22
ATOM     22  O3  <0> d   1      33.953   5.469  30.615  0.00  0.00    -0.389 OA
ATOM     23  H30 <0> d   1      33.112   5.110  30.303  0.00  0.00     0.210 HD
ENDBRANCH   2  22
TORSDOF 1
ENDMDL
MODEL 20
REMARK CAVERDOCK RESULT:      21.1      0.000      0.000
REMARK CAVERDOCK CONSTRAINTS:       0.1      0.0      0.0      0.0
REMARK CAVERDOCK TUNNEL: 19     21.1      1.9     20.1
REMARK  1 active torsions:
REMARK  status: ('A' for Active; 'I' for Inactive)
REMARK    1  A    between atoms: C2_2  and  O3_3 
ROOT
ATOM      1  C1  <0> d   1      34.100   4.035  32.258  0.00  0.00     0.046 C 
ATOM      2  C2  <0> d   1      34.642   4.328  30.857  0.00  0.00     0.062 C 
ATOM      3  C4  <0> d   1      34.790   3.012  30.053  0.00  0.00     0.038 C 
ATOM      4  C5  <0> d   1      36.309   2.833  29.780  0.00  0.00     0.009 C 
ATOM      5  C6  <0> d   1      36.957   3.647  30.906  0.00  0.00     0.001 C 
ATOM      6  C8  <0> d   1      38.379   4.111  30.654  0.00  0.00    -0.005 C 
ATOM      7  C10 <0> d   1      39.312   2.908  30.507  0.00  0.00     0.006 C 
ATOM      8  C11 <0> d   1      40.748   3.398  30.308  0.00  0.00     0.006 C 
ATOM      9  C12 <0> d   1      41.177   4.228  31.519  0.00  0.00     0.005 C 
ATOM     10  C14 <0> d   1      42.613   4.724  31.316  0.00  0.00     0.116 C 
ATOM     11  C15 <0> d   1      42.944   5.693  32.429  0.00  0.00     0.259 C 
ATOM     12  O16 <0> d   1      43.966   5.583  33.067  0.00  0.00    -0.265 OA
ATOM     13  O17 <0> d   1      42.067   6.684  32.692  0.00  0.00    -0.321 OA
ATOM     14  C18 <0> d   1      40.683   6.272  32.869  0.00  0.00     0.188 C 
ATOM     15  C19 <0> d   1      40.242   5.434  31.666  0.00  0.00    -0.014 C 
ATOM     16  C20 <0> d   1      40.319   6.282  30.395  0.00  0.00     0.018 C 
ATOM     17  C21 <0> d   1      38.801   4.960  31.863  0.00  0.00     0.001 C 
ATOM     18  C23 <0> d   1      37.879   6.158  32.058  0.00  0.00     0.007 C 
ATOM     19  C24 <0> d   1      36.409   5.721  32.167  0.00  0.00     0.013 C 
ATOM     20  C25 <0> d   1      36.049   4.907  30.946  0.00  0.00    -0.009 C 
ATOM     21  C26 <0> d   1      36.361   5.708  29.680  0.00  0.00     0.018 C 
ENDROOT
BRANCH   2  22
ATOM     22  O3  <0> d   1      33.775   5.234  30.172  0.00  0.00    -0.389 OA
ATOM     23  H30 <0> d   1      32.965   5.445  30.654  0.00  0.00     0.210 HD
ENDBRANCH   2  22
TORSDOF 1
ENDMDL
MODEL 21
REMARK CAVERDOCK RESULT:      19.6      0.000      0.000
REMARK CAVERDOCK CONSTRAINTS:       0.0      0.0      0.0      0.0
REMARK CAVERDOCK TUNNEL: 20     19.6      1.9     21.2
REMARK  1 active torsions:
REMARK  status: ('A' for Active; 'I' for Inactive)
REMARK    1  A    between atoms: C2_2  and  O3_3 
ROOT
ATOM      1  C1  <0> d   1      33.978   3.928  32.361  0.00  0.00     0.046 C 
ATOM      2  C2  <0> d   1      34.474   4.271  30.954  0.00  0.00     0.062 C 
ATOM      3  C4  <0> d   1      34.617   2.983  30.107  0.00  0.00     0.038 C 
ATOM      4  C5  <0> d   1      36.129   2.836  29.783  0.00  0.00     0.009 C 
ATOM      5  C6  <0> d   1      36.799   3.625  30.914  0.00  0.00     0.001 C 
ATOM      6  C8  <0> d   1      38.205   4.119  30.635  0.00  0.00    -0.005 C 
ATOM      7  C10 <0> d   1      39.152   2.935  30.424  0.00  0.00     0.006 C 
ATOM      8  C11 <0> d   1      40.574   3.453  30.197  0.00  0.00     0.006 C 
ATOM      9  C12 <0> d   1      41.027   4.253  31.420  0.00  0.00     0.005 C 
ATOM     10  C14 <0> d   1      42.449   4.778  31.190  0.00  0.00     0.116 C 
ATOM     11  C15 <0> d   1      42.798   5.717  32.322  0.00  0.00     0.259 C 
ATOM     12  O16 <0> d   1      43.840   5.604  32.925  0.00  0.00    -0.265 OA
ATOM     13  O17 <0> d   1      41.915   6.686  32.640  0.00  0.00    -0.321 OA
ATOM     14  C18 <0> d   1      40.543   6.248  32.845  0.00  0.00     0.188 C 
ATOM     15  C19 <0> d   1      40.079   5.439  31.631  0.00  0.00    -0.014 C 
ATOM     16  C20 <0> d   1      40.106   6.326  30.385  0.00  0.00     0.018 C 
ATOM     17  C21 <0> d   1      38.652   4.937  31.856  0.00  0.00     0.001 C 
ATOM     18  C23 <0> d   1      37.718   6.115  32.115  0.00  0.00     0.007 C 
ATOM     19  C24 <0> d   1      36.258   5.652  32.254  0.00  0.00     0.013 C 
ATOM     20  C25 <0> d   1      35.874   4.869  31.019  0.00  0.00    -0.009 C 
ATOM     21  C26 <0> d   1      36.137   5.713  29.770  0.00  0.00     0.018 C 
ENDROOT
BRANCH   2  22
ATOM     22  O3  <0> d   1      33.574   5.184  30.323  0.00  0.00    -0.389 OA
ATOM     23  H30 <0> d   1      33.434   5.012  29.382  0.00  0.00     0.210 HD
ENDBRANCH   2  22
TORSDOF 1
ENDMDL
MODEL 22
REMARK CAVERDOCK RESULT:      17.5      0.000      0.000
REMARK CAVERDOCK CONSTRAINTS:       0.0      0.0      0.0      0.0
REMARK CAVERDOCK TUNNEL: 21     17.5      1.8     22.2
REMARK  1 active torsions:
REMARK  status: ('A' for Active; 'I' for Inactive)
REMARK    1  A    between atoms: C2_2  and  O3_3 
ROOT
ATOM      1  C1  <0> d   1      33.711   3.851  32.364  0.00  0.00     0.046 C 
ATOM      2  C2  <0> d   1      34.182   4.183  30.947  0.00  0.00     0.062 C 
ATOM      3  C4  <0> d   1      34.293   2.891  30.100  0.00  0.00     0.038 C 
ATOM      4  C5  <0> d   1      35.796   2.725  29.747  0.00  0.00     0.009 C 
ATOM      5  C6  <0> d   1      36.498   3.509  30.862  0.00  0.00     0.001 C 
ATOM      6  C8  <0> d   1      37.905   3.984  30.553  0.00  0.00    -0.005 C 
ATOM      7  C10 <0> d   1      38.832   2.788  30.327  0.00  0.00     0.006 C 
ATOM      8  C11 <0> d   1      40.256   3.287  30.071  0.00  0.00     0.006 C 
ATOM      9  C12 <0> d   1      40.742   4.085  31.282  0.00  0.00     0.005 C 
ATOM     10  C14 <0> d   1      42.166   4.591  31.022  0.00  0.00     0.116 C 
ATOM     11  C15 <0> d   1      42.550   5.529  32.144  0.00  0.00     0.259 C 
ATOM     12  O16 <0> d   1      43.602   5.404  32.727  0.00  0.00    -0.265 OA
ATOM     13  O17 <0> d   1      41.686   6.510  32.477  0.00  0.00    -0.321 OA
ATOM     14  C18 <0> d   1      40.313   6.089  32.711  0.00  0.00     0.188 C 
ATOM     15  C19 <0> d   1      39.814   5.283  31.509  0.00  0.00    -0.014 C 
ATOM     16  C20 <0> d   1      39.827   6.167  30.259  0.00  0.00     0.018 C 
ATOM     17  C21 <0> d   1      38.386   4.800  31.763  0.00  0.00     0.001 C 
ATOM     18  C23 <0> d   1      37.472   5.990  32.037  0.00  0.00     0.007 C 
ATOM     19  C24 <0> d   1      36.010   5.545  32.206  0.00  0.00     0.013 C 
ATOM     20  C25 <0> d   1      35.592   4.764  30.982  0.00  0.00    -0.009 C 
ATOM     21  C26 <0> d   1      35.839   5.601  29.726  0.00  0.00     0.018 C 
ENDROOT
BRANCH   2  22
ATOM     22  O3  <0> d   1      33.281   5.106  30.331  0.00  0.00    -0.389 OA
ATOM     23  H30 <0> d   1      33.640   5.543  29.547  0.00  0.00     0.210 HD
ENDBRANCH   2  22
TORSDOF 1
ENDMDL
MODEL 23
REMARK CAVERDOCK RESULT:      16.5      0.000      0.000
REMARK CAVERDOCK CONSTRAINTS:       0.0      0.0      0.0      0.0
REMARK CAVERDOCK TUNNEL: 22     16.5      1.8     23.1
REMARK  1 active torsions:
REMARK  status: ('A' for Active; 'I' for Inactive)
REMARK    1  A    between atoms: C2_2  and  O3_3 
ROOT
ATOM      1  C1  <0> d   1      33.540   3.741  32.261  0.00  0.00     0.046 C 
ATOM      2  C2  <0> d   1      34.027   4.095  30.854  0.00  0.00     0.062 C 
ATOM      3  C4  <0> d   1      34.175   2.813  29.999  0.00  0.00     0.038 C 
ATOM      4  C5  <0> d   1      35.687   2.678  29.667  0.00  0.00     0.009 C 
ATOM      5  C6  <0> d   1      36.356   3.466  30.799  0.00  0.00     0.001 C 
ATOM      6  C8  <0> d   1      37.758   3.970  30.517  0.00  0.00    -0.005 C 
ATOM      7  C10 <0> d   1      38.712   2.794  30.295  0.00  0.00     0.006 C 
ATOM      8  C11 <0> d   1      40.129   3.323  30.065  0.00  0.00     0.006 C 
ATOM      9  C12 <0> d   1      40.582   4.119  31.290  0.00  0.00     0.005 C 
ATOM     10  C14 <0> d   1      41.999   4.654  31.056  0.00  0.00     0.116 C 
ATOM     11  C15 <0> d   1      42.348   5.590  32.192  0.00  0.00     0.259 C 
ATOM     12  O16 <0> d   1      43.393   5.481  32.790  0.00  0.00    -0.265 OA
ATOM     13  O17 <0> d   1      41.460   6.552  32.520  0.00  0.00    -0.321 OA
ATOM     14  C18 <0> d   1      40.092   6.103  32.729  0.00  0.00     0.188 C 
ATOM     15  C19 <0> d   1      39.628   5.298  31.512  0.00  0.00    -0.014 C 
ATOM     16  C20 <0> d   1      39.642   6.192  30.270  0.00  0.00     0.018 C 
ATOM     17  C21 <0> d   1      38.205   4.785  31.740  0.00  0.00     0.001 C 
ATOM     18  C23 <0> d   1      37.264   5.955  32.010  0.00  0.00     0.007 C 
ATOM     19  C24 <0> d   1      35.808   5.481  32.153  0.00  0.00     0.013 C 
ATOM     20  C25 <0> d   1      35.424   4.702  30.916  0.00  0.00    -0.009 C 
ATOM     21  C26 <0> d   1      35.675   5.555  29.670  0.00  0.00     0.018 C 
ENDROOT
BRANCH   2  22
ATOM     22  O3  <0> d   1      33.118   5.006  30.232  0.00  0.00    -0.389 OA
ATOM     23  H30 <0> d   1      33.387   5.288  29.348  0.00  0.00     0.210 HD
ENDBRANCH   2  22
TORSDOF 1
ENDMDL
MODEL 24
REMARK CAVERDOCK RESULT:      15.4      0.000      0.000
REMARK CAVERDOCK CONSTRAINTS:       0.0      0.0      0.0      0.0
REMARK CAVERDOCK TUNNEL: 23     15.4      1.8     24.2
REMARK  1 active torsions:
REMARK  status: ('A' for Active; 'I' for Inactive)
REMARK    1  A    between atoms: C2_2  and  O3_3 
ROOT
ATOM      1  C1  <0> d   1      33.272   3.732  32.196  0.00  0.00     0.046 C 
ATOM      2  C2  <0> d   1      33.777   4.031  30.783  0.00  0.00     0.062 C 
ATOM      3  C4  <0> d   1      33.933   2.716  29.980  0.00  0.00     0.038 C 
ATOM      4  C5  <0> d   1      35.449   2.566  29.672  0.00  0.00     0.009 C 
ATOM      5  C6  <0> d   1      36.106   3.396  30.781  0.00  0.00     0.001 C 
ATOM      6  C8  <0> d   1      37.512   3.887  30.496  0.00  0.00    -0.005 C 
ATOM      7  C10 <0> d   1      38.466   2.702  30.332  0.00  0.00     0.006 C 
ATOM      8  C11 <0> d   1      39.887   3.219  30.099  0.00  0.00     0.006 C 
ATOM      9  C12 <0> d   1      40.326   4.062  31.298  0.00  0.00     0.005 C 
ATOM     10  C14 <0> d   1      41.748   4.585  31.061  0.00  0.00     0.116 C 
ATOM     11  C15 <0> d   1      42.084   5.564  32.164  0.00  0.00     0.259 C 
ATOM     12  O16 <0> d   1      43.122   5.476  32.779  0.00  0.00    -0.265 OA
ATOM     13  O17 <0> d   1      41.194   6.538  32.443  0.00  0.00    -0.321 OA
ATOM     14  C18 <0> d   1      39.823   6.100  32.653  0.00  0.00     0.188 C 
ATOM     15  C19 <0> d   1      39.372   5.249  31.462  0.00  0.00    -0.014 C 
ATOM     16  C20 <0> d   1      39.404   6.095  30.188  0.00  0.00     0.018 C 
ATOM     17  C21 <0> d   1      37.945   4.748  31.693  0.00  0.00     0.001 C 
ATOM     18  C23 <0> d   1      37.004   5.929  31.906  0.00  0.00     0.007 C 
ATOM     19  C24 <0> d   1      35.545   5.463  32.049  0.00  0.00     0.013 C 
ATOM     20  C25 <0> d   1      35.175   4.638  30.838  0.00  0.00    -0.009 C 
ATOM     21  C26 <0> d   1      35.443   5.441  29.564  0.00  0.00     0.018 C 
ENDROOT
BRANCH   2  22
ATOM     22  O3  <0> d   1      32.878   4.918  30.114  0.00  0.00    -0.389 OA
ATOM     23  H30 <0> d   1      32.841   4.794  29.157  0.00  0.00     0.210 HD
ENDBRANCH   2  22
TORSDOF 1
ENDMDL
MODEL 25
REMARK CAVERDOCK RESULT:      15.2      0.000      0.000
REMARK CAVERDOCK CONSTRAINTS:       0.0      0.0      0.0      0.0
REMARK CAVERDOCK TUNNEL: 24     15.2      1.8     25.2
REMARK  1 active torsions:
REMARK  status: ('A' for Active; 'I' for Inactive)
REMARK    1  A    between atoms: C2_2  and  O3_3 
ROOT
ATOM      1  C1  <0> d   1      33.154   3.602  32.268  0.00  0.00     0.046 C 
ATOM      2  C2  <0> d   1      33.628   3.960  30.858  0.00  0.00     0.062 C 
ATOM      3  C4  <0> d   1      33.787   2.678  30.004  0.00  0.00     0.038 C 
ATOM      4  C5  <0> d   1      35.298   2.562  29.663  0.00  0.00     0.009 C 
ATOM      5  C6  <0> d   1      35.964   3.359  30.790  0.00  0.00     0.001 C 
ATOM      6  C8  <0> d   1      37.358   3.881  30.498  0.00  0.00    -0.005 C 
ATOM      7  C10 <0> d   1      38.325   2.717  30.272  0.00  0.00     0.006 C 
ATOM      8  C11 <0> d   1      39.734   3.263  30.033  0.00  0.00     0.006 C 
ATOM      9  C12 <0> d   1      40.185   4.067  31.254  0.00  0.00     0.005 C 
ATOM     10  C14 <0> d   1      41.594   4.619  31.011  0.00  0.00     0.116 C 
ATOM     11  C15 <0> d   1      41.937   5.561  32.143  0.00  0.00     0.259 C 
ATOM     12  O16 <0> d   1      42.988   5.465  32.735  0.00  0.00    -0.265 OA
ATOM     13  O17 <0> d   1      41.040   6.511  32.475  0.00  0.00    -0.321 OA
ATOM     14  C18 <0> d   1      39.678   6.046  32.693  0.00  0.00     0.188 C 
ATOM     15  C19 <0> d   1      39.217   5.233  31.480  0.00  0.00    -0.014 C 
ATOM     16  C20 <0> d   1      39.213   6.126  30.238  0.00  0.00     0.018 C 
ATOM     17  C21 <0> d   1      37.802   4.703  31.718  0.00  0.00     0.001 C 
ATOM     18  C23 <0> d   1      36.849   5.861  31.992  0.00  0.00     0.007 C 
ATOM     19  C24 <0> d   1      35.400   5.370  32.144  0.00  0.00     0.013 C 
ATOM     20  C25 <0> d   1      35.018   4.585  30.911  0.00  0.00    -0.009 C 
ATOM     21  C26 <0> d   1      35.250   5.439  29.662  0.00  0.00     0.018 C 
ENDROOT
BRANCH   2  22
ATOM     22  O3  <0> d   1      32.704   4.858  30.240  0.00  0.00    -0.389 OA
ATOM     23  H30 <0> d   1      31.841   4.466  30.050  0.00  0.00     0.210 HD
ENDBRANCH   2  22
TORSDOF 1
ENDMDL
MODEL 26
REMARK CAVERDOCK RESULT:      14.8      0.000      0.000
REMARK CAVERDOCK CONSTRAINTS:       0.0      0.0      0.0      0.0
REMARK CAVERDOCK TUNNEL: 25     14.8      1.8     26.3
REMARK  1 active torsions:
REMARK  status: ('A' for Active; 'I' for Inactive)
REMARK    1  A    between atoms: C2_2  and  O3_3 
ROOT
ATOM      1  C1  <0> d   1      32.982   3.637  32.309  0.00  0.00     0.046 C 
ATOM      2  C2  <0> d   1      33.441   3.943  30.882  0.00  0.00     0.062 C 
ATOM      3  C4  <0> d   1      33.583   2.632  30.070  0.00  0.00     0.038 C 
ATOM      4  C5  <0> d   1      35.089   2.495  29.716  0.00  0.00     0.009 C 
ATOM      5  C6  <0> d   1      35.773   3.326  30.808  0.00  0.00     0.001 C 
ATOM      6  C8  <0> d   1      37.167   3.829  30.482  0.00  0.00    -0.005 C 
ATOM      7  C10 <0> d   1      38.124   2.652  30.285  0.00  0.00     0.006 C 
ATOM      8  C11 <0> d   1      39.534   3.180  30.012  0.00  0.00     0.006 C 
ATOM      9  C12 <0> d   1      40.003   4.023  31.199  0.00  0.00     0.005 C 
ATOM     10  C14 <0> d   1      41.412   4.558  30.921  0.00  0.00     0.116 C 
ATOM     11  C15 <0> d   1      41.774   5.535  32.017  0.00  0.00     0.259 C 
ATOM     12  O16 <0> d   1      42.831   5.453  32.600  0.00  0.00    -0.265 OA
ATOM     13  O17 <0> d   1      40.886   6.502  32.326  0.00  0.00    -0.321 OA
ATOM     14  C18 <0> d   1      39.525   6.053  32.575  0.00  0.00     0.188 C 
ATOM     15  C19 <0> d   1      39.044   5.202  31.396  0.00  0.00    -0.014 C 
ATOM     16  C20 <0> d   1      39.031   6.052  30.124  0.00  0.00     0.018 C 
ATOM     17  C21 <0> d   1      37.629   4.690  31.668  0.00  0.00     0.001 C 
ATOM     18  C23 <0> d   1      36.686   5.862  31.913  0.00  0.00     0.007 C 
ATOM     19  C24 <0> d   1      35.236   5.385  32.099  0.00  0.00     0.013 C 
ATOM     20  C25 <0> d   1      34.835   4.561  30.897  0.00  0.00    -0.009 C 
ATOM     21  C26 <0> d   1      35.058   5.370  29.618  0.00  0.00     0.018 C 
ENDROOT
BRANCH   2  22
ATOM     22  O3  <0> d   1      32.515   4.826  30.244  0.00  0.00    -0.389 OA
ATOM     23  H30 <0> d   1      32.918   5.414  29.591  0.00  0.00     0.210 HD
ENDBRANCH   2  22
TORSDOF 1
ENDMDL
MODEL 27
REMARK CAVERDOCK RESULT:      14.6      0.000      0.000
REMARK CAVERDOCK CONSTRAINTS:       0.0      0.0      0.0      0.0
REMARK CAVERDOCK TUNNEL: 26     14.6      1.8     27.2
REMARK  1 active torsions:
REMARK  status: ('A' for Active; 'I' for Inactive)
REMARK    1  A    between atoms: C2_2  and  O3_3 
ROOT
ATOM      1  C1  <0> d   1      32.775   3.573  32.316  0.00  0.00     0.046 C 
ATOM      2  C2  <0> d   1      33.223   3.886  30.887  0.00  0.00     0.062 C 
ATOM      3  C4  <0> d   1      33.346   2.579  30.065  0.00  0.00     0.038 C 
ATOM      4  C5  <0> d   1      34.848   2.433  29.696  0.00  0.00     0.009 C 
ATOM      5  C6  <0> d   1      35.549   3.251  30.786  0.00  0.00     0.001 C 
ATOM      6  C8  <0> d   1      36.943   3.745  30.450  0.00  0.00    -0.005 C 
ATOM      7  C10 <0> d   1      37.889   2.562  30.236  0.00  0.00     0.006 C 
ATOM      8  C11 <0> d   1      39.300   3.082  29.952  0.00  0.00     0.006 C 
ATOM      9  C12 <0> d   1      39.787   3.913  31.141  0.00  0.00     0.005 C 
ATOM     10  C14 <0> d   1      41.198   4.439  30.852  0.00  0.00     0.116 C 
ATOM     11  C15 <0> d   1      41.578   5.406  31.951  0.00  0.00     0.259 C 
ATOM     12  O16 <0> d   1      42.640   5.312  32.523  0.00  0.00    -0.265 OA
ATOM     13  O17 <0> d   1      40.701   6.378  32.275  0.00  0.00    -0.321 OA
ATOM     14  C18 <0> d   1      39.338   5.937  32.535  0.00  0.00     0.188 C 
ATOM     15  C19 <0> d   1      38.840   5.098  31.355  0.00  0.00    -0.014 C 
ATOM     16  C20 <0> d   1      38.821   5.956  30.088  0.00  0.00     0.018 C 
ATOM     17  C21 <0> d   1      37.424   4.594  31.637  0.00  0.00     0.001 C 
ATOM     18  C23 <0> d   1      36.492   5.773  31.899  0.00  0.00     0.007 C 
ATOM     19  C24 <0> d   1      35.040   5.305  32.096  0.00  0.00     0.013 C 
ATOM     20  C25 <0> d   1      34.621   4.492  30.893  0.00  0.00    -0.009 C 
ATOM     21  C26 <0> d   1      34.838   5.308  29.617  0.00  0.00     0.018 C 
ENDROOT
BRANCH   2  22
ATOM     22  O3  <0> d   1      32.297   4.779  30.264  0.00  0.00    -0.389 OA
ATOM     23  H30 <0> d   1      32.663   5.652  30.071  0.00  0.00     0.210 HD
ENDBRANCH   2  22
TORSDOF 1
ENDMDL
MODEL 28
REMARK CAVERDOCK RESULT:      14.4      0.000      0.000
REMARK CAVERDOCK CONSTRAINTS:       0.0      0.0      0.0      0.0
REMARK CAVERDOCK TUNNEL: 27     14.4      1.8     28.2
REMARK  1 active torsions:
REMARK  status: ('A' for Active; 'I' for Inactive)
REMARK    1  A    between atoms: C2_2  and  O3_3 
ROOT
ATOM      1  C1  <0> d   1      32.599   3.571  32.336  0.00  0.00     0.046 C 
ATOM      2  C2  <0> d   1      33.046   3.872  30.903  0.00  0.00     0.062 C 
ATOM      3  C4  <0> d   1      33.171   2.559  30.093  0.00  0.00     0.038 C 
ATOM      4  C5  <0> d   1      34.673   2.412  29.724  0.00  0.00     0.009 C 
ATOM      5  C6  <0> d   1      35.373   3.241  30.807  0.00  0.00     0.001 C 
ATOM      6  C8  <0> d   1      36.767   3.734  30.466  0.00  0.00    -0.005 C 
ATOM      7  C10 <0> d   1      37.715   2.551  30.262  0.00  0.00     0.006 C 
ATOM      8  C11 <0> d   1      39.124   3.070  29.973  0.00  0.00     0.006 C 
ATOM      9  C12 <0> d   1      39.611   3.912  31.154  0.00  0.00     0.005 C 
ATOM     10  C14 <0> d   1      41.021   4.438  30.861  0.00  0.00     0.116 C 
ATOM     11  C15 <0> d   1      41.400   5.415  31.951  0.00  0.00     0.259 C 
ATOM     12  O16 <0> d   1      42.462   5.327  32.523  0.00  0.00    -0.265 OA
ATOM     13  O17 <0> d   1      40.521   6.388  32.267  0.00  0.00    -0.321 OA
ATOM     14  C18 <0> d   1      39.159   5.947  32.531  0.00  0.00     0.188 C 
ATOM     15  C19 <0> d   1      38.662   5.097  31.359  0.00  0.00    -0.014 C 
ATOM     16  C20 <0> d   1      38.641   5.945  30.085  0.00  0.00     0.018 C 
ATOM     17  C21 <0> d   1      37.246   4.594  31.646  0.00  0.00     0.001 C 
ATOM     18  C23 <0> d   1      36.313   5.773  31.898  0.00  0.00     0.007 C 
ATOM     19  C24 <0> d   1      34.862   5.305  32.100  0.00  0.00     0.013 C 
ATOM     20  C25 <0> d   1      34.444   4.481  30.903  0.00  0.00    -0.009 C 
ATOM     21  C26 <0> d   1      34.659   5.287  29.620  0.00  0.00     0.018 C 
ENDROOT
BRANCH   2  22
ATOM     22  O3  <0> d   1      32.119   4.759  30.274  0.00  0.00    -0.389 OA
ATOM     23  H30 <0> d   1      31.232   4.738  30.656  0.00  0.00     0.210 HD
ENDBRANCH   2  22
TORSDOF 1
ENDMDL
MODEL 29
REMARK CAVERDOCK RESULT:      14.2      0.000      0.000
REMARK CAVERDOCK CONSTRAINTS:       0.0      0.0      0.0      0.0
REMARK CAVERDOCK TUNNEL: 28     14.2      1.8     29.2
REMARK  1 active torsions:
REMARK  status: ('A' for Active; 'I' for Inactive)
REMARK    1  A    between atoms: C2_2  and  O3_3 
ROOT
ATOM      1  C1  <0> d   1      32.408   3.423  32.273  0.00  0.00     0.046 C 
ATOM      2  C2  <0> d   1      32.850   3.792  30.855  0.00  0.00     0.062 C 
ATOM      3  C4  <0> d   1      32.994   2.517  29.989  0.00  0.00     0.038 C 
ATOM      4  C5  <0> d   1      34.497   2.408  29.615  0.00  0.00     0.009 C 
ATOM      5  C6  <0> d   1      35.186   3.199  30.732  0.00  0.00     0.001 C 
ATOM      6  C8  <0> d   1      36.572   3.726  30.414  0.00  0.00    -0.005 C 
ATOM      7  C10 <0> d   1      37.537   2.567  30.159  0.00  0.00     0.006 C 
ATOM      8  C11 <0> d   1      38.939   3.119  29.893  0.00  0.00     0.006 C 
ATOM      9  C12 <0> d   1      39.413   3.915  31.110  0.00  0.00     0.005 C 
ATOM     10  C14 <0> d   1      40.815   4.473  30.840  0.00  0.00     0.116 C 
ATOM     11  C15 <0> d   1      41.181   5.408  31.971  0.00  0.00     0.259 C 
ATOM     12  O16 <0> d   1      42.244   5.311  32.539  0.00  0.00    -0.265 OA
ATOM     13  O17 <0> d   1      40.288   6.354  32.329  0.00  0.00    -0.321 OA
ATOM     14  C18 <0> d   1      38.933   5.883  32.573  0.00  0.00     0.188 C 
ATOM     15  C19 <0> d   1      38.447   5.077  31.365  0.00  0.00    -0.014 C 
ATOM     16  C20 <0> d   1      38.414   5.979  30.129  0.00  0.00     0.018 C 
ATOM     17  C21 <0> d   1      37.039   4.542  31.630  0.00  0.00     0.001 C 
ATOM     18  C23 <0> d   1      36.089   5.695  31.932  0.00  0.00     0.007 C 
ATOM     19  C24 <0> d   1      34.645   5.198  32.113  0.00  0.00     0.013 C 
ATOM     20  C25 <0> d   1      34.239   4.420  30.882  0.00  0.00    -0.009 C 
ATOM     21  C26 <0> d   1      34.442   5.284  29.635  0.00  0.00     0.018 C 
ENDROOT
BRANCH   2  22
ATOM     22  O3  <0> d   1      31.910   4.692  30.264  0.00  0.00    -0.389 OA
ATOM     23  H30 <0> d   1      31.810   5.526  30.741  0.00  0.00     0.210 HD
ENDBRANCH   2  22
TORSDOF 1
ENDMDL
MODEL 30
REMARK CAVERDOCK RESULT:      14.0      0.000      0.000
REMARK CAVERDOCK CONSTRAINTS:       0.0      0.0      0.0      0.0
REMARK CAVERDOCK TUNNEL: 29     14.0      1.9     30.2
REMARK  1 active torsions:
REMARK  status: ('A' for Active; 'I' for Inactive)
REMARK    1  A    between atoms: C2_2  and  O3_3 
ROOT
ATOM      1  C1  <0> d   1      32.284   3.328  32.313  0.00  0.00     0.046 C 
ATOM      2  C2  <0> d   1      32.715   3.703  30.893  0.00  0.00     0.062 C 
ATOM      3  C4  <0> d   1      32.864   2.430  30.024  0.00  0.00     0.038 C 
ATOM      4  C5  <0> d   1      34.366   2.333  29.641  0.00  0.00     0.009 C 
ATOM      5  C6  <0> d   1      35.055   3.129  30.755  0.00  0.00     0.001 C 
ATOM      6  C8  <0> d   1      36.434   3.668  30.429  0.00  0.00    -0.005 C 
ATOM      7  C10 <0> d   1      37.407   2.516  30.167  0.00  0.00     0.006 C 
ATOM      8  C11 <0> d   1      38.803   3.080  29.893  0.00  0.00     0.006 C 
ATOM      9  C12 <0> d   1      39.278   3.879  31.108  0.00  0.00     0.005 C 
ATOM     10  C14 <0> d   1      40.674   4.449  30.830  0.00  0.00     0.116 C 
ATOM     11  C15 <0> d   1      41.039   5.386  31.960  0.00  0.00     0.259 C 
ATOM     12  O16 <0> d   1      42.106   5.297  32.522  0.00  0.00    -0.265 OA
ATOM     13  O17 <0> d   1      40.141   6.324  32.325  0.00  0.00    -0.321 OA
ATOM     14  C18 <0> d   1      38.791   5.841  32.576  0.00  0.00     0.188 C 
ATOM     15  C19 <0> d   1      38.305   5.033  31.370  0.00  0.00    -0.014 C 
ATOM     16  C20 <0> d   1      38.257   5.935  30.136  0.00  0.00     0.018 C 
ATOM     17  C21 <0> d   1      36.903   4.486  31.643  0.00  0.00     0.001 C 
ATOM     18  C23 <0> d   1      35.945   5.631  31.953  0.00  0.00     0.007 C 
ATOM     19  C24 <0> d   1      34.506   5.122  32.141  0.00  0.00     0.013 C 
ATOM     20  C25 <0> d   1      34.099   4.342  30.912  0.00  0.00    -0.009 C 
ATOM     21  C26 <0> d   1      34.287   5.209  29.665  0.00  0.00     0.018 C 
ENDROOT
BRANCH   2  22
ATOM     22  O3  <0> d   1      31.764   4.595  30.309  0.00  0.00    -0.389 OA
ATOM     23  H30 <0> d   1      31.157   4.172  29.688  0.00  0.00     0.210 HD
ENDBRANCH   2  22
TORSDOF 1
ENDMDL
MODEL 31
REMARK CAVERDOCK RESULT:      13.7      0.000      0.000
REMARK CAVERDOCK CONSTRAINTS:       0.0      0.0      0.0      0.0
REMARK CAVERDOCK TUNNEL: 30     13.7      1.9     31.1
REMARK  1 active torsions:
REMARK  status: ('A' for Active; 'I' for Inactive)
REMARK    1  A    between atoms: C2_2  and  O3_3 
ROOT
ATOM      1  C1  <0> d   1      32.056   3.312  32.421  0.00  0.00     0.046 C 
ATOM      2  C2  <0> d   1      32.460   3.684  30.993  0.00  0.00     0.062 C 
ATOM      3  C4  <0> d   1      32.599   2.409  30.125  0.00  0.00     0.038 C 
ATOM      4  C5  <0> d   1      34.094   2.318  29.716  0.00  0.00     0.009 C 
ATOM      5  C6  <0> d   1      34.799   3.119  30.816  0.00  0.00     0.001 C 
ATOM      6  C8  <0> d   1      36.171   3.663  30.464  0.00  0.00    -0.005 C 
ATOM      7  C10 <0> d   1      37.143   2.515  30.188  0.00  0.00     0.006 C 
ATOM      8  C11 <0> d   1      38.532   3.083  29.889  0.00  0.00     0.006 C 
ATOM      9  C12 <0> d   1      39.025   3.888  31.093  0.00  0.00     0.005 C 
ATOM     10  C14 <0> d   1      40.414   4.462  30.789  0.00  0.00     0.116 C 
ATOM     11  C15 <0> d   1      40.794   5.403  31.910  0.00  0.00     0.259 C 
ATOM     12  O16 <0> d   1      41.871   5.321  32.453  0.00  0.00    -0.265 OA
ATOM     13  O17 <0> d   1      39.898   6.339  32.288  0.00  0.00    -0.321 OA
ATOM     14  C18 <0> d   1      38.555   5.852  32.565  0.00  0.00     0.188 C 
ATOM     15  C19 <0> d   1      38.052   5.038  31.369  0.00  0.00    -0.014 C 
ATOM     16  C20 <0> d   1      37.978   5.937  30.133  0.00  0.00     0.018 C 
ATOM     17  C21 <0> d   1      36.657   4.486  31.668  0.00  0.00     0.001 C 
ATOM     18  C23 <0> d   1      35.700   5.628  31.991  0.00  0.00     0.007 C 
ATOM     19  C24 <0> d   1      34.267   5.114  32.206  0.00  0.00     0.013 C 
ATOM     20  C25 <0> d   1      33.841   4.329  30.987  0.00  0.00    -0.009 C 
ATOM     21  C26 <0> d   1      34.004   5.193  29.734  0.00  0.00     0.018 C 
ENDROOT
BRANCH   2  22
ATOM     22  O3  <0> d   1      31.495   4.571  30.423  0.00  0.00    -0.389 OA
ATOM     23  H30 <0> d   1      31.469   4.556  29.457  0.00  0.00     0.210 HD
ENDBRANCH   2  22
TORSDOF 1
ENDMDL
MODEL 32
REMARK CAVERDOCK RESULT:      13.5      0.000      0.000
REMARK CAVERDOCK CONSTRAINTS:       0.0      0.0      0.0      0.0
REMARK CAVERDOCK TUNNEL: 31     13.5      1.9     32.2
REMARK  1 active torsions:
REMARK  status: ('A' for Active; 'I' for Inactive)
REMARK    1  A    between atoms: C2_2  and  O3_3 
ROOT
ATOM      1  C1  <0> d   1      31.959   3.311  32.351  0.00  0.00     0.046 C 
ATOM      2  C2  <0> d   1      32.378   3.683  30.926  0.00  0.00     0.062 C 
ATOM      3  C4  <0> d   1      32.521   2.409  30.059  0.00  0.00     0.038 C 
ATOM      4  C5  <0> d   1      34.020   2.313  29.663  0.00  0.00     0.009 C 
ATOM      5  C6  <0> d   1      34.717   3.112  30.771  0.00  0.00     0.001 C 
ATOM      6  C8  <0> d   1      36.093   3.652  30.432  0.00  0.00    -0.005 C 
ATOM      7  C10 <0> d   1      37.065   2.501  30.164  0.00  0.00     0.006 C 
ATOM      8  C11 <0> d   1      38.458   3.066  29.878  0.00  0.00     0.006 C 
ATOM      9  C12 <0> d   1      38.943   3.868  31.087  0.00  0.00     0.005 C 
ATOM     10  C14 <0> d   1      40.335   4.439  30.797  0.00  0.00     0.116 C 
ATOM     11  C15 <0> d   1      40.708   5.378  31.922  0.00  0.00     0.259 C 
ATOM     12  O16 <0> d   1      41.780   5.292  32.475  0.00  0.00    -0.265 OA
ATOM     13  O17 <0> d   1      39.812   6.316  32.292  0.00  0.00    -0.321 OA
ATOM     14  C18 <0> d   1      38.465   5.832  32.556  0.00  0.00     0.188 C 
ATOM     15  C19 <0> d   1      37.970   5.021  31.355  0.00  0.00    -0.014 C 
ATOM     16  C20 <0> d   1      37.910   5.921  30.119  0.00  0.00     0.018 C 
ATOM     17  C21 <0> d   1      36.571   4.472  31.640  0.00  0.00     0.001 C 
ATOM     18  C23 <0> d   1      35.614   5.617  31.956  0.00  0.00     0.007 C 
ATOM     19  C24 <0> d   1      34.178   5.107  32.157  0.00  0.00     0.013 C 
ATOM     20  C25 <0> d   1      33.761   4.324  30.933  0.00  0.00    -0.009 C 
ATOM     21  C26 <0> d   1      33.938   5.189  29.683  0.00  0.00     0.018 C 
ENDROOT
BRANCH   2  22
ATOM     22  O3  <0> d   1      31.421   4.574  30.348  0.00  0.00    -0.389 OA
ATOM     23  H30 <0> d   1      31.317   4.473  29.393  0.00  0.00     0.210 HD
ENDBRANCH   2  22
TORSDOF 1
ENDMDL
MODEL 33
REMARK CAVERDOCK RESULT:      13.2      0.000      0.000
REMARK CAVERDOCK CONSTRAINTS:       0.0      0.0      0.0      0.0
REMARK CAVERDOCK TUNNEL: 32     13.2      2.0     33.3
REMARK  1 active torsions:
REMARK  status: ('A' for Active; 'I' for Inactive)
REMARK    1  A    between atoms: C2_2  and  O3_3 
ROOT
ATOM      1  C1  <0> d   1      31.862   3.232  32.446  0.00  0.00     0.046 C 
ATOM      2  C2  <0> d   1      32.242   3.634  31.019  0.00  0.00     0.062 C 
ATOM      3  C4  <0> d   1      32.371   2.377  30.124  0.00  0.00     0.038 C 
ATOM      4  C5  <0> d   1      33.861   2.299  29.690  0.00  0.00     0.009 C 
ATOM      5  C6  <0> d   1      34.580   3.081  30.794  0.00  0.00     0.001 C 
ATOM      6  C8  <0> d   1      35.944   3.637  30.432  0.00  0.00    -0.005 C 
ATOM      7  C10 <0> d   1      36.916   2.498  30.118  0.00  0.00     0.006 C 
ATOM      8  C11 <0> d   1      38.298   3.077  29.807  0.00  0.00     0.006 C 
ATOM      9  C12 <0> d   1      38.807   3.859  31.019  0.00  0.00     0.005 C 
ATOM     10  C14 <0> d   1      40.189   4.445  30.705  0.00  0.00     0.116 C 
ATOM     11  C15 <0> d   1      40.584   5.365  31.838  0.00  0.00     0.259 C 
ATOM     12  O16 <0> d   1      41.670   5.275  32.363  0.00  0.00    -0.265 OA
ATOM     13  O17 <0> d   1      39.691   6.290  32.248  0.00  0.00    -0.321 OA
ATOM     14  C18 <0> d   1      38.355   5.792  32.537  0.00  0.00     0.188 C 
ATOM     15  C19 <0> d   1      37.835   5.001  31.333  0.00  0.00    -0.014 C 
ATOM     16  C20 <0> d   1      37.739   5.923  30.117  0.00  0.00     0.018 C 
ATOM     17  C21 <0> d   1      36.447   4.437  31.643  0.00  0.00     0.001 C 
ATOM     18  C23 <0> d   1      35.491   5.570  32.004  0.00  0.00     0.007 C 
ATOM     19  C24 <0> d   1      34.063   5.046  32.231  0.00  0.00     0.013 C 
ATOM     20  C25 <0> d   1      33.621   4.284  31.003  0.00  0.00    -0.009 C 
ATOM     21  C26 <0> d   1      33.761   5.173  29.766  0.00  0.00     0.018 C 
ENDROOT
BRANCH   2  22
ATOM     22  O3  <0> d   1      31.266   4.529  30.482  0.00  0.00    -0.389 OA
ATOM     23  H30 <0> d   1      31.484   4.869  29.605  0.00  0.00     0.210 HD
ENDBRANCH   2  22
TORSDOF 1
ENDMDL
MODEL 34
REMARK CAVERDOCK RESULT:      12.9      0.000      0.000
REMARK CAVERDOCK CONSTRAINTS:       0.0      0.0      0.0      0.0
REMARK CAVERDOCK TUNNEL: 33     12.9      2.0     34.2
REMARK  1 active torsions:
REMARK  status: ('A' for Active; 'I' for Inactive)
REMARK    1  A    between atoms: C2_2  and  O3_3 
ROOT
ATOM      1  C1  <0> d   1      31.687   3.136  32.595  0.00  0.00     0.046 C 
ATOM      2  C2  <0> d   1      32.030   3.542  31.160  0.00  0.00     0.062 C 
ATOM      3  C4  <0> d   1      32.164   2.286  30.264  0.00  0.00     0.038 C 
ATOM      4  C5  <0> d   1      33.645   2.236  29.798  0.00  0.00     0.009 C 
ATOM      5  C6  <0> d   1      34.373   3.034  30.886  0.00  0.00     0.001 C 
ATOM      6  C8  <0> d   1      35.718   3.615  30.493  0.00  0.00    -0.005 C 
ATOM      7  C10 <0> d   1      36.705   2.494  30.161  0.00  0.00     0.006 C 
ATOM      8  C11 <0> d   1      38.068   3.099  29.820  0.00  0.00     0.006 C 
ATOM      9  C12 <0> d   1      38.588   3.894  31.020  0.00  0.00     0.005 C 
ATOM     10  C14 <0> d   1      39.951   4.505  30.676  0.00  0.00     0.116 C 
ATOM     11  C15 <0> d   1      40.352   5.435  31.799  0.00  0.00     0.259 C 
ATOM     12  O16 <0> d   1      41.451   5.367  32.300  0.00  0.00    -0.265 OA
ATOM     13  O17 <0> d   1      39.451   6.343  32.226  0.00  0.00    -0.321 OA
ATOM     14  C18 <0> d   1      38.130   5.820  32.544  0.00  0.00     0.188 C 
ATOM     15  C19 <0> d   1      37.600   5.017  31.353  0.00  0.00    -0.014 C 
ATOM     16  C20 <0> d   1      37.461   5.935  30.137  0.00  0.00     0.018 C 
ATOM     17  C21 <0> d   1      36.230   4.427  31.693  0.00  0.00     0.001 C 
ATOM     18  C23 <0> d   1      35.261   5.542  32.072  0.00  0.00     0.007 C 
ATOM     19  C24 <0> d   1      33.849   4.991  32.331  0.00  0.00     0.013 C 
ATOM     20  C25 <0> d   1      33.395   4.218  31.113  0.00  0.00    -0.009 C 
ATOM     21  C26 <0> d   1      33.492   5.108  29.872  0.00  0.00     0.018 C 
ENDROOT
BRANCH   2  22
ATOM     22  O3  <0> d   1      31.025   4.417  30.642  0.00  0.00    -0.389 OA
ATOM     23  H30 <0> d   1      31.374   5.151  30.118  0.00  0.00     0.210 HD
ENDBRANCH   2  22
TORSDOF 1
ENDMDL
MODEL 35
REMARK CAVERDOCK RESULT:      12.7      0.000      0.000
REMARK CAVERDOCK CONSTRAINTS:       0.0      0.0      0.0      0.0
REMARK CAVERDOCK TUNNEL: 34     12.7      2.0     35.2
REMARK  1 active torsions:
REMARK  status: ('A' for Active; 'I' for Inactive)
REMARK    1  A    between atoms: C2_2  and  O3_3 
ROOT
ATOM      1  C1  <0> d   1      31.596   3.164  32.545  0.00  0.00     0.046 C 
ATOM      2  C2  <0> d   1      31.949   3.564  31.111  0.00  0.00     0.062 C 
ATOM      3  C4  <0> d   1      32.086   2.304  30.220  0.00  0.00     0.038 C 
ATOM      4  C5  <0> d   1      33.570   2.248  29.765  0.00  0.00     0.009 C 
ATOM      5  C6  <0> d   1      34.292   3.047  30.855  0.00  0.00     0.001 C 
ATOM      6  C8  <0> d   1      35.642   3.623  30.469  0.00  0.00    -0.005 C 
ATOM      7  C10 <0> d   1      36.627   2.498  30.147  0.00  0.00     0.006 C 
ATOM      8  C11 <0> d   1      37.995   3.097  29.814  0.00  0.00     0.006 C 
ATOM      9  C12 <0> d   1      38.509   3.894  31.014  0.00  0.00     0.005 C 
ATOM     10  C14 <0> d   1      39.877   4.500  30.677  0.00  0.00     0.116 C 
ATOM     11  C15 <0> d   1      40.273   5.433  31.800  0.00  0.00     0.259 C 
ATOM     12  O16 <0> d   1      41.368   5.363  32.309  0.00  0.00    -0.265 OA
ATOM     13  O17 <0> d   1      39.372   6.345  32.218  0.00  0.00    -0.321 OA
ATOM     14  C18 <0> d   1      38.047   5.828  32.528  0.00  0.00     0.188 C 
ATOM     15  C19 <0> d   1      37.523   5.021  31.337  0.00  0.00    -0.014 C 
ATOM     16  C20 <0> d   1      37.394   5.936  30.117  0.00  0.00     0.018 C 
ATOM     17  C21 <0> d   1      36.149   4.438  31.669  0.00  0.00     0.001 C 
ATOM     18  C23 <0> d   1      35.181   5.556  32.038  0.00  0.00     0.007 C 
ATOM     19  C24 <0> d   1      33.765   5.011  32.289  0.00  0.00     0.013 C 
ATOM     20  C25 <0> d   1      33.317   4.236  31.072  0.00  0.00    -0.009 C 
ATOM     21  C26 <0> d   1      33.425   5.120  29.827  0.00  0.00     0.018 C 
ENDROOT
BRANCH   2  22
ATOM     22  O3  <0> d   1      30.951   4.440  30.583  0.00  0.00    -0.389 OA
ATOM     23  H30 <0> d   1      31.174   5.378  30.651  0.00  0.00     0.210 HD
ENDBRANCH   2  22
TORSDOF 1
ENDMDL
MODEL 36
REMARK CAVERDOCK RESULT:      12.5      0.000      0.000
REMARK CAVERDOCK CONSTRAINTS:       0.0      0.0      0.0      0.0
REMARK CAVERDOCK TUNNEL: 35     12.5      2.0     36.3
REMARK  1 active torsions:
REMARK  status: ('A' for Active; 'I' for Inactive)
REMARK    1  A    between atoms: C2_2  and  O3_3 
ROOT
ATOM      1  C1  <0> d   1      31.443   3.178  32.529  0.00  0.00     0.046 C 
ATOM      2  C2  <0> d   1      31.805   3.554  31.091  0.00  0.00     0.062 C 
ATOM      3  C4  <0> d   1      31.939   2.280  30.221  0.00  0.00     0.038 C 
ATOM      4  C5  <0> d   1      33.425   2.208  29.773  0.00  0.00     0.009 C 
ATOM      5  C6  <0> d   1      34.147   3.020  30.854  0.00  0.00     0.001 C 
ATOM      6  C8  <0> d   1      35.501   3.583  30.466  0.00  0.00    -0.005 C 
ATOM      7  C10 <0> d   1      36.482   2.447  30.166  0.00  0.00     0.006 C 
ATOM      8  C11 <0> d   1      37.854   3.034  29.830  0.00  0.00     0.006 C 
ATOM      9  C12 <0> d   1      38.367   3.847  31.020  0.00  0.00     0.005 C 
ATOM     10  C14 <0> d   1      39.740   4.440  30.680  0.00  0.00     0.116 C 
ATOM     11  C15 <0> d   1      40.136   5.387  31.790  0.00  0.00     0.259 C 
ATOM     12  O16 <0> d   1      41.228   5.320  32.306  0.00  0.00    -0.265 OA
ATOM     13  O17 <0> d   1      39.238   6.311  32.190  0.00  0.00    -0.321 OA
ATOM     14  C18 <0> d   1      37.909   5.806  32.502  0.00  0.00     0.188 C 
ATOM     15  C19 <0> d   1      37.386   4.984  31.321  0.00  0.00    -0.014 C 
ATOM     16  C20 <0> d   1      37.268   5.880  30.086  0.00  0.00     0.018 C 
ATOM     17  C21 <0> d   1      36.007   4.413  31.656  0.00  0.00     0.001 C 
ATOM     18  C23 <0> d   1      35.043   5.542  32.003  0.00  0.00     0.007 C 
ATOM     19  C24 <0> d   1      33.623   5.009  32.255  0.00  0.00     0.013 C 
ATOM     20  C25 <0> d   1      33.177   4.217  31.048  0.00  0.00    -0.009 C 
ATOM     21  C26 <0> d   1      33.296   5.082  29.791  0.00  0.00     0.018 C 
ENDROOT
BRANCH   2  22
ATOM     22  O3  <0> d   1      30.814   4.427  30.545  0.00  0.00    -0.389 OA
ATOM     23  H30 <0> d   1      30.729   5.268  31.013  0.00  0.00     0.210 HD
ENDBRANCH   2  22
TORSDOF 1
ENDMDL
MODEL 37
REMARK CAVERDOCK RESULT:      11.9      0.000      0.000
REMARK CAVERDOCK CONSTRAINTS:       0.0      0.0      0.0      0.0
REMARK CAVERDOCK TUNNEL: 36     11.9      2.0     37.1
REMARK  1 active torsions:
REMARK  status: ('A' for Active; 'I' for Inactive)
REMARK    1  A    between atoms: C2_2  and  O3_3 
ROOT
ATOM      1  C1  <0> d   1      31.295   3.088  32.591  0.00  0.00     0.046 C 
ATOM      2  C2  <0> d   1      31.625   3.495  31.153  0.00  0.00     0.062 C 
ATOM      3  C4  <0> d   1      31.739   2.239  30.253  0.00  0.00     0.038 C 
ATOM      4  C5  <0> d   1      33.215   2.178  29.771  0.00  0.00     0.009 C 
ATOM      5  C6  <0> d   1      33.961   2.968  30.852  0.00  0.00     0.001 C 
ATOM      6  C8  <0> d   1      35.306   3.540  30.446  0.00  0.00    -0.005 C 
ATOM      7  C10 <0> d   1      36.280   2.412  30.100  0.00  0.00     0.006 C 
ATOM      8  C11 <0> d   1      37.644   3.007  29.745  0.00  0.00     0.006 C 
ATOM      9  C12 <0> d   1      38.184   3.795  30.940  0.00  0.00     0.005 C 
ATOM     10  C14 <0> d   1      39.548   4.396  30.582  0.00  0.00     0.116 C 
ATOM     11  C15 <0> d   1      39.969   5.320  31.703  0.00  0.00     0.259 C 
ATOM     12  O16 <0> d   1      41.072   5.243  32.192  0.00  0.00    -0.265 OA
ATOM     13  O17 <0> d   1      39.079   6.235  32.142  0.00  0.00    -0.321 OA
ATOM     14  C18 <0> d   1      37.758   5.722  32.473  0.00  0.00     0.188 C 
ATOM     15  C19 <0> d   1      37.209   4.925  31.287  0.00  0.00    -0.014 C 
ATOM     16  C20 <0> d   1      37.063   5.847  30.074  0.00  0.00     0.018 C 
ATOM     17  C21 <0> d   1      35.838   4.346  31.641  0.00  0.00     0.001 C 
ATOM     18  C23 <0> d   1      34.882   5.467  32.033  0.00  0.00     0.007 C 
ATOM     19  C24 <0> d   1      33.468   4.927  32.306  0.00  0.00     0.013 C 
ATOM     20  C25 <0> d   1      32.995   4.160  31.093  0.00  0.00    -0.009 C 
ATOM     21  C26 <0> d   1      33.085   5.051  29.852  0.00  0.00     0.018 C 
ENDROOT
BRANCH   2  22
ATOM     22  O3  <0> d   1      30.621   4.378  30.648  0.00  0.00    -0.389 OA
ATOM     23  H30 <0> d   1      29.777   3.948  30.459  0.00  0.00     0.210 HD
ENDBRANCH   2  22
TORSDOF 1
ENDMDL
MODEL 38
REMARK CAVERDOCK RESULT:      11.4      0.000      0.000
REMARK CAVERDOCK CONSTRAINTS:       0.0      0.0      0.0      0.0
REMARK CAVERDOCK TUNNEL: 37     11.4      2.0     38.1
REMARK  1 active torsions:
REMARK  status: ('A' for Active; 'I' for Inactive)
REMARK    1  A    between atoms: C2_2  and  O3_3 
ROOT
ATOM      1  C1  <0> d   1      31.147   2.965  32.551  0.00  0.00     0.046 C 
ATOM      2  C2  <0> d   1      31.461   3.421  31.125  0.00  0.00     0.062 C 
ATOM      3  C4  <0> d   1      31.574   2.198  30.182  0.00  0.00     0.038 C 
ATOM      4  C5  <0> d   1      33.045   2.161  29.685  0.00  0.00     0.009 C 
ATOM      5  C6  <0> d   1      33.797   2.918  30.786  0.00  0.00     0.001 C 
ATOM      6  C8  <0> d   1      35.135   3.510  30.387  0.00  0.00    -0.005 C 
ATOM      7  C10 <0> d   1      36.112   2.399  29.995  0.00  0.00     0.006 C 
ATOM      8  C11 <0> d   1      37.470   3.013  29.649  0.00  0.00     0.006 C 
ATOM      9  C12 <0> d   1      38.016   3.763  30.865  0.00  0.00     0.005 C 
ATOM     10  C14 <0> d   1      39.374   4.383  30.516  0.00  0.00     0.116 C 
ATOM     11  C15 <0> d   1      39.801   5.271  31.663  0.00  0.00     0.259 C 
ATOM     12  O16 <0> d   1      40.909   5.183  32.139  0.00  0.00    -0.265 OA
ATOM     13  O17 <0> d   1      38.911   6.165  32.141  0.00  0.00    -0.321 OA
ATOM     14  C18 <0> d   1      37.595   5.634  32.466  0.00  0.00     0.188 C 
ATOM     15  C19 <0> d   1      37.039   4.875  31.258  0.00  0.00    -0.014 C 
ATOM     16  C20 <0> d   1      36.878   5.837  30.079  0.00  0.00     0.018 C 
ATOM     17  C21 <0> d   1      35.674   4.277  31.605  0.00  0.00     0.001 C 
ATOM     18  C23 <0> d   1      34.716   5.379  32.043  0.00  0.00     0.007 C 
ATOM     19  C24 <0> d   1      33.308   4.823  32.310  0.00  0.00     0.013 C 
ATOM     20  C25 <0> d   1      32.827   4.096  31.076  0.00  0.00    -0.009 C 
ATOM     21  C26 <0> d   1      32.902   5.029  29.865  0.00  0.00     0.018 C 
ENDROOT
BRANCH   2  22
ATOM     22  O3  <0> d   1      30.449   4.316  30.659  0.00  0.00    -0.389 OA
ATOM     23  H30 <0> d   1      30.483   4.489  29.709  0.00  0.00     0.210 HD
ENDBRANCH   2  22
TORSDOF 1
ENDMDL
MODEL 39
REMARK CAVERDOCK RESULT:      10.8      0.000      0.000
REMARK CAVERDOCK CONSTRAINTS:       0.0      0.0      0.0      0.0
REMARK CAVERDOCK TUNNEL: 38     10.8      2.1     39.1
REMARK  1 active torsions:
REMARK  status: ('A' for Active; 'I' for Inactive)
REMARK    1  A    between atoms: C2_2  and  O3_3 
ROOT
ATOM      1  C1  <0> d   1      30.917   2.939  32.527  0.00  0.00     0.046 C 
ATOM      2  C2  <0> d   1      31.213   3.393  31.096  0.00  0.00     0.062 C 
ATOM      3  C4  <0> d   1      31.304   2.168  30.153  0.00  0.00     0.038 C 
ATOM      4  C5  <0> d   1      32.767   2.121  29.634  0.00  0.00     0.009 C 
ATOM      5  C6  <0> d   1      33.540   2.874  30.722  0.00  0.00     0.001 C 
ATOM      6  C8  <0> d   1      34.876   3.458  30.303  0.00  0.00    -0.005 C 
ATOM      7  C10 <0> d   1      35.839   2.341  29.896  0.00  0.00     0.006 C 
ATOM      8  C11 <0> d   1      37.196   2.946  29.529  0.00  0.00     0.006 C 
ATOM      9  C12 <0> d   1      37.765   3.693  30.736  0.00  0.00     0.005 C 
ATOM     10  C14 <0> d   1      39.121   4.305  30.365  0.00  0.00     0.116 C 
ATOM     11  C15 <0> d   1      39.571   5.191  31.505  0.00  0.00     0.259 C 
ATOM     12  O16 <0> d   1      40.685   5.097  31.965  0.00  0.00    -0.265 OA
ATOM     13  O17 <0> d   1      38.694   6.091  31.996  0.00  0.00    -0.321 OA
ATOM     14  C18 <0> d   1      37.380   5.569  32.341  0.00  0.00     0.188 C 
ATOM     15  C19 <0> d   1      36.801   4.812  31.143  0.00  0.00    -0.014 C 
ATOM     16  C20 <0> d   1      36.628   5.774  29.965  0.00  0.00     0.018 C 
ATOM     17  C21 <0> d   1      35.438   4.223  31.510  0.00  0.00     0.001 C 
ATOM     18  C23 <0> d   1      34.494   5.332  31.962  0.00  0.00     0.007 C 
ATOM     19  C24 <0> d   1      33.086   4.784  32.251  0.00  0.00     0.013 C 
ATOM     20  C25 <0> d   1      32.582   4.059  31.025  0.00  0.00    -0.009 C 
ATOM     21  C26 <0> d   1      32.644   4.990  29.812  0.00  0.00     0.018 C 
ENDROOT
BRANCH   2  22
ATOM     22  O3  <0> d   1      30.199   4.293  30.645  0.00  0.00    -0.389 OA
ATOM     23  H30 <0> d   1      30.078   4.302  29.686  0.00  0.00     0.210 HD
ENDBRANCH   2  22
TORSDOF 1
ENDMDL
MODEL 40
REMARK CAVERDOCK RESULT:      10.2      0.000      0.000
REMARK CAVERDOCK CONSTRAINTS:       0.0      0.0      0.0      0.0
REMARK CAVERDOCK TUNNEL: 39     10.2      2.2     40.1
REMARK  1 active torsions:
REMARK  status: ('A' for Active; 'I' for Inactive)
REMARK    1  A    between atoms: C2_2  and  O3_3 
ROOT
ATOM      1  C1  <0> d   1      30.707   2.950  32.566  0.00  0.00     0.046 C 
ATOM      2  C2  <0> d   1      31.015   3.367  31.126  0.00  0.00     0.062 C 
ATOM      3  C4  <0> d   1      31.131   2.118  30.218  0.00  0.00     0.038 C 
ATOM      4  C5  <0> d   1      32.601   2.074  29.718  0.00  0.00     0.009 C 
ATOM      5  C6  <0> d   1      33.352   2.865  30.794  0.00  0.00     0.001 C 
ATOM      6  C8  <0> d   1      34.687   3.451  30.376  0.00  0.00    -0.005 C 
ATOM      7  C10 <0> d   1      35.667   2.335  30.012  0.00  0.00     0.006 C 
ATOM      8  C11 <0> d   1      37.022   2.945  29.645  0.00  0.00     0.006 C 
ATOM      9  C12 <0> d   1      37.568   3.731  30.838  0.00  0.00     0.005 C 
ATOM     10  C14 <0> d   1      38.922   4.348  30.467  0.00  0.00     0.116 C 
ATOM     11  C15 <0> d   1      39.347   5.270  31.587  0.00  0.00     0.259 C 
ATOM     12  O16 <0> d   1      40.457   5.200  32.063  0.00  0.00    -0.265 OA
ATOM     13  O17 <0> d   1      38.454   6.173  32.043  0.00  0.00    -0.321 OA
ATOM     14  C18 <0> d   1      37.142   5.646  32.386  0.00  0.00     0.188 C 
ATOM     15  C19 <0> d   1      36.586   4.850  31.202  0.00  0.00    -0.014 C 
ATOM     16  C20 <0> d   1      36.417   5.777  29.997  0.00  0.00     0.018 C 
ATOM     17  C21 <0> d   1      35.225   4.256  31.569  0.00  0.00     0.001 C 
ATOM     18  C23 <0> d   1      34.263   5.365  31.979  0.00  0.00     0.007 C 
ATOM     19  C24 <0> d   1      32.858   4.811  32.266  0.00  0.00     0.013 C 
ATOM     20  C25 <0> d   1      32.378   4.046  31.054  0.00  0.00    -0.009 C 
ATOM     21  C26 <0> d   1      32.445   4.945  29.817  0.00  0.00     0.018 C 
ENDROOT
BRANCH   2  22
ATOM     22  O3  <0> d   1      29.997   4.244  30.638  0.00  0.00    -0.389 OA
ATOM     23  H30 <0> d   1      30.287   4.823  29.921  0.00  0.00     0.210 HD
ENDBRANCH   2  22
TORSDOF 1
ENDMDL
MODEL 41
REMARK CAVERDOCK RESULT:       9.6      0.000      0.000
REMARK CAVERDOCK CONSTRAINTS:       0.1      0.0      0.0      0.0
REMARK CAVERDOCK TUNNEL: 40      9.6      2.3     41.4
REMARK  1 active torsions:
REMARK  status: ('A' for Active; 'I' for Inactive)
REMARK    1  A    between atoms: C2_2  and  O3_3 
ROOT
ATOM      1  C1  <0> d   1      30.525   2.781  32.525  0.00  0.00     0.046 C 
ATOM      2  C2  <0> d   1      30.819   3.193  31.080  0.00  0.00     0.062 C 
ATOM      3  C4  <0> d   1      30.940   1.939  30.179  0.00  0.00     0.038 C 
ATOM      4  C5  <0> d   1      32.406   1.906  29.668  0.00  0.00     0.009 C 
ATOM      5  C6  <0> d   1      33.158   2.710  30.735  0.00  0.00     0.001 C 
ATOM      6  C8  <0> d   1      34.484   3.306  30.303  0.00  0.00    -0.005 C 
ATOM      7  C10 <0> d   1      35.473   2.196  29.938  0.00  0.00     0.006 C 
ATOM      8  C11 <0> d   1      36.819   2.816  29.557  0.00  0.00     0.006 C 
ATOM      9  C12 <0> d   1      37.366   3.615  30.742  0.00  0.00     0.005 C 
ATOM     10  C14 <0> d   1      38.712   4.241  30.357  0.00  0.00     0.116 C 
ATOM     11  C15 <0> d   1      39.137   5.174  31.469  0.00  0.00     0.259 C 
ATOM     12  O16 <0> d   1      40.251   5.117  31.937  0.00  0.00    -0.265 OA
ATOM     13  O17 <0> d   1      38.239   6.071  31.925  0.00  0.00    -0.321 OA
ATOM     14  C18 <0> d   1      36.935   5.534  32.282  0.00  0.00     0.188 C 
ATOM     15  C19 <0> d   1      36.377   4.726  31.107  0.00  0.00    -0.014 C 
ATOM     16  C20 <0> d   1      36.191   5.645  29.897  0.00  0.00     0.018 C 
ATOM     17  C21 <0> d   1      35.025   4.122  31.487  0.00  0.00     0.001 C 
ATOM     18  C23 <0> d   1      34.056   5.226  31.898  0.00  0.00     0.007 C 
ATOM     19  C24 <0> d   1      32.658   4.660  32.198  0.00  0.00     0.013 C 
ATOM     20  C25 <0> d   1      32.175   3.884  30.994  0.00  0.00    -0.009 C 
ATOM     21  C26 <0> d   1      32.225   4.775  29.751  0.00  0.00     0.018 C 
ENDROOT
BRANCH   2  22
ATOM     22  O3  <0> d   1      29.790   4.057  30.595  0.00  0.00    -0.389 OA
ATOM     23  H30 <0> d   1      30.119   4.842  30.137  0.00  0.00     0.210 HD
ENDBRANCH   2  22
TORSDOF 1
ENDMDL
MODEL 42
REMARK CAVERDOCK RESULT:       9.2      0.000      0.000
REMARK CAVERDOCK CONSTRAINTS:       0.0      0.0      0.0      0.0
REMARK CAVERDOCK TUNNEL: 41      9.2      2.3     42.2
REMARK  1 active torsions:
REMARK  status: ('A' for Active; 'I' for Inactive)
REMARK    1  A    between atoms: C2_2  and  O3_3 
ROOT
ATOM      1  C1  <0> d   1      30.348   2.688  32.548  0.00  0.00     0.046 C 
ATOM      2  C2  <0> d   1      30.623   3.122  31.107  0.00  0.00     0.062 C 
ATOM      3  C4  <0> d   1      30.747   1.882  30.187  0.00  0.00     0.038 C 
ATOM      4  C5  <0> d   1      32.209   1.870  29.661  0.00  0.00     0.009 C 
ATOM      5  C6  <0> d   1      32.964   2.668  30.731  0.00  0.00     0.001 C 
ATOM      6  C8  <0> d   1      34.279   3.283  30.293  0.00  0.00    -0.005 C 
ATOM      7  C10 <0> d   1      35.274   2.188  29.904  0.00  0.00     0.006 C 
ATOM      8  C11 <0> d   1      36.610   2.827  29.518  0.00  0.00     0.006 C 
ATOM      9  C12 <0> d   1      37.162   3.616  30.707  0.00  0.00     0.005 C 
ATOM     10  C14 <0> d   1      38.497   4.261  30.318  0.00  0.00     0.116 C 
ATOM     11  C15 <0> d   1      38.924   5.183  31.437  0.00  0.00     0.259 C 
ATOM     12  O16 <0> d   1      40.043   5.132  31.893  0.00  0.00    -0.265 OA
ATOM     13  O17 <0> d   1      38.022   6.065  31.915  0.00  0.00    -0.321 OA
ATOM     14  C18 <0> d   1      36.726   5.510  32.277  0.00  0.00     0.188 C 
ATOM     15  C19 <0> d   1      36.165   4.712  31.097  0.00  0.00    -0.014 C 
ATOM     16  C20 <0> d   1      35.957   5.645  29.902  0.00  0.00     0.018 C 
ATOM     17  C21 <0> d   1      34.823   4.089  31.483  0.00  0.00     0.001 C 
ATOM     18  C23 <0> d   1      33.847   5.177  31.918  0.00  0.00     0.007 C 
ATOM     19  C24 <0> d   1      32.458   4.593  32.225  0.00  0.00     0.013 C 
ATOM     20  C25 <0> d   1      31.971   3.828  31.015  0.00  0.00    -0.009 C 
ATOM     21  C26 <0> d   1      31.999   4.736  29.784  0.00  0.00     0.018 C 
ENDROOT
BRANCH   2  22
ATOM     22  O3  <0> d   1      29.580   3.982  30.643  0.00  0.00    -0.389 OA
ATOM     23  H30 <0> d   1      29.716   4.915  30.855  0.00  0.00     0.210 HD
ENDBRANCH   2  22
TORSDOF 1
ENDMDL
MODEL 43
REMARK CAVERDOCK RESULT:       9.0      0.000      0.000
REMARK CAVERDOCK CONSTRAINTS:       0.0      0.0      0.0      0.0
REMARK CAVERDOCK TUNNEL: 42      9.0      2.3     43.1
REMARK  1 active torsions:
REMARK  status: ('A' for Active; 'I' for Inactive)
REMARK    1  A    between atoms: C2_2  and  O3_3 
ROOT
ATOM      1  C1  <0> d   1      30.120   2.620  32.582  0.00  0.00     0.046 C 
ATOM      2  C2  <0> d   1      30.379   3.055  31.138  0.00  0.00     0.062 C 
ATOM      3  C4  <0> d   1      30.503   1.816  30.218  0.00  0.00     0.038 C 
ATOM      4  C5  <0> d   1      31.960   1.814  29.679  0.00  0.00     0.009 C 
ATOM      5  C6  <0> d   1      32.719   2.617  30.741  0.00  0.00     0.001 C 
ATOM      6  C8  <0> d   1      34.026   3.241  30.293  0.00  0.00    -0.005 C 
ATOM      7  C10 <0> d   1      35.026   2.152  29.894  0.00  0.00     0.006 C 
ATOM      8  C11 <0> d   1      36.354   2.800  29.497  0.00  0.00     0.006 C 
ATOM      9  C12 <0> d   1      36.911   3.592  30.681  0.00  0.00     0.005 C 
ATOM     10  C14 <0> d   1      38.238   4.246  30.280  0.00  0.00     0.116 C 
ATOM     11  C15 <0> d   1      38.669   5.171  31.396  0.00  0.00     0.259 C 
ATOM     12  O16 <0> d   1      39.792   5.127  31.842  0.00  0.00    -0.265 OA
ATOM     13  O17 <0> d   1      37.765   6.047  31.882  0.00  0.00    -0.321 OA
ATOM     14  C18 <0> d   1      36.477   5.484  32.255  0.00  0.00     0.188 C 
ATOM     15  C19 <0> d   1      35.910   4.682  31.080  0.00  0.00    -0.014 C 
ATOM     16  C20 <0> d   1      35.686   5.613  29.887  0.00  0.00     0.018 C 
ATOM     17  C21 <0> d   1      34.575   4.050  31.478  0.00  0.00     0.001 C 
ATOM     18  C23 <0> d   1      33.596   5.132  31.921  0.00  0.00     0.007 C 
ATOM     19  C24 <0> d   1      32.214   4.538  32.240  0.00  0.00     0.013 C 
ATOM     20  C25 <0> d   1      31.721   3.770  31.035  0.00  0.00    -0.009 C 
ATOM     21  C26 <0> d   1      31.733   4.679  29.804  0.00  0.00     0.018 C 
ENDROOT
BRANCH   2  22
ATOM     22  O3  <0> d   1      29.327   3.909  30.684  0.00  0.00    -0.389 OA
ATOM     23  H30 <0> d   1      28.449   3.652  30.996  0.00  0.00     0.210 HD
ENDBRANCH   2  22
TORSDOF 1
ENDMDL
MODEL 44
REMARK CAVERDOCK RESULT:       8.9      0.000      0.000
REMARK CAVERDOCK CONSTRAINTS:       0.0      0.0      0.0      0.0
REMARK CAVERDOCK TUNNEL: 43      8.9      2.4     44.5
REMARK  1 active torsions:
REMARK  status: ('A' for Active; 'I' for Inactive)
REMARK    1  A    between atoms: C2_2  and  O3_3 
ROOT
ATOM      1  C1  <0> d   1      29.867   2.564  32.519  0.00  0.00     0.046 C 
ATOM      2  C2  <0> d   1      30.144   2.960  31.067  0.00  0.00     0.062 C 
ATOM      3  C4  <0> d   1      30.288   1.696  30.185  0.00  0.00     0.038 C 
ATOM      4  C5  <0> d   1      31.752   1.686  29.666  0.00  0.00     0.009 C 
ATOM      5  C6  <0> d   1      32.492   2.523  30.716  0.00  0.00     0.001 C 
ATOM      6  C8  <0> d   1      33.802   3.141  30.268  0.00  0.00    -0.005 C 
ATOM      7  C10 <0> d   1      34.812   2.048  29.915  0.00  0.00     0.006 C 
ATOM      8  C11 <0> d   1      36.142   2.692  29.517  0.00  0.00     0.006 C 
ATOM      9  C12 <0> d   1      36.679   3.520  30.686  0.00  0.00     0.005 C 
ATOM     10  C14 <0> d   1      38.008   4.170  30.284  0.00  0.00     0.116 C 
ATOM     11  C15 <0> d   1      38.418   5.129  31.379  0.00  0.00     0.259 C 
ATOM     12  O16 <0> d   1      39.535   5.104  31.841  0.00  0.00    -0.265 OA
ATOM     13  O17 <0> d   1      37.503   6.013  31.827  0.00  0.00    -0.321 OA
ATOM     14  C18 <0> d   1      36.213   5.453  32.199  0.00  0.00     0.188 C 
ATOM     15  C19 <0> d   1      35.667   4.615  31.039  0.00  0.00    -0.014 C 
ATOM     16  C20 <0> d   1      35.454   5.511  29.817  0.00  0.00     0.018 C 
ATOM     17  C21 <0> d   1      34.330   3.988  31.436  0.00  0.00     0.001 C 
ATOM     18  C23 <0> d   1      33.339   5.076  31.835  0.00  0.00     0.007 C 
ATOM     19  C24 <0> d   1      31.956   4.484  32.152  0.00  0.00     0.013 C 
ATOM     20  C25 <0> d   1      31.484   3.679  30.963  0.00  0.00    -0.009 C 
ATOM     21  C26 <0> d   1      31.508   4.552  29.706  0.00  0.00     0.018 C 
ENDROOT
BRANCH   2  22
ATOM     22  O3  <0> d   1      29.094   3.794  30.574  0.00  0.00    -0.389 OA
ATOM     23  H30 <0> d   1      29.363   4.706  30.401  0.00  0.00     0.210 HD
ENDBRANCH   2  22
TORSDOF 1
ENDMDL
MODEL 45
REMARK CAVERDOCK RESULT:       8.9      0.000      0.000
REMARK CAVERDOCK CONSTRAINTS:       0.0      0.0      0.0      0.0
REMARK CAVERDOCK TUNNEL: 44      8.9      2.4     45.1
REMARK  1 active torsions:
REMARK  status: ('A' for Active; 'I' for Inactive)
REMARK    1  A    between atoms: C2_2  and  O3_3 
ROOT
ATOM      1  C1  <0> d   1      29.634   2.563  32.555  0.00  0.00     0.046 C 
ATOM      2  C2  <0> d   1      29.906   2.929  31.094  0.00  0.00     0.062 C 
ATOM      3  C4  <0> d   1      30.035   1.646  30.235  0.00  0.00     0.038 C 
ATOM      4  C5  <0> d   1      31.496   1.616  29.709  0.00  0.00     0.009 C 
ATOM      5  C6  <0> d   1      32.248   2.467  30.739  0.00  0.00     0.001 C 
ATOM      6  C8  <0> d   1      33.560   3.067  30.271  0.00  0.00    -0.005 C 
ATOM      7  C10 <0> d   1      34.560   1.959  29.934  0.00  0.00     0.006 C 
ATOM      8  C11 <0> d   1      35.893   2.585  29.517  0.00  0.00     0.006 C 
ATOM      9  C12 <0> d   1      36.442   3.431  30.667  0.00  0.00     0.005 C 
ATOM     10  C14 <0> d   1      37.774   4.063  30.246  0.00  0.00     0.116 C 
ATOM     11  C15 <0> d   1      38.198   5.039  31.320  0.00  0.00     0.259 C 
ATOM     12  O16 <0> d   1      39.317   5.015  31.777  0.00  0.00    -0.265 OA
ATOM     13  O17 <0> d   1      37.292   5.940  31.755  0.00  0.00    -0.321 OA
ATOM     14  C18 <0> d   1      35.999   5.397  32.145  0.00  0.00     0.188 C 
ATOM     15  C19 <0> d   1      35.441   4.541  31.004  0.00  0.00    -0.014 C 
ATOM     16  C20 <0> d   1      35.228   5.414  29.766  0.00  0.00     0.018 C 
ATOM     17  C21 <0> d   1      34.101   3.931  31.421  0.00  0.00     0.001 C 
ATOM     18  C23 <0> d   1      33.121   5.034  31.804  0.00  0.00     0.007 C 
ATOM     19  C24 <0> d   1      31.735   4.459  32.140  0.00  0.00     0.013 C 
ATOM     20  C25 <0> d   1      31.251   3.635  30.968  0.00  0.00    -0.009 C 
ATOM     21  C26 <0> d   1      31.274   4.484  29.695  0.00  0.00     0.018 C 
ENDROOT
BRANCH   2  22
ATOM     22  O3  <0> d   1      28.859   3.761  30.591  0.00  0.00    -0.389 OA
ATOM     23  H30 <0> d   1      28.675   3.637  29.650  0.00  0.00     0.210 HD
ENDBRANCH   2  22
TORSDOF 1
ENDMDL
MODEL 46
REMARK CAVERDOCK RESULT:       9.0      0.000      0.000
REMARK CAVERDOCK CONSTRAINTS:       0.0      0.0      0.0      0.0
REMARK CAVERDOCK TUNNEL: 45      9.0      2.3     46.3
REMARK  1 active torsions:
REMARK  status: ('A' for Active; 'I' for Inactive)
REMARK    1  A    between atoms: C2_2  and  O3_3 
ROOT
ATOM      1  C1  <0> d   1      29.454   2.489  32.530  0.00  0.00     0.046 C 
ATOM      2  C2  <0> d   1      29.724   2.864  31.071  0.00  0.00     0.062 C 
ATOM      3  C4  <0> d   1      29.867   1.587  30.206  0.00  0.00     0.038 C 
ATOM      4  C5  <0> d   1      31.328   1.574  29.682  0.00  0.00     0.009 C 
ATOM      5  C6  <0> d   1      32.071   2.427  30.716  0.00  0.00     0.001 C 
ATOM      6  C8  <0> d   1      33.377   3.042  30.253  0.00  0.00    -0.005 C 
ATOM      7  C10 <0> d   1      34.389   1.946  29.911  0.00  0.00     0.006 C 
ATOM      8  C11 <0> d   1      35.716   2.587  29.499  0.00  0.00     0.006 C 
ATOM      9  C12 <0> d   1      36.255   3.433  30.653  0.00  0.00     0.005 C 
ATOM     10  C14 <0> d   1      37.581   4.080  30.236  0.00  0.00     0.116 C 
ATOM     11  C15 <0> d   1      37.994   5.056  31.316  0.00  0.00     0.259 C 
ATOM     12  O16 <0> d   1      39.113   5.040  31.773  0.00  0.00    -0.265 OA
ATOM     13  O17 <0> d   1      37.079   5.945  31.754  0.00  0.00    -0.321 OA
ATOM     14  C18 <0> d   1      35.791   5.387  32.140  0.00  0.00     0.188 C 
ATOM     15  C19 <0> d   1      35.243   4.531  30.995  0.00  0.00    -0.014 C 
ATOM     16  C20 <0> d   1      35.022   5.408  29.761  0.00  0.00     0.018 C 
ATOM     17  C21 <0> d   1      33.909   3.906  31.407  0.00  0.00     0.001 C 
ATOM     18  C23 <0> d   1      32.917   4.998  31.794  0.00  0.00     0.007 C 
ATOM     19  C24 <0> d   1      31.536   4.408  32.126  0.00  0.00     0.013 C 
ATOM     20  C25 <0> d   1      31.062   3.585  30.950  0.00  0.00    -0.009 C 
ATOM     21  C26 <0> d   1      31.078   4.439  29.681  0.00  0.00     0.018 C 
ENDROOT
BRANCH   2  22
ATOM     22  O3  <0> d   1      28.669   3.688  30.571  0.00  0.00    -0.389 OA
ATOM     23  H30 <0> d   1      27.791   3.293  30.645  0.00  0.00     0.210 HD
ENDBRANCH   2  22
TORSDOF 1
ENDMDL
MODEL 47
REMARK CAVERDOCK RESULT:       9.3      0.000      0.000
REMARK CAVERDOCK CONSTRAINTS:       0.0      0.0      0.0      0.0
REMARK CAVERDOCK TUNNEL: 46      9.3      2.4     47.1
REMARK  1 active torsions:
REMARK  status: ('A' for Active; 'I' for Inactive)
REMARK    1  A    between atoms: C2_2  and  O3_3 
ROOT
ATOM      1  C1  <0> d   1      29.275   2.281  32.420  0.00  0.00     0.046 C 
ATOM      2  C2  <0> d   1      29.555   2.672  30.967  0.00  0.00     0.062 C 
ATOM      3  C4  <0> d   1      29.744   1.405  30.097  0.00  0.00     0.038 C 
ATOM      4  C5  <0> d   1      31.212   1.434  29.593  0.00  0.00     0.009 C 
ATOM      5  C6  <0> d   1      31.917   2.302  30.642  0.00  0.00     0.001 C 
ATOM      6  C8  <0> d   1      33.213   2.954  30.200  0.00  0.00    -0.005 C 
ATOM      7  C10 <0> d   1      34.258   1.888  29.867  0.00  0.00     0.006 C 
ATOM      8  C11 <0> d   1      35.573   2.567  29.476  0.00  0.00     0.006 C 
ATOM      9  C12 <0> d   1      36.073   3.421  30.642  0.00  0.00     0.005 C 
ATOM     10  C14 <0> d   1      37.386   4.106  30.248  0.00  0.00     0.116 C 
ATOM     11  C15 <0> d   1      37.758   5.086  31.338  0.00  0.00     0.259 C 
ATOM     12  O16 <0> d   1      38.871   5.098  31.811  0.00  0.00    -0.265 OA
ATOM     13  O17 <0> d   1      36.813   5.947  31.769  0.00  0.00    -0.321 OA
ATOM     14  C18 <0> d   1      35.536   5.353  32.133  0.00  0.00     0.188 C 
ATOM     15  C19 <0> d   1      35.026   4.489  30.976  0.00  0.00    -0.014 C 
ATOM     16  C20 <0> d   1      34.799   5.367  29.744  0.00  0.00     0.018 C 
ATOM     17  C21 <0> d   1      33.705   3.826  31.366  0.00  0.00     0.001 C 
ATOM     18  C23 <0> d   1      32.678   4.888  31.746  0.00  0.00     0.007 C 
ATOM     19  C24 <0> d   1      31.310   4.258  32.055  0.00  0.00     0.013 C 
ATOM     20  C25 <0> d   1      30.874   3.430  30.869  0.00  0.00    -0.009 C 
ATOM     21  C26 <0> d   1      30.884   4.292  29.605  0.00  0.00     0.018 C 
ENDROOT
BRANCH   2  22
ATOM     22  O3  <0> d   1      28.485   3.471  30.457  0.00  0.00    -0.389 OA
ATOM     23  H30 <0> d   1      28.059   3.104  29.671  0.00  0.00     0.210 HD
ENDBRANCH   2  22
TORSDOF 1
ENDMDL
MODEL 48
REMARK CAVERDOCK RESULT:       9.3      0.000      0.000
REMARK CAVERDOCK CONSTRAINTS:       0.0      0.0      0.0      0.0
REMARK CAVERDOCK TUNNEL: 47      9.3      2.4     48.5
REMARK  1 active torsions:
REMARK  status: ('A' for Active; 'I' for Inactive)
REMARK    1  A    between atoms: C2_2  and  O3_3 
ROOT
ATOM      1  C1  <0> d   1      38.581   3.517  30.713  0.00  0.00     0.046 C 
ATOM      2  C2  <0> d   1      37.751   4.788  30.521  0.00  0.00     0.062 C 
ATOM      3  C4  <0> d   1      37.723   5.614  31.830  0.00  0.00     0.038 C 
ATOM      4  C5  <0> d   1      36.245   5.631  32.307  0.00  0.00     0.009 C 
ATOM      5  C6  <0> d   1      35.661   4.373  31.653  0.00  0.00     0.001 C 
ATOM      6  C8  <0> d   1      34.154   4.354  31.481  0.00  0.00    -0.005 C 
ATOM      7  C10 <0> d   1      33.463   4.394  32.846  0.00  0.00     0.006 C 
ATOM      8  C11 <0> d   1      31.947   4.320  32.652  0.00  0.00     0.006 C 
ATOM      9  C12 <0> d   1      31.586   3.016  31.938  0.00  0.00     0.005 C 
ATOM     10  C14 <0> d   1      30.068   2.946  31.738  0.00  0.00     0.116 C 
ATOM     11  C15 <0> d   1      29.758   1.748  30.868  0.00  0.00     0.259 C 
ATOM     12  O16 <0> d   1      28.907   0.950  31.188  0.00  0.00    -0.265 OA
ATOM     13  O17 <0> d   1      30.456   1.595  29.724  0.00  0.00    -0.321 OA
ATOM     14  C18 <0> d   1      31.903   1.678  29.851  0.00  0.00     0.188 C 
ATOM     15  C19 <0> d   1      32.278   2.977  30.571  0.00  0.00    -0.014 C 
ATOM     16  C20 <0> d   1      31.811   4.175  29.742  0.00  0.00     0.018 C 
ATOM     17  C21 <0> d   1      33.795   3.053  30.747  0.00  0.00     0.001 C 
ATOM     18  C23 <0> d   1      34.485   2.964  29.391  0.00  0.00     0.007 C 
ATOM     19  C24 <0> d   1      36.008   3.130  29.525  0.00  0.00     0.013 C 
ATOM     20  C25 <0> d   1      36.296   4.432  30.237  0.00  0.00    -0.009 C 
ATOM     21  C26 <0> d   1      35.613   5.586  29.501  0.00  0.00     0.018 C 
ENDROOT
BRANCH   2  22
ATOM     22  O3  <0> d   1      38.288   5.570  29.451  0.00  0.00    -0.389 OA
ATOM     23  H30 <0> d   1      39.212   5.376  29.247  0.00  0.00     0.210 HD
ENDBRANCH   2  22
TORSDOF 1
ENDMDL
MODEL 49
REMARK CAVERDOCK RESULT:       9.3      0.000      0.000
REMARK CAVERDOCK CONSTRAINTS:       0.0      0.0      0.0      0.0
REMARK CAVERDOCK TUNNEL: 48      9.3      2.4     49.6
REMARK  1 active torsions:
REMARK  status: ('A' for Active; 'I' for Inactive)
REMARK    1  A    between atoms: C2_2  and  O3_3 
ROOT
ATOM      1  C1  <0> d   1      38.372   3.487  30.667  0.00  0.00     0.046 C 
ATOM      2  C2  <0> d   1      37.534   4.757  30.510  0.00  0.00     0.062 C 
ATOM      3  C4  <0> d   1      37.526   5.563  31.832  0.00  0.00     0.038 C 
ATOM      4  C5  <0> d   1      36.056   5.565  32.336  0.00  0.00     0.009 C 
ATOM      5  C6  <0> d   1      35.465   4.316  31.672  0.00  0.00     0.001 C 
ATOM      6  C8  <0> d   1      33.956   4.294  31.527  0.00  0.00    -0.005 C 
ATOM      7  C10 <0> d   1      33.289   4.308  32.904  0.00  0.00     0.006 C 
ATOM      8  C11 <0> d   1      31.770   4.231  32.736  0.00  0.00     0.006 C 
ATOM      9  C12 <0> d   1      31.402   2.938  32.008  0.00  0.00     0.005 C 
ATOM     10  C14 <0> d   1      29.881   2.864  31.834  0.00  0.00     0.116 C 
ATOM     11  C15 <0> d   1      29.559   1.680  30.950  0.00  0.00     0.259 C 
ATOM     12  O16 <0> d   1      28.718   0.873  31.273  0.00  0.00    -0.265 OA
ATOM     13  O17 <0> d   1      30.238   1.547  29.792  0.00  0.00    -0.321 OA
ATOM     14  C18 <0> d   1      31.687   1.634  29.895  0.00  0.00     0.188 C 
ATOM     15  C19 <0> d   1      32.069   2.923  30.628  0.00  0.00    -0.014 C 
ATOM     16  C20 <0> d   1      31.583   4.132  29.826  0.00  0.00     0.018 C 
ATOM     17  C21 <0> d   1      33.589   3.002  30.779  0.00  0.00     0.001 C 
ATOM     18  C23 <0> d   1      34.255   2.938  29.409  0.00  0.00     0.007 C 
ATOM     19  C24 <0> d   1      35.779   3.108  29.519  0.00  0.00     0.013 C 
ATOM     20  C25 <0> d   1      36.076   4.399  30.246  0.00  0.00    -0.009 C 
ATOM     21  C26 <0> d   1      35.375   5.563  29.541  0.00  0.00     0.018 C 
ENDROOT
BRANCH   2  22
ATOM     22  O3  <0> d   1      38.048   5.558  29.443  0.00  0.00    -0.389 OA
ATOM     23  H30 <0> d   1      37.478   5.589  28.664  0.00  0.00     0.210 HD
ENDBRANCH   2  22
TORSDOF 1
ENDMDL
MODEL 50
REMARK CAVERDOCK RESULT:       9.2      0.000      0.000
REMARK CAVERDOCK CONSTRAINTS:       0.0      0.0      0.0      0.0
REMARK CAVERDOCK TUNNEL: 49      9.2      2.3     50.1
REMARK  1 active torsions:
REMARK  status: ('A' for Active; 'I' for Inactive)
REMARK    1  A    between atoms: C2_2  and  O3_3 
ROOT
ATOM      1  C1  <0> d   1      38.213   3.545  30.654  0.00  0.00     0.046 C 
ATOM      2  C2  <0> d   1      37.340   4.795  30.525  0.00  0.00     0.062 C 
ATOM      3  C4  <0> d   1      37.292   5.557  31.873  0.00  0.00     0.038 C 
ATOM      4  C5  <0> d   1      35.816   5.501  32.356  0.00  0.00     0.009 C 
ATOM      5  C6  <0> d   1      35.271   4.257  31.646  0.00  0.00     0.001 C 
ATOM      6  C8  <0> d   1      33.765   4.195  31.480  0.00  0.00    -0.005 C 
ATOM      7  C10 <0> d   1      33.081   4.147  32.848  0.00  0.00     0.006 C 
ATOM      8  C11 <0> d   1      31.567   4.031  32.657  0.00  0.00     0.006 C 
ATOM      9  C12 <0> d   1      31.246   2.751  31.884  0.00  0.00     0.005 C 
ATOM     10  C14 <0> d   1      29.730   2.639  31.688  0.00  0.00     0.116 C 
ATOM     11  C15 <0> d   1      29.455   1.474  30.763  0.00  0.00     0.259 C 
ATOM     12  O16 <0> d   1      28.634   0.633  31.049  0.00  0.00    -0.265 OA
ATOM     13  O17 <0> d   1      30.151   1.399  29.610  0.00  0.00    -0.321 OA
ATOM     14  C18 <0> d   1      31.595   1.524  29.735  0.00  0.00     0.188 C 
ATOM     15  C19 <0> d   1      31.931   2.799  30.514  0.00  0.00    -0.014 C 
ATOM     16  C20 <0> d   1      31.419   4.019  29.744  0.00  0.00     0.018 C 
ATOM     17  C21 <0> d   1      33.446   2.918  30.687  0.00  0.00     0.001 C 
ATOM     18  C23 <0> d   1      34.130   2.917  29.324  0.00  0.00     0.007 C 
ATOM     19  C24 <0> d   1      35.647   3.128  29.460  0.00  0.00     0.013 C 
ATOM     20  C25 <0> d   1      35.896   4.404  30.231  0.00  0.00    -0.009 C 
ATOM     21  C26 <0> d   1      35.170   5.568  29.554  0.00  0.00     0.018 C 
ENDROOT
BRANCH   2  22
ATOM     22  O3  <0> d   1      37.843   5.644  29.492  0.00  0.00    -0.389 OA
ATOM     23  H30 <0> d   1      37.581   5.378  28.601  0.00  0.00     0.210 HD
ENDBRANCH   2  22
TORSDOF 1
ENDMDL
MODEL 51
REMARK CAVERDOCK RESULT:       8.3      0.000      0.000
REMARK CAVERDOCK CONSTRAINTS:       0.0      0.0      0.0      0.0
REMARK CAVERDOCK TUNNEL: 50      8.3      2.3     51.6
REMARK  1 active torsions:
REMARK  status: ('A' for Active; 'I' for Inactive)
REMARK    1  A    between atoms: C2_2  and  O3_3 
ROOT
ATOM      1  C1  <0> d   1      27.887   3.702  30.596  0.00  0.00     0.046 C 
ATOM      2  C2  <0> d   1      28.682   2.448  30.963  0.00  0.00     0.062 C 
ATOM      3  C4  <0> d   1      28.579   2.174  32.484  0.00  0.00     0.038 C 
ATOM      4  C5  <0> d   1      30.015   2.331  33.056  0.00  0.00     0.009 C 
ATOM      5  C6  <0> d   1      30.692   3.248  32.032  0.00  0.00     0.001 C 
ATOM      6  C8  <0> d   1      32.208   3.194  31.994  0.00  0.00    -0.005 C 
ATOM      7  C10 <0> d   1      32.790   3.666  33.328  0.00  0.00     0.006 C 
ATOM      8  C11 <0> d   1      34.318   3.655  33.251  0.00  0.00     0.006 C 
ATOM      9  C12 <0> d   1      34.779   4.594  32.134  0.00  0.00     0.005 C 
ATOM     10  C14 <0> d   1      36.310   4.577  32.053  0.00  0.00     0.116 C 
ATOM     11  C15 <0> d   1      36.730   5.358  30.828  0.00  0.00     0.259 C 
ATOM     12  O16 <0> d   1      37.581   6.215  30.898  0.00  0.00    -0.265 OA
ATOM     13  O17 <0> d   1      36.128   5.074  29.655  0.00  0.00    -0.321 OA
ATOM     14  C18 <0> d   1      34.673   5.052  29.680  0.00  0.00     0.188 C 
ATOM     15  C19 <0> d   1      34.197   4.120  30.798  0.00  0.00    -0.014 C 
ATOM     16  C20 <0> d   1      34.683   2.696  30.520  0.00  0.00     0.018 C 
ATOM     17  C21 <0> d   1      32.669   4.123  30.861  0.00  0.00     0.001 C 
ATOM     18  C23 <0> d   1      32.090   3.699  29.516  0.00  0.00     0.007 C 
ATOM     19  C24 <0> d   1      30.556   3.603  29.572  0.00  0.00     0.013 C 
ATOM     20  C25 <0> d   1      30.166   2.665  30.692  0.00  0.00    -0.009 C 
ATOM     21  C26 <0> d   1      30.862   1.316  30.501  0.00  0.00     0.018 C 
ENDROOT
BRANCH   2  22
ATOM     22  O3  <0> d   1      28.201   1.325  30.222  0.00  0.00    -0.389 OA
ATOM     23  H30 <0> d   1      28.863   0.921  29.645  0.00  0.00     0.210 HD
ENDBRANCH   2  22
TORSDOF 1
ENDMDL
MODEL 52
REMARK CAVERDOCK RESULT:       7.6      0.000      0.000
REMARK CAVERDOCK CONSTRAINTS:       0.3      0.0      0.0      0.0
REMARK CAVERDOCK TUNNEL: 51      7.6      2.3     52.1
REMARK  1 active torsions:
REMARK  status: ('A' for Active; 'I' for Inactive)
REMARK    1  A    between atoms: C2_2  and  O3_3 
ROOT
ATOM      1  C1  <0> d   1      27.776   3.653  30.325  0.00  0.00     0.046 C 
ATOM      2  C2  <0> d   1      28.536   2.433  30.849  0.00  0.00     0.062 C 
ATOM      3  C4  <0> d   1      28.381   2.324  32.386  0.00  0.00     0.038 C 
ATOM      4  C5  <0> d   1      29.800   2.519  32.986  0.00  0.00     0.009 C 
ATOM      5  C6  <0> d   1      30.527   3.311  31.893  0.00  0.00     0.001 C 
ATOM      6  C8  <0> d   1      32.041   3.230  31.912  0.00  0.00    -0.005 C 
ATOM      7  C10 <0> d   1      32.590   3.833  33.207  0.00  0.00     0.006 C 
ATOM      8  C11 <0> d   1      34.119   3.790  33.182  0.00  0.00     0.006 C 
ATOM      9  C12 <0> d   1      34.633   4.597  31.988  0.00  0.00     0.005 C 
ATOM     10  C14 <0> d   1      36.165   4.548  31.960  0.00  0.00     0.116 C 
ATOM     11  C15 <0> d   1      36.638   5.188  30.674  0.00  0.00     0.259 C 
ATOM     12  O16 <0> d   1      37.502   6.034  30.681  0.00  0.00    -0.265 OA
ATOM     13  O17 <0> d   1      36.068   4.790  29.518  0.00  0.00    -0.321 OA
ATOM     14  C18 <0> d   1      34.613   4.793  29.497  0.00  0.00     0.188 C 
ATOM     15  C19 <0> d   1      34.084   3.993  30.691  0.00  0.00    -0.014 C 
ATOM     16  C20 <0> d   1      34.551   2.540  30.581  0.00  0.00     0.018 C 
ATOM     17  C21 <0> d   1      32.555   4.026  30.702  0.00  0.00     0.001 C 
ATOM     18  C23 <0> d   1      32.010   3.471  29.391  0.00  0.00     0.007 C 
ATOM     19  C24 <0> d   1      30.474   3.404  29.407  0.00  0.00     0.013 C 
ATOM     20  C25 <0> d   1      30.032   2.597  30.606  0.00  0.00    -0.009 C 
ATOM     21  C26 <0> d   1      30.708   1.224  30.582  0.00  0.00     0.018 C 
ENDROOT
BRANCH   2  22
ATOM     22  O3  <0> d   1      28.058   1.245  30.215  0.00  0.00    -0.389 OA
ATOM     23  H30 <0> d   1      27.426   1.406  29.502  0.00  0.00     0.210 HD
ENDBRANCH   2  22
TORSDOF 1
ENDMDL
MODEL 53
REMARK CAVERDOCK RESULT:       6.5      0.000      0.000
REMARK CAVERDOCK CONSTRAINTS:       0.1      0.0      0.0      0.0
REMARK CAVERDOCK TUNNEL: 52      6.5      2.3     53.9
REMARK  1 active torsions:
REMARK  status: ('A' for Active; 'I' for Inactive)
REMARK    1  A    between atoms: C2_2  and  O3_3 
ROOT
ATOM      1  C1  <0> d   1      27.562   3.473  30.250  0.00  0.00     0.046 C 
ATOM      2  C2  <0> d   1      28.314   2.260  30.802  0.00  0.00     0.062 C 
ATOM      3  C4  <0> d   1      28.116   2.157  32.334  0.00  0.00     0.038 C 
ATOM      4  C5  <0> d   1      29.517   2.363  32.973  0.00  0.00     0.009 C 
ATOM      5  C6  <0> d   1      30.270   3.155  31.897  0.00  0.00     0.001 C 
ATOM      6  C8  <0> d   1      31.783   3.083  31.959  0.00  0.00    -0.005 C 
ATOM      7  C10 <0> d   1      32.291   3.695  33.266  0.00  0.00     0.006 C 
ATOM      8  C11 <0> d   1      33.821   3.662  33.284  0.00  0.00     0.006 C 
ATOM      9  C12 <0> d   1      34.364   4.467  32.102  0.00  0.00     0.005 C 
ATOM     10  C14 <0> d   1      35.896   4.427  32.117  0.00  0.00     0.116 C 
ATOM     11  C15 <0> d   1      36.401   5.064  30.842  0.00  0.00     0.259 C 
ATOM     12  O16 <0> d   1      37.260   5.915  30.869  0.00  0.00    -0.265 OA
ATOM     13  O17 <0> d   1      35.866   4.657  29.672  0.00  0.00    -0.321 OA
ATOM     14  C18 <0> d   1      34.412   4.651  29.610  0.00  0.00     0.188 C 
ATOM     15  C19 <0> d   1      33.855   3.853  30.793  0.00  0.00    -0.014 C 
ATOM     16  C20 <0> d   1      34.334   2.403  30.703  0.00  0.00     0.018 C 
ATOM     17  C21 <0> d   1      32.326   3.877  30.761  0.00  0.00     0.001 C 
ATOM     18  C23 <0> d   1      31.822   3.312  29.437  0.00  0.00     0.007 C 
ATOM     19  C24 <0> d   1      30.286   3.236  29.410  0.00  0.00     0.013 C 
ATOM     20  C25 <0> d   1      29.815   2.432  30.600  0.00  0.00    -0.009 C 
ATOM     21  C26 <0> d   1      30.500   1.063  30.602  0.00  0.00     0.018 C 
ENDROOT
BRANCH   2  22
ATOM     22  O3  <0> d   1      27.862   1.066  30.160  0.00  0.00    -0.389 OA
ATOM     23  H30 <0> d   1      28.574   0.498  29.836  0.00  0.00     0.210 HD
ENDBRANCH   2  22
TORSDOF 1
ENDMDL
MODEL 54
REMARK CAVERDOCK RESULT:       5.8      0.000      0.000
REMARK CAVERDOCK CONSTRAINTS:       0.0      0.0      0.0      0.0
REMARK CAVERDOCK TUNNEL: 53      5.8      2.3     54.1
REMARK  1 active torsions:
REMARK  status: ('A' for Active; 'I' for Inactive)
REMARK    1  A    between atoms: C2_2  and  O3_3 
ROOT
ATOM      1  C1  <0> d   1      27.284   3.588  30.816  0.00  0.00     0.046 C 
ATOM      2  C2  <0> d   1      28.069   2.332  31.202  0.00  0.00     0.062 C 
ATOM      3  C4  <0> d   1      27.989   2.098  32.731  0.00  0.00     0.038 C 
ATOM      4  C5  <0> d   1      29.436   2.250  33.274  0.00  0.00     0.009 C 
ATOM      5  C6  <0> d   1      30.108   3.131  32.215  0.00  0.00     0.001 C 
ATOM      6  C8  <0> d   1      31.622   3.056  32.153  0.00  0.00    -0.005 C 
ATOM      7  C10 <0> d   1      32.233   3.554  33.464  0.00  0.00     0.006 C 
ATOM      8  C11 <0> d   1      33.759   3.520  33.360  0.00  0.00     0.006 C 
ATOM      9  C12 <0> d   1      34.214   4.423  32.213  0.00  0.00     0.005 C 
ATOM     10  C14 <0> d   1      35.742   4.384  32.106  0.00  0.00     0.116 C 
ATOM     11  C15 <0> d   1      36.151   5.128  30.854  0.00  0.00     0.259 C 
ATOM     12  O16 <0> d   1      37.015   5.974  30.887  0.00  0.00    -0.265 OA
ATOM     13  O17 <0> d   1      35.525   4.823  29.699  0.00  0.00    -0.321 OA
ATOM     14  C18 <0> d   1      34.071   4.821  29.750  0.00  0.00     0.188 C 
ATOM     15  C19 <0> d   1      33.602   3.924  30.900  0.00  0.00    -0.014 C 
ATOM     16  C20 <0> d   1      34.064   2.487  30.649  0.00  0.00     0.018 C 
ATOM     17  C21 <0> d   1      32.075   3.950  30.988  0.00  0.00     0.001 C 
ATOM     18  C23 <0> d   1      31.467   3.500  29.665  0.00  0.00     0.007 C 
ATOM     19  C24 <0> d   1      29.933   3.426  29.750  0.00  0.00     0.013 C 
ATOM     20  C25 <0> d   1      29.551   2.522  30.900  0.00  0.00    -0.009 C 
ATOM     21  C26 <0> d   1      30.225   1.159  30.731  0.00  0.00     0.018 C 
ENDROOT
BRANCH   2  22
ATOM     22  O3  <0> d   1      27.561   1.197  30.498  0.00  0.00    -0.389 OA
ATOM     23  H30 <0> d   1      28.245   0.607  30.156  0.00  0.00     0.210 HD
ENDBRANCH   2  22
TORSDOF 1
ENDMDL
MODEL 55
REMARK CAVERDOCK RESULT:       5.5      0.000      0.000
REMARK CAVERDOCK CONSTRAINTS:       0.0      0.0      0.0      0.0
REMARK CAVERDOCK TUNNEL: 54      5.5      2.2     55.1
REMARK  1 active torsions:
REMARK  status: ('A' for Active; 'I' for Inactive)
REMARK    1  A    between atoms: C2_2  and  O3_3 
ROOT
ATOM      1  C1  <0> d   1      27.180   3.125  30.745  0.00  0.00     0.046 C 
ATOM      2  C2  <0> d   1      28.018   1.955  31.265  0.00  0.00     0.062 C 
ATOM      3  C4  <0> d   1      27.943   1.886  32.810  0.00  0.00     0.038 C 
ATOM      4  C5  <0> d   1      29.380   2.161  33.332  0.00  0.00     0.009 C 
ATOM      5  C6  <0> d   1      30.016   2.951  32.183  0.00  0.00     0.001 C 
ATOM      6  C8  <0> d   1      31.531   2.936  32.128  0.00  0.00    -0.005 C 
ATOM      7  C10 <0> d   1      32.115   3.601  33.377  0.00  0.00     0.006 C 
ATOM      8  C11 <0> d   1      33.641   3.625  33.277  0.00  0.00     0.006 C 
ATOM      9  C12 <0> d   1      34.059   4.417  32.037  0.00  0.00     0.005 C 
ATOM     10  C14 <0> d   1      35.589   4.435  31.934  0.00  0.00     0.116 C 
ATOM     11  C15 <0> d   1      35.969   5.056  30.608  0.00  0.00     0.259 C 
ATOM     12  O16 <0> d   1      36.794   5.938  30.548  0.00  0.00    -0.265 OA
ATOM     13  O17 <0> d   1      35.362   4.598  29.494  0.00  0.00    -0.321 OA
ATOM     14  C18 <0> d   1      33.909   4.537  29.546  0.00  0.00     0.188 C 
ATOM     15  C19 <0> d   1      33.476   3.751  30.786  0.00  0.00    -0.014 C 
ATOM     16  C20 <0> d   1      34.002   2.318  30.694  0.00  0.00     0.018 C 
ATOM     17  C21 <0> d   1      31.949   3.718  30.873  0.00  0.00     0.001 C 
ATOM     18  C23 <0> d   1      31.367   3.099  29.607  0.00  0.00     0.007 C 
ATOM     19  C24 <0> d   1      29.838   2.966  29.701  0.00  0.00     0.013 C 
ATOM     20  C25 <0> d   1      29.491   2.177  30.942  0.00  0.00    -0.009 C 
ATOM     21  C26 <0> d   1      30.227   0.835  30.923  0.00  0.00     0.018 C 
ENDROOT
BRANCH   2  22
ATOM     22  O3  <0> d   1      27.564   0.729  30.689  0.00  0.00    -0.389 OA
ATOM     23  H30 <0> d   1      26.995   0.208  31.271  0.00  0.00     0.210 HD
ENDBRANCH   2  22
TORSDOF 1
ENDMDL
MODEL 56
REMARK CAVERDOCK RESULT:       5.2      0.000      0.000
REMARK CAVERDOCK CONSTRAINTS:       0.0      0.0      0.0      0.0
REMARK CAVERDOCK TUNNEL: 55      5.2      2.2     56.6
REMARK  1 active torsions:
REMARK  status: ('A' for Active; 'I' for Inactive)
REMARK    1  A    between atoms: C2_2  and  O3_3 
ROOT
ATOM      1  C1  <0> d   1      27.007   3.024  30.397  0.00  0.00     0.046 C 
ATOM      2  C2  <0> d   1      27.800   1.839  30.953  0.00  0.00     0.062 C 
ATOM      3  C4  <0> d   1      27.608   1.738  32.486  0.00  0.00     0.038 C 
ATOM      4  C5  <0> d   1      29.002   1.994  33.122  0.00  0.00     0.009 C 
ATOM      5  C6  <0> d   1      29.726   2.805  32.041  0.00  0.00     0.001 C 
ATOM      6  C8  <0> d   1      31.241   2.785  32.100  0.00  0.00    -0.005 C 
ATOM      7  C10 <0> d   1      31.731   3.421  33.403  0.00  0.00     0.006 C 
ATOM      8  C11 <0> d   1      33.261   3.439  33.419  0.00  0.00     0.006 C 
ATOM      9  C12 <0> d   1      33.774   4.256  32.232  0.00  0.00     0.005 C 
ATOM     10  C14 <0> d   1      35.307   4.268  32.244  0.00  0.00     0.116 C 
ATOM     11  C15 <0> d   1      35.788   4.915  30.965  0.00  0.00     0.259 C 
ATOM     12  O16 <0> d   1      36.618   5.794  30.986  0.00  0.00    -0.265 OA
ATOM     13  O17 <0> d   1      35.265   4.484  29.798  0.00  0.00    -0.321 OA
ATOM     14  C18 <0> d   1      33.812   4.428  29.739  0.00  0.00     0.188 C 
ATOM     15  C19 <0> d   1      33.284   3.619  30.927  0.00  0.00    -0.014 C 
ATOM     16  C20 <0> d   1      33.812   2.185  30.843  0.00  0.00     0.018 C 
ATOM     17  C21 <0> d   1      31.755   3.591  30.897  0.00  0.00     0.001 C 
ATOM     18  C23 <0> d   1      31.268   3.002  29.577  0.00  0.00     0.007 C 
ATOM     19  C24 <0> d   1      29.736   2.874  29.553  0.00  0.00     0.013 C 
ATOM     20  C25 <0> d   1      29.294   2.061  30.748  0.00  0.00    -0.009 C 
ATOM     21  C26 <0> d   1      30.024   0.716  30.756  0.00  0.00     0.018 C 
ENDROOT
BRANCH   2  22
ATOM     22  O3  <0> d   1      27.387   0.627  30.319  0.00  0.00    -0.389 OA
ATOM     23  H30 <0> d   1      27.889   0.408  29.523  0.00  0.00     0.210 HD
ENDBRANCH   2  22
TORSDOF 1
ENDMDL
MODEL 57
REMARK CAVERDOCK RESULT:       5.1      0.000      0.000
REMARK CAVERDOCK CONSTRAINTS:       0.0      0.0      0.0      0.0
REMARK CAVERDOCK TUNNEL: 56      5.1      2.2     57.4
REMARK  1 active torsions:
REMARK  status: ('A' for Active; 'I' for Inactive)
REMARK    1  A    between atoms: C2_2  and  O3_3 
ROOT
ATOM      1  C1  <0> d   1      26.796   2.751  30.487  0.00  0.00     0.046 C 
ATOM      2  C2  <0> d   1      27.638   1.586  31.012  0.00  0.00     0.062 C 
ATOM      3  C4  <0> d   1      27.448   1.433  32.542  0.00  0.00     0.038 C 
ATOM      4  C5  <0> d   1      28.830   1.731  33.187  0.00  0.00     0.009 C 
ATOM      5  C6  <0> d   1      29.520   2.601  32.131  0.00  0.00     0.001 C 
ATOM      6  C8  <0> d   1      31.035   2.643  32.194  0.00  0.00    -0.005 C 
ATOM      7  C10 <0> d   1      31.495   3.262  33.515  0.00  0.00     0.006 C 
ATOM      8  C11 <0> d   1      33.023   3.345  33.535  0.00  0.00     0.006 C 
ATOM      9  C12 <0> d   1      33.503   4.215  32.372  0.00  0.00     0.005 C 
ATOM     10  C14 <0> d   1      35.034   4.291  32.389  0.00  0.00     0.116 C 
ATOM     11  C15 <0> d   1      35.489   4.993  31.129  0.00  0.00     0.259 C 
ATOM     12  O16 <0> d   1      36.281   5.906  31.177  0.00  0.00    -0.265 OA
ATOM     13  O17 <0> d   1      34.986   4.574  29.949  0.00  0.00    -0.321 OA
ATOM     14  C18 <0> d   1      33.537   4.459  29.885  0.00  0.00     0.188 C 
ATOM     15  C19 <0> d   1      33.042   3.595  31.049  0.00  0.00    -0.014 C 
ATOM     16  C20 <0> d   1      33.630   2.187  30.927  0.00  0.00     0.018 C 
ATOM     17  C21 <0> d   1      31.516   3.503  31.014  0.00  0.00     0.001 C 
ATOM     18  C23 <0> d   1      31.056   2.931  29.678  0.00  0.00     0.007 C 
ATOM     19  C24 <0> d   1      29.530   2.740  29.646  0.00  0.00     0.013 C 
ATOM     20  C25 <0> d   1      29.122   1.876  30.817  0.00  0.00    -0.009 C 
ATOM     21  C26 <0> d   1      29.908   0.563  30.789  0.00  0.00     0.018 C 
ENDROOT
BRANCH   2  22
ATOM     22  O3  <0> d   1      27.277   0.375  30.344  0.00  0.00    -0.389 OA
ATOM     23  H30 <0> d   1      26.436   0.000  30.635  0.00  0.00     0.210 HD
ENDBRANCH   2  22
TORSDOF 1
ENDMDL
MODEL 58
REMARK CAVERDOCK RESULT:       4.6      0.000      0.000
REMARK CAVERDOCK CONSTRAINTS:       0.0      0.0      0.0      0.0
REMARK CAVERDOCK TUNNEL: 57      4.6      2.3     58.1
REMARK  1 active torsions:
REMARK  status: ('A' for Active; 'I' for Inactive)
REMARK    1  A    between atoms: C2_2  and  O3_3 
ROOT
ATOM      1  C1  <0> d   1      27.879  -0.320  32.930  0.00  0.00     0.046 C 
ATOM      2  C2  <0> d   1      27.623   0.749  31.865  0.00  0.00     0.062 C 
ATOM      3  C4  <0> d   1      27.615   0.109  30.454  0.00  0.00     0.038 C 
ATOM      4  C5  <0> d   1      28.823   0.718  29.690  0.00  0.00     0.009 C 
ATOM      5  C6  <0> d   1      29.763   1.147  30.823  0.00  0.00     0.001 C 
ATOM      6  C8  <0> d   1      30.777   2.218  30.472  0.00  0.00    -0.005 C 
ATOM      7  C10 <0> d   1      31.736   1.710  29.393  0.00  0.00     0.006 C 
ATOM      8  C11 <0> d   1      32.783   2.785  29.093  0.00  0.00     0.006 C 
ATOM      9  C12 <0> d   1      33.571   3.100  30.366  0.00  0.00     0.005 C 
ATOM     10  C14 <0> d   1      34.615   4.182  30.066  0.00  0.00     0.116 C 
ATOM     11  C15 <0> d   1      35.246   4.609  31.372  0.00  0.00     0.259 C 
ATOM     12  O16 <0> d   1      36.448   4.668  31.492  0.00  0.00    -0.265 OA
ATOM     13  O17 <0> d   1      34.432   4.921  32.401  0.00  0.00    -0.321 OA
ATOM     14  C18 <0> d   1      33.404   3.939  32.713  0.00  0.00     0.188 C 
ATOM     15  C19 <0> d   1      32.611   3.610  31.446  0.00  0.00    -0.014 C 
ATOM     16  C20 <0> d   1      31.913   4.872  30.936  0.00  0.00     0.018 C 
ATOM     17  C21 <0> d   1      31.556   2.547  31.755  0.00  0.00     0.001 C 
ATOM     18  C23 <0> d   1      30.631   3.035  32.864  0.00  0.00     0.007 C 
ATOM     19  C24 <0> d   1      29.502   2.026  33.136  0.00  0.00     0.013 C 
ATOM     20  C25 <0> d   1      28.765   1.758  31.844  0.00  0.00    -0.009 C 
ATOM     21  C26 <0> d   1      28.280   3.078  31.242  0.00  0.00     0.018 C 
ENDROOT
BRANCH   2  22
ATOM     22  O3  <0> d   1      26.381   1.410  32.118  0.00  0.00    -0.389 OA
ATOM     23  H30 <0> d   1      25.898   1.062  32.879  0.00  0.00     0.210 HD
ENDBRANCH   2  22
TORSDOF 1
ENDMDL
MODEL 59
REMARK CAVERDOCK RESULT:       4.1      0.000      0.000
REMARK CAVERDOCK CONSTRAINTS:       0.0      0.0      0.0      0.0
REMARK CAVERDOCK TUNNEL: 58      4.1      2.4    59.11
REMARK  1 active torsions:
REMARK  status: ('A' for Active; 'I' for Inactive)
REMARK    1  A    between atoms: C2_2  and  O3_3 
ROOT
ATOM      1  C1  <0> d   1      27.467   0.127  32.849  0.00  0.00     0.046 C 
ATOM      2  C2  <0> d   1      27.307   1.225  31.795  0.00  0.00     0.062 C 
ATOM      3  C4  <0> d   1      27.237   0.602  30.379  0.00  0.00     0.038 C 
ATOM      4  C5  <0> d   1      28.493   1.104  29.616  0.00  0.00     0.009 C 
ATOM      5  C6  <0> d   1      29.472   1.434  30.748  0.00  0.00     0.001 C 
ATOM      6  C8  <0> d   1      30.580   2.410  30.404  0.00  0.00    -0.005 C 
ATOM      7  C10 <0> d   1      31.484   1.826  29.317  0.00  0.00     0.006 C 
ATOM      8  C11 <0> d   1      32.625   2.803  29.023  0.00  0.00     0.006 C 
ATOM      9  C12 <0> d   1      33.443   3.031  30.295  0.00  0.00     0.005 C 
ATOM     10  C14 <0> d   1      34.581   4.015  30.001  0.00  0.00     0.116 C 
ATOM     11  C15 <0> d   1      35.253   4.369  31.308  0.00  0.00     0.259 C 
ATOM     12  O16 <0> d   1      36.456   4.316  31.424  0.00  0.00    -0.265 OA
ATOM     13  O17 <0> d   1      34.474   4.746  32.343  0.00  0.00    -0.321 OA
ATOM     14  C18 <0> d   1      33.361   3.860  32.651  0.00  0.00     0.188 C 
ATOM     15  C19 <0> d   1      32.537   3.617  31.383  0.00  0.00    -0.014 C 
ATOM     16  C20 <0> d   1      31.957   4.943  30.888  0.00  0.00     0.018 C 
ATOM     17  C21 <0> d   1      31.389   2.653  31.687  0.00  0.00     0.001 C 
ATOM     18  C23 <0> d   1      30.517   3.213  32.804  0.00  0.00     0.007 C 
ATOM     19  C24 <0> d   1      29.300   2.311  33.071  0.00  0.00     0.013 C 
ATOM     20  C25 <0> d   1      28.538   2.124  31.779  0.00  0.00    -0.009 C 
ATOM     21  C26 <0> d   1      28.175   3.490  31.192  0.00  0.00     0.018 C 
ENDROOT
BRANCH   2  22
ATOM     22  O3  <0> d   1      26.133   1.995  32.059  0.00  0.00    -0.389 OA
ATOM     23  H30 <0> d   1      25.434   1.505  32.512  0.00  0.00     0.210 HD
ENDBRANCH   2  22
TORSDOF 1
ENDMDL
MODEL 60
REMARK CAVERDOCK RESULT:       3.3      0.000      0.000
REMARK CAVERDOCK CONSTRAINTS:       0.0      0.0      0.0      0.0
REMARK CAVERDOCK TUNNEL: 59      3.3      2.4     60.1
REMARK  1 active torsions:
REMARK  status: ('A' for Active; 'I' for Inactive)
REMARK    1  A    between atoms: C2_2  and  O3_3 
ROOT
ATOM      1  C1  <0> d   1      27.616  -0.262  33.796  0.00  0.00     0.046 C 
ATOM      2  C2  <0> d   1      27.278   0.677  32.635  0.00  0.00     0.062 C 
ATOM      3  C4  <0> d   1      27.181  -0.121  31.311  0.00  0.00     0.038 C 
ATOM      4  C5  <0> d   1      28.328   0.397  30.402  0.00  0.00     0.009 C 
ATOM      5  C6  <0> d   1      29.338   0.956  31.410  0.00  0.00     0.001 C 
ATOM      6  C8  <0> d   1      30.316   1.981  30.870  0.00  0.00    -0.005 C 
ATOM      7  C10 <0> d   1      31.204   1.353  29.794  0.00  0.00     0.006 C 
ATOM      8  C11 <0> d   1      32.218   2.388  29.301  0.00  0.00     0.006 C 
ATOM      9  C12 <0> d   1      33.088   2.849  30.472  0.00  0.00     0.005 C 
ATOM     10  C14 <0> d   1      34.098   3.891  29.979  0.00  0.00     0.116 C 
ATOM     11  C15 <0> d   1      34.813   4.467  31.181  0.00  0.00     0.259 C 
ATOM     12  O16 <0> d   1      36.020   4.542  31.210  0.00  0.00    -0.265 OA
ATOM     13  O17 <0> d   1      34.067   4.895  32.220  0.00  0.00    -0.321 OA
ATOM     14  C18 <0> d   1      33.073   3.954  32.713  0.00  0.00     0.188 C 
ATOM     15  C19 <0> d   1      32.198   3.479  31.549  0.00  0.00    -0.014 C 
ATOM     16  C20 <0> d   1      31.455   4.673  30.947  0.00  0.00     0.018 C 
ATOM     17  C21 <0> d   1      31.177   2.456  32.050  0.00  0.00     0.001 C 
ATOM     18  C23 <0> d   1      30.325   3.068  33.157  0.00  0.00     0.007 C 
ATOM     19  C24 <0> d   1      29.227   2.096  33.620  0.00  0.00     0.013 C 
ATOM     20  C25 <0> d   1      28.406   1.679  32.421  0.00  0.00    -0.009 C 
ATOM     21  C26 <0> d   1      27.869   2.920  31.705  0.00  0.00     0.018 C 
ENDROOT
BRANCH   2  22
ATOM     22  O3  <0> d   1      26.050   1.360  32.895  0.00  0.00    -0.389 OA
ATOM     23  H30 <0> d   1      25.648   1.760  32.112  0.00  0.00     0.210 HD
ENDBRANCH   2  22
TORSDOF 1
ENDMDL
MODEL 61
REMARK CAVERDOCK RESULT:       2.6      0.000      0.000
REMARK CAVERDOCK CONSTRAINTS:       0.0      0.0      0.0      0.0
REMARK CAVERDOCK TUNNEL: 60      2.6      2.5     61.4
REMARK  1 active torsions:
REMARK  status: ('A' for Active; 'I' for Inactive)
REMARK    1  A    between atoms: C2_2  and  O3_3 
ROOT
ATOM      1  C1  <0> d   1      27.319  -0.338  33.035  0.00  0.00     0.046 C 
ATOM      2  C2  <0> d   1      27.069   0.785  32.026  0.00  0.00     0.062 C 
ATOM      3  C4  <0> d   1      26.988   0.209  30.591  0.00  0.00     0.038 C 
ATOM      4  C5  <0> d   1      28.192   0.803  29.810  0.00  0.00     0.009 C 
ATOM      5  C6  <0> d   1      29.187   1.146  30.925  0.00  0.00     0.001 C 
ATOM      6  C8  <0> d   1      30.230   2.192  30.584  0.00  0.00    -0.005 C 
ATOM      7  C10 <0> d   1      31.130   1.695  29.451  0.00  0.00     0.006 C 
ATOM      8  C11 <0> d   1      32.208   2.741  29.159  0.00  0.00     0.006 C 
ATOM      9  C12 <0> d   1      33.052   2.970  30.414  0.00  0.00     0.005 C 
ATOM     10  C14 <0> d   1      34.127   4.023  30.123  0.00  0.00     0.116 C 
ATOM     11  C15 <0> d   1      34.819   4.368  31.422  0.00  0.00     0.259 C 
ATOM     12  O16 <0> d   1      36.026   4.376  31.501  0.00  0.00    -0.265 OA
ATOM     13  O17 <0> d   1      34.053   4.666  32.492  0.00  0.00    -0.321 OA
ATOM     14  C18 <0> d   1      32.999   3.712  32.800  0.00  0.00     0.188 C 
ATOM     15  C19 <0> d   1      32.150   3.468  31.549  0.00  0.00    -0.014 C 
ATOM     16  C20 <0> d   1      31.486   4.778  31.119  0.00  0.00     0.018 C 
ATOM     17  C21 <0> d   1      31.065   2.434  31.851  0.00  0.00     0.001 C 
ATOM     18  C23 <0> d   1      30.199   2.908  33.012  0.00  0.00     0.007 C 
ATOM     19  C24 <0> d   1      29.040   1.933  33.282  0.00  0.00     0.013 C 
ATOM     20  C25 <0> d   1      28.250   1.750  32.007  0.00  0.00    -0.009 C 
ATOM     21  C26 <0> d   1      27.797   3.113  31.479  0.00  0.00     0.018 C 
ENDROOT
BRANCH   2  22
ATOM     22  O3  <0> d   1      25.865   1.482  32.351  0.00  0.00    -0.389 OA
ATOM     23  H30 <0> d   1      25.059   0.976  32.183  0.00  0.00     0.210 HD
ENDBRANCH   2  22
TORSDOF 1
ENDMDL
MODEL 62
REMARK CAVERDOCK RESULT:       2.1      0.000      0.000
REMARK CAVERDOCK CONSTRAINTS:       0.0      0.0      0.0      0.0
REMARK CAVERDOCK TUNNEL: 61      2.1      2.5    62.13
REMARK  1 active torsions:
REMARK  status: ('A' for Active; 'I' for Inactive)
REMARK    1  A    between atoms: C2_2  and  O3_3 
ROOT
ATOM      1  C1  <0> d   1      27.124  -0.039  33.034  0.00  0.00     0.046 C 
ATOM      2  C2  <0> d   1      26.967   0.876  31.818  0.00  0.00     0.062 C 
ATOM      3  C4  <0> d   1      27.020   0.046  30.511  0.00  0.00     0.038 C 
ATOM      4  C5  <0> d   1      28.290   0.510  29.747  0.00  0.00     0.009 C 
ATOM      5  C6  <0> d   1      29.176   1.070  30.866  0.00  0.00     0.001 C 
ATOM      6  C8  <0> d   1      30.245   2.055  30.434  0.00  0.00    -0.005 C 
ATOM      7  C10 <0> d   1      31.247   1.376  29.498  0.00  0.00     0.006 C 
ATOM      8  C11 <0> d   1      32.346   2.371  29.118  0.00  0.00     0.006 C 
ATOM      9  C12 <0> d   1      33.069   2.841  30.381  0.00  0.00     0.005 C 
ATOM     10  C14 <0> d   1      34.164   3.843  30.000  0.00  0.00     0.116 C 
ATOM     11  C15 <0> d   1      34.733   4.433  31.271  0.00  0.00     0.259 C 
ATOM     12  O16 <0> d   1      35.927   4.478  31.456  0.00  0.00    -0.265 OA
ATOM     13  O17 <0> d   1      33.871   4.907  32.194  0.00  0.00    -0.321 OA
ATOM     14  C18 <0> d   1      32.794   4.005  32.575  0.00  0.00     0.188 C 
ATOM     15  C19 <0> d   1      32.066   3.522  31.318  0.00  0.00    -0.014 C 
ATOM     16  C20 <0> d   1      31.441   4.718  30.597  0.00  0.00     0.018 C 
ATOM     17  C21 <0> d   1      30.959   2.540  31.706  0.00  0.00     0.001 C 
ATOM     18  C23 <0> d   1      29.988   3.202  32.677  0.00  0.00     0.007 C 
ATOM     19  C24 <0> d   1      28.811   2.271  33.015  0.00  0.00     0.013 C 
ATOM     20  C25 <0> d   1      28.142   1.843  31.729  0.00  0.00    -0.009 C 
ATOM     21  C26 <0> d   1      27.738   3.078  30.921  0.00  0.00     0.018 C 
ENDROOT
BRANCH   2  22
ATOM     22  O3  <0> d   1      25.736   1.598  31.899  0.00  0.00    -0.389 OA
ATOM     23  H30 <0> d   1      24.954   1.035  31.977  0.00  0.00     0.210 HD
ENDBRANCH   2  22
TORSDOF 1
ENDMDL
MODEL 63
REMARK CAVERDOCK RESULT:       1.1      0.000      0.000
REMARK CAVERDOCK CONSTRAINTS:       0.1      0.0      0.0      0.0
REMARK CAVERDOCK TUNNEL: 62      1.1      2.6     63.3
REMARK  1 active torsions:
REMARK  status: ('A' for Active; 'I' for Inactive)
REMARK    1  A    between atoms: C2_2  and  O3_3 
ROOT
ATOM      1  C1  <0> d   1      27.223  -0.267  33.897  0.00  0.00     0.046 C 
ATOM      2  C2  <0> d   1      26.884   0.617  32.696  0.00  0.00     0.062 C 
ATOM      3  C4  <0> d   1      26.725  -0.248  31.421  0.00  0.00     0.038 C 
ATOM      4  C5  <0> d   1      27.863   0.182  30.455  0.00  0.00     0.009 C 
ATOM      5  C6  <0> d   1      28.918   0.760  31.405  0.00  0.00     0.001 C 
ATOM      6  C8  <0> d   1      29.913   1.721  30.784  0.00  0.00    -0.005 C 
ATOM      7  C10 <0> d   1      30.751   1.007  29.722  0.00  0.00     0.006 C 
ATOM      8  C11 <0> d   1      31.783   1.979  29.147  0.00  0.00     0.006 C 
ATOM      9  C12 <0> d   1      32.699   2.473  30.268  0.00  0.00     0.005 C 
ATOM     10  C14 <0> d   1      33.729   3.452  29.692  0.00  0.00     0.116 C 
ATOM     11  C15 <0> d   1      34.494   4.068  30.842  0.00  0.00     0.259 C 
ATOM     12  O16 <0> d   1      35.703   4.104  30.836  0.00  0.00    -0.265 OA
ATOM     13  O17 <0> d   1      33.791   4.577  31.875  0.00  0.00    -0.321 OA
ATOM     14  C18 <0> d   1      32.780   3.698  32.444  0.00  0.00     0.188 C 
ATOM     15  C19 <0> d   1      31.860   3.190  31.331  0.00  0.00    -0.014 C 
ATOM     16  C20 <0> d   1      31.139   4.374  30.683  0.00  0.00     0.018 C 
ATOM     17  C21 <0> d   1      30.821   2.231  31.914  0.00  0.00     0.001 C 
ATOM     18  C23 <0> d   1      30.019   2.930  33.006  0.00  0.00     0.007 C 
ATOM     19  C24 <0> d   1      28.903   2.021  33.550  0.00  0.00     0.013 C 
ATOM     20  C25 <0> d   1      28.038   1.568  32.397  0.00  0.00    -0.009 C 
ATOM     21  C26 <0> d   1      27.521   2.786  31.628  0.00  0.00     0.018 C 
ENDROOT
BRANCH   2  22
ATOM     22  O3  <0> d   1      25.686   1.355  32.948  0.00  0.00    -0.389 OA
ATOM     23  H30 <0> d   1      25.402   1.909  32.210  0.00  0.00     0.210 HD
ENDBRANCH   2  22
TORSDOF 1
ENDMDL
MODEL 64
REMARK CAVERDOCK RESULT:       1.8      0.000      0.000
REMARK CAVERDOCK CONSTRAINTS:       0.0      0.0      0.0      0.0
REMARK CAVERDOCK TUNNEL: 63      1.8      2.6     64.7
REMARK  1 active torsions:
REMARK  status: ('A' for Active; 'I' for Inactive)
REMARK    1  A    between atoms: C2_2  and  O3_3 
ROOT
ATOM      1  C1  <0> d   1      26.650   0.043  32.669  0.00  0.00     0.046 C 
ATOM      2  C2  <0> d   1      26.540   1.130  31.597  0.00  0.00     0.062 C 
ATOM      3  C4  <0> d   1      26.483   0.490  30.188  0.00  0.00     0.038 C 
ATOM      4  C5  <0> d   1      27.767   0.950  29.445  0.00  0.00     0.009 C 
ATOM      5  C6  <0> d   1      28.730   1.272  30.594  0.00  0.00     0.001 C 
ATOM      6  C8  <0> d   1      29.868   2.217  30.259  0.00  0.00    -0.005 C 
ATOM      7  C10 <0> d   1      30.780   1.595  29.199  0.00  0.00     0.006 C 
ATOM      8  C11 <0> d   1      31.950   2.540  28.916  0.00  0.00     0.006 C 
ATOM      9  C12 <0> d   1      32.747   2.766  30.202  0.00  0.00     0.005 C 
ATOM     10  C14 <0> d   1      33.915   3.718  29.919  0.00  0.00     0.116 C 
ATOM     11  C15 <0> d   1      34.568   4.074  31.236  0.00  0.00     0.259 C 
ATOM     12  O16 <0> d   1      35.767   3.994  31.377  0.00  0.00    -0.265 OA
ATOM     13  O17 <0> d   1      33.777   4.484  32.249  0.00  0.00    -0.321 OA
ATOM     14  C18 <0> d   1      32.637   3.630  32.545  0.00  0.00     0.188 C 
ATOM     15  C19 <0> d   1      31.834   3.389  31.263  0.00  0.00    -0.014 C 
ATOM     16  C20 <0> d   1      31.296   4.722  30.739  0.00  0.00     0.018 C 
ATOM     17  C21 <0> d   1      30.657   2.457  31.556  0.00  0.00     0.001 C 
ATOM     18  C23 <0> d   1      29.775   3.054  32.647  0.00  0.00     0.007 C 
ATOM     19  C24 <0> d   1      28.532   2.186  32.900  0.00  0.00     0.013 C 
ATOM     20  C25 <0> d   1      27.792   1.999  31.595  0.00  0.00    -0.009 C 
ATOM     21  C26 <0> d   1      27.475   3.365  30.982  0.00  0.00     0.018 C 
ENDROOT
BRANCH   2  22
ATOM     22  O3  <0> d   1      25.379   1.932  31.826  0.00  0.00    -0.389 OA
ATOM     23  H30 <0> d   1      25.538   2.883  31.757  0.00  0.00     0.210 HD
ENDBRANCH   2  22
TORSDOF 1
ENDMDL
MODEL 65
REMARK CAVERDOCK RESULT:       0.1      0.000      0.000
REMARK CAVERDOCK CONSTRAINTS:       0.2      0.0      0.0      0.0
REMARK CAVERDOCK TUNNEL: 64      0.1      2.7     65.6
REMARK  1 active torsions:
REMARK  status: ('A' for Active; 'I' for Inactive)
REMARK    1  A    between atoms: C2_2  and  O3_3 
ROOT
ATOM      1  C1  <0> d   1      26.862  -0.051  33.820  0.00  0.00     0.046 C 
ATOM      2  C2  <0> d   1      26.573   0.823  32.598  0.00  0.00     0.062 C 
ATOM      3  C4  <0> d   1      26.397  -0.059  31.337  0.00  0.00     0.038 C 
ATOM      4  C5  <0> d   1      27.564   0.309  30.379  0.00  0.00     0.009 C 
ATOM      5  C6  <0> d   1      28.627   0.864  31.332  0.00  0.00     0.001 C 
ATOM      6  C8  <0> d   1      29.666   1.775  30.708  0.00  0.00    -0.005 C 
ATOM      7  C10 <0> d   1      30.490   1.009  29.671  0.00  0.00     0.006 C 
ATOM      8  C11 <0> d   1      31.566   1.931  29.092  0.00  0.00     0.006 C 
ATOM      9  C12 <0> d   1      32.486   2.411  30.217  0.00  0.00     0.005 C 
ATOM     10  C14 <0> d   1      33.560   3.339  29.638  0.00  0.00     0.116 C 
ATOM     11  C15 <0> d   1      34.333   3.946  30.787  0.00  0.00     0.259 C 
ATOM     12  O16 <0> d   1      35.542   3.936  30.797  0.00  0.00    -0.265 OA
ATOM     13  O17 <0> d   1      33.636   4.500  31.801  0.00  0.00    -0.321 OA
ATOM     14  C18 <0> d   1      32.586   3.671  32.372  0.00  0.00     0.188 C 
ATOM     15  C19 <0> d   1      31.661   3.178  31.256  0.00  0.00    -0.014 C 
ATOM     16  C20 <0> d   1      30.995   4.376  30.577  0.00  0.00     0.018 C 
ATOM     17  C21 <0> d   1      30.578   2.271  31.841  0.00  0.00     0.001 C 
ATOM     18  C23 <0> d   1      29.790   3.020  32.910  0.00  0.00     0.007 C 
ATOM     19  C24 <0> d   1      28.633   2.165  33.454  0.00  0.00     0.013 C 
ATOM     20  C25 <0> d   1      27.766   1.723  32.298  0.00  0.00    -0.009 C 
ATOM     21  C26 <0> d   1      27.306   2.945  31.500  0.00  0.00     0.018 C 
ENDROOT
BRANCH   2  22
ATOM     22  O3  <0> d   1      25.401   1.610  32.821  0.00  0.00    -0.389 OA
ATOM     23  H30 <0> d   1      25.359   2.014  33.698  0.00  0.00     0.210 HD
ENDBRANCH   2  22
TORSDOF 1
ENDMDL
MODEL 66
REMARK CAVERDOCK RESULT:      -0.5      0.000      0.000
REMARK CAVERDOCK CONSTRAINTS:       0.0      0.0      0.0      0.0
REMARK CAVERDOCK TUNNEL: 65     -0.5      2.6     66.8
REMARK  1 active torsions:
REMARK  status: ('A' for Active; 'I' for Inactive)
REMARK    1  A    between atoms: C2_2  and  O3_3 
ROOT
ATOM      1  C1  <0> d   1      26.982  -0.617  33.819  0.00  0.00     0.046 C 
ATOM      2  C2  <0> d   1      26.621   0.306  32.654  0.00  0.00     0.062 C 
ATOM      3  C4  <0> d   1      26.520  -0.505  31.338  0.00  0.00     0.038 C 
ATOM      4  C5  <0> d   1      27.652   0.019  30.412  0.00  0.00     0.009 C 
ATOM      5  C6  <0> d   1      28.665   0.599  31.405  0.00  0.00     0.001 C 
ATOM      6  C8  <0> d   1      29.625   1.632  30.845  0.00  0.00    -0.005 C 
ATOM      7  C10 <0> d   1      30.510   1.005  29.766  0.00  0.00     0.006 C 
ATOM      8  C11 <0> d   1      31.505   2.048  29.254  0.00  0.00     0.006 C 
ATOM      9  C12 <0> d   1      32.381   2.530  30.411  0.00  0.00     0.005 C 
ATOM     10  C14 <0> d   1      33.374   3.579  29.899  0.00  0.00     0.116 C 
ATOM     11  C15 <0> d   1      34.094   4.175  31.088  0.00  0.00     0.259 C 
ATOM     12  O16 <0> d   1      35.300   4.265  31.105  0.00  0.00    -0.265 OA
ATOM     13  O17 <0> d   1      33.353   4.603  32.131  0.00  0.00    -0.321 OA
ATOM     14  C18 <0> d   1      32.375   3.654  32.643  0.00  0.00     0.188 C 
ATOM     15  C19 <0> d   1      31.495   3.158  31.492  0.00  0.00    -0.014 C 
ATOM     16  C20 <0> d   1      30.731   4.338  30.887  0.00  0.00     0.018 C 
ATOM     17  C21 <0> d   1      30.492   2.128  32.013  0.00  0.00     0.001 C 
ATOM     18  C23 <0> d   1      29.643   2.739  33.123  0.00  0.00     0.007 C 
ATOM     19  C24 <0> d   1      28.562   1.757  33.605  0.00  0.00     0.013 C 
ATOM     20  C25 <0> d   1      27.735   1.320  32.418  0.00  0.00    -0.009 C 
ATOM     21  C26 <0> d   1      27.175   2.548  31.698  0.00  0.00     0.018 C 
ENDROOT
BRANCH   2  22
ATOM     22  O3  <0> d   1      25.388   0.977  32.920  0.00  0.00    -0.389 OA
ATOM     23  H30 <0> d   1      24.609   0.407  32.866  0.00  0.00     0.210 HD
ENDBRANCH   2  22
TORSDOF 1
ENDMDL
MODEL 67
REMARK CAVERDOCK RESULT:       0.0      0.000      0.000
REMARK CAVERDOCK CONSTRAINTS:       0.0      0.0      0.0      0.0
REMARK CAVERDOCK TUNNEL: 66      0.0      2.7     67.5
REMARK  1 active torsions:
REMARK  status: ('A' for Active; 'I' for Inactive)
REMARK    1  A    between atoms: C2_2  and  O3_3 
ROOT
ATOM      1  C1  <0> d   1      27.053  -0.659  33.944  0.00  0.00     0.046 C 
ATOM      2  C2  <0> d   1      26.607   0.224  32.776  0.00  0.00     0.062 C 
ATOM      3  C4  <0> d   1      26.493  -0.617  31.481  0.00  0.00     0.038 C 
ATOM      4  C5  <0> d   1      27.564  -0.062  30.502  0.00  0.00     0.009 C 
ATOM      5  C6  <0> d   1      28.587   0.582  31.444  0.00  0.00     0.001 C 
ATOM      6  C8  <0> d   1      29.478   1.644  30.829  0.00  0.00    -0.005 C 
ATOM      7  C10 <0> d   1      30.349   1.036  29.728  0.00  0.00     0.006 C 
ATOM      8  C11 <0> d   1      31.276   2.111  29.158  0.00  0.00     0.006 C 
ATOM      9  C12 <0> d   1      32.173   2.654  30.272  0.00  0.00     0.005 C 
ATOM     10  C14 <0> d   1      33.097   3.736  29.702  0.00  0.00     0.116 C 
ATOM     11  C15 <0> d   1      33.834   4.387  30.852  0.00  0.00     0.259 C 
ATOM     12  O16 <0> d   1      35.034   4.530  30.820  0.00  0.00    -0.265 OA
ATOM     13  O17 <0> d   1      33.115   4.802  31.915  0.00  0.00    -0.321 OA
ATOM     14  C18 <0> d   1      32.201   3.822  32.481  0.00  0.00     0.188 C 
ATOM     15  C19 <0> d   1      31.301   3.264  31.375  0.00  0.00    -0.014 C 
ATOM     16  C20 <0> d   1      30.462   4.397  30.778  0.00  0.00     0.018 C 
ATOM     17  C21 <0> d   1      30.365   2.202  31.953  0.00  0.00     0.001 C 
ATOM     18  C23 <0> d   1      29.532   2.797  33.083  0.00  0.00     0.007 C 
ATOM     19  C24 <0> d   1      28.515   1.779  33.625  0.00  0.00     0.013 C 
ATOM     20  C25 <0> d   1      27.664   1.281  32.480  0.00  0.00    -0.009 C 
ATOM     21  C26 <0> d   1      27.023   2.469  31.758  0.00  0.00     0.018 C 
ENDROOT
BRANCH   2  22
ATOM     22  O3  <0> d   1      25.356   0.845  33.077  0.00  0.00    -0.389 OA
ATOM     23  H30 <0> d   1      25.169   0.917  34.023  0.00  0.00     0.210 HD
ENDBRANCH   2  22
TORSDOF 1
ENDMDL
MODEL 68
REMARK CAVERDOCK RESULT:      -0.8      0.000      0.000
REMARK CAVERDOCK CONSTRAINTS:       0.0      0.0      0.0      0.0
REMARK CAVERDOCK TUNNEL: 67     -0.8      2.7     68.6
REMARK  1 active torsions:
REMARK  status: ('A' for Active; 'I' for Inactive)
REMARK    1  A    between atoms: C2_2  and  O3_3 
ROOT
ATOM      1  C1  <0> d   1      26.520  -0.182  33.841  0.00  0.00     0.046 C 
ATOM      2  C2  <0> d   1      26.257   0.590  32.546  0.00  0.00     0.062 C 
ATOM      3  C4  <0> d   1      26.225  -0.381  31.340  0.00  0.00     0.038 C 
ATOM      4  C5  <0> d   1      27.426   0.006  30.433  0.00  0.00     0.009 C 
ATOM      5  C6  <0> d   1      28.384   0.695  31.412  0.00  0.00     0.001 C 
ATOM      6  C8  <0> d   1      29.400   1.636  30.793  0.00  0.00    -0.005 C 
ATOM      7  C10 <0> d   1      30.341   0.865  29.864  0.00  0.00     0.006 C 
ATOM      8  C11 <0> d   1      31.390   1.821  29.292  0.00  0.00     0.006 C 
ATOM      9  C12 <0> d   1      32.198   2.436  30.437  0.00  0.00     0.005 C 
ATOM     10  C14 <0> d   1      33.244   3.399  29.864  0.00  0.00     0.116 C 
ATOM     11  C15 <0> d   1      33.896   4.132  31.015  0.00  0.00     0.259 C 
ATOM     12  O16 <0> d   1      35.100   4.208  31.101  0.00  0.00    -0.265 OA
ATOM     13  O17 <0> d   1      33.098   4.699  31.943  0.00  0.00    -0.321 OA
ATOM     14  C18 <0> d   1      32.069   3.836  32.503  0.00  0.00     0.188 C 
ATOM     15  C19 <0> d   1      31.256   3.208  31.367  0.00  0.00    -0.014 C 
ATOM     16  C20 <0> d   1      30.559   4.310  30.567  0.00  0.00     0.018 C 
ATOM     17  C21 <0> d   1      30.199   2.266  31.944  0.00  0.00     0.001 C 
ATOM     18  C23 <0> d   1      29.293   3.024  32.908  0.00  0.00     0.007 C 
ATOM     19  C24 <0> d   1      28.161   2.126  33.436  0.00  0.00     0.013 C 
ATOM     20  C25 <0> d   1      27.405   1.551  32.261  0.00  0.00    -0.009 C 
ATOM     21  C26 <0> d   1      26.920   2.684  31.354  0.00  0.00     0.018 C 
ENDROOT
BRANCH   2  22
ATOM     22  O3  <0> d   1      25.023   1.305  32.641  0.00  0.00    -0.389 OA
ATOM     23  H30 <0> d   1      24.360   0.875  33.197  0.00  0.00     0.210 HD
ENDBRANCH   2  22
TORSDOF 1
ENDMDL
MODEL 69
REMARK CAVERDOCK RESULT:      -1.6      0.000      0.000
REMARK CAVERDOCK CONSTRAINTS:       0.0      0.0      0.0      0.0
REMARK CAVERDOCK TUNNEL: 68     -1.6      2.8     69.1
REMARK  1 active torsions:
REMARK  status: ('A' for Active; 'I' for Inactive)
REMARK    1  A    between atoms: C2_2  and  O3_3 
ROOT
ATOM      1  C1  <0> d   1      26.498  -0.497  33.366  0.00  0.00     0.046 C 
ATOM      2  C2  <0> d   1      26.251   0.393  32.146  0.00  0.00     0.062 C 
ATOM      3  C4  <0> d   1      26.219  -0.461  30.855  0.00  0.00     0.038 C 
ATOM      4  C5  <0> d   1      27.430  -0.004  29.996  0.00  0.00     0.009 C 
ATOM      5  C6  <0> d   1      28.387   0.583  31.040  0.00  0.00     0.001 C 
ATOM      6  C8  <0> d   1      29.416   1.567  30.517  0.00  0.00    -0.005 C 
ATOM      7  C10 <0> d   1      30.356   0.877  29.526  0.00  0.00     0.006 C 
ATOM      8  C11 <0> d   1      31.418   1.872  29.053  0.00  0.00     0.006 C 
ATOM      9  C12 <0> d   1      32.223   2.370  30.254  0.00  0.00     0.005 C 
ATOM     10  C14 <0> d   1      33.282   3.372  29.779  0.00  0.00     0.116 C 
ATOM     11  C15 <0> d   1      33.932   3.989  30.997  0.00  0.00     0.259 C 
ATOM     12  O16 <0> d   1      35.136   4.045  31.098  0.00  0.00    -0.265 OA
ATOM     13  O17 <0> d   1      33.133   4.475  31.968  0.00  0.00    -0.321 OA
ATOM     14  C18 <0> d   1      32.092   3.574  32.440  0.00  0.00     0.188 C 
ATOM     15  C19 <0> d   1      31.282   3.062  31.246  0.00  0.00    -0.014 C 
ATOM     16  C20 <0> d   1      30.600   4.240  30.547  0.00  0.00     0.018 C 
ATOM     17  C21 <0> d   1      30.212   2.080  31.727  0.00  0.00     0.001 C 
ATOM     18  C23 <0> d   1      29.305   2.754  32.751  0.00  0.00     0.007 C 
ATOM     19  C24 <0> d   1      28.162   1.822  33.186  0.00  0.00     0.013 C 
ATOM     20  C25 <0> d   1      27.409   1.366  31.958  0.00  0.00    -0.009 C 
ATOM     21  C26 <0> d   1      26.941   2.583  31.157  0.00  0.00     0.018 C 
ENDROOT
BRANCH   2  22
ATOM     22  O3  <0> d   1      25.023   1.108  32.299  0.00  0.00    -0.389 OA
ATOM     23  H30 <0> d   1      24.950   1.891  31.736  0.00  0.00     0.210 HD
ENDBRANCH   2  22
TORSDOF 1
ENDMDL
MODEL 70
REMARK CAVERDOCK RESULT:      -1.8      0.000      0.000
REMARK CAVERDOCK CONSTRAINTS:       0.0      0.0      0.0      0.0
REMARK CAVERDOCK TUNNEL: 69     -1.8      2.8     70.2
REMARK  1 active torsions:
REMARK  status: ('A' for Active; 'I' for Inactive)
REMARK    1  A    between atoms: C2_2  and  O3_3 
ROOT
ATOM      1  C1  <0> d   1      26.459  -0.481  33.451  0.00  0.00     0.046 C 
ATOM      2  C2  <0> d   1      26.201   0.399  32.226  0.00  0.00     0.062 C 
ATOM      3  C4  <0> d   1      26.142  -0.469  30.944  0.00  0.00     0.038 C 
ATOM      4  C5  <0> d   1      27.343  -0.032  30.062  0.00  0.00     0.009 C 
ATOM      5  C6  <0> d   1      28.322   0.556  31.085  0.00  0.00     0.001 C 
ATOM      6  C8  <0> d   1      29.352   1.525  30.536  0.00  0.00    -0.005 C 
ATOM      7  C10 <0> d   1      30.270   0.815  29.539  0.00  0.00     0.006 C 
ATOM      8  C11 <0> d   1      31.334   1.795  29.038  0.00  0.00     0.006 C 
ATOM      9  C12 <0> d   1      32.162   2.298  30.222  0.00  0.00     0.005 C 
ATOM     10  C14 <0> d   1      33.223   3.284  29.720  0.00  0.00     0.116 C 
ATOM     11  C15 <0> d   1      33.898   3.908  30.921  0.00  0.00     0.259 C 
ATOM     12  O16 <0> d   1      35.104   3.953  31.003  0.00  0.00    -0.265 OA
ATOM     13  O17 <0> d   1      33.118   4.412  31.900  0.00  0.00    -0.321 OA
ATOM     14  C18 <0> d   1      32.077   3.526  32.397  0.00  0.00     0.188 C 
ATOM     15  C19 <0> d   1      31.243   3.009  31.221  0.00  0.00    -0.014 C 
ATOM     16  C20 <0> d   1      30.562   4.186  30.520  0.00  0.00     0.018 C 
ATOM     17  C21 <0> d   1      30.172   2.043  31.728  0.00  0.00     0.001 C 
ATOM     18  C23 <0> d   1      29.288   2.736  32.759  0.00  0.00     0.007 C 
ATOM     19  C24 <0> d   1      28.143   1.820  33.222  0.00  0.00     0.013 C 
ATOM     20  C25 <0> d   1      27.366   1.358  32.010  0.00  0.00    -0.009 C 
ATOM     21  C26 <0> d   1      26.897   2.571  31.204  0.00  0.00     0.018 C 
ENDROOT
BRANCH   2  22
ATOM     22  O3  <0> d   1      24.983   1.127  32.390  0.00  0.00    -0.389 OA
ATOM     23  H30 <0> d   1      24.186   0.591  32.284  0.00  0.00     0.210 HD
ENDBRANCH   2  22
TORSDOF 1
ENDMDL
MODEL 71
REMARK CAVERDOCK RESULT:      -1.9      0.000      0.000
REMARK CAVERDOCK CONSTRAINTS:       0.0      0.0      0.0      0.0
REMARK CAVERDOCK TUNNEL: 70     -1.9      2.8     71.1
REMARK  1 active torsions:
REMARK  status: ('A' for Active; 'I' for Inactive)
REMARK    1  A    between atoms: C2_2  and  O3_3 
ROOT
ATOM      1  C1  <0> d   1      26.585  -0.615  33.929  0.00  0.00     0.046 C 
ATOM      2  C2  <0> d   1      26.199   0.311  32.774  0.00  0.00     0.062 C 
ATOM      3  C4  <0> d   1      26.003  -0.506  31.473  0.00  0.00     0.038 C 
ATOM      4  C5  <0> d   1      27.104  -0.032  30.486  0.00  0.00     0.009 C 
ATOM      5  C6  <0> d   1      28.187   0.519  31.421  0.00  0.00     0.001 C 
ATOM      6  C8  <0> d   1      29.153   1.511  30.803  0.00  0.00    -0.005 C 
ATOM      7  C10 <0> d   1      29.959   0.843  29.687  0.00  0.00     0.006 C 
ATOM      8  C11 <0> d   1      30.965   1.845  29.115  0.00  0.00     0.006 C 
ATOM      9  C12 <0> d   1      31.915   2.304  30.222  0.00  0.00     0.005 C 
ATOM     10  C14 <0> d   1      32.918   3.312  29.649  0.00  0.00     0.116 C 
ATOM     11  C15 <0> d   1      33.718   3.891  30.795  0.00  0.00     0.259 C 
ATOM     12  O16 <0> d   1      34.925   3.937  30.750  0.00  0.00    -0.265 OA
ATOM     13  O17 <0> d   1      33.047   4.354  31.870  0.00  0.00    -0.321 OA
ATOM     14  C18 <0> d   1      32.063   3.446  32.439  0.00  0.00     0.188 C 
ATOM     15  C19 <0> d   1      31.108   2.973  31.340  0.00  0.00    -0.014 C 
ATOM     16  C20 <0> d   1      30.358   4.175  30.762  0.00  0.00     0.018 C 
ATOM     17  C21 <0> d   1      30.096   1.985  31.921  0.00  0.00     0.001 C 
ATOM     18  C23 <0> d   1      29.327   2.636  33.066  0.00  0.00     0.007 C 
ATOM     19  C24 <0> d   1      28.237   1.699  33.612  0.00  0.00     0.013 C 
ATOM     20  C25 <0> d   1      27.336   1.282  32.473  0.00  0.00    -0.009 C 
ATOM     21  C26 <0> d   1      26.785   2.524  31.769  0.00  0.00     0.018 C 
ENDROOT
BRANCH   2  22
ATOM     22  O3  <0> d   1      25.006   1.029  33.095  0.00  0.00    -0.389 OA
ATOM     23  H30 <0> d   1      24.774   1.009  34.033  0.00  0.00     0.210 HD
ENDBRANCH   2  22
TORSDOF 1
ENDMDL
MODEL 72
REMARK CAVERDOCK RESULT:      -2.1      0.000      0.000
REMARK CAVERDOCK CONSTRAINTS:       0.0      0.0      0.0      0.0
REMARK CAVERDOCK TUNNEL: 71     -2.1      2.9     72.4
REMARK  1 active torsions:
REMARK  status: ('A' for Active; 'I' for Inactive)
REMARK    1  A    between atoms: C2_2  and  O3_3 
ROOT
ATOM      1  C1  <0> d   1      26.254  -0.402  33.654  0.00  0.00     0.046 C 
ATOM      2  C2  <0> d   1      25.974   0.484  32.438  0.00  0.00     0.062 C 
ATOM      3  C4  <0> d   1      25.836  -0.383  31.163  0.00  0.00     0.038 C 
ATOM      4  C5  <0> d   1      27.014   0.016  30.232  0.00  0.00     0.009 C 
ATOM      5  C6  <0> d   1      28.051   0.575  31.212  0.00  0.00     0.001 C 
ATOM      6  C8  <0> d   1      29.087   1.510  30.620  0.00  0.00    -0.005 C 
ATOM      7  C10 <0> d   1      29.942   0.771  29.588  0.00  0.00     0.006 C 
ATOM      8  C11 <0> d   1      31.014   1.717  29.042  0.00  0.00     0.006 C 
ATOM      9  C12 <0> d   1      31.905   2.196  30.190  0.00  0.00     0.005 C 
ATOM     10  C14 <0> d   1      32.974   3.149  29.644  0.00  0.00     0.116 C 
ATOM     11  C15 <0> d   1      33.716   3.753  30.815  0.00  0.00     0.259 C 
ATOM     12  O16 <0> d   1      34.925   3.761  30.848  0.00  0.00    -0.265 OA
ATOM     13  O17 <0> d   1      32.992   4.282  31.822  0.00  0.00    -0.321 OA
ATOM     14  C18 <0> d   1      31.945   3.429  32.363  0.00  0.00     0.188 C 
ATOM     15  C19 <0> d   1      31.049   2.937  31.223  0.00  0.00    -0.014 C 
ATOM     16  C20 <0> d   1      30.376   4.133  30.547  0.00  0.00     0.018 C 
ATOM     17  C21 <0> d   1      29.970   2.005  31.776  0.00  0.00     0.001 C 
ATOM     18  C23 <0> d   1      29.150   2.727  32.840  0.00  0.00     0.007 C 
ATOM     19  C24 <0> d   1      27.997   1.847  33.351  0.00  0.00     0.013 C 
ATOM     20  C25 <0> d   1      27.158   1.407  32.173  0.00  0.00    -0.009 C 
ATOM     21  C26 <0> d   1      26.694   2.633  31.383  0.00  0.00     0.018 C 
ENDROOT
BRANCH   2  22
ATOM     22  O3  <0> d   1      24.786   1.250  32.649  0.00  0.00    -0.389 OA
ATOM     23  H30 <0> d   1      24.949   2.165  32.915  0.00  0.00     0.210 HD
ENDBRANCH   2  22
TORSDOF 1
ENDMDL
MODEL 73
REMARK CAVERDOCK RESULT:      -2.3      0.000      0.000
REMARK CAVERDOCK CONSTRAINTS:       0.0      0.0      0.0      0.0
REMARK CAVERDOCK TUNNEL: 72     -2.3      3.0     73.4
REMARK  1 active torsions:
REMARK  status: ('A' for Active; 'I' for Inactive)
REMARK    1  A    between atoms: C2_2  and  O3_3 
ROOT
ATOM      1  C1  <0> d   1      26.519  -1.050  33.454  0.00  0.00     0.046 C 
ATOM      2  C2  <0> d   1      26.143  -0.046  32.362  0.00  0.00     0.062 C 
ATOM      3  C4  <0> d   1      26.036  -0.758  30.991  0.00  0.00     0.038 C 
ATOM      4  C5  <0> d   1      27.157  -0.160  30.098  0.00  0.00     0.009 C 
ATOM      5  C6  <0> d   1      28.176   0.351  31.123  0.00  0.00     0.001 C 
ATOM      6  C8  <0> d   1      29.125   1.428  30.634  0.00  0.00    -0.005 C 
ATOM      7  C10 <0> d   1      30.005   0.888  29.504  0.00  0.00     0.006 C 
ATOM      8  C11 <0> d   1      30.990   1.971  29.062  0.00  0.00     0.006 C 
ATOM      9  C12 <0> d   1      31.873   2.372  30.246  0.00  0.00     0.005 C 
ATOM     10  C14 <0> d   1      32.856   3.462  29.804  0.00  0.00     0.116 C 
ATOM     11  C15 <0> d   1      33.582   3.973  31.029  0.00  0.00     0.259 C 
ATOM     12  O16 <0> d   1      34.787   4.069  31.043  0.00  0.00    -0.265 OA
ATOM     13  O17 <0> d   1      32.847   4.318  32.106  0.00  0.00    -0.321 OA
ATOM     14  C18 <0> d   1      31.879   3.329  32.554  0.00  0.00     0.188 C 
ATOM     15  C19 <0> d   1      30.992   2.913  31.377  0.00  0.00    -0.014 C 
ATOM     16  C20 <0> d   1      30.217   4.130  30.866  0.00  0.00     0.018 C 
ATOM     17  C21 <0> d   1      29.999   1.842  31.828  0.00  0.00     0.001 C 
ATOM     18  C23 <0> d   1      29.156   2.364  32.986  0.00  0.00     0.007 C 
ATOM     19  C24 <0> d   1      28.084   1.343  33.403  0.00  0.00     0.013 C 
ATOM     20  C25 <0> d   1      27.250   0.989  32.194  0.00  0.00    -0.009 C 
ATOM     21  C26 <0> d   1      26.677   2.264  31.570  0.00  0.00     0.018 C 
ENDROOT
BRANCH   2  22
ATOM     22  O3  <0> d   1      24.909   0.597  32.687  0.00  0.00    -0.389 OA
ATOM     23  H30 <0> d   1      24.801   0.791  33.627  0.00  0.00     0.210 HD
ENDBRANCH   2  22
TORSDOF 1
ENDMDL
MODEL 74
REMARK CAVERDOCK RESULT:      -2.4      0.000      0.000
REMARK CAVERDOCK CONSTRAINTS:       0.0      0.0      0.0      0.0
REMARK CAVERDOCK TUNNEL: 73     -2.4      3.0     74.1
REMARK  1 active torsions:
REMARK  status: ('A' for Active; 'I' for Inactive)
REMARK    1  A    between atoms: C2_2  and  O3_3 
ROOT
ATOM      1  C1  <0> d   1      26.164  -0.660  33.550  0.00  0.00     0.046 C 
ATOM      2  C2  <0> d   1      25.856   0.339  32.432  0.00  0.00     0.062 C 
ATOM      3  C4  <0> d   1      25.686  -0.401  31.083  0.00  0.00     0.038 C 
ATOM      4  C5  <0> d   1      26.841   0.087  30.166  0.00  0.00     0.009 C 
ATOM      5  C6  <0> d   1      27.903   0.549  31.171  0.00  0.00     0.001 C 
ATOM      6  C8  <0> d   1      28.926   1.537  30.646  0.00  0.00    -0.005 C 
ATOM      7  C10 <0> d   1      29.754   0.902  29.528  0.00  0.00     0.006 C 
ATOM      8  C11 <0> d   1      30.814   1.897  29.050  0.00  0.00     0.006 C 
ATOM      9  C12 <0> d   1      31.733   2.263  30.217  0.00  0.00     0.005 C 
ATOM     10  C14 <0> d   1      32.791   3.264  29.739  0.00  0.00     0.116 C 
ATOM     11  C15 <0> d   1      33.563   3.752  30.945  0.00  0.00     0.259 C 
ATOM     12  O16 <0> d   1      34.772   3.758  30.949  0.00  0.00    -0.265 OA
ATOM     13  O17 <0> d   1      32.864   4.181  32.017  0.00  0.00    -0.321 OA
ATOM     14  C18 <0> d   1      31.829   3.280  32.497  0.00  0.00     0.188 C 
ATOM     15  C19 <0> d   1      30.904   2.899  31.337  0.00  0.00    -0.014 C 
ATOM     16  C20 <0> d   1      30.218   4.156  30.797  0.00  0.00     0.018 C 
ATOM     17  C21 <0> d   1      29.837   1.918  31.824  0.00  0.00     0.001 C 
ATOM     18  C23 <0> d   1      29.045   2.533  32.972  0.00  0.00     0.007 C 
ATOM     19  C24 <0> d   1      27.903   1.607  33.423  0.00  0.00     0.013 C 
ATOM     20  C25 <0> d   1      27.035   1.283  32.229  0.00  0.00    -0.009 C 
ATOM     21  C26 <0> d   1      26.554   2.580  31.573  0.00  0.00     0.018 C 
ENDROOT
BRANCH   2  22
ATOM     22  O3  <0> d   1      24.675   1.080  32.746  0.00  0.00    -0.389 OA
ATOM     23  H30 <0> d   1      24.395   1.004  33.667  0.00  0.00     0.210 HD
ENDBRANCH   2  22
TORSDOF 1
ENDMDL
MODEL 75
REMARK CAVERDOCK RESULT:      -2.5      0.000      0.000
REMARK CAVERDOCK CONSTRAINTS:       0.0      0.0      0.0      0.0
REMARK CAVERDOCK TUNNEL: 74     -2.5      3.0     75.5
REMARK  1 active torsions:
REMARK  status: ('A' for Active; 'I' for Inactive)
REMARK    1  A    between atoms: C2_2  and  O3_3 
ROOT
ATOM      1  C1  <0> d   1      26.289  -0.768  33.882  0.00  0.00     0.046 C 
ATOM      2  C2  <0> d   1      25.906   0.113  32.691  0.00  0.00     0.062 C 
ATOM      3  C4  <0> d   1      25.777  -0.745  31.408  0.00  0.00     0.038 C 
ATOM      4  C5  <0> d   1      26.890  -0.258  30.441  0.00  0.00     0.009 C 
ATOM      5  C6  <0> d   1      27.925   0.355  31.391  0.00  0.00     0.001 C 
ATOM      6  C8  <0> d   1      28.875   1.364  30.775  0.00  0.00    -0.005 C 
ATOM      7  C10 <0> d   1      29.737   0.697  29.701  0.00  0.00     0.006 C 
ATOM      8  C11 <0> d   1      30.723   1.718  29.131  0.00  0.00     0.006 C 
ATOM      9  C12 <0> d   1      31.623   2.240  30.253  0.00  0.00     0.005 C 
ATOM     10  C14 <0> d   1      32.607   3.267  29.682  0.00  0.00     0.116 C 
ATOM     11  C15 <0> d   1      33.352   3.904  30.834  0.00  0.00     0.259 C 
ATOM     12  O16 <0> d   1      34.558   3.991  30.823  0.00  0.00    -0.265 OA
ATOM     13  O17 <0> d   1      32.633   4.371  31.876  0.00  0.00    -0.321 OA
ATOM     14  C18 <0> d   1      31.665   3.444  32.442  0.00  0.00     0.188 C 
ATOM     15  C19 <0> d   1      30.761   2.909  31.328  0.00  0.00    -0.014 C 
ATOM     16  C20 <0> d   1      29.986   4.067  30.696  0.00  0.00     0.018 C 
ATOM     17  C21 <0> d   1      29.766   1.901  31.906  0.00  0.00     0.001 C 
ATOM     18  C23 <0> d   1      28.941   2.554  33.010  0.00  0.00     0.007 C 
ATOM     19  C24 <0> d   1      27.868   1.593  33.549  0.00  0.00     0.013 C 
ATOM     20  C25 <0> d   1      27.016   1.115  32.396  0.00  0.00    -0.009 C 
ATOM     21  C26 <0> d   1      26.444   2.317  31.643  0.00  0.00     0.018 C 
ENDROOT
BRANCH   2  22
ATOM     22  O3  <0> d   1      24.679   0.796  32.957  0.00  0.00    -0.389 OA
ATOM     23  H30 <0> d   1      23.905   0.219  32.984  0.00  0.00     0.210 HD
ENDBRANCH   2  22
TORSDOF 1
ENDMDL
MODEL 76
REMARK CAVERDOCK RESULT:      -2.6      0.000      0.000
REMARK CAVERDOCK CONSTRAINTS:       0.0      0.0      0.0      0.0
REMARK CAVERDOCK TUNNEL: 75     -2.6      3.0     76.1
REMARK  1 active torsions:
REMARK  status: ('A' for Active; 'I' for Inactive)
REMARK    1  A    between atoms: C2_2  and  O3_3 
ROOT
ATOM      1  C1  <0> d   1      26.104  -0.842  33.372  0.00  0.00     0.046 C 
ATOM      2  C2  <0> d   1      25.782   0.166  32.266  0.00  0.00     0.062 C 
ATOM      3  C4  <0> d   1      25.654  -0.556  30.902  0.00  0.00     0.038 C 
ATOM      4  C5  <0> d   1      26.808  -0.017  30.012  0.00  0.00     0.009 C 
ATOM      5  C6  <0> d   1      27.839   0.460  31.040  0.00  0.00     0.001 C 
ATOM      6  C8  <0> d   1      28.838   1.489  30.547  0.00  0.00    -0.005 C 
ATOM      7  C10 <0> d   1      29.703   0.899  29.431  0.00  0.00     0.006 C 
ATOM      8  C11 <0> d   1      30.738   1.934  28.986  0.00  0.00     0.006 C 
ATOM      9  C12 <0> d   1      31.628   2.309  30.173  0.00  0.00     0.005 C 
ATOM     10  C14 <0> d   1      32.661   3.350  29.728  0.00  0.00     0.116 C 
ATOM     11  C15 <0> d   1      33.399   3.842  30.953  0.00  0.00     0.259 C 
ATOM     12  O16 <0> d   1      34.607   3.885  30.976  0.00  0.00    -0.265 OA
ATOM     13  O17 <0> d   1      32.671   4.231  32.021  0.00  0.00    -0.321 OA
ATOM     14  C18 <0> d   1      31.657   3.289  32.471  0.00  0.00     0.188 C 
ATOM     15  C19 <0> d   1      30.763   2.900  31.291  0.00  0.00    -0.014 C 
ATOM     16  C20 <0> d   1      30.045   4.143  30.761  0.00  0.00     0.018 C 
ATOM     17  C21 <0> d   1      29.720   1.878  31.745  0.00  0.00     0.001 C 
ATOM     18  C23 <0> d   1      28.891   2.449  32.890  0.00  0.00     0.007 C 
ATOM     19  C24 <0> d   1      27.773   1.481  33.309  0.00  0.00     0.013 C 
ATOM     20  C25 <0> d   1      26.933   1.150  32.096  0.00  0.00    -0.009 C 
ATOM     21  C26 <0> d   1      26.422   2.441  31.454  0.00  0.00     0.018 C 
ENDROOT
BRANCH   2  22
ATOM     22  O3  <0> d   1      24.573   0.865  32.574  0.00  0.00    -0.389 OA
ATOM     23  H30 <0> d   1      24.686   1.588  33.205  0.00  0.00     0.210 HD
ENDBRANCH   2  22
TORSDOF 1
ENDMDL
MODEL 77
REMARK CAVERDOCK RESULT:      -2.6      0.000      0.000
REMARK CAVERDOCK CONSTRAINTS:       0.0      0.0      0.0      0.0
REMARK CAVERDOCK TUNNEL: 76     -2.6      3.1     77.2
REMARK  1 active torsions:
REMARK  status: ('A' for Active; 'I' for Inactive)
REMARK    1  A    between atoms: C2_2  and  O3_3 
ROOT
ATOM      1  C1  <0> d   1      26.390  -1.152  33.675  0.00  0.00     0.046 C 
ATOM      2  C2  <0> d   1      25.990  -0.229  32.522  0.00  0.00     0.062 C 
ATOM      3  C4  <0> d   1      25.884  -1.034  31.202  0.00  0.00     0.038 C 
ATOM      4  C5  <0> d   1      26.988  -0.480  30.261  0.00  0.00     0.009 C 
ATOM      5  C6  <0> d   1      28.006   0.114  31.241  0.00  0.00     0.001 C 
ATOM      6  C8  <0> d   1      28.935   1.170  30.672  0.00  0.00    -0.005 C 
ATOM      7  C10 <0> d   1      29.814   0.569  29.574  0.00  0.00     0.006 C 
ATOM      8  C11 <0> d   1      30.779   1.636  29.052  0.00  0.00     0.006 C 
ATOM      9  C12 <0> d   1      31.664   2.129  30.198  0.00  0.00     0.005 C 
ATOM     10  C14 <0> d   1      32.626   3.202  29.676  0.00  0.00     0.116 C 
ATOM     11  C15 <0> d   1      33.353   3.805  30.857  0.00  0.00     0.259 C 
ATOM     12  O16 <0> d   1      34.557   3.920  30.854  0.00  0.00    -0.265 OA
ATOM     13  O17 <0> d   1      32.621   4.210  31.915  0.00  0.00    -0.321 OA
ATOM     14  C18 <0> d   1      31.672   3.238  32.437  0.00  0.00     0.188 C 
ATOM     15  C19 <0> d   1      30.784   2.731  31.298  0.00  0.00    -0.014 C 
ATOM     16  C20 <0> d   1      29.985   3.898  30.714  0.00  0.00     0.018 C 
ATOM     17  C21 <0> d   1      29.811   1.677  31.828  0.00  0.00     0.001 C 
ATOM     18  C23 <0> d   1      28.969   2.263  32.956  0.00  0.00     0.007 C 
ATOM     19  C24 <0> d   1      27.916   1.256  33.450  0.00  0.00     0.013 C 
ATOM     20  C25 <0> d   1      27.078   0.809  32.275  0.00  0.00    -0.009 C 
ATOM     21  C26 <0> d   1      26.481   2.030  31.572  0.00  0.00     0.018 C 
ENDROOT
BRANCH   2  22
ATOM     22  O3  <0> d   1      24.748   0.414  32.813  0.00  0.00    -0.389 OA
ATOM     23  H30 <0> d   1      24.256   0.694  32.029  0.00  0.00     0.210 HD
ENDBRANCH   2  22
TORSDOF 1
ENDMDL
MODEL 78
REMARK CAVERDOCK RESULT:      -2.7      0.000      0.000
REMARK CAVERDOCK CONSTRAINTS:       0.0      0.0      0.0      0.0
REMARK CAVERDOCK TUNNEL: 77     -2.7      3.1     78.2
REMARK  1 active torsions:
REMARK  status: ('A' for Active; 'I' for Inactive)
REMARK    1  A    between atoms: C2_2  and  O3_3 
ROOT
ATOM      1  C1  <0> d   1      26.295  -0.926  34.074  0.00  0.00     0.046 C 
ATOM      2  C2  <0> d   1      25.876  -0.090  32.863  0.00  0.00     0.062 C 
ATOM      3  C4  <0> d   1      25.729  -0.992  31.612  0.00  0.00     0.038 C 
ATOM      4  C5  <0> d   1      26.815  -0.526  30.605  0.00  0.00     0.009 C 
ATOM      5  C6  <0> d   1      27.862   0.131  31.511  0.00  0.00     0.001 C 
ATOM      6  C8  <0> d   1      28.786   1.130  30.840  0.00  0.00    -0.005 C 
ATOM      7  C10 <0> d   1      29.632   0.436  29.771  0.00  0.00     0.006 C 
ATOM      8  C11 <0> d   1      30.594   1.449  29.145  0.00  0.00     0.006 C 
ATOM      9  C12 <0> d   1      31.512   2.019  30.228  0.00  0.00     0.005 C 
ATOM     10  C14 <0> d   1      32.470   3.038  29.601  0.00  0.00     0.116 C 
ATOM     11  C15 <0> d   1      33.232   3.721  30.714  0.00  0.00     0.259 C 
ATOM     12  O16 <0> d   1      34.436   3.822  30.673  0.00  0.00    -0.265 OA
ATOM     13  O17 <0> d   1      32.531   4.215  31.756  0.00  0.00    -0.321 OA
ATOM     14  C18 <0> d   1      31.586   3.297  32.373  0.00  0.00     0.188 C 
ATOM     15  C19 <0> d   1      30.665   2.714  31.299  0.00  0.00    -0.014 C 
ATOM     16  C20 <0> d   1      29.862   3.841  30.646  0.00  0.00     0.018 C 
ATOM     17  C21 <0> d   1      29.695   1.714  31.932  0.00  0.00     0.001 C 
ATOM     18  C23 <0> d   1      28.887   2.395  33.032  0.00  0.00     0.007 C 
ATOM     19  C24 <0> d   1      27.838   1.441  33.627  0.00  0.00     0.013 C 
ATOM     20  C25 <0> d   1      26.967   0.914  32.510  0.00  0.00    -0.009 C 
ATOM     21  C26 <0> d   1      26.364   2.083  31.730  0.00  0.00     0.018 C 
ENDROOT
BRANCH   2  22
ATOM     22  O3  <0> d   1      24.647   0.588  33.133  0.00  0.00    -0.389 OA
ATOM     23  H30 <0> d   1      24.748   1.388  33.665  0.00  0.00     0.210 HD
ENDBRANCH   2  22
TORSDOF 1
ENDMDL
MODEL 79
REMARK CAVERDOCK RESULT:      -2.7      0.000      0.000
REMARK CAVERDOCK CONSTRAINTS:       0.0      0.0      0.0      0.0
REMARK CAVERDOCK TUNNEL: 78     -2.7      3.2     79.1
REMARK  1 active torsions:
REMARK  status: ('A' for Active; 'I' for Inactive)
REMARK    1  A    between atoms: C2_2  and  O3_3 
ROOT
ATOM      1  C1  <0> d   1      26.190  -1.011  33.862  0.00  0.00     0.046 C 
ATOM      2  C2  <0> d   1      25.773  -0.129  32.684  0.00  0.00     0.062 C 
ATOM      3  C4  <0> d   1      25.635  -0.980  31.398  0.00  0.00     0.038 C 
ATOM      4  C5  <0> d   1      26.723  -0.470  30.415  0.00  0.00     0.009 C 
ATOM      5  C6  <0> d   1      27.765   0.152  31.351  0.00  0.00     0.001 C 
ATOM      6  C8  <0> d   1      28.689   1.179  30.725  0.00  0.00    -0.005 C 
ATOM      7  C10 <0> d   1      29.541   0.532  29.632  0.00  0.00     0.006 C 
ATOM      8  C11 <0> d   1      30.503   1.571  29.051  0.00  0.00     0.006 C 
ATOM      9  C12 <0> d   1      31.415   2.099  30.160  0.00  0.00     0.005 C 
ATOM     10  C14 <0> d   1      32.373   3.145  29.579  0.00  0.00     0.116 C 
ATOM     11  C15 <0> d   1      33.128   3.785  30.722  0.00  0.00     0.259 C 
ATOM     12  O16 <0> d   1      34.332   3.891  30.691  0.00  0.00    -0.265 OA
ATOM     13  O17 <0> d   1      32.421   4.235  31.780  0.00  0.00    -0.321 OA
ATOM     14  C18 <0> d   1      31.476   3.290  32.356  0.00  0.00     0.188 C 
ATOM     15  C19 <0> d   1      30.561   2.748  31.255  0.00  0.00    -0.014 C 
ATOM     16  C20 <0> d   1      29.759   3.899  30.644  0.00  0.00     0.018 C 
ATOM     17  C21 <0> d   1      29.592   1.722  31.844  0.00  0.00     0.001 C 
ATOM     18  C23 <0> d   1      28.777   2.355  32.966  0.00  0.00     0.007 C 
ATOM     19  C24 <0> d   1      27.728   1.376  33.518  0.00  0.00     0.013 C 
ATOM     20  C25 <0> d   1      26.863   0.892  32.377  0.00  0.00    -0.009 C 
ATOM     21  C26 <0> d   1      26.260   2.090  31.641  0.00  0.00     0.018 C 
ENDROOT
BRANCH   2  22
ATOM     22  O3  <0> d   1      24.542   0.535  32.977  0.00  0.00    -0.389 OA
ATOM     23  H30 <0> d   1      23.755   0.024  32.746  0.00  0.00     0.210 HD
ENDBRANCH   2  22
TORSDOF 1
ENDMDL
MODEL 80
REMARK CAVERDOCK RESULT:      -2.7      0.000      0.000
REMARK CAVERDOCK CONSTRAINTS:       0.0      0.0      0.0      0.0
REMARK CAVERDOCK TUNNEL: 79     -2.7      3.2     80.5
REMARK  1 active torsions:
REMARK  status: ('A' for Active; 'I' for Inactive)
REMARK    1  A    between atoms: C2_2  and  O3_3 
ROOT
ATOM      1  C1  <0> d   1      26.096  -0.885  34.037  0.00  0.00     0.046 C 
ATOM      2  C2  <0> d   1      25.694  -0.023  32.839  0.00  0.00     0.062 C 
ATOM      3  C4  <0> d   1      25.516  -0.905  31.579  0.00  0.00     0.038 C 
ATOM      4  C5  <0> d   1      26.609  -0.458  30.571  0.00  0.00     0.009 C 
ATOM      5  C6  <0> d   1      27.680   0.158  31.479  0.00  0.00     0.001 C 
ATOM      6  C8  <0> d   1      28.628   1.137  30.815  0.00  0.00    -0.005 C 
ATOM      7  C10 <0> d   1      29.449   0.433  29.732  0.00  0.00     0.006 C 
ATOM      8  C11 <0> d   1      30.436   1.425  29.113  0.00  0.00     0.006 C 
ATOM      9  C12 <0> d   1      31.375   1.955  30.198  0.00  0.00     0.005 C 
ATOM     10  C14 <0> d   1      32.359   2.953  29.578  0.00  0.00     0.116 C 
ATOM     11  C15 <0> d   1      33.146   3.601  30.695  0.00  0.00     0.259 C 
ATOM     12  O16 <0> d   1      34.353   3.668  30.649  0.00  0.00    -0.265 OA
ATOM     13  O17 <0> d   1      32.465   4.103  31.746  0.00  0.00    -0.321 OA
ATOM     14  C18 <0> d   1      31.498   3.205  32.358  0.00  0.00     0.188 C 
ATOM     15  C19 <0> d   1      30.554   2.661  31.282  0.00  0.00    -0.014 C 
ATOM     16  C20 <0> d   1      29.781   3.819  30.647  0.00  0.00     0.018 C 
ATOM     17  C21 <0> d   1      29.560   1.682  31.909  0.00  0.00     0.001 C 
ATOM     18  C23 <0> d   1      28.777   2.372  33.021  0.00  0.00     0.007 C 
ATOM     19  C24 <0> d   1      27.704   1.442  33.610  0.00  0.00     0.013 C 
ATOM     20  C25 <0> d   1      26.812   0.953  32.492  0.00  0.00    -0.009 C 
ATOM     21  C26 <0> d   1      26.239   2.149  31.729  0.00  0.00     0.018 C 
ENDROOT
BRANCH   2  22
ATOM     22  O3  <0> d   1      24.487   0.687  33.124  0.00  0.00    -0.389 OA
ATOM     23  H30 <0> d   1      24.110   1.145  32.362  0.00  0.00     0.210 HD
ENDBRANCH   2  22
TORSDOF 1
ENDMDL
MODEL 81
REMARK CAVERDOCK RESULT:      -2.8      0.000      0.000
REMARK CAVERDOCK CONSTRAINTS:       0.0      0.0      0.0      0.0
REMARK CAVERDOCK TUNNEL: 80     -2.8      3.2     81.3
REMARK  1 active torsions:
REMARK  status: ('A' for Active; 'I' for Inactive)
REMARK    1  A    between atoms: C2_2  and  O3_3 
ROOT
ATOM      1  C1  <0> d   1      26.087  -1.231  33.580  0.00  0.00     0.046 C 
ATOM      2  C2  <0> d   1      25.676  -0.201  32.526  0.00  0.00     0.062 C 
ATOM      3  C4  <0> d   1      25.479  -0.888  31.152  0.00  0.00     0.038 C 
ATOM      4  C5  <0> d   1      26.563  -0.301  30.208  0.00  0.00     0.009 C 
ATOM      5  C6  <0> d   1      27.647   0.171  31.184  0.00  0.00     0.001 C 
ATOM      6  C8  <0> d   1      28.593   1.235  30.660  0.00  0.00    -0.005 C 
ATOM      7  C10 <0> d   1      29.397   0.694  29.476  0.00  0.00     0.006 C 
ATOM      8  C11 <0> d   1      30.382   1.763  28.998  0.00  0.00     0.006 C 
ATOM      9  C12 <0> d   1      31.336   2.125  30.137  0.00  0.00     0.005 C 
ATOM     10  C14 <0> d   1      32.318   3.201  29.659  0.00  0.00     0.116 C 
ATOM     11  C15 <0> d   1      33.121   3.675  30.850  0.00  0.00     0.259 C 
ATOM     12  O16 <0> d   1      34.328   3.744  30.799  0.00  0.00    -0.265 OA
ATOM     13  O17 <0> d   1      32.454   4.018  31.971  0.00  0.00    -0.321 OA
ATOM     14  C18 <0> d   1      31.490   3.043  32.456  0.00  0.00     0.188 C 
ATOM     15  C19 <0> d   1      30.531   2.667  31.323  0.00  0.00    -0.014 C 
ATOM     16  C20 <0> d   1      29.757   3.908  30.874  0.00  0.00     0.018 C 
ATOM     17  C21 <0> d   1      29.539   1.610  31.811  0.00  0.00     0.001 C 
ATOM     18  C23 <0> d   1      28.773   2.131  33.021  0.00  0.00     0.007 C 
ATOM     19  C24 <0> d   1      27.702   1.128  33.481  0.00  0.00     0.013 C 
ATOM     20  C25 <0> d   1      26.795   0.812  32.313  0.00  0.00    -0.009 C 
ATOM     21  C26 <0> d   1      26.219   2.109  31.741  0.00  0.00     0.018 C 
ENDROOT
BRANCH   2  22
ATOM     22  O3  <0> d   1      24.476   0.463  32.927  0.00  0.00    -0.389 OA
ATOM     23  H30 <0> d   1      24.291   1.274  32.435  0.00  0.00     0.210 HD
ENDBRANCH   2  22
TORSDOF 1
ENDMDL
MODEL 82
REMARK CAVERDOCK RESULT:      -2.8      0.000      0.000
REMARK CAVERDOCK CONSTRAINTS:       0.0      0.0      0.0      0.0
REMARK CAVERDOCK TUNNEL: 81     -2.8      3.3     82.1
REMARK  1 active torsions:
REMARK  status: ('A' for Active; 'I' for Inactive)
REMARK    1  A    between atoms: C2_2  and  O3_3 
ROOT
ATOM      1  C1  <0> d   1      26.164  -1.188  33.969  0.00  0.00     0.046 C 
ATOM      2  C2  <0> d   1      25.686  -0.237  32.870  0.00  0.00     0.062 C 
ATOM      3  C4  <0> d   1      25.457  -1.014  31.550  0.00  0.00     0.038 C 
ATOM      4  C5  <0> d   1      26.489  -0.459  30.530  0.00  0.00     0.009 C 
ATOM      5  C6  <0> d   1      27.594   0.101  31.432  0.00  0.00     0.001 C 
ATOM      6  C8  <0> d   1      28.490   1.153  30.807  0.00  0.00    -0.005 C 
ATOM      7  C10 <0> d   1      29.265   0.560  29.629  0.00  0.00     0.006 C 
ATOM      8  C11 <0> d   1      30.201   1.622  29.048  0.00  0.00     0.006 C 
ATOM      9  C12 <0> d   1      31.187   2.079  30.125  0.00  0.00     0.005 C 
ATOM     10  C14 <0> d   1      32.120   3.147  29.544  0.00  0.00     0.116 C 
ATOM     11  C15 <0> d   1      32.952   3.716  30.671  0.00  0.00     0.259 C 
ATOM     12  O16 <0> d   1      34.153   3.812  30.570  0.00  0.00    -0.265 OA
ATOM     13  O17 <0> d   1      32.318   4.112  31.794  0.00  0.00    -0.321 OA
ATOM     14  C18 <0> d   1      31.399   3.145  32.375  0.00  0.00     0.188 C 
ATOM     15  C19 <0> d   1      30.411   2.673  31.305  0.00  0.00    -0.014 C 
ATOM     16  C20 <0> d   1      29.586   3.864  30.810  0.00  0.00     0.018 C 
ATOM     17  C21 <0> d   1      29.467   1.624  31.895  0.00  0.00     0.001 C 
ATOM     18  C23 <0> d   1      28.732   2.201  33.100  0.00  0.00     0.007 C 
ATOM     19  C24 <0> d   1      27.707   1.201  33.661  0.00  0.00     0.013 C 
ATOM     20  C25 <0> d   1      26.767   0.789  32.552  0.00  0.00    -0.009 C 
ATOM     21  C26 <0> d   1      26.134   2.032  31.923  0.00  0.00     0.018 C 
ENDROOT
BRANCH   2  22
ATOM     22  O3  <0> d   1      24.483   0.420  33.275  0.00  0.00    -0.389 OA
ATOM     23  H30 <0> d   1      23.704  -0.153  33.280  0.00  0.00     0.210 HD
ENDBRANCH   2  22
TORSDOF 1
ENDMDL
MODEL 83
REMARK CAVERDOCK RESULT:      -2.6      0.000      0.000
REMARK CAVERDOCK CONSTRAINTS:       0.0      0.0      0.0      0.0
REMARK CAVERDOCK TUNNEL: 82     -2.6      3.3     83.2
REMARK  1 active torsions:
REMARK  status: ('A' for Active; 'I' for Inactive)
REMARK    1  A    between atoms: C2_2  and  O3_3 
ROOT
ATOM      1  C1  <0> d   1      26.638  -1.615  34.157  0.00  0.00     0.046 C 
ATOM      2  C2  <0> d   1      26.036  -0.717  33.074  0.00  0.00     0.062 C 
ATOM      3  C4  <0> d   1      25.822  -1.522  31.768  0.00  0.00     0.038 C 
ATOM      4  C5  <0> d   1      26.761  -0.891  30.704  0.00  0.00     0.009 C 
ATOM      5  C6  <0> d   1      27.850  -0.231  31.558  0.00  0.00     0.001 C 
ATOM      6  C8  <0> d   1      28.627   0.888  30.892  0.00  0.00    -0.005 C 
ATOM      7  C10 <0> d   1      29.402   0.353  29.686  0.00  0.00     0.006 C 
ATOM      8  C11 <0> d   1      30.220   1.486  29.062  0.00  0.00     0.006 C 
ATOM      9  C12 <0> d   1      31.205   2.034  30.095  0.00  0.00     0.005 C 
ATOM     10  C14 <0> d   1      32.019   3.173  29.471  0.00  0.00     0.116 C 
ATOM     11  C15 <0> d   1      32.845   3.819  30.561  0.00  0.00     0.259 C 
ATOM     12  O16 <0> d   1      34.029   4.017  30.410  0.00  0.00    -0.265 OA
ATOM     13  O17 <0> d   1      32.225   4.170  31.707  0.00  0.00    -0.321 OA
ATOM     14  C18 <0> d   1      31.416   3.133  32.330  0.00  0.00     0.188 C 
ATOM     15  C19 <0> d   1      30.429   2.570  31.303  0.00  0.00    -0.014 C 
ATOM     16  C20 <0> d   1      29.487   3.682  30.836  0.00  0.00     0.018 C 
ATOM     17  C21 <0> d   1      29.603   1.450  31.937  0.00  0.00     0.001 C 
ATOM     18  C23 <0> d   1      28.870   1.972  33.167  0.00  0.00     0.007 C 
ATOM     19  C24 <0> d   1      27.957   0.894  33.775  0.00  0.00     0.013 C 
ATOM     20  C25 <0> d   1      27.012   0.394  32.707  0.00  0.00    -0.009 C 
ATOM     21  C26 <0> d   1      26.251   1.574  32.098  0.00  0.00     0.018 C 
ENDROOT
BRANCH   2  22
ATOM     22  O3  <0> d   1      24.799  -0.162  33.524  0.00  0.00    -0.389 OA
ATOM     23  H30 <0> d   1      24.223   0.146  32.812  0.00  0.00     0.210 HD
ENDBRANCH   2  22
TORSDOF 1
ENDMDL
MODEL 84
REMARK CAVERDOCK RESULT:      -2.9      0.000      0.000
REMARK CAVERDOCK CONSTRAINTS:       0.0      0.0      0.0      0.0
REMARK CAVERDOCK TUNNEL: 83     -2.9      3.3     84.6
REMARK  1 active torsions:
REMARK  status: ('A' for Active; 'I' for Inactive)
REMARK    1  A    between atoms: C2_2  and  O3_3 
ROOT
ATOM      1  C1  <0> d   1      26.317  -1.692  33.576  0.00  0.00     0.046 C 
ATOM      2  C2  <0> d   1      25.777  -0.626  32.620  0.00  0.00     0.062 C 
ATOM      3  C4  <0> d   1      25.533  -1.237  31.218  0.00  0.00     0.038 C 
ATOM      4  C5  <0> d   1      26.517  -0.523  30.251  0.00  0.00     0.009 C 
ATOM      5  C6  <0> d   1      27.631  -0.044  31.189  0.00  0.00     0.001 C 
ATOM      6  C8  <0> d   1      28.476   1.108  30.681  0.00  0.00    -0.005 C 
ATOM      7  C10 <0> d   1      29.233   0.696  29.417  0.00  0.00     0.006 C 
ATOM      8  C11 <0> d   1      30.119   1.854  28.953  0.00  0.00     0.006 C 
ATOM      9  C12 <0> d   1      31.121   2.204  30.054  0.00  0.00     0.005 C 
ATOM     10  C14 <0> d   1      32.004   3.368  29.590  0.00  0.00     0.116 C 
ATOM     11  C15 <0> d   1      32.852   3.817  30.759  0.00  0.00     0.259 C 
ATOM     12  O16 <0> d   1      34.046   3.967  30.641  0.00  0.00    -0.265 OA
ATOM     13  O17 <0> d   1      32.239   4.047  31.939  0.00  0.00    -0.321 OA
ATOM     14  C18 <0> d   1      31.368   2.983  32.415  0.00  0.00     0.188 C 
ATOM     15  C19 <0> d   1      30.363   2.618  31.319  0.00  0.00    -0.014 C 
ATOM     16  C20 <0> d   1      29.488   3.832  31.002  0.00  0.00     0.018 C 
ATOM     17  C21 <0> d   1      29.470   1.471  31.795  0.00  0.00     0.001 C 
ATOM     18  C23 <0> d   1      28.753   1.865  33.082  0.00  0.00     0.007 C 
ATOM     19  C24 <0> d   1      27.776   0.768  33.537  0.00  0.00     0.013 C 
ATOM     20  C25 <0> d   1      26.817   0.468  32.408  0.00  0.00    -0.009 C 
ATOM     21  C26 <0> d   1      26.128   1.759  31.959  0.00  0.00     0.018 C 
ENDROOT
BRANCH   2  22
ATOM     22  O3  <0> d   1      24.567  -0.067  33.136  0.00  0.00    -0.389 OA
ATOM     23  H30 <0> d   1      23.916  -0.725  33.413  0.00  0.00     0.210 HD
ENDBRANCH   2  22
TORSDOF 1
ENDMDL
MODEL 85
REMARK CAVERDOCK RESULT:      -2.8      0.000      0.000
REMARK CAVERDOCK CONSTRAINTS:       0.0      0.0      0.0      0.0
REMARK CAVERDOCK TUNNEL: 84     -2.8      3.3     85.6
REMARK  1 active torsions:
REMARK  status: ('A' for Active; 'I' for Inactive)
REMARK    1  A    between atoms: C2_2  and  O3_3 
ROOT
ATOM      1  C1  <0> d   1      26.234  -1.805  33.358  0.00  0.00     0.046 C 
ATOM      2  C2  <0> d   1      25.703  -0.683  32.463  0.00  0.00     0.062 C 
ATOM      3  C4  <0> d   1      25.449  -1.215  31.031  0.00  0.00     0.038 C 
ATOM      4  C5  <0> d   1      26.437  -0.459  30.101  0.00  0.00     0.009 C 
ATOM      5  C6  <0> d   1      27.559  -0.044  31.059  0.00  0.00     0.001 C 
ATOM      6  C8  <0> d   1      28.413   1.126  30.612  0.00  0.00    -0.005 C 
ATOM      7  C10 <0> d   1      29.163   0.776  29.325  0.00  0.00     0.006 C 
ATOM      8  C11 <0> d   1      30.059   1.948  28.921  0.00  0.00     0.006 C 
ATOM      9  C12 <0> d   1      31.069   2.228  30.036  0.00  0.00     0.005 C 
ATOM     10  C14 <0> d   1      31.962   3.407  29.633  0.00  0.00     0.116 C 
ATOM     11  C15 <0> d   1      32.817   3.783  30.822  0.00  0.00     0.259 C 
ATOM     12  O16 <0> d   1      34.013   3.927  30.707  0.00  0.00    -0.265 OA
ATOM     13  O17 <0> d   1      32.211   3.954  32.014  0.00  0.00    -0.321 OA
ATOM     14  C18 <0> d   1      31.330   2.875  32.435  0.00  0.00     0.188 C 
ATOM     15  C19 <0> d   1      30.318   2.580  31.324  0.00  0.00    -0.014 C 
ATOM     16  C20 <0> d   1      29.455   3.819  31.076  0.00  0.00     0.018 C 
ATOM     17  C21 <0> d   1      29.415   1.418  31.740  0.00  0.00     0.001 C 
ATOM     18  C23 <0> d   1      28.706   1.749  33.049  0.00  0.00     0.007 C 
ATOM     19  C24 <0> d   1      27.719   0.638  33.447  0.00  0.00     0.013 C 
ATOM     20  C25 <0> d   1      26.753   0.410  32.307  0.00  0.00    -0.009 C 
ATOM     21  C26 <0> d   1      26.077   1.730  31.932  0.00  0.00     0.018 C 
ENDROOT
BRANCH   2  22
ATOM     22  O3  <0> d   1      24.500  -0.141  33.013  0.00  0.00    -0.389 OA
ATOM     23  H30 <0> d   1      24.052  -0.729  33.635  0.00  0.00     0.210 HD
ENDBRANCH   2  22
TORSDOF 1
ENDMDL
MODEL 86
REMARK CAVERDOCK RESULT:      -3.1      0.000      0.000
REMARK CAVERDOCK CONSTRAINTS:       0.0      0.0      0.0      0.0
REMARK CAVERDOCK TUNNEL: 85     -3.1      3.4     86.5
REMARK  1 active torsions:
REMARK  status: ('A' for Active; 'I' for Inactive)
REMARK    1  A    between atoms: C2_2  and  O3_3 
ROOT
ATOM      1  C1  <0> d   1      26.362  -1.775  33.765  0.00  0.00     0.046 C 
ATOM      2  C2  <0> d   1      25.780  -0.729  32.812  0.00  0.00     0.062 C 
ATOM      3  C4  <0> d   1      25.509  -1.359  31.424  0.00  0.00     0.038 C 
ATOM      4  C5  <0> d   1      26.455  -0.641  30.423  0.00  0.00     0.009 C 
ATOM      5  C6  <0> d   1      27.586  -0.135  31.325  0.00  0.00     0.001 C 
ATOM      6  C8  <0> d   1      28.398   1.025  30.781  0.00  0.00    -0.005 C 
ATOM      7  C10 <0> d   1      29.128   0.610  29.502  0.00  0.00     0.006 C 
ATOM      8  C11 <0> d   1      29.982   1.777  29.001  0.00  0.00     0.006 C 
ATOM      9  C12 <0> d   1      31.008   2.155  30.071  0.00  0.00     0.005 C 
ATOM     10  C14 <0> d   1      31.859   3.328  29.571  0.00  0.00     0.116 C 
ATOM     11  C15 <0> d   1      32.730   3.804  30.711  0.00  0.00     0.259 C 
ATOM     12  O16 <0> d   1      33.919   3.970  30.559  0.00  0.00    -0.265 OA
ATOM     13  O17 <0> d   1      32.146   4.037  31.905  0.00  0.00    -0.321 OA
ATOM     14  C18 <0> d   1      31.305   2.965  32.416  0.00  0.00     0.188 C 
ATOM     15  C19 <0> d   1      30.277   2.571  31.352  0.00  0.00    -0.014 C 
ATOM     16  C20 <0> d   1      29.375   3.768  31.044  0.00  0.00     0.018 C 
ATOM     17  C21 <0> d   1      29.416   1.416  31.864  0.00  0.00     0.001 C 
ATOM     18  C23 <0> d   1      28.727   1.814  33.165  0.00  0.00     0.007 C 
ATOM     19  C24 <0> d   1      27.781   0.707  33.659  0.00  0.00     0.013 C 
ATOM     20  C25 <0> d   1      26.796   0.379  32.560  0.00  0.00    -0.009 C 
ATOM     21  C26 <0> d   1      26.075   1.654  32.115  0.00  0.00     0.018 C 
ENDROOT
BRANCH   2  22
ATOM     22  O3  <0> d   1      24.576  -0.183  33.354  0.00  0.00    -0.389 OA
ATOM     23  H30 <0> d   1      24.665   0.723  33.677  0.00  0.00     0.210 HD
ENDBRANCH   2  22
TORSDOF 1
ENDMDL
MODEL 87
REMARK CAVERDOCK RESULT:      -2.8      0.000      0.000
REMARK CAVERDOCK CONSTRAINTS:       0.0      0.0      0.0      0.0
REMARK CAVERDOCK TUNNEL: 86     -2.8      3.4     87.1
REMARK  1 active torsions:
REMARK  status: ('A' for Active; 'I' for Inactive)
REMARK    1  A    between atoms: C2_2  and  O3_3 
ROOT
ATOM      1  C1  <0> d   1      28.099  -3.694  29.231  0.00  0.00     0.046 C 
ATOM      2  C2  <0> d   1      27.968  -3.259  30.693  0.00  0.00     0.062 C 
ATOM      3  C4  <0> d   1      26.475  -3.122  31.080  0.00  0.00     0.038 C 
ATOM      4  C5  <0> d   1      26.241  -1.620  31.402  0.00  0.00     0.009 C 
ATOM      5  C6  <0> d   1      27.360  -0.924  30.619  0.00  0.00     0.001 C 
ATOM      6  C8  <0> d   1      27.746   0.460  31.103  0.00  0.00    -0.005 C 
ATOM      7  C10 <0> d   1      26.565   1.422  30.957  0.00  0.00     0.006 C 
ATOM      8  C11 <0> d   1      26.990   2.824  31.399  0.00  0.00     0.006 C 
ATOM      9  C12 <0> d   1      28.149   3.306  30.524  0.00  0.00     0.005 C 
ATOM     10  C14 <0> d   1      28.579   4.707  30.972  0.00  0.00     0.116 C 
ATOM     11  C15 <0> d   1      29.839   5.080  30.223  0.00  0.00     0.259 C 
ATOM     12  O16 <0> d   1      29.936   6.146  29.660  0.00  0.00    -0.265 OA
ATOM     13  O17 <0> d   1      30.853   4.190  30.200  0.00  0.00    -0.321 OA
ATOM     14  C18 <0> d   1      30.496   2.836  29.806  0.00  0.00     0.188 C 
ATOM     15  C19 <0> d   1      29.332   2.343  30.670  0.00  0.00    -0.014 C 
ATOM     16  C20 <0> d   1      29.765   2.304  32.137  0.00  0.00     0.018 C 
ATOM     17  C21 <0> d   1      28.921   0.936  30.234  0.00  0.00     0.001 C 
ATOM     18  C23 <0> d   1      30.112  -0.011  30.333  0.00  0.00     0.007 C 
ATOM     19  C24 <0> d   1      29.709  -1.455  29.990  0.00  0.00     0.013 C 
ATOM     20  C25 <0> d   1      28.564  -1.869  30.885  0.00  0.00    -0.009 C 
ATOM     21  C26 <0> d   1      28.957  -1.671  32.351  0.00  0.00     0.018 C 
ENDROOT
BRANCH   2  22
ATOM     22  O3  <0> d   1      28.619  -4.201  31.548  0.00  0.00    -0.389 OA
ATOM     23  H30 <0> d   1      29.541  -3.986  31.740  0.00  0.00     0.210 HD
ENDBRANCH   2  22
TORSDOF 1
ENDMDL
MODEL 88
REMARK CAVERDOCK RESULT:      -3.5      0.000      0.000
REMARK CAVERDOCK CONSTRAINTS:       0.0      0.0      0.0      0.0
REMARK CAVERDOCK TUNNEL: 87     -3.5      3.4     88.4
REMARK  1 active torsions:
REMARK  status: ('A' for Active; 'I' for Inactive)
REMARK    1  A    between atoms: C2_2  and  O3_3 
ROOT
ATOM      1  C1  <0> d   1      27.940  -3.686  29.381  0.00  0.00     0.046 C 
ATOM      2  C2  <0> d   1      27.733  -3.225  30.825  0.00  0.00     0.062 C 
ATOM      3  C4  <0> d   1      26.223  -3.053  31.123  0.00  0.00     0.038 C 
ATOM      4  C5  <0> d   1      26.000  -1.543  31.408  0.00  0.00     0.009 C 
ATOM      5  C6  <0> d   1      27.176  -0.881  30.680  0.00  0.00     0.001 C 
ATOM      6  C8  <0> d   1      27.560   0.504  31.164  0.00  0.00    -0.005 C 
ATOM      7  C10 <0> d   1      26.408   1.485  30.935  0.00  0.00     0.006 C 
ATOM      8  C11 <0> d   1      26.834   2.886  31.380  0.00  0.00     0.006 C 
ATOM      9  C12 <0> d   1      28.050   3.332  30.566  0.00  0.00     0.005 C 
ATOM     10  C14 <0> d   1      28.481   4.732  31.017  0.00  0.00     0.116 C 
ATOM     11  C15 <0> d   1      29.789   5.070  30.337  0.00  0.00     0.259 C 
ATOM     12  O16 <0> d   1      29.939   6.124  29.764  0.00  0.00    -0.265 OA
ATOM     13  O17 <0> d   1      30.785   4.161  30.387  0.00  0.00    -0.321 OA
ATOM     14  C18 <0> d   1      30.425   2.807  29.993  0.00  0.00     0.188 C 
ATOM     15  C19 <0> d   1      29.204   2.350  30.796  0.00  0.00    -0.014 C 
ATOM     16  C20 <0> d   1      29.550   2.328  32.286  0.00  0.00     0.018 C 
ATOM     17  C21 <0> d   1      28.792   0.944  30.359  0.00  0.00     0.001 C 
ATOM     18  C23 <0> d   1      29.957  -0.023  30.541  0.00  0.00     0.007 C 
ATOM     19  C24 <0> d   1      29.547  -1.465  30.197  0.00  0.00     0.013 C 
ATOM     20  C25 <0> d   1      28.344  -1.843  31.030  0.00  0.00    -0.009 C 
ATOM     21  C26 <0> d   1      28.655  -1.628  32.513  0.00  0.00     0.018 C 
ENDROOT
BRANCH   2  22
ATOM     22  O3  <0> d   1      28.315  -4.164  31.731  0.00  0.00    -0.389 OA
ATOM     23  H30 <0> d   1      27.848  -4.240  32.574  0.00  0.00     0.210 HD
ENDBRANCH   2  22
TORSDOF 1
ENDMDL
MODEL 89
REMARK CAVERDOCK RESULT:      -4.2      0.000      0.000
REMARK CAVERDOCK CONSTRAINTS:       0.1      0.0      0.0      0.0
REMARK CAVERDOCK TUNNEL: 88     -4.2      3.4    89.10
REMARK  1 active torsions:
REMARK  status: ('A' for Active; 'I' for Inactive)
REMARK    1  A    between atoms: C2_2  and  O3_3 
ROOT
ATOM      1  C1  <0> d   1      27.921  -3.972  29.595  0.00  0.00     0.046 C 
ATOM      2  C2  <0> d   1      27.596  -3.398  30.975  0.00  0.00     0.062 C 
ATOM      3  C4  <0> d   1      26.074  -3.139  31.104  0.00  0.00     0.038 C 
ATOM      4  C5  <0> d   1      25.902  -1.603  31.261  0.00  0.00     0.009 C 
ATOM      5  C6  <0> d   1      27.176  -1.049  30.614  0.00  0.00     0.001 C 
ATOM      6  C8  <0> d   1      27.580   0.350  31.039  0.00  0.00    -0.005 C 
ATOM      7  C10 <0> d   1      26.508   1.361  30.626  0.00  0.00     0.006 C 
ATOM      8  C11 <0> d   1      26.959   2.771  31.015  0.00  0.00     0.006 C 
ATOM      9  C12 <0> d   1      28.271   3.102  30.302  0.00  0.00     0.005 C 
ATOM     10  C14 <0> d   1      28.726   4.512  30.697  0.00  0.00     0.116 C 
ATOM     11  C15 <0> d   1      30.110   4.740  30.133  0.00  0.00     0.259 C 
ATOM     12  O16 <0> d   1      30.370   5.743  29.508  0.00  0.00    -0.265 OA
ATOM     13  O17 <0> d   1      31.049   3.795  30.347  0.00  0.00    -0.321 OA
ATOM     14  C18 <0> d   1      30.661   2.433  30.012  0.00  0.00     0.188 C 
ATOM     15  C19 <0> d   1      29.345   2.090  30.715  0.00  0.00    -0.014 C 
ATOM     16  C20 <0> d   1      29.541   2.162  32.231  0.00  0.00     0.018 C 
ATOM     17  C21 <0> d   1      28.907   0.675  30.335  0.00  0.00     0.001 C 
ATOM     18  C23 <0> d   1      29.997  -0.326  30.702  0.00  0.00     0.007 C 
ATOM     19  C24 <0> d   1      29.550  -1.770  30.417  0.00  0.00     0.013 C 
ATOM     20  C25 <0> d   1      28.253  -2.033  31.147  0.00  0.00    -0.009 C 
ATOM     21  C26 <0> d   1      28.426  -1.724  32.635  0.00  0.00     0.018 C 
ENDROOT
BRANCH   2  22
ATOM     22  O3  <0> d   1      28.037  -4.293  31.998  0.00  0.00    -0.389 OA
ATOM     23  H30 <0> d   1      28.995  -4.418  32.026  0.00  0.00     0.210 HD
ENDBRANCH   2  22
TORSDOF 1
ENDMDL
MODEL 90
REMARK CAVERDOCK RESULT:      -4.9      0.000      0.000
REMARK CAVERDOCK CONSTRAINTS:       0.0      0.0      0.0      0.0
REMARK CAVERDOCK TUNNEL: 89     -4.9      3.3     90.4
REMARK  1 active torsions:
REMARK  status: ('A' for Active; 'I' for Inactive)
REMARK    1  A    between atoms: C2_2  and  O3_3 
ROOT
ATOM      1  C1  <0> d   1      27.837  -3.938  29.327  0.00  0.00     0.046 C 
ATOM      2  C2  <0> d   1      27.598  -3.488  30.770  0.00  0.00     0.062 C 
ATOM      3  C4  <0> d   1      26.083  -3.308  31.033  0.00  0.00     0.038 C 
ATOM      4  C5  <0> d   1      25.864  -1.799  31.326  0.00  0.00     0.009 C 
ATOM      5  C6  <0> d   1      27.061  -1.139  30.634  0.00  0.00     0.001 C 
ATOM      6  C8  <0> d   1      27.442   0.239  31.139  0.00  0.00    -0.005 C 
ATOM      7  C10 <0> d   1      26.303   1.230  30.891  0.00  0.00     0.006 C 
ATOM      8  C11 <0> d   1      26.729   2.624  31.359  0.00  0.00     0.006 C 
ATOM      9  C12 <0> d   1      27.967   3.068  30.579  0.00  0.00     0.005 C 
ATOM     10  C14 <0> d   1      28.396   4.462  31.053  0.00  0.00     0.116 C 
ATOM     11  C15 <0> d   1      29.723   4.796  30.408  0.00  0.00     0.259 C 
ATOM     12  O16 <0> d   1      29.894   5.854  29.849  0.00  0.00    -0.265 OA
ATOM     13  O17 <0> d   1      30.711   3.880  30.474  0.00  0.00    -0.321 OA
ATOM     14  C18 <0> d   1      30.352   2.532  30.059  0.00  0.00     0.188 C 
ATOM     15  C19 <0> d   1      29.108   2.076  30.828  0.00  0.00    -0.014 C 
ATOM     16  C20 <0> d   1      29.418   2.038  32.326  0.00  0.00     0.018 C 
ATOM     17  C21 <0> d   1      28.697   0.677  30.368  0.00  0.00     0.001 C 
ATOM     18  C23 <0> d   1      29.850  -0.300  30.570  0.00  0.00     0.007 C 
ATOM     19  C24 <0> d   1      29.439  -1.736  30.203  0.00  0.00     0.013 C 
ATOM     20  C25 <0> d   1      28.214  -2.113  31.003  0.00  0.00    -0.009 C 
ATOM     21  C26 <0> d   1      28.490  -1.913  32.495  0.00  0.00     0.018 C 
ENDROOT
BRANCH   2  22
ATOM     22  O3  <0> d   1      28.152  -4.439  31.682  0.00  0.00    -0.389 OA
ATOM     23  H30 <0> d   1      28.027  -5.359  31.414  0.00  0.00     0.210 HD
ENDBRANCH   2  22
TORSDOF 1
ENDMDL
MODEL 91
REMARK CAVERDOCK RESULT:      -5.4      0.000      0.000
REMARK CAVERDOCK CONSTRAINTS:       0.1      0.0      0.0      0.0
REMARK CAVERDOCK TUNNEL: 90     -5.4      3.3     91.5
REMARK  1 active torsions:
REMARK  status: ('A' for Active; 'I' for Inactive)
REMARK    1  A    between atoms: C2_2  and  O3_3 
ROOT
ATOM      1  C1  <0> d   1      25.048  -1.507  33.125  0.00  0.00     0.046 C 
ATOM      2  C2  <0> d   1      26.565  -1.650  33.272  0.00  0.00     0.062 C 
ATOM      3  C4  <0> d   1      27.061  -0.857  34.506  0.00  0.00     0.038 C 
ATOM      4  C5  <0> d   1      27.982   0.270  33.962  0.00  0.00     0.009 C 
ATOM      5  C6  <0> d   1      27.487   0.451  32.522  0.00  0.00     0.001 C 
ATOM      6  C8  <0> d   1      28.471   1.085  31.558  0.00  0.00    -0.005 C 
ATOM      7  C10 <0> d   1      28.800   2.513  31.998  0.00  0.00     0.006 C 
ATOM      8  C11 <0> d   1      29.751   3.153  30.984  0.00  0.00     0.006 C 
ATOM      9  C12 <0> d   1      29.083   3.187  29.608  0.00  0.00     0.005 C 
ATOM     10  C14 <0> d   1      30.038   3.822  28.591  0.00  0.00     0.116 C 
ATOM     11  C15 <0> d   1      29.434   3.671  27.213  0.00  0.00     0.259 C 
ATOM     12  O16 <0> d   1      29.351   4.617  26.463  0.00  0.00    -0.265 OA
ATOM     13  O17 <0> d   1      28.990   2.452  26.842  0.00  0.00    -0.321 OA
ATOM     14  C18 <0> d   1      28.099   1.792  27.783  0.00  0.00     0.188 C 
ATOM     15  C19 <0> d   1      28.753   1.757  29.167  0.00  0.00    -0.014 C 
ATOM     16  C20 <0> d   1      30.048   0.945  29.100  0.00  0.00     0.018 C 
ATOM     17  C21 <0> d   1      27.805   1.102  30.173  0.00  0.00     0.001 C 
ATOM     18  C23 <0> d   1      27.438  -0.303  29.709  0.00  0.00     0.007 C 
ATOM     19  C24 <0> d   1      26.559  -1.023  30.744  0.00  0.00     0.013 C 
ATOM     20  C25 <0> d   1      27.273  -1.022  32.077  0.00  0.00    -0.009 C 
ATOM     21  C26 <0> d   1      28.665  -1.635  31.918  0.00  0.00     0.018 C 
ENDROOT
BRANCH   2  22
ATOM     22  O3  <0> d   1      26.921  -3.029  33.391  0.00  0.00    -0.389 OA
ATOM     23  H30 <0> d   1      26.723  -3.556  32.605  0.00  0.00     0.210 HD
ENDBRANCH   2  22
TORSDOF 1
ENDMDL
MODEL 92
REMARK CAVERDOCK RESULT:      -5.7      0.000      0.000
REMARK CAVERDOCK CONSTRAINTS:       0.1      0.0      0.0      0.0
REMARK CAVERDOCK TUNNEL: 91     -5.7      3.3     92.2
REMARK  1 active torsions:
REMARK  status: ('A' for Active; 'I' for Inactive)
REMARK    1  A    between atoms: C2_2  and  O3_3 
ROOT
ATOM      1  C1  <0> d   1      25.287  -1.984  33.024  0.00  0.00     0.046 C 
ATOM      2  C2  <0> d   1      26.803  -1.928  33.219  0.00  0.00     0.062 C 
ATOM      3  C4  <0> d   1      27.157  -1.013  34.417  0.00  0.00     0.038 C 
ATOM      4  C5  <0> d   1      27.949   0.189  33.833  0.00  0.00     0.009 C 
ATOM      5  C6  <0> d   1      27.483   0.228  32.373  0.00  0.00     0.001 C 
ATOM      6  C8  <0> d   1      28.412   0.927  31.400  0.00  0.00    -0.005 C 
ATOM      7  C10 <0> d   1      28.548   2.407  31.765  0.00  0.00     0.006 C 
ATOM      8  C11 <0> d   1      29.445   3.105  30.740  0.00  0.00     0.006 C 
ATOM      9  C12 <0> d   1      28.824   2.980  29.348  0.00  0.00     0.005 C 
ATOM     10  C14 <0> d   1      29.727   3.674  28.322  0.00  0.00     0.116 C 
ATOM     11  C15 <0> d   1      29.192   3.374  26.939  0.00  0.00     0.259 C 
ATOM     12  O16 <0> d   1      29.018   4.260  26.134  0.00  0.00    -0.265 OA
ATOM     13  O17 <0> d   1      28.915   2.091  26.628  0.00  0.00    -0.321 OA
ATOM     14  C18 <0> d   1      28.081   1.376  27.582  0.00  0.00     0.188 C 
ATOM     15  C19 <0> d   1      28.689   1.498  28.982  0.00  0.00    -0.014 C 
ATOM     16  C20 <0> d   1      30.076   0.853  28.997  0.00  0.00     0.018 C 
ATOM     17  C21 <0> d   1      27.796   0.786  30.000  0.00  0.00     0.001 C 
ATOM     18  C23 <0> d   1      27.622  -0.678  29.608  0.00  0.00     0.007 C 
ATOM     19  C24 <0> d   1      26.805  -1.445  30.660  0.00  0.00     0.013 C 
ATOM     20  C25 <0> d   1      27.468  -1.282  32.009  0.00  0.00    -0.009 C 
ATOM     21  C26 <0> d   1      28.930  -1.724  31.922  0.00  0.00     0.018 C 
ENDROOT
BRANCH   2  22
ATOM     22  O3  <0> d   1      27.323  -3.243  33.427  0.00  0.00    -0.389 OA
ATOM     23  H30 <0> d   1      27.761  -3.363  34.280  0.00  0.00     0.210 HD
ENDBRANCH   2  22
TORSDOF 1
ENDMDL
MODEL 93
REMARK CAVERDOCK RESULT:      -6.0      0.000      0.000
REMARK CAVERDOCK CONSTRAINTS:       0.0      0.0      0.0      0.0
REMARK CAVERDOCK TUNNEL: 92     -6.0      3.3     93.1
REMARK  1 active torsions:
REMARK  status: ('A' for Active; 'I' for Inactive)
REMARK    1  A    between atoms: C2_2  and  O3_3 
ROOT
ATOM      1  C1  <0> d   1      25.087  -1.727  33.175  0.00  0.00     0.046 C 
ATOM      2  C2  <0> d   1      26.608  -1.835  33.302  0.00  0.00     0.062 C 
ATOM      3  C4  <0> d   1      27.103  -1.028  34.527  0.00  0.00     0.038 C 
ATOM      4  C5  <0> d   1      27.990   0.119  33.969  0.00  0.00     0.009 C 
ATOM      5  C6  <0> d   1      27.472   0.284  32.536  0.00  0.00     0.001 C 
ATOM      6  C8  <0> d   1      28.428   0.939  31.557  0.00  0.00    -0.005 C 
ATOM      7  C10 <0> d   1      28.730   2.375  31.990  0.00  0.00     0.006 C 
ATOM      8  C11 <0> d   1      29.652   3.034  30.962  0.00  0.00     0.006 C 
ATOM      9  C12 <0> d   1      28.965   3.049  29.595  0.00  0.00     0.005 C 
ATOM     10  C14 <0> d   1      29.892   3.704  28.564  0.00  0.00     0.116 C 
ATOM     11  C15 <0> d   1      29.274   3.536  27.194  0.00  0.00     0.259 C 
ATOM     12  O16 <0> d   1      29.159   4.477  26.444  0.00  0.00    -0.265 OA
ATOM     13  O17 <0> d   1      28.854   2.306  26.832  0.00  0.00    -0.321 OA
ATOM     14  C18 <0> d   1      27.990   1.628  27.786  0.00  0.00     0.188 C 
ATOM     15  C19 <0> d   1      28.663   1.611  29.161  0.00  0.00    -0.014 C 
ATOM     16  C20 <0> d   1      29.976   0.829  29.079  0.00  0.00     0.018 C 
ATOM     17  C21 <0> d   1      27.744   0.937  30.181  0.00  0.00     0.001 C 
ATOM     18  C23 <0> d   1      27.404  -0.477  29.725  0.00  0.00     0.007 C 
ATOM     19  C24 <0> d   1      26.555  -1.215  30.774  0.00  0.00     0.013 C 
ATOM     20  C25 <0> d   1      27.286  -1.194  32.096  0.00  0.00    -0.009 C 
ATOM     21  C26 <0> d   1      28.690  -1.776  31.920  0.00  0.00     0.018 C 
ENDROOT
BRANCH   2  22
ATOM     22  O3  <0> d   1      26.998  -3.205  33.419  0.00  0.00    -0.389 OA
ATOM     23  H30 <0> d   1      26.951  -3.700  32.591  0.00  0.00     0.210 HD
ENDBRANCH   2  22
TORSDOF 1
ENDMDL
MODEL 94
REMARK CAVERDOCK RESULT:      -6.8      0.000      0.000
REMARK CAVERDOCK CONSTRAINTS:       0.0      0.0      0.0      0.0
REMARK CAVERDOCK TUNNEL: 93     -6.8      3.3     94.2
REMARK  1 active torsions:
REMARK  status: ('A' for Active; 'I' for Inactive)
REMARK    1  A    between atoms: C2_2  and  O3_3 
ROOT
ATOM      1  C1  <0> d   1      25.019  -1.843  33.269  0.00  0.00     0.046 C 
ATOM      2  C2  <0> d   1      26.541  -1.907  33.417  0.00  0.00     0.062 C 
ATOM      3  C4  <0> d   1      27.003  -1.021  34.600  0.00  0.00     0.038 C 
ATOM      4  C5  <0> d   1      27.870   0.113  33.986  0.00  0.00     0.009 C 
ATOM      5  C6  <0> d   1      27.364   0.185  32.541  0.00  0.00     0.001 C 
ATOM      6  C8  <0> d   1      28.316   0.806  31.536  0.00  0.00    -0.005 C 
ATOM      7  C10 <0> d   1      28.580   2.271  31.890  0.00  0.00     0.006 C 
ATOM      8  C11 <0> d   1      29.498   2.893  30.836  0.00  0.00     0.006 C 
ATOM      9  C12 <0> d   1      28.826   2.815  29.463  0.00  0.00     0.005 C 
ATOM     10  C14 <0> d   1      29.750   3.432  28.407  0.00  0.00     0.116 C 
ATOM     11  C15 <0> d   1      29.151   3.173  27.042  0.00  0.00     0.259 C 
ATOM     12  O16 <0> d   1      29.023   4.068  26.239  0.00  0.00    -0.265 OA
ATOM     13  O17 <0> d   1      28.763   1.915  26.746  0.00  0.00    -0.321 OA
ATOM     14  C18 <0> d   1      27.904   1.271  27.728  0.00  0.00     0.188 C 
ATOM     15  C19 <0> d   1      28.562   1.348  29.109  0.00  0.00    -0.014 C 
ATOM     16  C20 <0> d   1      29.893   0.594  29.084  0.00  0.00     0.018 C 
ATOM     17  C21 <0> d   1      27.647   0.711  30.156  0.00  0.00     0.001 C 
ATOM     18  C23 <0> d   1      27.345  -0.734  29.777  0.00  0.00     0.007 C 
ATOM     19  C24 <0> d   1      26.502  -1.432  30.857  0.00  0.00     0.013 C 
ATOM     20  C25 <0> d   1      27.217  -1.319  32.184  0.00  0.00    -0.009 C 
ATOM     21  C26 <0> d   1      28.636  -1.877  32.055  0.00  0.00     0.018 C 
ENDROOT
BRANCH   2  22
ATOM     22  O3  <0> d   1      26.960  -3.259  33.615  0.00  0.00    -0.389 OA
ATOM     23  H30 <0> d   1      27.833  -3.345  34.022  0.00  0.00     0.210 HD
ENDBRANCH   2  22
TORSDOF 1
ENDMDL
MODEL 95
REMARK CAVERDOCK RESULT:      -7.2      0.000      0.000
REMARK CAVERDOCK CONSTRAINTS:       0.0      0.0      0.0      0.0
REMARK CAVERDOCK TUNNEL: 94     -7.2      3.3     95.4
REMARK  1 active torsions:
REMARK  status: ('A' for Active; 'I' for Inactive)
REMARK    1  A    between atoms: C2_2  and  O3_3 
ROOT
ATOM      1  C1  <0> d   1      24.957  -1.770  33.481  0.00  0.00     0.046 C 
ATOM      2  C2  <0> d   1      26.480  -1.868  33.585  0.00  0.00     0.062 C 
ATOM      3  C4  <0> d   1      26.998  -0.978  34.741  0.00  0.00     0.038 C 
ATOM      4  C5  <0> d   1      27.872   0.127  34.087  0.00  0.00     0.009 C 
ATOM      5  C6  <0> d   1      27.325   0.193  32.656  0.00  0.00     0.001 C 
ATOM      6  C8  <0> d   1      28.260   0.779  31.616  0.00  0.00    -0.005 C 
ATOM      7  C10 <0> d   1      28.568   2.242  31.942  0.00  0.00     0.006 C 
ATOM      8  C11 <0> d   1      29.468   2.828  30.852  0.00  0.00     0.006 C 
ATOM      9  C12 <0> d   1      28.754   2.749  29.502  0.00  0.00     0.005 C 
ATOM     10  C14 <0> d   1      29.659   3.331  28.410  0.00  0.00     0.116 C 
ATOM     11  C15 <0> d   1      29.013   3.069  27.068  0.00  0.00     0.259 C 
ATOM     12  O16 <0> d   1      28.882   3.956  26.256  0.00  0.00    -0.265 OA
ATOM     13  O17 <0> d   1      28.588   1.817  26.800  0.00  0.00    -0.321 OA
ATOM     14  C18 <0> d   1      27.744   1.205  27.816  0.00  0.00     0.188 C 
ATOM     15  C19 <0> d   1      28.445   1.284  29.175  0.00  0.00    -0.014 C 
ATOM     16  C20 <0> d   1      29.757   0.498  29.120  0.00  0.00     0.018 C 
ATOM     17  C21 <0> d   1      27.548   0.682  30.258  0.00  0.00     0.001 C 
ATOM     18  C23 <0> d   1      27.201  -0.761  29.907  0.00  0.00     0.007 C 
ATOM     19  C24 <0> d   1      26.375  -1.425  31.021  0.00  0.00     0.013 C 
ATOM     20  C25 <0> d   1      27.132  -1.312  32.324  0.00  0.00    -0.009 C 
ATOM     21  C26 <0> d   1      28.534  -1.904  32.160  0.00  0.00     0.018 C 
ENDROOT
BRANCH   2  22
ATOM     22  O3  <0> d   1      26.875  -3.227  33.788  0.00  0.00    -0.389 OA
ATOM     23  H30 <0> d   1      26.145  -3.859  33.744  0.00  0.00     0.210 HD
ENDBRANCH   2  22
TORSDOF 1
ENDMDL
MODEL 96
REMARK CAVERDOCK RESULT:      -7.6      0.000      0.000
REMARK CAVERDOCK CONSTRAINTS:       0.0      0.0      0.0      0.0
REMARK CAVERDOCK TUNNEL: 95     -7.6      3.3     96.4
REMARK  1 active torsions:
REMARK  status: ('A' for Active; 'I' for Inactive)
REMARK    1  A    between atoms: C2_2  and  O3_3 
ROOT
ATOM      1  C1  <0> d   1      25.000  -2.001  33.464  0.00  0.00     0.046 C 
ATOM      2  C2  <0> d   1      26.525  -2.069  33.578  0.00  0.00     0.062 C 
ATOM      3  C4  <0> d   1      27.015  -1.184  34.751  0.00  0.00     0.038 C 
ATOM      4  C5  <0> d   1      27.870  -0.052  34.119  0.00  0.00     0.009 C 
ATOM      5  C6  <0> d   1      27.333   0.022  32.685  0.00  0.00     0.001 C 
ATOM      6  C8  <0> d   1      28.263   0.642  31.660  0.00  0.00    -0.005 C 
ATOM      7  C10 <0> d   1      28.538   2.106  32.008  0.00  0.00     0.006 C 
ATOM      8  C11 <0> d   1      29.434   2.727  30.934  0.00  0.00     0.006 C 
ATOM      9  C12 <0> d   1      28.731   2.651  29.577  0.00  0.00     0.005 C 
ATOM     10  C14 <0> d   1      29.632   3.267  28.500  0.00  0.00     0.116 C 
ATOM     11  C15 <0> d   1      29.003   3.010  27.150  0.00  0.00     0.259 C 
ATOM     12  O16 <0> d   1      28.859   3.905  26.349  0.00  0.00    -0.265 OA
ATOM     13  O17 <0> d   1      28.605   1.753  26.861  0.00  0.00    -0.321 OA
ATOM     14  C18 <0> d   1      27.768   1.110  27.862  0.00  0.00     0.188 C 
ATOM     15  C19 <0> d   1      28.456   1.185  29.228  0.00  0.00    -0.014 C 
ATOM     16  C20 <0> d   1      29.785   0.428  29.173  0.00  0.00     0.018 C 
ATOM     17  C21 <0> d   1      27.564   0.549  30.295  0.00  0.00     0.001 C 
ATOM     18  C23 <0> d   1      27.250  -0.896  29.922  0.00  0.00     0.007 C 
ATOM     19  C24 <0> d   1      26.429  -1.592  31.020  0.00  0.00     0.013 C 
ATOM     20  C25 <0> d   1      27.174  -1.481  32.331  0.00  0.00    -0.009 C 
ATOM     21  C26 <0> d   1      28.589  -2.042  32.169  0.00  0.00     0.018 C 
ENDROOT
BRANCH   2  22
ATOM     22  O3  <0> d   1      26.946  -3.422  33.766  0.00  0.00    -0.389 OA
ATOM     23  H30 <0> d   1      26.384  -3.929  34.368  0.00  0.00     0.210 HD
ENDBRANCH   2  22
TORSDOF 1
ENDMDL
MODEL 97
REMARK CAVERDOCK RESULT:      -8.0      0.000      0.000
REMARK CAVERDOCK CONSTRAINTS:       0.0      0.0      0.0      0.0
REMARK CAVERDOCK TUNNEL: 96     -8.0      3.3     97.5
REMARK  1 active torsions:
REMARK  status: ('A' for Active; 'I' for Inactive)
REMARK    1  A    between atoms: C2_2  and  O3_3 
ROOT
ATOM      1  C1  <0> d   1      25.117  -2.450  33.374  0.00  0.00     0.046 C 
ATOM      2  C2  <0> d   1      26.640  -2.427  33.522  0.00  0.00     0.062 C 
ATOM      3  C4  <0> d   1      27.050  -1.529  34.715  0.00  0.00     0.038 C 
ATOM      4  C5  <0> d   1      27.849  -0.339  34.114  0.00  0.00     0.009 C 
ATOM      5  C6  <0> d   1      27.339  -0.280  32.670  0.00  0.00     0.001 C 
ATOM      6  C8  <0> d   1      28.252   0.408  31.673  0.00  0.00    -0.005 C 
ATOM      7  C10 <0> d   1      28.430   1.881  32.043  0.00  0.00     0.006 C 
ATOM      8  C11 <0> d   1      29.309   2.568  30.996  0.00  0.00     0.006 C 
ATOM      9  C12 <0> d   1      28.643   2.467  29.623  0.00  0.00     0.005 C 
ATOM     10  C14 <0> d   1      29.527   3.149  28.574  0.00  0.00     0.116 C 
ATOM     11  C15 <0> d   1      28.944   2.871  27.206  0.00  0.00     0.259 C 
ATOM     12  O16 <0> d   1      28.763   3.766  26.413  0.00  0.00    -0.265 OA
ATOM     13  O17 <0> d   1      28.630   1.596  26.895  0.00  0.00    -0.321 OA
ATOM     14  C18 <0> d   1      27.811   0.892  27.870  0.00  0.00     0.188 C 
ATOM     15  C19 <0> d   1      28.465   0.991  29.252  0.00  0.00    -0.014 C 
ATOM     16  C20 <0> d   1      29.838   0.316  29.218  0.00  0.00     0.018 C 
ATOM     17  C21 <0> d   1      27.589   0.289  30.291  0.00  0.00     0.001 C 
ATOM     18  C23 <0> d   1      27.372  -1.167  29.895  0.00  0.00     0.007 C 
ATOM     19  C24 <0> d   1      26.572  -1.925  30.968  0.00  0.00     0.013 C 
ATOM     20  C25 <0> d   1      27.280  -1.786  32.296  0.00  0.00    -0.009 C 
ATOM     21  C26 <0> d   1      28.729  -2.258  32.160  0.00  0.00     0.018 C 
ENDROOT
BRANCH   2  22
ATOM     22  O3  <0> d   1      27.139  -3.754  33.704  0.00  0.00    -0.389 OA
ATOM     23  H30 <0> d   1      26.490  -4.371  34.069  0.00  0.00     0.210 HD
ENDBRANCH   2  22
TORSDOF 1
ENDMDL
MODEL 98
REMARK CAVERDOCK RESULT:      -7.8      0.000      0.000
REMARK CAVERDOCK CONSTRAINTS:       0.0      0.0      0.0      0.0
REMARK CAVERDOCK TUNNEL: 97     -7.8      3.3     98.2
REMARK  1 active torsions:
REMARK  status: ('A' for Active; 'I' for Inactive)
REMARK    1  A    between atoms: C2_2  and  O3_3 
ROOT
ATOM      1  C1  <0> d   1      31.636   3.661  30.142  0.00  0.00     0.046 C 
ATOM      2  C2  <0> d   1      30.179   3.680  29.675  0.00  0.00     0.062 C 
ATOM      3  C4  <0> d   1      29.316   4.526  30.643  0.00  0.00     0.038 C 
ATOM      4  C5  <0> d   1      28.302   3.547  31.296  0.00  0.00     0.009 C 
ATOM      5  C6  <0> d   1      29.004   2.191  31.167  0.00  0.00     0.001 C 
ATOM      6  C8  <0> d   1      28.105   0.971  31.227  0.00  0.00    -0.005 C 
ATOM      7  C10 <0> d   1      27.419   0.883  32.592  0.00  0.00     0.006 C 
ATOM      8  C11 <0> d   1      26.560  -0.382  32.651  0.00  0.00     0.006 C 
ATOM      9  C12 <0> d   1      27.447  -1.612  32.448  0.00  0.00     0.005 C 
ATOM     10  C14 <0> d   1      26.585  -2.878  32.500  0.00  0.00     0.116 C 
ATOM     11  C15 <0> d   1      27.447  -4.057  32.110  0.00  0.00     0.259 C 
ATOM     12  O16 <0> d   1      27.473  -5.060  32.786  0.00  0.00    -0.265 OA
ATOM     13  O17 <0> d   1      28.188  -3.960  30.987  0.00  0.00    -0.321 OA
ATOM     14  C18 <0> d   1      29.008  -2.763  30.873  0.00  0.00     0.188 C 
ATOM     15  C19 <0> d   1      28.133  -1.524  31.081  0.00  0.00    -0.014 C 
ATOM     16  C20 <0> d   1      27.063  -1.464  29.989  0.00  0.00     0.018 C 
ATOM     17  C21 <0> d   1      28.994  -0.262  31.005  0.00  0.00     0.001 C 
ATOM     18  C23 <0> d   1      29.716  -0.200  29.664  0.00  0.00     0.007 C 
ATOM     19  C24 <0> d   1      30.519   1.103  29.519  0.00  0.00     0.013 C 
ATOM     20  C25 <0> d   1      29.589   2.276  29.731  0.00  0.00    -0.009 C 
ATOM     21  C26 <0> d   1      28.402   2.174  28.771  0.00  0.00     0.018 C 
ENDROOT
BRANCH   2  22
ATOM     22  O3  <0> d   1      30.093   4.202  28.348  0.00  0.00    -0.389 OA
ATOM     23  H30 <0> d   1      29.372   4.831  28.218  0.00  0.00     0.210 HD
ENDBRANCH   2  22
TORSDOF 1
ENDMDL
MODEL 99
REMARK CAVERDOCK RESULT:      -8.7      0.000      0.000
REMARK CAVERDOCK CONSTRAINTS:       0.0      0.0      0.0      0.0
REMARK CAVERDOCK TUNNEL: 98     -8.7      3.2     99.5
REMARK  1 active torsions:
REMARK  status: ('A' for Active; 'I' for Inactive)
REMARK    1  A    between atoms: C2_2  and  O3_3 
ROOT
ATOM      1  C1  <0> d   1      25.192  -3.071  33.312  0.00  0.00     0.046 C 
ATOM      2  C2  <0> d   1      26.708  -2.955  33.485  0.00  0.00     0.062 C 
ATOM      3  C4  <0> d   1      27.042  -2.057  34.701  0.00  0.00     0.038 C 
ATOM      4  C5  <0> d   1      27.773  -0.808  34.137  0.00  0.00     0.009 C 
ATOM      5  C6  <0> d   1      27.283  -0.752  32.686  0.00  0.00     0.001 C 
ATOM      6  C8  <0> d   1      28.166   0.012  31.717  0.00  0.00    -0.005 C 
ATOM      7  C10 <0> d   1      28.245   1.486  32.119  0.00  0.00     0.006 C 
ATOM      8  C11 <0> d   1      29.095   2.247  31.100  0.00  0.00     0.006 C 
ATOM      9  C12 <0> d   1      28.457   2.132  29.715  0.00  0.00     0.005 C 
ATOM     10  C14 <0> d   1      29.313   2.890  28.693  0.00  0.00     0.116 C 
ATOM     11  C15 <0> d   1      28.769   2.604  27.311  0.00  0.00     0.259 C 
ATOM     12  O16 <0> d   1      28.544   3.501  26.533  0.00  0.00    -0.265 OA
ATOM     13  O17 <0> d   1      28.541   1.318  26.971  0.00  0.00    -0.321 OA
ATOM     14  C18 <0> d   1      27.753   0.544  27.918  0.00  0.00     0.188 C 
ATOM     15  C19 <0> d   1      28.378   0.656  29.312  0.00  0.00    -0.014 C 
ATOM     16  C20 <0> d   1      29.791   0.069  29.288  0.00  0.00     0.018 C 
ATOM     17  C21 <0> d   1      27.533  -0.120  30.323  0.00  0.00     0.001 C 
ATOM     18  C23 <0> d   1      27.414  -1.579  29.896  0.00  0.00     0.007 C 
ATOM     19  C24 <0> d   1      26.647  -2.407  30.940  0.00  0.00     0.013 C 
ATOM     20  C25 <0> d   1      27.325  -2.251  32.282  0.00  0.00    -0.009 C 
ATOM     21  C26 <0> d   1      28.803  -2.628  32.161  0.00  0.00     0.018 C 
ENDROOT
BRANCH   2  22
ATOM     22  O3  <0> d   1      27.286  -4.252  33.650  0.00  0.00    -0.389 OA
ATOM     23  H30 <0> d   1      28.223  -4.238  33.883  0.00  0.00     0.210 HD
ENDBRANCH   2  22
TORSDOF 1
ENDMDL
MODEL 100
REMARK CAVERDOCK RESULT:      -8.8      0.000      0.000
REMARK CAVERDOCK CONSTRAINTS:       0.0      0.0      0.0      0.0
REMARK CAVERDOCK TUNNEL: 99     -8.8      3.3    100.3
REMARK  1 active torsions:
REMARK  status: ('A' for Active; 'I' for Inactive)
REMARK    1  A    between atoms: C2_2  and  O3_3 
ROOT
ATOM      1  C1  <0> d   1      25.191  -3.225  33.444  0.00  0.00     0.046 C 
ATOM      2  C2  <0> d   1      26.711  -3.130  33.589  0.00  0.00     0.062 C 
ATOM      3  C4  <0> d   1      27.079  -2.237  34.799  0.00  0.00     0.038 C 
ATOM      4  C5  <0> d   1      27.816  -0.997  34.222  0.00  0.00     0.009 C 
ATOM      5  C6  <0> d   1      27.301  -0.934  32.780  0.00  0.00     0.001 C 
ATOM      6  C8  <0> d   1      28.176  -0.182  31.795  0.00  0.00    -0.005 C 
ATOM      7  C10 <0> d   1      28.282   1.291  32.195  0.00  0.00     0.006 C 
ATOM      8  C11 <0> d   1      29.124   2.041  31.161  0.00  0.00     0.006 C 
ATOM      9  C12 <0> d   1      28.459   1.934  29.787  0.00  0.00     0.005 C 
ATOM     10  C14 <0> d   1      29.306   2.681  28.750  0.00  0.00     0.116 C 
ATOM     11  C15 <0> d   1      28.734   2.402  27.379  0.00  0.00     0.259 C 
ATOM     12  O16 <0> d   1      28.507   3.303  26.604  0.00  0.00    -0.265 OA
ATOM     13  O17 <0> d   1      28.482   1.120  27.042  0.00  0.00    -0.321 OA
ATOM     14  C18 <0> d   1      27.702   0.356  28.004  0.00  0.00     0.188 C 
ATOM     15  C19 <0> d   1      28.353   0.459  29.386  0.00  0.00    -0.014 C 
ATOM     16  C20 <0> d   1      29.757  -0.146  29.337  0.00  0.00     0.018 C 
ATOM     17  C21 <0> d   1      27.516  -0.305  30.413  0.00  0.00     0.001 C 
ATOM     18  C23 <0> d   1      27.370  -1.762  29.988  0.00  0.00     0.007 C 
ATOM     19  C24 <0> d   1      26.611  -2.581  31.046  0.00  0.00     0.013 C 
ATOM     20  C25 <0> d   1      27.315  -2.433  32.375  0.00  0.00    -0.009 C 
ATOM     21  C26 <0> d   1      28.785  -2.830  32.227  0.00  0.00     0.018 C 
ENDROOT
BRANCH   2  22
ATOM     22  O3  <0> d   1      27.274  -4.434  33.744  0.00  0.00    -0.389 OA
ATOM     23  H30 <0> d   1      28.193  -4.503  33.452  0.00  0.00     0.210 HD
ENDBRANCH   2  22
TORSDOF 1
ENDMDL
MODEL 101
REMARK CAVERDOCK RESULT:      -9.1      0.000      0.000
REMARK CAVERDOCK CONSTRAINTS:       0.0      0.0      0.0      0.0
REMARK CAVERDOCK TUNNEL: 100     -9.1      3.3    101.4
REMARK  1 active torsions:
REMARK  status: ('A' for Active; 'I' for Inactive)
REMARK    1  A    between atoms: C2_2  and  O3_3 
ROOT
ATOM      1  C1  <0> d   1      31.274   3.283  29.897  0.00  0.00     0.046 C 
ATOM      2  C2  <0> d   1      29.771   3.229  29.614  0.00  0.00     0.062 C 
ATOM      3  C4  <0> d   1      28.998   4.081  30.650  0.00  0.00     0.038 C 
ATOM      4  C5  <0> d   1      28.113   3.093  31.459  0.00  0.00     0.009 C 
ATOM      5  C6  <0> d   1      28.850   1.760  31.292  0.00  0.00     0.001 C 
ATOM      6  C8  <0> d   1      28.016   0.511  31.507  0.00  0.00    -0.005 C 
ATOM      7  C10 <0> d   1      27.507   0.453  32.949  0.00  0.00     0.006 C 
ATOM      8  C11 <0> d   1      26.714  -0.839  33.159  0.00  0.00     0.006 C 
ATOM      9  C12 <0> d   1      27.620  -2.042  32.892  0.00  0.00     0.005 C 
ATOM     10  C14 <0> d   1      26.824  -3.336  33.096  0.00  0.00     0.116 C 
ATOM     11  C15 <0> d   1      27.680  -4.498  32.645  0.00  0.00     0.259 C 
ATOM     12  O16 <0> d   1      27.830  -5.471  33.348  0.00  0.00    -0.265 OA
ATOM     13  O17 <0> d   1      28.274  -4.419  31.436  0.00  0.00    -0.321 OA
ATOM     14  C18 <0> d   1      29.023  -3.199  31.179  0.00  0.00     0.188 C 
ATOM     15  C19 <0> d   1      28.130  -1.985  31.448  0.00  0.00    -0.014 C 
ATOM     16  C20 <0> d   1      26.933  -2.009  30.496  0.00  0.00     0.018 C 
ATOM     17  C21 <0> d   1      28.922  -0.697  31.221  0.00  0.00     0.001 C 
ATOM     18  C23 <0> d   1      29.471  -0.663  29.799  0.00  0.00     0.007 C 
ATOM     19  C24 <0> d   1      30.195   0.662  29.509  0.00  0.00     0.013 C 
ATOM     20  C25 <0> d   1      29.250   1.807  29.792  0.00  0.00    -0.009 C 
ATOM     21  C26 <0> d   1      27.960   1.622  28.991  0.00  0.00     0.018 C 
ENDROOT
BRANCH   2  22
ATOM     22  O3  <0> d   1      29.502   3.692  28.289  0.00  0.00    -0.389 OA
ATOM     23  H30 <0> d   1      29.251   2.994  27.670  0.00  0.00     0.210 HD
ENDBRANCH   2  22
TORSDOF 1
ENDMDL
MODEL 102
REMARK CAVERDOCK RESULT:      -9.3      0.000      0.000
REMARK CAVERDOCK CONSTRAINTS:       0.0      0.0      0.0      0.0
REMARK CAVERDOCK TUNNEL: 101     -9.3      3.2    102.5
REMARK  1 active torsions:
REMARK  status: ('A' for Active; 'I' for Inactive)
REMARK    1  A    between atoms: C2_2  and  O3_3 
ROOT
ATOM      1  C1  <0> d   1      31.356   3.350  30.143  0.00  0.00     0.046 C 
ATOM      2  C2  <0> d   1      29.883   3.364  29.728  0.00  0.00     0.062 C 
ATOM      3  C4  <0> d   1      29.076   4.318  30.644  0.00  0.00     0.038 C 
ATOM      4  C5  <0> d   1      28.065   3.430  31.420  0.00  0.00     0.009 C 
ATOM      5  C6  <0> d   1      28.731   2.050  31.392  0.00  0.00     0.001 C 
ATOM      6  C8  <0> d   1      27.807   0.865  31.597  0.00  0.00    -0.005 C 
ATOM      7  C10 <0> d   1      27.171   0.920  32.988  0.00  0.00     0.006 C 
ATOM      8  C11 <0> d   1      26.287  -0.311  33.194  0.00  0.00     0.006 C 
ATOM      9  C12 <0> d   1      27.137  -1.577  33.075  0.00  0.00     0.005 C 
ATOM     10  C14 <0> d   1      26.249  -2.810  33.275  0.00  0.00     0.116 C 
ATOM     11  C15 <0> d   1      27.069  -4.042  32.966  0.00  0.00     0.259 C 
ATOM     12  O16 <0> d   1      27.097  -4.979  33.731  0.00  0.00    -0.265 OA
ATOM     13  O17 <0> d   1      27.769  -4.068  31.813  0.00  0.00    -0.321 OA
ATOM     14  C18 <0> d   1      28.611  -2.909  31.560  0.00  0.00     0.188 C 
ATOM     15  C19 <0> d   1      27.773  -1.633  31.683  0.00  0.00    -0.014 C 
ATOM     16  C20 <0> d   1      26.665  -1.646  30.628  0.00  0.00     0.018 C 
ATOM     17  C21 <0> d   1      28.659  -0.407  31.460  0.00  0.00     0.001 C 
ATOM     18  C23 <0> d   1      29.331  -0.488  30.093  0.00  0.00     0.007 C 
ATOM     19  C24 <0> d   1      30.157   0.776  29.800  0.00  0.00     0.013 C 
ATOM     20  C25 <0> d   1      29.263   1.987  29.935  0.00  0.00    -0.009 C 
ATOM     21  C26 <0> d   1      28.039   1.828  29.031  0.00  0.00     0.018 C 
ENDROOT
BRANCH   2  22
ATOM     22  O3  <0> d   1      29.759   3.764  28.362  0.00  0.00    -0.389 OA
ATOM     23  H30 <0> d   1      29.071   4.424  28.205  0.00  0.00     0.210 HD
ENDBRANCH   2  22
TORSDOF 1
ENDMDL
MODEL 103
REMARK CAVERDOCK RESULT:      -9.6      0.000      0.000
REMARK CAVERDOCK CONSTRAINTS:       0.0      0.0      0.0      0.0
REMARK CAVERDOCK TUNNEL: 102     -9.6      3.3    103.1
REMARK  1 active torsions:
REMARK  status: ('A' for Active; 'I' for Inactive)
REMARK    1  A    between atoms: C2_2  and  O3_3 
ROOT
ATOM      1  C1  <0> d   1      31.249   3.293  30.213  0.00  0.00     0.046 C 
ATOM      2  C2  <0> d   1      29.770   3.279  29.820  0.00  0.00     0.062 C 
ATOM      3  C4  <0> d   1      28.963   4.237  30.730  0.00  0.00     0.038 C 
ATOM      4  C5  <0> d   1      27.976   3.349  31.536  0.00  0.00     0.009 C 
ATOM      5  C6  <0> d   1      28.661   1.978  31.523  0.00  0.00     0.001 C 
ATOM      6  C8  <0> d   1      27.757   0.784  31.762  0.00  0.00    -0.005 C 
ATOM      7  C10 <0> d   1      27.141   0.855  33.161  0.00  0.00     0.006 C 
ATOM      8  C11 <0> d   1      26.277  -0.385  33.401  0.00  0.00     0.006 C 
ATOM      9  C12 <0> d   1      27.144  -1.641  33.292  0.00  0.00     0.005 C 
ATOM     10  C14 <0> d   1      26.276  -2.882  33.527  0.00  0.00     0.116 C 
ATOM     11  C15 <0> d   1      27.110  -4.108  33.227  0.00  0.00     0.259 C 
ATOM     12  O16 <0> d   1      27.162  -5.031  34.007  0.00  0.00    -0.265 OA
ATOM     13  O17 <0> d   1      27.794  -4.145  32.065  0.00  0.00    -0.321 OA
ATOM     14  C18 <0> d   1      28.615  -2.978  31.779  0.00  0.00     0.188 C 
ATOM     15  C19 <0> d   1      27.761  -1.713  31.891  0.00  0.00    -0.014 C 
ATOM     16  C20 <0> d   1      26.637  -1.760  30.854  0.00  0.00     0.018 C 
ATOM     17  C21 <0> d   1      28.626  -0.478  31.634  0.00  0.00     0.001 C 
ATOM     18  C23 <0> d   1      29.279  -0.573  30.260  0.00  0.00     0.007 C 
ATOM     19  C24 <0> d   1      30.083   0.696  29.932  0.00  0.00     0.013 C 
ATOM     20  C25 <0> d   1      29.173   1.897  30.059  0.00  0.00    -0.009 C 
ATOM     21  C26 <0> d   1      27.938   1.705  29.176  0.00  0.00     0.018 C 
ENDROOT
BRANCH   2  22
ATOM     22  O3  <0> d   1      29.621   3.652  28.448  0.00  0.00    -0.389 OA
ATOM     23  H30 <0> d   1      28.870   4.236  28.279  0.00  0.00     0.210 HD
ENDBRANCH   2  22
TORSDOF 1
ENDMDL
MODEL 104
REMARK CAVERDOCK RESULT:      -9.8      0.000      0.000
REMARK CAVERDOCK CONSTRAINTS:       0.0      0.0      0.0      0.0
REMARK CAVERDOCK TUNNEL: 103     -9.8      3.3    104.3
REMARK  1 active torsions:
REMARK  status: ('A' for Active; 'I' for Inactive)
REMARK    1  A    between atoms: C2_2  and  O3_3 
ROOT
ATOM      1  C1  <0> d   1      31.187   3.081  30.057  0.00  0.00     0.046 C 
ATOM      2  C2  <0> d   1      29.689   3.075  29.748  0.00  0.00     0.062 C 
ATOM      3  C4  <0> d   1      28.944   4.062  30.681  0.00  0.00     0.038 C 
ATOM      4  C5  <0> d   1      27.996   3.203  31.561  0.00  0.00     0.009 C 
ATOM      5  C6  <0> d   1      28.665   1.824  31.540  0.00  0.00     0.001 C 
ATOM      6  C8  <0> d   1      27.764   0.646  31.856  0.00  0.00    -0.005 C 
ATOM      7  C10 <0> d   1      27.229   0.754  33.285  0.00  0.00     0.006 C 
ATOM      8  C11 <0> d   1      26.367  -0.470  33.602  0.00  0.00     0.006 C 
ATOM      9  C12 <0> d   1      27.213  -1.738  33.472  0.00  0.00     0.005 C 
ATOM     10  C14 <0> d   1      26.348  -2.964  33.782  0.00  0.00     0.116 C 
ATOM     11  C15 <0> d   1      27.150  -4.206  33.464  0.00  0.00     0.259 C 
ATOM     12  O16 <0> d   1      27.237  -5.112  34.260  0.00  0.00    -0.265 OA
ATOM     13  O17 <0> d   1      27.767  -4.275  32.266  0.00  0.00    -0.321 OA
ATOM     14  C18 <0> d   1      28.583  -3.125  31.908  0.00  0.00     0.188 C 
ATOM     15  C19 <0> d   1      27.749  -1.847  32.040  0.00  0.00    -0.014 C 
ATOM     16  C20 <0> d   1      26.569  -1.904  31.069  0.00  0.00     0.018 C 
ATOM     17  C21 <0> d   1      28.611  -0.628  31.707  0.00  0.00     0.001 C 
ATOM     18  C23 <0> d   1      29.184  -0.761  30.301  0.00  0.00     0.007 C 
ATOM     19  C24 <0> d   1      29.981   0.492  29.900  0.00  0.00     0.013 C 
ATOM     20  C25 <0> d   1      29.092   1.705  30.051  0.00  0.00    -0.009 C 
ATOM     21  C26 <0> d   1      27.808   1.508  29.244  0.00  0.00     0.018 C 
ENDROOT
BRANCH   2  22
ATOM     22  O3  <0> d   1      29.466   3.420  28.379  0.00  0.00    -0.389 OA
ATOM     23  H30 <0> d   1      28.590   3.787  28.203  0.00  0.00     0.210 HD
ENDBRANCH   2  22
TORSDOF 1
ENDMDL
MODEL 105
REMARK CAVERDOCK RESULT:      -9.9      0.000      0.000
REMARK CAVERDOCK CONSTRAINTS:       0.0      0.0      0.0      0.0
REMARK CAVERDOCK TUNNEL: 104     -9.9      3.3    105.5
REMARK  1 active torsions:
REMARK  status: ('A' for Active; 'I' for Inactive)
REMARK    1  A    between atoms: C2_2  and  O3_3 
ROOT
ATOM      1  C1  <0> d   1      31.168   3.034  30.088  0.00  0.00     0.046 C 
ATOM      2  C2  <0> d   1      29.657   3.058  29.846  0.00  0.00     0.062 C 
ATOM      3  C4  <0> d   1      28.971   4.034  30.834  0.00  0.00     0.038 C 
ATOM      4  C5  <0> d   1      28.048   3.169  31.736  0.00  0.00     0.009 C 
ATOM      5  C6  <0> d   1      28.693   1.781  31.654  0.00  0.00     0.001 C 
ATOM      6  C8  <0> d   1      27.789   0.610  31.983  0.00  0.00    -0.005 C 
ATOM      7  C10 <0> d   1      27.319   0.693  33.437  0.00  0.00     0.006 C 
ATOM      8  C11 <0> d   1      26.453  -0.525  33.764  0.00  0.00     0.006 C 
ATOM      9  C12 <0> d   1      27.272  -1.802  33.567  0.00  0.00     0.005 C 
ATOM     10  C14 <0> d   1      26.401  -3.022  33.889  0.00  0.00     0.116 C 
ATOM     11  C15 <0> d   1      27.169  -4.268  33.506  0.00  0.00     0.259 C 
ATOM     12  O16 <0> d   1      27.277  -5.194  34.277  0.00  0.00    -0.265 OA
ATOM     13  O17 <0> d   1      27.730  -4.319  32.281  0.00  0.00    -0.321 OA
ATOM     14  C18 <0> d   1      28.548  -3.173  31.913  0.00  0.00     0.188 C 
ATOM     15  C19 <0> d   1      27.742  -1.886  32.111  0.00  0.00    -0.014 C 
ATOM     16  C20 <0> d   1      26.518  -1.902  31.193  0.00  0.00     0.018 C 
ATOM     17  C21 <0> d   1      28.608  -0.673  31.768  0.00  0.00     0.001 C 
ATOM     18  C23 <0> d   1      29.115  -0.781  30.335  0.00  0.00     0.007 C 
ATOM     19  C24 <0> d   1      29.914   0.468  29.927  0.00  0.00     0.013 C 
ATOM     20  C25 <0> d   1      29.052   1.691  30.145  0.00  0.00    -0.009 C 
ATOM     21  C26 <0> d   1      27.730   1.532  29.392  0.00  0.00     0.018 C 
ENDROOT
BRANCH   2  22
ATOM     22  O3  <0> d   1      29.379   3.439  28.497  0.00  0.00    -0.389 OA
ATOM     23  H30 <0> d   1      29.984   3.056  27.848  0.00  0.00     0.210 HD
ENDBRANCH   2  22
TORSDOF 1
ENDMDL
MODEL 106
REMARK CAVERDOCK RESULT:     -10.0      0.000      0.000
REMARK CAVERDOCK CONSTRAINTS:       0.0      0.0      0.0      0.0
REMARK CAVERDOCK TUNNEL: 105    -10.0      3.3    106.1
REMARK  1 active torsions:
REMARK  status: ('A' for Active; 'I' for Inactive)
REMARK    1  A    between atoms: C2_2  and  O3_3 
ROOT
ATOM      1  C1  <0> d   1      31.088   2.899  30.187  0.00  0.00     0.046 C 
ATOM      2  C2  <0> d   1      29.589   2.951  29.887  0.00  0.00     0.062 C 
ATOM      3  C4  <0> d   1      28.887   3.960  30.830  0.00  0.00     0.038 C 
ATOM      4  C5  <0> d   1      27.912   3.132  31.712  0.00  0.00     0.009 C 
ATOM      5  C6  <0> d   1      28.529   1.729  31.679  0.00  0.00     0.001 C 
ATOM      6  C8  <0> d   1      27.587   0.584  31.995  0.00  0.00    -0.005 C 
ATOM      7  C10 <0> d   1      27.065   0.704  33.428  0.00  0.00     0.006 C 
ATOM      8  C11 <0> d   1      26.160  -0.488  33.743  0.00  0.00     0.006 C 
ATOM      9  C12 <0> d   1      26.957  -1.786  33.601  0.00  0.00     0.005 C 
ATOM     10  C14 <0> d   1      26.048  -2.981  33.911  0.00  0.00     0.116 C 
ATOM     11  C15 <0> d   1      26.801  -4.250  33.580  0.00  0.00     0.259 C 
ATOM     12  O16 <0> d   1      26.859  -5.163  34.371  0.00  0.00    -0.265 OA
ATOM     13  O17 <0> d   1      27.408  -4.336  32.378  0.00  0.00    -0.321 OA
ATOM     14  C18 <0> d   1      28.264  -3.215  32.022  0.00  0.00     0.188 C 
ATOM     15  C19 <0> d   1      27.480  -1.908  32.166  0.00  0.00    -0.014 C 
ATOM     16  C20 <0> d   1      26.292  -1.915  31.201  0.00  0.00     0.018 C 
ATOM     17  C21 <0> d   1      28.385  -0.720  31.834  0.00  0.00     0.001 C 
ATOM     18  C23 <0> d   1      28.944  -0.866  30.423  0.00  0.00     0.007 C 
ATOM     19  C24 <0> d   1      29.785   0.358  30.024  0.00  0.00     0.013 C 
ATOM     20  C25 <0> d   1      28.943   1.603  30.187  0.00  0.00    -0.009 C 
ATOM     21  C26 <0> d   1      27.647   1.459  29.387  0.00  0.00     0.018 C 
ENDROOT
BRANCH   2  22
ATOM     22  O3  <0> d   1      29.371   3.312  28.522  0.00  0.00    -0.389 OA
ATOM     23  H30 <0> d   1      30.123   3.754  28.107  0.00  0.00     0.210 HD
ENDBRANCH   2  22
TORSDOF 1
ENDMDL
MODEL 107
REMARK CAVERDOCK RESULT:     -10.0      0.000      0.000
REMARK CAVERDOCK CONSTRAINTS:       0.0      0.0      0.0      0.0
REMARK CAVERDOCK TUNNEL: 106    -10.0      3.3    107.6
REMARK  1 active torsions:
REMARK  status: ('A' for Active; 'I' for Inactive)
REMARK    1  A    between atoms: C2_2  and  O3_3 
ROOT
ATOM      1  C1  <0> d   1      30.947   2.938  30.564  0.00  0.00     0.046 C 
ATOM      2  C2  <0> d   1      29.481   2.946  30.125  0.00  0.00     0.062 C 
ATOM      3  C4  <0> d   1      28.664   3.927  31.002  0.00  0.00     0.038 C 
ATOM      4  C5  <0> d   1      27.637   3.065  31.785  0.00  0.00     0.009 C 
ATOM      5  C6  <0> d   1      28.297   1.682  31.806  0.00  0.00     0.001 C 
ATOM      6  C8  <0> d   1      27.365   0.506  32.028  0.00  0.00    -0.005 C 
ATOM      7  C10 <0> d   1      26.708   0.601  33.406  0.00  0.00     0.006 C 
ATOM      8  C11 <0> d   1      25.815  -0.621  33.632  0.00  0.00     0.006 C 
ATOM      9  C12 <0> d   1      26.662  -1.892  33.560  0.00  0.00     0.005 C 
ATOM     10  C14 <0> d   1      25.766  -3.116  33.780  0.00  0.00     0.116 C 
ATOM     11  C15 <0> d   1      26.586  -4.360  33.517  0.00  0.00     0.259 C 
ATOM     12  O16 <0> d   1      26.598  -5.275  34.307  0.00  0.00    -0.265 OA
ATOM     13  O17 <0> d   1      27.304  -4.419  32.376  0.00  0.00    -0.321 OA
ATOM     14  C18 <0> d   1      28.155  -3.270  32.105  0.00  0.00     0.188 C 
ATOM     15  C19 <0> d   1      27.320  -1.989  32.180  0.00  0.00    -0.014 C 
ATOM     16  C20 <0> d   1      26.228  -2.026  31.109  0.00  0.00     0.018 C 
ATOM     17  C21 <0> d   1      28.215  -0.772  31.938  0.00  0.00     0.001 C 
ATOM     18  C23 <0> d   1      28.907  -0.892  30.585  0.00  0.00     0.007 C 
ATOM     19  C24 <0> d   1      29.743   0.360  30.271  0.00  0.00     0.013 C 
ATOM     20  C25 <0> d   1      28.852   1.577  30.359  0.00  0.00    -0.009 C 
ATOM     21  C26 <0> d   1      27.641   1.398  29.440  0.00  0.00     0.018 C 
ENDROOT
BRANCH   2  22
ATOM     22  O3  <0> d   1      29.380   3.309  28.747  0.00  0.00    -0.389 OA
ATOM     23  H30 <0> d   1      28.866   4.112  28.587  0.00  0.00     0.210 HD
ENDBRANCH   2  22
TORSDOF 1
ENDMDL
MODEL 108
REMARK CAVERDOCK RESULT:     -10.0      0.000      0.000
REMARK CAVERDOCK CONSTRAINTS:       0.0      0.0      0.0      0.0
REMARK CAVERDOCK TUNNEL: 107    -10.0      3.3    108.5
REMARK  1 active torsions:
REMARK  status: ('A' for Active; 'I' for Inactive)
REMARK    1  A    between atoms: C2_2  and  O3_3 
ROOT
ATOM      1  C1  <0> d   1      30.939   2.678  30.263  0.00  0.00     0.046 C 
ATOM      2  C2  <0> d   1      29.435   2.710  29.985  0.00  0.00     0.062 C 
ATOM      3  C4  <0> d   1      28.730   3.690  30.955  0.00  0.00     0.038 C 
ATOM      4  C5  <0> d   1      27.782   2.831  31.835  0.00  0.00     0.009 C 
ATOM      5  C6  <0> d   1      28.421   1.439  31.769  0.00  0.00     0.001 C 
ATOM      6  C8  <0> d   1      27.502   0.272  32.077  0.00  0.00    -0.005 C 
ATOM      7  C10 <0> d   1      26.998   0.359  33.519  0.00  0.00     0.006 C 
ATOM      8  C11 <0> d   1      26.117  -0.854  33.825  0.00  0.00     0.006 C 
ATOM      9  C12 <0> d   1      26.934  -2.135  33.649  0.00  0.00     0.005 C 
ATOM     10  C14 <0> d   1      26.050  -3.351  33.950  0.00  0.00     0.116 C 
ATOM     11  C15 <0> d   1      26.819  -4.601  33.587  0.00  0.00     0.259 C 
ATOM     12  O16 <0> d   1      26.904  -5.526  34.361  0.00  0.00    -0.265 OA
ATOM     13  O17 <0> d   1      27.411  -4.655  32.376  0.00  0.00    -0.321 OA
ATOM     14  C18 <0> d   1      28.243  -3.514  32.027  0.00  0.00     0.188 C 
ATOM     15  C19 <0> d   1      27.439  -2.223  32.205  0.00  0.00    -0.014 C 
ATOM     16  C20 <0> d   1      26.238  -2.233  31.257  0.00  0.00     0.018 C 
ATOM     17  C21 <0> d   1      28.319  -1.014  31.882  0.00  0.00     0.001 C 
ATOM     18  C23 <0> d   1      28.861  -1.127  30.462  0.00  0.00     0.007 C 
ATOM     19  C24 <0> d   1      29.676   0.118  30.073  0.00  0.00     0.013 C 
ATOM     20  C25 <0> d   1      28.816   1.346  30.270  0.00  0.00    -0.009 C 
ATOM     21  C26 <0> d   1      27.512   1.194  29.484  0.00  0.00     0.018 C 
ENDROOT
BRANCH   2  22
ATOM     22  O3  <0> d   1      29.192   3.091  28.629  0.00  0.00    -0.389 OA
ATOM     23  H30 <0> d   1      28.353   3.551  28.493  0.00  0.00     0.210 HD
ENDBRANCH   2  22
TORSDOF 1
ENDMDL
MODEL 109
REMARK CAVERDOCK RESULT:     -10.0      0.000      0.000
REMARK CAVERDOCK CONSTRAINTS:       0.0      0.0      0.0      0.0
REMARK CAVERDOCK TUNNEL: 108    -10.0      3.3    109.2
REMARK  1 active torsions:
REMARK  status: ('A' for Active; 'I' for Inactive)
REMARK    1  A    between atoms: C2_2  and  O3_3 
ROOT
ATOM      1  C1  <0> d   1      30.819   2.581  30.270  0.00  0.00     0.046 C 
ATOM      2  C2  <0> d   1      29.308   2.604  30.026  0.00  0.00     0.062 C 
ATOM      3  C4  <0> d   1      28.622   3.589  31.004  0.00  0.00     0.038 C 
ATOM      4  C5  <0> d   1      27.698   2.733  31.913  0.00  0.00     0.009 C 
ATOM      5  C6  <0> d   1      28.342   1.344  31.844  0.00  0.00     0.001 C 
ATOM      6  C8  <0> d   1      27.437   0.175  32.183  0.00  0.00    -0.005 C 
ATOM      7  C10 <0> d   1      26.966   0.272  33.635  0.00  0.00     0.006 C 
ATOM      8  C11 <0> d   1      26.098  -0.943  33.972  0.00  0.00     0.006 C 
ATOM      9  C12 <0> d   1      26.917  -2.222  33.788  0.00  0.00     0.005 C 
ATOM     10  C14 <0> d   1      26.046  -3.439  34.120  0.00  0.00     0.116 C 
ATOM     11  C15 <0> d   1      26.813  -4.688  33.749  0.00  0.00     0.259 C 
ATOM     12  O16 <0> d   1      26.919  -5.607  34.529  0.00  0.00    -0.265 OA
ATOM     13  O17 <0> d   1      27.376  -4.750  32.525  0.00  0.00    -0.321 OA
ATOM     14  C18 <0> d   1      28.194  -3.608  32.148  0.00  0.00     0.188 C 
ATOM     15  C19 <0> d   1      27.389  -2.319  32.334  0.00  0.00    -0.014 C 
ATOM     16  C20 <0> d   1      26.166  -2.343  31.414  0.00  0.00     0.018 C 
ATOM     17  C21 <0> d   1      28.255  -1.109  31.980  0.00  0.00     0.001 C 
ATOM     18  C23 <0> d   1      28.764  -1.231  30.548  0.00  0.00     0.007 C 
ATOM     19  C24 <0> d   1      29.564   0.015  30.131  0.00  0.00     0.013 C 
ATOM     20  C25 <0> d   1      28.703   1.240  30.337  0.00  0.00    -0.009 C 
ATOM     21  C26 <0> d   1      27.381   1.075  29.584  0.00  0.00     0.018 C 
ENDROOT
BRANCH   2  22
ATOM     22  O3  <0> d   1      29.032   2.972  28.673  0.00  0.00    -0.389 OA
ATOM     23  H30 <0> d   1      29.781   2.858  28.073  0.00  0.00     0.210 HD
ENDBRANCH   2  22
TORSDOF 1
ENDMDL
MODEL 110
REMARK CAVERDOCK RESULT:      -9.9      0.000      0.000
REMARK CAVERDOCK CONSTRAINTS:       0.0      0.0      0.0      0.0
REMARK CAVERDOCK TUNNEL: 109     -9.9      3.3    110.7
REMARK  1 active torsions:
REMARK  status: ('A' for Active; 'I' for Inactive)
REMARK    1  A    between atoms: C2_2  and  O3_3 
ROOT
ATOM      1  C1  <0> d   1      30.813   2.419  30.355  0.00  0.00     0.046 C 
ATOM      2  C2  <0> d   1      29.302   2.456  30.111  0.00  0.00     0.062 C 
ATOM      3  C4  <0> d   1      28.623   3.433  31.102  0.00  0.00     0.038 C 
ATOM      4  C5  <0> d   1      27.692   2.572  31.999  0.00  0.00     0.009 C 
ATOM      5  C6  <0> d   1      28.325   1.179  31.910  0.00  0.00     0.001 C 
ATOM      6  C8  <0> d   1      27.410   0.013  32.233  0.00  0.00    -0.005 C 
ATOM      7  C10 <0> d   1      26.939   0.094  33.686  0.00  0.00     0.006 C 
ATOM      8  C11 <0> d   1      26.062  -1.119  34.006  0.00  0.00     0.006 C 
ATOM      9  C12 <0> d   1      26.870  -2.402  33.804  0.00  0.00     0.005 C 
ATOM     10  C14 <0> d   1      25.989  -3.616  34.118  0.00  0.00     0.116 C 
ATOM     11  C15 <0> d   1      26.746  -4.866  33.731  0.00  0.00     0.259 C 
ATOM     12  O16 <0> d   1      26.845  -5.796  34.497  0.00  0.00    -0.265 OA
ATOM     13  O17 <0> d   1      27.309  -4.916  32.506  0.00  0.00    -0.321 OA
ATOM     14  C18 <0> d   1      28.137  -3.775  32.145  0.00  0.00     0.188 C 
ATOM     15  C19 <0> d   1      27.342  -2.482  32.349  0.00  0.00    -0.014 C 
ATOM     16  C20 <0> d   1      26.120  -2.483  31.428  0.00  0.00     0.018 C 
ATOM     17  C21 <0> d   1      28.218  -1.275  32.012  0.00  0.00     0.001 C 
ATOM     18  C23 <0> d   1      28.728  -1.381  30.579  0.00  0.00     0.007 C 
ATOM     19  C24 <0> d   1      29.537  -0.136  30.179  0.00  0.00     0.013 C 
ATOM     20  C25 <0> d   1      28.686   1.093  30.402  0.00  0.00    -0.009 C 
ATOM     21  C26 <0> d   1      27.363   0.949  29.646  0.00  0.00     0.018 C 
ENDROOT
BRANCH   2  22
ATOM     22  O3  <0> d   1      29.030   2.846  28.764  0.00  0.00    -0.389 OA
ATOM     23  H30 <0> d   1      28.697   3.749  28.674  0.00  0.00     0.210 HD
ENDBRANCH   2  22
TORSDOF 1
ENDMDL
MODEL 111
REMARK CAVERDOCK RESULT:      -9.9      0.000      0.000
REMARK CAVERDOCK CONSTRAINTS:       0.0      0.0      0.0      0.0
REMARK CAVERDOCK TUNNEL: 110     -9.9      3.3    111.2
REMARK  1 active torsions:
REMARK  status: ('A' for Active; 'I' for Inactive)
REMARK    1  A    between atoms: C2_2  and  O3_3 
ROOT
ATOM      1  C1  <0> d   1      27.452  -5.124  34.722  0.00  0.00     0.046 C 
ATOM      2  C2  <0> d   1      26.821  -5.090  33.329  0.00  0.00     0.062 C 
ATOM      3  C4  <0> d   1      27.735  -5.812  32.308  0.00  0.00     0.038 C 
ATOM      4  C5  <0> d   1      28.201  -4.731  31.295  0.00  0.00     0.009 C 
ATOM      5  C6  <0> d   1      28.067  -3.431  32.096  0.00  0.00     0.001 C 
ATOM      6  C8  <0> d   1      27.944  -2.159  31.279  0.00  0.00    -0.005 C 
ATOM      7  C10 <0> d   1      29.212  -1.934  30.452  0.00  0.00     0.006 C 
ATOM      8  C11 <0> d   1      29.089  -0.619  29.678  0.00  0.00     0.006 C 
ATOM      9  C12 <0> d   1      28.912   0.538  30.663  0.00  0.00     0.005 C 
ATOM     10  C14 <0> d   1      28.782   1.854  29.886  0.00  0.00     0.116 C 
ATOM     11  C15 <0> d   1      28.420   2.949  30.864  0.00  0.00     0.259 C 
ATOM     12  O16 <0> d   1      29.028   3.994  30.880  0.00  0.00    -0.265 OA
ATOM     13  O17 <0> d   1      27.399   2.728  31.718  0.00  0.00    -0.321 OA
ATOM     14  C18 <0> d   1      27.458   1.480  32.463  0.00  0.00     0.188 C 
ATOM     15  C19 <0> d   1      27.642   0.313  31.490  0.00  0.00    -0.014 C 
ATOM     16  C20 <0> d   1      26.439   0.238  30.547  0.00  0.00     0.018 C 
ATOM     17  C21 <0> d   1      27.749  -1.000  32.268  0.00  0.00     0.001 C 
ATOM     18  C23 <0> d   1      26.506  -1.200  33.129  0.00  0.00     0.007 C 
ATOM     19  C24 <0> d   1      26.540  -2.555  33.855  0.00  0.00     0.013 C 
ATOM     20  C25 <0> d   1      26.717  -3.653  32.831  0.00  0.00    -0.009 C 
ATOM     21  C26 <0> d   1      25.621  -3.550  31.768  0.00  0.00     0.018 C 
ENDROOT
BRANCH   2  22
ATOM     22  O3  <0> d   1      25.529  -5.699  33.357  0.00  0.00    -0.389 OA
ATOM     23  H30 <0> d   1      25.245  -5.980  34.237  0.00  0.00     0.210 HD
ENDBRANCH   2  22
TORSDOF 1
ENDMDL
MODEL 112
REMARK CAVERDOCK RESULT:     -10.1      0.000      0.000
REMARK CAVERDOCK CONSTRAINTS:       0.0      0.0      0.0      0.0
REMARK CAVERDOCK TUNNEL: 111    -10.1      3.3    112.4
REMARK  1 active torsions:
REMARK  status: ('A' for Active; 'I' for Inactive)
REMARK    1  A    between atoms: C2_2  and  O3_3 
ROOT
ATOM      1  C1  <0> d   1      27.706  -5.375  34.792  0.00  0.00     0.046 C 
ATOM      2  C2  <0> d   1      26.892  -5.291  33.499  0.00  0.00     0.062 C 
ATOM      3  C4  <0> d   1      27.629  -6.025  32.352  0.00  0.00     0.038 C 
ATOM      4  C5  <0> d   1      27.993  -4.941  31.300  0.00  0.00     0.009 C 
ATOM      5  C6  <0> d   1      28.019  -3.653  32.131  0.00  0.00     0.001 C 
ATOM      6  C8  <0> d   1      27.833  -2.362  31.358  0.00  0.00    -0.005 C 
ATOM      7  C10 <0> d   1      28.983  -2.164  30.369  0.00  0.00     0.006 C 
ATOM      8  C11 <0> d   1      28.804  -0.831  29.639  0.00  0.00     0.006 C 
ATOM      9  C12 <0> d   1      28.807   0.312  30.655  0.00  0.00     0.005 C 
ATOM     10  C14 <0> d   1      28.622   1.646  29.923  0.00  0.00     0.116 C 
ATOM     11  C15 <0> d   1      28.438   2.734  30.958  0.00  0.00     0.259 C 
ATOM     12  O16 <0> d   1      29.082   3.757  30.906  0.00  0.00    -0.265 OA
ATOM     13  O17 <0> d   1      27.536   2.532  31.941  0.00  0.00    -0.321 OA
ATOM     14  C18 <0> d   1      27.650   1.268  32.653  0.00  0.00     0.188 C 
ATOM     15  C19 <0> d   1      27.655   0.115  31.646  0.00  0.00    -0.014 C 
ATOM     16  C20 <0> d   1      26.333   0.101  30.877  0.00  0.00     0.018 C 
ATOM     17  C21 <0> d   1      27.818  -1.216  32.382  0.00  0.00     0.001 C 
ATOM     18  C23 <0> d   1      26.699  -1.389  33.403  0.00  0.00     0.007 C 
ATOM     19  C24 <0> d   1      26.781  -2.759  34.096  0.00  0.00     0.013 C 
ATOM     20  C25 <0> d   1      26.775  -3.842  33.042  0.00  0.00    -0.009 C 
ATOM     21  C26 <0> d   1      25.548  -3.679  32.141  0.00  0.00     0.018 C 
ENDROOT
BRANCH   2  22
ATOM     22  O3  <0> d   1      25.594  -5.856  33.696  0.00  0.00    -0.389 OA
ATOM     23  H30 <0> d   1      25.603  -6.792  33.936  0.00  0.00     0.210 HD
ENDBRANCH   2  22
TORSDOF 1
ENDMDL
MODEL 113
REMARK CAVERDOCK RESULT:     -10.1      0.000      0.000
REMARK CAVERDOCK CONSTRAINTS:       0.0      0.0      0.0      0.0
REMARK CAVERDOCK TUNNEL: 112    -10.1      3.3    113.4
REMARK  1 active torsions:
REMARK  status: ('A' for Active; 'I' for Inactive)
REMARK    1  A    between atoms: C2_2  and  O3_3 
ROOT
ATOM      1  C1  <0> d   1      27.890  -5.498  34.831  0.00  0.00     0.046 C 
ATOM      2  C2  <0> d   1      26.867  -5.309  33.709  0.00  0.00     0.062 C 
ATOM      3  C4  <0> d   1      27.325  -6.061  32.434  0.00  0.00     0.038 C 
ATOM      4  C5  <0> d   1      27.582  -4.975  31.353  0.00  0.00     0.009 C 
ATOM      5  C6  <0> d   1      27.862  -3.721  32.189  0.00  0.00     0.001 C 
ATOM      6  C8  <0> d   1      27.648  -2.395  31.485  0.00  0.00    -0.005 C 
ATOM      7  C10 <0> d   1      28.615  -2.256  30.307  0.00  0.00     0.006 C 
ATOM      8  C11 <0> d   1      28.419  -0.890  29.645  0.00  0.00     0.006 C 
ATOM      9  C12 <0> d   1      28.698   0.216  30.664  0.00  0.00     0.005 C 
ATOM     10  C14 <0> d   1      28.496   1.584  30.001  0.00  0.00     0.116 C 
ATOM     11  C15 <0> d   1      28.590   2.649  31.071  0.00  0.00     0.259 C 
ATOM     12  O16 <0> d   1      29.296   3.620  30.922  0.00  0.00    -0.265 OA
ATOM     13  O17 <0> d   1      27.865   2.487  32.197  0.00  0.00    -0.321 OA
ATOM     14  C18 <0> d   1      28.000   1.195  32.854  0.00  0.00     0.188 C 
ATOM     15  C19 <0> d   1      27.730   0.078  31.843  0.00  0.00    -0.014 C 
ATOM     16  C20 <0> d   1      26.294   0.192  31.326  0.00  0.00     0.018 C 
ATOM     17  C21 <0> d   1      27.911  -1.285  32.514  0.00  0.00     0.001 C 
ATOM     18  C23 <0> d   1      26.982  -1.403  33.718  0.00  0.00     0.007 C 
ATOM     19  C24 <0> d   1      27.073  -2.797  34.361  0.00  0.00     0.013 C 
ATOM     20  C25 <0> d   1      26.790  -3.841  33.305  0.00  0.00    -0.009 C 
ATOM     21  C26 <0> d   1      25.440  -3.555  32.645  0.00  0.00     0.018 C 
ENDROOT
BRANCH   2  22
ATOM     22  O3  <0> d   1      25.583  -5.776  34.127  0.00  0.00    -0.389 OA
ATOM     23  H30 <0> d   1      24.949  -5.071  34.314  0.00  0.00     0.210 HD
ENDBRANCH   2  22
TORSDOF 1
ENDMDL
MODEL 114
REMARK CAVERDOCK RESULT:     -10.3      0.000      0.000
REMARK CAVERDOCK CONSTRAINTS:       0.0      0.0      0.0      0.0
REMARK CAVERDOCK TUNNEL: 113    -10.3      3.3    114.6
REMARK  1 active torsions:
REMARK  status: ('A' for Active; 'I' for Inactive)
REMARK    1  A    between atoms: C2_2  and  O3_3 
ROOT
ATOM      1  C1  <0> d   1      27.955  -5.581  34.843  0.00  0.00     0.046 C 
ATOM      2  C2  <0> d   1      26.951  -5.385  33.705  0.00  0.00     0.062 C 
ATOM      3  C4  <0> d   1      27.465  -6.066  32.412  0.00  0.00     0.038 C 
ATOM      4  C5  <0> d   1      27.704  -4.929  31.382  0.00  0.00     0.009 C 
ATOM      5  C6  <0> d   1      27.918  -3.700  32.273  0.00  0.00     0.001 C 
ATOM      6  C8  <0> d   1      27.669  -2.355  31.618  0.00  0.00    -0.005 C 
ATOM      7  C10 <0> d   1      28.655  -2.132  30.470  0.00  0.00     0.006 C 
ATOM      8  C11 <0> d   1      28.422  -0.749  29.858  0.00  0.00     0.006 C 
ATOM      9  C12 <0> d   1      28.636   0.324  30.927  0.00  0.00     0.005 C 
ATOM     10  C14 <0> d   1      28.396   1.709  30.316  0.00  0.00     0.116 C 
ATOM     11  C15 <0> d   1      28.427   2.733  31.429  0.00  0.00     0.259 C 
ATOM     12  O16 <0> d   1      29.098   3.734  31.335  0.00  0.00    -0.265 OA
ATOM     13  O17 <0> d   1      27.684   2.497  32.530  0.00  0.00    -0.321 OA
ATOM     14  C18 <0> d   1      27.854   1.186  33.138  0.00  0.00     0.188 C 
ATOM     15  C19 <0> d   1      27.648   0.102  32.077  0.00  0.00    -0.014 C 
ATOM     16  C20 <0> d   1      26.221   0.183  31.531  0.00  0.00     0.018 C 
ATOM     17  C21 <0> d   1      27.867  -1.279  32.697  0.00  0.00     0.001 C 
ATOM     18  C23 <0> d   1      26.917  -1.481  33.873  0.00  0.00     0.007 C 
ATOM     19  C24 <0> d   1      27.047  -2.896  34.461  0.00  0.00     0.013 C 
ATOM     20  C25 <0> d   1      26.827  -3.906  33.359  0.00  0.00    -0.009 C 
ATOM     21  C26 <0> d   1      25.482  -3.643  32.679  0.00  0.00     0.018 C 
ENDROOT
BRANCH   2  22
ATOM     22  O3  <0> d   1      25.677  -5.917  34.074  0.00  0.00    -0.389 OA
ATOM     23  H30 <0> d   1      24.928  -5.373  33.797  0.00  0.00     0.210 HD
ENDBRANCH   2  22
TORSDOF 1
ENDMDL
MODEL 115
REMARK CAVERDOCK RESULT:     -10.3      0.000      0.000
REMARK CAVERDOCK CONSTRAINTS:       0.0      0.0      0.0      0.0
REMARK CAVERDOCK TUNNEL: 114    -10.3      3.2    115.4
REMARK  1 active torsions:
REMARK  status: ('A' for Active; 'I' for Inactive)
REMARK    1  A    between atoms: C2_2  and  O3_3 
ROOT
ATOM      1  C1  <0> d   1      27.875  -5.681  35.027  0.00  0.00     0.046 C 
ATOM      2  C2  <0> d   1      26.697  -5.411  34.089  0.00  0.00     0.062 C 
ATOM      3  C4  <0> d   1      26.910  -6.134  32.737  0.00  0.00     0.038 C 
ATOM      4  C5  <0> d   1      27.041  -5.022  31.660  0.00  0.00     0.009 C 
ATOM      5  C6  <0> d   1      27.509  -3.811  32.474  0.00  0.00     0.001 C 
ATOM      6  C8  <0> d   1      27.247  -2.453  31.853  0.00  0.00    -0.005 C 
ATOM      7  C10 <0> d   1      28.018  -2.312  30.539  0.00  0.00     0.006 C 
ATOM      8  C11 <0> d   1      27.783  -0.917  29.956  0.00  0.00     0.006 C 
ATOM      9  C12 <0> d   1      28.272   0.140  30.948  0.00  0.00     0.005 C 
ATOM     10  C14 <0> d   1      28.030   1.538  30.367  0.00  0.00     0.116 C 
ATOM     11  C15 <0> d   1      28.343   2.559  31.437  0.00  0.00     0.259 C 
ATOM     12  O16 <0> d   1      29.060   3.505  31.204  0.00  0.00    -0.265 OA
ATOM     13  O17 <0> d   1      27.800   2.387  32.660  0.00  0.00    -0.321 OA
ATOM     14  C18 <0> d   1      27.978   1.068  33.250  0.00  0.00     0.188 C 
ATOM     15  C19 <0> d   1      27.499  -0.001  32.264  0.00  0.00    -0.014 C 
ATOM     16  C20 <0> d   1      26.006   0.191  31.988  0.00  0.00     0.018 C 
ATOM     17  C21 <0> d   1      27.722  -1.392  32.858  0.00  0.00     0.001 C 
ATOM     18  C23 <0> d   1      26.992  -1.515  34.191  0.00  0.00     0.007 C 
ATOM     19  C24 <0> d   1      27.120  -2.934  34.771  0.00  0.00     0.013 C 
ATOM     20  C25 <0> d   1      26.624  -3.927  33.746  0.00  0.00    -0.009 C 
ATOM     21  C26 <0> d   1      25.200  -3.562  33.319  0.00  0.00     0.018 C 
ENDROOT
BRANCH   2  22
ATOM     22  O3  <0> d   1      25.476  -5.839  34.695  0.00  0.00    -0.389 OA
ATOM     23  H30 <0> d   1      25.153  -6.691  34.372  0.00  0.00     0.210 HD
ENDBRANCH   2  22
TORSDOF 1
ENDMDL
MODEL 116
REMARK CAVERDOCK RESULT:      -9.7      0.000      0.000
REMARK CAVERDOCK CONSTRAINTS:       0.0      0.0      0.0      0.0
REMARK CAVERDOCK TUNNEL: 115     -9.7      3.2    116.1
REMARK  1 active torsions:
REMARK  status: ('A' for Active; 'I' for Inactive)
REMARK    1  A    between atoms: C2_2  and  O3_3 
ROOT
ATOM      1  C1  <0> d   1      26.946   1.082  28.221  0.00  0.00     0.046 C 
ATOM      2  C2  <0> d   1      28.048   1.044  29.282  0.00  0.00     0.062 C 
ATOM      3  C4  <0> d   1      29.363   0.500  28.670  0.00  0.00     0.038 C 
ATOM      4  C5  <0> d   1      29.665  -0.839  29.398  0.00  0.00     0.009 C 
ATOM      5  C6  <0> d   1      28.282  -1.280  29.888  0.00  0.00     0.001 C 
ATOM      6  C8  <0> d   1      28.270  -2.253  31.052  0.00  0.00    -0.005 C 
ATOM      7  C10 <0> d   1      28.938  -3.570  30.651  0.00  0.00     0.006 C 
ATOM      8  C11 <0> d   1      28.868  -4.554  31.820  0.00  0.00     0.006 C 
ATOM      9  C12 <0> d   1      27.405  -4.816  32.180  0.00  0.00     0.005 C 
ATOM     10  C14 <0> d   1      27.336  -5.797  33.356  0.00  0.00     0.116 C 
ATOM     11  C15 <0> d   1      25.897  -5.891  33.814  0.00  0.00     0.259 C 
ATOM     12  O16 <0> d   1      25.365  -6.965  33.978  0.00  0.00    -0.265 OA
ATOM     13  O17 <0> d   1      25.223  -4.744  34.033  0.00  0.00    -0.321 OA
ATOM     14  C18 <0> d   1      25.276  -3.764  32.959  0.00  0.00     0.188 C 
ATOM     15  C19 <0> d   1      26.736  -3.497  32.583  0.00  0.00    -0.014 C 
ATOM     16  C20 <0> d   1      27.475  -2.911  33.787  0.00  0.00     0.018 C 
ATOM     17  C21 <0> d   1      26.800  -2.501  31.424  0.00  0.00     0.001 C 
ATOM     18  C23 <0> d   1      26.092  -1.206  31.808  0.00  0.00     0.007 C 
ATOM     19  C24 <0> d   1      26.218  -0.149  30.698  0.00  0.00     0.013 C 
ATOM     20  C25 <0> d   1      27.682   0.062  30.389  0.00  0.00    -0.009 C 
ATOM     21  C26 <0> d   1      28.435   0.422  31.672  0.00  0.00     0.018 C 
ENDROOT
BRANCH   2  22
ATOM     22  O3  <0> d   1      28.255   2.349  29.825  0.00  0.00    -0.389 OA
ATOM     23  H30 <0> d   1      28.728   2.355  30.668  0.00  0.00     0.210 HD
ENDBRANCH   2  22
TORSDOF 1
ENDMDL
MODEL 117
REMARK CAVERDOCK RESULT:      -9.8      0.000      0.000
REMARK CAVERDOCK CONSTRAINTS:       0.0      0.0      0.0      0.0
REMARK CAVERDOCK TUNNEL: 116     -9.8      3.2    117.5
REMARK  1 active torsions:
REMARK  status: ('A' for Active; 'I' for Inactive)
REMARK    1  A    between atoms: C2_2  and  O3_3 
ROOT
ATOM      1  C1  <0> d   1      26.805   1.087  28.335  0.00  0.00     0.046 C 
ATOM      2  C2  <0> d   1      27.948   1.005  29.349  0.00  0.00     0.062 C 
ATOM      3  C4  <0> d   1      29.222   0.436  28.677  0.00  0.00     0.038 C 
ATOM      4  C5  <0> d   1      29.518  -0.920  29.373  0.00  0.00     0.009 C 
ATOM      5  C6  <0> d   1      28.144  -1.333  29.914  0.00  0.00     0.001 C 
ATOM      6  C8  <0> d   1      28.154  -2.322  31.064  0.00  0.00    -0.005 C 
ATOM      7  C10 <0> d   1      28.770  -3.650  30.617  0.00  0.00     0.006 C 
ATOM      8  C11 <0> d   1      28.721  -4.649  31.775  0.00  0.00     0.006 C 
ATOM      9  C12 <0> d   1      27.267  -4.878  32.192  0.00  0.00     0.005 C 
ATOM     10  C14 <0> d   1      27.220  -5.875  33.356  0.00  0.00     0.116 C 
ATOM     11  C15 <0> d   1      25.799  -5.938  33.870  0.00  0.00     0.259 C 
ATOM     12  O16 <0> d   1      25.246  -6.999  34.042  0.00  0.00    -0.265 OA
ATOM     13  O17 <0> d   1      25.165  -4.776  34.133  0.00  0.00    -0.321 OA
ATOM     14  C18 <0> d   1      25.200  -3.783  33.071  0.00  0.00     0.188 C 
ATOM     15  C19 <0> d   1      26.651  -3.549  32.639  0.00  0.00    -0.014 C 
ATOM     16  C20 <0> d   1      27.454  -2.999  33.820  0.00  0.00     0.018 C 
ATOM     17  C21 <0> d   1      26.694  -2.537  31.493  0.00  0.00     0.001 C 
ATOM     18  C23 <0> d   1      26.037  -1.231  31.922  0.00  0.00     0.007 C 
ATOM     19  C24 <0> d   1      26.146  -0.161  30.823  0.00  0.00     0.013 C 
ATOM     20  C25 <0> d   1      27.601   0.017  30.457  0.00  0.00    -0.009 C 
ATOM     21  C26 <0> d   1      28.414   0.339  31.713  0.00  0.00     0.018 C 
ENDROOT
BRANCH   2  22
ATOM     22  O3  <0> d   1      28.211   2.296  29.901  0.00  0.00    -0.389 OA
ATOM     23  H30 <0> d   1      29.149   2.529  29.929  0.00  0.00     0.210 HD
ENDBRANCH   2  22
TORSDOF 1
ENDMDL
MODEL 118
REMARK CAVERDOCK RESULT:     -10.3      0.000      0.000
REMARK CAVERDOCK CONSTRAINTS:       0.0      0.0      0.0      0.0
REMARK CAVERDOCK TUNNEL: 117    -10.3      3.2    118.2
REMARK  1 active torsions:
REMARK  status: ('A' for Active; 'I' for Inactive)
REMARK    1  A    between atoms: C2_2  and  O3_3 
ROOT
ATOM      1  C1  <0> d   1      27.600  -6.006  35.088  0.00  0.00     0.046 C 
ATOM      2  C2  <0> d   1      26.623  -5.748  33.938  0.00  0.00     0.062 C 
ATOM      3  C4  <0> d   1      27.120  -6.442  32.646  0.00  0.00     0.038 C 
ATOM      4  C5  <0> d   1      27.431  -5.308  31.631  0.00  0.00     0.009 C 
ATOM      5  C6  <0> d   1      27.694  -4.100  32.538  0.00  0.00     0.001 C 
ATOM      6  C8  <0> d   1      27.523  -2.738  31.894  0.00  0.00    -0.005 C 
ATOM      7  C10 <0> d   1      28.535  -2.554  30.762  0.00  0.00     0.006 C 
ATOM      8  C11 <0> d   1      28.381  -1.154  30.162  0.00  0.00     0.006 C 
ATOM      9  C12 <0> d   1      28.634  -0.104  31.245  0.00  0.00     0.005 C 
ATOM     10  C14 <0> d   1      28.473   1.297  30.645  0.00  0.00     0.116 C 
ATOM     11  C15 <0> d   1      28.540   2.307  31.770  0.00  0.00     0.259 C 
ATOM     12  O16 <0> d   1      29.262   3.274  31.696  0.00  0.00    -0.265 OA
ATOM     13  O17 <0> d   1      27.770   2.098  32.858  0.00  0.00    -0.321 OA
ATOM     14  C18 <0> d   1      27.865   0.774  33.454  0.00  0.00     0.188 C 
ATOM     15  C19 <0> d   1      27.620  -0.288  32.379  0.00  0.00    -0.014 C 
ATOM     16  C20 <0> d   1      26.207  -0.128  31.815  0.00  0.00     0.018 C 
ATOM     17  C21 <0> d   1      27.759  -1.684  32.988  0.00  0.00     0.001 C 
ATOM     18  C23 <0> d   1      26.784  -1.849  34.148  0.00  0.00     0.007 C 
ATOM     19  C24 <0> d   1      26.834  -3.274  34.723  0.00  0.00     0.013 C 
ATOM     20  C25 <0> d   1      26.579  -4.261  33.607  0.00  0.00    -0.009 C 
ATOM     21  C26 <0> d   1      25.258  -3.924  32.911  0.00  0.00     0.018 C 
ENDROOT
BRANCH   2  22
ATOM     22  O3  <0> d   1      25.318  -6.218  34.285  0.00  0.00    -0.389 OA
ATOM     23  H30 <0> d   1      24.628  -5.958  33.661  0.00  0.00     0.210 HD
ENDBRANCH   2  22
TORSDOF 1
ENDMDL
MODEL 119
REMARK CAVERDOCK RESULT:     -10.0      0.000      0.000
REMARK CAVERDOCK CONSTRAINTS:       0.0      0.0      0.0      0.0
REMARK CAVERDOCK TUNNEL: 118    -10.0      3.2    119.7
REMARK  1 active torsions:
REMARK  status: ('A' for Active; 'I' for Inactive)
REMARK    1  A    between atoms: C2_2  and  O3_3 
ROOT
ATOM      1  C1  <0> d   1      26.740   0.881  28.395  0.00  0.00     0.046 C 
ATOM      2  C2  <0> d   1      27.877   0.782  29.415  0.00  0.00     0.062 C 
ATOM      3  C4  <0> d   1      29.136   0.166  28.757  0.00  0.00     0.038 C 
ATOM      4  C5  <0> d   1      29.389  -1.188  29.475  0.00  0.00     0.009 C 
ATOM      5  C6  <0> d   1      28.002  -1.552  30.017  0.00  0.00     0.001 C 
ATOM      6  C8  <0> d   1      27.980  -2.522  31.182  0.00  0.00    -0.005 C 
ATOM      7  C10 <0> d   1      28.558  -3.874  30.760  0.00  0.00     0.006 C 
ATOM      8  C11 <0> d   1      28.476  -4.853  31.933  0.00  0.00     0.006 C 
ATOM      9  C12 <0> d   1      27.015  -5.033  32.348  0.00  0.00     0.005 C 
ATOM     10  C14 <0> d   1      26.935  -6.009  33.527  0.00  0.00     0.116 C 
ATOM     11  C15 <0> d   1      25.511  -6.022  34.037  0.00  0.00     0.259 C 
ATOM     12  O16 <0> d   1      24.927  -7.065  34.223  0.00  0.00    -0.265 OA
ATOM     13  O17 <0> d   1      24.910  -4.839  34.279  0.00  0.00    -0.321 OA
ATOM     14  C18 <0> d   1      24.978  -3.864  33.201  0.00  0.00     0.188 C 
ATOM     15  C19 <0> d   1      26.436  -3.679  32.771  0.00  0.00    -0.014 C 
ATOM     16  C20 <0> d   1      27.251  -3.134  33.947  0.00  0.00     0.018 C 
ATOM     17  C21 <0> d   1      26.513  -2.688  31.609  0.00  0.00     0.001 C 
ATOM     18  C23 <0> d   1      25.892  -1.356  32.016  0.00  0.00     0.007 C 
ATOM     19  C24 <0> d   1      26.036  -0.307  30.900  0.00  0.00     0.013 C 
ATOM     20  C25 <0> d   1      27.498  -0.178  30.537  0.00  0.00    -0.009 C 
ATOM     21  C26 <0> d   1      28.315   0.140  31.790  0.00  0.00     0.018 C 
ENDROOT
BRANCH   2  22
ATOM     22  O3  <0> d   1      28.176   2.074  29.947  0.00  0.00    -0.389 OA
ATOM     23  H30 <0> d   1      28.708   2.628  29.361  0.00  0.00     0.210 HD
ENDBRANCH   2  22
TORSDOF 1
ENDMDL
MODEL 120
REMARK CAVERDOCK RESULT:     -10.1      0.000      0.000
REMARK CAVERDOCK CONSTRAINTS:       0.0      0.0      0.0      0.0
REMARK CAVERDOCK TUNNEL: 119    -10.1      3.2    120.4
REMARK  1 active torsions:
REMARK  status: ('A' for Active; 'I' for Inactive)
REMARK    1  A    between atoms: C2_2  and  O3_3 
ROOT
ATOM      1  C1  <0> d   1      26.777   0.782  28.413  0.00  0.00     0.046 C 
ATOM      2  C2  <0> d   1      27.885   0.707  29.465  0.00  0.00     0.062 C 
ATOM      3  C4  <0> d   1      29.166   0.087  28.853  0.00  0.00     0.038 C 
ATOM      4  C5  <0> d   1      29.406  -1.253  29.601  0.00  0.00     0.009 C 
ATOM      5  C6  <0> d   1      28.007  -1.616  30.110  0.00  0.00     0.001 C 
ATOM      6  C8  <0> d   1      27.957  -2.566  31.291  0.00  0.00    -0.005 C 
ATOM      7  C10 <0> d   1      28.554  -3.922  30.907  0.00  0.00     0.006 C 
ATOM      8  C11 <0> d   1      28.445  -4.881  32.094  0.00  0.00     0.006 C 
ATOM      9  C12 <0> d   1      26.973  -5.063  32.471  0.00  0.00     0.005 C 
ATOM     10  C14 <0> d   1      26.865  -6.019  33.664  0.00  0.00     0.116 C 
ATOM     11  C15 <0> d   1      25.428  -6.032  34.135  0.00  0.00     0.259 C 
ATOM     12  O16 <0> d   1      24.845  -7.075  34.322  0.00  0.00    -0.265 OA
ATOM     13  O17 <0> d   1      24.815  -4.848  34.340  0.00  0.00    -0.321 OA
ATOM     14  C18 <0> d   1      24.907  -3.891  33.248  0.00  0.00     0.188 C 
ATOM     15  C19 <0> d   1      26.376  -3.705  32.856  0.00  0.00    -0.014 C 
ATOM     16  C20 <0> d   1      27.154  -3.136  34.044  0.00  0.00     0.018 C 
ATOM     17  C21 <0> d   1      26.480  -2.733  31.679  0.00  0.00     0.001 C 
ATOM     18  C23 <0> d   1      25.841  -1.398  32.046  0.00  0.00     0.007 C 
ATOM     19  C24 <0> d   1      26.010  -0.368  30.917  0.00  0.00     0.013 C 
ATOM     20  C25 <0> d   1      27.480  -0.236  30.592  0.00  0.00    -0.009 C 
ATOM     21  C26 <0> d   1      28.261   0.108  31.862  0.00  0.00     0.018 C 
ENDROOT
BRANCH   2  22
ATOM     22  O3  <0> d   1      28.162   2.009  29.984  0.00  0.00    -0.389 OA
ATOM     23  H30 <0> d   1      27.613   2.257  30.739  0.00  0.00     0.210 HD
ENDBRANCH   2  22
TORSDOF 1
ENDMDL
MODEL 121
REMARK CAVERDOCK RESULT:     -10.2      0.000      0.000
REMARK CAVERDOCK CONSTRAINTS:       0.0      0.0      0.0      0.0
REMARK CAVERDOCK TUNNEL: 120    -10.2      3.3    121.5
REMARK  1 active torsions:
REMARK  status: ('A' for Active; 'I' for Inactive)
REMARK    1  A    between atoms: C2_2  and  O3_3 
ROOT
ATOM      1  C1  <0> d   1      26.767   0.872  28.678  0.00  0.00     0.046 C 
ATOM      2  C2  <0> d   1      27.877   0.746  29.724  0.00  0.00     0.062 C 
ATOM      3  C4  <0> d   1      29.148   0.133  29.086  0.00  0.00     0.038 C 
ATOM      4  C5  <0> d   1      29.375  -1.235  29.785  0.00  0.00     0.009 C 
ATOM      5  C6  <0> d   1      27.972  -1.599  30.286  0.00  0.00     0.001 C 
ATOM      6  C8  <0> d   1      27.914  -2.590  31.432  0.00  0.00    -0.005 C 
ATOM      7  C10 <0> d   1      28.494  -3.939  30.999  0.00  0.00     0.006 C 
ATOM      8  C11 <0> d   1      28.376  -4.938  32.151  0.00  0.00     0.006 C 
ATOM      9  C12 <0> d   1      26.904  -5.115  32.526  0.00  0.00     0.005 C 
ATOM     10  C14 <0> d   1      26.788  -6.112  33.685  0.00  0.00     0.116 C 
ATOM     11  C15 <0> d   1      25.352  -6.125  34.159  0.00  0.00     0.259 C 
ATOM     12  O16 <0> d   1      24.756  -7.166  34.311  0.00  0.00    -0.265 OA
ATOM     13  O17 <0> d   1      24.753  -4.942  34.408  0.00  0.00    -0.321 OA
ATOM     14  C18 <0> d   1      24.854  -3.948  33.350  0.00  0.00     0.188 C 
ATOM     15  C19 <0> d   1      26.323  -3.766  32.960  0.00  0.00    -0.014 C 
ATOM     16  C20 <0> d   1      27.112  -3.248  34.165  0.00  0.00     0.018 C 
ATOM     17  C21 <0> d   1      26.436  -2.754  31.819  0.00  0.00     0.001 C 
ATOM     18  C23 <0> d   1      25.814  -1.425  32.234  0.00  0.00     0.007 C 
ATOM     19  C24 <0> d   1      25.993  -0.357  31.142  0.00  0.00     0.013 C 
ATOM     20  C25 <0> d   1      27.464  -0.232  30.818  0.00  0.00    -0.009 C 
ATOM     21  C26 <0> d   1      28.252   0.058  32.097  0.00  0.00     0.018 C 
ENDROOT
BRANCH   2  22
ATOM     22  O3  <0> d   1      28.171   2.026  30.287  0.00  0.00    -0.389 OA
ATOM     23  H30 <0> d   1      28.461   2.684  29.642  0.00  0.00     0.210 HD
ENDBRANCH   2  22
TORSDOF 1
ENDMDL
MODEL 122
REMARK CAVERDOCK RESULT:      -9.5      0.000      0.000
REMARK CAVERDOCK CONSTRAINTS:       0.0      0.0      0.0      0.0
REMARK CAVERDOCK TUNNEL: 121     -9.5      3.3    122.6
REMARK  1 active torsions:
REMARK  status: ('A' for Active; 'I' for Inactive)
REMARK    1  A    between atoms: C2_2  and  O3_3 
ROOT
ATOM      1  C1  <0> d   1      25.226  -5.565  35.894  0.00  0.00     0.046 C 
ATOM      2  C2  <0> d   1      24.945  -5.821  34.412  0.00  0.00     0.062 C 
ATOM      3  C4  <0> d   1      25.842  -6.969  33.886  0.00  0.00     0.038 C 
ATOM      4  C5  <0> d   1      26.780  -6.341  32.820  0.00  0.00     0.009 C 
ATOM      5  C6  <0> d   1      26.814  -4.862  33.224  0.00  0.00     0.001 C 
ATOM      6  C8  <0> d   1      27.204  -3.886  32.131  0.00  0.00    -0.005 C 
ATOM      7  C10 <0> d   1      28.635  -4.155  31.663  0.00  0.00     0.006 C 
ATOM      8  C11 <0> d   1      29.027  -3.126  30.600  0.00  0.00     0.006 C 
ATOM      9  C12 <0> d   1      28.944  -1.720  31.196  0.00  0.00     0.005 C 
ATOM     10  C14 <0> d   1      29.329  -0.689  30.128  0.00  0.00     0.116 C 
ATOM     11  C15 <0> d   1      29.057   0.692  30.681  0.00  0.00     0.259 C 
ATOM     12  O16 <0> d   1      29.895   1.562  30.621  0.00  0.00    -0.265 OA
ATOM     13  O17 <0> d   1      27.853   0.927  31.242  0.00  0.00    -0.321 OA
ATOM     14  C18 <0> d   1      27.425  -0.035  32.245  0.00  0.00     0.188 C 
ATOM     15  C19 <0> d   1      27.510  -1.450  31.664  0.00  0.00    -0.014 C 
ATOM     16  C20 <0> d   1      26.564  -1.569  30.467  0.00  0.00     0.018 C 
ATOM     17  C21 <0> d   1      27.102  -2.472  32.726  0.00  0.00     0.001 C 
ATOM     18  C23 <0> d   1      25.694  -2.173  33.227  0.00  0.00     0.007 C 
ATOM     19  C24 <0> d   1      25.218  -3.239  34.229  0.00  0.00     0.013 C 
ATOM     20  C25 <0> d   1      25.326  -4.601  33.582  0.00  0.00    -0.009 C 
ATOM     21  C26 <0> d   1      24.552  -4.608  32.262  0.00  0.00     0.018 C 
ENDROOT
BRANCH   2  22
ATOM     22  O3  <0> d   1      23.565  -6.141  34.220  0.00  0.00    -0.389 OA
ATOM     23  H30 <0> d   1      23.401  -6.754  33.491  0.00  0.00     0.210 HD
ENDBRANCH   2  22
TORSDOF 1
ENDMDL
MODEL 123
REMARK CAVERDOCK RESULT:     -10.4      0.000      0.000
REMARK CAVERDOCK CONSTRAINTS:       0.0      0.0      0.0      0.0
REMARK CAVERDOCK TUNNEL: 122    -10.4      3.3    123.5
REMARK  1 active torsions:
REMARK  status: ('A' for Active; 'I' for Inactive)
REMARK    1  A    between atoms: C2_2  and  O3_3 
ROOT
ATOM      1  C1  <0> d   1      26.852   0.537  28.674  0.00  0.00     0.046 C 
ATOM      2  C2  <0> d   1      27.938   0.413  29.745  0.00  0.00     0.062 C 
ATOM      3  C4  <0> d   1      29.202  -0.256  29.153  0.00  0.00     0.038 C 
ATOM      4  C5  <0> d   1      29.375  -1.606  29.900  0.00  0.00     0.009 C 
ATOM      5  C6  <0> d   1      27.954  -1.914  30.384  0.00  0.00     0.001 C 
ATOM      6  C8  <0> d   1      27.845  -2.865  31.560  0.00  0.00    -0.005 C 
ATOM      7  C10 <0> d   1      28.393  -4.243  31.182  0.00  0.00     0.006 C 
ATOM      8  C11 <0> d   1      28.225  -5.200  32.363  0.00  0.00     0.006 C 
ATOM      9  C12 <0> d   1      26.741  -5.323  32.714  0.00  0.00     0.005 C 
ATOM     10  C14 <0> d   1      26.574  -6.278  33.902  0.00  0.00     0.116 C 
ATOM     11  C15 <0> d   1      25.129  -6.234  34.347  0.00  0.00     0.259 C 
ATOM     12  O16 <0> d   1      24.501  -7.253  34.521  0.00  0.00    -0.265 OA
ATOM     13  O17 <0> d   1      24.560  -5.027  34.546  0.00  0.00    -0.321 OA
ATOM     14  C18 <0> d   1      24.710  -4.072  33.459  0.00  0.00     0.188 C 
ATOM     15  C19 <0> d   1      26.192  -3.944  33.093  0.00  0.00    -0.014 C 
ATOM     16  C20 <0> d   1      26.972  -3.410  34.296  0.00  0.00     0.018 C 
ATOM     17  C21 <0> d   1      26.356  -2.973  31.922  0.00  0.00     0.001 C 
ATOM     18  C23 <0> d   1      25.765  -1.615  32.282  0.00  0.00     0.007 C 
ATOM     19  C24 <0> d   1      25.995  -0.589  31.160  0.00  0.00     0.013 C 
ATOM     20  C25 <0> d   1      27.475  -0.516  30.862  0.00  0.00    -0.009 C 
ATOM     21  C26 <0> d   1      28.247  -0.207  32.146  0.00  0.00     0.018 C 
ENDROOT
BRANCH   2  22
ATOM     22  O3  <0> d   1      28.258   1.702  30.273  0.00  0.00    -0.389 OA
ATOM     23  H30 <0> d   1      28.167   2.423  29.636  0.00  0.00     0.210 HD
ENDBRANCH   2  22
TORSDOF 1
ENDMDL
MODEL 124
REMARK CAVERDOCK RESULT:     -10.6      0.000      0.000
REMARK CAVERDOCK CONSTRAINTS:       0.0      0.0      0.0      0.0
REMARK CAVERDOCK TUNNEL: 123    -10.6      3.3    124.3
REMARK  1 active torsions:
REMARK  status: ('A' for Active; 'I' for Inactive)
REMARK    1  A    between atoms: C2_2  and  O3_3 
ROOT
ATOM      1  C1  <0> d   1      26.905   0.483  28.820  0.00  0.00     0.046 C 
ATOM      2  C2  <0> d   1      27.940   0.363  29.941  0.00  0.00     0.062 C 
ATOM      3  C4  <0> d   1      29.239  -0.288  29.404  0.00  0.00     0.038 C 
ATOM      4  C5  <0> d   1      29.391  -1.642  30.150  0.00  0.00     0.009 C 
ATOM      5  C6  <0> d   1      27.952  -1.968  30.564  0.00  0.00     0.001 C 
ATOM      6  C8  <0> d   1      27.798  -2.929  31.728  0.00  0.00    -0.005 C 
ATOM      7  C10 <0> d   1      28.378  -4.298  31.367  0.00  0.00     0.006 C 
ATOM      8  C11 <0> d   1      28.165  -5.266  32.533  0.00  0.00     0.006 C 
ATOM      9  C12 <0> d   1      26.668  -5.407  32.812  0.00  0.00     0.005 C 
ATOM     10  C14 <0> d   1      26.455  -6.371  33.984  0.00  0.00     0.116 C 
ATOM     11  C15 <0> d   1      24.991  -6.346  34.361  0.00  0.00     0.259 C 
ATOM     12  O16 <0> d   1      24.366  -7.373  34.498  0.00  0.00    -0.265 OA
ATOM     13  O17 <0> d   1      24.400  -5.147  34.541  0.00  0.00    -0.321 OA
ATOM     14  C18 <0> d   1      24.591  -4.182  33.468  0.00  0.00     0.188 C 
ATOM     15  C19 <0> d   1      26.086  -4.036  33.174  0.00  0.00    -0.014 C 
ATOM     16  C20 <0> d   1      26.803  -3.503  34.416  0.00  0.00     0.018 C 
ATOM     17  C21 <0> d   1      26.294  -3.055  32.018  0.00  0.00     0.001 C 
ATOM     18  C23 <0> d   1      25.672  -1.706  32.359  0.00  0.00     0.007 C 
ATOM     19  C24 <0> d   1      25.944  -0.669  31.256  0.00  0.00     0.013 C 
ATOM     20  C25 <0> d   1      27.436  -0.579  31.028  0.00  0.00    -0.009 C 
ATOM     21  C26 <0> d   1      28.142  -0.271  32.350  0.00  0.00     0.018 C 
ENDROOT
BRANCH   2  22
ATOM     22  O3  <0> d   1      28.221   1.652  30.492  0.00  0.00    -0.389 OA
ATOM     23  H30 <0> d   1      28.754   1.628  31.298  0.00  0.00     0.210 HD
ENDBRANCH   2  22
TORSDOF 1
ENDMDL
MODEL 125
REMARK CAVERDOCK RESULT:     -10.8      0.000      0.000
REMARK CAVERDOCK CONSTRAINTS:       0.0      0.0      0.0      0.0
REMARK CAVERDOCK TUNNEL: 124    -10.8      3.3    125.3
REMARK  1 active torsions:
REMARK  status: ('A' for Active; 'I' for Inactive)
REMARK    1  A    between atoms: C2_2  and  O3_3 
ROOT
ATOM      1  C1  <0> d   1      26.860   0.304  28.957  0.00  0.00     0.046 C 
ATOM      2  C2  <0> d   1      27.904   0.173  30.067  0.00  0.00     0.062 C 
ATOM      3  C4  <0> d   1      29.187  -0.500  29.520  0.00  0.00     0.038 C 
ATOM      4  C5  <0> d   1      29.326  -1.854  30.269  0.00  0.00     0.009 C 
ATOM      5  C6  <0> d   1      27.886  -2.156  30.699  0.00  0.00     0.001 C 
ATOM      6  C8  <0> d   1      27.730  -3.110  31.868  0.00  0.00    -0.005 C 
ATOM      7  C10 <0> d   1      28.285  -4.489  31.506  0.00  0.00     0.006 C 
ATOM      8  C11 <0> d   1      28.069  -5.449  32.678  0.00  0.00     0.006 C 
ATOM      9  C12 <0> d   1      26.573  -5.566  32.973  0.00  0.00     0.005 C 
ATOM     10  C14 <0> d   1      26.357  -6.523  34.151  0.00  0.00     0.116 C 
ATOM     11  C15 <0> d   1      24.898  -6.474  34.543  0.00  0.00     0.259 C 
ATOM     12  O16 <0> d   1      24.258  -7.490  34.690  0.00  0.00    -0.265 OA
ATOM     13  O17 <0> d   1      24.327  -5.265  34.724  0.00  0.00    -0.321 OA
ATOM     14  C18 <0> d   1      24.522  -4.307  33.646  0.00  0.00     0.188 C 
ATOM     15  C19 <0> d   1      26.016  -4.185  33.335  0.00  0.00    -0.014 C 
ATOM     16  C20 <0> d   1      26.753  -3.659  34.568  0.00  0.00     0.018 C 
ATOM     17  C21 <0> d   1      26.228  -3.212  32.174  0.00  0.00     0.001 C 
ATOM     18  C23 <0> d   1      25.630  -1.852  32.516  0.00  0.00     0.007 C 
ATOM     19  C24 <0> d   1      25.907  -0.824  31.406  0.00  0.00     0.013 C 
ATOM     20  C25 <0> d   1      27.397  -0.757  31.163  0.00  0.00    -0.009 C 
ATOM     21  C26 <0> d   1      28.122  -0.456  32.476  0.00  0.00     0.018 C 
ENDROOT
BRANCH   2  22
ATOM     22  O3  <0> d   1      28.211   1.459  30.610  0.00  0.00    -0.389 OA
ATOM     23  H30 <0> d   1      29.137   1.569  30.862  0.00  0.00     0.210 HD
ENDBRANCH   2  22
TORSDOF 1
ENDMDL
MODEL 126
REMARK CAVERDOCK RESULT:     -10.7      0.000      0.000
REMARK CAVERDOCK CONSTRAINTS:       0.0      0.0      0.0      0.0
REMARK CAVERDOCK TUNNEL: 125    -10.7      3.3    126.1
REMARK  1 active torsions:
REMARK  status: ('A' for Active; 'I' for Inactive)
REMARK    1  A    between atoms: C2_2  and  O3_3 
ROOT
ATOM      1  C1  <0> d   1      26.748   0.302  29.078  0.00  0.00     0.046 C 
ATOM      2  C2  <0> d   1      27.838   0.127  30.137  0.00  0.00     0.062 C 
ATOM      3  C4  <0> d   1      29.080  -0.563  29.521  0.00  0.00     0.038 C 
ATOM      4  C5  <0> d   1      29.222  -1.934  30.238  0.00  0.00     0.009 C 
ATOM      5  C6  <0> d   1      27.796  -2.214  30.726  0.00  0.00     0.001 C 
ATOM      6  C8  <0> d   1      27.671  -3.187  31.883  0.00  0.00    -0.005 C 
ATOM      7  C10 <0> d   1      28.179  -4.570  31.471  0.00  0.00     0.006 C 
ATOM      8  C11 <0> d   1      27.994  -5.548  32.633  0.00  0.00     0.006 C 
ATOM      9  C12 <0> d   1      26.510  -5.639  32.993  0.00  0.00     0.005 C 
ATOM     10  C14 <0> d   1      26.326  -6.614  34.161  0.00  0.00     0.116 C 
ATOM     11  C15 <0> d   1      24.887  -6.541  34.620  0.00  0.00     0.259 C 
ATOM     12  O16 <0> d   1      24.232  -7.546  34.776  0.00  0.00    -0.265 OA
ATOM     13  O17 <0> d   1      24.352  -5.324  34.849  0.00  0.00    -0.321 OA
ATOM     14  C18 <0> d   1      24.520  -4.350  33.781  0.00  0.00     0.188 C 
ATOM     15  C19 <0> d   1      26.001  -4.254  33.406  0.00  0.00    -0.014 C 
ATOM     16  C20 <0> d   1      26.804  -3.767  34.614  0.00  0.00     0.018 C 
ATOM     17  C21 <0> d   1      26.182  -3.263  32.255  0.00  0.00     0.001 C 
ATOM     18  C23 <0> d   1      25.630  -1.897  32.649  0.00  0.00     0.007 C 
ATOM     19  C24 <0> d   1      25.880  -0.854  31.547  0.00  0.00     0.013 C 
ATOM     20  C25 <0> d   1      27.359  -0.814  31.237  0.00  0.00    -0.009 C 
ATOM     21  C26 <0> d   1      28.149  -0.554  32.522  0.00  0.00     0.018 C 
ENDROOT
BRANCH   2  22
ATOM     22  O3  <0> d   1      28.197   1.395  30.690  0.00  0.00    -0.389 OA
ATOM     23  H30 <0> d   1      28.448   2.055  30.031  0.00  0.00     0.210 HD
ENDBRANCH   2  22
TORSDOF 1
ENDMDL
MODEL 127
REMARK CAVERDOCK RESULT:     -10.7      0.000      0.000
REMARK CAVERDOCK CONSTRAINTS:       0.0      0.0      0.0      0.0
REMARK CAVERDOCK TUNNEL: 126    -10.7      3.3    127.7
REMARK  1 active torsions:
REMARK  status: ('A' for Active; 'I' for Inactive)
REMARK    1  A    between atoms: C2_2  and  O3_3 
ROOT
ATOM      1  C1  <0> d   1      26.841  -0.006  28.965  0.00  0.00     0.046 C 
ATOM      2  C2  <0> d   1      27.906  -0.137  30.056  0.00  0.00     0.062 C 
ATOM      3  C4  <0> d   1      29.158  -0.859  29.500  0.00  0.00     0.038 C 
ATOM      4  C5  <0> d   1      29.277  -2.196  30.282  0.00  0.00     0.009 C 
ATOM      5  C6  <0> d   1      27.840  -2.448  30.750  0.00  0.00     0.001 C 
ATOM      6  C8  <0> d   1      27.684  -3.366  31.946  0.00  0.00    -0.005 C 
ATOM      7  C10 <0> d   1      28.194  -4.769  31.610  0.00  0.00     0.006 C 
ATOM      8  C11 <0> d   1      27.978  -5.692  32.811  0.00  0.00     0.006 C 
ATOM      9  C12 <0> d   1      26.486  -5.761  33.141  0.00  0.00     0.005 C 
ATOM     10  C14 <0> d   1      26.272  -6.681  34.348  0.00  0.00     0.116 C 
ATOM     11  C15 <0> d   1      24.823  -6.582  34.769  0.00  0.00     0.259 C 
ATOM     12  O16 <0> d   1      24.160  -7.576  34.957  0.00  0.00    -0.265 OA
ATOM     13  O17 <0> d   1      24.289  -5.353  34.931  0.00  0.00    -0.321 OA
ATOM     14  C18 <0> d   1      24.485  -4.430  33.824  0.00  0.00     0.188 C 
ATOM     15  C19 <0> d   1      25.975  -4.356  33.478  0.00  0.00    -0.014 C 
ATOM     16  C20 <0> d   1      26.753  -3.818  34.681  0.00  0.00     0.018 C 
ATOM     17  C21 <0> d   1      26.186  -3.420  32.288  0.00  0.00     0.001 C 
ATOM     18  C23 <0> d   1      25.633  -2.035  32.606  0.00  0.00     0.007 C 
ATOM     19  C24 <0> d   1      25.912  -1.044  31.464  0.00  0.00     0.013 C 
ATOM     20  C25 <0> d   1      27.398  -1.024  31.187  0.00  0.00    -0.009 C 
ATOM     21  C26 <0> d   1      28.159  -0.709  32.476  0.00  0.00     0.018 C 
ENDROOT
BRANCH   2  22
ATOM     22  O3  <0> d   1      28.258   1.154  30.558  0.00  0.00    -0.389 OA
ATOM     23  H30 <0> d   1      27.607   1.842  30.367  0.00  0.00     0.210 HD
ENDBRANCH   2  22
TORSDOF 1
ENDMDL
MODEL 128
REMARK CAVERDOCK RESULT:     -10.2      0.000      0.000
REMARK CAVERDOCK CONSTRAINTS:       0.0      0.0      0.0      0.0
REMARK CAVERDOCK TUNNEL: 127    -10.2      3.2    128.7
REMARK  1 active torsions:
REMARK  status: ('A' for Active; 'I' for Inactive)
REMARK    1  A    between atoms: C2_2  and  O3_3 
ROOT
ATOM      1  C1  <0> d   1      26.685  -0.258  29.136  0.00  0.00     0.046 C 
ATOM      2  C2  <0> d   1      27.805  -0.414  30.168  0.00  0.00     0.062 C 
ATOM      3  C4  <0> d   1      28.992  -1.199  29.557  0.00  0.00     0.038 C 
ATOM      4  C5  <0> d   1      29.100  -2.525  30.358  0.00  0.00     0.009 C 
ATOM      5  C6  <0> d   1      27.682  -2.706  30.912  0.00  0.00     0.001 C 
ATOM      6  C8  <0> d   1      27.557  -3.595  32.134  0.00  0.00    -0.005 C 
ATOM      7  C10 <0> d   1      27.988  -5.024  31.799  0.00  0.00     0.006 C 
ATOM      8  C11 <0> d   1      27.803  -5.915  33.029  0.00  0.00     0.006 C 
ATOM      9  C12 <0> d   1      26.331  -5.914  33.444  0.00  0.00     0.005 C 
ATOM     10  C14 <0> d   1      26.147  -6.801  34.680  0.00  0.00     0.116 C 
ATOM     11  C15 <0> d   1      24.730  -6.633  35.181  0.00  0.00     0.259 C 
ATOM     12  O16 <0> d   1      24.039  -7.594  35.426  0.00  0.00    -0.265 OA
ATOM     13  O17 <0> d   1      24.258  -5.380  35.346  0.00  0.00    -0.321 OA
ATOM     14  C18 <0> d   1      24.429  -4.486  34.211  0.00  0.00     0.188 C 
ATOM     15  C19 <0> d   1      25.899  -4.483  33.780  0.00  0.00    -0.014 C 
ATOM     16  C20 <0> d   1      26.766  -3.956  34.926  0.00  0.00     0.018 C 
ATOM     17  C21 <0> d   1      26.081  -3.578  32.561  0.00  0.00     0.001 C 
ATOM     18  C23 <0> d   1      25.604  -2.166  32.881  0.00  0.00     0.007 C 
ATOM     19  C24 <0> d   1      25.859  -1.209  31.704  0.00  0.00     0.013 C 
ATOM     20  C25 <0> d   1      27.326  -1.257  31.344  0.00  0.00    -0.009 C 
ATOM     21  C26 <0> d   1      28.172  -0.951  32.581  0.00  0.00     0.018 C 
ENDROOT
BRANCH   2  22
ATOM     22  O3  <0> d   1      28.239   0.870  30.623  0.00  0.00    -0.389 OA
ATOM     23  H30 <0> d   1      27.651   1.277  31.272  0.00  0.00     0.210 HD
ENDBRANCH   2  22
TORSDOF 1
ENDMDL
MODEL 129
REMARK CAVERDOCK RESULT:      -9.5      0.000      0.000
REMARK CAVERDOCK CONSTRAINTS:       0.0      0.0      0.0      0.0
REMARK CAVERDOCK TUNNEL: 128     -9.5      3.2    129.1
REMARK  1 active torsions:
REMARK  status: ('A' for Active; 'I' for Inactive)
REMARK    1  A    between atoms: C2_2  and  O3_3 
ROOT
ATOM      1  C1  <0> d   1      26.535  -0.474  29.245  0.00  0.00     0.046 C 
ATOM      2  C2  <0> d   1      27.700  -0.620  30.226  0.00  0.00     0.062 C 
ATOM      3  C4  <0> d   1      28.847  -1.437  29.580  0.00  0.00     0.038 C 
ATOM      4  C5  <0> d   1      28.976  -2.743  30.409  0.00  0.00     0.009 C 
ATOM      5  C6  <0> d   1      27.584  -2.891  31.034  0.00  0.00     0.001 C 
ATOM      6  C8  <0> d   1      27.506  -3.747  32.284  0.00  0.00    -0.005 C 
ATOM      7  C10 <0> d   1      27.903  -5.190  31.965  0.00  0.00     0.006 C 
ATOM      8  C11 <0> d   1      27.765  -6.047  33.225  0.00  0.00     0.006 C 
ATOM      9  C12 <0> d   1      26.314  -6.014  33.709  0.00  0.00     0.005 C 
ATOM     10  C14 <0> d   1      26.179  -6.868  34.976  0.00  0.00     0.116 C 
ATOM     11  C15 <0> d   1      24.790  -6.667  35.538  0.00  0.00     0.259 C 
ATOM     12  O16 <0> d   1      24.098  -7.612  35.840  0.00  0.00    -0.265 OA
ATOM     13  O17 <0> d   1      24.342  -5.404  35.693  0.00  0.00    -0.321 OA
ATOM     14  C18 <0> d   1      24.470  -4.541  34.528  0.00  0.00     0.188 C 
ATOM     15  C19 <0> d   1      25.917  -4.569  34.029  0.00  0.00    -0.014 C 
ATOM     16  C20 <0> d   1      26.845  -4.027  35.118  0.00  0.00     0.018 C 
ATOM     17  C21 <0> d   1      26.052  -3.699  32.779  0.00  0.00     0.001 C 
ATOM     18  C23 <0> d   1      25.610  -2.272  33.085  0.00  0.00     0.007 C 
ATOM     19  C24 <0> d   1      25.820  -1.349  31.873  0.00  0.00     0.013 C 
ATOM     20  C25 <0> d   1      27.267  -1.427  31.444  0.00  0.00    -0.009 C 
ATOM     21  C26 <0> d   1      28.176  -1.102  32.632  0.00  0.00     0.018 C 
ENDROOT
BRANCH   2  22
ATOM     22  O3  <0> d   1      28.172   0.668  30.626  0.00  0.00    -0.389 OA
ATOM     23  H30 <0> d   1      28.733   0.655  31.413  0.00  0.00     0.210 HD
ENDBRANCH   2  22
TORSDOF 1
ENDMDL
MODEL 130
REMARK CAVERDOCK RESULT:      -8.4      0.000      0.000
REMARK CAVERDOCK CONSTRAINTS:       0.0      0.0      0.0      0.0
REMARK CAVERDOCK TUNNEL: 129     -8.4      3.1    130.1
REMARK  1 active torsions:
REMARK  status: ('A' for Active; 'I' for Inactive)
REMARK    1  A    between atoms: C2_2  and  O3_3 
ROOT
ATOM      1  C1  <0> d   1      26.013  -0.453  29.622  0.00  0.00     0.046 C 
ATOM      2  C2  <0> d   1      27.338  -0.834  30.286  0.00  0.00     0.062 C 
ATOM      3  C4  <0> d   1      28.157  -1.762  29.355  0.00  0.00     0.038 C 
ATOM      4  C5  <0> d   1      28.270  -3.128  30.087  0.00  0.00     0.009 C 
ATOM      5  C6  <0> d   1      27.058  -3.114  31.026  0.00  0.00     0.001 C 
ATOM      6  C8  <0> d   1      27.141  -4.033  32.229  0.00  0.00    -0.005 C 
ATOM      7  C10 <0> d   1      27.219  -5.493  31.778  0.00  0.00     0.006 C 
ATOM      8  C11 <0> d   1      27.247  -6.406  33.006  0.00  0.00     0.006 C 
ATOM      9  C12 <0> d   1      25.975  -6.195  33.828  0.00  0.00     0.005 C 
ATOM     10  C14 <0> d   1      26.007  -7.105  35.062  0.00  0.00     0.116 C 
ATOM     11  C15 <0> d   1      24.838  -6.743  35.950  0.00  0.00     0.259 C 
ATOM     12  O16 <0> d   1      24.097  -7.596  36.381  0.00  0.00    -0.265 OA
ATOM     13  O17 <0> d   1      24.645  -5.442  36.249  0.00  0.00    -0.321 OA
ATOM     14  C18 <0> d   1      24.630  -4.529  35.116  0.00  0.00     0.188 C 
ATOM     15  C19 <0> d   1      25.897  -4.734  34.280  0.00  0.00    -0.014 C 
ATOM     16  C20 <0> d   1      27.128  -4.408  35.128  0.00  0.00     0.018 C 
ATOM     17  C21 <0> d   1      25.870  -3.808  33.063  0.00  0.00     0.001 C 
ATOM     18  C23 <0> d   1      25.743  -2.356  33.512  0.00  0.00     0.007 C 
ATOM     19  C24 <0> d   1      25.806  -1.392  32.315  0.00  0.00     0.013 C 
ATOM     20  C25 <0> d   1      27.082  -1.651  31.547  0.00  0.00    -0.009 C 
ATOM     21  C26 <0> d   1      28.283  -1.544  32.488  0.00  0.00     0.018 C 
ENDROOT
BRANCH   2  22
ATOM     22  O3  <0> d   1      28.088   0.341  30.600  0.00  0.00    -0.389 OA
ATOM     23  H30 <0> d   1      27.580   1.161  30.539  0.00  0.00     0.210 HD
ENDBRANCH   2  22
TORSDOF 1
ENDMDL
MODEL 131
REMARK CAVERDOCK RESULT:      -7.8      0.000      0.000
REMARK CAVERDOCK CONSTRAINTS:       0.0      0.0      0.0      0.0
REMARK CAVERDOCK TUNNEL: 130     -7.8      3.1    131.1
REMARK  1 active torsions:
REMARK  status: ('A' for Active; 'I' for Inactive)
REMARK    1  A    between atoms: C2_2  and  O3_3 
ROOT
ATOM      1  C1  <0> d   1      27.141   0.881  32.595  0.00  0.00     0.046 C 
ATOM      2  C2  <0> d   1      27.575  -0.280  31.697  0.00  0.00     0.062 C 
ATOM      3  C4  <0> d   1      26.619  -0.408  30.485  0.00  0.00     0.038 C 
ATOM      4  C5  <0> d   1      25.908  -1.781  30.630  0.00  0.00     0.009 C 
ATOM      5  C6  <0> d   1      26.004  -2.058  32.135  0.00  0.00     0.001 C 
ATOM      6  C8  <0> d   1      25.878  -3.511  32.550  0.00  0.00    -0.005 C 
ATOM      7  C10 <0> d   1      24.496  -4.053  32.180  0.00  0.00     0.006 C 
ATOM      8  C11 <0> d   1      24.371  -5.502  32.656  0.00  0.00     0.006 C 
ATOM      9  C12 <0> d   1      24.549  -5.558  34.174  0.00  0.00     0.005 C 
ATOM     10  C14 <0> d   1      24.431  -7.011  34.649  0.00  0.00     0.116 C 
ATOM     11  C15 <0> d   1      24.797  -7.063  36.115  0.00  0.00     0.259 C 
ATOM     12  O16 <0> d   1      24.086  -7.628  36.914  0.00  0.00    -0.265 OA
ATOM     13  O17 <0> d   1      25.939  -6.463  36.508  0.00  0.00    -0.321 OA
ATOM     14  C18 <0> d   1      26.115  -5.089  36.063  0.00  0.00     0.188 C 
ATOM     15  C19 <0> d   1      25.934  -5.017  34.545  0.00  0.00    -0.014 C 
ATOM     16  C20 <0> d   1      27.003  -5.871  33.860  0.00  0.00     0.018 C 
ATOM     17  C21 <0> d   1      26.075  -3.568  34.073  0.00  0.00     0.001 C 
ATOM     18  C23 <0> d   1      27.434  -3.014  34.485  0.00  0.00     0.007 C 
ATOM     19  C24 <0> d   1      27.644  -1.589  33.946  0.00  0.00     0.013 C 
ATOM     20  C25 <0> d   1      27.455  -1.601  32.447  0.00  0.00    -0.009 C 
ATOM     21  C26 <0> d   1      28.383  -2.642  31.817  0.00  0.00     0.018 C 
ENDROOT
BRANCH   2  22
ATOM     22  O3  <0> d   1      28.919  -0.083  31.251  0.00  0.00    -0.389 OA
ATOM     23  H30 <0> d   1      29.021  -0.093  30.291  0.00  0.00     0.210 HD
ENDBRANCH   2  22
TORSDOF 1
ENDMDL
MODEL 132
REMARK CAVERDOCK RESULT:      -6.7      0.000      0.000
REMARK CAVERDOCK CONSTRAINTS:       0.0      0.0      0.0      0.0
REMARK CAVERDOCK TUNNEL: 131     -6.7      3.0    132.3
REMARK  1 active torsions:
REMARK  status: ('A' for Active; 'I' for Inactive)
REMARK    1  A    between atoms: C2_2  and  O3_3 
ROOT
ATOM      1  C1  <0> d   1      29.654  -1.065  31.023  0.00  0.00     0.046 C 
ATOM      2  C2  <0> d   1      28.530  -1.786  30.277  0.00  0.00     0.062 C 
ATOM      3  C4  <0> d   1      27.317  -0.842  30.089  0.00  0.00     0.038 C 
ATOM      4  C5  <0> d   1      26.148  -1.461  30.902  0.00  0.00     0.009 C 
ATOM      5  C6  <0> d   1      26.874  -2.310  31.952  0.00  0.00     0.001 C 
ATOM      6  C8  <0> d   1      26.065  -3.434  32.570  0.00  0.00    -0.005 C 
ATOM      7  C10 <0> d   1      24.870  -2.868  33.340  0.00  0.00     0.006 C 
ATOM      8  C11 <0> d   1      24.099  -4.014  33.999  0.00  0.00     0.006 C 
ATOM      9  C12 <0> d   1      25.020  -4.759  34.967  0.00  0.00     0.005 C 
ATOM     10  C14 <0> d   1      24.249  -5.911  35.622  0.00  0.00     0.116 C 
ATOM     11  C15 <0> d   1      25.226  -6.742  36.424  0.00  0.00     0.259 C 
ATOM     12  O16 <0> d   1      24.990  -7.046  37.570  0.00  0.00    -0.265 OA
ATOM     13  O17 <0> d   1      26.369  -7.135  35.825  0.00  0.00    -0.321 OA
ATOM     14  C18 <0> d   1      27.129  -6.085  35.164  0.00  0.00     0.188 C 
ATOM     15  C19 <0> d   1      26.217  -5.326  34.196  0.00  0.00    -0.014 C 
ATOM     16  C20 <0> d   1      25.706  -6.284  33.118  0.00  0.00     0.018 C 
ATOM     17  C21 <0> d   1      26.996  -4.192  33.528  0.00  0.00     0.001 C 
ATOM     18  C23 <0> d   1      28.215  -4.752  32.802  0.00  0.00     0.007 C 
ATOM     19  C24 <0> d   1      28.970  -3.648  32.043  0.00  0.00     0.013 C 
ATOM     20  C25 <0> d   1      28.007  -2.953  31.108  0.00  0.00    -0.009 C 
ATOM     21  C26 <0> d   1      27.339  -3.983  30.194  0.00  0.00     0.018 C 
ENDROOT
BRANCH   2  22
ATOM     22  O3  <0> d   1      28.999  -2.251  29.009  0.00  0.00    -0.389 OA
ATOM     23  H30 <0> d   1      29.123  -3.209  28.962  0.00  0.00     0.210 HD
ENDBRANCH   2  22
TORSDOF 1
ENDMDL
MODEL 133
REMARK CAVERDOCK RESULT:      -6.6      0.000      0.000
REMARK CAVERDOCK CONSTRAINTS:       0.1      0.0      0.0      0.0
REMARK CAVERDOCK TUNNEL: 132     -6.6      3.0    133.6
REMARK  1 active torsions:
REMARK  status: ('A' for Active; 'I' for Inactive)
REMARK    1  A    between atoms: C2_2  and  O3_3 
ROOT
ATOM      1  C1  <0> d   1      27.580   0.483  32.991  0.00  0.00     0.046 C 
ATOM      2  C2  <0> d   1      27.830  -0.689  32.040  0.00  0.00     0.062 C 
ATOM      3  C4  <0> d   1      26.807  -0.664  30.877  0.00  0.00     0.038 C 
ATOM      4  C5  <0> d   1      25.947  -1.949  31.022  0.00  0.00     0.009 C 
ATOM      5  C6  <0> d   1      26.083  -2.286  32.511  0.00  0.00     0.001 C 
ATOM      6  C8  <0> d   1      25.809  -3.728  32.892  0.00  0.00    -0.005 C 
ATOM      7  C10 <0> d   1      24.356  -4.093  32.581  0.00  0.00     0.006 C 
ATOM      8  C11 <0> d   1      24.085  -5.533  33.022  0.00  0.00     0.006 C 
ATOM      9  C12 <0> d   1      24.330  -5.661  34.526  0.00  0.00     0.005 C 
ATOM     10  C14 <0> d   1      24.065  -7.105  34.966  0.00  0.00     0.116 C 
ATOM     11  C15 <0> d   1      24.494  -7.250  36.409  0.00  0.00     0.259 C 
ATOM     12  O16 <0> d   1      23.762  -7.754  37.228  0.00  0.00    -0.265 OA
ATOM     13  O17 <0> d   1      25.717  -6.799  36.757  0.00  0.00    -0.321 OA
ATOM     14  C18 <0> d   1      26.032  -5.441  36.342  0.00  0.00     0.188 C 
ATOM     15  C19 <0> d   1      25.785  -5.297  34.838  0.00  0.00    -0.014 C 
ATOM     16  C20 <0> d   1      26.711  -6.245  34.074  0.00  0.00     0.018 C 
ATOM     17  C21 <0> d   1      26.072  -3.859  34.400  0.00  0.00     0.001 C 
ATOM     18  C23 <0> d   1      27.506  -3.481  34.755  0.00  0.00     0.007 C 
ATOM     19  C24 <0> d   1      27.855  -2.073  34.245  0.00  0.00     0.013 C 
ATOM     20  C25 <0> d   1      27.592  -2.012  32.758  0.00  0.00    -0.009 C 
ATOM     21  C26 <0> d   1      28.359  -3.131  32.051  0.00  0.00     0.018 C 
ENDROOT
BRANCH   2  22
ATOM     22  O3  <0> d   1      29.163  -0.634  31.530  0.00  0.00    -0.389 OA
ATOM     23  H30 <0> d   1      29.763  -1.281  31.924  0.00  0.00     0.210 HD
ENDBRANCH   2  22
TORSDOF 1
ENDMDL
MODEL 134
REMARK CAVERDOCK RESULT:      -5.4      0.000      0.000
REMARK CAVERDOCK CONSTRAINTS:       0.0      0.0      0.0      0.0
REMARK CAVERDOCK TUNNEL: 133     -5.4      3.0    134.3
REMARK  1 active torsions:
REMARK  status: ('A' for Active; 'I' for Inactive)
REMARK    1  A    between atoms: C2_2  and  O3_3 
ROOT
ATOM      1  C1  <0> d   1      27.677   0.254  33.212  0.00  0.00     0.046 C 
ATOM      2  C2  <0> d   1      27.772  -0.874  32.183  0.00  0.00     0.062 C 
ATOM      3  C4  <0> d   1      26.662  -0.720  31.114  0.00  0.00     0.038 C 
ATOM      4  C5  <0> d   1      25.735  -1.957  31.263  0.00  0.00     0.009 C 
ATOM      5  C6  <0> d   1      25.970  -2.388  32.715  0.00  0.00     0.001 C 
ATOM      6  C8  <0> d   1      25.634  -3.830  33.041  0.00  0.00    -0.005 C 
ATOM      7  C10 <0> d   1      24.140  -4.088  32.836  0.00  0.00     0.006 C 
ATOM      8  C11 <0> d   1      23.813  -5.532  33.221  0.00  0.00     0.006 C 
ATOM      9  C12 <0> d   1      24.170  -5.761  34.691  0.00  0.00     0.005 C 
ATOM     10  C14 <0> d   1      23.849  -7.210  35.075  0.00  0.00     0.116 C 
ATOM     11  C15 <0> d   1      24.383  -7.463  36.467  0.00  0.00     0.259 C 
ATOM     12  O16 <0> d   1      23.689  -7.969  37.317  0.00  0.00    -0.265 OA
ATOM     13  O17 <0> d   1      25.657  -7.109  36.733  0.00  0.00    -0.321 OA
ATOM     14  C18 <0> d   1      26.025  -5.750  36.365  0.00  0.00     0.188 C 
ATOM     15  C19 <0> d   1      25.666  -5.504  34.897  0.00  0.00    -0.014 C 
ATOM     16  C20 <0> d   1      26.464  -6.461  34.009  0.00  0.00     0.018 C 
ATOM     17  C21 <0> d   1      26.010  -4.064  34.513  0.00  0.00     0.001 C 
ATOM     18  C23 <0> d   1      27.489  -3.794  34.765  0.00  0.00     0.007 C 
ATOM     19  C24 <0> d   1      27.887  -2.382  34.302  0.00  0.00     0.013 C 
ATOM     20  C25 <0> d   1      27.508  -2.220  32.848  0.00  0.00    -0.009 C 
ATOM     21  C26 <0> d   1      28.141  -3.340  32.021  0.00  0.00     0.018 C 
ENDROOT
BRANCH   2  22
ATOM     22  O3  <0> d   1      29.061  -0.870  31.565  0.00  0.00    -0.389 OA
ATOM     23  H30 <0> d   1      29.035  -0.823  30.600  0.00  0.00     0.210 HD
ENDBRANCH   2  22
TORSDOF 1
ENDMDL
MODEL 135
REMARK CAVERDOCK RESULT:      -4.5      0.000      0.000
REMARK CAVERDOCK CONSTRAINTS:       0.0      0.0      0.0      0.0
REMARK CAVERDOCK TUNNEL: 134     -4.5      3.0    135.3
REMARK  1 active torsions:
REMARK  status: ('A' for Active; 'I' for Inactive)
REMARK    1  A    between atoms: C2_2  and  O3_3 
ROOT
ATOM      1  C1  <0> d   1      27.502   0.161  33.198  0.00  0.00     0.046 C 
ATOM      2  C2  <0> d   1      27.634  -1.006  32.218  0.00  0.00     0.062 C 
ATOM      3  C4  <0> d   1      26.525  -0.929  31.140  0.00  0.00     0.038 C 
ATOM      4  C5  <0> d   1      25.633  -2.186  31.337  0.00  0.00     0.009 C 
ATOM      5  C6  <0> d   1      25.874  -2.548  32.807  0.00  0.00     0.001 C 
ATOM      6  C8  <0> d   1      25.578  -3.984  33.193  0.00  0.00    -0.005 C 
ATOM      7  C10 <0> d   1      24.093  -4.294  32.993  0.00  0.00     0.006 C 
ATOM      8  C11 <0> d   1      23.806  -5.729  33.438  0.00  0.00     0.006 C 
ATOM      9  C12 <0> d   1      24.163  -5.886  34.917  0.00  0.00     0.005 C 
ATOM     10  C14 <0> d   1      23.882  -7.326  35.361  0.00  0.00     0.116 C 
ATOM     11  C15 <0> d   1      24.417  -7.505  36.764  0.00  0.00     0.259 C 
ATOM     12  O16 <0> d   1      23.734  -7.995  37.633  0.00  0.00    -0.265 OA
ATOM     13  O17 <0> d   1      25.679  -7.103  37.020  0.00  0.00    -0.321 OA
ATOM     14  C18 <0> d   1      26.009  -5.750  36.596  0.00  0.00     0.188 C 
ATOM     15  C19 <0> d   1      25.650  -5.577  35.118  0.00  0.00    -0.014 C 
ATOM     16  C20 <0> d   1      26.479  -6.547  34.273  0.00  0.00     0.018 C 
ATOM     17  C21 <0> d   1      25.954  -4.145  34.674  0.00  0.00     0.001 C 
ATOM     18  C23 <0> d   1      27.424  -3.822  34.919  0.00  0.00     0.007 C 
ATOM     19  C24 <0> d   1      27.783  -2.420  34.399  0.00  0.00     0.013 C 
ATOM     20  C25 <0> d   1      27.406  -2.330  32.938  0.00  0.00    -0.009 C 
ATOM     21  C26 <0> d   1      28.075  -3.465  32.161  0.00  0.00     0.018 C 
ENDROOT
BRANCH   2  22
ATOM     22  O3  <0> d   1      28.925  -0.991  31.605  0.00  0.00    -0.389 OA
ATOM     23  H30 <0> d   1      28.946  -1.382  30.721  0.00  0.00     0.210 HD
ENDBRANCH   2  22
TORSDOF 1
ENDMDL
MODEL 136
REMARK CAVERDOCK RESULT:      -2.9      0.000      0.000
REMARK CAVERDOCK CONSTRAINTS:       0.1      0.0      0.0      0.0
REMARK CAVERDOCK TUNNEL: 135     -2.9      3.0    136.5
REMARK  1 active torsions:
REMARK  status: ('A' for Active; 'I' for Inactive)
REMARK    1  A    between atoms: C2_2  and  O3_3 
ROOT
ATOM      1  C1  <0> d   1      27.841  -0.250  33.129  0.00  0.00     0.046 C 
ATOM      2  C2  <0> d   1      27.864  -1.427  32.152  0.00  0.00     0.062 C 
ATOM      3  C4  <0> d   1      26.744  -1.267  31.094  0.00  0.00     0.038 C 
ATOM      4  C5  <0> d   1      25.761  -2.450  31.313  0.00  0.00     0.009 C 
ATOM      5  C6  <0> d   1      25.999  -2.824  32.780  0.00  0.00     0.001 C 
ATOM      6  C8  <0> d   1      25.598  -4.232  33.178  0.00  0.00    -0.005 C 
ATOM      7  C10 <0> d   1      24.090  -4.424  33.007  0.00  0.00     0.006 C 
ATOM      8  C11 <0> d   1      23.700  -5.831  33.464  0.00  0.00     0.006 C 
ATOM      9  C12 <0> d   1      24.070  -6.011  34.937  0.00  0.00     0.005 C 
ATOM     10  C14 <0> d   1      23.685  -7.423  35.392  0.00  0.00     0.116 C 
ATOM     11  C15 <0> d   1      24.231  -7.639  36.786  0.00  0.00     0.259 C 
ATOM     12  O16 <0> d   1      23.527  -8.070  37.670  0.00  0.00    -0.265 OA
ATOM     13  O17 <0> d   1      25.525  -7.336  37.017  0.00  0.00    -0.321 OA
ATOM     14  C18 <0> d   1      25.952  -6.015  36.582  0.00  0.00     0.188 C 
ATOM     15  C19 <0> d   1      25.581  -5.819  35.109  0.00  0.00    -0.014 C 
ATOM     16  C20 <0> d   1      26.315  -6.854  34.254  0.00  0.00     0.018 C 
ATOM     17  C21 <0> d   1      25.988  -4.417  34.653  0.00  0.00     0.001 C 
ATOM     18  C23 <0> d   1      27.482  -4.209  34.870  0.00  0.00     0.007 C 
ATOM     19  C24 <0> d   1      27.941  -2.841  34.337  0.00  0.00     0.013 C 
ATOM     20  C25 <0> d   1      27.545  -2.727  32.883  0.00  0.00    -0.009 C 
ATOM     21  C26 <0> d   1      28.109  -3.914  32.099  0.00  0.00     0.018 C 
ENDROOT
BRANCH   2  22
ATOM     22  O3  <0> d   1      29.140  -1.516  31.516  0.00  0.00    -0.389 OA
ATOM     23  H30 <0> d   1      29.809  -1.979  32.037  0.00  0.00     0.210 HD
ENDBRANCH   2  22
TORSDOF 1
ENDMDL
MODEL 137
REMARK CAVERDOCK RESULT:      -1.8      0.000      0.000
REMARK CAVERDOCK CONSTRAINTS:       0.1      0.0      0.0      0.0
REMARK CAVERDOCK TUNNEL: 136     -1.8      3.0    137.3
REMARK  1 active torsions:
REMARK  status: ('A' for Active; 'I' for Inactive)
REMARK    1  A    between atoms: C2_2  and  O3_3 
ROOT
ATOM      1  C1  <0> d   1      27.768  -0.374  33.172  0.00  0.00     0.046 C 
ATOM      2  C2  <0> d   1      27.760  -1.536  32.176  0.00  0.00     0.062 C 
ATOM      3  C4  <0> d   1      26.629  -1.343  31.136  0.00  0.00     0.038 C 
ATOM      4  C5  <0> d   1      25.631  -2.514  31.350  0.00  0.00     0.009 C 
ATOM      5  C6  <0> d   1      25.883  -2.915  32.808  0.00  0.00     0.001 C 
ATOM      6  C8  <0> d   1      25.467  -4.322  33.190  0.00  0.00    -0.005 C 
ATOM      7  C10 <0> d   1      23.954  -4.489  33.036  0.00  0.00     0.006 C 
ATOM      8  C11 <0> d   1      23.549  -5.898  33.476  0.00  0.00     0.006 C 
ATOM      9  C12 <0> d   1      23.936  -6.105  34.942  0.00  0.00     0.005 C 
ATOM     10  C14 <0> d   1      23.536  -7.519  35.380  0.00  0.00     0.116 C 
ATOM     11  C15 <0> d   1      24.096  -7.764  36.763  0.00  0.00     0.259 C 
ATOM     12  O16 <0> d   1      23.398  -8.199  37.650  0.00  0.00    -0.265 OA
ATOM     13  O17 <0> d   1      25.398  -7.484  36.982  0.00  0.00    -0.321 OA
ATOM     14  C18 <0> d   1      25.839  -6.162  36.560  0.00  0.00     0.188 C 
ATOM     15  C19 <0> d   1      25.451  -5.938  35.096  0.00  0.00    -0.014 C 
ATOM     16  C20 <0> d   1      26.159  -6.971  34.216  0.00  0.00     0.018 C 
ATOM     17  C21 <0> d   1      25.873  -4.535  34.656  0.00  0.00     0.001 C 
ATOM     18  C23 <0> d   1      27.373  -4.353  34.856  0.00  0.00     0.007 C 
ATOM     19  C24 <0> d   1      27.845  -2.984  34.338  0.00  0.00     0.013 C 
ATOM     20  C25 <0> d   1      27.432  -2.841  32.891  0.00  0.00    -0.009 C 
ATOM     21  C26 <0> d   1      27.968  -4.025  32.082  0.00  0.00     0.018 C 
ENDROOT
BRANCH   2  22
ATOM     22  O3  <0> d   1      29.027  -1.633  31.521  0.00  0.00    -0.389 OA
ATOM     23  H30 <0> d   1      29.172  -2.474  31.068  0.00  0.00     0.210 HD
ENDBRANCH   2  22
TORSDOF 1
ENDMDL
MODEL 138
REMARK CAVERDOCK RESULT:      -2.1      0.000      0.000
REMARK CAVERDOCK CONSTRAINTS:       0.0      0.0      0.0      0.0
REMARK CAVERDOCK TUNNEL: 137     -2.1      2.9    138.1
REMARK  1 active torsions:
REMARK  status: ('A' for Active; 'I' for Inactive)
REMARK    1  A    between atoms: C2_2  and  O3_3 
ROOT
ATOM      1  C1  <0> d   1      30.066  -4.629  30.502  0.00  0.00     0.046 C 
ATOM      2  C2  <0> d   1      28.860  -3.687  30.506  0.00  0.00     0.062 C 
ATOM      3  C4  <0> d   1      29.199  -2.386  31.274  0.00  0.00     0.038 C 
ATOM      4  C5  <0> d   1      28.268  -2.356  32.517  0.00  0.00     0.009 C 
ATOM      5  C6  <0> d   1      27.932  -3.836  32.728  0.00  0.00     0.001 C 
ATOM      6  C8  <0> d   1      26.666  -4.123  33.513  0.00  0.00    -0.005 C 
ATOM      7  C10 <0> d   1      26.793  -3.585  34.940  0.00  0.00     0.006 C 
ATOM      8  C11 <0> d   1      25.529  -3.931  35.730  0.00  0.00     0.006 C 
ATOM      9  C12 <0> d   1      25.354  -5.450  35.774  0.00  0.00     0.005 C 
ATOM     10  C14 <0> d   1      24.084  -5.796  36.560  0.00  0.00     0.116 C 
ATOM     11  C15 <0> d   1      23.833  -7.281  36.427  0.00  0.00     0.259 C 
ATOM     12  O16 <0> d   1      23.611  -7.964  37.400  0.00  0.00    -0.265 OA
ATOM     13  O17 <0> d   1      23.864  -7.825  35.193  0.00  0.00    -0.321 OA
ATOM     14  C18 <0> d   1      25.037  -7.508  34.392  0.00  0.00     0.188 C 
ATOM     15  C19 <0> d   1      25.227  -5.989  34.345  0.00  0.00    -0.014 C 
ATOM     16  C20 <0> d   1      24.014  -5.342  33.674  0.00  0.00     0.018 C 
ATOM     17  C21 <0> d   1      26.483  -5.648  33.541  0.00  0.00     0.001 C 
ATOM     18  C23 <0> d   1      26.377  -6.227  32.135  0.00  0.00     0.007 C 
ATOM     19  C24 <0> d   1      27.583  -5.823  31.271  0.00  0.00     0.013 C 
ATOM     20  C25 <0> d   1      27.701  -4.317  31.269  0.00  0.00    -0.009 C 
ATOM     21  C26 <0> d   1      26.380  -3.696  30.811  0.00  0.00     0.018 C 
ENDROOT
BRANCH   2  22
ATOM     22  O3  <0> d   1      28.466  -3.385  29.166  0.00  0.00    -0.389 OA
ATOM     23  H30 <0> d   1      28.448  -2.441  28.964  0.00  0.00     0.210 HD
ENDBRANCH   2  22
TORSDOF 1
ENDMDL
MODEL 139
REMARK CAVERDOCK RESULT:      -1.3      0.000      0.000
REMARK CAVERDOCK CONSTRAINTS:       0.0      0.0      0.0      0.0
REMARK CAVERDOCK TUNNEL: 138     -1.3      2.9    139.6
REMARK  1 active torsions:
REMARK  status: ('A' for Active; 'I' for Inactive)
REMARK    1  A    between atoms: C2_2  and  O3_3 
ROOT
ATOM      1  C1  <0> d   1      29.970  -4.889  30.504  0.00  0.00     0.046 C 
ATOM      2  C2  <0> d   1      28.771  -3.937  30.503  0.00  0.00     0.062 C 
ATOM      3  C4  <0> d   1      29.137  -2.613  31.217  0.00  0.00     0.038 C 
ATOM      4  C5  <0> d   1      28.236  -2.532  32.481  0.00  0.00     0.009 C 
ATOM      5  C6  <0> d   1      27.894  -4.002  32.751  0.00  0.00     0.001 C 
ATOM      6  C8  <0> d   1      26.645  -4.251  33.574  0.00  0.00    -0.005 C 
ATOM      7  C10 <0> d   1      26.809  -3.664  34.978  0.00  0.00     0.006 C 
ATOM      8  C11 <0> d   1      25.562  -3.973  35.809  0.00  0.00     0.006 C 
ATOM      9  C12 <0> d   1      25.377  -5.488  35.910  0.00  0.00     0.005 C 
ATOM     10  C14 <0> d   1      24.124  -5.797  36.736  0.00  0.00     0.116 C 
ATOM     11  C15 <0> d   1      23.858  -7.283  36.662  0.00  0.00     0.259 C 
ATOM     12  O16 <0> d   1      23.654  -7.930  37.663  0.00  0.00    -0.265 OA
ATOM     13  O17 <0> d   1      23.856  -7.869  35.446  0.00  0.00    -0.321 OA
ATOM     14  C18 <0> d   1      25.012  -7.590  34.608  0.00  0.00     0.188 C 
ATOM     15  C19 <0> d   1      25.213  -6.075  34.504  0.00  0.00    -0.014 C 
ATOM     16  C20 <0> d   1      23.989  -5.442  33.839  0.00  0.00     0.018 C 
ATOM     17  C21 <0> d   1      26.451  -5.772  33.660  0.00  0.00     0.001 C 
ATOM     18  C23 <0> d   1      26.308  -6.399  32.277  0.00  0.00     0.007 C 
ATOM     19  C24 <0> d   1      27.497  -6.035  31.372  0.00  0.00     0.013 C 
ATOM     20  C25 <0> d   1      27.626  -4.530  31.315  0.00  0.00    -0.009 C 
ATOM     21  C26 <0> d   1      26.298  -3.915  30.866  0.00  0.00     0.018 C 
ENDROOT
BRANCH   2  22
ATOM     22  O3  <0> d   1      28.348  -3.679  29.163  0.00  0.00    -0.389 OA
ATOM     23  H30 <0> d   1      29.019  -3.255  28.613  0.00  0.00     0.210 HD
ENDBRANCH   2  22
TORSDOF 1
ENDMDL
MODEL 140
REMARK CAVERDOCK RESULT:      -0.4      0.000      0.000
REMARK CAVERDOCK CONSTRAINTS:       0.0      0.0      0.0      0.0
REMARK CAVERDOCK TUNNEL: 139     -0.4      2.9    140.4
REMARK  1 active torsions:
REMARK  status: ('A' for Active; 'I' for Inactive)
REMARK    1  A    between atoms: C2_2  and  O3_3 
ROOT
ATOM      1  C1  <0> d   1      30.189  -5.060  30.758  0.00  0.00     0.046 C 
ATOM      2  C2  <0> d   1      28.950  -4.175  30.608  0.00  0.00     0.062 C 
ATOM      3  C4  <0> d   1      29.205  -2.783  31.236  0.00  0.00     0.038 C 
ATOM      4  C5  <0> d   1      28.221  -2.653  32.431  0.00  0.00     0.009 C 
ATOM      5  C6  <0> d   1      27.931  -4.114  32.794  0.00  0.00     0.001 C 
ATOM      6  C8  <0> d   1      26.643  -4.364  33.556  0.00  0.00    -0.005 C 
ATOM      7  C10 <0> d   1      26.686  -3.666  34.917  0.00  0.00     0.006 C 
ATOM      8  C11 <0> d   1      25.403  -3.975  35.690  0.00  0.00     0.006 C 
ATOM      9  C12 <0> d   1      25.283  -5.486  35.898  0.00  0.00     0.005 C 
ATOM     10  C14 <0> d   1      23.994  -5.796  36.667  0.00  0.00     0.116 C 
ATOM     11  C15 <0> d   1      23.804  -7.296  36.693  0.00  0.00     0.259 C 
ATOM     12  O16 <0> d   1      23.565  -7.875  37.728  0.00  0.00    -0.265 OA
ATOM     13  O17 <0> d   1      23.910  -7.971  35.530  0.00  0.00    -0.321 OA
ATOM     14  C18 <0> d   1      25.104  -7.696  34.746  0.00  0.00     0.188 C 
ATOM     15  C19 <0> d   1      25.240  -6.186  34.536  0.00  0.00    -0.014 C 
ATOM     16  C20 <0> d   1      24.034  -5.669  33.748  0.00  0.00     0.018 C 
ATOM     17  C21 <0> d   1      26.516  -5.884  33.749  0.00  0.00     0.001 C 
ATOM     18  C23 <0> d   1      26.494  -6.620  32.414  0.00  0.00     0.007 C 
ATOM     19  C24 <0> d   1      27.721  -6.264  31.558  0.00  0.00     0.013 C 
ATOM     20  C25 <0> d   1      27.783  -4.763  31.391  0.00  0.00    -0.009 C 
ATOM     21  C26 <0> d   1      26.460  -4.254  30.813  0.00  0.00     0.018 C 
ENDROOT
BRANCH   2  22
ATOM     22  O3  <0> d   1      28.604  -4.041  29.227  0.00  0.00    -0.389 OA
ATOM     23  H30 <0> d   1      27.851  -3.458  29.065  0.00  0.00     0.210 HD
ENDBRANCH   2  22
TORSDOF 1
ENDMDL
MODEL 141
REMARK CAVERDOCK RESULT:       1.5      0.000      0.000
REMARK CAVERDOCK CONSTRAINTS:       0.0      0.0      0.0      0.0
REMARK CAVERDOCK TUNNEL: 140      1.5      2.9    141.2
REMARK  1 active torsions:
REMARK  status: ('A' for Active; 'I' for Inactive)
REMARK    1  A    between atoms: C2_2  and  O3_3 
ROOT
ATOM      1  C1  <0> d   1      30.016  -5.164  30.812  0.00  0.00     0.046 C 
ATOM      2  C2  <0> d   1      28.801  -4.236  30.749  0.00  0.00     0.062 C 
ATOM      3  C4  <0> d   1      29.128  -2.877  31.414  0.00  0.00     0.038 C 
ATOM      4  C5  <0> d   1      28.201  -2.762  32.656  0.00  0.00     0.009 C 
ATOM      5  C6  <0> d   1      27.880  -4.225  32.979  0.00  0.00     0.001 C 
ATOM      6  C8  <0> d   1      26.620  -4.464  33.789  0.00  0.00    -0.005 C 
ATOM      7  C10 <0> d   1      26.745  -3.818  35.170  0.00  0.00     0.006 C 
ATOM      8  C11 <0> d   1      25.487  -4.116  35.989  0.00  0.00     0.006 C 
ATOM      9  C12 <0> d   1      25.329  -5.629  36.149  0.00  0.00     0.005 C 
ATOM     10  C14 <0> d   1      24.064  -5.927  36.963  0.00  0.00     0.116 C 
ATOM     11  C15 <0> d   1      23.828  -7.420  36.945  0.00  0.00     0.259 C 
ATOM     12  O16 <0> d   1      23.615  -8.029  37.968  0.00  0.00    -0.265 OA
ATOM     13  O17 <0> d   1      23.860  -8.055  35.755  0.00  0.00    -0.321 OA
ATOM     14  C18 <0> d   1      25.028  -7.788  34.928  0.00  0.00     0.188 C 
ATOM     15  C19 <0> d   1      25.203  -6.276  34.765  0.00  0.00    -0.014 C 
ATOM     16  C20 <0> d   1      23.981  -5.694  34.052  0.00  0.00     0.018 C 
ATOM     17  C21 <0> d   1      26.452  -5.984  33.933  0.00  0.00     0.001 C 
ATOM     18  C23 <0> d   1      26.348  -6.670  32.575  0.00  0.00     0.007 C 
ATOM     19  C24 <0> d   1      27.548  -6.321  31.679  0.00  0.00     0.013 C 
ATOM     20  C25 <0> d   1      27.650  -4.817  31.562  0.00  0.00    -0.009 C 
ATOM     21  C26 <0> d   1      26.321  -4.246  31.063  0.00  0.00     0.018 C 
ENDROOT
BRANCH   2  22
ATOM     22  O3  <0> d   1      28.399  -4.041  29.391  0.00  0.00    -0.389 OA
ATOM     23  H30 <0> d   1      27.442  -4.022  29.262  0.00  0.00     0.210 HD
ENDBRANCH   2  22
TORSDOF 1
ENDMDL
MODEL 142
REMARK CAVERDOCK RESULT:       3.1      0.000      0.000
REMARK CAVERDOCK CONSTRAINTS:       0.2      0.0      0.0      0.0
REMARK CAVERDOCK TUNNEL: 141      3.1      2.9    142.6
REMARK  1 active torsions:
REMARK  status: ('A' for Active; 'I' for Inactive)
REMARK    1  A    between atoms: C2_2  and  O3_3 
ROOT
ATOM      1  C1  <0> d   1      30.028  -5.251  30.887  0.00  0.00     0.046 C 
ATOM      2  C2  <0> d   1      28.831  -4.298  30.854  0.00  0.00     0.062 C 
ATOM      3  C4  <0> d   1      29.185  -2.968  31.564  0.00  0.00     0.038 C 
ATOM      4  C5  <0> d   1      28.260  -2.875  32.808  0.00  0.00     0.009 C 
ATOM      5  C6  <0> d   1      27.910  -4.341  33.084  0.00  0.00     0.001 C 
ATOM      6  C8  <0> d   1      26.644  -4.581  33.885  0.00  0.00    -0.005 C 
ATOM      7  C10 <0> d   1      26.781  -3.983  35.287  0.00  0.00     0.006 C 
ATOM      8  C11 <0> d   1      25.517  -4.282  36.095  0.00  0.00     0.006 C 
ATOM      9  C12 <0> d   1      25.328  -5.796  36.205  0.00  0.00     0.005 C 
ATOM     10  C14 <0> d   1      24.058  -6.095  37.010  0.00  0.00     0.116 C 
ATOM     11  C15 <0> d   1      23.791  -7.582  36.943  0.00  0.00     0.259 C 
ATOM     12  O16 <0> d   1      23.566  -8.220  37.945  0.00  0.00    -0.265 OA
ATOM     13  O17 <0> d   1      23.812  -8.178  35.733  0.00  0.00    -0.321 OA
ATOM     14  C18 <0> d   1      24.985  -7.908  34.915  0.00  0.00     0.188 C 
ATOM     15  C19 <0> d   1      25.190  -6.395  34.802  0.00  0.00    -0.014 C 
ATOM     16  C20 <0> d   1      23.981  -5.765  34.108  0.00  0.00     0.018 C 
ATOM     17  C21 <0> d   1      26.446  -6.102  33.980  0.00  0.00     0.001 C 
ATOM     18  C23 <0> d   1      26.329  -6.740  32.600  0.00  0.00     0.007 C 
ATOM     19  C24 <0> d   1      27.536  -6.386  31.715  0.00  0.00     0.013 C 
ATOM     20  C25 <0> d   1      27.669  -4.882  31.648  0.00  0.00    -0.009 C 
ATOM     21  C26 <0> d   1      26.352  -4.269  31.167  0.00  0.00     0.018 C 
ENDROOT
BRANCH   2  22
ATOM     22  O3  <0> d   1      28.435  -4.051  29.503  0.00  0.00    -0.389 OA
ATOM     23  H30 <0> d   1      28.777  -3.225  29.137  0.00  0.00     0.210 HD
ENDBRANCH   2  22
TORSDOF 1
ENDMDL
MODEL 143
REMARK CAVERDOCK RESULT:       4.5      0.000      0.000
REMARK CAVERDOCK CONSTRAINTS:       0.2      0.0      0.0      0.0
REMARK CAVERDOCK TUNNEL: 142      4.5      2.8    143.1
REMARK  1 active torsions:
REMARK  status: ('A' for Active; 'I' for Inactive)
REMARK    1  A    between atoms: C2_2  and  O3_3 
ROOT
ATOM      1  C1  <0> d   1      30.079  -5.308  31.075  0.00  0.00     0.046 C 
ATOM      2  C2  <0> d   1      28.851  -4.403  30.948  0.00  0.00     0.062 C 
ATOM      3  C4  <0> d   1      29.129  -3.027  31.601  0.00  0.00     0.038 C 
ATOM      4  C5  <0> d   1      28.152  -2.906  32.803  0.00  0.00     0.009 C 
ATOM      5  C6  <0> d   1      27.844  -4.369  33.140  0.00  0.00     0.001 C 
ATOM      6  C8  <0> d   1      26.557  -4.616  33.904  0.00  0.00    -0.005 C 
ATOM      7  C10 <0> d   1      26.617  -3.944  35.278  0.00  0.00     0.006 C 
ATOM      8  C11 <0> d   1      25.333  -4.250  36.052  0.00  0.00     0.006 C 
ATOM      9  C12 <0> d   1      25.194  -5.763  36.233  0.00  0.00     0.005 C 
ATOM     10  C14 <0> d   1      23.904  -6.069  37.002  0.00  0.00     0.116 C 
ATOM     11  C15 <0> d   1      23.693  -7.566  37.002  0.00  0.00     0.259 C 
ATOM     12  O16 <0> d   1      23.451  -8.161  38.027  0.00  0.00    -0.265 OA
ATOM     13  O17 <0> d   1      23.783  -8.221  35.826  0.00  0.00    -0.321 OA
ATOM     14  C18 <0> d   1      24.978  -7.948  35.041  0.00  0.00     0.188 C 
ATOM     15  C19 <0> d   1      25.133  -6.436  34.858  0.00  0.00    -0.014 C 
ATOM     16  C20 <0> d   1      23.931  -5.888  34.086  0.00  0.00     0.018 C 
ATOM     17  C21 <0> d   1      26.409  -6.137  34.070  0.00  0.00     0.001 C 
ATOM     18  C23 <0> d   1      26.371  -6.847  32.721  0.00  0.00     0.007 C 
ATOM     19  C24 <0> d   1      27.598  -6.493  31.866  0.00  0.00     0.013 C 
ATOM     20  C25 <0> d   1      27.680  -4.990  31.726  0.00  0.00    -0.009 C 
ATOM     21  C26 <0> d   1      26.362  -4.452  31.165  0.00  0.00     0.018 C 
ENDROOT
BRANCH   2  22
ATOM     22  O3  <0> d   1      28.500  -4.239  29.572  0.00  0.00    -0.389 OA
ATOM     23  H30 <0> d   1      29.211  -3.881  29.024  0.00  0.00     0.210 HD
ENDBRANCH   2  22
TORSDOF 1
ENDMDL
MODEL 144
REMARK CAVERDOCK RESULT:       7.5      0.000      0.000
REMARK CAVERDOCK CONSTRAINTS:       0.2      0.0      0.0      0.0
REMARK CAVERDOCK TUNNEL: 143      7.5      2.8    144.4
REMARK  1 active torsions:
REMARK  status: ('A' for Active; 'I' for Inactive)
REMARK    1  A    between atoms: C2_2  and  O3_3 
ROOT
ATOM      1  C1  <0> d   1      29.753  -5.135  31.191  0.00  0.00     0.046 C 
ATOM      2  C2  <0> d   1      28.544  -4.197  31.214  0.00  0.00     0.062 C 
ATOM      3  C4  <0> d   1      28.890  -2.894  31.976  0.00  0.00     0.038 C 
ATOM      4  C5  <0> d   1      27.981  -2.866  33.235  0.00  0.00     0.009 C 
ATOM      5  C6  <0> d   1      27.654  -4.348  33.452  0.00  0.00     0.001 C 
ATOM      6  C8  <0> d   1      26.403  -4.638  34.259  0.00  0.00    -0.005 C 
ATOM      7  C10 <0> d   1      26.551  -4.099  35.683  0.00  0.00     0.006 C 
ATOM      8  C11 <0> d   1      25.302  -4.449  36.494  0.00  0.00     0.006 C 
ATOM      9  C12 <0> d   1      25.134  -5.969  36.542  0.00  0.00     0.005 C 
ATOM     10  C14 <0> d   1      23.879  -6.319  37.350  0.00  0.00     0.116 C 
ATOM     11  C15 <0> d   1      23.631  -7.806  37.222  0.00  0.00     0.259 C 
ATOM     12  O16 <0> d   1      23.428  -8.488  38.200  0.00  0.00    -0.265 OA
ATOM     13  O17 <0> d   1      23.643  -8.350  35.988  0.00  0.00    -0.321 OA
ATOM     14  C18 <0> d   1      24.801  -8.029  35.168  0.00  0.00     0.188 C 
ATOM     15  C19 <0> d   1      24.985  -6.510  35.116  0.00  0.00    -0.014 C 
ATOM     16  C20 <0> d   1      23.758  -5.868  34.466  0.00  0.00     0.018 C 
ATOM     17  C21 <0> d   1      26.225  -6.165  34.291  0.00  0.00     0.001 C 
ATOM     18  C23 <0> d   1      26.098  -6.745  32.887  0.00  0.00     0.007 C 
ATOM     19  C24 <0> d   1      27.288  -6.338  32.003  0.00  0.00     0.013 C 
ATOM     20  C25 <0> d   1      27.400  -4.830  31.998  0.00  0.00    -0.009 C 
ATOM     21  C26 <0> d   1      26.069  -4.215  31.561  0.00  0.00     0.018 C 
ENDROOT
BRANCH   2  22
ATOM     22  O3  <0> d   1      28.126  -3.898  29.881  0.00  0.00    -0.389 OA
ATOM     23  H30 <0> d   1      27.357  -3.314  29.831  0.00  0.00     0.210 HD
ENDBRANCH   2  22
TORSDOF 1
ENDMDL
MODEL 145
REMARK CAVERDOCK RESULT:       8.7      0.000      0.000
REMARK CAVERDOCK CONSTRAINTS:       1.1      0.0      0.0      0.0
REMARK CAVERDOCK TUNNEL: 144      8.7      2.8    145.4
REMARK  1 active torsions:
REMARK  status: ('A' for Active; 'I' for Inactive)
REMARK    1  A    between atoms: C2_2  and  O3_3 
ROOT
ATOM      1  C1  <0> d   1      26.322  -0.670  33.597  0.00  0.00     0.046 C 
ATOM      2  C2  <0> d   1      26.744  -1.906  32.799  0.00  0.00     0.062 C 
ATOM      3  C4  <0> d   1      25.808  -2.104  31.581  0.00  0.00     0.038 C 
ATOM      4  C5  <0> d   1      25.060  -3.445  31.816  0.00  0.00     0.009 C 
ATOM      5  C6  <0> d   1      25.120  -3.608  33.339  0.00  0.00     0.001 C 
ATOM      6  C8  <0> d   1      24.951  -5.021  33.862  0.00  0.00    -0.005 C 
ATOM      7  C10 <0> d   1      23.563  -5.557  33.506  0.00  0.00     0.006 C 
ATOM      8  C11 <0> d   1      23.393  -6.962  34.088  0.00  0.00     0.006 C 
ATOM      9  C12 <0> d   1      23.541  -6.906  35.609  0.00  0.00     0.005 C 
ATOM     10  C14 <0> d   1      23.377  -8.314  36.191  0.00  0.00     0.116 C 
ATOM     11  C15 <0> d   1      23.714  -8.263  37.664  0.00  0.00     0.259 C 
ATOM     12  O16 <0> d   1      22.975  -8.747  38.489  0.00  0.00    -0.265 OA
ATOM     13  O17 <0> d   1      24.864  -7.661  38.033  0.00  0.00    -0.321 OA
ATOM     14  C18 <0> d   1      25.083  -6.329  37.489  0.00  0.00     0.188 C 
ATOM     15  C19 <0> d   1      24.931  -6.370  35.966  0.00  0.00    -0.014 C 
ATOM     16  C20 <0> d   1      25.991  -7.299  35.371  0.00  0.00     0.018 C 
ATOM     17  C21 <0> d   1      25.118  -4.966  35.388  0.00  0.00     0.001 C 
ATOM     18  C23 <0> d   1      26.482  -4.414  35.785  0.00  0.00     0.007 C 
ATOM     19  C24 <0> d   1      26.738  -3.040  35.143  0.00  0.00     0.013 C 
ATOM     20  C25 <0> d   1      26.576  -3.163  33.645  0.00  0.00    -0.009 C 
ATOM     21  C26 <0> d   1      27.490  -4.270  33.116  0.00  0.00     0.018 C 
ENDROOT
BRANCH   2  22
ATOM     22  O3  <0> d   1      28.100  -1.775  32.368  0.00  0.00    -0.389 OA
ATOM     23  H30 <0> d   1      28.505  -0.927  32.593  0.00  0.00     0.210 HD
ENDBRANCH   2  22
TORSDOF 1
ENDMDL
MODEL 146
REMARK CAVERDOCK RESULT:      11.5      0.000      0.000
REMARK CAVERDOCK CONSTRAINTS:       0.9      0.0      0.0      0.0
REMARK CAVERDOCK TUNNEL: 145     11.5      2.7    146.4
REMARK  1 active torsions:
REMARK  status: ('A' for Active; 'I' for Inactive)
REMARK    1  A    between atoms: C2_2  and  O3_3 
ROOT
ATOM      1  C1  <0> d   1      26.748  -0.673  34.294  0.00  0.00     0.046 C 
ATOM      2  C2  <0> d   1      27.044  -1.858  33.371  0.00  0.00     0.062 C 
ATOM      3  C4  <0> d   1      26.092  -1.838  32.150  0.00  0.00     0.038 C 
ATOM      4  C5  <0> d   1      25.214  -3.115  32.256  0.00  0.00     0.009 C 
ATOM      5  C6  <0> d   1      25.260  -3.437  33.754  0.00  0.00     0.001 C 
ATOM      6  C8  <0> d   1      24.951  -4.872  34.133  0.00  0.00    -0.005 C 
ATOM      7  C10 <0> d   1      23.516  -5.229  33.741  0.00  0.00     0.006 C 
ATOM      8  C11 <0> d   1      23.208  -6.662  34.180  0.00  0.00     0.006 C 
ATOM      9  C12 <0> d   1      23.362  -6.776  35.698  0.00  0.00     0.005 C 
ATOM     10  C14 <0> d   1      23.060  -8.213  36.136  0.00  0.00     0.116 C 
ATOM     11  C15 <0> d   1      23.402  -8.345  37.603  0.00  0.00     0.259 C 
ATOM     12  O16 <0> d   1      22.618  -8.835  38.383  0.00  0.00    -0.265 OA
ATOM     13  O17 <0> d   1      24.606  -7.900  38.019  0.00  0.00    -0.321 OA
ATOM     14  C18 <0> d   1      24.956  -6.548  37.609  0.00  0.00     0.188 C 
ATOM     15  C19 <0> d   1      24.799  -6.419  36.091  0.00  0.00    -0.014 C 
ATOM     16  C20 <0> d   1      25.761  -7.383  35.394  0.00  0.00     0.018 C 
ATOM     17  C21 <0> d   1      25.124  -4.989  35.656  0.00  0.00     0.001 C 
ATOM     18  C23 <0> d   1      26.537  -4.617  36.091  0.00  0.00     0.007 C 
ATOM     19  C24 <0> d   1      26.928  -3.218  35.588  0.00  0.00     0.013 C 
ATOM     20  C25 <0> d   1      26.753  -3.171  34.088  0.00  0.00    -0.009 C 
ATOM     21  C26 <0> d   1      27.552  -4.304  33.439  0.00  0.00     0.018 C 
ENDROOT
BRANCH   2  22
ATOM     22  O3  <0> d   1      28.406  -1.819  32.940  0.00  0.00    -0.389 OA
ATOM     23  H30 <0> d   1      28.723  -2.649  32.561  0.00  0.00     0.210 HD
ENDBRANCH   2  22
TORSDOF 1
ENDMDL
MODEL 147
REMARK CAVERDOCK RESULT:      12.9      0.000      0.000
REMARK CAVERDOCK CONSTRAINTS:       1.8      0.0      0.0      0.0
REMARK CAVERDOCK TUNNEL: 146     12.9      2.7    147.8
REMARK  1 active torsions:
REMARK  status: ('A' for Active; 'I' for Inactive)
REMARK    1  A    between atoms: C2_2  and  O3_3 
ROOT
ATOM      1  C1  <0> d   1      27.008  -1.014  33.932  0.00  0.00     0.046 C 
ATOM      2  C2  <0> d   1      27.208  -2.257  33.061  0.00  0.00     0.062 C 
ATOM      3  C4  <0> d   1      26.166  -2.283  31.917  0.00  0.00     0.038 C 
ATOM      4  C5  <0> d   1      25.273  -3.530  32.164  0.00  0.00     0.009 C 
ATOM      5  C6  <0> d   1      25.426  -3.766  33.671  0.00  0.00     0.001 C 
ATOM      6  C8  <0> d   1      25.118  -5.170  34.157  0.00  0.00    -0.005 C 
ATOM      7  C10 <0> d   1      23.650  -5.512  33.895  0.00  0.00     0.006 C 
ATOM      8  C11 <0> d   1      23.347  -6.910  34.440  0.00  0.00     0.006 C 
ATOM      9  C12 <0> d   1      23.615  -6.939  35.946  0.00  0.00     0.005 C 
ATOM     10  C14 <0> d   1      23.318  -8.341  36.490  0.00  0.00     0.116 C 
ATOM     11  C15 <0> d   1      23.769  -8.397  37.932  0.00  0.00     0.259 C 
ATOM     12  O16 <0> d   1      23.037  -8.822  38.797  0.00  0.00    -0.265 OA
ATOM     13  O17 <0> d   1      25.010  -7.960  38.229  0.00  0.00    -0.321 OA
ATOM     14  C18 <0> d   1      25.355  -6.643  37.715  0.00  0.00     0.188 C 
ATOM     15  C19 <0> d   1      25.085  -6.597  36.208  0.00  0.00    -0.014 C 
ATOM     16  C20 <0> d   1      25.971  -7.623  35.498  0.00  0.00     0.018 C 
ATOM     17  C21 <0> d   1      25.405  -5.203  35.666  0.00  0.00     0.001 C 
ATOM     18  C23 <0> d   1      26.854  -4.842  35.971  0.00  0.00     0.007 C 
ATOM     19  C24 <0> d   1      27.234  -3.484  35.358  0.00  0.00     0.013 C 
ATOM     20  C25 <0> d   1      26.946  -3.519  33.875  0.00  0.00    -0.009 C 
ATOM     21  C26 <0> d   1      27.669  -4.707  33.236  0.00  0.00     0.018 C 
ENDROOT
BRANCH   2  22
ATOM     22  O3  <0> d   1      28.534  -2.277  32.528  0.00  0.00    -0.389 OA
ATOM     23  H30 <0> d   1      29.197  -1.876  33.105  0.00  0.00     0.210 HD
ENDBRANCH   2  22
TORSDOF 1
ENDMDL
MODEL 148
REMARK CAVERDOCK RESULT:      14.3      0.000      0.000
REMARK CAVERDOCK CONSTRAINTS:       0.1      0.0      0.0      0.0
REMARK CAVERDOCK TUNNEL: 147     14.3      2.6    148.4
REMARK  1 active torsions:
REMARK  status: ('A' for Active; 'I' for Inactive)
REMARK    1  A    between atoms: C2_2  and  O3_3 
ROOT
ATOM      1  C1  <0> d   1      26.646  -1.096  33.973  0.00  0.00     0.046 C 
ATOM      2  C2  <0> d   1      26.931  -2.333  33.118  0.00  0.00     0.062 C 
ATOM      3  C4  <0> d   1      25.953  -2.394  31.919  0.00  0.00     0.038 C 
ATOM      4  C5  <0> d   1      25.088  -3.668  32.123  0.00  0.00     0.009 C 
ATOM      5  C6  <0> d   1      25.168  -3.897  33.636  0.00  0.00     0.001 C 
ATOM      6  C8  <0> d   1      24.879  -5.309  34.109  0.00  0.00    -0.005 C 
ATOM      7  C10 <0> d   1      23.439  -5.698  33.771  0.00  0.00     0.006 C 
ATOM      8  C11 <0> d   1      23.151  -7.104  34.303  0.00  0.00     0.006 C 
ATOM      9  C12 <0> d   1      23.339  -7.123  35.821  0.00  0.00     0.005 C 
ATOM     10  C14 <0> d   1      23.058  -8.533  36.353  0.00  0.00     0.116 C 
ATOM     11  C15 <0> d   1      23.433  -8.572  37.817  0.00  0.00     0.259 C 
ATOM     12  O16 <0> d   1      22.670  -9.019  38.643  0.00  0.00    -0.265 OA
ATOM     13  O17 <0> d   1      24.642  -8.095  38.178  0.00  0.00    -0.321 OA
ATOM     14  C18 <0> d   1      24.972  -6.769  37.679  0.00  0.00     0.188 C 
ATOM     15  C19 <0> d   1      24.782  -6.734  36.160  0.00  0.00    -0.014 C 
ATOM     16  C20 <0> d   1      25.736  -7.732  35.502  0.00  0.00     0.018 C 
ATOM     17  C21 <0> d   1      25.086  -5.331  35.631  0.00  0.00     0.001 C 
ATOM     18  C23 <0> d   1      26.505  -4.924  36.012  0.00  0.00     0.007 C 
ATOM     19  C24 <0> d   1      26.874  -3.555  35.416  0.00  0.00     0.013 C 
ATOM     20  C25 <0> d   1      26.666  -3.602  33.920  0.00  0.00    -0.009 C 
ATOM     21  C26 <0> d   1      27.460  -4.767  33.324  0.00  0.00     0.018 C 
ENDROOT
BRANCH   2  22
ATOM     22  O3  <0> d   1      28.283  -2.312  32.656  0.00  0.00    -0.389 OA
ATOM     23  H30 <0> d   1      28.939  -2.229  33.360  0.00  0.00     0.210 HD
ENDBRANCH   2  22
TORSDOF 1
ENDMDL
MODEL 149
REMARK CAVERDOCK RESULT:      18.0      0.000      0.000
REMARK CAVERDOCK CONSTRAINTS:       0.3      0.0      0.0      0.0
REMARK CAVERDOCK TUNNEL: 148     18.0      2.5    149.3
REMARK  1 active torsions:
REMARK  status: ('A' for Active; 'I' for Inactive)
REMARK    1  A    between atoms: C2_2  and  O3_3 
ROOT
ATOM      1  C1  <0> d   1      25.571  -1.211  33.725  0.00  0.00     0.046 C 
ATOM      2  C2  <0> d   1      26.145  -2.452  33.038  0.00  0.00     0.062 C 
ATOM      3  C4  <0> d   1      25.318  -2.797  31.774  0.00  0.00     0.038 C 
ATOM      4  C5  <0> d   1      24.661  -4.179  32.042  0.00  0.00     0.009 C 
ATOM      5  C6  <0> d   1      24.623  -4.247  33.573  0.00  0.00     0.001 C 
ATOM      6  C8  <0> d   1      24.526  -5.638  34.172  0.00  0.00    -0.005 C 
ATOM      7  C10 <0> d   1      23.213  -6.305  33.757  0.00  0.00     0.006 C 
ATOM      8  C11 <0> d   1      23.111  -7.683  34.414  0.00  0.00     0.006 C 
ATOM      9  C12 <0> d   1      23.143  -7.526  35.936  0.00  0.00     0.005 C 
ATOM     10  C14 <0> d   1      23.047  -8.908  36.593  0.00  0.00     0.116 C 
ATOM     11  C15 <0> d   1      23.271  -8.744  38.080  0.00  0.00     0.259 C 
ATOM     12  O16 <0> d   1      22.513  -9.238  38.882  0.00  0.00    -0.265 OA
ATOM     13  O17 <0> d   1      24.340  -8.029  38.487  0.00  0.00    -0.321 OA
ATOM     14  C18 <0> d   1      24.494  -6.718  37.876  0.00  0.00     0.188 C 
ATOM     15  C19 <0> d   1      24.458  -6.859  36.351  0.00  0.00    -0.014 C 
ATOM     16  C20 <0> d   1      25.627  -7.731  35.890  0.00  0.00     0.018 C 
ATOM     17  C21 <0> d   1      24.576  -5.480  35.699  0.00  0.00     0.001 C 
ATOM     18  C23 <0> d   1      25.861  -4.796  36.152  0.00  0.00     0.007 C 
ATOM     19  C24 <0> d   1      26.056  -3.446  35.443  0.00  0.00     0.013 C 
ATOM     20  C25 <0> d   1      26.014  -3.668  33.949  0.00  0.00    -0.009 C 
ATOM     21  C26 <0> d   1      27.047  -4.725  33.554  0.00  0.00     0.018 C 
ENDROOT
BRANCH   2  22
ATOM     22  O3  <0> d   1      27.515  -2.237  32.692  0.00  0.00    -0.389 OA
ATOM     23  H30 <0> d   1      27.740  -2.504  31.792  0.00  0.00     0.210 HD
ENDBRANCH   2  22
TORSDOF 1
ENDMDL
MODEL 150
REMARK CAVERDOCK RESULT:      19.3      0.000      0.000
REMARK CAVERDOCK CONSTRAINTS:       0.4      0.0      0.0      0.0
REMARK CAVERDOCK TUNNEL: 149     19.3      2.5    150.7
REMARK  1 active torsions:
REMARK  status: ('A' for Active; 'I' for Inactive)
REMARK    1  A    between atoms: C2_2  and  O3_3 
ROOT
ATOM      1  C1  <0> d   1      25.616  -1.048  34.214  0.00  0.00     0.046 C 
ATOM      2  C2  <0> d   1      26.232  -2.226  33.458  0.00  0.00     0.062 C 
ATOM      3  C4  <0> d   1      25.475  -2.466  32.129  0.00  0.00     0.038 C 
ATOM      4  C5  <0> d   1      24.815  -3.867  32.246  0.00  0.00     0.009 C 
ATOM      5  C6  <0> d   1      24.697  -4.063  33.762  0.00  0.00     0.001 C 
ATOM      6  C8  <0> d   1      24.578  -5.498  34.237  0.00  0.00    -0.005 C 
ATOM      7  C10 <0> d   1      23.293  -6.132  33.700  0.00  0.00     0.006 C 
ATOM      8  C11 <0> d   1      23.166  -7.560  34.234  0.00  0.00     0.006 C 
ATOM      9  C12 <0> d   1      23.117  -7.531  35.763  0.00  0.00     0.005 C 
ATOM     10  C14 <0> d   1      22.997  -8.963  36.297  0.00  0.00     0.116 C 
ATOM     11  C15 <0> d   1      23.141  -8.922  37.802  0.00  0.00     0.259 C 
ATOM     12  O16 <0> d   1      22.346  -9.484  38.519  0.00  0.00    -0.265 OA
ATOM     13  O17 <0> d   1      24.183  -8.242  38.323  0.00  0.00    -0.321 OA
ATOM     14  C18 <0> d   1      24.360  -6.884  37.831  0.00  0.00     0.188 C 
ATOM     15  C19 <0> d   1      24.404  -6.897  36.301  0.00  0.00    -0.014 C 
ATOM     16  C20 <0> d   1      25.602  -7.725  35.830  0.00  0.00     0.018 C 
ATOM     17  C21 <0> d   1      24.547  -5.469  35.773  0.00  0.00     0.001 C 
ATOM     18  C23 <0> d   1      25.803  -4.822  36.348  0.00  0.00     0.007 C 
ATOM     19  C24 <0> d   1      26.025  -3.417  35.764  0.00  0.00     0.013 C 
ATOM     20  C25 <0> d   1      26.062  -3.513  34.257  0.00  0.00    -0.009 C 
ATOM     21  C26 <0> d   1      27.122  -4.532  33.830  0.00  0.00     0.018 C 
ENDROOT
BRANCH   2  22
ATOM     22  O3  <0> d   1      27.617  -1.979  33.204  0.00  0.00    -0.389 OA
ATOM     23  H30 <0> d   1      27.834  -1.046  33.079  0.00  0.00     0.210 HD
ENDBRANCH   2  22
TORSDOF 1
ENDMDL
MODEL 151
REMARK CAVERDOCK RESULT:      21.5      0.000      0.000
REMARK CAVERDOCK CONSTRAINTS:       0.5      0.0      0.0      0.0
REMARK CAVERDOCK TUNNEL: 150     21.5      2.4    151.5
REMARK  1 active torsions:
REMARK  status: ('A' for Active; 'I' for Inactive)
REMARK    1  A    between atoms: C2_2  and  O3_3 
ROOT
ATOM      1  C1  <0> d   1      25.955  -1.749  33.597  0.00  0.00     0.046 C 
ATOM      2  C2  <0> d   1      26.463  -3.047  32.965  0.00  0.00     0.062 C 
ATOM      3  C4  <0> d   1      25.660  -3.369  31.681  0.00  0.00     0.038 C 
ATOM      4  C5  <0> d   1      24.897  -4.693  31.961  0.00  0.00     0.009 C 
ATOM      5  C6  <0> d   1      24.800  -4.715  33.491  0.00  0.00     0.001 C 
ATOM      6  C8  <0> d   1      24.583  -6.077  34.122  0.00  0.00    -0.005 C 
ATOM      7  C10 <0> d   1      23.242  -6.662  33.676  0.00  0.00     0.006 C 
ATOM      8  C11 <0> d   1      23.019  -8.010  34.366  0.00  0.00     0.006 C 
ATOM      9  C12 <0> d   1      23.007  -7.812  35.882  0.00  0.00     0.005 C 
ATOM     10  C14 <0> d   1      22.791  -9.164  36.572  0.00  0.00     0.116 C 
ATOM     11  C15 <0> d   1      22.973  -8.972  38.061  0.00  0.00     0.259 C 
ATOM     12  O16 <0> d   1      22.153  -9.389  38.847  0.00  0.00    -0.265 OA
ATOM     13  O17 <0> d   1      24.075  -8.323  38.490  0.00  0.00    -0.321 OA
ATOM     14  C18 <0> d   1      24.343  -7.044  37.849  0.00  0.00     0.188 C 
ATOM     15  C19 <0> d   1      24.351  -7.226  36.329  0.00  0.00    -0.014 C 
ATOM     16  C20 <0> d   1      25.471  -8.191  35.935  0.00  0.00     0.018 C 
ATOM     17  C21 <0> d   1      24.590  -5.879  35.646  0.00  0.00     0.001 C 
ATOM     18  C23 <0> d   1      25.904  -5.273  36.128  0.00  0.00     0.007 C 
ATOM     19  C24 <0> d   1      26.219  -3.961  35.391  0.00  0.00     0.013 C 
ATOM     20  C25 <0> d   1      26.214  -4.223  33.903  0.00  0.00    -0.009 C 
ATOM     21  C26 <0> d   1      27.183  -5.361  33.575  0.00  0.00     0.018 C 
ENDROOT
BRANCH   2  22
ATOM     22  O3  <0> d   1      27.856  -2.938  32.666  0.00  0.00    -0.389 OA
ATOM     23  H30 <0> d   1      28.081  -2.182  32.107  0.00  0.00     0.210 HD
ENDBRANCH   2  22
TORSDOF 1
ENDMDL
MODEL 152
REMARK CAVERDOCK RESULT:      23.4      0.000      0.000
REMARK CAVERDOCK CONSTRAINTS:       1.0      0.0      0.0      0.0
REMARK CAVERDOCK TUNNEL: 151     23.4      2.3    152.2
REMARK  1 active torsions:
REMARK  status: ('A' for Active; 'I' for Inactive)
REMARK    1  A    between atoms: C2_2  and  O3_3 
ROOT
ATOM      1  C1  <0> d   1      25.471  -1.712  33.601  0.00  0.00     0.046 C 
ATOM      2  C2  <0> d   1      26.210  -2.965  33.126  0.00  0.00     0.062 C 
ATOM      3  C4  <0> d   1      25.594  -3.481  31.802  0.00  0.00     0.038 C 
ATOM      4  C5  <0> d   1      24.990  -4.878  32.114  0.00  0.00     0.009 C 
ATOM      5  C6  <0> d   1      24.737  -4.811  33.624  0.00  0.00     0.001 C 
ATOM      6  C8  <0> d   1      24.639  -6.145  34.339  0.00  0.00    -0.005 C 
ATOM      7  C10 <0> d   1      23.440  -6.941  33.817  0.00  0.00     0.006 C 
ATOM      8  C11 <0> d   1      23.328  -8.258  34.588  0.00  0.00     0.006 C 
ATOM      9  C12 <0> d   1      23.132  -7.963  36.076  0.00  0.00     0.005 C 
ATOM     10  C14 <0> d   1      23.026  -9.283  36.848  0.00  0.00     0.116 C 
ATOM     11  C15 <0> d   1      23.025  -8.970  38.328  0.00  0.00     0.259 C 
ATOM     12  O16 <0> d   1      22.191  -9.444  39.064  0.00  0.00    -0.265 OA
ATOM     13  O17 <0> d   1      23.980  -8.146  38.805  0.00  0.00    -0.321 OA
ATOM     14  C18 <0> d   1      24.142  -6.887  38.092  0.00  0.00     0.188 C 
ATOM     15  C19 <0> d   1      24.332  -7.167  36.599  0.00  0.00    -0.014 C 
ATOM     16  C20 <0> d   1      25.605  -7.990  36.391  0.00  0.00     0.018 C 
ATOM     17  C21 <0> d   1      24.460  -5.848  35.836  0.00  0.00     0.001 C 
ATOM     18  C23 <0> d   1      25.624  -5.034  36.390  0.00  0.00     0.007 C 
ATOM     19  C24 <0> d   1      25.838  -3.742  35.583  0.00  0.00     0.013 C 
ATOM     20  C25 <0> d   1      26.023  -4.100  34.127  0.00  0.00    -0.009 C 
ATOM     21  C26 <0> d   1      27.163  -5.111  33.984  0.00  0.00     0.018 C 
ENDROOT
BRANCH   2  22
ATOM     22  O3  <0> d   1      27.600  -2.682  32.951  0.00  0.00    -0.389 OA
ATOM     23  H30 <0> d   1      28.036  -3.241  32.295  0.00  0.00     0.210 HD
ENDBRANCH   2  22
TORSDOF 1
ENDMDL
MODEL 153
REMARK CAVERDOCK RESULT:      27.5      0.000      0.000
REMARK CAVERDOCK CONSTRAINTS:       0.4      0.0      0.0      0.0
REMARK CAVERDOCK TUNNEL: 152     27.5      2.2    153.6
REMARK  1 active torsions:
REMARK  status: ('A' for Active; 'I' for Inactive)
REMARK    1  A    between atoms: C2_2  and  O3_3 
ROOT
ATOM      1  C1  <0> d   1      25.732  -2.154  33.678  0.00  0.00     0.046 C 
ATOM      2  C2  <0> d   1      26.305  -3.470  33.147  0.00  0.00     0.062 C 
ATOM      3  C4  <0> d   1      25.573  -3.888  31.848  0.00  0.00     0.038 C 
ATOM      4  C5  <0> d   1      24.834  -5.216  32.168  0.00  0.00     0.009 C 
ATOM      5  C6  <0> d   1      24.664  -5.154  33.690  0.00  0.00     0.001 C 
ATOM      6  C8  <0> d   1      24.454  -6.483  34.388  0.00  0.00    -0.005 C 
ATOM      7  C10 <0> d   1      23.152  -7.133  33.915  0.00  0.00     0.006 C 
ATOM      8  C11 <0> d   1      22.932  -8.445  34.670  0.00  0.00     0.006 C 
ATOM      9  C12 <0> d   1      22.842  -8.162  36.171  0.00  0.00     0.005 C 
ATOM     10  C14 <0> d   1      22.629  -9.479  36.927  0.00  0.00     0.116 C 
ATOM     11  C15 <0> d   1      22.734  -9.198  38.410  0.00  0.00     0.259 C 
ATOM     12  O16 <0> d   1      21.889  -9.594  39.179  0.00  0.00    -0.265 OA
ATOM     13  O17 <0> d   1      23.796  -8.493  38.850  0.00  0.00    -0.321 OA
ATOM     14  C18 <0> d   1      24.061  -7.245  38.150  0.00  0.00     0.188 C 
ATOM     15  C19 <0> d   1      24.147  -7.513  36.645  0.00  0.00    -0.014 C 
ATOM     16  C20 <0> d   1      25.310  -8.465  36.360  0.00  0.00     0.018 C 
ATOM     17  C21 <0> d   1      24.382  -6.200  35.897  0.00  0.00     0.001 C 
ATOM     18  C23 <0> d   1      25.654  -5.529  36.404  0.00  0.00     0.007 C 
ATOM     19  C24 <0> d   1      25.969  -4.252  35.608  0.00  0.00     0.013 C 
ATOM     20  C25 <0> d   1      26.043  -4.598  34.138  0.00  0.00    -0.009 C 
ATOM     21  C26 <0> d   1      27.057  -5.723  33.923  0.00  0.00     0.018 C 
ENDROOT
BRANCH   2  22
ATOM     22  O3  <0> d   1      27.707  -3.336  32.907  0.00  0.00    -0.389 OA
ATOM     23  H30 <0> d   1      28.249  -3.378  33.706  0.00  0.00     0.210 HD
ENDBRANCH   2  22
TORSDOF 1
ENDMDL
MODEL 154
REMARK CAVERDOCK RESULT:      30.3      0.000      0.000
REMARK CAVERDOCK CONSTRAINTS:       0.0      0.0      0.0      0.0
REMARK CAVERDOCK TUNNEL: 153     30.3      2.2    154.4
REMARK  1 active torsions:
REMARK  status: ('A' for Active; 'I' for Inactive)
REMARK    1  A    between atoms: C2_2  and  O3_3 
ROOT
ATOM      1  C1  <0> d   1      27.182  -6.051  31.447  0.00  0.00     0.046 C 
ATOM      2  C2  <0> d   1      26.709  -4.925  32.368  0.00  0.00     0.062 C 
ATOM      3  C4  <0> d   1      27.892  -4.390  33.214  0.00  0.00     0.038 C 
ATOM      4  C5  <0> d   1      27.556  -4.718  34.694  0.00  0.00     0.009 C 
ATOM      5  C6  <0> d   1      26.589  -5.901  34.572  0.00  0.00     0.001 C 
ATOM      6  C8  <0> d   1      25.679  -6.139  35.762  0.00  0.00    -0.005 C 
ATOM      7  C10 <0> d   1      26.506  -6.487  37.002  0.00  0.00     0.006 C 
ATOM      8  C11 <0> d   1      25.567  -6.776  38.176  0.00  0.00     0.006 C 
ATOM      9  C12 <0> d   1      24.658  -7.954  37.824  0.00  0.00     0.005 C 
ATOM     10  C14 <0> d   1      23.713  -8.239  38.998  0.00  0.00     0.116 C 
ATOM     11  C15 <0> d   1      22.705  -9.275  38.557  0.00  0.00     0.259 C 
ATOM     12  O16 <0> d   1      22.480 -10.252  39.233  0.00  0.00    -0.265 OA
ATOM     13  O17 <0> d   1      22.061  -9.080  37.387  0.00  0.00    -0.321 OA
ATOM     14  C18 <0> d   1      22.909  -8.781  36.243  0.00  0.00     0.188 C 
ATOM     15  C19 <0> d   1      23.830  -7.606  36.583  0.00  0.00    -0.014 C 
ATOM     16  C20 <0> d   1      22.987  -6.364  36.879  0.00  0.00     0.018 C 
ATOM     17  C21 <0> d   1      24.754  -7.312  35.401  0.00  0.00     0.001 C 
ATOM     18  C23 <0> d   1      23.930  -7.013  34.153  0.00  0.00     0.007 C 
ATOM     19  C24 <0> d   1      24.829  -6.623  32.968  0.00  0.00     0.013 C 
ATOM     20  C25 <0> d   1      25.700  -5.458  33.379  0.00  0.00    -0.009 C 
ATOM     21  C26 <0> d   1      24.824  -4.313  33.891  0.00  0.00     0.018 C 
ENDROOT
BRANCH   2  22
ATOM     22  O3  <0> d   1      26.130  -3.868  31.599  0.00  0.00    -0.389 OA
ATOM     23  H30 <0> d   1      25.373  -3.442  32.023  0.00  0.00     0.210 HD
ENDBRANCH   2  22
TORSDOF 1
ENDMDL
MODEL 155
REMARK CAVERDOCK RESULT:      32.9      0.000      0.000
REMARK CAVERDOCK CONSTRAINTS:       0.0      0.0      0.0      0.0
REMARK CAVERDOCK TUNNEL: 154     32.9      2.2    155.3
REMARK  1 active torsions:
REMARK  status: ('A' for Active; 'I' for Inactive)
REMARK    1  A    between atoms: C2_2  and  O3_3 
ROOT
ATOM      1  C1  <0> d   1      27.441  -6.067  31.919  0.00  0.00     0.046 C 
ATOM      2  C2  <0> d   1      26.659  -4.952  32.618  0.00  0.00     0.062 C 
ATOM      3  C4  <0> d   1      27.597  -4.139  33.544  0.00  0.00     0.038 C 
ATOM      4  C5  <0> d   1      27.089  -4.368  34.994  0.00  0.00     0.009 C 
ATOM      5  C6  <0> d   1      26.349  -5.706  34.889  0.00  0.00     0.001 C 
ATOM      6  C8  <0> d   1      25.312  -5.976  35.963  0.00  0.00    -0.005 C 
ATOM      7  C10 <0> d   1      25.978  -6.049  37.338  0.00  0.00     0.006 C 
ATOM      8  C11 <0> d   1      24.924  -6.375  38.399  0.00  0.00     0.006 C 
ATOM      9  C12 <0> d   1      24.275  -7.722  38.077  0.00  0.00     0.005 C 
ATOM     10  C14 <0> d   1      23.215  -8.045  39.135  0.00  0.00     0.116 C 
ATOM     11  C15 <0> d   1      22.461  -9.279  38.693  0.00  0.00     0.259 C 
ATOM     12  O16 <0> d   1      22.289 -10.207  39.449  0.00  0.00    -0.265 OA
ATOM     13  O17 <0> d   1      21.987  -9.317  37.431  0.00  0.00    -0.321 OA
ATOM     14  C18 <0> d   1      22.946  -8.994  36.386  0.00  0.00     0.188 C 
ATOM     15  C19 <0> d   1      23.608  -7.650  36.699  0.00  0.00    -0.014 C 
ATOM     16  C20 <0> d   1      22.546  -6.548  36.717  0.00  0.00     0.018 C 
ATOM     17  C21 <0> d   1      24.649  -7.321  35.628  0.00  0.00     0.001 C 
ATOM     18  C23 <0> d   1      23.994  -7.297  34.251  0.00  0.00     0.007 C 
ATOM     19  C24 <0> d   1      24.996  -6.880  33.162  0.00  0.00     0.013 C 
ATOM     20  C25 <0> d   1      25.600  -5.546  33.538  0.00  0.00    -0.009 C 
ATOM     21  C26 <0> d   1      24.487  -4.524  33.777  0.00  0.00     0.018 C 
ENDROOT
BRANCH   2  22
ATOM     22  O3  <0> d   1      26.051  -4.095  31.650  0.00  0.00    -0.389 OA
ATOM     23  H30 <0> d   1      25.977  -3.173  31.931  0.00  0.00     0.210 HD
ENDBRANCH   2  22
TORSDOF 1
ENDMDL
MODEL 156
REMARK CAVERDOCK RESULT:      34.4      0.000      0.000
REMARK CAVERDOCK CONSTRAINTS:       0.0      0.0      0.0      0.0
REMARK CAVERDOCK TUNNEL: 155     34.4      2.2    156.1
REMARK  1 active torsions:
REMARK  status: ('A' for Active; 'I' for Inactive)
REMARK    1  A    between atoms: C2_2  and  O3_3 
ROOT
ATOM      1  C1  <0> d   1      27.268  -6.073  32.003  0.00  0.00     0.046 C 
ATOM      2  C2  <0> d   1      26.528  -4.993  32.795  0.00  0.00     0.062 C 
ATOM      3  C4  <0> d   1      27.502  -4.272  33.758  0.00  0.00     0.038 C 
ATOM      4  C5  <0> d   1      27.015  -4.592  35.198  0.00  0.00     0.009 C 
ATOM      5  C6  <0> d   1      26.240  -5.902  35.012  0.00  0.00     0.001 C 
ATOM      6  C8  <0> d   1      25.216  -6.224  36.084  0.00  0.00    -0.005 C 
ATOM      7  C10 <0> d   1      25.905  -6.411  37.437  0.00  0.00     0.006 C 
ATOM      8  C11 <0> d   1      24.862  -6.788  38.492  0.00  0.00     0.006 C 
ATOM      9  C12 <0> d   1      24.174  -8.092  38.088  0.00  0.00     0.005 C 
ATOM     10  C14 <0> d   1      23.125  -8.465  39.141  0.00  0.00     0.116 C 
ATOM     11  C15 <0> d   1      22.333  -9.646  38.627  0.00  0.00     0.259 C 
ATOM     12  O16 <0> d   1      22.151 -10.622  39.318  0.00  0.00    -0.265 OA
ATOM     13  O17 <0> d   1      21.835  -9.582  37.375  0.00  0.00    -0.321 OA
ATOM     14  C18 <0> d   1      22.783  -9.207  36.337  0.00  0.00     0.188 C 
ATOM     15  C19 <0> d   1      23.484  -7.905  36.732  0.00  0.00    -0.014 C 
ATOM     16  C20 <0> d   1      22.451  -6.782  36.850  0.00  0.00     0.018 C 
ATOM     17  C21 <0> d   1      24.514  -7.525  35.667  0.00  0.00     0.001 C 
ATOM     18  C23 <0> d   1      23.834  -7.386  34.309  0.00  0.00     0.007 C 
ATOM     19  C24 <0> d   1      24.826  -6.915  33.232  0.00  0.00     0.013 C 
ATOM     20  C25 <0> d   1      25.470  -5.627  33.691  0.00  0.00    -0.009 C 
ATOM     21  C26 <0> d   1      24.388  -4.598  34.025  0.00  0.00     0.018 C 
ENDROOT
BRANCH   2  22
ATOM     22  O3  <0> d   1      25.924  -4.054  31.903  0.00  0.00    -0.389 OA
ATOM     23  H30 <0> d   1      26.552  -3.462  31.470  0.00  0.00     0.210 HD
ENDBRANCH   2  22
TORSDOF 1
ENDMDL
MODEL 157
REMARK CAVERDOCK RESULT:      37.2      0.000      0.000
REMARK CAVERDOCK CONSTRAINTS:       0.4      0.0      0.0      0.0
REMARK CAVERDOCK TUNNEL: 156     37.2      2.2    157.2
REMARK  1 active torsions:
REMARK  status: ('A' for Active; 'I' for Inactive)
REMARK    1  A    between atoms: C2_2  and  O3_3 
ROOT
ATOM      1  C1  <0> d   1      27.130  -6.227  32.071  0.00  0.00     0.046 C 
ATOM      2  C2  <0> d   1      26.472  -5.126  32.905  0.00  0.00     0.062 C 
ATOM      3  C4  <0> d   1      27.512  -4.469  33.845  0.00  0.00     0.038 C 
ATOM      4  C5  <0> d   1      27.057  -4.790  35.295  0.00  0.00     0.009 C 
ATOM      5  C6  <0> d   1      26.212  -6.057  35.116  0.00  0.00     0.001 C 
ATOM      6  C8  <0> d   1      25.210  -6.346  36.217  0.00  0.00    -0.005 C 
ATOM      7  C10 <0> d   1      25.933  -6.591  37.543  0.00  0.00     0.006 C 
ATOM      8  C11 <0> d   1      24.908  -6.933  38.627  0.00  0.00     0.006 C 
ATOM      9  C12 <0> d   1      24.143  -8.195  38.225  0.00  0.00     0.005 C 
ATOM     10  C14 <0> d   1      23.112  -8.534  39.308  0.00  0.00     0.116 C 
ATOM     11  C15 <0> d   1      22.245  -9.666  38.803  0.00  0.00     0.259 C 
ATOM     12  O16 <0> d   1      22.038 -10.643  39.484  0.00  0.00    -0.265 OA
ATOM     13  O17 <0> d   1      21.710  -9.555  37.569  0.00  0.00    -0.321 OA
ATOM     14  C18 <0> d   1      22.640  -9.210  36.505  0.00  0.00     0.188 C 
ATOM     15  C19 <0> d   1      23.419  -7.951  36.897  0.00  0.00    -0.014 C 
ATOM     16  C20 <0> d   1      22.447  -6.781  37.068  0.00  0.00     0.018 C 
ATOM     17  C21 <0> d   1      24.430  -7.604  35.804  0.00  0.00     0.001 C 
ATOM     18  C23 <0> d   1      23.714  -7.409  34.472  0.00  0.00     0.007 C 
ATOM     19  C24 <0> d   1      24.692  -6.968  33.369  0.00  0.00     0.013 C 
ATOM     20  C25 <0> d   1      25.414  -5.722  33.827  0.00  0.00    -0.009 C 
ATOM     21  C26 <0> d   1      24.396  -4.647  34.212  0.00  0.00     0.018 C 
ENDROOT
BRANCH   2  22
ATOM     22  O3  <0> d   1      25.886  -4.143  32.048  0.00  0.00    -0.389 OA
ATOM     23  H30 <0> d   1      24.968  -3.929  32.264  0.00  0.00     0.210 HD
ENDBRANCH   2  22
TORSDOF 1
ENDMDL
MODEL 158
REMARK CAVERDOCK RESULT:      40.1      0.000      0.000
REMARK CAVERDOCK CONSTRAINTS:       0.2      0.0      0.0      0.0
REMARK CAVERDOCK TUNNEL: 157     40.1      2.2    158.1
REMARK  1 active torsions:
REMARK  status: ('A' for Active; 'I' for Inactive)
REMARK    1  A    between atoms: C2_2  and  O3_3 
ROOT
ATOM      1  C1  <0> d   1      25.945  -3.018  34.421  0.00  0.00     0.046 C 
ATOM      2  C2  <0> d   1      26.473  -4.380  33.966  0.00  0.00     0.062 C 
ATOM      3  C4  <0> d   1      25.835  -4.777  32.611  0.00  0.00     0.038 C 
ATOM      4  C5  <0> d   1      24.982  -6.046  32.883  0.00  0.00     0.009 C 
ATOM      5  C6  <0> d   1      24.678  -5.939  34.382  0.00  0.00     0.001 C 
ATOM      6  C8  <0> d   1      24.316  -7.237  35.078  0.00  0.00    -0.005 C 
ATOM      7  C10 <0> d   1      23.020  -7.808  34.497  0.00  0.00     0.006 C 
ATOM      8  C11 <0> d   1      22.644  -9.087  35.249  0.00  0.00     0.006 C 
ATOM      9  C12 <0> d   1      22.438  -8.766  36.731  0.00  0.00     0.005 C 
ATOM     10  C14 <0> d   1      22.068 -10.048  37.484  0.00  0.00     0.116 C 
ATOM     11  C15 <0> d   1      22.057  -9.743  38.965  0.00  0.00     0.259 C 
ATOM     12  O16 <0> d   1      21.120 -10.065  39.660  0.00  0.00    -0.265 OA
ATOM     13  O17 <0> d   1      23.120  -9.101  39.491  0.00  0.00    -0.321 OA
ATOM     14  C18 <0> d   1      23.531  -7.889  38.799  0.00  0.00     0.188 C 
ATOM     15  C19 <0> d   1      23.735  -8.194  37.313  0.00  0.00    -0.014 C 
ATOM     16  C20 <0> d   1      24.852  -9.227  37.151  0.00  0.00     0.018 C 
ATOM     17  C21 <0> d   1      24.126  -6.916  36.569  0.00  0.00     0.001 C 
ATOM     18  C23 <0> d   1      25.390  -6.321  37.180  0.00  0.00     0.007 C 
ATOM     19  C24 <0> d   1      25.862  -5.085  36.397  0.00  0.00     0.013 C 
ATOM     20  C25 <0> d   1      26.046  -5.467  34.946  0.00  0.00    -0.009 C 
ATOM     21  C26 <0> d   1      26.996  -6.662  34.843  0.00  0.00     0.018 C 
ENDROOT
BRANCH   2  22
ATOM     22  O3  <0> d   1      27.897  -4.345  33.854  0.00  0.00    -0.389 OA
ATOM     23  H30 <0> d   1      28.323  -3.708  34.442  0.00  0.00     0.210 HD
ENDBRANCH   2  22
TORSDOF 1
ENDMDL
MODEL 159
REMARK CAVERDOCK RESULT:      43.3      0.000      0.000
REMARK CAVERDOCK CONSTRAINTS:       0.1      0.0      0.0      0.0
REMARK CAVERDOCK TUNNEL: 158     43.3      2.2    159.2
REMARK  1 active torsions:
REMARK  status: ('A' for Active; 'I' for Inactive)
REMARK    1  A    between atoms: C2_2  and  O3_3 
ROOT
ATOM      1  C1  <0> d   1      26.044  -3.300  34.498  0.00  0.00     0.046 C 
ATOM      2  C2  <0> d   1      26.663  -4.670  34.212  0.00  0.00     0.062 C 
ATOM      3  C4  <0> d   1      26.182  -5.199  32.838  0.00  0.00     0.038 C 
ATOM      4  C5  <0> d   1      25.351  -6.479  33.128  0.00  0.00     0.009 C 
ATOM      5  C6  <0> d   1      24.892  -6.268  34.575  0.00  0.00     0.001 C 
ATOM      6  C8  <0> d   1      24.505  -7.521  35.337  0.00  0.00    -0.005 C 
ATOM      7  C10 <0> d   1      23.298  -8.192  34.680  0.00  0.00     0.006 C 
ATOM      8  C11 <0> d   1      22.892  -9.422  35.494  0.00  0.00     0.006 C 
ATOM      9  C12 <0> d   1      22.523  -8.995  36.916  0.00  0.00     0.005 C 
ATOM     10  C14 <0> d   1      22.123 -10.229  37.733  0.00  0.00     0.116 C 
ATOM     11  C15 <0> d   1      21.949  -9.809  39.175  0.00  0.00     0.259 C 
ATOM     12  O16 <0> d   1      20.959 -10.115  39.797  0.00  0.00    -0.265 OA
ATOM     13  O17 <0> d   1      22.930  -9.081  39.749  0.00  0.00    -0.321 OA
ATOM     14  C18 <0> d   1      23.367  -7.911  39.003  0.00  0.00     0.188 C 
ATOM     15  C19 <0> d   1      23.733  -8.323  37.574  0.00  0.00    -0.014 C 
ATOM     16  C20 <0> d   1      24.896  -9.316  37.611  0.00  0.00     0.018 C 
ATOM     17  C21 <0> d   1      24.153  -7.092  36.770  0.00  0.00     0.001 C 
ATOM     18  C23 <0> d   1      25.325  -6.396  37.453  0.00  0.00     0.007 C 
ATOM     19  C24 <0> d   1      25.832  -5.206  36.620  0.00  0.00     0.013 C 
ATOM     20  C25 <0> d   1      26.176  -5.693  35.232  0.00  0.00    -0.009 C 
ATOM     21  C26 <0> d   1      27.173  -6.850  35.322  0.00  0.00     0.018 C 
ENDROOT
BRANCH   2  22
ATOM     22  O3  <0> d   1      28.089  -4.582  34.240  0.00  0.00    -0.389 OA
ATOM     23  H30 <0> d   1      28.533  -5.195  33.640  0.00  0.00     0.210 HD
ENDBRANCH   2  22
TORSDOF 1
ENDMDL
MODEL 160
REMARK CAVERDOCK RESULT:      45.5      0.000      0.000
REMARK CAVERDOCK CONSTRAINTS:       0.1      0.0      0.0      0.0
REMARK CAVERDOCK TUNNEL: 159     45.5      2.2    160.7
REMARK  1 active torsions:
REMARK  status: ('A' for Active; 'I' for Inactive)
REMARK    1  A    between atoms: C2_2  and  O3_3 
ROOT
ATOM      1  C1  <0> d   1      26.003  -2.996  35.485  0.00  0.00     0.046 C 
ATOM      2  C2  <0> d   1      26.571  -4.293  34.905  0.00  0.00     0.062 C 
ATOM      3  C4  <0> d   1      26.068  -4.497  33.454  0.00  0.00     0.038 C 
ATOM      4  C5  <0> d   1      25.191  -5.779  33.471  0.00  0.00     0.009 C 
ATOM      5  C6  <0> d   1      24.744  -5.869  34.934  0.00  0.00     0.001 C 
ATOM      6  C8  <0> d   1      24.314  -7.242  35.413  0.00  0.00    -0.005 C 
ATOM      7  C10 <0> d   1      23.081  -7.713  34.639  0.00  0.00     0.006 C 
ATOM      8  C11 <0> d   1      22.633  -9.075  35.174  0.00  0.00     0.006 C 
ATOM      9  C12 <0> d   1      22.283  -8.951  36.658  0.00  0.00     0.005 C 
ATOM     10  C14 <0> d   1      21.841 -10.317  37.194  0.00  0.00     0.116 C 
ATOM     11  C15 <0> d   1      21.686 -10.211  38.695  0.00  0.00     0.259 C 
ATOM     12  O16 <0> d   1      20.686 -10.609  39.247  0.00  0.00    -0.265 OA
ATOM     13  O17 <0> d   1      22.694  -9.659  39.402  0.00  0.00    -0.321 OA
ATOM     14  C18 <0> d   1      23.171  -8.371  38.921  0.00  0.00     0.188 C 
ATOM     15  C19 <0> d   1      23.518  -8.480  37.433  0.00  0.00    -0.014 C 
ATOM     16  C20 <0> d   1      24.645  -9.497  37.243  0.00  0.00     0.018 C 
ATOM     17  C21 <0> d   1      23.981  -7.120  36.908  0.00  0.00     0.001 C 
ATOM     18  C23 <0> d   1      25.179  -6.628  37.712  0.00  0.00     0.007 C 
ATOM     19  C24 <0> d   1      25.727  -5.306  37.150  0.00  0.00     0.013 C 
ATOM     20  C25 <0> d   1      26.050  -5.494  35.685  0.00  0.00    -0.009 C 
ATOM     21  C26 <0> d   1      27.005  -6.678  35.515  0.00  0.00     0.018 C 
ENDROOT
BRANCH   2  22
ATOM     22  O3  <0> d   1      28.000  -4.263  34.936  0.00  0.00    -0.389 OA
ATOM     23  H30 <0> d   1      28.374  -4.246  35.827  0.00  0.00     0.210 HD
ENDBRANCH   2  22
TORSDOF 1
ENDMDL
MODEL 161
REMARK CAVERDOCK RESULT:      44.7      0.000      0.000
REMARK CAVERDOCK CONSTRAINTS:       0.0      0.0      0.0      0.0
REMARK CAVERDOCK TUNNEL: 160     44.7      2.2    161.1
REMARK  1 active torsions:
REMARK  status: ('A' for Active; 'I' for Inactive)
REMARK    1  A    between atoms: C2_2  and  O3_3 
ROOT
ATOM      1  C1  <0> d   1      25.213  -3.424  34.630  0.00  0.00     0.046 C 
ATOM      2  C2  <0> d   1      25.822  -4.766  34.215  0.00  0.00     0.062 C 
ATOM      3  C4  <0> d   1      25.209  -5.242  32.875  0.00  0.00     0.038 C 
ATOM      4  C5  <0> d   1      24.434  -6.551  33.187  0.00  0.00     0.009 C 
ATOM      5  C6  <0> d   1      24.125  -6.417  34.682  0.00  0.00     0.001 C 
ATOM      6  C8  <0> d   1      23.841  -7.712  35.419  0.00  0.00    -0.005 C 
ATOM      7  C10 <0> d   1      22.583  -8.378  34.858  0.00  0.00     0.006 C 
ATOM      8  C11 <0> d   1      22.285  -9.653  35.650  0.00  0.00     0.006 C 
ATOM      9  C12 <0> d   1      22.060  -9.300  37.121  0.00  0.00     0.005 C 
ATOM     10  C14 <0> d   1      21.768 -10.579  37.915  0.00  0.00     0.116 C 
ATOM     11  C15 <0> d   1      21.738 -10.229  39.386  0.00  0.00     0.259 C 
ATOM     12  O16 <0> d   1      20.823 -10.586  40.092  0.00  0.00    -0.265 OA
ATOM     13  O17 <0> d   1      22.761  -9.508  39.890  0.00  0.00    -0.321 OA
ATOM     14  C18 <0> d   1      23.098  -8.295  39.160  0.00  0.00     0.188 C 
ATOM     15  C19 <0> d   1      23.320  -8.633  37.683  0.00  0.00    -0.014 C 
ATOM     16  C20 <0> d   1      24.497  -9.601  37.551  0.00  0.00     0.018 C 
ATOM     17  C21 <0> d   1      23.633  -7.358  36.900  0.00  0.00     0.001 C 
ATOM     18  C23 <0> d   1      24.858  -6.668  37.490  0.00  0.00     0.007 C 
ATOM     19  C24 <0> d   1      25.255  -5.431  36.668  0.00  0.00     0.013 C 
ATOM     20  C25 <0> d   1      25.461  -5.845  35.229  0.00  0.00    -0.009 C 
ATOM     21  C26 <0> d   1      26.482  -6.983  35.161  0.00  0.00     0.018 C 
ENDROOT
BRANCH   2  22
ATOM     22  O3  <0> d   1      27.241  -4.648  34.100  0.00  0.00    -0.389 OA
ATOM     23  H30 <0> d   1      27.598  -3.823  34.453  0.00  0.00     0.210 HD
ENDBRANCH   2  22
TORSDOF 1
ENDMDL
MODEL 162
REMARK CAVERDOCK RESULT:      47.9      0.000      0.000
REMARK CAVERDOCK CONSTRAINTS:       0.0      0.0      0.0      0.0
REMARK CAVERDOCK TUNNEL: 161     47.9      2.2    162.5
REMARK  1 active torsions:
REMARK  status: ('A' for Active; 'I' for Inactive)
REMARK    1  A    between atoms: C2_2  and  O3_3 
ROOT
ATOM      1  C1  <0> d   1      24.583  -3.629  34.343  0.00  0.00     0.046 C 
ATOM      2  C2  <0> d   1      25.475  -4.869  34.262  0.00  0.00     0.062 C 
ATOM      3  C4  <0> d   1      25.191  -5.651  32.956  0.00  0.00     0.038 C 
ATOM      4  C5  <0> d   1      24.612  -7.027  33.386  0.00  0.00     0.009 C 
ATOM      5  C6  <0> d   1      24.035  -6.736  34.776  0.00  0.00     0.001 C 
ATOM      6  C8  <0> d   1      23.858  -7.937  35.685  0.00  0.00    -0.005 C 
ATOM      7  C10 <0> d   1      22.848  -8.916  35.082  0.00  0.00     0.006 C 
ATOM      8  C11 <0> d   1      22.644 -10.092  36.039  0.00  0.00     0.006 C 
ATOM      9  C12 <0> d   1      22.115  -9.576  37.378  0.00  0.00     0.005 C 
ATOM     10  C14 <0> d   1      21.918 -10.755  38.339  0.00  0.00     0.116 C 
ATOM     11  C15 <0> d   1      21.579 -10.203  39.705  0.00  0.00     0.259 C 
ATOM     12  O16 <0> d   1      20.632 -10.625  40.329  0.00  0.00    -0.265 OA
ATOM     13  O17 <0> d   1      22.361  -9.226  40.210  0.00  0.00    -0.321 OA
ATOM     14  C18 <0> d   1      22.602  -8.093  39.330  0.00  0.00     0.188 C 
ATOM     15  C19 <0> d   1      23.127  -8.596  37.982  0.00  0.00    -0.014 C 
ATOM     16  C20 <0> d   1      24.459  -9.320  38.189  0.00  0.00     0.018 C 
ATOM     17  C21 <0> d   1      23.344  -7.415  37.035  0.00  0.00     0.001 C 
ATOM     18  C23 <0> d   1      24.313  -6.416  37.658  0.00  0.00     0.007 C 
ATOM     19  C24 <0> d   1      24.624  -5.261  36.692  0.00  0.00     0.013 C 
ATOM     20  C25 <0> d   1      25.140  -5.836  35.392  0.00  0.00    -0.009 C 
ATOM     21  C26 <0> d   1      26.338  -6.746  35.670  0.00  0.00     0.018 C 
ENDROOT
BRANCH   2  22
ATOM     22  O3  <0> d   1      26.852  -4.491  34.326  0.00  0.00    -0.389 OA
ATOM     23  H30 <0> d   1      27.347  -4.669  33.515  0.00  0.00     0.210 HD
ENDBRANCH   2  22
TORSDOF 1
ENDMDL
MODEL 163
REMARK CAVERDOCK RESULT:      48.3      0.000      0.000
REMARK CAVERDOCK CONSTRAINTS:       1.0      0.0      0.0      0.0
REMARK CAVERDOCK TUNNEL: 162     48.3      2.2    163.8
REMARK  1 active torsions:
REMARK  status: ('A' for Active; 'I' for Inactive)
REMARK    1  A    between atoms: C2_2  and  O3_3 
ROOT
ATOM      1  C1  <0> d   1      24.695  -3.797  34.435  0.00  0.00     0.046 C 
ATOM      2  C2  <0> d   1      25.567  -5.051  34.340  0.00  0.00     0.062 C 
ATOM      3  C4  <0> d   1      25.280  -5.807  33.019  0.00  0.00     0.038 C 
ATOM      4  C5  <0> d   1      24.674  -7.179  33.422  0.00  0.00     0.009 C 
ATOM      5  C6  <0> d   1      24.091  -6.901  34.812  0.00  0.00     0.001 C 
ATOM      6  C8  <0> d   1      23.887  -8.114  35.699  0.00  0.00    -0.005 C 
ATOM      7  C10 <0> d   1      22.865  -9.065  35.073  0.00  0.00     0.006 C 
ATOM      8  C11 <0> d   1      22.634 -10.253  36.009  0.00  0.00     0.006 C 
ATOM      9  C12 <0> d   1      22.102  -9.750  37.352  0.00  0.00     0.005 C 
ATOM     10  C14 <0> d   1      21.878 -10.941  38.292  0.00  0.00     0.116 C 
ATOM     11  C15 <0> d   1      21.537 -10.406  39.664  0.00  0.00     0.259 C 
ATOM     12  O16 <0> d   1      20.579 -10.822  40.274  0.00  0.00    -0.265 OA
ATOM     13  O17 <0> d   1      22.332  -9.451  40.191  0.00  0.00    -0.321 OA
ATOM     14  C18 <0> d   1      22.600  -8.308  39.332  0.00  0.00     0.188 C 
ATOM     15  C19 <0> d   1      23.126  -8.798  37.980  0.00  0.00    -0.014 C 
ATOM     16  C20 <0> d   1      24.444  -9.548  38.185  0.00  0.00     0.018 C 
ATOM     17  C21 <0> d   1      23.370  -7.605  37.054  0.00  0.00     0.001 C 
ATOM     18  C23 <0> d   1      24.352  -6.634  37.701  0.00  0.00     0.007 C 
ATOM     19  C24 <0> d   1      24.690  -5.468  36.756  0.00  0.00     0.013 C 
ATOM     20  C25 <0> d   1      25.206  -6.030  35.452  0.00  0.00    -0.009 C 
ATOM     21  C26 <0> d   1      26.386  -6.965  35.723  0.00  0.00     0.018 C 
ENDROOT
BRANCH   2  22
ATOM     22  O3  <0> d   1      26.950  -4.698  34.421  0.00  0.00    -0.389 OA
ATOM     23  H30 <0> d   1      27.506  -5.134  33.762  0.00  0.00     0.210 HD
ENDBRANCH   2  22
TORSDOF 1
ENDMDL
