# Supplementary material for: Fully automated virtual screening pipeline of FDA-approved drugs using Caver Web
Source: Comput Struct Biotechnol J. 2022 Nov 17;20:6512–8. doi: 10.1016/j.csbj.2022.11.031 (PMC9705369; doi:10.1016/j.csbj.2022.11.031)
Supplement: Supplementary data 1 [file mmc1.zip › supplementary_data/pymol/ZINC000003814422.pdbqt]

MODEL 1
REMARK CAVERDOCK RESULT:      20.6      0.000      0.000
REMARK CAVERDOCK CONSTRAINTS:       0.2      0.0      0.0      0.0
REMARK CAVERDOCK TUNNEL: 0     20.6      1.7      1.6
REMARK  1 active torsions:
REMARK  status: ('A' for Active; 'I' for Inactive)
REMARK    1  A    between atoms: C2_2  and  O3_3 
ROOT
ATOM      1  C1  <0> d   1      46.537   9.445  31.697  0.00  0.00     0.046 C 
ATOM      2  C2  <0> d   1      46.635   8.281  32.683  0.00  0.00     0.062 C 
ATOM      3  C4  <0> d   1      47.427   7.108  32.051  0.00  0.00     0.038 C 
ATOM      4  C5  <0> d   1      46.429   5.925  31.922  0.00  0.00     0.009 C 
ATOM      5  C6  <0> d   1      45.067   6.627  31.887  0.00  0.00     0.001 C 
ATOM      6  C8  <0> d   1      43.874   5.772  32.277  0.00  0.00    -0.004 C 
ATOM      7  C10 <0> d   1      43.697   4.637  31.264  0.00  0.00     0.010 C 
ATOM      8  C11 <0> d   1      42.537   3.746  31.708  0.00  0.00     0.035 C 
ATOM      9  C12 <0> d   1      41.299   4.605  31.886  0.00  0.00    -0.068 C 
ATOM     10  C13 <0> d   1      40.167   4.186  31.320  0.00  0.00     0.053 C 
ATOM     11  C14 <0> d   1      38.936   4.969  31.472  0.00  0.00     0.149 C 
ATOM     12  O15 <0> d   1      38.008   4.857  30.698  0.00  0.00    -0.293 OA
ATOM     13  C16 <0> d   1      38.886   5.927  32.646  0.00  0.00     0.084 C 
ATOM     14  C17 <0> d   1      40.173   6.749  32.623  0.00  0.00     0.022 C 
ATOM     15  C18 <0> d   1      41.406   5.864  32.691  0.00  0.00    -0.016 C 
ATOM     16  C19 <0> d   1      41.627   5.473  34.153  0.00  0.00     0.020 C 
ATOM     17  C20 <0> d   1      42.632   6.676  32.259  0.00  0.00     0.002 C 
ATOM     18  C22 <0> d   1      42.781   7.883  33.180  0.00  0.00     0.007 C 
ATOM     19  C23 <0> d   1      44.064   8.673  32.879  0.00  0.00     0.013 C 
ATOM     20  C24 <0> d   1      45.248   7.718  32.976  0.00  0.00    -0.009 C 
ATOM     21  C25 <0> d   1      45.239   7.019  34.338  0.00  0.00     0.018 C 
ENDROOT
BRANCH   2  22
ATOM     22  O3  <0> d   1      47.262   8.709  33.893  0.00  0.00    -0.389 OA
ATOM     23  H29 <0> d   1      48.226   8.626  33.888  0.00  0.00     0.210 HD
ENDBRANCH   2  22
TORSDOF 1
ENDMDL
MODEL 2
REMARK CAVERDOCK RESULT:      22.3      0.000      0.000
REMARK CAVERDOCK CONSTRAINTS:       0.0      0.0      0.0      0.0
REMARK CAVERDOCK TUNNEL: 1     22.3      1.8      2.5
REMARK  1 active torsions:
REMARK  status: ('A' for Active; 'I' for Inactive)
REMARK    1  A    between atoms: C2_2  and  O3_3 
ROOT
ATOM      1  C1  <0> d   1      46.611   8.952  31.819  0.00  0.00     0.046 C 
ATOM      2  C2  <0> d   1      46.567   7.754  32.768  0.00  0.00     0.062 C 
ATOM      3  C4  <0> d   1      47.244   6.523  32.112  0.00  0.00     0.038 C 
ATOM      4  C5  <0> d   1      46.129   5.457  31.929  0.00  0.00     0.009 C 
ATOM      5  C6  <0> d   1      44.850   6.301  31.896  0.00  0.00     0.001 C 
ATOM      6  C8  <0> d   1      43.566   5.565  32.240  0.00  0.00    -0.004 C 
ATOM      7  C10 <0> d   1      43.290   4.487  31.187  0.00  0.00     0.010 C 
ATOM      8  C11 <0> d   1      42.034   3.710  31.585  0.00  0.00     0.035 C 
ATOM      9  C12 <0> d   1      40.890   4.690  31.770  0.00  0.00    -0.068 C 
ATOM     10  C13 <0> d   1      39.732   4.411  31.173  0.00  0.00     0.053 C 
ATOM     11  C14 <0> d   1      38.587   5.315  31.332  0.00  0.00     0.149 C 
ATOM     12  O15 <0> d   1      37.667   5.325  30.540  0.00  0.00    -0.293 OA
ATOM     13  C16 <0> d   1      38.616   6.236  32.535  0.00  0.00     0.084 C 
ATOM     14  C17 <0> d   1      39.983   6.917  32.558  0.00  0.00     0.022 C 
ATOM     15  C18 <0> d   1      41.114   5.905  32.617  0.00  0.00    -0.016 C 
ATOM     16  C19 <0> d   1      41.265   5.449  34.069  0.00  0.00     0.020 C 
ATOM     17  C20 <0> d   1      42.427   6.595  32.231  0.00  0.00     0.002 C 
ATOM     18  C22 <0> d   1      42.685   7.752  33.192  0.00  0.00     0.007 C 
ATOM     19  C23 <0> d   1      44.049   8.411  32.936  0.00  0.00     0.013 C 
ATOM     20  C24 <0> d   1      45.123   7.333  33.022  0.00  0.00    -0.009 C 
ATOM     21  C25 <0> d   1      45.016   6.597  34.360  0.00  0.00     0.018 C 
ENDROOT
BRANCH   2  22
ATOM     22  O3  <0> d   1      47.213   8.076  34.001  0.00  0.00    -0.389 OA
ATOM     23  H29 <0> d   1      47.509   7.305  34.504  0.00  0.00     0.210 HD
ENDBRANCH   2  22
TORSDOF 1
ENDMDL
MODEL 3
REMARK CAVERDOCK RESULT:      22.1      0.000      0.000
REMARK CAVERDOCK CONSTRAINTS:       0.0      0.0      0.0      0.0
REMARK CAVERDOCK TUNNEL: 2     22.1      1.8      3.5
REMARK  1 active torsions:
REMARK  status: ('A' for Active; 'I' for Inactive)
REMARK    1  A    between atoms: C2_2  and  O3_3 
ROOT
ATOM      1  C1  <0> d   1      46.448   8.807  31.590  0.00  0.00     0.046 C 
ATOM      2  C2  <0> d   1      46.377   7.662  32.601  0.00  0.00     0.062 C 
ATOM      3  C4  <0> d   1      47.038   6.388  32.016  0.00  0.00     0.038 C 
ATOM      4  C5  <0> d   1      45.907   5.331  31.881  0.00  0.00     0.009 C 
ATOM      5  C6  <0> d   1      44.643   6.192  31.792  0.00  0.00     0.001 C 
ATOM      6  C8  <0> d   1      43.344   5.497  32.163  0.00  0.00    -0.004 C 
ATOM      7  C10 <0> d   1      43.058   4.369  31.167  0.00  0.00     0.010 C 
ATOM      8  C11 <0> d   1      41.786   3.634  31.594  0.00  0.00     0.035 C 
ATOM      9  C12 <0> d   1      40.658   4.641  31.718  0.00  0.00    -0.068 C 
ATOM     10  C13 <0> d   1      39.499   4.349  31.128  0.00  0.00     0.053 C 
ATOM     11  C14 <0> d   1      38.369   5.279  31.228  0.00  0.00     0.149 C 
ATOM     12  O15 <0> d   1      37.455   5.262  30.430  0.00  0.00    -0.293 OA
ATOM     13  C16 <0> d   1      38.403   6.262  32.381  0.00  0.00     0.084 C 
ATOM     14  C17 <0> d   1      39.782   6.921  32.380  0.00  0.00     0.022 C 
ATOM     15  C18 <0> d   1      40.895   5.896  32.502  0.00  0.00    -0.016 C 
ATOM     16  C19 <0> d   1      41.028   5.515  33.977  0.00  0.00     0.020 C 
ATOM     17  C20 <0> d   1      42.222   6.543  32.091  0.00  0.00     0.002 C 
ATOM     18  C22 <0> d   1      42.492   7.745  32.992  0.00  0.00     0.007 C 
ATOM     19  C23 <0> d   1      43.869   8.367  32.713  0.00  0.00     0.013 C 
ATOM     20  C24 <0> d   1      44.925   7.278  32.864  0.00  0.00    -0.009 C 
ATOM     21  C25 <0> d   1      44.795   6.616  34.238  0.00  0.00     0.018 C 
ENDROOT
BRANCH   2  22
ATOM     22  O3  <0> d   1      47.019   8.038  33.820  0.00  0.00    -0.389 OA
ATOM     23  H29 <0> d   1      47.400   8.927  33.807  0.00  0.00     0.210 HD
ENDBRANCH   2  22
TORSDOF 1
ENDMDL
MODEL 4
REMARK CAVERDOCK RESULT:      22.4      0.000      0.000
REMARK CAVERDOCK CONSTRAINTS:       0.1      0.0      0.0      0.0
REMARK CAVERDOCK TUNNEL: 3     22.4      1.9      4.1
REMARK  1 active torsions:
REMARK  status: ('A' for Active; 'I' for Inactive)
REMARK    1  A    between atoms: C2_2  and  O3_3 
ROOT
ATOM      1  C1  <0> d   1      46.354   8.606  31.337  0.00  0.00     0.046 C 
ATOM      2  C2  <0> d   1      46.255   7.533  32.423  0.00  0.00     0.062 C 
ATOM      3  C4  <0> d   1      46.906   6.214  31.935  0.00  0.00     0.038 C 
ATOM      4  C5  <0> d   1      45.764   5.165  31.856  0.00  0.00     0.009 C 
ATOM      5  C6  <0> d   1      44.511   6.033  31.692  0.00  0.00     0.001 C 
ATOM      6  C8  <0> d   1      43.200   5.381  32.092  0.00  0.00    -0.004 C 
ATOM      7  C10 <0> d   1      42.911   4.191  31.171  0.00  0.00     0.010 C 
ATOM      8  C11 <0> d   1      41.625   3.503  31.629  0.00  0.00     0.035 C 
ATOM      9  C12 <0> d   1      40.508   4.529  31.669  0.00  0.00    -0.068 C 
ATOM     10  C13 <0> d   1      39.353   4.212  31.084  0.00  0.00     0.053 C 
ATOM     11  C14 <0> d   1      38.234   5.160  31.105  0.00  0.00     0.149 C 
ATOM     12  O15 <0> d   1      37.330   5.100  30.298  0.00  0.00    -0.293 OA
ATOM     13  C16 <0> d   1      38.267   6.220  32.189  0.00  0.00     0.084 C 
ATOM     14  C17 <0> d   1      39.653   6.860  32.163  0.00  0.00     0.022 C 
ATOM     15  C18 <0> d   1      40.751   5.832  32.369  0.00  0.00    -0.016 C 
ATOM     16  C19 <0> d   1      40.861   5.550  33.868  0.00  0.00     0.020 C 
ATOM     17  C20 <0> d   1      42.092   6.433  31.933  0.00  0.00     0.002 C 
ATOM     18  C22 <0> d   1      42.366   7.690  32.754  0.00  0.00     0.007 C 
ATOM     19  C23 <0> d   1      43.755   8.275  32.453  0.00  0.00     0.013 C 
ATOM     20  C24 <0> d   1      44.794   7.186  32.692  0.00  0.00    -0.009 C 
ATOM     21  C25 <0> d   1      44.638   6.621  34.106  0.00  0.00     0.018 C 
ENDROOT
BRANCH   2  22
ATOM     22  O3  <0> d   1      46.886   7.984  33.623  0.00  0.00    -0.389 OA
ATOM     23  H29 <0> d   1      47.851   8.026  33.569  0.00  0.00     0.210 HD
ENDBRANCH   2  22
TORSDOF 1
ENDMDL
MODEL 5
REMARK CAVERDOCK RESULT:      22.8      0.000      0.000
REMARK CAVERDOCK CONSTRAINTS:       0.1      0.0      0.0      0.0
REMARK CAVERDOCK TUNNEL: 4     22.8      1.9      5.1
REMARK  1 active torsions:
REMARK  status: ('A' for Active; 'I' for Inactive)
REMARK    1  A    between atoms: C2_2  and  O3_3 
ROOT
ATOM      1  C1  <0> d   1      46.301   8.414  31.351  0.00  0.00     0.046 C 
ATOM      2  C2  <0> d   1      46.197   7.301  32.395  0.00  0.00     0.062 C 
ATOM      3  C4  <0> d   1      46.816   5.991  31.845  0.00  0.00     0.038 C 
ATOM      4  C5  <0> d   1      45.653   4.967  31.743  0.00  0.00     0.009 C 
ATOM      5  C6  <0> d   1      44.415   5.864  31.633  0.00  0.00     0.001 C 
ATOM      6  C8  <0> d   1      43.097   5.221  32.027  0.00  0.00    -0.004 C 
ATOM      7  C10 <0> d   1      42.772   4.074  31.065  0.00  0.00     0.010 C 
ATOM      8  C11 <0> d   1      41.480   3.393  31.516  0.00  0.00     0.035 C 
ATOM      9  C12 <0> d   1      40.383   4.437  31.614  0.00  0.00    -0.068 C 
ATOM     10  C13 <0> d   1      39.214   4.165  31.035  0.00  0.00     0.053 C 
ATOM     11  C14 <0> d   1      38.114   5.132  31.112  0.00  0.00     0.149 C 
ATOM     12  O15 <0> d   1      37.197   5.121  30.317  0.00  0.00    -0.293 OA
ATOM     13  C16 <0> d   1      38.183   6.147  32.236  0.00  0.00     0.084 C 
ATOM     14  C17 <0> d   1      39.581   6.762  32.213  0.00  0.00     0.022 C 
ATOM     15  C18 <0> d   1      40.662   5.706  32.361  0.00  0.00    -0.016 C 
ATOM     16  C19 <0> d   1      40.789   5.363  33.846  0.00  0.00     0.020 C 
ATOM     17  C20 <0> d   1      42.008   6.299  31.928  0.00  0.00     0.002 C 
ATOM     18  C22 <0> d   1      42.318   7.517  32.794  0.00  0.00     0.007 C 
ATOM     19  C23 <0> d   1      43.713   8.088  32.493  0.00  0.00     0.013 C 
ATOM     20  C24 <0> d   1      44.734   6.971  32.673  0.00  0.00    -0.009 C 
ATOM     21  C25 <0> d   1      44.589   6.353  34.066  0.00  0.00     0.018 C 
ENDROOT
BRANCH   2  22
ATOM     22  O3  <0> d   1      46.855   7.692  33.601  0.00  0.00    -0.389 OA
ATOM     23  H29 <0> d   1      46.598   7.174  34.376  0.00  0.00     0.210 HD
ENDBRANCH   2  22
TORSDOF 1
ENDMDL
MODEL 6
REMARK CAVERDOCK RESULT:      22.1      0.000      0.000
REMARK CAVERDOCK CONSTRAINTS:       0.0      0.0      0.0      0.0
REMARK CAVERDOCK TUNNEL: 5     22.1      1.8      6.2
REMARK  1 active torsions:
REMARK  status: ('A' for Active; 'I' for Inactive)
REMARK    1  A    between atoms: C2_2  and  O3_3 
ROOT
ATOM      1  C1  <0> d   1      46.044   8.498  31.221  0.00  0.00     0.046 C 
ATOM      2  C2  <0> d   1      45.974   7.314  32.187  0.00  0.00     0.062 C 
ATOM      3  C4  <0> d   1      46.542   6.039  31.514  0.00  0.00     0.038 C 
ATOM      4  C5  <0> d   1      45.358   5.041  31.399  0.00  0.00     0.009 C 
ATOM      5  C6  <0> d   1      44.132   5.960  31.416  0.00  0.00     0.001 C 
ATOM      6  C8  <0> d   1      42.825   5.307  31.831  0.00  0.00    -0.004 C 
ATOM      7  C10 <0> d   1      42.433   4.237  30.807  0.00  0.00     0.010 C 
ATOM      8  C11 <0> d   1      41.153   3.542  31.273  0.00  0.00     0.035 C 
ATOM      9  C12 <0> d   1      40.081   4.591  31.501  0.00  0.00    -0.068 C 
ATOM     10  C13 <0> d   1      38.880   4.377  30.965  0.00  0.00     0.053 C 
ATOM     11  C14 <0> d   1      37.801   5.350  31.166  0.00  0.00     0.149 C 
ATOM     12  O15 <0> d   1      36.846   5.409  30.420  0.00  0.00    -0.293 OA
ATOM     13  C16 <0> d   1      37.943   6.280  32.355  0.00  0.00     0.084 C 
ATOM     14  C17 <0> d   1      39.349   6.877  32.304  0.00  0.00     0.022 C 
ATOM     15  C18 <0> d   1      40.418   5.799  32.321  0.00  0.00    -0.016 C 
ATOM     16  C19 <0> d   1      40.613   5.349  33.770  0.00  0.00     0.020 C 
ATOM     17  C20 <0> d   1      41.750   6.404  31.864  0.00  0.00     0.002 C 
ATOM     18  C22 <0> d   1      42.123   7.552  32.797  0.00  0.00     0.007 C 
ATOM     19  C23 <0> d   1      43.511   8.124  32.468  0.00  0.00     0.013 C 
ATOM     20  C24 <0> d   1      44.521   6.984  32.515  0.00  0.00    -0.009 C 
ATOM     21  C25 <0> d   1      44.435   6.270  33.866  0.00  0.00     0.018 C 
ENDROOT
BRANCH   2  22
ATOM     22  O3  <0> d   1      46.698   7.609  33.383  0.00  0.00    -0.389 OA
ATOM     23  H29 <0> d   1      46.178   8.073  34.054  0.00  0.00     0.210 HD
ENDBRANCH   2  22
TORSDOF 1
ENDMDL
MODEL 7
REMARK CAVERDOCK RESULT:      22.3      0.000      0.000
REMARK CAVERDOCK CONSTRAINTS:       0.0      0.0      0.0      0.0
REMARK CAVERDOCK TUNNEL: 6     22.3      1.8      7.6
REMARK  1 active torsions:
REMARK  status: ('A' for Active; 'I' for Inactive)
REMARK    1  A    between atoms: C2_2  and  O3_3 
ROOT
ATOM      1  C1  <0> d   1      46.052   8.372  31.152  0.00  0.00     0.046 C 
ATOM      2  C2  <0> d   1      45.894   7.325  32.255  0.00  0.00     0.062 C 
ATOM      3  C4  <0> d   1      46.481   5.967  31.794  0.00  0.00     0.038 C 
ATOM      4  C5  <0> d   1      45.288   4.975  31.727  0.00  0.00     0.009 C 
ATOM      5  C6  <0> d   1      44.081   5.902  31.540  0.00  0.00     0.001 C 
ATOM      6  C8  <0> d   1      42.736   5.323  31.944  0.00  0.00    -0.004 C 
ATOM      7  C10 <0> d   1      42.394   4.133  31.042  0.00  0.00     0.010 C 
ATOM      8  C11 <0> d   1      41.072   3.518  31.505  0.00  0.00     0.035 C 
ATOM      9  C12 <0> d   1      40.008   4.600  31.521  0.00  0.00    -0.068 C 
ATOM     10  C13 <0> d   1      38.842   4.331  30.934  0.00  0.00     0.053 C 
ATOM     11  C14 <0> d   1      37.771   5.334  30.933  0.00  0.00     0.149 C 
ATOM     12  O15 <0> d   1      36.869   5.304  30.121  0.00  0.00    -0.293 OA
ATOM     13  C16 <0> d   1      37.851   6.409  31.999  0.00  0.00     0.084 C 
ATOM     14  C17 <0> d   1      39.268   6.979  31.969  0.00  0.00     0.022 C 
ATOM     15  C18 <0> d   1      40.313   5.900  32.199  0.00  0.00    -0.016 C 
ATOM     16  C19 <0> d   1      40.400   5.641  33.704  0.00  0.00     0.020 C 
ATOM     17  C20 <0> d   1      41.684   6.426  31.761  0.00  0.00     0.002 C 
ATOM     18  C22 <0> d   1      42.016   7.682  32.562  0.00  0.00     0.007 C 
ATOM     19  C23 <0> d   1      43.434   8.191  32.258  0.00  0.00     0.013 C 
ATOM     20  C24 <0> d   1      44.416   7.056  32.522  0.00  0.00    -0.009 C 
ATOM     21  C25 <0> d   1      44.225   6.525  33.945  0.00  0.00     0.018 C 
ENDROOT
BRANCH   2  22
ATOM     22  O3  <0> d   1      46.541   7.765  33.451  0.00  0.00    -0.389 OA
ATOM     23  H29 <0> d   1      46.902   8.660  33.397  0.00  0.00     0.210 HD
ENDBRANCH   2  22
TORSDOF 1
ENDMDL
MODEL 8
REMARK CAVERDOCK RESULT:      22.7      0.000      0.000
REMARK CAVERDOCK CONSTRAINTS:       0.0      0.0      0.0      0.0
REMARK CAVERDOCK TUNNEL: 7     22.7      1.8     8.10
REMARK  1 active torsions:
REMARK  status: ('A' for Active; 'I' for Inactive)
REMARK    1  A    between atoms: C2_2  and  O3_3 
ROOT
ATOM      1  C1  <0> d   1      45.699   8.341  31.588  0.00  0.00     0.046 C 
ATOM      2  C2  <0> d   1      45.540   7.149  32.533  0.00  0.00     0.062 C 
ATOM      3  C4  <0> d   1      46.133   5.870  31.888  0.00  0.00     0.038 C 
ATOM      4  C5  <0> d   1      44.943   4.894  31.677  0.00  0.00     0.009 C 
ATOM      5  C6  <0> d   1      43.735   5.835  31.617  0.00  0.00     0.001 C 
ATOM      6  C8  <0> d   1      42.390   5.202  31.930  0.00  0.00    -0.004 C 
ATOM      7  C10 <0> d   1      42.055   4.149  30.869  0.00  0.00     0.010 C 
ATOM      8  C11 <0> d   1      40.733   3.472  31.235  0.00  0.00     0.035 C 
ATOM      9  C12 <0> d   1      39.665   4.538  31.398  0.00  0.00    -0.068 C 
ATOM     10  C13 <0> d   1      38.502   4.351  30.774  0.00  0.00     0.053 C 
ATOM     11  C14 <0> d   1      37.428   5.342  30.909  0.00  0.00     0.149 C 
ATOM     12  O15 <0> d   1      36.530   5.424  30.097  0.00  0.00    -0.293 OA
ATOM     13  C16 <0> d   1      37.501   6.257  32.116  0.00  0.00     0.084 C 
ATOM     14  C17 <0> d   1      38.917   6.829  32.172  0.00  0.00     0.022 C 
ATOM     15  C18 <0> d   1      39.963   5.732  32.253  0.00  0.00    -0.016 C 
ATOM     16  C19 <0> d   1      40.046   5.263  33.707  0.00  0.00     0.020 C 
ATOM     17  C20 <0> d   1      41.335   6.318  31.899  0.00  0.00     0.002 C 
ATOM     18  C22 <0> d   1      41.660   7.449  32.869  0.00  0.00     0.007 C 
ATOM     19  C23 <0> d   1      43.077   8.000  32.646  0.00  0.00     0.013 C 
ATOM     20  C24 <0> d   1      44.062   6.841  32.753  0.00  0.00    -0.009 C 
ATOM     21  C25 <0> d   1      43.867   6.115  34.086  0.00  0.00     0.018 C 
ENDROOT
BRANCH   2  22
ATOM     22  O3  <0> d   1      46.181   7.418  33.781  0.00  0.00    -0.389 OA
ATOM     23  H29 <0> d   1      46.811   6.738  34.055  0.00  0.00     0.210 HD
ENDBRANCH   2  22
TORSDOF 1
ENDMDL
MODEL 9
REMARK CAVERDOCK RESULT:      25.5      0.000      0.000
REMARK CAVERDOCK CONSTRAINTS:       0.0      0.0      0.0      0.0
REMARK CAVERDOCK TUNNEL: 8     25.5      1.8      9.7
REMARK  1 active torsions:
REMARK  status: ('A' for Active; 'I' for Inactive)
REMARK    1  A    between atoms: C2_2  and  O3_3 
ROOT
ATOM      1  C1  <0> d   1      45.824   7.584  30.845  0.00  0.00     0.046 C 
ATOM      2  C2  <0> d   1      45.661   6.436  31.842  0.00  0.00     0.062 C 
ATOM      3  C4  <0> d   1      46.061   5.091  31.182  0.00  0.00     0.038 C 
ATOM      4  C5  <0> d   1      44.771   4.227  31.134  0.00  0.00     0.009 C 
ATOM      5  C6  <0> d   1      43.654   5.277  31.170  0.00  0.00     0.001 C 
ATOM      6  C8  <0> d   1      42.300   4.781  31.646  0.00  0.00    -0.004 C 
ATOM      7  C10 <0> d   1      41.756   3.739  30.664  0.00  0.00     0.010 C 
ATOM      8  C11 <0> d   1      40.426   3.199  31.192  0.00  0.00     0.035 C 
ATOM      9  C12 <0> d   1      39.484   4.365  31.430  0.00  0.00    -0.068 C 
ATOM     10  C13 <0> d   1      38.248   4.273  30.941  0.00  0.00     0.053 C 
ATOM     11  C14 <0> d   1      37.290   5.364  31.155  0.00  0.00     0.149 C 
ATOM     12  O15 <0> d   1      36.320   5.511  30.441  0.00  0.00    -0.293 OA
ATOM     13  C16 <0> d   1      37.577   6.297  32.314  0.00  0.00     0.084 C 
ATOM     14  C17 <0> d   1      39.037   6.734  32.200  0.00  0.00     0.022 C 
ATOM     15  C18 <0> d   1      39.982   5.546  32.207  0.00  0.00    -0.016 C 
ATOM     16  C19 <0> d   1      40.180   5.108  33.659  0.00  0.00     0.020 C 
ATOM     17  C20 <0> d   1      41.354   5.990  31.688  0.00  0.00     0.002 C 
ATOM     18  C22 <0> d   1      41.885   7.110  32.579  0.00  0.00     0.007 C 
ATOM     19  C23 <0> d   1      43.314   7.518  32.187  0.00  0.00     0.013 C 
ATOM     20  C24 <0> d   1      44.194   6.275  32.228  0.00  0.00    -0.009 C 
ATOM     21  C25 <0> d   1      44.081   5.603  33.599  0.00  0.00     0.018 C 
ENDROOT
BRANCH   2  22
ATOM     22  O3  <0> d   1      46.457   6.674  33.004  0.00  0.00    -0.389 OA
ATOM     23  H29 <0> d   1      45.981   7.111  33.724  0.00  0.00     0.210 HD
ENDBRANCH   2  22
TORSDOF 1
ENDMDL
MODEL 10
REMARK CAVERDOCK RESULT:      24.1      0.000      0.000
REMARK CAVERDOCK CONSTRAINTS:       0.0      0.0      0.0      0.0
REMARK CAVERDOCK TUNNEL: 9     24.1      1.7     10.6
REMARK  1 active torsions:
REMARK  status: ('A' for Active; 'I' for Inactive)
REMARK    1  A    between atoms: C2_2  and  O3_3 
ROOT
ATOM      1  C1  <0> d   1      45.318   8.476  31.509  0.00  0.00     0.046 C 
ATOM      2  C2  <0> d   1      45.158   7.329  32.508  0.00  0.00     0.062 C 
ATOM      3  C4  <0> d   1      45.819   6.040  31.957  0.00  0.00     0.038 C 
ATOM      4  C5  <0> d   1      44.671   5.015  31.749  0.00  0.00     0.009 C 
ATOM      5  C6  <0> d   1      43.436   5.909  31.591  0.00  0.00     0.001 C 
ATOM      6  C8  <0> d   1      42.101   5.247  31.881  0.00  0.00    -0.004 C 
ATOM      7  C10 <0> d   1      41.845   4.130  30.864  0.00  0.00     0.010 C 
ATOM      8  C11 <0> d   1      40.531   3.428  31.211  0.00  0.00     0.035 C 
ATOM      9  C12 <0> d   1      39.424   4.463  31.274  0.00  0.00    -0.068 C 
ATOM     10  C13 <0> d   1      38.295   4.204  30.614  0.00  0.00     0.053 C 
ATOM     11  C14 <0> d   1      37.185   5.163  30.653  0.00  0.00     0.149 C 
ATOM     12  O15 <0> d   1      36.320   5.173  29.802  0.00  0.00    -0.293 OA
ATOM     13  C16 <0> d   1      37.177   6.141  31.811  0.00  0.00     0.084 C 
ATOM     14  C17 <0> d   1      38.570   6.763  31.895  0.00  0.00     0.022 C 
ATOM     15  C18 <0> d   1      39.647   5.708  32.076  0.00  0.00    -0.016 C 
ATOM     16  C19 <0> d   1      39.683   5.319  33.555  0.00  0.00     0.020 C 
ATOM     17  C20 <0> d   1      41.013   6.322  31.748  0.00  0.00     0.002 C 
ATOM     18  C22 <0> d   1      41.260   7.513  32.670  0.00  0.00     0.007 C 
ATOM     19  C23 <0> d   1      42.667   8.100  32.476  0.00  0.00     0.013 C 
ATOM     20  C24 <0> d   1      43.683   6.983  32.684  0.00  0.00    -0.009 C 
ATOM     21  C25 <0> d   1      43.455   6.319  34.044  0.00  0.00     0.018 C 
ENDROOT
BRANCH   2  22
ATOM     22  O3  <0> d   1      45.736   7.684  33.766  0.00  0.00    -0.389 OA
ATOM     23  H29 <0> d   1      46.433   7.083  34.063  0.00  0.00     0.210 HD
ENDBRANCH   2  22
TORSDOF 1
ENDMDL
MODEL 11
REMARK CAVERDOCK RESULT:      24.5      0.000      0.000
REMARK CAVERDOCK CONSTRAINTS:       0.0      0.0      0.0      0.0
REMARK CAVERDOCK TUNNEL: 10     24.5      1.7     11.1
REMARK  1 active torsions:
REMARK  status: ('A' for Active; 'I' for Inactive)
REMARK    1  A    between atoms: C2_2  and  O3_3 
ROOT
ATOM      1  C1  <0> d   1      45.221   8.132  31.578  0.00  0.00     0.046 C 
ATOM      2  C2  <0> d   1      45.022   6.952  32.529  0.00  0.00     0.062 C 
ATOM      3  C4  <0> d   1      45.633   5.664  31.922  0.00  0.00     0.038 C 
ATOM      4  C5  <0> d   1      44.448   4.690  31.678  0.00  0.00     0.009 C 
ATOM      5  C6  <0> d   1      43.246   5.634  31.562  0.00  0.00     0.001 C 
ATOM      6  C8  <0> d   1      41.888   5.010  31.832  0.00  0.00    -0.004 C 
ATOM      7  C10 <0> d   1      41.588   3.946  30.771  0.00  0.00     0.010 C 
ATOM      8  C11 <0> d   1      40.251   3.279  31.096  0.00  0.00     0.035 C 
ATOM      9  C12 <0> d   1      39.182   4.350  31.206  0.00  0.00    -0.068 C 
ATOM     10  C13 <0> d   1      38.043   4.160  30.542  0.00  0.00     0.053 C 
ATOM     11  C14 <0> d   1      36.969   5.156  30.625  0.00  0.00     0.149 C 
ATOM     12  O15 <0> d   1      36.102   5.233  29.780  0.00  0.00    -0.293 OA
ATOM     13  C16 <0> d   1      37.001   6.085  31.823  0.00  0.00     0.084 C 
ATOM     14  C17 <0> d   1      38.415   6.652  31.926  0.00  0.00     0.022 C 
ATOM     15  C18 <0> d   1      39.454   5.552  32.058  0.00  0.00    -0.016 C 
ATOM     16  C19 <0> d   1      39.480   5.101  33.520  0.00  0.00     0.020 C 
ATOM     17  C20 <0> d   1      40.840   6.129  31.749  0.00  0.00     0.002 C 
ATOM     18  C22 <0> d   1      41.133   7.270  32.718  0.00  0.00     0.007 C 
ATOM     19  C23 <0> d   1      42.560   7.813  32.541  0.00  0.00     0.013 C 
ATOM     20  C24 <0> d   1      43.536   6.652  32.697  0.00  0.00    -0.009 C 
ATOM     21  C25 <0> d   1      43.288   5.942  34.031  0.00  0.00     0.018 C 
ENDROOT
BRANCH   2  22
ATOM     22  O3  <0> d   1      45.617   7.233  33.797  0.00  0.00    -0.389 OA
ATOM     23  H29 <0> d   1      45.861   6.445  34.302  0.00  0.00     0.210 HD
ENDBRANCH   2  22
TORSDOF 1
ENDMDL
MODEL 12
REMARK CAVERDOCK RESULT:      28.6      0.000      0.000
REMARK CAVERDOCK CONSTRAINTS:       0.0      0.0      0.0      0.0
REMARK CAVERDOCK TUNNEL: 11     28.6      1.8     12.3
REMARK  1 active torsions:
REMARK  status: ('A' for Active; 'I' for Inactive)
REMARK    1  A    between atoms: C2_2  and  O3_3 
ROOT
ATOM      1  C1  <0> d   1      36.561   6.261  29.165  0.00  0.00     0.046 C 
ATOM      2  C2  <0> d   1      36.597   5.086  30.143  0.00  0.00     0.062 C 
ATOM      3  C4  <0> d   1      35.829   5.443  31.440  0.00  0.00     0.038 C 
ATOM      4  C5  <0> d   1      36.880   5.446  32.584  0.00  0.00     0.009 C 
ATOM      5  C6  <0> d   1      38.194   5.708  31.841  0.00  0.00     0.001 C 
ATOM      6  C8  <0> d   1      39.458   5.273  32.563  0.00  0.00    -0.004 C 
ATOM      7  C10 <0> d   1      39.626   6.089  33.849  0.00  0.00     0.010 C 
ATOM      8  C11 <0> d   1      40.862   5.592  34.599  0.00  0.00     0.035 C 
ATOM      9  C12 <0> d   1      42.060   5.662  33.670  0.00  0.00    -0.068 C 
ATOM     10  C13 <0> d   1      43.170   6.235  34.132  0.00  0.00     0.053 C 
ATOM     11  C14 <0> d   1      44.364   6.317  33.283  0.00  0.00     0.149 C 
ATOM     12  O15 <0> d   1      45.240   7.131  33.489  0.00  0.00    -0.293 OA
ATOM     13  C16 <0> d   1      44.444   5.331  32.134  0.00  0.00     0.084 C 
ATOM     14  C17 <0> d   1      43.113   5.392  31.385  0.00  0.00     0.022 C 
ATOM     15  C18 <0> d   1      41.940   5.078  32.296  0.00  0.00    -0.016 C 
ATOM     16  C19 <0> d   1      41.844   3.557  32.434  0.00  0.00     0.020 C 
ATOM     17  C20 <0> d   1      40.643   5.543  31.625  0.00  0.00     0.002 C 
ATOM     18  C22 <0> d   1      40.492   4.833  30.283  0.00  0.00     0.007 C 
ATOM     19  C23 <0> d   1      39.149   5.163  29.612  0.00  0.00     0.013 C 
ATOM     20  C24 <0> d   1      38.031   4.811  30.586  0.00  0.00    -0.009 C 
ATOM     21  C25 <0> d   1      38.174   3.355  31.036  0.00  0.00     0.018 C 
ENDROOT
BRANCH   2  22
ATOM     22  O3  <0> d   1      36.034   3.921  29.537  0.00  0.00    -0.389 OA
ATOM     23  H29 <0> d   1      35.774   3.235  30.168  0.00  0.00     0.210 HD
ENDBRANCH   2  22
TORSDOF 1
ENDMDL
MODEL 13
REMARK CAVERDOCK RESULT:      27.0      0.000      0.000
REMARK CAVERDOCK CONSTRAINTS:       0.2      0.0      0.0      0.0
REMARK CAVERDOCK TUNNEL: 12     27.0      1.8     13.4
REMARK  1 active torsions:
REMARK  status: ('A' for Active; 'I' for Inactive)
REMARK    1  A    between atoms: C2_2  and  O3_3 
ROOT
ATOM      1  C1  <0> d   1      45.167   7.458  30.778  0.00  0.00     0.046 C 
ATOM      2  C2  <0> d   1      44.879   6.520  31.951  0.00  0.00     0.062 C 
ATOM      3  C4  <0> d   1      45.311   5.073  31.600  0.00  0.00     0.038 C 
ATOM      4  C5  <0> d   1      44.012   4.221  31.583  0.00  0.00     0.009 C 
ATOM      5  C6  <0> d   1      42.922   5.263  31.308  0.00  0.00     0.001 C 
ATOM      6  C8  <0> d   1      41.516   4.872  31.728  0.00  0.00    -0.004 C 
ATOM      7  C10 <0> d   1      41.047   3.666  30.909  0.00  0.00     0.010 C 
ATOM      8  C11 <0> d   1      39.659   3.242  31.391  0.00  0.00     0.035 C 
ATOM      9  C12 <0> d   1      38.726   4.436  31.309  0.00  0.00    -0.068 C 
ATOM     10  C13 <0> d   1      37.543   4.258  30.723  0.00  0.00     0.053 C 
ATOM     11  C14 <0> d   1      36.594   5.374  30.630  0.00  0.00     0.149 C 
ATOM     12  O15 <0> d   1      35.703   5.388  29.806  0.00  0.00    -0.293 OA
ATOM     13  C16 <0> d   1      36.787   6.509  31.616  0.00  0.00     0.084 C 
ATOM     14  C17 <0> d   1      38.261   6.910  31.571  0.00  0.00     0.022 C 
ATOM     15  C18 <0> d   1      39.172   5.740  31.897  0.00  0.00    -0.016 C 
ATOM     16  C19 <0> d   1      39.214   5.583  33.418  0.00  0.00     0.020 C 
ATOM     17  C20 <0> d   1      40.599   6.072  31.447  0.00  0.00     0.002 C 
ATOM     18  C22 <0> d   1      41.065   7.337  32.161  0.00  0.00     0.007 C 
ATOM     19  C23 <0> d   1      42.535   7.658  31.847  0.00  0.00     0.013 C 
ATOM     20  C24 <0> d   1      43.378   6.441  32.210  0.00  0.00    -0.009 C 
ATOM     21  C25 <0> d   1      43.113   6.041  33.663  0.00  0.00     0.018 C 
ENDROOT
BRANCH   2  22
ATOM     22  O3  <0> d   1      45.561   6.970  33.123  0.00  0.00    -0.389 OA
ATOM     23  H29 <0> d   1      45.699   6.281  33.788  0.00  0.00     0.210 HD
ENDBRANCH   2  22
TORSDOF 1
ENDMDL
MODEL 14
REMARK CAVERDOCK RESULT:      27.9      0.000      0.000
REMARK CAVERDOCK CONSTRAINTS:       0.0      0.0      0.0      0.0
REMARK CAVERDOCK TUNNEL: 13     27.9      1.8     14.3
REMARK  1 active torsions:
REMARK  status: ('A' for Active; 'I' for Inactive)
REMARK    1  A    between atoms: C2_2  and  O3_3 
ROOT
ATOM      1  C1  <0> d   1      36.207   6.308  29.088  0.00  0.00     0.046 C 
ATOM      2  C2  <0> d   1      36.203   5.144  30.080  0.00  0.00     0.062 C 
ATOM      3  C4  <0> d   1      35.443   5.542  31.371  0.00  0.00     0.038 C 
ATOM      4  C5  <0> d   1      36.491   5.526  32.518  0.00  0.00     0.009 C 
ATOM      5  C6  <0> d   1      37.815   5.736  31.775  0.00  0.00     0.001 C 
ATOM      6  C8  <0> d   1      39.062   5.269  32.506  0.00  0.00    -0.004 C 
ATOM      7  C10 <0> d   1      39.253   6.095  33.783  0.00  0.00     0.010 C 
ATOM      8  C11 <0> d   1      40.471   5.567  34.543  0.00  0.00     0.035 C 
ATOM      9  C12 <0> d   1      41.673   5.588  33.616  0.00  0.00    -0.068 C 
ATOM     10  C13 <0> d   1      42.800   6.131  34.075  0.00  0.00     0.053 C 
ATOM     11  C14 <0> d   1      43.998   6.163  33.228  0.00  0.00     0.149 C 
ATOM     12  O15 <0> d   1      44.899   6.951  33.427  0.00  0.00    -0.293 OA
ATOM     13  C16 <0> d   1      44.048   5.162  32.091  0.00  0.00     0.084 C 
ATOM     14  C17 <0> d   1      42.723   5.256  31.337  0.00  0.00     0.022 C 
ATOM     15  C18 <0> d   1      41.538   4.991  32.249  0.00  0.00    -0.016 C 
ATOM     16  C19 <0> d   1      41.392   3.476  32.405  0.00  0.00     0.020 C 
ATOM     17  C20 <0> d   1      40.258   5.490  31.568  0.00  0.00     0.002 C 
ATOM     18  C22 <0> d   1      40.088   4.768  30.234  0.00  0.00     0.007 C 
ATOM     19  C23 <0> d   1      38.758   5.133  29.556  0.00  0.00     0.013 C 
ATOM     20  C24 <0> d   1      37.626   4.829  30.531  0.00  0.00    -0.009 C 
ATOM     21  C25 <0> d   1      37.721   3.374  30.999  0.00  0.00     0.018 C 
ENDROOT
BRANCH   2  22
ATOM     22  O3  <0> d   1      35.604   3.991  29.487  0.00  0.00    -0.389 OA
ATOM     23  H29 <0> d   1      36.234   3.294  29.257  0.00  0.00     0.210 HD
ENDBRANCH   2  22
TORSDOF 1
ENDMDL
MODEL 15
REMARK CAVERDOCK RESULT:      28.0      0.000      0.000
REMARK CAVERDOCK CONSTRAINTS:       0.1      0.0      0.0      0.0
REMARK CAVERDOCK TUNNEL: 14     28.0      1.8     15.3
REMARK  1 active torsions:
REMARK  status: ('A' for Active; 'I' for Inactive)
REMARK    1  A    between atoms: C2_2  and  O3_3 
ROOT
ATOM      1  C1  <0> d   1      36.094   6.287  29.008  0.00  0.00     0.046 C 
ATOM      2  C2  <0> d   1      36.085   5.114  29.989  0.00  0.00     0.062 C 
ATOM      3  C4  <0> d   1      35.332   5.505  31.287  0.00  0.00     0.038 C 
ATOM      4  C5  <0> d   1      36.383   5.470  32.429  0.00  0.00     0.009 C 
ATOM      5  C6  <0> d   1      37.707   5.677  31.685  0.00  0.00     0.001 C 
ATOM      6  C8  <0> d   1      38.952   5.193  32.407  0.00  0.00    -0.004 C 
ATOM      7  C10 <0> d   1      39.154   6.005  33.690  0.00  0.00     0.010 C 
ATOM      8  C11 <0> d   1      40.371   5.461  34.441  0.00  0.00     0.035 C 
ATOM      9  C12 <0> d   1      41.569   5.481  33.510  0.00  0.00    -0.068 C 
ATOM     10  C13 <0> d   1      42.702   6.011  33.970  0.00  0.00     0.053 C 
ATOM     11  C14 <0> d   1      43.897   6.042  33.120  0.00  0.00     0.149 C 
ATOM     12  O15 <0> d   1      44.806   6.821  33.323  0.00  0.00    -0.293 OA
ATOM     13  C16 <0> d   1      43.936   5.051  31.973  0.00  0.00     0.084 C 
ATOM     14  C17 <0> d   1      42.609   5.164  31.225  0.00  0.00     0.022 C 
ATOM     15  C18 <0> d   1      41.425   4.898  32.138  0.00  0.00    -0.016 C 
ATOM     16  C19 <0> d   1      41.268   3.383  32.280  0.00  0.00     0.020 C 
ATOM     17  C20 <0> d   1      40.147   5.414  31.467  0.00  0.00     0.002 C 
ATOM     18  C22 <0> d   1      39.967   4.707  30.127  0.00  0.00     0.007 C 
ATOM     19  C23 <0> d   1      38.637   5.088  29.457  0.00  0.00     0.013 C 
ATOM     20  C24 <0> d   1      37.506   4.783  30.432  0.00  0.00    -0.009 C 
ATOM     21  C25 <0> d   1      37.591   3.324  30.885  0.00  0.00     0.018 C 
ENDROOT
BRANCH   2  22
ATOM     22  O3  <0> d   1      35.474   3.971  29.387  0.00  0.00    -0.389 OA
ATOM     23  H29 <0> d   1      35.352   4.047  28.431  0.00  0.00     0.210 HD
ENDBRANCH   2  22
TORSDOF 1
ENDMDL
MODEL 16
REMARK CAVERDOCK RESULT:      29.0      0.000      0.000
REMARK CAVERDOCK CONSTRAINTS:       0.0      0.0      0.0      0.0
REMARK CAVERDOCK TUNNEL: 15     29.0      1.8     16.7
REMARK  1 active torsions:
REMARK  status: ('A' for Active; 'I' for Inactive)
REMARK    1  A    between atoms: C2_2  and  O3_3 
ROOT
ATOM      1  C1  <0> d   1      35.835   6.163  28.908  0.00  0.00     0.046 C 
ATOM      2  C2  <0> d   1      35.836   5.029  29.935  0.00  0.00     0.062 C 
ATOM      3  C4  <0> d   1      35.090   5.467  31.220  0.00  0.00     0.038 C 
ATOM      4  C5  <0> d   1      36.148   5.481  32.357  0.00  0.00     0.009 C 
ATOM      5  C6  <0> d   1      37.466   5.664  31.597  0.00  0.00     0.001 C 
ATOM      6  C8  <0> d   1      38.718   5.215  32.330  0.00  0.00    -0.004 C 
ATOM      7  C10 <0> d   1      38.923   6.077  33.580  0.00  0.00     0.010 C 
ATOM      8  C11 <0> d   1      40.146   5.567  34.344  0.00  0.00     0.035 C 
ATOM      9  C12 <0> d   1      41.339   5.556  33.406  0.00  0.00    -0.068 C 
ATOM     10  C13 <0> d   1      42.473   6.109  33.838  0.00  0.00     0.053 C 
ATOM     11  C14 <0> d   1      43.662   6.112  32.980  0.00  0.00     0.149 C 
ATOM     12  O15 <0> d   1      44.569   6.902  33.148  0.00  0.00    -0.293 OA
ATOM     13  C16 <0> d   1      43.699   5.077  31.873  0.00  0.00     0.084 C 
ATOM     14  C17 <0> d   1      42.367   5.155  31.128  0.00  0.00     0.022 C 
ATOM     15  C18 <0> d   1      41.190   4.920  32.058  0.00  0.00    -0.016 C 
ATOM     16  C19 <0> d   1      41.041   3.411  32.260  0.00  0.00     0.020 C 
ATOM     17  C20 <0> d   1      39.906   5.403  31.375  0.00  0.00     0.002 C 
ATOM     18  C22 <0> d   1      39.721   4.644  30.064  0.00  0.00     0.007 C 
ATOM     19  C23 <0> d   1      38.386   4.993  29.388  0.00  0.00     0.013 C 
ATOM     20  C24 <0> d   1      37.262   4.722  30.381  0.00  0.00    -0.009 C 
ATOM     21  C25 <0> d   1      37.356   3.281  30.891  0.00  0.00     0.018 C 
ENDROOT
BRANCH   2  22
ATOM     22  O3  <0> d   1      35.228   3.861  29.381  0.00  0.00    -0.389 OA
ATOM     23  H29 <0> d   1      35.598   3.589  28.530  0.00  0.00     0.210 HD
ENDBRANCH   2  22
TORSDOF 1
ENDMDL
MODEL 17
REMARK CAVERDOCK RESULT:      28.8      0.000      0.000
REMARK CAVERDOCK CONSTRAINTS:       0.1      0.0      0.0      0.0
REMARK CAVERDOCK TUNNEL: 16     28.8      1.9     17.4
REMARK  1 active torsions:
REMARK  status: ('A' for Active; 'I' for Inactive)
REMARK    1  A    between atoms: C2_2  and  O3_3 
ROOT
ATOM      1  C1  <0> d   1      34.919   4.086  32.552  0.00  0.00     0.046 C 
ATOM      2  C2  <0> d   1      35.343   4.502  31.143  0.00  0.00     0.062 C 
ATOM      3  C4  <0> d   1      35.492   3.254  30.237  0.00  0.00     0.038 C 
ATOM      4  C5  <0> d   1      36.993   3.174  29.846  0.00  0.00     0.009 C 
ATOM      5  C6  <0> d   1      37.684   3.939  30.980  0.00  0.00     0.001 C 
ATOM      6  C8  <0> d   1      39.063   4.488  30.660  0.00  0.00    -0.004 C 
ATOM      7  C10 <0> d   1      40.031   3.331  30.392  0.00  0.00     0.010 C 
ATOM      8  C11 <0> d   1      41.397   3.900  30.004  0.00  0.00     0.035 C 
ATOM      9  C12 <0> d   1      41.862   4.846  31.095  0.00  0.00    -0.068 C 
ATOM     10  C13 <0> d   1      43.104   4.699  31.554  0.00  0.00     0.053 C 
ATOM     11  C14 <0> d   1      43.612   5.596  32.598  0.00  0.00     0.149 C 
ATOM     12  O15 <0> d   1      44.552   5.289  33.303  0.00  0.00    -0.293 OA
ATOM     13  C16 <0> d   1      42.901   6.926  32.751  0.00  0.00     0.084 C 
ATOM     14  C17 <0> d   1      41.402   6.639  32.821  0.00  0.00     0.022 C 
ATOM     15  C18 <0> d   1      40.914   5.896  31.591  0.00  0.00    -0.016 C 
ATOM     16  C19 <0> d   1      40.712   6.917  30.470  0.00  0.00     0.020 C 
ATOM     17  C20 <0> d   1      39.540   5.284  31.884  0.00  0.00     0.002 C 
ATOM     18  C22 <0> d   1      38.569   6.398  32.264  0.00  0.00     0.007 C 
ATOM     19  C23 <0> d   1      37.139   5.866  32.453  0.00  0.00     0.013 C 
ATOM     20  C24 <0> d   1      36.726   5.145  31.175  0.00  0.00    -0.009 C 
ATOM     21  C25 <0> d   1      36.902   6.076  29.973  0.00  0.00     0.018 C 
ENDROOT
BRANCH   2  22
ATOM     22  O3  <0> d   1      34.388   5.408  30.587  0.00  0.00    -0.389 OA
ATOM     23  H29 <0> d   1      34.667   5.813  29.754  0.00  0.00     0.210 HD
ENDBRANCH   2  22
TORSDOF 1
ENDMDL
MODEL 18
REMARK CAVERDOCK RESULT:      26.1      0.000      0.000
REMARK CAVERDOCK CONSTRAINTS:       0.1      0.0      0.0      0.0
REMARK CAVERDOCK TUNNEL: 17     26.1      1.9     18.1
REMARK  1 active torsions:
REMARK  status: ('A' for Active; 'I' for Inactive)
REMARK    1  A    between atoms: C2_2  and  O3_3 
ROOT
ATOM      1  C1  <0> d   1      34.640   4.147  32.424  0.00  0.00     0.046 C 
ATOM      2  C2  <0> d   1      35.119   4.417  30.998  0.00  0.00     0.062 C 
ATOM      3  C4  <0> d   1      35.305   3.082  30.232  0.00  0.00     0.038 C 
ATOM      4  C5  <0> d   1      36.820   2.969  29.912  0.00  0.00     0.009 C 
ATOM      5  C6  <0> d   1      37.465   3.851  30.987  0.00  0.00     0.001 C 
ATOM      6  C8  <0> d   1      38.856   4.370  30.667  0.00  0.00    -0.004 C 
ATOM      7  C10 <0> d   1      39.834   3.196  30.559  0.00  0.00     0.010 C 
ATOM      8  C11 <0> d   1      41.214   3.728  30.168  0.00  0.00     0.035 C 
ATOM      9  C12 <0> d   1      41.635   4.784  31.173  0.00  0.00    -0.068 C 
ATOM     10  C13 <0> d   1      42.858   4.691  31.694  0.00  0.00     0.053 C 
ATOM     11  C14 <0> d   1      43.323   5.694  32.659  0.00  0.00     0.149 C 
ATOM     12  O15 <0> d   1      44.234   5.466  33.428  0.00  0.00    -0.293 OA
ATOM     13  C16 <0> d   1      42.606   7.029  32.644  0.00  0.00     0.084 C 
ATOM     14  C17 <0> d   1      41.106   6.744  32.684  0.00  0.00     0.022 C 
ATOM     15  C18 <0> d   1      40.668   5.875  31.519  0.00  0.00    -0.016 C 
ATOM     16  C19 <0> d   1      40.510   6.774  30.291  0.00  0.00     0.020 C 
ATOM     17  C20 <0> d   1      39.283   5.291  31.819  0.00  0.00     0.002 C 
ATOM     18  C22 <0> d   1      38.297   6.433  32.043  0.00  0.00     0.007 C 
ATOM     19  C23 <0> d   1      36.861   5.917  32.229  0.00  0.00     0.013 C 
ATOM     20  C24 <0> d   1      36.500   5.066  31.017  0.00  0.00    -0.009 C 
ATOM     21  C25 <0> d   1      36.724   5.868  29.733  0.00  0.00     0.018 C 
ENDROOT
BRANCH   2  22
ATOM     22  O3  <0> d   1      34.187   5.256  30.313  0.00  0.00    -0.389 OA
ATOM     23  H29 <0> d   1      33.504   5.635  30.884  0.00  0.00     0.210 HD
ENDBRANCH   2  22
TORSDOF 1
ENDMDL
MODEL 19
REMARK CAVERDOCK RESULT:      24.5      0.000      0.000
REMARK CAVERDOCK CONSTRAINTS:       0.1      0.0      0.0      0.0
REMARK CAVERDOCK TUNNEL: 18     24.5      1.9     19.2
REMARK  1 active torsions:
REMARK  status: ('A' for Active; 'I' for Inactive)
REMARK    1  A    between atoms: C2_2  and  O3_3 
ROOT
ATOM      1  C1  <0> d   1      34.484   4.057  32.462  0.00  0.00     0.046 C 
ATOM      2  C2  <0> d   1      34.921   4.402  31.038  0.00  0.00     0.062 C 
ATOM      3  C4  <0> d   1      35.061   3.111  30.192  0.00  0.00     0.038 C 
ATOM      4  C5  <0> d   1      36.564   2.997  29.816  0.00  0.00     0.009 C 
ATOM      5  C6  <0> d   1      37.256   3.808  30.917  0.00  0.00     0.001 C 
ATOM      6  C8  <0> d   1      38.643   4.325  30.581  0.00  0.00    -0.004 C 
ATOM      7  C10 <0> d   1      39.600   3.147  30.374  0.00  0.00     0.010 C 
ATOM      8  C11 <0> d   1      40.974   3.682  29.969  0.00  0.00     0.035 C 
ATOM      9  C12 <0> d   1      41.443   4.673  31.018  0.00  0.00    -0.068 C 
ATOM     10  C13 <0> d   1      42.681   4.535  31.491  0.00  0.00     0.053 C 
ATOM     11  C14 <0> d   1      43.192   5.475  32.495  0.00  0.00     0.149 C 
ATOM     12  O15 <0> d   1      44.124   5.191  33.220  0.00  0.00    -0.293 OA
ATOM     13  C16 <0> d   1      42.495   6.818  32.581  0.00  0.00     0.084 C 
ATOM     14  C17 <0> d   1      40.993   6.551  32.654  0.00  0.00     0.022 C 
ATOM     15  C18 <0> d   1      40.504   5.755  31.456  0.00  0.00    -0.016 C 
ATOM     16  C19 <0> d   1      40.320   6.725  30.288  0.00  0.00     0.020 C 
ATOM     17  C20 <0> d   1      39.121   5.173  31.769  0.00  0.00     0.002 C 
ATOM     18  C22 <0> d   1      38.160   6.314  32.090  0.00  0.00     0.007 C 
ATOM     19  C23 <0> d   1      36.724   5.807  32.294  0.00  0.00     0.013 C 
ATOM     20  C24 <0> d   1      36.310   5.031  31.049  0.00  0.00    -0.009 C 
ATOM     21  C25 <0> d   1      36.505   5.902  29.805  0.00  0.00     0.018 C 
ENDROOT
BRANCH   2  22
ATOM     22  O3  <0> d   1      33.979   5.291  30.434  0.00  0.00    -0.389 OA
ATOM     23  H29 <0> d   1      34.254   6.219  30.438  0.00  0.00     0.210 HD
ENDBRANCH   2  22
TORSDOF 1
ENDMDL
MODEL 20
REMARK CAVERDOCK RESULT:      21.9      0.000      0.000
REMARK CAVERDOCK CONSTRAINTS:       0.0      0.0      0.0      0.0
REMARK CAVERDOCK TUNNEL: 19     21.9      1.9     20.2
REMARK  1 active torsions:
REMARK  status: ('A' for Active; 'I' for Inactive)
REMARK    1  A    between atoms: C2_2  and  O3_3 
ROOT
ATOM      1  C1  <0> d   1      34.221   3.938  32.482  0.00  0.00     0.046 C 
ATOM      2  C2  <0> d   1      34.657   4.206  31.041  0.00  0.00     0.062 C 
ATOM      3  C4  <0> d   1      34.817   2.870  30.271  0.00  0.00     0.038 C 
ATOM      4  C5  <0> d   1      36.322   2.754  29.905  0.00  0.00     0.009 C 
ATOM      5  C6  <0> d   1      37.000   3.636  30.958  0.00  0.00     0.001 C 
ATOM      6  C8  <0> d   1      38.382   4.153  30.595  0.00  0.00    -0.004 C 
ATOM      7  C10 <0> d   1      39.354   2.977  30.459  0.00  0.00     0.010 C 
ATOM      8  C11 <0> d   1      40.722   3.507  30.025  0.00  0.00     0.035 C 
ATOM      9  C12 <0> d   1      41.175   4.563  31.016  0.00  0.00    -0.068 C 
ATOM     10  C13 <0> d   1      42.414   4.469  31.499  0.00  0.00     0.053 C 
ATOM     11  C14 <0> d   1      42.910   5.472  32.448  0.00  0.00     0.149 C 
ATOM     12  O15 <0> d   1      43.844   5.243  33.189  0.00  0.00    -0.293 OA
ATOM     13  C16 <0> d   1      42.195   6.809  32.454  0.00  0.00     0.084 C 
ATOM     14  C17 <0> d   1      40.696   6.526  32.540  0.00  0.00     0.022 C 
ATOM     15  C18 <0> d   1      40.221   5.656  31.390  0.00  0.00    -0.016 C 
ATOM     16  C19 <0> d   1      40.027   6.554  30.167  0.00  0.00     0.020 C 
ATOM     17  C20 <0> d   1      38.845   5.074  31.734  0.00  0.00     0.002 C 
ATOM     18  C22 <0> d   1      37.868   6.218  31.986  0.00  0.00     0.007 C 
ATOM     19  C23 <0> d   1      36.438   5.705  32.216  0.00  0.00     0.013 C 
ATOM     20  C24 <0> d   1      36.038   4.852  31.018  0.00  0.00    -0.009 C 
ATOM     21  C25 <0> d   1      36.224   5.653  29.726  0.00  0.00     0.018 C 
ENDROOT
BRANCH   2  22
ATOM     22  O3  <0> d   1      33.706   5.045  30.384  0.00  0.00    -0.389 OA
ATOM     23  H29 <0> d   1      34.092   5.640  29.727  0.00  0.00     0.210 HD
ENDBRANCH   2  22
TORSDOF 1
ENDMDL
MODEL 21
REMARK CAVERDOCK RESULT:      20.3      0.000      0.000
REMARK CAVERDOCK CONSTRAINTS:       0.2      0.0      0.0      0.0
REMARK CAVERDOCK TUNNEL: 20     20.3      1.9     21.1
REMARK  1 active torsions:
REMARK  status: ('A' for Active; 'I' for Inactive)
REMARK    1  A    between atoms: C2_2  and  O3_3 
ROOT
ATOM      1  C1  <0> d   1      34.023   3.957  32.412  0.00  0.00     0.046 C 
ATOM      2  C2  <0> d   1      34.491   4.186  30.975  0.00  0.00     0.062 C 
ATOM      3  C4  <0> d   1      34.670   2.830  30.245  0.00  0.00     0.038 C 
ATOM      4  C5  <0> d   1      36.183   2.708  29.916  0.00  0.00     0.009 C 
ATOM      5  C6  <0> d   1      36.836   3.620  30.961  0.00  0.00     0.001 C 
ATOM      6  C8  <0> d   1      38.225   4.129  30.615  0.00  0.00    -0.004 C 
ATOM      7  C10 <0> d   1      39.202   2.952  30.533  0.00  0.00     0.010 C 
ATOM      8  C11 <0> d   1      40.579   3.472  30.116  0.00  0.00     0.035 C 
ATOM      9  C12 <0> d   1      41.008   4.556  31.087  0.00  0.00    -0.068 C 
ATOM     10  C13 <0> d   1      42.235   4.478  31.600  0.00  0.00     0.053 C 
ATOM     11  C14 <0> d   1      42.708   5.507  32.533  0.00  0.00     0.149 C 
ATOM     12  O15 <0> d   1      43.625   5.301  33.301  0.00  0.00    -0.293 OA
ATOM     13  C16 <0> d   1      41.991   6.842  32.487  0.00  0.00     0.084 C 
ATOM     14  C17 <0> d   1      40.491   6.559  32.547  0.00  0.00     0.022 C 
ATOM     15  C18 <0> d   1      40.044   5.657  31.410  0.00  0.00    -0.016 C 
ATOM     16  C19 <0> d   1      39.876   6.521  30.159  0.00  0.00     0.020 C 
ATOM     17  C20 <0> d   1      38.661   5.082  31.738  0.00  0.00     0.002 C 
ATOM     18  C22 <0> d   1      37.677   6.230  31.937  0.00  0.00     0.007 C 
ATOM     19  C23 <0> d   1      36.243   5.720  32.149  0.00  0.00     0.013 C 
ATOM     20  C24 <0> d   1      35.872   4.835  30.965  0.00  0.00    -0.009 C 
ATOM     21  C25 <0> d   1      36.085   5.601  29.657  0.00  0.00     0.018 C 
ENDROOT
BRANCH   2  22
ATOM     22  O3  <0> d   1      33.554   5.006  30.274  0.00  0.00    -0.389 OA
ATOM     23  H29 <0> d   1      33.607   5.945  30.498  0.00  0.00     0.210 HD
ENDBRANCH   2  22
TORSDOF 1
ENDMDL
MODEL 22
REMARK CAVERDOCK RESULT:      18.4      0.000      0.000
REMARK CAVERDOCK CONSTRAINTS:       0.0      0.0      0.0      0.0
REMARK CAVERDOCK TUNNEL: 21     18.4      1.8     22.2
REMARK  1 active torsions:
REMARK  status: ('A' for Active; 'I' for Inactive)
REMARK    1  A    between atoms: C2_2  and  O3_3 
ROOT
ATOM      1  C1  <0> d   1      33.792   3.771  32.412  0.00  0.00     0.046 C 
ATOM      2  C2  <0> d   1      34.231   4.047  30.973  0.00  0.00     0.062 C 
ATOM      3  C4  <0> d   1      34.410   2.715  30.202  0.00  0.00     0.038 C 
ATOM      4  C5  <0> d   1      35.917   2.618  29.841  0.00  0.00     0.009 C 
ATOM      5  C6  <0> d   1      36.581   3.506  30.899  0.00  0.00     0.001 C 
ATOM      6  C8  <0> d   1      37.957   4.040  30.542  0.00  0.00    -0.004 C 
ATOM      7  C10 <0> d   1      38.945   2.876  30.408  0.00  0.00     0.010 C 
ATOM      8  C11 <0> d   1      40.308   3.423  29.981  0.00  0.00     0.035 C 
ATOM      9  C12 <0> d   1      40.744   4.483  30.975  0.00  0.00    -0.068 C 
ATOM     10  C13 <0> d   1      41.982   4.403  31.463  0.00  0.00     0.053 C 
ATOM     11  C14 <0> d   1      42.462   5.409  32.416  0.00  0.00     0.149 C 
ATOM     12  O15 <0> d   1      43.395   5.190  33.161  0.00  0.00    -0.293 OA
ATOM     13  C16 <0> d   1      41.731   6.737  32.422  0.00  0.00     0.084 C 
ATOM     14  C17 <0> d   1      40.235   6.436  32.502  0.00  0.00     0.022 C 
ATOM     15  C18 <0> d   1      39.775   5.563  31.348  0.00  0.00    -0.016 C 
ATOM     16  C19 <0> d   1      39.575   6.462  30.126  0.00  0.00     0.020 C 
ATOM     17  C20 <0> d   1      38.405   4.964  31.685  0.00  0.00     0.002 C 
ATOM     18  C22 <0> d   1      37.413   6.096  31.936  0.00  0.00     0.007 C 
ATOM     19  C23 <0> d   1      35.989   5.565  32.159  0.00  0.00     0.013 C 
ATOM     20  C24 <0> d   1      35.604   4.710  30.957  0.00  0.00    -0.009 C 
ATOM     21  C25 <0> d   1      35.785   5.516  29.668  0.00  0.00     0.018 C 
ENDROOT
BRANCH   2  22
ATOM     22  O3  <0> d   1      33.272   4.877  30.315  0.00  0.00    -0.389 OA
ATOM     23  H29 <0> d   1      32.522   5.130  30.871  0.00  0.00     0.210 HD
ENDBRANCH   2  22
TORSDOF 1
ENDMDL
MODEL 23
REMARK CAVERDOCK RESULT:      17.4      0.000      0.000
REMARK CAVERDOCK CONSTRAINTS:       0.0      0.0      0.0      0.0
REMARK CAVERDOCK TUNNEL: 22     17.4      1.8     23.2
REMARK  1 active torsions:
REMARK  status: ('A' for Active; 'I' for Inactive)
REMARK    1  A    between atoms: C2_2  and  O3_3 
ROOT
ATOM      1  C1  <0> d   1      33.600   3.723  32.481  0.00  0.00     0.046 C 
ATOM      2  C2  <0> d   1      34.028   3.996  31.039  0.00  0.00     0.062 C 
ATOM      3  C4  <0> d   1      34.204   2.662  30.269  0.00  0.00     0.038 C 
ATOM      4  C5  <0> d   1      35.709   2.566  29.899  0.00  0.00     0.009 C 
ATOM      5  C6  <0> d   1      36.378   3.458  30.950  0.00  0.00     0.001 C 
ATOM      6  C8  <0> d   1      37.752   3.993  30.583  0.00  0.00    -0.004 C 
ATOM      7  C10 <0> d   1      38.740   2.830  30.444  0.00  0.00     0.010 C 
ATOM      8  C11 <0> d   1      40.099   3.378  30.007  0.00  0.00     0.035 C 
ATOM      9  C12 <0> d   1      40.540   4.441  30.996  0.00  0.00    -0.068 C 
ATOM     10  C13 <0> d   1      41.781   4.364  31.475  0.00  0.00     0.053 C 
ATOM     11  C14 <0> d   1      42.267   5.374  32.422  0.00  0.00     0.149 C 
ATOM     12  O15 <0> d   1      43.205   5.158  33.161  0.00  0.00    -0.293 OA
ATOM     13  C16 <0> d   1      41.534   6.701  32.430  0.00  0.00     0.084 C 
ATOM     14  C17 <0> d   1      40.039   6.398  32.520  0.00  0.00     0.022 C 
ATOM     15  C18 <0> d   1      39.573   5.521  31.372  0.00  0.00    -0.016 C 
ATOM     16  C19 <0> d   1      39.363   6.416  30.149  0.00  0.00     0.020 C 
ATOM     17  C20 <0> d   1      38.206   4.921  31.719  0.00  0.00     0.002 C 
ATOM     18  C22 <0> d   1      37.214   6.052  31.974  0.00  0.00     0.007 C 
ATOM     19  C23 <0> d   1      35.792   5.519  32.209  0.00  0.00     0.013 C 
ATOM     20  C24 <0> d   1      35.400   4.661  31.011  0.00  0.00    -0.009 C 
ATOM     21  C25 <0> d   1      35.571   5.464  29.719  0.00  0.00     0.018 C 
ENDROOT
BRANCH   2  22
ATOM     22  O3  <0> d   1      33.063   4.823  30.385  0.00  0.00    -0.389 OA
ATOM     23  H29 <0> d   1      32.196   4.408  30.278  0.00  0.00     0.210 HD
ENDBRANCH   2  22
TORSDOF 1
ENDMDL
MODEL 24
REMARK CAVERDOCK RESULT:      16.1      0.000      0.000
REMARK CAVERDOCK CONSTRAINTS:       0.0      0.0      0.0      0.0
REMARK CAVERDOCK TUNNEL: 23     16.1      1.8     24.3
REMARK  1 active torsions:
REMARK  status: ('A' for Active; 'I' for Inactive)
REMARK    1  A    between atoms: C2_2  and  O3_3 
ROOT
ATOM      1  C1  <0> d   1      33.308   3.694  32.362  0.00  0.00     0.046 C 
ATOM      2  C2  <0> d   1      33.772   3.959  30.929  0.00  0.00     0.062 C 
ATOM      3  C4  <0> d   1      33.961   2.620  30.171  0.00  0.00     0.038 C 
ATOM      4  C5  <0> d   1      35.474   2.516  29.837  0.00  0.00     0.009 C 
ATOM      5  C6  <0> d   1      36.122   3.411  30.900  0.00  0.00     0.001 C 
ATOM      6  C8  <0> d   1      37.506   3.938  30.563  0.00  0.00    -0.004 C 
ATOM      7  C10 <0> d   1      38.492   2.771  30.454  0.00  0.00     0.010 C 
ATOM      8  C11 <0> d   1      39.864   3.311  30.047  0.00  0.00     0.035 C 
ATOM      9  C12 <0> d   1      40.286   4.376  31.042  0.00  0.00    -0.068 C 
ATOM     10  C13 <0> d   1      41.515   4.297  31.551  0.00  0.00     0.053 C 
ATOM     11  C14 <0> d   1      41.981   5.309  32.505  0.00  0.00     0.149 C 
ATOM     12  O15 <0> d   1      42.901   5.093  33.267  0.00  0.00    -0.293 OA
ATOM     13  C16 <0> d   1      41.254   6.639  32.489  0.00  0.00     0.084 C 
ATOM     14  C17 <0> d   1      39.756   6.343  32.544  0.00  0.00     0.022 C 
ATOM     15  C18 <0> d   1      39.314   5.462  31.389  0.00  0.00    -0.016 C 
ATOM     16  C19 <0> d   1      39.138   6.352  30.157  0.00  0.00     0.020 C 
ATOM     17  C20 <0> d   1      37.937   4.869  31.706  0.00  0.00     0.002 C 
ATOM     18  C22 <0> d   1      36.944   6.006  31.932  0.00  0.00     0.007 C 
ATOM     19  C23 <0> d   1      35.514   5.480  32.134  0.00  0.00     0.013 C 
ATOM     20  C24 <0> d   1      35.148   4.618  30.932  0.00  0.00    -0.009 C 
ATOM     21  C25 <0> d   1      35.353   5.414  29.641  0.00  0.00     0.018 C 
ENDROOT
BRANCH   2  22
ATOM     22  O3  <0> d   1      32.827   4.786  30.248  0.00  0.00    -0.389 OA
ATOM     23  H29 <0> d   1      32.191   5.221  30.832  0.00  0.00     0.210 HD
ENDBRANCH   2  22
TORSDOF 1
ENDMDL
MODEL 25
REMARK CAVERDOCK RESULT:      15.6      0.000      0.000
REMARK CAVERDOCK CONSTRAINTS:       0.0      0.0      0.0      0.0
REMARK CAVERDOCK TUNNEL: 24     15.6      1.8     25.1
REMARK  1 active torsions:
REMARK  status: ('A' for Active; 'I' for Inactive)
REMARK    1  A    between atoms: C2_2  and  O3_3 
ROOT
ATOM      1  C1  <0> d   1      33.158   3.715  32.407  0.00  0.00     0.046 C 
ATOM      2  C2  <0> d   1      33.612   3.947  30.965  0.00  0.00     0.062 C 
ATOM      3  C4  <0> d   1      33.791   2.592  30.234  0.00  0.00     0.038 C 
ATOM      4  C5  <0> d   1      35.302   2.476  29.892  0.00  0.00     0.009 C 
ATOM      5  C6  <0> d   1      35.960   3.391  30.931  0.00  0.00     0.001 C 
ATOM      6  C8  <0> d   1      37.343   3.906  30.573  0.00  0.00    -0.004 C 
ATOM      7  C10 <0> d   1      38.325   2.734  30.482  0.00  0.00     0.010 C 
ATOM      8  C11 <0> d   1      39.695   3.261  30.053  0.00  0.00     0.035 C 
ATOM      9  C12 <0> d   1      40.128   4.346  31.022  0.00  0.00    -0.068 C 
ATOM     10  C13 <0> d   1      41.360   4.273  31.524  0.00  0.00     0.053 C 
ATOM     11  C14 <0> d   1      41.837   5.304  32.453  0.00  0.00     0.149 C 
ATOM     12  O15 <0> d   1      42.761   5.101  33.213  0.00  0.00    -0.293 OA
ATOM     13  C16 <0> d   1      41.113   6.636  32.414  0.00  0.00     0.084 C 
ATOM     14  C17 <0> d   1      39.615   6.345  32.486  0.00  0.00     0.022 C 
ATOM     15  C18 <0> d   1      39.162   5.442  31.353  0.00  0.00    -0.016 C 
ATOM     16  C19 <0> d   1      38.979   6.306  30.104  0.00  0.00     0.020 C 
ATOM     17  C20 <0> d   1      37.785   4.861  31.693  0.00  0.00     0.002 C 
ATOM     18  C22 <0> d   1      36.797   6.005  31.901  0.00  0.00     0.007 C 
ATOM     19  C23 <0> d   1      35.367   5.488  32.125  0.00  0.00     0.013 C 
ATOM     20  C24 <0> d   1      34.990   4.602  30.944  0.00  0.00    -0.009 C 
ATOM     21  C25 <0> d   1      35.188   5.369  29.634  0.00  0.00     0.018 C 
ENDROOT
BRANCH   2  22
ATOM     22  O3  <0> d   1      32.665   4.763  30.273  0.00  0.00    -0.389 OA
ATOM     23  H29 <0> d   1      31.803   4.343  30.145  0.00  0.00     0.210 HD
ENDBRANCH   2  22
TORSDOF 1
ENDMDL
MODEL 26
REMARK CAVERDOCK RESULT:      15.1      0.000      0.000
REMARK CAVERDOCK CONSTRAINTS:       0.0      0.0      0.0      0.0
REMARK CAVERDOCK TUNNEL: 25     15.1      1.8     26.1
REMARK  1 active torsions:
REMARK  status: ('A' for Active; 'I' for Inactive)
REMARK    1  A    between atoms: C2_2  and  O3_3 
ROOT
ATOM      1  C1  <0> d   1      32.994   3.605  32.359  0.00  0.00     0.046 C 
ATOM      2  C2  <0> d   1      33.450   3.886  30.927  0.00  0.00     0.062 C 
ATOM      3  C4  <0> d   1      33.642   2.556  30.154  0.00  0.00     0.038 C 
ATOM      4  C5  <0> d   1      35.154   2.464  29.812  0.00  0.00     0.009 C 
ATOM      5  C6  <0> d   1      35.802   3.351  30.881  0.00  0.00     0.001 C 
ATOM      6  C8  <0> d   1      37.182   3.889  30.543  0.00  0.00    -0.004 C 
ATOM      7  C10 <0> d   1      38.174   2.728  30.417  0.00  0.00     0.010 C 
ATOM      8  C11 <0> d   1      39.541   3.280  30.009  0.00  0.00     0.035 C 
ATOM      9  C12 <0> d   1      39.962   4.338  31.012  0.00  0.00    -0.068 C 
ATOM     10  C13 <0> d   1      41.193   4.260  31.515  0.00  0.00     0.053 C 
ATOM     11  C14 <0> d   1      41.659   5.265  32.476  0.00  0.00     0.149 C 
ATOM     12  O15 <0> d   1      42.583   5.046  33.232  0.00  0.00    -0.293 OA
ATOM     13  C16 <0> d   1      40.924   6.591  32.477  0.00  0.00     0.084 C 
ATOM     14  C17 <0> d   1      39.428   6.286  32.537  0.00  0.00     0.022 C 
ATOM     15  C18 <0> d   1      38.985   5.415  31.375  0.00  0.00    -0.016 C 
ATOM     16  C19 <0> d   1      38.799   6.316  30.153  0.00  0.00     0.020 C 
ATOM     17  C20 <0> d   1      37.613   4.811  31.693  0.00  0.00     0.002 C 
ATOM     18  C22 <0> d   1      36.615   5.940  31.935  0.00  0.00     0.007 C 
ATOM     19  C23 <0> d   1      35.189   5.405  32.138  0.00  0.00     0.013 C 
ATOM     20  C24 <0> d   1      34.822   4.553  30.929  0.00  0.00    -0.009 C 
ATOM     21  C25 <0> d   1      35.017   5.362  29.645  0.00  0.00     0.018 C 
ENDROOT
BRANCH   2  22
ATOM     22  O3  <0> d   1      32.497   4.715  30.259  0.00  0.00    -0.389 OA
ATOM     23  H29 <0> d   1      32.888   5.463  29.787  0.00  0.00     0.210 HD
ENDBRANCH   2  22
TORSDOF 1
ENDMDL
MODEL 27
REMARK CAVERDOCK RESULT:      14.7      0.000      0.000
REMARK CAVERDOCK CONSTRAINTS:       0.0      0.0      0.0      0.0
REMARK CAVERDOCK TUNNEL: 26     14.7      1.8     27.3
REMARK  1 active torsions:
REMARK  status: ('A' for Active; 'I' for Inactive)
REMARK    1  A    between atoms: C2_2  and  O3_3 
ROOT
ATOM      1  C1  <0> d   1      32.762   3.645  32.394  0.00  0.00     0.046 C 
ATOM      2  C2  <0> d   1      33.216   3.903  30.956  0.00  0.00     0.062 C 
ATOM      3  C4  <0> d   1      33.392   2.562  30.200  0.00  0.00     0.038 C 
ATOM      4  C5  <0> d   1      34.903   2.450  29.855  0.00  0.00     0.009 C 
ATOM      5  C6  <0> d   1      35.563   3.344  30.910  0.00  0.00     0.001 C 
ATOM      6  C8  <0> d   1      36.947   3.864  30.561  0.00  0.00    -0.004 C 
ATOM      7  C10 <0> d   1      37.926   2.691  30.448  0.00  0.00     0.010 C 
ATOM      8  C11 <0> d   1      39.298   3.223  30.028  0.00  0.00     0.035 C 
ATOM      9  C12 <0> d   1      39.733   4.290  31.016  0.00  0.00    -0.068 C 
ATOM     10  C13 <0> d   1      40.965   4.206  31.517  0.00  0.00     0.053 C 
ATOM     11  C14 <0> d   1      41.444   5.219  32.464  0.00  0.00     0.149 C 
ATOM     12  O15 <0> d   1      42.368   5.000  33.219  0.00  0.00    -0.293 OA
ATOM     13  C16 <0> d   1      40.723   6.552  32.449  0.00  0.00     0.084 C 
ATOM     14  C17 <0> d   1      39.224   6.263  32.517  0.00  0.00     0.022 C 
ATOM     15  C18 <0> d   1      38.769   5.382  31.368  0.00  0.00    -0.016 C 
ATOM     16  C19 <0> d   1      38.587   6.269  30.135  0.00  0.00     0.020 C 
ATOM     17  C20 <0> d   1      37.391   4.796  31.698  0.00  0.00     0.002 C 
ATOM     18  C22 <0> d   1      36.405   5.938  31.928  0.00  0.00     0.007 C 
ATOM     19  C23 <0> d   1      34.975   5.420  32.143  0.00  0.00     0.013 C 
ATOM     20  C24 <0> d   1      34.595   4.556  30.946  0.00  0.00    -0.009 C 
ATOM     21  C25 <0> d   1      34.794   5.347  29.651  0.00  0.00     0.018 C 
ENDROOT
BRANCH   2  22
ATOM     22  O3  <0> d   1      32.270   4.733  30.280  0.00  0.00    -0.389 OA
ATOM     23  H29 <0> d   1      32.320   5.668  30.524  0.00  0.00     0.210 HD
ENDBRANCH   2  22
TORSDOF 1
ENDMDL
MODEL 28
REMARK CAVERDOCK RESULT:      14.3      0.000      0.000
REMARK CAVERDOCK CONSTRAINTS:       0.0      0.0      0.0      0.0
REMARK CAVERDOCK TUNNEL: 27     14.3      1.8     28.1
REMARK  1 active torsions:
REMARK  status: ('A' for Active; 'I' for Inactive)
REMARK    1  A    between atoms: C2_2  and  O3_3 
ROOT
ATOM      1  C1  <0> d   1      32.628   3.410  32.429  0.00  0.00     0.046 C 
ATOM      2  C2  <0> d   1      33.040   3.758  30.998  0.00  0.00     0.062 C 
ATOM      3  C4  <0> d   1      33.228   2.466  30.164  0.00  0.00     0.038 C 
ATOM      4  C5  <0> d   1      34.731   2.410  29.777  0.00  0.00     0.009 C 
ATOM      5  C6  <0> d   1      35.397   3.260  30.865  0.00  0.00     0.001 C 
ATOM      6  C8  <0> d   1      36.759   3.832  30.513  0.00  0.00    -0.004 C 
ATOM      7  C10 <0> d   1      37.763   2.692  30.311  0.00  0.00     0.010 C 
ATOM      8  C11 <0> d   1      39.110   3.280  29.890  0.00  0.00     0.035 C 
ATOM      9  C12 <0> d   1      39.545   4.301  30.926  0.00  0.00    -0.068 C 
ATOM     10  C13 <0> d   1      40.791   4.219  31.391  0.00  0.00     0.053 C 
ATOM     11  C14 <0> d   1      41.270   5.189  32.382  0.00  0.00     0.149 C 
ATOM     12  O15 <0> d   1      42.218   4.952  33.102  0.00  0.00    -0.293 OA
ATOM     13  C16 <0> d   1      40.518   6.503  32.459  0.00  0.00     0.084 C 
ATOM     14  C17 <0> d   1      39.028   6.174  32.547  0.00  0.00     0.022 C 
ATOM     15  C18 <0> d   1      38.565   5.347  31.361  0.00  0.00    -0.016 C 
ATOM     16  C19 <0> d   1      38.332   6.297  30.184  0.00  0.00     0.020 C 
ATOM     17  C20 <0> d   1      37.210   4.711  31.690  0.00  0.00     0.002 C 
ATOM     18  C22 <0> d   1      36.204   5.813  32.007  0.00  0.00     0.007 C 
ATOM     19  C23 <0> d   1      34.792   5.249  32.226  0.00  0.00     0.013 C 
ATOM     20  C24 <0> d   1      34.402   4.444  30.992  0.00  0.00    -0.009 C 
ATOM     21  C25 <0> d   1      34.551   5.311  29.739  0.00  0.00     0.018 C 
ENDROOT
BRANCH   2  22
ATOM     22  O3  <0> d   1      32.058   4.601  30.392  0.00  0.00    -0.389 OA
ATOM     23  H29 <0> d   1      31.234   4.670  30.894  0.00  0.00     0.210 HD
ENDBRANCH   2  22
TORSDOF 1
ENDMDL
MODEL 29
REMARK CAVERDOCK RESULT:      13.9      0.000      0.000
REMARK CAVERDOCK CONSTRAINTS:       0.0      0.0      0.0      0.0
REMARK CAVERDOCK TUNNEL: 28     13.9      1.8     29.2
REMARK  1 active torsions:
REMARK  status: ('A' for Active; 'I' for Inactive)
REMARK    1  A    between atoms: C2_2  and  O3_3 
ROOT
ATOM      1  C1  <0> d   1      32.428   3.312  32.297  0.00  0.00     0.046 C 
ATOM      2  C2  <0> d   1      32.863   3.681  30.878  0.00  0.00     0.062 C 
ATOM      3  C4  <0> d   1      33.083   2.400  30.034  0.00  0.00     0.038 C 
ATOM      4  C5  <0> d   1      34.594   2.366  29.677  0.00  0.00     0.009 C 
ATOM      5  C6  <0> d   1      35.228   3.212  30.787  0.00  0.00     0.001 C 
ATOM      6  C8  <0> d   1      36.591   3.803  30.468  0.00  0.00    -0.004 C 
ATOM      7  C10 <0> d   1      37.611   2.677  30.274  0.00  0.00     0.010 C 
ATOM      8  C11 <0> d   1      38.960   3.285  29.885  0.00  0.00     0.035 C 
ATOM      9  C12 <0> d   1      39.362   4.299  30.940  0.00  0.00    -0.068 C 
ATOM     10  C13 <0> d   1      40.599   4.226  31.430  0.00  0.00     0.053 C 
ATOM     11  C14 <0> d   1      41.047   5.191  32.440  0.00  0.00     0.149 C 
ATOM     12  O15 <0> d   1      41.984   4.956  33.176  0.00  0.00    -0.293 OA
ATOM     13  C16 <0> d   1      40.279   6.495  32.517  0.00  0.00     0.084 C 
ATOM     14  C17 <0> d   1      38.792   6.148  32.572  0.00  0.00     0.022 C 
ATOM     15  C18 <0> d   1      38.361   5.329  31.368  0.00  0.00    -0.016 C 
ATOM     16  C19 <0> d   1      38.141   6.289  30.197  0.00  0.00     0.020 C 
ATOM     17  C20 <0> d   1      37.008   4.674  31.663  0.00  0.00     0.002 C 
ATOM     18  C22 <0> d   1      35.983   5.761  31.972  0.00  0.00     0.007 C 
ATOM     19  C23 <0> d   1      34.573   5.178  32.157  0.00  0.00     0.013 C 
ATOM     20  C24 <0> d   1      34.218   4.383  30.907  0.00  0.00    -0.009 C 
ATOM     21  C25 <0> d   1      34.381   5.265  29.666  0.00  0.00     0.018 C 
ENDROOT
BRANCH   2  22
ATOM     22  O3  <0> d   1      31.884   4.519  30.262  0.00  0.00    -0.389 OA
ATOM     23  H29 <0> d   1      31.083   4.053  29.986  0.00  0.00     0.210 HD
ENDBRANCH   2  22
TORSDOF 1
ENDMDL
MODEL 30
REMARK CAVERDOCK RESULT:      13.5      0.000      0.000
REMARK CAVERDOCK CONSTRAINTS:       0.0      0.0      0.0      0.0
REMARK CAVERDOCK TUNNEL: 29     13.5      1.9     30.3
REMARK  1 active torsions:
REMARK  status: ('A' for Active; 'I' for Inactive)
REMARK    1  A    between atoms: C2_2  and  O3_3 
ROOT
ATOM      1  C1  <0> d   1      32.293   3.312  32.413  0.00  0.00     0.046 C 
ATOM      2  C2  <0> d   1      32.699   3.644  30.976  0.00  0.00     0.062 C 
ATOM      3  C4  <0> d   1      32.897   2.341  30.161  0.00  0.00     0.038 C 
ATOM      4  C5  <0> d   1      34.401   2.293  29.772  0.00  0.00     0.009 C 
ATOM      5  C6  <0> d   1      35.060   3.165  30.846  0.00  0.00     0.001 C 
ATOM      6  C8  <0> d   1      36.417   3.744  30.484  0.00  0.00    -0.004 C 
ATOM      7  C10 <0> d   1      37.430   2.611  30.296  0.00  0.00     0.010 C 
ATOM      8  C11 <0> d   1      38.772   3.205  29.864  0.00  0.00     0.035 C 
ATOM      9  C12 <0> d   1      39.199   4.244  30.884  0.00  0.00    -0.068 C 
ATOM     10  C13 <0> d   1      40.446   4.180  31.349  0.00  0.00     0.053 C 
ATOM     11  C14 <0> d   1      40.918   5.169  32.325  0.00  0.00     0.149 C 
ATOM     12  O15 <0> d   1      41.869   4.950  33.046  0.00  0.00    -0.293 OA
ATOM     13  C16 <0> d   1      40.154   6.477  32.384  0.00  0.00     0.084 C 
ATOM     14  C17 <0> d   1      38.668   6.136  32.479  0.00  0.00     0.022 C 
ATOM     15  C18 <0> d   1      38.210   5.287  31.306  0.00  0.00    -0.016 C 
ATOM     16  C19 <0> d   1      37.967   6.218  30.116  0.00  0.00     0.020 C 
ATOM     17  C20 <0> d   1      36.861   4.644  31.647  0.00  0.00     0.002 C 
ATOM     18  C22 <0> d   1      35.846   5.742  31.950  0.00  0.00     0.007 C 
ATOM     19  C23 <0> d   1      34.439   5.168  32.180  0.00  0.00     0.013 C 
ATOM     20  C24 <0> d   1      34.055   4.342  30.958  0.00  0.00    -0.009 C 
ATOM     21  C25 <0> d   1      34.194   5.191  29.692  0.00  0.00     0.018 C 
ENDROOT
BRANCH   2  22
ATOM     22  O3  <0> d   1      31.708   4.469  30.360  0.00  0.00    -0.389 OA
ATOM     23  H29 <0> d   1      31.800   4.544  29.400  0.00  0.00     0.210 HD
ENDBRANCH   2  22
TORSDOF 1
ENDMDL
MODEL 31
REMARK CAVERDOCK RESULT:      12.9      0.000      0.000
REMARK CAVERDOCK CONSTRAINTS:       0.0      0.0      0.0      0.0
REMARK CAVERDOCK TUNNEL: 30     12.9      1.9     31.2
REMARK  1 active torsions:
REMARK  status: ('A' for Active; 'I' for Inactive)
REMARK    1  A    between atoms: C2_2  and  O3_3 
ROOT
ATOM      1  C1  <0> d   1      32.084   3.267  32.514  0.00  0.00     0.046 C 
ATOM      2  C2  <0> d   1      32.451   3.581  31.063  0.00  0.00     0.062 C 
ATOM      3  C4  <0> d   1      32.620   2.268  30.256  0.00  0.00     0.038 C 
ATOM      4  C5  <0> d   1      34.112   2.208  29.826  0.00  0.00     0.009 C 
ATOM      5  C6  <0> d   1      34.806   3.088  30.872  0.00  0.00     0.001 C 
ATOM      6  C8  <0> d   1      36.154   3.656  30.465  0.00  0.00    -0.004 C 
ATOM      7  C10 <0> d   1      37.156   2.515  30.262  0.00  0.00     0.010 C 
ATOM      8  C11 <0> d   1      38.488   3.097  29.785  0.00  0.00     0.035 C 
ATOM      9  C12 <0> d   1      38.949   4.145  30.781  0.00  0.00    -0.068 C 
ATOM     10  C13 <0> d   1      40.208   4.080  31.211  0.00  0.00     0.053 C 
ATOM     11  C14 <0> d   1      40.713   5.077  32.162  0.00  0.00     0.149 C 
ATOM     12  O15 <0> d   1      41.683   4.861  32.859  0.00  0.00    -0.293 OA
ATOM     13  C16 <0> d   1      39.957   6.389  32.230  0.00  0.00     0.084 C 
ATOM     14  C17 <0> d   1      38.473   6.057  32.370  0.00  0.00     0.022 C 
ATOM     15  C18 <0> d   1      37.978   5.199  31.220  0.00  0.00    -0.016 C 
ATOM     16  C19 <0> d   1      37.705   6.117  30.027  0.00  0.00     0.020 C 
ATOM     17  C20 <0> d   1      36.636   4.566  31.605  0.00  0.00     0.002 C 
ATOM     18  C22 <0> d   1      35.635   5.673  31.924  0.00  0.00     0.007 C 
ATOM     19  C23 <0> d   1      34.232   5.109  32.200  0.00  0.00     0.013 C 
ATOM     20  C24 <0> d   1      33.810   4.271  30.999  0.00  0.00    -0.009 C 
ATOM     21  C25 <0> d   1      33.917   5.106  29.720  0.00  0.00     0.018 C 
ENDROOT
BRANCH   2  22
ATOM     22  O3  <0> d   1      31.448   4.404  30.466  0.00  0.00    -0.389 OA
ATOM     23  H29 <0> d   1      31.333   5.261  30.899  0.00  0.00     0.210 HD
ENDBRANCH   2  22
TORSDOF 1
ENDMDL
MODEL 32
REMARK CAVERDOCK RESULT:      12.7      0.000      0.000
REMARK CAVERDOCK CONSTRAINTS:       0.0      0.0      0.0      0.0
REMARK CAVERDOCK TUNNEL: 31     12.7      1.9     32.1
REMARK  1 active torsions:
REMARK  status: ('A' for Active; 'I' for Inactive)
REMARK    1  A    between atoms: C2_2  and  O3_3 
ROOT
ATOM      1  C1  <0> d   1      31.986   3.237  32.584  0.00  0.00     0.046 C 
ATOM      2  C2  <0> d   1      32.341   3.592  31.139  0.00  0.00     0.062 C 
ATOM      3  C4  <0> d   1      32.502   2.303  30.294  0.00  0.00     0.038 C 
ATOM      4  C5  <0> d   1      33.990   2.254  29.849  0.00  0.00     0.009 C 
ATOM      5  C6  <0> d   1      34.693   3.103  30.914  0.00  0.00     0.001 C 
ATOM      6  C8  <0> d   1      36.039   3.681  30.512  0.00  0.00    -0.004 C 
ATOM      7  C10 <0> d   1      37.038   2.546  30.267  0.00  0.00     0.010 C 
ATOM      8  C11 <0> d   1      38.366   3.140  29.796  0.00  0.00     0.035 C 
ATOM      9  C12 <0> d   1      38.837   4.159  30.818  0.00  0.00    -0.068 C 
ATOM     10  C13 <0> d   1      40.100   4.081  31.235  0.00  0.00     0.053 C 
ATOM     11  C14 <0> d   1      40.613   5.049  32.210  0.00  0.00     0.149 C 
ATOM     12  O15 <0> d   1      41.589   4.813  32.892  0.00  0.00    -0.293 OA
ATOM     13  C16 <0> d   1      39.860   6.360  32.321  0.00  0.00     0.084 C 
ATOM     14  C17 <0> d   1      38.376   6.025  32.464  0.00  0.00     0.022 C 
ATOM     15  C18 <0> d   1      37.871   5.200  31.294  0.00  0.00    -0.016 C 
ATOM     16  C19 <0> d   1      37.589   6.153  30.131  0.00  0.00     0.020 C 
ATOM     17  C20 <0> d   1      36.532   4.557  31.673  0.00  0.00     0.002 C 
ATOM     18  C22 <0> d   1      35.535   5.656  32.032  0.00  0.00     0.007 C 
ATOM     19  C23 <0> d   1      34.134   5.085  32.304  0.00  0.00     0.013 C 
ATOM     20  C24 <0> d   1      33.700   4.283  31.083  0.00  0.00    -0.009 C 
ATOM     21  C25 <0> d   1      33.797   5.154  29.828  0.00  0.00     0.018 C 
ENDROOT
BRANCH   2  22
ATOM     22  O3  <0> d   1      31.334   4.433  30.574  0.00  0.00    -0.389 OA
ATOM     23  H29 <0> d   1      31.116   4.224  29.656  0.00  0.00     0.210 HD
ENDBRANCH   2  22
TORSDOF 1
ENDMDL
MODEL 33
REMARK CAVERDOCK RESULT:      12.4      0.000      0.000
REMARK CAVERDOCK CONSTRAINTS:       0.0      0.0      0.0      0.0
REMARK CAVERDOCK TUNNEL: 32     12.4      2.0     33.2
REMARK  1 active torsions:
REMARK  status: ('A' for Active; 'I' for Inactive)
REMARK    1  A    between atoms: C2_2  and  O3_3 
ROOT
ATOM      1  C1  <0> d   1      31.878   3.235  32.617  0.00  0.00     0.046 C 
ATOM      2  C2  <0> d   1      32.211   3.571  31.163  0.00  0.00     0.062 C 
ATOM      3  C4  <0> d   1      32.364   2.270  30.333  0.00  0.00     0.038 C 
ATOM      4  C5  <0> d   1      33.846   2.221  29.868  0.00  0.00     0.009 C 
ATOM      5  C6  <0> d   1      34.561   3.087  30.910  0.00  0.00     0.001 C 
ATOM      6  C8  <0> d   1      35.899   3.665  30.481  0.00  0.00    -0.004 C 
ATOM      7  C10 <0> d   1      36.899   2.530  30.238  0.00  0.00     0.010 C 
ATOM      8  C11 <0> d   1      38.218   3.122  29.740  0.00  0.00     0.035 C 
ATOM      9  C12 <0> d   1      38.699   4.157  30.740  0.00  0.00    -0.068 C 
ATOM     10  C13 <0> d   1      39.968   4.089  31.140  0.00  0.00     0.053 C 
ATOM     11  C14 <0> d   1      40.492   5.074  32.094  0.00  0.00     0.149 C 
ATOM     12  O15 <0> d   1      41.478   4.851  32.765  0.00  0.00    -0.293 OA
ATOM     13  C16 <0> d   1      39.735   6.383  32.197  0.00  0.00     0.084 C 
ATOM     14  C17 <0> d   1      38.255   6.045  32.366  0.00  0.00     0.022 C 
ATOM     15  C18 <0> d   1      37.735   5.201  31.216  0.00  0.00    -0.016 C 
ATOM     16  C19 <0> d   1      37.434   6.136  30.043  0.00  0.00     0.020 C 
ATOM     17  C20 <0> d   1      36.404   4.559  31.623  0.00  0.00     0.002 C 
ATOM     18  C22 <0> d   1      35.409   5.659  31.981  0.00  0.00     0.007 C 
ATOM     19  C23 <0> d   1      34.014   5.087  32.280  0.00  0.00     0.013 C 
ATOM     20  C24 <0> d   1      33.566   4.266  31.077  0.00  0.00    -0.009 C 
ATOM     21  C25 <0> d   1      33.642   5.119  29.809  0.00  0.00     0.018 C 
ENDROOT
BRANCH   2  22
ATOM     22  O3  <0> d   1      31.192   4.400  30.601  0.00  0.00    -0.389 OA
ATOM     23  H29 <0> d   1      31.367   5.348  30.681  0.00  0.00     0.210 HD
ENDBRANCH   2  22
TORSDOF 1
ENDMDL
MODEL 34
REMARK CAVERDOCK RESULT:      11.8      0.000      0.000
REMARK CAVERDOCK CONSTRAINTS:       0.0      0.0      0.0      0.0
REMARK CAVERDOCK TUNNEL: 33     11.8      2.0     34.3
REMARK  1 active torsions:
REMARK  status: ('A' for Active; 'I' for Inactive)
REMARK    1  A    between atoms: C2_2  and  O3_3 
ROOT
ATOM      1  C1  <0> d   1      31.720   3.067  32.608  0.00  0.00     0.046 C 
ATOM      2  C2  <0> d   1      32.032   3.461  31.163  0.00  0.00     0.062 C 
ATOM      3  C4  <0> d   1      32.204   2.194  30.287  0.00  0.00     0.038 C 
ATOM      4  C5  <0> d   1      33.681   2.192  29.807  0.00  0.00     0.009 C 
ATOM      5  C6  <0> d   1      34.389   3.036  30.872  0.00  0.00     0.001 C 
ATOM      6  C8  <0> d   1      35.710   3.657  30.451  0.00  0.00    -0.004 C 
ATOM      7  C10 <0> d   1      36.731   2.552  30.159  0.00  0.00     0.010 C 
ATOM      8  C11 <0> d   1      38.032   3.190  29.670  0.00  0.00     0.035 C 
ATOM      9  C12 <0> d   1      38.501   4.199  30.702  0.00  0.00    -0.068 C 
ATOM     10  C13 <0> d   1      39.776   4.144  31.087  0.00  0.00     0.053 C 
ATOM     11  C14 <0> d   1      40.288   5.105  32.070  0.00  0.00     0.149 C 
ATOM     12  O15 <0> d   1      41.286   4.879  32.724  0.00  0.00    -0.293 OA
ATOM     13  C16 <0> d   1      39.505   6.394  32.226  0.00  0.00     0.084 C 
ATOM     14  C17 <0> d   1      38.034   6.018  32.397  0.00  0.00     0.022 C 
ATOM     15  C18 <0> d   1      37.521   5.205  31.222  0.00  0.00    -0.016 C 
ATOM     16  C19 <0> d   1      37.189   6.174  30.086  0.00  0.00     0.020 C 
ATOM     17  C20 <0> d   1      36.208   4.521  31.619  0.00  0.00     0.002 C 
ATOM     18  C22 <0> d   1      35.193   5.586  32.025  0.00  0.00     0.007 C 
ATOM     19  C23 <0> d   1      33.814   4.975  32.317  0.00  0.00     0.013 C 
ATOM     20  C24 <0> d   1      33.371   4.187  31.090  0.00  0.00    -0.009 C 
ATOM     21  C25 <0> d   1      33.416   5.086  29.851  0.00  0.00     0.018 C 
ENDROOT
BRANCH   2  22
ATOM     22  O3  <0> d   1      30.990   4.287  30.640  0.00  0.00    -0.389 OA
ATOM     23  H29 <0> d   1      30.159   3.820  30.480  0.00  0.00     0.210 HD
ENDBRANCH   2  22
TORSDOF 1
ENDMDL
MODEL 35
REMARK CAVERDOCK RESULT:      11.6      0.000      0.000
REMARK CAVERDOCK CONSTRAINTS:       0.1      0.0      0.0      0.0
REMARK CAVERDOCK TUNNEL: 34     11.6      2.0     35.1
REMARK  1 active torsions:
REMARK  status: ('A' for Active; 'I' for Inactive)
REMARK    1  A    between atoms: C2_2  and  O3_3 
ROOT
ATOM      1  C1  <0> d   1      31.642   3.033  32.658  0.00  0.00     0.046 C 
ATOM      2  C2  <0> d   1      31.935   3.434  31.212  0.00  0.00     0.062 C 
ATOM      3  C4  <0> d   1      32.107   2.171  30.329  0.00  0.00     0.038 C 
ATOM      4  C5  <0> d   1      33.579   2.182  29.834  0.00  0.00     0.009 C 
ATOM      5  C6  <0> d   1      34.292   3.027  30.894  0.00  0.00     0.001 C 
ATOM      6  C8  <0> d   1      35.604   3.658  30.462  0.00  0.00    -0.004 C 
ATOM      7  C10 <0> d   1      36.629   2.562  30.155  0.00  0.00     0.010 C 
ATOM      8  C11 <0> d   1      37.921   3.211  29.654  0.00  0.00     0.035 C 
ATOM      9  C12 <0> d   1      38.394   4.219  30.685  0.00  0.00    -0.068 C 
ATOM     10  C13 <0> d   1      39.673   4.172  31.056  0.00  0.00     0.053 C 
ATOM     11  C14 <0> d   1      40.189   5.133  32.038  0.00  0.00     0.149 C 
ATOM     12  O15 <0> d   1      41.195   4.912  32.680  0.00  0.00    -0.293 OA
ATOM     13  C16 <0> d   1      39.399   6.416  32.207  0.00  0.00     0.084 C 
ATOM     14  C17 <0> d   1      37.932   6.029  32.392  0.00  0.00     0.022 C 
ATOM     15  C18 <0> d   1      37.413   5.217  31.220  0.00  0.00    -0.016 C 
ATOM     16  C19 <0> d   1      37.061   6.188  30.091  0.00  0.00     0.020 C 
ATOM     17  C20 <0> d   1      36.109   4.522  31.627  0.00  0.00     0.002 C 
ATOM     18  C22 <0> d   1      35.091   5.578  32.048  0.00  0.00     0.007 C 
ATOM     19  C23 <0> d   1      33.719   4.957  32.352  0.00  0.00     0.013 C 
ATOM     20  C24 <0> d   1      33.268   4.170  31.127  0.00  0.00    -0.009 C 
ATOM     21  C25 <0> d   1      33.294   5.074  29.892  0.00  0.00     0.018 C 
ENDROOT
BRANCH   2  22
ATOM     22  O3  <0> d   1      30.883   4.255  30.703  0.00  0.00    -0.389 OA
ATOM     23  H29 <0> d   1      30.877   5.155  31.059  0.00  0.00     0.210 HD
ENDBRANCH   2  22
TORSDOF 1
ENDMDL
MODEL 36
REMARK CAVERDOCK RESULT:      11.4      0.000      0.000
REMARK CAVERDOCK CONSTRAINTS:       0.0      0.0      0.0      0.0
REMARK CAVERDOCK TUNNEL: 35     11.4      2.0     36.1
REMARK  1 active torsions:
REMARK  status: ('A' for Active; 'I' for Inactive)
REMARK    1  A    between atoms: C2_2  and  O3_3 
ROOT
ATOM      1  C1  <0> d   1      31.491   3.055  32.639  0.00  0.00     0.046 C 
ATOM      2  C2  <0> d   1      31.786   3.447  31.190  0.00  0.00     0.062 C 
ATOM      3  C4  <0> d   1      31.939   2.179  30.312  0.00  0.00     0.038 C 
ATOM      4  C5  <0> d   1      33.410   2.168  29.813  0.00  0.00     0.009 C 
ATOM      5  C6  <0> d   1      34.137   3.008  30.869  0.00  0.00     0.001 C 
ATOM      6  C8  <0> d   1      35.456   3.620  30.431  0.00  0.00    -0.004 C 
ATOM      7  C10 <0> d   1      36.466   2.509  30.126  0.00  0.00     0.010 C 
ATOM      8  C11 <0> d   1      37.765   3.138  29.620  0.00  0.00     0.035 C 
ATOM      9  C12 <0> d   1      38.254   4.144  30.646  0.00  0.00    -0.068 C 
ATOM     10  C13 <0> d   1      39.533   4.080  31.015  0.00  0.00     0.053 C 
ATOM     11  C14 <0> d   1      40.064   5.037  31.992  0.00  0.00     0.149 C 
ATOM     12  O15 <0> d   1      41.068   4.805  32.633  0.00  0.00    -0.293 OA
ATOM     13  C16 <0> d   1      39.291   6.331  32.159  0.00  0.00     0.084 C 
ATOM     14  C17 <0> d   1      37.820   5.965  32.349  0.00  0.00     0.022 C 
ATOM     15  C18 <0> d   1      37.287   5.156  31.180  0.00  0.00    -0.016 C 
ATOM     16  C19 <0> d   1      36.946   6.128  30.049  0.00  0.00     0.020 C 
ATOM     17  C20 <0> d   1      35.975   4.480  31.593  0.00  0.00     0.002 C 
ATOM     18  C22 <0> d   1      34.972   5.551  32.013  0.00  0.00     0.007 C 
ATOM     19  C23 <0> d   1      33.593   4.949  32.322  0.00  0.00     0.013 C 
ATOM     20  C24 <0> d   1      33.129   4.164  31.100  0.00  0.00    -0.009 C 
ATOM     21  C25 <0> d   1      33.164   5.064  29.862  0.00  0.00     0.018 C 
ENDROOT
BRANCH   2  22
ATOM     22  O3  <0> d   1      30.743   4.280  30.681  0.00  0.00    -0.389 OA
ATOM     23  H29 <0> d   1      31.053   4.987  30.098  0.00  0.00     0.210 HD
ENDBRANCH   2  22
TORSDOF 1
ENDMDL
MODEL 37
REMARK CAVERDOCK RESULT:      11.0      0.000      0.000
REMARK CAVERDOCK CONSTRAINTS:       0.0      0.0      0.0      0.0
REMARK CAVERDOCK TUNNEL: 36     11.0      2.0     37.3
REMARK  1 active torsions:
REMARK  status: ('A' for Active; 'I' for Inactive)
REMARK    1  A    between atoms: C2_2  and  O3_3 
ROOT
ATOM      1  C1  <0> d   1      31.345   2.937  32.715  0.00  0.00     0.046 C 
ATOM      2  C2  <0> d   1      31.614   3.341  31.265  0.00  0.00     0.062 C 
ATOM      3  C4  <0> d   1      31.772   2.080  30.377  0.00  0.00     0.038 C 
ATOM      4  C5  <0> d   1      33.236   2.092  29.858  0.00  0.00     0.009 C 
ATOM      5  C6  <0> d   1      33.966   2.936  30.908  0.00  0.00     0.001 C 
ATOM      6  C8  <0> d   1      35.270   3.568  30.455  0.00  0.00    -0.004 C 
ATOM      7  C10 <0> d   1      36.291   2.473  30.130  0.00  0.00     0.010 C 
ATOM      8  C11 <0> d   1      37.574   3.123  29.609  0.00  0.00     0.035 C 
ATOM      9  C12 <0> d   1      38.064   4.130  30.634  0.00  0.00    -0.068 C 
ATOM     10  C13 <0> d   1      39.348   4.082  30.984  0.00  0.00     0.053 C 
ATOM     11  C14 <0> d   1      39.880   5.041  31.959  0.00  0.00     0.149 C 
ATOM     12  O15 <0> d   1      40.896   4.820  32.584  0.00  0.00    -0.293 OA
ATOM     13  C16 <0> d   1      39.092   6.323  32.144  0.00  0.00     0.084 C 
ATOM     14  C17 <0> d   1      37.629   5.936  32.352  0.00  0.00     0.022 C 
ATOM     15  C18 <0> d   1      37.091   5.126  31.187  0.00  0.00    -0.016 C 
ATOM     16  C19 <0> d   1      36.720   6.099  30.066  0.00  0.00     0.020 C 
ATOM     17  C20 <0> d   1      35.794   4.430  31.614  0.00  0.00     0.002 C 
ATOM     18  C22 <0> d   1      34.782   5.485  32.054  0.00  0.00     0.007 C 
ATOM     19  C23 <0> d   1      33.416   4.862  32.380  0.00  0.00     0.013 C 
ATOM     20  C24 <0> d   1      32.946   4.078  31.160  0.00  0.00    -0.009 C 
ATOM     21  C25 <0> d   1      32.951   4.984  29.926  0.00  0.00     0.018 C 
ENDROOT
BRANCH   2  22
ATOM     22  O3  <0> d   1      30.553   4.163  30.775  0.00  0.00    -0.389 OA
ATOM     23  H29 <0> d   1      30.064   3.776  30.036  0.00  0.00     0.210 HD
ENDBRANCH   2  22
TORSDOF 1
ENDMDL
MODEL 38
REMARK CAVERDOCK RESULT:      10.7      0.000      0.000
REMARK CAVERDOCK CONSTRAINTS:       0.0      0.0      0.0      0.0
REMARK CAVERDOCK TUNNEL: 37     10.7      2.0     38.1
REMARK  1 active torsions:
REMARK  status: ('A' for Active; 'I' for Inactive)
REMARK    1  A    between atoms: C2_2  and  O3_3 
ROOT
ATOM      1  C1  <0> d   1      31.199   2.940  32.799  0.00  0.00     0.046 C 
ATOM      2  C2  <0> d   1      31.427   3.323  31.337  0.00  0.00     0.062 C 
ATOM      3  C4  <0> d   1      31.561   2.050  30.463  0.00  0.00     0.038 C 
ATOM      4  C5  <0> d   1      33.009   2.055  29.902  0.00  0.00     0.009 C 
ATOM      5  C6  <0> d   1      33.768   2.914  30.919  0.00  0.00     0.001 C 
ATOM      6  C8  <0> d   1      35.059   3.540  30.421  0.00  0.00    -0.004 C 
ATOM      7  C10 <0> d   1      36.070   2.441  30.082  0.00  0.00     0.010 C 
ATOM      8  C11 <0> d   1      37.338   3.084  29.516  0.00  0.00     0.035 C 
ATOM      9  C12 <0> d   1      37.855   4.105  30.512  0.00  0.00    -0.068 C 
ATOM     10  C13 <0> d   1      39.150   4.063  30.826  0.00  0.00     0.053 C 
ATOM     11  C14 <0> d   1      39.708   5.036  31.772  0.00  0.00     0.149 C 
ATOM     12  O15 <0> d   1      40.742   4.823  32.371  0.00  0.00    -0.293 OA
ATOM     13  C16 <0> d   1      38.925   6.320  31.961  0.00  0.00     0.084 C 
ATOM     14  C17 <0> d   1      37.469   5.935  32.216  0.00  0.00     0.022 C 
ATOM     15  C18 <0> d   1      36.898   5.108  31.078  0.00  0.00    -0.016 C 
ATOM     16  C19 <0> d   1      36.495   6.065  29.954  0.00  0.00     0.020 C 
ATOM     17  C20 <0> d   1      35.614   4.418  31.552  0.00  0.00     0.002 C 
ATOM     18  C22 <0> d   1      34.615   5.479  32.005  0.00  0.00     0.007 C 
ATOM     19  C23 <0> d   1      33.258   4.860  32.378  0.00  0.00     0.013 C 
ATOM     20  C24 <0> d   1      32.755   4.059  31.183  0.00  0.00    -0.009 C 
ATOM     21  C25 <0> d   1      32.724   4.947  29.937  0.00  0.00     0.018 C 
ENDROOT
BRANCH   2  22
ATOM     22  O3  <0> d   1      30.352   4.138  30.865  0.00  0.00    -0.389 OA
ATOM     23  H29 <0> d   1      29.663   4.301  31.524  0.00  0.00     0.210 HD
ENDBRANCH   2  22
TORSDOF 1
ENDMDL
MODEL 39
REMARK CAVERDOCK RESULT:      10.0      0.000      0.000
REMARK CAVERDOCK CONSTRAINTS:       0.2      0.0      0.0      0.0
REMARK CAVERDOCK TUNNEL: 38     10.0      2.1     39.1
REMARK  1 active torsions:
REMARK  status: ('A' for Active; 'I' for Inactive)
REMARK    1  A    between atoms: C2_2  and  O3_3 
ROOT
ATOM      1  C1  <0> d   1      30.965   2.924  32.798  0.00  0.00     0.046 C 
ATOM      2  C2  <0> d   1      31.187   3.268  31.325  0.00  0.00     0.062 C 
ATOM      3  C4  <0> d   1      31.282   1.973  30.479  0.00  0.00     0.038 C 
ATOM      4  C5  <0> d   1      32.724   1.930  29.905  0.00  0.00     0.009 C 
ATOM      5  C6  <0> d   1      33.514   2.793  30.895  0.00  0.00     0.001 C 
ATOM      6  C8  <0> d   1      34.814   3.377  30.370  0.00  0.00    -0.004 C 
ATOM      7  C10 <0> d   1      35.796   2.246  30.047  0.00  0.00     0.010 C 
ATOM      8  C11 <0> d   1      37.072   2.845  29.455  0.00  0.00     0.035 C 
ATOM      9  C12 <0> d   1      37.624   3.876  30.422  0.00  0.00    -0.068 C 
ATOM     10  C13 <0> d   1      38.920   3.810  30.725  0.00  0.00     0.053 C 
ATOM     11  C14 <0> d   1      39.511   4.791  31.643  0.00  0.00     0.149 C 
ATOM     12  O15 <0> d   1      40.545   4.567  32.237  0.00  0.00    -0.293 OA
ATOM     13  C16 <0> d   1      38.760   6.097  31.809  0.00  0.00     0.084 C 
ATOM     14  C17 <0> d   1      37.298   5.754  32.087  0.00  0.00     0.022 C 
ATOM     15  C18 <0> d   1      36.696   4.915  30.974  0.00  0.00    -0.016 C 
ATOM     16  C19 <0> d   1      36.305   5.855  29.832  0.00  0.00     0.020 C 
ATOM     17  C20 <0> d   1      35.401   4.267  31.476  0.00  0.00     0.002 C 
ATOM     18  C22 <0> d   1      34.432   5.361  31.913  0.00  0.00     0.007 C 
ATOM     19  C23 <0> d   1      33.065   4.784  32.313  0.00  0.00     0.013 C 
ATOM     20  C24 <0> d   1      32.530   3.968  31.142  0.00  0.00    -0.009 C 
ATOM     21  C25 <0> d   1      32.509   4.828  29.877  0.00  0.00     0.018 C 
ENDROOT
BRANCH   2  22
ATOM     22  O3  <0> d   1      30.127   4.097  30.845  0.00  0.00    -0.389 OA
ATOM     23  H29 <0> d   1      29.838   4.771  31.476  0.00  0.00     0.210 HD
ENDBRANCH   2  22
TORSDOF 1
ENDMDL
MODEL 40
REMARK CAVERDOCK RESULT:       9.6      0.000      0.000
REMARK CAVERDOCK CONSTRAINTS:       0.0      0.0      0.0      0.0
REMARK CAVERDOCK TUNNEL: 39      9.6      2.2     40.1
REMARK  1 active torsions:
REMARK  status: ('A' for Active; 'I' for Inactive)
REMARK    1  A    between atoms: C2_2  and  O3_3 
ROOT
ATOM      1  C1  <0> d   1      30.794   2.917  32.825  0.00  0.00     0.046 C 
ATOM      2  C2  <0> d   1      30.999   3.254  31.347  0.00  0.00     0.062 C 
ATOM      3  C4  <0> d   1      31.074   1.954  30.506  0.00  0.00     0.038 C 
ATOM      4  C5  <0> d   1      32.508   1.901  29.911  0.00  0.00     0.009 C 
ATOM      5  C6  <0> d   1      33.316   2.763  30.888  0.00  0.00     0.001 C 
ATOM      6  C8  <0> d   1      34.613   3.337  30.343  0.00  0.00    -0.004 C 
ATOM      7  C10 <0> d   1      35.583   2.199  30.011  0.00  0.00     0.010 C 
ATOM      8  C11 <0> d   1      36.855   2.788  29.398  0.00  0.00     0.035 C 
ATOM      9  C12 <0> d   1      37.426   3.819  30.354  0.00  0.00    -0.068 C 
ATOM     10  C13 <0> d   1      38.726   3.746  30.640  0.00  0.00     0.053 C 
ATOM     11  C14 <0> d   1      39.335   4.727  31.545  0.00  0.00     0.149 C 
ATOM     12  O15 <0> d   1      40.376   4.499  32.126  0.00  0.00    -0.293 OA
ATOM     13  C16 <0> d   1      38.595   6.039  31.717  0.00  0.00     0.084 C 
ATOM     14  C17 <0> d   1      37.134   5.705  32.016  0.00  0.00     0.022 C 
ATOM     15  C18 <0> d   1      36.512   4.866  30.914  0.00  0.00    -0.016 C 
ATOM     16  C19 <0> d   1      36.111   5.804  29.774  0.00  0.00     0.020 C 
ATOM     17  C20 <0> d   1      35.220   4.227  31.436  0.00  0.00     0.002 C 
ATOM     18  C22 <0> d   1      34.264   5.330  31.883  0.00  0.00     0.007 C 
ATOM     19  C23 <0> d   1      32.899   4.762  32.304  0.00  0.00     0.013 C 
ATOM     20  C24 <0> d   1      32.344   3.945  31.144  0.00  0.00    -0.009 C 
ATOM     21  C25 <0> d   1      32.310   4.800  29.875  0.00  0.00     0.018 C 
ENDROOT
BRANCH   2  22
ATOM     22  O3  <0> d   1      29.937   4.088  30.879  0.00  0.00    -0.389 OA
ATOM     23  H29 <0> d   1      29.868   4.935  31.341  0.00  0.00     0.210 HD
ENDBRANCH   2  22
TORSDOF 1
ENDMDL
MODEL 41
REMARK CAVERDOCK RESULT:       9.5      0.000      0.000
REMARK CAVERDOCK CONSTRAINTS:       0.0      0.0      0.0      0.0
REMARK CAVERDOCK TUNNEL: 40      9.5      2.3     41.3
REMARK  1 active torsions:
REMARK  status: ('A' for Active; 'I' for Inactive)
REMARK    1  A    between atoms: C2_2  and  O3_3 
ROOT
ATOM      1  C1  <0> d   1      30.638   2.771  32.873  0.00  0.00     0.046 C 
ATOM      2  C2  <0> d   1      30.811   3.148  31.401  0.00  0.00     0.062 C 
ATOM      3  C4  <0> d   1      30.887   1.872  30.525  0.00  0.00     0.038 C 
ATOM      4  C5  <0> d   1      32.310   1.852  29.904  0.00  0.00     0.009 C 
ATOM      5  C6  <0> d   1      33.125   2.700  30.887  0.00  0.00     0.001 C 
ATOM      6  C8  <0> d   1      34.404   3.304  30.333  0.00  0.00    -0.004 C 
ATOM      7  C10 <0> d   1      35.382   2.188  29.955  0.00  0.00     0.010 C 
ATOM      8  C11 <0> d   1      36.635   2.809  29.335  0.00  0.00     0.035 C 
ATOM      9  C12 <0> d   1      37.211   3.823  30.307  0.00  0.00    -0.068 C 
ATOM     10  C13 <0> d   1      38.516   3.760  30.567  0.00  0.00     0.053 C 
ATOM     11  C14 <0> d   1      39.129   4.726  31.486  0.00  0.00     0.149 C 
ATOM     12  O15 <0> d   1      40.184   4.497  32.042  0.00  0.00    -0.293 OA
ATOM     13  C16 <0> d   1      38.376   6.023  31.704  0.00  0.00     0.084 C 
ATOM     14  C17 <0> d   1      36.925   5.663  32.021  0.00  0.00     0.022 C 
ATOM     15  C18 <0> d   1      36.294   4.843  30.910  0.00  0.00    -0.016 C 
ATOM     16  C19 <0> d   1      35.861   5.804  29.801  0.00  0.00     0.020 C 
ATOM     17  C20 <0> d   1      35.020   4.175  31.439  0.00  0.00     0.002 C 
ATOM     18  C22 <0> d   1      34.058   5.253  31.930  0.00  0.00     0.007 C 
ATOM     19  C23 <0> d   1      32.709   4.657  32.361  0.00  0.00     0.013 C 
ATOM     20  C24 <0> d   1      32.142   3.862  31.190  0.00  0.00    -0.009 C 
ATOM     21  C25 <0> d   1      32.075   4.749  29.945  0.00  0.00     0.018 C 
ENDROOT
BRANCH   2  22
ATOM     22  O3  <0> d   1      29.730   3.979  30.973  0.00  0.00    -0.389 OA
ATOM     23  H29 <0> d   1      29.583   4.754  31.533  0.00  0.00     0.210 HD
ENDBRANCH   2  22
TORSDOF 1
ENDMDL
MODEL 42
REMARK CAVERDOCK RESULT:       9.6      0.000      0.000
REMARK CAVERDOCK CONSTRAINTS:       0.0      0.0      0.0      0.0
REMARK CAVERDOCK TUNNEL: 41      9.6      2.3     42.1
REMARK  1 active torsions:
REMARK  status: ('A' for Active; 'I' for Inactive)
REMARK    1  A    between atoms: C2_2  and  O3_3 
ROOT
ATOM      1  C1  <0> d   1      30.463   2.599  32.824  0.00  0.00     0.046 C 
ATOM      2  C2  <0> d   1      30.625   3.032  31.366  0.00  0.00     0.062 C 
ATOM      3  C4  <0> d   1      30.708   1.790  30.443  0.00  0.00     0.038 C 
ATOM      4  C5  <0> d   1      32.129   1.806  29.815  0.00  0.00     0.009 C 
ATOM      5  C6  <0> d   1      32.941   2.623  30.826  0.00  0.00     0.001 C 
ATOM      6  C8  <0> d   1      34.212   3.259  30.289  0.00  0.00    -0.004 C 
ATOM      7  C10 <0> d   1      35.198   2.166  29.865  0.00  0.00     0.010 C 
ATOM      8  C11 <0> d   1      36.443   2.821  29.264  0.00  0.00     0.035 C 
ATOM      9  C12 <0> d   1      37.014   3.803  30.269  0.00  0.00    -0.068 C 
ATOM     10  C13 <0> d   1      38.321   3.742  30.521  0.00  0.00     0.053 C 
ATOM     11  C14 <0> d   1      38.931   4.677  31.473  0.00  0.00     0.149 C 
ATOM     12  O15 <0> d   1      39.989   4.437  32.016  0.00  0.00    -0.293 OA
ATOM     13  C16 <0> d   1      38.167   5.959  31.744  0.00  0.00     0.084 C 
ATOM     14  C17 <0> d   1      36.721   5.574  32.053  0.00  0.00     0.022 C 
ATOM     15  C18 <0> d   1      36.092   4.792  30.915  0.00  0.00    -0.016 C 
ATOM     16  C19 <0> d   1      35.645   5.790  29.845  0.00  0.00     0.020 C 
ATOM     17  C20 <0> d   1      34.826   4.093  31.424  0.00  0.00     0.002 C 
ATOM     18  C22 <0> d   1      33.857   5.143  31.960  0.00  0.00     0.007 C 
ATOM     19  C23 <0> d   1      32.515   4.520  32.374  0.00  0.00     0.013 C 
ATOM     20  C24 <0> d   1      31.950   3.764  31.177  0.00  0.00    -0.009 C 
ATOM     21  C25 <0> d   1      31.869   4.697  29.966  0.00  0.00     0.018 C 
ENDROOT
BRANCH   2  22
ATOM     22  O3  <0> d   1      29.536   3.869  30.975  0.00  0.00    -0.389 OA
ATOM     23  H29 <0> d   1      28.718   3.706  31.464  0.00  0.00     0.210 HD
ENDBRANCH   2  22
TORSDOF 1
ENDMDL
MODEL 43
REMARK CAVERDOCK RESULT:       9.7      0.000      0.000
REMARK CAVERDOCK CONSTRAINTS:       0.0      0.0      0.0      0.0
REMARK CAVERDOCK TUNNEL: 42      9.7      2.3     43.2
REMARK  1 active torsions:
REMARK  status: ('A' for Active; 'I' for Inactive)
REMARK    1  A    between atoms: C2_2  and  O3_3 
ROOT
ATOM      1  C1  <0> d   1      30.228   2.592  32.797  0.00  0.00     0.046 C 
ATOM      2  C2  <0> d   1      30.390   2.963  31.322  0.00  0.00     0.062 C 
ATOM      3  C4  <0> d   1      30.474   1.683  30.452  0.00  0.00     0.038 C 
ATOM      4  C5  <0> d   1      31.895   1.674  29.824  0.00  0.00     0.009 C 
ATOM      5  C6  <0> d   1      32.706   2.533  30.799  0.00  0.00     0.001 C 
ATOM      6  C8  <0> d   1      33.977   3.147  30.237  0.00  0.00    -0.004 C 
ATOM      7  C10 <0> d   1      34.964   2.038  29.859  0.00  0.00     0.010 C 
ATOM      8  C11 <0> d   1      36.208   2.667  29.230  0.00  0.00     0.035 C 
ATOM      9  C12 <0> d   1      36.779   3.691  30.194  0.00  0.00    -0.068 C 
ATOM     10  C13 <0> d   1      38.086   3.641  30.448  0.00  0.00     0.053 C 
ATOM     11  C14 <0> d   1      38.695   4.616  31.360  0.00  0.00     0.149 C 
ATOM     12  O15 <0> d   1      39.754   4.400  31.912  0.00  0.00    -0.293 OA
ATOM     13  C16 <0> d   1      37.931   5.908  31.576  0.00  0.00     0.084 C 
ATOM     14  C17 <0> d   1      36.485   5.536  31.901  0.00  0.00     0.022 C 
ATOM     15  C18 <0> d   1      35.856   4.705  30.797  0.00  0.00    -0.016 C 
ATOM     16  C19 <0> d   1      35.408   5.658  29.686  0.00  0.00     0.020 C 
ATOM     17  C20 <0> d   1      34.590   4.028  31.335  0.00  0.00     0.002 C 
ATOM     18  C22 <0> d   1      33.621   5.100  31.826  0.00  0.00     0.007 C 
ATOM     19  C23 <0> d   1      32.279   4.494  32.266  0.00  0.00     0.013 C 
ATOM     20  C24 <0> d   1      31.715   3.688  31.102  0.00  0.00    -0.009 C 
ATOM     21  C25 <0> d   1      31.633   4.568  29.853  0.00  0.00     0.018 C 
ENDROOT
BRANCH   2  22
ATOM     22  O3  <0> d   1      29.300   3.783  30.896  0.00  0.00    -0.389 OA
ATOM     23  H29 <0> d   1      29.426   4.726  31.067  0.00  0.00     0.210 HD
ENDBRANCH   2  22
TORSDOF 1
ENDMDL
MODEL 44
REMARK CAVERDOCK RESULT:      10.0      0.000      0.000
REMARK CAVERDOCK CONSTRAINTS:       0.0      0.0      0.0      0.0
REMARK CAVERDOCK TUNNEL: 43     10.0      2.4     44.3
REMARK  1 active torsions:
REMARK  status: ('A' for Active; 'I' for Inactive)
REMARK    1  A    between atoms: C2_2  and  O3_3 
ROOT
ATOM      1  C1  <0> d   1      29.995   2.589  32.893  0.00  0.00     0.046 C 
ATOM      2  C2  <0> d   1      30.123   2.924  31.407  0.00  0.00     0.062 C 
ATOM      3  C4  <0> d   1      30.176   1.624  30.565  0.00  0.00     0.038 C 
ATOM      4  C5  <0> d   1      31.581   1.588  29.903  0.00  0.00     0.009 C 
ATOM      5  C6  <0> d   1      32.423   2.465  30.837  0.00  0.00     0.001 C 
ATOM      6  C8  <0> d   1      33.683   3.055  30.229  0.00  0.00    -0.004 C 
ATOM      7  C10 <0> d   1      34.652   1.929  29.853  0.00  0.00     0.010 C 
ATOM      8  C11 <0> d   1      35.885   2.534  29.179  0.00  0.00     0.035 C 
ATOM      9  C12 <0> d   1      36.487   3.576  30.104  0.00  0.00    -0.068 C 
ATOM     10  C13 <0> d   1      37.800   3.522  30.327  0.00  0.00     0.053 C 
ATOM     11  C14 <0> d   1      38.438   4.514  31.200  0.00  0.00     0.149 C 
ATOM     12  O15 <0> d   1      39.508   4.303  31.731  0.00  0.00    -0.293 OA
ATOM     13  C16 <0> d   1      37.688   5.816  31.404  0.00  0.00     0.084 C 
ATOM     14  C17 <0> d   1      36.249   5.463  31.774  0.00  0.00     0.022 C 
ATOM     15  C18 <0> d   1      35.586   4.612  30.705  0.00  0.00    -0.016 C 
ATOM     16  C19 <0> d   1      35.118   5.541  29.584  0.00  0.00     0.020 C 
ATOM     17  C20 <0> d   1      34.330   3.957  31.290  0.00  0.00     0.002 C 
ATOM     18  C22 <0> d   1      33.381   5.047  31.780  0.00  0.00     0.007 C 
ATOM     19  C23 <0> d   1      32.046   4.462  32.267  0.00  0.00     0.013 C 
ATOM     20  C24 <0> d   1      31.447   3.633  31.137  0.00  0.00    -0.009 C 
ATOM     21  C25 <0> d   1      31.340   4.485  29.869  0.00  0.00     0.018 C 
ENDROOT
BRANCH   2  22
ATOM     22  O3  <0> d   1      29.029   3.742  30.988  0.00  0.00    -0.389 OA
ATOM     23  H29 <0> d   1      28.754   3.594  30.072  0.00  0.00     0.210 HD
ENDBRANCH   2  22
TORSDOF 1
ENDMDL
MODEL 45
REMARK CAVERDOCK RESULT:      10.3      0.000      0.000
REMARK CAVERDOCK CONSTRAINTS:       0.0      0.0      0.0      0.0
REMARK CAVERDOCK TUNNEL: 44     10.3      2.4     45.1
REMARK  1 active torsions:
REMARK  status: ('A' for Active; 'I' for Inactive)
REMARK    1  A    between atoms: C2_2  and  O3_3 
ROOT
ATOM      1  C1  <0> d   1      29.773   2.460  32.788  0.00  0.00     0.046 C 
ATOM      2  C2  <0> d   1      29.913   2.816  31.307  0.00  0.00     0.062 C 
ATOM      3  C4  <0> d   1      30.001   1.527  30.451  0.00  0.00     0.038 C 
ATOM      4  C5  <0> d   1      31.413   1.527  29.805  0.00  0.00     0.009 C 
ATOM      5  C6  <0> d   1      32.227   2.409  30.759  0.00  0.00     0.001 C 
ATOM      6  C8  <0> d   1      33.482   3.031  30.173  0.00  0.00    -0.004 C 
ATOM      7  C10 <0> d   1      34.478   1.929  29.796  0.00  0.00     0.010 C 
ATOM      8  C11 <0> d   1      35.706   2.566  29.144  0.00  0.00     0.035 C 
ATOM      9  C12 <0> d   1      36.277   3.609  30.088  0.00  0.00    -0.068 C 
ATOM     10  C13 <0> d   1      37.587   3.578  30.326  0.00  0.00     0.053 C 
ATOM     11  C14 <0> d   1      38.195   4.572  31.218  0.00  0.00     0.149 C 
ATOM     12  O15 <0> d   1      39.264   4.375  31.759  0.00  0.00    -0.293 OA
ATOM     13  C16 <0> d   1      37.418   5.856  31.428  0.00  0.00     0.084 C 
ATOM     14  C17 <0> d   1      35.982   5.470  31.777  0.00  0.00     0.022 C 
ATOM     15  C18 <0> d   1      35.349   4.619  30.691  0.00  0.00    -0.016 C 
ATOM     16  C19 <0> d   1      34.875   5.552  29.575  0.00  0.00     0.020 C 
ATOM     17  C20 <0> d   1      34.099   3.933  31.253  0.00  0.00     0.002 C 
ATOM     18  C22 <0> d   1      33.123   4.998  31.744  0.00  0.00     0.007 C 
ATOM     19  C23 <0> d   1      31.794   4.381  32.208  0.00  0.00     0.013 C 
ATOM     20  C24 <0> d   1      31.225   3.554  31.061  0.00  0.00    -0.009 C 
ATOM     21  C25 <0> d   1      31.116   4.419  29.803  0.00  0.00     0.018 C 
ENDROOT
BRANCH   2  22
ATOM     22  O3  <0> d   1      28.807   3.617  30.885  0.00  0.00    -0.389 OA
ATOM     23  H29 <0> d   1      28.307   3.242  30.147  0.00  0.00     0.210 HD
ENDBRANCH   2  22
TORSDOF 1
ENDMDL
MODEL 46
REMARK CAVERDOCK RESULT:      10.7      0.000      0.000
REMARK CAVERDOCK CONSTRAINTS:       0.0      0.0      0.0      0.0
REMARK CAVERDOCK TUNNEL: 45     10.7      2.3     46.5
REMARK  1 active torsions:
REMARK  status: ('A' for Active; 'I' for Inactive)
REMARK    1  A    between atoms: C2_2  and  O3_3 
ROOT
ATOM      1  C1  <0> d   1      29.588   2.411  32.740  0.00  0.00     0.046 C 
ATOM      2  C2  <0> d   1      29.728   2.764  31.259  0.00  0.00     0.062 C 
ATOM      3  C4  <0> d   1      29.811   1.472  30.406  0.00  0.00     0.038 C 
ATOM      4  C5  <0> d   1      31.223   1.466  29.759  0.00  0.00     0.009 C 
ATOM      5  C6  <0> d   1      32.040   2.347  30.711  0.00  0.00     0.001 C 
ATOM      6  C8  <0> d   1      33.298   2.963  30.123  0.00  0.00    -0.004 C 
ATOM      7  C10 <0> d   1      34.289   1.857  29.748  0.00  0.00     0.010 C 
ATOM      8  C11 <0> d   1      35.519   2.489  29.094  0.00  0.00     0.035 C 
ATOM      9  C12 <0> d   1      36.094   3.531  30.035  0.00  0.00    -0.068 C 
ATOM     10  C13 <0> d   1      37.405   3.496  30.273  0.00  0.00     0.053 C 
ATOM     11  C14 <0> d   1      38.017   4.489  31.163  0.00  0.00     0.149 C 
ATOM     12  O15 <0> d   1      39.085   4.290  31.704  0.00  0.00    -0.293 OA
ATOM     13  C16 <0> d   1      37.244   5.777  31.371  0.00  0.00     0.084 C 
ATOM     14  C17 <0> d   1      35.806   5.397  31.721  0.00  0.00     0.022 C 
ATOM     15  C18 <0> d   1      35.170   4.546  30.636  0.00  0.00    -0.016 C 
ATOM     16  C19 <0> d   1      34.699   5.479  29.519  0.00  0.00     0.020 C 
ATOM     17  C20 <0> d   1      33.918   3.865  31.201  0.00  0.00     0.002 C 
ATOM     18  C22 <0> d   1      32.946   4.935  31.690  0.00  0.00     0.007 C 
ATOM     19  C23 <0> d   1      31.615   4.323  32.156  0.00  0.00     0.013 C 
ATOM     20  C24 <0> d   1      31.042   3.496  31.011  0.00  0.00    -0.009 C 
ATOM     21  C25 <0> d   1      30.936   4.359  29.751  0.00  0.00     0.018 C 
ENDROOT
BRANCH   2  22
ATOM     22  O3  <0> d   1      28.625   3.567  30.836  0.00  0.00    -0.389 OA
ATOM     23  H29 <0> d   1      27.908   3.626  31.483  0.00  0.00     0.210 HD
ENDBRANCH   2  22
TORSDOF 1
ENDMDL
MODEL 47
REMARK CAVERDOCK RESULT:      11.6      0.000      0.000
REMARK CAVERDOCK CONSTRAINTS:       0.0      0.0      0.0      0.0
REMARK CAVERDOCK TUNNEL: 46     11.6      2.4     47.6
REMARK  1 active torsions:
REMARK  status: ('A' for Active; 'I' for Inactive)
REMARK    1  A    between atoms: C2_2  and  O3_3 
ROOT
ATOM      1  C1  <0> d   1      29.452   2.159  32.862  0.00  0.00     0.046 C 
ATOM      2  C2  <0> d   1      29.527   2.609  31.402  0.00  0.00     0.062 C 
ATOM      3  C4  <0> d   1      29.588   1.378  30.464  0.00  0.00     0.038 C 
ATOM      4  C5  <0> d   1      30.972   1.432  29.761  0.00  0.00     0.009 C 
ATOM      5  C6  <0> d   1      31.819   2.259  30.735  0.00  0.00     0.001 C 
ATOM      6  C8  <0> d   1      33.045   2.929  30.139  0.00  0.00    -0.004 C 
ATOM      7  C10 <0> d   1      34.031   1.863  29.652  0.00  0.00     0.010 C 
ATOM      8  C11 <0> d   1      35.227   2.552  28.991  0.00  0.00     0.035 C 
ATOM      9  C12 <0> d   1      35.829   3.538  29.975  0.00  0.00    -0.068 C 
ATOM     10  C13 <0> d   1      37.148   3.504  30.157  0.00  0.00     0.053 C 
ATOM     11  C14 <0> d   1      37.786   4.445  31.084  0.00  0.00     0.149 C 
ATOM     12  O15 <0> d   1      38.878   4.225  31.567  0.00  0.00    -0.293 OA
ATOM     13  C16 <0> d   1      37.010   5.706  31.408  0.00  0.00     0.084 C 
ATOM     14  C17 <0> d   1      35.592   5.286  31.790  0.00  0.00     0.022 C 
ATOM     15  C18 <0> d   1      34.920   4.499  30.679  0.00  0.00    -0.016 C 
ATOM     16  C19 <0> d   1      34.394   5.496  29.644  0.00  0.00     0.020 C 
ATOM     17  C20 <0> d   1      33.699   3.767  31.247  0.00  0.00     0.002 C 
ATOM     18  C22 <0> d   1      32.737   4.789  31.844  0.00  0.00     0.007 C 
ATOM     19  C23 <0> d   1      31.433   4.132  32.323  0.00  0.00     0.013 C 
ATOM     20  C24 <0> d   1      30.822   3.374  31.150  0.00  0.00    -0.009 C 
ATOM     21  C25 <0> d   1      30.655   4.315  29.955  0.00  0.00     0.018 C 
ENDROOT
BRANCH   2  22
ATOM     22  O3  <0> d   1      28.399   3.425  31.078  0.00  0.00    -0.389 OA
ATOM     23  H29 <0> d   1      27.642   2.931  30.732  0.00  0.00     0.210 HD
ENDBRANCH   2  22
TORSDOF 1
ENDMDL
MODEL 48
REMARK CAVERDOCK RESULT:      12.0      0.000      0.000
REMARK CAVERDOCK CONSTRAINTS:       0.0      0.0      0.0      0.0
REMARK CAVERDOCK TUNNEL: 47     12.0      2.4     48.1
REMARK  1 active torsions:
REMARK  status: ('A' for Active; 'I' for Inactive)
REMARK    1  A    between atoms: C2_2  and  O3_3 
ROOT
ATOM      1  C1  <0> d   1      28.509   4.088  30.329  0.00  0.00     0.046 C 
ATOM      2  C2  <0> d   1      29.218   2.829  30.829  0.00  0.00     0.062 C 
ATOM      3  C4  <0> d   1      28.987   2.652  32.352  0.00  0.00     0.038 C 
ATOM      4  C5  <0> d   1      30.381   2.788  33.023  0.00  0.00     0.009 C 
ATOM      5  C6  <0> d   1      31.174   3.613  32.003  0.00  0.00     0.001 C 
ATOM      6  C8  <0> d   1      32.686   3.496  32.094  0.00  0.00    -0.004 C 
ATOM      7  C10 <0> d   1      33.169   4.058  33.434  0.00  0.00     0.010 C 
ATOM      8  C11 <0> d   1      34.683   3.870  33.540  0.00  0.00     0.035 C 
ATOM      9  C12 <0> d   1      35.342   4.514  32.334  0.00  0.00    -0.068 C 
ATOM     10  C13 <0> d   1      36.375   5.327  32.553  0.00  0.00     0.053 C 
ATOM     11  C14 <0> d   1      37.061   5.964  31.423  0.00  0.00     0.149 C 
ATOM     12  O15 <0> d   1      37.726   6.969  31.564  0.00  0.00    -0.293 OA
ATOM     13  C16 <0> d   1      36.892   5.302  30.070  0.00  0.00     0.084 C 
ATOM     14  C17 <0> d   1      35.398   5.057  29.863  0.00  0.00     0.022 C 
ATOM     15  C18 <0> d   1      34.811   4.199  30.969  0.00  0.00    -0.016 C 
ATOM     16  C19 <0> d   1      35.140   2.737  30.659  0.00  0.00     0.020 C 
ATOM     17  C20 <0> d   1      33.283   4.322  30.945  0.00  0.00     0.002 C 
ATOM     18  C22 <0> d   1      32.768   3.874  29.581  0.00  0.00     0.007 C 
ATOM     19  C23 <0> d   1      31.232   3.857  29.531  0.00  0.00     0.013 C 
ATOM     20  C24 <0> d   1      30.727   2.970  30.663  0.00  0.00    -0.009 C 
ATOM     21  C25 <0> d   1      31.380   1.589  30.571  0.00  0.00     0.018 C 
ENDROOT
BRANCH   2  22
ATOM     22  O3  <0> d   1      28.747   1.681  30.120  0.00  0.00    -0.389 OA
ATOM     23  H29 <0> d   1      28.101   1.883  29.429  0.00  0.00     0.210 HD
ENDBRANCH   2  22
TORSDOF 1
ENDMDL
MODEL 49
REMARK CAVERDOCK RESULT:      10.3      0.000      0.000
REMARK CAVERDOCK CONSTRAINTS:       0.2      0.0      0.0      0.0
REMARK CAVERDOCK TUNNEL: 48     10.3      2.4     49.7
REMARK  1 active torsions:
REMARK  status: ('A' for Active; 'I' for Inactive)
REMARK    1  A    between atoms: C2_2  and  O3_3 
ROOT
ATOM      1  C1  <0> d   1      28.262   4.017  30.634  0.00  0.00     0.046 C 
ATOM      2  C2  <0> d   1      28.994   2.745  31.063  0.00  0.00     0.062 C 
ATOM      3  C4  <0> d   1      28.845   2.529  32.591  0.00  0.00     0.038 C 
ATOM      4  C5  <0> d   1      30.273   2.646  33.190  0.00  0.00     0.009 C 
ATOM      5  C6  <0> d   1      31.013   3.496  32.151  0.00  0.00     0.001 C 
ATOM      6  C8  <0> d   1      32.527   3.375  32.157  0.00  0.00    -0.004 C 
ATOM      7  C10 <0> d   1      33.082   3.902  33.484  0.00  0.00     0.010 C 
ATOM      8  C11 <0> d   1      34.599   3.710  33.504  0.00  0.00     0.035 C 
ATOM      9  C12 <0> d   1      35.194   4.385  32.282  0.00  0.00    -0.068 C 
ATOM     10  C13 <0> d   1      36.239   5.190  32.466  0.00  0.00     0.053 C 
ATOM     11  C14 <0> d   1      36.865   5.856  31.318  0.00  0.00     0.149 C 
ATOM     12  O15 <0> d   1      37.540   6.856  31.449  0.00  0.00    -0.293 OA
ATOM     13  C16 <0> d   1      36.622   5.230  29.959  0.00  0.00     0.084 C 
ATOM     14  C17 <0> d   1      35.119   4.991  29.826  0.00  0.00     0.022 C 
ATOM     15  C18 <0> d   1      34.590   4.105  30.939  0.00  0.00    -0.016 C 
ATOM     16  C19 <0> d   1      34.899   2.652  30.574  0.00  0.00     0.020 C 
ATOM     17  C20 <0> d   1      33.064   4.231  31.000  0.00  0.00     0.002 C 
ATOM     18  C22 <0> d   1      32.475   3.819  29.654  0.00  0.00     0.007 C 
ATOM     19  C23 <0> d   1      30.938   3.804  29.686  0.00  0.00     0.013 C 
ATOM     20  C24 <0> d   1      30.493   2.889  30.821  0.00  0.00    -0.009 C 
ATOM     21  C25 <0> d   1      31.136   1.510  30.658  0.00  0.00     0.018 C 
ENDROOT
BRANCH   2  22
ATOM     22  O3  <0> d   1      28.483   1.617  30.351  0.00  0.00    -0.389 OA
ATOM     23  H29 <0> d   1      27.947   1.847  29.580  0.00  0.00     0.210 HD
ENDBRANCH   2  22
TORSDOF 1
ENDMDL
MODEL 50
REMARK CAVERDOCK RESULT:       8.9      0.000      0.000
REMARK CAVERDOCK CONSTRAINTS:       0.2      0.0      0.0      0.0
REMARK CAVERDOCK TUNNEL: 49      8.9      2.3     50.3
REMARK  1 active torsions:
REMARK  status: ('A' for Active; 'I' for Inactive)
REMARK    1  A    between atoms: C2_2  and  O3_3 
ROOT
ATOM      1  C1  <0> d   1      28.133   3.999  30.266  0.00  0.00     0.046 C 
ATOM      2  C2  <0> d   1      28.831   2.728  30.751  0.00  0.00     0.062 C 
ATOM      3  C4  <0> d   1      28.589   2.529  32.269  0.00  0.00     0.038 C 
ATOM      4  C5  <0> d   1      29.979   2.646  32.953  0.00  0.00     0.009 C 
ATOM      5  C6  <0> d   1      30.784   3.482  31.952  0.00  0.00     0.001 C 
ATOM      6  C8  <0> d   1      32.294   3.356  32.051  0.00  0.00    -0.004 C 
ATOM      7  C10 <0> d   1      32.770   3.894  33.404  0.00  0.00     0.010 C 
ATOM      8  C11 <0> d   1      34.283   3.696  33.518  0.00  0.00     0.035 C 
ATOM      9  C12 <0> d   1      34.954   4.355  32.327  0.00  0.00    -0.068 C 
ATOM     10  C13 <0> d   1      35.990   5.158  32.566  0.00  0.00     0.053 C 
ATOM     11  C14 <0> d   1      36.687   5.810  31.452  0.00  0.00     0.149 C 
ATOM     12  O15 <0> d   1      37.357   6.809  31.614  0.00  0.00    -0.293 OA
ATOM     13  C16 <0> d   1      36.524   5.171  30.087  0.00  0.00     0.084 C 
ATOM     14  C17 <0> d   1      35.031   4.937  29.865  0.00  0.00     0.022 C 
ATOM     15  C18 <0> d   1      34.431   4.064  30.953  0.00  0.00    -0.016 C 
ATOM     16  C19 <0> d   1      34.754   2.606  30.623  0.00  0.00     0.020 C 
ATOM     17  C20 <0> d   1      32.904   4.197  30.920  0.00  0.00     0.002 C 
ATOM     18  C22 <0> d   1      32.396   3.773  29.545  0.00  0.00     0.007 C 
ATOM     19  C23 <0> d   1      30.861   3.766  29.484  0.00  0.00     0.013 C 
ATOM     20  C24 <0> d   1      30.343   2.864  30.598  0.00  0.00    -0.009 C 
ATOM     21  C25 <0> d   1      30.988   1.481  30.489  0.00  0.00     0.018 C 
ENDROOT
BRANCH   2  22
ATOM     22  O3  <0> d   1      28.359   1.595  30.020  0.00  0.00    -0.389 OA
ATOM     23  H29 <0> d   1      27.714   1.057  30.500  0.00  0.00     0.210 HD
ENDBRANCH   2  22
TORSDOF 1
ENDMDL
MODEL 51
REMARK CAVERDOCK RESULT:       7.6      0.000      0.000
REMARK CAVERDOCK CONSTRAINTS:       0.0      0.0      0.0      0.0
REMARK CAVERDOCK TUNNEL: 50      7.6      2.3     51.4
REMARK  1 active torsions:
REMARK  status: ('A' for Active; 'I' for Inactive)
REMARK    1  A    between atoms: C2_2  and  O3_3 
ROOT
ATOM      1  C1  <0> d   1      27.919   3.737  30.398  0.00  0.00     0.046 C 
ATOM      2  C2  <0> d   1      28.659   2.494  30.893  0.00  0.00     0.062 C 
ATOM      3  C4  <0> d   1      28.450   2.317  32.419  0.00  0.00     0.038 C 
ATOM      4  C5  <0> d   1      29.849   2.483  33.073  0.00  0.00     0.009 C 
ATOM      5  C6  <0> d   1      30.613   3.320  32.042  0.00  0.00     0.001 C 
ATOM      6  C8  <0> d   1      32.128   3.234  32.115  0.00  0.00    -0.004 C 
ATOM      7  C10 <0> d   1      32.615   3.810  33.449  0.00  0.00     0.010 C 
ATOM      8  C11 <0> d   1      34.134   3.652  33.537  0.00  0.00     0.035 C 
ATOM      9  C12 <0> d   1      34.766   4.306  32.322  0.00  0.00    -0.068 C 
ATOM     10  C13 <0> d   1      35.785   5.139  32.526  0.00  0.00     0.053 C 
ATOM     11  C14 <0> d   1      36.444   5.787  31.386  0.00  0.00     0.149 C 
ATOM     12  O15 <0> d   1      37.091   6.806  31.517  0.00  0.00    -0.293 OA
ATOM     13  C16 <0> d   1      36.273   5.118  30.037  0.00  0.00     0.084 C 
ATOM     14  C17 <0> d   1      34.782   4.842  29.848  0.00  0.00     0.022 C 
ATOM     15  C18 <0> d   1      34.225   3.976  30.964  0.00  0.00    -0.016 C 
ATOM     16  C19 <0> d   1      34.580   2.520  30.654  0.00  0.00     0.020 C 
ATOM     17  C20 <0> d   1      32.695   4.069  30.957  0.00  0.00     0.002 C 
ATOM     18  C22 <0> d   1      32.173   3.606  29.600  0.00  0.00     0.007 C 
ATOM     19  C23 <0> d   1      30.637   3.558  29.568  0.00  0.00     0.013 C 
ATOM     20  C24 <0> d   1      30.164   2.665  30.709  0.00  0.00    -0.009 C 
ATOM     21  C25 <0> d   1      30.842   1.297  30.613  0.00  0.00     0.018 C 
ENDROOT
BRANCH   2  22
ATOM     22  O3  <0> d   1      28.203   1.335  30.192  0.00  0.00    -0.389 OA
ATOM     23  H29 <0> d   1      28.900   0.696  29.991  0.00  0.00     0.210 HD
ENDBRANCH   2  22
TORSDOF 1
ENDMDL
MODEL 52
REMARK CAVERDOCK RESULT:       6.9      0.000      0.000
REMARK CAVERDOCK CONSTRAINTS:       0.0      0.0      0.0      0.0
REMARK CAVERDOCK TUNNEL: 51      6.9      2.3     52.2
REMARK  1 active torsions:
REMARK  status: ('A' for Active; 'I' for Inactive)
REMARK    1  A    between atoms: C2_2  and  O3_3 
ROOT
ATOM      1  C1  <0> d   1      27.823   3.677  30.198  0.00  0.00     0.046 C 
ATOM      2  C2  <0> d   1      28.518   2.452  30.794  0.00  0.00     0.062 C 
ATOM      3  C4  <0> d   1      28.251   2.373  32.319  0.00  0.00     0.038 C 
ATOM      4  C5  <0> d   1      29.628   2.552  33.014  0.00  0.00     0.009 C 
ATOM      5  C6  <0> d   1      30.447   3.310  31.963  0.00  0.00     0.001 C 
ATOM      6  C8  <0> d   1      31.956   3.200  32.097  0.00  0.00    -0.004 C 
ATOM      7  C10 <0> d   1      32.407   3.847  33.411  0.00  0.00     0.010 C 
ATOM      8  C11 <0> d   1      33.918   3.666  33.564  0.00  0.00     0.035 C 
ATOM      9  C12 <0> d   1      34.606   4.232  32.336  0.00  0.00    -0.068 C 
ATOM     10  C13 <0> d   1      35.635   5.057  32.528  0.00  0.00     0.053 C 
ATOM     11  C14 <0> d   1      36.348   5.622  31.376  0.00  0.00     0.149 C 
ATOM     12  O15 <0> d   1      37.011   6.634  31.469  0.00  0.00    -0.293 OA
ATOM     13  C16 <0> d   1      36.211   4.875  30.064  0.00  0.00     0.084 C 
ATOM     14  C17 <0> d   1      34.723   4.616  29.837  0.00  0.00     0.022 C 
ATOM     15  C18 <0> d   1      34.108   3.830  30.982  0.00  0.00    -0.016 C 
ATOM     16  C19 <0> d   1      34.443   2.352  30.774  0.00  0.00     0.020 C 
ATOM     17  C20 <0> d   1      32.582   3.952  30.913  0.00  0.00     0.002 C 
ATOM     18  C22 <0> d   1      32.098   3.417  29.568  0.00  0.00     0.007 C 
ATOM     19  C23 <0> d   1      30.564   3.396  29.482  0.00  0.00     0.013 C 
ATOM     20  C24 <0> d   1      30.031   2.584  30.656  0.00  0.00    -0.009 C 
ATOM     21  C25 <0> d   1      30.684   1.199  30.668  0.00  0.00     0.018 C 
ENDROOT
BRANCH   2  22
ATOM     22  O3  <0> d   1      28.063   1.262  30.149  0.00  0.00    -0.389 OA
ATOM     23  H29 <0> d   1      27.956   0.507  30.743  0.00  0.00     0.210 HD
ENDBRANCH   2  22
TORSDOF 1
ENDMDL
MODEL 53
REMARK CAVERDOCK RESULT:       6.4      0.000      0.000
REMARK CAVERDOCK CONSTRAINTS:       0.0      0.0      0.0      0.0
REMARK CAVERDOCK TUNNEL: 52      6.4      2.3     53.2
REMARK  1 active torsions:
REMARK  status: ('A' for Active; 'I' for Inactive)
REMARK    1  A    between atoms: C2_2  and  O3_3 
ROOT
ATOM      1  C1  <0> d   1      27.430   3.976  30.872  0.00  0.00     0.046 C 
ATOM      2  C2  <0> d   1      28.131   2.666  31.231  0.00  0.00     0.062 C 
ATOM      3  C4  <0> d   1      28.016   2.394  32.752  0.00  0.00     0.038 C 
ATOM      4  C5  <0> d   1      29.462   2.443  33.316  0.00  0.00     0.009 C 
ATOM      5  C6  <0> d   1      30.201   3.310  32.291  0.00  0.00     0.001 C 
ATOM      6  C8  <0> d   1      31.710   3.143  32.251  0.00  0.00    -0.004 C 
ATOM      7  C10 <0> d   1      32.316   3.599  33.581  0.00  0.00     0.010 C 
ATOM      8  C11 <0> d   1      33.827   3.359  33.552  0.00  0.00     0.035 C 
ATOM      9  C12 <0> d   1      34.411   4.063  32.341  0.00  0.00    -0.068 C 
ATOM     10  C13 <0> d   1      35.486   4.828  32.527  0.00  0.00     0.053 C 
ATOM     11  C14 <0> d   1      36.102   5.519  31.389  0.00  0.00     0.149 C 
ATOM     12  O15 <0> d   1      36.811   6.492  31.541  0.00  0.00    -0.293 OA
ATOM     13  C16 <0> d   1      35.804   4.955  30.014  0.00  0.00     0.084 C 
ATOM     14  C17 <0> d   1      34.291   4.769  29.913  0.00  0.00     0.022 C 
ATOM     15  C18 <0> d   1      33.763   3.856  31.006  0.00  0.00    -0.016 C 
ATOM     16  C19 <0> d   1      34.015   2.409  30.576  0.00  0.00     0.020 C 
ATOM     17  C20 <0> d   1      32.243   4.026  31.113  0.00  0.00     0.002 C 
ATOM     18  C22 <0> d   1      31.606   3.686  29.769  0.00  0.00     0.007 C 
ATOM     19  C23 <0> d   1      30.072   3.718  29.843  0.00  0.00     0.013 C 
ATOM     20  C24 <0> d   1      29.627   2.773  30.953  0.00  0.00    -0.009 C 
ATOM     21  C25 <0> d   1      30.221   1.382  30.719  0.00  0.00     0.018 C 
ENDROOT
BRANCH   2  22
ATOM     22  O3  <0> d   1      27.566   1.583  30.489  0.00  0.00    -0.389 OA
ATOM     23  H29 <0> d   1      28.050   1.364  29.681  0.00  0.00     0.210 HD
ENDBRANCH   2  22
TORSDOF 1
ENDMDL
MODEL 54
REMARK CAVERDOCK RESULT:       5.9      0.000      0.000
REMARK CAVERDOCK CONSTRAINTS:       0.0      0.0      0.0      0.0
REMARK CAVERDOCK TUNNEL: 53      5.9      2.3     54.5
REMARK  1 active torsions:
REMARK  status: ('A' for Active; 'I' for Inactive)
REMARK    1  A    between atoms: C2_2  and  O3_3 
ROOT
ATOM      1  C1  <0> d   1      27.461   3.305  30.043  0.00  0.00     0.046 C 
ATOM      2  C2  <0> d   1      28.167   2.098  30.664  0.00  0.00     0.062 C 
ATOM      3  C4  <0> d   1      27.845   2.008  32.177  0.00  0.00     0.038 C 
ATOM      4  C5  <0> d   1      29.190   2.224  32.924  0.00  0.00     0.009 C 
ATOM      5  C6  <0> d   1      30.026   3.006  31.905  0.00  0.00     0.001 C 
ATOM      6  C8  <0> d   1      31.531   2.937  32.096  0.00  0.00    -0.004 C 
ATOM      7  C10 <0> d   1      31.914   3.593  33.426  0.00  0.00     0.010 C 
ATOM      8  C11 <0> d   1      33.423   3.454  33.637  0.00  0.00     0.035 C 
ATOM      9  C12 <0> d   1      34.141   4.042  32.436  0.00  0.00    -0.068 C 
ATOM     10  C13 <0> d   1      35.139   4.895  32.667  0.00  0.00     0.053 C 
ATOM     11  C14 <0> d   1      35.879   5.481  31.544  0.00  0.00     0.149 C 
ATOM     12  O15 <0> d   1      36.510   6.511  31.663  0.00  0.00    -0.293 OA
ATOM     13  C16 <0> d   1      35.812   4.734  30.227  0.00  0.00     0.084 C 
ATOM     14  C17 <0> d   1      34.341   4.435  29.944  0.00  0.00     0.022 C 
ATOM     15  C18 <0> d   1      33.705   3.629  31.063  0.00  0.00    -0.016 C 
ATOM     16  C19 <0> d   1      34.089   2.161  30.866  0.00  0.00     0.020 C 
ATOM     17  C20 <0> d   1      32.180   3.709  30.937  0.00  0.00     0.002 C 
ATOM     18  C22 <0> d   1      31.763   3.164  29.574  0.00  0.00     0.007 C 
ATOM     19  C23 <0> d   1      30.234   3.101  29.431  0.00  0.00     0.013 C 
ATOM     20  C24 <0> d   1      29.680   2.272  30.583  0.00  0.00    -0.009 C 
ATOM     21  C25 <0> d   1      30.370   0.906  30.618  0.00  0.00     0.018 C 
ENDROOT
BRANCH   2  22
ATOM     22  O3  <0> d   1      27.769   0.897  30.000  0.00  0.00    -0.389 OA
ATOM     23  H29 <0> d   1      27.136   1.035  29.282  0.00  0.00     0.210 HD
ENDBRANCH   2  22
TORSDOF 1
ENDMDL
MODEL 55
REMARK CAVERDOCK RESULT:       5.6      0.000      0.000
REMARK CAVERDOCK CONSTRAINTS:       0.0      0.0      0.0      0.0
REMARK CAVERDOCK TUNNEL: 54      5.6      2.2     55.2
REMARK  1 active torsions:
REMARK  status: ('A' for Active; 'I' for Inactive)
REMARK    1  A    between atoms: C2_2  and  O3_3 
ROOT
ATOM      1  C1  <0> d   1      27.100   3.515  30.753  0.00  0.00     0.046 C 
ATOM      2  C2  <0> d   1      27.836   2.253  31.205  0.00  0.00     0.062 C 
ATOM      3  C4  <0> d   1      27.695   2.070  32.738  0.00  0.00     0.038 C 
ATOM      4  C5  <0> d   1      29.126   2.204  33.328  0.00  0.00     0.009 C 
ATOM      5  C6  <0> d   1      29.858   3.033  32.267  0.00  0.00     0.001 C 
ATOM      6  C8  <0> d   1      31.372   2.916  32.269  0.00  0.00    -0.004 C 
ATOM      7  C10 <0> d   1      31.932   3.473  33.582  0.00  0.00     0.010 C 
ATOM      8  C11 <0> d   1      33.450   3.285  33.599  0.00  0.00     0.035 C 
ATOM      9  C12 <0> d   1      34.038   3.934  32.360  0.00  0.00    -0.068 C 
ATOM     10  C13 <0> d   1      35.082   4.746  32.522  0.00  0.00     0.053 C 
ATOM     11  C14 <0> d   1      35.700   5.389  31.357  0.00  0.00     0.149 C 
ATOM     12  O15 <0> d   1      36.373   6.394  31.464  0.00  0.00    -0.293 OA
ATOM     13  C16 <0> d   1      35.453   4.733  30.013  0.00  0.00     0.084 C 
ATOM     14  C17 <0> d   1      33.950   4.488  29.892  0.00  0.00     0.022 C 
ATOM     15  C18 <0> d   1      33.428   3.625  31.026  0.00  0.00    -0.016 C 
ATOM     16  C19 <0> d   1      33.739   2.165  30.691  0.00  0.00     0.020 C 
ATOM     17  C20 <0> d   1      31.902   3.748  31.092  0.00  0.00     0.002 C 
ATOM     18  C22 <0> d   1      31.308   3.305  29.758  0.00  0.00     0.007 C 
ATOM     19  C23 <0> d   1      29.772   3.288  29.797  0.00  0.00     0.013 C 
ATOM     20  C24 <0> d   1      29.334   2.396  30.953  0.00  0.00    -0.009 C 
ATOM     21  C25 <0> d   1      29.980   1.015  30.817  0.00  0.00     0.018 C 
ENDROOT
BRANCH   2  22
ATOM     22  O3  <0> d   1      27.325   1.109  30.520  0.00  0.00    -0.389 OA
ATOM     23  H29 <0> d   1      26.628   0.641  30.999  0.00  0.00     0.210 HD
ENDBRANCH   2  22
TORSDOF 1
ENDMDL
MODEL 56
REMARK CAVERDOCK RESULT:       5.3      0.000      0.000
REMARK CAVERDOCK CONSTRAINTS:       0.0      0.0      0.0      0.0
REMARK CAVERDOCK TUNNEL: 55      5.3      2.2     56.1
REMARK  1 active torsions:
REMARK  status: ('A' for Active; 'I' for Inactive)
REMARK    1  A    between atoms: C2_2  and  O3_3 
ROOT
ATOM      1  C1  <0> d   1      26.917   3.321  30.540  0.00  0.00     0.046 C 
ATOM      2  C2  <0> d   1      27.648   2.070  31.028  0.00  0.00     0.062 C 
ATOM      3  C4  <0> d   1      27.440   1.889  32.554  0.00  0.00     0.038 C 
ATOM      4  C5  <0> d   1      28.841   2.041  33.207  0.00  0.00     0.009 C 
ATOM      5  C6  <0> d   1      29.610   2.876  32.178  0.00  0.00     0.001 C 
ATOM      6  C8  <0> d   1      31.124   2.778  32.248  0.00  0.00    -0.004 C 
ATOM      7  C10 <0> d   1      31.618   3.345  33.583  0.00  0.00     0.010 C 
ATOM      8  C11 <0> d   1      33.136   3.175  33.668  0.00  0.00     0.035 C 
ATOM      9  C12 <0> d   1      33.770   3.829  32.455  0.00  0.00    -0.068 C 
ATOM     10  C13 <0> d   1      34.796   4.654  32.661  0.00  0.00     0.053 C 
ATOM     11  C14 <0> d   1      35.459   5.302  31.523  0.00  0.00     0.149 C 
ATOM     12  O15 <0> d   1      36.114   6.314  31.657  0.00  0.00    -0.293 OA
ATOM     13  C16 <0> d   1      35.280   4.639  30.171  0.00  0.00     0.084 C 
ATOM     14  C17 <0> d   1      33.787   4.376  29.983  0.00  0.00     0.022 C 
ATOM     15  C18 <0> d   1      33.225   3.509  31.096  0.00  0.00    -0.016 C 
ATOM     16  C19 <0> d   1      33.568   2.052  30.780  0.00  0.00     0.020 C 
ATOM     17  C20 <0> d   1      31.696   3.614  31.093  0.00  0.00     0.002 C 
ATOM     18  C22 <0> d   1      31.168   3.161  29.735  0.00  0.00     0.007 C 
ATOM     19  C23 <0> d   1      29.632   3.125  29.705  0.00  0.00     0.013 C 
ATOM     20  C24 <0> d   1      29.153   2.231  30.843  0.00  0.00    -0.009 C 
ATOM     21  C25 <0> d   1      29.821   0.857  30.740  0.00  0.00     0.018 C 
ENDROOT
BRANCH   2  22
ATOM     22  O3  <0> d   1      27.181   0.918  30.324  0.00  0.00    -0.389 OA
ATOM     23  H29 <0> d   1      27.888   0.361  29.967  0.00  0.00     0.210 HD
ENDBRANCH   2  22
TORSDOF 1
ENDMDL
MODEL 57
REMARK CAVERDOCK RESULT:       5.2      0.000      0.000
REMARK CAVERDOCK CONSTRAINTS:       0.0      0.0      0.0      0.0
REMARK CAVERDOCK TUNNEL: 56      5.2      2.2     57.3
REMARK  1 active torsions:
REMARK  status: ('A' for Active; 'I' for Inactive)
REMARK    1  A    between atoms: C2_2  and  O3_3 
ROOT
ATOM      1  C1  <0> d   1      26.808   2.937  30.390  0.00  0.00     0.046 C 
ATOM      2  C2  <0> d   1      27.557   1.724  30.945  0.00  0.00     0.062 C 
ATOM      3  C4  <0> d   1      27.285   1.573  32.463  0.00  0.00     0.038 C 
ATOM      4  C5  <0> d   1      28.648   1.791  33.176  0.00  0.00     0.009 C 
ATOM      5  C6  <0> d   1      29.435   2.627  32.161  0.00  0.00     0.001 C 
ATOM      6  C8  <0> d   1      30.947   2.584  32.304  0.00  0.00    -0.004 C 
ATOM      7  C10 <0> d   1      31.358   3.200  33.645  0.00  0.00     0.010 C 
ATOM      8  C11 <0> d   1      32.875   3.086  33.804  0.00  0.00     0.035 C 
ATOM      9  C12 <0> d   1      33.543   3.732  32.604  0.00  0.00    -0.068 C 
ATOM     10  C13 <0> d   1      34.530   4.597  32.836  0.00  0.00     0.053 C 
ATOM     11  C14 <0> d   1      35.222   5.240  31.713  0.00  0.00     0.149 C 
ATOM     12  O15 <0> d   1      35.835   6.278  31.851  0.00  0.00    -0.293 OA
ATOM     13  C16 <0> d   1      35.130   4.539  30.372  0.00  0.00     0.084 C 
ATOM     14  C17 <0> d   1      33.657   4.218  30.123  0.00  0.00     0.022 C 
ATOM     15  C18 <0> d   1      33.073   3.360  31.231  0.00  0.00    -0.016 C 
ATOM     16  C19 <0> d   1      33.480   1.908  30.969  0.00  0.00     0.020 C 
ATOM     17  C20 <0> d   1      31.543   3.410  31.155  0.00  0.00     0.002 C 
ATOM     18  C22 <0> d   1      31.095   2.906  29.786  0.00  0.00     0.007 C 
ATOM     19  C23 <0> d   1      29.564   2.816  29.687  0.00  0.00     0.013 C 
ATOM     20  C24 <0> d   1      29.063   1.933  30.824  0.00  0.00    -0.009 C 
ATOM     21  C25 <0> d   1      29.782   0.582  30.788  0.00  0.00     0.018 C 
ENDROOT
BRANCH   2  22
ATOM     22  O3  <0> d   1      27.164   0.540  30.250  0.00  0.00    -0.389 OA
ATOM     23  H29 <0> d   1      26.400   0.090  30.638  0.00  0.00     0.210 HD
ENDBRANCH   2  22
TORSDOF 1
ENDMDL
MODEL 58
REMARK CAVERDOCK RESULT:       5.0      0.000      0.000
REMARK CAVERDOCK CONSTRAINTS:       0.1      0.0      0.0      0.0
REMARK CAVERDOCK TUNNEL: 57      5.0      2.3     58.1
REMARK  1 active torsions:
REMARK  status: ('A' for Active; 'I' for Inactive)
REMARK    1  A    between atoms: C2_2  and  O3_3 
ROOT
ATOM      1  C1  <0> d   1      26.486   3.137  30.553  0.00  0.00     0.046 C 
ATOM      2  C2  <0> d   1      27.211   1.877  31.027  0.00  0.00     0.062 C 
ATOM      3  C4  <0> d   1      26.951   1.644  32.537  0.00  0.00     0.038 C 
ATOM      4  C5  <0> d   1      28.328   1.785  33.243  0.00  0.00     0.009 C 
ATOM      5  C6  <0> d   1      29.125   2.659  32.270  0.00  0.00     0.001 C 
ATOM      6  C8  <0> d   1      30.636   2.570  32.390  0.00  0.00    -0.004 C 
ATOM      7  C10 <0> d   1      31.078   3.096  33.759  0.00  0.00     0.010 C 
ATOM      8  C11 <0> d   1      32.594   2.935  33.892  0.00  0.00     0.035 C 
ATOM      9  C12 <0> d   1      33.264   3.634  32.724  0.00  0.00    -0.068 C 
ATOM     10  C13 <0> d   1      34.276   4.459  32.993  0.00  0.00     0.053 C 
ATOM     11  C14 <0> d   1      34.971   5.149  31.900  0.00  0.00     0.149 C 
ATOM     12  O15 <0> d   1      35.613   6.161  32.090  0.00  0.00    -0.293 OA
ATOM     13  C16 <0> d   1      34.846   4.530  30.522  0.00  0.00     0.084 C 
ATOM     14  C17 <0> d   1      33.363   4.261  30.274  0.00  0.00     0.022 C 
ATOM     15  C18 <0> d   1      32.770   3.354  31.337  0.00  0.00    -0.016 C 
ATOM     16  C19 <0> d   1      33.136   1.911  30.986  0.00  0.00     0.020 C 
ATOM     17  C20 <0> d   1      31.241   3.447  31.283  0.00  0.00     0.002 C 
ATOM     18  C22 <0> d   1      30.764   3.036  29.893  0.00  0.00     0.007 C 
ATOM     19  C23 <0> d   1      29.230   2.989  29.809  0.00  0.00     0.013 C 
ATOM     20  C24 <0> d   1      28.720   2.054  30.899  0.00  0.00    -0.009 C 
ATOM     21  C25 <0> d   1      29.403   0.690  30.775  0.00  0.00     0.018 C 
ENDROOT
BRANCH   2  22
ATOM     22  O3  <0> d   1      26.779   0.745  30.269  0.00  0.00    -0.389 OA
ATOM     23  H29 <0> d   1      27.340   0.544  29.507  0.00  0.00     0.210 HD
ENDBRANCH   2  22
TORSDOF 1
ENDMDL
MODEL 59
REMARK CAVERDOCK RESULT:       4.9      0.000      0.000
REMARK CAVERDOCK CONSTRAINTS:       0.0      0.0      0.0      0.0
REMARK CAVERDOCK TUNNEL: 58      4.9      2.4     59.5
REMARK  1 active torsions:
REMARK  status: ('A' for Active; 'I' for Inactive)
REMARK    1  A    between atoms: C2_2  and  O3_3 
ROOT
ATOM      1  C1  <0> d   1      26.409   2.810  30.587  0.00  0.00     0.046 C 
ATOM      2  C2  <0> d   1      27.173   1.584  31.086  0.00  0.00     0.062 C 
ATOM      3  C4  <0> d   1      26.926   1.377  32.602  0.00  0.00     0.038 C 
ATOM      4  C5  <0> d   1      28.299   1.578  33.301  0.00  0.00     0.009 C 
ATOM      5  C6  <0> d   1      29.066   2.454  32.304  0.00  0.00     0.001 C 
ATOM      6  C8  <0> d   1      30.580   2.415  32.421  0.00  0.00    -0.004 C 
ATOM      7  C10 <0> d   1      31.009   2.986  33.776  0.00  0.00     0.010 C 
ATOM      8  C11 <0> d   1      32.529   2.876  33.907  0.00  0.00     0.035 C 
ATOM      9  C12 <0> d   1      33.174   3.568  32.721  0.00  0.00    -0.068 C 
ATOM     10  C13 <0> d   1      34.160   4.430  32.967  0.00  0.00     0.053 C 
ATOM     11  C14 <0> d   1      34.830   5.116  31.857  0.00  0.00     0.149 C 
ATOM     12  O15 <0> d   1      35.440   6.152  32.021  0.00  0.00    -0.293 OA
ATOM     13  C16 <0> d   1      34.720   4.462  30.494  0.00  0.00     0.084 C 
ATOM     14  C17 <0> d   1      33.245   4.141  30.257  0.00  0.00     0.022 C 
ATOM     15  C18 <0> d   1      32.684   3.241  31.343  0.00  0.00    -0.016 C 
ATOM     16  C19 <0> d   1      33.095   1.802  31.023  0.00  0.00     0.020 C 
ATOM     17  C20 <0> d   1      31.153   3.285  31.292  0.00  0.00     0.002 C 
ATOM     18  C22 <0> d   1      30.686   2.827  29.914  0.00  0.00     0.007 C 
ATOM     19  C23 <0> d   1      29.154   2.730  29.836  0.00  0.00     0.013 C 
ATOM     20  C24 <0> d   1      28.676   1.806  30.949  0.00  0.00    -0.009 C 
ATOM     21  C25 <0> d   1      29.401   0.461  30.854  0.00  0.00     0.018 C 
ENDROOT
BRANCH   2  22
ATOM     22  O3  <0> d   1      26.776   0.422  30.356  0.00  0.00    -0.389 OA
ATOM     23  H29 <0> d   1      26.398   0.613  29.487  0.00  0.00     0.210 HD
ENDBRANCH   2  22
TORSDOF 1
ENDMDL
MODEL 60
REMARK CAVERDOCK RESULT:       5.0      0.000      0.000
REMARK CAVERDOCK CONSTRAINTS:       0.0      0.0      0.0      0.0
REMARK CAVERDOCK TUNNEL: 59      5.0      2.4     60.5
REMARK  1 active torsions:
REMARK  status: ('A' for Active; 'I' for Inactive)
REMARK    1  A    between atoms: C2_2  and  O3_3 
ROOT
ATOM      1  C1  <0> d   1      26.265   2.672  30.462  0.00  0.00     0.046 C 
ATOM      2  C2  <0> d   1      27.036   1.450  30.963  0.00  0.00     0.062 C 
ATOM      3  C4  <0> d   1      26.767   1.228  32.474  0.00  0.00     0.038 C 
ATOM      4  C5  <0> d   1      28.127   1.438  33.195  0.00  0.00     0.009 C 
ATOM      5  C6  <0> d   1      28.899   2.331  32.218  0.00  0.00     0.001 C 
ATOM      6  C8  <0> d   1      30.411   2.307  32.358  0.00  0.00    -0.004 C 
ATOM      7  C10 <0> d   1      30.813   2.871  33.724  0.00  0.00     0.010 C 
ATOM      8  C11 <0> d   1      32.332   2.776  33.878  0.00  0.00     0.035 C 
ATOM      9  C12 <0> d   1      32.988   3.485  32.708  0.00  0.00    -0.068 C 
ATOM     10  C13 <0> d   1      33.960   4.356  32.976  0.00  0.00     0.053 C 
ATOM     11  C14 <0> d   1      34.641   5.058  31.882  0.00  0.00     0.149 C 
ATOM     12  O15 <0> d   1      35.236   6.099  32.065  0.00  0.00    -0.293 OA
ATOM     13  C16 <0> d   1      34.559   4.414  30.512  0.00  0.00     0.084 C 
ATOM     14  C17 <0> d   1      33.091   4.080  30.250  0.00  0.00     0.022 C 
ATOM     15  C18 <0> d   1      32.524   3.164  31.320  0.00  0.00    -0.016 C 
ATOM     16  C19 <0> d   1      32.955   1.733  30.995  0.00  0.00     0.020 C 
ATOM     17  C20 <0> d   1      30.993   3.192  31.245  0.00  0.00     0.002 C 
ATOM     18  C22 <0> d   1      30.552   2.740  29.856  0.00  0.00     0.007 C 
ATOM     19  C23 <0> d   1      29.023   2.628  29.753  0.00  0.00     0.013 C 
ATOM     20  C24 <0> d   1      28.538   1.689  30.852  0.00  0.00    -0.009 C 
ATOM     21  C25 <0> d   1      29.279   0.353  30.757  0.00  0.00     0.018 C 
ENDROOT
BRANCH   2  22
ATOM     22  O3  <0> d   1      26.662   0.290  30.218  0.00  0.00    -0.389 OA
ATOM     23  H29 <0> d   1      26.611   0.434  29.263  0.00  0.00     0.210 HD
ENDBRANCH   2  22
TORSDOF 1
ENDMDL
MODEL 61
REMARK CAVERDOCK RESULT:       5.1      0.000      0.000
REMARK CAVERDOCK CONSTRAINTS:       0.0      0.0      0.0      0.0
REMARK CAVERDOCK TUNNEL: 60      5.1      2.5     61.1
REMARK  1 active torsions:
REMARK  status: ('A' for Active; 'I' for Inactive)
REMARK    1  A    between atoms: C2_2  and  O3_3 
ROOT
ATOM      1  C1  <0> d   1      26.121   2.578  30.362  0.00  0.00     0.046 C 
ATOM      2  C2  <0> d   1      26.882   1.368  30.905  0.00  0.00     0.062 C 
ATOM      3  C4  <0> d   1      26.583   1.179  32.414  0.00  0.00     0.038 C 
ATOM      4  C5  <0> d   1      27.928   1.405  33.158  0.00  0.00     0.009 C 
ATOM      5  C6  <0> d   1      28.719   2.278  32.178  0.00  0.00     0.001 C 
ATOM      6  C8  <0> d   1      30.228   2.260  32.349  0.00  0.00    -0.004 C 
ATOM      7  C10 <0> d   1      30.602   2.853  33.711  0.00  0.00     0.010 C 
ATOM      8  C11 <0> d   1      32.117   2.764  33.897  0.00  0.00     0.035 C 
ATOM      9  C12 <0> d   1      32.796   3.448  32.725  0.00  0.00    -0.068 C 
ATOM     10  C13 <0> d   1      33.762   4.326  32.995  0.00  0.00     0.053 C 
ATOM     11  C14 <0> d   1      34.463   5.006  31.900  0.00  0.00     0.149 C 
ATOM     12  O15 <0> d   1      35.054   6.052  32.072  0.00  0.00    -0.293 OA
ATOM     13  C16 <0> d   1      34.410   4.332  30.543  0.00  0.00     0.084 C 
ATOM     14  C17 <0> d   1      32.949   3.990  30.258  0.00  0.00     0.022 C 
ATOM     15  C18 <0> d   1      32.360   3.097  31.336  0.00  0.00    -0.016 C 
ATOM     16  C19 <0> d   1      32.799   1.660  31.050  0.00  0.00     0.020 C 
ATOM     17  C20 <0> d   1      30.831   3.122  31.230  0.00  0.00     0.002 C 
ATOM     18  C22 <0> d   1      30.419   2.639  29.842  0.00  0.00     0.007 C 
ATOM     19  C23 <0> d   1      28.892   2.523  29.711  0.00  0.00     0.013 C 
ATOM     20  C24 <0> d   1      28.386   1.607  30.819  0.00  0.00    -0.009 C 
ATOM     21  C25 <0> d   1      29.131   0.270  30.768  0.00  0.00     0.018 C 
ENDROOT
BRANCH   2  22
ATOM     22  O3  <0> d   1      26.525   0.192  30.177  0.00  0.00    -0.389 OA
ATOM     23  H29 <0> d   1      26.211  -0.536  30.732  0.00  0.00     0.210 HD
ENDBRANCH   2  22
TORSDOF 1
ENDMDL
MODEL 62
REMARK CAVERDOCK RESULT:       4.8      0.000      0.000
REMARK CAVERDOCK CONSTRAINTS:       0.0      0.0      0.0      0.0
REMARK CAVERDOCK TUNNEL: 61      4.8      2.5     62.7
REMARK  1 active torsions:
REMARK  status: ('A' for Active; 'I' for Inactive)
REMARK    1  A    between atoms: C2_2  and  O3_3 
ROOT
ATOM      1  C1  <0> d   1      35.981   3.147  30.473  0.00  0.00     0.046 C 
ATOM      2  C2  <0> d   1      35.071   4.341  30.762  0.00  0.00     0.062 C 
ATOM      3  C4  <0> d   1      35.171   4.743  32.255  0.00  0.00     0.038 C 
ATOM      4  C5  <0> d   1      33.768   4.490  32.872  0.00  0.00     0.009 C 
ATOM      5  C6  <0> d   1      33.169   3.433  31.937  0.00  0.00     0.001 C 
ATOM      6  C8  <0> d   1      31.653   3.335  31.939  0.00  0.00    -0.004 C 
ATOM      7  C10 <0> d   1      31.166   2.884  33.319  0.00  0.00     0.010 C 
ATOM      8  C11 <0> d   1      29.636   2.858  33.326  0.00  0.00     0.035 C 
ATOM      9  C12 <0> d   1      29.157   1.974  32.189  0.00  0.00    -0.068 C 
ATOM     10  C13 <0> d   1      28.235   1.052  32.467  0.00  0.00     0.053 C 
ATOM     11  C14 <0> d   1      27.724   0.181  31.404  0.00  0.00     0.149 C 
ATOM     12  O15 <0> d   1      27.198  -0.885  31.649  0.00  0.00    -0.293 OA
ATOM     13  C16 <0> d   1      27.888   0.681  29.982  0.00  0.00     0.084 C 
ATOM     14  C17 <0> d   1      29.343   1.117  29.815  0.00  0.00     0.022 C 
ATOM     15  C18 <0> d   1      29.728   2.187  30.821  0.00  0.00    -0.016 C 
ATOM     16  C19 <0> d   1      29.219   3.532  30.299  0.00  0.00     0.020 C 
ATOM     17  C20 <0> d   1      31.256   2.289  30.887  0.00  0.00     0.002 C 
ATOM     18  C22 <0> d   1      31.794   2.630  29.500  0.00  0.00     0.007 C 
ATOM     19  C23 <0> d   1      33.312   2.868  29.522  0.00  0.00     0.013 C 
ATOM     20  C24 <0> d   1      33.611   3.957  30.545  0.00  0.00    -0.009 C 
ATOM     21  C25 <0> d   1      32.778   5.203  30.234  0.00  0.00     0.018 C 
ENDROOT
BRANCH   2  22
ATOM     22  O3  <0> d   1      35.422   5.445  29.926  0.00  0.00    -0.389 OA
ATOM     23  H29 <0> d   1      35.891   5.194  29.118  0.00  0.00     0.210 HD
ENDBRANCH   2  22
TORSDOF 1
ENDMDL
MODEL 63
REMARK CAVERDOCK RESULT:       3.6      0.000      0.000
REMARK CAVERDOCK CONSTRAINTS:       0.0      0.0      0.0      0.0
REMARK CAVERDOCK TUNNEL: 62      3.6      2.6     63.1
REMARK  1 active torsions:
REMARK  status: ('A' for Active; 'I' for Inactive)
REMARK    1  A    between atoms: C2_2  and  O3_3 
ROOT
ATOM      1  C1  <0> d   1      35.736   2.866  30.376  0.00  0.00     0.046 C 
ATOM      2  C2  <0> d   1      34.905   4.108  30.700  0.00  0.00     0.062 C 
ATOM      3  C4  <0> d   1      35.101   4.513  32.184  0.00  0.00     0.038 C 
ATOM      4  C5  <0> d   1      33.719   4.337  32.871  0.00  0.00     0.009 C 
ATOM      5  C6  <0> d   1      33.019   3.308  31.976  0.00  0.00     0.001 C 
ATOM      6  C8  <0> d   1      31.503   3.290  32.054  0.00  0.00    -0.004 C 
ATOM      7  C10 <0> d   1      31.061   2.873  33.460  0.00  0.00     0.010 C 
ATOM      8  C11 <0> d   1      29.535   2.927  33.543  0.00  0.00     0.035 C 
ATOM      9  C12 <0> d   1      28.954   2.064  32.438  0.00  0.00    -0.068 C 
ATOM     10  C13 <0> d   1      28.000   1.193  32.769  0.00  0.00     0.053 C 
ATOM     11  C14 <0> d   1      27.391   0.344  31.739  0.00  0.00     0.149 C 
ATOM     12  O15 <0> d   1      26.823  -0.691  32.019  0.00  0.00    -0.293 OA
ATOM     13  C16 <0> d   1      27.510   0.828  30.308  0.00  0.00     0.084 C 
ATOM     14  C17 <0> d   1      28.976   1.185  30.065  0.00  0.00     0.022 C 
ATOM     15  C18 <0> d   1      29.467   2.239  31.042  0.00  0.00    -0.016 C 
ATOM     16  C19 <0> d   1      29.002   3.606  30.535  0.00  0.00     0.020 C 
ATOM     17  C20 <0> d   1      30.999   2.261  31.031  0.00  0.00     0.002 C 
ATOM     18  C22 <0> d   1      31.484   2.566  29.616  0.00  0.00     0.007 C 
ATOM     19  C23 <0> d   1      33.012   2.723  29.561  0.00  0.00     0.013 C 
ATOM     20  C24 <0> d   1      33.417   3.801  30.559  0.00  0.00    -0.009 C 
ATOM     21  C25 <0> d   1      32.637   5.088  30.280  0.00  0.00     0.018 C 
ENDROOT
BRANCH   2  22
ATOM     22  O3  <0> d   1      35.271   5.188  29.839  0.00  0.00    -0.389 OA
ATOM     23  H29 <0> d   1      34.565   5.831  29.691  0.00  0.00     0.210 HD
ENDBRANCH   2  22
TORSDOF 1
ENDMDL
MODEL 64
REMARK CAVERDOCK RESULT:       1.4      0.000      0.000
REMARK CAVERDOCK CONSTRAINTS:       0.0      0.0      0.0      0.0
REMARK CAVERDOCK TUNNEL: 63      1.4      2.6     64.1
REMARK  1 active torsions:
REMARK  status: ('A' for Active; 'I' for Inactive)
REMARK    1  A    between atoms: C2_2  and  O3_3 
ROOT
ATOM      1  C1  <0> d   1      27.451  -0.250  34.165  0.00  0.00     0.046 C 
ATOM      2  C2  <0> d   1      27.025   0.323  32.813  0.00  0.00     0.062 C 
ATOM      3  C4  <0> d   1      27.039  -0.786  31.731  0.00  0.00     0.038 C 
ATOM      4  C5  <0> d   1      28.133  -0.382  30.705  0.00  0.00     0.009 C 
ATOM      5  C6  <0> d   1      29.056   0.524  31.527  0.00  0.00     0.001 C 
ATOM      6  C8  <0> d   1      29.919   1.485  30.728  0.00  0.00    -0.004 C 
ATOM      7  C10 <0> d   1      30.903   0.697  29.857  0.00  0.00     0.010 C 
ATOM      8  C11 <0> d   1      31.715   1.675  29.008  0.00  0.00     0.035 C 
ATOM      9  C12 <0> d   1      32.383   2.682  29.925  0.00  0.00    -0.068 C 
ATOM     10  C13 <0> d   1      33.683   2.916  29.748  0.00  0.00     0.053 C 
ATOM     11  C14 <0> d   1      34.377   3.891  30.596  0.00  0.00     0.149 C 
ATOM     12  O15 <0> d   1      35.582   3.869  30.741  0.00  0.00    -0.293 OA
ATOM     13  C16 <0> d   1      33.509   4.928  31.282  0.00  0.00     0.084 C 
ATOM     14  C17 <0> d   1      32.359   4.186  31.961  0.00  0.00     0.022 C 
ATOM     15  C18 <0> d   1      31.553   3.368  30.968  0.00  0.00    -0.016 C 
ATOM     16  C19 <0> d   1      30.583   4.312  30.255  0.00  0.00     0.020 C 
ATOM     17  C20 <0> d   1      30.699   2.349  31.730  0.00  0.00     0.002 C 
ATOM     18  C22 <0> d   1      29.777   3.092  32.693  0.00  0.00     0.007 C 
ATOM     19  C23 <0> d   1      28.806   2.135  33.402  0.00  0.00     0.013 C 
ATOM     20  C24 <0> d   1      28.034   1.364  32.338  0.00  0.00    -0.009 C 
ATOM     21  C25 <0> d   1      27.366   2.342  31.369  0.00  0.00     0.018 C 
ENDROOT
BRANCH   2  22
ATOM     22  O3  <0> d   1      25.723   0.904  32.911  0.00  0.00    -0.389 OA
ATOM     23  H29 <0> d   1      25.594   1.452  33.698  0.00  0.00     0.210 HD
ENDBRANCH   2  22
TORSDOF 1
ENDMDL
MODEL 65
REMARK CAVERDOCK RESULT:       1.3      0.000      0.000
REMARK CAVERDOCK CONSTRAINTS:       0.1      0.0      0.0      0.0
REMARK CAVERDOCK TUNNEL: 64      1.3      2.7     65.1
REMARK  1 active torsions:
REMARK  status: ('A' for Active; 'I' for Inactive)
REMARK    1  A    between atoms: C2_2  and  O3_3 
ROOT
ATOM      1  C1  <0> d   1      27.545  -1.048  33.526  0.00  0.00     0.046 C 
ATOM      2  C2  <0> d   1      27.003   0.050  32.610  0.00  0.00     0.062 C 
ATOM      3  C4  <0> d   1      26.731  -0.518  31.194  0.00  0.00     0.038 C 
ATOM      4  C5  <0> d   1      27.709   0.214  30.234  0.00  0.00     0.009 C 
ATOM      5  C6  <0> d   1      28.842   0.654  31.168  0.00  0.00     0.001 C 
ATOM      6  C8  <0> d   1      29.691   1.811  30.674  0.00  0.00    -0.004 C 
ATOM      7  C10 <0> d   1      30.440   1.399  29.403  0.00  0.00     0.010 C 
ATOM      8  C11 <0> d   1      31.236   2.595  28.879  0.00  0.00     0.035 C 
ATOM      9  C12 <0> d   1      32.143   3.102  29.985  0.00  0.00    -0.068 C 
ATOM     10  C13 <0> d   1      33.423   3.319  29.686  0.00  0.00     0.053 C 
ATOM     11  C14 <0> d   1      34.342   3.824  30.712  0.00  0.00     0.149 C 
ATOM     12  O15 <0> d   1      35.543   3.682  30.619  0.00  0.00    -0.293 OA
ATOM     13  C16 <0> d   1      33.710   4.533  31.894  0.00  0.00     0.084 C 
ATOM     14  C17 <0> d   1      32.588   3.639  32.418  0.00  0.00     0.022 C 
ATOM     15  C18 <0> d   1      31.557   3.343  31.343  0.00  0.00    -0.016 C 
ATOM     16  C19 <0> d   1      30.616   4.545  31.247  0.00  0.00     0.020 C 
ATOM     17  C20 <0> d   1      30.703   2.147  31.780  0.00  0.00     0.002 C 
ATOM     18  C22 <0> d   1      30.023   2.477  33.106  0.00  0.00     0.007 C 
ATOM     19  C23 <0> d   1      29.054   1.366  33.540  0.00  0.00     0.013 C 
ATOM     20  C24 <0> d   1      28.053   1.140  32.413  0.00  0.00    -0.009 C 
ATOM     21  C25 <0> d   1      27.377   2.463  32.045  0.00  0.00     0.018 C 
ENDROOT
BRANCH   2  22
ATOM     22  O3  <0> d   1      25.808   0.607  33.160  0.00  0.00    -0.389 OA
ATOM     23  H29 <0> d   1      25.741   0.527  34.121  0.00  0.00     0.210 HD
ENDBRANCH   2  22
TORSDOF 1
ENDMDL
MODEL 66
REMARK CAVERDOCK RESULT:       1.2      0.000      0.000
REMARK CAVERDOCK CONSTRAINTS:       0.0      0.0      0.0      0.0
REMARK CAVERDOCK TUNNEL: 65      1.2      2.6     66.1
REMARK  1 active torsions:
REMARK  status: ('A' for Active; 'I' for Inactive)
REMARK    1  A    between atoms: C2_2  and  O3_3 
ROOT
ATOM      1  C1  <0> d   1      27.547  -0.467  34.770  0.00  0.00     0.046 C 
ATOM      2  C2  <0> d   1      26.949   0.134  33.497  0.00  0.00     0.062 C 
ATOM      3  C4  <0> d   1      26.829  -0.950  32.397  0.00  0.00     0.038 C 
ATOM      4  C5  <0> d   1      27.781  -0.515  31.249  0.00  0.00     0.009 C 
ATOM      5  C6  <0> d   1      28.799   0.377  31.968  0.00  0.00     0.001 C 
ATOM      6  C8  <0> d   1      29.549   1.362  31.088  0.00  0.00    -0.004 C 
ATOM      7  C10 <0> d   1      30.416   0.599  30.081  0.00  0.00     0.010 C 
ATOM      8  C11 <0> d   1      31.111   1.602  29.157  0.00  0.00     0.035 C 
ATOM      9  C12 <0> d   1      31.887   2.593  30.006  0.00  0.00    -0.068 C 
ATOM     10  C13 <0> d   1      33.152   2.838  29.669  0.00  0.00     0.053 C 
ATOM     11  C14 <0> d   1      33.945   3.799  30.444  0.00  0.00     0.149 C 
ATOM     12  O15 <0> d   1      35.159   3.781  30.434  0.00  0.00    -0.293 OA
ATOM     13  C16 <0> d   1      33.169   4.814  31.260  0.00  0.00     0.084 C 
ATOM     14  C17 <0> d   1      32.117   4.049  32.062  0.00  0.00     0.022 C 
ATOM     15  C18 <0> d   1      31.194   3.249  31.161  0.00  0.00    -0.016 C 
ATOM     16  C19 <0> d   1      30.138   4.203  30.600  0.00  0.00     0.020 C 
ATOM     17  C20 <0> d   1      30.448   2.208  32.002  0.00  0.00     0.002 C 
ATOM     18  C22 <0> d   1      29.654   2.922  33.092  0.00  0.00     0.007 C 
ATOM     19  C23 <0> d   1      28.784   1.944  33.896  0.00  0.00     0.013 C 
ATOM     20  C24 <0> d   1      27.886   1.191  32.922  0.00  0.00    -0.009 C 
ATOM     21  C25 <0> d   1      27.096   2.188  32.069  0.00  0.00     0.018 C 
ENDROOT
BRANCH   2  22
ATOM     22  O3  <0> d   1      25.669   0.705  33.774  0.00  0.00    -0.389 OA
ATOM     23  H29 <0> d   1      25.454   1.474  33.228  0.00  0.00     0.210 HD
ENDBRANCH   2  22
TORSDOF 1
ENDMDL
MODEL 67
REMARK CAVERDOCK RESULT:      -1.5      0.000      0.000
REMARK CAVERDOCK CONSTRAINTS:       0.0      0.0      0.0      0.0
REMARK CAVERDOCK TUNNEL: 66     -1.5      2.7     67.4
REMARK  1 active torsions:
REMARK  status: ('A' for Active; 'I' for Inactive)
REMARK    1  A    between atoms: C2_2  and  O3_3 
ROOT
ATOM      1  C1  <0> d   1      27.059  -0.459  34.081  0.00  0.00     0.046 C 
ATOM      2  C2  <0> d   1      26.602   0.357  32.871  0.00  0.00     0.062 C 
ATOM      3  C4  <0> d   1      26.433  -0.564  31.635  0.00  0.00     0.038 C 
ATOM      4  C5  <0> d   1      27.490  -0.100  30.596  0.00  0.00     0.009 C 
ATOM      5  C6  <0> d   1      28.553   0.578  31.468  0.00  0.00     0.001 C 
ATOM      6  C8  <0> d   1      29.452   1.574  30.756  0.00  0.00    -0.004 C 
ATOM      7  C10 <0> d   1      30.291   0.849  29.698  0.00  0.00     0.010 C 
ATOM      8  C11 <0> d   1      31.139   1.874  28.943  0.00  0.00     0.035 C 
ATOM      9  C12 <0> d   1      31.965   2.660  29.945  0.00  0.00    -0.068 C 
ATOM     10  C13 <0> d   1      33.267   2.802  29.700  0.00  0.00     0.053 C 
ATOM     11  C14 <0> d   1      34.110   3.566  30.626  0.00  0.00     0.149 C 
ATOM     12  O15 <0> d   1      35.313   3.415  30.667  0.00  0.00    -0.293 OA
ATOM     13  C16 <0> d   1      33.398   4.554  31.530  0.00  0.00     0.084 C 
ATOM     14  C17 <0> d   1      32.228   3.818  32.180  0.00  0.00     0.022 C 
ATOM     15  C18 <0> d   1      31.279   3.243  31.143  0.00  0.00    -0.016 C 
ATOM     16  C19 <0> d   1      30.363   4.370  30.663  0.00  0.00     0.020 C 
ATOM     17  C20 <0> d   1      30.380   2.196  31.810  0.00  0.00     0.002 C 
ATOM     18  C22 <0> d   1      29.604   2.855  32.947  0.00  0.00     0.007 C 
ATOM     19  C23 <0> d   1      28.591   1.888  33.579  0.00  0.00     0.013 C 
ATOM     20  C24 <0> d   1      27.677   1.366  32.477  0.00  0.00    -0.009 C 
ATOM     21  C25 <0> d   1      27.047   2.541  31.725  0.00  0.00     0.018 C 
ENDROOT
BRANCH   2  22
ATOM     22  O3  <0> d   1      25.375   1.028  33.161  0.00  0.00    -0.389 OA
ATOM     23  H29 <0> d   1      25.367   1.484  34.014  0.00  0.00     0.210 HD
ENDBRANCH   2  22
TORSDOF 1
ENDMDL
MODEL 68
REMARK CAVERDOCK RESULT:      -1.4      0.000      0.000
REMARK CAVERDOCK CONSTRAINTS:       0.0      0.0      0.0      0.0
REMARK CAVERDOCK TUNNEL: 67     -1.4      2.7     68.2
REMARK  1 active torsions:
REMARK  status: ('A' for Active; 'I' for Inactive)
REMARK    1  A    between atoms: C2_2  and  O3_3 
ROOT
ATOM      1  C1  <0> d   1      27.091  -0.393  34.324  0.00  0.00     0.046 C 
ATOM      2  C2  <0> d   1      26.584   0.361  33.094  0.00  0.00     0.062 C 
ATOM      3  C4  <0> d   1      26.378  -0.620  31.911  0.00  0.00     0.038 C 
ATOM      4  C5  <0> d   1      27.394  -0.200  30.813  0.00  0.00     0.009 C 
ATOM      5  C6  <0> d   1      28.481   0.527  31.612  0.00  0.00     0.001 C 
ATOM      6  C8  <0> d   1      29.346   1.493  30.821  0.00  0.00    -0.004 C 
ATOM      7  C10 <0> d   1      30.153   0.723  29.770  0.00  0.00     0.010 C 
ATOM      8  C11 <0> d   1      30.964   1.716  28.936  0.00  0.00     0.035 C 
ATOM      9  C12 <0> d   1      31.819   2.555  29.869  0.00  0.00    -0.068 C 
ATOM     10  C13 <0> d   1      33.110   2.694  29.570  0.00  0.00     0.053 C 
ATOM     11  C14 <0> d   1      33.979   3.507  30.427  0.00  0.00     0.149 C 
ATOM     12  O15 <0> d   1      35.185   3.365  30.432  0.00  0.00    -0.293 OA
ATOM     13  C16 <0> d   1      33.292   4.532  31.307  0.00  0.00     0.084 C 
ATOM     14  C17 <0> d   1      32.152   3.821  32.035  0.00  0.00     0.022 C 
ATOM     15  C18 <0> d   1      31.172   3.190  31.062  0.00  0.00    -0.016 C 
ATOM     16  C19 <0> d   1      30.230   4.287  30.562  0.00  0.00     0.020 C 
ATOM     17  C20 <0> d   1      30.306   2.171  31.810  0.00  0.00     0.002 C 
ATOM     18  C22 <0> d   1      29.566   2.879  32.941  0.00  0.00     0.007 C 
ATOM     19  C23 <0> d   1      28.584   1.937  33.656  0.00  0.00     0.013 C 
ATOM     20  C24 <0> d   1      27.635   1.356  32.614  0.00  0.00    -0.009 C 
ATOM     21  C25 <0> d   1      26.969   2.490  31.830  0.00  0.00     0.018 C 
ENDROOT
BRANCH   2  22
ATOM     22  O3  <0> d   1      25.363   1.037  33.396  0.00  0.00    -0.389 OA
ATOM     23  H29 <0> d   1      25.438   1.689  34.107  0.00  0.00     0.210 HD
ENDBRANCH   2  22
TORSDOF 1
ENDMDL
MODEL 69
REMARK CAVERDOCK RESULT:      -1.9      0.000      0.000
REMARK CAVERDOCK CONSTRAINTS:       0.0      0.0      0.0      0.0
REMARK CAVERDOCK TUNNEL: 68     -1.9      2.8     69.1
REMARK  1 active torsions:
REMARK  status: ('A' for Active; 'I' for Inactive)
REMARK    1  A    between atoms: C2_2  and  O3_3 
ROOT
ATOM      1  C1  <0> d   1      26.913  -0.701  33.998  0.00  0.00     0.046 C 
ATOM      2  C2  <0> d   1      26.469   0.012  32.721  0.00  0.00     0.062 C 
ATOM      3  C4  <0> d   1      26.476  -0.974  31.525  0.00  0.00     0.038 C 
ATOM      4  C5  <0> d   1      27.556  -0.454  30.536  0.00  0.00     0.009 C 
ATOM      5  C6  <0> d   1      28.484   0.363  31.441  0.00  0.00     0.001 C 
ATOM      6  C8  <0> d   1      29.333   1.410  30.741  0.00  0.00    -0.004 C 
ATOM      7  C10 <0> d   1      30.310   0.725  29.780  0.00  0.00     0.010 C 
ATOM      8  C11 <0> d   1      31.109   1.795  29.032  0.00  0.00     0.035 C 
ATOM      9  C12 <0> d   1      31.782   2.701  30.046  0.00  0.00    -0.068 C 
ATOM     10  C13 <0> d   1      33.079   2.960  29.881  0.00  0.00     0.053 C 
ATOM     11  C14 <0> d   1      33.778   3.843  30.822  0.00  0.00     0.149 C 
ATOM     12  O15 <0> d   1      34.984   3.812  30.950  0.00  0.00    -0.293 OA
ATOM     13  C16 <0> d   1      32.913   4.794  31.625  0.00  0.00     0.084 C 
ATOM     14  C17 <0> d   1      31.774   3.976  32.232  0.00  0.00     0.022 C 
ATOM     15  C18 <0> d   1      30.961   3.265  31.165  0.00  0.00    -0.016 C 
ATOM     16  C19 <0> d   1      29.978   4.275  30.569  0.00  0.00     0.020 C 
ATOM     17  C20 <0> d   1      30.120   2.165  31.822  0.00  0.00     0.002 C 
ATOM     18  C22 <0> d   1      29.207   2.794  32.870  0.00  0.00     0.007 C 
ATOM     19  C23 <0> d   1      28.248   1.761  33.482  0.00  0.00     0.013 C 
ATOM     20  C24 <0> d   1      27.468   1.104  32.349  0.00  0.00    -0.009 C 
ATOM     21  C25 <0> d   1      26.784   2.177  31.499  0.00  0.00     0.018 C 
ENDROOT
BRANCH   2  22
ATOM     22  O3  <0> d   1      25.166   0.572  32.895  0.00  0.00    -0.389 OA
ATOM     23  H29 <0> d   1      24.970   0.839  33.803  0.00  0.00     0.210 HD
ENDBRANCH   2  22
TORSDOF 1
ENDMDL
MODEL 70
REMARK CAVERDOCK RESULT:      -2.5      0.000      0.000
REMARK CAVERDOCK CONSTRAINTS:       0.0      0.0      0.0      0.0
REMARK CAVERDOCK TUNNEL: 69     -2.5      2.8     70.5
REMARK  1 active torsions:
REMARK  status: ('A' for Active; 'I' for Inactive)
REMARK    1  A    between atoms: C2_2  and  O3_3 
ROOT
ATOM      1  C1  <0> d   1      26.711  -0.464  33.896  0.00  0.00     0.046 C 
ATOM      2  C2  <0> d   1      26.301   0.296  32.634  0.00  0.00     0.062 C 
ATOM      3  C4  <0> d   1      26.186  -0.678  31.434  0.00  0.00     0.038 C 
ATOM      4  C5  <0> d   1      27.284  -0.255  30.420  0.00  0.00     0.009 C 
ATOM      5  C6  <0> d   1      28.307   0.467  31.304  0.00  0.00     0.001 C 
ATOM      6  C8  <0> d   1      29.231   1.435  30.586  0.00  0.00    -0.004 C 
ATOM      7  C10 <0> d   1      30.116   0.670  29.597  0.00  0.00     0.010 C 
ATOM      8  C11 <0> d   1      30.990   1.665  28.833  0.00  0.00     0.035 C 
ATOM      9  C12 <0> d   1      31.771   2.499  29.832  0.00  0.00    -0.068 C 
ATOM     10  C13 <0> d   1      33.081   2.638  29.634  0.00  0.00     0.053 C 
ATOM     11  C14 <0> d   1      33.883   3.446  30.560  0.00  0.00     0.149 C 
ATOM     12  O15 <0> d   1      35.084   3.303  30.657  0.00  0.00    -0.293 OA
ATOM     13  C16 <0> d   1      33.131   4.468  31.390  0.00  0.00     0.084 C 
ATOM     14  C17 <0> d   1      31.937   3.755  32.023  0.00  0.00     0.022 C 
ATOM     15  C18 <0> d   1      31.035   3.129  30.975  0.00  0.00    -0.016 C 
ATOM     16  C19 <0> d   1      30.135   4.230  30.409  0.00  0.00     0.020 C 
ATOM     17  C20 <0> d   1      30.113   2.108  31.649  0.00  0.00     0.002 C 
ATOM     18  C22 <0> d   1      29.288   2.811  32.723  0.00  0.00     0.007 C 
ATOM     19  C23 <0> d   1      28.254   1.867  33.356  0.00  0.00     0.013 C 
ATOM     20  C24 <0> d   1      27.387   1.293  32.241  0.00  0.00    -0.009 C 
ATOM     21  C25 <0> d   1      26.784   2.431  31.413  0.00  0.00     0.018 C 
ENDROOT
BRANCH   2  22
ATOM     22  O3  <0> d   1      25.061   0.973  32.844  0.00  0.00    -0.389 OA
ATOM     23  H29 <0> d   1      24.899   1.223  33.764  0.00  0.00     0.210 HD
ENDBRANCH   2  22
TORSDOF 1
ENDMDL
MODEL 71
REMARK CAVERDOCK RESULT:      -2.8      0.000      0.000
REMARK CAVERDOCK CONSTRAINTS:       0.0      0.0      0.0      0.0
REMARK CAVERDOCK TUNNEL: 70     -2.8      2.8     71.2
REMARK  1 active torsions:
REMARK  status: ('A' for Active; 'I' for Inactive)
REMARK    1  A    between atoms: C2_2  and  O3_3 
ROOT
ATOM      1  C1  <0> d   1      26.602  -0.538  33.858  0.00  0.00     0.046 C 
ATOM      2  C2  <0> d   1      26.171   0.319  32.667  0.00  0.00     0.062 C 
ATOM      3  C4  <0> d   1      25.988  -0.566  31.408  0.00  0.00     0.038 C 
ATOM      4  C5  <0> d   1      27.062  -0.100  30.386  0.00  0.00     0.009 C 
ATOM      5  C6  <0> d   1      28.134   0.532  31.280  0.00  0.00     0.001 C 
ATOM      6  C8  <0> d   1      29.060   1.525  30.599  0.00  0.00    -0.004 C 
ATOM      7  C10 <0> d   1      29.888   0.809  29.527  0.00  0.00     0.010 C 
ATOM      8  C11 <0> d   1      30.763   1.833  28.803  0.00  0.00     0.035 C 
ATOM      9  C12 <0> d   1      31.600   2.575  29.829  0.00  0.00    -0.068 C 
ATOM     10  C13 <0> d   1      32.906   2.694  29.594  0.00  0.00     0.053 C 
ATOM     11  C14 <0> d   1      33.761   3.414  30.544  0.00  0.00     0.149 C 
ATOM     12  O15 <0> d   1      34.961   3.235  30.588  0.00  0.00    -0.293 OA
ATOM     13  C16 <0> d   1      33.067   4.394  31.470  0.00  0.00     0.084 C 
ATOM     14  C17 <0> d   1      31.876   3.669  32.095  0.00  0.00     0.022 C 
ATOM     15  C18 <0> d   1      30.921   3.142  31.039  0.00  0.00    -0.016 C 
ATOM     16  C19 <0> d   1      30.033   4.301  30.584  0.00  0.00     0.020 C 
ATOM     17  C20 <0> d   1      29.995   2.098  31.674  0.00  0.00     0.002 C 
ATOM     18  C22 <0> d   1      29.228   2.745  32.823  0.00  0.00     0.007 C 
ATOM     19  C23 <0> d   1      28.190   1.785  33.425  0.00  0.00     0.013 C 
ATOM     20  C24 <0> d   1      27.270   1.313  32.306  0.00  0.00    -0.009 C 
ATOM     21  C25 <0> d   1      26.671   2.521  31.581  0.00  0.00     0.018 C 
ENDROOT
BRANCH   2  22
ATOM     22  O3  <0> d   1      24.958   1.009  32.969  0.00  0.00    -0.389 OA
ATOM     23  H29 <0> d   1      24.159   0.480  32.837  0.00  0.00     0.210 HD
ENDBRANCH   2  22
TORSDOF 1
ENDMDL
MODEL 72
REMARK CAVERDOCK RESULT:      -2.5      0.000      0.000
REMARK CAVERDOCK CONSTRAINTS:       0.0      0.0      0.0      0.0
REMARK CAVERDOCK TUNNEL: 71     -2.5      2.9     72.1
REMARK  1 active torsions:
REMARK  status: ('A' for Active; 'I' for Inactive)
REMARK    1  A    between atoms: C2_2  and  O3_3 
ROOT
ATOM      1  C1  <0> d   1      26.538  -0.886  33.258  0.00  0.00     0.046 C 
ATOM      2  C2  <0> d   1      26.145   0.074  32.133  0.00  0.00     0.062 C 
ATOM      3  C4  <0> d   1      26.058  -0.686  30.785  0.00  0.00     0.038 C 
ATOM      4  C5  <0> d   1      27.170  -0.094  29.877  0.00  0.00     0.009 C 
ATOM      5  C6  <0> d   1      28.173   0.473  30.888  0.00  0.00     0.001 C 
ATOM      6  C8  <0> d   1      29.103   1.552  30.360  0.00  0.00    -0.004 C 
ATOM      7  C10 <0> d   1      30.010   0.967  29.273  0.00  0.00     0.010 C 
ATOM      8  C11 <0> d   1      30.891   2.080  28.703  0.00  0.00     0.035 C 
ATOM      9  C12 <0> d   1      31.647   2.737  29.843  0.00  0.00    -0.068 C 
ATOM     10  C13 <0> d   1      32.960   2.912  29.695  0.00  0.00     0.053 C 
ATOM     11  C14 <0> d   1      33.739   3.557  30.758  0.00  0.00     0.149 C 
ATOM     12  O15 <0> d   1      34.940   3.404  30.852  0.00  0.00    -0.293 OA
ATOM     13  C16 <0> d   1      32.966   4.422  31.733  0.00  0.00     0.084 C 
ATOM     14  C17 <0> d   1      31.766   3.608  32.216  0.00  0.00     0.022 C 
ATOM     15  C18 <0> d   1      30.887   3.164  31.061  0.00  0.00    -0.016 C 
ATOM     16  C19 <0> d   1      29.989   4.340  30.671  0.00  0.00     0.020 C 
ATOM     17  C20 <0> d   1      29.960   2.040  31.537  0.00  0.00     0.002 C 
ATOM     18  C22 <0> d   1      29.112   2.550  32.699  0.00  0.00     0.007 C 
ATOM     19  C23 <0> d   1      28.073   1.509  33.145  0.00  0.00     0.013 C 
ATOM     20  C24 <0> d   1      27.231   1.126  31.933  0.00  0.00    -0.009 C 
ATOM     21  C25 <0> d   1      26.635   2.384  31.297  0.00  0.00     0.018 C 
ENDROOT
BRANCH   2  22
ATOM     22  O3  <0> d   1      24.896   0.700  32.431  0.00  0.00    -0.389 OA
ATOM     23  H29 <0> d   1      24.181   0.461  31.826  0.00  0.00     0.210 HD
ENDBRANCH   2  22
TORSDOF 1
ENDMDL
MODEL 73
REMARK CAVERDOCK RESULT:      -3.3      0.000      0.000
REMARK CAVERDOCK CONSTRAINTS:       0.0      0.0      0.0      0.0
REMARK CAVERDOCK TUNNEL: 72     -3.3      3.0     73.2
REMARK  1 active torsions:
REMARK  status: ('A' for Active; 'I' for Inactive)
REMARK    1  A    between atoms: C2_2  and  O3_3 
ROOT
ATOM      1  C1  <0> d   1      26.666  -0.784  34.049  0.00  0.00     0.046 C 
ATOM      2  C2  <0> d   1      26.174   0.046  32.863  0.00  0.00     0.062 C 
ATOM      3  C4  <0> d   1      25.981  -0.858  31.618  0.00  0.00     0.038 C 
ATOM      4  C5  <0> d   1      27.009  -0.370  30.561  0.00  0.00     0.009 C 
ATOM      5  C6  <0> d   1      28.087   0.304  31.416  0.00  0.00     0.001 C 
ATOM      6  C8  <0> d   1      28.961   1.318  30.697  0.00  0.00    -0.004 C 
ATOM      7  C10 <0> d   1      29.779   0.616  29.609  0.00  0.00     0.010 C 
ATOM      8  C11 <0> d   1      30.600   1.659  28.849  0.00  0.00     0.035 C 
ATOM      9  C12 <0> d   1      31.443   2.437  29.841  0.00  0.00    -0.068 C 
ATOM     10  C13 <0> d   1      32.737   2.594  29.566  0.00  0.00     0.053 C 
ATOM     11  C14 <0> d   1      33.597   3.351  30.483  0.00  0.00     0.149 C 
ATOM     12  O15 <0> d   1      34.802   3.209  30.492  0.00  0.00    -0.293 OA
ATOM     13  C16 <0> d   1      32.900   4.319  31.419  0.00  0.00     0.084 C 
ATOM     14  C17 <0> d   1      31.752   3.564  32.087  0.00  0.00     0.022 C 
ATOM     15  C18 <0> d   1      30.783   2.996  31.065  0.00  0.00    -0.016 C 
ATOM     16  C19 <0> d   1      29.846   4.123  30.625  0.00  0.00     0.020 C 
ATOM     17  C20 <0> d   1      29.909   1.932  31.738  0.00  0.00     0.002 C 
ATOM     18  C22 <0> d   1      29.156   2.567  32.903  0.00  0.00     0.007 C 
ATOM     19  C23 <0> d   1      28.167   1.583  33.546  0.00  0.00     0.013 C 
ATOM     20  C24 <0> d   1      27.230   1.069  32.458  0.00  0.00    -0.009 C 
ATOM     21  C25 <0> d   1      26.572   2.250  31.740  0.00  0.00     0.018 C 
ENDROOT
BRANCH   2  22
ATOM     22  O3  <0> d   1      24.948   0.702  33.194  0.00  0.00    -0.389 OA
ATOM     23  H29 <0> d   1      24.886   0.978  34.119  0.00  0.00     0.210 HD
ENDBRANCH   2  22
TORSDOF 1
ENDMDL
MODEL 74
REMARK CAVERDOCK RESULT:      -3.3      0.000      0.000
REMARK CAVERDOCK CONSTRAINTS:       0.0      0.0      0.0      0.0
REMARK CAVERDOCK TUNNEL: 73     -3.3      3.0     74.2
REMARK  1 active torsions:
REMARK  status: ('A' for Active; 'I' for Inactive)
REMARK    1  A    between atoms: C2_2  and  O3_3 
ROOT
ATOM      1  C1  <0> d   1      26.523  -0.909  33.697  0.00  0.00     0.046 C 
ATOM      2  C2  <0> d   1      26.077  -0.021  32.535  0.00  0.00     0.062 C 
ATOM      3  C4  <0> d   1      25.934  -0.863  31.241  0.00  0.00     0.038 C 
ATOM      4  C5  <0> d   1      27.003  -0.325  30.250  0.00  0.00     0.009 C 
ATOM      5  C6  <0> d   1      28.046   0.305  31.179  0.00  0.00     0.001 C 
ATOM      6  C8  <0> d   1      28.946   1.352  30.546  0.00  0.00    -0.004 C 
ATOM      7  C10 <0> d   1      29.808   0.703  29.458  0.00  0.00     0.010 C 
ATOM      8  C11 <0> d   1      30.657   1.782  28.783  0.00  0.00     0.035 C 
ATOM      9  C12 <0> d   1      31.460   2.509  29.845  0.00  0.00    -0.068 C 
ATOM     10  C13 <0> d   1      32.764   2.678  29.630  0.00  0.00     0.053 C 
ATOM     11  C14 <0> d   1      33.586   3.388  30.616  0.00  0.00     0.149 C 
ATOM     12  O15 <0> d   1      34.790   3.244  30.666  0.00  0.00    -0.293 OA
ATOM     13  C16 <0> d   1      32.852   4.310  31.569  0.00  0.00     0.084 C 
ATOM     14  C17 <0> d   1      31.679   3.524  32.153  0.00  0.00     0.022 C 
ATOM     15  C18 <0> d   1      30.751   3.008  31.067  0.00  0.00    -0.016 C 
ATOM     16  C19 <0> d   1      29.832   4.156  30.646  0.00  0.00     0.020 C 
ATOM     17  C20 <0> d   1      29.852   1.913  31.652  0.00  0.00     0.002 C 
ATOM     18  C22 <0> d   1      29.053   2.492  32.816  0.00  0.00     0.007 C 
ATOM     19  C23 <0> d   1      28.040   1.478  33.370  0.00  0.00     0.013 C 
ATOM     20  C24 <0> d   1      27.147   1.020  32.223  0.00  0.00    -0.009 C 
ATOM     21  C25 <0> d   1      26.518   2.235  31.538  0.00  0.00     0.018 C 
ENDROOT
BRANCH   2  22
ATOM     22  O3  <0> d   1      24.839   0.620  32.848  0.00  0.00    -0.389 OA
ATOM     23  H29 <0> d   1      24.069   0.036  32.798  0.00  0.00     0.210 HD
ENDBRANCH   2  22
TORSDOF 1
ENDMDL
MODEL 75
REMARK CAVERDOCK RESULT:      -3.5      0.000      0.000
REMARK CAVERDOCK CONSTRAINTS:       0.0      0.0      0.0      0.0
REMARK CAVERDOCK TUNNEL: 74     -3.5      3.0     75.2
REMARK  1 active torsions:
REMARK  status: ('A' for Active; 'I' for Inactive)
REMARK    1  A    between atoms: C2_2  and  O3_3 
ROOT
ATOM      1  C1  <0> d   1      26.530  -0.971  33.805  0.00  0.00     0.046 C 
ATOM      2  C2  <0> d   1      26.035  -0.029  32.707  0.00  0.00     0.062 C 
ATOM      3  C4  <0> d   1      25.800  -0.815  31.392  0.00  0.00     0.038 C 
ATOM      4  C5  <0> d   1      26.820  -0.257  30.361  0.00  0.00     0.009 C 
ATOM      5  C6  <0> d   1      27.928   0.316  31.251  0.00  0.00     0.001 C 
ATOM      6  C8  <0> d   1      28.811   1.371  30.607  0.00  0.00    -0.004 C 
ATOM      7  C10 <0> d   1      29.594   0.752  29.446  0.00  0.00     0.010 C 
ATOM      8  C11 <0> d   1      30.424   1.841  28.765  0.00  0.00     0.035 C 
ATOM      9  C12 <0> d   1      31.302   2.511  29.806  0.00  0.00    -0.068 C 
ATOM     10  C13 <0> d   1      32.595   2.664  29.520  0.00  0.00     0.053 C 
ATOM     11  C14 <0> d   1      33.487   3.320  30.483  0.00  0.00     0.149 C 
ATOM     12  O15 <0> d   1      34.689   3.152  30.456  0.00  0.00    -0.293 OA
ATOM     13  C16 <0> d   1      32.828   4.215  31.513  0.00  0.00     0.084 C 
ATOM     14  C17 <0> d   1      31.675   3.428  32.135  0.00  0.00     0.022 C 
ATOM     15  C18 <0> d   1      30.676   2.973  31.086  0.00  0.00    -0.016 C 
ATOM     16  C19 <0> d   1      29.757   4.153  30.765  0.00  0.00     0.020 C 
ATOM     17  C20 <0> d   1      29.791   1.871  31.679  0.00  0.00     0.002 C 
ATOM     18  C22 <0> d   1      29.073   2.417  32.910  0.00  0.00     0.007 C 
ATOM     19  C23 <0> d   1      28.073   1.400  33.483  0.00  0.00     0.013 C 
ATOM     20  C24 <0> d   1      27.106   1.004  32.374  0.00  0.00    -0.009 C 
ATOM     21  C25 <0> d   1      26.462   2.257  31.775  0.00  0.00     0.018 C 
ENDROOT
BRANCH   2  22
ATOM     22  O3  <0> d   1      24.830   0.621  33.118  0.00  0.00    -0.389 OA
ATOM     23  H29 <0> d   1      24.751   0.734  34.075  0.00  0.00     0.210 HD
ENDBRANCH   2  22
TORSDOF 1
ENDMDL
MODEL 76
REMARK CAVERDOCK RESULT:      -3.4      0.000      0.000
REMARK CAVERDOCK CONSTRAINTS:       0.0      0.0      0.0      0.0
REMARK CAVERDOCK TUNNEL: 75     -3.4      3.0     76.3
REMARK  1 active torsions:
REMARK  status: ('A' for Active; 'I' for Inactive)
REMARK    1  A    between atoms: C2_2  and  O3_3 
ROOT
ATOM      1  C1  <0> d   1      26.278  -0.899  33.562  0.00  0.00     0.046 C 
ATOM      2  C2  <0> d   1      25.860   0.032  32.423  0.00  0.00     0.062 C 
ATOM      3  C4  <0> d   1      25.697  -0.769  31.106  0.00  0.00     0.038 C 
ATOM      4  C5  <0> d   1      26.783  -0.233  30.133  0.00  0.00     0.009 C 
ATOM      5  C6  <0> d   1      27.841   0.342  31.081  0.00  0.00     0.001 C 
ATOM      6  C8  <0> d   1      28.771   1.380  30.478  0.00  0.00    -0.004 C 
ATOM      7  C10 <0> d   1      29.617   0.739  29.374  0.00  0.00     0.010 C 
ATOM      8  C11 <0> d   1      30.497   1.811  28.731  0.00  0.00     0.035 C 
ATOM      9  C12 <0> d   1      31.317   2.487  29.815  0.00  0.00    -0.068 C 
ATOM     10  C13 <0> d   1      32.626   2.625  29.606  0.00  0.00     0.053 C 
ATOM     11  C14 <0> d   1      33.465   3.285  30.613  0.00  0.00     0.149 C 
ATOM     12  O15 <0> d   1      34.664   3.107  30.661  0.00  0.00    -0.293 OA
ATOM     13  C16 <0> d   1      32.754   4.200  31.590  0.00  0.00     0.084 C 
ATOM     14  C17 <0> d   1      31.558   3.431  32.150  0.00  0.00     0.022 C 
ATOM     15  C18 <0> d   1      30.620   2.971  31.049  0.00  0.00    -0.016 C 
ATOM     16  C19 <0> d   1      29.733   4.155  30.658  0.00  0.00     0.020 C 
ATOM     17  C20 <0> d   1      29.689   1.886  31.601  0.00  0.00     0.002 C 
ATOM     18  C22 <0> d   1      28.904   2.454  32.780  0.00  0.00     0.007 C 
ATOM     19  C23 <0> d   1      27.861   1.453  33.304  0.00  0.00     0.013 C 
ATOM     20  C24 <0> d   1      26.959   1.052  32.143  0.00  0.00    -0.009 C 
ATOM     21  C25 <0> d   1      26.365   2.302  31.490  0.00  0.00     0.018 C 
ENDROOT
BRANCH   2  22
ATOM     22  O3  <0> d   1      24.639   0.698  32.752  0.00  0.00    -0.389 OA
ATOM     23  H29 <0> d   1      24.389   0.626  33.684  0.00  0.00     0.210 HD
ENDBRANCH   2  22
TORSDOF 1
ENDMDL
MODEL 77
REMARK CAVERDOCK RESULT:      -3.7      0.000      0.000
REMARK CAVERDOCK CONSTRAINTS:       0.0      0.0      0.0      0.0
REMARK CAVERDOCK TUNNEL: 76     -3.7      3.1     77.1
REMARK  1 active torsions:
REMARK  status: ('A' for Active; 'I' for Inactive)
REMARK    1  A    between atoms: C2_2  and  O3_3 
ROOT
ATOM      1  C1  <0> d   1      26.711  -1.258  34.033  0.00  0.00     0.046 C 
ATOM      2  C2  <0> d   1      26.156  -0.443  32.865  0.00  0.00     0.062 C 
ATOM      3  C4  <0> d   1      26.009  -1.338  31.608  0.00  0.00     0.038 C 
ATOM      4  C5  <0> d   1      26.994  -0.770  30.549  0.00  0.00     0.009 C 
ATOM      5  C6  <0> d   1      28.035  -0.042  31.406  0.00  0.00     0.001 C 
ATOM      6  C8  <0> d   1      28.836   1.035  30.696  0.00  0.00    -0.004 C 
ATOM      7  C10 <0> d   1      29.687   0.404  29.590  0.00  0.00     0.010 C 
ATOM      8  C11 <0> d   1      30.433   1.508  28.839  0.00  0.00     0.035 C 
ATOM      9  C12 <0> d   1      31.235   2.323  29.837  0.00  0.00    -0.068 C 
ATOM     10  C13 <0> d   1      32.514   2.565  29.554  0.00  0.00     0.053 C 
ATOM     11  C14 <0> d   1      33.333   3.361  30.475  0.00  0.00     0.149 C 
ATOM     12  O15 <0> d   1      34.545   3.295  30.472  0.00  0.00    -0.293 OA
ATOM     13  C16 <0> d   1      32.585   4.268  31.432  0.00  0.00     0.084 C 
ATOM     14  C17 <0> d   1      31.493   3.432  32.097  0.00  0.00     0.022 C 
ATOM     15  C18 <0> d   1      30.553   2.820  31.075  0.00  0.00    -0.016 C 
ATOM     16  C19 <0> d   1      29.542   3.892  30.661  0.00  0.00     0.020 C 
ATOM     17  C20 <0> d   1      29.754   1.692  31.738  0.00  0.00     0.002 C 
ATOM     18  C22 <0> d   1      28.974   2.261  32.919  0.00  0.00     0.007 C 
ATOM     19  C23 <0> d   1      28.054   1.206  33.555  0.00  0.00     0.013 C 
ATOM     20  C24 <0> d   1      27.141   0.651  32.468  0.00  0.00    -0.009 C 
ATOM     21  C25 <0> d   1      26.404   1.799  31.774  0.00  0.00     0.018 C 
ENDROOT
BRANCH   2  22
ATOM     22  O3  <0> d   1      24.895   0.129  33.216  0.00  0.00    -0.389 OA
ATOM     23  H29 <0> d   1      24.874   1.095  33.172  0.00  0.00     0.210 HD
ENDBRANCH   2  22
TORSDOF 1
ENDMDL
MODEL 78
REMARK CAVERDOCK RESULT:      -3.7      0.000      0.000
REMARK CAVERDOCK CONSTRAINTS:       0.1      0.0      0.0      0.0
REMARK CAVERDOCK TUNNEL: 77     -3.7      3.1     78.3
REMARK  1 active torsions:
REMARK  status: ('A' for Active; 'I' for Inactive)
REMARK    1  A    between atoms: C2_2  and  O3_3 
ROOT
ATOM      1  C1  <0> d   1      26.392  -1.198  33.746  0.00  0.00     0.046 C 
ATOM      2  C2  <0> d   1      25.881  -0.218  32.688  0.00  0.00     0.062 C 
ATOM      3  C4  <0> d   1      25.635  -0.957  31.347  0.00  0.00     0.038 C 
ATOM      4  C5  <0> d   1      26.641  -0.358  30.327  0.00  0.00     0.009 C 
ATOM      5  C6  <0> d   1      27.757   0.187  31.225  0.00  0.00     0.001 C 
ATOM      6  C8  <0> d   1      28.629   1.267  30.610  0.00  0.00    -0.004 C 
ATOM      7  C10 <0> d   1      29.401   0.694  29.418  0.00  0.00     0.010 C 
ATOM      8  C11 <0> d   1      30.221   1.810  28.768  0.00  0.00     0.035 C 
ATOM      9  C12 <0> d   1      31.108   2.444  29.822  0.00  0.00    -0.068 C 
ATOM     10  C13 <0> d   1      32.397   2.613  29.528  0.00  0.00     0.053 C 
ATOM     11  C14 <0> d   1      33.298   3.235  30.504  0.00  0.00     0.149 C 
ATOM     12  O15 <0> d   1      34.500   3.074  30.458  0.00  0.00    -0.293 OA
ATOM     13  C16 <0> d   1      32.648   4.090  31.574  0.00  0.00     0.084 C 
ATOM     14  C17 <0> d   1      31.505   3.277  32.179  0.00  0.00     0.022 C 
ATOM     15  C18 <0> d   1      30.495   2.857  31.126  0.00  0.00    -0.016 C 
ATOM     16  C19 <0> d   1      29.569   4.045  30.858  0.00  0.00     0.020 C 
ATOM     17  C20 <0> d   1      29.620   1.731  31.688  0.00  0.00     0.002 C 
ATOM     18  C22 <0> d   1      28.914   2.229  32.946  0.00  0.00     0.007 C 
ATOM     19  C23 <0> d   1      27.924   1.188  33.493  0.00  0.00     0.013 C 
ATOM     20  C24 <0> d   1      26.946   0.830  32.380  0.00  0.00    -0.009 C 
ATOM     21  C25 <0> d   1      26.291   2.102  31.835  0.00  0.00     0.018 C 
ENDROOT
BRANCH   2  22
ATOM     22  O3  <0> d   1      24.680   0.412  33.135  0.00  0.00    -0.389 OA
ATOM     23  H29 <0> d   1      24.667   0.609  34.082  0.00  0.00     0.210 HD
ENDBRANCH   2  22
TORSDOF 1
ENDMDL
MODEL 79
REMARK CAVERDOCK RESULT:      -3.9      0.000      0.000
REMARK CAVERDOCK CONSTRAINTS:       0.0      0.0      0.0      0.0
REMARK CAVERDOCK TUNNEL: 78     -3.9      3.2     79.4
REMARK  1 active torsions:
REMARK  status: ('A' for Active; 'I' for Inactive)
REMARK    1  A    between atoms: C2_2  and  O3_3 
ROOT
ATOM      1  C1  <0> d   1      26.676  -1.339  34.109  0.00  0.00     0.046 C 
ATOM      2  C2  <0> d   1      26.075  -0.450  33.020  0.00  0.00     0.062 C 
ATOM      3  C4  <0> d   1      25.834  -1.272  31.729  0.00  0.00     0.038 C 
ATOM      4  C5  <0> d   1      26.770  -0.669  30.645  0.00  0.00     0.009 C 
ATOM      5  C6  <0> d   1      27.877  -0.011  31.477  0.00  0.00     0.001 C 
ATOM      6  C8  <0> d   1      28.661   1.087  30.779  0.00  0.00    -0.004 C 
ATOM      7  C10 <0> d   1      29.431   0.498  29.593  0.00  0.00     0.010 C 
ATOM      8  C11 <0> d   1      30.159   1.625  28.859  0.00  0.00     0.035 C 
ATOM      9  C12 <0> d   1      31.037   2.368  29.850  0.00  0.00    -0.068 C 
ATOM     10  C13 <0> d   1      32.303   2.598  29.505  0.00  0.00     0.053 C 
ATOM     11  C14 <0> d   1      33.193   3.325  30.417  0.00  0.00     0.149 C 
ATOM     12  O15 <0> d   1      34.400   3.234  30.339  0.00  0.00    -0.293 OA
ATOM     13  C16 <0> d   1      32.523   4.195  31.462  0.00  0.00     0.084 C 
ATOM     14  C17 <0> d   1      31.452   3.348  32.146  0.00  0.00     0.022 C 
ATOM     15  C18 <0> d   1      30.439   2.811  31.150  0.00  0.00    -0.016 C 
ATOM     16  C19 <0> d   1      29.433   3.925  30.853  0.00  0.00     0.020 C 
ATOM     17  C20 <0> d   1      29.653   1.667  31.798  0.00  0.00     0.002 C 
ATOM     18  C22 <0> d   1      28.956   2.187  33.052  0.00  0.00     0.007 C 
ATOM     19  C23 <0> d   1      28.049   1.119  33.684  0.00  0.00     0.013 C 
ATOM     20  C24 <0> d   1      27.062   0.643  32.624  0.00  0.00    -0.009 C 
ATOM     21  C25 <0> d   1      26.314   1.842  32.036  0.00  0.00     0.018 C 
ENDROOT
BRANCH   2  22
ATOM     22  O3  <0> d   1      24.850   0.129  33.475  0.00  0.00    -0.389 OA
ATOM     23  H29 <0> d   1      24.190  -0.518  33.759  0.00  0.00     0.210 HD
ENDBRANCH   2  22
TORSDOF 1
ENDMDL
MODEL 80
REMARK CAVERDOCK RESULT:      -3.9      0.000      0.000
REMARK CAVERDOCK CONSTRAINTS:       0.0      0.0      0.0      0.0
REMARK CAVERDOCK TUNNEL: 79     -3.9      3.2     80.1
REMARK  1 active torsions:
REMARK  status: ('A' for Active; 'I' for Inactive)
REMARK    1  A    between atoms: C2_2  and  O3_3 
ROOT
ATOM      1  C1  <0> d   1      26.554  -1.470  33.839  0.00  0.00     0.046 C 
ATOM      2  C2  <0> d   1      25.969  -0.515  32.798  0.00  0.00     0.062 C 
ATOM      3  C4  <0> d   1      25.732  -1.260  31.459  0.00  0.00     0.038 C 
ATOM      4  C5  <0> d   1      26.681  -0.604  30.420  0.00  0.00     0.009 C 
ATOM      5  C6  <0> d   1      27.787  -0.005  31.296  0.00  0.00     0.001 C 
ATOM      6  C8  <0> d   1      28.586   1.124  30.668  0.00  0.00    -0.004 C 
ATOM      7  C10 <0> d   1      29.361   0.597  29.456  0.00  0.00     0.010 C 
ATOM      8  C11 <0> d   1      30.105   1.758  28.794  0.00  0.00     0.035 C 
ATOM      9  C12 <0> d   1      30.980   2.434  29.832  0.00  0.00    -0.068 C 
ATOM     10  C13 <0> d   1      32.251   2.673  29.510  0.00  0.00     0.053 C 
ATOM     11  C14 <0> d   1      33.140   3.339  30.470  0.00  0.00     0.149 C 
ATOM     12  O15 <0> d   1      34.347   3.242  30.396  0.00  0.00    -0.293 OA
ATOM     13  C16 <0> d   1      32.469   4.153  31.558  0.00  0.00     0.084 C 
ATOM     14  C17 <0> d   1      31.385   3.278  32.184  0.00  0.00     0.022 C 
ATOM     15  C18 <0> d   1      30.376   2.808  31.151  0.00  0.00    -0.016 C 
ATOM     16  C19 <0> d   1      29.381   3.946  30.910  0.00  0.00     0.020 C 
ATOM     17  C20 <0> d   1      29.574   1.636  31.727  0.00  0.00     0.002 C 
ATOM     18  C22 <0> d   1      28.871   2.090  33.002  0.00  0.00     0.007 C 
ATOM     19  C23 <0> d   1      27.951   0.995  33.565  0.00  0.00     0.013 C 
ATOM     20  C24 <0> d   1      26.968   0.590  32.473  0.00  0.00    -0.009 C 
ATOM     21  C25 <0> d   1      26.235   1.827  31.949  0.00  0.00     0.018 C 
ENDROOT
BRANCH   2  22
ATOM     22  O3  <0> d   1      24.745   0.048  33.275  0.00  0.00    -0.389 OA
ATOM     23  H29 <0> d   1      24.434   0.806  32.763  0.00  0.00     0.210 HD
ENDBRANCH   2  22
TORSDOF 1
ENDMDL
MODEL 81
REMARK CAVERDOCK RESULT:      -4.0      0.000      0.000
REMARK CAVERDOCK CONSTRAINTS:       0.0      0.0      0.0      0.0
REMARK CAVERDOCK TUNNEL: 80     -4.0      3.2     81.3
REMARK  1 active torsions:
REMARK  status: ('A' for Active; 'I' for Inactive)
REMARK    1  A    between atoms: C2_2  and  O3_3 
ROOT
ATOM      1  C1  <0> d   1      26.373  -1.233  34.064  0.00  0.00     0.046 C 
ATOM      2  C2  <0> d   1      25.816  -0.383  32.921  0.00  0.00     0.062 C 
ATOM      3  C4  <0> d   1      25.614  -1.253  31.654  0.00  0.00     0.038 C 
ATOM      4  C5  <0> d   1      26.592  -0.699  30.582  0.00  0.00     0.009 C 
ATOM      5  C6  <0> d   1      27.674  -0.016  31.426  0.00  0.00     0.001 C 
ATOM      6  C8  <0> d   1      28.491   1.048  30.714  0.00  0.00    -0.004 C 
ATOM      7  C10 <0> d   1      29.297   0.408  29.579  0.00  0.00     0.010 C 
ATOM      8  C11 <0> d   1      30.060   1.501  28.828  0.00  0.00     0.035 C 
ATOM      9  C12 <0> d   1      30.908   2.276  29.820  0.00  0.00    -0.068 C 
ATOM     10  C13 <0> d   1      32.188   2.484  29.510  0.00  0.00     0.053 C 
ATOM     11  C14 <0> d   1      33.051   3.240  30.425  0.00  0.00     0.149 C 
ATOM     12  O15 <0> d   1      34.260   3.138  30.393  0.00  0.00    -0.293 OA
ATOM     13  C16 <0> d   1      32.353   4.154  31.412  0.00  0.00     0.084 C 
ATOM     14  C17 <0> d   1      31.251   3.341  32.090  0.00  0.00     0.022 C 
ATOM     15  C18 <0> d   1      30.269   2.773  31.080  0.00  0.00    -0.016 C 
ATOM     16  C19 <0> d   1      29.283   3.882  30.705  0.00  0.00     0.020 C 
ATOM     17  C20 <0> d   1      29.452   1.660  31.744  0.00  0.00     0.002 C 
ATOM     18  C22 <0> d   1      28.716   2.233  32.952  0.00  0.00     0.007 C 
ATOM     19  C23 <0> d   1      27.780   1.197  33.592  0.00  0.00     0.013 C 
ATOM     20  C24 <0> d   1      26.826   0.687  32.518  0.00  0.00    -0.009 C 
ATOM     21  C25 <0> d   1      26.108   1.867  31.859  0.00  0.00     0.018 C 
ENDROOT
BRANCH   2  22
ATOM     22  O3  <0> d   1      24.582   0.221  33.310  0.00  0.00    -0.389 OA
ATOM     23  H29 <0> d   1      24.612   1.187  33.354  0.00  0.00     0.210 HD
ENDBRANCH   2  22
TORSDOF 1
ENDMDL
MODEL 82
REMARK CAVERDOCK RESULT:      -4.1      0.000      0.000
REMARK CAVERDOCK CONSTRAINTS:       0.0      0.0      0.0      0.0
REMARK CAVERDOCK TUNNEL: 81     -4.1      3.3     82.3
REMARK  1 active torsions:
REMARK  status: ('A' for Active; 'I' for Inactive)
REMARK    1  A    between atoms: C2_2  and  O3_3 
ROOT
ATOM      1  C1  <0> d   1      26.724  -1.377  34.485  0.00  0.00     0.046 C 
ATOM      2  C2  <0> d   1      26.069  -0.618  33.330  0.00  0.00     0.062 C 
ATOM      3  C4  <0> d   1      25.864  -1.559  32.116  0.00  0.00     0.038 C 
ATOM      4  C5  <0> d   1      26.760  -1.003  30.975  0.00  0.00     0.009 C 
ATOM      5  C6  <0> d   1      27.835  -0.219  31.735  0.00  0.00     0.001 C 
ATOM      6  C8  <0> d   1      28.556   0.854  30.937  0.00  0.00    -0.004 C 
ATOM      7  C10 <0> d   1      29.349   0.206  29.797  0.00  0.00     0.010 C 
ATOM      8  C11 <0> d   1      30.012   1.303  28.962  0.00  0.00     0.035 C 
ATOM      9  C12 <0> d   1      30.855   2.172  29.876  0.00  0.00    -0.068 C 
ATOM     10  C13 <0> d   1      32.105   2.438  29.499  0.00  0.00     0.053 C 
ATOM     11  C14 <0> d   1      32.961   3.286  30.336  0.00  0.00     0.149 C 
ATOM     12  O15 <0> d   1      34.171   3.252  30.253  0.00  0.00    -0.293 OA
ATOM     13  C16 <0> d   1      32.253   4.206  31.311  0.00  0.00     0.084 C 
ATOM     14  C17 <0> d   1      31.232   3.366  32.076  0.00  0.00     0.022 C 
ATOM     15  C18 <0> d   1      30.243   2.694  31.140  0.00  0.00    -0.016 C 
ATOM     16  C19 <0> d   1      29.178   3.724  30.760  0.00  0.00     0.020 C 
ATOM     17  C20 <0> d   1      29.522   1.570  31.893  0.00  0.00     0.002 C 
ATOM     18  C22 <0> d   1      28.807   2.159  33.105  0.00  0.00     0.007 C 
ATOM     19  C23 <0> d   1      27.962   1.103  33.835  0.00  0.00     0.013 C 
ATOM     20  C24 <0> d   1      26.995   0.487  32.831  0.00  0.00    -0.009 C 
ATOM     21  C25 <0> d   1      26.180   1.591  32.152  0.00  0.00     0.018 C 
ENDROOT
BRANCH   2  22
ATOM     22  O3  <0> d   1      24.819  -0.066  33.747  0.00  0.00    -0.389 OA
ATOM     23  H29 <0> d   1      24.415   0.528  33.100  0.00  0.00     0.210 HD
ENDBRANCH   2  22
TORSDOF 1
ENDMDL
MODEL 83
REMARK CAVERDOCK RESULT:      -4.2      0.000      0.000
REMARK CAVERDOCK CONSTRAINTS:       0.0      0.0      0.0      0.0
REMARK CAVERDOCK TUNNEL: 82     -4.2      3.3     83.2
REMARK  1 active torsions:
REMARK  status: ('A' for Active; 'I' for Inactive)
REMARK    1  A    between atoms: C2_2  and  O3_3 
ROOT
ATOM      1  C1  <0> d   1      26.714  -1.544  34.336  0.00  0.00     0.046 C 
ATOM      2  C2  <0> d   1      26.054  -0.735  33.219  0.00  0.00     0.062 C 
ATOM      3  C4  <0> d   1      25.844  -1.622  31.965  0.00  0.00     0.038 C 
ATOM      4  C5  <0> d   1      26.734  -1.015  30.847  0.00  0.00     0.009 C 
ATOM      5  C6  <0> d   1      27.813  -0.265  31.636  0.00  0.00     0.001 C 
ATOM      6  C8  <0> d   1      28.530   0.842  30.884  0.00  0.00    -0.004 C 
ATOM      7  C10 <0> d   1      29.318   0.246  29.713  0.00  0.00     0.010 C 
ATOM      8  C11 <0> d   1      29.977   1.379  28.925  0.00  0.00     0.035 C 
ATOM      9  C12 <0> d   1      30.824   2.208  29.873  0.00  0.00    -0.068 C 
ATOM     10  C13 <0> d   1      32.073   2.490  29.502  0.00  0.00     0.053 C 
ATOM     11  C14 <0> d   1      32.932   3.301  30.373  0.00  0.00     0.149 C 
ATOM     12  O15 <0> d   1      34.142   3.271  30.283  0.00  0.00    -0.293 OA
ATOM     13  C16 <0> d   1      32.228   4.177  31.390  0.00  0.00     0.084 C 
ATOM     14  C17 <0> d   1      31.210   3.303  32.122  0.00  0.00     0.022 C 
ATOM     15  C18 <0> d   1      30.217   2.673  31.161  0.00  0.00    -0.016 C 
ATOM     16  C19 <0> d   1      29.150   3.718  30.832  0.00  0.00     0.020 C 
ATOM     17  C20 <0> d   1      29.500   1.516  31.866  0.00  0.00     0.002 C 
ATOM     18  C22 <0> d   1      28.790   2.050  33.106  0.00  0.00     0.007 C 
ATOM     19  C23 <0> d   1      27.948   0.963  33.793  0.00  0.00     0.013 C 
ATOM     20  C24 <0> d   1      26.977   0.392  32.766  0.00  0.00    -0.009 C 
ATOM     21  C25 <0> d   1      26.159   1.524  32.140  0.00  0.00     0.018 C 
ENDROOT
BRANCH   2  22
ATOM     22  O3  <0> d   1      24.805  -0.203  33.665  0.00  0.00    -0.389 OA
ATOM     23  H29 <0> d   1      24.648  -0.309  34.614  0.00  0.00     0.210 HD
ENDBRANCH   2  22
TORSDOF 1
ENDMDL
MODEL 84
REMARK CAVERDOCK RESULT:      -4.2      0.000      0.000
REMARK CAVERDOCK CONSTRAINTS:       0.0      0.0      0.0      0.0
REMARK CAVERDOCK TUNNEL: 83     -4.2      3.3     84.3
REMARK  1 active torsions:
REMARK  status: ('A' for Active; 'I' for Inactive)
REMARK    1  A    between atoms: C2_2  and  O3_3 
ROOT
ATOM      1  C1  <0> d   1      26.557  -1.633  34.069  0.00  0.00     0.046 C 
ATOM      2  C2  <0> d   1      25.916  -0.742  33.004  0.00  0.00     0.062 C 
ATOM      3  C4  <0> d   1      25.686  -1.545  31.699  0.00  0.00     0.038 C 
ATOM      4  C5  <0> d   1      26.590  -0.891  30.618  0.00  0.00     0.009 C 
ATOM      5  C6  <0> d   1      27.685  -0.215  31.450  0.00  0.00     0.001 C 
ATOM      6  C8  <0> d   1      28.427   0.920  30.766  0.00  0.00    -0.004 C 
ATOM      7  C10 <0> d   1      29.201   0.379  29.560  0.00  0.00     0.010 C 
ATOM      8  C11 <0> d   1      29.885   1.543  28.841  0.00  0.00     0.035 C 
ATOM      9  C12 <0> d   1      30.751   2.293  29.837  0.00  0.00    -0.068 C 
ATOM     10  C13 <0> d   1      32.005   2.570  29.483  0.00  0.00     0.053 C 
ATOM     11  C14 <0> d   1      32.882   3.306  30.400  0.00  0.00     0.149 C 
ATOM     12  O15 <0> d   1      34.091   3.255  30.307  0.00  0.00    -0.293 OA
ATOM     13  C16 <0> d   1      32.198   4.134  31.470  0.00  0.00     0.084 C 
ATOM     14  C17 <0> d   1      31.161   3.239  32.148  0.00  0.00     0.022 C 
ATOM     15  C18 <0> d   1      30.154   2.692  31.152  0.00  0.00    -0.016 C 
ATOM     16  C19 <0> d   1      29.111   3.779  30.889  0.00  0.00     0.020 C 
ATOM     17  C20 <0> d   1      29.412   1.510  31.786  0.00  0.00     0.002 C 
ATOM     18  C22 <0> d   1      28.713   1.983  33.058  0.00  0.00     0.007 C 
ATOM     19  C23 <0> d   1      27.848   0.875  33.677  0.00  0.00     0.013 C 
ATOM     20  C24 <0> d   1      26.864   0.390  32.620  0.00  0.00    -0.009 C 
ATOM     21  C25 <0> d   1      26.072   1.576  32.064  0.00  0.00     0.018 C 
ENDROOT
BRANCH   2  22
ATOM     22  O3  <0> d   1      24.679  -0.211  33.484  0.00  0.00    -0.389 OA
ATOM     23  H29 <0> d   1      24.351   0.544  32.976  0.00  0.00     0.210 HD
ENDBRANCH   2  22
TORSDOF 1
ENDMDL
MODEL 85
REMARK CAVERDOCK RESULT:      -4.2      0.000      0.000
REMARK CAVERDOCK CONSTRAINTS:       0.0      0.0      0.0      0.0
REMARK CAVERDOCK TUNNEL: 84     -4.2      3.3     85.1
REMARK  1 active torsions:
REMARK  status: ('A' for Active; 'I' for Inactive)
REMARK    1  A    between atoms: C2_2  and  O3_3 
ROOT
ATOM      1  C1  <0> d   1      26.531  -1.406  34.451  0.00  0.00     0.046 C 
ATOM      2  C2  <0> d   1      25.888  -0.638  33.295  0.00  0.00     0.062 C 
ATOM      3  C4  <0> d   1      25.682  -1.574  32.078  0.00  0.00     0.038 C 
ATOM      4  C5  <0> d   1      26.587  -1.021  30.943  0.00  0.00     0.009 C 
ATOM      5  C6  <0> d   1      27.665  -0.248  31.711  0.00  0.00     0.001 C 
ATOM      6  C8  <0> d   1      28.398   0.822  30.920  0.00  0.00    -0.004 C 
ATOM      7  C10 <0> d   1      29.191   0.172  29.782  0.00  0.00     0.010 C 
ATOM      8  C11 <0> d   1      29.866   1.266  28.953  0.00  0.00     0.035 C 
ATOM      9  C12 <0> d   1      30.712   2.126  29.874  0.00  0.00    -0.068 C 
ATOM     10  C13 <0> d   1      31.966   2.383  29.504  0.00  0.00     0.053 C 
ATOM     11  C14 <0> d   1      32.824   3.223  30.348  0.00  0.00     0.149 C 
ATOM     12  O15 <0> d   1      34.034   3.179  30.271  0.00  0.00    -0.293 OA
ATOM     13  C16 <0> d   1      32.118   4.145  31.322  0.00  0.00     0.084 C 
ATOM     14  C17 <0> d   1      31.087   3.310  32.079  0.00  0.00     0.022 C 
ATOM     15  C18 <0> d   1      30.097   2.649  31.137  0.00  0.00    -0.016 C 
ATOM     16  C19 <0> d   1      29.042   3.688  30.755  0.00  0.00     0.020 C 
ATOM     17  C20 <0> d   1      29.365   1.528  31.882  0.00  0.00     0.002 C 
ATOM     18  C22 <0> d   1      28.648   2.118  33.093  0.00  0.00     0.007 C 
ATOM     19  C23 <0> d   1      27.792   1.067  33.816  0.00  0.00     0.013 C 
ATOM     20  C24 <0> d   1      26.824   0.462  32.805  0.00  0.00    -0.009 C 
ATOM     21  C25 <0> d   1      26.022   1.573  32.125  0.00  0.00     0.018 C 
ENDROOT
BRANCH   2  22
ATOM     22  O3  <0> d   1      24.640  -0.079  33.708  0.00  0.00    -0.389 OA
ATOM     23  H29 <0> d   1      24.152   0.363  32.999  0.00  0.00     0.210 HD
ENDBRANCH   2  22
TORSDOF 1
ENDMDL
MODEL 86
REMARK CAVERDOCK RESULT:      -4.4      0.000      0.000
REMARK CAVERDOCK CONSTRAINTS:       0.0      0.0      0.0      0.0
REMARK CAVERDOCK TUNNEL: 85     -4.4      3.4     86.5
REMARK  1 active torsions:
REMARK  status: ('A' for Active; 'I' for Inactive)
REMARK    1  A    between atoms: C2_2  and  O3_3 
ROOT
ATOM      1  C1  <0> d   1      26.515  -1.725  34.076  0.00  0.00     0.046 C 
ATOM      2  C2  <0> d   1      25.858  -0.838  33.018  0.00  0.00     0.062 C 
ATOM      3  C4  <0> d   1      25.628  -1.641  31.712  0.00  0.00     0.038 C 
ATOM      4  C5  <0> d   1      26.518  -0.976  30.627  0.00  0.00     0.009 C 
ATOM      5  C6  <0> d   1      27.612  -0.291  31.454  0.00  0.00     0.001 C 
ATOM      6  C8  <0> d   1      28.339   0.852  30.768  0.00  0.00    -0.004 C 
ATOM      7  C10 <0> d   1      29.110   0.322  29.555  0.00  0.00     0.010 C 
ATOM      8  C11 <0> d   1      29.779   1.494  28.835  0.00  0.00     0.035 C 
ATOM      9  C12 <0> d   1      30.644   2.249  29.827  0.00  0.00    -0.068 C 
ATOM     10  C13 <0> d   1      31.893   2.539  29.466  0.00  0.00     0.053 C 
ATOM     11  C14 <0> d   1      32.769   3.282  30.379  0.00  0.00     0.149 C 
ATOM     12  O15 <0> d   1      33.977   3.242  30.278  0.00  0.00    -0.293 OA
ATOM     13  C16 <0> d   1      32.083   4.101  31.455  0.00  0.00     0.084 C 
ATOM     14  C17 <0> d   1      31.060   3.195  32.138  0.00  0.00     0.022 C 
ATOM     15  C18 <0> d   1      30.052   2.640  31.147  0.00  0.00    -0.016 C 
ATOM     16  C19 <0> d   1      28.996   3.717  30.893  0.00  0.00     0.020 C 
ATOM     17  C20 <0> d   1      29.324   1.450  31.783  0.00  0.00     0.002 C 
ATOM     18  C22 <0> d   1      28.630   1.914  33.060  0.00  0.00     0.007 C 
ATOM     19  C23 <0> d   1      27.779   0.795  33.683  0.00  0.00     0.013 C 
ATOM     20  C24 <0> d   1      26.793   0.303  32.630  0.00  0.00    -0.009 C 
ATOM     21  C25 <0> d   1      25.986   1.483  32.083  0.00  0.00     0.018 C 
ENDROOT
BRANCH   2  22
ATOM     22  O3  <0> d   1      24.620  -0.320  33.507  0.00  0.00    -0.389 OA
ATOM     23  H29 <0> d   1      24.700   0.529  33.964  0.00  0.00     0.210 HD
ENDBRANCH   2  22
TORSDOF 1
ENDMDL
MODEL 87
REMARK CAVERDOCK RESULT:      -4.4      0.000      0.000
REMARK CAVERDOCK CONSTRAINTS:       0.0      0.0      0.0      0.0
REMARK CAVERDOCK TUNNEL: 86     -4.4      3.4     87.3
REMARK  1 active torsions:
REMARK  status: ('A' for Active; 'I' for Inactive)
REMARK    1  A    between atoms: C2_2  and  O3_3 
ROOT
ATOM      1  C1  <0> d   1      26.669  -1.728  34.349  0.00  0.00     0.046 C 
ATOM      2  C2  <0> d   1      25.979  -0.934  33.239  0.00  0.00     0.062 C 
ATOM      3  C4  <0> d   1      25.790  -1.820  31.982  0.00  0.00     0.038 C 
ATOM      4  C5  <0> d   1      26.656  -1.181  30.862  0.00  0.00     0.009 C 
ATOM      5  C6  <0> d   1      27.715  -0.403  31.650  0.00  0.00     0.001 C 
ATOM      6  C8  <0> d   1      28.395   0.729  30.899  0.00  0.00    -0.004 C 
ATOM      7  C10 <0> d   1      29.194   0.163  29.722  0.00  0.00     0.010 C 
ATOM      8  C11 <0> d   1      29.815   1.320  28.936  0.00  0.00     0.035 C 
ATOM      9  C12 <0> d   1      30.641   2.169  29.884  0.00  0.00    -0.068 C 
ATOM     10  C13 <0> d   1      31.878   2.491  29.508  0.00  0.00     0.053 C 
ATOM     11  C14 <0> d   1      32.717   3.324  30.378  0.00  0.00     0.149 C 
ATOM     12  O15 <0> d   1      33.927   3.331  30.283  0.00  0.00    -0.293 OA
ATOM     13  C16 <0> d   1      31.992   4.173  31.404  0.00  0.00     0.084 C 
ATOM     14  C17 <0> d   1      31.005   3.264  32.136  0.00  0.00     0.022 C 
ATOM     15  C18 <0> d   1      30.027   2.609  31.177  0.00  0.00    -0.016 C 
ATOM     16  C19 <0> d   1      28.926   3.623  30.858  0.00  0.00     0.020 C 
ATOM     17  C20 <0> d   1      29.349   1.428  31.880  0.00  0.00     0.002 C 
ATOM     18  C22 <0> d   1      28.629   1.934  33.126  0.00  0.00     0.007 C 
ATOM     19  C23 <0> d   1      27.825   0.818  33.812  0.00  0.00     0.013 C 
ATOM     20  C24 <0> d   1      26.866   0.223  32.787  0.00  0.00    -0.009 C 
ATOM     21  C25 <0> d   1      26.011   1.332  32.170  0.00  0.00     0.018 C 
ENDROOT
BRANCH   2  22
ATOM     22  O3  <0> d   1      24.717  -0.442  33.695  0.00  0.00    -0.389 OA
ATOM     23  H29 <0> d   1      24.178  -1.103  34.150  0.00  0.00     0.210 HD
ENDBRANCH   2  22
TORSDOF 1
ENDMDL
MODEL 88
REMARK CAVERDOCK RESULT:      -4.3      0.000      0.000
REMARK CAVERDOCK CONSTRAINTS:       0.0      0.0      0.0      0.0
REMARK CAVERDOCK TUNNEL: 87     -4.3      3.4     88.5
REMARK  1 active torsions:
REMARK  status: ('A' for Active; 'I' for Inactive)
REMARK    1  A    between atoms: C2_2  and  O3_3 
ROOT
ATOM      1  C1  <0> d   1      26.403  -1.994  33.731  0.00  0.00     0.046 C 
ATOM      2  C2  <0> d   1      25.739  -0.996  32.782  0.00  0.00     0.062 C 
ATOM      3  C4  <0> d   1      25.464  -1.661  31.409  0.00  0.00     0.038 C 
ATOM      4  C5  <0> d   1      26.342  -0.907  30.374  0.00  0.00     0.009 C 
ATOM      5  C6  <0> d   1      27.468  -0.326  31.237  0.00  0.00     0.001 C 
ATOM      6  C8  <0> d   1      28.200   0.868  30.650  0.00  0.00    -0.004 C 
ATOM      7  C10 <0> d   1      28.934   0.447  29.373  0.00  0.00     0.010 C 
ATOM      8  C11 <0> d   1      29.608   1.674  28.756  0.00  0.00     0.035 C 
ATOM      9  C12 <0> d   1      30.509   2.313  29.796  0.00  0.00    -0.068 C 
ATOM     10  C13 <0> d   1      31.755   2.616  29.435  0.00  0.00     0.053 C 
ATOM     11  C14 <0> d   1      32.665   3.250  30.395  0.00  0.00     0.149 C 
ATOM     12  O15 <0> d   1      33.871   3.200  30.262  0.00  0.00    -0.293 OA
ATOM     13  C16 <0> d   1      32.020   3.969  31.564  0.00  0.00     0.084 C 
ATOM     14  C17 <0> d   1      30.995   3.017  32.178  0.00  0.00     0.022 C 
ATOM     15  C18 <0> d   1      29.955   2.580  31.162  0.00  0.00    -0.016 C 
ATOM     16  C19 <0> d   1      28.914   3.695  31.041  0.00  0.00     0.020 C 
ATOM     17  C20 <0> d   1      29.219   1.345  31.695  0.00  0.00     0.002 C 
ATOM     18  C22 <0> d   1      28.563   1.691  33.028  0.00  0.00     0.007 C 
ATOM     19  C23 <0> d   1      27.705   0.531  33.558  0.00  0.00     0.013 C 
ATOM     20  C24 <0> d   1      26.686   0.162  32.486  0.00  0.00    -0.009 C 
ATOM     21  C25 <0> d   1      25.890   1.404  32.077  0.00  0.00     0.018 C 
ENDROOT
BRANCH   2  22
ATOM     22  O3  <0> d   1      24.522  -0.508  33.349  0.00  0.00    -0.389 OA
ATOM     23  H29 <0> d   1      24.333  -0.853  34.233  0.00  0.00     0.210 HD
ENDBRANCH   2  22
TORSDOF 1
ENDMDL
MODEL 89
REMARK CAVERDOCK RESULT:      -4.7      0.000      0.000
REMARK CAVERDOCK CONSTRAINTS:       0.0      0.0      0.0      0.0
REMARK CAVERDOCK TUNNEL: 88     -4.7      3.4     89.7
REMARK  1 active torsions:
REMARK  status: ('A' for Active; 'I' for Inactive)
REMARK    1  A    between atoms: C2_2  and  O3_3 
ROOT
ATOM      1  C1  <0> d   1      26.659  -1.969  34.180  0.00  0.00     0.046 C 
ATOM      2  C2  <0> d   1      25.924  -1.086  33.171  0.00  0.00     0.062 C 
ATOM      3  C4  <0> d   1      25.660  -1.873  31.861  0.00  0.00     0.038 C 
ATOM      4  C5  <0> d   1      26.476  -1.157  30.750  0.00  0.00     0.009 C 
ATOM      5  C6  <0> d   1      27.583  -0.449  31.539  0.00  0.00     0.001 C 
ATOM      6  C8  <0> d   1      28.237   0.731  30.842  0.00  0.00    -0.004 C 
ATOM      7  C10 <0> d   1      28.969   0.250  29.585  0.00  0.00     0.010 C 
ATOM      8  C11 <0> d   1      29.562   1.458  28.859  0.00  0.00     0.035 C 
ATOM      9  C12 <0> d   1      30.446   2.226  29.825  0.00  0.00    -0.068 C 
ATOM     10  C13 <0> d   1      31.666   2.566  29.412  0.00  0.00     0.053 C 
ATOM     11  C14 <0> d   1      32.558   3.322  30.298  0.00  0.00     0.149 C 
ATOM     12  O15 <0> d   1      33.761   3.327  30.141  0.00  0.00    -0.293 OA
ATOM     13  C16 <0> d   1      31.896   4.096  31.421  0.00  0.00     0.084 C 
ATOM     14  C17 <0> d   1      30.937   3.143  32.132  0.00  0.00     0.022 C 
ATOM     15  C18 <0> d   1      29.904   2.571  31.178  0.00  0.00    -0.016 C 
ATOM     16  C19 <0> d   1      28.801   3.615  30.994  0.00  0.00     0.020 C 
ATOM     17  C20 <0> d   1      29.248   1.345  31.823  0.00  0.00     0.002 C 
ATOM     18  C22 <0> d   1      28.598   1.760  33.139  0.00  0.00     0.007 C 
ATOM     19  C23 <0> d   1      27.816   0.602  33.778  0.00  0.00     0.013 C 
ATOM     20  C24 <0> d   1      26.800   0.094  32.763  0.00  0.00    -0.009 C 
ATOM     21  C25 <0> d   1      25.928   1.255  32.277  0.00  0.00     0.018 C 
ENDROOT
BRANCH   2  22
ATOM     22  O3  <0> d   1      24.692  -0.620  33.726  0.00  0.00    -0.389 OA
ATOM     23  H29 <0> d   1      24.020  -1.308  33.825  0.00  0.00     0.210 HD
ENDBRANCH   2  22
TORSDOF 1
ENDMDL
MODEL 90
REMARK CAVERDOCK RESULT:      -5.0      0.000      0.000
REMARK CAVERDOCK CONSTRAINTS:       0.0      0.0      0.0      0.0
REMARK CAVERDOCK TUNNEL: 89     -5.0      3.3     90.1
REMARK  1 active torsions:
REMARK  status: ('A' for Active; 'I' for Inactive)
REMARK    1  A    between atoms: C2_2  and  O3_3 
ROOT
ATOM      1  C1  <0> d   1      24.645  -0.181  33.606  0.00  0.00     0.046 C 
ATOM      2  C2  <0> d   1      26.071  -0.734  33.652  0.00  0.00     0.062 C 
ATOM      3  C4  <0> d   1      26.882  -0.034  34.772  0.00  0.00     0.038 C 
ATOM      4  C5  <0> d   1      28.019   0.752  34.063  0.00  0.00     0.009 C 
ATOM      5  C6  <0> d   1      27.457   0.970  32.653  0.00  0.00     0.001 C 
ATOM      6  C8  <0> d   1      28.485   1.243  31.569  0.00  0.00    -0.004 C 
ATOM      7  C10 <0> d   1      29.202   2.566  31.858  0.00  0.00     0.010 C 
ATOM      8  C11 <0> d   1      30.281   2.792  30.797  0.00  0.00     0.035 C 
ATOM      9  C12 <0> d   1      29.637   2.733  29.424  0.00  0.00    -0.068 C 
ATOM     10  C13 <0> d   1      29.918   3.712  28.565  0.00  0.00     0.053 C 
ATOM     11  C14 <0> d   1      29.337   3.698  27.218  0.00  0.00     0.149 C 
ATOM     12  O15 <0> d   1      29.243   4.708  26.552  0.00  0.00    -0.293 OA
ATOM     13  C16 <0> d   1      28.858   2.355  26.704  0.00  0.00     0.084 C 
ATOM     14  C17 <0> d   1      27.983   1.732  27.790  0.00  0.00     0.022 C 
ATOM     15  C18 <0> d   1      28.737   1.580  29.100  0.00  0.00    -0.016 C 
ATOM     16  C19 <0> d   1      29.597   0.319  29.007  0.00  0.00     0.020 C 
ATOM     17  C20 <0> d   1      27.732   1.348  30.234  0.00  0.00     0.002 C 
ATOM     18  C22 <0> d   1      26.917   0.095  29.930  0.00  0.00     0.007 C 
ATOM     19  C23 <0> d   1      25.973  -0.265  31.088  0.00  0.00     0.013 C 
ATOM     20  C24 <0> d   1      26.807  -0.407  32.356  0.00  0.00    -0.009 C 
ATOM     21  C25 <0> d   1      27.937  -1.413  32.124  0.00  0.00     0.018 C 
ENDROOT
BRANCH   2  22
ATOM     22  O3  <0> d   1      26.046  -2.146  33.865  0.00  0.00    -0.389 OA
ATOM     23  H29 <0> d   1      25.164  -2.504  34.036  0.00  0.00     0.210 HD
ENDBRANCH   2  22
TORSDOF 1
ENDMDL
MODEL 91
REMARK CAVERDOCK RESULT:      -5.2      0.000      0.000
REMARK CAVERDOCK CONSTRAINTS:       0.0      0.0      0.0      0.0
REMARK CAVERDOCK TUNNEL: 90     -5.2      3.3     91.4
REMARK  1 active torsions:
REMARK  status: ('A' for Active; 'I' for Inactive)
REMARK    1  A    between atoms: C2_2  and  O3_3 
ROOT
ATOM      1  C1  <0> d   1      24.510  -0.094  33.638  0.00  0.00     0.046 C 
ATOM      2  C2  <0> d   1      25.917  -0.692  33.685  0.00  0.00     0.062 C 
ATOM      3  C4  <0> d   1      26.755  -0.007  34.795  0.00  0.00     0.038 C 
ATOM      4  C5  <0> d   1      27.913   0.734  34.074  0.00  0.00     0.009 C 
ATOM      5  C6  <0> d   1      27.353   0.957  32.664  0.00  0.00     0.001 C 
ATOM      6  C8  <0> d   1      28.385   1.186  31.574  0.00  0.00    -0.004 C 
ATOM      7  C10 <0> d   1      29.146   2.487  31.847  0.00  0.00     0.010 C 
ATOM      8  C11 <0> d   1      30.227   2.668  30.780  0.00  0.00     0.035 C 
ATOM      9  C12 <0> d   1      29.577   2.616  29.410  0.00  0.00    -0.068 C 
ATOM     10  C13 <0> d   1      29.886   3.578  28.540  0.00  0.00     0.053 C 
ATOM     11  C14 <0> d   1      29.299   3.568  27.196  0.00  0.00     0.149 C 
ATOM     12  O15 <0> d   1      29.235   4.574  26.520  0.00  0.00    -0.293 OA
ATOM     13  C16 <0> d   1      28.776   2.236  26.696  0.00  0.00     0.084 C 
ATOM     14  C17 <0> d   1      27.885   1.653  27.792  0.00  0.00     0.022 C 
ATOM     15  C18 <0> d   1      28.638   1.490  29.100  0.00  0.00    -0.016 C 
ATOM     16  C19 <0> d   1      29.457   0.200  29.017  0.00  0.00     0.020 C 
ATOM     17  C20 <0> d   1      27.631   1.301  30.240  0.00  0.00     0.002 C 
ATOM     18  C22 <0> d   1      26.775   0.072  29.952  0.00  0.00     0.007 C 
ATOM     19  C23 <0> d   1      25.825  -0.246  31.117  0.00  0.00     0.013 C 
ATOM     20  C24 <0> d   1      26.658  -0.402  32.384  0.00  0.00    -0.009 C 
ATOM     21  C25 <0> d   1      27.755  -1.446  32.158  0.00  0.00     0.018 C 
ENDROOT
BRANCH   2  22
ATOM     22  O3  <0> d   1      25.849  -2.101  33.913  0.00  0.00    -0.389 OA
ATOM     23  H29 <0> d   1      26.057  -2.637  33.135  0.00  0.00     0.210 HD
ENDBRANCH   2  22
TORSDOF 1
ENDMDL
MODEL 92
REMARK CAVERDOCK RESULT:      -5.5      0.000      0.000
REMARK CAVERDOCK CONSTRAINTS:       0.0      0.0      0.0      0.0
REMARK CAVERDOCK TUNNEL: 91     -5.5      3.3     92.4
REMARK  1 active torsions:
REMARK  status: ('A' for Active; 'I' for Inactive)
REMARK    1  A    between atoms: C2_2  and  O3_3 
ROOT
ATOM      1  C1  <0> d   1      31.772   4.092  30.758  0.00  0.00     0.046 C 
ATOM      2  C2  <0> d   1      30.484   4.240  29.947  0.00  0.00     0.062 C 
ATOM      3  C4  <0> d   1      29.414   4.998  30.774  0.00  0.00     0.038 C 
ATOM      4  C5  <0> d   1      28.253   3.993  31.012  0.00  0.00     0.009 C 
ATOM      5  C6  <0> d   1      28.946   2.632  30.880  0.00  0.00     0.001 C 
ATOM      6  C8  <0> d   1      28.038   1.460  30.550  0.00  0.00    -0.004 C 
ATOM      7  C10 <0> d   1      27.051   1.230  31.699  0.00  0.00     0.010 C 
ATOM      8  C11 <0> d   1      26.100   0.093  31.322  0.00  0.00     0.035 C 
ATOM      9  C12 <0> d   1      26.919  -1.133  30.965  0.00  0.00    -0.068 C 
ATOM     10  C13 <0> d   1      26.575  -2.293  31.524  0.00  0.00     0.053 C 
ATOM     11  C14 <0> d   1      27.322  -3.514  31.203  0.00  0.00     0.149 C 
ATOM     12  O15 <0> d   1      27.310  -4.481  31.935  0.00  0.00    -0.293 OA
ATOM     13  C16 <0> d   1      28.109  -3.503  29.907  0.00  0.00     0.084 C 
ATOM     14  C17 <0> d   1      28.934  -2.217  29.884  0.00  0.00     0.022 C 
ATOM     15  C18 <0> d   1      28.057  -0.984  30.001  0.00  0.00    -0.016 C 
ATOM     16  C19 <0> d   1      27.471  -0.687  28.620  0.00  0.00     0.020 C 
ATOM     17  C20 <0> d   1      28.927   0.220  30.380  0.00  0.00     0.002 C 
ATOM     18  C22 <0> d   1      29.998   0.417  29.311  0.00  0.00     0.007 C 
ATOM     19  C23 <0> d   1      30.830   1.683  29.567  0.00  0.00     0.013 C 
ATOM     20  C24 <0> d   1      29.878   2.870  29.663  0.00  0.00    -0.009 C 
ATOM     21  C25 <0> d   1      28.999   2.931  28.411  0.00  0.00     0.018 C 
ENDROOT
BRANCH   2  22
ATOM     22  O3  <0> d   1      30.746   4.930  28.724  0.00  0.00    -0.389 OA
ATOM     23  H29 <0> d   1      31.614   5.357  28.690  0.00  0.00     0.210 HD
ENDBRANCH   2  22
TORSDOF 1
ENDMDL
MODEL 93
REMARK CAVERDOCK RESULT:      -5.9      0.000      0.000
REMARK CAVERDOCK CONSTRAINTS:       0.0      0.0      0.0      0.0
REMARK CAVERDOCK TUNNEL: 92     -5.9      3.3     93.2
REMARK  1 active torsions:
REMARK  status: ('A' for Active; 'I' for Inactive)
REMARK    1  A    between atoms: C2_2  and  O3_3 
ROOT
ATOM      1  C1  <0> d   1      31.804   3.965  30.654  0.00  0.00     0.046 C 
ATOM      2  C2  <0> d   1      30.519   4.144  29.845  0.00  0.00     0.062 C 
ATOM      3  C4  <0> d   1      29.474   4.941  30.668  0.00  0.00     0.038 C 
ATOM      4  C5  <0> d   1      28.285   3.973  30.918  0.00  0.00     0.009 C 
ATOM      5  C6  <0> d   1      28.936   2.591  30.796  0.00  0.00     0.001 C 
ATOM      6  C8  <0> d   1      27.992   1.444  30.478  0.00  0.00    -0.004 C 
ATOM      7  C10 <0> d   1      27.003   1.253  31.632  0.00  0.00     0.010 C 
ATOM      8  C11 <0> d   1      26.017   0.142  31.267  0.00  0.00     0.035 C 
ATOM      9  C12 <0> d   1      26.798  -1.111  30.918  0.00  0.00    -0.068 C 
ATOM     10  C13 <0> d   1      26.421  -2.256  31.488  0.00  0.00     0.053 C 
ATOM     11  C14 <0> d   1      27.131  -3.501  31.175  0.00  0.00     0.149 C 
ATOM     12  O15 <0> d   1      27.093  -4.461  31.916  0.00  0.00    -0.293 OA
ATOM     13  C16 <0> d   1      27.915  -3.524  29.877  0.00  0.00     0.084 C 
ATOM     14  C17 <0> d   1      28.777  -2.264  29.841  0.00  0.00     0.022 C 
ATOM     15  C18 <0> d   1      27.937  -1.004  29.950  0.00  0.00    -0.016 C 
ATOM     16  C19 <0> d   1      27.356  -0.701  28.567  0.00  0.00     0.020 C 
ATOM     17  C20 <0> d   1      28.844   0.176  30.316  0.00  0.00     0.002 C 
ATOM     18  C22 <0> d   1      29.917   0.332  29.243  0.00  0.00     0.007 C 
ATOM     19  C23 <0> d   1      30.788   1.576  29.486  0.00  0.00     0.013 C 
ATOM     20  C24 <0> d   1      29.871   2.790  29.574  0.00  0.00    -0.009 C 
ATOM     21  C25 <0> d   1      28.991   2.868  28.324  0.00  0.00     0.018 C 
ENDROOT
BRANCH   2  22
ATOM     22  O3  <0> d   1      30.798   4.816  28.616  0.00  0.00    -0.389 OA
ATOM     23  H29 <0> d   1      31.701   5.156  28.548  0.00  0.00     0.210 HD
ENDBRANCH   2  22
TORSDOF 1
ENDMDL
MODEL 94
REMARK CAVERDOCK RESULT:      -6.7      0.000      0.000
REMARK CAVERDOCK CONSTRAINTS:       0.0      0.0      0.0      0.0
REMARK CAVERDOCK TUNNEL: 93     -6.7      3.3     94.4
REMARK  1 active torsions:
REMARK  status: ('A' for Active; 'I' for Inactive)
REMARK    1  A    between atoms: C2_2  and  O3_3 
ROOT
ATOM      1  C1  <0> d   1      31.693   3.906  30.734  0.00  0.00     0.046 C 
ATOM      2  C2  <0> d   1      30.400   4.068  29.933  0.00  0.00     0.062 C 
ATOM      3  C4  <0> d   1      29.353   4.859  30.758  0.00  0.00     0.038 C 
ATOM      4  C5  <0> d   1      28.175   3.882  31.022  0.00  0.00     0.009 C 
ATOM      5  C6  <0> d   1      28.839   2.505  30.904  0.00  0.00     0.001 C 
ATOM      6  C8  <0> d   1      27.904   1.347  30.599  0.00  0.00    -0.004 C 
ATOM      7  C10 <0> d   1      26.924   1.154  31.761  0.00  0.00     0.010 C 
ATOM      8  C11 <0> d   1      25.947   0.031  31.410  0.00  0.00     0.035 C 
ATOM      9  C12 <0> d   1      26.738  -1.216  31.063  0.00  0.00    -0.068 C 
ATOM     10  C13 <0> d   1      26.375  -2.361  31.642  0.00  0.00     0.053 C 
ATOM     11  C14 <0> d   1      27.095  -3.601  31.331  0.00  0.00     0.149 C 
ATOM     12  O15 <0> d   1      27.071  -4.557  32.078  0.00  0.00    -0.293 OA
ATOM     13  C16 <0> d   1      27.869  -3.625  30.029  0.00  0.00     0.084 C 
ATOM     14  C17 <0> d   1      28.720  -2.356  29.978  0.00  0.00     0.022 C 
ATOM     15  C18 <0> d   1      27.868  -1.104  30.086  0.00  0.00    -0.016 C 
ATOM     16  C19 <0> d   1      27.275  -0.815  28.706  0.00  0.00     0.020 C 
ATOM     17  C20 <0> d   1      28.767   0.087  30.439  0.00  0.00     0.002 C 
ATOM     18  C22 <0> d   1      29.831   0.247  29.357  0.00  0.00     0.007 C 
ATOM     19  C23 <0> d   1      30.691   1.500  29.587  0.00  0.00     0.013 C 
ATOM     20  C24 <0> d   1      29.764   2.706  29.674  0.00  0.00    -0.009 C 
ATOM     21  C25 <0> d   1      28.874   2.768  28.430  0.00  0.00     0.018 C 
ENDROOT
BRANCH   2  22
ATOM     22  O3  <0> d   1      30.664   4.735  28.697  0.00  0.00    -0.389 OA
ATOM     23  H29 <0> d   1      30.206   5.581  28.600  0.00  0.00     0.210 HD
ENDBRANCH   2  22
TORSDOF 1
ENDMDL
MODEL 95
REMARK CAVERDOCK RESULT:      -7.1      0.000      0.000
REMARK CAVERDOCK CONSTRAINTS:       0.0      0.0      0.0      0.0
REMARK CAVERDOCK TUNNEL: 94     -7.1      3.3     95.1
REMARK  1 active torsions:
REMARK  status: ('A' for Active; 'I' for Inactive)
REMARK    1  A    between atoms: C2_2  and  O3_3 
ROOT
ATOM      1  C1  <0> d   1      31.692   3.776  30.590  0.00  0.00     0.046 C 
ATOM      2  C2  <0> d   1      30.342   3.942  29.891  0.00  0.00     0.062 C 
ATOM      3  C4  <0> d   1      29.361   4.728  30.798  0.00  0.00     0.038 C 
ATOM      4  C5  <0> d   1      28.207   3.748  31.145  0.00  0.00     0.009 C 
ATOM      5  C6  <0> d   1      28.860   2.373  30.968  0.00  0.00     0.001 C 
ATOM      6  C8  <0> d   1      27.905   1.216  30.729  0.00  0.00    -0.004 C 
ATOM      7  C10 <0> d   1      27.016   1.015  31.961  0.00  0.00     0.010 C 
ATOM      8  C11 <0> d   1      26.015  -0.106  31.678  0.00  0.00     0.035 C 
ATOM      9  C12 <0> d   1      26.778  -1.352  31.265  0.00  0.00    -0.068 C 
ATOM     10  C13 <0> d   1      26.461  -2.499  31.863  0.00  0.00     0.053 C 
ATOM     11  C14 <0> d   1      27.155  -3.738  31.491  0.00  0.00     0.149 C 
ATOM     12  O15 <0> d   1      27.188  -4.698  32.232  0.00  0.00    -0.293 OA
ATOM     13  C16 <0> d   1      27.828  -3.753  30.133  0.00  0.00     0.084 C 
ATOM     14  C17 <0> d   1      28.672  -2.484  30.026  0.00  0.00     0.022 C 
ATOM     15  C18 <0> d   1      27.831  -1.233  30.206  0.00  0.00    -0.016 C 
ATOM     16  C19 <0> d   1      27.134  -0.936  28.876  0.00  0.00     0.020 C 
ATOM     17  C20 <0> d   1      28.753  -0.043  30.496  0.00  0.00     0.002 C 
ATOM     18  C22 <0> d   1      29.732   0.124  29.338  0.00  0.00     0.007 C 
ATOM     19  C23 <0> d   1      30.606   1.376  29.509  0.00  0.00     0.013 C 
ATOM     20  C24 <0> d   1      29.688   2.581  29.673  0.00  0.00    -0.009 C 
ATOM     21  C25 <0> d   1      28.706   2.650  28.501  0.00  0.00     0.018 C 
ENDROOT
BRANCH   2  22
ATOM     22  O3  <0> d   1      30.511   4.616  28.643  0.00  0.00    -0.389 OA
ATOM     23  H29 <0> d   1      31.182   5.312  28.658  0.00  0.00     0.210 HD
ENDBRANCH   2  22
TORSDOF 1
ENDMDL
MODEL 96
REMARK CAVERDOCK RESULT:      -7.3      0.000      0.000
REMARK CAVERDOCK CONSTRAINTS:       0.0      0.0      0.0      0.0
REMARK CAVERDOCK TUNNEL: 95     -7.3      3.3     96.2
REMARK  1 active torsions:
REMARK  status: ('A' for Active; 'I' for Inactive)
REMARK    1  A    between atoms: C2_2  and  O3_3 
ROOT
ATOM      1  C1  <0> d   1      31.711   3.719  30.487  0.00  0.00     0.046 C 
ATOM      2  C2  <0> d   1      30.354   3.868  29.797  0.00  0.00     0.062 C 
ATOM      3  C4  <0> d   1      29.391   4.699  30.682  0.00  0.00     0.038 C 
ATOM      4  C5  <0> d   1      28.232   3.745  31.082  0.00  0.00     0.009 C 
ATOM      5  C6  <0> d   1      28.871   2.358  30.954  0.00  0.00     0.001 C 
ATOM      6  C8  <0> d   1      27.904   1.201  30.773  0.00  0.00    -0.004 C 
ATOM      7  C10 <0> d   1      27.028   1.058  32.021  0.00  0.00     0.010 C 
ATOM      8  C11 <0> d   1      26.013  -0.065  31.796  0.00  0.00     0.035 C 
ATOM      9  C12 <0> d   1      26.760  -1.332  31.425  0.00  0.00    -0.068 C 
ATOM     10  C13 <0> d   1      26.441  -2.452  32.073  0.00  0.00     0.053 C 
ATOM     11  C14 <0> d   1      27.119  -3.711  31.744  0.00  0.00     0.149 C 
ATOM     12  O15 <0> d   1      27.153  -4.641  32.523  0.00  0.00    -0.293 OA
ATOM     13  C16 <0> d   1      27.777  -3.787  30.381  0.00  0.00     0.084 C 
ATOM     14  C17 <0> d   1      28.631  -2.531  30.212  0.00  0.00     0.022 C 
ATOM     15  C18 <0> d   1      27.802  -1.266  30.350  0.00  0.00    -0.016 C 
ATOM     16  C19 <0> d   1      27.093  -1.018  29.018  0.00  0.00     0.020 C 
ATOM     17  C20 <0> d   1      28.738  -0.075  30.582  0.00  0.00     0.002 C 
ATOM     18  C22 <0> d   1      29.705   0.037  29.407  0.00  0.00     0.007 C 
ATOM     19  C23 <0> d   1      30.592   1.287  29.517  0.00  0.00     0.013 C 
ATOM     20  C24 <0> d   1      29.686   2.506  29.642  0.00  0.00    -0.009 C 
ATOM     21  C25 <0> d   1      28.692   2.535  28.479  0.00  0.00     0.018 C 
ENDROOT
BRANCH   2  22
ATOM     22  O3  <0> d   1      30.515   4.490  28.521  0.00  0.00    -0.389 OA
ATOM     23  H29 <0> d   1      29.886   5.204  28.348  0.00  0.00     0.210 HD
ENDBRANCH   2  22
TORSDOF 1
ENDMDL
MODEL 97
REMARK CAVERDOCK RESULT:      -7.8      0.000      0.000
REMARK CAVERDOCK CONSTRAINTS:       0.0      0.0      0.0      0.0
REMARK CAVERDOCK TUNNEL: 96     -7.8      3.3     97.4
REMARK  1 active torsions:
REMARK  status: ('A' for Active; 'I' for Inactive)
REMARK    1  A    between atoms: C2_2  and  O3_3 
ROOT
ATOM      1  C1  <0> d   1      27.123  -2.526  34.789  0.00  0.00     0.046 C 
ATOM      2  C2  <0> d   1      26.598  -2.630  33.357  0.00  0.00     0.062 C 
ATOM      3  C4  <0> d   1      27.360  -3.737  32.584  0.00  0.00     0.038 C 
ATOM      4  C5  <0> d   1      28.134  -3.020  31.444  0.00  0.00     0.009 C 
ATOM      5  C6  <0> d   1      28.281  -1.590  31.975  0.00  0.00     0.001 C 
ATOM      6  C8  <0> d   1      28.524  -0.519  30.926  0.00  0.00    -0.004 C 
ATOM      7  C10 <0> d   1      29.870  -0.766  30.237  0.00  0.00     0.010 C 
ATOM      8  C11 <0> d   1      30.069   0.278  29.137  0.00  0.00     0.035 C 
ATOM      9  C12 <0> d   1      29.939   1.662  29.747  0.00  0.00    -0.068 C 
ATOM     10  C13 <0> d   1      30.885   2.556  29.461  0.00  0.00     0.053 C 
ATOM     11  C14 <0> d   1      30.801   3.914  30.010  0.00  0.00     0.149 C 
ATOM     12  O15 <0> d   1      31.780   4.626  30.104  0.00  0.00    -0.293 OA
ATOM     13  C16 <0> d   1      29.429   4.381  30.454  0.00  0.00     0.084 C 
ATOM     14  C17 <0> d   1      28.839   3.288  31.344  0.00  0.00     0.022 C 
ATOM     15  C18 <0> d   1      28.758   1.956  30.621  0.00  0.00    -0.016 C 
ATOM     16  C19 <0> d   1      27.508   1.974  29.738  0.00  0.00     0.020 C 
ATOM     17  C20 <0> d   1      28.557   0.836  31.648  0.00  0.00     0.002 C 
ATOM     18  C22 <0> d   1      27.278   1.104  32.435  0.00  0.00     0.007 C 
ATOM     19  C23 <0> d   1      26.953  -0.047  33.400  0.00  0.00     0.013 C 
ATOM     20  C24 <0> d   1      26.881  -1.339  32.595  0.00  0.00    -0.009 C 
ATOM     21  C25 <0> d   1      25.886  -1.178  31.443  0.00  0.00     0.018 C 
ENDROOT
BRANCH   2  22
ATOM     22  O3  <0> d   1      25.196  -2.905  33.363  0.00  0.00    -0.389 OA
ATOM     23  H29 <0> d   1      24.696  -2.391  34.012  0.00  0.00     0.210 HD
ENDBRANCH   2  22
TORSDOF 1
ENDMDL
MODEL 98
REMARK CAVERDOCK RESULT:      -8.1      0.000      0.000
REMARK CAVERDOCK CONSTRAINTS:       0.0      0.0      0.0      0.0
REMARK CAVERDOCK TUNNEL: 97     -8.1      3.3     98.2
REMARK  1 active torsions:
REMARK  status: ('A' for Active; 'I' for Inactive)
REMARK    1  A    between atoms: C2_2  and  O3_3 
ROOT
ATOM      1  C1  <0> d   1      27.138  -2.761  34.651  0.00  0.00     0.046 C 
ATOM      2  C2  <0> d   1      26.581  -2.812  33.227  0.00  0.00     0.062 C 
ATOM      3  C4  <0> d   1      27.329  -3.886  32.397  0.00  0.00     0.038 C 
ATOM      4  C5  <0> d   1      28.074  -3.124  31.267  0.00  0.00     0.009 C 
ATOM      5  C6  <0> d   1      28.229  -1.715  31.849  0.00  0.00     0.001 C 
ATOM      6  C8  <0> d   1      28.446  -0.604  30.836  0.00  0.00    -0.004 C 
ATOM      7  C10 <0> d   1      29.776  -0.820  30.108  0.00  0.00     0.010 C 
ATOM      8  C11 <0> d   1      29.947   0.266  29.044  0.00  0.00     0.035 C 
ATOM      9  C12 <0> d   1      29.827   1.625  29.708  0.00  0.00    -0.068 C 
ATOM     10  C13 <0> d   1      30.764   2.533  29.436  0.00  0.00     0.053 C 
ATOM     11  C14 <0> d   1      30.689   3.869  30.037  0.00  0.00     0.149 C 
ATOM     12  O15 <0> d   1      31.667   4.581  30.136  0.00  0.00    -0.293 OA
ATOM     13  C16 <0> d   1      29.325   4.313  30.529  0.00  0.00     0.084 C 
ATOM     14  C17 <0> d   1      28.759   3.186  31.391  0.00  0.00     0.022 C 
ATOM     15  C18 <0> d   1      28.665   1.882  30.619  0.00  0.00    -0.016 C 
ATOM     16  C19 <0> d   1      27.396   1.928  29.766  0.00  0.00     0.020 C 
ATOM     17  C20 <0> d   1      28.491   0.723  31.607  0.00  0.00     0.002 C 
ATOM     18  C22 <0> d   1      27.230   0.956  32.433  0.00  0.00     0.007 C 
ATOM     19  C23 <0> d   1      26.929  -0.231  33.361  0.00  0.00     0.013 C 
ATOM     20  C24 <0> d   1      26.843  -1.492  32.509  0.00  0.00    -0.009 C 
ATOM     21  C25 <0> d   1      25.822  -1.291  31.387  0.00  0.00     0.018 C 
ENDROOT
BRANCH   2  22
ATOM     22  O3  <0> d   1      25.180  -3.092  33.255  0.00  0.00    -0.389 OA
ATOM     23  H29 <0> d   1      24.941  -3.851  33.805  0.00  0.00     0.210 HD
ENDBRANCH   2  22
TORSDOF 1
ENDMDL
MODEL 99
REMARK CAVERDOCK RESULT:      -8.4      0.000      0.000
REMARK CAVERDOCK CONSTRAINTS:       0.0      0.0      0.0      0.0
REMARK CAVERDOCK TUNNEL: 98     -8.4      3.2     99.3
REMARK  1 active torsions:
REMARK  status: ('A' for Active; 'I' for Inactive)
REMARK    1  A    between atoms: C2_2  and  O3_3 
ROOT
ATOM      1  C1  <0> d   1      27.125  -3.218  34.229  0.00  0.00     0.046 C 
ATOM      2  C2  <0> d   1      26.604  -3.209  32.791  0.00  0.00     0.062 C 
ATOM      3  C4  <0> d   1      27.424  -4.192  31.917  0.00  0.00     0.038 C 
ATOM      4  C5  <0> d   1      28.156  -3.326  30.855  0.00  0.00     0.009 C 
ATOM      5  C6  <0> d   1      28.227  -1.949  31.525  0.00  0.00     0.001 C 
ATOM      6  C8  <0> d   1      28.411  -0.769  30.587  0.00  0.00    -0.004 C 
ATOM      7  C10 <0> d   1      29.767  -0.874  29.883  0.00  0.00     0.010 C 
ATOM      8  C11 <0> d   1      29.908   0.282  28.891  0.00  0.00     0.035 C 
ATOM      9  C12 <0> d   1      29.704   1.590  29.633  0.00  0.00    -0.068 C 
ATOM     10  C13 <0> d   1      30.601   2.557  29.440  0.00  0.00     0.053 C 
ATOM     11  C14 <0> d   1      30.445   3.849  30.119  0.00  0.00     0.149 C 
ATOM     12  O15 <0> d   1      31.384   4.600  30.287  0.00  0.00    -0.293 OA
ATOM     13  C16 <0> d   1      29.050   4.195  30.601  0.00  0.00     0.084 C 
ATOM     14  C17 <0> d   1      28.521   2.990  31.378  0.00  0.00     0.022 C 
ATOM     15  C18 <0> d   1      28.510   1.733  30.527  0.00  0.00    -0.016 C 
ATOM     16  C19 <0> d   1      27.261   1.770  29.645  0.00  0.00     0.020 C 
ATOM     17  C20 <0> d   1      28.372   0.509  31.438  0.00  0.00     0.002 C 
ATOM     18  C22 <0> d   1      27.081   0.629  32.243  0.00  0.00     0.007 C 
ATOM     19  C23 <0> d   1      26.820  -0.627  33.089  0.00  0.00     0.013 C 
ATOM     20  C24 <0> d   1      26.816  -1.836  32.161  0.00  0.00    -0.009 C 
ATOM     21  C25 <0> d   1      25.812  -1.616  31.026  0.00  0.00     0.018 C 
ENDROOT
BRANCH   2  22
ATOM     22  O3  <0> d   1      25.219  -3.558  32.765  0.00  0.00    -0.389 OA
ATOM     23  H29 <0> d   1      24.877  -3.748  31.881  0.00  0.00     0.210 HD
ENDBRANCH   2  22
TORSDOF 1
ENDMDL
MODEL 100
REMARK CAVERDOCK RESULT:      -9.0      0.000      0.000
REMARK CAVERDOCK CONSTRAINTS:       0.0      0.0      0.0      0.0
REMARK CAVERDOCK TUNNEL: 99     -9.0      3.3    100.1
REMARK  1 active torsions:
REMARK  status: ('A' for Active; 'I' for Inactive)
REMARK    1  A    between atoms: C2_2  and  O3_3 
ROOT
ATOM      1  C1  <0> d   1      27.241  -3.189  34.638  0.00  0.00     0.046 C 
ATOM      2  C2  <0> d   1      26.689  -3.251  33.213  0.00  0.00     0.062 C 
ATOM      3  C4  <0> d   1      27.498  -4.269  32.368  0.00  0.00     0.038 C 
ATOM      4  C5  <0> d   1      28.200  -3.449  31.251  0.00  0.00     0.009 C 
ATOM      5  C6  <0> d   1      28.274  -2.042  31.853  0.00  0.00     0.001 C 
ATOM      6  C8  <0> d   1      28.427  -0.906  30.857  0.00  0.00    -0.004 C 
ATOM      7  C10 <0> d   1      29.769  -1.035  30.128  0.00  0.00     0.010 C 
ATOM      8  C11 <0> d   1      29.878   0.075  29.081  0.00  0.00     0.035 C 
ATOM      9  C12 <0> d   1      29.680   1.415  29.764  0.00  0.00    -0.068 C 
ATOM     10  C13 <0> d   1      30.564   2.379  29.506  0.00  0.00     0.053 C 
ATOM     11  C14 <0> d   1      30.412   3.699  30.127  0.00  0.00     0.149 C 
ATOM     12  O15 <0> d   1      31.348   4.464  30.238  0.00  0.00    -0.293 OA
ATOM     13  C16 <0> d   1      29.025   4.058  30.622  0.00  0.00     0.084 C 
ATOM     14  C17 <0> d   1      28.523   2.887  31.467  0.00  0.00     0.022 C 
ATOM     15  C18 <0> d   1      28.505   1.591  30.676  0.00  0.00    -0.016 C 
ATOM     16  C19 <0> d   1      27.236   1.577  29.822  0.00  0.00     0.020 C 
ATOM     17  C20 <0> d   1      28.396   0.411  31.648  0.00  0.00     0.002 C 
ATOM     18  C22 <0> d   1      27.122   0.559  32.474  0.00  0.00     0.007 C 
ATOM     19  C23 <0> d   1      26.890  -0.657  33.384  0.00  0.00     0.013 C 
ATOM     20  C24 <0> d   1      26.876  -1.908  32.514  0.00  0.00    -0.009 C 
ATOM     21  C25 <0> d   1      25.846  -1.750  31.393  0.00  0.00     0.018 C 
ENDROOT
BRANCH   2  22
ATOM     22  O3  <0> d   1      25.307  -3.612  33.234  0.00  0.00    -0.389 OA
ATOM     23  H29 <0> d   1      24.992  -4.012  32.412  0.00  0.00     0.210 HD
ENDBRANCH   2  22
TORSDOF 1
ENDMDL
MODEL 101
REMARK CAVERDOCK RESULT:      -9.2      0.000      0.000
REMARK CAVERDOCK CONSTRAINTS:       0.0      0.0      0.0      0.0
REMARK CAVERDOCK TUNNEL: 100     -9.2      3.3    101.2
REMARK  1 active torsions:
REMARK  status: ('A' for Active; 'I' for Inactive)
REMARK    1  A    between atoms: C2_2  and  O3_3 
ROOT
ATOM      1  C1  <0> d   1      27.181  -3.561  34.448  0.00  0.00     0.046 C 
ATOM      2  C2  <0> d   1      26.581  -3.529  33.042  0.00  0.00     0.062 C 
ATOM      3  C4  <0> d   1      27.337  -4.515  32.114  0.00  0.00     0.038 C 
ATOM      4  C5  <0> d   1      28.022  -3.648  31.022  0.00  0.00     0.009 C 
ATOM      5  C6  <0> d   1      28.150  -2.280  31.700  0.00  0.00     0.001 C 
ATOM      6  C8  <0> d   1      28.299  -1.092  30.765  0.00  0.00    -0.004 C 
ATOM      7  C10 <0> d   1      29.613  -1.210  29.985  0.00  0.00     0.010 C 
ATOM      8  C11 <0> d   1      29.715  -0.045  28.999  0.00  0.00     0.035 C 
ATOM      9  C12 <0> d   1      29.572   1.258  29.763  0.00  0.00    -0.068 C 
ATOM     10  C13 <0> d   1      30.471   2.215  29.531  0.00  0.00     0.053 C 
ATOM     11  C14 <0> d   1      30.372   3.501  30.230  0.00  0.00     0.149 C 
ATOM     12  O15 <0> d   1      31.330   4.236  30.352  0.00  0.00    -0.293 OA
ATOM     13  C16 <0> d   1      29.011   3.861  30.792  0.00  0.00     0.084 C 
ATOM     14  C17 <0> d   1      28.509   2.656  31.585  0.00  0.00     0.022 C 
ATOM     15  C18 <0> d   1      28.432   1.409  30.723  0.00  0.00    -0.016 C 
ATOM     16  C19 <0> d   1      27.136   1.473  29.913  0.00  0.00     0.020 C 
ATOM     17  C20 <0> d   1      28.326   0.177  31.629  0.00  0.00     0.002 C 
ATOM     18  C22 <0> d   1      27.084   0.307  32.506  0.00  0.00     0.007 C 
ATOM     19  C23 <0> d   1      26.851  -0.954  33.353  0.00  0.00     0.013 C 
ATOM     20  C24 <0> d   1      26.778  -2.153  32.414  0.00  0.00    -0.009 C 
ATOM     21  C25 <0> d   1      25.717  -1.907  31.339  0.00  0.00     0.018 C 
ENDROOT
BRANCH   2  22
ATOM     22  O3  <0> d   1      25.192  -3.858  33.089  0.00  0.00    -0.389 OA
ATOM     23  H29 <0> d   1      25.001  -4.702  33.521  0.00  0.00     0.210 HD
ENDBRANCH   2  22
TORSDOF 1
ENDMDL
MODEL 102
REMARK CAVERDOCK RESULT:      -9.4      0.000      0.000
REMARK CAVERDOCK CONSTRAINTS:       0.0      0.0      0.0      0.0
REMARK CAVERDOCK TUNNEL: 101     -9.4      3.2    102.3
REMARK  1 active torsions:
REMARK  status: ('A' for Active; 'I' for Inactive)
REMARK    1  A    between atoms: C2_2  and  O3_3 
ROOT
ATOM      1  C1  <0> d   1      27.127  -3.315  34.830  0.00  0.00     0.046 C 
ATOM      2  C2  <0> d   1      26.573  -3.389  33.406  0.00  0.00     0.062 C 
ATOM      3  C4  <0> d   1      27.376  -4.418  32.571  0.00  0.00     0.038 C 
ATOM      4  C5  <0> d   1      28.081  -3.613  31.445  0.00  0.00     0.009 C 
ATOM      5  C6  <0> d   1      28.161  -2.200  32.033  0.00  0.00     0.001 C 
ATOM      6  C8  <0> d   1      28.319  -1.074  31.025  0.00  0.00    -0.004 C 
ATOM      7  C10 <0> d   1      29.659  -1.216  30.297  0.00  0.00     0.010 C 
ATOM      8  C11 <0> d   1      29.772  -0.118  29.238  0.00  0.00     0.035 C 
ATOM      9  C12 <0> d   1      29.580   1.230  29.908  0.00  0.00    -0.068 C 
ATOM     10  C13 <0> d   1      30.468   2.187  29.641  0.00  0.00     0.053 C 
ATOM     11  C14 <0> d   1      30.323   3.515  30.248  0.00  0.00     0.149 C 
ATOM     12  O15 <0> d   1      31.262   4.277  30.351  0.00  0.00    -0.293 OA
ATOM     13  C16 <0> d   1      28.938   3.884  30.742  0.00  0.00     0.084 C 
ATOM     14  C17 <0> d   1      28.432   2.724  31.598  0.00  0.00     0.022 C 
ATOM     15  C18 <0> d   1      28.407   1.421  30.820  0.00  0.00    -0.016 C 
ATOM     16  C19 <0> d   1      27.137   1.404  29.967  0.00  0.00     0.020 C 
ATOM     17  C20 <0> d   1      28.294   0.250  31.803  0.00  0.00     0.002 C 
ATOM     18  C22 <0> d   1      27.022   0.412  32.629  0.00  0.00     0.007 C 
ATOM     19  C23 <0> d   1      26.785  -0.794  33.552  0.00  0.00     0.013 C 
ATOM     20  C24 <0> d   1      26.765  -2.054  32.694  0.00  0.00    -0.009 C 
ATOM     21  C25 <0> d   1      25.734  -1.902  31.572  0.00  0.00     0.018 C 
ENDROOT
BRANCH   2  22
ATOM     22  O3  <0> d   1      25.189  -3.743  33.432  0.00  0.00    -0.389 OA
ATOM     23  H29 <0> d   1      24.647  -3.263  32.790  0.00  0.00     0.210 HD
ENDBRANCH   2  22
TORSDOF 1
ENDMDL
MODEL 103
REMARK CAVERDOCK RESULT:      -9.8      0.000      0.000
REMARK CAVERDOCK CONSTRAINTS:       0.0      0.0      0.0      0.0
REMARK CAVERDOCK TUNNEL: 102     -9.8      3.3    103.3
REMARK  1 active torsions:
REMARK  status: ('A' for Active; 'I' for Inactive)
REMARK    1  A    between atoms: C2_2  and  O3_3 
ROOT
ATOM      1  C1  <0> d   1      31.349   3.265  30.272  0.00  0.00     0.046 C 
ATOM      2  C2  <0> d   1      29.879   3.305  29.853  0.00  0.00     0.062 C 
ATOM      3  C4  <0> d   1      29.093   4.296  30.750  0.00  0.00     0.038 C 
ATOM      4  C5  <0> d   1      28.060   3.445  31.540  0.00  0.00     0.009 C 
ATOM      5  C6  <0> d   1      28.693   2.049  31.538  0.00  0.00     0.001 C 
ATOM      6  C8  <0> d   1      27.737   0.892  31.767  0.00  0.00    -0.004 C 
ATOM      7  C10 <0> d   1      27.132   0.990  33.171  0.00  0.00     0.010 C 
ATOM      8  C11 <0> d   1      26.120  -0.142  33.360  0.00  0.00     0.035 C 
ATOM      9  C12 <0> d   1      26.808  -1.465  33.082  0.00  0.00    -0.068 C 
ATOM     10  C13 <0> d   1      26.651  -2.445  33.972  0.00  0.00     0.053 C 
ATOM     11  C14 <0> d   1      27.279  -3.751  33.746  0.00  0.00     0.149 C 
ATOM     12  O15 <0> d   1      27.490  -4.524  34.657  0.00  0.00    -0.293 OA
ATOM     13  C16 <0> d   1      27.652  -4.082  32.314  0.00  0.00     0.084 C 
ATOM     14  C17 <0> d   1      28.425  -2.889  31.754  0.00  0.00     0.022 C 
ATOM     15  C18 <0> d   1      27.611  -1.609  31.826  0.00  0.00    -0.016 C 
ATOM     16  C19 <0> d   1      26.644  -1.597  30.640  0.00  0.00     0.020 C 
ATOM     17  C20 <0> d   1      28.546  -0.408  31.645  0.00  0.00     0.002 C 
ATOM     18  C22 <0> d   1      29.255  -0.525  30.299  0.00  0.00     0.007 C 
ATOM     19  C23 <0> d   1      30.117   0.713  30.001  0.00  0.00     0.013 C 
ATOM     20  C24 <0> d   1      29.226   1.946  30.084  0.00  0.00    -0.009 C 
ATOM     21  C25 <0> d   1      28.018   1.778  29.159  0.00  0.00     0.018 C 
ENDROOT
BRANCH   2  22
ATOM     22  O3  <0> d   1      29.766   3.682  28.480  0.00  0.00    -0.389 OA
ATOM     23  H29 <0> d   1      30.246   3.104  27.872  0.00  0.00     0.210 HD
ENDBRANCH   2  22
TORSDOF 1
ENDMDL
MODEL 104
REMARK CAVERDOCK RESULT:     -10.0      0.000      0.000
REMARK CAVERDOCK CONSTRAINTS:       0.0      0.0      0.0      0.0
REMARK CAVERDOCK TUNNEL: 103    -10.0      3.3    104.2
REMARK  1 active torsions:
REMARK  status: ('A' for Active; 'I' for Inactive)
REMARK    1  A    between atoms: C2_2  and  O3_3 
ROOT
ATOM      1  C1  <0> d   1      31.250   3.085  30.267  0.00  0.00     0.046 C 
ATOM      2  C2  <0> d   1      29.775   3.129  29.865  0.00  0.00     0.062 C 
ATOM      3  C4  <0> d   1      29.001   4.119  30.772  0.00  0.00     0.038 C 
ATOM      4  C5  <0> d   1      27.976   3.270  31.572  0.00  0.00     0.009 C 
ATOM      5  C6  <0> d   1      28.607   1.872  31.561  0.00  0.00     0.001 C 
ATOM      6  C8  <0> d   1      27.651   0.716  31.799  0.00  0.00    -0.004 C 
ATOM      7  C10 <0> d   1      27.063   0.813  33.210  0.00  0.00     0.010 C 
ATOM      8  C11 <0> d   1      26.051  -0.316  33.410  0.00  0.00     0.035 C 
ATOM      9  C12 <0> d   1      26.732  -1.641  33.121  0.00  0.00    -0.068 C 
ATOM     10  C13 <0> d   1      26.584  -2.621  34.012  0.00  0.00     0.053 C 
ATOM     11  C14 <0> d   1      27.208  -3.928  33.777  0.00  0.00     0.149 C 
ATOM     12  O15 <0> d   1      27.427  -4.704  34.684  0.00  0.00    -0.293 OA
ATOM     13  C16 <0> d   1      27.564  -4.258  32.341  0.00  0.00     0.084 C 
ATOM     14  C17 <0> d   1      28.332  -3.066  31.773  0.00  0.00     0.022 C 
ATOM     15  C18 <0> d   1      27.522  -1.784  31.856  0.00  0.00    -0.016 C 
ATOM     16  C19 <0> d   1      26.541  -1.769  30.682  0.00  0.00     0.020 C 
ATOM     17  C20 <0> d   1      28.456  -0.585  31.667  0.00  0.00     0.002 C 
ATOM     18  C22 <0> d   1      29.150  -0.701  30.312  0.00  0.00     0.007 C 
ATOM     19  C23 <0> d   1      30.010   0.535  30.006  0.00  0.00     0.013 C 
ATOM     20  C24 <0> d   1      29.122   1.771  30.101  0.00  0.00    -0.009 C 
ATOM     21  C25 <0> d   1      27.904   1.606  29.190  0.00  0.00     0.018 C 
ENDROOT
BRANCH   2  22
ATOM     22  O3  <0> d   1      29.647   3.508  28.493  0.00  0.00    -0.389 OA
ATOM     23  H29 <0> d   1      30.238   3.030  27.895  0.00  0.00     0.210 HD
ENDBRANCH   2  22
TORSDOF 1
ENDMDL
MODEL 105
REMARK CAVERDOCK RESULT:     -10.0      0.000      0.000
REMARK CAVERDOCK CONSTRAINTS:       0.0      0.0      0.0      0.0
REMARK CAVERDOCK TUNNEL: 104    -10.0      3.3    105.4
REMARK  1 active torsions:
REMARK  status: ('A' for Active; 'I' for Inactive)
REMARK    1  A    between atoms: C2_2  and  O3_3 
ROOT
ATOM      1  C1  <0> d   1      31.182   2.882  30.011  0.00  0.00     0.046 C 
ATOM      2  C2  <0> d   1      29.683   2.960  29.719  0.00  0.00     0.062 C 
ATOM      3  C4  <0> d   1      29.002   3.977  30.670  0.00  0.00     0.038 C 
ATOM      4  C5  <0> d   1      28.019   3.159  31.552  0.00  0.00     0.009 C 
ATOM      5  C6  <0> d   1      28.612   1.747  31.509  0.00  0.00     0.001 C 
ATOM      6  C8  <0> d   1      27.649   0.617  31.828  0.00  0.00    -0.004 C 
ATOM      7  C10 <0> d   1      27.169   0.740  33.278  0.00  0.00     0.010 C 
ATOM      8  C11 <0> d   1      26.147  -0.362  33.563  0.00  0.00     0.035 C 
ATOM      9  C12 <0> d   1      26.773  -1.706  33.238  0.00  0.00    -0.068 C 
ATOM     10  C13 <0> d   1      26.667  -2.675  34.147  0.00  0.00     0.053 C 
ATOM     11  C14 <0> d   1      27.240  -3.999  33.879  0.00  0.00     0.149 C 
ATOM     12  O15 <0> d   1      27.507  -4.772  34.776  0.00  0.00    -0.293 OA
ATOM     13  C16 <0> d   1      27.481  -4.349  32.424  0.00  0.00     0.084 C 
ATOM     14  C17 <0> d   1      28.234  -3.181  31.790  0.00  0.00     0.022 C 
ATOM     15  C18 <0> d   1      27.463  -1.879  31.919  0.00  0.00    -0.016 C 
ATOM     16  C19 <0> d   1      26.399  -1.848  30.821  0.00  0.00     0.020 C 
ATOM     17  C20 <0> d   1      28.410  -0.705  31.650  0.00  0.00     0.002 C 
ATOM     18  C22 <0> d   1      28.999  -0.849  30.249  0.00  0.00     0.007 C 
ATOM     19  C23 <0> d   1      29.864   0.363  29.868  0.00  0.00     0.013 C 
ATOM     20  C24 <0> d   1      29.016   1.620  30.016  0.00  0.00    -0.009 C 
ATOM     21  C25 <0> d   1      27.730   1.478  29.199  0.00  0.00     0.018 C 
ENDROOT
BRANCH   2  22
ATOM     22  O3  <0> d   1      29.463   3.331  28.357  0.00  0.00    -0.389 OA
ATOM     23  H29 <0> d   1      29.860   4.178  28.110  0.00  0.00     0.210 HD
ENDBRANCH   2  22
TORSDOF 1
ENDMDL
MODEL 106
REMARK CAVERDOCK RESULT:     -10.1      0.000      0.000
REMARK CAVERDOCK CONSTRAINTS:       0.0      0.0      0.0      0.0
REMARK CAVERDOCK TUNNEL: 105    -10.1      3.3    106.1
REMARK  1 active torsions:
REMARK  status: ('A' for Active; 'I' for Inactive)
REMARK    1  A    between atoms: C2_2  and  O3_3 
ROOT
ATOM      1  C1  <0> d   1      31.162   2.832  30.236  0.00  0.00     0.046 C 
ATOM      2  C2  <0> d   1      29.664   2.914  29.942  0.00  0.00     0.062 C 
ATOM      3  C4  <0> d   1      28.978   3.903  30.920  0.00  0.00     0.038 C 
ATOM      4  C5  <0> d   1      27.995   3.060  31.776  0.00  0.00     0.009 C 
ATOM      5  C6  <0> d   1      28.591   1.650  31.696  0.00  0.00     0.001 C 
ATOM      6  C8  <0> d   1      27.630   0.510  31.981  0.00  0.00    -0.004 C 
ATOM      7  C10 <0> d   1      27.145   0.592  33.432  0.00  0.00     0.010 C 
ATOM      8  C11 <0> d   1      26.126  -0.520  33.683  0.00  0.00     0.035 C 
ATOM      9  C12 <0> d   1      26.756  -1.853  33.323  0.00  0.00    -0.068 C 
ATOM     10  C13 <0> d   1      26.649  -2.846  34.205  0.00  0.00     0.053 C 
ATOM     11  C14 <0> d   1      27.225  -4.161  33.902  0.00  0.00     0.149 C 
ATOM     12  O15 <0> d   1      27.492  -4.958  34.778  0.00  0.00    -0.293 OA
ATOM     13  C16 <0> d   1      27.471  -4.471  32.439  0.00  0.00     0.084 C 
ATOM     14  C17 <0> d   1      28.223  -3.284  31.839  0.00  0.00     0.022 C 
ATOM     15  C18 <0> d   1      27.449  -1.988  32.002  0.00  0.00    -0.016 C 
ATOM     16  C19 <0> d   1      26.388  -1.929  30.902  0.00  0.00     0.020 C 
ATOM     17  C20 <0> d   1      28.395  -0.805  31.768  0.00  0.00     0.002 C 
ATOM     18  C22 <0> d   1      28.987  -0.909  30.366  0.00  0.00     0.007 C 
ATOM     19  C23 <0> d   1      29.851   0.315  30.021  0.00  0.00     0.013 C 
ATOM     20  C24 <0> d   1      29.000   1.566  30.201  0.00  0.00    -0.009 C 
ATOM     21  C25 <0> d   1      27.716   1.444  29.376  0.00  0.00     0.018 C 
ENDROOT
BRANCH   2  22
ATOM     22  O3  <0> d   1      29.447   3.323  28.590  0.00  0.00    -0.389 OA
ATOM     23  H29 <0> d   1      29.573   4.270  28.440  0.00  0.00     0.210 HD
ENDBRANCH   2  22
TORSDOF 1
ENDMDL
MODEL 107
REMARK CAVERDOCK RESULT:      -9.6      0.000      0.000
REMARK CAVERDOCK CONSTRAINTS:       0.0      0.0      0.0      0.0
REMARK CAVERDOCK TUNNEL: 106     -9.6      3.3    107.2
REMARK  1 active torsions:
REMARK  status: ('A' for Active; 'I' for Inactive)
REMARK    1  A    between atoms: C2_2  and  O3_3 
ROOT
ATOM      1  C1  <0> d   1      27.871  -4.628  34.434  0.00  0.00     0.046 C 
ATOM      2  C2  <0> d   1      26.621  -4.268  33.629  0.00  0.00     0.062 C 
ATOM      3  C4  <0> d   1      26.598  -5.055  32.294  0.00  0.00     0.038 C 
ATOM      4  C5  <0> d   1      26.709  -3.998  31.162  0.00  0.00     0.009 C 
ATOM      5  C6  <0> d   1      27.388  -2.816  31.862  0.00  0.00     0.001 C 
ATOM      6  C8  <0> d   1      27.189  -1.460  31.208  0.00  0.00    -0.004 C 
ATOM      7  C10 <0> d   1      27.840  -1.453  29.821  0.00  0.00     0.010 C 
ATOM      8  C11 <0> d   1      27.571  -0.106  29.148  0.00  0.00     0.035 C 
ATOM      9  C12 <0> d   1      28.062   1.003  30.059  0.00  0.00    -0.068 C 
ATOM     10  C13 <0> d   1      28.826   1.953  29.521  0.00  0.00     0.053 C 
ATOM     11  C14 <0> d   1      29.316   3.059  30.352  0.00  0.00     0.149 C 
ATOM     12  O15 <0> d   1      30.288   3.714  30.035  0.00  0.00    -0.293 OA
ATOM     13  C16 <0> d   1      28.546   3.339  31.627  0.00  0.00     0.084 C 
ATOM     14  C17 <0> d   1      28.374   2.010  32.360  0.00  0.00     0.022 C 
ATOM     15  C18 <0> d   1      27.656   0.984  31.501  0.00  0.00    -0.016 C 
ATOM     16  C19 <0> d   1      26.156   1.271  31.575  0.00  0.00     0.020 C 
ATOM     17  C20 <0> d   1      27.870  -0.411  32.100  0.00  0.00     0.002 C 
ATOM     18  C22 <0> d   1      27.332  -0.429  33.528  0.00  0.00     0.007 C 
ATOM     19  C23 <0> d   1      27.403  -1.834  34.145  0.00  0.00     0.013 C 
ATOM     20  C24 <0> d   1      26.655  -2.797  33.229  0.00  0.00    -0.009 C 
ATOM     21  C25 <0> d   1      25.234  -2.283  32.987  0.00  0.00     0.018 C 
ENDROOT
BRANCH   2  22
ATOM     22  O3  <0> d   1      25.445  -4.547  34.391  0.00  0.00    -0.389 OA
ATOM     23  H29 <0> d   1      24.722  -4.929  33.874  0.00  0.00     0.210 HD
ENDBRANCH   2  22
TORSDOF 1
ENDMDL
MODEL 108
REMARK CAVERDOCK RESULT:     -10.3      0.000      0.000
REMARK CAVERDOCK CONSTRAINTS:       0.0      0.0      0.0      0.0
REMARK CAVERDOCK TUNNEL: 107    -10.3      3.3    108.4
REMARK  1 active torsions:
REMARK  status: ('A' for Active; 'I' for Inactive)
REMARK    1  A    between atoms: C2_2  and  O3_3 
ROOT
ATOM      1  C1  <0> d   1      30.972   2.658  30.275  0.00  0.00     0.046 C 
ATOM      2  C2  <0> d   1      29.463   2.704  30.031  0.00  0.00     0.062 C 
ATOM      3  C4  <0> d   1      28.784   3.659  31.046  0.00  0.00     0.038 C 
ATOM      4  C5  <0> d   1      27.851   2.777  31.920  0.00  0.00     0.009 C 
ATOM      5  C6  <0> d   1      28.482   1.386  31.799  0.00  0.00     0.001 C 
ATOM      6  C8  <0> d   1      27.561   0.216  32.097  0.00  0.00    -0.004 C 
ATOM      7  C10 <0> d   1      27.123   0.263  33.564  0.00  0.00     0.010 C 
ATOM      8  C11 <0> d   1      26.142  -0.879  33.831  0.00  0.00     0.035 C 
ATOM      9  C12 <0> d   1      26.795  -2.189  33.430  0.00  0.00    -0.068 C 
ATOM     10  C13 <0> d   1      26.744  -3.198  34.299  0.00  0.00     0.053 C 
ATOM     11  C14 <0> d   1      27.344  -4.493  33.958  0.00  0.00     0.149 C 
ATOM     12  O15 <0> d   1      27.661  -5.295  34.812  0.00  0.00    -0.293 OA
ATOM     13  C16 <0> d   1      27.550  -4.774  32.483  0.00  0.00     0.084 C 
ATOM     14  C17 <0> d   1      28.250  -3.559  31.877  0.00  0.00     0.022 C 
ATOM     15  C18 <0> d   1      27.448  -2.286  32.086  0.00  0.00    -0.016 C 
ATOM     16  C19 <0> d   1      26.350  -2.240  31.021  0.00  0.00     0.020 C 
ATOM     17  C20 <0> d   1      28.353  -1.074  31.839  0.00  0.00     0.002 C 
ATOM     18  C22 <0> d   1      28.902  -1.142  30.417  0.00  0.00     0.007 C 
ATOM     19  C23 <0> d   1      29.721   0.109  30.063  0.00  0.00     0.013 C 
ATOM     20  C24 <0> d   1      28.843   1.334  30.290  0.00  0.00    -0.009 C 
ATOM     21  C25 <0> d   1      27.537   1.190  29.506  0.00  0.00     0.018 C 
ENDROOT
BRANCH   2  22
ATOM     22  O3  <0> d   1      29.191   3.126  28.694  0.00  0.00    -0.389 OA
ATOM     23  H29 <0> d   1      29.523   2.522  28.015  0.00  0.00     0.210 HD
ENDBRANCH   2  22
TORSDOF 1
ENDMDL
MODEL 109
REMARK CAVERDOCK RESULT:     -10.3      0.000      0.000
REMARK CAVERDOCK CONSTRAINTS:       0.0      0.0      0.0      0.0
REMARK CAVERDOCK TUNNEL: 108    -10.3      3.3    109.1
REMARK  1 active torsions:
REMARK  status: ('A' for Active; 'I' for Inactive)
REMARK    1  A    between atoms: C2_2  and  O3_3 
ROOT
ATOM      1  C1  <0> d   1      30.864   2.548  30.310  0.00  0.00     0.046 C 
ATOM      2  C2  <0> d   1      29.346   2.600  30.129  0.00  0.00     0.062 C 
ATOM      3  C4  <0> d   1      28.712   3.541  31.184  0.00  0.00     0.038 C 
ATOM      4  C5  <0> d   1      27.814   2.648  32.084  0.00  0.00     0.009 C 
ATOM      5  C6  <0> d   1      28.437   1.258  31.916  0.00  0.00     0.001 C 
ATOM      6  C8  <0> d   1      27.526   0.085  32.236  0.00  0.00    -0.004 C 
ATOM      7  C10 <0> d   1      27.149   0.112  33.720  0.00  0.00     0.010 C 
ATOM      8  C11 <0> d   1      26.178  -1.033  34.011  0.00  0.00     0.035 C 
ATOM      9  C12 <0> d   1      26.811  -2.338  33.565  0.00  0.00    -0.068 C 
ATOM     10  C13 <0> d   1      26.793  -3.359  34.421  0.00  0.00     0.053 C 
ATOM     11  C14 <0> d   1      27.377  -4.649  34.037  0.00  0.00     0.149 C 
ATOM     12  O15 <0> d   1      27.727  -5.464  34.865  0.00  0.00    -0.293 OA
ATOM     13  C16 <0> d   1      27.521  -4.910  32.550  0.00  0.00     0.084 C 
ATOM     14  C17 <0> d   1      28.198  -3.687  31.934  0.00  0.00     0.022 C 
ATOM     15  C18 <0> d   1      27.408  -2.417  32.193  0.00  0.00    -0.016 C 
ATOM     16  C19 <0> d   1      26.267  -2.354  31.176  0.00  0.00     0.020 C 
ATOM     17  C20 <0> d   1      28.305  -1.203  31.927  0.00  0.00     0.002 C 
ATOM     18  C22 <0> d   1      28.794  -1.251  30.482  0.00  0.00     0.007 C 
ATOM     19  C23 <0> d   1      29.600   0.004  30.113  0.00  0.00     0.013 C 
ATOM     20  C24 <0> d   1      28.735   1.228  30.394  0.00  0.00    -0.009 C 
ATOM     21  C25 <0> d   1      27.397   1.096  29.662  0.00  0.00     0.018 C 
ENDROOT
BRANCH   2  22
ATOM     22  O3  <0> d   1      29.020   3.041  28.810  0.00  0.00    -0.389 OA
ATOM     23  H29 <0> d   1      28.081   2.967  28.590  0.00  0.00     0.210 HD
ENDBRANCH   2  22
TORSDOF 1
ENDMDL
MODEL 110
REMARK CAVERDOCK RESULT:     -10.2      0.000      0.000
REMARK CAVERDOCK CONSTRAINTS:       0.0      0.0      0.0      0.0
REMARK CAVERDOCK TUNNEL: 109    -10.2      3.3    110.1
REMARK  1 active torsions:
REMARK  status: ('A' for Active; 'I' for Inactive)
REMARK    1  A    between atoms: C2_2  and  O3_3 
ROOT
ATOM      1  C1  <0> d   1      30.766   2.526  30.493  0.00  0.00     0.046 C 
ATOM      2  C2  <0> d   1      29.252   2.536  30.276  0.00  0.00     0.062 C 
ATOM      3  C4  <0> d   1      28.565   3.442  31.329  0.00  0.00     0.038 C 
ATOM      4  C5  <0> d   1      27.673   2.509  32.193  0.00  0.00     0.009 C 
ATOM      5  C6  <0> d   1      28.340   1.140  32.020  0.00  0.00     0.001 C 
ATOM      6  C8  <0> d   1      27.457  -0.064  32.299  0.00  0.00    -0.004 C 
ATOM      7  C10 <0> d   1      27.044  -0.072  33.774  0.00  0.00     0.010 C 
ATOM      8  C11 <0> d   1      26.100  -1.249  34.024  0.00  0.00     0.035 C 
ATOM      9  C12 <0> d   1      26.783  -2.528  33.574  0.00  0.00    -0.068 C 
ATOM     10  C13 <0> d   1      26.775  -3.563  34.413  0.00  0.00     0.053 C 
ATOM     11  C14 <0> d   1      27.406  -4.829  34.023  0.00  0.00     0.149 C 
ATOM     12  O15 <0> d   1      27.760  -5.646  34.848  0.00  0.00    -0.293 OA
ATOM     13  C16 <0> d   1      27.593  -5.061  32.537  0.00  0.00     0.084 C 
ATOM     14  C17 <0> d   1      28.248  -3.809  31.956  0.00  0.00     0.022 C 
ATOM     15  C18 <0> d   1      27.414  -2.567  32.216  0.00  0.00    -0.016 C 
ATOM     16  C19 <0> d   1      26.296  -2.521  31.172  0.00  0.00     0.020 C 
ATOM     17  C20 <0> d   1      28.281  -1.323  31.990  0.00  0.00     0.002 C 
ATOM     18  C22 <0> d   1      28.806  -1.334  30.557  0.00  0.00     0.007 C 
ATOM     19  C23 <0> d   1      29.583  -0.050  30.226  0.00  0.00     0.013 C 
ATOM     20  C24 <0> d   1      28.675   1.143  30.505  0.00  0.00    -0.009 C 
ATOM     21  C25 <0> d   1      27.360   0.984  29.739  0.00  0.00     0.018 C 
ENDROOT
BRANCH   2  22
ATOM     22  O3  <0> d   1      28.944   2.989  28.956  0.00  0.00    -0.389 OA
ATOM     23  H29 <0> d   1      28.997   2.299  28.280  0.00  0.00     0.210 HD
ENDBRANCH   2  22
TORSDOF 1
ENDMDL
MODEL 111
REMARK CAVERDOCK RESULT:     -10.2      0.000      0.000
REMARK CAVERDOCK CONSTRAINTS:       0.0      0.0      0.0      0.0
REMARK CAVERDOCK TUNNEL: 110    -10.2      3.3    111.1
REMARK  1 active torsions:
REMARK  status: ('A' for Active; 'I' for Inactive)
REMARK    1  A    between atoms: C2_2  and  O3_3 
ROOT
ATOM      1  C1  <0> d   1      30.715   2.315  30.263  0.00  0.00     0.046 C 
ATOM      2  C2  <0> d   1      29.191   2.348  30.139  0.00  0.00     0.062 C 
ATOM      3  C4  <0> d   1      28.584   3.279  31.219  0.00  0.00     0.038 C 
ATOM      4  C5  <0> d   1      27.732   2.372  32.149  0.00  0.00     0.009 C 
ATOM      5  C6  <0> d   1      28.366   0.990  31.955  0.00  0.00     0.001 C 
ATOM      6  C8  <0> d   1      27.482  -0.195  32.305  0.00  0.00    -0.004 C 
ATOM      7  C10 <0> d   1      27.160  -0.176  33.802  0.00  0.00     0.010 C 
ATOM      8  C11 <0> d   1      26.214  -1.334  34.126  0.00  0.00     0.035 C 
ATOM      9  C12 <0> d   1      26.847  -2.629  33.653  0.00  0.00    -0.068 C 
ATOM     10  C13 <0> d   1      26.874  -3.653  34.506  0.00  0.00     0.053 C 
ATOM     11  C14 <0> d   1      27.460  -4.935  34.097  0.00  0.00     0.149 C 
ATOM     12  O15 <0> d   1      27.850  -5.747  34.910  0.00  0.00    -0.293 OA
ATOM     13  C16 <0> d   1      27.552  -5.190  32.606  0.00  0.00     0.084 C 
ATOM     14  C17 <0> d   1      28.190  -3.957  31.968  0.00  0.00     0.022 C 
ATOM     15  C18 <0> d   1      27.394  -2.697  32.260  0.00  0.00    -0.016 C 
ATOM     16  C19 <0> d   1      26.215  -2.647  31.286  0.00  0.00     0.020 C 
ATOM     17  C20 <0> d   1      28.265  -1.472  31.964  0.00  0.00     0.002 C 
ATOM     18  C22 <0> d   1      28.701  -1.510  30.502  0.00  0.00     0.007 C 
ATOM     19  C23 <0> d   1      29.477  -0.244  30.107  0.00  0.00     0.013 C 
ATOM     20  C24 <0> d   1      28.608   0.967  30.422  0.00  0.00    -0.009 C 
ATOM     21  C25 <0> d   1      27.245   0.820  29.740  0.00  0.00     0.018 C 
ENDROOT
BRANCH   2  22
ATOM     22  O3  <0> d   1      28.811   2.788  28.834  0.00  0.00    -0.389 OA
ATOM     23  H29 <0> d   1      28.171   3.513  28.833  0.00  0.00     0.210 HD
ENDBRANCH   2  22
TORSDOF 1
ENDMDL
MODEL 112
REMARK CAVERDOCK RESULT:     -10.3      0.000      0.000
REMARK CAVERDOCK CONSTRAINTS:       0.0      0.0      0.0      0.0
REMARK CAVERDOCK TUNNEL: 111    -10.3      3.3    112.4
REMARK  1 active torsions:
REMARK  status: ('A' for Active; 'I' for Inactive)
REMARK    1  A    between atoms: C2_2  and  O3_3 
ROOT
ATOM      1  C1  <0> d   1      27.935  -5.377  34.665  0.00  0.00     0.046 C 
ATOM      2  C2  <0> d   1      26.704  -5.017  33.832  0.00  0.00     0.062 C 
ATOM      3  C4  <0> d   1      26.765  -5.723  32.453  0.00  0.00     0.038 C 
ATOM      4  C5  <0> d   1      26.877  -4.596  31.390  0.00  0.00     0.009 C 
ATOM      5  C6  <0> d   1      27.479  -3.433  32.185  0.00  0.00     0.001 C 
ATOM      6  C8  <0> d   1      27.251  -2.049  31.604  0.00  0.00    -0.004 C 
ATOM      7  C10 <0> d   1      27.954  -1.934  30.248  0.00  0.00     0.010 C 
ATOM      8  C11 <0> d   1      27.657  -0.560  29.644  0.00  0.00     0.035 C 
ATOM      9  C12 <0> d   1      28.067   0.511  30.638  0.00  0.00    -0.068 C 
ATOM     10  C13 <0> d   1      28.812   1.520  30.189  0.00  0.00     0.053 C 
ATOM     11  C14 <0> d   1      29.224   2.592  31.102  0.00  0.00     0.149 C 
ATOM     12  O15 <0> d   1      30.180   3.302  30.864  0.00  0.00    -0.293 OA
ATOM     13  C16 <0> d   1      28.394   2.765  32.359  0.00  0.00     0.084 C 
ATOM     14  C17 <0> d   1      28.247   1.388  33.005  0.00  0.00     0.022 C 
ATOM     15  C18 <0> d   1      27.607   0.389  32.058  0.00  0.00    -0.016 C 
ATOM     16  C19 <0> d   1      26.094   0.613  32.087  0.00  0.00     0.020 C 
ATOM     17  C20 <0> d   1      27.853  -1.030  32.583  0.00  0.00     0.002 C 
ATOM     18  C22 <0> d   1      27.261  -1.154  33.984  0.00  0.00     0.007 C 
ATOM     19  C23 <0> d   1      27.366  -2.591  34.521  0.00  0.00     0.013 C 
ATOM     20  C24 <0> d   1      26.694  -3.524  33.520  0.00  0.00    -0.009 C 
ATOM     21  C25 <0> d   1      25.263  -3.052  33.249  0.00  0.00     0.018 C 
ENDROOT
BRANCH   2  22
ATOM     22  O3  <0> d   1      25.512  -5.387  34.526  0.00  0.00    -0.389 OA
ATOM     23  H29 <0> d   1      25.039  -6.131  34.129  0.00  0.00     0.210 HD
ENDBRANCH   2  22
TORSDOF 1
ENDMDL
MODEL 113
REMARK CAVERDOCK RESULT:     -10.5      0.000      0.000
REMARK CAVERDOCK CONSTRAINTS:       0.0      0.0      0.0      0.0
REMARK CAVERDOCK TUNNEL: 112    -10.5      3.3    113.1
REMARK  1 active torsions:
REMARK  status: ('A' for Active; 'I' for Inactive)
REMARK    1  A    between atoms: C2_2  and  O3_3 
ROOT
ATOM      1  C1  <0> d   1      27.875  -5.507  34.855  0.00  0.00     0.046 C 
ATOM      2  C2  <0> d   1      26.856  -5.303  33.733  0.00  0.00     0.062 C 
ATOM      3  C4  <0> d   1      27.304  -6.062  32.458  0.00  0.00     0.038 C 
ATOM      4  C5  <0> d   1      27.578  -4.980  31.378  0.00  0.00     0.009 C 
ATOM      5  C6  <0> d   1      27.875  -3.730  32.213  0.00  0.00     0.001 C 
ATOM      6  C8  <0> d   1      27.683  -2.401  31.503  0.00  0.00    -0.004 C 
ATOM      7  C10 <0> d   1      28.681  -2.283  30.347  0.00  0.00     0.010 C 
ATOM      8  C11 <0> d   1      28.428  -0.973  29.599  0.00  0.00     0.035 C 
ATOM      9  C12 <0> d   1      28.499   0.176  30.588  0.00  0.00    -0.068 C 
ATOM     10  C13 <0> d   1      29.247   1.229  30.261  0.00  0.00     0.053 C 
ATOM     11  C14 <0> d   1      29.340   2.376  31.172  0.00  0.00     0.149 C 
ATOM     12  O15 <0> d   1      30.264   3.161  31.119  0.00  0.00    -0.293 OA
ATOM     13  C16 <0> d   1      28.220   2.528  32.182  0.00  0.00     0.084 C 
ATOM     14  C17 <0> d   1      28.033   1.175  32.866  0.00  0.00     0.022 C 
ATOM     15  C18 <0> d   1      27.722   0.077  31.865  0.00  0.00    -0.016 C 
ATOM     16  C19 <0> d   1      26.233   0.159  31.521  0.00  0.00     0.020 C 
ATOM     17  C20 <0> d   1      27.948  -1.287  32.526  0.00  0.00     0.002 C 
ATOM     18  C22 <0> d   1      27.048  -1.402  33.753  0.00  0.00     0.007 C 
ATOM     19  C23 <0> d   1      27.135  -2.796  34.394  0.00  0.00     0.013 C 
ATOM     20  C24 <0> d   1      26.801  -3.833  33.328  0.00  0.00    -0.009 C 
ATOM     21  C25 <0> d   1      25.445  -3.510  32.697  0.00  0.00     0.018 C 
ENDROOT
BRANCH   2  22
ATOM     22  O3  <0> d   1      25.565  -5.751  34.149  0.00  0.00    -0.389 OA
ATOM     23  H29 <0> d   1      25.585  -6.391  34.874  0.00  0.00     0.210 HD
ENDBRANCH   2  22
TORSDOF 1
ENDMDL
MODEL 114
REMARK CAVERDOCK RESULT:     -10.6      0.000      0.000
REMARK CAVERDOCK CONSTRAINTS:       0.0      0.0      0.0      0.0
REMARK CAVERDOCK TUNNEL: 113    -10.6      3.3    114.4
REMARK  1 active torsions:
REMARK  status: ('A' for Active; 'I' for Inactive)
REMARK    1  A    between atoms: C2_2  and  O3_3 
ROOT
ATOM      1  C1  <0> d   1      27.875  -5.626  34.778  0.00  0.00     0.046 C 
ATOM      2  C2  <0> d   1      26.774  -5.351  33.753  0.00  0.00     0.062 C 
ATOM      3  C4  <0> d   1      27.108  -6.045  32.407  0.00  0.00     0.038 C 
ATOM      4  C5  <0> d   1      27.313  -4.908  31.368  0.00  0.00     0.009 C 
ATOM      5  C6  <0> d   1      27.694  -3.708  32.243  0.00  0.00     0.001 C 
ATOM      6  C8  <0> d   1      27.465  -2.341  31.622  0.00  0.00    -0.004 C 
ATOM      7  C10 <0> d   1      28.371  -2.171  30.398  0.00  0.00     0.010 C 
ATOM      8  C11 <0> d   1      28.080  -0.820  29.744  0.00  0.00     0.035 C 
ATOM      9  C12 <0> d   1      28.245   0.273  30.783  0.00  0.00    -0.068 C 
ATOM     10  C13 <0> d   1      28.981   1.335  30.455  0.00  0.00     0.053 C 
ATOM     11  C14 <0> d   1      29.162   2.429  31.415  0.00  0.00     0.149 C 
ATOM     12  O15 <0> d   1      30.091   3.206  31.331  0.00  0.00    -0.293 OA
ATOM     13  C16 <0> d   1      28.127   2.538  32.518  0.00  0.00     0.084 C 
ATOM     14  C17 <0> d   1      27.975   1.152  33.142  0.00  0.00     0.022 C 
ATOM     15  C18 <0> d   1      27.570   0.113  32.111  0.00  0.00    -0.016 C 
ATOM     16  C19 <0> d   1      26.060   0.230  31.891  0.00  0.00     0.020 C 
ATOM     17  C20 <0> d   1      27.827  -1.287  32.679  0.00  0.00     0.002 C 
ATOM     18  C22 <0> d   1      27.024  -1.459  33.966  0.00  0.00     0.007 C 
ATOM     19  C23 <0> d   1      27.142  -2.887  34.522  0.00  0.00     0.013 C 
ATOM     20  C24 <0> d   1      26.709  -3.861  33.433  0.00  0.00    -0.009 C 
ATOM     21  C25 <0> d   1      25.312  -3.490  32.929  0.00  0.00     0.018 C 
ENDROOT
BRANCH   2  22
ATOM     22  O3  <0> d   1      25.513  -5.807  34.246  0.00  0.00    -0.389 OA
ATOM     23  H29 <0> d   1      24.786  -5.187  34.102  0.00  0.00     0.210 HD
ENDBRANCH   2  22
TORSDOF 1
ENDMDL
MODEL 115
REMARK CAVERDOCK RESULT:     -10.8      0.000      0.000
REMARK CAVERDOCK CONSTRAINTS:       0.0      0.0      0.0      0.0
REMARK CAVERDOCK TUNNEL: 114    -10.8      3.2    115.2
REMARK  1 active torsions:
REMARK  status: ('A' for Active; 'I' for Inactive)
REMARK    1  A    between atoms: C2_2  and  O3_3 
ROOT
ATOM      1  C1  <0> d   1      27.885  -5.679  35.071  0.00  0.00     0.046 C 
ATOM      2  C2  <0> d   1      26.756  -5.417  34.073  0.00  0.00     0.062 C 
ATOM      3  C4  <0> d   1      27.044  -6.140  32.733  0.00  0.00     0.038 C 
ATOM      4  C5  <0> d   1      27.225  -5.027  31.665  0.00  0.00     0.009 C 
ATOM      5  C6  <0> d   1      27.642  -3.812  32.503  0.00  0.00     0.001 C 
ATOM      6  C8  <0> d   1      27.405  -2.456  31.862  0.00  0.00    -0.004 C 
ATOM      7  C10 <0> d   1      28.274  -2.318  30.608  0.00  0.00     0.010 C 
ATOM      8  C11 <0> d   1      27.973  -0.978  29.935  0.00  0.00     0.035 C 
ATOM      9  C12 <0> d   1      28.178   0.135  30.946  0.00  0.00    -0.068 C 
ATOM     10  C13 <0> d   1      28.911   1.183  30.574  0.00  0.00     0.053 C 
ATOM     11  C14 <0> d   1      29.129   2.295  31.506  0.00  0.00     0.149 C 
ATOM     12  O15 <0> d   1      30.060   3.063  31.378  0.00  0.00    -0.293 OA
ATOM     13  C16 <0> d   1      28.129   2.435  32.637  0.00  0.00     0.084 C 
ATOM     14  C17 <0> d   1      27.986   1.062  33.293  0.00  0.00     0.022 C 
ATOM     15  C18 <0> d   1      27.542   0.007  32.297  0.00  0.00    -0.016 C 
ATOM     16  C19 <0> d   1      26.027   0.131  32.120  0.00  0.00     0.020 C 
ATOM     17  C20 <0> d   1      27.806  -1.384  32.885  0.00  0.00     0.002 C 
ATOM     18  C22 <0> d   1      27.042  -1.523  34.199  0.00  0.00     0.007 C 
ATOM     19  C23 <0> d   1      27.165  -2.940  34.781  0.00  0.00     0.013 C 
ATOM     20  C24 <0> d   1      26.693  -3.933  33.725  0.00  0.00    -0.009 C 
ATOM     21  C25 <0> d   1      25.284  -3.561  33.256  0.00  0.00     0.018 C 
ENDROOT
BRANCH   2  22
ATOM     22  O3  <0> d   1      25.508  -5.852  34.614  0.00  0.00    -0.389 OA
ATOM     23  H29 <0> d   1      25.495  -6.784  34.875  0.00  0.00     0.210 HD
ENDBRANCH   2  22
TORSDOF 1
ENDMDL
MODEL 116
REMARK CAVERDOCK RESULT:     -10.7      0.000      0.000
REMARK CAVERDOCK CONSTRAINTS:       0.0      0.0      0.0      0.0
REMARK CAVERDOCK TUNNEL: 115    -10.7      3.2    116.1
REMARK  1 active torsions:
REMARK  status: ('A' for Active; 'I' for Inactive)
REMARK    1  A    between atoms: C2_2  and  O3_3 
ROOT
ATOM      1  C1  <0> d   1      27.838  -5.815  35.141  0.00  0.00     0.046 C 
ATOM      2  C2  <0> d   1      26.751  -5.594  34.089  0.00  0.00     0.062 C 
ATOM      3  C4  <0> d   1      27.116  -6.335  32.777  0.00  0.00     0.038 C 
ATOM      4  C5  <0> d   1      27.322  -5.236  31.698  0.00  0.00     0.009 C 
ATOM      5  C6  <0> d   1      27.674  -3.999  32.531  0.00  0.00     0.001 C 
ATOM      6  C8  <0> d   1      27.438  -2.660  31.854  0.00  0.00    -0.004 C 
ATOM      7  C10 <0> d   1      28.361  -2.525  30.639  0.00  0.00     0.010 C 
ATOM      8  C11 <0> d   1      28.063  -1.203  29.929  0.00  0.00     0.035 C 
ATOM      9  C12 <0> d   1      28.198  -0.069  30.928  0.00  0.00    -0.068 C 
ATOM     10  C13 <0> d   1      28.925   0.989  30.570  0.00  0.00     0.053 C 
ATOM     11  C14 <0> d   1      29.076   2.122  31.490  0.00  0.00     0.149 C 
ATOM     12  O15 <0> d   1      29.996   2.907  31.391  0.00  0.00    -0.293 OA
ATOM     13  C16 <0> d   1      28.023   2.259  32.572  0.00  0.00     0.084 C 
ATOM     14  C17 <0> d   1      27.878   0.895  33.246  0.00  0.00     0.022 C 
ATOM     15  C18 <0> d   1      27.503  -0.187  32.250  0.00  0.00    -0.016 C 
ATOM     16  C19 <0> d   1      25.995  -0.100  32.002  0.00  0.00     0.020 C 
ATOM     17  C20 <0> d   1      27.769  -1.561  32.876  0.00  0.00     0.002 C 
ATOM     18  C22 <0> d   1      26.948  -1.694  34.155  0.00  0.00     0.007 C 
ATOM     19  C23 <0> d   1      27.074  -3.098  34.768  0.00  0.00     0.013 C 
ATOM     20  C24 <0> d   1      26.672  -4.119  33.711  0.00  0.00    -0.009 C 
ATOM     21  C25 <0> d   1      25.279  -3.786  33.171  0.00  0.00     0.018 C 
ENDROOT
BRANCH   2  22
ATOM     22  O3  <0> d   1      25.488  -6.048  34.579  0.00  0.00    -0.389 OA
ATOM     23  H29 <0> d   1      25.511  -6.365  35.493  0.00  0.00     0.210 HD
ENDBRANCH   2  22
TORSDOF 1
ENDMDL
MODEL 117
REMARK CAVERDOCK RESULT:     -10.0      0.000      0.000
REMARK CAVERDOCK CONSTRAINTS:       0.0      0.0      0.0      0.0
REMARK CAVERDOCK TUNNEL: 116    -10.0      3.2    117.3
REMARK  1 active torsions:
REMARK  status: ('A' for Active; 'I' for Inactive)
REMARK    1  A    between atoms: C2_2  and  O3_3 
ROOT
ATOM      1  C1  <0> d   1      30.142   1.534  30.369  0.00  0.00     0.046 C 
ATOM      2  C2  <0> d   1      28.689   1.334  29.938  0.00  0.00     0.062 C 
ATOM      3  C4  <0> d   1      27.753   2.259  30.757  0.00  0.00     0.038 C 
ATOM      4  C5  <0> d   1      26.840   1.324  31.596  0.00  0.00     0.009 C 
ATOM      5  C6  <0> d   1      27.666   0.037  31.696  0.00  0.00     0.001 C 
ATOM      6  C8  <0> d   1      26.882  -1.229  31.997  0.00  0.00    -0.004 C 
ATOM      7  C10 <0> d   1      26.245  -1.124  33.387  0.00  0.00     0.010 C 
ATOM      8  C11 <0> d   1      25.403  -2.374  33.646  0.00  0.00     0.035 C 
ATOM      9  C12 <0> d   1      26.278  -3.601  33.465  0.00  0.00    -0.068 C 
ATOM     10  C13 <0> d   1      26.247  -4.530  34.420  0.00  0.00     0.053 C 
ATOM     11  C14 <0> d   1      27.060  -5.745  34.289  0.00  0.00     0.149 C 
ATOM     12  O15 <0> d   1      27.364  -6.416  35.253  0.00  0.00    -0.293 OA
ATOM     13  C16 <0> d   1      27.502  -6.114  32.887  0.00  0.00     0.084 C 
ATOM     14  C17 <0> d   1      28.105  -4.863  32.252  0.00  0.00     0.022 C 
ATOM     15  C18 <0> d   1      27.115  -3.712  32.228  0.00  0.00    -0.016 C 
ATOM     16  C19 <0> d   1      26.177  -3.919  31.038  0.00  0.00     0.020 C 
ATOM     17  C20 <0> d   1      27.871  -2.403  31.972  0.00  0.00     0.002 C 
ATOM     18  C22 <0> d   1      28.613  -2.507  30.643  0.00  0.00     0.007 C 
ATOM     19  C23 <0> d   1      29.294  -1.181  30.266  0.00  0.00     0.013 C 
ATOM     20  C24 <0> d   1      28.233  -0.086  30.257  0.00  0.00    -0.009 C 
ATOM     21  C25 <0> d   1      27.079  -0.489  29.337  0.00  0.00     0.018 C 
ENDROOT
BRANCH   2  22
ATOM     22  O3  <0> d   1      28.547   1.597  28.541  0.00  0.00    -0.389 OA
ATOM     23  H29 <0> d   1      29.199   2.219  28.188  0.00  0.00     0.210 HD
ENDBRANCH   2  22
TORSDOF 1
ENDMDL
MODEL 118
REMARK CAVERDOCK RESULT:     -10.6      0.000      0.000
REMARK CAVERDOCK CONSTRAINTS:       0.0      0.0      0.0      0.0
REMARK CAVERDOCK TUNNEL: 117    -10.6      3.2    118.5
REMARK  1 active torsions:
REMARK  status: ('A' for Active; 'I' for Inactive)
REMARK    1  A    between atoms: C2_2  and  O3_3 
ROOT
ATOM      1  C1  <0> d   1      27.772  -6.002  35.094  0.00  0.00     0.046 C 
ATOM      2  C2  <0> d   1      26.709  -5.762  34.020  0.00  0.00     0.062 C 
ATOM      3  C4  <0> d   1      27.124  -6.446  32.692  0.00  0.00     0.038 C 
ATOM      4  C5  <0> d   1      27.339  -5.304  31.661  0.00  0.00     0.009 C 
ATOM      5  C6  <0> d   1      27.644  -4.093  32.549  0.00  0.00     0.001 C 
ATOM      6  C8  <0> d   1      27.401  -2.734  31.915  0.00  0.00    -0.004 C 
ATOM      7  C10 <0> d   1      28.354  -2.537  30.732  0.00  0.00     0.010 C 
ATOM      8  C11 <0> d   1      28.051  -1.196  30.063  0.00  0.00     0.035 C 
ATOM      9  C12 <0> d   1      28.136  -0.097  31.106  0.00  0.00    -0.068 C 
ATOM     10  C13 <0> d   1      28.853   0.986  30.808  0.00  0.00     0.053 C 
ATOM     11  C14 <0> d   1      28.957   2.087  31.773  0.00  0.00     0.149 C 
ATOM     12  O15 <0> d   1      29.865   2.891  31.728  0.00  0.00    -0.293 OA
ATOM     13  C16 <0> d   1      27.873   2.164  32.829  0.00  0.00     0.084 C 
ATOM     14  C17 <0> d   1      27.736   0.774  33.448  0.00  0.00     0.022 C 
ATOM     15  C18 <0> d   1      27.408  -0.277  32.403  0.00  0.00    -0.016 C 
ATOM     16  C19 <0> d   1      25.907  -0.207  32.117  0.00  0.00     0.020 C 
ATOM     17  C20 <0> d   1      27.683  -1.668  32.985  0.00  0.00     0.002 C 
ATOM     18  C22 <0> d   1      26.830  -1.864  34.235  0.00  0.00     0.007 C 
ATOM     19  C23 <0> d   1      26.967  -3.287  34.800  0.00  0.00     0.013 C 
ATOM     20  C24 <0> d   1      26.613  -4.275  33.694  0.00  0.00    -0.009 C 
ATOM     21  C25 <0> d   1      25.229  -3.947  33.129  0.00  0.00     0.018 C 
ENDROOT
BRANCH   2  22
ATOM     22  O3  <0> d   1      25.443  -6.256  34.459  0.00  0.00    -0.389 OA
ATOM     23  H29 <0> d   1      25.144  -7.047  33.989  0.00  0.00     0.210 HD
ENDBRANCH   2  22
TORSDOF 1
ENDMDL
MODEL 119
REMARK CAVERDOCK RESULT:     -10.0      0.000      0.000
REMARK CAVERDOCK CONSTRAINTS:       0.0      0.0      0.0      0.0
REMARK CAVERDOCK TUNNEL: 118    -10.0      3.2    119.4
REMARK  1 active torsions:
REMARK  status: ('A' for Active; 'I' for Inactive)
REMARK    1  A    between atoms: C2_2  and  O3_3 
ROOT
ATOM      1  C1  <0> d   1      27.630  -6.056  35.383  0.00  0.00     0.046 C 
ATOM      2  C2  <0> d   1      26.494  -5.795  34.394  0.00  0.00     0.062 C 
ATOM      3  C4  <0> d   1      26.768  -6.528  33.056  0.00  0.00     0.038 C 
ATOM      4  C5  <0> d   1      26.944  -5.421  31.980  0.00  0.00     0.009 C 
ATOM      5  C6  <0> d   1      27.372  -4.204  32.806  0.00  0.00     0.001 C 
ATOM      6  C8  <0> d   1      27.136  -2.851  32.158  0.00  0.00    -0.004 C 
ATOM      7  C10 <0> d   1      27.995  -2.724  30.896  0.00  0.00     0.010 C 
ATOM      8  C11 <0> d   1      27.693  -1.387  30.218  0.00  0.00     0.035 C 
ATOM      9  C12 <0> d   1      27.911  -0.269  31.221  0.00  0.00    -0.068 C 
ATOM     10  C13 <0> d   1      28.646   0.775  30.836  0.00  0.00     0.053 C 
ATOM     11  C14 <0> d   1      28.876   1.892  31.759  0.00  0.00     0.149 C 
ATOM     12  O15 <0> d   1      29.810   2.654  31.618  0.00  0.00    -0.293 OA
ATOM     13  C16 <0> d   1      27.887   2.042  32.898  0.00  0.00     0.084 C 
ATOM     14  C17 <0> d   1      27.743   0.674  33.564  0.00  0.00     0.022 C 
ATOM     15  C18 <0> d   1      27.286  -0.386  32.577  0.00  0.00    -0.016 C 
ATOM     16  C19 <0> d   1      25.771  -0.257  32.413  0.00  0.00     0.020 C 
ATOM     17  C20 <0> d   1      27.550  -1.774  33.172  0.00  0.00     0.002 C 
ATOM     18  C22 <0> d   1      26.796  -1.902  34.493  0.00  0.00     0.007 C 
ATOM     19  C23 <0> d   1      26.919  -3.316  35.083  0.00  0.00     0.013 C 
ATOM     20  C24 <0> d   1      26.433  -4.313  34.037  0.00  0.00    -0.009 C 
ATOM     21  C25 <0> d   1      25.022  -3.938  33.578  0.00  0.00     0.018 C 
ENDROOT
BRANCH   2  22
ATOM     22  O3  <0> d   1      25.248  -6.222  34.948  0.00  0.00    -0.389 OA
ATOM     23  H29 <0> d   1      24.548  -5.557  34.903  0.00  0.00     0.210 HD
ENDBRANCH   2  22
TORSDOF 1
ENDMDL
MODEL 120
REMARK CAVERDOCK RESULT:      -9.8      0.000      0.000
REMARK CAVERDOCK CONSTRAINTS:       0.0      0.0      0.0      0.0
REMARK CAVERDOCK TUNNEL: 119     -9.8      3.2    120.1
REMARK  1 active torsions:
REMARK  status: ('A' for Active; 'I' for Inactive)
REMARK    1  A    between atoms: C2_2  and  O3_3 
ROOT
ATOM      1  C1  <0> d   1      27.306  -6.235  35.313  0.00  0.00     0.046 C 
ATOM      2  C2  <0> d   1      26.390  -6.083  34.097  0.00  0.00     0.062 C 
ATOM      3  C4  <0> d   1      26.994  -6.820  32.875  0.00  0.00     0.038 C 
ATOM      4  C5  <0> d   1      27.315  -5.725  31.820  0.00  0.00     0.009 C 
ATOM      5  C6  <0> d   1      27.469  -4.461  32.674  0.00  0.00     0.001 C 
ATOM      6  C8  <0> d   1      27.279  -3.144  31.941  0.00  0.00    -0.004 C 
ATOM      7  C10 <0> d   1      28.376  -2.977  30.885  0.00  0.00     0.010 C 
ATOM      8  C11 <0> d   1      28.130  -1.681  30.110  0.00  0.00     0.035 C 
ATOM      9  C12 <0> d   1      28.049  -0.529  31.094  0.00  0.00    -0.068 C 
ATOM     10  C13 <0> d   1      28.772   0.560  30.835  0.00  0.00     0.053 C 
ATOM     11  C14 <0> d   1      28.720   1.710  31.744  0.00  0.00     0.149 C 
ATOM     12  O15 <0> d   1      29.605   2.540  31.776  0.00  0.00    -0.293 OA
ATOM     13  C16 <0> d   1      27.503   1.806  32.643  0.00  0.00     0.084 C 
ATOM     14  C17 <0> d   1      27.319   0.445  33.313  0.00  0.00     0.022 C 
ATOM     15  C18 <0> d   1      27.160  -0.667  32.292  0.00  0.00    -0.016 C 
ATOM     16  C19 <0> d   1      25.709  -0.660  31.808  0.00  0.00     0.020 C 
ATOM     17  C20 <0> d   1      27.390  -2.018  32.980  0.00  0.00     0.002 C 
ATOM     18  C22 <0> d   1      26.384  -2.177  34.116  0.00  0.00     0.007 C 
ATOM     19  C23 <0> d   1      26.479  -3.565  34.769  0.00  0.00     0.013 C 
ATOM     20  C24 <0> d   1      26.300  -4.618  33.682  0.00  0.00    -0.009 C 
ATOM     21  C25 <0> d   1      24.996  -4.364  32.923  0.00  0.00     0.018 C 
ENDROOT
BRANCH   2  22
ATOM     22  O3  <0> d   1      25.089  -6.595  34.392  0.00  0.00    -0.389 OA
ATOM     23  H29 <0> d   1      24.669  -6.186  35.161  0.00  0.00     0.210 HD
ENDBRANCH   2  22
TORSDOF 1
ENDMDL
MODEL 121
REMARK CAVERDOCK RESULT:      -9.9      0.000      0.000
REMARK CAVERDOCK CONSTRAINTS:       0.0      0.0      0.0      0.0
REMARK CAVERDOCK TUNNEL: 120     -9.9      3.3    121.1
REMARK  1 active torsions:
REMARK  status: ('A' for Active; 'I' for Inactive)
REMARK    1  A    between atoms: C2_2  and  O3_3 
ROOT
ATOM      1  C1  <0> d   1      29.843   1.171  30.396  0.00  0.00     0.046 C 
ATOM      2  C2  <0> d   1      28.358   1.015  30.066  0.00  0.00     0.062 C 
ATOM      3  C4  <0> d   1      27.511   1.979  30.937  0.00  0.00     0.038 C 
ATOM      4  C5  <0> d   1      26.627   1.083  31.847  0.00  0.00     0.009 C 
ATOM      5  C6  <0> d   1      27.415  -0.230  31.905  0.00  0.00     0.001 C 
ATOM      6  C8  <0> d   1      26.612  -1.466  32.274  0.00  0.00    -0.004 C 
ATOM      7  C10 <0> d   1      26.075  -1.327  33.702  0.00  0.00     0.010 C 
ATOM      8  C11 <0> d   1      25.212  -2.546  34.032  0.00  0.00     0.035 C 
ATOM      9  C12 <0> d   1      26.032  -3.803  33.807  0.00  0.00    -0.068 C 
ATOM     10  C13 <0> d   1      26.036  -4.722  34.772  0.00  0.00     0.053 C 
ATOM     11  C14 <0> d   1      26.798  -5.963  34.601  0.00  0.00     0.149 C 
ATOM     12  O15 <0> d   1      27.145  -6.636  35.550  0.00  0.00    -0.293 OA
ATOM     13  C16 <0> d   1      27.131  -6.361  33.176  0.00  0.00     0.084 C 
ATOM     14  C17 <0> d   1      27.730  -5.136  32.486  0.00  0.00     0.022 C 
ATOM     15  C18 <0> d   1      26.779  -3.953  32.517  0.00  0.00    -0.016 C 
ATOM     16  C19 <0> d   1      25.756  -4.140  31.395  0.00  0.00     0.020 C 
ATOM     17  C20 <0> d   1      27.559  -2.673  32.195  0.00  0.00     0.002 C 
ATOM     18  C22 <0> d   1      28.204  -2.814  30.820  0.00  0.00     0.007 C 
ATOM     19  C23 <0> d   1      28.900  -1.515  30.383  0.00  0.00     0.013 C 
ATOM     20  C24 <0> d   1      27.879  -0.386  30.433  0.00  0.00    -0.009 C 
ATOM     21  C25 <0> d   1      26.651  -0.758  29.598  0.00  0.00     0.018 C 
ENDROOT
BRANCH   2  22
ATOM     22  O3  <0> d   1      28.130   1.270  28.679  0.00  0.00    -0.389 OA
ATOM     23  H29 <0> d   1      28.938   1.375  28.159  0.00  0.00     0.210 HD
ENDBRANCH   2  22
TORSDOF 1
ENDMDL
MODEL 122
REMARK CAVERDOCK RESULT:      -9.9      0.000      0.000
REMARK CAVERDOCK CONSTRAINTS:       0.0      0.0      0.0      0.0
REMARK CAVERDOCK TUNNEL: 121     -9.9      3.3    122.3
REMARK  1 active torsions:
REMARK  status: ('A' for Active; 'I' for Inactive)
REMARK    1  A    between atoms: C2_2  and  O3_3 
ROOT
ATOM      1  C1  <0> d   1      29.373   1.332  30.775  0.00  0.00     0.046 C 
ATOM      2  C2  <0> d   1      27.928   1.066  30.353  0.00  0.00     0.062 C 
ATOM      3  C4  <0> d   1      26.956   1.942  31.184  0.00  0.00     0.038 C 
ATOM      4  C5  <0> d   1      26.094   0.961  32.025  0.00  0.00     0.009 C 
ATOM      5  C6  <0> d   1      26.980  -0.286  32.112  0.00  0.00     0.001 C 
ATOM      6  C8  <0> d   1      26.258  -1.588  32.412  0.00  0.00    -0.004 C 
ATOM      7  C10 <0> d   1      25.627  -1.521  33.807  0.00  0.00     0.010 C 
ATOM      8  C11 <0> d   1      24.846  -2.810  34.066  0.00  0.00     0.035 C 
ATOM      9  C12 <0> d   1      25.776  -3.993  33.872  0.00  0.00    -0.068 C 
ATOM     10  C13 <0> d   1      25.796  -4.928  34.822  0.00  0.00     0.053 C 
ATOM     11  C14 <0> d   1      26.664  -6.102  34.680  0.00  0.00     0.149 C 
ATOM     12  O15 <0> d   1      27.006  -6.763  35.638  0.00  0.00    -0.293 OA
ATOM     13  C16 <0> d   1      27.112  -6.444  33.273  0.00  0.00     0.084 C 
ATOM     14  C17 <0> d   1      27.651  -5.162  32.639  0.00  0.00     0.022 C 
ATOM     15  C18 <0> d   1      26.609  -4.059  32.629  0.00  0.00    -0.016 C 
ATOM     16  C19 <0> d   1      25.672  -4.304  31.444  0.00  0.00     0.020 C 
ATOM     17  C20 <0> d   1      27.301  -2.715  32.374  0.00  0.00     0.002 C 
ATOM     18  C22 <0> d   1      28.036  -2.777  31.039  0.00  0.00     0.007 C 
ATOM     19  C23 <0> d   1      28.652  -1.420  30.664  0.00  0.00     0.013 C 
ATOM     20  C24 <0> d   1      27.541  -0.375  30.668  0.00  0.00    -0.009 C 
ATOM     21  C25 <0> d   1      26.400  -0.828  29.754  0.00  0.00     0.018 C 
ENDROOT
BRANCH   2  22
ATOM     22  O3  <0> d   1      27.763   1.329  28.958  0.00  0.00    -0.389 OA
ATOM     23  H29 <0> d   1      28.566   1.643  28.519  0.00  0.00     0.210 HD
ENDBRANCH   2  22
TORSDOF 1
ENDMDL
MODEL 123
REMARK CAVERDOCK RESULT:      -8.9      0.000      0.000
REMARK CAVERDOCK CONSTRAINTS:       0.0      0.0      0.0      0.0
REMARK CAVERDOCK TUNNEL: 122     -8.9      3.3    123.3
REMARK  1 active torsions:
REMARK  status: ('A' for Active; 'I' for Inactive)
REMARK    1  A    between atoms: C2_2  and  O3_3 
ROOT
ATOM      1  C1  <0> d   1      22.989  -6.006  34.130  0.00  0.00     0.046 C 
ATOM      2  C2  <0> d   1      24.487  -6.229  34.342  0.00  0.00     0.062 C 
ATOM      3  C4  <0> d   1      24.866  -5.958  35.820  0.00  0.00     0.038 C 
ATOM      4  C5  <0> d   1      25.820  -4.732  35.809  0.00  0.00     0.009 C 
ATOM      5  C6  <0> d   1      25.452  -4.023  34.501  0.00  0.00     0.001 C 
ATOM      6  C8  <0> d   1      26.514  -3.098  33.931  0.00  0.00    -0.004 C 
ATOM      7  C10 <0> d   1      26.755  -1.931  34.894  0.00  0.00     0.010 C 
ATOM      8  C11 <0> d   1      27.874  -1.048  34.340  0.00  0.00     0.035 C 
ATOM      9  C12 <0> d   1      27.505  -0.614  32.934  0.00  0.00    -0.068 C 
ATOM     10  C13 <0> d   1      27.619   0.680  32.635  0.00  0.00     0.053 C 
ATOM     11  C14 <0> d   1      27.291   1.154  31.286  0.00  0.00     0.149 C 
ATOM     12  O15 <0> d   1      27.012   2.314  31.067  0.00  0.00    -0.293 OA
ATOM     13  C16 <0> d   1      27.318   0.116  30.181  0.00  0.00     0.084 C 
ATOM     14  C17 <0> d   1      26.502  -1.084  30.658  0.00  0.00     0.022 C 
ATOM     15  C18 <0> d   1      27.047  -1.653  31.956  0.00  0.00    -0.016 C 
ATOM     16  C19 <0> d   1      28.244  -2.544  31.617  0.00  0.00     0.020 C 
ATOM     17  C20 <0> d   1      25.988  -2.559  32.592  0.00  0.00     0.002 C 
ATOM     18  C22 <0> d   1      25.637  -3.678  31.616  0.00  0.00     0.007 C 
ATOM     19  C23 <0> d   1      24.668  -4.695  32.240  0.00  0.00     0.013 C 
ATOM     20  C24 <0> d   1      25.292  -5.221  33.528  0.00  0.00    -0.009 C 
ATOM     21  C25 <0> d   1      26.690  -5.773  33.239  0.00  0.00     0.018 C 
ENDROOT
BRANCH   2  22
ATOM     22  O3  <0> d   1      24.846  -7.562  33.974  0.00  0.00    -0.389 OA
ATOM     23  H29 <0> d   1      24.375  -7.897  33.198  0.00  0.00     0.210 HD
ENDBRANCH   2  22
TORSDOF 1
ENDMDL
MODEL 124
REMARK CAVERDOCK RESULT:     -10.3      0.000      0.000
REMARK CAVERDOCK CONSTRAINTS:       0.0      0.0      0.0      0.0
REMARK CAVERDOCK TUNNEL: 123    -10.3      3.3    124.6
REMARK  1 active torsions:
REMARK  status: ('A' for Active; 'I' for Inactive)
REMARK    1  A    between atoms: C2_2  and  O3_3 
ROOT
ATOM      1  C1  <0> d   1      26.715   0.324  28.699  0.00  0.00     0.046 C 
ATOM      2  C2  <0> d   1      27.852   0.238  29.719  0.00  0.00     0.062 C 
ATOM      3  C4  <0> d   1      29.066  -0.507  29.108  0.00  0.00     0.038 C 
ATOM      4  C5  <0> d   1      29.240  -1.810  29.935  0.00  0.00     0.009 C 
ATOM      5  C6  <0> d   1      27.839  -2.041  30.510  0.00  0.00     0.001 C 
ATOM      6  C8  <0> d   1      27.772  -2.914  31.751  0.00  0.00    -0.004 C 
ATOM      7  C10 <0> d   1      28.238  -4.333  31.412  0.00  0.00     0.010 C 
ATOM      8  C11 <0> d   1      28.231  -5.181  32.685  0.00  0.00     0.035 C 
ATOM      9  C12 <0> d   1      26.846  -5.124  33.304  0.00  0.00    -0.068 C 
ATOM     10  C13 <0> d   1      26.279  -6.275  33.661  0.00  0.00     0.053 C 
ATOM     11  C14 <0> d   1      24.949  -6.279  34.279  0.00  0.00     0.149 C 
ATOM     12  O15 <0> d   1      24.244  -7.267  34.273  0.00  0.00    -0.293 OA
ATOM     13  C16 <0> d   1      24.500  -4.983  34.924  0.00  0.00     0.084 C 
ATOM     14  C17 <0> d   1      24.740  -3.861  33.915  0.00  0.00     0.022 C 
ATOM     15  C18 <0> d   1      26.196  -3.787  33.492  0.00  0.00    -0.016 C 
ATOM     16  C19 <0> d   1      26.966  -3.035  34.579  0.00  0.00     0.020 C 
ATOM     17  C20 <0> d   1      26.307  -2.951  32.212  0.00  0.00     0.002 C 
ATOM     18  C22 <0> d   1      25.748  -1.556  32.478  0.00  0.00     0.007 C 
ATOM     19  C23 <0> d   1      25.942  -0.626  31.269  0.00  0.00     0.013 C 
ATOM     20  C24 <0> d   1      27.425  -0.602  30.918  0.00  0.00    -0.009 C 
ATOM     21  C25 <0> d   1      28.244  -0.216  32.151  0.00  0.00     0.018 C 
ENDROOT
BRANCH   2  22
ATOM     22  O3  <0> d   1      28.236   1.547  30.143  0.00  0.00    -0.389 OA
ATOM     23  H29 <0> d   1      28.077   1.720  31.081  0.00  0.00     0.210 HD
ENDBRANCH   2  22
TORSDOF 1
ENDMDL
MODEL 125
REMARK CAVERDOCK RESULT:     -10.6      0.000      0.000
REMARK CAVERDOCK CONSTRAINTS:       0.0      0.0      0.0      0.0
REMARK CAVERDOCK TUNNEL: 124    -10.6      3.3   125.10
REMARK  1 active torsions:
REMARK  status: ('A' for Active; 'I' for Inactive)
REMARK    1  A    between atoms: C2_2  and  O3_3 
ROOT
ATOM      1  C1  <0> d   1      26.609   0.220  28.897  0.00  0.00     0.046 C 
ATOM      2  C2  <0> d   1      27.768   0.116  29.889  0.00  0.00     0.062 C 
ATOM      3  C4  <0> d   1      28.971  -0.610  29.235  0.00  0.00     0.038 C 
ATOM      4  C5  <0> d   1      29.168  -1.931  30.028  0.00  0.00     0.009 C 
ATOM      5  C6  <0> d   1      27.780  -2.181  30.629  0.00  0.00     0.001 C 
ATOM      6  C8  <0> d   1      27.743  -3.082  31.851  0.00  0.00    -0.004 C 
ATOM      7  C10 <0> d   1      28.207  -4.491  31.469  0.00  0.00     0.010 C 
ATOM      8  C11 <0> d   1      28.231  -5.367  32.723  0.00  0.00     0.035 C 
ATOM      9  C12 <0> d   1      26.860  -5.330  33.373  0.00  0.00    -0.068 C 
ATOM     10  C13 <0> d   1      26.305  -6.491  33.716  0.00  0.00     0.053 C 
ATOM     11  C14 <0> d   1      24.988  -6.514  34.363  0.00  0.00     0.149 C 
ATOM     12  O15 <0> d   1      24.287  -7.505  34.349  0.00  0.00    -0.293 OA
ATOM     13  C16 <0> d   1      24.550  -5.235  35.047  0.00  0.00     0.084 C 
ATOM     14  C17 <0> d   1      24.763  -4.090  34.058  0.00  0.00     0.022 C 
ATOM     15  C18 <0> d   1      26.209  -4.000  33.605  0.00  0.00    -0.016 C 
ATOM     16  C19 <0> d   1      27.001  -3.269  34.692  0.00  0.00     0.020 C 
ATOM     17  C20 <0> d   1      26.289  -3.135  32.343  0.00  0.00     0.002 C 
ATOM     18  C22 <0> d   1      25.732  -1.748  32.652  0.00  0.00     0.007 C 
ATOM     19  C23 <0> d   1      25.895  -0.791  31.461  0.00  0.00     0.013 C 
ATOM     20  C24 <0> d   1      27.370  -0.753  31.078  0.00  0.00    -0.009 C 
ATOM     21  C25 <0> d   1      28.215  -0.392  32.302  0.00  0.00     0.018 C 
ENDROOT
BRANCH   2  22
ATOM     22  O3  <0> d   1      28.156   1.417  30.334  0.00  0.00    -0.389 OA
ATOM     23  H29 <0> d   1      27.675   2.139  29.907  0.00  0.00     0.210 HD
ENDBRANCH   2  22
TORSDOF 1
ENDMDL
MODEL 126
REMARK CAVERDOCK RESULT:     -10.7      0.000      0.000
REMARK CAVERDOCK CONSTRAINTS:       0.0      0.0      0.0      0.0
REMARK CAVERDOCK TUNNEL: 125    -10.7      3.3    126.7
REMARK  1 active torsions:
REMARK  status: ('A' for Active; 'I' for Inactive)
REMARK    1  A    between atoms: C2_2  and  O3_3 
ROOT
ATOM      1  C1  <0> d   1      26.511   0.157  28.945  0.00  0.00     0.046 C 
ATOM      2  C2  <0> d   1      27.676   0.053  29.930  0.00  0.00     0.062 C 
ATOM      3  C4  <0> d   1      28.876  -0.669  29.267  0.00  0.00     0.038 C 
ATOM      4  C5  <0> d   1      29.080  -1.991  30.057  0.00  0.00     0.009 C 
ATOM      5  C6  <0> d   1      27.697  -2.245  30.665  0.00  0.00     0.001 C 
ATOM      6  C8  <0> d   1      27.669  -3.148  31.886  0.00  0.00    -0.004 C 
ATOM      7  C10 <0> d   1      28.133  -4.556  31.498  0.00  0.00     0.010 C 
ATOM      8  C11 <0> d   1      28.166  -5.434  32.750  0.00  0.00     0.035 C 
ATOM      9  C12 <0> d   1      26.799  -5.401  33.408  0.00  0.00    -0.068 C 
ATOM     10  C13 <0> d   1      26.248  -6.565  33.752  0.00  0.00     0.053 C 
ATOM     11  C14 <0> d   1      24.935  -6.591  34.406  0.00  0.00     0.149 C 
ATOM     12  O15 <0> d   1      24.236  -7.583  34.395  0.00  0.00    -0.293 OA
ATOM     13  C16 <0> d   1      24.498  -5.314  35.095  0.00  0.00     0.084 C 
ATOM     14  C17 <0> d   1      24.703  -4.167  34.108  0.00  0.00     0.022 C 
ATOM     15  C18 <0> d   1      26.147  -4.074  33.647  0.00  0.00    -0.016 C 
ATOM     16  C19 <0> d   1      26.943  -3.343  34.730  0.00  0.00     0.020 C 
ATOM     17  C20 <0> d   1      26.217  -3.205  32.386  0.00  0.00     0.002 C 
ATOM     18  C22 <0> d   1      25.659  -1.821  32.701  0.00  0.00     0.007 C 
ATOM     19  C23 <0> d   1      25.814  -0.861  31.511  0.00  0.00     0.013 C 
ATOM     20  C24 <0> d   1      27.286  -0.819  31.119  0.00  0.00    -0.009 C 
ATOM     21  C25 <0> d   1      28.138  -0.458  32.339  0.00  0.00     0.018 C 
ENDROOT
BRANCH   2  22
ATOM     22  O3  <0> d   1      28.064   1.354  30.376  0.00  0.00    -0.389 OA
ATOM     23  H29 <0> d   1      28.633   1.349  31.157  0.00  0.00     0.210 HD
ENDBRANCH   2  22
TORSDOF 1
ENDMDL
MODEL 127
REMARK CAVERDOCK RESULT:     -10.7      0.000      0.000
REMARK CAVERDOCK CONSTRAINTS:       0.0      0.0      0.0      0.0
REMARK CAVERDOCK TUNNEL: 126    -10.7      3.3    127.4
REMARK  1 active torsions:
REMARK  status: ('A' for Active; 'I' for Inactive)
REMARK    1  A    between atoms: C2_2  and  O3_3 
ROOT
ATOM      1  C1  <0> d   1      26.730   0.039  29.074  0.00  0.00     0.046 C 
ATOM      2  C2  <0> d   1      27.853  -0.135  30.096  0.00  0.00     0.062 C 
ATOM      3  C4  <0> d   1      29.033  -0.921  29.469  0.00  0.00     0.038 C 
ATOM      4  C5  <0> d   1      29.136  -2.257  30.255  0.00  0.00     0.009 C 
ATOM      5  C6  <0> d   1      27.720  -2.435  30.816  0.00  0.00     0.001 C 
ATOM      6  C8  <0> d   1      27.601  -3.341  32.028  0.00  0.00    -0.004 C 
ATOM      7  C10 <0> d   1      27.997  -4.771  31.647  0.00  0.00     0.010 C 
ATOM      8  C11 <0> d   1      27.939  -5.656  32.893  0.00  0.00     0.035 C 
ATOM      9  C12 <0> d   1      26.555  -5.549  33.505  0.00  0.00    -0.068 C 
ATOM     10  C13 <0> d   1      25.928  -6.681  33.823  0.00  0.00     0.053 C 
ATOM     11  C14 <0> d   1      24.595  -6.637  34.433  0.00  0.00     0.149 C 
ATOM     12  O15 <0> d   1      23.842  -7.588  34.392  0.00  0.00    -0.293 OA
ATOM     13  C16 <0> d   1      24.207  -5.341  35.117  0.00  0.00     0.084 C 
ATOM     14  C17 <0> d   1      24.510  -4.202  34.144  0.00  0.00     0.022 C 
ATOM     15  C18 <0> d   1      25.971  -4.188  33.732  0.00  0.00    -0.016 C 
ATOM     16  C19 <0> d   1      26.770  -3.509  34.846  0.00  0.00     0.020 C 
ATOM     17  C20 <0> d   1      26.133  -3.319  32.480  0.00  0.00     0.002 C 
ATOM     18  C22 <0> d   1      25.643  -1.906  32.786  0.00  0.00     0.007 C 
ATOM     19  C23 <0> d   1      25.891  -0.951  31.608  0.00  0.00     0.013 C 
ATOM     20  C24 <0> d   1      27.376  -0.990  31.266  0.00  0.00    -0.009 C 
ATOM     21  C25 <0> d   1      28.205  -0.684  32.516  0.00  0.00     0.018 C 
ENDROOT
BRANCH   2  22
ATOM     22  O3  <0> d   1      28.299   1.139  30.563  0.00  0.00    -0.389 OA
ATOM     23  H29 <0> d   1      27.877   1.890  30.124  0.00  0.00     0.210 HD
ENDBRANCH   2  22
TORSDOF 1
ENDMDL
MODEL 128
REMARK CAVERDOCK RESULT:     -10.6      0.000      0.000
REMARK CAVERDOCK CONSTRAINTS:       0.0      0.0      0.0      0.0
REMARK CAVERDOCK TUNNEL: 127    -10.6      3.2    128.6
REMARK  1 active torsions:
REMARK  status: ('A' for Active; 'I' for Inactive)
REMARK    1  A    between atoms: C2_2  and  O3_3 
ROOT
ATOM      1  C1  <0> d   1      26.634  -0.089  29.317  0.00  0.00     0.046 C 
ATOM      2  C2  <0> d   1      27.780  -0.281  30.311  0.00  0.00     0.062 C 
ATOM      3  C4  <0> d   1      28.949  -1.048  29.642  0.00  0.00     0.038 C 
ATOM      4  C5  <0> d   1      29.074  -2.400  30.397  0.00  0.00     0.009 C 
ATOM      5  C6  <0> d   1      27.671  -2.596  30.983  0.00  0.00     0.001 C 
ATOM      6  C8  <0> d   1      27.580  -3.529  32.178  0.00  0.00    -0.004 C 
ATOM      7  C10 <0> d   1      27.975  -4.948  31.757  0.00  0.00     0.010 C 
ATOM      8  C11 <0> d   1      27.946  -5.861  32.985  0.00  0.00     0.035 C 
ATOM      9  C12 <0> d   1      26.574  -5.773  33.629  0.00  0.00    -0.068 C 
ATOM     10  C13 <0> d   1      25.959  -6.914  33.935  0.00  0.00     0.053 C 
ATOM     11  C14 <0> d   1      24.638  -6.889  34.573  0.00  0.00     0.149 C 
ATOM     12  O15 <0> d   1      23.888  -7.842  34.527  0.00  0.00    -0.293 OA
ATOM     13  C16 <0> d   1      24.261  -5.609  35.293  0.00  0.00     0.084 C 
ATOM     14  C17 <0> d   1      24.538  -4.448  34.339  0.00  0.00     0.022 C 
ATOM     15  C18 <0> d   1      25.990  -4.419  33.897  0.00  0.00    -0.016 C 
ATOM     16  C19 <0> d   1      26.810  -3.762  35.008  0.00  0.00     0.020 C 
ATOM     17  C20 <0> d   1      26.122  -3.523  32.661  0.00  0.00     0.002 C 
ATOM     18  C22 <0> d   1      25.634  -2.119  33.008  0.00  0.00     0.007 C 
ATOM     19  C23 <0> d   1      25.853  -1.137  31.846  0.00  0.00     0.013 C 
ATOM     20  C24 <0> d   1      27.331  -1.163  31.472  0.00  0.00    -0.009 C 
ATOM     21  C25 <0> d   1      28.185  -0.881  32.710  0.00  0.00     0.018 C 
ENDROOT
BRANCH   2  22
ATOM     22  O3  <0> d   1      28.231   0.985  30.797  0.00  0.00    -0.389 OA
ATOM     23  H29 <0> d   1      29.163   0.999  31.054  0.00  0.00     0.210 HD
ENDBRANCH   2  22
TORSDOF 1
ENDMDL
MODEL 129
REMARK CAVERDOCK RESULT:     -10.1      0.000      0.000
REMARK CAVERDOCK CONSTRAINTS:       0.0      0.0      0.0      0.0
REMARK CAVERDOCK TUNNEL: 128    -10.1      3.2    129.4
REMARK  1 active torsions:
REMARK  status: ('A' for Active; 'I' for Inactive)
REMARK    1  A    between atoms: C2_2  and  O3_3 
ROOT
ATOM      1  C1  <0> d   1      26.606  -0.242  29.477  0.00  0.00     0.046 C 
ATOM      2  C2  <0> d   1      27.753  -0.481  30.459  0.00  0.00     0.062 C 
ATOM      3  C4  <0> d   1      28.889  -1.282  29.773  0.00  0.00     0.038 C 
ATOM      4  C5  <0> d   1      28.975  -2.643  30.516  0.00  0.00     0.009 C 
ATOM      5  C6  <0> d   1      27.571  -2.797  31.113  0.00  0.00     0.001 C 
ATOM      6  C8  <0> d   1      27.460  -3.737  32.301  0.00  0.00    -0.004 C 
ATOM      7  C10 <0> d   1      27.802  -5.165  31.864  0.00  0.00     0.010 C 
ATOM      8  C11 <0> d   1      27.753  -6.086  33.084  0.00  0.00     0.035 C 
ATOM      9  C12 <0> d   1      26.391  -5.957  33.741  0.00  0.00    -0.068 C 
ATOM     10  C13 <0> d   1      25.740  -7.080  34.044  0.00  0.00     0.053 C 
ATOM     11  C14 <0> d   1      24.426  -7.015  34.694  0.00  0.00     0.149 C 
ATOM     12  O15 <0> d   1      23.644  -7.942  34.647  0.00  0.00    -0.293 OA
ATOM     13  C16 <0> d   1      24.099  -5.730  35.428  0.00  0.00     0.084 C 
ATOM     14  C17 <0> d   1      24.407  -4.571  34.481  0.00  0.00     0.022 C 
ATOM     15  C18 <0> d   1      25.855  -4.587  34.026  0.00  0.00    -0.016 C 
ATOM     16  C19 <0> d   1      26.707  -3.967  35.136  0.00  0.00     0.020 C 
ATOM     17  C20 <0> d   1      26.007  -3.685  32.796  0.00  0.00     0.002 C 
ATOM     18  C22 <0> d   1      25.569  -2.269  33.160  0.00  0.00     0.007 C 
ATOM     19  C23 <0> d   1      25.812  -1.285  32.004  0.00  0.00     0.013 C 
ATOM     20  C24 <0> d   1      27.284  -1.357  31.617  0.00  0.00    -0.009 C 
ATOM     21  C25 <0> d   1      28.158  -1.115  32.850  0.00  0.00     0.018 C 
ENDROOT
BRANCH   2  22
ATOM     22  O3  <0> d   1      28.251   0.764  30.951  0.00  0.00    -0.389 OA
ATOM     23  H29 <0> d   1      27.600   1.480  30.942  0.00  0.00     0.210 HD
ENDBRANCH   2  22
TORSDOF 1
ENDMDL
MODEL 130
REMARK CAVERDOCK RESULT:      -9.2      0.000      0.000
REMARK CAVERDOCK CONSTRAINTS:       0.1      0.0      0.0      0.0
REMARK CAVERDOCK TUNNEL: 129     -9.2      3.1    130.4
REMARK  1 active torsions:
REMARK  status: ('A' for Active; 'I' for Inactive)
REMARK    1  A    between atoms: C2_2  and  O3_3 
ROOT
ATOM      1  C1  <0> d   1      26.610  -0.425  29.594  0.00  0.00     0.046 C 
ATOM      2  C2  <0> d   1      27.731  -0.694  30.598  0.00  0.00     0.062 C 
ATOM      3  C4  <0> d   1      28.873  -1.496  29.925  0.00  0.00     0.038 C 
ATOM      4  C5  <0> d   1      28.926  -2.872  30.645  0.00  0.00     0.009 C 
ATOM      5  C6  <0> d   1      27.507  -3.019  31.206  0.00  0.00     0.001 C 
ATOM      6  C8  <0> d   1      27.357  -3.978  32.374  0.00  0.00    -0.004 C 
ATOM      7  C10 <0> d   1      27.693  -5.402  31.921  0.00  0.00     0.010 C 
ATOM      8  C11 <0> d   1      27.605  -6.344  33.123  0.00  0.00     0.035 C 
ATOM      9  C12 <0> d   1      26.230  -6.210  33.750  0.00  0.00    -0.068 C 
ATOM     10  C13 <0> d   1      25.559  -7.330  34.018  0.00  0.00     0.053 C 
ATOM     11  C14 <0> d   1      24.232  -7.261  34.639  0.00  0.00     0.149 C 
ATOM     12  O15 <0> d   1      23.440  -8.178  34.557  0.00  0.00    -0.293 OA
ATOM     13  C16 <0> d   1      23.901  -5.985  35.387  0.00  0.00     0.084 C 
ATOM     14  C17 <0> d   1      24.245  -4.813  34.469  0.00  0.00     0.022 C 
ATOM     15  C18 <0> d   1      25.703  -4.839  34.047  0.00  0.00    -0.016 C 
ATOM     16  C19 <0> d   1      26.536  -4.249  35.187  0.00  0.00     0.020 C 
ATOM     17  C20 <0> d   1      25.894  -3.917  32.837  0.00  0.00     0.002 C 
ATOM     18  C22 <0> d   1      25.464  -2.503  33.215  0.00  0.00     0.007 C 
ATOM     19  C23 <0> d   1      25.745  -1.502  32.083  0.00  0.00     0.013 C 
ATOM     20  C24 <0> d   1      27.225  -1.585  31.729  0.00  0.00    -0.009 C 
ATOM     21  C25 <0> d   1      28.073  -1.375  32.986  0.00  0.00     0.018 C 
ENDROOT
BRANCH   2  22
ATOM     22  O3  <0> d   1      28.231   0.536  31.123  0.00  0.00    -0.389 OA
ATOM     23  H29 <0> d   1      27.747   0.861  31.895  0.00  0.00     0.210 HD
ENDBRANCH   2  22
TORSDOF 1
ENDMDL
MODEL 131
REMARK CAVERDOCK RESULT:      -8.2      0.000      0.000
REMARK CAVERDOCK CONSTRAINTS:       0.0      0.0      0.0      0.0
REMARK CAVERDOCK TUNNEL: 130     -8.2      3.1    131.4
REMARK  1 active torsions:
REMARK  status: ('A' for Active; 'I' for Inactive)
REMARK    1  A    between atoms: C2_2  and  O3_3 
ROOT
ATOM      1  C1  <0> d   1      27.129   1.112  33.284  0.00  0.00     0.046 C 
ATOM      2  C2  <0> d   1      27.540   0.120  32.195  0.00  0.00     0.062 C 
ATOM      3  C4  <0> d   1      26.507   0.134  31.039  0.00  0.00     0.038 C 
ATOM      4  C5  <0> d   1      25.856  -1.276  31.018  0.00  0.00     0.009 C 
ATOM      5  C6  <0> d   1      26.065  -1.771  32.454  0.00  0.00     0.001 C 
ATOM      6  C8  <0> d   1      26.014  -3.277  32.645  0.00  0.00    -0.004 C 
ATOM      7  C10 <0> d   1      24.612  -3.795  32.308  0.00  0.00     0.010 C 
ATOM      8  C11 <0> d   1      24.597  -5.319  32.438  0.00  0.00     0.035 C 
ATOM      9  C12 <0> d   1      25.069  -5.696  33.830  0.00  0.00    -0.068 C 
ATOM     10  C13 <0> d   1      24.335  -6.572  34.517  0.00  0.00     0.053 C 
ATOM     11  C14 <0> d   1      24.753  -6.985  35.861  0.00  0.00     0.149 C 
ATOM     12  O15 <0> d   1      23.968  -7.456  36.657  0.00  0.00    -0.293 OA
ATOM     13  C16 <0> d   1      26.217  -6.791  36.203  0.00  0.00     0.084 C 
ATOM     14  C17 <0> d   1      26.591  -5.359  35.824  0.00  0.00     0.022 C 
ATOM     15  C18 <0> d   1      26.330  -5.081  34.354  0.00  0.00    -0.016 C 
ATOM     16  C19 <0> d   1      27.503  -5.648  33.550  0.00  0.00     0.020 C 
ATOM     17  C20 <0> d   1      26.327  -3.566  34.121  0.00  0.00     0.002 C 
ATOM     18  C22 <0> d   1      27.674  -2.992  34.551  0.00  0.00     0.007 C 
ATOM     19  C23 <0> d   1      27.781  -1.493  34.229  0.00  0.00     0.013 C 
ATOM     20  C24 <0> d   1      27.516  -1.304  32.740  0.00  0.00    -0.009 C 
ATOM     21  C25 <0> d   1      28.459  -2.195  31.928  0.00  0.00     0.018 C 
ENDROOT
BRANCH   2  22
ATOM     22  O3  <0> d   1      28.842   0.440  31.700  0.00  0.00    -0.389 OA
ATOM     23  H29 <0> d   1      28.968   1.378  31.502  0.00  0.00     0.210 HD
ENDBRANCH   2  22
TORSDOF 1
ENDMDL
MODEL 132
REMARK CAVERDOCK RESULT:      -7.1      0.000      0.000
REMARK CAVERDOCK CONSTRAINTS:       0.1      0.0      0.0      0.0
REMARK CAVERDOCK TUNNEL: 131     -7.1      3.0    132.3
REMARK  1 active torsions:
REMARK  status: ('A' for Active; 'I' for Inactive)
REMARK    1  A    between atoms: C2_2  and  O3_3 
ROOT
ATOM      1  C1  <0> d   1      26.941   0.807  32.906  0.00  0.00     0.046 C 
ATOM      2  C2  <0> d   1      27.394  -0.273  31.923  0.00  0.00     0.062 C 
ATOM      3  C4  <0> d   1      26.394  -0.379  30.744  0.00  0.00     0.038 C 
ATOM      4  C5  <0> d   1      25.760  -1.794  30.833  0.00  0.00     0.009 C 
ATOM      5  C6  <0> d   1      25.933  -2.154  32.313  0.00  0.00     0.001 C 
ATOM      6  C8  <0> d   1      25.894  -3.637  32.639  0.00  0.00    -0.004 C 
ATOM      7  C10 <0> d   1      24.509  -4.203  32.312  0.00  0.00     0.010 C 
ATOM      8  C11 <0> d   1      24.506  -5.709  32.579  0.00  0.00     0.035 C 
ATOM      9  C12 <0> d   1      24.943  -5.952  34.012  0.00  0.00    -0.068 C 
ATOM     10  C13 <0> d   1      24.201  -6.772  34.756  0.00  0.00     0.053 C 
ATOM     11  C14 <0> d   1      24.584  -7.056  36.143  0.00  0.00     0.149 C 
ATOM     12  O15 <0> d   1      23.782  -7.464  36.957  0.00  0.00    -0.293 OA
ATOM     13  C16 <0> d   1      26.036  -6.812  36.506  0.00  0.00     0.084 C 
ATOM     14  C17 <0> d   1      26.404  -5.415  36.008  0.00  0.00     0.022 C 
ATOM     15  C18 <0> d   1      26.182  -5.275  34.512  0.00  0.00    -0.016 C 
ATOM     16  C19 <0> d   1      27.383  -5.895  33.796  0.00  0.00     0.020 C 
ATOM     17  C20 <0> d   1      26.168  -3.787  34.143  0.00  0.00     0.002 C 
ATOM     18  C22 <0> d   1      27.496  -3.158  34.555  0.00  0.00     0.007 C 
ATOM     19  C23 <0> d   1      27.595  -1.692  34.102  0.00  0.00     0.013 C 
ATOM     20  C24 <0> d   1      27.371  -1.643  32.595  0.00  0.00    -0.009 C 
ATOM     21  C25 <0> d   1      28.346  -2.591  31.893  0.00  0.00     0.018 C 
ENDROOT
BRANCH   2  22
ATOM     22  O3  <0> d   1      28.705   0.019  31.438  0.00  0.00    -0.389 OA
ATOM     23  H29 <0> d   1      28.858   0.956  31.254  0.00  0.00     0.210 HD
ENDBRANCH   2  22
TORSDOF 1
ENDMDL
MODEL 133
REMARK CAVERDOCK RESULT:      -6.2      0.000      0.000
REMARK CAVERDOCK CONSTRAINTS:       0.0      0.0      0.0      0.0
REMARK CAVERDOCK TUNNEL: 132     -6.2      3.0    133.1
REMARK  1 active torsions:
REMARK  status: ('A' for Active; 'I' for Inactive)
REMARK    1  A    between atoms: C2_2  and  O3_3 
ROOT
ATOM      1  C1  <0> d   1      26.830   0.720  33.182  0.00  0.00     0.046 C 
ATOM      2  C2  <0> d   1      27.310  -0.337  32.187  0.00  0.00     0.062 C 
ATOM      3  C4  <0> d   1      26.327  -0.437  30.993  0.00  0.00     0.038 C 
ATOM      4  C5  <0> d   1      25.712  -1.862  31.050  0.00  0.00     0.009 C 
ATOM      5  C6  <0> d   1      25.872  -2.245  32.526  0.00  0.00     0.001 C 
ATOM      6  C8  <0> d   1      25.850  -3.733  32.826  0.00  0.00    -0.004 C 
ATOM      7  C10 <0> d   1      24.477  -4.313  32.472  0.00  0.00     0.010 C 
ATOM      8  C11 <0> d   1      24.493  -5.823  32.714  0.00  0.00     0.035 C 
ATOM      9  C12 <0> d   1      24.915  -6.085  34.147  0.00  0.00    -0.068 C 
ATOM     10  C13 <0> d   1      24.176  -6.928  34.867  0.00  0.00     0.053 C 
ATOM     11  C14 <0> d   1      24.546  -7.230  36.254  0.00  0.00     0.149 C 
ATOM     12  O15 <0> d   1      23.740  -7.663  37.051  0.00  0.00    -0.293 OA
ATOM     13  C16 <0> d   1      25.990  -6.972  36.639  0.00  0.00     0.084 C 
ATOM     14  C17 <0> d   1      26.344  -5.562  36.170  0.00  0.00     0.022 C 
ATOM     15  C18 <0> d   1      26.139  -5.399  34.675  0.00  0.00    -0.016 C 
ATOM     16  C19 <0> d   1      27.357  -5.990  33.963  0.00  0.00     0.020 C 
ATOM     17  C20 <0> d   1      26.108  -3.905  34.330  0.00  0.00     0.002 C 
ATOM     18  C22 <0> d   1      27.421  -3.265  34.770  0.00  0.00     0.007 C 
ATOM     19  C23 <0> d   1      27.505  -1.791  34.343  0.00  0.00     0.013 C 
ATOM     20  C24 <0> d   1      27.299  -1.718  32.835  0.00  0.00    -0.009 C 
ATOM     21  C25 <0> d   1      28.296  -2.640  32.129  0.00  0.00     0.018 C 
ENDROOT
BRANCH   2  22
ATOM     22  O3  <0> d   1      28.624  -0.019  31.723  0.00  0.00    -0.389 OA
ATOM     23  H29 <0> d   1      28.640   0.599  30.978  0.00  0.00     0.210 HD
ENDBRANCH   2  22
TORSDOF 1
ENDMDL
MODEL 134
REMARK CAVERDOCK RESULT:      -4.8      0.000      0.000
REMARK CAVERDOCK CONSTRAINTS:       0.1      0.0      0.0      0.0
REMARK CAVERDOCK TUNNEL: 133     -4.8      3.0    134.6
REMARK  1 active torsions:
REMARK  status: ('A' for Active; 'I' for Inactive)
REMARK    1  A    between atoms: C2_2  and  O3_3 
ROOT
ATOM      1  C1  <0> d   1      27.037   0.550  33.429  0.00  0.00     0.046 C 
ATOM      2  C2  <0> d   1      27.299  -0.498  32.346  0.00  0.00     0.062 C 
ATOM      3  C4  <0> d   1      26.169  -0.466  31.285  0.00  0.00     0.038 C 
ATOM      4  C5  <0> d   1      25.448  -1.839  31.373  0.00  0.00     0.009 C 
ATOM      5  C6  <0> d   1      25.759  -2.298  32.803  0.00  0.00     0.001 C 
ATOM      6  C8  <0> d   1      25.649  -3.792  33.054  0.00  0.00    -0.004 C 
ATOM      7  C10 <0> d   1      24.198  -4.244  32.859  0.00  0.00     0.010 C 
ATOM      8  C11 <0> d   1      24.117  -5.760  33.047  0.00  0.00     0.035 C 
ATOM      9  C12 <0> d   1      24.692  -6.117  34.405  0.00  0.00    -0.068 C 
ATOM     10  C13 <0> d   1      23.979  -6.929  35.186  0.00  0.00     0.053 C 
ATOM     11  C14 <0> d   1      24.493  -7.320  36.503  0.00  0.00     0.149 C 
ATOM     12  O15 <0> d   1      23.759  -7.722  37.382  0.00  0.00    -0.293 OA
ATOM     13  C16 <0> d   1      25.990  -7.194  36.708  0.00  0.00     0.084 C 
ATOM     14  C17 <0> d   1      26.400  -5.797  36.245  0.00  0.00     0.022 C 
ATOM     15  C18 <0> d   1      26.025  -5.554  34.794  0.00  0.00    -0.016 C 
ATOM     16  C19 <0> d   1      27.090  -6.209  33.913  0.00  0.00     0.020 C 
ATOM     17  C20 <0> d   1      26.077  -4.049  34.506  0.00  0.00     0.002 C 
ATOM     18  C22 <0> d   1      27.484  -3.534  34.795  0.00  0.00     0.007 C 
ATOM     19  C23 <0> d   1      27.638  -2.054  34.410  0.00  0.00     0.013 C 
ATOM     20  C24 <0> d   1      27.252  -1.900  32.944  0.00  0.00    -0.009 C 
ATOM     21  C25 <0> d   1      28.072  -2.867  32.086  0.00  0.00     0.018 C 
ENDROOT
BRANCH   2  22
ATOM     22  O3  <0> d   1      28.566  -0.264  31.728  0.00  0.00    -0.389 OA
ATOM     23  H29 <0> d   1      28.873   0.651  31.791  0.00  0.00     0.210 HD
ENDBRANCH   2  22
TORSDOF 1
ENDMDL
MODEL 135
REMARK CAVERDOCK RESULT:      -3.3      0.000      0.000
REMARK CAVERDOCK CONSTRAINTS:       0.0      0.0      0.0      0.0
REMARK CAVERDOCK TUNNEL: 134     -3.3      3.0   135.10
REMARK  1 active torsions:
REMARK  status: ('A' for Active; 'I' for Inactive)
REMARK    1  A    between atoms: C2_2  and  O3_3 
ROOT
ATOM      1  C1  <0> d   1      27.456   0.323  33.677  0.00  0.00     0.046 C 
ATOM      2  C2  <0> d   1      27.537  -0.683  32.528  0.00  0.00     0.062 C 
ATOM      3  C4  <0> d   1      26.352  -0.479  31.551  0.00  0.00     0.038 C 
ATOM      4  C5  <0> d   1      25.499  -1.775  31.622  0.00  0.00     0.009 C 
ATOM      5  C6  <0> d   1      25.851  -2.342  33.002  0.00  0.00     0.001 C 
ATOM      6  C8  <0> d   1      25.603  -3.829  33.187  0.00  0.00    -0.004 C 
ATOM      7  C10 <0> d   1      24.104  -4.122  33.071  0.00  0.00     0.010 C 
ATOM      8  C11 <0> d   1      23.877  -5.630  33.189  0.00  0.00     0.035 C 
ATOM      9  C12 <0> d   1      24.497  -6.118  34.486  0.00  0.00    -0.068 C 
ATOM     10  C13 <0> d   1      23.756  -6.897  35.273  0.00  0.00     0.053 C 
ATOM     11  C14 <0> d   1      24.310  -7.410  36.530  0.00  0.00     0.149 C 
ATOM     12  O15 <0> d   1      23.595  -7.785  37.437  0.00  0.00    -0.293 OA
ATOM     13  C16 <0> d   1      25.821  -7.447  36.637  0.00  0.00     0.084 C 
ATOM     14  C17 <0> d   1      26.344  -6.075  36.215  0.00  0.00     0.022 C 
ATOM     15  C18 <0> d   1      25.904  -5.714  34.808  0.00  0.00    -0.016 C 
ATOM     16  C19 <0> d   1      26.837  -6.423  33.824  0.00  0.00     0.020 C 
ATOM     17  C20 <0> d   1      26.094  -4.209  34.591  0.00  0.00     0.002 C 
ATOM     18  C22 <0> d   1      27.562  -3.855  34.807  0.00  0.00     0.007 C 
ATOM     19  C23 <0> d   1      27.845  -2.379  34.485  0.00  0.00     0.013 C 
ATOM     20  C24 <0> d   1      27.383  -2.105  33.058  0.00  0.00    -0.009 C 
ATOM     21  C25 <0> d   1      28.042  -3.100  32.099  0.00  0.00     0.018 C 
ENDROOT
BRANCH   2  22
ATOM     22  O3  <0> d   1      28.780  -0.544  31.836  0.00  0.00    -0.389 OA
ATOM     23  H29 <0> d   1      28.864   0.281  31.339  0.00  0.00     0.210 HD
ENDBRANCH   2  22
TORSDOF 1
ENDMDL
MODEL 136
REMARK CAVERDOCK RESULT:      -2.8      0.000      0.000
REMARK CAVERDOCK CONSTRAINTS:       0.0      0.0      0.0      0.0
REMARK CAVERDOCK TUNNEL: 135     -2.8      3.0    136.3
REMARK  1 active torsions:
REMARK  status: ('A' for Active; 'I' for Inactive)
REMARK    1  A    between atoms: C2_2  and  O3_3 
ROOT
ATOM      1  C1  <0> d   1      30.211  -4.269  30.559  0.00  0.00     0.046 C 
ATOM      2  C2  <0> d   1      29.002  -3.337  30.472  0.00  0.00     0.062 C 
ATOM      3  C4  <0> d   1      29.278  -2.025  31.250  0.00  0.00     0.038 C 
ATOM      4  C5  <0> d   1      28.265  -1.993  32.427  0.00  0.00     0.009 C 
ATOM      5  C6  <0> d   1      27.924  -3.474  32.626  0.00  0.00     0.001 C 
ATOM      6  C8  <0> d   1      26.609  -3.759  33.330  0.00  0.00    -0.004 C 
ATOM      7  C10 <0> d   1      26.663  -3.226  34.765  0.00  0.00     0.010 C 
ATOM      8  C11 <0> d   1      25.309  -3.458  35.438  0.00  0.00     0.035 C 
ATOM      9  C12 <0> d   1      24.963  -4.932  35.346  0.00  0.00    -0.068 C 
ATOM     10  C13 <0> d   1      24.560  -5.544  36.459  0.00  0.00     0.053 C 
ATOM     11  C14 <0> d   1      24.197  -6.966  36.425  0.00  0.00     0.149 C 
ATOM     12  O15 <0> d   1      24.195  -7.649  37.428  0.00  0.00    -0.293 OA
ATOM     13  C16 <0> d   1      23.824  -7.536  35.071  0.00  0.00     0.084 C 
ATOM     14  C17 <0> d   1      24.917  -7.126  34.084  0.00  0.00     0.022 C 
ATOM     15  C18 <0> d   1      25.077  -5.617  34.018  0.00  0.00    -0.016 C 
ATOM     16  C19 <0> d   1      23.982  -5.065  33.104  0.00  0.00     0.020 C 
ATOM     17  C20 <0> d   1      26.417  -5.283  33.355  0.00  0.00     0.002 C 
ATOM     18  C22 <0> d   1      26.448  -5.892  31.956  0.00  0.00     0.007 C 
ATOM     19  C23 <0> d   1      27.717  -5.490  31.188  0.00  0.00     0.013 C 
ATOM     20  C24 <0> d   1      27.797  -3.968  31.161  0.00  0.00    -0.009 C 
ATOM     21  C25 <0> d   1      26.500  -3.391  30.589  0.00  0.00     0.018 C 
ENDROOT
BRANCH   2  22
ATOM     22  O3  <0> d   1      28.697  -3.048  29.106  0.00  0.00    -0.389 OA
ATOM     23  H29 <0> d   1      29.382  -3.327  28.482  0.00  0.00     0.210 HD
ENDBRANCH   2  22
TORSDOF 1
ENDMDL
MODEL 137
REMARK CAVERDOCK RESULT:      -2.9      0.000      0.000
REMARK CAVERDOCK CONSTRAINTS:       0.0      0.0      0.0      0.0
REMARK CAVERDOCK TUNNEL: 136     -2.9      3.0    137.4
REMARK  1 active torsions:
REMARK  status: ('A' for Active; 'I' for Inactive)
REMARK    1  A    between atoms: C2_2  and  O3_3 
ROOT
ATOM      1  C1  <0> d   1      30.163  -4.531  30.612  0.00  0.00     0.046 C 
ATOM      2  C2  <0> d   1      28.955  -3.603  30.478  0.00  0.00     0.062 C 
ATOM      3  C4  <0> d   1      29.221  -2.266  31.217  0.00  0.00     0.038 C 
ATOM      4  C5  <0> d   1      28.192  -2.196  32.378  0.00  0.00     0.009 C 
ATOM      5  C6  <0> d   1      27.849  -3.670  32.621  0.00  0.00     0.001 C 
ATOM      6  C8  <0> d   1      26.524  -3.932  33.316  0.00  0.00    -0.004 C 
ATOM      7  C10 <0> d   1      26.559  -3.353  34.734  0.00  0.00     0.010 C 
ATOM      8  C11 <0> d   1      25.196  -3.563  35.395  0.00  0.00     0.035 C 
ATOM      9  C12 <0> d   1      24.851  -5.040  35.347  0.00  0.00    -0.068 C 
ATOM     10  C13 <0> d   1      24.433  -5.616  36.473  0.00  0.00     0.053 C 
ATOM     11  C14 <0> d   1      24.070  -7.037  36.481  0.00  0.00     0.149 C 
ATOM     12  O15 <0> d   1      24.056  -7.687  37.506  0.00  0.00    -0.293 OA
ATOM     13  C16 <0> d   1      23.716  -7.651  35.141  0.00  0.00     0.084 C 
ATOM     14  C17 <0> d   1      24.822  -7.274  34.157  0.00  0.00     0.022 C 
ATOM     15  C18 <0> d   1      24.983  -5.768  34.044  0.00  0.00    -0.016 C 
ATOM     16  C19 <0> d   1      23.900  -5.246  33.097  0.00  0.00     0.020 C 
ATOM     17  C20 <0> d   1      26.332  -5.454  33.388  0.00  0.00     0.002 C 
ATOM     18  C22 <0> d   1      26.382  -6.110  32.011  0.00  0.00     0.007 C 
ATOM     19  C23 <0> d   1      27.661  -5.732  31.247  0.00  0.00     0.013 C 
ATOM     20  C24 <0> d   1      27.741  -4.212  31.171  0.00  0.00    -0.009 C 
ATOM     21  C25 <0> d   1      26.452  -3.654  30.563  0.00  0.00     0.018 C 
ENDROOT
BRANCH   2  22
ATOM     22  O3  <0> d   1      28.669  -3.359  29.100  0.00  0.00    -0.389 OA
ATOM     23  H29 <0> d   1      29.318  -3.738  28.490  0.00  0.00     0.210 HD
ENDBRANCH   2  22
TORSDOF 1
ENDMDL
MODEL 138
REMARK CAVERDOCK RESULT:      -2.6      0.000      0.000
REMARK CAVERDOCK CONSTRAINTS:       0.0      0.0      0.0      0.0
REMARK CAVERDOCK TUNNEL: 137     -2.6      2.9    138.3
REMARK  1 active torsions:
REMARK  status: ('A' for Active; 'I' for Inactive)
REMARK    1  A    between atoms: C2_2  and  O3_3 
ROOT
ATOM      1  C1  <0> d   1      30.140  -4.770  30.712  0.00  0.00     0.046 C 
ATOM      2  C2  <0> d   1      28.945  -3.824  30.589  0.00  0.00     0.062 C 
ATOM      3  C4  <0> d   1      29.235  -2.493  31.328  0.00  0.00     0.038 C 
ATOM      4  C5  <0> d   1      28.215  -2.411  32.497  0.00  0.00     0.009 C 
ATOM      5  C6  <0> d   1      27.853  -3.880  32.740  0.00  0.00     0.001 C 
ATOM      6  C8  <0> d   1      26.529  -4.125  33.444  0.00  0.00    -0.004 C 
ATOM      7  C10 <0> d   1      26.584  -3.549  34.862  0.00  0.00     0.010 C 
ATOM      8  C11 <0> d   1      25.223  -3.741  35.533  0.00  0.00     0.035 C 
ATOM      9  C12 <0> d   1      24.856  -5.213  35.485  0.00  0.00    -0.068 C 
ATOM     10  C13 <0> d   1      24.438  -5.785  36.613  0.00  0.00     0.053 C 
ATOM     11  C14 <0> d   1      24.055  -7.201  36.621  0.00  0.00     0.149 C 
ATOM     12  O15 <0> d   1      24.039  -7.853  37.645  0.00  0.00    -0.293 OA
ATOM     13  C16 <0> d   1      23.682  -7.807  35.282  0.00  0.00     0.084 C 
ATOM     14  C17 <0> d   1      24.786  -7.443  34.291  0.00  0.00     0.022 C 
ATOM     15  C18 <0> d   1      24.968  -5.940  34.180  0.00  0.00    -0.016 C 
ATOM     16  C19 <0> d   1      23.886  -5.401  33.242  0.00  0.00     0.020 C 
ATOM     17  C20 <0> d   1      26.317  -5.644  33.514  0.00  0.00     0.002 C 
ATOM     18  C22 <0> d   1      26.347  -6.297  32.135  0.00  0.00     0.007 C 
ATOM     19  C23 <0> d   1      27.625  -5.936  31.363  0.00  0.00     0.013 C 
ATOM     20  C24 <0> d   1      27.726  -4.417  31.290  0.00  0.00    -0.009 C 
ATOM     21  C25 <0> d   1      26.441  -3.840  30.692  0.00  0.00     0.018 C 
ENDROOT
BRANCH   2  22
ATOM     22  O3  <0> d   1      28.652  -3.574  29.213  0.00  0.00    -0.389 OA
ATOM     23  H29 <0> d   1      29.137  -2.827  28.836  0.00  0.00     0.210 HD
ENDBRANCH   2  22
TORSDOF 1
ENDMDL
MODEL 139
REMARK CAVERDOCK RESULT:      -1.8      0.000      0.000
REMARK CAVERDOCK CONSTRAINTS:       0.1      0.0      0.0      0.0
REMARK CAVERDOCK TUNNEL: 138     -1.8      2.9    139.2
REMARK  1 active torsions:
REMARK  status: ('A' for Active; 'I' for Inactive)
REMARK    1  A    between atoms: C2_2  and  O3_3 
ROOT
ATOM      1  C1  <0> d   1      29.996  -4.724  30.855  0.00  0.00     0.046 C 
ATOM      2  C2  <0> d   1      28.778  -3.806  30.742  0.00  0.00     0.062 C 
ATOM      3  C4  <0> d   1      29.037  -2.475  31.493  0.00  0.00     0.038 C 
ATOM      4  C5  <0> d   1      28.017  -2.428  32.663  0.00  0.00     0.009 C 
ATOM      5  C6  <0> d   1      27.690  -3.908  32.893  0.00  0.00     0.001 C 
ATOM      6  C8  <0> d   1      26.373  -4.191  33.595  0.00  0.00    -0.004 C 
ATOM      7  C10 <0> d   1      26.415  -3.627  35.019  0.00  0.00     0.010 C 
ATOM      8  C11 <0> d   1      25.059  -3.857  35.689  0.00  0.00     0.035 C 
ATOM      9  C12 <0> d   1      24.728  -5.337  35.627  0.00  0.00    -0.068 C 
ATOM     10  C13 <0> d   1      24.325  -5.929  36.751  0.00  0.00     0.053 C 
ATOM     11  C14 <0> d   1      23.976  -7.354  36.746  0.00  0.00     0.149 C 
ATOM     12  O15 <0> d   1      23.976  -8.015  37.764  0.00  0.00    -0.293 OA
ATOM     13  C16 <0> d   1      23.617  -7.957  35.402  0.00  0.00     0.084 C 
ATOM     14  C17 <0> d   1      24.710  -7.557  34.413  0.00  0.00     0.022 C 
ATOM     15  C18 <0> d   1      24.856  -6.049  34.316  0.00  0.00    -0.016 C 
ATOM     16  C19 <0> d   1      23.761  -5.528  33.384  0.00  0.00     0.020 C 
ATOM     17  C20 <0> d   1      26.197  -5.715  33.652  0.00  0.00     0.002 C 
ATOM     18  C22 <0> d   1      26.242  -6.355  32.267  0.00  0.00     0.007 C 
ATOM     19  C23 <0> d   1      27.511  -5.956  31.497  0.00  0.00     0.013 C 
ATOM     20  C24 <0> d   1      27.575  -4.435  31.438  0.00  0.00    -0.009 C 
ATOM     21  C25 <0> d   1      26.276  -3.883  30.846  0.00  0.00     0.018 C 
ENDROOT
BRANCH   2  22
ATOM     22  O3  <0> d   1      28.478  -3.550  29.368  0.00  0.00    -0.389 OA
ATOM     23  H29 <0> d   1      28.233  -4.339  28.865  0.00  0.00     0.210 HD
ENDBRANCH   2  22
TORSDOF 1
ENDMDL
MODEL 140
REMARK CAVERDOCK RESULT:      -0.8      0.000      0.000
REMARK CAVERDOCK CONSTRAINTS:       0.0      0.0      0.0      0.0
REMARK CAVERDOCK TUNNEL: 139     -0.8      2.9    140.4
REMARK  1 active torsions:
REMARK  status: ('A' for Active; 'I' for Inactive)
REMARK    1  A    between atoms: C2_2  and  O3_3 
ROOT
ATOM      1  C1  <0> d   1      30.160  -5.134  30.924  0.00  0.00     0.046 C 
ATOM      2  C2  <0> d   1      28.962  -4.203  30.732  0.00  0.00     0.062 C 
ATOM      3  C4  <0> d   1      29.223  -2.843  31.428  0.00  0.00     0.038 C 
ATOM      4  C5  <0> d   1      28.170  -2.724  32.564  0.00  0.00     0.009 C 
ATOM      5  C6  <0> d   1      27.811  -4.186  32.853  0.00  0.00     0.001 C 
ATOM      6  C8  <0> d   1      26.471  -4.414  33.529  0.00  0.00    -0.004 C 
ATOM      7  C10 <0> d   1      26.482  -3.784  34.926  0.00  0.00     0.010 C 
ATOM      8  C11 <0> d   1      25.104  -3.961  35.566  0.00  0.00     0.035 C 
ATOM      9  C12 <0> d   1      24.748  -5.436  35.563  0.00  0.00    -0.068 C 
ATOM     10  C13 <0> d   1      24.304  -5.968  36.701  0.00  0.00     0.053 C 
ATOM     11  C14 <0> d   1      23.930  -7.386  36.753  0.00  0.00     0.149 C 
ATOM     12  O15 <0> d   1      23.890  -7.998  37.800  0.00  0.00    -0.293 OA
ATOM     13  C16 <0> d   1      23.599  -8.046  35.429  0.00  0.00     0.084 C 
ATOM     14  C17 <0> d   1      24.727  -7.711  34.455  0.00  0.00     0.022 C 
ATOM     15  C18 <0> d   1      24.902  -6.212  34.291  0.00  0.00    -0.016 C 
ATOM     16  C19 <0> d   1      23.842  -5.717  33.304  0.00  0.00     0.020 C 
ATOM     17  C20 <0> d   1      26.266  -5.931  33.652  0.00  0.00     0.002 C 
ATOM     18  C22 <0> d   1      26.339  -6.636  32.300  0.00  0.00     0.007 C 
ATOM     19  C23 <0> d   1      27.636  -6.295  31.550  0.00  0.00     0.013 C 
ATOM     20  C24 <0> d   1      27.729  -4.779  31.421  0.00  0.00    -0.009 C 
ATOM     21  C25 <0> d   1      26.457  -4.234  30.767  0.00  0.00     0.018 C 
ENDROOT
BRANCH   2  22
ATOM     22  O3  <0> d   1      28.706  -4.008  29.340  0.00  0.00    -0.389 OA
ATOM     23  H29 <0> d   1      29.466  -4.187  28.770  0.00  0.00     0.210 HD
ENDBRANCH   2  22
TORSDOF 1
ENDMDL
MODEL 141
REMARK CAVERDOCK RESULT:       0.9      0.000      0.000
REMARK CAVERDOCK CONSTRAINTS:       0.0      0.0      0.0      0.0
REMARK CAVERDOCK TUNNEL: 140      0.9      2.9    141.2
REMARK  1 active torsions:
REMARK  status: ('A' for Active; 'I' for Inactive)
REMARK    1  A    between atoms: C2_2  and  O3_3 
ROOT
ATOM      1  C1  <0> d   1      29.993  -5.149  31.102  0.00  0.00     0.046 C 
ATOM      2  C2  <0> d   1      28.804  -4.199  30.959  0.00  0.00     0.062 C 
ATOM      3  C4  <0> d   1      29.089  -2.868  31.700  0.00  0.00     0.038 C 
ATOM      4  C5  <0> d   1      28.052  -2.779  32.854  0.00  0.00     0.009 C 
ATOM      5  C6  <0> d   1      27.680  -4.246  33.094  0.00  0.00     0.001 C 
ATOM      6  C8  <0> d   1      26.345  -4.484  33.778  0.00  0.00    -0.004 C 
ATOM      7  C10 <0> d   1      26.380  -3.906  35.196  0.00  0.00     0.010 C 
ATOM      8  C11 <0> d   1      25.008  -4.091  35.847  0.00  0.00     0.035 C 
ATOM      9  C12 <0> d   1      24.636  -5.561  35.795  0.00  0.00    -0.068 C 
ATOM     10  C13 <0> d   1      24.199  -6.129  36.919  0.00  0.00     0.053 C 
ATOM     11  C14 <0> d   1      23.810  -7.544  36.923  0.00  0.00     0.149 C 
ATOM     12  O15 <0> d   1      23.776  -8.194  37.948  0.00  0.00    -0.293 OA
ATOM     13  C16 <0> d   1      23.455  -8.151  35.580  0.00  0.00     0.084 C 
ATOM     14  C17 <0> d   1      24.575  -7.793  34.605  0.00  0.00     0.022 C 
ATOM     15  C18 <0> d   1      24.765  -6.291  34.494  0.00  0.00    -0.016 C 
ATOM     16  C19 <0> d   1      23.699  -5.749  33.539  0.00  0.00     0.020 C 
ATOM     17  C20 <0> d   1      26.125  -6.002  33.848  0.00  0.00     0.002 C 
ATOM     18  C22 <0> d   1      26.173  -6.658  32.471  0.00  0.00     0.007 C 
ATOM     19  C23 <0> d   1      27.464  -6.304  31.717  0.00  0.00     0.013 C 
ATOM     20  C24 <0> d   1      27.573  -4.785  31.643  0.00  0.00    -0.009 C 
ATOM     21  C25 <0> d   1      26.299  -4.204  31.025  0.00  0.00     0.018 C 
ENDROOT
BRANCH   2  22
ATOM     22  O3  <0> d   1      28.533  -3.949  29.579  0.00  0.00    -0.389 OA
ATOM     23  H29 <0> d   1      29.325  -3.831  29.036  0.00  0.00     0.210 HD
ENDBRANCH   2  22
TORSDOF 1
ENDMDL
MODEL 142
REMARK CAVERDOCK RESULT:       2.4      0.000      0.000
REMARK CAVERDOCK CONSTRAINTS:       0.2      0.0      0.0      0.0
REMARK CAVERDOCK TUNNEL: 141      2.4      2.9    142.2
REMARK  1 active torsions:
REMARK  status: ('A' for Active; 'I' for Inactive)
REMARK    1  A    between atoms: C2_2  and  O3_3 
ROOT
ATOM      1  C1  <0> d   1      29.927  -5.165  31.212  0.00  0.00     0.046 C 
ATOM      2  C2  <0> d   1      28.735  -4.216  31.078  0.00  0.00     0.062 C 
ATOM      3  C4  <0> d   1      29.017  -2.892  31.832  0.00  0.00     0.038 C 
ATOM      4  C5  <0> d   1      27.980  -2.816  32.986  0.00  0.00     0.009 C 
ATOM      5  C6  <0> d   1      27.612  -4.287  33.212  0.00  0.00     0.001 C 
ATOM      6  C8  <0> d   1      26.277  -4.534  33.895  0.00  0.00    -0.004 C 
ATOM      7  C10 <0> d   1      26.312  -3.970  35.318  0.00  0.00     0.010 C 
ATOM      8  C11 <0> d   1      24.940  -4.164  35.968  0.00  0.00     0.035 C 
ATOM      9  C12 <0> d   1      24.572  -5.635  35.902  0.00  0.00    -0.068 C 
ATOM     10  C13 <0> d   1      24.136  -6.215  37.020  0.00  0.00     0.053 C 
ATOM     11  C14 <0> d   1      23.751  -7.631  37.011  0.00  0.00     0.149 C 
ATOM     12  O15 <0> d   1      23.718  -8.291  38.029  0.00  0.00    -0.293 OA
ATOM     13  C16 <0> d   1      23.397  -8.226  35.662  0.00  0.00     0.084 C 
ATOM     14  C17 <0> d   1      24.516  -7.856  34.690  0.00  0.00     0.022 C 
ATOM     15  C18 <0> d   1      24.702  -6.352  34.593  0.00  0.00    -0.016 C 
ATOM     16  C19 <0> d   1      23.635  -5.804  33.644  0.00  0.00     0.020 C 
ATOM     17  C20 <0> d   1      26.061  -6.054  33.950  0.00  0.00     0.002 C 
ATOM     18  C22 <0> d   1      26.110  -6.696  32.566  0.00  0.00     0.007 C 
ATOM     19  C23 <0> d   1      27.401  -6.332  31.816  0.00  0.00     0.013 C 
ATOM     20  C24 <0> d   1      27.506  -4.812  31.756  0.00  0.00    -0.009 C 
ATOM     21  C25 <0> d   1      26.230  -4.228  31.144  0.00  0.00     0.018 C 
ENDROOT
BRANCH   2  22
ATOM     22  O3  <0> d   1      28.463  -3.954  29.700  0.00  0.00    -0.389 OA
ATOM     23  H29 <0> d   1      29.229  -4.065  29.120  0.00  0.00     0.210 HD
ENDBRANCH   2  22
TORSDOF 1
ENDMDL
MODEL 143
REMARK CAVERDOCK RESULT:       3.5      0.000      0.000
REMARK CAVERDOCK CONSTRAINTS:       0.2      0.0      0.0      0.0
REMARK CAVERDOCK TUNNEL: 142      3.5      2.8    143.3
REMARK  1 active torsions:
REMARK  status: ('A' for Active; 'I' for Inactive)
REMARK    1  A    between atoms: C2_2  and  O3_3 
ROOT
ATOM      1  C1  <0> d   1      30.014  -5.408  31.182  0.00  0.00     0.046 C 
ATOM      2  C2  <0> d   1      28.834  -4.447  31.028  0.00  0.00     0.062 C 
ATOM      3  C4  <0> d   1      29.134  -3.109  31.752  0.00  0.00     0.038 C 
ATOM      4  C5  <0> d   1      28.099  -2.995  32.905  0.00  0.00     0.009 C 
ATOM      5  C6  <0> d   1      27.711  -4.456  33.164  0.00  0.00     0.001 C 
ATOM      6  C8  <0> d   1      26.375  -4.671  33.852  0.00  0.00    -0.004 C 
ATOM      7  C10 <0> d   1      26.417  -4.075  35.263  0.00  0.00     0.010 C 
ATOM      8  C11 <0> d   1      25.044  -4.238  35.917  0.00  0.00     0.035 C 
ATOM      9  C12 <0> d   1      24.656  -5.704  35.884  0.00  0.00    -0.068 C 
ATOM     10  C13 <0> d   1      24.215  -6.254  37.015  0.00  0.00     0.053 C 
ATOM     11  C14 <0> d   1      23.811  -7.664  37.037  0.00  0.00     0.149 C 
ATOM     12  O15 <0> d   1      23.770  -8.301  38.070  0.00  0.00    -0.293 OA
ATOM     13  C16 <0> d   1      23.448  -8.285  35.702  0.00  0.00     0.084 C 
ATOM     14  C17 <0> d   1      24.571  -7.951  34.722  0.00  0.00     0.022 C 
ATOM     15  C18 <0> d   1      24.777  -6.452  34.591  0.00  0.00    -0.016 C 
ATOM     16  C19 <0> d   1      23.716  -5.912  33.631  0.00  0.00     0.020 C 
ATOM     17  C20 <0> d   1      26.139  -6.186  33.941  0.00  0.00     0.002 C 
ATOM     18  C22 <0> d   1      26.179  -6.859  32.572  0.00  0.00     0.007 C 
ATOM     19  C23 <0> d   1      27.474  -6.528  31.813  0.00  0.00     0.013 C 
ATOM     20  C24 <0> d   1      27.598  -5.012  31.720  0.00  0.00    -0.009 C 
ATOM     21  C25 <0> d   1      26.330  -4.425  31.095  0.00  0.00     0.018 C 
ENDROOT
BRANCH   2  22
ATOM     22  O3  <0> d   1      28.565  -4.212  29.645  0.00  0.00    -0.389 OA
ATOM     23  H29 <0> d   1      27.635  -4.319  29.401  0.00  0.00     0.210 HD
ENDBRANCH   2  22
TORSDOF 1
ENDMDL
MODEL 144
REMARK CAVERDOCK RESULT:       5.5      0.000      0.000
REMARK CAVERDOCK CONSTRAINTS:       1.2      0.0      0.0      0.0
REMARK CAVERDOCK TUNNEL: 143      5.5      2.8    144.3
REMARK  1 active torsions:
REMARK  status: ('A' for Active; 'I' for Inactive)
REMARK    1  A    between atoms: C2_2  and  O3_3 
ROOT
ATOM      1  C1  <0> d   1      29.872  -5.364  31.299  0.00  0.00     0.046 C 
ATOM      2  C2  <0> d   1      28.681  -4.412  31.178  0.00  0.00     0.062 C 
ATOM      3  C4  <0> d   1      28.974  -3.088  31.930  0.00  0.00     0.038 C 
ATOM      4  C5  <0> d   1      27.948  -3.012  33.094  0.00  0.00     0.009 C 
ATOM      5  C6  <0> d   1      27.577  -4.481  33.322  0.00  0.00     0.001 C 
ATOM      6  C8  <0> d   1      26.249  -4.726  34.017  0.00  0.00    -0.004 C 
ATOM      7  C10 <0> d   1      26.298  -4.163  35.441  0.00  0.00     0.010 C 
ATOM      8  C11 <0> d   1      24.933  -4.355  36.102  0.00  0.00     0.035 C 
ATOM      9  C12 <0> d   1      24.560  -5.824  36.039  0.00  0.00    -0.068 C 
ATOM     10  C13 <0> d   1      24.133  -6.404  37.160  0.00  0.00     0.053 C 
ATOM     11  C14 <0> d   1      23.744  -7.819  37.153  0.00  0.00     0.149 C 
ATOM     12  O15 <0> d   1      23.719  -8.479  38.171  0.00  0.00    -0.293 OA
ATOM     13  C16 <0> d   1      23.376  -8.412  35.808  0.00  0.00     0.084 C 
ATOM     14  C17 <0> d   1      24.486  -8.044  34.825  0.00  0.00     0.022 C 
ATOM     15  C18 <0> d   1      24.676  -6.541  34.728  0.00  0.00    -0.016 C 
ATOM     16  C19 <0> d   1      23.601  -5.988  33.790  0.00  0.00     0.020 C 
ATOM     17  C20 <0> d   1      26.029  -6.245  34.073  0.00  0.00     0.002 C 
ATOM     18  C22 <0> d   1      26.064  -6.886  32.688  0.00  0.00     0.007 C 
ATOM     19  C23 <0> d   1      27.349  -6.524  31.926  0.00  0.00     0.013 C 
ATOM     20  C24 <0> d   1      27.457  -5.005  31.867  0.00  0.00    -0.009 C 
ATOM     21  C25 <0> d   1      26.177  -4.417  31.267  0.00  0.00     0.018 C 
ENDROOT
BRANCH   2  22
ATOM     22  O3  <0> d   1      28.397  -4.148  29.803  0.00  0.00    -0.389 OA
ATOM     23  H29 <0> d   1      27.769  -4.766  29.404  0.00  0.00     0.210 HD
ENDBRANCH   2  22
TORSDOF 1
ENDMDL
MODEL 145
REMARK CAVERDOCK RESULT:       8.2      0.000      0.000
REMARK CAVERDOCK CONSTRAINTS:       0.4      0.0      0.0      0.0
REMARK CAVERDOCK TUNNEL: 144      8.2      2.8    145.6
REMARK  1 active torsions:
REMARK  status: ('A' for Active; 'I' for Inactive)
REMARK    1  A    between atoms: C2_2  and  O3_3 
ROOT
ATOM      1  C1  <0> d   1      29.775  -5.360  31.487  0.00  0.00     0.046 C 
ATOM      2  C2  <0> d   1      28.597  -4.388  31.411  0.00  0.00     0.062 C 
ATOM      3  C4  <0> d   1      28.906  -3.105  32.223  0.00  0.00     0.038 C 
ATOM      4  C5  <0> d   1      27.882  -3.069  33.391  0.00  0.00     0.009 C 
ATOM      5  C6  <0> d   1      27.493  -4.543  33.551  0.00  0.00     0.001 C 
ATOM      6  C8  <0> d   1      26.162  -4.802  34.235  0.00  0.00    -0.004 C 
ATOM      7  C10 <0> d   1      26.219  -4.306  35.683  0.00  0.00     0.010 C 
ATOM      8  C11 <0> d   1      24.851  -4.510  36.337  0.00  0.00     0.035 C 
ATOM      9  C12 <0> d   1      24.460  -5.971  36.206  0.00  0.00    -0.068 C 
ATOM     10  C13 <0> d   1      24.026  -6.596  37.300  0.00  0.00     0.053 C 
ATOM     11  C14 <0> d   1      23.619  -8.004  37.228  0.00  0.00     0.149 C 
ATOM     12  O15 <0> d   1      23.586  -8.710  38.215  0.00  0.00    -0.293 OA
ATOM     13  C16 <0> d   1      23.242  -8.529  35.857  0.00  0.00     0.084 C 
ATOM     14  C17 <0> d   1      24.357  -8.131  34.892  0.00  0.00     0.022 C 
ATOM     15  C18 <0> d   1      24.566  -6.627  34.864  0.00  0.00    -0.016 C 
ATOM     16  C19 <0> d   1      23.498  -6.019  33.953  0.00  0.00     0.020 C 
ATOM     17  C20 <0> d   1      25.923  -6.319  34.221  0.00  0.00     0.002 C 
ATOM     18  C22 <0> d   1      25.949  -6.896  32.808  0.00  0.00     0.007 C 
ATOM     19  C23 <0> d   1      27.238  -6.516  32.062  0.00  0.00     0.013 C 
ATOM     20  C24 <0> d   1      27.365  -4.997  32.073  0.00  0.00    -0.009 C 
ATOM     21  C25 <0> d   1      26.093  -4.365  31.502  0.00  0.00     0.018 C 
ENDROOT
BRANCH   2  22
ATOM     22  O3  <0> d   1      28.315  -4.058  30.050  0.00  0.00    -0.389 OA
ATOM     23  H29 <0> d   1      27.447  -4.353  29.744  0.00  0.00     0.210 HD
ENDBRANCH   2  22
TORSDOF 1
ENDMDL
MODEL 146
REMARK CAVERDOCK RESULT:      11.2      0.000      0.000
REMARK CAVERDOCK CONSTRAINTS:       0.1      0.0      0.0      0.0
REMARK CAVERDOCK TUNNEL: 145     11.2      2.7    146.3
REMARK  1 active torsions:
REMARK  status: ('A' for Active; 'I' for Inactive)
REMARK    1  A    between atoms: C2_2  and  O3_3 
ROOT
ATOM      1  C1  <0> d   1      29.729  -5.506  31.695  0.00  0.00     0.046 C 
ATOM      2  C2  <0> d   1      28.555  -4.530  31.589  0.00  0.00     0.062 C 
ATOM      3  C4  <0> d   1      28.865  -3.231  32.376  0.00  0.00     0.038 C 
ATOM      4  C5  <0> d   1      27.832  -3.165  33.535  0.00  0.00     0.009 C 
ATOM      5  C6  <0> d   1      27.436  -4.633  33.724  0.00  0.00     0.001 C 
ATOM      6  C8  <0> d   1      26.099  -4.872  34.404  0.00  0.00    -0.004 C 
ATOM      7  C10 <0> d   1      26.147  -4.345  35.841  0.00  0.00     0.010 C 
ATOM      8  C11 <0> d   1      24.774  -4.529  36.489  0.00  0.00     0.035 C 
ATOM      9  C12 <0> d   1      24.376  -5.990  36.387  0.00  0.00    -0.068 C 
ATOM     10  C13 <0> d   1      23.932  -6.589  37.491  0.00  0.00     0.053 C 
ATOM     11  C14 <0> d   1      23.519  -7.997  37.447  0.00  0.00     0.149 C 
ATOM     12  O15 <0> d   1      23.476  -8.681  38.449  0.00  0.00    -0.293 OA
ATOM     13  C16 <0> d   1      23.150  -8.550  36.085  0.00  0.00     0.084 C 
ATOM     14  C17 <0> d   1      24.274  -8.178  35.119  0.00  0.00     0.022 C 
ATOM     15  C18 <0> d   1      24.490  -6.676  35.060  0.00  0.00    -0.016 C 
ATOM     16  C19 <0> d   1      23.431  -6.083  34.128  0.00  0.00     0.020 C 
ATOM     17  C20 <0> d   1      25.853  -6.388  34.421  0.00  0.00     0.002 C 
ATOM     18  C22 <0> d   1      25.886  -6.996  33.022  0.00  0.00     0.007 C 
ATOM     19  C23 <0> d   1      27.182  -6.637  32.277  0.00  0.00     0.013 C 
ATOM     20  C24 <0> d   1      27.316  -5.119  32.255  0.00  0.00    -0.009 C 
ATOM     21  C25 <0> d   1      26.051  -4.495  31.662  0.00  0.00     0.018 C 
ENDROOT
BRANCH   2  22
ATOM     22  O3  <0> d   1      28.285  -4.228  30.219  0.00  0.00    -0.389 OA
ATOM     23  H29 <0> d   1      28.898  -3.590  29.828  0.00  0.00     0.210 HD
ENDBRANCH   2  22
TORSDOF 1
ENDMDL
MODEL 147
REMARK CAVERDOCK RESULT:      13.9      0.000      0.000
REMARK CAVERDOCK CONSTRAINTS:       0.0      0.0      0.0      0.0
REMARK CAVERDOCK TUNNEL: 146     13.9      2.7    147.7
REMARK  1 active torsions:
REMARK  status: ('A' for Active; 'I' for Inactive)
REMARK    1  A    between atoms: C2_2  and  O3_3 
ROOT
ATOM      1  C1  <0> d   1      29.395  -5.804  31.550  0.00  0.00     0.046 C 
ATOM      2  C2  <0> d   1      28.262  -4.778  31.524  0.00  0.00     0.062 C 
ATOM      3  C4  <0> d   1      28.672  -3.506  32.308  0.00  0.00     0.038 C 
ATOM      4  C5  <0> d   1      27.710  -3.413  33.525  0.00  0.00     0.009 C 
ATOM      5  C6  <0> d   1      27.261  -4.866  33.718  0.00  0.00     0.001 C 
ATOM      6  C8  <0> d   1      25.955  -5.057  34.469  0.00  0.00    -0.004 C 
ATOM      7  C10 <0> d   1      26.108  -4.554  35.908  0.00  0.00     0.010 C 
ATOM      8  C11 <0> d   1      24.766  -4.689  36.631  0.00  0.00     0.035 C 
ATOM      9  C12 <0> d   1      24.300  -6.130  36.533  0.00  0.00    -0.068 C 
ATOM     10  C13 <0> d   1      23.893  -6.727  37.653  0.00  0.00     0.053 C 
ATOM     11  C14 <0> d   1      23.417  -8.114  37.614  0.00  0.00     0.149 C 
ATOM     12  O15 <0> d   1      23.400  -8.811  38.607  0.00  0.00    -0.293 OA
ATOM     13  C16 <0> d   1      22.948  -8.630  36.268  0.00  0.00     0.084 C 
ATOM     14  C17 <0> d   1      24.030  -8.292  35.245  0.00  0.00     0.022 C 
ATOM     15  C18 <0> d   1      24.308  -6.800  35.193  0.00  0.00    -0.016 C 
ATOM     16  C19 <0> d   1      23.226  -6.147  34.331  0.00  0.00     0.020 C 
ATOM     17  C20 <0> d   1      25.644  -6.561  34.481  0.00  0.00     0.002 C 
ATOM     18  C22 <0> d   1      25.572  -7.148  33.074  0.00  0.00     0.007 C 
ATOM     19  C23 <0> d   1      26.838  -6.835  32.261  0.00  0.00     0.013 C 
ATOM     20  C24 <0> d   1      27.037  -5.324  32.252  0.00  0.00    -0.009 C 
ATOM     21  C25 <0> d   1      25.770  -4.636  31.740  0.00  0.00     0.018 C 
ENDROOT
BRANCH   2  22
ATOM     22  O3  <0> d   1      27.929  -4.444  30.175  0.00  0.00    -0.389 OA
ATOM     23  H29 <0> d   1      27.875  -5.206  29.582  0.00  0.00     0.210 HD
ENDBRANCH   2  22
TORSDOF 1
ENDMDL
MODEL 148
REMARK CAVERDOCK RESULT:      15.7      0.000      0.000
REMARK CAVERDOCK CONSTRAINTS:       0.0      0.0      0.0      0.0
REMARK CAVERDOCK TUNNEL: 147     15.7      2.6    148.7
REMARK  1 active torsions:
REMARK  status: ('A' for Active; 'I' for Inactive)
REMARK    1  A    between atoms: C2_2  and  O3_3 
ROOT
ATOM      1  C1  <0> d   1      29.100  -5.752  31.500  0.00  0.00     0.046 C 
ATOM      2  C2  <0> d   1      28.039  -4.662  31.663  0.00  0.00     0.062 C 
ATOM      3  C4  <0> d   1      28.582  -3.513  32.551  0.00  0.00     0.038 C 
ATOM      4  C5  <0> d   1      27.704  -3.500  33.832  0.00  0.00     0.009 C 
ATOM      5  C6  <0> d   1      27.169  -4.935  33.897  0.00  0.00     0.001 C 
ATOM      6  C8  <0> d   1      25.902  -5.130  34.710  0.00  0.00    -0.004 C 
ATOM      7  C10 <0> d   1      26.175  -4.802  36.181  0.00  0.00     0.010 C 
ATOM      8  C11 <0> d   1      24.874  -4.936  36.974  0.00  0.00     0.035 C 
ATOM      9  C12 <0> d   1      24.306  -6.325  36.752  0.00  0.00    -0.068 C 
ATOM     10  C13 <0> d   1      23.928  -7.019  37.826  0.00  0.00     0.053 C 
ATOM     11  C14 <0> d   1      23.357  -8.361  37.670  0.00  0.00     0.149 C 
ATOM     12  O15 <0> d   1      23.353  -9.163  38.580  0.00  0.00    -0.293 OA
ATOM     13  C16 <0> d   1      22.773  -8.693  36.311  0.00  0.00     0.084 C 
ATOM     14  C17 <0> d   1      23.812  -8.308  35.259  0.00  0.00     0.022 C 
ATOM     15  C18 <0> d   1      24.187  -6.839  35.350  0.00  0.00    -0.016 C 
ATOM     16  C19 <0> d   1      23.101  -6.029  34.639  0.00  0.00     0.020 C 
ATOM     17  C20 <0> d   1      25.491  -6.604  34.579  0.00  0.00     0.002 C 
ATOM     18  C22 <0> d   1      25.293  -7.023  33.125  0.00  0.00     0.007 C 
ATOM     19  C23 <0> d   1      26.527  -6.698  32.268  0.00  0.00     0.013 C 
ATOM     20  C24 <0> d   1      26.827  -5.210  32.408  0.00  0.00    -0.009 C 
ATOM     21  C25 <0> d   1      25.580  -4.393  32.061  0.00  0.00     0.018 C 
ENDROOT
BRANCH   2  22
ATOM     22  O3  <0> d   1      27.648  -4.158  30.384  0.00  0.00    -0.389 OA
ATOM     23  H29 <0> d   1      26.691  -4.115  30.253  0.00  0.00     0.210 HD
ENDBRANCH   2  22
TORSDOF 1
ENDMDL
MODEL 149
REMARK CAVERDOCK RESULT:      19.9      0.000      0.000
REMARK CAVERDOCK CONSTRAINTS:       0.0      0.0      0.0      0.0
REMARK CAVERDOCK TUNNEL: 148     19.9      2.5    149.6
REMARK  1 active torsions:
REMARK  status: ('A' for Active; 'I' for Inactive)
REMARK    1  A    between atoms: C2_2  and  O3_3 
ROOT
ATOM      1  C1  <0> d   1      28.842  -5.454  31.838  0.00  0.00     0.046 C 
ATOM      2  C2  <0> d   1      27.728  -4.427  32.047  0.00  0.00     0.062 C 
ATOM      3  C4  <0> d   1      28.213  -3.291  32.983  0.00  0.00     0.038 C 
ATOM      4  C5  <0> d   1      27.338  -3.377  34.264  0.00  0.00     0.009 C 
ATOM      5  C6  <0> d   1      26.877  -4.839  34.267  0.00  0.00     0.001 C 
ATOM      6  C8  <0> d   1      25.623  -5.132  35.071  0.00  0.00    -0.004 C 
ATOM      7  C10 <0> d   1      25.882  -4.854  36.555  0.00  0.00     0.010 C 
ATOM      8  C11 <0> d   1      24.591  -5.087  37.342  0.00  0.00     0.035 C 
ATOM      9  C12 <0> d   1      24.094  -6.493  37.061  0.00  0.00    -0.068 C 
ATOM     10  C13 <0> d   1      23.754  -7.250  38.104  0.00  0.00     0.053 C 
ATOM     11  C14 <0> d   1      23.252  -8.612  37.891  0.00  0.00     0.149 C 
ATOM     12  O15 <0> d   1      23.291  -9.451  38.767  0.00  0.00    -0.293 OA
ATOM     13  C16 <0> d   1      22.683  -8.915  36.519  0.00  0.00     0.084 C 
ATOM     14  C17 <0> d   1      23.699  -8.433  35.485  0.00  0.00     0.022 C 
ATOM     15  C18 <0> d   1      23.999  -6.953  35.638  0.00  0.00    -0.016 C 
ATOM     16  C19 <0> d   1      22.872  -6.170  34.962  0.00  0.00     0.020 C 
ATOM     17  C20 <0> d   1      25.287  -6.619  34.878  0.00  0.00     0.002 C 
ATOM     18  C22 <0> d   1      25.108  -6.985  33.408  0.00  0.00     0.007 C 
ATOM     19  C23 <0> d   1      26.322  -6.562  32.565  0.00  0.00     0.013 C 
ATOM     20  C24 <0> d   1      26.546  -5.068  32.769  0.00  0.00    -0.009 C 
ATOM     21  C25 <0> d   1      25.259  -4.302  32.456  0.00  0.00     0.018 C 
ENDROOT
BRANCH   2  22
ATOM     22  O3  <0> d   1      27.309  -3.891  30.791  0.00  0.00    -0.389 OA
ATOM     23  H29 <0> d   1      27.165  -4.557  30.105  0.00  0.00     0.210 HD
ENDBRANCH   2  22
TORSDOF 1
ENDMDL
MODEL 150
REMARK CAVERDOCK RESULT:      20.7      0.000      0.000
REMARK CAVERDOCK CONSTRAINTS:       0.0      0.0      0.0      0.0
REMARK CAVERDOCK TUNNEL: 149     20.7      2.5    150.4
REMARK  1 active torsions:
REMARK  status: ('A' for Active; 'I' for Inactive)
REMARK    1  A    between atoms: C2_2  and  O3_3 
ROOT
ATOM      1  C1  <0> d   1      28.646  -5.985  31.510  0.00  0.00     0.046 C 
ATOM      2  C2  <0> d   1      27.718  -4.829  31.886  0.00  0.00     0.062 C 
ATOM      3  C4  <0> d   1      28.462  -3.816  32.793  0.00  0.00     0.038 C 
ATOM      4  C5  <0> d   1      27.738  -3.847  34.167  0.00  0.00     0.009 C 
ATOM      5  C6  <0> d   1      27.081  -5.231  34.178  0.00  0.00     0.001 C 
ATOM      6  C8  <0> d   1      25.899  -5.393  35.119  0.00  0.00    -0.004 C 
ATOM      7  C10 <0> d   1      26.365  -5.226  36.568  0.00  0.00     0.010 C 
ATOM      8  C11 <0> d   1      25.154  -5.321  37.498  0.00  0.00     0.035 C 
ATOM      9  C12 <0> d   1      24.436  -6.632  37.233  0.00  0.00    -0.068 C 
ATOM     10  C13 <0> d   1      24.117  -7.386  38.284  0.00  0.00     0.053 C 
ATOM     11  C14 <0> d   1      23.408  -8.656  38.089  0.00  0.00     0.149 C 
ATOM     12  O15 <0> d   1      23.430  -9.535  38.925  0.00  0.00    -0.293 OA
ATOM     13  C16 <0> d   1      22.647  -8.811  36.787  0.00  0.00     0.084 C 
ATOM     14  C17 <0> d   1      23.594  -8.420  35.653  0.00  0.00     0.022 C 
ATOM     15  C18 <0> d   1      24.113  -7.003  35.818  0.00  0.00    -0.016 C 
ATOM     16  C19 <0> d   1      23.036  -6.043  35.310  0.00  0.00     0.020 C 
ATOM     17  C20 <0> d   1      25.339  -6.809  34.919  0.00  0.00     0.002 C 
ATOM     18  C22 <0> d   1      24.942  -7.075  33.469  0.00  0.00     0.007 C 
ATOM     19  C23 <0> d   1      26.097  -6.777  32.500  0.00  0.00     0.013 C 
ATOM     20  C24 <0> d   1      26.550  -5.340  32.724  0.00  0.00    -0.009 C 
ATOM     21  C25 <0> d   1      25.355  -4.392  32.596  0.00  0.00     0.018 C 
ENDROOT
BRANCH   2  22
ATOM     22  O3  <0> d   1      27.236  -4.179  30.708  0.00  0.00    -0.389 OA
ATOM     23  H29 <0> d   1      27.149  -3.220  30.795  0.00  0.00     0.210 HD
ENDBRANCH   2  22
TORSDOF 1
ENDMDL
MODEL 151
REMARK CAVERDOCK RESULT:      23.7      0.000      0.000
REMARK CAVERDOCK CONSTRAINTS:       0.3      0.0      0.0      0.0
REMARK CAVERDOCK TUNNEL: 150     23.7      2.4    151.5
REMARK  1 active torsions:
REMARK  status: ('A' for Active; 'I' for Inactive)
REMARK    1  A    between atoms: C2_2  and  O3_3 
ROOT
ATOM      1  C1  <0> d   1      25.331  -0.868  34.724  0.00  0.00     0.046 C 
ATOM      2  C2  <0> d   1      26.124  -1.938  33.972  0.00  0.00     0.062 C 
ATOM      3  C4  <0> d   1      25.480  -2.210  32.589  0.00  0.00     0.038 C 
ATOM      4  C5  <0> d   1      24.980  -3.681  32.621  0.00  0.00     0.009 C 
ATOM      5  C6  <0> d   1      24.795  -3.947  34.119  0.00  0.00     0.001 C 
ATOM      6  C8  <0> d   1      24.812  -5.408  34.535  0.00  0.00    -0.004 C 
ATOM      7  C10 <0> d   1      23.619  -6.138  33.910  0.00  0.00     0.010 C 
ATOM      8  C11 <0> d   1      23.689  -7.620  34.281  0.00  0.00     0.035 C 
ATOM      9  C12 <0> d   1      23.758  -7.744  35.792  0.00  0.00    -0.068 C 
ATOM     10  C13 <0> d   1      22.928  -8.603  36.382  0.00  0.00     0.053 C 
ATOM     11  C14 <0> d   1      22.962  -8.776  37.838  0.00  0.00     0.149 C 
ATOM     12  O15 <0> d   1      22.017  -9.230  38.450  0.00  0.00    -0.293 OA
ATOM     13  C16 <0> d   1      24.239  -8.356  38.539  0.00  0.00     0.084 C 
ATOM     14  C17 <0> d   1      24.591  -6.953  38.047  0.00  0.00     0.022 C 
ATOM     15  C18 <0> d   1      24.754  -6.911  36.538  0.00  0.00    -0.016 C 
ATOM     16  C19 <0> d   1      26.153  -7.430  36.199  0.00  0.00     0.020 C 
ATOM     17  C20 <0> d   1      24.697  -5.454  36.066  0.00  0.00     0.002 C 
ATOM     18  C22 <0> d   1      25.807  -4.662  36.753  0.00  0.00     0.007 C 
ATOM     19  C23 <0> d   1      25.883  -3.219  36.231  0.00  0.00     0.013 C 
ATOM     20  C24 <0> d   1      26.055  -3.267  34.718  0.00  0.00    -0.009 C 
ATOM     21  C25 <0> d   1      27.264  -4.135  34.360  0.00  0.00     0.018 C 
ENDROOT
BRANCH   2  22
ATOM     22  O3  <0> d   1      27.483  -1.527  33.816  0.00  0.00    -0.389 OA
ATOM     23  H29 <0> d   1      28.101  -2.257  33.671  0.00  0.00     0.210 HD
ENDBRANCH   2  22
TORSDOF 1
ENDMDL
MODEL 152
REMARK CAVERDOCK RESULT:      25.0      0.000      0.000
REMARK CAVERDOCK CONSTRAINTS:       0.2      0.0      0.0      0.0
REMARK CAVERDOCK TUNNEL: 151     25.0      2.3    152.3
REMARK  1 active torsions:
REMARK  status: ('A' for Active; 'I' for Inactive)
REMARK    1  A    between atoms: C2_2  and  O3_3 
ROOT
ATOM      1  C1  <0> d   1      28.065  -6.633  31.322  0.00  0.00     0.046 C 
ATOM      2  C2  <0> d   1      27.591  -5.341  31.989  0.00  0.00     0.062 C 
ATOM      3  C4  <0> d   1      28.715  -4.754  32.881  0.00  0.00     0.038 C 
ATOM      4  C5  <0> d   1      28.188  -4.810  34.341  0.00  0.00     0.009 C 
ATOM      5  C6  <0> d   1      27.142  -5.928  34.286  0.00  0.00     0.001 C 
ATOM      6  C8  <0> d   1      26.090  -5.902  35.381  0.00  0.00    -0.004 C 
ATOM      7  C10 <0> d   1      26.755  -6.125  36.743  0.00  0.00     0.010 C 
ATOM      8  C11 <0> d   1      25.694  -6.026  37.841  0.00  0.00     0.035 C 
ATOM      9  C12 <0> d   1      24.580  -7.011  37.536  0.00  0.00    -0.068 C 
ATOM     10  C13 <0> d   1      24.172  -7.810  38.521  0.00  0.00     0.053 C 
ATOM     11  C14 <0> d   1      23.088  -8.770  38.287  0.00  0.00     0.149 C 
ATOM     12  O15 <0> d   1      22.938  -9.748  38.990  0.00  0.00    -0.293 OA
ATOM     13  C16 <0> d   1      22.166  -8.476  37.120  0.00  0.00     0.084 C 
ATOM     14  C17 <0> d   1      23.044  -8.186  35.904  0.00  0.00     0.022 C 
ATOM     15  C18 <0> d   1      23.991  -7.027  36.158  0.00  0.00    -0.016 C 
ATOM     16  C19 <0> d   1      23.210  -5.727  35.961  0.00  0.00     0.020 C 
ATOM     17  C20 <0> d   1      25.100  -7.042  35.100  0.00  0.00     0.002 C 
ATOM     18  C22 <0> d   1      24.469  -6.932  33.715  0.00  0.00     0.007 C 
ATOM     19  C23 <0> d   1      25.534  -6.817  32.612  0.00  0.00     0.013 C 
ATOM     20  C24 <0> d   1      26.433  -5.630  32.938  0.00  0.00    -0.009 C 
ATOM     21  C25 <0> d   1      25.582  -4.372  33.131  0.00  0.00     0.018 C 
ENDROOT
BRANCH   2  22
ATOM     22  O3  <0> d   1      27.196  -4.389  31.000  0.00  0.00    -0.389 OA
ATOM     23  H29 <0> d   1      27.934  -3.926  30.581  0.00  0.00     0.210 HD
ENDBRANCH   2  22
TORSDOF 1
ENDMDL
MODEL 153
REMARK CAVERDOCK RESULT:      27.2      0.000      0.000
REMARK CAVERDOCK CONSTRAINTS:       0.0      0.0      0.0      0.0
REMARK CAVERDOCK TUNNEL: 152     27.2      2.2    153.3
REMARK  1 active torsions:
REMARK  status: ('A' for Active; 'I' for Inactive)
REMARK    1  A    between atoms: C2_2  and  O3_3 
ROOT
ATOM      1  C1  <0> d   1      28.295  -6.474  31.829  0.00  0.00     0.046 C 
ATOM      2  C2  <0> d   1      27.565  -5.259  32.404  0.00  0.00     0.062 C 
ATOM      3  C4  <0> d   1      28.472  -4.519  33.420  0.00  0.00     0.038 C 
ATOM      4  C5  <0> d   1      27.772  -4.643  34.801  0.00  0.00     0.009 C 
ATOM      5  C6  <0> d   1      26.906  -5.897  34.636  0.00  0.00     0.001 C 
ATOM      6  C8  <0> d   1      25.728  -6.015  35.586  0.00  0.00    -0.004 C 
ATOM      7  C10 <0> d   1      26.235  -6.140  37.027  0.00  0.00     0.010 C 
ATOM      8  C11 <0> d   1      25.038  -6.187  37.977  0.00  0.00     0.035 C 
ATOM      9  C12 <0> d   1      24.119  -7.318  37.552  0.00  0.00    -0.068 C 
ATOM     10  C13 <0> d   1      23.701  -8.163  38.493  0.00  0.00     0.053 C 
ATOM     11  C14 <0> d   1      22.799  -9.266  38.142  0.00  0.00     0.149 C 
ATOM     12  O15 <0> d   1      22.696 -10.254  38.840  0.00  0.00    -0.293 OA
ATOM     13  C16 <0> d   1      22.005  -9.107  36.861  0.00  0.00     0.084 C 
ATOM     14  C17 <0> d   1      22.985  -8.701  35.762  0.00  0.00     0.022 C 
ATOM     15  C18 <0> d   1      23.722  -7.420  36.111  0.00  0.00    -0.016 C 
ATOM     16  C19 <0> d   1      22.801  -6.242  35.789  0.00  0.00     0.020 C 
ATOM     17  C20 <0> d   1      24.950  -7.283  35.204  0.00  0.00     0.002 C 
ATOM     18  C22 <0> d   1      24.495  -7.266  33.748  0.00  0.00     0.007 C 
ATOM     19  C23 <0> d   1      25.668  -7.006  32.789  0.00  0.00     0.013 C 
ATOM     20  C24 <0> d   1      26.344  -5.705  33.202  0.00  0.00    -0.009 C 
ATOM     21  C25 <0> d   1      25.310  -4.577  33.258  0.00  0.00     0.018 C 
ENDROOT
BRANCH   2  22
ATOM     22  O3  <0> d   1      27.174  -4.375  31.352  0.00  0.00    -0.389 OA
ATOM     23  H29 <0> d   1      27.367  -4.707  30.465  0.00  0.00     0.210 HD
ENDBRANCH   2  22
TORSDOF 1
ENDMDL
MODEL 154
REMARK CAVERDOCK RESULT:      32.0      0.000      0.000
REMARK CAVERDOCK CONSTRAINTS:       0.3      0.0      0.0      0.0
REMARK CAVERDOCK TUNNEL: 153     32.0      2.2    154.4
REMARK  1 active torsions:
REMARK  status: ('A' for Active; 'I' for Inactive)
REMARK    1  A    between atoms: C2_2  and  O3_3 
ROOT
ATOM      1  C1  <0> d   1      24.751  -1.711  34.465  0.00  0.00     0.046 C 
ATOM      2  C2  <0> d   1      25.544  -2.818  33.769  0.00  0.00     0.062 C 
ATOM      3  C4  <0> d   1      24.880  -3.185  32.417  0.00  0.00     0.038 C 
ATOM      4  C5  <0> d   1      24.398  -4.655  32.552  0.00  0.00     0.009 C 
ATOM      5  C6  <0> d   1      24.243  -4.828  34.067  0.00  0.00     0.001 C 
ATOM      6  C8  <0> d   1      24.285  -6.259  34.575  0.00  0.00    -0.004 C 
ATOM      7  C10 <0> d   1      23.091  -7.041  34.019  0.00  0.00     0.010 C 
ATOM      8  C11 <0> d   1      23.185  -8.496  34.482  0.00  0.00     0.035 C 
ATOM      9  C12 <0> d   1      23.283  -8.522  35.996  0.00  0.00    -0.068 C 
ATOM     10  C13 <0> d   1      22.474  -9.352  36.655  0.00  0.00     0.053 C 
ATOM     11  C14 <0> d   1      22.536  -9.431  38.119  0.00  0.00     0.149 C 
ATOM     12  O15 <0> d   1      21.608  -9.855  38.775  0.00  0.00    -0.293 OA
ATOM     13  C16 <0> d   1      23.820  -8.952  38.767  0.00  0.00     0.084 C 
ATOM     14  C17 <0> d   1      24.146  -7.580  38.181  0.00  0.00     0.022 C 
ATOM     15  C18 <0> d   1      24.282  -7.632  36.670  0.00  0.00    -0.016 C 
ATOM     16  C19 <0> d   1      25.681  -8.155  36.339  0.00  0.00     0.020 C 
ATOM     17  C20 <0> d   1      24.199  -6.208  36.107  0.00  0.00     0.002 C 
ATOM     18  C22 <0> d   1      25.310  -5.363  36.722  0.00  0.00     0.007 C 
ATOM     19  C23 <0> d   1      25.359  -3.955  36.108  0.00  0.00     0.013 C 
ATOM     20  C24 <0> d   1      25.505  -4.097  34.598  0.00  0.00    -0.009 C 
ATOM     21  C25 <0> d   1      26.718  -4.973  34.274  0.00  0.00     0.018 C 
ENDROOT
BRANCH   2  22
ATOM     22  O3  <0> d   1      26.895  -2.403  33.561  0.00  0.00    -0.389 OA
ATOM     23  H29 <0> d   1      27.011  -1.443  33.523  0.00  0.00     0.210 HD
ENDBRANCH   2  22
TORSDOF 1
ENDMDL
MODEL 155
REMARK CAVERDOCK RESULT:      34.1      0.000      0.000
REMARK CAVERDOCK CONSTRAINTS:       0.0      0.0      0.0      0.0
REMARK CAVERDOCK TUNNEL: 154     34.1      2.2    155.1
REMARK  1 active torsions:
REMARK  status: ('A' for Active; 'I' for Inactive)
REMARK    1  A    between atoms: C2_2  and  O3_3 
ROOT
ATOM      1  C1  <0> d   1      27.911  -6.052  32.301  0.00  0.00     0.046 C 
ATOM      2  C2  <0> d   1      27.170  -4.936  33.037  0.00  0.00     0.062 C 
ATOM      3  C4  <0> d   1      28.077  -4.321  34.133  0.00  0.00     0.038 C 
ATOM      4  C5  <0> d   1      27.396  -4.637  35.493  0.00  0.00     0.009 C 
ATOM      5  C6  <0> d   1      26.548  -5.873  35.172  0.00  0.00     0.001 C 
ATOM      6  C8  <0> d   1      25.383  -6.134  36.111  0.00  0.00    -0.004 C 
ATOM      7  C10 <0> d   1      25.910  -6.438  37.517  0.00  0.00     0.010 C 
ATOM      8  C11 <0> d   1      24.725  -6.630  38.465  0.00  0.00     0.035 C 
ATOM      9  C12 <0> d   1      23.819  -7.711  37.904  0.00  0.00    -0.068 C 
ATOM     10  C13 <0> d   1      23.426  -8.679  38.730  0.00  0.00     0.053 C 
ATOM     11  C14 <0> d   1      22.536  -9.742  38.247  0.00  0.00     0.149 C 
ATOM     12  O15 <0> d   1      22.457 -10.814  38.810  0.00  0.00    -0.293 OA
ATOM     13  C16 <0> d   1      21.724  -9.429  37.005  0.00  0.00     0.084 C 
ATOM     14  C17 <0> d   1      22.684  -8.865  35.959  0.00  0.00     0.022 C 
ATOM     15  C18 <0> d   1      23.406  -7.630  36.467  0.00  0.00    -0.016 C 
ATOM     16  C19 <0> d   1      22.463  -6.434  36.312  0.00  0.00     0.020 C 
ATOM     17  C20 <0> d   1      24.620  -7.354  35.573  0.00  0.00     0.002 C 
ATOM     18  C22 <0> d   1      24.148  -7.153  34.136  0.00  0.00     0.007 C 
ATOM     19  C23 <0> d   1      25.304  -6.750  33.208  0.00  0.00     0.013 C 
ATOM     20  C24 <0> d   1      25.966  -5.503  33.782  0.00  0.00    -0.009 C 
ATOM     21  C25 <0> d   1      24.915  -4.410  33.996  0.00  0.00     0.018 C 
ENDROOT
BRANCH   2  22
ATOM     22  O3  <0> d   1      26.752  -3.928  32.115  0.00  0.00    -0.389 OA
ATOM     23  H29 <0> d   1      27.344  -3.165  32.070  0.00  0.00     0.210 HD
ENDBRANCH   2  22
TORSDOF 1
ENDMDL
MODEL 156
REMARK CAVERDOCK RESULT:      35.8      0.000      0.000
REMARK CAVERDOCK CONSTRAINTS:       2.6      0.0      0.0      0.0
REMARK CAVERDOCK TUNNEL: 155     35.8      2.2    156.1
REMARK  1 active torsions:
REMARK  status: ('A' for Active; 'I' for Inactive)
REMARK    1  A    between atoms: C2_2  and  O3_3 
ROOT
ATOM      1  C1  <0> d   1      24.787  -2.139  34.224  0.00  0.00     0.046 C 
ATOM      2  C2  <0> d   1      25.640  -3.306  33.725  0.00  0.00     0.062 C 
ATOM      3  C4  <0> d   1      25.081  -3.845  32.384  0.00  0.00     0.038 C 
ATOM      4  C5  <0> d   1      24.606  -5.298  32.660  0.00  0.00     0.009 C 
ATOM      5  C6  <0> d   1      24.341  -5.290  34.170  0.00  0.00     0.001 C 
ATOM      6  C8  <0> d   1      24.360  -6.649  34.849  0.00  0.00    -0.004 C 
ATOM      7  C10 <0> d   1      23.218  -7.514  34.307  0.00  0.00     0.010 C 
ATOM      8  C11 <0> d   1      23.292  -8.901  34.948  0.00  0.00     0.035 C 
ATOM      9  C12 <0> d   1      23.278  -8.744  36.458  0.00  0.00    -0.068 C 
ATOM     10  C13 <0> d   1      22.431  -9.504  37.152  0.00  0.00     0.053 C 
ATOM     11  C14 <0> d   1      22.386  -9.405  38.615  0.00  0.00     0.149 C 
ATOM     12  O15 <0> d   1      21.416  -9.766  39.249  0.00  0.00    -0.293 OA
ATOM     13  C16 <0> d   1      23.614  -8.829  39.291  0.00  0.00     0.084 C 
ATOM     14  C17 <0> d   1      23.968  -7.530  38.569  0.00  0.00     0.022 C 
ATOM     15  C18 <0> d   1      24.216  -7.761  37.089  0.00  0.00    -0.016 C 
ATOM     16  C19 <0> d   1      25.641  -8.294  36.925  0.00  0.00     0.020 C 
ATOM     17  C20 <0> d   1      24.160  -6.417  36.354  0.00  0.00     0.002 C 
ATOM     18  C22 <0> d   1      25.214  -5.483  36.940  0.00  0.00     0.007 C 
ATOM     19  C23 <0> d   1      25.294  -4.158  36.166  0.00  0.00     0.013 C 
ATOM     20  C24 <0> d   1      25.553  -4.478  34.698  0.00  0.00    -0.009 C 
ATOM     21  C25 <0> d   1      26.795  -5.362  34.571  0.00  0.00     0.018 C 
ENDROOT
BRANCH   2  22
ATOM     22  O3  <0> d   1      26.998  -2.893  33.567  0.00  0.00    -0.389 OA
ATOM     23  H29 <0> d   1      27.641  -3.611  33.653  0.00  0.00     0.210 HD
ENDBRANCH   2  22
TORSDOF 1
ENDMDL
MODEL 157
REMARK CAVERDOCK RESULT:      40.5      0.000      0.000
REMARK CAVERDOCK CONSTRAINTS:       0.3      0.0      0.0      0.0
REMARK CAVERDOCK TUNNEL: 156     40.5      2.2    157.2
REMARK  1 active torsions:
REMARK  status: ('A' for Active; 'I' for Inactive)
REMARK    1  A    between atoms: C2_2  and  O3_3 
ROOT
ATOM      1  C1  <0> d   1      24.505  -2.424  34.366  0.00  0.00     0.046 C 
ATOM      2  C2  <0> d   1      25.396  -3.572  33.889  0.00  0.00     0.062 C 
ATOM      3  C4  <0> d   1      24.932  -4.068  32.496  0.00  0.00     0.038 C 
ATOM      4  C5  <0> d   1      24.448  -5.531  32.692  0.00  0.00     0.009 C 
ATOM      5  C6  <0> d   1      24.082  -5.574  34.180  0.00  0.00     0.001 C 
ATOM      6  C8  <0> d   1      24.063  -6.954  34.814  0.00  0.00    -0.004 C 
ATOM      7  C10 <0> d   1      22.964  -7.805  34.169  0.00  0.00     0.010 C 
ATOM      8  C11 <0> d   1      23.003  -9.212  34.769  0.00  0.00     0.035 C 
ATOM      9  C12 <0> d   1      22.886  -9.104  36.278  0.00  0.00    -0.068 C 
ATOM     10  C13 <0> d   1      21.999  -9.889  36.888  0.00  0.00     0.053 C 
ATOM     11  C14 <0> d   1      21.854  -9.839  38.347  0.00  0.00     0.149 C 
ATOM     12  O15 <0> d   1      20.846 -10.223  38.903  0.00  0.00    -0.293 OA
ATOM     13  C16 <0> d   1      23.030  -9.280  39.124  0.00  0.00     0.084 C 
ATOM     14  C17 <0> d   1      23.425  -7.958  38.469  0.00  0.00     0.022 C 
ATOM     15  C18 <0> d   1      23.774  -8.139  37.002  0.00  0.00    -0.016 C 
ATOM     16  C19 <0> d   1      25.210  -8.661  36.918  0.00  0.00     0.020 C 
ATOM     17  C20 <0> d   1      23.760  -6.772  36.309  0.00  0.00     0.002 C 
ATOM     18  C22 <0> d   1      24.767  -5.853  36.996  0.00  0.00     0.007 C 
ATOM     19  C23 <0> d   1      24.892  -4.504  36.271  0.00  0.00     0.013 C 
ATOM     20  C24 <0> d   1      25.250  -4.775  34.815  0.00  0.00    -0.009 C 
ATOM     21  C25 <0> d   1      26.504  -5.650  34.743  0.00  0.00     0.018 C 
ENDROOT
BRANCH   2  22
ATOM     22  O3  <0> d   1      26.760  -3.149  33.836  0.00  0.00    -0.389 OA
ATOM     23  H29 <0> d   1      27.041  -2.627  34.600  0.00  0.00     0.210 HD
ENDBRANCH   2  22
TORSDOF 1
ENDMDL
MODEL 158
REMARK CAVERDOCK RESULT:      42.6      0.000      0.000
REMARK CAVERDOCK CONSTRAINTS:       0.2      0.0      0.0      0.0
REMARK CAVERDOCK TUNNEL: 157     42.6      2.2    158.2
REMARK  1 active torsions:
REMARK  status: ('A' for Active; 'I' for Inactive)
REMARK    1  A    between atoms: C2_2  and  O3_3 
ROOT
ATOM      1  C1  <0> d   1      24.761  -2.792  34.178  0.00  0.00     0.046 C 
ATOM      2  C2  <0> d   1      25.449  -4.054  33.656  0.00  0.00     0.062 C 
ATOM      3  C4  <0> d   1      24.733  -4.566  32.380  0.00  0.00     0.038 C 
ATOM      4  C5  <0> d   1      24.137  -5.954  32.740  0.00  0.00     0.009 C 
ATOM      5  C6  <0> d   1      23.995  -5.880  34.265  0.00  0.00     0.001 C 
ATOM      6  C8  <0> d   1      23.929  -7.216  34.985  0.00  0.00    -0.004 C 
ATOM      7  C10 <0> d   1      22.665  -7.971  34.562  0.00  0.00     0.010 C 
ATOM      8  C11 <0> d   1      22.649  -9.341  35.242  0.00  0.00     0.035 C 
ATOM      9  C12 <0> d   1      22.770  -9.145  36.742  0.00  0.00    -0.068 C 
ATOM     10  C13 <0> d   1      21.909  -9.795  37.523  0.00  0.00     0.053 C 
ATOM     11  C14 <0> d   1      21.990  -9.655  38.982  0.00  0.00     0.149 C 
ATOM     12  O15 <0> d   1      21.042  -9.896  39.700  0.00  0.00    -0.293 OA
ATOM     13  C16 <0> d   1      23.320  -9.192  39.543  0.00  0.00     0.084 C 
ATOM     14  C17 <0> d   1      23.746  -7.956  38.752  0.00  0.00     0.022 C 
ATOM     15  C18 <0> d   1      23.851  -8.249  37.266  0.00  0.00    -0.016 C 
ATOM     16  C19 <0> d   1      25.197  -8.931  37.012  0.00  0.00     0.020 C 
ATOM     17  C20 <0> d   1      23.874  -6.926  36.493  0.00  0.00     0.002 C 
ATOM     18  C22 <0> d   1      25.061  -6.092  36.965  0.00  0.00     0.007 C 
ATOM     19  C23 <0> d   1      25.213  -4.802  36.143  0.00  0.00     0.013 C 
ATOM     20  C24 <0> d   1      25.321  -5.185  34.671  0.00  0.00    -0.009 C 
ATOM     21  C25 <0> d   1      26.453  -6.197  34.479  0.00  0.00     0.018 C 
ENDROOT
BRANCH   2  22
ATOM     22  O3  <0> d   1      26.826  -3.789  33.381  0.00  0.00    -0.389 OA
ATOM     23  H29 <0> d   1      27.124  -2.915  33.668  0.00  0.00     0.210 HD
ENDBRANCH   2  22
TORSDOF 1
ENDMDL
MODEL 159
REMARK CAVERDOCK RESULT:      45.5      0.000      0.000
REMARK CAVERDOCK CONSTRAINTS:       0.6      0.0      0.0      0.0
REMARK CAVERDOCK TUNNEL: 158     45.5      2.2    159.2
REMARK  1 active torsions:
REMARK  status: ('A' for Active; 'I' for Inactive)
REMARK    1  A    between atoms: C2_2  and  O3_3 
ROOT
ATOM      1  C1  <0> d   1      27.329  -7.185  32.293  0.00  0.00     0.046 C 
ATOM      2  C2  <0> d   1      26.659  -5.963  32.922  0.00  0.00     0.062 C 
ATOM      3  C4  <0> d   1      27.663  -5.206  33.827  0.00  0.00     0.038 C 
ATOM      4  C5  <0> d   1      27.112  -5.311  35.276  0.00  0.00     0.009 C 
ATOM      5  C6  <0> d   1      26.239  -6.569  35.220  0.00  0.00     0.001 C 
ATOM      6  C8  <0> d   1      25.167  -6.675  36.290  0.00  0.00    -0.004 C 
ATOM      7  C10 <0> d   1      25.822  -6.777  37.671  0.00  0.00     0.010 C 
ATOM      8  C11 <0> d   1      24.730  -6.812  38.742  0.00  0.00     0.035 C 
ATOM      9  C12 <0> d   1      23.777  -7.952  38.432  0.00  0.00    -0.068 C 
ATOM     10  C13 <0> d   1      23.463  -8.784  39.424  0.00  0.00     0.053 C 
ATOM     11  C14 <0> d   1      22.533  -9.894  39.186  0.00  0.00     0.149 C 
ATOM     12  O15 <0> d   1      22.507 -10.871  39.906  0.00  0.00    -0.293 OA
ATOM     13  C16 <0> d   1      21.609  -9.756  37.992  0.00  0.00     0.084 C 
ATOM     14  C17 <0> d   1      22.467  -9.364  36.791  0.00  0.00     0.022 C 
ATOM     15  C18 <0> d   1      23.232  -8.077  37.042  0.00  0.00    -0.016 C 
ATOM     16  C19 <0> d   1      22.278  -6.905  36.801  0.00  0.00     0.020 C 
ATOM     17  C20 <0> d   1      24.358  -7.950  36.010  0.00  0.00     0.002 C 
ATOM     18  C22 <0> d   1      23.754  -7.956  34.609  0.00  0.00     0.007 C 
ATOM     19  C23 <0> d   1      24.819  -7.709  33.529  0.00  0.00     0.013 C 
ATOM     20  C24 <0> d   1      25.529  -6.400  33.851  0.00  0.00    -0.009 C 
ATOM     21  C25 <0> d   1      24.503  -5.274  33.997  0.00  0.00     0.018 C 
ENDROOT
BRANCH   2  22
ATOM     22  O3  <0> d   1      26.156  -5.096  31.904  0.00  0.00    -0.389 OA
ATOM     23  H29 <0> d   1      25.281  -4.732  32.094  0.00  0.00     0.210 HD
ENDBRANCH   2  22
TORSDOF 1
ENDMDL
MODEL 160
REMARK CAVERDOCK RESULT:      45.9      0.000      0.000
REMARK CAVERDOCK CONSTRAINTS:       0.0      0.0      0.0      0.0
REMARK CAVERDOCK TUNNEL: 159     45.9      2.2    160.3
REMARK  1 active torsions:
REMARK  status: ('A' for Active; 'I' for Inactive)
REMARK    1  A    between atoms: C2_2  and  O3_3 
ROOT
ATOM      1  C1  <0> d   1      24.760  -3.175  34.333  0.00  0.00     0.046 C 
ATOM      2  C2  <0> d   1      25.499  -4.454  33.937  0.00  0.00     0.062 C 
ATOM      3  C4  <0> d   1      24.886  -5.050  32.644  0.00  0.00     0.038 C 
ATOM      4  C5  <0> d   1      24.280  -6.424  33.039  0.00  0.00     0.009 C 
ATOM      5  C6  <0> d   1      24.025  -6.266  34.542  0.00  0.00     0.001 C 
ATOM      6  C8  <0> d   1      23.921  -7.559  35.333  0.00  0.00    -0.004 C 
ATOM      7  C10 <0> d   1      22.701  -8.357  34.862  0.00  0.00     0.010 C 
ATOM      8  C11 <0> d   1      22.650  -9.686  35.618  0.00  0.00     0.035 C 
ATOM      9  C12 <0> d   1      22.658  -9.402  37.108  0.00  0.00    -0.068 C 
ATOM     10  C13 <0> d   1      21.747 -10.020  37.861  0.00  0.00     0.053 C 
ATOM     11  C14 <0> d   1      21.718  -9.795  39.311  0.00  0.00     0.149 C 
ATOM     12  O15 <0> d   1      20.722 -10.010  39.970  0.00  0.00    -0.293 OA
ATOM     13  C16 <0> d   1      22.997  -9.280  39.940  0.00  0.00     0.084 C 
ATOM     14  C17 <0> d   1      23.467  -8.085  39.112  0.00  0.00     0.022 C 
ATOM     15  C18 <0> d   1      23.685  -8.461  37.657  0.00  0.00    -0.016 C 
ATOM     16  C19 <0> d   1      25.054  -9.135  37.544  0.00  0.00     0.020 C 
ATOM     17  C20 <0> d   1      23.750  -7.184  36.812  0.00  0.00     0.002 C 
ATOM     18  C22 <0> d   1      24.889  -6.305  37.322  0.00  0.00     0.007 C 
ATOM     19  C23 <0> d   1      25.088  -5.063  36.439  0.00  0.00     0.013 C 
ATOM     20  C24 <0> d   1      25.309  -5.527  35.004  0.00  0.00    -0.009 C 
ATOM     21  C25 <0> d   1      26.464  -6.531  34.955  0.00  0.00     0.018 C 
ENDROOT
BRANCH   2  22
ATOM     22  O3  <0> d   1      26.889  -4.184  33.748  0.00  0.00    -0.389 OA
ATOM     23  H29 <0> d   1      27.077  -3.572  33.023  0.00  0.00     0.210 HD
ENDBRANCH   2  22
TORSDOF 1
ENDMDL
MODEL 161
REMARK CAVERDOCK RESULT:      48.0      0.000      0.000
REMARK CAVERDOCK CONSTRAINTS:       0.2      0.0      0.0      0.0
REMARK CAVERDOCK TUNNEL: 160     48.0      2.2    161.3
REMARK  1 active torsions:
REMARK  status: ('A' for Active; 'I' for Inactive)
REMARK    1  A    between atoms: C2_2  and  O3_3 
ROOT
ATOM      1  C1  <0> d   1      25.258  -3.009  35.039  0.00  0.00     0.046 C 
ATOM      2  C2  <0> d   1      25.939  -4.291  34.559  0.00  0.00     0.062 C 
ATOM      3  C4  <0> d   1      25.348  -4.735  33.196  0.00  0.00     0.038 C 
ATOM      4  C5  <0> d   1      24.649  -6.100  33.446  0.00  0.00     0.009 C 
ATOM      5  C6  <0> d   1      24.341  -6.057  34.947  0.00  0.00     0.001 C 
ATOM      6  C8  <0> d   1      24.131  -7.404  35.616  0.00  0.00    -0.004 C 
ATOM      7  C10 <0> d   1      22.889  -8.084  35.032  0.00  0.00     0.010 C 
ATOM      8  C11 <0> d   1      22.731  -9.468  35.665  0.00  0.00     0.035 C 
ATOM      9  C12 <0> d   1      22.693  -9.315  37.174  0.00  0.00    -0.068 C 
ATOM     10  C13 <0> d   1      21.719  -9.939  37.835  0.00  0.00     0.053 C 
ATOM     11  C14 <0> d   1      21.642  -9.840  39.297  0.00  0.00     0.149 C 
ATOM     12  O15 <0> d   1      20.609 -10.050  39.898  0.00  0.00    -0.293 OA
ATOM     13  C16 <0> d   1      22.921  -9.459  40.016  0.00  0.00     0.084 C 
ATOM     14  C17 <0> d   1      23.491  -8.227  39.315  0.00  0.00     0.022 C 
ATOM     15  C18 <0> d   1      23.748  -8.488  37.841  0.00  0.00    -0.016 C 
ATOM     16  C19 <0> d   1      25.080  -9.231  37.718  0.00  0.00     0.020 C 
ATOM     17  C20 <0> d   1      23.921  -7.149  37.116  0.00  0.00     0.002 C 
ATOM     18  C22 <0> d   1      25.085  -6.388  37.742  0.00  0.00     0.007 C 
ATOM     19  C23 <0> d   1      25.390  -5.088  36.981  0.00  0.00     0.013 C 
ATOM     20  C24 <0> d   1      25.644  -5.439  35.519  0.00  0.00    -0.009 C 
ATOM     21  C25 <0> d   1      26.741  -6.502  35.424  0.00  0.00     0.018 C 
ENDROOT
BRANCH   2  22
ATOM     22  O3  <0> d   1      27.349  -4.090  34.446  0.00  0.00    -0.389 OA
ATOM     23  H29 <0> d   1      27.820  -4.824  34.028  0.00  0.00     0.210 HD
ENDBRANCH   2  22
TORSDOF 1
ENDMDL
MODEL 162
REMARK CAVERDOCK RESULT:      49.5      0.000      0.000
REMARK CAVERDOCK CONSTRAINTS:       0.0      0.0      0.0      0.0
REMARK CAVERDOCK TUNNEL: 161     49.5      2.2    162.7
REMARK  1 active torsions:
REMARK  status: ('A' for Active; 'I' for Inactive)
REMARK    1  A    between atoms: C2_2  and  O3_3 
ROOT
ATOM      1  C1  <0> d   1      24.678  -3.480  34.700  0.00  0.00     0.046 C 
ATOM      2  C2  <0> d   1      25.435  -4.742  34.284  0.00  0.00     0.062 C 
ATOM      3  C4  <0> d   1      24.887  -5.277  32.937  0.00  0.00     0.038 C 
ATOM      4  C5  <0> d   1      24.261  -6.666  33.241  0.00  0.00     0.009 C 
ATOM      5  C6  <0> d   1      23.932  -6.574  34.735  0.00  0.00     0.001 C 
ATOM      6  C8  <0> d   1      23.788  -7.901  35.461  0.00  0.00    -0.004 C 
ATOM      7  C10 <0> d   1      22.592  -8.673  34.896  0.00  0.00     0.010 C 
ATOM      8  C11 <0> d   1      22.503 -10.034  35.588  0.00  0.00     0.035 C 
ATOM      9  C12 <0> d   1      22.437  -9.817  37.088  0.00  0.00    -0.068 C 
ATOM     10  C13 <0> d   1      21.490 -10.465  37.767  0.00  0.00     0.053 C 
ATOM     11  C14 <0> d   1      21.389 -10.305  39.222  0.00  0.00     0.149 C 
ATOM     12  O15 <0> d   1      20.362 -10.546  39.821  0.00  0.00    -0.293 OA
ATOM     13  C16 <0> d   1      22.636  -9.822  39.936  0.00  0.00     0.084 C 
ATOM     14  C17 <0> d   1      23.147  -8.593  39.186  0.00  0.00     0.022 C 
ATOM     15  C18 <0> d   1      23.437  -8.904  37.729  0.00  0.00    -0.016 C 
ATOM     16  C19 <0> d   1      24.809  -9.577  37.653  0.00  0.00     0.020 C 
ATOM     17  C20 <0> d   1      23.545  -7.591  36.946  0.00  0.00     0.002 C 
ATOM     18  C22 <0> d   1      24.657  -6.739  37.549  0.00  0.00     0.007 C 
ATOM     19  C23 <0> d   1      24.900  -5.460  36.734  0.00  0.00     0.013 C 
ATOM     20  C24 <0> d   1      25.192  -5.861  35.292  0.00  0.00    -0.009 C 
ATOM     21  C25 <0> d   1      26.347  -6.864  35.256  0.00  0.00     0.018 C 
ENDROOT
BRANCH   2  22
ATOM     22  O3  <0> d   1      26.833  -4.467  34.177  0.00  0.00    -0.389 OA
ATOM     23  H29 <0> d   1      27.149  -4.380  33.267  0.00  0.00     0.210 HD
ENDBRANCH   2  22
TORSDOF 1
ENDMDL
MODEL 163
REMARK CAVERDOCK RESULT:      49.2      0.000      0.000
REMARK CAVERDOCK CONSTRAINTS:       0.0      0.0      0.0      0.0
REMARK CAVERDOCK TUNNEL: 162     49.2      2.2    163.4
REMARK  1 active torsions:
REMARK  status: ('A' for Active; 'I' for Inactive)
REMARK    1  A    between atoms: C2_2  and  O3_3 
ROOT
ATOM      1  C1  <0> d   1      24.502  -3.633  34.609  0.00  0.00     0.046 C 
ATOM      2  C2  <0> d   1      25.205  -4.937  34.229  0.00  0.00     0.062 C 
ATOM      3  C4  <0> d   1      24.563  -5.541  32.954  0.00  0.00     0.038 C 
ATOM      4  C5  <0> d   1      23.929  -6.893  33.382  0.00  0.00     0.009 C 
ATOM      5  C6  <0> d   1      23.695  -6.700  34.885  0.00  0.00     0.001 C 
ATOM      6  C8  <0> d   1      23.569  -7.975  35.701  0.00  0.00    -0.004 C 
ATOM      7  C10 <0> d   1      22.325  -8.752  35.259  0.00  0.00     0.010 C 
ATOM      8  C11 <0> d   1      22.251 -10.065  36.040  0.00  0.00     0.035 C 
ATOM      9  C12 <0> d   1      22.282  -9.754  37.525  0.00  0.00    -0.068 C 
ATOM     10  C13 <0> d   1      21.366 -10.335  38.299  0.00  0.00     0.053 C 
ATOM     11  C14 <0> d   1      21.359 -10.083  39.745  0.00  0.00     0.149 C 
ATOM     12  O15 <0> d   1      20.366 -10.261  40.419  0.00  0.00    -0.293 OA
ATOM     13  C16 <0> d   1      22.658  -9.588  40.350  0.00  0.00     0.084 C 
ATOM     14  C17 <0> d   1      23.147  -8.420  39.495  0.00  0.00     0.022 C 
ATOM     15  C18 <0> d   1      23.339  -8.828  38.045  0.00  0.00    -0.016 C 
ATOM     16  C19 <0> d   1      24.689  -9.537  37.928  0.00  0.00     0.020 C 
ATOM     17  C20 <0> d   1      23.425  -7.569  37.175  0.00  0.00     0.002 C 
ATOM     18  C22 <0> d   1      24.590  -6.709  37.655  0.00  0.00     0.007 C 
ATOM     19  C23 <0> d   1      24.809  -5.488  36.747  0.00  0.00     0.013 C 
ATOM     20  C24 <0> d   1      25.001  -5.985  35.318  0.00  0.00    -0.009 C 
ATOM     21  C25 <0> d   1      26.131  -7.017  35.275  0.00  0.00     0.018 C 
ENDROOT
BRANCH   2  22
ATOM     22  O3  <0> d   1      26.599  -4.704  34.020  0.00  0.00    -0.389 OA
ATOM     23  H29 <0> d   1      27.038  -4.253  34.754  0.00  0.00     0.210 HD
ENDBRANCH   2  22
TORSDOF 1
ENDMDL
