# Supplementary material for: Fully automated virtual screening pipeline of FDA-approved drugs using Caver Web
Source: Comput Struct Biotechnol J. 2022 Nov 17;20:6512–8. doi: 10.1016/j.csbj.2022.11.031 (PMC9705369; doi:10.1016/j.csbj.2022.11.031)
Supplement: Supplementary data 1 [file mmc1.zip › supplementary_data/pymol/ZINC000003860869.pdbqt]

MODEL 1
REMARK CAVERDOCK RESULT:      10.9      0.000      0.000
REMARK CAVERDOCK CONSTRAINTS:       0.0      0.0      0.0      0.0
REMARK CAVERDOCK TUNNEL: 0     10.9      1.7      1.2
REMARK  4 active torsions:
REMARK  status: ('A' for Active; 'I' for Inactive)
REMARK    1  A    between atoms: C2_2  and  C4_3 
REMARK    2  A    between atoms: C2_2  and  C9_8 
REMARK    3  A    between atoms: C4_3  and  C5_4 
REMARK    4  A    between atoms: C5_4  and  C6_5 
ROOT
ATOM      1  C9  ZIN A   1      41.419   5.688  32.878  0.00  0.00     0.005 C 
ATOM      2  C11 ZIN A   1      41.979   4.817  34.038  0.00  0.00     0.006 C 
ATOM      3  C12 ZIN A   1      43.323   5.465  34.461  0.00  0.00     0.007 C 
ATOM      4  C13 ZIN A   1      43.438   6.725  33.617  0.00  0.00     0.013 C 
ATOM      5  C15 ZIN A   1      44.811   7.193  33.203  0.00  0.00     0.066 C 
ATOM      6  C17 ZIN A   1      45.705   7.408  34.400  0.00  0.00     0.132 C 
ATOM      7  O18 ZIN A   1      45.367   7.048  35.502  0.00  0.00    -0.298 OA
ATOM      8  C19 ZIN A   1      47.038   8.090  34.177  0.00  0.00     0.084 C 
ATOM      9  C20 ZIN A   1      46.805   9.389  33.402  0.00  0.00     0.008 C 
ATOM     10  C22 ZIN A   1      46.004  10.363  34.274  0.00  0.00     0.084 C 
ATOM     11  C23 ZIN A   1      45.675  11.588  33.450  0.00  0.00     0.127 C 
ATOM     12  O24 ZIN A   1      45.923  12.695  33.861  0.00  0.00    -0.298 OA
ATOM     13  C25 ZIN A   1      45.029  11.389  32.096  0.00  0.00     0.079 C 
ATOM     14  C26 ZIN A   1      45.861  10.376  31.303  0.00  0.00     0.017 C 
ATOM     15  C27 ZIN A   1      46.018   9.093  32.121  0.00  0.00    -0.035 C 
ATOM     16  C28 ZIN A   1      46.770   8.050  31.291  0.00  0.00     0.016 C 
ATOM     17  C29 ZIN A   1      44.636   8.533  32.466  0.00  0.00     0.013 C 
ATOM     18  C31 ZIN A   1      43.785   8.379  31.209  0.00  0.00     0.085 C 
ATOM     19  C32 ZIN A   1      42.501   7.625  31.531  0.00  0.00     0.136 C 
ATOM     20  O33 ZIN A   1      41.413   8.033  31.204  0.00  0.00    -0.297 OA
ATOM     21  C34 ZIN A   1      42.677   6.350  32.311  0.00  0.00     0.025 C 
ATOM     22  C35 ZIN A   1      43.490   5.337  31.501  0.00  0.00     0.024 C 
ENDROOT
BRANCH   1  23
ATOM     23  C2  ZIN A   1      40.741   4.815  31.821  0.00  0.00    -0.013 C 
ATOM     24  C1  ZIN A   1      41.638   4.721  30.585  0.00  0.00     0.010 C 
BRANCH  23  25
ATOM     25  C4  ZIN A   1      39.399   5.436  31.430  0.00  0.00     0.015 C 
BRANCH  25  26
ATOM     26  C5  ZIN A   1      38.378   4.327  31.176  0.00  0.00     0.113 C 
BRANCH  26  27
ATOM     27  C6  ZIN A   1      36.999   4.927  31.071  0.00  0.00     0.172 C 
ATOM     28  O7  ZIN A   1      36.698   5.886  31.760  0.00  0.00    -0.648 OA
ATOM     29  O8  ZIN A   1      36.185   4.452  30.298  0.00  0.00    -0.648 OA
ENDBRANCH  26  27
ENDBRANCH  25  26
ENDBRANCH  23  25
ENDBRANCH   1  23
TORSDOF 4
ENDMDL
MODEL 2
REMARK CAVERDOCK RESULT:      11.9      0.000      0.000
REMARK CAVERDOCK CONSTRAINTS:       0.1      0.0      0.0      0.0
REMARK CAVERDOCK TUNNEL: 1     11.9      1.8      2.1
REMARK  4 active torsions:
REMARK  status: ('A' for Active; 'I' for Inactive)
REMARK    1  A    between atoms: C2_2  and  C4_3 
REMARK    2  A    between atoms: C2_2  and  C9_8 
REMARK    3  A    between atoms: C4_3  and  C5_4 
REMARK    4  A    between atoms: C5_4  and  C6_5 
ROOT
ATOM      1  C9  ZIN A   1      41.247   5.666  32.739  0.00  0.00     0.005 C 
ATOM      2  C11 ZIN A   1      41.776   4.800  33.917  0.00  0.00     0.006 C 
ATOM      3  C12 ZIN A   1      43.139   5.414  34.331  0.00  0.00     0.007 C 
ATOM      4  C13 ZIN A   1      43.296   6.652  33.463  0.00  0.00     0.013 C 
ATOM      5  C15 ZIN A   1      44.684   7.069  33.043  0.00  0.00     0.066 C 
ATOM      6  C17 ZIN A   1      45.581   7.279  34.239  0.00  0.00     0.132 C 
ATOM      7  O18 ZIN A   1      45.230   6.951  35.347  0.00  0.00    -0.298 OA
ATOM      8  C19 ZIN A   1      46.936   7.913  34.006  0.00  0.00     0.084 C 
ATOM      9  C20 ZIN A   1      46.746   9.204  33.205  0.00  0.00     0.008 C 
ATOM     10  C22 ZIN A   1      45.974  10.219  34.056  0.00  0.00     0.084 C 
ATOM     11  C23 ZIN A   1      45.687  11.438  33.206  0.00  0.00     0.127 C 
ATOM     12  O24 ZIN A   1      45.969  12.545  33.597  0.00  0.00    -0.298 OA
ATOM     13  C25 ZIN A   1      45.038  11.233  31.856  0.00  0.00     0.079 C 
ATOM     14  C26 ZIN A   1      45.840  10.179  31.084  0.00  0.00     0.017 C 
ATOM     15  C27 ZIN A   1      45.954   8.908  31.928  0.00  0.00    -0.035 C 
ATOM     16  C28 ZIN A   1      46.674   7.826  31.121  0.00  0.00     0.016 C 
ATOM     17  C29 ZIN A   1      44.554   8.399  32.280  0.00  0.00     0.013 C 
ATOM     18  C31 ZIN A   1      43.701   8.247  31.024  0.00  0.00     0.085 C 
ATOM     19  C32 ZIN A   1      42.393   7.540  31.357  0.00  0.00     0.136 C 
ATOM     20  O33 ZIN A   1      41.319   7.977  31.019  0.00  0.00    -0.297 OA
ATOM     21  C34 ZIN A   1      42.527   6.276  32.162  0.00  0.00     0.025 C 
ATOM     22  C35 ZIN A   1      43.309   5.222  31.375  0.00  0.00     0.024 C 
ENDROOT
BRANCH   1  23
ATOM     23  C2  ZIN A   1      40.544   4.794  31.696  0.00  0.00    -0.013 C 
ATOM     24  C1  ZIN A   1      41.296   4.881  30.368  0.00  0.00     0.010 C 
BRANCH  23  25
ATOM     25  C4  ZIN A   1      39.109   5.288  31.503  0.00  0.00     0.015 C 
BRANCH  25  26
ATOM     26  C5  ZIN A   1      38.312   4.245  30.717  0.00  0.00     0.113 C 
BRANCH  26  27
ATOM     27  C6  ZIN A   1      36.837   4.495  30.902  0.00  0.00     0.172 C 
ATOM     28  O7  ZIN A   1      36.459   5.425  31.594  0.00  0.00    -0.648 OA
ATOM     29  O8  ZIN A   1      36.024   3.767  30.361  0.00  0.00    -0.648 OA
ENDBRANCH  26  27
ENDBRANCH  25  26
ENDBRANCH  23  25
ENDBRANCH   1  23
TORSDOF 4
ENDMDL
MODEL 3
REMARK CAVERDOCK RESULT:      12.8      0.000      0.000
REMARK CAVERDOCK CONSTRAINTS:       0.0      0.0      0.0      0.0
REMARK CAVERDOCK TUNNEL: 2     12.8      1.8      3.3
REMARK  4 active torsions:
REMARK  status: ('A' for Active; 'I' for Inactive)
REMARK    1  A    between atoms: C2_2  and  C4_3 
REMARK    2  A    between atoms: C2_2  and  C9_8 
REMARK    3  A    between atoms: C4_3  and  C5_4 
REMARK    4  A    between atoms: C5_4  and  C6_5 
ROOT
ATOM      1  C9  ZIN A   1      40.979   5.467  32.704  0.00  0.00     0.005 C 
ATOM      2  C11 ZIN A   1      41.487   4.557  33.859  0.00  0.00     0.006 C 
ATOM      3  C12 ZIN A   1      42.814   5.187  34.358  0.00  0.00     0.007 C 
ATOM      4  C13 ZIN A   1      42.968   6.471  33.559  0.00  0.00     0.013 C 
ATOM      5  C15 ZIN A   1      44.359   6.947  33.218  0.00  0.00     0.066 C 
ATOM      6  C17 ZIN A   1      45.201   7.121  34.458  0.00  0.00     0.132 C 
ATOM      7  O18 ZIN A   1      44.816   6.728  35.533  0.00  0.00    -0.298 OA
ATOM      8  C19 ZIN A   1      46.545   7.803  34.312  0.00  0.00     0.084 C 
ATOM      9  C20 ZIN A   1      46.348   9.127  33.569  0.00  0.00     0.008 C 
ATOM     10  C22 ZIN A   1      45.514  10.076  34.437  0.00  0.00     0.084 C 
ATOM     11  C23 ZIN A   1      45.224  11.328  33.637  0.00  0.00     0.127 C 
ATOM     12  O24 ZIN A   1      45.457  12.421  34.093  0.00  0.00    -0.298 OA
ATOM     13  C25 ZIN A   1      44.635  11.174  32.253  0.00  0.00     0.079 C 
ATOM     14  C26 ZIN A   1      45.497  10.182  31.464  0.00  0.00     0.017 C 
ATOM     15  C27 ZIN A   1      45.616   8.874  32.247  0.00  0.00    -0.035 C 
ATOM     16  C28 ZIN A   1      46.399   7.854  31.418  0.00  0.00     0.016 C 
ATOM     17  C29 ZIN A   1      44.219   8.310  32.516  0.00  0.00     0.013 C 
ATOM     18  C31 ZIN A   1      43.421   8.198  31.221  0.00  0.00     0.085 C 
ATOM     19  C32 ZIN A   1      42.123   7.440  31.464  0.00  0.00     0.136 C 
ATOM     20  O33 ZIN A   1      41.050   7.862  31.104  0.00  0.00    -0.297 OA
ATOM     21  C34 ZIN A   1      42.262   6.141  32.210  0.00  0.00     0.025 C 
ATOM     22  C35 ZIN A   1      43.106   5.150  31.405  0.00  0.00     0.024 C 
ENDROOT
BRANCH   1  23
ATOM     23  C2  ZIN A   1      40.344   4.630  31.592  0.00  0.00    -0.013 C 
ATOM     24  C1  ZIN A   1      41.299   4.556  30.400  0.00  0.00     0.010 C 
BRANCH  23  25
ATOM     25  C4  ZIN A   1      39.029   5.278  31.153  0.00  0.00     0.015 C 
BRANCH  25  26
ATOM     26  C5  ZIN A   1      37.972   4.193  30.939  0.00  0.00     0.113 C 
BRANCH  26  27
ATOM     27  C6  ZIN A   1      36.599   4.814  30.985  0.00  0.00     0.172 C 
ATOM     28  O7  ZIN A   1      35.751   4.479  30.176  0.00  0.00    -0.648 OA
ATOM     29  O8  ZIN A   1      36.338   5.652  31.831  0.00  0.00    -0.648 OA
ENDBRANCH  26  27
ENDBRANCH  25  26
ENDBRANCH  23  25
ENDBRANCH   1  23
TORSDOF 4
ENDMDL
MODEL 4
REMARK CAVERDOCK RESULT:      13.4      0.000      0.000
REMARK CAVERDOCK CONSTRAINTS:       0.0      0.0      0.0      0.0
REMARK CAVERDOCK TUNNEL: 3     13.4      1.9      4.1
REMARK  4 active torsions:
REMARK  status: ('A' for Active; 'I' for Inactive)
REMARK    1  A    between atoms: C2_2  and  C4_3 
REMARK    2  A    between atoms: C2_2  and  C9_8 
REMARK    3  A    between atoms: C4_3  and  C5_4 
REMARK    4  A    between atoms: C5_4  and  C6_5 
ROOT
ATOM      1  C9  ZIN A   1      40.804   5.477  32.570  0.00  0.00     0.005 C 
ATOM      2  C11 ZIN A   1      41.223   4.579  33.768  0.00  0.00     0.006 C 
ATOM      3  C12 ZIN A   1      42.551   5.169  34.311  0.00  0.00     0.007 C 
ATOM      4  C13 ZIN A   1      42.791   6.425  33.489  0.00  0.00     0.013 C 
ATOM      5  C15 ZIN A   1      44.213   6.837  33.199  0.00  0.00     0.066 C 
ATOM      6  C17 ZIN A   1      45.007   7.010  34.472  0.00  0.00     0.132 C 
ATOM      7  O18 ZIN A   1      44.560   6.661  35.537  0.00  0.00    -0.298 OA
ATOM      8  C19 ZIN A   1      46.382   7.636  34.370  0.00  0.00     0.084 C 
ATOM      9  C20 ZIN A   1      46.271   8.947  33.586  0.00  0.00     0.008 C 
ATOM     10  C22 ZIN A   1      45.438   9.950  34.393  0.00  0.00     0.084 C 
ATOM     11  C23 ZIN A   1      45.234  11.191  33.551  0.00  0.00     0.127 C 
ATOM     12  O24 ZIN A   1      45.490  12.285  33.990  0.00  0.00    -0.298 OA
ATOM     13  C25 ZIN A   1      44.701  11.024  32.145  0.00  0.00     0.079 C 
ATOM     14  C26 ZIN A   1      45.557   9.979  31.420  0.00  0.00     0.017 C 
ATOM     15  C27 ZIN A   1      45.589   8.688  32.240  0.00  0.00    -0.035 C 
ATOM     16  C28 ZIN A   1      46.366   7.617  31.472  0.00  0.00     0.016 C 
ATOM     17  C29 ZIN A   1      44.159   8.186  32.459  0.00  0.00     0.013 C 
ATOM     18  C31 ZIN A   1      43.416   8.071  31.132  0.00  0.00     0.085 C 
ATOM     19  C32 ZIN A   1      42.079   7.370  31.336  0.00  0.00     0.136 C 
ATOM     20  O33 ZIN A   1      41.041   7.825  30.917  0.00  0.00    -0.297 OA
ATOM     21  C34 ZIN A   1      42.132   6.087  32.119  0.00  0.00     0.025 C 
ATOM     22  C35 ZIN A   1      42.971   5.043  31.376  0.00  0.00     0.024 C 
ENDROOT
BRANCH   1  23
ATOM     23  C2  ZIN A   1      40.185   4.636  31.451  0.00  0.00    -0.013 C 
ATOM     24  C1  ZIN A   1      41.126   4.618  30.246  0.00  0.00     0.010 C 
BRANCH  23  25
ATOM     25  C4  ZIN A   1      38.842   5.243  31.040  0.00  0.00     0.015 C 
BRANCH  25  26
ATOM     26  C5  ZIN A   1      37.854   4.122  30.714  0.00  0.00     0.113 C 
BRANCH  26  27
ATOM     27  C6  ZIN A   1      36.444   4.634  30.865  0.00  0.00     0.172 C 
ATOM     28  O7  ZIN A   1      35.549   4.166  30.184  0.00  0.00    -0.648 OA
ATOM     29  O8  ZIN A   1      36.201   5.518  31.668  0.00  0.00    -0.648 OA
ENDBRANCH  26  27
ENDBRANCH  25  26
ENDBRANCH  23  25
ENDBRANCH   1  23
TORSDOF 4
ENDMDL
MODEL 5
REMARK CAVERDOCK RESULT:      13.7      0.000      0.000
REMARK CAVERDOCK CONSTRAINTS:       0.0      0.0      0.0      0.0
REMARK CAVERDOCK TUNNEL: 4     13.7      1.9      5.1
REMARK  4 active torsions:
REMARK  status: ('A' for Active; 'I' for Inactive)
REMARK    1  A    between atoms: C2_2  and  C4_3 
REMARK    2  A    between atoms: C2_2  and  C9_8 
REMARK    3  A    between atoms: C4_3  and  C5_4 
REMARK    4  A    between atoms: C5_4  and  C6_5 
ROOT
ATOM      1  C9  ZIN A   1      40.684   5.474  32.611  0.00  0.00     0.005 C 
ATOM      2  C11 ZIN A   1      41.144   4.543  33.768  0.00  0.00     0.006 C 
ATOM      3  C12 ZIN A   1      42.493   5.114  34.277  0.00  0.00     0.007 C 
ATOM      4  C13 ZIN A   1      42.708   6.391  33.481  0.00  0.00     0.013 C 
ATOM      5  C15 ZIN A   1      44.120   6.807  33.149  0.00  0.00     0.066 C 
ATOM      6  C17 ZIN A   1      44.961   6.944  34.396  0.00  0.00     0.132 C 
ATOM      7  O18 ZIN A   1      44.552   6.567  35.467  0.00  0.00    -0.298 OA
ATOM      8  C19 ZIN A   1      46.333   7.568  34.260  0.00  0.00     0.084 C 
ATOM      9  C20 ZIN A   1      46.199   8.900  33.517  0.00  0.00     0.008 C 
ATOM     10  C22 ZIN A   1      45.400   9.883  34.380  0.00  0.00     0.084 C 
ATOM     11  C23 ZIN A   1      45.170  11.146  33.580  0.00  0.00     0.127 C 
ATOM     12  O24 ZIN A   1      45.446  12.228  34.039  0.00  0.00    -0.298 OA
ATOM     13  C25 ZIN A   1      44.584  11.019  32.191  0.00  0.00     0.079 C 
ATOM     14  C26 ZIN A   1      45.408   9.992  31.407  0.00  0.00     0.017 C 
ATOM     15  C27 ZIN A   1      45.466   8.679  32.190  0.00  0.00    -0.035 C 
ATOM     16  C28 ZIN A   1      46.210   7.628  31.365  0.00  0.00     0.016 C 
ATOM     17  C29 ZIN A   1      44.044   8.175  32.449  0.00  0.00     0.013 C 
ATOM     18  C31 ZIN A   1      43.251   8.099  31.147  0.00  0.00     0.085 C 
ATOM     19  C32 ZIN A   1      41.919   7.397  31.381  0.00  0.00     0.136 C 
ATOM     20  O33 ZIN A   1      40.868   7.866  31.014  0.00  0.00    -0.297 OA
ATOM     21  C34 ZIN A   1      41.997   6.092  32.127  0.00  0.00     0.025 C 
ATOM     22  C35 ZIN A   1      42.804   5.067  31.326  0.00  0.00     0.024 C 
ENDROOT
BRANCH   1  23
ATOM     23  C2  ZIN A   1      40.021   4.666  31.493  0.00  0.00    -0.013 C 
ATOM     24  C1  ZIN A   1      40.863   4.768  30.221  0.00  0.00     0.010 C 
BRANCH  23  25
ATOM     25  C4  ZIN A   1      38.620   5.220  31.225  0.00  0.00     0.015 C 
BRANCH  25  26
ATOM     26  C5  ZIN A   1      37.723   4.103  30.690  0.00  0.00     0.113 C 
BRANCH  26  27
ATOM     27  C6  ZIN A   1      36.277   4.489  30.871  0.00  0.00     0.172 C 
ATOM     28  O7  ZIN A   1      35.397   3.808  30.374  0.00  0.00    -0.648 OA
ATOM     29  O8  ZIN A   1      35.989   5.484  31.514  0.00  0.00    -0.648 OA
ENDBRANCH  26  27
ENDBRANCH  25  26
ENDBRANCH  23  25
ENDBRANCH   1  23
TORSDOF 4
ENDMDL
MODEL 6
REMARK CAVERDOCK RESULT:      14.9      0.000      0.000
REMARK CAVERDOCK CONSTRAINTS:       0.0      0.0      0.0      0.0
REMARK CAVERDOCK TUNNEL: 5     14.9      1.8      6.4
REMARK  4 active torsions:
REMARK  status: ('A' for Active; 'I' for Inactive)
REMARK    1  A    between atoms: C2_2  and  C4_3 
REMARK    2  A    between atoms: C2_2  and  C9_8 
REMARK    3  A    between atoms: C4_3  and  C5_4 
REMARK    4  A    between atoms: C5_4  and  C6_5 
ROOT
ATOM      1  C9  ZIN A   1      40.445   5.535  32.589  0.00  0.00     0.005 C 
ATOM      2  C11 ZIN A   1      40.936   4.607  33.736  0.00  0.00     0.006 C 
ATOM      3  C12 ZIN A   1      42.326   5.144  34.166  0.00  0.00     0.007 C 
ATOM      4  C13 ZIN A   1      42.537   6.403  33.339  0.00  0.00     0.013 C 
ATOM      5  C15 ZIN A   1      43.942   6.771  32.930  0.00  0.00     0.066 C 
ATOM      6  C17 ZIN A   1      44.850   6.900  34.129  0.00  0.00     0.132 C 
ATOM      7  O18 ZIN A   1      44.485   6.551  35.226  0.00  0.00    -0.298 OA
ATOM      8  C19 ZIN A   1      46.231   7.480  33.913  0.00  0.00     0.084 C 
ATOM      9  C20 ZIN A   1      46.098   8.805  33.157  0.00  0.00     0.008 C 
ATOM     10  C22 ZIN A   1      45.374   9.824  34.044  0.00  0.00     0.084 C 
ATOM     11  C23 ZIN A   1      45.141  11.082  33.237  0.00  0.00     0.127 C 
ATOM     12  O24 ZIN A   1      45.472  12.161  33.663  0.00  0.00    -0.298 OA
ATOM     13  C25 ZIN A   1      44.481  10.953  31.882  0.00  0.00     0.079 C 
ATOM     14  C26 ZIN A   1      45.233   9.890  31.073  0.00  0.00     0.017 C 
ATOM     15  C27 ZIN A   1      45.291   8.587  31.873  0.00  0.00    -0.035 C 
ATOM     16  C28 ZIN A   1      45.960   7.502  31.028  0.00  0.00     0.016 C 
ATOM     17  C29 ZIN A   1      43.870   8.130  32.212  0.00  0.00     0.013 C 
ATOM     18  C31 ZIN A   1      43.009   8.059  30.954  0.00  0.00     0.085 C 
ATOM     19  C32 ZIN A   1      41.672   7.401  31.267  0.00  0.00     0.136 C 
ATOM     20  O33 ZIN A   1      40.617   7.896  30.947  0.00  0.00    -0.297 OA
ATOM     21  C34 ZIN A   1      41.749   6.106  32.029  0.00  0.00     0.025 C 
ATOM     22  C35 ZIN A   1      42.483   5.045  31.204  0.00  0.00     0.024 C 
ENDROOT
BRANCH   1  23
ATOM     23  C2  ZIN A   1      39.702   4.731  31.520  0.00  0.00    -0.013 C 
ATOM     24  C1  ZIN A   1      40.488   4.776  30.209  0.00  0.00     0.010 C 
BRANCH  23  25
ATOM     25  C4  ZIN A   1      38.312   5.334  31.302  0.00  0.00     0.015 C 
BRANCH  25  26
ATOM     26  C5  ZIN A   1      37.465   4.374  30.466  0.00  0.00     0.113 C 
BRANCH  26  27
ATOM     27  C6  ZIN A   1      36.010   4.550  30.819  0.00  0.00     0.172 C 
ATOM     28  O7  ZIN A   1      35.696   5.183  31.813  0.00  0.00    -0.648 OA
ATOM     29  O8  ZIN A   1      35.148   4.057  30.112  0.00  0.00    -0.648 OA
ENDBRANCH  26  27
ENDBRANCH  25  26
ENDBRANCH  23  25
ENDBRANCH   1  23
TORSDOF 4
ENDMDL
MODEL 7
REMARK CAVERDOCK RESULT:      15.7      0.000      0.000
REMARK CAVERDOCK CONSTRAINTS:       0.1      0.0      0.0      0.0
REMARK CAVERDOCK TUNNEL: 6     15.7      1.8      7.3
REMARK  4 active torsions:
REMARK  status: ('A' for Active; 'I' for Inactive)
REMARK    1  A    between atoms: C2_2  and  C4_3 
REMARK    2  A    between atoms: C2_2  and  C9_8 
REMARK    3  A    between atoms: C4_3  and  C5_4 
REMARK    4  A    between atoms: C5_4  and  C6_5 
ROOT
ATOM      1  C9  ZIN A   1      40.346   5.435  32.393  0.00  0.00     0.005 C 
ATOM      2  C11 ZIN A   1      40.773   4.465  33.531  0.00  0.00     0.006 C 
ATOM      3  C12 ZIN A   1      42.127   4.997  34.070  0.00  0.00     0.007 C 
ATOM      4  C13 ZIN A   1      42.377   6.289  33.310  0.00  0.00     0.013 C 
ATOM      5  C15 ZIN A   1      43.801   6.684  33.005  0.00  0.00     0.066 C 
ATOM      6  C17 ZIN A   1      44.629   6.772  34.264  0.00  0.00     0.132 C 
ATOM      7  O18 ZIN A   1      44.200   6.376  35.321  0.00  0.00    -0.298 OA
ATOM      8  C19 ZIN A   1      46.016   7.372  34.160  0.00  0.00     0.084 C 
ATOM      9  C20 ZIN A   1      45.916   8.725  33.450  0.00  0.00     0.008 C 
ATOM     10  C22 ZIN A   1      45.127   9.702  34.329  0.00  0.00     0.084 C 
ATOM     11  C23 ZIN A   1      44.932  10.989  33.560  0.00  0.00     0.127 C 
ATOM     12  O24 ZIN A   1      45.224  12.053  34.049  0.00  0.00    -0.298 OA
ATOM     13  C25 ZIN A   1      44.360  10.909  32.161  0.00  0.00     0.079 C 
ATOM     14  C26 ZIN A   1      45.173   9.886  31.360  0.00  0.00     0.017 C 
ATOM     15  C27 ZIN A   1      45.195   8.553  32.110  0.00  0.00    -0.035 C 
ATOM     16  C28 ZIN A   1      45.928   7.508  31.267  0.00  0.00     0.016 C 
ATOM     17  C29 ZIN A   1      43.760   8.072  32.339  0.00  0.00     0.013 C 
ATOM     18  C31 ZIN A   1      42.982   8.044  31.028  0.00  0.00     0.085 C 
ATOM     19  C32 ZIN A   1      41.634   7.363  31.228  0.00  0.00     0.136 C 
ATOM     20  O33 ZIN A   1      40.597   7.863  30.861  0.00  0.00    -0.297 OA
ATOM     21  C34 ZIN A   1      41.677   6.039  31.941  0.00  0.00     0.025 C 
ATOM     22  C35 ZIN A   1      42.472   5.018  31.123  0.00  0.00     0.024 C 
ENDROOT
BRANCH   1  23
ATOM     23  C2  ZIN A   1      39.680   4.669  31.248  0.00  0.00    -0.013 C 
ATOM     24  C1  ZIN A   1      40.441   4.933  29.948  0.00  0.00     0.010 C 
BRANCH  23  25
ATOM     25  C4  ZIN A   1      38.232   5.137  31.095  0.00  0.00     0.015 C 
BRANCH  25  26
ATOM     26  C5  ZIN A   1      37.352   3.953  30.694  0.00  0.00     0.113 C 
BRANCH  26  27
ATOM     27  C6  ZIN A   1      36.008   4.457  30.234  0.00  0.00     0.172 C 
ATOM     28  O7  ZIN A   1      35.942   5.347  29.403  0.00  0.00    -0.648 OA
ATOM     29  O8  ZIN A   1      34.987   3.977  30.695  0.00  0.00    -0.648 OA
ENDBRANCH  26  27
ENDBRANCH  25  26
ENDBRANCH  23  25
ENDBRANCH   1  23
TORSDOF 4
ENDMDL
MODEL 8
REMARK CAVERDOCK RESULT:      16.9      0.000      0.000
REMARK CAVERDOCK CONSTRAINTS:       0.0      0.0      0.0      0.0
REMARK CAVERDOCK TUNNEL: 7     16.9      1.8      8.2
REMARK  4 active torsions:
REMARK  status: ('A' for Active; 'I' for Inactive)
REMARK    1  A    between atoms: C2_2  and  C4_3 
REMARK    2  A    between atoms: C2_2  and  C9_8 
REMARK    3  A    between atoms: C4_3  and  C5_4 
REMARK    4  A    between atoms: C5_4  and  C6_5 
ROOT
ATOM      1  C9  ZIN A   1      40.048   5.508  32.488  0.00  0.00     0.005 C 
ATOM      2  C11 ZIN A   1      40.508   4.545  33.619  0.00  0.00     0.006 C 
ATOM      3  C12 ZIN A   1      41.911   5.034  34.065  0.00  0.00     0.007 C 
ATOM      4  C13 ZIN A   1      42.161   6.302  33.263  0.00  0.00     0.013 C 
ATOM      5  C15 ZIN A   1      43.577   6.637  32.866  0.00  0.00     0.066 C 
ATOM      6  C17 ZIN A   1      44.483   6.717  34.071  0.00  0.00     0.132 C 
ATOM      7  O18 ZIN A   1      44.105   6.358  35.159  0.00  0.00    -0.298 OA
ATOM      8  C19 ZIN A   1      45.882   7.262  33.871  0.00  0.00     0.084 C 
ATOM      9  C20 ZIN A   1      45.789   8.604  33.139  0.00  0.00     0.008 C 
ATOM     10  C22 ZIN A   1      45.091   9.627  34.043  0.00  0.00     0.084 C 
ATOM     11  C23 ZIN A   1      44.896  10.906  33.259  0.00  0.00     0.127 C 
ATOM     12  O24 ZIN A   1      45.257  11.967  33.707  0.00  0.00    -0.298 OA
ATOM     13  C25 ZIN A   1      44.239  10.821  31.899  0.00  0.00     0.079 C 
ATOM     14  C26 ZIN A   1      44.964   9.753  31.073  0.00  0.00     0.017 C 
ATOM     15  C27 ZIN A   1      44.982   8.434  31.849  0.00  0.00    -0.035 C 
ATOM     16  C28 ZIN A   1      45.623   7.346  30.985  0.00  0.00     0.016 C 
ATOM     17  C29 ZIN A   1      43.547   8.012  32.174  0.00  0.00     0.013 C 
ATOM     18  C31 ZIN A   1      42.690   7.989  30.912  0.00  0.00     0.085 C 
ATOM     19  C32 ZIN A   1      41.333   7.363  31.207  0.00  0.00     0.136 C 
ATOM     20  O33 ZIN A   1      40.294   7.894  30.893  0.00  0.00    -0.297 OA
ATOM     21  C34 ZIN A   1      41.370   6.052  31.944  0.00  0.00     0.025 C 
ATOM     22  C35 ZIN A   1      42.077   4.986  31.102  0.00  0.00     0.024 C 
ENDROOT
BRANCH   1  23
ATOM     23  C2  ZIN A   1      39.287   4.746  31.402  0.00  0.00    -0.013 C 
ATOM     24  C1  ZIN A   1      40.077   4.796  30.094  0.00  0.00     0.010 C 
BRANCH  23  25
ATOM     25  C4  ZIN A   1      37.914   5.390  31.193  0.00  0.00     0.015 C 
BRANCH  25  26
ATOM     26  C5  ZIN A   1      36.964   4.372  30.561  0.00  0.00     0.113 C 
BRANCH  26  27
ATOM     27  C6  ZIN A   1      35.562   4.619  31.057  0.00  0.00     0.172 C 
ATOM     28  O7  ZIN A   1      35.372   5.362  32.005  0.00  0.00    -0.648 OA
ATOM     29  O8  ZIN A   1      34.618   4.074  30.511  0.00  0.00    -0.648 OA
ENDBRANCH  26  27
ENDBRANCH  25  26
ENDBRANCH  23  25
ENDBRANCH   1  23
TORSDOF 4
ENDMDL
MODEL 9
REMARK CAVERDOCK RESULT:      17.9      0.000      0.000
REMARK CAVERDOCK CONSTRAINTS:       0.2      0.0      0.0      0.0
REMARK CAVERDOCK TUNNEL: 8     17.9      1.8      9.3
REMARK  4 active torsions:
REMARK  status: ('A' for Active; 'I' for Inactive)
REMARK    1  A    between atoms: C2_2  and  C4_3 
REMARK    2  A    between atoms: C2_2  and  C9_8 
REMARK    3  A    between atoms: C4_3  and  C5_4 
REMARK    4  A    between atoms: C5_4  and  C6_5 
ROOT
ATOM      1  C9  ZIN A   1      40.034   5.489  32.304  0.00  0.00     0.005 C 
ATOM      2  C11 ZIN A   1      40.498   4.532  33.439  0.00  0.00     0.006 C 
ATOM      3  C12 ZIN A   1      41.896   5.032  33.886  0.00  0.00     0.007 C 
ATOM      4  C13 ZIN A   1      42.139   6.299  33.082  0.00  0.00     0.013 C 
ATOM      5  C15 ZIN A   1      43.554   6.644  32.687  0.00  0.00     0.066 C 
ATOM      6  C17 ZIN A   1      44.457   6.733  33.894  0.00  0.00     0.132 C 
ATOM      7  O18 ZIN A   1      44.078   6.375  34.983  0.00  0.00    -0.298 OA
ATOM      8  C19 ZIN A   1      45.852   7.288  33.696  0.00  0.00     0.084 C 
ATOM      9  C20 ZIN A   1      45.752   8.627  32.961  0.00  0.00     0.008 C 
ATOM     10  C22 ZIN A   1      45.044   9.647  33.860  0.00  0.00     0.084 C 
ATOM     11  C23 ZIN A   1      44.843  10.923  33.072  0.00  0.00     0.127 C 
ATOM     12  O24 ZIN A   1      45.194  11.988  33.519  0.00  0.00    -0.298 OA
ATOM     13  C25 ZIN A   1      44.189  10.830  31.711  0.00  0.00     0.079 C 
ATOM     14  C26 ZIN A   1      44.923   9.764  30.890  0.00  0.00     0.017 C 
ATOM     15  C27 ZIN A   1      44.949   8.448  31.669  0.00  0.00    -0.035 C 
ATOM     16  C28 ZIN A   1      45.600   7.362  30.810  0.00  0.00     0.016 C 
ATOM     17  C29 ZIN A   1      43.516   8.016  31.991  0.00  0.00     0.013 C 
ATOM     18  C31 ZIN A   1      42.662   7.984  30.727  0.00  0.00     0.085 C 
ATOM     19  C32 ZIN A   1      41.309   7.350  31.021  0.00  0.00     0.136 C 
ATOM     20  O33 ZIN A   1      40.267   7.873  30.703  0.00  0.00    -0.297 OA
ATOM     21  C34 ZIN A   1      41.354   6.041  31.762  0.00  0.00     0.025 C 
ATOM     22  C35 ZIN A   1      42.070   4.978  30.924  0.00  0.00     0.024 C 
ENDROOT
BRANCH   1  23
ATOM     23  C2  ZIN A   1      39.280   4.719  31.218  0.00  0.00    -0.013 C 
ATOM     24  C1  ZIN A   1      40.008   4.877  29.882  0.00  0.00     0.010 C 
BRANCH  23  25
ATOM     25  C4  ZIN A   1      37.859   5.272  31.093  0.00  0.00     0.015 C 
BRANCH  25  26
ATOM     26  C5  ZIN A   1      36.918   4.159  30.629  0.00  0.00     0.113 C 
BRANCH  26  27
ATOM     27  C6  ZIN A   1      35.502   4.507  31.013  0.00  0.00     0.172 C 
ATOM     28  O7  ZIN A   1      34.568   4.056  30.372  0.00  0.00    -0.648 OA
ATOM     29  O8  ZIN A   1      35.291   5.242  31.963  0.00  0.00    -0.648 OA
ENDBRANCH  26  27
ENDBRANCH  25  26
ENDBRANCH  23  25
ENDBRANCH   1  23
TORSDOF 4
ENDMDL
MODEL 10
REMARK CAVERDOCK RESULT:      20.7      0.000      0.000
REMARK CAVERDOCK CONSTRAINTS:       0.1      0.0      0.0      0.0
REMARK CAVERDOCK TUNNEL: 9     20.7      1.7     10.3
REMARK  4 active torsions:
REMARK  status: ('A' for Active; 'I' for Inactive)
REMARK    1  A    between atoms: C2_2  and  C4_3 
REMARK    2  A    between atoms: C2_2  and  C9_8 
REMARK    3  A    between atoms: C4_3  and  C5_4 
REMARK    4  A    between atoms: C5_4  and  C6_5 
ROOT
ATOM      1  C9  ZIN A   1      39.681   5.660  32.169  0.00  0.00     0.005 C 
ATOM      2  C11 ZIN A   1      40.033   4.591  33.242  0.00  0.00     0.006 C 
ATOM      3  C12 ZIN A   1      41.452   4.944  33.759  0.00  0.00     0.007 C 
ATOM      4  C13 ZIN A   1      41.820   6.239  33.054  0.00  0.00     0.013 C 
ATOM      5  C15 ZIN A   1      43.269   6.494  32.719  0.00  0.00     0.066 C 
ATOM      6  C17 ZIN A   1      44.139   6.425  33.951  0.00  0.00     0.132 C 
ATOM      7  O18 ZIN A   1      43.701   6.024  35.001  0.00  0.00    -0.298 OA
ATOM      8  C19 ZIN A   1      45.579   6.876  33.827  0.00  0.00     0.084 C 
ATOM      9  C20 ZIN A   1      45.608   8.267  33.188  0.00  0.00     0.008 C 
ATOM     10  C22 ZIN A   1      44.957   9.276  34.141  0.00  0.00     0.084 C 
ATOM     11  C23 ZIN A   1      44.882  10.616  33.442  0.00  0.00     0.127 C 
ATOM     12  O24 ZIN A   1      45.304  11.615  33.972  0.00  0.00    -0.298 OA
ATOM     13  C25 ZIN A   1      44.264  10.672  32.062  0.00  0.00     0.079 C 
ATOM     14  C26 ZIN A   1      44.936   9.610  31.185  0.00  0.00     0.017 C 
ATOM     15  C27 ZIN A   1      44.833   8.245  31.867  0.00  0.00    -0.035 C 
ATOM     16  C28 ZIN A   1      45.421   7.172  30.949  0.00  0.00     0.016 C 
ATOM     17  C29 ZIN A   1      43.361   7.910  32.123  0.00  0.00     0.013 C 
ATOM     18  C31 ZIN A   1      42.546   8.036  30.840  0.00  0.00     0.085 C 
ATOM     19  C32 ZIN A   1      41.138   7.495  31.054  0.00  0.00     0.136 C 
ATOM     20  O33 ZIN A   1      40.152   8.122  30.749  0.00  0.00    -0.297 OA
ATOM     21  C34 ZIN A   1      41.056   6.139  31.700  0.00  0.00     0.025 C 
ATOM     22  C35 ZIN A   1      41.710   5.082  30.805  0.00  0.00     0.024 C 
ENDROOT
BRANCH   1  23
ATOM     23  C2  ZIN A   1      38.901   5.031  31.012  0.00  0.00    -0.013 C 
ATOM     24  C1  ZIN A   1      39.273   5.733  29.705  0.00  0.00     0.010 C 
BRANCH  23  25
ATOM     25  C4  ZIN A   1      37.400   5.185  31.265  0.00  0.00     0.015 C 
BRANCH  25  26
ATOM     26  C5  ZIN A   1      36.625   4.716  30.033  0.00  0.00     0.113 C 
BRANCH  26  27
ATOM     27  C6  ZIN A   1      35.364   4.014  30.470  0.00  0.00     0.172 C 
ATOM     28  O7  ZIN A   1      34.715   4.452  31.404  0.00  0.00    -0.648 OA
ATOM     29  O8  ZIN A   1      34.996   3.007  29.890  0.00  0.00    -0.648 OA
ENDBRANCH  26  27
ENDBRANCH  25  26
ENDBRANCH  23  25
ENDBRANCH   1  23
TORSDOF 4
ENDMDL
MODEL 11
REMARK CAVERDOCK RESULT:      22.5      0.000      0.000
REMARK CAVERDOCK CONSTRAINTS:       0.1      0.0      0.0      0.0
REMARK CAVERDOCK TUNNEL: 10     22.5      1.7     11.7
REMARK  4 active torsions:
REMARK  status: ('A' for Active; 'I' for Inactive)
REMARK    1  A    between atoms: C2_2  and  C4_3 
REMARK    2  A    between atoms: C2_2  and  C9_8 
REMARK    3  A    between atoms: C4_3  and  C5_4 
REMARK    4  A    between atoms: C5_4  and  C6_5 
ROOT
ATOM      1  C9  ZIN A   1      39.476   5.766  32.334  0.00  0.00     0.005 C 
ATOM      2  C11 ZIN A   1      39.831   4.708  33.417  0.00  0.00     0.006 C 
ATOM      3  C12 ZIN A   1      41.282   5.017  33.869  0.00  0.00     0.007 C 
ATOM      4  C13 ZIN A   1      41.668   6.283  33.122  0.00  0.00     0.013 C 
ATOM      5  C15 ZIN A   1      43.111   6.476  32.725  0.00  0.00     0.066 C 
ATOM      6  C17 ZIN A   1      44.027   6.400  33.924  0.00  0.00     0.132 C 
ATOM      7  O18 ZIN A   1      43.616   6.037  34.999  0.00  0.00    -0.298 OA
ATOM      8  C19 ZIN A   1      45.476   6.793  33.734  0.00  0.00     0.084 C 
ATOM      9  C20 ZIN A   1      45.531   8.169  33.063  0.00  0.00     0.008 C 
ATOM     10  C22 ZIN A   1      44.957   9.221  34.018  0.00  0.00     0.084 C 
ATOM     11  C23 ZIN A   1      44.903  10.548  33.293  0.00  0.00     0.127 C 
ATOM     12  O24 ZIN A   1      45.382  11.541  33.784  0.00  0.00    -0.298 OA
ATOM     13  C25 ZIN A   1      44.233  10.598  31.938  0.00  0.00     0.079 C 
ATOM     14  C26 ZIN A   1      44.829   9.494  31.058  0.00  0.00     0.017 C 
ATOM     15  C27 ZIN A   1      44.703   8.148  31.774  0.00  0.00    -0.035 C 
ATOM     16  C28 ZIN A   1      45.214   7.035  30.858  0.00  0.00     0.016 C 
ATOM     17  C29 ZIN A   1      43.232   7.875  32.095  0.00  0.00     0.013 C 
ATOM     18  C31 ZIN A   1      42.371   8.004  30.842  0.00  0.00     0.085 C 
ATOM     19  C32 ZIN A   1      40.954   7.522  31.123  0.00  0.00     0.136 C 
ATOM     20  O33 ZIN A   1      39.980   8.179  30.843  0.00  0.00    -0.297 OA
ATOM     21  C34 ZIN A   1      40.848   6.183  31.801  0.00  0.00     0.025 C 
ATOM     22  C35 ZIN A   1      41.426   5.084  30.906  0.00  0.00     0.024 C 
ENDROOT
BRANCH   1  23
ATOM     23  C2  ZIN A   1      38.628   5.144  31.223  0.00  0.00    -0.013 C 
ATOM     24  C1  ZIN A   1      39.075   5.698  29.869  0.00  0.00     0.010 C 
BRANCH  23  25
ATOM     25  C4  ZIN A   1      37.155   5.485  31.453  0.00  0.00     0.015 C 
BRANCH  25  26
ATOM     26  C5  ZIN A   1      36.288   4.688  30.477  0.00  0.00     0.113 C 
BRANCH  26  27
ATOM     27  C6  ZIN A   1      34.913   4.498  31.066  0.00  0.00     0.172 C 
ATOM     28  O7  ZIN A   1      34.663   4.926  32.180  0.00  0.00    -0.648 OA
ATOM     29  O8  ZIN A   1      34.053   3.914  30.429  0.00  0.00    -0.648 OA
ENDBRANCH  26  27
ENDBRANCH  25  26
ENDBRANCH  23  25
ENDBRANCH   1  23
TORSDOF 4
ENDMDL
MODEL 12
REMARK CAVERDOCK RESULT:      24.0      0.000      0.000
REMARK CAVERDOCK CONSTRAINTS:       0.0      0.0      0.0      0.0
REMARK CAVERDOCK TUNNEL: 11     24.0      1.8     12.3
REMARK  4 active torsions:
REMARK  status: ('A' for Active; 'I' for Inactive)
REMARK    1  A    between atoms: C2_2  and  C4_3 
REMARK    2  A    between atoms: C2_2  and  C9_8 
REMARK    3  A    between atoms: C4_3  and  C5_4 
REMARK    4  A    between atoms: C5_4  and  C6_5 
ROOT
ATOM      1  C9  ZIN A   1      39.413   5.498  32.035  0.00  0.00     0.005 C 
ATOM      2  C11 ZIN A   1      39.925   4.034  32.148  0.00  0.00     0.006 C 
ATOM      3  C12 ZIN A   1      41.461   4.124  32.344  0.00  0.00     0.007 C 
ATOM      4  C13 ZIN A   1      41.762   5.611  32.440  0.00  0.00     0.013 C 
ATOM      5  C15 ZIN A   1      43.084   6.116  31.917  0.00  0.00     0.066 C 
ATOM      6  C17 ZIN A   1      44.244   5.409  32.578  0.00  0.00     0.132 C 
ATOM      7  O18 ZIN A   1      44.067   4.443  33.280  0.00  0.00    -0.298 OA
ATOM      8  C19 ZIN A   1      45.637   5.951  32.332  0.00  0.00     0.084 C 
ATOM      9  C20 ZIN A   1      45.642   7.453  32.629  0.00  0.00     0.008 C 
ATOM     10  C22 ZIN A   1      45.389   7.674  34.125  0.00  0.00     0.084 C 
ATOM     11  C23 ZIN A   1      45.273   9.161  34.377  0.00  0.00     0.127 C 
ATOM     12  O24 ZIN A   1      45.930   9.696  35.237  0.00  0.00    -0.298 OA
ATOM     13  C25 ZIN A   1      44.313   9.961  33.524  0.00  0.00     0.079 C 
ATOM     14  C26 ZIN A   1      44.601   9.655  32.050  0.00  0.00     0.017 C 
ATOM     15  C27 ZIN A   1      44.539   8.143  31.822  0.00  0.00    -0.035 C 
ATOM     16  C28 ZIN A   1      44.735   7.846  30.334  0.00  0.00     0.016 C 
ATOM     17  C29 ZIN A   1      43.165   7.617  32.244  0.00  0.00     0.013 C 
ATOM     18  C31 ZIN A   1      42.050   8.404  31.561  0.00  0.00     0.085 C 
ATOM     19  C32 ZIN A   1      40.704   7.739  31.817  0.00  0.00     0.136 C 
ATOM     20  O33 ZIN A   1      39.746   8.354  32.221  0.00  0.00    -0.297 OA
ATOM     21  C34 ZIN A   1      40.653   6.258  31.558  0.00  0.00     0.025 C 
ATOM     22  C35 ZIN A   1      40.920   5.964  30.080  0.00  0.00     0.024 C 
ENDROOT
BRANCH   1  23
ATOM     23  C2  ZIN A   1      38.285   5.601  31.007  0.00  0.00    -0.013 C 
ATOM     24  C1  ZIN A   1      37.268   6.646  31.468  0.00  0.00     0.010 C 
BRANCH  23  25
ATOM     25  C4  ZIN A   1      37.594   4.243  30.869  0.00  0.00     0.015 C 
BRANCH  25  26
ATOM     26  C5  ZIN A   1      36.077   4.440  30.867  0.00  0.00     0.113 C 
BRANCH  26  27
ATOM     27  C6  ZIN A   1      35.413   3.216  30.290  0.00  0.00     0.172 C 
ATOM     28  O7  ZIN A   1      36.059   2.431  29.618  0.00  0.00    -0.648 OA
ATOM     29  O8  ZIN A   1      34.229   3.013  30.495  0.00  0.00    -0.648 OA
ENDBRANCH  26  27
ENDBRANCH  25  26
ENDBRANCH  23  25
ENDBRANCH   1  23
TORSDOF 4
ENDMDL
MODEL 13
REMARK CAVERDOCK RESULT:      23.8      0.000      0.000
REMARK CAVERDOCK CONSTRAINTS:       0.2      0.0      0.0      0.0
REMARK CAVERDOCK TUNNEL: 12     23.8      1.8     13.1
REMARK  4 active torsions:
REMARK  status: ('A' for Active; 'I' for Inactive)
REMARK    1  A    between atoms: C2_2  and  C4_3 
REMARK    2  A    between atoms: C2_2  and  C9_8 
REMARK    3  A    between atoms: C4_3  and  C5_4 
REMARK    4  A    between atoms: C5_4  and  C6_5 
ROOT
ATOM      1  C9  ZIN A   1      39.323   5.334  32.000  0.00  0.00     0.005 C 
ATOM      2  C11 ZIN A   1      39.863   3.876  32.026  0.00  0.00     0.006 C 
ATOM      3  C12 ZIN A   1      41.397   3.983  32.224  0.00  0.00     0.007 C 
ATOM      4  C13 ZIN A   1      41.670   5.467  32.408  0.00  0.00     0.013 C 
ATOM      5  C15 ZIN A   1      42.982   6.027  31.913  0.00  0.00     0.066 C 
ATOM      6  C17 ZIN A   1      44.156   5.305  32.530  0.00  0.00     0.132 C 
ATOM      7  O18 ZIN A   1      43.998   4.296  33.173  0.00  0.00    -0.298 OA
ATOM      8  C19 ZIN A   1      45.537   5.886  32.314  0.00  0.00     0.084 C 
ATOM      9  C20 ZIN A   1      45.515   7.368  32.700  0.00  0.00     0.008 C 
ATOM     10  C22 ZIN A   1      45.262   7.496  34.206  0.00  0.00     0.084 C 
ATOM     11  C23 ZIN A   1      45.118   8.963  34.546  0.00  0.00     0.127 C 
ATOM     12  O24 ZIN A   1      45.767   9.459  35.435  0.00  0.00    -0.298 OA
ATOM     13  C25 ZIN A   1      44.141   9.793  33.743  0.00  0.00     0.079 C 
ATOM     14  C26 ZIN A   1      44.431   9.580  32.253  0.00  0.00     0.017 C 
ATOM     15  C27 ZIN A   1      44.397   8.084  31.936  0.00  0.00    -0.035 C 
ATOM     16  C28 ZIN A   1      44.595   7.879  30.433  0.00  0.00     0.016 C 
ATOM     17  C29 ZIN A   1      43.035   7.508  32.329  0.00  0.00     0.013 C 
ATOM     18  C31 ZIN A   1      41.903   8.312  31.695  0.00  0.00     0.085 C 
ATOM     19  C32 ZIN A   1      40.570   7.608  31.912  0.00  0.00     0.136 C 
ATOM     20  O33 ZIN A   1      39.602   8.179  32.354  0.00  0.00    -0.297 OA
ATOM     21  C34 ZIN A   1      40.547   6.144  31.567  0.00  0.00     0.025 C 
ATOM     22  C35 ZIN A   1      40.815   5.943  30.073  0.00  0.00     0.024 C 
ENDROOT
BRANCH   1  23
ATOM     23  C2  ZIN A   1      38.190   5.476  30.981  0.00  0.00    -0.013 C 
ATOM     24  C1  ZIN A   1      37.292   6.648  31.377  0.00  0.00     0.010 C 
BRANCH  23  25
ATOM     25  C4  ZIN A   1      37.365   4.188  30.953  0.00  0.00     0.015 C 
BRANCH  25  26
ATOM     26  C5  ZIN A   1      36.143   4.385  30.054  0.00  0.00     0.113 C 
BRANCH  26  27
ATOM     27  C6  ZIN A   1      34.900   3.971  30.800  0.00  0.00     0.172 C 
ATOM     28  O7  ZIN A   1      34.528   4.612  31.768  0.00  0.00    -0.648 OA
ATOM     29  O8  ZIN A   1      34.267   2.995  30.435  0.00  0.00    -0.648 OA
ENDBRANCH  26  27
ENDBRANCH  25  26
ENDBRANCH  23  25
ENDBRANCH   1  23
TORSDOF 4
ENDMDL
MODEL 14
REMARK CAVERDOCK RESULT:      24.6      0.000      0.000
REMARK CAVERDOCK CONSTRAINTS:       0.3      0.0      0.0      0.0
REMARK CAVERDOCK TUNNEL: 13     24.6      1.8     14.4
REMARK  4 active torsions:
REMARK  status: ('A' for Active; 'I' for Inactive)
REMARK    1  A    between atoms: C2_2  and  C4_3 
REMARK    2  A    between atoms: C2_2  and  C9_8 
REMARK    3  A    between atoms: C4_3  and  C5_4 
REMARK    4  A    between atoms: C5_4  and  C6_5 
ROOT
ATOM      1  C9  ZIN A   1      39.023   5.370  31.857  0.00  0.00     0.005 C 
ATOM      2  C11 ZIN A   1      39.528   3.900  31.899  0.00  0.00     0.006 C 
ATOM      3  C12 ZIN A   1      41.064   3.973  32.099  0.00  0.00     0.007 C 
ATOM      4  C13 ZIN A   1      41.372   5.452  32.268  0.00  0.00     0.013 C 
ATOM      5  C15 ZIN A   1      42.697   5.975  31.771  0.00  0.00     0.066 C 
ATOM      6  C17 ZIN A   1      43.852   5.232  32.397  0.00  0.00     0.132 C 
ATOM      7  O18 ZIN A   1      43.670   4.234  33.050  0.00  0.00    -0.298 OA
ATOM      8  C19 ZIN A   1      45.248   5.778  32.178  0.00  0.00     0.084 C 
ATOM      9  C20 ZIN A   1      45.260   7.264  32.549  0.00  0.00     0.008 C 
ATOM     10  C22 ZIN A   1      45.007   7.413  34.054  0.00  0.00     0.084 C 
ATOM     11  C23 ZIN A   1      44.898   8.886  34.378  0.00  0.00     0.127 C 
ATOM     12  O24 ZIN A   1      45.556   9.375  35.264  0.00  0.00    -0.298 OA
ATOM     13  C25 ZIN A   1      43.942   9.731  33.565  0.00  0.00     0.079 C 
ATOM     14  C26 ZIN A   1      44.229   9.496  32.077  0.00  0.00     0.017 C 
ATOM     15  C27 ZIN A   1      44.161   7.998  31.775  0.00  0.00    -0.035 C 
ATOM     16  C28 ZIN A   1      44.356   7.773  30.275  0.00  0.00     0.016 C 
ATOM     17  C29 ZIN A   1      42.784   7.459  32.171  0.00  0.00     0.013 C 
ATOM     18  C31 ZIN A   1      41.674   8.283  31.527  0.00  0.00     0.085 C 
ATOM     19  C32 ZIN A   1      40.324   7.613  31.749  0.00  0.00     0.136 C 
ATOM     20  O33 ZIN A   1      39.369   8.212  32.183  0.00  0.00    -0.297 OA
ATOM     21  C34 ZIN A   1      40.266   6.146  31.419  0.00  0.00     0.025 C 
ATOM     22  C35 ZIN A   1      40.532   5.924  29.928  0.00  0.00     0.024 C 
ENDROOT
BRANCH   1  23
ATOM     23  C2  ZIN A   1      37.895   5.529  30.835  0.00  0.00    -0.013 C 
ATOM     24  C1  ZIN A   1      36.909   6.590  31.323  0.00  0.00     0.010 C 
BRANCH  23  25
ATOM     25  C4  ZIN A   1      37.167   4.194  30.667  0.00  0.00     0.015 C 
BRANCH  25  26
ATOM     26  C5  ZIN A   1      35.686   4.374  31.006  0.00  0.00     0.113 C 
BRANCH  26  27
ATOM     27  C6  ZIN A   1      34.878   3.307  30.313  0.00  0.00     0.172 C 
ATOM     28  O7  ZIN A   1      35.435   2.480  29.612  0.00  0.00    -0.648 OA
ATOM     29  O8  ZIN A   1      33.668   3.272  30.454  0.00  0.00    -0.648 OA
ENDBRANCH  26  27
ENDBRANCH  25  26
ENDBRANCH  23  25
ENDBRANCH   1  23
TORSDOF 4
ENDMDL
MODEL 15
REMARK CAVERDOCK RESULT:      24.9      0.000      0.000
REMARK CAVERDOCK CONSTRAINTS:       0.0      0.0      0.0      0.0
REMARK CAVERDOCK TUNNEL: 14     24.9      1.8     15.7
REMARK  4 active torsions:
REMARK  status: ('A' for Active; 'I' for Inactive)
REMARK    1  A    between atoms: C2_2  and  C4_3 
REMARK    2  A    between atoms: C2_2  and  C9_8 
REMARK    3  A    between atoms: C4_3  and  C5_4 
REMARK    4  A    between atoms: C5_4  and  C6_5 
ROOT
ATOM      1  C9  ZIN A   1      38.936   5.399  31.950  0.00  0.00     0.005 C 
ATOM      2  C11 ZIN A   1      39.447   3.930  31.939  0.00  0.00     0.006 C 
ATOM      3  C12 ZIN A   1      40.989   4.004  32.094  0.00  0.00     0.007 C 
ATOM      4  C13 ZIN A   1      41.297   5.480  32.290  0.00  0.00     0.013 C 
ATOM      5  C15 ZIN A   1      42.604   6.021  31.766  0.00  0.00     0.066 C 
ATOM      6  C17 ZIN A   1      43.781   5.267  32.337  0.00  0.00     0.132 C 
ATOM      7  O18 ZIN A   1      43.622   4.252  32.970  0.00  0.00    -0.298 OA
ATOM      8  C19 ZIN A   1      45.167   5.824  32.089  0.00  0.00     0.084 C 
ATOM      9  C20 ZIN A   1      45.186   7.300  32.496  0.00  0.00     0.008 C 
ATOM     10  C22 ZIN A   1      44.979   7.410  34.011  0.00  0.00     0.084 C 
ATOM     11  C23 ZIN A   1      44.875   8.875  34.376  0.00  0.00     0.127 C 
ATOM     12  O24 ZIN A   1      45.559   9.344  35.252  0.00  0.00    -0.298 OA
ATOM     13  C25 ZIN A   1      43.892   9.736  33.614  0.00  0.00     0.079 C 
ATOM     14  C26 ZIN A   1      44.134   9.539  32.113  0.00  0.00     0.017 C 
ATOM     15  C27 ZIN A   1      44.061   8.049  31.775  0.00  0.00    -0.035 C 
ATOM     16  C28 ZIN A   1      44.210   7.862  30.265  0.00  0.00     0.016 C 
ATOM     17  C29 ZIN A   1      42.699   7.494  32.200  0.00  0.00     0.013 C 
ATOM     18  C31 ZIN A   1      41.566   8.330  31.612  0.00  0.00     0.085 C 
ATOM     19  C32 ZIN A   1      40.226   7.649  31.858  0.00  0.00     0.136 C 
ATOM     20  O33 ZIN A   1      39.283   8.233  32.336  0.00  0.00    -0.297 OA
ATOM     21  C34 ZIN A   1      40.163   6.191  31.493  0.00  0.00     0.025 C 
ATOM     22  C35 ZIN A   1      40.383   6.007  29.989  0.00  0.00     0.024 C 
ENDROOT
BRANCH   1  23
ATOM     23  C2  ZIN A   1      37.777   5.578  30.968  0.00  0.00    -0.013 C 
ATOM     24  C1  ZIN A   1      36.710   6.476  31.595  0.00  0.00     0.010 C 
BRANCH  23  25
ATOM     25  C4  ZIN A   1      37.168   4.213  30.642  0.00  0.00     0.015 C 
BRANCH  25  26
ATOM     26  C5  ZIN A   1      35.883   4.407  29.836  0.00  0.00     0.113 C 
BRANCH  26  27
ATOM     27  C6  ZIN A   1      34.695   4.032  30.686  0.00  0.00     0.172 C 
ATOM     28  O7  ZIN A   1      34.511   4.588  31.755  0.00  0.00    -0.648 OA
ATOM     29  O8  ZIN A   1      33.921   3.172  30.304  0.00  0.00    -0.648 OA
ENDBRANCH  26  27
ENDBRANCH  25  26
ENDBRANCH  23  25
ENDBRANCH   1  23
TORSDOF 4
ENDMDL
MODEL 16
REMARK CAVERDOCK RESULT:      25.6      0.000      0.000
REMARK CAVERDOCK CONSTRAINTS:       0.0      0.0      0.0      0.0
REMARK CAVERDOCK TUNNEL: 15     25.6      1.8     16.5
REMARK  4 active torsions:
REMARK  status: ('A' for Active; 'I' for Inactive)
REMARK    1  A    between atoms: C2_2  and  C4_3 
REMARK    2  A    between atoms: C2_2  and  C9_8 
REMARK    3  A    between atoms: C4_3  and  C5_4 
REMARK    4  A    between atoms: C5_4  and  C6_5 
ROOT
ATOM      1  C9  ZIN A   1      40.894   4.910  32.733  0.00  0.00     0.005 C 
ATOM      2  C11 ZIN A   1      40.528   5.895  33.879  0.00  0.00     0.006 C 
ATOM      3  C12 ZIN A   1      39.002   6.147  33.767  0.00  0.00     0.007 C 
ATOM      4  C13 ZIN A   1      38.531   5.233  32.646  0.00  0.00     0.013 C 
ATOM      5  C15 ZIN A   1      37.375   5.682  31.786  0.00  0.00     0.066 C 
ATOM      6  C17 ZIN A   1      36.154   5.986  32.620  0.00  0.00     0.132 C 
ATOM      7  O18 ZIN A   1      36.218   6.032  33.825  0.00  0.00    -0.298 OA
ATOM      8  C19 ZIN A   1      34.846   6.231  31.898  0.00  0.00     0.084 C 
ATOM      9  C20 ZIN A   1      34.595   5.077  30.924  0.00  0.00     0.008 C 
ATOM     10  C22 ZIN A   1      34.374   3.783  31.717  0.00  0.00     0.084 C 
ATOM     11  C23 ZIN A   1      34.254   2.636  30.738  0.00  0.00     0.127 C 
ATOM     12  O24 ZIN A   1      33.322   1.871  30.793  0.00  0.00    -0.298 OA
ATOM     13  C25 ZIN A   1      35.332   2.471  29.690  0.00  0.00     0.079 C 
ATOM     14  C26 ZIN A   1      35.524   3.812  28.973  0.00  0.00     0.017 C 
ATOM     15  C27 ZIN A   1      35.808   4.906  30.004  0.00  0.00    -0.035 C 
ATOM     16  C28 ZIN A   1      36.090   6.224  29.281  0.00  0.00     0.016 C 
ATOM     17  C29 ZIN A   1      37.045   4.528  30.823  0.00  0.00     0.013 C 
ATOM     18  C31 ZIN A   1      38.222   4.203  29.908  0.00  0.00     0.085 C 
ATOM     19  C32 ZIN A   1      39.496   4.041  30.726  0.00  0.00     0.136 C 
ATOM     20  O33 ZIN A   1      40.223   3.084  30.608  0.00  0.00    -0.297 OA
ATOM     21  C34 ZIN A   1      39.776   5.141  31.714  0.00  0.00     0.025 C 
ATOM     22  C35 ZIN A   1      39.987   6.471  30.986  0.00  0.00     0.024 C 
ENDROOT
BRANCH   1  23
ATOM     23  C2  ZIN A   1      42.257   5.259  32.131  0.00  0.00    -0.013 C 
ATOM     24  C1  ZIN A   1      43.342   4.417  32.803  0.00  0.00     0.010 C 
BRANCH  23  25
ATOM     25  C4  ZIN A   1      42.550   6.743  32.356  0.00  0.00     0.015 C 
BRANCH  25  26
ATOM     26  C5  ZIN A   1      43.966   6.906  32.911  0.00  0.00     0.113 C 
BRANCH  26  27
ATOM     27  C6  ZIN A   1      44.740   7.862  32.041  0.00  0.00     0.172 C 
ATOM     28  O7  ZIN A   1      44.665   9.063  32.237  0.00  0.00    -0.648 OA
ATOM     29  O8  ZIN A   1      45.441   7.434  31.140  0.00  0.00    -0.648 OA
ENDBRANCH  26  27
ENDBRANCH  25  26
ENDBRANCH  23  25
ENDBRANCH   1  23
TORSDOF 4
ENDMDL
MODEL 17
REMARK CAVERDOCK RESULT:      25.8      0.000      0.000
REMARK CAVERDOCK CONSTRAINTS:       0.1      0.0      0.0      0.0
REMARK CAVERDOCK TUNNEL: 16     25.8      1.9     17.3
REMARK  4 active torsions:
REMARK  status: ('A' for Active; 'I' for Inactive)
REMARK    1  A    between atoms: C2_2  and  C4_3 
REMARK    2  A    between atoms: C2_2  and  C9_8 
REMARK    3  A    between atoms: C4_3  and  C5_4 
REMARK    4  A    between atoms: C5_4  and  C6_5 
ROOT
ATOM      1  C9  ZIN A   1      40.721   4.848  32.779  0.00  0.00     0.005 C 
ATOM      2  C11 ZIN A   1      40.340   5.835  33.919  0.00  0.00     0.006 C 
ATOM      3  C12 ZIN A   1      38.816   6.091  33.782  0.00  0.00     0.007 C 
ATOM      4  C13 ZIN A   1      38.361   5.178  32.654  0.00  0.00     0.013 C 
ATOM      5  C15 ZIN A   1      37.220   5.629  31.776  0.00  0.00     0.066 C 
ATOM      6  C17 ZIN A   1      35.986   5.937  32.590  0.00  0.00     0.132 C 
ATOM      7  O18 ZIN A   1      36.032   5.984  33.796  0.00  0.00    -0.298 OA
ATOM      8  C19 ZIN A   1      34.691   6.186  31.847  0.00  0.00     0.084 C 
ATOM      9  C20 ZIN A   1      34.452   5.032  30.870  0.00  0.00     0.008 C 
ATOM     10  C22 ZIN A   1      34.215   3.739  31.660  0.00  0.00     0.084 C 
ATOM     11  C23 ZIN A   1      34.107   2.591  30.680  0.00  0.00     0.127 C 
ATOM     12  O24 ZIN A   1      33.172   1.829  30.721  0.00  0.00    -0.298 OA
ATOM     13  C25 ZIN A   1      35.201   2.423  29.650  0.00  0.00     0.079 C 
ATOM     14  C26 ZIN A   1      35.408   3.763  28.934  0.00  0.00     0.017 C 
ATOM     15  C27 ZIN A   1      35.679   4.856  29.969  0.00  0.00    -0.035 C 
ATOM     16  C28 ZIN A   1      35.976   6.173  29.250  0.00  0.00     0.016 C 
ATOM     17  C29 ZIN A   1      36.901   4.476  30.808  0.00  0.00     0.013 C 
ATOM     18  C31 ZIN A   1      38.092   4.147  29.912  0.00  0.00     0.085 C 
ATOM     19  C32 ZIN A   1      39.353   3.982  30.751  0.00  0.00     0.136 C 
ATOM     20  O33 ZIN A   1      40.079   3.022  30.645  0.00  0.00    -0.297 OA
ATOM     21  C34 ZIN A   1      39.620   5.081  31.742  0.00  0.00     0.025 C 
ATOM     22  C35 ZIN A   1      39.846   6.411  31.017  0.00  0.00     0.024 C 
ENDROOT
BRANCH   1  23
ATOM     23  C2  ZIN A   1      42.094   5.192  32.199  0.00  0.00    -0.013 C 
ATOM     24  C1  ZIN A   1      43.170   4.370  32.911  0.00  0.00     0.010 C 
BRANCH  23  25
ATOM     25  C4  ZIN A   1      42.374   6.683  32.400  0.00  0.00     0.015 C 
BRANCH  25  26
ATOM     26  C5  ZIN A   1      43.883   6.929  32.352  0.00  0.00     0.113 C 
BRANCH  26  27
ATOM     27  C6  ZIN A   1      44.287   7.797  33.517  0.00  0.00     0.172 C 
ATOM     28  O7  ZIN A   1      44.334   9.008  33.387  0.00  0.00    -0.648 OA
ATOM     29  O8  ZIN A   1      44.569   7.287  34.588  0.00  0.00    -0.648 OA
ENDBRANCH  26  27
ENDBRANCH  25  26
ENDBRANCH  23  25
ENDBRANCH   1  23
TORSDOF 4
ENDMDL
MODEL 18
REMARK CAVERDOCK RESULT:      26.4      0.000      0.000
REMARK CAVERDOCK CONSTRAINTS:       0.2      0.0      0.0      0.0
REMARK CAVERDOCK TUNNEL: 17     26.4      1.9     18.4
REMARK  4 active torsions:
REMARK  status: ('A' for Active; 'I' for Inactive)
REMARK    1  A    between atoms: C2_2  and  C4_3 
REMARK    2  A    between atoms: C2_2  and  C9_8 
REMARK    3  A    between atoms: C4_3  and  C5_4 
REMARK    4  A    between atoms: C5_4  and  C6_5 
ROOT
ATOM      1  C9  ZIN A   1      40.519   4.914  32.634  0.00  0.00     0.005 C 
ATOM      2  C11 ZIN A   1      40.164   5.952  33.736  0.00  0.00     0.006 C 
ATOM      3  C12 ZIN A   1      38.633   6.183  33.640  0.00  0.00     0.007 C 
ATOM      4  C13 ZIN A   1      38.152   5.210  32.575  0.00  0.00     0.013 C 
ATOM      5  C15 ZIN A   1      36.976   5.604  31.716  0.00  0.00     0.066 C 
ATOM      6  C17 ZIN A   1      35.767   5.938  32.557  0.00  0.00     0.132 C 
ATOM      7  O18 ZIN A   1      35.853   6.045  33.756  0.00  0.00    -0.298 OA
ATOM      8  C19 ZIN A   1      34.443   6.134  31.848  0.00  0.00     0.084 C 
ATOM      9  C20 ZIN A   1      34.187   4.931  30.937  0.00  0.00     0.008 C 
ATOM     10  C22 ZIN A   1      33.994   3.677  31.797  0.00  0.00     0.084 C 
ATOM     11  C23 ZIN A   1      33.868   2.480  30.880  0.00  0.00     0.127 C 
ATOM     12  O24 ZIN A   1      32.944   1.711  30.990  0.00  0.00    -0.298 OA
ATOM     13  C25 ZIN A   1      34.928   2.274  29.821  0.00  0.00     0.079 C 
ATOM     14  C26 ZIN A   1      35.093   3.579  29.034  0.00  0.00     0.017 C 
ATOM     15  C27 ZIN A   1      35.384   4.725  30.004  0.00  0.00    -0.035 C 
ATOM     16  C28 ZIN A   1      35.639   6.008  29.211  0.00  0.00     0.016 C 
ATOM     17  C29 ZIN A   1      36.640   4.401  30.817  0.00  0.00     0.013 C 
ATOM     18  C31 ZIN A   1      37.803   4.041  29.898  0.00  0.00     0.085 C 
ATOM     19  C32 ZIN A   1      39.094   3.933  30.699  0.00  0.00     0.136 C 
ATOM     20  O33 ZIN A   1      39.828   2.977  30.615  0.00  0.00    -0.297 OA
ATOM     21  C34 ZIN A   1      39.380   5.083  31.626  0.00  0.00     0.025 C 
ATOM     22  C35 ZIN A   1      39.564   6.377  30.829  0.00  0.00     0.024 C 
ENDROOT
BRANCH   1  23
ATOM     23  C2  ZIN A   1      41.867   5.245  31.990  0.00  0.00    -0.013 C 
ATOM     24  C1  ZIN A   1      42.961   4.387  32.627  0.00  0.00     0.010 C 
BRANCH  23  25
ATOM     25  C4  ZIN A   1      42.187   6.725  32.208  0.00  0.00     0.015 C 
BRANCH  25  26
ATOM     26  C5  ZIN A   1      43.468   6.853  33.034  0.00  0.00     0.113 C 
BRANCH  26  27
ATOM     27  C6  ZIN A   1      44.603   7.282  32.138  0.00  0.00     0.172 C 
ATOM     28  O7  ZIN A   1      44.773   8.464  31.894  0.00  0.00    -0.648 OA
ATOM     29  O8  ZIN A   1      45.348   6.446  31.658  0.00  0.00    -0.648 OA
ENDBRANCH  26  27
ENDBRANCH  25  26
ENDBRANCH  23  25
ENDBRANCH   1  23
TORSDOF 4
ENDMDL
MODEL 19
REMARK CAVERDOCK RESULT:      27.3      0.000      0.000
REMARK CAVERDOCK CONSTRAINTS:       0.1      0.0      0.0      0.0
REMARK CAVERDOCK TUNNEL: 18     27.3      1.9     19.1
REMARK  4 active torsions:
REMARK  status: ('A' for Active; 'I' for Inactive)
REMARK    1  A    between atoms: C2_2  and  C4_3 
REMARK    2  A    between atoms: C2_2  and  C9_8 
REMARK    3  A    between atoms: C4_3  and  C5_4 
REMARK    4  A    between atoms: C5_4  and  C6_5 
ROOT
ATOM      1  C9  ZIN A   1      40.327   4.873  32.610  0.00  0.00     0.005 C 
ATOM      2  C11 ZIN A   1      39.981   5.950  33.677  0.00  0.00     0.006 C 
ATOM      3  C12 ZIN A   1      38.453   6.194  33.571  0.00  0.00     0.007 C 
ATOM      4  C13 ZIN A   1      37.963   5.193  32.537  0.00  0.00     0.013 C 
ATOM      5  C15 ZIN A   1      36.793   5.572  31.663  0.00  0.00     0.066 C 
ATOM      6  C17 ZIN A   1      35.586   5.945  32.490  0.00  0.00     0.132 C 
ATOM      7  O18 ZIN A   1      35.671   6.090  33.685  0.00  0.00    -0.298 OA
ATOM      8  C19 ZIN A   1      34.266   6.133  31.772  0.00  0.00     0.084 C 
ATOM      9  C20 ZIN A   1      33.999   4.903  30.900  0.00  0.00     0.008 C 
ATOM     10  C22 ZIN A   1      33.790   3.680  31.800  0.00  0.00     0.084 C 
ATOM     11  C23 ZIN A   1      33.653   2.456  30.921  0.00  0.00     0.127 C 
ATOM     12  O24 ZIN A   1      32.721   1.700  31.054  0.00  0.00    -0.298 OA
ATOM     13  C25 ZIN A   1      34.713   2.204  29.872  0.00  0.00     0.079 C 
ATOM     14  C26 ZIN A   1      34.893   3.481  29.044  0.00  0.00     0.017 C 
ATOM     15  C27 ZIN A   1      35.195   4.655  29.977  0.00  0.00    -0.035 C 
ATOM     16  C28 ZIN A   1      35.465   5.909  29.143  0.00  0.00     0.016 C 
ATOM     17  C29 ZIN A   1      36.445   4.343  30.803  0.00  0.00     0.013 C 
ATOM     18  C31 ZIN A   1      37.607   3.942  29.898  0.00  0.00     0.085 C 
ATOM     19  C32 ZIN A   1      38.895   3.845  30.705  0.00  0.00     0.136 C 
ATOM     20  O33 ZIN A   1      39.619   2.880  30.654  0.00  0.00    -0.297 OA
ATOM     21  C34 ZIN A   1      39.192   5.022  31.594  0.00  0.00     0.025 C 
ATOM     22  C35 ZIN A   1      39.391   6.288  30.757  0.00  0.00     0.024 C 
ENDROOT
BRANCH   1  23
ATOM     23  C2  ZIN A   1      41.679   5.169  31.959  0.00  0.00    -0.013 C 
ATOM     24  C1  ZIN A   1      42.735   4.213  32.518  0.00  0.00     0.010 C 
BRANCH  23  25
ATOM     25  C4  ZIN A   1      42.087   6.612  32.261  0.00  0.00     0.015 C 
BRANCH  25  26
ATOM     26  C5  ZIN A   1      43.493   6.629  32.863  0.00  0.00     0.113 C 
BRANCH  26  27
ATOM     27  C6  ZIN A   1      44.129   7.974  32.616  0.00  0.00     0.172 C 
ATOM     28  O7  ZIN A   1      44.544   8.257  31.506  0.00  0.00    -0.648 OA
ATOM     29  O8  ZIN A   1      44.228   8.777  33.528  0.00  0.00    -0.648 OA
ENDBRANCH  26  27
ENDBRANCH  25  26
ENDBRANCH  23  25
ENDBRANCH   1  23
TORSDOF 4
ENDMDL
MODEL 20
REMARK CAVERDOCK RESULT:      27.8      0.000      0.000
REMARK CAVERDOCK CONSTRAINTS:       0.1      0.0      0.0      0.0
REMARK CAVERDOCK TUNNEL: 19     27.8      1.9     20.4
REMARK  4 active torsions:
REMARK  status: ('A' for Active; 'I' for Inactive)
REMARK    1  A    between atoms: C2_2  and  C4_3 
REMARK    2  A    between atoms: C2_2  and  C9_8 
REMARK    3  A    between atoms: C4_3  and  C5_4 
REMARK    4  A    between atoms: C5_4  and  C6_5 
ROOT
ATOM      1  C9  ZIN A   1      40.032   5.163  32.711  0.00  0.00     0.005 C 
ATOM      2  C11 ZIN A   1      39.577   6.184  33.792  0.00  0.00     0.006 C 
ATOM      3  C12 ZIN A   1      38.036   6.300  33.660  0.00  0.00     0.007 C 
ATOM      4  C13 ZIN A   1      37.652   5.282  32.598  0.00  0.00     0.013 C 
ATOM      5  C15 ZIN A   1      36.469   5.577  31.709  0.00  0.00     0.066 C 
ATOM      6  C17 ZIN A   1      35.220   5.829  32.519  0.00  0.00     0.132 C 
ATOM      7  O18 ZIN A   1      35.271   5.956  33.719  0.00  0.00    -0.298 OA
ATOM      8  C19 ZIN A   1      33.902   5.919  31.780  0.00  0.00     0.084 C 
ATOM      9  C20 ZIN A   1      33.756   4.689  30.880  0.00  0.00     0.008 C 
ATOM     10  C22 ZIN A   1      33.637   3.434  31.752  0.00  0.00     0.084 C 
ATOM     11  C23 ZIN A   1      33.620   2.221  30.848  0.00  0.00     0.127 C 
ATOM     12  O24 ZIN A   1      32.755   1.386  30.949  0.00  0.00    -0.298 OA
ATOM     13  C25 ZIN A   1      34.717   2.081  29.815  0.00  0.00     0.079 C 
ATOM     14  C26 ZIN A   1      34.801   3.386  29.015  0.00  0.00     0.017 C 
ATOM     15  C27 ZIN A   1      34.985   4.562  29.975  0.00  0.00    -0.035 C 
ATOM     16  C28 ZIN A   1      35.162   5.852  29.171  0.00  0.00     0.016 C 
ATOM     17  C29 ZIN A   1      36.243   4.341  30.819  0.00  0.00     0.013 C 
ATOM     18  C31 ZIN A   1      37.450   4.059  29.930  0.00  0.00     0.085 C 
ATOM     19  C32 ZIN A   1      38.727   4.056  30.760  0.00  0.00     0.136 C 
ATOM     20  O33 ZIN A   1      39.532   3.157  30.704  0.00  0.00    -0.297 OA
ATOM     21  C34 ZIN A   1      38.907   5.235  31.677  0.00  0.00     0.025 C 
ATOM     22  C35 ZIN A   1      39.012   6.530  30.867  0.00  0.00     0.024 C 
ENDROOT
BRANCH   1  23
ATOM     23  C2  ZIN A   1      41.366   5.586  32.091  0.00  0.00    -0.013 C 
ATOM     24  C1  ZIN A   1      41.577   4.839  30.774  0.00  0.00     0.010 C 
BRANCH  23  25
ATOM     25  C4  ZIN A   1      42.505   5.251  33.056  0.00  0.00     0.015 C 
BRANCH  25  26
ATOM     26  C5  ZIN A   1      43.843   5.621  32.413  0.00  0.00     0.113 C 
BRANCH  26  27
ATOM     27  C6  ZIN A   1      44.312   6.947  32.956  0.00  0.00     0.172 C 
ATOM     28  O7  ZIN A   1      43.765   7.978  32.603  0.00  0.00    -0.648 OA
ATOM     29  O8  ZIN A   1      45.238   6.988  33.747  0.00  0.00    -0.648 OA
ENDBRANCH  26  27
ENDBRANCH  25  26
ENDBRANCH  23  25
ENDBRANCH   1  23
TORSDOF 4
ENDMDL
MODEL 21
REMARK CAVERDOCK RESULT:      28.2      0.000      0.000
REMARK CAVERDOCK CONSTRAINTS:       0.1      0.0      0.0      0.0
REMARK CAVERDOCK TUNNEL: 20     28.2      1.9     21.1
REMARK  4 active torsions:
REMARK  status: ('A' for Active; 'I' for Inactive)
REMARK    1  A    between atoms: C2_2  and  C4_3 
REMARK    2  A    between atoms: C2_2  and  C9_8 
REMARK    3  A    between atoms: C4_3  and  C5_4 
REMARK    4  A    between atoms: C5_4  and  C6_5 
ROOT
ATOM      1  C9  ZIN A   1      39.870   5.127  32.628  0.00  0.00     0.005 C 
ATOM      2  C11 ZIN A   1      39.412   6.197  33.660  0.00  0.00     0.006 C 
ATOM      3  C12 ZIN A   1      37.872   6.309  33.517  0.00  0.00     0.007 C 
ATOM      4  C13 ZIN A   1      37.490   5.245  32.501  0.00  0.00     0.013 C 
ATOM      5  C15 ZIN A   1      36.311   5.501  31.595  0.00  0.00     0.066 C 
ATOM      6  C17 ZIN A   1      35.060   5.792  32.388  0.00  0.00     0.132 C 
ATOM      7  O18 ZIN A   1      35.106   5.973  33.580  0.00  0.00    -0.298 OA
ATOM      8  C19 ZIN A   1      33.744   5.850  31.640  0.00  0.00     0.084 C 
ATOM      9  C20 ZIN A   1      33.600   4.581  30.796  0.00  0.00     0.008 C 
ATOM     10  C22 ZIN A   1      33.475   3.367  31.723  0.00  0.00     0.084 C 
ATOM     11  C23 ZIN A   1      33.460   2.115  30.875  0.00  0.00     0.127 C 
ATOM     12  O24 ZIN A   1      32.592   1.287  31.010  0.00  0.00    -0.298 OA
ATOM     13  C25 ZIN A   1      34.560   1.927  29.854  0.00  0.00     0.079 C 
ATOM     14  C26 ZIN A   1      34.650   3.194  28.996  0.00  0.00     0.017 C 
ATOM     15  C27 ZIN A   1      34.833   4.412  29.903  0.00  0.00    -0.035 C 
ATOM     16  C28 ZIN A   1      35.015   5.663  29.042  0.00  0.00     0.016 C 
ATOM     17  C29 ZIN A   1      36.086   4.227  30.761  0.00  0.00     0.013 C 
ATOM     18  C31 ZIN A   1      37.296   3.903  29.890  0.00  0.00     0.085 C 
ATOM     19  C32 ZIN A   1      38.571   3.936  30.724  0.00  0.00     0.136 C 
ATOM     20  O33 ZIN A   1      39.374   3.034  30.712  0.00  0.00    -0.297 OA
ATOM     21  C34 ZIN A   1      38.749   5.155  31.587  0.00  0.00     0.025 C 
ATOM     22  C35 ZIN A   1      38.859   6.412  30.721  0.00  0.00     0.024 C 
ENDROOT
BRANCH   1  23
ATOM     23  C2  ZIN A   1      41.207   5.519  31.996  0.00  0.00    -0.013 C 
ATOM     24  C1  ZIN A   1      41.420   4.714  30.713  0.00  0.00     0.010 C 
BRANCH  23  25
ATOM     25  C4  ZIN A   1      42.342   5.225  32.978  0.00  0.00     0.015 C 
BRANCH  25  26
ATOM     26  C5  ZIN A   1      43.677   5.635  32.354  0.00  0.00     0.113 C 
BRANCH  26  27
ATOM     27  C6  ZIN A   1      44.400   6.574  33.285  0.00  0.00     0.172 C 
ATOM     28  O7  ZIN A   1      45.453   7.082  32.942  0.00  0.00    -0.648 OA
ATOM     29  O8  ZIN A   1      43.931   6.824  34.383  0.00  0.00    -0.648 OA
ENDBRANCH  26  27
ENDBRANCH  25  26
ENDBRANCH  23  25
ENDBRANCH   1  23
TORSDOF 4
ENDMDL
MODEL 22
REMARK CAVERDOCK RESULT:      30.0      0.000      0.000
REMARK CAVERDOCK CONSTRAINTS:       0.0      0.0      0.0      0.0
REMARK CAVERDOCK TUNNEL: 21     30.0      1.8     22.7
REMARK  4 active torsions:
REMARK  status: ('A' for Active; 'I' for Inactive)
REMARK    1  A    between atoms: C2_2  and  C4_3 
REMARK    2  A    between atoms: C2_2  and  C9_8 
REMARK    3  A    between atoms: C4_3  and  C5_4 
REMARK    4  A    between atoms: C5_4  and  C6_5 
ROOT
ATOM      1  C9  ZIN A   1      39.550   5.140  32.751  0.00  0.00     0.005 C 
ATOM      2  C11 ZIN A   1      39.079   6.146  33.840  0.00  0.00     0.006 C 
ATOM      3  C12 ZIN A   1      37.535   6.225  33.721  0.00  0.00     0.007 C 
ATOM      4  C13 ZIN A   1      37.166   5.202  32.658  0.00  0.00     0.013 C 
ATOM      5  C15 ZIN A   1      35.970   5.473  31.779  0.00  0.00     0.066 C 
ATOM      6  C17 ZIN A   1      34.722   5.693  32.600  0.00  0.00     0.132 C 
ATOM      7  O18 ZIN A   1      34.779   5.816  33.800  0.00  0.00    -0.298 OA
ATOM      8  C19 ZIN A   1      33.396   5.753  31.872  0.00  0.00     0.084 C 
ATOM      9  C20 ZIN A   1      33.272   4.524  30.967  0.00  0.00     0.008 C 
ATOM     10  C22 ZIN A   1      33.190   3.263  31.835  0.00  0.00     0.084 C 
ATOM     11  C23 ZIN A   1      33.195   2.054  30.926  0.00  0.00     0.127 C 
ATOM     12  O24 ZIN A   1      32.350   1.198  31.030  0.00  0.00    -0.298 OA
ATOM     13  C25 ZIN A   1      34.286   1.945  29.884  0.00  0.00     0.079 C 
ATOM     14  C26 ZIN A   1      34.333   3.254  29.089  0.00  0.00     0.017 C 
ATOM     15  C27 ZIN A   1      34.497   4.430  30.053  0.00  0.00    -0.035 C 
ATOM     16  C28 ZIN A   1      34.637   5.727  29.253  0.00  0.00     0.016 C 
ATOM     17  C29 ZIN A   1      35.766   4.236  30.886  0.00  0.00     0.013 C 
ATOM     18  C31 ZIN A   1      36.973   3.986  29.986  0.00  0.00     0.085 C 
ATOM     19  C32 ZIN A   1      38.256   4.010  30.806  0.00  0.00     0.136 C 
ATOM     20  O33 ZIN A   1      39.082   3.131  30.740  0.00  0.00    -0.297 OA
ATOM     21  C34 ZIN A   1      38.415   5.190  31.726  0.00  0.00     0.025 C 
ATOM     22  C35 ZIN A   1      38.483   6.490  30.922  0.00  0.00     0.024 C 
ENDROOT
BRANCH   1  23
ATOM     23  C2  ZIN A   1      40.868   5.597  32.124  0.00  0.00    -0.013 C 
ATOM     24  C1  ZIN A   1      41.173   4.739  30.894  0.00  0.00     0.010 C 
BRANCH  23  25
ATOM     25  C4  ZIN A   1      41.999   5.445  33.143  0.00  0.00     0.015 C 
BRANCH  25  26
ATOM     26  C5  ZIN A   1      43.342   5.699  32.458  0.00  0.00     0.113 C 
BRANCH  26  27
ATOM     27  C6  ZIN A   1      43.974   6.941  33.034  0.00  0.00     0.172 C 
ATOM     28  O7  ZIN A   1      44.285   6.976  34.213  0.00  0.00    -0.648 OA
ATOM     29  O8  ZIN A   1      44.173   7.910  32.322  0.00  0.00    -0.648 OA
ENDBRANCH  26  27
ENDBRANCH  25  26
ENDBRANCH  23  25
ENDBRANCH   1  23
TORSDOF 4
ENDMDL
MODEL 23
REMARK CAVERDOCK RESULT:      30.3      0.000      0.000
REMARK CAVERDOCK CONSTRAINTS:       0.2      0.0      0.0      0.0
REMARK CAVERDOCK TUNNEL: 22     30.3      1.8     23.1
REMARK  4 active torsions:
REMARK  status: ('A' for Active; 'I' for Inactive)
REMARK    1  A    between atoms: C2_2  and  C4_3 
REMARK    2  A    between atoms: C2_2  and  C9_8 
REMARK    3  A    between atoms: C4_3  and  C5_4 
REMARK    4  A    between atoms: C5_4  and  C6_5 
ROOT
ATOM      1  C9  ZIN A   1      39.725   4.755  31.716  0.00  0.00     0.005 C 
ATOM      2  C11 ZIN A   1      39.641   5.948  32.710  0.00  0.00     0.006 C 
ATOM      3  C12 ZIN A   1      38.131   6.229  32.925  0.00  0.00     0.007 C 
ATOM      4  C13 ZIN A   1      37.410   5.142  32.144  0.00  0.00     0.013 C 
ATOM      5  C15 ZIN A   1      36.074   5.466  31.521  0.00  0.00     0.066 C 
ATOM      6  C17 ZIN A   1      35.091   5.962  32.553  0.00  0.00     0.132 C 
ATOM      7  O18 ZIN A   1      35.447   6.228  33.676  0.00  0.00    -0.298 OA
ATOM      8  C19 ZIN A   1      33.643   6.117  32.136  0.00  0.00     0.084 C 
ATOM      9  C20 ZIN A   1      33.174   4.812  31.486  0.00  0.00     0.008 C 
ATOM     10  C22 ZIN A   1      33.167   3.697  32.538  0.00  0.00     0.084 C 
ATOM     11  C23 ZIN A   1      32.823   2.393  31.851  0.00  0.00     0.127 C 
ATOM     12  O24 ZIN A   1      31.940   1.686  32.273  0.00  0.00    -0.298 OA
ATOM     13  C25 ZIN A   1      33.614   1.999  30.624  0.00  0.00     0.079 C 
ATOM     14  C26 ZIN A   1      33.611   3.176  29.642  0.00  0.00     0.017 C 
ATOM     15  C27 ZIN A   1      34.127   4.430  30.349  0.00  0.00    -0.035 C 
ATOM     16  C28 ZIN A   1      34.210   5.581  29.345  0.00  0.00     0.016 C 
ATOM     17  C29 ZIN A   1      35.530   4.166  30.901  0.00  0.00     0.013 C 
ATOM     18  C31 ZIN A   1      36.451   3.635  29.806  0.00  0.00     0.085 C 
ATOM     19  C32 ZIN A   1      37.889   3.582  30.307  0.00  0.00     0.136 C 
ATOM     20  O33 ZIN A   1      38.574   2.593  30.199  0.00  0.00    -0.297 OA
ATOM     21  C34 ZIN A   1      38.390   4.834  30.973  0.00  0.00     0.025 C 
ATOM     22  C35 ZIN A   1      38.403   5.999  29.979  0.00  0.00     0.024 C 
ENDROOT
BRANCH   1  23
ATOM     23  C2  ZIN A   1      40.896   4.937  30.748  0.00  0.00    -0.013 C 
ATOM     24  C1  ZIN A   1      40.755   3.954  29.585  0.00  0.00     0.010 C 
BRANCH  23  25
ATOM     25  C4  ZIN A   1      42.212   4.673  31.482  0.00  0.00     0.015 C 
BRANCH  25  26
ATOM     26  C5  ZIN A   1      42.300   5.577  32.713  0.00  0.00     0.113 C 
BRANCH  26  27
ATOM     27  C6  ZIN A   1      43.737   5.968  32.946  0.00  0.00     0.172 C 
ATOM     28  O7  ZIN A   1      44.534   5.940  32.024  0.00  0.00    -0.648 OA
ATOM     29  O8  ZIN A   1      44.102   6.312  34.058  0.00  0.00    -0.648 OA
ENDBRANCH  26  27
ENDBRANCH  25  26
ENDBRANCH  23  25
ENDBRANCH   1  23
TORSDOF 4
ENDMDL
MODEL 24
REMARK CAVERDOCK RESULT:      30.6      0.000      0.000
REMARK CAVERDOCK CONSTRAINTS:       0.3      0.0      0.0      0.0
REMARK CAVERDOCK TUNNEL: 23     30.6      1.8     24.4
REMARK  4 active torsions:
REMARK  status: ('A' for Active; 'I' for Inactive)
REMARK    1  A    between atoms: C2_2  and  C4_3 
REMARK    2  A    between atoms: C2_2  and  C9_8 
REMARK    3  A    between atoms: C4_3  and  C5_4 
REMARK    4  A    between atoms: C5_4  and  C6_5 
ROOT
ATOM      1  C9  ZIN A   1      39.471   4.429  31.401  0.00  0.00     0.005 C 
ATOM      2  C11 ZIN A   1      39.528   5.657  32.353  0.00  0.00     0.006 C 
ATOM      3  C12 ZIN A   1      38.056   6.035  32.665  0.00  0.00     0.007 C 
ATOM      4  C13 ZIN A   1      37.219   4.968  31.979  0.00  0.00     0.013 C 
ATOM      5  C15 ZIN A   1      35.862   5.350  31.441  0.00  0.00     0.066 C 
ATOM      6  C17 ZIN A   1      34.987   5.939  32.522  0.00  0.00     0.132 C 
ATOM      7  O18 ZIN A   1      35.439   6.220  33.605  0.00  0.00    -0.298 OA
ATOM      8  C19 ZIN A   1      33.524   6.166  32.204  0.00  0.00     0.084 C 
ATOM      9  C20 ZIN A   1      32.934   4.870  31.639  0.00  0.00     0.008 C 
ATOM     10  C22 ZIN A   1      32.940   3.793  32.729  0.00  0.00     0.084 C 
ATOM     11  C23 ZIN A   1      32.473   2.490  32.119  0.00  0.00     0.127 C 
ATOM     12  O24 ZIN A   1      31.585   1.851  32.629  0.00  0.00    -0.298 OA
ATOM     13  C25 ZIN A   1      33.148   2.008  30.854  0.00  0.00     0.079 C 
ATOM     14  C26 ZIN A   1      33.139   3.150  29.831  0.00  0.00     0.017 C 
ATOM     15  C27 ZIN A   1      33.777   4.394  30.452  0.00  0.00    -0.035 C 
ATOM     16  C28 ZIN A   1      33.852   5.504  29.401  0.00  0.00     0.016 C 
ATOM     17  C29 ZIN A   1      35.200   4.065  30.911  0.00  0.00     0.013 C 
ATOM     18  C31 ZIN A   1      36.006   3.444  29.774  0.00  0.00     0.085 C 
ATOM     19  C32 ZIN A   1      37.471   3.321  30.173  0.00  0.00     0.136 C 
ATOM     20  O33 ZIN A   1      38.089   2.290  30.053  0.00  0.00    -0.297 OA
ATOM     21  C34 ZIN A   1      38.091   4.563  30.753  0.00  0.00     0.025 C 
ATOM     22  C35 ZIN A   1      38.097   5.691  29.718  0.00  0.00     0.024 C 
ENDROOT
BRANCH   1  23
ATOM     23  C2  ZIN A   1      40.575   4.508  30.346  0.00  0.00    -0.013 C 
ATOM     24  C1  ZIN A   1      40.425   3.347  29.361  0.00  0.00     0.010 C 
BRANCH  23  25
ATOM     25  C4  ZIN A   1      41.941   4.423  31.030  0.00  0.00     0.015 C 
BRANCH  25  26
ATOM     26  C5  ZIN A   1      41.887   5.156  32.371  0.00  0.00     0.113 C 
BRANCH  26  27
ATOM     27  C6  ZIN A   1      43.277   5.587  32.764  0.00  0.00     0.172 C 
ATOM     28  O7  ZIN A   1      44.218   5.362  32.022  0.00  0.00    -0.648 OA
ATOM     29  O8  ZIN A   1      43.460   6.159  33.825  0.00  0.00    -0.648 OA
ENDBRANCH  26  27
ENDBRANCH  25  26
ENDBRANCH  23  25
ENDBRANCH   1  23
TORSDOF 4
ENDMDL
MODEL 25
REMARK CAVERDOCK RESULT:      32.7      0.000      0.000
REMARK CAVERDOCK CONSTRAINTS:       0.1      0.0      0.0      0.0
REMARK CAVERDOCK TUNNEL: 24     32.7      1.8     25.9
REMARK  4 active torsions:
REMARK  status: ('A' for Active; 'I' for Inactive)
REMARK    1  A    between atoms: C2_2  and  C4_3 
REMARK    2  A    between atoms: C2_2  and  C9_8 
REMARK    3  A    between atoms: C4_3  and  C5_4 
REMARK    4  A    between atoms: C5_4  and  C6_5 
ROOT
ATOM      1  C9  ZIN A   1      39.047   5.747  30.900  0.00  0.00     0.005 C 
ATOM      2  C11 ZIN A   1      39.629   4.401  30.382  0.00  0.00     0.006 C 
ATOM      3  C12 ZIN A   1      38.428   3.428  30.254  0.00  0.00     0.007 C 
ATOM      4  C13 ZIN A   1      37.204   4.262  30.595  0.00  0.00     0.013 C 
ATOM      5  C15 ZIN A   1      36.035   3.587  31.270  0.00  0.00     0.066 C 
ATOM      6  C17 ZIN A   1      35.533   2.416  30.460  0.00  0.00     0.132 C 
ATOM      7  O18 ZIN A   1      36.150   2.008  29.506  0.00  0.00    -0.298 OA
ATOM      8  C19 ZIN A   1      34.229   1.770  30.881  0.00  0.00     0.084 C 
ATOM      9  C20 ZIN A   1      33.163   2.859  31.027  0.00  0.00     0.008 C 
ATOM     10  C22 ZIN A   1      32.875   3.474  29.653  0.00  0.00     0.084 C 
ATOM     11  C23 ZIN A   1      31.915   4.630  29.836  0.00  0.00     0.127 C 
ATOM     12  O24 ZIN A   1      30.905   4.704  29.181  0.00  0.00    -0.298 OA
ATOM     13  C25 ZIN A   1      32.255   5.688  30.862  0.00  0.00     0.079 C 
ATOM     14  C26 ZIN A   1      32.570   4.995  32.192  0.00  0.00     0.017 C 
ATOM     15  C27 ZIN A   1      33.668   3.951  31.975  0.00  0.00    -0.035 C 
ATOM     16  C28 ZIN A   1      34.046   3.326  33.319  0.00  0.00     0.016 C 
ATOM     17  C29 ZIN A   1      34.909   4.629  31.390  0.00  0.00     0.013 C 
ATOM     18  C31 ZIN A   1      35.331   5.819  32.245  0.00  0.00     0.085 C 
ATOM     19  C32 ZIN A   1      36.682   6.350  31.781  0.00  0.00     0.136 C 
ATOM     20  O33 ZIN A   1      36.871   7.520  31.549  0.00  0.00    -0.297 OA
ATOM     21  C34 ZIN A   1      37.758   5.314  31.602  0.00  0.00     0.025 C 
ATOM     22  C35 ZIN A   1      38.081   4.643  32.939  0.00  0.00     0.024 C 
ENDROOT
BRANCH   1  23
ATOM     23  C2  ZIN A   1      40.007   6.410  31.890  0.00  0.00    -0.013 C 
ATOM     24  C1  ZIN A   1      40.782   7.522  31.182  0.00  0.00     0.010 C 
BRANCH  23  25
ATOM     25  C4  ZIN A   1      40.989   5.365  32.425  0.00  0.00     0.015 C 
BRANCH  25  26
ATOM     26  C5  ZIN A   1      42.355   5.564  31.765  0.00  0.00     0.113 C 
BRANCH  26  27
ATOM     27  C6  ZIN A   1      43.388   5.848  32.826  0.00  0.00     0.172 C 
ATOM     28  O7  ZIN A   1      43.073   5.832  34.003  0.00  0.00    -0.648 OA
ATOM     29  O8  ZIN A   1      44.538   6.094  32.505  0.00  0.00    -0.648 OA
ENDBRANCH  26  27
ENDBRANCH  25  26
ENDBRANCH  23  25
ENDBRANCH   1  23
TORSDOF 4
ENDMDL
MODEL 26
REMARK CAVERDOCK RESULT:      32.4      0.000      0.000
REMARK CAVERDOCK CONSTRAINTS:       0.1      0.0      0.0      0.0
REMARK CAVERDOCK TUNNEL: 25     32.4      1.8     26.6
REMARK  4 active torsions:
REMARK  status: ('A' for Active; 'I' for Inactive)
REMARK    1  A    between atoms: C2_2  and  C4_3 
REMARK    2  A    between atoms: C2_2  and  C9_8 
REMARK    3  A    between atoms: C4_3  and  C5_4 
REMARK    4  A    between atoms: C5_4  and  C6_5 
ROOT
ATOM      1  C9  ZIN A   1      38.865   5.656  30.579  0.00  0.00     0.005 C 
ATOM      2  C11 ZIN A   1      39.424   4.295  30.075  0.00  0.00     0.006 C 
ATOM      3  C12 ZIN A   1      38.221   3.316  30.038  0.00  0.00     0.007 C 
ATOM      4  C13 ZIN A   1      37.013   4.159  30.413  0.00  0.00     0.013 C 
ATOM      5  C15 ZIN A   1      35.882   3.504  31.166  0.00  0.00     0.066 C 
ATOM      6  C17 ZIN A   1      35.343   2.308  30.419  0.00  0.00     0.132 C 
ATOM      7  O18 ZIN A   1      35.913   1.871  29.449  0.00  0.00    -0.298 OA
ATOM      8  C19 ZIN A   1      34.064   1.674  30.925  0.00  0.00     0.084 C 
ATOM      9  C20 ZIN A   1      33.003   2.766  31.090  0.00  0.00     0.008 C 
ATOM     10  C22 ZIN A   1      32.645   3.337  29.713  0.00  0.00     0.084 C 
ATOM     11  C23 ZIN A   1      31.692   4.497  29.908  0.00  0.00     0.127 C 
ATOM     12  O24 ZIN A   1      30.650   4.549  29.301  0.00  0.00    -0.298 OA
ATOM     13  C25 ZIN A   1      32.079   5.587  30.882  0.00  0.00     0.079 C 
ATOM     14  C26 ZIN A   1      32.463   4.937  32.215  0.00  0.00     0.017 C 
ATOM     15  C27 ZIN A   1      33.551   3.888  31.977  0.00  0.00    -0.035 C 
ATOM     16  C28 ZIN A   1      33.997   3.306  33.319  0.00  0.00     0.016 C 
ATOM     17  C29 ZIN A   1      34.760   4.548  31.309  0.00  0.00     0.013 C 
ATOM     18  C31 ZIN A   1      35.221   5.766  32.105  0.00  0.00     0.085 C 
ATOM     19  C32 ZIN A   1      36.545   6.283  31.557  0.00  0.00     0.136 C 
ATOM     20  O33 ZIN A   1      36.719   7.446  31.280  0.00  0.00    -0.297 OA
ATOM     21  C34 ZIN A   1      37.614   5.244  31.357  0.00  0.00     0.025 C 
ATOM     22  C35 ZIN A   1      38.005   4.615  32.697  0.00  0.00     0.024 C 
ENDROOT
BRANCH   1  23
ATOM     23  C2  ZIN A   1      39.872   6.350  31.498  0.00  0.00    -0.013 C 
ATOM     24  C1  ZIN A   1      40.119   7.775  31.000  0.00  0.00     0.010 C 
BRANCH  23  25
ATOM     25  C4  ZIN A   1      41.189   5.572  31.493  0.00  0.00     0.015 C 
BRANCH  25  26
ATOM     26  C5  ZIN A   1      41.652   5.344  32.933  0.00  0.00     0.113 C 
BRANCH  26  27
ATOM     27  C6  ZIN A   1      43.142   5.554  33.020  0.00  0.00     0.172 C 
ATOM     28  O7  ZIN A   1      43.633   6.027  34.031  0.00  0.00    -0.648 OA
ATOM     29  O8  ZIN A   1      43.856   5.253  32.079  0.00  0.00    -0.648 OA
ENDBRANCH  26  27
ENDBRANCH  25  26
ENDBRANCH  23  25
ENDBRANCH   1  23
TORSDOF 4
ENDMDL
MODEL 27
REMARK CAVERDOCK RESULT:      32.0      0.000      0.000
REMARK CAVERDOCK CONSTRAINTS:       0.1      0.0      0.0      0.0
REMARK CAVERDOCK TUNNEL: 26     32.0      1.8     27.3
REMARK  4 active torsions:
REMARK  status: ('A' for Active; 'I' for Inactive)
REMARK    1  A    between atoms: C2_2  and  C4_3 
REMARK    2  A    between atoms: C2_2  and  C9_8 
REMARK    3  A    between atoms: C4_3  and  C5_4 
REMARK    4  A    between atoms: C5_4  and  C6_5 
ROOT
ATOM      1  C9  ZIN A   1      38.693   5.634  31.007  0.00  0.00     0.005 C 
ATOM      2  C11 ZIN A   1      39.316   4.292  30.526  0.00  0.00     0.006 C 
ATOM      3  C12 ZIN A   1      38.136   3.300  30.357  0.00  0.00     0.007 C 
ATOM      4  C13 ZIN A   1      36.886   4.119  30.639  0.00  0.00     0.013 C 
ATOM      5  C15 ZIN A   1      35.700   3.432  31.270  0.00  0.00     0.066 C 
ATOM      6  C17 ZIN A   1      35.249   2.247  30.449  0.00  0.00     0.132 C 
ATOM      7  O18 ZIN A   1      35.912   1.840  29.527  0.00  0.00    -0.298 OA
ATOM      8  C19 ZIN A   1      33.939   1.586  30.821  0.00  0.00     0.084 C 
ATOM      9  C20 ZIN A   1      32.851   2.660  30.913  0.00  0.00     0.008 C 
ATOM     10  C22 ZIN A   1      32.613   3.259  29.522  0.00  0.00     0.084 C 
ATOM     11  C23 ZIN A   1      31.629   4.401  29.654  0.00  0.00     0.127 C 
ATOM     12  O24 ZIN A   1      30.646   4.456  28.956  0.00  0.00    -0.298 OA
ATOM     13  C25 ZIN A   1      31.910   5.474  30.684  0.00  0.00     0.079 C 
ATOM     14  C26 ZIN A   1      32.179   4.796  32.032  0.00  0.00     0.017 C 
ATOM     15  C27 ZIN A   1      33.300   3.768  31.871  0.00  0.00    -0.035 C 
ATOM     16  C28 ZIN A   1      33.630   3.159  33.235  0.00  0.00     0.016 C 
ATOM     17  C29 ZIN A   1      34.555   4.458  31.332  0.00  0.00     0.013 C 
ATOM     18  C31 ZIN A   1      34.923   5.662  32.194  0.00  0.00     0.085 C 
ATOM     19  C32 ZIN A   1      36.284   6.209  31.782  0.00  0.00     0.136 C 
ATOM     20  O33 ZIN A   1      36.466   7.380  31.548  0.00  0.00    -0.297 OA
ATOM     21  C34 ZIN A   1      37.382   5.188  31.658  0.00  0.00     0.025 C 
ATOM     22  C35 ZIN A   1      37.658   4.533  33.013  0.00  0.00     0.024 C 
ENDROOT
BRANCH   1  23
ATOM     23  C2  ZIN A   1      39.601   6.319  32.030  0.00  0.00    -0.013 C 
ATOM     24  C1  ZIN A   1      39.337   7.825  32.019  0.00  0.00     0.010 C 
BRANCH  23  25
ATOM     25  C4  ZIN A   1      41.064   6.055  31.671  0.00  0.00     0.015 C 
BRANCH  25  26
ATOM     26  C5  ZIN A   1      41.696   5.152  32.732  0.00  0.00     0.113 C 
BRANCH  26  27
ATOM     27  C6  ZIN A   1      43.091   5.635  33.037  0.00  0.00     0.172 C 
ATOM     28  O7  ZIN A   1      43.383   5.978  34.170  0.00  0.00    -0.648 OA
ATOM     29  O8  ZIN A   1      43.926   5.684  32.151  0.00  0.00    -0.648 OA
ENDBRANCH  26  27
ENDBRANCH  25  26
ENDBRANCH  23  25
ENDBRANCH   1  23
TORSDOF 4
ENDMDL
MODEL 28
REMARK CAVERDOCK RESULT:      32.3      0.000      0.000
REMARK CAVERDOCK CONSTRAINTS:       0.2      0.0      0.0      0.0
REMARK CAVERDOCK TUNNEL: 27     32.3      1.8     28.5
REMARK  4 active torsions:
REMARK  status: ('A' for Active; 'I' for Inactive)
REMARK    1  A    between atoms: C2_2  and  C4_3 
REMARK    2  A    between atoms: C2_2  and  C9_8 
REMARK    3  A    between atoms: C4_3  and  C5_4 
REMARK    4  A    between atoms: C5_4  and  C6_5 
ROOT
ATOM      1  C9  ZIN A   1      38.488   5.635  31.070  0.00  0.00     0.005 C 
ATOM      2  C11 ZIN A   1      39.109   4.321  30.516  0.00  0.00     0.006 C 
ATOM      3  C12 ZIN A   1      37.929   3.338  30.301  0.00  0.00     0.007 C 
ATOM      4  C13 ZIN A   1      36.680   4.139  30.633  0.00  0.00     0.013 C 
ATOM      5  C15 ZIN A   1      35.499   3.418  31.233  0.00  0.00     0.066 C 
ATOM      6  C17 ZIN A   1      35.044   2.278  30.354  0.00  0.00     0.132 C 
ATOM      7  O18 ZIN A   1      35.702   1.921  29.407  0.00  0.00    -0.298 OA
ATOM      8  C19 ZIN A   1      33.736   1.596  30.698  0.00  0.00     0.084 C 
ATOM      9  C20 ZIN A   1      32.649   2.663  30.853  0.00  0.00     0.008 C 
ATOM     10  C22 ZIN A   1      32.401   3.334  29.497  0.00  0.00     0.084 C 
ATOM     11  C23 ZIN A   1      31.418   4.466  29.695  0.00  0.00     0.127 C 
ATOM     12  O24 ZIN A   1      30.431   4.556  29.006  0.00  0.00    -0.298 OA
ATOM     13  C25 ZIN A   1      31.703   5.483  30.778  0.00  0.00     0.079 C 
ATOM     14  C26 ZIN A   1      31.980   4.736  32.087  0.00  0.00     0.017 C 
ATOM     15  C27 ZIN A   1      33.101   3.719  31.866  0.00  0.00    -0.035 C 
ATOM     16  C28 ZIN A   1      33.440   3.039  33.194  0.00  0.00     0.016 C 
ATOM     17  C29 ZIN A   1      34.352   4.438  31.356  0.00  0.00     0.013 C 
ATOM     18  C31 ZIN A   1      34.725   5.595  32.278  0.00  0.00     0.085 C 
ATOM     19  C32 ZIN A   1      36.083   6.165  31.888  0.00  0.00     0.136 C 
ATOM     20  O33 ZIN A   1      36.262   7.347  31.715  0.00  0.00    -0.297 OA
ATOM     21  C34 ZIN A   1      37.181   5.153  31.704  0.00  0.00     0.025 C 
ATOM     22  C35 ZIN A   1      37.465   4.428  33.022  0.00  0.00     0.024 C 
ENDROOT
BRANCH   1  23
ATOM     23  C2  ZIN A   1      39.401   6.266  32.123  0.00  0.00    -0.013 C 
ATOM     24  C1  ZIN A   1      39.157   7.775  32.171  0.00  0.00     0.010 C 
BRANCH  23  25
ATOM     25  C4  ZIN A   1      40.862   5.997  31.758  0.00  0.00     0.015 C 
BRANCH  25  26
ATOM     26  C5  ZIN A   1      41.588   5.400  32.965  0.00  0.00     0.113 C 
BRANCH  26  27
ATOM     27  C6  ZIN A   1      43.036   5.817  32.938  0.00  0.00     0.172 C 
ATOM     28  O7  ZIN A   1      43.414   6.752  33.622  0.00  0.00    -0.648 OA
ATOM     29  O8  ZIN A   1      43.828   5.220  32.229  0.00  0.00    -0.648 OA
ENDBRANCH  26  27
ENDBRANCH  25  26
ENDBRANCH  23  25
ENDBRANCH   1  23
TORSDOF 4
ENDMDL
MODEL 29
REMARK CAVERDOCK RESULT:      31.4      0.000      0.000
REMARK CAVERDOCK CONSTRAINTS:       0.1      0.0      0.0      0.0
REMARK CAVERDOCK TUNNEL: 28     31.4      1.8     29.7
REMARK  4 active torsions:
REMARK  status: ('A' for Active; 'I' for Inactive)
REMARK    1  A    between atoms: C2_2  and  C4_3 
REMARK    2  A    between atoms: C2_2  and  C9_8 
REMARK    3  A    between atoms: C4_3  and  C5_4 
REMARK    4  A    between atoms: C5_4  and  C6_5 
ROOT
ATOM      1  C9  ZIN A   1      38.550   4.447  31.365  0.00  0.00     0.005 C 
ATOM      2  C11 ZIN A   1      38.493   5.623  32.380  0.00  0.00     0.006 C 
ATOM      3  C12 ZIN A   1      36.990   5.883  32.662  0.00  0.00     0.007 C 
ATOM      4  C13 ZIN A   1      36.250   4.800  31.894  0.00  0.00     0.013 C 
ATOM      5  C15 ZIN A   1      34.886   5.116  31.332  0.00  0.00     0.066 C 
ATOM      6  C17 ZIN A   1      33.940   5.585  32.411  0.00  0.00     0.132 C 
ATOM      7  O18 ZIN A   1      34.340   5.838  33.522  0.00  0.00    -0.298 OA
ATOM      8  C19 ZIN A   1      32.475   5.729  32.057  0.00  0.00     0.084 C 
ATOM      9  C20 ZIN A   1      31.995   4.429  31.406  0.00  0.00     0.008 C 
ATOM     10  C22 ZIN A   1      32.043   3.298  32.440  0.00  0.00     0.084 C 
ATOM     11  C23 ZIN A   1      31.686   2.000  31.748  0.00  0.00     0.127 C 
ATOM     12  O24 ZIN A   1      30.830   1.276  32.194  0.00  0.00    -0.298 OA
ATOM     13  C25 ZIN A   1      32.430   1.634  30.483  0.00  0.00     0.079 C 
ATOM     14  C26 ZIN A   1      32.373   2.826  29.521  0.00  0.00     0.017 C 
ATOM     15  C27 ZIN A   1      32.904   4.075  30.225  0.00  0.00    -0.035 C 
ATOM     16  C28 ZIN A   1      32.932   5.242  29.236  0.00  0.00     0.016 C 
ATOM     17  C29 ZIN A   1      34.331   3.820  30.714  0.00  0.00     0.013 C 
ATOM     18  C31 ZIN A   1      35.212   3.317  29.575  0.00  0.00     0.085 C 
ATOM     19  C32 ZIN A   1      36.670   3.273  30.015  0.00  0.00     0.136 C 
ATOM     20  O33 ZIN A   1      37.362   2.294  29.863  0.00  0.00    -0.297 OA
ATOM     21  C34 ZIN A   1      37.184   4.521  30.679  0.00  0.00     0.025 C 
ATOM     22  C35 ZIN A   1      37.143   5.700  29.704  0.00  0.00     0.024 C 
ENDROOT
BRANCH   1  23
ATOM     23  C2  ZIN A   1      39.677   4.657  30.352  0.00  0.00    -0.013 C 
ATOM     24  C1  ZIN A   1      40.250   3.301  29.937  0.00  0.00     0.010 C 
BRANCH  23  25
ATOM     25  C4  ZIN A   1      40.782   5.505  30.987  0.00  0.00     0.015 C 
BRANCH  25  26
ATOM     26  C5  ZIN A   1      41.154   4.919  32.350  0.00  0.00     0.113 C 
BRANCH  26  27
ATOM     27  C6  ZIN A   1      42.571   5.304  32.692  0.00  0.00     0.172 C 
ATOM     28  O7  ZIN A   1      42.802   5.947  33.702  0.00  0.00    -0.648 OA
ATOM     29  O8  ZIN A   1      43.486   4.974  31.957  0.00  0.00    -0.648 OA
ENDBRANCH  26  27
ENDBRANCH  25  26
ENDBRANCH  23  25
ENDBRANCH   1  23
TORSDOF 4
ENDMDL
MODEL 30
REMARK CAVERDOCK RESULT:      30.8      0.000      0.000
REMARK CAVERDOCK CONSTRAINTS:       0.1      0.0      0.0      0.0
REMARK CAVERDOCK TUNNEL: 29     30.8      1.9     30.1
REMARK  4 active torsions:
REMARK  status: ('A' for Active; 'I' for Inactive)
REMARK    1  A    between atoms: C2_2  and  C4_3 
REMARK    2  A    between atoms: C2_2  and  C9_8 
REMARK    3  A    between atoms: C4_3  and  C5_4 
REMARK    4  A    between atoms: C5_4  and  C6_5 
ROOT
ATOM      1  C9  ZIN A   1      38.402   4.334  31.350  0.00  0.00     0.005 C 
ATOM      2  C11 ZIN A   1      38.345   5.503  32.373  0.00  0.00     0.006 C 
ATOM      3  C12 ZIN A   1      36.841   5.773  32.644  0.00  0.00     0.007 C 
ATOM      4  C13 ZIN A   1      36.100   4.700  31.861  0.00  0.00     0.013 C 
ATOM      5  C15 ZIN A   1      34.743   5.031  31.290  0.00  0.00     0.066 C 
ATOM      6  C17 ZIN A   1      33.792   5.500  32.364  0.00  0.00     0.132 C 
ATOM      7  O18 ZIN A   1      34.183   5.742  33.480  0.00  0.00    -0.298 OA
ATOM      8  C19 ZIN A   1      32.331   5.657  31.998  0.00  0.00     0.084 C 
ATOM      9  C20 ZIN A   1      31.846   4.366  31.334  0.00  0.00     0.008 C 
ATOM     10  C22 ZIN A   1      31.877   3.226  32.359  0.00  0.00     0.084 C 
ATOM     11  C23 ZIN A   1      31.517   1.937  31.654  0.00  0.00     0.127 C 
ATOM     12  O24 ZIN A   1      30.651   1.216  32.088  0.00  0.00    -0.298 OA
ATOM     13  C25 ZIN A   1      32.269   1.574  30.393  0.00  0.00     0.079 C 
ATOM     14  C26 ZIN A   1      32.229   2.774  29.440  0.00  0.00     0.017 C 
ATOM     15  C27 ZIN A   1      32.763   4.014  30.158  0.00  0.00    -0.035 C 
ATOM     16  C28 ZIN A   1      32.809   5.188  29.178  0.00  0.00     0.016 C 
ATOM     17  C29 ZIN A   1      34.184   3.744  30.657  0.00  0.00     0.013 C 
ATOM     18  C31 ZIN A   1      35.072   3.243  29.522  0.00  0.00     0.085 C 
ATOM     19  C32 ZIN A   1      36.525   3.184  29.975  0.00  0.00     0.136 C 
ATOM     20  O33 ZIN A   1      37.211   2.202  29.822  0.00  0.00    -0.297 OA
ATOM     21  C34 ZIN A   1      37.043   4.424  30.652  0.00  0.00     0.025 C 
ATOM     22  C35 ZIN A   1      37.019   5.611  29.686  0.00  0.00     0.024 C 
ENDROOT
BRANCH   1  23
ATOM     23  C2  ZIN A   1      39.540   4.544  30.349  0.00  0.00    -0.013 C 
ATOM     24  C1  ZIN A   1      40.169   3.194  30.002  0.00  0.00     0.010 C 
BRANCH  23  25
ATOM     25  C4  ZIN A   1      40.601   5.457  30.966  0.00  0.00     0.015 C 
BRANCH  25  26
ATOM     26  C5  ZIN A   1      40.935   4.971  32.377  0.00  0.00     0.113 C 
BRANCH  26  27
ATOM     27  C6  ZIN A   1      42.389   5.239  32.669  0.00  0.00     0.172 C 
ATOM     28  O7  ZIN A   1      43.239   4.965  31.839  0.00  0.00    -0.648 OA
ATOM     29  O8  ZIN A   1      42.715   5.728  33.737  0.00  0.00    -0.648 OA
ENDBRANCH  26  27
ENDBRANCH  25  26
ENDBRANCH  23  25
ENDBRANCH   1  23
TORSDOF 4
ENDMDL
MODEL 31
REMARK CAVERDOCK RESULT:      29.8      0.000      0.000
REMARK CAVERDOCK CONSTRAINTS:       0.2      0.0      0.0      0.0
REMARK CAVERDOCK TUNNEL: 30     29.8      1.9     31.1
REMARK  4 active torsions:
REMARK  status: ('A' for Active; 'I' for Inactive)
REMARK    1  A    between atoms: C2_2  and  C4_3 
REMARK    2  A    between atoms: C2_2  and  C9_8 
REMARK    3  A    between atoms: C4_3  and  C5_4 
REMARK    4  A    between atoms: C5_4  and  C6_5 
ROOT
ATOM      1  C9  ZIN A   1      38.132   4.344  31.352  0.00  0.00     0.005 C 
ATOM      2  C11 ZIN A   1      38.008   5.563  32.309  0.00  0.00     0.006 C 
ATOM      3  C12 ZIN A   1      36.490   5.820  32.491  0.00  0.00     0.007 C 
ATOM      4  C13 ZIN A   1      35.803   4.697  31.731  0.00  0.00     0.013 C 
ATOM      5  C15 ZIN A   1      34.472   4.976  31.077  0.00  0.00     0.066 C 
ATOM      6  C17 ZIN A   1      33.462   5.483  32.079  0.00  0.00     0.132 C 
ATOM      7  O18 ZIN A   1      33.794   5.788  33.198  0.00  0.00    -0.298 OA
ATOM      8  C19 ZIN A   1      32.019   5.597  31.634  0.00  0.00     0.084 C 
ATOM      9  C20 ZIN A   1      31.586   4.265  31.015  0.00  0.00     0.008 C 
ATOM     10  C22 ZIN A   1      31.582   3.181  32.099  0.00  0.00     0.084 C 
ATOM     11  C23 ZIN A   1      31.275   1.851  31.445  0.00  0.00     0.127 C 
ATOM     12  O24 ZIN A   1      30.399   1.139  31.873  0.00  0.00    -0.298 OA
ATOM     13  C25 ZIN A   1      32.094   1.437  30.243  0.00  0.00     0.079 C 
ATOM     14  C26 ZIN A   1      32.084   2.585  29.227  0.00  0.00     0.017 C 
ATOM     15  C27 ZIN A   1      32.564   3.869  29.905  0.00  0.00    -0.035 C 
ATOM     16  C28 ZIN A   1      32.642   4.992  28.869  0.00  0.00     0.016 C 
ATOM     17  C29 ZIN A   1      33.963   3.649  30.487  0.00  0.00     0.013 C 
ATOM     18  C31 ZIN A   1      34.912   3.104  29.424  0.00  0.00     0.085 C 
ATOM     19  C32 ZIN A   1      36.342   3.094  29.949  0.00  0.00     0.136 C 
ATOM     20  O33 ZIN A   1      37.048   2.116  29.881  0.00  0.00    -0.297 OA
ATOM     21  C34 ZIN A   1      36.808   4.375  30.585  0.00  0.00     0.025 C 
ATOM     22  C35 ZIN A   1      36.816   5.510  29.558  0.00  0.00     0.024 C 
ENDROOT
BRANCH   1  23
ATOM     23  C2  ZIN A   1      39.315   4.520  30.398  0.00  0.00    -0.013 C 
ATOM     24  C1  ZIN A   1      39.915   3.152  30.070  0.00  0.00     0.010 C 
BRANCH  23  25
ATOM     25  C4  ZIN A   1      40.379   5.398  31.060  0.00  0.00     0.015 C 
BRANCH  25  26
ATOM     26  C5  ZIN A   1      40.745   4.813  32.425  0.00  0.00     0.113 C 
BRANCH  26  27
ATOM     27  C6  ZIN A   1      42.097   5.331  32.847  0.00  0.00     0.172 C 
ATOM     28  O7  ZIN A   1      42.489   5.153  33.987  0.00  0.00    -0.648 OA
ATOM     29  O8  ZIN A   1      42.797   5.928  32.047  0.00  0.00    -0.648 OA
ENDBRANCH  26  27
ENDBRANCH  25  26
ENDBRANCH  23  25
ENDBRANCH   1  23
TORSDOF 4
ENDMDL
MODEL 32
REMARK CAVERDOCK RESULT:      28.5      0.000      0.000
REMARK CAVERDOCK CONSTRAINTS:       0.7      0.0      0.0      0.0
REMARK CAVERDOCK TUNNEL: 31     28.5      1.9     32.3
REMARK  4 active torsions:
REMARK  status: ('A' for Active; 'I' for Inactive)
REMARK    1  A    between atoms: C2_2  and  C4_3 
REMARK    2  A    between atoms: C2_2  and  C9_8 
REMARK    3  A    between atoms: C4_3  and  C5_4 
REMARK    4  A    between atoms: C5_4  and  C6_5 
ROOT
ATOM      1  C9  ZIN A   1      35.245   3.917  31.322  0.00  0.00     0.005 C 
ATOM      2  C11 ZIN A   1      35.397   2.762  30.291  0.00  0.00     0.006 C 
ATOM      3  C12 ZIN A   1      36.907   2.686  29.942  0.00  0.00     0.007 C 
ATOM      4  C13 ZIN A   1      37.574   3.711  30.845  0.00  0.00     0.013 C 
ATOM      5  C15 ZIN A   1      38.802   4.428  30.340  0.00  0.00     0.066 C 
ATOM      6  C17 ZIN A   1      39.883   3.454  29.938  0.00  0.00     0.132 C 
ATOM      7  O18 ZIN A   1      39.661   2.270  29.871  0.00  0.00    -0.298 OA
ATOM      8  C19 ZIN A   1      41.256   4.011  29.622  0.00  0.00     0.084 C 
ATOM      9  C20 ZIN A   1      41.702   4.911  30.778  0.00  0.00     0.008 C 
ATOM     10  C22 ZIN A   1      41.900   4.058  32.037  0.00  0.00     0.084 C 
ATOM     11  C23 ZIN A   1      42.217   4.979  33.194  0.00  0.00     0.127 C 
ATOM     12  O24 ZIN A   1      43.181   4.784  33.894  0.00  0.00    -0.298 OA
ATOM     13  C25 ZIN A   1      41.296   6.151  33.452  0.00  0.00     0.079 C 
ATOM     14  C26 ZIN A   1      41.115   6.926  32.142  0.00  0.00     0.017 C 
ATOM     15  C27 ZIN A   1      40.632   5.973  31.048  0.00  0.00    -0.035 C 
ATOM     16  C28 ZIN A   1      40.364   6.764  29.767  0.00  0.00     0.016 C 
ATOM     17  C29 ZIN A   1      39.326   5.308  31.489  0.00  0.00     0.013 C 
ATOM     18  C31 ZIN A   1      38.300   6.355  31.910  0.00  0.00     0.085 C 
ATOM     19  C32 ZIN A   1      36.942   5.702  32.139  0.00  0.00     0.136 C 
ATOM     20  O33 ZIN A   1      36.299   5.884  33.144  0.00  0.00    -0.297 OA
ATOM     21  C34 ZIN A   1      36.469   4.791  31.039  0.00  0.00     0.025 C 
ATOM     22  C35 ZIN A   1      36.271   5.578  29.741  0.00  0.00     0.024 C 
ENDROOT
BRANCH   1  23
ATOM     23  C2  ZIN A   1      33.953   4.698  31.077  0.00  0.00    -0.013 C 
ATOM     24  C1  ZIN A   1      33.401   5.203  32.411  0.00  0.00     0.010 C 
BRANCH  23  25
ATOM     25  C4  ZIN A   1      32.922   3.782  30.413  0.00  0.00     0.015 C 
BRANCH  25  26
ATOM     26  C5  ZIN A   1      31.941   3.268  31.468  0.00  0.00     0.113 C 
BRANCH  26  27
ATOM     27  C6  ZIN A   1      30.641   2.891  30.805  0.00  0.00     0.172 C 
ATOM     28  O7  ZIN A   1      29.715   2.469  31.475  0.00  0.00    -0.648 OA
ATOM     29  O8  ZIN A   1      30.518   3.006  29.598  0.00  0.00    -0.648 OA
ENDBRANCH  26  27
ENDBRANCH  25  26
ENDBRANCH  23  25
ENDBRANCH   1  23
TORSDOF 4
ENDMDL
MODEL 33
REMARK CAVERDOCK RESULT:      27.6      0.000      0.000
REMARK CAVERDOCK CONSTRAINTS:       0.3      0.0      0.0      0.0
REMARK CAVERDOCK TUNNEL: 32     27.6      2.0     33.5
REMARK  4 active torsions:
REMARK  status: ('A' for Active; 'I' for Inactive)
REMARK    1  A    between atoms: C2_2  and  C4_3 
REMARK    2  A    between atoms: C2_2  and  C9_8 
REMARK    3  A    between atoms: C4_3  and  C5_4 
REMARK    4  A    between atoms: C5_4  and  C6_5 
ROOT
ATOM      1  C9  ZIN A   1      35.205   3.770  31.279  0.00  0.00     0.005 C 
ATOM      2  C11 ZIN A   1      35.356   2.609  30.255  0.00  0.00     0.006 C 
ATOM      3  C12 ZIN A   1      36.860   2.553  29.880  0.00  0.00     0.007 C 
ATOM      4  C13 ZIN A   1      37.529   3.594  30.763  0.00  0.00     0.013 C 
ATOM      5  C15 ZIN A   1      38.736   4.326  30.230  0.00  0.00     0.066 C 
ATOM      6  C17 ZIN A   1      39.825   3.364  29.818  0.00  0.00     0.132 C 
ATOM      7  O18 ZIN A   1      39.619   2.176  29.765  0.00  0.00    -0.298 OA
ATOM      8  C19 ZIN A   1      41.183   3.938  29.473  0.00  0.00     0.084 C 
ATOM      9  C20 ZIN A   1      41.636   4.854  30.613  0.00  0.00     0.008 C 
ATOM     10  C22 ZIN A   1      41.869   4.016  31.875  0.00  0.00     0.084 C 
ATOM     11  C23 ZIN A   1      42.193   4.951  33.019  0.00  0.00     0.127 C 
ATOM     12  O24 ZIN A   1      43.171   4.776  33.704  0.00  0.00    -0.298 OA
ATOM     13  C25 ZIN A   1      41.259   6.112  33.283  0.00  0.00     0.079 C 
ATOM     14  C26 ZIN A   1      41.043   6.873  31.970  0.00  0.00     0.017 C 
ATOM     15  C27 ZIN A   1      40.555   5.903  30.893  0.00  0.00    -0.035 C 
ATOM     16  C28 ZIN A   1      40.253   6.679  29.610  0.00  0.00     0.016 C 
ATOM     17  C29 ZIN A   1      39.267   5.222  31.363  0.00  0.00     0.013 C 
ATOM     18  C31 ZIN A   1      38.233   6.258  31.793  0.00  0.00     0.085 C 
ATOM     19  C32 ZIN A   1      36.890   5.587  32.051  0.00  0.00     0.136 C 
ATOM     20  O33 ZIN A   1      36.261   5.769  33.066  0.00  0.00    -0.297 OA
ATOM     21  C34 ZIN A   1      36.411   4.660  30.968  0.00  0.00     0.025 C 
ATOM     22  C35 ZIN A   1      36.178   5.433  29.667  0.00  0.00     0.024 C 
ENDROOT
BRANCH   1  23
ATOM     23  C2  ZIN A   1      33.897   4.530  31.051  0.00  0.00    -0.013 C 
ATOM     24  C1  ZIN A   1      33.302   4.938  32.399  0.00  0.00     0.010 C 
BRANCH  23  25
ATOM     25  C4  ZIN A   1      32.908   3.630  30.307  0.00  0.00     0.015 C 
BRANCH  25  26
ATOM     26  C5  ZIN A   1      31.738   3.286  31.231  0.00  0.00     0.113 C 
BRANCH  26  27
ATOM     27  C6  ZIN A   1      30.514   2.989  30.402  0.00  0.00     0.172 C 
ATOM     28  O7  ZIN A   1      29.970   1.901  30.486  0.00  0.00    -0.648 OA
ATOM     29  O8  ZIN A   1      30.070   3.837  29.648  0.00  0.00    -0.648 OA
ENDBRANCH  26  27
ENDBRANCH  25  26
ENDBRANCH  23  25
ENDBRANCH   1  23
TORSDOF 4
ENDMDL
MODEL 34
REMARK CAVERDOCK RESULT:      25.3      0.000      0.000
REMARK CAVERDOCK CONSTRAINTS:       0.4      0.0      0.0      0.0
REMARK CAVERDOCK TUNNEL: 33     25.3      2.0     34.7
REMARK  4 active torsions:
REMARK  status: ('A' for Active; 'I' for Inactive)
REMARK    1  A    between atoms: C2_2  and  C4_3 
REMARK    2  A    between atoms: C2_2  and  C9_8 
REMARK    3  A    between atoms: C4_3  and  C5_4 
REMARK    4  A    between atoms: C5_4  and  C6_5 
ROOT
ATOM      1  C9  ZIN A   1      34.998   3.702  31.183  0.00  0.00     0.005 C 
ATOM      2  C11 ZIN A   1      35.203   2.533  30.178  0.00  0.00     0.006 C 
ATOM      3  C12 ZIN A   1      36.724   2.479  29.876  0.00  0.00     0.007 C 
ATOM      4  C13 ZIN A   1      37.344   3.531  30.781  0.00  0.00     0.013 C 
ATOM      5  C15 ZIN A   1      38.573   4.263  30.301  0.00  0.00     0.066 C 
ATOM      6  C17 ZIN A   1      39.684   3.303  29.950  0.00  0.00     0.132 C 
ATOM      7  O18 ZIN A   1      39.486   2.114  29.897  0.00  0.00    -0.298 OA
ATOM      8  C19 ZIN A   1      41.056   3.879  29.666  0.00  0.00     0.084 C 
ATOM      9  C20 ZIN A   1      41.450   4.808  30.818  0.00  0.00     0.008 C 
ATOM     10  C22 ZIN A   1      41.624   3.981  32.098  0.00  0.00     0.084 C 
ATOM     11  C23 ZIN A   1      41.889   4.928  33.248  0.00  0.00     0.127 C 
ATOM     12  O24 ZIN A   1      42.833   4.763  33.980  0.00  0.00    -0.298 OA
ATOM     13  C25 ZIN A   1      40.939   6.087  33.456  0.00  0.00     0.079 C 
ATOM     14  C26 ZIN A   1      40.784   6.835  32.128  0.00  0.00     0.017 C 
ATOM     15  C27 ZIN A   1      40.352   5.854  31.037  0.00  0.00    -0.035 C 
ATOM     16  C28 ZIN A   1      40.109   6.618  29.733  0.00  0.00     0.016 C 
ATOM     17  C29 ZIN A   1      39.046   5.172  31.449  0.00  0.00     0.013 C 
ATOM     18  C31 ZIN A   1      37.988   6.207  31.820  0.00  0.00     0.085 C 
ATOM     19  C32 ZIN A   1      36.637   5.533  32.019  0.00  0.00     0.136 C 
ATOM     20  O33 ZIN A   1      35.959   5.720  33.001  0.00  0.00    -0.297 OA
ATOM     21  C34 ZIN A   1      36.214   4.594  30.922  0.00  0.00     0.025 C 
ATOM     22  C35 ZIN A   1      36.041   5.355  29.605  0.00  0.00     0.024 C 
ENDROOT
BRANCH   1  23
ATOM     23  C2  ZIN A   1      33.700   4.454  30.885  0.00  0.00    -0.013 C 
ATOM     24  C1  ZIN A   1      33.111   4.993  32.189  0.00  0.00     0.010 C 
BRANCH  23  25
ATOM     25  C4  ZIN A   1      32.698   3.502  30.228  0.00  0.00     0.015 C 
BRANCH  25  26
ATOM     26  C5  ZIN A   1      31.599   3.146  31.230  0.00  0.00     0.113 C 
BRANCH  26  27
ATOM     27  C6  ZIN A   1      30.284   3.010  30.506  0.00  0.00     0.172 C 
ATOM     28  O7  ZIN A   1      30.229   3.194  29.302  0.00  0.00    -0.648 OA
ATOM     29  O8  ZIN A   1      29.275   2.718  31.126  0.00  0.00    -0.648 OA
ENDBRANCH  26  27
ENDBRANCH  25  26
ENDBRANCH  23  25
ENDBRANCH   1  23
TORSDOF 4
ENDMDL
MODEL 35
REMARK CAVERDOCK RESULT:      24.2      0.000      0.000
REMARK CAVERDOCK CONSTRAINTS:       0.4      0.0      0.0      0.0
REMARK CAVERDOCK TUNNEL: 34     24.2      2.0     35.1
REMARK  4 active torsions:
REMARK  status: ('A' for Active; 'I' for Inactive)
REMARK    1  A    between atoms: C2_2  and  C4_3 
REMARK    2  A    between atoms: C2_2  and  C9_8 
REMARK    3  A    between atoms: C4_3  and  C5_4 
REMARK    4  A    between atoms: C5_4  and  C6_5 
ROOT
ATOM      1  C9  ZIN A   1      34.891   3.656  31.135  0.00  0.00     0.005 C 
ATOM      2  C11 ZIN A   1      35.076   2.471  30.146  0.00  0.00     0.006 C 
ATOM      3  C12 ZIN A   1      36.592   2.402  29.828  0.00  0.00     0.007 C 
ATOM      4  C13 ZIN A   1      37.231   3.463  30.709  0.00  0.00     0.013 C 
ATOM      5  C15 ZIN A   1      38.459   4.179  30.203  0.00  0.00     0.066 C 
ATOM      6  C17 ZIN A   1      39.559   3.206  29.855  0.00  0.00     0.132 C 
ATOM      7  O18 ZIN A   1      39.352   2.017  29.823  0.00  0.00    -0.298 OA
ATOM      8  C19 ZIN A   1      40.931   3.768  29.546  0.00  0.00     0.084 C 
ATOM      9  C20 ZIN A   1      41.345   4.711  30.679  0.00  0.00     0.008 C 
ATOM     10  C22 ZIN A   1      41.528   3.903  31.969  0.00  0.00     0.084 C 
ATOM     11  C23 ZIN A   1      41.813   4.866  33.101  0.00  0.00     0.127 C 
ATOM     12  O24 ZIN A   1      42.765   4.705  33.825  0.00  0.00    -0.298 OA
ATOM     13  C25 ZIN A   1      40.873   6.034  33.302  0.00  0.00     0.079 C 
ATOM     14  C26 ZIN A   1      40.708   6.763  31.964  0.00  0.00     0.017 C 
ATOM     15  C27 ZIN A   1      40.257   5.768  30.894  0.00  0.00    -0.035 C 
ATOM     16  C28 ZIN A   1      40.004   6.513  29.582  0.00  0.00     0.016 C 
ATOM     17  C29 ZIN A   1      38.951   5.102  31.332  0.00  0.00     0.013 C 
ATOM     18  C31 ZIN A   1      37.904   6.150  31.699  0.00  0.00     0.085 C 
ATOM     19  C32 ZIN A   1      36.551   5.489  31.923  0.00  0.00     0.136 C 
ATOM     20  O33 ZIN A   1      35.886   5.696  32.910  0.00  0.00    -0.297 OA
ATOM     21  C34 ZIN A   1      36.109   4.536  30.846  0.00  0.00     0.025 C 
ATOM     22  C35 ZIN A   1      35.927   5.277  29.519  0.00  0.00     0.024 C 
ENDROOT
BRANCH   1  23
ATOM     23  C2  ZIN A   1      33.594   4.413  30.840  0.00  0.00    -0.013 C 
ATOM     24  C1  ZIN A   1      32.978   4.902  32.152  0.00  0.00     0.010 C 
BRANCH  23  25
ATOM     25  C4  ZIN A   1      32.609   3.481  30.131  0.00  0.00     0.015 C 
BRANCH  25  26
ATOM     26  C5  ZIN A   1      31.491   3.090  31.098  0.00  0.00     0.113 C 
BRANCH  26  27
ATOM     27  C6  ZIN A   1      30.154   3.317  30.438  0.00  0.00     0.172 C 
ATOM     28  O7  ZIN A   1      30.090   3.488  29.233  0.00  0.00    -0.648 OA
ATOM     29  O8  ZIN A   1      29.138   3.332  31.111  0.00  0.00    -0.648 OA
ENDBRANCH  26  27
ENDBRANCH  25  26
ENDBRANCH  23  25
ENDBRANCH   1  23
TORSDOF 4
ENDMDL
MODEL 36
REMARK CAVERDOCK RESULT:      23.0      0.000      0.000
REMARK CAVERDOCK CONSTRAINTS:       0.1      0.0      0.0      0.0
REMARK CAVERDOCK TUNNEL: 35     23.0      2.0     36.3
REMARK  4 active torsions:
REMARK  status: ('A' for Active; 'I' for Inactive)
REMARK    1  A    between atoms: C2_2  and  C4_3 
REMARK    2  A    between atoms: C2_2  and  C9_8 
REMARK    3  A    between atoms: C4_3  and  C5_4 
REMARK    4  A    between atoms: C5_4  and  C6_5 
ROOT
ATOM      1  C9  ZIN A   1      34.779   3.609  31.177  0.00  0.00     0.005 C 
ATOM      2  C11 ZIN A   1      34.987   2.394  30.228  0.00  0.00     0.006 C 
ATOM      3  C12 ZIN A   1      36.506   2.337  29.921  0.00  0.00     0.007 C 
ATOM      4  C13 ZIN A   1      37.124   3.436  30.770  0.00  0.00     0.013 C 
ATOM      5  C15 ZIN A   1      38.344   4.153  30.246  0.00  0.00     0.066 C 
ATOM      6  C17 ZIN A   1      39.461   3.185  29.936  0.00  0.00     0.132 C 
ATOM      7  O18 ZIN A   1      39.272   1.993  29.943  0.00  0.00    -0.298 OA
ATOM      8  C19 ZIN A   1      40.826   3.757  29.617  0.00  0.00     0.084 C 
ATOM      9  C20 ZIN A   1      41.219   4.744  30.720  0.00  0.00     0.008 C 
ATOM     10  C22 ZIN A   1      41.407   3.982  32.037  0.00  0.00     0.084 C 
ATOM     11  C23 ZIN A   1      41.671   4.985  33.138  0.00  0.00     0.127 C 
ATOM     12  O24 ZIN A   1      42.621   4.863  33.872  0.00  0.00    -0.298 OA
ATOM     13  C25 ZIN A   1      40.713   6.146  33.295  0.00  0.00     0.079 C 
ATOM     14  C26 ZIN A   1      40.546   6.828  31.933  0.00  0.00     0.017 C 
ATOM     15  C27 ZIN A   1      40.115   5.791  30.893  0.00  0.00    -0.035 C 
ATOM     16  C28 ZIN A   1      39.859   6.489  29.556  0.00  0.00     0.016 C 
ATOM     17  C29 ZIN A   1      38.816   5.120  31.347  0.00  0.00     0.013 C 
ATOM     18  C31 ZIN A   1      37.753   6.164  31.673  0.00  0.00     0.085 C 
ATOM     19  C32 ZIN A   1      36.408   5.490  31.912  0.00  0.00     0.136 C 
ATOM     20  O33 ZIN A   1      35.734   5.720  32.888  0.00  0.00    -0.297 OA
ATOM     21  C34 ZIN A   1      35.986   4.496  30.865  0.00  0.00     0.025 C 
ATOM     22  C35 ZIN A   1      35.800   5.190  29.514  0.00  0.00     0.024 C 
ENDROOT
BRANCH   1  23
ATOM     23  C2  ZIN A   1      33.473   4.336  30.850  0.00  0.00    -0.013 C 
ATOM     24  C1  ZIN A   1      32.906   4.965  32.124  0.00  0.00     0.010 C 
BRANCH  23  25
ATOM     25  C4  ZIN A   1      32.462   3.338  30.281  0.00  0.00     0.015 C 
BRANCH  25  26
ATOM     26  C5  ZIN A   1      31.045   3.876  30.482  0.00  0.00     0.113 C 
BRANCH  26  27
ATOM     27  C6  ZIN A   1      30.134   2.750  30.899  0.00  0.00     0.172 C 
ATOM     28  O7  ZIN A   1      29.949   1.806  30.150  0.00  0.00    -0.648 OA
ATOM     29  O8  ZIN A   1      29.581   2.784  31.985  0.00  0.00    -0.648 OA
ENDBRANCH  26  27
ENDBRANCH  25  26
ENDBRANCH  23  25
ENDBRANCH   1  23
TORSDOF 4
ENDMDL
MODEL 37
REMARK CAVERDOCK RESULT:      21.5      0.000      0.000
REMARK CAVERDOCK CONSTRAINTS:       0.1      0.0      0.0      0.0
REMARK CAVERDOCK TUNNEL: 36     21.5      2.0     37.1
REMARK  4 active torsions:
REMARK  status: ('A' for Active; 'I' for Inactive)
REMARK    1  A    between atoms: C2_2  and  C4_3 
REMARK    2  A    between atoms: C2_2  and  C9_8 
REMARK    3  A    between atoms: C4_3  and  C5_4 
REMARK    4  A    between atoms: C5_4  and  C6_5 
ROOT
ATOM      1  C9  ZIN A   1      34.577   3.542  31.192  0.00  0.00     0.005 C 
ATOM      2  C11 ZIN A   1      34.785   2.343  30.224  0.00  0.00     0.006 C 
ATOM      3  C12 ZIN A   1      36.303   2.295  29.908  0.00  0.00     0.007 C 
ATOM      4  C13 ZIN A   1      36.921   3.383  30.771  0.00  0.00     0.013 C 
ATOM      5  C15 ZIN A   1      38.137   4.112  30.253  0.00  0.00     0.066 C 
ATOM      6  C17 ZIN A   1      39.255   3.152  29.923  0.00  0.00     0.132 C 
ATOM      7  O18 ZIN A   1      39.069   1.960  29.912  0.00  0.00    -0.298 OA
ATOM      8  C19 ZIN A   1      40.616   3.734  29.606  0.00  0.00     0.084 C 
ATOM      9  C20 ZIN A   1      41.012   4.704  30.722  0.00  0.00     0.008 C 
ATOM     10  C22 ZIN A   1      41.209   3.922  32.026  0.00  0.00     0.084 C 
ATOM     11  C23 ZIN A   1      41.475   4.909  33.142  0.00  0.00     0.127 C 
ATOM     12  O24 ZIN A   1      42.429   4.778  33.869  0.00  0.00    -0.298 OA
ATOM     13  C25 ZIN A   1      40.514   6.064  33.322  0.00  0.00     0.079 C 
ATOM     14  C26 ZIN A   1      40.338   6.766  31.971  0.00  0.00     0.017 C 
ATOM     15  C27 ZIN A   1      39.906   5.745  30.918  0.00  0.00    -0.035 C 
ATOM     16  C28 ZIN A   1      39.641   6.462  29.593  0.00  0.00     0.016 C 
ATOM     17  C29 ZIN A   1      38.611   5.063  31.367  0.00  0.00     0.013 C 
ATOM     18  C31 ZIN A   1      37.546   6.099  31.714  0.00  0.00     0.085 C 
ATOM     19  C32 ZIN A   1      36.204   5.417  31.949  0.00  0.00     0.136 C 
ATOM     20  O33 ZIN A   1      35.534   5.629  32.932  0.00  0.00    -0.297 OA
ATOM     21  C34 ZIN A   1      35.780   4.438  30.889  0.00  0.00     0.025 C 
ATOM     22  C35 ZIN A   1      35.586   5.152  29.549  0.00  0.00     0.024 C 
ENDROOT
BRANCH   1  23
ATOM     23  C2  ZIN A   1      33.268   4.270  30.883  0.00  0.00    -0.013 C 
ATOM     24  C1  ZIN A   1      32.734   4.923  32.158  0.00  0.00     0.010 C 
BRANCH  23  25
ATOM     25  C4  ZIN A   1      32.239   3.267  30.354  0.00  0.00     0.015 C 
BRANCH  25  26
ATOM     26  C5  ZIN A   1      30.876   3.950  30.235  0.00  0.00     0.113 C 
BRANCH  26  27
ATOM     27  C6  ZIN A   1      29.793   2.903  30.173  0.00  0.00     0.172 C 
ATOM     28  O7  ZIN A   1      29.245   2.654  29.113  0.00  0.00    -0.648 OA
ATOM     29  O8  ZIN A   1      29.465   2.306  31.184  0.00  0.00    -0.648 OA
ENDBRANCH  26  27
ENDBRANCH  25  26
ENDBRANCH  23  25
ENDBRANCH   1  23
TORSDOF 4
ENDMDL
MODEL 38
REMARK CAVERDOCK RESULT:      20.1      0.000      0.000
REMARK CAVERDOCK CONSTRAINTS:       0.2      0.0      0.0      0.0
REMARK CAVERDOCK TUNNEL: 37     20.1      2.0     38.7
REMARK  4 active torsions:
REMARK  status: ('A' for Active; 'I' for Inactive)
REMARK    1  A    between atoms: C2_2  and  C4_3 
REMARK    2  A    between atoms: C2_2  and  C9_8 
REMARK    3  A    between atoms: C4_3  and  C5_4 
REMARK    4  A    between atoms: C5_4  and  C6_5 
ROOT
ATOM      1  C9  ZIN A   1      34.391   3.452  31.066  0.00  0.00     0.005 C 
ATOM      2  C11 ZIN A   1      34.634   2.224  30.143  0.00  0.00     0.006 C 
ATOM      3  C12 ZIN A   1      36.163   2.164  29.891  0.00  0.00     0.007 C 
ATOM      4  C13 ZIN A   1      36.750   3.276  30.746  0.00  0.00     0.013 C 
ATOM      5  C15 ZIN A   1      37.988   3.986  30.258  0.00  0.00     0.066 C 
ATOM      6  C17 ZIN A   1      39.115   3.015  30.001  0.00  0.00     0.132 C 
ATOM      7  O18 ZIN A   1      38.926   1.823  30.018  0.00  0.00    -0.298 OA
ATOM      8  C19 ZIN A   1      40.491   3.584  29.723  0.00  0.00     0.084 C 
ATOM      9  C20 ZIN A   1      40.844   4.586  30.826  0.00  0.00     0.008 C 
ATOM     10  C22 ZIN A   1      40.984   3.842  32.159  0.00  0.00     0.084 C 
ATOM     11  C23 ZIN A   1      41.208   4.862  33.255  0.00  0.00     0.127 C 
ATOM     12  O24 ZIN A   1      42.131   4.750  34.024  0.00  0.00    -0.298 OA
ATOM     13  C25 ZIN A   1      40.245   6.023  33.362  0.00  0.00     0.079 C 
ATOM     14  C26 ZIN A   1      40.126   6.686  31.985  0.00  0.00     0.017 C 
ATOM     15  C27 ZIN A   1      39.734   5.634  30.945  0.00  0.00    -0.035 C 
ATOM     16  C28 ZIN A   1      39.526   6.313  29.590  0.00  0.00     0.016 C 
ATOM     17  C29 ZIN A   1      38.419   4.969  31.361  0.00  0.00     0.013 C 
ATOM     18  C31 ZIN A   1      37.344   6.016  31.634  0.00  0.00     0.085 C 
ATOM     19  C32 ZIN A   1      35.992   5.345  31.834  0.00  0.00     0.136 C 
ATOM     20  O33 ZIN A   1      35.283   5.588  32.782  0.00  0.00    -0.297 OA
ATOM     21  C34 ZIN A   1      35.609   4.335  30.786  0.00  0.00     0.025 C 
ATOM     22  C35 ZIN A   1      35.471   5.011  29.419  0.00  0.00     0.024 C 
ENDROOT
BRANCH   1  23
ATOM     23  C2  ZIN A   1      33.098   4.173  30.682  0.00  0.00    -0.013 C 
ATOM     24  C1  ZIN A   1      32.630   5.039  31.853  0.00  0.00     0.010 C 
BRANCH  23  25
ATOM     25  C4  ZIN A   1      32.019   3.141  30.348  0.00  0.00     0.015 C 
BRANCH  25  26
ATOM     26  C5  ZIN A   1      30.668   3.844  30.200  0.00  0.00     0.113 C 
BRANCH  26  27
ATOM     27  C6  ZIN A   1      29.557   2.854  30.439  0.00  0.00     0.172 C 
ATOM     28  O7  ZIN A   1      28.486   3.235  30.879  0.00  0.00    -0.648 OA
ATOM     29  O8  ZIN A   1      29.731   1.673  30.193  0.00  0.00    -0.648 OA
ENDBRANCH  26  27
ENDBRANCH  25  26
ENDBRANCH  23  25
ENDBRANCH   1  23
TORSDOF 4
ENDMDL
MODEL 39
REMARK CAVERDOCK RESULT:      19.2      0.000      0.000
REMARK CAVERDOCK CONSTRAINTS:       0.1      0.0      0.0      0.0
REMARK CAVERDOCK TUNNEL: 38     19.2      2.1     39.3
REMARK  4 active torsions:
REMARK  status: ('A' for Active; 'I' for Inactive)
REMARK    1  A    between atoms: C2_2  and  C4_3 
REMARK    2  A    between atoms: C2_2  and  C9_8 
REMARK    3  A    between atoms: C4_3  and  C5_4 
REMARK    4  A    between atoms: C5_4  and  C6_5 
ROOT
ATOM      1  C9  ZIN A   1      34.195   3.354  31.105  0.00  0.00     0.005 C 
ATOM      2  C11 ZIN A   1      34.437   2.137  30.168  0.00  0.00     0.006 C 
ATOM      3  C12 ZIN A   1      35.958   2.113  29.869  0.00  0.00     0.007 C 
ATOM      4  C13 ZIN A   1      36.546   3.233  30.712  0.00  0.00     0.013 C 
ATOM      5  C15 ZIN A   1      37.752   3.973  30.190  0.00  0.00     0.066 C 
ATOM      6  C17 ZIN A   1      38.893   3.029  29.894  0.00  0.00     0.132 C 
ATOM      7  O18 ZIN A   1      38.731   1.832  29.909  0.00  0.00    -0.298 OA
ATOM      8  C19 ZIN A   1      40.246   3.629  29.577  0.00  0.00     0.084 C 
ATOM      9  C20 ZIN A   1      40.610   4.633  30.674  0.00  0.00     0.008 C 
ATOM     10  C22 ZIN A   1      40.808   3.886  31.998  0.00  0.00     0.084 C 
ATOM     11  C23 ZIN A   1      41.043   4.904  33.092  0.00  0.00     0.127 C 
ATOM     12  O24 ZIN A   1      41.992   4.809  33.833  0.00  0.00    -0.298 OA
ATOM     13  C25 ZIN A   1      40.058   6.043  33.235  0.00  0.00     0.079 C 
ATOM     14  C26 ZIN A   1      39.882   6.711  31.867  0.00  0.00     0.017 C 
ATOM     15  C27 ZIN A   1      39.482   5.656  30.833  0.00  0.00    -0.035 C 
ATOM     16  C28 ZIN A   1      39.217   6.337  29.489  0.00  0.00     0.016 C 
ATOM     17  C29 ZIN A   1      38.196   4.959  31.285  0.00  0.00     0.013 C 
ATOM     18  C31 ZIN A   1      37.107   5.981  31.597  0.00  0.00     0.085 C 
ATOM     19  C32 ZIN A   1      35.776   5.279  31.835  0.00  0.00     0.136 C 
ATOM     20  O33 ZIN A   1      35.092   5.501  32.805  0.00  0.00    -0.297 OA
ATOM     21  C34 ZIN A   1      35.384   4.267  30.793  0.00  0.00     0.025 C 
ATOM     22  C35 ZIN A   1      35.190   4.946  29.435  0.00  0.00     0.024 C 
ENDROOT
BRANCH   1  23
ATOM     23  C2  ZIN A   1      32.875   4.048  30.765  0.00  0.00    -0.013 C 
ATOM     24  C1  ZIN A   1      32.321   4.732  32.016  0.00  0.00     0.010 C 
BRANCH  23  25
ATOM     25  C4  ZIN A   1      31.868   3.012  30.263  0.00  0.00     0.015 C 
BRANCH  25  26
ATOM     26  C5  ZIN A   1      30.564   3.712  29.877  0.00  0.00     0.113 C 
BRANCH  26  27
ATOM     27  C6  ZIN A   1      29.577   2.691  29.371  0.00  0.00     0.172 C 
ATOM     28  O7  ZIN A   1      29.343   1.691  30.028  0.00  0.00    -0.648 OA
ATOM     29  O8  ZIN A   1      29.013   2.866  28.305  0.00  0.00    -0.648 OA
ENDBRANCH  26  27
ENDBRANCH  25  26
ENDBRANCH  23  25
ENDBRANCH   1  23
TORSDOF 4
ENDMDL
MODEL 40
REMARK CAVERDOCK RESULT:      18.9      0.000      0.000
REMARK CAVERDOCK CONSTRAINTS:       0.1      0.0      0.0      0.0
REMARK CAVERDOCK TUNNEL: 39     18.9      2.2     40.7
REMARK  4 active torsions:
REMARK  status: ('A' for Active; 'I' for Inactive)
REMARK    1  A    between atoms: C2_2  and  C4_3 
REMARK    2  A    between atoms: C2_2  and  C9_8 
REMARK    3  A    between atoms: C4_3  and  C5_4 
REMARK    4  A    between atoms: C5_4  and  C6_5 
ROOT
ATOM      1  C9  ZIN A   1      33.977   3.330  31.110  0.00  0.00     0.005 C 
ATOM      2  C11 ZIN A   1      34.233   2.096  30.199  0.00  0.00     0.006 C 
ATOM      3  C12 ZIN A   1      35.756   2.079  29.906  0.00  0.00     0.007 C 
ATOM      4  C13 ZIN A   1      36.330   3.222  30.728  0.00  0.00     0.013 C 
ATOM      5  C15 ZIN A   1      37.532   3.962  30.195  0.00  0.00     0.066 C 
ATOM      6  C17 ZIN A   1      38.681   3.023  29.922  0.00  0.00     0.132 C 
ATOM      7  O18 ZIN A   1      38.530   1.826  29.962  0.00  0.00    -0.298 OA
ATOM      8  C19 ZIN A   1      40.030   3.629  29.598  0.00  0.00     0.084 C 
ATOM      9  C20 ZIN A   1      40.382   4.658  30.676  0.00  0.00     0.008 C 
ATOM     10  C22 ZIN A   1      40.581   3.941  32.016  0.00  0.00     0.084 C 
ATOM     11  C23 ZIN A   1      40.803   4.983  33.089  0.00  0.00     0.127 C 
ATOM     12  O24 ZIN A   1      41.749   4.912  33.835  0.00  0.00    -0.298 OA
ATOM     13  C25 ZIN A   1      39.807   6.116  33.205  0.00  0.00     0.079 C 
ATOM     14  C26 ZIN A   1      39.630   6.753  31.823  0.00  0.00     0.017 C 
ATOM     15  C27 ZIN A   1      39.243   5.674  30.810  0.00  0.00    -0.035 C 
ATOM     16  C28 ZIN A   1      38.977   6.325  29.451  0.00  0.00     0.016 C 
ATOM     17  C29 ZIN A   1      37.962   4.975  31.271  0.00  0.00     0.013 C 
ATOM     18  C31 ZIN A   1      36.863   5.993  31.559  0.00  0.00     0.085 C 
ATOM     19  C32 ZIN A   1      35.538   5.284  31.806  0.00  0.00     0.136 C 
ATOM     20  O33 ZIN A   1      34.848   5.519  32.769  0.00  0.00    -0.297 OA
ATOM     21  C34 ZIN A   1      35.158   4.247  30.784  0.00  0.00     0.025 C 
ATOM     22  C35 ZIN A   1      34.963   4.896  29.411  0.00  0.00     0.024 C 
ENDROOT
BRANCH   1  23
ATOM     23  C2  ZIN A   1      32.651   4.005  30.752  0.00  0.00    -0.013 C 
ATOM     24  C1  ZIN A   1      31.897   4.361  32.034  0.00  0.00     0.010 C 
BRANCH  23  25
ATOM     25  C4  ZIN A   1      31.804   3.050  29.910  0.00  0.00     0.015 C 
BRANCH  25  26
ATOM     26  C5  ZIN A   1      30.352   3.531  29.897  0.00  0.00     0.113 C 
BRANCH  26  27
ATOM     27  C6  ZIN A   1      29.428   2.342  29.970  0.00  0.00     0.172 C 
ATOM     28  O7  ZIN A   1      29.172   1.835  31.048  0.00  0.00    -0.648 OA
ATOM     29  O8  ZIN A   1      28.938   1.889  28.951  0.00  0.00    -0.648 OA
ENDBRANCH  26  27
ENDBRANCH  25  26
ENDBRANCH  23  25
ENDBRANCH   1  23
TORSDOF 4
ENDMDL
MODEL 41
REMARK CAVERDOCK RESULT:      18.8      0.000      0.000
REMARK CAVERDOCK CONSTRAINTS:       0.1      0.0      0.0      0.0
REMARK CAVERDOCK TUNNEL: 40     18.8      2.3     41.7
REMARK  4 active torsions:
REMARK  status: ('A' for Active; 'I' for Inactive)
REMARK    1  A    between atoms: C2_2  and  C4_3 
REMARK    2  A    between atoms: C2_2  and  C9_8 
REMARK    3  A    between atoms: C4_3  and  C5_4 
REMARK    4  A    between atoms: C5_4  and  C6_5 
ROOT
ATOM      1  C9  ZIN A   1      33.839   3.198  31.310  0.00  0.00     0.005 C 
ATOM      2  C11 ZIN A   1      34.075   1.985  30.367  0.00  0.00     0.006 C 
ATOM      3  C12 ZIN A   1      35.580   2.010  29.992  0.00  0.00     0.007 C 
ATOM      4  C13 ZIN A   1      36.170   3.153  30.801  0.00  0.00     0.013 C 
ATOM      5  C15 ZIN A   1      37.324   3.931  30.217  0.00  0.00     0.066 C 
ATOM      6  C17 ZIN A   1      38.479   3.024  29.867  0.00  0.00     0.132 C 
ATOM      7  O18 ZIN A   1      38.359   1.824  29.895  0.00  0.00    -0.298 OA
ATOM      8  C19 ZIN A   1      39.794   3.669  29.481  0.00  0.00     0.084 C 
ATOM      9  C20 ZIN A   1      40.178   4.690  30.555  0.00  0.00     0.008 C 
ATOM     10  C22 ZIN A   1      40.467   3.957  31.871  0.00  0.00     0.084 C 
ATOM     11  C23 ZIN A   1      40.721   4.989  32.948  0.00  0.00     0.127 C 
ATOM     12  O24 ZIN A   1      41.708   4.930  33.641  0.00  0.00    -0.298 OA
ATOM     13  C25 ZIN A   1      39.706   6.095  33.136  0.00  0.00     0.079 C 
ATOM     14  C26 ZIN A   1      39.440   6.748  31.775  0.00  0.00     0.017 C 
ATOM     15  C27 ZIN A   1      39.024   5.675  30.767  0.00  0.00    -0.035 C 
ATOM     16  C28 ZIN A   1      38.670   6.340  29.435  0.00  0.00     0.016 C 
ATOM     17  C29 ZIN A   1      37.787   4.938  31.285  0.00  0.00     0.013 C 
ATOM     18  C31 ZIN A   1      36.681   5.924  31.647  0.00  0.00     0.085 C 
ATOM     19  C32 ZIN A   1      35.388   5.178  31.953  0.00  0.00     0.136 C 
ATOM     20  O33 ZIN A   1      34.746   5.382  32.956  0.00  0.00    -0.297 OA
ATOM     21  C34 ZIN A   1      34.979   4.148  30.936  0.00  0.00     0.025 C 
ATOM     22  C35 ZIN A   1      34.695   4.813  29.587  0.00  0.00     0.024 C 
ENDROOT
BRANCH   1  23
ATOM     23  C2  ZIN A   1      32.481   3.845  31.034  0.00  0.00    -0.013 C 
ATOM     24  C1  ZIN A   1      31.582   3.687  32.261  0.00  0.00     0.010 C 
BRANCH  23  25
ATOM     25  C4  ZIN A   1      31.826   3.164  29.831  0.00  0.00     0.015 C 
BRANCH  25  26
ATOM     26  C5  ZIN A   1      30.387   3.661  29.684  0.00  0.00     0.113 C 
BRANCH  26  27
ATOM     27  C6  ZIN A   1      29.550   2.591  29.031  0.00  0.00     0.172 C 
ATOM     28  O7  ZIN A   1      28.679   2.899  28.235  0.00  0.00    -0.648 OA
ATOM     29  O8  ZIN A   1      29.743   1.418  29.301  0.00  0.00    -0.648 OA
ENDBRANCH  26  27
ENDBRANCH  25  26
ENDBRANCH  23  25
ENDBRANCH   1  23
TORSDOF 4
ENDMDL
MODEL 42
REMARK CAVERDOCK RESULT:      17.0      0.000      0.000
REMARK CAVERDOCK CONSTRAINTS:       0.4      0.0      0.0      0.0
REMARK CAVERDOCK TUNNEL: 41     17.0      2.3     42.5
REMARK  4 active torsions:
REMARK  status: ('A' for Active; 'I' for Inactive)
REMARK    1  A    between atoms: C2_2  and  C4_3 
REMARK    2  A    between atoms: C2_2  and  C9_8 
REMARK    3  A    between atoms: C4_3  and  C5_4 
REMARK    4  A    between atoms: C5_4  and  C6_5 
ROOT
ATOM      1  C9  ZIN A   1      36.085   4.017  31.373  0.00  0.00     0.005 C 
ATOM      2  C11 ZIN A   1      35.742   4.830  32.653  0.00  0.00     0.006 C 
ATOM      3  C12 ZIN A   1      34.218   4.657  32.884  0.00  0.00     0.007 C 
ATOM      4  C13 ZIN A   1      33.763   3.683  31.809  0.00  0.00     0.013 C 
ATOM      5  C15 ZIN A   1      32.367   3.823  31.252  0.00  0.00     0.066 C 
ATOM      6  C17 ZIN A   1      31.328   3.756  32.346  0.00  0.00     0.132 C 
ATOM      7  O18 ZIN A   1      31.647   3.782  33.510  0.00  0.00    -0.298 OA
ATOM      8  C19 ZIN A   1      29.874   3.655  31.936  0.00  0.00     0.084 C 
ATOM      9  C20 ZIN A   1      29.721   2.505  30.936  0.00  0.00     0.008 C 
ATOM     10  C22 ZIN A   1      30.028   1.178  31.640  0.00  0.00     0.084 C 
ATOM     11  C23 ZIN A   1      29.995   0.071  30.609  0.00  0.00     0.127 C 
ATOM     12  O24 ZIN A   1      29.331  -0.922  30.788  0.00  0.00    -0.298 OA
ATOM     13  C25 ZIN A   1      30.815   0.238  29.349  0.00  0.00     0.079 C 
ATOM     14  C26 ZIN A   1      30.484   1.601  28.730  0.00  0.00     0.017 C 
ATOM     15  C27 ZIN A   1      30.698   2.700  29.773  0.00  0.00    -0.035 C 
ATOM     16  C28 ZIN A   1      30.456   4.066  29.127  0.00  0.00     0.016 C 
ATOM     17  C29 ZIN A   1      32.141   2.651  30.279  0.00  0.00     0.013 C 
ATOM     18  C31 ZIN A   1      33.126   2.689  29.114  0.00  0.00     0.085 C 
ATOM     19  C32 ZIN A   1      34.548   2.858  29.631  0.00  0.00     0.136 C 
ATOM     20  O33 ZIN A   1      35.454   2.140  29.280  0.00  0.00    -0.297 OA
ATOM     21  C34 ZIN A   1      34.746   3.963  30.634  0.00  0.00     0.025 C 
ATOM     22  C35 ZIN A   1      34.434   5.321  30.000  0.00  0.00     0.024 C 
ENDROOT
BRANCH   1  23
ATOM     23  C2  ZIN A   1      37.139   4.743  30.534  0.00  0.00    -0.013 C 
ATOM     24  C1  ZIN A   1      37.946   3.721  29.732  0.00  0.00     0.010 C 
BRANCH  23  25
ATOM     25  C4  ZIN A   1      38.077   5.523  31.457  0.00  0.00     0.015 C 
BRANCH  25  26
ATOM     26  C5  ZIN A   1      39.509   5.019  31.274  0.00  0.00     0.113 C 
BRANCH  26  27
ATOM     27  C6  ZIN A   1      40.308   5.313  32.518  0.00  0.00     0.172 C 
ATOM     28  O7  ZIN A   1      39.771   5.840  33.477  0.00  0.00    -0.648 OA
ATOM     29  O8  ZIN A   1      41.491   5.024  32.564  0.00  0.00    -0.648 OA
ENDBRANCH  26  27
ENDBRANCH  25  26
ENDBRANCH  23  25
ENDBRANCH   1  23
TORSDOF 4
ENDMDL
MODEL 43
REMARK CAVERDOCK RESULT:      12.8      0.000      0.000
REMARK CAVERDOCK CONSTRAINTS:       0.1      0.0      0.0      0.0
REMARK CAVERDOCK TUNNEL: 42     12.8      2.3     43.4
REMARK  4 active torsions:
REMARK  status: ('A' for Active; 'I' for Inactive)
REMARK    1  A    between atoms: C2_2  and  C4_3 
REMARK    2  A    between atoms: C2_2  and  C9_8 
REMARK    3  A    between atoms: C4_3  and  C5_4 
REMARK    4  A    between atoms: C5_4  and  C6_5 
ROOT
ATOM      1  C9  ZIN A   1      35.852   4.121  31.609  0.00  0.00     0.005 C 
ATOM      2  C11 ZIN A   1      35.487   4.633  33.031  0.00  0.00     0.006 C 
ATOM      3  C12 ZIN A   1      33.993   4.278  33.252  0.00  0.00     0.007 C 
ATOM      4  C13 ZIN A   1      33.586   3.494  32.015  0.00  0.00     0.013 C 
ATOM      5  C15 ZIN A   1      32.164   3.608  31.523  0.00  0.00     0.066 C 
ATOM      6  C17 ZIN A   1      31.176   3.234  32.602  0.00  0.00     0.132 C 
ATOM      7  O18 ZIN A   1      31.534   3.062  33.742  0.00  0.00    -0.298 OA
ATOM      8  C19 ZIN A   1      29.722   3.079  32.208  0.00  0.00     0.084 C 
ATOM      9  C20 ZIN A   1      29.634   2.137  31.004  0.00  0.00     0.008 C 
ATOM     10  C22 ZIN A   1      30.082   0.733  31.426  0.00  0.00     0.084 C 
ATOM     11  C23 ZIN A   1      30.108  -0.151  30.198  0.00  0.00     0.127 C 
ATOM     12  O24 ZIN A   1      29.540  -1.217  30.191  0.00  0.00    -0.298 OA
ATOM     13  C25 ZIN A   1      30.863   0.334  28.981  0.00  0.00     0.079 C 
ATOM     14  C26 ZIN A   1      30.391   1.754  28.649  0.00  0.00     0.017 C 
ATOM     15  C27 ZIN A   1      30.546   2.644  29.883  0.00  0.00    -0.035 C 
ATOM     16  C28 ZIN A   1      30.162   4.081  29.525  0.00  0.00     0.016 C 
ATOM     17  C29 ZIN A   1      32.006   2.633  30.343  0.00  0.00     0.013 C 
ATOM     18  C31 ZIN A   1      32.940   2.987  29.190  0.00  0.00     0.085 C 
ATOM     19  C32 ZIN A   1      34.360   3.185  29.703  0.00  0.00     0.136 C 
ATOM     20  O33 ZIN A   1      35.311   2.636  29.200  0.00  0.00    -0.297 OA
ATOM     21  C34 ZIN A   1      34.497   4.087  30.899  0.00  0.00     0.025 C 
ATOM     22  C35 ZIN A   1      34.044   5.507  30.552  0.00  0.00     0.024 C 
ENDROOT
BRANCH   1  23
ATOM     23  C2  ZIN A   1      36.807   5.091  30.910  0.00  0.00    -0.013 C 
ATOM     24  C1  ZIN A   1      36.399   5.240  29.444  0.00  0.00     0.010 C 
BRANCH  23  25
ATOM     25  C4  ZIN A   1      38.235   4.548  30.990  0.00  0.00     0.015 C 
BRANCH  25  26
ATOM     26  C5  ZIN A   1      39.070   5.442  31.908  0.00  0.00     0.113 C 
BRANCH  26  27
ATOM     27  C6  ZIN A   1      40.534   5.151  31.696  0.00  0.00     0.172 C 
ATOM     28  O7  ZIN A   1      41.291   5.105  32.651  0.00  0.00    -0.648 OA
ATOM     29  O8  ZIN A   1      40.961   4.963  30.570  0.00  0.00    -0.648 OA
ENDBRANCH  26  27
ENDBRANCH  25  26
ENDBRANCH  23  25
ENDBRANCH   1  23
TORSDOF 4
ENDMDL
MODEL 44
REMARK CAVERDOCK RESULT:      10.7      0.000      0.000
REMARK CAVERDOCK CONSTRAINTS:       0.1      0.0      0.0      0.0
REMARK CAVERDOCK TUNNEL: 43     10.7      2.4     44.4
REMARK  4 active torsions:
REMARK  status: ('A' for Active; 'I' for Inactive)
REMARK    1  A    between atoms: C2_2  and  C4_3 
REMARK    2  A    between atoms: C2_2  and  C9_8 
REMARK    3  A    between atoms: C4_3  and  C5_4 
REMARK    4  A    between atoms: C5_4  and  C6_5 
ROOT
ATOM      1  C9  ZIN A   1      35.548   4.332  31.944  0.00  0.00     0.005 C 
ATOM      2  C11 ZIN A   1      35.174   4.682  33.412  0.00  0.00     0.006 C 
ATOM      3  C12 ZIN A   1      33.702   4.233  33.606  0.00  0.00     0.007 C 
ATOM      4  C13 ZIN A   1      33.320   3.557  32.299  0.00  0.00     0.013 C 
ATOM      5  C15 ZIN A   1      31.889   3.649  31.830  0.00  0.00     0.066 C 
ATOM      6  C17 ZIN A   1      30.932   3.121  32.871  0.00  0.00     0.132 C 
ATOM      7  O18 ZIN A   1      31.311   2.855  33.987  0.00  0.00    -0.298 OA
ATOM      8  C19 ZIN A   1      29.483   2.934  32.473  0.00  0.00     0.084 C 
ATOM      9  C20 ZIN A   1      29.427   2.114  31.182  0.00  0.00     0.008 C 
ATOM     10  C22 ZIN A   1      29.948   0.698  31.458  0.00  0.00     0.084 C 
ATOM     11  C23 ZIN A   1      30.003  -0.057  30.148  0.00  0.00     0.127 C 
ATOM     12  O24 ZIN A   1      29.488  -1.143  30.038  0.00  0.00    -0.298 OA
ATOM     13  C25 ZIN A   1      30.720   0.584  28.981  0.00  0.00     0.079 C 
ATOM     14  C26 ZIN A   1      30.177   2.005  28.795  0.00  0.00     0.017 C 
ATOM     15  C27 ZIN A   1      30.301   2.775  30.112  0.00  0.00    -0.035 C 
ATOM     16  C28 ZIN A   1      29.844   4.219  29.901  0.00  0.00     0.016 C 
ATOM     17  C29 ZIN A   1      31.765   2.790  30.559  0.00  0.00     0.013 C 
ATOM     18  C31 ZIN A   1      32.668   3.303  29.442  0.00  0.00     0.085 C 
ATOM     19  C32 ZIN A   1      34.083   3.518  29.963  0.00  0.00     0.136 C 
ATOM     20  O33 ZIN A   1      35.054   3.071  29.402  0.00  0.00    -0.297 OA
ATOM     21  C34 ZIN A   1      34.189   4.303  31.243  0.00  0.00     0.025 C 
ATOM     22  C35 ZIN A   1      33.664   5.726  31.042  0.00  0.00     0.024 C 
ENDROOT
BRANCH   1  23
ATOM     23  C2  ZIN A   1      36.447   5.414  31.340  0.00  0.00    -0.013 C 
ATOM     24  C1  ZIN A   1      36.839   5.015  29.916  0.00  0.00     0.010 C 
BRANCH  23  25
ATOM     25  C4  ZIN A   1      37.708   5.564  32.193  0.00  0.00     0.015 C 
BRANCH  25  26
ATOM     26  C5  ZIN A   1      38.918   5.776  31.281  0.00  0.00     0.113 C 
BRANCH  26  27
ATOM     27  C6  ZIN A   1      39.960   4.727  31.577  0.00  0.00     0.172 C 
ATOM     28  O7  ZIN A   1      40.750   4.894  32.491  0.00  0.00    -0.648 OA
ATOM     29  O8  ZIN A   1      40.013   3.714  30.902  0.00  0.00    -0.648 OA
ENDBRANCH  26  27
ENDBRANCH  25  26
ENDBRANCH  23  25
ENDBRANCH   1  23
TORSDOF 4
ENDMDL
MODEL 45
REMARK CAVERDOCK RESULT:       8.1      0.000      0.000
REMARK CAVERDOCK CONSTRAINTS:       0.1      0.0      0.0      0.0
REMARK CAVERDOCK TUNNEL: 44      8.1      2.4     45.3
REMARK  4 active torsions:
REMARK  status: ('A' for Active; 'I' for Inactive)
REMARK    1  A    between atoms: C2_2  and  C4_3 
REMARK    2  A    between atoms: C2_2  and  C9_8 
REMARK    3  A    between atoms: C4_3  and  C5_4 
REMARK    4  A    between atoms: C5_4  and  C6_5 
ROOT
ATOM      1  C9  ZIN A   1      35.302   4.282  31.955  0.00  0.00     0.005 C 
ATOM      2  C11 ZIN A   1      34.861   4.716  33.382  0.00  0.00     0.006 C 
ATOM      3  C12 ZIN A   1      33.396   4.236  33.550  0.00  0.00     0.007 C 
ATOM      4  C13 ZIN A   1      33.084   3.464  32.278  0.00  0.00     0.013 C 
ATOM      5  C15 ZIN A   1      31.670   3.482  31.751  0.00  0.00     0.066 C 
ATOM      6  C17 ZIN A   1      30.689   2.994  32.790  0.00  0.00     0.132 C 
ATOM      7  O18 ZIN A   1      31.030   2.814  33.934  0.00  0.00    -0.298 OA
ATOM      8  C19 ZIN A   1      29.262   2.739  32.352  0.00  0.00     0.084 C 
ATOM      9  C20 ZIN A   1      29.279   1.834  31.117  0.00  0.00     0.008 C 
ATOM     10  C22 ZIN A   1      29.827   0.456  31.506  0.00  0.00     0.084 C 
ATOM     11  C23 ZIN A   1      29.954  -0.381  30.252  0.00  0.00     0.127 C 
ATOM     12  O24 ZIN A   1      29.474  -1.487  30.196  0.00  0.00    -0.298 OA
ATOM     13  C25 ZIN A   1      30.698   0.203  29.072  0.00  0.00     0.079 C 
ATOM     14  C26 ZIN A   1      30.123   1.592  28.772  0.00  0.00     0.017 C 
ATOM     15  C27 ZIN A   1      30.175   2.449  30.038  0.00  0.00    -0.035 C 
ATOM     16  C28 ZIN A   1      29.687   3.862  29.715  0.00  0.00     0.016 C 
ATOM     17  C29 ZIN A   1      31.619   2.538  30.537  0.00  0.00     0.013 C 
ATOM     18  C31 ZIN A   1      32.550   3.004  29.422  0.00  0.00     0.085 C 
ATOM     19  C32 ZIN A   1      33.937   3.295  29.980  0.00  0.00     0.136 C 
ATOM     20  O33 ZIN A   1      34.942   2.841  29.486  0.00  0.00    -0.297 OA
ATOM     21  C34 ZIN A   1      33.972   4.165  31.208  0.00  0.00     0.025 C 
ATOM     22  C35 ZIN A   1      33.416   5.556  30.893  0.00  0.00     0.024 C 
ENDROOT
BRANCH   1  23
ATOM     23  C2  ZIN A   1      36.193   5.347  31.314  0.00  0.00    -0.013 C 
ATOM     24  C1  ZIN A   1      36.662   4.862  29.941  0.00  0.00     0.010 C 
BRANCH  23  25
ATOM     25  C4  ZIN A   1      37.408   5.602  32.208  0.00  0.00     0.015 C 
BRANCH  25  26
ATOM     26  C5  ZIN A   1      38.590   6.050  31.347  0.00  0.00     0.113 C 
BRANCH  26  27
ATOM     27  C6  ZIN A   1      39.755   5.119  31.569  0.00  0.00     0.172 C 
ATOM     28  O7  ZIN A   1      40.714   5.489  32.224  0.00  0.00    -0.648 OA
ATOM     29  O8  ZIN A   1      39.738   3.997  31.092  0.00  0.00    -0.648 OA
ENDBRANCH  26  27
ENDBRANCH  25  26
ENDBRANCH  23  25
ENDBRANCH   1  23
TORSDOF 4
ENDMDL
MODEL 46
REMARK CAVERDOCK RESULT:       5.9      0.000      0.000
REMARK CAVERDOCK CONSTRAINTS:       0.7      0.0      0.0      0.0
REMARK CAVERDOCK TUNNEL: 45      5.9      2.3     46.2
REMARK  4 active torsions:
REMARK  status: ('A' for Active; 'I' for Inactive)
REMARK    1  A    between atoms: C2_2  and  C4_3 
REMARK    2  A    between atoms: C2_2  and  C9_8 
REMARK    3  A    between atoms: C4_3  and  C5_4 
REMARK    4  A    between atoms: C5_4  and  C6_5 
ROOT
ATOM      1  C9  ZIN A   1      35.104   4.118  31.853  0.00  0.00     0.005 C 
ATOM      2  C11 ZIN A   1      34.625   4.592  33.254  0.00  0.00     0.006 C 
ATOM      3  C12 ZIN A   1      33.153   4.122  33.393  0.00  0.00     0.007 C 
ATOM      4  C13 ZIN A   1      32.874   3.317  32.134  0.00  0.00     0.013 C 
ATOM      5  C15 ZIN A   1      31.476   3.326  31.567  0.00  0.00     0.066 C 
ATOM      6  C17 ZIN A   1      30.463   2.870  32.590  0.00  0.00     0.132 C 
ATOM      7  O18 ZIN A   1      30.771   2.720  33.747  0.00  0.00    -0.298 OA
ATOM      8  C19 ZIN A   1      29.048   2.607  32.118  0.00  0.00     0.084 C 
ATOM      9  C20 ZIN A   1      29.097   1.669  30.909  0.00  0.00     0.008 C 
ATOM     10  C22 ZIN A   1      29.628   0.300  31.352  0.00  0.00     0.084 C 
ATOM     11  C23 ZIN A   1      29.788  -0.572  30.125  0.00  0.00     0.127 C 
ATOM     12  O24 ZIN A   1      29.305  -1.677  30.085  0.00  0.00    -0.298 OA
ATOM     13  C25 ZIN A   1      30.568  -0.023  28.952  0.00  0.00     0.079 C 
ATOM     14  C26 ZIN A   1      30.007   1.359  28.597  0.00  0.00     0.017 C 
ATOM     15  C27 ZIN A   1      30.027   2.251  29.840  0.00  0.00    -0.035 C 
ATOM     16  C28 ZIN A   1      29.554   3.656  29.464  0.00  0.00     0.016 C 
ATOM     17  C29 ZIN A   1      31.456   2.348  30.378  0.00  0.00     0.013 C 
ATOM     18  C31 ZIN A   1      32.421   2.780  29.278  0.00  0.00     0.085 C 
ATOM     19  C32 ZIN A   1      33.793   3.082  29.867  0.00  0.00     0.136 C 
ATOM     20  O33 ZIN A   1      34.809   2.611  29.415  0.00  0.00    -0.297 OA
ATOM     21  C34 ZIN A   1      33.796   3.985  31.071  0.00  0.00     0.025 C 
ATOM     22  C35 ZIN A   1      33.255   5.369  30.702  0.00  0.00     0.024 C 
ENDROOT
BRANCH   1  23
ATOM     23  C2  ZIN A   1      36.018   5.162  31.209  0.00  0.00    -0.013 C 
ATOM     24  C1  ZIN A   1      36.582   4.608  29.900  0.00  0.00     0.010 C 
BRANCH  23  25
ATOM     25  C4  ZIN A   1      37.168   5.491  32.162  0.00  0.00     0.015 C 
BRANCH  25  26
ATOM     26  C5  ZIN A   1      38.403   5.891  31.353  0.00  0.00     0.113 C 
BRANCH  26  27
ATOM     27  C6  ZIN A   1      39.450   4.812  31.468  0.00  0.00     0.172 C 
ATOM     28  O7  ZIN A   1      39.290   3.744  30.902  0.00  0.00    -0.648 OA
ATOM     29  O8  ZIN A   1      40.456   5.008  32.128  0.00  0.00    -0.648 OA
ENDBRANCH  26  27
ENDBRANCH  25  26
ENDBRANCH  23  25
ENDBRANCH   1  23
TORSDOF 4
ENDMDL
MODEL 47
REMARK CAVERDOCK RESULT:       4.9      0.000      0.000
REMARK CAVERDOCK CONSTRAINTS:       0.6      0.0      0.0      0.0
REMARK CAVERDOCK TUNNEL: 46      4.9      2.4     47.3
REMARK  4 active torsions:
REMARK  status: ('A' for Active; 'I' for Inactive)
REMARK    1  A    between atoms: C2_2  and  C4_3 
REMARK    2  A    between atoms: C2_2  and  C9_8 
REMARK    3  A    between atoms: C4_3  and  C5_4 
REMARK    4  A    between atoms: C5_4  and  C6_5 
ROOT
ATOM      1  C9  ZIN A   1      34.923   4.008  31.882  0.00  0.00     0.005 C 
ATOM      2  C11 ZIN A   1      34.545   4.365  33.347  0.00  0.00     0.006 C 
ATOM      3  C12 ZIN A   1      33.069   3.928  33.534  0.00  0.00     0.007 C 
ATOM      4  C13 ZIN A   1      32.687   3.252  32.227  0.00  0.00     0.013 C 
ATOM      5  C15 ZIN A   1      31.259   3.356  31.751  0.00  0.00     0.066 C 
ATOM      6  C17 ZIN A   1      30.293   2.838  32.789  0.00  0.00     0.132 C 
ATOM      7  O18 ZIN A   1      30.663   2.571  33.907  0.00  0.00    -0.298 OA
ATOM      8  C19 ZIN A   1      28.844   2.663  32.385  0.00  0.00     0.084 C 
ATOM      9  C20 ZIN A   1      28.787   1.840  31.095  0.00  0.00     0.008 C 
ATOM     10  C22 ZIN A   1      29.294   0.421  31.377  0.00  0.00     0.084 C 
ATOM     11  C23 ZIN A   1      29.349  -0.337  30.069  0.00  0.00     0.127 C 
ATOM     12  O24 ZIN A   1      28.826  -1.419  29.958  0.00  0.00    -0.298 OA
ATOM     13  C25 ZIN A   1      30.078   0.295  28.904  0.00  0.00     0.079 C 
ATOM     14  C26 ZIN A   1      29.547   1.720  28.712  0.00  0.00     0.017 C 
ATOM     15  C27 ZIN A   1      29.672   2.491  30.027  0.00  0.00    -0.035 C 
ATOM     16  C28 ZIN A   1      29.228   3.939  29.811  0.00  0.00     0.016 C 
ATOM     17  C29 ZIN A   1      31.134   2.495  30.482  0.00  0.00     0.013 C 
ATOM     18  C31 ZIN A   1      32.046   2.998  29.367  0.00  0.00     0.085 C 
ATOM     19  C32 ZIN A   1      33.460   3.202  29.896  0.00  0.00     0.136 C 
ATOM     20  O33 ZIN A   1      34.430   2.745  29.340  0.00  0.00    -0.297 OA
ATOM     21  C34 ZIN A   1      33.567   3.988  31.174  0.00  0.00     0.025 C 
ATOM     22  C35 ZIN A   1      33.055   5.416  30.967  0.00  0.00     0.024 C 
ENDROOT
BRANCH   1  23
ATOM     23  C2  ZIN A   1      35.834   5.080  31.279  0.00  0.00    -0.013 C 
ATOM     24  C1  ZIN A   1      36.473   4.545  29.997  0.00  0.00     0.010 C 
BRANCH  23  25
ATOM     25  C4  ZIN A   1      36.930   5.441  32.283  0.00  0.00     0.015 C 
BRANCH  25  26
ATOM     26  C5  ZIN A   1      38.110   6.076  31.545  0.00  0.00     0.113 C 
BRANCH  26  27
ATOM     27  C6  ZIN A   1      39.339   5.225  31.736  0.00  0.00     0.172 C 
ATOM     28  O7  ZIN A   1      39.469   4.191  31.105  0.00  0.00    -0.648 OA
ATOM     29  O8  ZIN A   1      40.203   5.572  32.524  0.00  0.00    -0.648 OA
ENDBRANCH  26  27
ENDBRANCH  25  26
ENDBRANCH  23  25
ENDBRANCH   1  23
TORSDOF 4
ENDMDL
MODEL 48
REMARK CAVERDOCK RESULT:       3.6      0.000      0.000
REMARK CAVERDOCK CONSTRAINTS:       0.0      0.0      0.0      0.0
REMARK CAVERDOCK TUNNEL: 47      3.6      2.4     48.3
REMARK  4 active torsions:
REMARK  status: ('A' for Active; 'I' for Inactive)
REMARK    1  A    between atoms: C2_2  and  C4_3 
REMARK    2  A    between atoms: C2_2  and  C9_8 
REMARK    3  A    between atoms: C4_3  and  C5_4 
REMARK    4  A    between atoms: C5_4  and  C6_5 
ROOT
ATOM      1  C9  ZIN A   1      34.799   3.954  31.829  0.00  0.00     0.005 C 
ATOM      2  C11 ZIN A   1      34.387   4.401  33.260  0.00  0.00     0.006 C 
ATOM      3  C12 ZIN A   1      32.916   3.948  33.452  0.00  0.00     0.007 C 
ATOM      4  C13 ZIN A   1      32.570   3.179  32.187  0.00  0.00     0.013 C 
ATOM      5  C15 ZIN A   1      31.150   3.222  31.681  0.00  0.00     0.066 C 
ATOM      6  C17 ZIN A   1      30.175   2.755  32.735  0.00  0.00     0.132 C 
ATOM      7  O18 ZIN A   1      30.530   2.572  33.875  0.00  0.00    -0.298 OA
ATOM      8  C19 ZIN A   1      28.738   2.524  32.319  0.00  0.00     0.084 C 
ATOM      9  C20 ZIN A   1      28.720   1.615  31.087  0.00  0.00     0.008 C 
ATOM     10  C22 ZIN A   1      29.248   0.229  31.473  0.00  0.00     0.084 C 
ATOM     11  C23 ZIN A   1      29.341  -0.615  30.220  0.00  0.00     0.127 C 
ATOM     12  O24 ZIN A   1      28.840  -1.712  30.175  0.00  0.00    -0.298 OA
ATOM     13  C25 ZIN A   1      30.079  -0.048  29.027  0.00  0.00     0.079 C 
ATOM     14  C26 ZIN A   1      29.525   1.350  28.731  0.00  0.00     0.017 C 
ATOM     15  C27 ZIN A   1      29.611   2.211  29.993  0.00  0.00    -0.035 C 
ATOM     16  C28 ZIN A   1      29.144   3.632  29.672  0.00  0.00     0.016 C 
ATOM     17  C29 ZIN A   1      31.064   2.274  30.471  0.00  0.00     0.013 C 
ATOM     18  C31 ZIN A   1      31.987   2.719  29.341  0.00  0.00     0.085 C 
ATOM     19  C32 ZIN A   1      33.387   2.987  29.877  0.00  0.00     0.136 C 
ATOM     20  O33 ZIN A   1      34.376   2.513  29.370  0.00  0.00    -0.297 OA
ATOM     21  C34 ZIN A   1      33.456   3.860  31.101  0.00  0.00     0.025 C 
ATOM     22  C35 ZIN A   1      32.921   5.260  30.790  0.00  0.00     0.024 C 
ENDROOT
BRANCH   1  23
ATOM     23  C2  ZIN A   1      35.699   5.001  31.171  0.00  0.00    -0.013 C 
ATOM     24  C1  ZIN A   1      36.373   4.394  29.939  0.00  0.00     0.010 C 
BRANCH  23  25
ATOM     25  C4  ZIN A   1      36.769   5.453  32.167  0.00  0.00     0.015 C 
BRANCH  25  26
ATOM     26  C5  ZIN A   1      37.959   6.042  31.407  0.00  0.00     0.113 C 
BRANCH  26  27
ATOM     27  C6  ZIN A   1      39.123   5.087  31.479  0.00  0.00     0.172 C 
ATOM     28  O7  ZIN A   1      39.004   3.947  31.065  0.00  0.00    -0.648 OA
ATOM     29  O8  ZIN A   1      40.184   5.456  31.952  0.00  0.00    -0.648 OA
ENDBRANCH  26  27
ENDBRANCH  25  26
ENDBRANCH  23  25
ENDBRANCH   1  23
TORSDOF 4
ENDMDL
MODEL 49
REMARK CAVERDOCK RESULT:       2.9      0.000      0.000
REMARK CAVERDOCK CONSTRAINTS:       0.1      0.0      0.0      0.0
REMARK CAVERDOCK TUNNEL: 48      2.9      2.4     49.2
REMARK  4 active torsions:
REMARK  status: ('A' for Active; 'I' for Inactive)
REMARK    1  A    between atoms: C2_2  and  C4_3 
REMARK    2  A    between atoms: C2_2  and  C9_8 
REMARK    3  A    between atoms: C4_3  and  C5_4 
REMARK    4  A    between atoms: C5_4  and  C6_5 
ROOT
ATOM      1  C9  ZIN A   1      34.612   3.853  31.818  0.00  0.00     0.005 C 
ATOM      2  C11 ZIN A   1      34.261   4.301  33.265  0.00  0.00     0.006 C 
ATOM      3  C12 ZIN A   1      32.792   3.868  33.510  0.00  0.00     0.007 C 
ATOM      4  C13 ZIN A   1      32.388   3.107  32.258  0.00  0.00     0.013 C 
ATOM      5  C15 ZIN A   1      30.950   3.171  31.806  0.00  0.00     0.066 C 
ATOM      6  C17 ZIN A   1      30.010   2.714  32.895  0.00  0.00     0.132 C 
ATOM      7  O18 ZIN A   1      30.405   2.522  34.019  0.00  0.00    -0.298 OA
ATOM      8  C19 ZIN A   1      28.554   2.504  32.533  0.00  0.00     0.084 C 
ATOM      9  C20 ZIN A   1      28.478   1.600  31.300  0.00  0.00     0.008 C 
ATOM     10  C22 ZIN A   1      29.001   0.205  31.662  0.00  0.00     0.084 C 
ATOM     11  C23 ZIN A   1      29.036  -0.636  30.404  0.00  0.00     0.127 C 
ATOM     12  O24 ZIN A   1      28.518  -1.726  30.374  0.00  0.00    -0.298 OA
ATOM     13  C25 ZIN A   1      29.735  -0.075  29.185  0.00  0.00     0.079 C 
ATOM     14  C26 ZIN A   1      29.190   1.332  28.914  0.00  0.00     0.017 C 
ATOM     15  C27 ZIN A   1      29.335   2.187  30.174  0.00  0.00    -0.035 C 
ATOM     16  C28 ZIN A   1      28.876   3.615  29.875  0.00  0.00     0.016 C 
ATOM     17  C29 ZIN A   1      30.806   2.229  30.597  0.00  0.00     0.013 C 
ATOM     18  C31 ZIN A   1      31.692   2.665  29.434  0.00  0.00     0.085 C 
ATOM     19  C32 ZIN A   1      33.115   2.912  29.918  0.00  0.00     0.136 C 
ATOM     20  O33 ZIN A   1      34.077   2.426  29.372  0.00  0.00    -0.297 OA
ATOM     21  C34 ZIN A   1      33.241   3.779  31.141  0.00  0.00     0.025 C 
ATOM     22  C35 ZIN A   1      32.714   5.188  30.854  0.00  0.00     0.024 C 
ENDROOT
BRANCH   1  23
ATOM     23  C2  ZIN A   1      35.501   4.890  31.129  0.00  0.00    -0.013 C 
ATOM     24  C1  ZIN A   1      36.114   4.280  29.868  0.00  0.00     0.010 C 
BRANCH  23  25
ATOM     25  C4  ZIN A   1      36.618   5.318  32.083  0.00  0.00     0.015 C 
BRANCH  25  26
ATOM     26  C5  ZIN A   1      37.759   5.948  31.282  0.00  0.00     0.113 C 
BRANCH  26  27
ATOM     27  C6  ZIN A   1      39.035   5.188  31.542  0.00  0.00     0.172 C 
ATOM     28  O7  ZIN A   1      39.864   5.635  32.316  0.00  0.00    -0.648 OA
ATOM     29  O8  ZIN A   1      39.238   4.127  30.977  0.00  0.00    -0.648 OA
ENDBRANCH  26  27
ENDBRANCH  25  26
ENDBRANCH  23  25
ENDBRANCH   1  23
TORSDOF 4
ENDMDL
MODEL 50
REMARK CAVERDOCK RESULT:       2.0      0.000      0.000
REMARK CAVERDOCK CONSTRAINTS:       0.1      0.0      0.0      0.0
REMARK CAVERDOCK TUNNEL: 49      2.0      2.3     50.1
REMARK  4 active torsions:
REMARK  status: ('A' for Active; 'I' for Inactive)
REMARK    1  A    between atoms: C2_2  and  C4_3 
REMARK    2  A    between atoms: C2_2  and  C9_8 
REMARK    3  A    between atoms: C4_3  and  C5_4 
REMARK    4  A    between atoms: C5_4  and  C6_5 
ROOT
ATOM      1  C9  ZIN A   1      34.403   3.853  31.972  0.00  0.00     0.005 C 
ATOM      2  C11 ZIN A   1      33.988   4.251  33.416  0.00  0.00     0.006 C 
ATOM      3  C12 ZIN A   1      32.520   3.781  33.593  0.00  0.00     0.007 C 
ATOM      4  C13 ZIN A   1      32.181   3.049  32.304  0.00  0.00     0.013 C 
ATOM      5  C15 ZIN A   1      30.761   3.096  31.799  0.00  0.00     0.066 C 
ATOM      6  C17 ZIN A   1      29.789   2.589  32.838  0.00  0.00     0.132 C 
ATOM      7  O18 ZIN A   1      30.146   2.373  33.971  0.00  0.00    -0.298 OA
ATOM      8  C19 ZIN A   1      28.354   2.359  32.413  0.00  0.00     0.084 C 
ATOM      9  C20 ZIN A   1      28.344   1.489  31.154  0.00  0.00     0.008 C 
ATOM     10  C22 ZIN A   1      28.884   0.096  31.496  0.00  0.00     0.084 C 
ATOM     11  C23 ZIN A   1      28.984  -0.707  30.218  0.00  0.00     0.127 C 
ATOM     12  O24 ZIN A   1      28.492  -1.807  30.137  0.00  0.00    -0.298 OA
ATOM     13  C25 ZIN A   1      29.717  -0.098  29.044  0.00  0.00     0.079 C 
ATOM     14  C26 ZIN A   1      29.152   1.305  28.791  0.00  0.00     0.017 C 
ATOM     15  C27 ZIN A   1      29.231   2.126  30.079  0.00  0.00    -0.035 C 
ATOM     16  C28 ZIN A   1      28.753   3.552  29.803  0.00  0.00     0.016 C 
ATOM     17  C29 ZIN A   1      30.683   2.186  30.560  0.00  0.00     0.013 C 
ATOM     18  C31 ZIN A   1      31.603   2.674  29.444  0.00  0.00     0.085 C 
ATOM     19  C32 ZIN A   1      33.001   2.936  29.990  0.00  0.00     0.136 C 
ATOM     20  O33 ZIN A   1      33.993   2.486  29.469  0.00  0.00    -0.297 OA
ATOM     21  C34 ZIN A   1      33.062   3.770  31.241  0.00  0.00     0.025 C 
ATOM     22  C35 ZIN A   1      32.515   5.175  30.973  0.00  0.00     0.024 C 
ENDROOT
BRANCH   1  23
ATOM     23  C2  ZIN A   1      35.296   4.928  31.347  0.00  0.00    -0.013 C 
ATOM     24  C1  ZIN A   1      35.905   4.395  30.050  0.00  0.00     0.010 C 
BRANCH  23  25
ATOM     25  C4  ZIN A   1      36.416   5.292  32.324  0.00  0.00     0.015 C 
BRANCH  25  26
ATOM     26  C5  ZIN A   1      37.560   5.962  31.562  0.00  0.00     0.113 C 
BRANCH  26  27
ATOM     27  C6  ZIN A   1      38.755   5.043  31.539  0.00  0.00     0.172 C 
ATOM     28  O7  ZIN A   1      38.701   3.989  30.930  0.00  0.00    -0.648 OA
ATOM     29  O8  ZIN A   1      39.773   5.354  32.132  0.00  0.00    -0.648 OA
ENDBRANCH  26  27
ENDBRANCH  25  26
ENDBRANCH  23  25
ENDBRANCH   1  23
TORSDOF 4
ENDMDL
MODEL 51
REMARK CAVERDOCK RESULT:       1.9      0.000      0.000
REMARK CAVERDOCK CONSTRAINTS:       0.0      0.0      0.0      0.0
REMARK CAVERDOCK TUNNEL: 50      1.9      2.3     51.3
REMARK  4 active torsions:
REMARK  status: ('A' for Active; 'I' for Inactive)
REMARK    1  A    between atoms: C2_2  and  C4_3 
REMARK    2  A    between atoms: C2_2  and  C9_8 
REMARK    3  A    between atoms: C4_3  and  C5_4 
REMARK    4  A    between atoms: C5_4  and  C6_5 
ROOT
ATOM      1  C9  ZIN A   1      34.243   3.678  31.784  0.00  0.00     0.005 C 
ATOM      2  C11 ZIN A   1      34.020   4.038  33.280  0.00  0.00     0.006 C 
ATOM      3  C12 ZIN A   1      32.551   3.658  33.605  0.00  0.00     0.007 C 
ATOM      4  C13 ZIN A   1      32.021   3.006  32.338  0.00  0.00     0.013 C 
ATOM      5  C15 ZIN A   1      30.560   3.168  31.999  0.00  0.00     0.066 C 
ATOM      6  C17 ZIN A   1      29.677   2.681  33.123  0.00  0.00     0.132 C 
ATOM      7  O18 ZIN A   1      30.141   2.392  34.199  0.00  0.00    -0.298 OA
ATOM      8  C19 ZIN A   1      28.191   2.564  32.857  0.00  0.00     0.084 C 
ATOM      9  C20 ZIN A   1      27.980   1.753  31.576  0.00  0.00     0.008 C 
ATOM     10  C22 ZIN A   1      28.455   0.314  31.804  0.00  0.00     0.084 C 
ATOM     11  C23 ZIN A   1      28.357  -0.437  30.494  0.00  0.00     0.127 C 
ATOM     12  O24 ZIN A   1      27.783  -1.497  30.430  0.00  0.00    -0.298 OA
ATOM     13  C25 ZIN A   1      28.996   0.175  29.267  0.00  0.00     0.079 C 
ATOM     14  C26 ZIN A   1      28.505   1.621  29.131  0.00  0.00     0.017 C 
ATOM     15  C27 ZIN A   1      28.784   2.377  30.431  0.00  0.00    -0.035 C 
ATOM     16  C28 ZIN A   1      28.379   3.843  30.263  0.00  0.00     0.016 C 
ATOM     17  C29 ZIN A   1      30.281   2.321  30.745  0.00  0.00     0.013 C 
ATOM     18  C31 ZIN A   1      31.103   2.796  29.551  0.00  0.00     0.085 C 
ATOM     19  C32 ZIN A   1      32.568   2.943  29.943  0.00  0.00     0.136 C 
ATOM     20  O33 ZIN A   1      33.462   2.452  29.296  0.00  0.00    -0.297 OA
ATOM     21  C34 ZIN A   1      32.826   3.715  31.208  0.00  0.00     0.025 C 
ATOM     22  C35 ZIN A   1      32.353   5.163  31.055  0.00  0.00     0.024 C 
ENDROOT
BRANCH   1  23
ATOM     23  C2  ZIN A   1      35.133   4.718  31.101  0.00  0.00    -0.013 C 
ATOM     24  C1  ZIN A   1      35.806   4.091  29.879  0.00  0.00     0.010 C 
BRANCH  23  25
ATOM     25  C4  ZIN A   1      36.204   5.196  32.084  0.00  0.00     0.015 C 
BRANCH  25  26
ATOM     26  C5  ZIN A   1      37.315   5.917  31.317  0.00  0.00     0.113 C 
BRANCH  26  27
ATOM     27  C6  ZIN A   1      38.618   5.187  31.517  0.00  0.00     0.172 C 
ATOM     28  O7  ZIN A   1      38.763   4.063  31.066  0.00  0.00    -0.648 OA
ATOM     29  O8  ZIN A   1      39.527   5.720  32.129  0.00  0.00    -0.648 OA
ENDBRANCH  26  27
ENDBRANCH  25  26
ENDBRANCH  23  25
ENDBRANCH   1  23
TORSDOF 4
ENDMDL
MODEL 52
REMARK CAVERDOCK RESULT:       1.6      0.000      0.000
REMARK CAVERDOCK CONSTRAINTS:       0.0      0.0      0.0      0.0
REMARK CAVERDOCK TUNNEL: 51      1.6      2.3     52.1
REMARK  4 active torsions:
REMARK  status: ('A' for Active; 'I' for Inactive)
REMARK    1  A    between atoms: C2_2  and  C4_3 
REMARK    2  A    between atoms: C2_2  and  C9_8 
REMARK    3  A    between atoms: C4_3  and  C5_4 
REMARK    4  A    between atoms: C5_4  and  C6_5 
ROOT
ATOM      1  C9  ZIN A   1      34.101   3.645  31.724  0.00  0.00     0.005 C 
ATOM      2  C11 ZIN A   1      33.821   4.084  33.189  0.00  0.00     0.006 C 
ATOM      3  C12 ZIN A   1      32.362   3.660  33.500  0.00  0.00     0.007 C 
ATOM      4  C13 ZIN A   1      31.895   2.911  32.262  0.00  0.00     0.013 C 
ATOM      5  C15 ZIN A   1      30.438   2.989  31.878  0.00  0.00     0.066 C 
ATOM      6  C17 ZIN A   1      29.546   2.531  33.007  0.00  0.00     0.132 C 
ATOM      7  O18 ZIN A   1      29.991   2.328  34.110  0.00  0.00    -0.298 OA
ATOM      8  C19 ZIN A   1      28.073   2.335  32.711  0.00  0.00     0.084 C 
ATOM      9  C20 ZIN A   1      27.933   1.440  31.476  0.00  0.00     0.008 C 
ATOM     10  C22 ZIN A   1      28.462   0.039  31.804  0.00  0.00     0.084 C 
ATOM     11  C23 ZIN A   1      28.431  -0.792  30.540  0.00  0.00     0.127 C 
ATOM     12  O24 ZIN A   1      27.904  -1.878  30.526  0.00  0.00    -0.298 OA
ATOM     13  C25 ZIN A   1      29.077  -0.228  29.294  0.00  0.00     0.079 C 
ATOM     14  C26 ZIN A   1      28.531   1.185  29.059  0.00  0.00     0.017 C 
ATOM     15  C27 ZIN A   1      28.741   2.029  30.317  0.00  0.00    -0.035 C 
ATOM     16  C28 ZIN A   1      28.280   3.463  30.049  0.00  0.00     0.016 C 
ATOM     17  C29 ZIN A   1      30.230   2.057  30.671  0.00  0.00     0.013 C 
ATOM     18  C31 ZIN A   1      31.064   2.496  29.471  0.00  0.00     0.085 C 
ATOM     19  C32 ZIN A   1      32.510   2.729  29.890  0.00  0.00     0.136 C 
ATOM     20  O33 ZIN A   1      33.442   2.240  29.297  0.00  0.00    -0.297 OA
ATOM     21  C34 ZIN A   1      32.700   3.586  31.112  0.00  0.00     0.025 C 
ATOM     22  C35 ZIN A   1      32.171   5.000  30.859  0.00  0.00     0.024 C 
ENDROOT
BRANCH   1  23
ATOM     23  C2  ZIN A   1      34.966   4.680  31.002  0.00  0.00    -0.013 C 
ATOM     24  C1  ZIN A   1      35.670   4.019  29.816  0.00  0.00     0.010 C 
BRANCH  23  25
ATOM     25  C4  ZIN A   1      36.011   5.236  31.971  0.00  0.00     0.015 C 
BRANCH  25  26
ATOM     26  C5  ZIN A   1      37.140   5.898  31.179  0.00  0.00     0.113 C 
BRANCH  26  27
ATOM     27  C6  ZIN A   1      38.443   5.206  31.486  0.00  0.00     0.172 C 
ATOM     28  O7  ZIN A   1      38.683   4.115  30.999  0.00  0.00    -0.648 OA
ATOM     29  O8  ZIN A   1      39.256   5.737  32.223  0.00  0.00    -0.648 OA
ENDBRANCH  26  27
ENDBRANCH  25  26
ENDBRANCH  23  25
ENDBRANCH   1  23
TORSDOF 4
ENDMDL
MODEL 53
REMARK CAVERDOCK RESULT:       1.4      0.000      0.000
REMARK CAVERDOCK CONSTRAINTS:       0.0      0.0      0.0      0.0
REMARK CAVERDOCK TUNNEL: 52      1.4      2.3     53.2
REMARK  4 active torsions:
REMARK  status: ('A' for Active; 'I' for Inactive)
REMARK    1  A    between atoms: C2_2  and  C4_3 
REMARK    2  A    between atoms: C2_2  and  C9_8 
REMARK    3  A    between atoms: C4_3  and  C5_4 
REMARK    4  A    between atoms: C5_4  and  C6_5 
ROOT
ATOM      1  C9  ZIN A   1      33.873   3.457  31.649  0.00  0.00     0.005 C 
ATOM      2  C11 ZIN A   1      33.687   3.846  33.143  0.00  0.00     0.006 C 
ATOM      3  C12 ZIN A   1      32.224   3.484  33.509  0.00  0.00     0.007 C 
ATOM      4  C13 ZIN A   1      31.659   2.814  32.267  0.00  0.00     0.013 C 
ATOM      5  C15 ZIN A   1      30.192   2.981  31.960  0.00  0.00     0.066 C 
ATOM      6  C17 ZIN A   1      29.332   2.521  33.113  0.00  0.00     0.132 C 
ATOM      7  O18 ZIN A   1      29.819   2.248  34.183  0.00  0.00    -0.298 OA
ATOM      8  C19 ZIN A   1      27.839   2.412  32.883  0.00  0.00     0.084 C 
ATOM      9  C20 ZIN A   1      27.592   1.579  31.622  0.00  0.00     0.008 C 
ATOM     10  C22 ZIN A   1      28.062   0.140  31.865  0.00  0.00     0.084 C 
ATOM     11  C23 ZIN A   1      27.927  -0.633  30.572  0.00  0.00     0.127 C 
ATOM     12  O24 ZIN A   1      27.344  -1.689  30.541  0.00  0.00    -0.298 OA
ATOM     13  C25 ZIN A   1      28.541  -0.048  29.319  0.00  0.00     0.079 C 
ATOM     14  C26 ZIN A   1      28.059   1.399  29.169  0.00  0.00     0.017 C 
ATOM     15  C27 ZIN A   1      28.374   2.176  30.448  0.00  0.00    -0.035 C 
ATOM     16  C28 ZIN A   1      27.976   3.642  30.263  0.00  0.00     0.016 C 
ATOM     17  C29 ZIN A   1      29.878   2.114  30.728  0.00  0.00     0.013 C 
ATOM     18  C31 ZIN A   1      30.675   2.561  29.506  0.00  0.00     0.085 C 
ATOM     19  C32 ZIN A   1      32.149   2.702  29.862  0.00  0.00     0.136 C 
ATOM     20  O33 ZIN A   1      33.025   2.193  29.203  0.00  0.00    -0.297 OA
ATOM     21  C34 ZIN A   1      32.443   3.496  31.106  0.00  0.00     0.025 C 
ATOM     22  C35 ZIN A   1      31.977   4.944  30.938  0.00  0.00     0.024 C 
ENDROOT
BRANCH   1  23
ATOM     23  C2  ZIN A   1      34.755   4.478  30.927  0.00  0.00    -0.013 C 
ATOM     24  C1  ZIN A   1      35.468   3.799  29.757  0.00  0.00     0.010 C 
BRANCH  23  25
ATOM     25  C4  ZIN A   1      35.793   5.036  31.903  0.00  0.00     0.015 C 
BRANCH  25  26
ATOM     26  C5  ZIN A   1      36.873   5.788  31.124  0.00  0.00     0.113 C 
BRANCH  26  27
ATOM     27  C6  ZIN A   1      38.229   5.242  31.492  0.00  0.00     0.172 C 
ATOM     28  O7  ZIN A   1      38.631   4.211  30.980  0.00  0.00    -0.648 OA
ATOM     29  O8  ZIN A   1      38.924   5.832  32.302  0.00  0.00    -0.648 OA
ENDBRANCH  26  27
ENDBRANCH  25  26
ENDBRANCH  23  25
ENDBRANCH   1  23
TORSDOF 4
ENDMDL
MODEL 54
REMARK CAVERDOCK RESULT:       1.1      0.000      0.000
REMARK CAVERDOCK CONSTRAINTS:       0.0      0.0      0.0      0.0
REMARK CAVERDOCK TUNNEL: 53      1.1      2.3     54.2
REMARK  4 active torsions:
REMARK  status: ('A' for Active; 'I' for Inactive)
REMARK    1  A    between atoms: C2_2  and  C4_3 
REMARK    2  A    between atoms: C2_2  and  C9_8 
REMARK    3  A    between atoms: C4_3  and  C5_4 
REMARK    4  A    between atoms: C5_4  and  C6_5 
ROOT
ATOM      1  C9  ZIN A   1      33.759   3.261  31.511  0.00  0.00     0.005 C 
ATOM      2  C11 ZIN A   1      33.688   3.727  32.992  0.00  0.00     0.006 C 
ATOM      3  C12 ZIN A   1      32.239   3.444  33.468  0.00  0.00     0.007 C 
ATOM      4  C13 ZIN A   1      31.568   2.742  32.299  0.00  0.00     0.013 C 
ATOM      5  C15 ZIN A   1      30.091   2.958  32.078  0.00  0.00     0.066 C 
ATOM      6  C17 ZIN A   1      29.291   2.589  33.304  0.00  0.00     0.132 C 
ATOM      7  O18 ZIN A   1      29.836   2.346  34.354  0.00  0.00    -0.298 OA
ATOM      8  C19 ZIN A   1      27.783   2.534  33.176  0.00  0.00     0.084 C 
ATOM      9  C20 ZIN A   1      27.421   1.655  31.976  0.00  0.00     0.008 C 
ATOM     10  C22 ZIN A   1      27.848   0.210  32.259  0.00  0.00     0.084 C 
ATOM     11  C23 ZIN A   1      27.598  -0.616  31.016  0.00  0.00     0.127 C 
ATOM     12  O24 ZIN A   1      26.972  -1.647  31.074  0.00  0.00    -0.298 OA
ATOM     13  C25 ZIN A   1      28.152  -0.118  29.700  0.00  0.00     0.079 C 
ATOM     14  C26 ZIN A   1      27.718   1.340  29.510  0.00  0.00     0.017 C 
ATOM     15  C27 ZIN A   1      28.147   2.162  30.727  0.00  0.00    -0.035 C 
ATOM     16  C28 ZIN A   1      27.797   3.633  30.495  0.00  0.00     0.016 C 
ATOM     17  C29 ZIN A   1      29.662   2.049  30.913  0.00  0.00     0.013 C 
ATOM     18  C31 ZIN A   1      30.395   2.404  29.622  0.00  0.00     0.085 C 
ATOM     19  C32 ZIN A   1      31.894   2.498  29.875  0.00  0.00     0.136 C 
ATOM     20  O33 ZIN A   1      32.703   1.922  29.188  0.00  0.00    -0.297 OA
ATOM     21  C34 ZIN A   1      32.300   3.335  31.058  0.00  0.00     0.025 C 
ATOM     22  C35 ZIN A   1      31.882   4.793  30.849  0.00  0.00     0.024 C 
ENDROOT
BRANCH   1  23
ATOM     23  C2  ZIN A   1      34.632   4.208  30.685  0.00  0.00    -0.013 C 
ATOM     24  C1  ZIN A   1      35.259   3.440  29.521  0.00  0.00     0.010 C 
BRANCH  23  25
ATOM     25  C4  ZIN A   1      35.738   4.785  31.570  0.00  0.00     0.015 C 
BRANCH  25  26
ATOM     26  C5  ZIN A   1      36.883   5.291  30.692  0.00  0.00     0.113 C 
BRANCH  26  27
ATOM     27  C6  ZIN A   1      38.174   5.237  31.468  0.00  0.00     0.172 C 
ATOM     28  O7  ZIN A   1      38.346   5.981  32.419  0.00  0.00    -0.648 OA
ATOM     29  O8  ZIN A   1      39.047   4.450  31.144  0.00  0.00    -0.648 OA
ENDBRANCH  26  27
ENDBRANCH  25  26
ENDBRANCH  23  25
ENDBRANCH   1  23
TORSDOF 4
ENDMDL
MODEL 55
REMARK CAVERDOCK RESULT:       1.0      0.000      0.000
REMARK CAVERDOCK CONSTRAINTS:       0.2      0.0      0.0      0.0
REMARK CAVERDOCK TUNNEL: 54      1.0      2.2     55.2
REMARK  4 active torsions:
REMARK  status: ('A' for Active; 'I' for Inactive)
REMARK    1  A    between atoms: C2_2  and  C4_3 
REMARK    2  A    between atoms: C2_2  and  C9_8 
REMARK    3  A    between atoms: C4_3  and  C5_4 
REMARK    4  A    between atoms: C5_4  and  C6_5 
ROOT
ATOM      1  C9  ZIN A   1      33.577   3.154  31.399  0.00  0.00     0.005 C 
ATOM      2  C11 ZIN A   1      33.563   3.654  32.871  0.00  0.00     0.006 C 
ATOM      3  C12 ZIN A   1      32.130   3.395  33.406  0.00  0.00     0.007 C 
ATOM      4  C13 ZIN A   1      31.411   2.673  32.278  0.00  0.00     0.013 C 
ATOM      5  C15 ZIN A   1      29.929   2.897  32.106  0.00  0.00     0.066 C 
ATOM      6  C17 ZIN A   1      29.171   2.562  33.368  0.00  0.00     0.132 C 
ATOM      7  O18 ZIN A   1      29.753   2.338  34.402  0.00  0.00    -0.298 OA
ATOM      8  C19 ZIN A   1      27.660   2.518  33.296  0.00  0.00     0.084 C 
ATOM      9  C20 ZIN A   1      27.247   1.615  32.130  0.00  0.00     0.008 C 
ATOM     10  C22 ZIN A   1      27.672   0.173  32.430  0.00  0.00     0.084 C 
ATOM     11  C23 ZIN A   1      27.370  -0.678  31.216  0.00  0.00     0.127 C 
ATOM     12  O24 ZIN A   1      26.739  -1.702  31.320  0.00  0.00    -0.298 OA
ATOM     13  C25 ZIN A   1      27.880  -0.214  29.870  0.00  0.00     0.079 C 
ATOM     14  C26 ZIN A   1      27.451   1.243  29.663  0.00  0.00     0.017 C 
ATOM     15  C27 ZIN A   1      27.931   2.089  30.844  0.00  0.00    -0.035 C 
ATOM     16  C28 ZIN A   1      27.584   3.557  30.592  0.00  0.00     0.016 C 
ATOM     17  C29 ZIN A   1      29.451   1.966  30.977  0.00  0.00     0.013 C 
ATOM     18  C31 ZIN A   1      30.139   2.285  29.654  0.00  0.00     0.085 C 
ATOM     19  C32 ZIN A   1      31.647   2.372  29.850  0.00  0.00     0.136 C 
ATOM     20  O33 ZIN A   1      32.426   1.773  29.147  0.00  0.00    -0.297 OA
ATOM     21  C34 ZIN A   1      32.102   3.231  30.998  0.00  0.00     0.025 C 
ATOM     22  C35 ZIN A   1      31.689   4.688  30.771  0.00  0.00     0.024 C 
ENDROOT
BRANCH   1  23
ATOM     23  C2  ZIN A   1      34.427   4.075  30.520  0.00  0.00    -0.013 C 
ATOM     24  C1  ZIN A   1      35.243   3.233  29.538  0.00  0.00     0.010 C 
BRANCH  23  25
ATOM     25  C4  ZIN A   1      35.374   4.891  31.403  0.00  0.00     0.015 C 
BRANCH  25  26
ATOM     26  C5  ZIN A   1      36.576   5.347  30.575  0.00  0.00     0.113 C 
BRANCH  26  27
ATOM     27  C6  ZIN A   1      37.832   5.212  31.397  0.00  0.00     0.172 C 
ATOM     28  O7  ZIN A   1      37.986   5.899  32.393  0.00  0.00    -0.648 OA
ATOM     29  O8  ZIN A   1      38.695   4.417  31.066  0.00  0.00    -0.648 OA
ENDBRANCH  26  27
ENDBRANCH  25  26
ENDBRANCH  23  25
ENDBRANCH   1  23
TORSDOF 4
ENDMDL
MODEL 56
REMARK CAVERDOCK RESULT:       0.8      0.000      0.000
REMARK CAVERDOCK CONSTRAINTS:       0.1      0.0      0.0      0.0
REMARK CAVERDOCK TUNNEL: 55      0.8      2.2     56.1
REMARK  4 active torsions:
REMARK  status: ('A' for Active; 'I' for Inactive)
REMARK    1  A    between atoms: C2_2  and  C4_3 
REMARK    2  A    between atoms: C2_2  and  C9_8 
REMARK    3  A    between atoms: C4_3  and  C5_4 
REMARK    4  A    between atoms: C5_4  and  C6_5 
ROOT
ATOM      1  C9  ZIN A   1      33.391   3.022  31.322  0.00  0.00     0.005 C 
ATOM      2  C11 ZIN A   1      33.393   3.573  32.776  0.00  0.00     0.006 C 
ATOM      3  C12 ZIN A   1      31.959   3.356  33.326  0.00  0.00     0.007 C 
ATOM      4  C13 ZIN A   1      31.223   2.607  32.228  0.00  0.00     0.013 C 
ATOM      5  C15 ZIN A   1      29.743   2.848  32.055  0.00  0.00     0.066 C 
ATOM      6  C17 ZIN A   1      28.987   2.571  33.332  0.00  0.00     0.132 C 
ATOM      7  O18 ZIN A   1      29.570   2.373  34.371  0.00  0.00    -0.298 OA
ATOM      8  C19 ZIN A   1      27.474   2.548  33.269  0.00  0.00     0.084 C 
ATOM      9  C20 ZIN A   1      27.041   1.612  32.138  0.00  0.00     0.008 C 
ATOM     10  C22 ZIN A   1      27.446   0.174  32.486  0.00  0.00     0.084 C 
ATOM     11  C23 ZIN A   1      27.124  -0.714  31.305  0.00  0.00     0.127 C 
ATOM     12  O24 ZIN A   1      26.477  -1.723  31.448  0.00  0.00    -0.298 OA
ATOM     13  C25 ZIN A   1      27.633  -0.306  29.940  0.00  0.00     0.079 C 
ATOM     14  C26 ZIN A   1      27.227   1.149  29.684  0.00  0.00     0.017 C 
ATOM     15  C27 ZIN A   1      27.726   2.028  30.832  0.00  0.00    -0.035 C 
ATOM     16  C28 ZIN A   1      27.401   3.492  30.530  0.00  0.00     0.016 C 
ATOM     17  C29 ZIN A   1      29.245   1.886  30.963  0.00  0.00     0.013 C 
ATOM     18  C31 ZIN A   1      29.930   2.147  29.625  0.00  0.00     0.085 C 
ATOM     19  C32 ZIN A   1      31.441   2.217  29.811  0.00  0.00     0.136 C 
ATOM     20  O33 ZIN A   1      32.206   1.581  29.126  0.00  0.00    -0.297 OA
ATOM     21  C34 ZIN A   1      31.916   3.109  30.926  0.00  0.00     0.025 C 
ATOM     22  C35 ZIN A   1      31.524   4.563  30.650  0.00  0.00     0.024 C 
ENDROOT
BRANCH   1  23
ATOM     23  C2  ZIN A   1      34.250   3.898  30.408  0.00  0.00    -0.013 C 
ATOM     24  C1  ZIN A   1      35.004   3.012  29.414  0.00  0.00     0.010 C 
BRANCH  23  25
ATOM     25  C4  ZIN A   1      35.254   4.685  31.252  0.00  0.00     0.015 C 
BRANCH  25  26
ATOM     26  C5  ZIN A   1      36.527   4.926  30.439  0.00  0.00     0.113 C 
BRANCH  26  27
ATOM     27  C6  ZIN A   1      37.668   5.240  31.372  0.00  0.00     0.172 C 
ATOM     28  O7  ZIN A   1      38.706   4.604  31.302  0.00  0.00    -0.648 OA
ATOM     29  O8  ZIN A   1      37.552   6.129  32.198  0.00  0.00    -0.648 OA
ENDBRANCH  26  27
ENDBRANCH  25  26
ENDBRANCH  23  25
ENDBRANCH   1  23
TORSDOF 4
ENDMDL
MODEL 57
REMARK CAVERDOCK RESULT:       0.7      0.000      0.000
REMARK CAVERDOCK CONSTRAINTS:       0.0      0.0      0.0      0.0
REMARK CAVERDOCK TUNNEL: 56      0.7      2.2     57.2
REMARK  4 active torsions:
REMARK  status: ('A' for Active; 'I' for Inactive)
REMARK    1  A    between atoms: C2_2  and  C4_3 
REMARK    2  A    between atoms: C2_2  and  C9_8 
REMARK    3  A    between atoms: C4_3  and  C5_4 
REMARK    4  A    between atoms: C5_4  and  C6_5 
ROOT
ATOM      1  C9  ZIN A   1      33.256   2.947  31.197  0.00  0.00     0.005 C 
ATOM      2  C11 ZIN A   1      33.272   3.518  32.643  0.00  0.00     0.006 C 
ATOM      3  C12 ZIN A   1      31.847   3.300  33.214  0.00  0.00     0.007 C 
ATOM      4  C13 ZIN A   1      31.102   2.529  32.136  0.00  0.00     0.013 C 
ATOM      5  C15 ZIN A   1      29.619   2.759  31.979  0.00  0.00     0.066 C 
ATOM      6  C17 ZIN A   1      28.881   2.494  33.270  0.00  0.00     0.132 C 
ATOM      7  O18 ZIN A   1      29.478   2.315  34.303  0.00  0.00    -0.298 OA
ATOM      8  C19 ZIN A   1      27.368   2.460  33.227  0.00  0.00     0.084 C 
ATOM      9  C20 ZIN A   1      26.927   1.505  32.114  0.00  0.00     0.008 C 
ATOM     10  C22 ZIN A   1      27.345   0.076  32.477  0.00  0.00     0.084 C 
ATOM     11  C23 ZIN A   1      27.014  -0.832  31.313  0.00  0.00     0.127 C 
ATOM     12  O24 ZIN A   1      26.377  -1.843  31.478  0.00  0.00    -0.298 OA
ATOM     13  C25 ZIN A   1      27.503  -0.439  29.936  0.00  0.00     0.079 C 
ATOM     14  C26 ZIN A   1      27.084   1.010  29.665  0.00  0.00     0.017 C 
ATOM     15  C27 ZIN A   1      27.592   1.908  30.794  0.00  0.00    -0.035 C 
ATOM     16  C28 ZIN A   1      27.253   3.365  30.476  0.00  0.00     0.016 C 
ATOM     17  C29 ZIN A   1      29.113   1.777  30.907  0.00  0.00     0.013 C 
ATOM     18  C31 ZIN A   1      29.780   2.025  29.557  0.00  0.00     0.085 C 
ATOM     19  C32 ZIN A   1      31.292   2.107  29.723  0.00  0.00     0.136 C 
ATOM     20  O33 ZIN A   1      32.053   1.467  29.037  0.00  0.00    -0.297 OA
ATOM     21  C34 ZIN A   1      31.775   3.018  30.819  0.00  0.00     0.025 C 
ATOM     22  C35 ZIN A   1      31.370   4.465  30.528  0.00  0.00     0.024 C 
ENDROOT
BRANCH   1  23
ATOM     23  C2  ZIN A   1      34.097   3.815  30.260  0.00  0.00    -0.013 C 
ATOM     24  C1  ZIN A   1      34.853   2.920  29.276  0.00  0.00     0.010 C 
BRANCH  23  25
ATOM     25  C4  ZIN A   1      35.098   4.630  31.081  0.00  0.00     0.015 C 
BRANCH  25  26
ATOM     26  C5  ZIN A   1      36.503   4.442  30.506  0.00  0.00     0.113 C 
BRANCH  26  27
ATOM     27  C6  ZIN A   1      37.491   5.233  31.324  0.00  0.00     0.172 C 
ATOM     28  O7  ZIN A   1      37.110   6.180  31.991  0.00  0.00    -0.648 OA
ATOM     29  O8  ZIN A   1      38.671   4.927  31.318  0.00  0.00    -0.648 OA
ENDBRANCH  26  27
ENDBRANCH  25  26
ENDBRANCH  23  25
ENDBRANCH   1  23
TORSDOF 4
ENDMDL
MODEL 58
REMARK CAVERDOCK RESULT:       0.8      0.000      0.000
REMARK CAVERDOCK CONSTRAINTS:       0.0      0.0      0.0      0.0
REMARK CAVERDOCK TUNNEL: 57      0.8      2.3     58.4
REMARK  4 active torsions:
REMARK  status: ('A' for Active; 'I' for Inactive)
REMARK    1  A    between atoms: C2_2  and  C4_3 
REMARK    2  A    between atoms: C2_2  and  C9_8 
REMARK    3  A    between atoms: C4_3  and  C5_4 
REMARK    4  A    between atoms: C5_4  and  C6_5 
ROOT
ATOM      1  C9  ZIN A   1      33.077   2.974  31.129  0.00  0.00     0.005 C 
ATOM      2  C11 ZIN A   1      33.098   3.591  32.556  0.00  0.00     0.006 C 
ATOM      3  C12 ZIN A   1      31.701   3.313  33.171  0.00  0.00     0.007 C 
ATOM      4  C13 ZIN A   1      30.973   2.470  32.136  0.00  0.00     0.013 C 
ATOM      5  C15 ZIN A   1      29.476   2.613  32.011  0.00  0.00     0.066 C 
ATOM      6  C17 ZIN A   1      28.786   2.350  33.327  0.00  0.00     0.132 C 
ATOM      7  O18 ZIN A   1      29.417   2.236  34.350  0.00  0.00    -0.298 OA
ATOM      8  C19 ZIN A   1      27.276   2.232  33.324  0.00  0.00     0.084 C 
ATOM      9  C20 ZIN A   1      26.861   1.220  32.252  0.00  0.00     0.008 C 
ATOM     10  C22 ZIN A   1      27.367  -0.172  32.647  0.00  0.00     0.084 C 
ATOM     11  C23 ZIN A   1      27.058  -1.132  31.520  0.00  0.00     0.127 C 
ATOM     12  O24 ZIN A   1      26.481  -2.171  31.732  0.00  0.00    -0.298 OA
ATOM     13  C25 ZIN A   1      27.491  -0.757  30.120  0.00  0.00     0.079 C 
ATOM     14  C26 ZIN A   1      26.986   0.658  29.816  0.00  0.00     0.017 C 
ATOM     15  C27 ZIN A   1      27.471   1.617  30.904  0.00  0.00    -0.035 C 
ATOM     16  C28 ZIN A   1      27.045   3.043  30.552  0.00  0.00     0.016 C 
ATOM     17  C29 ZIN A   1      28.999   1.573  30.981  0.00  0.00     0.013 C 
ATOM     18  C31 ZIN A   1      29.618   1.814  29.608  0.00  0.00     0.085 C 
ATOM     19  C32 ZIN A   1      31.127   1.983  29.732  0.00  0.00     0.136 C 
ATOM     20  O33 ZIN A   1      31.905   1.365  29.046  0.00  0.00    -0.297 OA
ATOM     21  C34 ZIN A   1      31.586   2.953  30.787  0.00  0.00     0.025 C 
ATOM     22  C35 ZIN A   1      31.095   4.366  30.463  0.00  0.00     0.024 C 
ENDROOT
BRANCH   1  23
ATOM     23  C2  ZIN A   1      33.846   3.857  30.144  0.00  0.00    -0.013 C 
ATOM     24  C1  ZIN A   1      34.601   2.974  29.149  0.00  0.00     0.010 C 
BRANCH  23  25
ATOM     25  C4  ZIN A   1      34.843   4.728  30.911  0.00  0.00     0.015 C 
BRANCH  25  26
ATOM     26  C5  ZIN A   1      36.265   4.400  30.454  0.00  0.00     0.113 C 
BRANCH  26  27
ATOM     27  C6  ZIN A   1      37.254   5.147  31.312  0.00  0.00     0.172 C 
ATOM     28  O7  ZIN A   1      36.873   6.055  32.031  0.00  0.00    -0.648 OA
ATOM     29  O8  ZIN A   1      38.434   4.844  31.286  0.00  0.00    -0.648 OA
ENDBRANCH  26  27
ENDBRANCH  25  26
ENDBRANCH  23  25
ENDBRANCH   1  23
TORSDOF 4
ENDMDL
MODEL 59
REMARK CAVERDOCK RESULT:       0.8      0.000      0.000
REMARK CAVERDOCK CONSTRAINTS:       0.1      0.0      0.0      0.0
REMARK CAVERDOCK TUNNEL: 58      0.8      2.4     59.3
REMARK  4 active torsions:
REMARK  status: ('A' for Active; 'I' for Inactive)
REMARK    1  A    between atoms: C2_2  and  C4_3 
REMARK    2  A    between atoms: C2_2  and  C9_8 
REMARK    3  A    between atoms: C4_3  and  C5_4 
REMARK    4  A    between atoms: C5_4  and  C6_5 
ROOT
ATOM      1  C9  ZIN A   1      32.918   2.882  31.228  0.00  0.00     0.005 C 
ATOM      2  C11 ZIN A   1      32.833   3.432  32.680  0.00  0.00     0.006 C 
ATOM      3  C12 ZIN A   1      31.397   3.125  33.179  0.00  0.00     0.007 C 
ATOM      4  C13 ZIN A   1      30.749   2.329  32.057  0.00  0.00     0.013 C 
ATOM      5  C15 ZIN A   1      29.265   2.477  31.831  0.00  0.00     0.066 C 
ATOM      6  C17 ZIN A   1      28.482   2.152  33.081  0.00  0.00     0.132 C 
ATOM      7  O18 ZIN A   1      29.039   1.992  34.140  0.00  0.00    -0.298 OA
ATOM      8  C19 ZIN A   1      26.977   2.032  32.964  0.00  0.00     0.084 C 
ATOM      9  C20 ZIN A   1      26.645   1.071  31.820  0.00  0.00     0.008 C 
ATOM     10  C22 ZIN A   1      27.127  -0.338  32.187  0.00  0.00     0.084 C 
ATOM     11  C23 ZIN A   1      26.905  -1.245  30.997  0.00  0.00     0.127 C 
ATOM     12  O24 ZIN A   1      26.319  -2.294  31.119  0.00  0.00    -0.298 OA
ATOM     13  C25 ZIN A   1      27.436  -0.806  29.650  0.00  0.00     0.079 C 
ATOM     14  C26 ZIN A   1      26.948   0.621  29.376  0.00  0.00     0.017 C 
ATOM     15  C27 ZIN A   1      27.349   1.529  30.539  0.00  0.00    -0.035 C 
ATOM     16  C28 ZIN A   1      26.942   2.970  30.222  0.00  0.00     0.016 C 
ATOM     17  C29 ZIN A   1      28.868   1.484  30.724  0.00  0.00     0.013 C 
ATOM     18  C31 ZIN A   1      29.583   1.788  29.411  0.00  0.00     0.085 C 
ATOM     19  C32 ZIN A   1      31.078   1.954  29.651  0.00  0.00     0.136 C 
ATOM     20  O33 ZIN A   1      31.906   1.368  28.995  0.00  0.00    -0.297 OA
ATOM     21  C34 ZIN A   1      31.455   2.874  30.779  0.00  0.00     0.025 C 
ATOM     22  C35 ZIN A   1      30.982   4.300  30.486  0.00  0.00     0.024 C 
ENDROOT
BRANCH   1  23
ATOM     23  C2  ZIN A   1      33.752   3.810  30.343  0.00  0.00    -0.013 C 
ATOM     24  C1  ZIN A   1      34.478   2.985  29.280  0.00  0.00     0.010 C 
BRANCH  23  25
ATOM     25  C4  ZIN A   1      34.779   4.549  31.204  0.00  0.00     0.015 C 
BRANCH  25  26
ATOM     26  C5  ZIN A   1      36.161   4.437  30.558  0.00  0.00     0.113 C 
BRANCH  26  27
ATOM     27  C6  ZIN A   1      37.167   5.190  31.392  0.00  0.00     0.172 C 
ATOM     28  O7  ZIN A   1      38.357   4.958  31.266  0.00  0.00    -0.648 OA
ATOM     29  O8  ZIN A   1      36.789   6.028  32.192  0.00  0.00    -0.648 OA
ENDBRANCH  26  27
ENDBRANCH  25  26
ENDBRANCH  23  25
ENDBRANCH   1  23
TORSDOF 4
ENDMDL
MODEL 60
REMARK CAVERDOCK RESULT:       1.2      0.000      0.000
REMARK CAVERDOCK CONSTRAINTS:       0.0      0.0      0.0      0.0
REMARK CAVERDOCK TUNNEL: 59      1.2      2.4     60.7
REMARK  4 active torsions:
REMARK  status: ('A' for Active; 'I' for Inactive)
REMARK    1  A    between atoms: C2_2  and  C4_3 
REMARK    2  A    between atoms: C2_2  and  C9_8 
REMARK    3  A    between atoms: C4_3  and  C5_4 
REMARK    4  A    between atoms: C5_4  and  C6_5 
ROOT
ATOM      1  C9  ZIN A   1      32.796   2.813  31.137  0.00  0.00     0.005 C 
ATOM      2  C11 ZIN A   1      32.655   3.391  32.574  0.00  0.00     0.006 C 
ATOM      3  C12 ZIN A   1      31.218   3.042  33.044  0.00  0.00     0.007 C 
ATOM      4  C13 ZIN A   1      30.628   2.200  31.924  0.00  0.00     0.013 C 
ATOM      5  C15 ZIN A   1      29.146   2.289  31.657  0.00  0.00     0.066 C 
ATOM      6  C17 ZIN A   1      28.344   1.963  32.894  0.00  0.00     0.132 C 
ATOM      7  O18 ZIN A   1      28.878   1.846  33.970  0.00  0.00    -0.298 OA
ATOM      8  C19 ZIN A   1      26.847   1.787  32.742  0.00  0.00     0.084 C 
ATOM      9  C20 ZIN A   1      26.579   0.789  31.612  0.00  0.00     0.008 C 
ATOM     10  C22 ZIN A   1      27.101  -0.593  32.021  0.00  0.00     0.084 C 
ATOM     11  C23 ZIN A   1      26.942  -1.533  30.847  0.00  0.00     0.127 C 
ATOM     12  O24 ZIN A   1      26.391  -2.599  30.978  0.00  0.00    -0.298 OA
ATOM     13  C25 ZIN A   1      27.492  -1.103  29.505  0.00  0.00     0.079 C 
ATOM     14  C26 ZIN A   1      26.960   0.299  29.186  0.00  0.00     0.017 C 
ATOM     15  C27 ZIN A   1      27.299   1.246  30.339  0.00  0.00    -0.035 C 
ATOM     16  C28 ZIN A   1      26.850   2.664  29.980  0.00  0.00     0.016 C 
ATOM     17  C29 ZIN A   1      28.813   1.259  30.563  0.00  0.00     0.013 C 
ATOM     18  C31 ZIN A   1      29.550   1.561  29.262  0.00  0.00     0.085 C 
ATOM     19  C32 ZIN A   1      31.032   1.786  29.535  0.00  0.00     0.136 C 
ATOM     20  O33 ZIN A   1      31.897   1.217  28.914  0.00  0.00    -0.297 OA
ATOM     21  C34 ZIN A   1      31.347   2.743  30.652  0.00  0.00     0.025 C 
ATOM     22  C35 ZIN A   1      30.831   4.145  30.316  0.00  0.00     0.024 C 
ENDROOT
BRANCH   1  23
ATOM     23  C2  ZIN A   1      33.620   3.752  30.253  0.00  0.00    -0.013 C 
ATOM     24  C1  ZIN A   1      34.342   2.938  29.179  0.00  0.00     0.010 C 
BRANCH  23  25
ATOM     25  C4  ZIN A   1      34.648   4.490  31.112  0.00  0.00     0.015 C 
BRANCH  25  26
ATOM     26  C5  ZIN A   1      36.058   4.132  30.640  0.00  0.00     0.113 C 
BRANCH  26  27
ATOM     27  C6  ZIN A   1      37.045   5.119  31.210  0.00  0.00     0.172 C 
ATOM     28  O7  ZIN A   1      36.646   6.097  31.818  0.00  0.00    -0.648 OA
ATOM     29  O8  ZIN A   1      38.241   4.940  31.060  0.00  0.00    -0.648 OA
ENDBRANCH  26  27
ENDBRANCH  25  26
ENDBRANCH  23  25
ENDBRANCH   1  23
TORSDOF 4
ENDMDL
MODEL 61
REMARK CAVERDOCK RESULT:       0.9      0.000      0.000
REMARK CAVERDOCK CONSTRAINTS:       0.0      0.0      0.0      0.0
REMARK CAVERDOCK TUNNEL: 60      0.9      2.5     61.1
REMARK  4 active torsions:
REMARK  status: ('A' for Active; 'I' for Inactive)
REMARK    1  A    between atoms: C2_2  and  C4_3 
REMARK    2  A    between atoms: C2_2  and  C9_8 
REMARK    3  A    between atoms: C4_3  and  C5_4 
REMARK    4  A    between atoms: C5_4  and  C6_5 
ROOT
ATOM      1  C9  ZIN A   1      32.556   2.876  31.331  0.00  0.00     0.005 C 
ATOM      2  C11 ZIN A   1      32.262   3.530  32.711  0.00  0.00     0.006 C 
ATOM      3  C12 ZIN A   1      30.818   3.112  33.093  0.00  0.00     0.007 C 
ATOM      4  C13 ZIN A   1      30.376   2.163  31.991  0.00  0.00     0.013 C 
ATOM      5  C15 ZIN A   1      28.917   2.130  31.608  0.00  0.00     0.066 C 
ATOM      6  C17 ZIN A   1      28.041   1.826  32.800  0.00  0.00     0.132 C 
ATOM      7  O18 ZIN A   1      28.494   1.814  33.918  0.00  0.00    -0.298 OA
ATOM      8  C19 ZIN A   1      26.577   1.536  32.547  0.00  0.00     0.084 C 
ATOM      9  C20 ZIN A   1      26.466   0.454  31.469  0.00  0.00     0.008 C 
ATOM     10  C22 ZIN A   1      27.042  -0.860  32.009  0.00  0.00     0.084 C 
ATOM     11  C23 ZIN A   1      27.039  -1.880  30.892  0.00  0.00     0.127 C 
ATOM     12  O24 ZIN A   1      26.550  -2.972  31.053  0.00  0.00    -0.298 OA
ATOM     13  C25 ZIN A   1      27.665  -1.497  29.570  0.00  0.00     0.079 C 
ATOM     14  C26 ZIN A   1      27.071  -0.158  29.118  0.00  0.00     0.017 C 
ATOM     15  C27 ZIN A   1      27.253   0.880  30.227  0.00  0.00    -0.035 C 
ATOM     16  C28 ZIN A   1      26.743   2.238  29.740  0.00  0.00     0.016 C 
ATOM     17  C29 ZIN A   1      28.741   1.013  30.563  0.00  0.00     0.013 C 
ATOM     18  C31 ZIN A   1      29.559   1.285  29.304  0.00  0.00     0.085 C 
ATOM     19  C32 ZIN A   1      30.996   1.630  29.673  0.00  0.00     0.136 C 
ATOM     20  O33 ZIN A   1      31.943   1.085  29.159  0.00  0.00    -0.297 OA
ATOM     21  C34 ZIN A   1      31.157   2.674  30.744  0.00  0.00     0.025 C 
ATOM     22  C35 ZIN A   1      30.580   4.013  30.276  0.00  0.00     0.024 C 
ENDROOT
BRANCH   1  23
ATOM     23  C2  ZIN A   1      33.384   3.813  30.451  0.00  0.00    -0.013 C 
ATOM     24  C1  ZIN A   1      34.070   3.005  29.348  0.00  0.00     0.010 C 
BRANCH  23  25
ATOM     25  C4  ZIN A   1      34.444   4.512  31.305  0.00  0.00     0.015 C 
BRANCH  25  26
ATOM     26  C5  ZIN A   1      35.796   4.451  30.592  0.00  0.00     0.113 C 
BRANCH  26  27
ATOM     27  C6  ZIN A   1      36.829   5.182  31.411  0.00  0.00     0.172 C 
ATOM     28  O7  ZIN A   1      38.014   4.950  31.243  0.00  0.00    -0.648 OA
ATOM     29  O8  ZIN A   1      36.479   6.003  32.240  0.00  0.00    -0.648 OA
ENDBRANCH  26  27
ENDBRANCH  25  26
ENDBRANCH  23  25
ENDBRANCH   1  23
TORSDOF 4
ENDMDL
MODEL 62
REMARK CAVERDOCK RESULT:       1.1      0.000      0.000
REMARK CAVERDOCK CONSTRAINTS:       0.2      0.0      0.0      0.0
REMARK CAVERDOCK TUNNEL: 61      1.1      2.5     62.1
REMARK  4 active torsions:
REMARK  status: ('A' for Active; 'I' for Inactive)
REMARK    1  A    between atoms: C2_2  and  C4_3 
REMARK    2  A    between atoms: C2_2  and  C9_8 
REMARK    3  A    between atoms: C4_3  and  C5_4 
REMARK    4  A    between atoms: C5_4  and  C6_5 
ROOT
ATOM      1  C9  ZIN A   1      32.469   2.855  31.415  0.00  0.00     0.005 C 
ATOM      2  C11 ZIN A   1      32.254   3.432  32.843  0.00  0.00     0.006 C 
ATOM      3  C12 ZIN A   1      30.808   3.051  33.254  0.00  0.00     0.007 C 
ATOM      4  C13 ZIN A   1      30.285   2.193  32.112  0.00  0.00     0.013 C 
ATOM      5  C15 ZIN A   1      28.813   2.247  31.784  0.00  0.00     0.066 C 
ATOM      6  C17 ZIN A   1      27.968   1.904  32.988  0.00  0.00     0.132 C 
ATOM      7  O18 ZIN A   1      28.460   1.802  34.085  0.00  0.00    -0.298 OA
ATOM      8  C19 ZIN A   1      26.484   1.693  32.774  0.00  0.00     0.084 C 
ATOM      9  C20 ZIN A   1      26.287   0.687  31.636  0.00  0.00     0.008 C 
ATOM     10  C22 ZIN A   1      26.823  -0.681  32.072  0.00  0.00     0.084 C 
ATOM     11  C23 ZIN A   1      26.735  -1.628  30.894  0.00  0.00     0.127 C 
ATOM     12  O24 ZIN A   1      26.204  -2.706  31.005  0.00  0.00    -0.298 OA
ATOM     13  C25 ZIN A   1      27.330  -1.188  29.575  0.00  0.00     0.079 C 
ATOM     14  C26 ZIN A   1      26.780   0.201  29.230  0.00  0.00     0.017 C 
ATOM     15  C27 ZIN A   1      27.048   1.158  30.393  0.00  0.00    -0.035 C 
ATOM     16  C28 ZIN A   1      26.581   2.564  30.012  0.00  0.00     0.016 C 
ATOM     17  C29 ZIN A   1      28.551   1.207  30.680  0.00  0.00     0.013 C 
ATOM     18  C31 ZIN A   1      29.334   1.524  29.410  0.00  0.00     0.085 C 
ATOM     19  C32 ZIN A   1      30.798   1.783  29.744  0.00  0.00     0.136 C 
ATOM     20  O33 ZIN A   1      31.701   1.233  29.161  0.00  0.00    -0.297 OA
ATOM     21  C34 ZIN A   1      31.043   2.750  30.871  0.00  0.00     0.025 C 
ATOM     22  C35 ZIN A   1      30.510   4.139  30.509  0.00  0.00     0.024 C 
ENDROOT
BRANCH   1  23
ATOM     23  C2  ZIN A   1      33.307   3.811  30.563  0.00  0.00    -0.013 C 
ATOM     24  C1  ZIN A   1      33.948   3.038  29.410  0.00  0.00     0.010 C 
BRANCH  23  25
ATOM     25  C4  ZIN A   1      34.401   4.439  31.428  0.00  0.00     0.015 C 
BRANCH  25  26
ATOM     26  C5  ZIN A   1      35.714   4.473  30.644  0.00  0.00     0.113 C 
BRANCH  26  27
ATOM     27  C6  ZIN A   1      36.765   5.187  31.455  0.00  0.00     0.172 C 
ATOM     28  O7  ZIN A   1      36.441   6.068  32.233  0.00  0.00    -0.648 OA
ATOM     29  O8  ZIN A   1      37.940   4.884  31.332  0.00  0.00    -0.648 OA
ENDBRANCH  26  27
ENDBRANCH  25  26
ENDBRANCH  23  25
ENDBRANCH   1  23
TORSDOF 4
ENDMDL
MODEL 63
REMARK CAVERDOCK RESULT:       0.7      0.000      0.000
REMARK CAVERDOCK CONSTRAINTS:       0.0      0.0      0.0      0.0
REMARK CAVERDOCK TUNNEL: 62      0.7      2.6     63.7
REMARK  4 active torsions:
REMARK  status: ('A' for Active; 'I' for Inactive)
REMARK    1  A    between atoms: C2_2  and  C4_3 
REMARK    2  A    between atoms: C2_2  and  C9_8 
REMARK    3  A    between atoms: C4_3  and  C5_4 
REMARK    4  A    between atoms: C5_4  and  C6_5 
ROOT
ATOM      1  C9  ZIN A   1      32.384   2.703  31.178  0.00  0.00     0.005 C 
ATOM      2  C11 ZIN A   1      32.191   3.340  32.583  0.00  0.00     0.006 C 
ATOM      3  C12 ZIN A   1      30.766   2.941  33.050  0.00  0.00     0.007 C 
ATOM      4  C13 ZIN A   1      30.238   2.018  31.964  0.00  0.00     0.013 C 
ATOM      5  C15 ZIN A   1      28.757   2.017  31.674  0.00  0.00     0.066 C 
ATOM      6  C17 ZIN A   1      27.953   1.709  32.915  0.00  0.00     0.132 C 
ATOM      7  O18 ZIN A   1      28.476   1.671  34.002  0.00  0.00    -0.298 OA
ATOM      8  C19 ZIN A   1      26.470   1.449  32.752  0.00  0.00     0.084 C 
ATOM      9  C20 ZIN A   1      26.271   0.387  31.667  0.00  0.00     0.008 C 
ATOM     10  C22 ZIN A   1      26.856  -0.945  32.150  0.00  0.00     0.084 C 
ATOM     11  C23 ZIN A   1      26.763  -1.947  31.020  0.00  0.00     0.127 C 
ATOM     12  O24 ZIN A   1      26.265  -3.032  31.194  0.00  0.00    -0.298 OA
ATOM     13  C25 ZIN A   1      27.311  -1.553  29.666  0.00  0.00     0.079 C 
ATOM     14  C26 ZIN A   1      26.714  -0.197  29.274  0.00  0.00     0.017 C 
ATOM     15  C27 ZIN A   1      26.986   0.820  30.384  0.00  0.00    -0.035 C 
ATOM     16  C28 ZIN A   1      26.471   2.194  29.951  0.00  0.00     0.016 C 
ATOM     17  C29 ZIN A   1      28.494   0.921  30.626  0.00  0.00     0.013 C 
ATOM     18  C31 ZIN A   1      29.235   1.199  29.322  0.00  0.00     0.085 C 
ATOM     19  C32 ZIN A   1      30.699   1.512  29.604  0.00  0.00     0.136 C 
ATOM     20  O33 ZIN A   1      31.602   0.959  29.022  0.00  0.00    -0.297 OA
ATOM     21  C34 ZIN A   1      30.948   2.536  30.678  0.00  0.00     0.025 C 
ATOM     22  C35 ZIN A   1      30.367   3.892  30.267  0.00  0.00     0.024 C 
ENDROOT
BRANCH   1  23
ATOM     23  C2  ZIN A   1      33.172   3.640  30.260  0.00  0.00    -0.013 C 
ATOM     24  C1  ZIN A   1      33.820   2.829  29.137  0.00  0.00     0.010 C 
BRANCH  23  25
ATOM     25  C4  ZIN A   1      34.260   4.350  31.069  0.00  0.00     0.015 C 
BRANCH  25  26
ATOM     26  C5  ZIN A   1      35.575   4.325  30.288  0.00  0.00     0.113 C 
BRANCH  26  27
ATOM     27  C6  ZIN A   1      36.652   5.001  31.096  0.00  0.00     0.172 C 
ATOM     28  O7  ZIN A   1      36.375   5.952  31.808  0.00  0.00    -0.648 OA
ATOM     29  O8  ZIN A   1      37.801   4.599  31.037  0.00  0.00    -0.648 OA
ENDBRANCH  26  27
ENDBRANCH  25  26
ENDBRANCH  23  25
ENDBRANCH   1  23
TORSDOF 4
ENDMDL
MODEL 64
REMARK CAVERDOCK RESULT:       0.7      0.000      0.000
REMARK CAVERDOCK CONSTRAINTS:       0.0      0.0      0.0      0.0
REMARK CAVERDOCK TUNNEL: 63      0.7      2.6     64.5
REMARK  4 active torsions:
REMARK  status: ('A' for Active; 'I' for Inactive)
REMARK    1  A    between atoms: C2_2  and  C4_3 
REMARK    2  A    between atoms: C2_2  and  C9_8 
REMARK    3  A    between atoms: C4_3  and  C5_4 
REMARK    4  A    between atoms: C5_4  and  C6_5 
ROOT
ATOM      1  C9  ZIN A   1      32.262   2.705  31.185  0.00  0.00     0.005 C 
ATOM      2  C11 ZIN A   1      31.982   3.385  32.555  0.00  0.00     0.006 C 
ATOM      3  C12 ZIN A   1      30.556   2.944  32.977  0.00  0.00     0.007 C 
ATOM      4  C13 ZIN A   1      30.113   1.959  31.906  0.00  0.00     0.013 C 
ATOM      5  C15 ZIN A   1      28.647   1.886  31.554  0.00  0.00     0.066 C 
ATOM      6  C17 ZIN A   1      27.803   1.590  32.771  0.00  0.00     0.132 C 
ATOM      7  O18 ZIN A   1      28.279   1.614  33.880  0.00  0.00    -0.298 OA
ATOM      8  C19 ZIN A   1      26.341   1.262  32.556  0.00  0.00     0.084 C 
ATOM      9  C20 ZIN A   1      26.232   0.153  31.506  0.00  0.00     0.008 C 
ATOM     10  C22 ZIN A   1      26.849  -1.135  32.064  0.00  0.00     0.084 C 
ATOM     11  C23 ZIN A   1      26.847  -2.181  30.970  0.00  0.00     0.127 C 
ATOM     12  O24 ZIN A   1      26.386  -3.279  31.166  0.00  0.00    -0.298 OA
ATOM     13  C25 ZIN A   1      27.437  -1.815  29.627  0.00  0.00     0.079 C 
ATOM     14  C26 ZIN A   1      26.803  -0.501  29.157  0.00  0.00     0.017 C 
ATOM     15  C27 ZIN A   1      26.985   0.567  30.238  0.00  0.00    -0.035 C 
ATOM     16  C28 ZIN A   1      26.434   1.901  29.731  0.00  0.00     0.016 C 
ATOM     17  C29 ZIN A   1      28.475   0.741  30.540  0.00  0.00     0.013 C 
ATOM     18  C31 ZIN A   1      29.261   1.002  29.258  0.00  0.00     0.085 C 
ATOM     19  C32 ZIN A   1      30.697   1.386  29.589  0.00  0.00     0.136 C 
ATOM     20  O33 ZIN A   1      31.646   0.851  29.067  0.00  0.00    -0.297 OA
ATOM     21  C34 ZIN A   1      30.857   2.459  30.631  0.00  0.00     0.025 C 
ATOM     22  C35 ZIN A   1      30.240   3.773  30.145  0.00  0.00     0.024 C 
ENDROOT
BRANCH   1  23
ATOM     23  C2  ZIN A   1      33.051   3.640  30.266  0.00  0.00    -0.013 C 
ATOM     24  C1  ZIN A   1      33.865   2.810  29.272  0.00  0.00     0.010 C 
BRANCH  23  25
ATOM     25  C4  ZIN A   1      33.995   4.503  31.104  0.00  0.00     0.015 C 
BRANCH  25  26
ATOM     26  C5  ZIN A   1      35.442   4.217  30.700  0.00  0.00     0.113 C 
BRANCH  26  27
ATOM     27  C6  ZIN A   1      36.365   5.152  31.439  0.00  0.00     0.172 C 
ATOM     28  O7  ZIN A   1      35.953   5.786  32.395  0.00  0.00    -0.648 OA
ATOM     29  O8  ZIN A   1      37.523   5.277  31.078  0.00  0.00    -0.648 OA
ENDBRANCH  26  27
ENDBRANCH  25  26
ENDBRANCH  23  25
ENDBRANCH   1  23
TORSDOF 4
ENDMDL
MODEL 65
REMARK CAVERDOCK RESULT:       0.5      0.000      0.000
REMARK CAVERDOCK CONSTRAINTS:       0.0      0.0      0.0      0.0
REMARK CAVERDOCK TUNNEL: 64      0.5      2.7     65.1
REMARK  4 active torsions:
REMARK  status: ('A' for Active; 'I' for Inactive)
REMARK    1  A    between atoms: C2_2  and  C4_3 
REMARK    2  A    between atoms: C2_2  and  C9_8 
REMARK    3  A    between atoms: C4_3  and  C5_4 
REMARK    4  A    between atoms: C5_4  and  C6_5 
ROOT
ATOM      1  C9  ZIN A   1      32.154   2.630  31.322  0.00  0.00     0.005 C 
ATOM      2  C11 ZIN A   1      31.912   3.255  32.726  0.00  0.00     0.006 C 
ATOM      3  C12 ZIN A   1      30.473   2.849  33.140  0.00  0.00     0.007 C 
ATOM      4  C13 ZIN A   1      29.983   1.935  32.029  0.00  0.00     0.013 C 
ATOM      5  C15 ZIN A   1      28.513   1.934  31.689  0.00  0.00     0.066 C 
ATOM      6  C17 ZIN A   1      27.668   1.614  32.898  0.00  0.00     0.132 C 
ATOM      7  O18 ZIN A   1      28.154   1.567  34.003  0.00  0.00    -0.298 OA
ATOM      8  C19 ZIN A   1      26.192   1.353  32.683  0.00  0.00     0.084 C 
ATOM      9  C20 ZIN A   1      26.032   0.300  31.583  0.00  0.00     0.008 C 
ATOM     10  C22 ZIN A   1      26.603  -1.036  32.073  0.00  0.00     0.084 C 
ATOM     11  C23 ZIN A   1      26.551  -2.027  30.932  0.00  0.00     0.127 C 
ATOM     12  O24 ZIN A   1      26.049  -3.115  31.080  0.00  0.00    -0.298 OA
ATOM     13  C25 ZIN A   1      27.144  -1.621  29.601  0.00  0.00     0.079 C 
ATOM     14  C26 ZIN A   1      26.558  -0.262  29.200  0.00  0.00     0.017 C 
ATOM     15  C27 ZIN A   1      26.790   0.745  30.328  0.00  0.00    -0.035 C 
ATOM     16  C28 ZIN A   1      26.287   2.122  29.890  0.00  0.00     0.016 C 
ATOM     17  C29 ZIN A   1      28.288   0.847  30.623  0.00  0.00     0.013 C 
ATOM     18  C31 ZIN A   1      29.073   1.138  29.347  0.00  0.00     0.085 C 
ATOM     19  C32 ZIN A   1      30.526   1.450  29.681  0.00  0.00     0.136 C 
ATOM     20  O33 ZIN A   1      31.449   0.904  29.125  0.00  0.00    -0.297 OA
ATOM     21  C34 ZIN A   1      30.736   2.465  30.772  0.00  0.00     0.025 C 
ATOM     22  C35 ZIN A   1      30.167   3.824  30.354  0.00  0.00     0.024 C 
ENDROOT
BRANCH   1  23
ATOM     23  C2  ZIN A   1      32.971   3.577  30.440  0.00  0.00    -0.013 C 
ATOM     24  C1  ZIN A   1      33.635   2.781  29.316  0.00  0.00     0.010 C 
BRANCH  23  25
ATOM     25  C4  ZIN A   1      34.047   4.260  31.286  0.00  0.00     0.015 C 
BRANCH  25  26
ATOM     26  C5  ZIN A   1      35.316   4.437  30.450  0.00  0.00     0.113 C 
BRANCH  26  27
ATOM     27  C6  ZIN A   1      36.381   5.100  31.288  0.00  0.00     0.172 C 
ATOM     28  O7  ZIN A   1      37.559   4.898  31.047  0.00  0.00    -0.648 OA
ATOM     29  O8  ZIN A   1      36.063   5.836  32.206  0.00  0.00    -0.648 OA
ENDBRANCH  26  27
ENDBRANCH  25  26
ENDBRANCH  23  25
ENDBRANCH   1  23
TORSDOF 4
ENDMDL
MODEL 66
REMARK CAVERDOCK RESULT:       0.4      0.000      0.000
REMARK CAVERDOCK CONSTRAINTS:       0.0      0.0      0.0      0.0
REMARK CAVERDOCK TUNNEL: 65      0.4      2.6     66.1
REMARK  4 active torsions:
REMARK  status: ('A' for Active; 'I' for Inactive)
REMARK    1  A    between atoms: C2_2  and  C4_3 
REMARK    2  A    between atoms: C2_2  and  C9_8 
REMARK    3  A    between atoms: C4_3  and  C5_4 
REMARK    4  A    between atoms: C5_4  and  C6_5 
ROOT
ATOM      1  C9  ZIN A   1      31.903   2.711  31.534  0.00  0.00     0.005 C 
ATOM      2  C11 ZIN A   1      31.643   3.305  32.947  0.00  0.00     0.006 C 
ATOM      3  C12 ZIN A   1      30.253   2.779  33.392  0.00  0.00     0.007 C 
ATOM      4  C13 ZIN A   1      29.815   1.833  32.285  0.00  0.00     0.013 C 
ATOM      5  C15 ZIN A   1      28.342   1.712  31.980  0.00  0.00     0.066 C 
ATOM      6  C17 ZIN A   1      27.556   1.316  33.207  0.00  0.00     0.132 C 
ATOM      7  O18 ZIN A   1      28.070   1.304  34.299  0.00  0.00    -0.298 OA
ATOM      8  C19 ZIN A   1      26.102   0.935  33.023  0.00  0.00     0.084 C 
ATOM      9  C20 ZIN A   1      26.003  -0.122  31.920  0.00  0.00     0.008 C 
ATOM     10  C22 ZIN A   1      26.695  -1.408  32.387  0.00  0.00     0.084 C 
ATOM     11  C23 ZIN A   1      26.698  -2.395  31.240  0.00  0.00     0.127 C 
ATOM     12  O24 ZIN A   1      26.292  -3.521  31.392  0.00  0.00    -0.298 OA
ATOM     13  C25 ZIN A   1      27.223  -1.934  29.899  0.00  0.00     0.079 C 
ATOM     14  C26 ZIN A   1      26.517  -0.626  29.522  0.00  0.00     0.017 C 
ATOM     15  C27 ZIN A   1      26.691   0.391  30.651  0.00  0.00    -0.035 C 
ATOM     16  C28 ZIN A   1      26.066   1.724  30.235  0.00  0.00     0.016 C 
ATOM     17  C29 ZIN A   1      28.183   0.616  30.912  0.00  0.00     0.013 C 
ATOM     18  C31 ZIN A   1      28.910   0.977  29.620  0.00  0.00     0.085 C 
ATOM     19  C32 ZIN A   1      30.340   1.408  29.923  0.00  0.00     0.136 C 
ATOM     20  O33 ZIN A   1      31.291   0.944  29.342  0.00  0.00    -0.297 OA
ATOM     21  C34 ZIN A   1      30.490   2.431  31.015  0.00  0.00     0.025 C 
ATOM     22  C35 ZIN A   1      29.801   3.740  30.621  0.00  0.00     0.024 C 
ENDROOT
BRANCH   1  23
ATOM     23  C2  ZIN A   1      32.617   3.726  30.640  0.00  0.00    -0.013 C 
ATOM     24  C1  ZIN A   1      33.335   2.992  29.506  0.00  0.00     0.010 C 
BRANCH  23  25
ATOM     25  C4  ZIN A   1      33.639   4.506  31.469  0.00  0.00     0.015 C 
BRANCH  25  26
ATOM     26  C5  ZIN A   1      35.051   4.039  31.111  0.00  0.00     0.113 C 
BRANCH  26  27
ATOM     27  C6  ZIN A   1      36.039   5.129  31.439  0.00  0.00     0.172 C 
ATOM     28  O7  ZIN A   1      35.866   5.835  32.419  0.00  0.00    -0.648 OA
ATOM     29  O8  ZIN A   1      37.010   5.306  30.725  0.00  0.00    -0.648 OA
ENDBRANCH  26  27
ENDBRANCH  25  26
ENDBRANCH  23  25
ENDBRANCH   1  23
TORSDOF 4
ENDMDL
MODEL 67
REMARK CAVERDOCK RESULT:      -1.4      0.000      0.000
REMARK CAVERDOCK CONSTRAINTS:       0.0      0.0      0.0      0.0
REMARK CAVERDOCK TUNNEL: 66     -1.4      2.7     67.5
REMARK  4 active torsions:
REMARK  status: ('A' for Active; 'I' for Inactive)
REMARK    1  A    between atoms: C2_2  and  C4_3 
REMARK    2  A    between atoms: C2_2  and  C9_8 
REMARK    3  A    between atoms: C4_3  and  C5_4 
REMARK    4  A    between atoms: C5_4  and  C6_5 
ROOT
ATOM      1  C9  ZIN A   1      30.835   3.893  30.286  0.00  0.00     0.005 C 
ATOM      2  C11 ZIN A   1      30.267   4.034  28.846  0.00  0.00     0.006 C 
ATOM      3  C12 ZIN A   1      29.063   3.060  28.756  0.00  0.00     0.007 C 
ATOM      4  C13 ZIN A   1      28.917   2.480  30.153  0.00  0.00     0.013 C 
ATOM      5  C15 ZIN A   1      28.410   1.067  30.299  0.00  0.00     0.066 C 
ATOM      6  C17 ZIN A   1      27.068   0.891  29.630  0.00  0.00     0.132 C 
ATOM      7  O18 ZIN A   1      26.607   1.754  28.922  0.00  0.00    -0.298 OA
ATOM      8  C19 ZIN A   1      26.317  -0.401  29.874  0.00  0.00     0.084 C 
ATOM      9  C20 ZIN A   1      26.236  -0.648  31.383  0.00  0.00     0.008 C 
ATOM     10  C22 ZIN A   1      25.371   0.441  32.028  0.00  0.00     0.084 C 
ATOM     11  C23 ZIN A   1      25.405   0.254  33.529  0.00  0.00     0.127 C 
ATOM     12  O24 ZIN A   1      24.383   0.201  34.169  0.00  0.00    -0.298 OA
ATOM     13  C25 ZIN A   1      26.752   0.137  34.206  0.00  0.00     0.079 C 
ATOM     14  C26 ZIN A   1      27.571  -0.936  33.481  0.00  0.00     0.017 C 
ATOM     15  C27 ZIN A   1      27.642  -0.603  31.990  0.00  0.00    -0.035 C 
ATOM     16  C28 ZIN A   1      28.535  -1.624  31.283  0.00  0.00     0.016 C 
ATOM     17  C29 ZIN A   1      28.254   0.787  31.805  0.00  0.00     0.013 C 
ATOM     18  C31 ZIN A   1      29.588   0.894  32.538  0.00  0.00     0.085 C 
ATOM     19  C32 ZIN A   1      30.289   2.196  32.172  0.00  0.00     0.136 C 
ATOM     20  O33 ZIN A   1      30.725   2.952  33.007  0.00  0.00    -0.297 OA
ATOM     21  C34 ZIN A   1      30.376   2.493  30.700  0.00  0.00     0.025 C 
ATOM     22  C35 ZIN A   1      31.213   1.427  29.988  0.00  0.00     0.024 C 
ENDROOT
BRANCH   1  23
ATOM     23  C2  ZIN A   1      32.363   3.982  30.279  0.00  0.00    -0.013 C 
ATOM     24  C1  ZIN A   1      32.956   2.573  30.297  0.00  0.00     0.010 C 
BRANCH  23  25
ATOM     25  C4  ZIN A   1      32.835   4.750  31.515  0.00  0.00     0.015 C 
BRANCH  25  26
ATOM     26  C5  ZIN A   1      34.140   4.140  32.028  0.00  0.00     0.113 C 
BRANCH  26  27
ATOM     27  C6  ZIN A   1      35.308   4.801  31.341  0.00  0.00     0.172 C 
ATOM     28  O7  ZIN A   1      35.994   5.607  31.945  0.00  0.00    -0.648 OA
ATOM     29  O8  ZIN A   1      35.565   4.529  30.180  0.00  0.00    -0.648 OA
ENDBRANCH  26  27
ENDBRANCH  25  26
ENDBRANCH  23  25
ENDBRANCH   1  23
TORSDOF 4
ENDMDL
MODEL 68
REMARK CAVERDOCK RESULT:      -2.1      0.000      0.000
REMARK CAVERDOCK CONSTRAINTS:       0.0      0.0      0.0      0.0
REMARK CAVERDOCK TUNNEL: 67     -2.1      2.7     68.5
REMARK  4 active torsions:
REMARK  status: ('A' for Active; 'I' for Inactive)
REMARK    1  A    between atoms: C2_2  and  C4_3 
REMARK    2  A    between atoms: C2_2  and  C9_8 
REMARK    3  A    between atoms: C4_3  and  C5_4 
REMARK    4  A    between atoms: C5_4  and  C6_5 
ROOT
ATOM      1  C9  ZIN A   1      30.551   3.921  30.036  0.00  0.00     0.005 C 
ATOM      2  C11 ZIN A   1      30.007   3.857  28.581  0.00  0.00     0.006 C 
ATOM      3  C12 ZIN A   1      28.882   2.788  28.584  0.00  0.00     0.007 C 
ATOM      4  C13 ZIN A   1      28.749   2.357  30.035  0.00  0.00     0.013 C 
ATOM      5  C15 ZIN A   1      28.347   0.934  30.332  0.00  0.00     0.066 C 
ATOM      6  C17 ZIN A   1      27.037   0.582  29.668  0.00  0.00     0.132 C 
ATOM      7  O18 ZIN A   1      26.529   1.322  28.861  0.00  0.00    -0.298 OA
ATOM      8  C19 ZIN A   1      26.382  -0.730  30.045  0.00  0.00     0.084 C 
ATOM      9  C20 ZIN A   1      26.285  -0.813  31.571  0.00  0.00     0.008 C 
ATOM     10  C22 ZIN A   1      25.325   0.270  32.078  0.00  0.00     0.084 C 
ATOM     11  C23 ZIN A   1      25.340   0.254  33.591  0.00  0.00     0.127 C 
ATOM     12  O24 ZIN A   1      24.311   0.192  34.219  0.00  0.00    -0.298 OA
ATOM     13  C25 ZIN A   1      26.677   0.318  34.296  0.00  0.00     0.079 C 
ATOM     14  C26 ZIN A   1      27.591  -0.763  33.707  0.00  0.00     0.017 C 
ATOM     15  C27 ZIN A   1      27.669  -0.593  32.189  0.00  0.00    -0.035 C 
ATOM     16  C28 ZIN A   1      28.653  -1.613  31.614  0.00  0.00     0.016 C 
ATOM     17  C29 ZIN A   1      28.179   0.812  31.857  0.00  0.00     0.013 C 
ATOM     18  C31 ZIN A   1      29.484   1.102  32.592  0.00  0.00     0.085 C 
ATOM     19  C32 ZIN A   1      30.092   2.406  32.092  0.00  0.00     0.136 C 
ATOM     20  O33 ZIN A   1      30.451   3.282  32.843  0.00  0.00    -0.297 OA
ATOM     21  C34 ZIN A   1      30.190   2.544  30.597  0.00  0.00     0.025 C 
ATOM     22  C35 ZIN A   1      31.121   1.475  30.022  0.00  0.00     0.024 C 
ENDROOT
BRANCH   1  23
ATOM     23  C2  ZIN A   1      32.068   4.127  30.040  0.00  0.00    -0.013 C 
ATOM     24  C1  ZIN A   1      32.767   2.777  29.873  0.00  0.00     0.010 C 
BRANCH  23  25
ATOM     25  C4  ZIN A   1      32.493   4.762  31.366  0.00  0.00     0.015 C 
BRANCH  25  26
ATOM     26  C5  ZIN A   1      33.708   4.017  31.921  0.00  0.00     0.113 C 
BRANCH  26  27
ATOM     27  C6  ZIN A   1      34.970   4.695  31.453  0.00  0.00     0.172 C 
ATOM     28  O7  ZIN A   1      35.493   4.354  30.406  0.00  0.00    -0.648 OA
ATOM     29  O8  ZIN A   1      35.468   5.583  32.123  0.00  0.00    -0.648 OA
ENDBRANCH  26  27
ENDBRANCH  25  26
ENDBRANCH  23  25
ENDBRANCH   1  23
TORSDOF 4
ENDMDL
MODEL 69
REMARK CAVERDOCK RESULT:      -2.5      0.000      0.000
REMARK CAVERDOCK CONSTRAINTS:       0.0      0.0      0.0      0.0
REMARK CAVERDOCK TUNNEL: 68     -2.5      2.8     69.5
REMARK  4 active torsions:
REMARK  status: ('A' for Active; 'I' for Inactive)
REMARK    1  A    between atoms: C2_2  and  C4_3 
REMARK    2  A    between atoms: C2_2  and  C9_8 
REMARK    3  A    between atoms: C4_3  and  C5_4 
REMARK    4  A    between atoms: C5_4  and  C6_5 
ROOT
ATOM      1  C9  ZIN A   1      30.468   3.765  29.969  0.00  0.00     0.005 C 
ATOM      2  C11 ZIN A   1      29.915   3.659  28.520  0.00  0.00     0.006 C 
ATOM      3  C12 ZIN A   1      28.802   2.579  28.556  0.00  0.00     0.007 C 
ATOM      4  C13 ZIN A   1      28.683   2.182  30.019  0.00  0.00     0.013 C 
ATOM      5  C15 ZIN A   1      28.299   0.762  30.353  0.00  0.00     0.066 C 
ATOM      6  C17 ZIN A   1      26.989   0.379  29.707  0.00  0.00     0.132 C 
ATOM      7  O18 ZIN A   1      26.468   1.094  28.886  0.00  0.00    -0.298 OA
ATOM      8  C19 ZIN A   1      26.351  -0.930  30.121  0.00  0.00     0.084 C 
ATOM      9  C20 ZIN A   1      26.265  -0.977  31.649  0.00  0.00     0.008 C 
ATOM     10  C22 ZIN A   1      25.297   0.107  32.135  0.00  0.00     0.084 C 
ATOM     11  C23 ZIN A   1      25.322   0.129  33.648  0.00  0.00     0.127 C 
ATOM     12  O24 ZIN A   1      24.298   0.071  34.284  0.00  0.00    -0.298 OA
ATOM     13  C25 ZIN A   1      26.662   0.224  34.342  0.00  0.00     0.079 C 
ATOM     14  C26 ZIN A   1      27.584  -0.860  33.774  0.00  0.00     0.017 C 
ATOM     15  C27 ZIN A   1      27.651  -0.726  32.251  0.00  0.00    -0.035 C 
ATOM     16  C28 ZIN A   1      28.642  -1.750  31.694  0.00  0.00     0.016 C 
ATOM     17  C29 ZIN A   1      28.143   0.675  31.882  0.00  0.00     0.013 C 
ATOM     18  C31 ZIN A   1      29.449   0.998  32.601  0.00  0.00     0.085 C 
ATOM     19  C32 ZIN A   1      30.040   2.296  32.065  0.00  0.00     0.136 C 
ATOM     20  O33 ZIN A   1      30.394   3.193  32.792  0.00  0.00    -0.297 OA
ATOM     21  C34 ZIN A   1      30.126   2.399  30.567  0.00  0.00     0.025 C 
ATOM     22  C35 ZIN A   1      31.065   1.325  30.011  0.00  0.00     0.024 C 
ENDROOT
BRANCH   1  23
ATOM     23  C2  ZIN A   1      31.982   3.988  29.958  0.00  0.00    -0.013 C 
ATOM     24  C1  ZIN A   1      32.688   2.681  29.592  0.00  0.00     0.010 C 
BRANCH  23  25
ATOM     25  C4  ZIN A   1      32.441   4.445  31.344  0.00  0.00     0.015 C 
BRANCH  25  26
ATOM     26  C5  ZIN A   1      33.709   3.686  31.738  0.00  0.00     0.113 C 
BRANCH  26  27
ATOM     27  C6  ZIN A   1      34.918   4.438  31.243  0.00  0.00     0.172 C 
ATOM     28  O7  ZIN A   1      35.374   5.359  31.898  0.00  0.00    -0.648 OA
ATOM     29  O8  ZIN A   1      35.439   4.125  30.186  0.00  0.00    -0.648 OA
ENDBRANCH  26  27
ENDBRANCH  25  26
ENDBRANCH  23  25
ENDBRANCH   1  23
TORSDOF 4
ENDMDL
MODEL 70
REMARK CAVERDOCK RESULT:      -3.0      0.000      0.000
REMARK CAVERDOCK CONSTRAINTS:       0.1      0.0      0.0      0.0
REMARK CAVERDOCK TUNNEL: 69     -3.0      2.8     70.8
REMARK  4 active torsions:
REMARK  status: ('A' for Active; 'I' for Inactive)
REMARK    1  A    between atoms: C2_2  and  C4_3 
REMARK    2  A    between atoms: C2_2  and  C9_8 
REMARK    3  A    between atoms: C4_3  and  C5_4 
REMARK    4  A    between atoms: C5_4  and  C6_5 
ROOT
ATOM      1  C9  ZIN A   1      31.228   2.828  31.777  0.00  0.00     0.005 C 
ATOM      2  C11 ZIN A   1      30.995   3.302  33.240  0.00  0.00     0.006 C 
ATOM      3  C12 ZIN A   1      29.687   2.618  33.717  0.00  0.00     0.007 C 
ATOM      4  C13 ZIN A   1      29.275   1.708  32.571  0.00  0.00     0.013 C 
ATOM      5  C15 ZIN A   1      27.805   1.467  32.332  0.00  0.00     0.066 C 
ATOM      6  C17 ZIN A   1      27.129   0.919  33.566  0.00  0.00     0.132 C 
ATOM      7  O18 ZIN A   1      27.703   0.886  34.628  0.00  0.00    -0.298 OA
ATOM      8  C19 ZIN A   1      25.709   0.413  33.431  0.00  0.00     0.084 C 
ATOM      9  C20 ZIN A   1      25.645  -0.575  32.263  0.00  0.00     0.008 C 
ATOM     10  C22 ZIN A   1      26.478  -1.816  32.604  0.00  0.00     0.084 C 
ATOM     11  C23 ZIN A   1      26.506  -2.722  31.392  0.00  0.00     0.127 C 
ATOM     12  O24 ZIN A   1      26.214  -3.890  31.486  0.00  0.00    -0.298 OA
ATOM     13  C25 ZIN A   1      26.910  -2.127  30.061  0.00  0.00     0.079 C 
ATOM     14  C26 ZIN A   1      26.066  -0.872  29.813  0.00  0.00     0.017 C 
ATOM     15  C27 ZIN A   1      26.210   0.082  30.999  0.00  0.00    -0.035 C 
ATOM     16  C28 ZIN A   1      25.442   1.373  30.709  0.00  0.00     0.016 C 
ATOM     17  C29 ZIN A   1      27.687   0.431  31.200  0.00  0.00     0.013 C 
ATOM     18  C31 ZIN A   1      28.304   0.943  29.901  0.00  0.00     0.085 C 
ATOM     19  C32 ZIN A   1      29.702   1.488  30.161  0.00  0.00     0.136 C 
ATOM     20  O33 ZIN A   1      30.658   1.155  29.501  0.00  0.00    -0.297 OA
ATOM     21  C34 ZIN A   1      29.820   2.448  31.313  0.00  0.00     0.025 C 
ATOM     22  C35 ZIN A   1      28.992   3.708  31.045  0.00  0.00     0.024 C 
ENDROOT
BRANCH   1  23
ATOM     23  C2  ZIN A   1      31.794   3.962  30.921  0.00  0.00    -0.013 C 
ATOM     24  C1  ZIN A   1      30.877   4.203  29.721  0.00  0.00     0.010 C 
BRANCH  23  25
ATOM     25  C4  ZIN A   1      33.191   3.581  30.428  0.00  0.00     0.015 C 
BRANCH  25  26
ATOM     26  C5  ZIN A   1      34.245   4.224  31.330  0.00  0.00     0.113 C 
BRANCH  26  27
ATOM     27  C6  ZIN A   1      35.581   4.208  30.633  0.00  0.00     0.172 C 
ATOM     28  O7  ZIN A   1      35.880   3.273  29.910  0.00  0.00    -0.648 OA
ATOM     29  O8  ZIN A   1      36.363   5.129  30.793  0.00  0.00    -0.648 OA
ENDBRANCH  26  27
ENDBRANCH  25  26
ENDBRANCH  23  25
ENDBRANCH   1  23
TORSDOF 4
ENDMDL
MODEL 71
REMARK CAVERDOCK RESULT:      -2.9      0.000      0.000
REMARK CAVERDOCK CONSTRAINTS:       0.0      0.0      0.0      0.0
REMARK CAVERDOCK TUNNEL: 70     -2.9      2.8     71.6
REMARK  4 active torsions:
REMARK  status: ('A' for Active; 'I' for Inactive)
REMARK    1  A    between atoms: C2_2  and  C4_3 
REMARK    2  A    between atoms: C2_2  and  C9_8 
REMARK    3  A    between atoms: C4_3  and  C5_4 
REMARK    4  A    between atoms: C5_4  and  C6_5 
ROOT
ATOM      1  C9  ZIN A   1      31.339   2.658  31.335  0.00  0.00     0.005 C 
ATOM      2  C11 ZIN A   1      31.250   3.181  32.796  0.00  0.00     0.006 C 
ATOM      3  C12 ZIN A   1      29.991   2.522  33.419  0.00  0.00     0.007 C 
ATOM      4  C13 ZIN A   1      29.468   1.578  32.349  0.00  0.00     0.013 C 
ATOM      5  C15 ZIN A   1      27.981   1.339  32.261  0.00  0.00     0.066 C 
ATOM      6  C17 ZIN A   1      27.425   0.837  33.571  0.00  0.00     0.132 C 
ATOM      7  O18 ZIN A   1      28.098   0.834  34.573  0.00  0.00    -0.298 OA
ATOM      8  C19 ZIN A   1      25.996   0.336  33.590  0.00  0.00     0.084 C 
ATOM      9  C20 ZIN A   1      25.817  -0.689  32.467  0.00  0.00     0.008 C 
ATOM     10  C22 ZIN A   1      26.673  -1.924  32.767  0.00  0.00     0.084 C 
ATOM     11  C23 ZIN A   1      26.582  -2.869  31.589  0.00  0.00     0.127 C 
ATOM     12  O24 ZIN A   1      26.296  -4.031  31.749  0.00  0.00    -0.298 OA
ATOM     13  C25 ZIN A   1      26.858  -2.321  30.207  0.00  0.00     0.079 C 
ATOM     14  C26 ZIN A   1      25.999  -1.069  29.999  0.00  0.00     0.017 C 
ATOM     15  C27 ZIN A   1      26.260  -0.077  31.134  0.00  0.00    -0.035 C 
ATOM     16  C28 ZIN A   1      25.472   1.209  30.876  0.00  0.00     0.016 C 
ATOM     17  C29 ZIN A   1      27.750   0.268  31.180  0.00  0.00     0.013 C 
ATOM     18  C31 ZIN A   1      28.241   0.733  29.812  0.00  0.00     0.085 C 
ATOM     19  C32 ZIN A   1      29.660   1.277  29.917  0.00  0.00     0.136 C 
ATOM     20  O33 ZIN A   1      30.547   0.916  29.181  0.00  0.00    -0.297 OA
ATOM     21  C34 ZIN A   1      29.891   2.273  31.021  0.00  0.00     0.025 C 
ATOM     22  C35 ZIN A   1      29.046   3.529  30.792  0.00  0.00     0.024 C 
ENDROOT
BRANCH   1  23
ATOM     23  C2  ZIN A   1      31.824   3.760  30.391  0.00  0.00    -0.013 C 
ATOM     24  C1  ZIN A   1      30.936   3.794  29.147  0.00  0.00     0.010 C 
BRANCH  23  25
ATOM     25  C4  ZIN A   1      33.270   3.478  29.978  0.00  0.00     0.015 C 
BRANCH  25  26
ATOM     26  C5  ZIN A   1      34.224   4.162  30.958  0.00  0.00     0.113 C 
BRANCH  26  27
ATOM     27  C6  ZIN A   1      35.644   3.981  30.487  0.00  0.00     0.172 C 
ATOM     28  O7  ZIN A   1      35.979   2.941  29.946  0.00  0.00    -0.648 OA
ATOM     29  O8  ZIN A   1      36.458   4.874  30.648  0.00  0.00    -0.648 OA
ENDBRANCH  26  27
ENDBRANCH  25  26
ENDBRANCH  23  25
ENDBRANCH   1  23
TORSDOF 4
ENDMDL
MODEL 72
REMARK CAVERDOCK RESULT:      -3.7      0.000      0.000
REMARK CAVERDOCK CONSTRAINTS:       0.0      0.0      0.0      0.0
REMARK CAVERDOCK TUNNEL: 71     -3.7      2.9     72.5
REMARK  4 active torsions:
REMARK  status: ('A' for Active; 'I' for Inactive)
REMARK    1  A    between atoms: C2_2  and  C4_3 
REMARK    2  A    between atoms: C2_2  and  C9_8 
REMARK    3  A    between atoms: C4_3  and  C5_4 
REMARK    4  A    between atoms: C5_4  and  C6_5 
ROOT
ATOM      1  C9  ZIN A   1      31.067   2.772  31.833  0.00  0.00     0.005 C 
ATOM      2  C11 ZIN A   1      30.793   3.261  33.284  0.00  0.00     0.006 C 
ATOM      3  C12 ZIN A   1      29.513   2.524  33.757  0.00  0.00     0.007 C 
ATOM      4  C13 ZIN A   1      29.159   1.576  32.623  0.00  0.00     0.013 C 
ATOM      5  C15 ZIN A   1      27.705   1.262  32.371  0.00  0.00     0.066 C 
ATOM      6  C17 ZIN A   1      27.040   0.705  33.606  0.00  0.00     0.132 C 
ATOM      7  O18 ZIN A   1      27.601   0.717  34.675  0.00  0.00    -0.298 OA
ATOM      8  C19 ZIN A   1      25.646   0.130  33.462  0.00  0.00     0.084 C 
ATOM      9  C20 ZIN A   1      25.644  -0.880  32.312  0.00  0.00     0.008 C 
ATOM     10  C22 ZIN A   1      26.529  -2.075  32.685  0.00  0.00     0.084 C 
ATOM     11  C23 ZIN A   1      26.616  -2.999  31.491  0.00  0.00     0.127 C 
ATOM     12  O24 ZIN A   1      26.378  -4.178  31.602  0.00  0.00    -0.298 OA
ATOM     13  C25 ZIN A   1      27.008  -2.410  30.154  0.00  0.00     0.079 C 
ATOM     14  C26 ZIN A   1      26.111  -1.200  29.873  0.00  0.00     0.017 C 
ATOM     15  C27 ZIN A   1      26.194  -0.219  31.044  0.00  0.00    -0.035 C 
ATOM     16  C28 ZIN A   1      25.371   1.029  30.721  0.00  0.00     0.016 C 
ATOM     17  C29 ZIN A   1      27.650   0.202  31.256  0.00  0.00     0.013 C 
ATOM     18  C31 ZIN A   1      28.259   0.720  29.956  0.00  0.00     0.085 C 
ATOM     19  C32 ZIN A   1      29.627   1.334  30.222  0.00  0.00     0.136 C 
ATOM     20  O33 ZIN A   1      30.606   1.035  29.581  0.00  0.00    -0.297 OA
ATOM     21  C34 ZIN A   1      29.685   2.319  31.358  0.00  0.00     0.025 C 
ATOM     22  C35 ZIN A   1      28.802   3.533  31.058  0.00  0.00     0.024 C 
ENDROOT
BRANCH   1  23
ATOM     23  C2  ZIN A   1      31.591   3.917  30.964  0.00  0.00    -0.013 C 
ATOM     24  C1  ZIN A   1      30.605   4.186  29.826  0.00  0.00     0.010 C 
BRANCH  23  25
ATOM     25  C4  ZIN A   1      32.951   3.532  30.379  0.00  0.00     0.015 C 
BRANCH  25  26
ATOM     26  C5  ZIN A   1      34.042   4.397  31.013  0.00  0.00     0.113 C 
BRANCH  26  27
ATOM     27  C6  ZIN A   1      35.390   3.968  30.491  0.00  0.00     0.172 C 
ATOM     28  O7  ZIN A   1      35.496   2.935  29.852  0.00  0.00    -0.648 OA
ATOM     29  O8  ZIN A   1      36.374   4.653  30.710  0.00  0.00    -0.648 OA
ENDBRANCH  26  27
ENDBRANCH  25  26
ENDBRANCH  23  25
ENDBRANCH   1  23
TORSDOF 4
ENDMDL
MODEL 73
REMARK CAVERDOCK RESULT:      -4.5      0.000      0.000
REMARK CAVERDOCK CONSTRAINTS:       0.0      0.0      0.0      0.0
REMARK CAVERDOCK TUNNEL: 72     -4.5      3.0     73.4
REMARK  4 active torsions:
REMARK  status: ('A' for Active; 'I' for Inactive)
REMARK    1  A    between atoms: C2_2  and  C4_3 
REMARK    2  A    between atoms: C2_2  and  C9_8 
REMARK    3  A    between atoms: C4_3  and  C5_4 
REMARK    4  A    between atoms: C5_4  and  C6_5 
ROOT
ATOM      1  C9  ZIN A   1      30.518   3.211  31.388  0.00  0.00     0.005 C 
ATOM      2  C11 ZIN A   1      29.395   4.009  32.109  0.00  0.00     0.006 C 
ATOM      3  C12 ZIN A   1      28.169   3.062  32.187  0.00  0.00     0.007 C 
ATOM      4  C13 ZIN A   1      28.652   1.740  31.613  0.00  0.00     0.013 C 
ATOM      5  C15 ZIN A   1      27.667   0.871  30.873  0.00  0.00     0.066 C 
ATOM      6  C17 ZIN A   1      26.468   0.543  31.730  0.00  0.00     0.132 C 
ATOM      7  O18 ZIN A   1      26.291   1.094  32.789  0.00  0.00    -0.298 OA
ATOM      8  C19 ZIN A   1      25.496  -0.500  31.220  0.00  0.00     0.084 C 
ATOM      9  C20 ZIN A   1      26.278  -1.758  30.832  0.00  0.00     0.008 C 
ATOM     10  C22 ZIN A   1      26.898  -2.376  32.090  0.00  0.00     0.084 C 
ATOM     11  C23 ZIN A   1      27.768  -3.542  31.673  0.00  0.00     0.127 C 
ATOM     12  O24 ZIN A   1      27.639  -4.626  32.188  0.00  0.00    -0.298 OA
ATOM     13  C25 ZIN A   1      28.803  -3.314  30.594  0.00  0.00     0.079 C 
ATOM     14  C26 ZIN A   1      28.117  -2.657  29.391  0.00  0.00     0.017 C 
ATOM     15  C27 ZIN A   1      27.391  -1.390  29.847  0.00  0.00    -0.035 C 
ATOM     16  C28 ZIN A   1      26.785  -0.686  28.631  0.00  0.00     0.016 C 
ATOM     17  C29 ZIN A   1      28.391  -0.438  30.509  0.00  0.00     0.013 C 
ATOM     18  C31 ZIN A   1      29.586  -0.185  29.595  0.00  0.00     0.085 C 
ATOM     19  C32 ZIN A   1      30.462   0.923  30.165  0.00  0.00     0.136 C 
ATOM     20  O33 ZIN A   1      31.656   0.799  30.297  0.00  0.00    -0.297 OA
ATOM     21  C34 ZIN A   1      29.736   2.173  30.581  0.00  0.00     0.025 C 
ATOM     22  C35 ZIN A   1      29.072   2.833  29.369  0.00  0.00     0.024 C 
ENDROOT
BRANCH   1  23
ATOM     23  C2  ZIN A   1      31.325   4.123  30.462  0.00  0.00    -0.013 C 
ATOM     24  C1  ZIN A   1      30.597   4.265  29.124  0.00  0.00     0.010 C 
BRANCH  23  25
ATOM     25  C4  ZIN A   1      32.709   3.516  30.227  0.00  0.00     0.015 C 
BRANCH  25  26
ATOM     26  C5  ZIN A   1      33.752   4.299  31.026  0.00  0.00     0.113 C 
BRANCH  26  27
ATOM     27  C6  ZIN A   1      35.128   3.995  30.489  0.00  0.00     0.172 C 
ATOM     28  O7  ZIN A   1      35.274   3.136  29.636  0.00  0.00    -0.648 OA
ATOM     29  O8  ZIN A   1      36.094   4.609  30.909  0.00  0.00    -0.648 OA
ENDBRANCH  26  27
ENDBRANCH  25  26
ENDBRANCH  23  25
ENDBRANCH   1  23
TORSDOF 4
ENDMDL
MODEL 74
REMARK CAVERDOCK RESULT:      -4.9      0.000      0.000
REMARK CAVERDOCK CONSTRAINTS:       0.0      0.0      0.0      0.0
REMARK CAVERDOCK TUNNEL: 73     -4.9      3.0     74.4
REMARK  4 active torsions:
REMARK  status: ('A' for Active; 'I' for Inactive)
REMARK    1  A    between atoms: C2_2  and  C4_3 
REMARK    2  A    between atoms: C2_2  and  C9_8 
REMARK    3  A    between atoms: C4_3  and  C5_4 
REMARK    4  A    between atoms: C5_4  and  C6_5 
ROOT
ATOM      1  C9  ZIN A   1      30.060   3.497  31.038  0.00  0.00     0.005 C 
ATOM      2  C11 ZIN A   1      28.755   4.285  31.348  0.00  0.00     0.006 C 
ATOM      3  C12 ZIN A   1      27.613   3.237  31.393  0.00  0.00     0.007 C 
ATOM      4  C13 ZIN A   1      28.302   1.893  31.215  0.00  0.00     0.013 C 
ATOM      5  C15 ZIN A   1      27.558   0.790  30.504  0.00  0.00     0.066 C 
ATOM      6  C17 ZIN A   1      26.235   0.498  31.170  0.00  0.00     0.132 C 
ATOM      7  O18 ZIN A   1      25.801   1.220  32.035  0.00  0.00    -0.298 OA
ATOM      8  C19 ZIN A   1      25.469  -0.728  30.719  0.00  0.00     0.084 C 
ATOM      9  C20 ZIN A   1      26.406  -1.939  30.761  0.00  0.00     0.008 C 
ATOM     10  C22 ZIN A   1      26.795  -2.227  32.216  0.00  0.00     0.084 C 
ATOM     11  C23 ZIN A   1      27.816  -3.344  32.226  0.00  0.00     0.127 C 
ATOM     12  O24 ZIN A   1      27.664  -4.315  32.926  0.00  0.00    -0.298 OA
ATOM     13  C25 ZIN A   1      29.033  -3.211  31.338  0.00  0.00     0.079 C 
ATOM     14  C26 ZIN A   1      28.565  -2.882  29.916  0.00  0.00     0.017 C 
ATOM     15  C27 ZIN A   1      27.670  -1.643  29.948  0.00  0.00    -0.035 C 
ATOM     16  C28 ZIN A   1      27.278  -1.262  28.519  0.00  0.00     0.016 C 
ATOM     17  C29 ZIN A   1      28.437  -0.473  30.569  0.00  0.00     0.013 C 
ATOM     18  C31 ZIN A   1      29.773  -0.266  29.863  0.00  0.00     0.085 C 
ATOM     19  C32 ZIN A   1      30.427   1.025  30.340  0.00  0.00     0.136 C 
ATOM     20  O33 ZIN A   1      31.574   1.067  30.718  0.00  0.00    -0.297 OA
ATOM     21  C34 ZIN A   1      29.541   2.240  30.337  0.00  0.00     0.025 C 
ATOM     22  C35 ZIN A   1      29.096   2.573  28.910  0.00  0.00     0.024 C 
ENDROOT
BRANCH   1  23
ATOM     23  C2  ZIN A   1      30.971   4.300  30.108  0.00  0.00    -0.013 C 
ATOM     24  C1  ZIN A   1      30.345   4.369  28.714  0.00  0.00     0.010 C 
BRANCH  23  25
ATOM     25  C4  ZIN A   1      32.338   3.618  30.020  0.00  0.00     0.015 C 
BRANCH  25  26
ATOM     26  C5  ZIN A   1      33.125   3.886  31.303  0.00  0.00     0.113 C 
BRANCH  26  27
ATOM     27  C6  ZIN A   1      34.549   4.239  30.955  0.00  0.00     0.172 C 
ATOM     28  O7  ZIN A   1      35.240   4.846  31.756  0.00  0.00    -0.648 OA
ATOM     29  O8  ZIN A   1      35.009   3.918  29.873  0.00  0.00    -0.648 OA
ENDBRANCH  26  27
ENDBRANCH  25  26
ENDBRANCH  23  25
ENDBRANCH   1  23
TORSDOF 4
ENDMDL
MODEL 75
REMARK CAVERDOCK RESULT:      -5.5      0.000      0.000
REMARK CAVERDOCK CONSTRAINTS:       0.0      0.0      0.0      0.0
REMARK CAVERDOCK TUNNEL: 74     -5.5      3.0     75.4
REMARK  4 active torsions:
REMARK  status: ('A' for Active; 'I' for Inactive)
REMARK    1  A    between atoms: C2_2  and  C4_3 
REMARK    2  A    between atoms: C2_2  and  C9_8 
REMARK    3  A    between atoms: C4_3  and  C5_4 
REMARK    4  A    between atoms: C5_4  and  C6_5 
ROOT
ATOM      1  C9  ZIN A   1      29.881   3.490  31.123  0.00  0.00     0.005 C 
ATOM      2  C11 ZIN A   1      28.606   4.200  31.660  0.00  0.00     0.006 C 
ATOM      3  C12 ZIN A   1      27.511   3.107  31.765  0.00  0.00     0.007 C 
ATOM      4  C13 ZIN A   1      28.209   1.809  31.392  0.00  0.00     0.013 C 
ATOM      5  C15 ZIN A   1      27.411   0.735  30.694  0.00  0.00     0.066 C 
ATOM      6  C17 ZIN A   1      26.196   0.341  31.498  0.00  0.00     0.132 C 
ATOM      7  O18 ZIN A   1      25.858   0.976  32.467  0.00  0.00    -0.298 OA
ATOM      8  C19 ZIN A   1      25.414  -0.876  31.050  0.00  0.00     0.084 C 
ATOM      9  C20 ZIN A   1      26.382  -2.048  30.874  0.00  0.00     0.008 C 
ATOM     10  C22 ZIN A   1      26.966  -2.432  32.238  0.00  0.00     0.084 C 
ATOM     11  C23 ZIN A   1      28.012  -3.505  32.027  0.00  0.00     0.127 C 
ATOM     12  O24 ZIN A   1      27.980  -4.533  32.659  0.00  0.00    -0.298 OA
ATOM     13  C25 ZIN A   1      29.099  -3.256  31.004  0.00  0.00     0.079 C 
ATOM     14  C26 ZIN A   1      28.440  -2.838  29.685  0.00  0.00     0.017 C 
ATOM     15  C27 ZIN A   1      27.520  -1.641  29.932  0.00  0.00    -0.035 C 
ATOM     16  C28 ZIN A   1      26.935  -1.167  28.601  0.00  0.00     0.016 C 
ATOM     17  C29 ZIN A   1      28.327  -0.493  30.543  0.00  0.00     0.013 C 
ATOM     18  C31 ZIN A   1      29.554  -0.180  29.692  0.00  0.00     0.085 C 
ATOM     19  C32 ZIN A   1      30.227   1.095  30.185  0.00  0.00     0.136 C 
ATOM     20  O33 ZIN A   1      31.411   1.153  30.415  0.00  0.00    -0.297 OA
ATOM     21  C34 ZIN A   1      29.312   2.271  30.393  0.00  0.00     0.025 C 
ATOM     22  C35 ZIN A   1      28.676   2.695  29.067  0.00  0.00     0.024 C 
ENDROOT
BRANCH   1  23
ATOM     23  C2  ZIN A   1      30.640   4.397  30.152  0.00  0.00    -0.013 C 
ATOM     24  C1  ZIN A   1      29.948   4.378  28.788  0.00  0.00     0.010 C 
BRANCH  23  25
ATOM     25  C4  ZIN A   1      32.077   3.895  30.002  0.00  0.00     0.015 C 
BRANCH  25  26
ATOM     26  C5  ZIN A   1      32.875   4.246  31.259  0.00  0.00     0.113 C 
BRANCH  26  27
ATOM     27  C6  ZIN A   1      34.335   3.957  31.025  0.00  0.00     0.172 C 
ATOM     28  O7  ZIN A   1      35.185   4.564  31.654  0.00  0.00    -0.648 OA
ATOM     29  O8  ZIN A   1      34.666   3.117  30.206  0.00  0.00    -0.648 OA
ENDBRANCH  26  27
ENDBRANCH  25  26
ENDBRANCH  23  25
ENDBRANCH   1  23
TORSDOF 4
ENDMDL
MODEL 76
REMARK CAVERDOCK RESULT:      -5.4      0.000      0.000
REMARK CAVERDOCK CONSTRAINTS:       0.0      0.0      0.0      0.0
REMARK CAVERDOCK TUNNEL: 75     -5.4      3.0     76.3
REMARK  4 active torsions:
REMARK  status: ('A' for Active; 'I' for Inactive)
REMARK    1  A    between atoms: C2_2  and  C4_3 
REMARK    2  A    between atoms: C2_2  and  C9_8 
REMARK    3  A    between atoms: C4_3  and  C5_4 
REMARK    4  A    between atoms: C5_4  and  C6_5 
ROOT
ATOM      1  C9  ZIN A   1      30.316   3.183  31.328  0.00  0.00     0.005 C 
ATOM      2  C11 ZIN A   1      29.465   3.853  32.445  0.00  0.00     0.006 C 
ATOM      3  C12 ZIN A   1      28.382   2.818  32.846  0.00  0.00     0.007 C 
ATOM      4  C13 ZIN A   1      28.704   1.572  32.036  0.00  0.00     0.013 C 
ATOM      5  C15 ZIN A   1      27.568   0.683  31.595  0.00  0.00     0.066 C 
ATOM      6  C17 ZIN A   1      26.744   0.217  32.771  0.00  0.00     0.132 C 
ATOM      7  O18 ZIN A   1      26.908   0.687  33.871  0.00  0.00    -0.298 OA
ATOM      8  C19 ZIN A   1      25.705  -0.857  32.528  0.00  0.00     0.084 C 
ATOM      9  C20 ZIN A   1      26.368  -2.029  31.799  0.00  0.00     0.008 C 
ATOM     10  C22 ZIN A   1      27.403  -2.680  32.723  0.00  0.00     0.084 C 
ATOM     11  C23 ZIN A   1      28.134  -3.752  31.945  0.00  0.00     0.127 C 
ATOM     12  O24 ZIN A   1      28.236  -4.873  32.381  0.00  0.00    -0.298 OA
ATOM     13  C25 ZIN A   1      28.735  -3.383  30.606  0.00  0.00     0.079 C 
ATOM     14  C26 ZIN A   1      27.654  -2.702  29.759  0.00  0.00     0.017 C 
ATOM     15  C27 ZIN A   1      27.067  -1.521  30.534  0.00  0.00    -0.035 C 
ATOM     16  C28 ZIN A   1      26.056  -0.787  29.652  0.00  0.00     0.016 C 
ATOM     17  C29 ZIN A   1      28.186  -0.545  30.904  0.00  0.00     0.013 C 
ATOM     18  C31 ZIN A   1      28.991  -0.150  29.669  0.00  0.00     0.085 C 
ATOM     19  C32 ZIN A   1      29.956   0.979  30.007  0.00  0.00     0.136 C 
ATOM     20  O33 ZIN A   1      31.130   0.932  29.724  0.00  0.00    -0.297 OA
ATOM     21  C34 ZIN A   1      29.356   2.146  30.743  0.00  0.00     0.025 C 
ATOM     22  C35 ZIN A   1      28.294   2.832  29.880  0.00  0.00     0.024 C 
ENDROOT
BRANCH   1  23
ATOM     23  C2  ZIN A   1      30.721   4.207  30.266  0.00  0.00    -0.013 C 
ATOM     24  C1  ZIN A   1      30.268   3.721  28.889  0.00  0.00     0.010 C 
BRANCH  23  25
ATOM     25  C4  ZIN A   1      32.242   4.375  30.273  0.00  0.00     0.015 C 
BRANCH  25  26
ATOM     26  C5  ZIN A   1      32.865   3.339  31.209  0.00  0.00     0.113 C 
BRANCH  26  27
ATOM     27  C6  ZIN A   1      33.537   4.041  32.361  0.00  0.00     0.172 C 
ATOM     28  O7  ZIN A   1      34.209   5.038  32.158  0.00  0.00    -0.648 OA
ATOM     29  O8  ZIN A   1      33.410   3.612  33.494  0.00  0.00    -0.648 OA
ENDBRANCH  26  27
ENDBRANCH  25  26
ENDBRANCH  23  25
ENDBRANCH   1  23
TORSDOF 4
ENDMDL
MODEL 77
REMARK CAVERDOCK RESULT:      -6.3      0.000      0.000
REMARK CAVERDOCK CONSTRAINTS:       0.1      0.0      0.0      0.0
REMARK CAVERDOCK TUNNEL: 76     -6.3      3.1     77.3
REMARK  4 active torsions:
REMARK  status: ('A' for Active; 'I' for Inactive)
REMARK    1  A    between atoms: C2_2  and  C4_3 
REMARK    2  A    between atoms: C2_2  and  C9_8 
REMARK    3  A    between atoms: C4_3  and  C5_4 
REMARK    4  A    between atoms: C5_4  and  C6_5 
ROOT
ATOM      1  C9  ZIN A   1      30.346   3.019  31.337  0.00  0.00     0.005 C 
ATOM      2  C11 ZIN A   1      29.626   3.691  32.541  0.00  0.00     0.006 C 
ATOM      3  C12 ZIN A   1      28.560   2.677  33.032  0.00  0.00     0.007 C 
ATOM      4  C13 ZIN A   1      28.768   1.438  32.177  0.00  0.00     0.013 C 
ATOM      5  C15 ZIN A   1      27.571   0.586  31.836  0.00  0.00     0.066 C 
ATOM      6  C17 ZIN A   1      26.853   0.121  33.080  0.00  0.00     0.132 C 
ATOM      7  O18 ZIN A   1      27.136   0.567  34.166  0.00  0.00    -0.298 OA
ATOM      8  C19 ZIN A   1      25.767  -0.923  32.924  0.00  0.00     0.084 C 
ATOM      9  C20 ZIN A   1      26.324  -2.099  32.117  0.00  0.00     0.008 C 
ATOM     10  C22 ZIN A   1      27.427  -2.792  32.926  0.00  0.00     0.084 C 
ATOM     11  C23 ZIN A   1      28.049  -3.868  32.065  0.00  0.00     0.127 C 
ATOM     12  O24 ZIN A   1      28.163  -4.999  32.473  0.00  0.00    -0.298 OA
ATOM     13  C25 ZIN A   1      28.526  -3.492  30.679  0.00  0.00     0.079 C 
ATOM     14  C26 ZIN A   1      27.387  -2.769  29.951  0.00  0.00     0.017 C 
ATOM     15  C27 ZIN A   1      26.910  -1.587  30.797  0.00  0.00    -0.035 C 
ATOM     16  C28 ZIN A   1      25.837  -0.813  30.029  0.00  0.00     0.016 C 
ATOM     17  C29 ZIN A   1      28.086  -0.646  31.070  0.00  0.00     0.013 C 
ATOM     18  C31 ZIN A   1      28.777  -0.251  29.768  0.00  0.00     0.085 C 
ATOM     19  C32 ZIN A   1      29.800   0.847  30.026  0.00  0.00     0.136 C 
ATOM     20  O33 ZIN A   1      30.939   0.776  29.629  0.00  0.00    -0.297 OA
ATOM     21  C34 ZIN A   1      29.306   2.016  30.834  0.00  0.00     0.025 C 
ATOM     22  C35 ZIN A   1      28.183   2.744  30.089  0.00  0.00     0.024 C 
ENDROOT
BRANCH   1  23
ATOM     23  C2  ZIN A   1      30.673   4.051  30.255  0.00  0.00    -0.013 C 
ATOM     24  C1  ZIN A   1      29.928   3.694  28.968  0.00  0.00     0.010 C 
BRANCH  23  25
ATOM     25  C4  ZIN A   1      32.179   4.051  29.989  0.00  0.00     0.015 C 
BRANCH  25  26
ATOM     26  C5  ZIN A   1      32.876   3.136  30.998  0.00  0.00     0.113 C 
BRANCH  26  27
ATOM     27  C6  ZIN A   1      33.555   3.974  32.051  0.00  0.00     0.172 C 
ATOM     28  O7  ZIN A   1      34.324   4.861  31.722  0.00  0.00    -0.648 OA
ATOM     29  O8  ZIN A   1      33.337   3.763  33.231  0.00  0.00    -0.648 OA
ENDBRANCH  26  27
ENDBRANCH  25  26
ENDBRANCH  23  25
ENDBRANCH   1  23
TORSDOF 4
ENDMDL
MODEL 78
REMARK CAVERDOCK RESULT:      -6.8      0.000      0.000
REMARK CAVERDOCK CONSTRAINTS:       0.0      0.0      0.0      0.0
REMARK CAVERDOCK TUNNEL: 77     -6.8      3.1     78.4
REMARK  4 active torsions:
REMARK  status: ('A' for Active; 'I' for Inactive)
REMARK    1  A    between atoms: C2_2  and  C4_3 
REMARK    2  A    between atoms: C2_2  and  C9_8 
REMARK    3  A    between atoms: C4_3  and  C5_4 
REMARK    4  A    between atoms: C5_4  and  C6_5 
ROOT
ATOM      1  C9  ZIN A   1      30.294   2.947  31.322  0.00  0.00     0.005 C 
ATOM      2  C11 ZIN A   1      29.492   3.607  32.480  0.00  0.00     0.006 C 
ATOM      3  C12 ZIN A   1      28.438   2.562  32.929  0.00  0.00     0.007 C 
ATOM      4  C13 ZIN A   1      28.732   1.321  32.102  0.00  0.00     0.013 C 
ATOM      5  C15 ZIN A   1      27.583   0.424  31.713  0.00  0.00     0.066 C 
ATOM      6  C17 ZIN A   1      26.820  -0.052  32.926  0.00  0.00     0.132 C 
ATOM      7  O18 ZIN A   1      27.032   0.416  34.018  0.00  0.00    -0.298 OA
ATOM      8  C19 ZIN A   1      25.779  -1.135  32.729  0.00  0.00     0.084 C 
ATOM      9  C20 ZIN A   1      26.417  -2.299  31.966  0.00  0.00     0.008 C 
ATOM     10  C22 ZIN A   1      27.500  -2.944  32.839  0.00  0.00     0.084 C 
ATOM     11  C23 ZIN A   1      28.202  -4.008  32.023  0.00  0.00     0.127 C 
ATOM     12  O24 ZIN A   1      28.333  -5.129  32.452  0.00  0.00    -0.298 OA
ATOM     13  C25 ZIN A   1      28.735  -3.631  30.659  0.00  0.00     0.079 C 
ATOM     14  C26 ZIN A   1      27.610  -2.957  29.865  0.00  0.00     0.017 C 
ATOM     15  C27 ZIN A   1      27.051  -1.783  30.671  0.00  0.00    -0.035 C 
ATOM     16  C28 ZIN A   1      25.992  -1.055  29.840  0.00  0.00     0.016 C 
ATOM     17  C29 ZIN A   1      28.178  -0.798  30.989  0.00  0.00     0.013 C 
ATOM     18  C31 ZIN A   1      28.920  -0.394  29.719  0.00  0.00     0.085 C 
ATOM     19  C32 ZIN A   1      29.891   0.743  30.014  0.00  0.00     0.136 C 
ATOM     20  O33 ZIN A   1      31.050   0.706  29.676  0.00  0.00    -0.297 OA
ATOM     21  C34 ZIN A   1      29.316   1.903  30.780  0.00  0.00     0.025 C 
ATOM     22  C35 ZIN A   1      28.209   2.582  29.971  0.00  0.00     0.024 C 
ENDROOT
BRANCH   1  23
ATOM     23  C2  ZIN A   1      30.640   3.977  30.245  0.00  0.00    -0.013 C 
ATOM     24  C1  ZIN A   1      29.940   3.603  28.938  0.00  0.00     0.010 C 
BRANCH  23  25
ATOM     25  C4  ZIN A   1      32.154   3.996  30.025  0.00  0.00     0.015 C 
BRANCH  25  26
ATOM     26  C5  ZIN A   1      32.828   3.060  31.029  0.00  0.00     0.113 C 
BRANCH  26  27
ATOM     27  C6  ZIN A   1      33.505   3.877  32.100  0.00  0.00     0.172 C 
ATOM     28  O7  ZIN A   1      33.304   3.627  33.276  0.00  0.00    -0.648 OA
ATOM     29  O8  ZIN A   1      34.254   4.787  31.790  0.00  0.00    -0.648 OA
ENDBRANCH  26  27
ENDBRANCH  25  26
ENDBRANCH  23  25
ENDBRANCH   1  23
TORSDOF 4
ENDMDL
MODEL 79
REMARK CAVERDOCK RESULT:      -7.4      0.000      0.000
REMARK CAVERDOCK CONSTRAINTS:       0.0      0.0      0.0      0.0
REMARK CAVERDOCK TUNNEL: 78     -7.4      3.2     79.1
REMARK  4 active torsions:
REMARK  status: ('A' for Active; 'I' for Inactive)
REMARK    1  A    between atoms: C2_2  and  C4_3 
REMARK    2  A    between atoms: C2_2  and  C9_8 
REMARK    3  A    between atoms: C4_3  and  C5_4 
REMARK    4  A    between atoms: C5_4  and  C6_5 
ROOT
ATOM      1  C9  ZIN A   1      30.256   2.895  31.343  0.00  0.00     0.005 C 
ATOM      2  C11 ZIN A   1      29.545   3.655  32.498  0.00  0.00     0.006 C 
ATOM      3  C12 ZIN A   1      28.459   2.694  33.049  0.00  0.00     0.007 C 
ATOM      4  C13 ZIN A   1      28.648   1.398  32.276  0.00  0.00     0.013 C 
ATOM      5  C15 ZIN A   1      27.437   0.547  31.987  0.00  0.00     0.066 C 
ATOM      6  C17 ZIN A   1      26.708   0.176  33.256  0.00  0.00     0.132 C 
ATOM      7  O18 ZIN A   1      26.996   0.686  34.311  0.00  0.00    -0.298 OA
ATOM      8  C19 ZIN A   1      25.605  -0.857  33.163  0.00  0.00     0.084 C 
ATOM      9  C20 ZIN A   1      26.143  -2.092  32.436  0.00  0.00     0.008 C 
ATOM     10  C22 ZIN A   1      27.231  -2.750  33.292  0.00  0.00     0.084 C 
ATOM     11  C23 ZIN A   1      27.837  -3.891  32.504  0.00  0.00     0.127 C 
ATOM     12  O24 ZIN A   1      27.930  -4.994  32.985  0.00  0.00    -0.298 OA
ATOM     13  C25 ZIN A   1      28.324  -3.613  31.099  0.00  0.00     0.079 C 
ATOM     14  C26 ZIN A   1      27.200  -2.919  30.322  0.00  0.00     0.017 C 
ATOM     15  C27 ZIN A   1      26.742  -1.677  31.088  0.00  0.00    -0.035 C 
ATOM     16  C28 ZIN A   1      25.684  -0.936  30.267  0.00  0.00     0.016 C 
ATOM     17  C29 ZIN A   1      27.933  -0.740  31.303  0.00  0.00     0.013 C 
ATOM     18  C31 ZIN A   1      28.634  -0.442  29.982  0.00  0.00     0.085 C 
ATOM     19  C32 ZIN A   1      29.676   0.653  30.172  0.00  0.00     0.136 C 
ATOM     20  O33 ZIN A   1      30.814   0.536  29.785  0.00  0.00    -0.297 OA
ATOM     21  C34 ZIN A   1      29.200   1.879  30.901  0.00  0.00     0.025 C 
ATOM     22  C35 ZIN A   1      28.092   2.577  30.106  0.00  0.00     0.024 C 
ENDROOT
BRANCH   1  23
ATOM     23  C2  ZIN A   1      30.604   3.848  30.198  0.00  0.00    -0.013 C 
ATOM     24  C1  ZIN A   1      29.784   3.481  28.960  0.00  0.00     0.010 C 
BRANCH  23  25
ATOM     25  C4  ZIN A   1      32.095   3.735  29.874  0.00  0.00     0.015 C 
BRANCH  25  26
ATOM     26  C5  ZIN A   1      32.852   3.263  31.117  0.00  0.00     0.113 C 
BRANCH  26  27
ATOM     27  C6  ZIN A   1      34.110   4.078  31.278  0.00  0.00     0.172 C 
ATOM     28  O7  ZIN A   1      35.034   3.934  30.496  0.00  0.00    -0.648 OA
ATOM     29  O8  ZIN A   1      34.203   4.881  32.191  0.00  0.00    -0.648 OA
ENDBRANCH  26  27
ENDBRANCH  25  26
ENDBRANCH  23  25
ENDBRANCH   1  23
TORSDOF 4
ENDMDL
MODEL 80
REMARK CAVERDOCK RESULT:      -7.6      0.000      0.000
REMARK CAVERDOCK CONSTRAINTS:       0.0      0.0      0.0      0.0
REMARK CAVERDOCK TUNNEL: 79     -7.6      3.2     80.3
REMARK  4 active torsions:
REMARK  status: ('A' for Active; 'I' for Inactive)
REMARK    1  A    between atoms: C2_2  and  C4_3 
REMARK    2  A    between atoms: C2_2  and  C9_8 
REMARK    3  A    between atoms: C4_3  and  C5_4 
REMARK    4  A    between atoms: C5_4  and  C6_5 
ROOT
ATOM      1  C9  ZIN A   1      30.134   2.937  31.364  0.00  0.00     0.005 C 
ATOM      2  C11 ZIN A   1      29.446   3.659  32.558  0.00  0.00     0.006 C 
ATOM      3  C12 ZIN A   1      28.403   2.663  33.126  0.00  0.00     0.007 C 
ATOM      4  C13 ZIN A   1      28.595   1.386  32.323  0.00  0.00     0.013 C 
ATOM      5  C15 ZIN A   1      27.394   0.512  32.059  0.00  0.00     0.066 C 
ATOM      6  C17 ZIN A   1      26.718   0.101  33.344  0.00  0.00     0.132 C 
ATOM      7  O18 ZIN A   1      27.030   0.598  34.399  0.00  0.00    -0.298 OA
ATOM      8  C19 ZIN A   1      25.636  -0.956  33.270  0.00  0.00     0.084 C 
ATOM      9  C20 ZIN A   1      26.177  -2.164  32.500  0.00  0.00     0.008 C 
ATOM     10  C22 ZIN A   1      27.308  -2.812  33.307  0.00  0.00     0.084 C 
ATOM     11  C23 ZIN A   1      27.913  -3.924  32.477  0.00  0.00     0.127 C 
ATOM     12  O24 ZIN A   1      28.047  -5.033  32.933  0.00  0.00    -0.298 OA
ATOM     13  C25 ZIN A   1      28.345  -3.609  31.062  0.00  0.00     0.079 C 
ATOM     14  C26 ZIN A   1      27.178  -2.927  30.337  0.00  0.00     0.017 C 
ATOM     15  C27 ZIN A   1      26.719  -1.711  31.141  0.00  0.00    -0.035 C 
ATOM     16  C28 ZIN A   1      25.617  -0.979  30.372  0.00  0.00     0.016 C 
ATOM     17  C29 ZIN A   1      27.895  -0.750  31.334  0.00  0.00     0.013 C 
ATOM     18  C31 ZIN A   1      28.543  -0.412  29.995  0.00  0.00     0.085 C 
ATOM     19  C32 ZIN A   1      29.565   0.704  30.171  0.00  0.00     0.136 C 
ATOM     20  O33 ZIN A   1      30.692   0.621  29.744  0.00  0.00    -0.297 OA
ATOM     21  C34 ZIN A   1      29.087   1.906  30.939  0.00  0.00     0.025 C 
ATOM     22  C35 ZIN A   1      27.937   2.591  30.197  0.00  0.00     0.024 C 
ENDROOT
BRANCH   1  23
ATOM     23  C2  ZIN A   1      30.420   3.920  30.227  0.00  0.00    -0.013 C 
ATOM     24  C1  ZIN A   1      29.618   3.515  28.989  0.00  0.00     0.010 C 
BRANCH  23  25
ATOM     25  C4  ZIN A   1      31.914   3.896  29.896  0.00  0.00     0.015 C 
BRANCH  25  26
ATOM     26  C5  ZIN A   1      32.679   3.224  31.038  0.00  0.00     0.113 C 
BRANCH  26  27
ATOM     27  C6  ZIN A   1      33.867   4.073  31.414  0.00  0.00     0.172 C 
ATOM     28  O7  ZIN A   1      34.880   4.037  30.737  0.00  0.00    -0.648 OA
ATOM     29  O8  ZIN A   1      33.815   4.792  32.396  0.00  0.00    -0.648 OA
ENDBRANCH  26  27
ENDBRANCH  25  26
ENDBRANCH  23  25
ENDBRANCH   1  23
TORSDOF 4
ENDMDL
MODEL 81
REMARK CAVERDOCK RESULT:      -8.2      0.000      0.000
REMARK CAVERDOCK CONSTRAINTS:       0.0      0.0      0.0      0.0
REMARK CAVERDOCK TUNNEL: 80     -8.2      3.2     81.1
REMARK  4 active torsions:
REMARK  status: ('A' for Active; 'I' for Inactive)
REMARK    1  A    between atoms: C2_2  and  C4_3 
REMARK    2  A    between atoms: C2_2  and  C9_8 
REMARK    3  A    between atoms: C4_3  and  C5_4 
REMARK    4  A    between atoms: C5_4  and  C6_5 
ROOT
ATOM      1  C9  ZIN A   1      29.969   2.938  31.280  0.00  0.00     0.005 C 
ATOM      2  C11 ZIN A   1      29.199   3.675  32.413  0.00  0.00     0.006 C 
ATOM      3  C12 ZIN A   1      28.172   2.658  32.975  0.00  0.00     0.007 C 
ATOM      4  C13 ZIN A   1      28.451   1.362  32.232  0.00  0.00     0.013 C 
ATOM      5  C15 ZIN A   1      27.299   0.428  31.951  0.00  0.00     0.066 C 
ATOM      6  C17 ZIN A   1      26.583   0.038  33.222  0.00  0.00     0.132 C 
ATOM      7  O18 ZIN A   1      26.828   0.588  34.268  0.00  0.00    -0.298 OA
ATOM      8  C19 ZIN A   1      25.549  -1.065  33.142  0.00  0.00     0.084 C 
ATOM      9  C20 ZIN A   1      26.172  -2.277  32.446  0.00  0.00     0.008 C 
ATOM     10  C22 ZIN A   1      27.291  -2.847  33.326  0.00  0.00     0.084 C 
ATOM     11  C23 ZIN A   1      27.976  -3.962  32.568  0.00  0.00     0.127 C 
ATOM     12  O24 ZIN A   1      28.134  -5.047  33.073  0.00  0.00    -0.298 OA
ATOM     13  C25 ZIN A   1      28.458  -3.684  31.161  0.00  0.00     0.079 C 
ATOM     14  C26 ZIN A   1      27.300  -3.080  30.360  0.00  0.00     0.017 C 
ATOM     15  C27 ZIN A   1      26.756  -1.854  31.095  0.00  0.00    -0.035 C 
ATOM     16  C28 ZIN A   1      25.662  -1.199  30.249  0.00  0.00     0.016 C 
ATOM     17  C29 ZIN A   1      27.883  -0.838  31.300  0.00  0.00     0.013 C 
ATOM     18  C31 ZIN A   1      28.576  -0.524  29.978  0.00  0.00     0.085 C 
ATOM     19  C32 ZIN A   1      29.544   0.639  30.154  0.00  0.00     0.136 C 
ATOM     20  O33 ZIN A   1      30.691   0.587  29.779  0.00  0.00    -0.297 OA
ATOM     21  C34 ZIN A   1      28.984   1.848  30.852  0.00  0.00     0.025 C 
ATOM     22  C35 ZIN A   1      27.842   2.456  30.033  0.00  0.00     0.024 C 
ENDROOT
BRANCH   1  23
ATOM     23  C2  ZIN A   1      30.266   3.887  30.118  0.00  0.00    -0.013 C 
ATOM     24  C1  ZIN A   1      29.627   3.345  28.839  0.00  0.00     0.010 C 
BRANCH  23  25
ATOM     25  C4  ZIN A   1      31.780   3.998  29.925  0.00  0.00     0.015 C 
BRANCH  25  26
ATOM     26  C5  ZIN A   1      32.495   3.291  31.077  0.00  0.00     0.113 C 
BRANCH  26  27
ATOM     27  C6  ZIN A   1      33.835   3.941  31.311  0.00  0.00     0.172 C 
ATOM     28  O7  ZIN A   1      33.967   4.761  32.204  0.00  0.00    -0.648 OA
ATOM     29  O8  ZIN A   1      34.785   3.648  30.607  0.00  0.00    -0.648 OA
ENDBRANCH  26  27
ENDBRANCH  25  26
ENDBRANCH  23  25
ENDBRANCH   1  23
TORSDOF 4
ENDMDL
MODEL 82
REMARK CAVERDOCK RESULT:      -8.5      0.000      0.000
REMARK CAVERDOCK CONSTRAINTS:       0.0      0.0      0.0      0.0
REMARK CAVERDOCK TUNNEL: 81     -8.5      3.3     82.4
REMARK  4 active torsions:
REMARK  status: ('A' for Active; 'I' for Inactive)
REMARK    1  A    between atoms: C2_2  and  C4_3 
REMARK    2  A    between atoms: C2_2  and  C9_8 
REMARK    3  A    between atoms: C4_3  and  C5_4 
REMARK    4  A    between atoms: C5_4  and  C6_5 
ROOT
ATOM      1  C9  ZIN A   1      29.880   2.924  31.301  0.00  0.00     0.005 C 
ATOM      2  C11 ZIN A   1      29.163   3.674  32.460  0.00  0.00     0.006 C 
ATOM      3  C12 ZIN A   1      28.149   2.670  33.067  0.00  0.00     0.007 C 
ATOM      4  C13 ZIN A   1      28.386   1.367  32.320  0.00  0.00     0.013 C 
ATOM      5  C15 ZIN A   1      27.216   0.444  32.088  0.00  0.00     0.066 C 
ATOM      6  C17 ZIN A   1      26.547   0.066  33.388  0.00  0.00     0.132 C 
ATOM      7  O18 ZIN A   1      26.837   0.618  34.422  0.00  0.00    -0.298 OA
ATOM      8  C19 ZIN A   1      25.500  -1.028  33.354  0.00  0.00     0.084 C 
ATOM      9  C20 ZIN A   1      26.084  -2.249  32.640  0.00  0.00     0.008 C 
ATOM     10  C22 ZIN A   1      27.231  -2.825  33.478  0.00  0.00     0.084 C 
ATOM     11  C23 ZIN A   1      27.876  -3.951  32.699  0.00  0.00     0.127 C 
ATOM     12  O24 ZIN A   1      28.044  -5.035  33.203  0.00  0.00    -0.298 OA
ATOM     13  C25 ZIN A   1      28.305  -3.683  31.273  0.00  0.00     0.079 C 
ATOM     14  C26 ZIN A   1      27.121  -3.072  30.515  0.00  0.00     0.017 C 
ATOM     15  C27 ZIN A   1      26.618  -1.837  31.265  0.00  0.00    -0.035 C 
ATOM     16  C28 ZIN A   1      25.497  -1.176  30.460  0.00  0.00     0.016 C 
ATOM     17  C29 ZIN A   1      27.761  -0.832  31.421  0.00  0.00     0.013 C 
ATOM     18  C31 ZIN A   1      28.405  -0.530  30.071  0.00  0.00     0.085 C 
ATOM     19  C32 ZIN A   1      29.390   0.625  30.203  0.00  0.00     0.136 C 
ATOM     20  O33 ZIN A   1      30.521   0.560  29.784  0.00  0.00    -0.297 OA
ATOM     21  C34 ZIN A   1      28.869   1.842  30.917  0.00  0.00     0.025 C 
ATOM     22  C35 ZIN A   1      27.702   2.458  30.141  0.00  0.00     0.024 C 
ENDROOT
BRANCH   1  23
ATOM     23  C2  ZIN A   1      30.141   3.866  30.124  0.00  0.00    -0.013 C 
ATOM     24  C1  ZIN A   1      29.500   3.292  28.859  0.00  0.00     0.010 C 
BRANCH  23  25
ATOM     25  C4  ZIN A   1      31.649   4.011  29.910  0.00  0.00     0.015 C 
BRANCH  25  26
ATOM     26  C5  ZIN A   1      32.395   3.269  31.020  0.00  0.00     0.113 C 
BRANCH  26  27
ATOM     27  C6  ZIN A   1      33.710   3.956  31.288  0.00  0.00     0.172 C 
ATOM     28  O7  ZIN A   1      34.689   3.681  30.615  0.00  0.00    -0.648 OA
ATOM     29  O8  ZIN A   1      33.794   4.785  32.178  0.00  0.00    -0.648 OA
ENDBRANCH  26  27
ENDBRANCH  25  26
ENDBRANCH  23  25
ENDBRANCH   1  23
TORSDOF 4
ENDMDL
MODEL 83
REMARK CAVERDOCK RESULT:      -8.8      0.000      0.000
REMARK CAVERDOCK CONSTRAINTS:       0.0      0.0      0.0      0.0
REMARK CAVERDOCK TUNNEL: 82     -8.8      3.3     83.3
REMARK  4 active torsions:
REMARK  status: ('A' for Active; 'I' for Inactive)
REMARK    1  A    between atoms: C2_2  and  C4_3 
REMARK    2  A    between atoms: C2_2  and  C9_8 
REMARK    3  A    between atoms: C4_3  and  C5_4 
REMARK    4  A    between atoms: C5_4  and  C6_5 
ROOT
ATOM      1  C9  ZIN A   1      29.913   2.783  31.381  0.00  0.00     0.005 C 
ATOM      2  C11 ZIN A   1      29.199   3.478  32.575  0.00  0.00     0.006 C 
ATOM      3  C12 ZIN A   1      28.197   2.440  33.146  0.00  0.00     0.007 C 
ATOM      4  C13 ZIN A   1      28.438   1.172  32.343  0.00  0.00     0.013 C 
ATOM      5  C15 ZIN A   1      27.273   0.251  32.081  0.00  0.00     0.066 C 
ATOM      6  C17 ZIN A   1      26.617  -0.187  33.368  0.00  0.00     0.132 C 
ATOM      7  O18 ZIN A   1      26.911   0.323  34.422  0.00  0.00    -0.298 OA
ATOM      8  C19 ZIN A   1      25.577  -1.286  33.295  0.00  0.00     0.084 C 
ATOM      9  C20 ZIN A   1      26.165  -2.472  32.526  0.00  0.00     0.008 C 
ATOM     10  C22 ZIN A   1      27.323  -3.074  33.330  0.00  0.00     0.084 C 
ATOM     11  C23 ZIN A   1      27.970  -4.161  32.499  0.00  0.00     0.127 C 
ATOM     12  O24 ZIN A   1      28.150  -5.264  32.955  0.00  0.00    -0.298 OA
ATOM     13  C25 ZIN A   1      28.387  -3.829  31.083  0.00  0.00     0.079 C 
ATOM     14  C26 ZIN A   1      27.193  -3.195  30.360  0.00  0.00     0.017 C 
ATOM     15  C27 ZIN A   1      26.686  -1.998  31.165  0.00  0.00    -0.035 C 
ATOM     16  C28 ZIN A   1      25.555  -1.311  30.398  0.00  0.00     0.016 C 
ATOM     17  C29 ZIN A   1      27.823  -0.991  31.356  0.00  0.00     0.013 C 
ATOM     18  C31 ZIN A   1      28.455  -0.627  30.016  0.00  0.00     0.085 C 
ATOM     19  C32 ZIN A   1      29.432   0.529  30.189  0.00  0.00     0.136 C 
ATOM     20  O33 ZIN A   1      30.560   0.491  29.760  0.00  0.00    -0.297 OA
ATOM     21  C34 ZIN A   1      28.907   1.710  30.958  0.00  0.00     0.025 C 
ATOM     22  C35 ZIN A   1      27.729   2.349  30.217  0.00  0.00     0.024 C 
ENDROOT
BRANCH   1  23
ATOM     23  C2  ZIN A   1      30.157   3.776  30.243  0.00  0.00    -0.013 C 
ATOM     24  C1  ZIN A   1      29.489   3.264  28.966  0.00  0.00     0.010 C 
BRANCH  23  25
ATOM     25  C4  ZIN A   1      31.662   3.922  30.007  0.00  0.00     0.015 C 
BRANCH  25  26
ATOM     26  C5  ZIN A   1      32.425   3.202  31.121  0.00  0.00     0.113 C 
BRANCH  26  27
ATOM     27  C6  ZIN A   1      33.674   3.977  31.455  0.00  0.00     0.172 C 
ATOM     28  O7  ZIN A   1      33.733   4.622  32.488  0.00  0.00    -0.648 OA
ATOM     29  O8  ZIN A   1      34.625   3.958  30.692  0.00  0.00    -0.648 OA
ENDBRANCH  26  27
ENDBRANCH  25  26
ENDBRANCH  23  25
ENDBRANCH   1  23
TORSDOF 4
ENDMDL
MODEL 84
REMARK CAVERDOCK RESULT:      -9.0      0.000      0.000
REMARK CAVERDOCK CONSTRAINTS:       0.0      0.0      0.0      0.0
REMARK CAVERDOCK TUNNEL: 83     -9.0      3.3     84.5
REMARK  4 active torsions:
REMARK  status: ('A' for Active; 'I' for Inactive)
REMARK    1  A    between atoms: C2_2  and  C4_3 
REMARK    2  A    between atoms: C2_2  and  C9_8 
REMARK    3  A    between atoms: C4_3  and  C5_4 
REMARK    4  A    between atoms: C5_4  and  C6_5 
ROOT
ATOM      1  C9  ZIN A   1      29.749   2.819  31.158  0.00  0.00     0.005 C 
ATOM      2  C11 ZIN A   1      29.045   3.607  32.299  0.00  0.00     0.006 C 
ATOM      3  C12 ZIN A   1      28.046   2.621  32.958  0.00  0.00     0.007 C 
ATOM      4  C13 ZIN A   1      28.279   1.293  32.256  0.00  0.00     0.013 C 
ATOM      5  C15 ZIN A   1      27.110   0.356  32.077  0.00  0.00     0.066 C 
ATOM      6  C17 ZIN A   1      26.463   0.023  33.400  0.00  0.00     0.132 C 
ATOM      7  O18 ZIN A   1      26.766   0.614  34.408  0.00  0.00    -0.298 OA
ATOM      8  C19 ZIN A   1      25.421  -1.076  33.423  0.00  0.00     0.084 C 
ATOM      9  C20 ZIN A   1      26.001  -2.320  32.745  0.00  0.00     0.008 C 
ATOM     10  C22 ZIN A   1      27.164  -2.859  33.586  0.00  0.00     0.084 C 
ATOM     11  C23 ZIN A   1      27.803  -4.010  32.839  0.00  0.00     0.127 C 
ATOM     12  O24 ZIN A   1      27.984  -5.074  33.380  0.00  0.00    -0.298 OA
ATOM     13  C25 ZIN A   1      28.209  -3.793  31.398  0.00  0.00     0.079 C 
ATOM     14  C26 ZIN A   1      27.010  -3.216  30.636  0.00  0.00     0.017 C 
ATOM     15  C27 ZIN A   1      26.512  -1.957  31.348  0.00  0.00    -0.035 C 
ATOM     16  C28 ZIN A   1      25.376  -1.331  30.536  0.00  0.00     0.016 C 
ATOM     17  C29 ZIN A   1      27.652  -0.941  31.449  0.00  0.00     0.013 C 
ATOM     18  C31 ZIN A   1      28.274  -0.686  30.079  0.00  0.00     0.085 C 
ATOM     19  C32 ZIN A   1      29.255   0.478  30.153  0.00  0.00     0.136 C 
ATOM     20  O33 ZIN A   1      30.379   0.404  29.719  0.00  0.00    -0.297 OA
ATOM     21  C34 ZIN A   1      28.738   1.718  30.830  0.00  0.00     0.025 C 
ATOM     22  C35 ZIN A   1      27.556   2.299  30.050  0.00  0.00     0.024 C 
ENDROOT
BRANCH   1  23
ATOM     23  C2  ZIN A   1      29.986   3.718  29.943  0.00  0.00    -0.013 C 
ATOM     24  C1  ZIN A   1      29.629   2.955  28.667  0.00  0.00     0.010 C 
BRANCH  23  25
ATOM     25  C4  ZIN A   1      31.459   4.131  29.895  0.00  0.00     0.015 C 
BRANCH  25  26
ATOM     26  C5  ZIN A   1      32.314   3.053  30.562  0.00  0.00     0.113 C 
BRANCH  26  27
ATOM     27  C6  ZIN A   1      33.389   3.708  31.392  0.00  0.00     0.172 C 
ATOM     28  O7  ZIN A   1      34.351   4.222  30.848  0.00  0.00    -0.648 OA
ATOM     29  O8  ZIN A   1      33.296   3.721  32.608  0.00  0.00    -0.648 OA
ENDBRANCH  26  27
ENDBRANCH  25  26
ENDBRANCH  23  25
ENDBRANCH   1  23
TORSDOF 4
ENDMDL
MODEL 85
REMARK CAVERDOCK RESULT:      -9.3      0.000      0.000
REMARK CAVERDOCK CONSTRAINTS:       0.0      0.0      0.0      0.0
REMARK CAVERDOCK TUNNEL: 84     -9.3      3.3     85.5
REMARK  4 active torsions:
REMARK  status: ('A' for Active; 'I' for Inactive)
REMARK    1  A    between atoms: C2_2  and  C4_3 
REMARK    2  A    between atoms: C2_2  and  C9_8 
REMARK    3  A    between atoms: C4_3  and  C5_4 
REMARK    4  A    between atoms: C5_4  and  C6_5 
ROOT
ATOM      1  C9  ZIN A   1      29.869   2.613  31.223  0.00  0.00     0.005 C 
ATOM      2  C11 ZIN A   1      29.239   3.326  32.453  0.00  0.00     0.006 C 
ATOM      3  C12 ZIN A   1      28.264   2.306  33.096  0.00  0.00     0.007 C 
ATOM      4  C13 ZIN A   1      28.441   1.028  32.292  0.00  0.00     0.013 C 
ATOM      5  C15 ZIN A   1      27.251   0.117  32.112  0.00  0.00     0.066 C 
ATOM      6  C17 ZIN A   1      26.672  -0.301  33.443  0.00  0.00     0.132 C 
ATOM      7  O18 ZIN A   1      27.038   0.215  34.471  0.00  0.00    -0.298 OA
ATOM      8  C19 ZIN A   1      25.619  -1.389  33.446  0.00  0.00     0.084 C 
ATOM      9  C20 ZIN A   1      26.144  -2.588  32.653  0.00  0.00     0.008 C 
ATOM     10  C22 ZIN A   1      27.344  -3.196  33.389  0.00  0.00     0.084 C 
ATOM     11  C23 ZIN A   1      27.925  -4.297  32.530  0.00  0.00     0.127 C 
ATOM     12  O24 ZIN A   1      28.121  -5.398  32.984  0.00  0.00    -0.298 OA
ATOM     13  C25 ZIN A   1      28.255  -3.984  31.087  0.00  0.00     0.079 C 
ATOM     14  C26 ZIN A   1      27.025  -3.343  30.434  0.00  0.00     0.017 C 
ATOM     15  C27 ZIN A   1      26.583  -2.132  31.258  0.00  0.00    -0.035 C 
ATOM     16  C28 ZIN A   1      25.413  -1.440  30.556  0.00  0.00     0.016 C 
ATOM     17  C29 ZIN A   1      27.741  -1.137  31.367  0.00  0.00     0.013 C 
ATOM     18  C31 ZIN A   1      28.291  -0.793  29.986  0.00  0.00     0.085 C 
ATOM     19  C32 ZIN A   1      29.289   0.353  30.086  0.00  0.00     0.136 C 
ATOM     20  O33 ZIN A   1      30.388   0.299  29.587  0.00  0.00    -0.297 OA
ATOM     21  C34 ZIN A   1      28.827   1.548  30.875  0.00  0.00     0.025 C 
ATOM     22  C35 ZIN A   1      27.612   2.194  30.203  0.00  0.00     0.024 C 
ENDROOT
BRANCH   1  23
ATOM     23  C2  ZIN A   1      30.052   3.593  30.062  0.00  0.00    -0.013 C 
ATOM     24  C1  ZIN A   1      29.591   2.934  28.761  0.00  0.00     0.010 C 
BRANCH  23  25
ATOM     25  C4  ZIN A   1      31.529   3.974  29.944  0.00  0.00     0.015 C 
BRANCH  25  26
ATOM     26  C5  ZIN A   1      32.384   2.934  30.671  0.00  0.00     0.113 C 
BRANCH  26  27
ATOM     27  C6  ZIN A   1      33.362   3.635  31.580  0.00  0.00     0.172 C 
ATOM     28  O7  ZIN A   1      34.316   4.229  31.107  0.00  0.00    -0.648 OA
ATOM     29  O8  ZIN A   1      33.199   3.605  32.788  0.00  0.00    -0.648 OA
ENDBRANCH  26  27
ENDBRANCH  25  26
ENDBRANCH  23  25
ENDBRANCH   1  23
TORSDOF 4
ENDMDL
MODEL 86
REMARK CAVERDOCK RESULT:      -9.3      0.000      0.000
REMARK CAVERDOCK CONSTRAINTS:       0.0      0.0      0.0      0.0
REMARK CAVERDOCK TUNNEL: 85     -9.3      3.4     86.1
REMARK  4 active torsions:
REMARK  status: ('A' for Active; 'I' for Inactive)
REMARK    1  A    between atoms: C2_2  and  C4_3 
REMARK    2  A    between atoms: C2_2  and  C9_8 
REMARK    3  A    between atoms: C4_3  and  C5_4 
REMARK    4  A    between atoms: C5_4  and  C6_5 
ROOT
ATOM      1  C9  ZIN A   1      29.785   2.602  31.312  0.00  0.00     0.005 C 
ATOM      2  C11 ZIN A   1      29.151   3.329  32.532  0.00  0.00     0.006 C 
ATOM      3  C12 ZIN A   1      28.172   2.316  33.182  0.00  0.00     0.007 C 
ATOM      4  C13 ZIN A   1      28.351   1.030  32.391  0.00  0.00     0.013 C 
ATOM      5  C15 ZIN A   1      27.162   0.118  32.217  0.00  0.00     0.066 C 
ATOM      6  C17 ZIN A   1      26.577  -0.286  33.550  0.00  0.00     0.132 C 
ATOM      7  O18 ZIN A   1      26.939   0.241  34.574  0.00  0.00    -0.298 OA
ATOM      8  C19 ZIN A   1      25.523  -1.373  33.561  0.00  0.00     0.084 C 
ATOM      9  C20 ZIN A   1      26.050  -2.581  32.782  0.00  0.00     0.008 C 
ATOM     10  C22 ZIN A   1      27.247  -3.182  33.529  0.00  0.00     0.084 C 
ATOM     11  C23 ZIN A   1      27.831  -4.293  32.683  0.00  0.00     0.127 C 
ATOM     12  O24 ZIN A   1      28.024  -5.389  33.150  0.00  0.00    -0.298 OA
ATOM     13  C25 ZIN A   1      28.166  -3.994  31.239  0.00  0.00     0.079 C 
ATOM     14  C26 ZIN A   1      26.939  -3.360  30.575  0.00  0.00     0.017 C 
ATOM     15  C27 ZIN A   1      26.495  -2.140  31.384  0.00  0.00    -0.035 C 
ATOM     16  C28 ZIN A   1      25.328  -1.454  30.670  0.00  0.00     0.016 C 
ATOM     17  C29 ZIN A   1      27.653  -1.144  31.487  0.00  0.00     0.013 C 
ATOM     18  C31 ZIN A   1      28.208  -0.815  30.104  0.00  0.00     0.085 C 
ATOM     19  C32 ZIN A   1      29.208   0.331  30.197  0.00  0.00     0.136 C 
ATOM     20  O33 ZIN A   1      30.308   0.271  29.702  0.00  0.00    -0.297 OA
ATOM     21  C34 ZIN A   1      28.743   1.535  30.971  0.00  0.00     0.025 C 
ATOM     22  C35 ZIN A   1      27.531   2.174  30.288  0.00  0.00     0.024 C 
ENDROOT
BRANCH   1  23
ATOM     23  C2  ZIN A   1      29.973   3.569  30.141  0.00  0.00    -0.013 C 
ATOM     24  C1  ZIN A   1      29.741   2.828  28.824  0.00  0.00     0.010 C 
BRANCH  23  25
ATOM     25  C4  ZIN A   1      31.396   4.130  30.166  0.00  0.00     0.015 C 
BRANCH  25  26
ATOM     26  C5  ZIN A   1      32.363   3.047  30.650  0.00  0.00     0.113 C 
BRANCH  26  27
ATOM     27  C6  ZIN A   1      33.495   3.688  31.411  0.00  0.00     0.172 C 
ATOM     28  O7  ZIN A   1      34.529   3.981  30.835  0.00  0.00    -0.648 OA
ATOM     29  O8  ZIN A   1      33.377   3.912  32.603  0.00  0.00    -0.648 OA
ENDBRANCH  26  27
ENDBRANCH  25  26
ENDBRANCH  23  25
ENDBRANCH   1  23
TORSDOF 4
ENDMDL
MODEL 87
REMARK CAVERDOCK RESULT:      -9.7      0.000      0.000
REMARK CAVERDOCK CONSTRAINTS:       0.0      0.0      0.0      0.0
REMARK CAVERDOCK TUNNEL: 86     -9.7      3.4     87.2
REMARK  4 active torsions:
REMARK  status: ('A' for Active; 'I' for Inactive)
REMARK    1  A    between atoms: C2_2  and  C4_3 
REMARK    2  A    between atoms: C2_2  and  C9_8 
REMARK    3  A    between atoms: C4_3  and  C5_4 
REMARK    4  A    between atoms: C5_4  and  C6_5 
ROOT
ATOM      1  C9  ZIN A   1      29.686   2.588  31.289  0.00  0.00     0.005 C 
ATOM      2  C11 ZIN A   1      29.025   3.322  32.490  0.00  0.00     0.006 C 
ATOM      3  C12 ZIN A   1      28.058   2.303  33.146  0.00  0.00     0.007 C 
ATOM      4  C13 ZIN A   1      28.269   1.007  32.379  0.00  0.00     0.013 C 
ATOM      5  C15 ZIN A   1      27.098   0.071  32.207  0.00  0.00     0.066 C 
ATOM      6  C17 ZIN A   1      26.506  -0.322  33.539  0.00  0.00     0.132 C 
ATOM      7  O18 ZIN A   1      26.847   0.228  34.558  0.00  0.00    -0.298 OA
ATOM      8  C19 ZIN A   1      25.471  -1.427  33.557  0.00  0.00     0.084 C 
ATOM      9  C20 ZIN A   1      26.029  -2.638  32.804  0.00  0.00     0.008 C 
ATOM     10  C22 ZIN A   1      27.228  -3.205  33.573  0.00  0.00     0.084 C 
ATOM     11  C23 ZIN A   1      27.841  -4.318  32.753  0.00  0.00     0.127 C 
ATOM     12  O24 ZIN A   1      28.049  -5.403  33.240  0.00  0.00    -0.298 OA
ATOM     13  C25 ZIN A   1      28.187  -4.038  31.308  0.00  0.00     0.079 C 
ATOM     14  C26 ZIN A   1      26.956  -3.436  30.620  0.00  0.00     0.017 C 
ATOM     15  C27 ZIN A   1      26.481  -2.212  31.404  0.00  0.00    -0.035 C 
ATOM     16  C28 ZIN A   1      25.311  -1.559  30.666  0.00  0.00     0.016 C 
ATOM     17  C29 ZIN A   1      27.620  -1.194  31.502  0.00  0.00     0.013 C 
ATOM     18  C31 ZIN A   1      28.185  -0.877  30.121  0.00  0.00     0.085 C 
ATOM     19  C32 ZIN A   1      29.162   0.288  30.205  0.00  0.00     0.136 C 
ATOM     20  O33 ZIN A   1      30.269   0.240  29.724  0.00  0.00    -0.297 OA
ATOM     21  C34 ZIN A   1      28.667   1.496  30.954  0.00  0.00     0.025 C 
ATOM     22  C35 ZIN A   1      27.452   2.101  30.248  0.00  0.00     0.024 C 
ENDROOT
BRANCH   1  23
ATOM     23  C2  ZIN A   1      29.870   3.539  30.104  0.00  0.00    -0.013 C 
ATOM     24  C1  ZIN A   1      29.550   2.801  28.803  0.00  0.00     0.010 C 
BRANCH  23  25
ATOM     25  C4  ZIN A   1      31.317   4.034  30.068  0.00  0.00     0.015 C 
BRANCH  25  26
ATOM     26  C5  ZIN A   1      32.242   2.949  30.622  0.00  0.00     0.113 C 
BRANCH  26  27
ATOM     27  C6  ZIN A   1      33.300   3.585  31.488  0.00  0.00     0.172 C 
ATOM     28  O7  ZIN A   1      33.162   3.612  32.699  0.00  0.00    -0.648 OA
ATOM     29  O8  ZIN A   1      34.292   4.073  30.976  0.00  0.00    -0.648 OA
ENDBRANCH  26  27
ENDBRANCH  25  26
ENDBRANCH  23  25
ENDBRANCH   1  23
TORSDOF 4
ENDMDL
MODEL 88
REMARK CAVERDOCK RESULT:      -9.8      0.000      0.000
REMARK CAVERDOCK CONSTRAINTS:       0.0      0.0      0.0      0.0
REMARK CAVERDOCK TUNNEL: 87     -9.8      3.4     88.1
REMARK  4 active torsions:
REMARK  status: ('A' for Active; 'I' for Inactive)
REMARK    1  A    between atoms: C2_2  and  C4_3 
REMARK    2  A    between atoms: C2_2  and  C9_8 
REMARK    3  A    between atoms: C4_3  and  C5_4 
REMARK    4  A    between atoms: C5_4  and  C6_5 
ROOT
ATOM      1  C9  ZIN A   1      29.569   2.526  31.186  0.00  0.00     0.005 C 
ATOM      2  C11 ZIN A   1      28.906   3.263  32.384  0.00  0.00     0.006 C 
ATOM      3  C12 ZIN A   1      27.962   2.234  33.060  0.00  0.00     0.007 C 
ATOM      4  C13 ZIN A   1      28.189   0.933  32.306  0.00  0.00     0.013 C 
ATOM      5  C15 ZIN A   1      27.032  -0.024  32.155  0.00  0.00     0.066 C 
ATOM      6  C17 ZIN A   1      26.459  -0.412  33.496  0.00  0.00     0.132 C 
ATOM      7  O18 ZIN A   1      26.799   0.155  34.506  0.00  0.00    -0.298 OA
ATOM      8  C19 ZIN A   1      25.444  -1.535  33.536  0.00  0.00     0.084 C 
ATOM      9  C20 ZIN A   1      26.016  -2.744  32.791  0.00  0.00     0.008 C 
ATOM     10  C22 ZIN A   1      27.231  -3.282  33.557  0.00  0.00     0.084 C 
ATOM     11  C23 ZIN A   1      27.856  -4.394  32.744  0.00  0.00     0.127 C 
ATOM     12  O24 ZIN A   1      28.087  -5.469  33.241  0.00  0.00    -0.298 OA
ATOM     13  C25 ZIN A   1      28.185  -4.124  31.292  0.00  0.00     0.079 C 
ATOM     14  C26 ZIN A   1      26.938  -3.552  30.608  0.00  0.00     0.017 C 
ATOM     15  C27 ZIN A   1      26.449  -2.327  31.383  0.00  0.00    -0.035 C 
ATOM     16  C28 ZIN A   1      25.261  -1.703  30.648  0.00  0.00     0.016 C 
ATOM     17  C29 ZIN A   1      27.570  -1.288  31.460  0.00  0.00     0.013 C 
ATOM     18  C31 ZIN A   1      28.118  -0.978  30.070  0.00  0.00     0.085 C 
ATOM     19  C32 ZIN A   1      29.076   0.205  30.133  0.00  0.00     0.136 C 
ATOM     20  O33 ZIN A   1      30.179   0.170  29.642  0.00  0.00    -0.297 OA
ATOM     21  C34 ZIN A   1      28.566   1.412  30.872  0.00  0.00     0.025 C 
ATOM     22  C35 ZIN A   1      27.335   1.989  30.170  0.00  0.00     0.024 C 
ENDROOT
BRANCH   1  23
ATOM     23  C2  ZIN A   1      29.726   3.466  29.989  0.00  0.00    -0.013 C 
ATOM     24  C1  ZIN A   1      29.402   2.710  28.700  0.00  0.00     0.010 C 
BRANCH  23  25
ATOM     25  C4  ZIN A   1      31.166   3.980  29.930  0.00  0.00     0.015 C 
BRANCH  25  26
ATOM     26  C5  ZIN A   1      32.105   2.940  30.545  0.00  0.00     0.113 C 
BRANCH  26  27
ATOM     27  C6  ZIN A   1      33.136   3.635  31.396  0.00  0.00     0.172 C 
ATOM     28  O7  ZIN A   1      34.100   4.168  30.873  0.00  0.00    -0.648 OA
ATOM     29  O8  ZIN A   1      33.006   3.664  32.608  0.00  0.00    -0.648 OA
ENDBRANCH  26  27
ENDBRANCH  25  26
ENDBRANCH  23  25
ENDBRANCH   1  23
TORSDOF 4
ENDMDL
MODEL 89
REMARK CAVERDOCK RESULT:     -10.0      0.000      0.000
REMARK CAVERDOCK CONSTRAINTS:       0.0      0.0      0.0      0.0
REMARK CAVERDOCK TUNNEL: 88    -10.0      3.4     89.1
REMARK  4 active torsions:
REMARK  status: ('A' for Active; 'I' for Inactive)
REMARK    1  A    between atoms: C2_2  and  C4_3 
REMARK    2  A    between atoms: C2_2  and  C9_8 
REMARK    3  A    between atoms: C4_3  and  C5_4 
REMARK    4  A    between atoms: C5_4  and  C6_5 
ROOT
ATOM      1  C9  ZIN A   1      29.553   2.461  31.307  0.00  0.00     0.005 C 
ATOM      2  C11 ZIN A   1      28.910   3.147  32.545  0.00  0.00     0.006 C 
ATOM      3  C12 ZIN A   1      27.984   2.088  33.199  0.00  0.00     0.007 C 
ATOM      4  C13 ZIN A   1      28.202   0.819  32.391  0.00  0.00     0.013 C 
ATOM      5  C15 ZIN A   1      27.048  -0.138  32.224  0.00  0.00     0.066 C 
ATOM      6  C17 ZIN A   1      26.502  -0.581  33.561  0.00  0.00     0.132 C 
ATOM      7  O18 ZIN A   1      26.858  -0.051  34.585  0.00  0.00    -0.298 OA
ATOM      8  C19 ZIN A   1      25.493  -1.710  33.576  0.00  0.00     0.084 C 
ATOM      9  C20 ZIN A   1      26.056  -2.886  32.774  0.00  0.00     0.008 C 
ATOM     10  C22 ZIN A   1      27.288  -3.446  33.495  0.00  0.00     0.084 C 
ATOM     11  C23 ZIN A   1      27.902  -4.523  32.628  0.00  0.00     0.127 C 
ATOM     12  O24 ZIN A   1      28.148  -5.616  33.079  0.00  0.00    -0.298 OA
ATOM     13  C25 ZIN A   1      28.202  -4.195  31.182  0.00  0.00     0.079 C 
ATOM     14  C26 ZIN A   1      26.940  -3.604  30.545  0.00  0.00     0.017 C 
ATOM     15  C27 ZIN A   1      26.460  -2.412  31.375  0.00  0.00    -0.035 C 
ATOM     16  C28 ZIN A   1      25.255  -1.767  30.688  0.00  0.00     0.016 C 
ATOM     17  C29 ZIN A   1      27.578  -1.372  31.471  0.00  0.00     0.013 C 
ATOM     18  C31 ZIN A   1      28.097  -1.004  30.085  0.00  0.00     0.085 C 
ATOM     19  C32 ZIN A   1      29.051   0.180  30.175  0.00  0.00     0.136 C 
ATOM     20  O33 ZIN A   1      30.144   0.170  29.662  0.00  0.00    -0.297 OA
ATOM     21  C34 ZIN A   1      28.550   1.355  30.970  0.00  0.00     0.025 C 
ATOM     22  C35 ZIN A   1      27.303   1.952  30.314  0.00  0.00     0.024 C 
ENDROOT
BRANCH   1  23
ATOM     23  C2  ZIN A   1      29.683   3.447  30.145  0.00  0.00    -0.013 C 
ATOM     24  C1  ZIN A   1      29.402   2.724  28.827  0.00  0.00     0.010 C 
BRANCH  23  25
ATOM     25  C4  ZIN A   1      31.101   4.021  30.120  0.00  0.00     0.015 C 
BRANCH  25  26
ATOM     26  C5  ZIN A   1      32.101   2.929  30.503  0.00  0.00     0.113 C 
BRANCH  26  27
ATOM     27  C6  ZIN A   1      33.237   3.539  31.284  0.00  0.00     0.172 C 
ATOM     28  O7  ZIN A   1      34.228   3.945  30.702  0.00  0.00    -0.648 OA
ATOM     29  O8  ZIN A   1      33.164   3.625  32.498  0.00  0.00    -0.648 OA
ENDBRANCH  26  27
ENDBRANCH  25  26
ENDBRANCH  23  25
ENDBRANCH   1  23
TORSDOF 4
ENDMDL
MODEL 90
REMARK CAVERDOCK RESULT:     -10.1      0.000      0.000
REMARK CAVERDOCK CONSTRAINTS:       0.0      0.0      0.0      0.0
REMARK CAVERDOCK TUNNEL: 89    -10.1      3.3     90.3
REMARK  4 active torsions:
REMARK  status: ('A' for Active; 'I' for Inactive)
REMARK    1  A    between atoms: C2_2  and  C4_3 
REMARK    2  A    between atoms: C2_2  and  C9_8 
REMARK    3  A    between atoms: C4_3  and  C5_4 
REMARK    4  A    between atoms: C5_4  and  C6_5 
ROOT
ATOM      1  C9  ZIN A   1      29.476   2.411  31.374  0.00  0.00     0.005 C 
ATOM      2  C11 ZIN A   1      28.822   3.087  32.612  0.00  0.00     0.006 C 
ATOM      3  C12 ZIN A   1      27.906   2.016  33.260  0.00  0.00     0.007 C 
ATOM      4  C13 ZIN A   1      28.139   0.751  32.449  0.00  0.00     0.013 C 
ATOM      5  C15 ZIN A   1      26.996  -0.218  32.277  0.00  0.00     0.066 C 
ATOM      6  C17 ZIN A   1      26.451  -0.669  33.611  0.00  0.00     0.132 C 
ATOM      7  O18 ZIN A   1      26.799  -0.139  34.638  0.00  0.00    -0.298 OA
ATOM      8  C19 ZIN A   1      25.454  -1.809  33.620  0.00  0.00     0.084 C 
ATOM      9  C20 ZIN A   1      26.032  -2.978  32.817  0.00  0.00     0.008 C 
ATOM     10  C22 ZIN A   1      27.267  -3.527  33.540  0.00  0.00     0.084 C 
ATOM     11  C23 ZIN A   1      27.896  -4.594  32.671  0.00  0.00     0.127 C 
ATOM     12  O24 ZIN A   1      28.152  -5.685  33.119  0.00  0.00    -0.298 OA
ATOM     13  C25 ZIN A   1      28.196  -4.259  31.227  0.00  0.00     0.079 C 
ATOM     14  C26 ZIN A   1      26.929  -3.679  30.587  0.00  0.00     0.017 C 
ATOM     15  C27 ZIN A   1      26.434  -2.495  31.420  0.00  0.00    -0.035 C 
ATOM     16  C28 ZIN A   1      25.225  -1.861  30.731  0.00  0.00     0.016 C 
ATOM     17  C29 ZIN A   1      27.541  -1.443  31.522  0.00  0.00     0.013 C 
ATOM     18  C31 ZIN A   1      28.060  -1.066  30.138  0.00  0.00     0.085 C 
ATOM     19  C32 ZIN A   1      29.001   0.128  30.234  0.00  0.00     0.136 C 
ATOM     20  O33 ZIN A   1      30.096   0.131  29.725  0.00  0.00    -0.297 OA
ATOM     21  C34 ZIN A   1      28.486   1.295  31.031  0.00  0.00     0.025 C 
ATOM     22  C35 ZIN A   1      27.233   1.881  30.373  0.00  0.00     0.024 C 
ENDROOT
BRANCH   1  23
ATOM     23  C2  ZIN A   1      29.599   3.402  30.215  0.00  0.00    -0.013 C 
ATOM     24  C1  ZIN A   1      29.357   2.673  28.892  0.00  0.00     0.010 C 
BRANCH  23  25
ATOM     25  C4  ZIN A   1      31.001   4.012  30.213  0.00  0.00     0.015 C 
BRANCH  25  26
ATOM     26  C5  ZIN A   1      32.023   2.946  30.612  0.00  0.00     0.113 C 
BRANCH  26  27
ATOM     27  C6  ZIN A   1      33.193   3.603  31.299  0.00  0.00     0.172 C 
ATOM     28  O7  ZIN A   1      34.174   3.930  30.652  0.00  0.00    -0.648 OA
ATOM     29  O8  ZIN A   1      33.159   3.807  32.500  0.00  0.00    -0.648 OA
ENDBRANCH  26  27
ENDBRANCH  25  26
ENDBRANCH  23  25
ENDBRANCH   1  23
TORSDOF 4
ENDMDL
MODEL 91
REMARK CAVERDOCK RESULT:     -10.2      0.000      0.000
REMARK CAVERDOCK CONSTRAINTS:       0.0      0.0      0.0      0.0
REMARK CAVERDOCK TUNNEL: 90    -10.2      3.3     91.2
REMARK  4 active torsions:
REMARK  status: ('A' for Active; 'I' for Inactive)
REMARK    1  A    between atoms: C2_2  and  C4_3 
REMARK    2  A    between atoms: C2_2  and  C9_8 
REMARK    3  A    between atoms: C4_3  and  C5_4 
REMARK    4  A    between atoms: C5_4  and  C6_5 
ROOT
ATOM      1  C9  ZIN A   1      29.447   2.356  31.394  0.00  0.00     0.005 C 
ATOM      2  C11 ZIN A   1      28.773   3.031  32.623  0.00  0.00     0.006 C 
ATOM      3  C12 ZIN A   1      27.865   1.952  33.269  0.00  0.00     0.007 C 
ATOM      4  C13 ZIN A   1      28.123   0.686  32.468  0.00  0.00     0.013 C 
ATOM      5  C15 ZIN A   1      26.993  -0.299  32.292  0.00  0.00     0.066 C 
ATOM      6  C17 ZIN A   1      26.442  -0.749  33.623  0.00  0.00     0.132 C 
ATOM      7  O18 ZIN A   1      26.774  -0.208  34.650  0.00  0.00    -0.298 OA
ATOM      8  C19 ZIN A   1      25.460  -1.902  33.630  0.00  0.00     0.084 C 
ATOM      9  C20 ZIN A   1      26.060  -3.068  32.840  0.00  0.00     0.008 C 
ATOM     10  C22 ZIN A   1      27.297  -3.596  33.577  0.00  0.00     0.084 C 
ATOM     11  C23 ZIN A   1      27.947  -4.661  32.721  0.00  0.00     0.127 C 
ATOM     12  O24 ZIN A   1      28.212  -5.746  33.179  0.00  0.00    -0.298 OA
ATOM     13  C25 ZIN A   1      28.256  -4.331  31.278  0.00  0.00     0.079 C 
ATOM     14  C26 ZIN A   1      26.987  -3.771  30.623  0.00  0.00     0.017 C 
ATOM     15  C27 ZIN A   1      26.469  -2.589  31.444  0.00  0.00    -0.035 C 
ATOM     16  C28 ZIN A   1      25.258  -1.974  30.740  0.00  0.00     0.016 C 
ATOM     17  C29 ZIN A   1      27.562  -1.522  31.549  0.00  0.00     0.013 C 
ATOM     18  C31 ZIN A   1      28.088  -1.147  30.167  0.00  0.00     0.085 C 
ATOM     19  C32 ZIN A   1      29.012   0.060  30.264  0.00  0.00     0.136 C 
ATOM     20  O33 ZIN A   1      30.112   0.074  29.765  0.00  0.00    -0.297 OA
ATOM     21  C34 ZIN A   1      28.475   1.226  31.050  0.00  0.00     0.025 C 
ATOM     22  C35 ZIN A   1      27.221   1.791  30.377  0.00  0.00     0.024 C 
ENDROOT
BRANCH   1  23
ATOM     23  C2  ZIN A   1      29.568   3.341  30.231  0.00  0.00    -0.013 C 
ATOM     24  C1  ZIN A   1      29.360   2.599  28.910  0.00  0.00     0.010 C 
BRANCH  23  25
ATOM     25  C4  ZIN A   1      30.958   3.979  30.244  0.00  0.00     0.015 C 
BRANCH  25  26
ATOM     26  C5  ZIN A   1      31.987   2.951  30.716  0.00  0.00     0.113 C 
BRANCH  26  27
ATOM     27  C6  ZIN A   1      33.114   3.656  31.427  0.00  0.00     0.172 C 
ATOM     28  O7  ZIN A   1      33.980   4.224  30.784  0.00  0.00    -0.648 OA
ATOM     29  O8  ZIN A   1      33.159   3.657  32.645  0.00  0.00    -0.648 OA
ENDBRANCH  26  27
ENDBRANCH  25  26
ENDBRANCH  23  25
ENDBRANCH   1  23
TORSDOF 4
ENDMDL
MODEL 92
REMARK CAVERDOCK RESULT:     -10.2      0.000      0.000
REMARK CAVERDOCK CONSTRAINTS:       0.0      0.0      0.0      0.0
REMARK CAVERDOCK TUNNEL: 91    -10.2      3.3     92.2
REMARK  4 active torsions:
REMARK  status: ('A' for Active; 'I' for Inactive)
REMARK    1  A    between atoms: C2_2  and  C4_3 
REMARK    2  A    between atoms: C2_2  and  C9_8 
REMARK    3  A    between atoms: C4_3  and  C5_4 
REMARK    4  A    between atoms: C5_4  and  C6_5 
ROOT
ATOM      1  C9  ZIN A   1      29.319   2.333  31.358  0.00  0.00     0.005 C 
ATOM      2  C11 ZIN A   1      28.663   3.006  32.598  0.00  0.00     0.006 C 
ATOM      3  C12 ZIN A   1      27.797   1.914  33.278  0.00  0.00     0.007 C 
ATOM      4  C13 ZIN A   1      28.061   0.646  32.482  0.00  0.00     0.013 C 
ATOM      5  C15 ZIN A   1      26.949  -0.366  32.345  0.00  0.00     0.066 C 
ATOM      6  C17 ZIN A   1      26.444  -0.815  33.695  0.00  0.00     0.132 C 
ATOM      7  O18 ZIN A   1      26.791  -0.256  34.708  0.00  0.00    -0.298 OA
ATOM      8  C19 ZIN A   1      25.488  -1.989  33.739  0.00  0.00     0.084 C 
ATOM      9  C20 ZIN A   1      26.093  -3.149  32.944  0.00  0.00     0.008 C 
ATOM     10  C22 ZIN A   1      27.360  -3.642  33.653  0.00  0.00     0.084 C 
ATOM     11  C23 ZIN A   1      28.011  -4.701  32.790  0.00  0.00     0.127 C 
ATOM     12  O24 ZIN A   1      28.312  -5.775  33.250  0.00  0.00    -0.298 OA
ATOM     13  C25 ZIN A   1      28.274  -4.378  31.336  0.00  0.00     0.079 C 
ATOM     14  C26 ZIN A   1      26.977  -3.854  30.710  0.00  0.00     0.017 C 
ATOM     15  C27 ZIN A   1      26.454  -2.675  31.533  0.00  0.00    -0.035 C 
ATOM     16  C28 ZIN A   1      25.211  -2.094  30.857  0.00  0.00     0.016 C 
ATOM     17  C29 ZIN A   1      27.525  -1.583  31.600  0.00  0.00     0.013 C 
ATOM     18  C31 ZIN A   1      28.006  -1.210  30.201  0.00  0.00     0.085 C 
ATOM     19  C32 ZIN A   1      28.905   0.018  30.262  0.00  0.00     0.136 C 
ATOM     20  O33 ZIN A   1      29.991   0.051  29.733  0.00  0.00    -0.297 OA
ATOM     21  C34 ZIN A   1      28.363   1.179  31.050  0.00  0.00     0.025 C 
ATOM     22  C35 ZIN A   1      27.080   1.709  30.406  0.00  0.00     0.024 C 
ENDROOT
BRANCH   1  23
ATOM     23  C2  ZIN A   1      29.387   3.310  30.182  0.00  0.00    -0.013 C 
ATOM     24  C1  ZIN A   1      29.189   2.546  28.872  0.00  0.00     0.010 C 
BRANCH  23  25
ATOM     25  C4  ZIN A   1      30.753   3.999  30.170  0.00  0.00     0.015 C 
BRANCH  25  26
ATOM     26  C5  ZIN A   1      31.850   2.962  30.416  0.00  0.00     0.113 C 
BRANCH  26  27
ATOM     27  C6  ZIN A   1      32.970   3.593  31.203  0.00  0.00     0.172 C 
ATOM     28  O7  ZIN A   1      32.965   3.537  32.421  0.00  0.00    -0.648 OA
ATOM     29  O8  ZIN A   1      33.878   4.161  30.622  0.00  0.00    -0.648 OA
ENDBRANCH  26  27
ENDBRANCH  25  26
ENDBRANCH  23  25
ENDBRANCH   1  23
TORSDOF 4
ENDMDL
MODEL 93
REMARK CAVERDOCK RESULT:     -10.2      0.000      0.000
REMARK CAVERDOCK CONSTRAINTS:       0.0      0.0      0.0      0.0
REMARK CAVERDOCK TUNNEL: 92    -10.2      3.3     93.2
REMARK  4 active torsions:
REMARK  status: ('A' for Active; 'I' for Inactive)
REMARK    1  A    between atoms: C2_2  and  C4_3 
REMARK    2  A    between atoms: C2_2  and  C9_8 
REMARK    3  A    between atoms: C4_3  and  C5_4 
REMARK    4  A    between atoms: C5_4  and  C6_5 
ROOT
ATOM      1  C9  ZIN A   1      29.370   2.252  31.374  0.00  0.00     0.005 C 
ATOM      2  C11 ZIN A   1      28.704   2.925  32.608  0.00  0.00     0.006 C 
ATOM      3  C12 ZIN A   1      27.811   1.842  33.267  0.00  0.00     0.007 C 
ATOM      4  C13 ZIN A   1      28.069   0.575  32.466  0.00  0.00     0.013 C 
ATOM      5  C15 ZIN A   1      26.945  -0.418  32.305  0.00  0.00     0.066 C 
ATOM      6  C17 ZIN A   1      26.412  -0.869  33.644  0.00  0.00     0.132 C 
ATOM      7  O18 ZIN A   1      26.752  -0.323  34.665  0.00  0.00    -0.298 OA
ATOM      8  C19 ZIN A   1      25.439  -2.029  33.664  0.00  0.00     0.084 C 
ATOM      9  C20 ZIN A   1      26.039  -3.192  32.871  0.00  0.00     0.008 C 
ATOM     10  C22 ZIN A   1      27.287  -3.710  33.596  0.00  0.00     0.084 C 
ATOM     11  C23 ZIN A   1      27.936  -4.772  32.735  0.00  0.00     0.127 C 
ATOM     12  O24 ZIN A   1      28.214  -5.853  33.193  0.00  0.00    -0.298 OA
ATOM     13  C25 ZIN A   1      28.226  -4.443  31.288  0.00  0.00     0.079 C 
ATOM     14  C26 ZIN A   1      26.947  -3.895  30.646  0.00  0.00     0.017 C 
ATOM     15  C27 ZIN A   1      26.429  -2.714  31.469  0.00  0.00    -0.035 C 
ATOM     16  C28 ZIN A   1      25.206  -2.111  30.777  0.00  0.00     0.016 C 
ATOM     17  C29 ZIN A   1      27.515  -1.639  31.560  0.00  0.00     0.013 C 
ATOM     18  C31 ZIN A   1      28.024  -1.264  30.171  0.00  0.00     0.085 C 
ATOM     19  C32 ZIN A   1      28.939  -0.050  30.255  0.00  0.00     0.136 C 
ATOM     20  O33 ZIN A   1      30.033  -0.029  29.743  0.00  0.00    -0.297 OA
ATOM     21  C34 ZIN A   1      28.402   1.114  31.043  0.00  0.00     0.025 C 
ATOM     22  C35 ZIN A   1      27.137   1.668  30.382  0.00  0.00     0.024 C 
ENDROOT
BRANCH   1  23
ATOM     23  C2  ZIN A   1      29.470   3.235  30.206  0.00  0.00    -0.013 C 
ATOM     24  C1  ZIN A   1      29.389   2.469  28.885  0.00  0.00     0.010 C 
BRANCH  23  25
ATOM     25  C4  ZIN A   1      30.803   3.982  30.282  0.00  0.00     0.015 C 
BRANCH  25  26
ATOM     26  C5  ZIN A   1      31.947   2.974  30.407  0.00  0.00     0.113 C 
BRANCH  26  27
ATOM     27  C6  ZIN A   1      33.040   3.558  31.265  0.00  0.00     0.172 C 
ATOM     28  O7  ZIN A   1      33.972   4.148  30.747  0.00  0.00    -0.648 OA
ATOM     29  O8  ZIN A   1      32.991   3.439  32.477  0.00  0.00    -0.648 OA
ENDBRANCH  26  27
ENDBRANCH  25  26
ENDBRANCH  23  25
ENDBRANCH   1  23
TORSDOF 4
ENDMDL
MODEL 94
REMARK CAVERDOCK RESULT:     -10.1      0.000      0.000
REMARK CAVERDOCK CONSTRAINTS:       0.0      0.0      0.0      0.0
REMARK CAVERDOCK TUNNEL: 93    -10.1      3.3     94.1
REMARK  4 active torsions:
REMARK  status: ('A' for Active; 'I' for Inactive)
REMARK    1  A    between atoms: C2_2  and  C4_3 
REMARK    2  A    between atoms: C2_2  and  C9_8 
REMARK    3  A    between atoms: C4_3  and  C5_4 
REMARK    4  A    between atoms: C5_4  and  C6_5 
ROOT
ATOM      1  C9  ZIN A   1      29.205   2.183  31.417  0.00  0.00     0.005 C 
ATOM      2  C11 ZIN A   1      28.525   2.857  32.642  0.00  0.00     0.006 C 
ATOM      3  C12 ZIN A   1      27.647   1.765  33.309  0.00  0.00     0.007 C 
ATOM      4  C13 ZIN A   1      27.929   0.496  32.521  0.00  0.00     0.013 C 
ATOM      5  C15 ZIN A   1      26.822  -0.518  32.366  0.00  0.00     0.066 C 
ATOM      6  C17 ZIN A   1      26.292  -0.965  33.707  0.00  0.00     0.132 C 
ATOM      7  O18 ZIN A   1      26.618  -0.403  34.724  0.00  0.00    -0.298 OA
ATOM      8  C19 ZIN A   1      25.337  -2.140  33.735  0.00  0.00     0.084 C 
ATOM      9  C20 ZIN A   1      25.959  -3.301  32.955  0.00  0.00     0.008 C 
ATOM     10  C22 ZIN A   1      27.213  -3.791  33.689  0.00  0.00     0.084 C 
ATOM     11  C23 ZIN A   1      27.882  -4.850  32.841  0.00  0.00     0.127 C 
ATOM     12  O24 ZIN A   1      28.177  -5.923  33.309  0.00  0.00    -0.298 OA
ATOM     13  C25 ZIN A   1      28.172  -4.531  31.391  0.00  0.00     0.079 C 
ATOM     14  C26 ZIN A   1      26.886  -4.010  30.740  0.00  0.00     0.017 C 
ATOM     15  C27 ZIN A   1      26.346  -2.830  31.550  0.00  0.00    -0.035 C 
ATOM     16  C28 ZIN A   1      25.116  -2.253  30.848  0.00  0.00     0.016 C 
ATOM     17  C29 ZIN A   1      27.414  -1.736  31.634  0.00  0.00     0.013 C 
ATOM     18  C31 ZIN A   1      27.921  -1.366  30.243  0.00  0.00     0.085 C 
ATOM     19  C32 ZIN A   1      28.817  -0.136  30.319  0.00  0.00     0.136 C 
ATOM     20  O33 ZIN A   1      29.912  -0.102  29.811  0.00  0.00    -0.297 OA
ATOM     21  C34 ZIN A   1      28.258   1.026  31.094  0.00  0.00     0.025 C 
ATOM     22  C35 ZIN A   1      26.986   1.553  30.424  0.00  0.00     0.024 C 
ENDROOT
BRANCH   1  23
ATOM     23  C2  ZIN A   1      29.294   3.157  30.241  0.00  0.00    -0.013 C 
ATOM     24  C1  ZIN A   1      29.212   2.379  28.927  0.00  0.00     0.010 C 
BRANCH  23  25
ATOM     25  C4  ZIN A   1      30.622   3.914  30.304  0.00  0.00     0.015 C 
BRANCH  25  26
ATOM     26  C5  ZIN A   1      31.774   2.914  30.414  0.00  0.00     0.113 C 
BRANCH  26  27
ATOM     27  C6  ZIN A   1      32.901   3.531  31.203  0.00  0.00     0.172 C 
ATOM     28  O7  ZIN A   1      32.891   3.482  32.421  0.00  0.00    -0.648 OA
ATOM     29  O8  ZIN A   1      33.822   4.080  30.622  0.00  0.00    -0.648 OA
ENDBRANCH  26  27
ENDBRANCH  25  26
ENDBRANCH  23  25
ENDBRANCH   1  23
TORSDOF 4
ENDMDL
MODEL 95
REMARK CAVERDOCK RESULT:     -10.0      0.000      0.000
REMARK CAVERDOCK CONSTRAINTS:       0.0      0.0      0.0      0.0
REMARK CAVERDOCK TUNNEL: 94    -10.0      3.3     95.1
REMARK  4 active torsions:
REMARK  status: ('A' for Active; 'I' for Inactive)
REMARK    1  A    between atoms: C2_2  and  C4_3 
REMARK    2  A    between atoms: C2_2  and  C9_8 
REMARK    3  A    between atoms: C4_3  and  C5_4 
REMARK    4  A    between atoms: C5_4  and  C6_5 
ROOT
ATOM      1  C9  ZIN A   1      29.264   1.977  31.318  0.00  0.00     0.005 C 
ATOM      2  C11 ZIN A   1      28.607   2.709  32.523  0.00  0.00     0.006 C 
ATOM      3  C12 ZIN A   1      27.716   1.659  33.237  0.00  0.00     0.007 C 
ATOM      4  C13 ZIN A   1      27.967   0.356  32.494  0.00  0.00     0.013 C 
ATOM      5  C15 ZIN A   1      26.840  -0.641  32.385  0.00  0.00     0.066 C 
ATOM      6  C17 ZIN A   1      26.314  -1.029  33.746  0.00  0.00     0.132 C 
ATOM      7  O18 ZIN A   1      26.660  -0.437  34.740  0.00  0.00    -0.298 OA
ATOM      8  C19 ZIN A   1      25.338  -2.184  33.826  0.00  0.00     0.084 C 
ATOM      9  C20 ZIN A   1      25.931  -3.384  33.084  0.00  0.00     0.008 C 
ATOM     10  C22 ZIN A   1      27.182  -3.870  33.825  0.00  0.00     0.084 C 
ATOM     11  C23 ZIN A   1      27.824  -4.973  33.011  0.00  0.00     0.127 C 
ATOM     12  O24 ZIN A   1      28.103  -6.033  33.516  0.00  0.00    -0.298 OA
ATOM     13  C25 ZIN A   1      28.107  -4.712  31.548  0.00  0.00     0.079 C 
ATOM     14  C26 ZIN A   1      26.825  -4.191  30.888  0.00  0.00     0.017 C 
ATOM     15  C27 ZIN A   1      26.314  -2.972  31.659  0.00  0.00    -0.035 C 
ATOM     16  C28 ZIN A   1      25.088  -2.398  30.947  0.00  0.00     0.016 C 
ATOM     17  C29 ZIN A   1      27.402  -1.896  31.694  0.00  0.00     0.013 C 
ATOM     18  C31 ZIN A   1      27.904  -1.587  30.286  0.00  0.00     0.085 C 
ATOM     19  C32 ZIN A   1      28.823  -0.372  30.309  0.00  0.00     0.136 C 
ATOM     20  O33 ZIN A   1      29.914  -0.378  29.791  0.00  0.00    -0.297 OA
ATOM     21  C34 ZIN A   1      28.292   0.827  31.045  0.00  0.00     0.025 C 
ATOM     22  C35 ZIN A   1      27.025   1.353  30.367  0.00  0.00     0.024 C 
ENDROOT
BRANCH   1  23
ATOM     23  C2  ZIN A   1      29.360   2.906  30.106  0.00  0.00    -0.013 C 
ATOM     24  C1  ZIN A   1      29.338   2.074  28.823  0.00  0.00     0.010 C 
BRANCH  23  25
ATOM     25  C4  ZIN A   1      30.665   3.702  30.175  0.00  0.00     0.015 C 
BRANCH  25  26
ATOM     26  C5  ZIN A   1      31.843   2.739  30.329  0.00  0.00     0.113 C 
BRANCH  26  27
ATOM     27  C6  ZIN A   1      32.913   3.386  31.170  0.00  0.00     0.172 C 
ATOM     28  O7  ZIN A   1      33.917   3.833  30.642  0.00  0.00    -0.648 OA
ATOM     29  O8  ZIN A   1      32.776   3.460  32.379  0.00  0.00    -0.648 OA
ENDBRANCH  26  27
ENDBRANCH  25  26
ENDBRANCH  23  25
ENDBRANCH   1  23
TORSDOF 4
ENDMDL
MODEL 96
REMARK CAVERDOCK RESULT:      -9.9      0.000      0.000
REMARK CAVERDOCK CONSTRAINTS:       0.0      0.0      0.0      0.0
REMARK CAVERDOCK TUNNEL: 95     -9.9      3.3     96.2
REMARK  4 active torsions:
REMARK  status: ('A' for Active; 'I' for Inactive)
REMARK    1  A    between atoms: C2_2  and  C4_3 
REMARK    2  A    between atoms: C2_2  and  C9_8 
REMARK    3  A    between atoms: C4_3  and  C5_4 
REMARK    4  A    between atoms: C5_4  and  C6_5 
ROOT
ATOM      1  C9  ZIN A   1      29.214   1.970  31.373  0.00  0.00     0.005 C 
ATOM      2  C11 ZIN A   1      28.554   2.697  32.579  0.00  0.00     0.006 C 
ATOM      3  C12 ZIN A   1      27.675   1.641  33.297  0.00  0.00     0.007 C 
ATOM      4  C13 ZIN A   1      27.936   0.339  32.556  0.00  0.00     0.013 C 
ATOM      5  C15 ZIN A   1      26.819  -0.670  32.453  0.00  0.00     0.066 C 
ATOM      6  C17 ZIN A   1      26.301  -1.059  33.817  0.00  0.00     0.132 C 
ATOM      7  O18 ZIN A   1      26.645  -0.462  34.808  0.00  0.00    -0.298 OA
ATOM      8  C19 ZIN A   1      25.336  -2.224  33.902  0.00  0.00     0.084 C 
ATOM      9  C20 ZIN A   1      25.939  -3.420  33.160  0.00  0.00     0.008 C 
ATOM     10  C22 ZIN A   1      27.197  -3.892  33.898  0.00  0.00     0.084 C 
ATOM     11  C23 ZIN A   1      27.846  -4.990  33.084  0.00  0.00     0.127 C 
ATOM     12  O24 ZIN A   1      28.137  -6.046  33.591  0.00  0.00    -0.298 OA
ATOM     13  C25 ZIN A   1      28.122  -4.730  31.620  0.00  0.00     0.079 C 
ATOM     14  C26 ZIN A   1      26.833  -4.223  30.964  0.00  0.00     0.017 C 
ATOM     15  C27 ZIN A   1      26.313  -3.007  31.734  0.00  0.00    -0.035 C 
ATOM     16  C28 ZIN A   1      25.079  -2.446  31.025  0.00  0.00     0.016 C 
ATOM     17  C29 ZIN A   1      27.391  -1.921  31.763  0.00  0.00     0.013 C 
ATOM     18  C31 ZIN A   1      27.885  -1.610  30.353  0.00  0.00     0.085 C 
ATOM     19  C32 ZIN A   1      28.792  -0.386  30.370  0.00  0.00     0.136 C 
ATOM     20  O33 ZIN A   1      29.881  -0.382  29.848  0.00  0.00    -0.297 OA
ATOM     21  C34 ZIN A   1      28.252   0.810  31.106  0.00  0.00     0.025 C 
ATOM     22  C35 ZIN A   1      26.978   1.322  30.430  0.00  0.00     0.024 C 
ENDROOT
BRANCH   1  23
ATOM     23  C2  ZIN A   1      29.297   2.897  30.158  0.00  0.00    -0.013 C 
ATOM     24  C1  ZIN A   1      29.384   2.058  28.882  0.00  0.00     0.010 C 
BRANCH  23  25
ATOM     25  C4  ZIN A   1      30.541   3.780  30.274  0.00  0.00     0.015 C 
BRANCH  25  26
ATOM     26  C5  ZIN A   1      31.790   2.898  30.321  0.00  0.00     0.113 C 
BRANCH  26  27
ATOM     27  C6  ZIN A   1      32.805   3.513  31.251  0.00  0.00     0.172 C 
ATOM     28  O7  ZIN A   1      32.719   3.330  32.454  0.00  0.00    -0.648 OA
ATOM     29  O8  ZIN A   1      33.710   4.194  30.801  0.00  0.00    -0.648 OA
ENDBRANCH  26  27
ENDBRANCH  25  26
ENDBRANCH  23  25
ENDBRANCH   1  23
TORSDOF 4
ENDMDL
MODEL 97
REMARK CAVERDOCK RESULT:      -9.6      0.000      0.000
REMARK CAVERDOCK CONSTRAINTS:       0.0      0.0      0.0      0.0
REMARK CAVERDOCK TUNNEL: 96     -9.6      3.3     97.1
REMARK  4 active torsions:
REMARK  status: ('A' for Active; 'I' for Inactive)
REMARK    1  A    between atoms: C2_2  and  C4_3 
REMARK    2  A    between atoms: C2_2  and  C9_8 
REMARK    3  A    between atoms: C4_3  and  C5_4 
REMARK    4  A    between atoms: C5_4  and  C6_5 
ROOT
ATOM      1  C9  ZIN A   1      29.251   1.930  31.677  0.00  0.00     0.005 C 
ATOM      2  C11 ZIN A   1      28.547   2.651  32.861  0.00  0.00     0.006 C 
ATOM      3  C12 ZIN A   1      27.629   1.595  33.530  0.00  0.00     0.007 C 
ATOM      4  C13 ZIN A   1      27.910   0.298  32.787  0.00  0.00     0.013 C 
ATOM      5  C15 ZIN A   1      26.789  -0.699  32.626  0.00  0.00     0.066 C 
ATOM      6  C17 ZIN A   1      26.211  -1.098  33.962  0.00  0.00     0.132 C 
ATOM      7  O18 ZIN A   1      26.517  -0.514  34.973  0.00  0.00    -0.298 OA
ATOM      8  C19 ZIN A   1      25.234  -2.254  33.994  0.00  0.00     0.084 C 
ATOM      9  C20 ZIN A   1      25.857  -3.448  33.266  0.00  0.00     0.008 C 
ATOM     10  C22 ZIN A   1      27.078  -3.939  34.052  0.00  0.00     0.084 C 
ATOM     11  C23 ZIN A   1      27.752  -5.034  33.254  0.00  0.00     0.127 C 
ATOM     12  O24 ZIN A   1      28.013  -6.098  33.762  0.00  0.00    -0.298 OA
ATOM     13  C25 ZIN A   1      28.092  -4.762  31.806  0.00  0.00     0.079 C 
ATOM     14  C26 ZIN A   1      26.837  -4.236  31.101  0.00  0.00     0.017 C 
ATOM     15  C27 ZIN A   1      26.295  -3.024  31.861  0.00  0.00    -0.035 C 
ATOM     16  C28 ZIN A   1      25.097  -2.445  31.106  0.00  0.00     0.016 C 
ATOM     17  C29 ZIN A   1      27.380  -1.948  31.947  0.00  0.00     0.013 C 
ATOM     18  C31 ZIN A   1      27.936  -1.627  30.563  0.00  0.00     0.085 C 
ATOM     19  C32 ZIN A   1      28.852  -0.412  30.631  0.00  0.00     0.136 C 
ATOM     20  O33 ZIN A   1      29.963  -0.412  30.157  0.00  0.00    -0.297 OA
ATOM     21  C34 ZIN A   1      28.292   0.782  31.356  0.00  0.00     0.025 C 
ATOM     22  C35 ZIN A   1      27.051   1.312  30.633  0.00  0.00     0.024 C 
ENDROOT
BRANCH   1  23
ATOM     23  C2  ZIN A   1      29.393   2.868  30.476  0.00  0.00    -0.013 C 
ATOM     24  C1  ZIN A   1      29.594   2.043  29.205  0.00  0.00     0.010 C 
BRANCH  23  25
ATOM     25  C4  ZIN A   1      30.600   3.785  30.686  0.00  0.00     0.015 C 
BRANCH  25  26
ATOM     26  C5  ZIN A   1      31.886   2.960  30.615  0.00  0.00     0.113 C 
BRANCH  26  27
ATOM     27  C6  ZIN A   1      32.936   3.590  31.494  0.00  0.00     0.172 C 
ATOM     28  O7  ZIN A   1      32.915   3.404  32.698  0.00  0.00    -0.648 OA
ATOM     29  O8  ZIN A   1      33.806   4.287  30.999  0.00  0.00    -0.648 OA
ENDBRANCH  26  27
ENDBRANCH  25  26
ENDBRANCH  23  25
ENDBRANCH   1  23
TORSDOF 4
ENDMDL
MODEL 98
REMARK CAVERDOCK RESULT:      -9.3      0.000      0.000
REMARK CAVERDOCK CONSTRAINTS:       0.0      0.0      0.0      0.0
REMARK CAVERDOCK TUNNEL: 97     -9.3      3.3     98.4
REMARK  4 active torsions:
REMARK  status: ('A' for Active; 'I' for Inactive)
REMARK    1  A    between atoms: C2_2  and  C4_3 
REMARK    2  A    between atoms: C2_2  and  C9_8 
REMARK    3  A    between atoms: C4_3  and  C5_4 
REMARK    4  A    between atoms: C5_4  and  C6_5 
ROOT
ATOM      1  C9  ZIN A   1      29.042   1.655  31.265  0.00  0.00     0.005 C 
ATOM      2  C11 ZIN A   1      28.266   2.483  32.328  0.00  0.00     0.006 C 
ATOM      3  C12 ZIN A   1      27.355   1.479  33.082  0.00  0.00     0.007 C 
ATOM      4  C13 ZIN A   1      27.708   0.116  32.509  0.00  0.00     0.013 C 
ATOM      5  C15 ZIN A   1      26.628  -0.934  32.425  0.00  0.00     0.066 C 
ATOM      6  C17 ZIN A   1      26.006  -1.195  33.776  0.00  0.00     0.132 C 
ATOM      7  O18 ZIN A   1      26.251  -0.485  34.722  0.00  0.00    -0.298 OA
ATOM      8  C19 ZIN A   1      25.066  -2.374  33.908  0.00  0.00     0.084 C 
ATOM      9  C20 ZIN A   1      25.757  -3.621  33.349  0.00  0.00     0.008 C 
ATOM     10  C22 ZIN A   1      26.960  -3.972  34.233  0.00  0.00     0.084 C 
ATOM     11  C23 ZIN A   1      27.701  -5.128  33.597  0.00  0.00     0.127 C 
ATOM     12  O24 ZIN A   1      27.974  -6.115  34.236  0.00  0.00    -0.298 OA
ATOM     13  C25 ZIN A   1      28.093  -5.014  32.141  0.00  0.00     0.079 C 
ATOM     14  C26 ZIN A   1      26.852  -4.621  31.332  0.00  0.00     0.017 C 
ATOM     15  C27 ZIN A   1      26.240  -3.349  31.922  0.00  0.00    -0.035 C 
ATOM     16  C28 ZIN A   1      25.057  -2.907  31.059  0.00  0.00     0.016 C 
ATOM     17  C29 ZIN A   1      27.285  -2.231  31.921  0.00  0.00     0.013 C 
ATOM     18  C31 ZIN A   1      27.889  -2.053  30.531  0.00  0.00     0.085 C 
ATOM     19  C32 ZIN A   1      28.762  -0.806  30.490  0.00  0.00     0.136 C 
ATOM     20  O33 ZIN A   1      29.891  -0.821  30.061  0.00  0.00    -0.297 OA
ATOM     21  C34 ZIN A   1      28.134   0.443  31.047  0.00  0.00     0.025 C 
ATOM     22  C35 ZIN A   1      26.908   0.839  30.219  0.00  0.00     0.024 C 
ENDROOT
BRANCH   1  23
ATOM     23  C2  ZIN A   1      29.204   2.451  29.969  0.00  0.00    -0.013 C 
ATOM     24  C1  ZIN A   1      29.642   1.512  28.844  0.00  0.00     0.010 C 
BRANCH  23  25
ATOM     25  C4  ZIN A   1      30.263   3.538  30.167  0.00  0.00     0.015 C 
BRANCH  25  26
ATOM     26  C5  ZIN A   1      31.649   2.959  29.877  0.00  0.00     0.113 C 
BRANCH  26  27
ATOM     27  C6  ZIN A   1      32.610   3.397  30.953  0.00  0.00     0.172 C 
ATOM     28  O7  ZIN A   1      33.726   3.786  30.651  0.00  0.00    -0.648 OA
ATOM     29  O8  ZIN A   1      32.272   3.361  32.123  0.00  0.00    -0.648 OA
ENDBRANCH  26  27
ENDBRANCH  25  26
ENDBRANCH  23  25
ENDBRANCH   1  23
TORSDOF 4
ENDMDL
MODEL 99
REMARK CAVERDOCK RESULT:      -7.4      0.000      0.000
REMARK CAVERDOCK CONSTRAINTS:       0.0      0.0      0.0      0.0
REMARK CAVERDOCK TUNNEL: 98     -7.4      3.2     99.2
REMARK  4 active torsions:
REMARK  status: ('A' for Active; 'I' for Inactive)
REMARK    1  A    between atoms: C2_2  and  C4_3 
REMARK    2  A    between atoms: C2_2  and  C9_8 
REMARK    3  A    between atoms: C4_3  and  C5_4 
REMARK    4  A    between atoms: C5_4  and  C6_5 
ROOT
ATOM      1  C9  ZIN A   1      27.638   0.232  28.770  0.00  0.00     0.005 C 
ATOM      2  C11 ZIN A   1      28.723  -0.661  28.103  0.00  0.00     0.006 C 
ATOM      3  C12 ZIN A   1      28.788  -1.965  28.941  0.00  0.00     0.007 C 
ATOM      4  C13 ZIN A   1      27.686  -1.825  29.978  0.00  0.00     0.013 C 
ATOM      5  C15 ZIN A   1      27.885  -2.459  31.333  0.00  0.00     0.066 C 
ATOM      6  C17 ZIN A   1      28.163  -3.938  31.213  0.00  0.00     0.132 C 
ATOM      7  O18 ZIN A   1      28.379  -4.447  30.140  0.00  0.00    -0.298 OA
ATOM      8  C19 ZIN A   1      28.164  -4.764  32.483  0.00  0.00     0.084 C 
ATOM      9  C20 ZIN A   1      26.868  -4.490  33.251  0.00  0.00     0.008 C 
ATOM     10  C22 ZIN A   1      25.678  -5.013  32.439  0.00  0.00     0.084 C 
ATOM     11  C23 ZIN A   1      24.402  -4.622  33.153  0.00  0.00     0.127 C 
ATOM     12  O24 ZIN A   1      23.555  -5.445  33.400  0.00  0.00    -0.298 OA
ATOM     13  C25 ZIN A   1      24.216  -3.174  33.548  0.00  0.00     0.079 C 
ATOM     14  C26 ZIN A   1      25.461  -2.715  34.316  0.00  0.00     0.017 C 
ATOM     15  C27 ZIN A   1      26.708  -2.983  33.472  0.00  0.00    -0.035 C 
ATOM     16  C28 ZIN A   1      27.940  -2.441  34.200  0.00  0.00     0.016 C 
ATOM     17  C29 ZIN A   1      26.582  -2.261  32.129  0.00  0.00     0.013 C 
ATOM     18  C31 ZIN A   1      26.268  -0.783  32.335  0.00  0.00     0.085 C 
ATOM     19  C32 ZIN A   1      26.358  -0.034  31.012  0.00  0.00     0.136 C 
ATOM     20  O33 ZIN A   1      25.479   0.695  30.620  0.00  0.00    -0.297 OA
ATOM     21  C34 ZIN A   1      27.605  -0.287  30.209  0.00  0.00     0.025 C 
ATOM     22  C35 ZIN A   1      28.840   0.195  30.975  0.00  0.00     0.024 C 
ENDROOT
BRANCH   1  23
ATOM     23  C2  ZIN A   1      28.049   1.705  28.733  0.00  0.00    -0.013 C 
ATOM     24  C1  ZIN A   1      27.799   2.270  27.334  0.00  0.00     0.010 C 
BRANCH  23  25
ATOM     25  C4  ZIN A   1      29.535   1.829  29.075  0.00  0.00     0.015 C 
BRANCH  25  26
ATOM     26  C5  ZIN A   1      29.875   3.294  29.351  0.00  0.00     0.113 C 
BRANCH  26  27
ATOM     27  C6  ZIN A   1      29.501   3.637  30.771  0.00  0.00     0.172 C 
ATOM     28  O7  ZIN A   1      30.113   3.139  31.700  0.00  0.00    -0.648 OA
ATOM     29  O8  ZIN A   1      28.586   4.412  30.989  0.00  0.00    -0.648 OA
ENDBRANCH  26  27
ENDBRANCH  25  26
ENDBRANCH  23  25
ENDBRANCH   1  23
TORSDOF 4
ENDMDL
MODEL 100
REMARK CAVERDOCK RESULT:      -8.8      0.000      0.000
REMARK CAVERDOCK CONSTRAINTS:       0.0      0.0      0.0      0.0
REMARK CAVERDOCK TUNNEL: 99     -8.8      3.3    100.4
REMARK  4 active torsions:
REMARK  status: ('A' for Active; 'I' for Inactive)
REMARK    1  A    between atoms: C2_2  and  C4_3 
REMARK    2  A    between atoms: C2_2  and  C9_8 
REMARK    3  A    between atoms: C4_3  and  C5_4 
REMARK    4  A    between atoms: C5_4  and  C6_5 
ROOT
ATOM      1  C9  ZIN A   1      28.448   0.807  30.183  0.00  0.00     0.005 C 
ATOM      2  C11 ZIN A   1      27.571   1.817  30.977  0.00  0.00     0.006 C 
ATOM      3  C12 ZIN A   1      26.747   0.977  31.987  0.00  0.00     0.007 C 
ATOM      4  C13 ZIN A   1      27.244  -0.449  31.816  0.00  0.00     0.013 C 
ATOM      5  C15 ZIN A   1      26.273  -1.584  32.035  0.00  0.00     0.066 C 
ATOM      6  C17 ZIN A   1      25.651  -1.519  33.409  0.00  0.00     0.132 C 
ATOM      7  O18 ZIN A   1      25.805  -0.553  34.117  0.00  0.00    -0.298 OA
ATOM      8  C19 ZIN A   1      24.828  -2.703  33.871  0.00  0.00     0.084 C 
ATOM      9  C20 ZIN A   1      25.650  -3.981  33.679  0.00  0.00     0.008 C 
ATOM     10  C22 ZIN A   1      26.861  -3.949  34.618  0.00  0.00     0.084 C 
ATOM     11  C23 ZIN A   1      27.726  -5.156  34.325  0.00  0.00     0.127 C 
ATOM     12  O24 ZIN A   1      28.080  -5.894  35.213  0.00  0.00    -0.298 OA
ATOM     13  C25 ZIN A   1      28.137  -5.414  32.892  0.00  0.00     0.079 C 
ATOM     14  C26 ZIN A   1      26.881  -5.388  32.014  0.00  0.00     0.017 C 
ATOM     15  C27 ZIN A   1      26.135  -4.070  32.229  0.00  0.00    -0.035 C 
ATOM     16  C28 ZIN A   1      24.934  -4.006  31.284  0.00  0.00     0.016 C 
ATOM     17  C29 ZIN A   1      27.066  -2.897  31.909  0.00  0.00     0.013 C 
ATOM     18  C31 ZIN A   1      27.679  -3.055  30.521  0.00  0.00     0.085 C 
ATOM     19  C32 ZIN A   1      28.427  -1.787  30.128  0.00  0.00     0.136 C 
ATOM     20  O33 ZIN A   1      29.561  -1.809  29.713  0.00  0.00    -0.297 OA
ATOM     21  C34 ZIN A   1      27.668  -0.502  30.318  0.00  0.00     0.025 C 
ATOM     22  C35 ZIN A   1      26.428  -0.477  29.420  0.00  0.00     0.024 C 
ENDROOT
BRANCH   1  23
ATOM     23  C2  ZIN A   1      28.560   1.223  28.714  0.00  0.00    -0.013 C 
ATOM     24  C1  ZIN A   1      29.890   0.727  28.144  0.00  0.00     0.010 C 
BRANCH  23  25
ATOM     25  C4  ZIN A   1      28.497   2.748  28.610  0.00  0.00     0.015 C 
BRANCH  25  26
ATOM     26  C5  ZIN A   1      29.916   3.316  28.573  0.00  0.00     0.113 C 
BRANCH  26  27
ATOM     27  C6  ZIN A   1      30.323   3.741  29.961  0.00  0.00     0.172 C 
ATOM     28  O7  ZIN A   1      31.394   3.381  30.419  0.00  0.00    -0.648 OA
ATOM     29  O8  ZIN A   1      29.581   4.444  30.625  0.00  0.00    -0.648 OA
ENDBRANCH  26  27
ENDBRANCH  25  26
ENDBRANCH  23  25
ENDBRANCH   1  23
TORSDOF 4
ENDMDL
MODEL 101
REMARK CAVERDOCK RESULT:      -9.3      0.000      0.000
REMARK CAVERDOCK CONSTRAINTS:       0.0      0.0      0.0      0.0
REMARK CAVERDOCK TUNNEL: 100     -9.3      3.3    101.1
REMARK  4 active torsions:
REMARK  status: ('A' for Active; 'I' for Inactive)
REMARK    1  A    between atoms: C2_2  and  C4_3 
REMARK    2  A    between atoms: C2_2  and  C9_8 
REMARK    3  A    between atoms: C4_3  and  C5_4 
REMARK    4  A    between atoms: C5_4  and  C6_5 
ROOT
ATOM      1  C9  ZIN A   1      28.349   0.634  30.297  0.00  0.00     0.005 C 
ATOM      2  C11 ZIN A   1      27.415   1.617  31.059  0.00  0.00     0.006 C 
ATOM      3  C12 ZIN A   1      26.573   0.751  32.032  0.00  0.00     0.007 C 
ATOM      4  C13 ZIN A   1      27.114  -0.661  31.876  0.00  0.00     0.013 C 
ATOM      5  C15 ZIN A   1      26.166  -1.821  32.051  0.00  0.00     0.066 C 
ATOM      6  C17 ZIN A   1      25.487  -1.779  33.399  0.00  0.00     0.132 C 
ATOM      7  O18 ZIN A   1      25.586  -0.813  34.117  0.00  0.00    -0.298 OA
ATOM      8  C19 ZIN A   1      24.677  -2.987  33.823  0.00  0.00     0.084 C 
ATOM      9  C20 ZIN A   1      25.539  -4.242  33.660  0.00  0.00     0.008 C 
ATOM     10  C22 ZIN A   1      26.711  -4.183  34.647  0.00  0.00     0.084 C 
ATOM     11  C23 ZIN A   1      27.618  -5.365  34.385  0.00  0.00     0.127 C 
ATOM     12  O24 ZIN A   1      27.955  -6.098  35.284  0.00  0.00    -0.298 OA
ATOM     13  C25 ZIN A   1      28.092  -5.606  32.969  0.00  0.00     0.079 C 
ATOM     14  C26 ZIN A   1      26.873  -5.608  32.040  0.00  0.00     0.017 C 
ATOM     15  C27 ZIN A   1      26.085  -4.311  32.230  0.00  0.00    -0.035 C 
ATOM     16  C28 ZIN A   1      24.921  -4.274  31.238  0.00  0.00     0.016 C 
ATOM     17  C29 ZIN A   1      26.997  -3.113  31.953  0.00  0.00     0.013 C 
ATOM     18  C31 ZIN A   1      27.669  -3.248  30.590  0.00  0.00     0.085 C 
ATOM     19  C32 ZIN A   1      28.398  -1.960  30.232  0.00  0.00     0.136 C 
ATOM     20  O33 ZIN A   1      29.549  -1.949  29.863  0.00  0.00    -0.297 OA
ATOM     21  C34 ZIN A   1      27.599  -0.696  30.396  0.00  0.00     0.025 C 
ATOM     22  C35 ZIN A   1      26.396  -0.698  29.449  0.00  0.00     0.024 C 
ENDROOT
BRANCH   1  23
ATOM     23  C2  ZIN A   1      28.510   1.060  28.836  0.00  0.00    -0.013 C 
ATOM     24  C1  ZIN A   1      29.865   0.584  28.312  0.00  0.00     0.010 C 
BRANCH  23  25
ATOM     25  C4  ZIN A   1      28.431   2.584  28.737  0.00  0.00     0.015 C 
BRANCH  25  26
ATOM     26  C5  ZIN A   1      29.843   3.164  28.647  0.00  0.00     0.113 C 
BRANCH  26  27
ATOM     27  C6  ZIN A   1      30.195   3.835  29.951  0.00  0.00     0.172 C 
ATOM     28  O7  ZIN A   1      31.281   3.633  30.466  0.00  0.00    -0.648 OA
ATOM     29  O8  ZIN A   1      29.393   4.577  30.489  0.00  0.00    -0.648 OA
ENDBRANCH  26  27
ENDBRANCH  25  26
ENDBRANCH  23  25
ENDBRANCH   1  23
TORSDOF 4
ENDMDL
MODEL 102
REMARK CAVERDOCK RESULT:      -9.5      0.000      0.000
REMARK CAVERDOCK CONSTRAINTS:       0.0      0.0      0.0      0.0
REMARK CAVERDOCK TUNNEL: 101     -9.5      3.2    102.1
REMARK  4 active torsions:
REMARK  status: ('A' for Active; 'I' for Inactive)
REMARK    1  A    between atoms: C2_2  and  C4_3 
REMARK    2  A    between atoms: C2_2  and  C9_8 
REMARK    3  A    between atoms: C4_3  and  C5_4 
REMARK    4  A    between atoms: C5_4  and  C6_5 
ROOT
ATOM      1  C9  ZIN A   1      28.362   0.527  30.429  0.00  0.00     0.005 C 
ATOM      2  C11 ZIN A   1      27.442   1.517  31.198  0.00  0.00     0.006 C 
ATOM      3  C12 ZIN A   1      26.600   0.658  32.178  0.00  0.00     0.007 C 
ATOM      4  C13 ZIN A   1      27.128  -0.758  32.017  0.00  0.00     0.013 C 
ATOM      5  C15 ZIN A   1      26.172  -1.910  32.199  0.00  0.00     0.066 C 
ATOM      6  C17 ZIN A   1      25.504  -1.863  33.553  0.00  0.00     0.132 C 
ATOM      7  O18 ZIN A   1      25.617  -0.899  34.270  0.00  0.00    -0.298 OA
ATOM      8  C19 ZIN A   1      24.688  -3.064  33.983  0.00  0.00     0.084 C 
ATOM      9  C20 ZIN A   1      25.538  -4.326  33.812  0.00  0.00     0.008 C 
ATOM     10  C22 ZIN A   1      26.718  -4.278  34.790  0.00  0.00     0.084 C 
ATOM     11  C23 ZIN A   1      27.613  -5.467  34.521  0.00  0.00     0.127 C 
ATOM     12  O24 ZIN A   1      27.951  -6.203  35.416  0.00  0.00    -0.298 OA
ATOM     13  C25 ZIN A   1      28.074  -5.711  33.101  0.00  0.00     0.079 C 
ATOM     14  C26 ZIN A   1      26.847  -5.703  32.182  0.00  0.00     0.017 C 
ATOM     15  C27 ZIN A   1      26.072  -4.399  32.378  0.00  0.00    -0.035 C 
ATOM     16  C28 ZIN A   1      24.900  -4.352  31.396  0.00  0.00     0.016 C 
ATOM     17  C29 ZIN A   1      26.991  -3.209  32.094  0.00  0.00     0.013 C 
ATOM     18  C31 ZIN A   1      27.652  -3.349  30.726  0.00  0.00     0.085 C 
ATOM     19  C32 ZIN A   1      28.389  -2.067  30.362  0.00  0.00     0.136 C 
ATOM     20  O33 ZIN A   1      29.536  -2.066  29.984  0.00  0.00    -0.297 OA
ATOM     21  C34 ZIN A   1      27.601  -0.797  30.533  0.00  0.00     0.025 C 
ATOM     22  C35 ZIN A   1      26.391  -0.789  29.596  0.00  0.00     0.024 C 
ENDROOT
BRANCH   1  23
ATOM     23  C2  ZIN A   1      28.514   0.952  28.967  0.00  0.00    -0.013 C 
ATOM     24  C1  ZIN A   1      29.820   0.388  28.405  0.00  0.00     0.010 C 
BRANCH  23  25
ATOM     25  C4  ZIN A   1      28.538   2.479  28.879  0.00  0.00     0.015 C 
BRANCH  25  26
ATOM     26  C5  ZIN A   1      29.986   2.970  28.934  0.00  0.00     0.113 C 
BRANCH  26  27
ATOM     27  C6  ZIN A   1      30.170   3.858  30.139  0.00  0.00     0.172 C 
ATOM     28  O7  ZIN A   1      29.204   4.396  30.652  0.00  0.00    -0.648 OA
ATOM     29  O8  ZIN A   1      31.284   4.038  30.598  0.00  0.00    -0.648 OA
ENDBRANCH  26  27
ENDBRANCH  25  26
ENDBRANCH  23  25
ENDBRANCH   1  23
TORSDOF 4
ENDMDL
MODEL 103
REMARK CAVERDOCK RESULT:      -9.7      0.000      0.000
REMARK CAVERDOCK CONSTRAINTS:       0.0      0.0      0.0      0.0
REMARK CAVERDOCK TUNNEL: 102     -9.7      3.3    103.2
REMARK  4 active torsions:
REMARK  status: ('A' for Active; 'I' for Inactive)
REMARK    1  A    between atoms: C2_2  and  C4_3 
REMARK    2  A    between atoms: C2_2  and  C9_8 
REMARK    3  A    between atoms: C4_3  and  C5_4 
REMARK    4  A    between atoms: C5_4  and  C6_5 
ROOT
ATOM      1  C9  ZIN A   1      28.237   0.516  30.698  0.00  0.00     0.005 C 
ATOM      2  C11 ZIN A   1      27.218   1.442  31.420  0.00  0.00     0.006 C 
ATOM      3  C12 ZIN A   1      26.348   0.520  32.313  0.00  0.00     0.007 C 
ATOM      4  C13 ZIN A   1      26.953  -0.866  32.159  0.00  0.00     0.013 C 
ATOM      5  C15 ZIN A   1      26.040  -2.065  32.242  0.00  0.00     0.066 C 
ATOM      6  C17 ZIN A   1      25.274  -2.084  33.543  0.00  0.00     0.132 C 
ATOM      7  O18 ZIN A   1      25.289  -1.135  34.289  0.00  0.00    -0.298 OA
ATOM      8  C19 ZIN A   1      24.485  -3.332  33.883  0.00  0.00     0.084 C 
ATOM      9  C20 ZIN A   1      25.404  -4.549  33.747  0.00  0.00     0.008 C 
ATOM     10  C22 ZIN A   1      26.505  -4.474  34.811  0.00  0.00     0.084 C 
ATOM     11  C23 ZIN A   1      27.472  -5.615  34.581  0.00  0.00     0.127 C 
ATOM     12  O24 ZIN A   1      27.778  -6.358  35.482  0.00  0.00    -0.298 OA
ATOM     13  C25 ZIN A   1      28.047  -5.799  33.194  0.00  0.00     0.079 C 
ATOM     14  C26 ZIN A   1      26.893  -5.822  32.187  0.00  0.00     0.017 C 
ATOM     15  C27 ZIN A   1      26.044  -4.560  32.355  0.00  0.00    -0.035 C 
ATOM     16  C28 ZIN A   1      24.947  -4.539  31.289  0.00  0.00     0.016 C 
ATOM     17  C29 ZIN A   1      26.925  -3.322  32.168  0.00  0.00     0.013 C 
ATOM     18  C31 ZIN A   1      27.690  -3.396  30.850  0.00  0.00     0.085 C 
ATOM     19  C32 ZIN A   1      28.391  -2.072  30.573  0.00  0.00     0.136 C 
ATOM     20  O33 ZIN A   1      29.562  -2.009  30.281  0.00  0.00    -0.297 OA
ATOM     21  C34 ZIN A   1      27.534  -0.843  30.714  0.00  0.00     0.025 C 
ATOM     22  C35 ZIN A   1      26.397  -0.865  29.689  0.00  0.00     0.024 C 
ENDROOT
BRANCH   1  23
ATOM     23  C2  ZIN A   1      28.477   0.986  29.262  0.00  0.00    -0.013 C 
ATOM     24  C1  ZIN A   1      29.863   0.534  28.801  0.00  0.00     0.010 C 
BRANCH  23  25
ATOM     25  C4  ZIN A   1      28.392   2.512  29.204  0.00  0.00     0.015 C 
BRANCH  25  26
ATOM     26  C5  ZIN A   1      29.758   3.085  28.825  0.00  0.00     0.113 C 
BRANCH  26  27
ATOM     27  C6  ZIN A   1      30.343   3.814  30.009  0.00  0.00     0.172 C 
ATOM     28  O7  ZIN A   1      31.357   3.397  30.541  0.00  0.00    -0.648 OA
ATOM     29  O8  ZIN A   1      29.800   4.818  30.435  0.00  0.00    -0.648 OA
ENDBRANCH  26  27
ENDBRANCH  25  26
ENDBRANCH  23  25
ENDBRANCH   1  23
TORSDOF 4
ENDMDL
MODEL 104
REMARK CAVERDOCK RESULT:      -8.3      0.000      0.000
REMARK CAVERDOCK CONSTRAINTS:       0.0      0.0      0.0      0.0
REMARK CAVERDOCK TUNNEL: 103     -8.3      3.3    104.2
REMARK  4 active torsions:
REMARK  status: ('A' for Active; 'I' for Inactive)
REMARK    1  A    between atoms: C2_2  and  C4_3 
REMARK    2  A    between atoms: C2_2  and  C9_8 
REMARK    3  A    between atoms: C4_3  and  C5_4 
REMARK    4  A    between atoms: C5_4  and  C6_5 
ROOT
ATOM      1  C9  ZIN A   1      27.450  -0.447  29.362  0.00  0.00     0.005 C 
ATOM      2  C11 ZIN A   1      28.698  -1.223  28.854  0.00  0.00     0.006 C 
ATOM      3  C12 ZIN A   1      28.842  -2.465  29.771  0.00  0.00     0.007 C 
ATOM      4  C13 ZIN A   1      27.634  -2.419  30.693  0.00  0.00     0.013 C 
ATOM      5  C15 ZIN A   1      27.775  -2.955  32.096  0.00  0.00     0.066 C 
ATOM      6  C17 ZIN A   1      28.246  -4.390  32.093  0.00  0.00     0.132 C 
ATOM      7  O18 ZIN A   1      28.628  -4.918  31.077  0.00  0.00    -0.298 OA
ATOM      8  C19 ZIN A   1      28.224  -5.146  33.405  0.00  0.00     0.084 C 
ATOM      9  C20 ZIN A   1      26.835  -5.005  34.033  0.00  0.00     0.008 C 
ATOM     10  C22 ZIN A   1      25.805  -5.717  33.148  0.00  0.00     0.084 C 
ATOM     11  C23 ZIN A   1      24.426  -5.461  33.716  0.00  0.00     0.127 C 
ATOM     12  O24 ZIN A   1      23.668  -6.375  33.934  0.00  0.00    -0.298 OA
ATOM     13  C25 ZIN A   1      24.023  -4.032  34.004  0.00  0.00     0.079 C 
ATOM     14  C26 ZIN A   1      25.118  -3.378  34.854  0.00  0.00     0.017 C 
ATOM     15  C27 ZIN A   1      26.467  -3.523  34.146  0.00  0.00    -0.035 C 
ATOM     16  C28 ZIN A   1      27.543  -2.790  34.950  0.00  0.00     0.016 C 
ATOM     17  C29 ZIN A   1      26.386  -2.890  32.755  0.00  0.00     0.013 C 
ATOM     18  C31 ZIN A   1      25.870  -1.456  32.841  0.00  0.00     0.085 C 
ATOM     19  C32 ZIN A   1      25.997  -0.768  31.489  0.00  0.00     0.136 C 
ATOM     20  O33 ZIN A   1      25.077  -0.179  30.974  0.00  0.00    -0.297 OA
ATOM     21  C34 ZIN A   1      27.339  -0.895  30.821  0.00  0.00     0.025 C 
ATOM     22  C35 ZIN A   1      28.423  -0.220  31.666  0.00  0.00     0.024 C 
ENDROOT
BRANCH   1  23
ATOM     23  C2  ZIN A   1      27.675   1.063  29.273  0.00  0.00    -0.013 C 
ATOM     24  C1  ZIN A   1      26.931   1.620  28.059  0.00  0.00     0.010 C 
BRANCH  23  25
ATOM     25  C4  ZIN A   1      29.171   1.348  29.129  0.00  0.00     0.015 C 
BRANCH  25  26
ATOM     26  C5  ZIN A   1      29.423   2.849  29.284  0.00  0.00     0.113 C 
BRANCH  26  27
ATOM     27  C6  ZIN A   1      29.249   3.241  30.730  0.00  0.00     0.172 C 
ATOM     28  O7  ZIN A   1      30.046   2.852  31.566  0.00  0.00    -0.648 OA
ATOM     29  O8  ZIN A   1      28.311   3.944  31.061  0.00  0.00    -0.648 OA
ENDBRANCH  26  27
ENDBRANCH  25  26
ENDBRANCH  23  25
ENDBRANCH   1  23
TORSDOF 4
ENDMDL
MODEL 105
REMARK CAVERDOCK RESULT:      -9.4      0.000      0.000
REMARK CAVERDOCK CONSTRAINTS:       0.0      0.0      0.0      0.0
REMARK CAVERDOCK TUNNEL: 104     -9.4      3.3    105.4
REMARK  4 active torsions:
REMARK  status: ('A' for Active; 'I' for Inactive)
REMARK    1  A    between atoms: C2_2  and  C4_3 
REMARK    2  A    between atoms: C2_2  and  C9_8 
REMARK    3  A    between atoms: C4_3  and  C5_4 
REMARK    4  A    between atoms: C5_4  and  C6_5 
ROOT
ATOM      1  C9  ZIN A   1      28.231   0.235  30.880  0.00  0.00     0.005 C 
ATOM      2  C11 ZIN A   1      27.218   1.189  31.575  0.00  0.00     0.006 C 
ATOM      3  C12 ZIN A   1      26.315   0.294  32.462  0.00  0.00     0.007 C 
ATOM      4  C13 ZIN A   1      26.893  -1.106  32.332  0.00  0.00     0.013 C 
ATOM      5  C15 ZIN A   1      25.955  -2.285  32.411  0.00  0.00     0.066 C 
ATOM      6  C17 ZIN A   1      25.166  -2.276  33.699  0.00  0.00     0.132 C 
ATOM      7  O18 ZIN A   1      25.188  -1.319  34.435  0.00  0.00    -0.298 OA
ATOM      8  C19 ZIN A   1      24.347  -3.503  34.037  0.00  0.00     0.084 C 
ATOM      9  C20 ZIN A   1      25.243  -4.740  33.929  0.00  0.00     0.008 C 
ATOM     10  C22 ZIN A   1      26.327  -4.677  35.011  0.00  0.00     0.084 C 
ATOM     11  C23 ZIN A   1      27.275  -5.838  34.809  0.00  0.00     0.127 C 
ATOM     12  O24 ZIN A   1      27.550  -6.578  35.723  0.00  0.00    -0.298 OA
ATOM     13  C25 ZIN A   1      27.870  -6.049  33.435  0.00  0.00     0.079 C 
ATOM     14  C26 ZIN A   1      26.732  -6.058  32.408  0.00  0.00     0.017 C 
ATOM     15  C27 ZIN A   1      25.907  -4.778  32.549  0.00  0.00    -0.035 C 
ATOM     16  C28 ZIN A   1      24.829  -4.746  31.464  0.00  0.00     0.016 C 
ATOM     17  C29 ZIN A   1      26.816  -3.560  32.365  0.00  0.00     0.013 C 
ATOM     18  C31 ZIN A   1      27.602  -3.663  31.061  0.00  0.00     0.085 C 
ATOM     19  C32 ZIN A   1      28.334  -2.356  30.783  0.00  0.00     0.136 C 
ATOM     20  O33 ZIN A   1      29.511  -2.320  30.512  0.00  0.00    -0.297 OA
ATOM     21  C34 ZIN A   1      27.500  -1.109  30.897  0.00  0.00     0.025 C 
ATOM     22  C35 ZIN A   1      26.380  -1.118  29.853  0.00  0.00     0.024 C 
ENDROOT
BRANCH   1  23
ATOM     23  C2  ZIN A   1      28.504   0.685  29.443  0.00  0.00    -0.013 C 
ATOM     24  C1  ZIN A   1      29.959   0.384  29.082  0.00  0.00     0.010 C 
BRANCH  23  25
ATOM     25  C4  ZIN A   1      28.250   2.189  29.323  0.00  0.00     0.015 C 
BRANCH  25  26
ATOM     26  C5  ZIN A   1      29.549   2.898  28.936  0.00  0.00     0.113 C 
BRANCH  26  27
ATOM     27  C6  ZIN A   1      30.046   3.709  30.105  0.00  0.00     0.172 C 
ATOM     28  O7  ZIN A   1      31.237   3.740  30.363  0.00  0.00    -0.648 OA
ATOM     29  O8  ZIN A   1      29.256   4.333  30.793  0.00  0.00    -0.648 OA
ENDBRANCH  26  27
ENDBRANCH  25  26
ENDBRANCH  23  25
ENDBRANCH   1  23
TORSDOF 4
ENDMDL
MODEL 106
REMARK CAVERDOCK RESULT:      -9.1      0.000      0.000
REMARK CAVERDOCK CONSTRAINTS:       0.1      0.0      0.0      0.0
REMARK CAVERDOCK TUNNEL: 105     -9.1      3.3    106.1
REMARK  4 active torsions:
REMARK  status: ('A' for Active; 'I' for Inactive)
REMARK    1  A    between atoms: C2_2  and  C4_3 
REMARK    2  A    between atoms: C2_2  and  C9_8 
REMARK    3  A    between atoms: C4_3  and  C5_4 
REMARK    4  A    between atoms: C5_4  and  C6_5 
ROOT
ATOM      1  C9  ZIN A   1      28.224   0.195  31.072  0.00  0.00     0.005 C 
ATOM      2  C11 ZIN A   1      27.140   1.127  31.684  0.00  0.00     0.006 C 
ATOM      3  C12 ZIN A   1      26.189   0.212  32.499  0.00  0.00     0.007 C 
ATOM      4  C13 ZIN A   1      26.806  -1.175  32.417  0.00  0.00     0.013 C 
ATOM      5  C15 ZIN A   1      25.890  -2.374  32.424  0.00  0.00     0.066 C 
ATOM      6  C17 ZIN A   1      25.003  -2.382  33.645  0.00  0.00     0.132 C 
ATOM      7  O18 ZIN A   1      24.945  -1.425  34.380  0.00  0.00    -0.298 OA
ATOM      8  C19 ZIN A   1      24.186  -3.627  33.920  0.00  0.00     0.084 C 
ATOM      9  C20 ZIN A   1      25.115  -4.844  33.885  0.00  0.00     0.008 C 
ATOM     10  C22 ZIN A   1      26.109  -4.757  35.049  0.00  0.00     0.084 C 
ATOM     11  C23 ZIN A   1      27.094  -5.898  34.924  0.00  0.00     0.127 C 
ATOM     12  O24 ZIN A   1      27.312  -6.632  35.857  0.00  0.00    -0.298 OA
ATOM     13  C25 ZIN A   1      27.800  -6.095  33.601  0.00  0.00     0.079 C 
ATOM     14  C26 ZIN A   1      26.747  -6.130  32.487  0.00  0.00     0.017 C 
ATOM     15  C27 ZIN A   1      25.885  -4.868  32.561  0.00  0.00    -0.035 C 
ATOM     16  C28 ZIN A   1      24.896  -4.859  31.395  0.00  0.00     0.016 C 
ATOM     17  C29 ZIN A   1      26.779  -3.630  32.447  0.00  0.00     0.013 C 
ATOM     18  C31 ZIN A   1      27.667  -3.715  31.210  0.00  0.00     0.085 C 
ATOM     19  C32 ZIN A   1      28.391  -2.393  30.988  0.00  0.00     0.136 C 
ATOM     20  O33 ZIN A   1      29.584  -2.331  30.810  0.00  0.00    -0.297 OA
ATOM     21  C34 ZIN A   1      27.524  -1.165  31.034  0.00  0.00     0.025 C 
ATOM     22  C35 ZIN A   1      26.490  -1.198  29.905  0.00  0.00     0.024 C 
ENDROOT
BRANCH   1  23
ATOM     23  C2  ZIN A   1      28.600   0.652  29.661  0.00  0.00    -0.013 C 
ATOM     24  C1  ZIN A   1      30.119   0.606  29.497  0.00  0.00     0.010 C 
BRANCH  23  25
ATOM     25  C4  ZIN A   1      28.105   2.083  29.439  0.00  0.00     0.015 C 
BRANCH  25  26
ATOM     26  C5  ZIN A   1      29.273   2.961  28.988  0.00  0.00     0.113 C 
BRANCH  26  27
ATOM     27  C6  ZIN A   1      29.675   3.880  30.113  0.00  0.00     0.172 C 
ATOM     28  O7  ZIN A   1      30.855   4.093  30.334  0.00  0.00    -0.648 OA
ATOM     29  O8  ZIN A   1      28.820   4.408  30.804  0.00  0.00    -0.648 OA
ENDBRANCH  26  27
ENDBRANCH  25  26
ENDBRANCH  23  25
ENDBRANCH   1  23
TORSDOF 4
ENDMDL
MODEL 107
REMARK CAVERDOCK RESULT:      -8.6      0.000      0.000
REMARK CAVERDOCK CONSTRAINTS:       0.0      0.0      0.0      0.0
REMARK CAVERDOCK TUNNEL: 106     -8.6      3.3    107.7
REMARK  4 active torsions:
REMARK  status: ('A' for Active; 'I' for Inactive)
REMARK    1  A    between atoms: C2_2  and  C4_3 
REMARK    2  A    between atoms: C2_2  and  C9_8 
REMARK    3  A    between atoms: C4_3  and  C5_4 
REMARK    4  A    between atoms: C5_4  and  C6_5 
ROOT
ATOM      1  C9  ZIN A   1      27.525  -0.978  29.566  0.00  0.00     0.005 C 
ATOM      2  C11 ZIN A   1      28.815  -1.738  29.148  0.00  0.00     0.006 C 
ATOM      3  C12 ZIN A   1      28.939  -2.949  30.109  0.00  0.00     0.007 C 
ATOM      4  C13 ZIN A   1      27.682  -2.905  30.964  0.00  0.00     0.013 C 
ATOM      5  C15 ZIN A   1      27.761  -3.396  32.389  0.00  0.00     0.066 C 
ATOM      6  C17 ZIN A   1      28.264  -4.819  32.454  0.00  0.00     0.132 C 
ATOM      7  O18 ZIN A   1      28.711  -5.367  31.476  0.00  0.00    -0.298 OA
ATOM      8  C19 ZIN A   1      28.189  -5.536  33.786  0.00  0.00     0.084 C 
ATOM      9  C20 ZIN A   1      26.765  -5.411  34.335  0.00  0.00     0.008 C 
ATOM     10  C22 ZIN A   1      25.800  -6.173  33.420  0.00  0.00     0.084 C 
ATOM     11  C23 ZIN A   1      24.388  -5.934  33.907  0.00  0.00     0.127 C 
ATOM     12  O24 ZIN A   1      23.639  -6.858  34.112  0.00  0.00    -0.298 OA
ATOM     13  C25 ZIN A   1      23.938  -4.507  34.129  0.00  0.00     0.079 C 
ATOM     14  C26 ZIN A   1      24.971  -3.802  35.015  0.00  0.00     0.017 C 
ATOM     15  C27 ZIN A   1      26.359  -3.935  34.384  0.00  0.00    -0.035 C 
ATOM     16  C28 ZIN A   1      27.374  -3.154  35.220  0.00  0.00     0.016 C 
ATOM     17  C29 ZIN A   1      26.337  -3.345  32.972  0.00  0.00     0.013 C 
ATOM     18  C31 ZIN A   1      25.786  -1.923  32.987  0.00  0.00     0.085 C 
ATOM     19  C32 ZIN A   1      25.969  -1.271  31.622  0.00  0.00     0.136 C 
ATOM     20  O33 ZIN A   1      25.064  -0.720  31.043  0.00  0.00    -0.297 OA
ATOM     21  C34 ZIN A   1      27.347  -1.385  31.030  0.00  0.00     0.025 C 
ATOM     22  C35 ZIN A   1      28.369  -0.660  31.910  0.00  0.00     0.024 C 
ENDROOT
BRANCH   1  23
ATOM     23  C2  ZIN A   1      27.721   0.534  29.443  0.00  0.00    -0.013 C 
ATOM     24  C1  ZIN A   1      26.740   1.094  28.412  0.00  0.00     0.010 C 
BRANCH  23  25
ATOM     25  C4  ZIN A   1      29.154   0.829  28.996  0.00  0.00     0.015 C 
BRANCH  25  26
ATOM     26  C5  ZIN A   1      29.319   2.332  28.767  0.00  0.00     0.113 C 
BRANCH  26  27
ATOM     27  C6  ZIN A   1      29.861   2.974  30.018  0.00  0.00     0.172 C 
ATOM     28  O7  ZIN A   1      29.189   3.793  30.623  0.00  0.00    -0.648 OA
ATOM     29  O8  ZIN A   1      30.971   2.676  30.424  0.00  0.00    -0.648 OA
ENDBRANCH  26  27
ENDBRANCH  25  26
ENDBRANCH  23  25
ENDBRANCH   1  23
TORSDOF 4
ENDMDL
MODEL 108
REMARK CAVERDOCK RESULT:      -8.7      0.000      0.000
REMARK CAVERDOCK CONSTRAINTS:       0.1      0.0      0.0      0.0
REMARK CAVERDOCK TUNNEL: 107     -8.7      3.3    108.6
REMARK  4 active torsions:
REMARK  status: ('A' for Active; 'I' for Inactive)
REMARK    1  A    between atoms: C2_2  and  C4_3 
REMARK    2  A    between atoms: C2_2  and  C9_8 
REMARK    3  A    between atoms: C4_3  and  C5_4 
REMARK    4  A    between atoms: C5_4  and  C6_5 
ROOT
ATOM      1  C9  ZIN A   1      28.359   0.183  31.611  0.00  0.00     0.005 C 
ATOM      2  C11 ZIN A   1      27.199   1.084  32.121  0.00  0.00     0.006 C 
ATOM      3  C12 ZIN A   1      26.173   0.134  32.793  0.00  0.00     0.007 C 
ATOM      4  C13 ZIN A   1      26.815  -1.243  32.741  0.00  0.00     0.013 C 
ATOM      5  C15 ZIN A   1      25.921  -2.451  32.607  0.00  0.00     0.066 C 
ATOM      6  C17 ZIN A   1      24.899  -2.506  33.717  0.00  0.00     0.132 C 
ATOM      7  O18 ZIN A   1      24.744  -1.574  34.468  0.00  0.00    -0.298 OA
ATOM      8  C19 ZIN A   1      24.074  -3.768  33.858  0.00  0.00     0.084 C 
ATOM      9  C20 ZIN A   1      25.016  -4.974  33.894  0.00  0.00     0.008 C 
ATOM     10  C22 ZIN A   1      25.868  -4.913  35.167  0.00  0.00     0.084 C 
ATOM     11  C23 ZIN A   1      26.877  -6.039  35.123  0.00  0.00     0.127 C 
ATOM     12  O24 ZIN A   1      26.997  -6.800  36.052  0.00  0.00    -0.298 OA
ATOM     13  C25 ZIN A   1      27.733  -6.188  33.884  0.00  0.00     0.079 C 
ATOM     14  C26 ZIN A   1      26.816  -6.198  32.656  0.00  0.00     0.017 C 
ATOM     15  C27 ZIN A   1      25.935  -4.948  32.668  0.00  0.00    -0.035 C 
ATOM     16  C28 ZIN A   1      25.086  -4.913  31.396  0.00  0.00     0.016 C 
ATOM     17  C29 ZIN A   1      26.819  -3.699  32.695  0.00  0.00     0.013 C 
ATOM     18  C31 ZIN A   1      27.844  -3.736  31.566  0.00  0.00     0.085 C 
ATOM     19  C32 ZIN A   1      28.570  -2.400  31.469  0.00  0.00     0.136 C 
ATOM     20  O33 ZIN A   1      29.775  -2.320  31.432  0.00  0.00    -0.297 OA
ATOM     21  C34 ZIN A   1      27.687  -1.183  31.451  0.00  0.00     0.025 C 
ATOM     22  C35 ZIN A   1      26.790  -1.191  30.210  0.00  0.00     0.024 C 
ENDROOT
BRANCH   1  23
ATOM     23  C2  ZIN A   1      28.888   0.687  30.267  0.00  0.00    -0.013 C 
ATOM     24  C1  ZIN A   1      30.400   0.898  30.360  0.00  0.00     0.010 C 
BRANCH  23  25
ATOM     25  C4  ZIN A   1      28.209   2.012  29.915  0.00  0.00     0.015 C 
BRANCH  25  26
ATOM     26  C5  ZIN A   1      29.017   2.728  28.832  0.00  0.00     0.113 C 
BRANCH  26  27
ATOM     27  C6  ZIN A   1      28.658   2.162  27.481  0.00  0.00     0.172 C 
ATOM     28  O7  ZIN A   1      28.727   0.961  27.286  0.00  0.00    -0.648 OA
ATOM     29  O8  ZIN A   1      28.300   2.907  26.585  0.00  0.00    -0.648 OA
ENDBRANCH  26  27
ENDBRANCH  25  26
ENDBRANCH  23  25
ENDBRANCH   1  23
TORSDOF 4
ENDMDL
MODEL 109
REMARK CAVERDOCK RESULT:      -8.3      0.000      0.000
REMARK CAVERDOCK CONSTRAINTS:       0.0      0.0      0.0      0.0
REMARK CAVERDOCK TUNNEL: 108     -8.3      3.3    109.2
REMARK  4 active torsions:
REMARK  status: ('A' for Active; 'I' for Inactive)
REMARK    1  A    between atoms: C2_2  and  C4_3 
REMARK    2  A    between atoms: C2_2  and  C9_8 
REMARK    3  A    between atoms: C4_3  and  C5_4 
REMARK    4  A    between atoms: C5_4  and  C6_5 
ROOT
ATOM      1  C9  ZIN A   1      27.722  -3.075  31.470  0.00  0.00     0.005 C 
ATOM      2  C11 ZIN A   1      27.775  -3.638  30.022  0.00  0.00     0.006 C 
ATOM      3  C12 ZIN A   1      28.180  -2.452  29.108  0.00  0.00     0.007 C 
ATOM      4  C13 ZIN A   1      28.443  -1.293  30.057  0.00  0.00     0.013 C 
ATOM      5  C15 ZIN A   1      28.146   0.108  29.584  0.00  0.00     0.066 C 
ATOM      6  C17 ZIN A   1      28.892   0.431  28.312  0.00  0.00     0.132 C 
ATOM      7  O18 ZIN A   1      29.478  -0.428  27.699  0.00  0.00    -0.298 OA
ATOM      8  C19 ZIN A   1      28.881   1.866  27.828  0.00  0.00     0.084 C 
ATOM      9  C20 ZIN A   1      29.304   2.779  28.982  0.00  0.00     0.008 C 
ATOM     10  C22 ZIN A   1      30.767   2.494  29.343  0.00  0.00     0.084 C 
ATOM     11  C23 ZIN A   1      31.128   3.313  30.562  0.00  0.00     0.127 C 
ATOM     12  O24 ZIN A   1      32.111   4.014  30.568  0.00  0.00    -0.298 OA
ATOM     13  C25 ZIN A   1      30.227   3.231  31.774  0.00  0.00     0.079 C 
ATOM     14  C26 ZIN A   1      28.783   3.485  31.326  0.00  0.00     0.017 C 
ATOM     15  C27 ZIN A   1      28.419   2.512  30.203  0.00  0.00    -0.035 C 
ATOM     16  C28 ZIN A   1      26.951   2.705  29.820  0.00  0.00     0.016 C 
ATOM     17  C29 ZIN A   1      28.609   1.074  30.690  0.00  0.00     0.013 C 
ATOM     18  C31 ZIN A   1      27.854   0.840  31.995  0.00  0.00     0.085 C 
ATOM     19  C32 ZIN A   1      27.870  -0.640  32.355  0.00  0.00     0.136 C 
ATOM     20  O33 ZIN A   1      28.195  -1.036  33.449  0.00  0.00    -0.297 OA
ATOM     21  C34 ZIN A   1      27.481  -1.581  31.248  0.00  0.00     0.025 C 
ATOM     22  C35 ZIN A   1      26.031  -1.334  30.822  0.00  0.00     0.024 C 
ENDROOT
BRANCH   1  23
ATOM     23  C2  ZIN A   1      26.565  -3.700  32.254  0.00  0.00    -0.013 C 
ATOM     24  C1  ZIN A   1      26.781  -3.473  33.750  0.00  0.00     0.010 C 
BRANCH  23  25
ATOM     25  C4  ZIN A   1      26.509  -5.202  31.969  0.00  0.00     0.015 C 
BRANCH  25  26
ATOM     26  C5  ZIN A   1      27.413  -5.943  32.956  0.00  0.00     0.113 C 
BRANCH  26  27
ATOM     27  C6  ZIN A   1      26.591  -6.430  34.122  0.00  0.00     0.172 C 
ATOM     28  O7  ZIN A   1      25.379  -6.514  34.021  0.00  0.00    -0.648 OA
ATOM     29  O8  ZIN A   1      27.139  -6.739  35.167  0.00  0.00    -0.648 OA
ENDBRANCH  26  27
ENDBRANCH  25  26
ENDBRANCH  23  25
ENDBRANCH   1  23
TORSDOF 4
ENDMDL
MODEL 110
REMARK CAVERDOCK RESULT:      -8.6      0.000      0.000
REMARK CAVERDOCK CONSTRAINTS:       0.0      0.0      0.0      0.0
REMARK CAVERDOCK TUNNEL: 109     -8.6      3.3    110.5
REMARK  4 active torsions:
REMARK  status: ('A' for Active; 'I' for Inactive)
REMARK    1  A    between atoms: C2_2  and  C4_3 
REMARK    2  A    between atoms: C2_2  and  C9_8 
REMARK    3  A    between atoms: C4_3  and  C5_4 
REMARK    4  A    between atoms: C5_4  and  C6_5 
ROOT
ATOM      1  C9  ZIN A   1      27.530  -1.289  29.819  0.00  0.00     0.005 C 
ATOM      2  C11 ZIN A   1      28.828  -2.053  29.433  0.00  0.00     0.006 C 
ATOM      3  C12 ZIN A   1      28.930  -3.258  30.403  0.00  0.00     0.007 C 
ATOM      4  C13 ZIN A   1      27.656  -3.209  31.231  0.00  0.00     0.013 C 
ATOM      5  C15 ZIN A   1      27.704  -3.692  32.660  0.00  0.00     0.066 C 
ATOM      6  C17 ZIN A   1      28.204  -5.114  32.744  0.00  0.00     0.132 C 
ATOM      7  O18 ZIN A   1      28.671  -5.668  31.778  0.00  0.00    -0.298 OA
ATOM      8  C19 ZIN A   1      28.100  -5.824  34.078  0.00  0.00     0.084 C 
ATOM      9  C20 ZIN A   1      26.666  -5.694  34.597  0.00  0.00     0.008 C 
ATOM     10  C22 ZIN A   1      25.719  -6.461  33.665  0.00  0.00     0.084 C 
ATOM     11  C23 ZIN A   1      24.297  -6.217  34.121  0.00  0.00     0.127 C 
ATOM     12  O24 ZIN A   1      23.544  -7.140  34.316  0.00  0.00    -0.298 OA
ATOM     13  C25 ZIN A   1      23.844  -4.789  34.326  0.00  0.00     0.079 C 
ATOM     14  C26 ZIN A   1      24.860  -4.080  35.229  0.00  0.00     0.017 C 
ATOM     15  C27 ZIN A   1      26.260  -4.218  34.628  0.00  0.00    -0.035 C 
ATOM     16  C28 ZIN A   1      27.258  -3.432  35.481  0.00  0.00     0.016 C 
ATOM     17  C29 ZIN A   1      26.269  -3.636  33.213  0.00  0.00     0.013 C 
ATOM     18  C31 ZIN A   1      25.718  -2.213  33.208  0.00  0.00     0.085 C 
ATOM     19  C32 ZIN A   1      25.931  -1.569  31.844  0.00  0.00     0.136 C 
ATOM     20  O33 ZIN A   1      25.039  -1.020  31.243  0.00  0.00    -0.297 OA
ATOM     21  C34 ZIN A   1      27.321  -1.688  31.282  0.00  0.00     0.025 C 
ATOM     22  C35 ZIN A   1      28.325  -0.959  32.179  0.00  0.00     0.024 C 
ENDROOT
BRANCH   1  23
ATOM     23  C2  ZIN A   1      27.730   0.222  29.692  0.00  0.00    -0.013 C 
ATOM     24  C1  ZIN A   1      26.748   0.783  28.662  0.00  0.00     0.010 C 
BRANCH  23  25
ATOM     25  C4  ZIN A   1      29.163   0.511  29.241  0.00  0.00     0.015 C 
BRANCH  25  26
ATOM     26  C5  ZIN A   1      29.296   1.992  28.882  0.00  0.00     0.113 C 
BRANCH  26  27
ATOM     27  C6  ZIN A   1      29.906   2.737  30.042  0.00  0.00     0.172 C 
ATOM     28  O7  ZIN A   1      31.093   2.616  30.288  0.00  0.00    -0.648 OA
ATOM     29  O8  ZIN A   1      29.210   3.460  30.734  0.00  0.00    -0.648 OA
ENDBRANCH  26  27
ENDBRANCH  25  26
ENDBRANCH  23  25
ENDBRANCH   1  23
TORSDOF 4
ENDMDL
MODEL 111
REMARK CAVERDOCK RESULT:      -8.6      0.000      0.000
REMARK CAVERDOCK CONSTRAINTS:       0.0      0.0      0.0      0.0
REMARK CAVERDOCK TUNNEL: 110     -8.6      3.3    111.6
REMARK  4 active torsions:
REMARK  status: ('A' for Active; 'I' for Inactive)
REMARK    1  A    between atoms: C2_2  and  C4_3 
REMARK    2  A    between atoms: C2_2  and  C9_8 
REMARK    3  A    between atoms: C4_3  and  C5_4 
REMARK    4  A    between atoms: C5_4  and  C6_5 
ROOT
ATOM      1  C9  ZIN A   1      27.556  -2.990  32.001  0.00  0.00     0.005 C 
ATOM      2  C11 ZIN A   1      27.665  -3.706  30.625  0.00  0.00     0.006 C 
ATOM      3  C12 ZIN A   1      28.097  -2.622  29.603  0.00  0.00     0.007 C 
ATOM      4  C13 ZIN A   1      28.319  -1.365  30.429  0.00  0.00     0.013 C 
ATOM      5  C15 ZIN A   1      28.032  -0.026  29.796  0.00  0.00     0.066 C 
ATOM      6  C17 ZIN A   1      28.822   0.163  28.524  0.00  0.00     0.132 C 
ATOM      7  O18 ZIN A   1      29.434  -0.752  28.029  0.00  0.00    -0.298 OA
ATOM      8  C19 ZIN A   1      28.821   1.537  27.887  0.00  0.00     0.084 C 
ATOM      9  C20 ZIN A   1      29.197   2.574  28.948  0.00  0.00     0.008 C 
ATOM     10  C22 ZIN A   1      30.647   2.343  29.390  0.00  0.00     0.084 C 
ATOM     11  C23 ZIN A   1      30.959   3.293  30.525  0.00  0.00     0.127 C 
ATOM     12  O24 ZIN A   1      31.937   4.000  30.489  0.00  0.00    -0.298 OA
ATOM     13  C25 ZIN A   1      30.015   3.335  31.706  0.00  0.00     0.079 C 
ATOM     14  C26 ZIN A   1      28.587   3.525  31.182  0.00  0.00     0.017 C 
ATOM     15  C27 ZIN A   1      28.270   2.433  30.159  0.00  0.00    -0.035 C 
ATOM     16  C28 ZIN A   1      26.815   2.569  29.706  0.00  0.00     0.016 C 
ATOM     17  C29 ZIN A   1      28.449   1.058  30.806  0.00  0.00     0.013 C 
ATOM     18  C31 ZIN A   1      27.649   0.960  32.101  0.00  0.00     0.085 C 
ATOM     19  C32 ZIN A   1      27.659  -0.472  32.621  0.00  0.00     0.136 C 
ATOM     20  O33 ZIN A   1      27.947  -0.743  33.762  0.00  0.00    -0.297 OA
ATOM     21  C34 ZIN A   1      27.316  -1.531  31.609  0.00  0.00     0.025 C 
ATOM     22  C35 ZIN A   1      25.881  -1.345  31.108  0.00  0.00     0.024 C 
ENDROOT
BRANCH   1  23
ATOM     23  C2  ZIN A   1      26.375  -3.537  32.806  0.00  0.00    -0.013 C 
ATOM     24  C1  ZIN A   1      26.692  -3.449  34.300  0.00  0.00     0.010 C 
BRANCH  23  25
ATOM     25  C4  ZIN A   1      26.128  -4.997  32.422  0.00  0.00     0.015 C 
BRANCH  25  26
ATOM     26  C5  ZIN A   1      27.111  -5.896  33.174  0.00  0.00     0.113 C 
BRANCH  26  27
ATOM     27  C6  ZIN A   1      26.392  -6.595  34.300  0.00  0.00     0.172 C 
ATOM     28  O7  ZIN A   1      25.279  -7.058  34.118  0.00  0.00    -0.648 OA
ATOM     29  O8  ZIN A   1      26.923  -6.695  35.392  0.00  0.00    -0.648 OA
ENDBRANCH  26  27
ENDBRANCH  25  26
ENDBRANCH  23  25
ENDBRANCH   1  23
TORSDOF 4
ENDMDL
MODEL 112
REMARK CAVERDOCK RESULT:      -8.5      0.000      0.000
REMARK CAVERDOCK CONSTRAINTS:       0.0      0.0      0.0      0.0
REMARK CAVERDOCK TUNNEL: 111     -8.5      3.3    112.2
REMARK  4 active torsions:
REMARK  status: ('A' for Active; 'I' for Inactive)
REMARK    1  A    between atoms: C2_2  and  C4_3 
REMARK    2  A    between atoms: C2_2  and  C9_8 
REMARK    3  A    between atoms: C4_3  and  C5_4 
REMARK    4  A    between atoms: C5_4  and  C6_5 
ROOT
ATOM      1  C9  ZIN A   1      27.459  -2.952  32.298  0.00  0.00     0.005 C 
ATOM      2  C11 ZIN A   1      27.434  -3.688  30.928  0.00  0.00     0.006 C 
ATOM      3  C12 ZIN A   1      27.796  -2.627  29.857  0.00  0.00     0.007 C 
ATOM      4  C13 ZIN A   1      28.114  -1.364  30.641  0.00  0.00     0.013 C 
ATOM      5  C15 ZIN A   1      27.798  -0.027  30.017  0.00  0.00     0.066 C 
ATOM      6  C17 ZIN A   1      28.478   0.129  28.678  0.00  0.00     0.132 C 
ATOM      7  O18 ZIN A   1      29.028  -0.805  28.145  0.00  0.00    -0.298 OA
ATOM      8  C19 ZIN A   1      28.448   1.494  28.023  0.00  0.00     0.084 C 
ATOM      9  C20 ZIN A   1      28.936   2.537  29.033  0.00  0.00     0.008 C 
ATOM     10  C22 ZIN A   1      30.414   2.282  29.351  0.00  0.00     0.084 C 
ATOM     11  C23 ZIN A   1      30.842   3.241  30.440  0.00  0.00     0.127 C 
ATOM     12  O24 ZIN A   1      31.826   3.926  30.309  0.00  0.00    -0.298 OA
ATOM     13  C25 ZIN A   1      30.005   3.317  31.698  0.00  0.00     0.079 C 
ATOM     14  C26 ZIN A   1      28.541   3.530  31.297  0.00  0.00     0.017 C 
ATOM     15  C27 ZIN A   1      28.115   2.431  30.321  0.00  0.00    -0.035 C 
ATOM     16  C28 ZIN A   1      26.629   2.591  29.994  0.00  0.00     0.016 C 
ATOM     17  C29 ZIN A   1      28.323   1.061  30.971  0.00  0.00     0.013 C 
ATOM     18  C31 ZIN A   1      27.636   0.996  32.331  0.00  0.00     0.085 C 
ATOM     19  C32 ZIN A   1      27.664  -0.429  32.869  0.00  0.00     0.136 C 
ATOM     20  O33 ZIN A   1      28.044  -0.691  33.985  0.00  0.00    -0.297 OA
ATOM     21  C34 ZIN A   1      27.213  -1.493  31.906  0.00  0.00     0.025 C 
ATOM     22  C35 ZIN A   1      25.745  -1.285  31.528  0.00  0.00     0.024 C 
ENDROOT
BRANCH   1  23
ATOM     23  C2  ZIN A   1      26.342  -3.464  33.210  0.00  0.00    -0.013 C 
ATOM     24  C1  ZIN A   1      26.888  -3.659  34.625  0.00  0.00     0.010 C 
BRANCH  23  25
ATOM     25  C4  ZIN A   1      25.819  -4.799  32.676  0.00  0.00     0.015 C 
BRANCH  25  26
ATOM     26  C5  ZIN A   1      24.328  -4.927  32.993  0.00  0.00     0.113 C 
BRANCH  26  27
ATOM     27  C6  ZIN A   1      24.148  -5.766  34.232  0.00  0.00     0.172 C 
ATOM     28  O7  ZIN A   1      23.473  -5.350  35.157  0.00  0.00    -0.648 OA
ATOM     29  O8  ZIN A   1      24.678  -6.861  34.308  0.00  0.00    -0.648 OA
ENDBRANCH  26  27
ENDBRANCH  25  26
ENDBRANCH  23  25
ENDBRANCH   1  23
TORSDOF 4
ENDMDL
MODEL 113
REMARK CAVERDOCK RESULT:      -8.8      0.000      0.000
REMARK CAVERDOCK CONSTRAINTS:       0.0      0.0      0.0      0.0
REMARK CAVERDOCK TUNNEL: 112     -8.8      3.3    113.6
REMARK  4 active torsions:
REMARK  status: ('A' for Active; 'I' for Inactive)
REMARK    1  A    between atoms: C2_2  and  C4_3 
REMARK    2  A    between atoms: C2_2  and  C9_8 
REMARK    3  A    between atoms: C4_3  and  C5_4 
REMARK    4  A    between atoms: C5_4  and  C6_5 
ROOT
ATOM      1  C9  ZIN A   1      27.571  -3.033  32.384  0.00  0.00     0.005 C 
ATOM      2  C11 ZIN A   1      27.581  -3.770  31.014  0.00  0.00     0.006 C 
ATOM      3  C12 ZIN A   1      27.911  -2.696  29.945  0.00  0.00     0.007 C 
ATOM      4  C13 ZIN A   1      28.178  -1.423  30.731  0.00  0.00     0.013 C 
ATOM      5  C15 ZIN A   1      27.818  -0.098  30.104  0.00  0.00     0.066 C 
ATOM      6  C17 ZIN A   1      28.499   0.082  28.769  0.00  0.00     0.132 C 
ATOM      7  O18 ZIN A   1      29.085  -0.831  28.240  0.00  0.00    -0.298 OA
ATOM      8  C19 ZIN A   1      28.424   1.445  28.114  0.00  0.00     0.084 C 
ATOM      9  C20 ZIN A   1      28.868   2.505  29.126  0.00  0.00     0.008 C 
ATOM     10  C22 ZIN A   1      30.352   2.304  29.452  0.00  0.00     0.084 C 
ATOM     11  C23 ZIN A   1      30.740   3.277  30.544  0.00  0.00     0.127 C 
ATOM     12  O24 ZIN A   1      31.700   3.997  30.418  0.00  0.00    -0.298 OA
ATOM     13  C25 ZIN A   1      29.893   3.323  31.797  0.00  0.00     0.079 C 
ATOM     14  C26 ZIN A   1      28.425   3.483  31.387  0.00  0.00     0.017 C 
ATOM     15  C27 ZIN A   1      28.044   2.370  30.410  0.00  0.00    -0.035 C 
ATOM     16  C28 ZIN A   1      26.555   2.477  30.074  0.00  0.00     0.016 C 
ATOM     17  C29 ZIN A   1      28.298   1.008  31.060  0.00  0.00     0.013 C 
ATOM     18  C31 ZIN A   1      27.606   0.919  32.417  0.00  0.00     0.085 C 
ATOM     19  C32 ZIN A   1      27.682  -0.504  32.956  0.00  0.00     0.136 C 
ATOM     20  O33 ZIN A   1      28.065  -0.753  34.074  0.00  0.00    -0.297 OA
ATOM     21  C34 ZIN A   1      27.276  -1.584  31.990  0.00  0.00     0.025 C 
ATOM     22  C35 ZIN A   1      25.802  -1.429  31.605  0.00  0.00     0.024 C 
ENDROOT
BRANCH   1  23
ATOM     23  C2  ZIN A   1      26.468  -3.585  33.290  0.00  0.00    -0.013 C 
ATOM     24  C1  ZIN A   1      27.029  -3.814  34.694  0.00  0.00     0.010 C 
BRANCH  23  25
ATOM     25  C4  ZIN A   1      25.957  -4.910  32.722  0.00  0.00     0.015 C 
BRANCH  25  26
ATOM     26  C5  ZIN A   1      26.117  -6.011  33.772  0.00  0.00     0.113 C 
BRANCH  26  27
ATOM     27  C6  ZIN A   1      24.782  -6.292  34.414  0.00  0.00     0.172 C 
ATOM     28  O7  ZIN A   1      23.809  -5.623  34.112  0.00  0.00    -0.648 OA
ATOM     29  O8  ZIN A   1      24.678  -7.186  35.235  0.00  0.00    -0.648 OA
ENDBRANCH  26  27
ENDBRANCH  25  26
ENDBRANCH  23  25
ENDBRANCH   1  23
TORSDOF 4
ENDMDL
MODEL 114
REMARK CAVERDOCK RESULT:      -9.2      0.000      0.000
REMARK CAVERDOCK CONSTRAINTS:       0.0      0.0      0.0      0.0
REMARK CAVERDOCK TUNNEL: 113     -9.2      3.3    114.1
REMARK  4 active torsions:
REMARK  status: ('A' for Active; 'I' for Inactive)
REMARK    1  A    between atoms: C2_2  and  C4_3 
REMARK    2  A    between atoms: C2_2  and  C9_8 
REMARK    3  A    between atoms: C4_3  and  C5_4 
REMARK    4  A    between atoms: C5_4  and  C6_5 
ROOT
ATOM      1  C9  ZIN A   1      27.727  -3.204  32.347  0.00  0.00     0.005 C 
ATOM      2  C11 ZIN A   1      27.776  -3.926  30.971  0.00  0.00     0.006 C 
ATOM      3  C12 ZIN A   1      28.040  -2.825  29.911  0.00  0.00     0.007 C 
ATOM      4  C13 ZIN A   1      28.235  -1.545  30.709  0.00  0.00     0.013 C 
ATOM      5  C15 ZIN A   1      27.797  -0.238  30.095  0.00  0.00     0.066 C 
ATOM      6  C17 ZIN A   1      28.463  -0.006  28.760  0.00  0.00     0.132 C 
ATOM      7  O18 ZIN A   1      29.100  -0.878  28.222  0.00  0.00    -0.298 OA
ATOM      8  C19 ZIN A   1      28.307   1.357  28.118  0.00  0.00     0.084 C 
ATOM      9  C20 ZIN A   1      28.691   2.431  29.140  0.00  0.00     0.008 C 
ATOM     10  C22 ZIN A   1      30.185   2.313  29.461  0.00  0.00     0.084 C 
ATOM     11  C23 ZIN A   1      30.518   3.297  30.561  0.00  0.00     0.127 C 
ATOM     12  O24 ZIN A   1      31.434   4.074  30.441  0.00  0.00    -0.298 OA
ATOM     13  C25 ZIN A   1      29.673   3.282  31.816  0.00  0.00     0.079 C 
ATOM     14  C26 ZIN A   1      28.197   3.360  31.411  0.00  0.00     0.017 C 
ATOM     15  C27 ZIN A   1      27.879   2.236  30.424  0.00  0.00    -0.035 C 
ATOM     16  C28 ZIN A   1      26.386   2.259  30.092  0.00  0.00     0.016 C 
ATOM     17  C29 ZIN A   1      28.214   0.885  31.061  0.00  0.00     0.013 C 
ATOM     18  C31 ZIN A   1      27.532   0.743  32.419  0.00  0.00     0.085 C 
ATOM     19  C32 ZIN A   1      27.692  -0.678  32.943  0.00  0.00     0.136 C 
ATOM     20  O33 ZIN A   1      28.092  -0.915  34.058  0.00  0.00    -0.297 OA
ATOM     21  C34 ZIN A   1      27.347  -1.771  31.968  0.00  0.00     0.025 C 
ATOM     22  C35 ZIN A   1      25.866  -1.698  31.587  0.00  0.00     0.024 C 
ENDROOT
BRANCH   1  23
ATOM     23  C2  ZIN A   1      26.661  -3.828  33.250  0.00  0.00    -0.013 C 
ATOM     24  C1  ZIN A   1      27.244  -4.057  34.645  0.00  0.00     0.010 C 
BRANCH  23  25
ATOM     25  C4  ZIN A   1      26.210  -5.165  32.659  0.00  0.00     0.015 C 
BRANCH  25  26
ATOM     26  C5  ZIN A   1      26.279  -6.248  33.737  0.00  0.00     0.113 C 
BRANCH  26  27
ATOM     27  C6  ZIN A   1      24.916  -6.427  34.357  0.00  0.00     0.172 C 
ATOM     28  O7  ZIN A   1      24.766  -7.204  35.284  0.00  0.00    -0.648 OA
ATOM     29  O8  ZIN A   1      23.965  -5.795  33.930  0.00  0.00    -0.648 OA
ENDBRANCH  26  27
ENDBRANCH  25  26
ENDBRANCH  23  25
ENDBRANCH   1  23
TORSDOF 4
ENDMDL
MODEL 115
REMARK CAVERDOCK RESULT:      -9.7      0.000      0.000
REMARK CAVERDOCK CONSTRAINTS:       0.0      0.0      0.0      0.0
REMARK CAVERDOCK TUNNEL: 114     -9.7      3.2    115.6
REMARK  4 active torsions:
REMARK  status: ('A' for Active; 'I' for Inactive)
REMARK    1  A    between atoms: C2_2  and  C4_3 
REMARK    2  A    between atoms: C2_2  and  C9_8 
REMARK    3  A    between atoms: C4_3  and  C5_4 
REMARK    4  A    between atoms: C5_4  and  C6_5 
ROOT
ATOM      1  C9  ZIN A   1      27.578  -3.312  32.531  0.00  0.00     0.005 C 
ATOM      2  C11 ZIN A   1      27.553  -4.046  31.161  0.00  0.00     0.006 C 
ATOM      3  C12 ZIN A   1      27.799  -2.960  30.081  0.00  0.00     0.007 C 
ATOM      4  C13 ZIN A   1      28.057  -1.679  30.859  0.00  0.00     0.013 C 
ATOM      5  C15 ZIN A   1      27.626  -0.367  30.253  0.00  0.00     0.066 C 
ATOM      6  C17 ZIN A   1      28.241  -0.161  28.890  0.00  0.00     0.132 C 
ATOM      7  O18 ZIN A   1      28.835  -1.052  28.333  0.00  0.00    -0.298 OA
ATOM      8  C19 ZIN A   1      28.092   1.200  28.243  0.00  0.00     0.084 C 
ATOM      9  C20 ZIN A   1      28.543   2.273  29.238  0.00  0.00     0.008 C 
ATOM     10  C22 ZIN A   1      30.046   2.121  29.499  0.00  0.00     0.084 C 
ATOM     11  C23 ZIN A   1      30.447   3.105  30.576  0.00  0.00     0.127 C 
ATOM     12  O24 ZIN A   1      31.376   3.858  30.411  0.00  0.00    -0.298 OA
ATOM     13  C25 ZIN A   1      29.655   3.120  31.864  0.00  0.00     0.079 C 
ATOM     14  C26 ZIN A   1      28.166   3.231  31.520  0.00  0.00     0.017 C 
ATOM     15  C27 ZIN A   1      27.781   2.107  30.556  0.00  0.00    -0.035 C 
ATOM     16  C28 ZIN A   1      26.276   2.164  30.286  0.00  0.00     0.016 C 
ATOM     17  C29 ZIN A   1      28.109   0.754  31.191  0.00  0.00     0.013 C 
ATOM     18  C31 ZIN A   1      27.481   0.638  32.576  0.00  0.00     0.085 C 
ATOM     19  C32 ZIN A   1      27.628  -0.782  33.106  0.00  0.00     0.136 C 
ATOM     20  O33 ZIN A   1      28.068  -1.019  34.206  0.00  0.00    -0.297 OA
ATOM     21  C34 ZIN A   1      27.217  -1.874  32.156  0.00  0.00     0.025 C 
ATOM     22  C35 ZIN A   1      25.724  -1.768  31.835  0.00  0.00     0.024 C 
ENDROOT
BRANCH   1  23
ATOM     23  C2  ZIN A   1      26.536  -3.903  33.483  0.00  0.00    -0.013 C 
ATOM     24  C1  ZIN A   1      27.196  -4.232  34.823  0.00  0.00     0.010 C 
BRANCH  23  25
ATOM     25  C4  ZIN A   1      25.954  -5.180  32.873  0.00  0.00     0.015 C 
BRANCH  25  26
ATOM     26  C5  ZIN A   1      26.111  -6.335  33.863  0.00  0.00     0.113 C 
BRANCH  26  27
ATOM     27  C6  ZIN A   1      24.804  -6.567  34.577  0.00  0.00     0.172 C 
ATOM     28  O7  ZIN A   1      23.766  -6.141  34.102  0.00  0.00    -0.648 OA
ATOM     29  O8  ZIN A   1      24.787  -7.179  35.631  0.00  0.00    -0.648 OA
ENDBRANCH  26  27
ENDBRANCH  25  26
ENDBRANCH  23  25
ENDBRANCH   1  23
TORSDOF 4
ENDMDL
MODEL 116
REMARK CAVERDOCK RESULT:      -9.8      0.000      0.000
REMARK CAVERDOCK CONSTRAINTS:       0.0      0.0      0.0      0.0
REMARK CAVERDOCK TUNNEL: 115     -9.8      3.2    116.2
REMARK  4 active torsions:
REMARK  status: ('A' for Active; 'I' for Inactive)
REMARK    1  A    between atoms: C2_2  and  C4_3 
REMARK    2  A    between atoms: C2_2  and  C9_8 
REMARK    3  A    between atoms: C4_3  and  C5_4 
REMARK    4  A    between atoms: C5_4  and  C6_5 
ROOT
ATOM      1  C9  ZIN A   1      27.619  -3.441  32.535  0.00  0.00     0.005 C 
ATOM      2  C11 ZIN A   1      27.608  -4.177  31.166  0.00  0.00     0.006 C 
ATOM      3  C12 ZIN A   1      27.816  -3.087  30.083  0.00  0.00     0.007 C 
ATOM      4  C13 ZIN A   1      28.041  -1.798  30.857  0.00  0.00     0.013 C 
ATOM      5  C15 ZIN A   1      27.568  -0.499  30.251  0.00  0.00     0.066 C 
ATOM      6  C17 ZIN A   1      28.170  -0.278  28.884  0.00  0.00     0.132 C 
ATOM      7  O18 ZIN A   1      28.786  -1.154  28.326  0.00  0.00    -0.298 OA
ATOM      8  C19 ZIN A   1      27.977   1.077  28.236  0.00  0.00     0.084 C 
ATOM      9  C20 ZIN A   1      28.403   2.164  29.227  0.00  0.00     0.008 C 
ATOM     10  C22 ZIN A   1      29.911   2.056  29.480  0.00  0.00     0.084 C 
ATOM     11  C23 ZIN A   1      30.290   3.053  30.553  0.00  0.00     0.127 C 
ATOM     12  O24 ZIN A   1      31.195   3.833  30.381  0.00  0.00    -0.298 OA
ATOM     13  C25 ZIN A   1      29.505   3.048  31.846  0.00  0.00     0.079 C 
ATOM     14  C26 ZIN A   1      28.011   3.115  31.509  0.00  0.00     0.017 C 
ATOM     15  C27 ZIN A   1      27.653   1.979  30.549  0.00  0.00    -0.035 C 
ATOM     16  C28 ZIN A   1      26.146   1.991  30.287  0.00  0.00     0.016 C 
ATOM     17  C29 ZIN A   1      28.024   0.636  31.185  0.00  0.00     0.013 C 
ATOM     18  C31 ZIN A   1      27.407   0.505  32.574  0.00  0.00     0.085 C 
ATOM     19  C32 ZIN A   1      27.599  -0.909  33.105  0.00  0.00     0.136 C 
ATOM     20  O33 ZIN A   1      28.051  -1.131  34.203  0.00  0.00    -0.297 OA
ATOM     21  C34 ZIN A   1      27.214  -2.014  32.159  0.00  0.00     0.025 C 
ATOM     22  C35 ZIN A   1      25.716  -1.952  31.847  0.00  0.00     0.024 C 
ENDROOT
BRANCH   1  23
ATOM     23  C2  ZIN A   1      26.599  -4.060  33.494  0.00  0.00    -0.013 C 
ATOM     24  C1  ZIN A   1      27.270  -4.346  34.838  0.00  0.00     0.010 C 
BRANCH  23  25
ATOM     25  C4  ZIN A   1      26.068  -5.366  32.900  0.00  0.00     0.015 C 
BRANCH  25  26
ATOM     26  C5  ZIN A   1      26.014  -6.437  33.991  0.00  0.00     0.113 C 
BRANCH  26  27
ATOM     27  C6  ZIN A   1      24.606  -6.548  34.516  0.00  0.00     0.172 C 
ATOM     28  O7  ZIN A   1      23.721  -5.858  34.040  0.00  0.00    -0.648 OA
ATOM     29  O8  ZIN A   1      24.352  -7.328  35.418  0.00  0.00    -0.648 OA
ENDBRANCH  26  27
ENDBRANCH  25  26
ENDBRANCH  23  25
ENDBRANCH   1  23
TORSDOF 4
ENDMDL
MODEL 117
REMARK CAVERDOCK RESULT:     -10.1      0.000      0.000
REMARK CAVERDOCK CONSTRAINTS:       0.0      0.0      0.0      0.0
REMARK CAVERDOCK TUNNEL: 116    -10.1      3.2    117.5
REMARK  4 active torsions:
REMARK  status: ('A' for Active; 'I' for Inactive)
REMARK    1  A    between atoms: C2_2  and  C4_3 
REMARK    2  A    between atoms: C2_2  and  C9_8 
REMARK    3  A    between atoms: C4_3  and  C5_4 
REMARK    4  A    between atoms: C5_4  and  C6_5 
ROOT
ATOM      1  C9  ZIN A   1      27.561  -3.447  32.737  0.00  0.00     0.005 C 
ATOM      2  C11 ZIN A   1      27.516  -4.205  31.380  0.00  0.00     0.006 C 
ATOM      3  C12 ZIN A   1      27.727  -3.135  30.277  0.00  0.00     0.007 C 
ATOM      4  C13 ZIN A   1      27.985  -1.838  31.027  0.00  0.00     0.013 C 
ATOM      5  C15 ZIN A   1      27.526  -0.541  30.407  0.00  0.00     0.066 C 
ATOM      6  C17 ZIN A   1      28.111  -0.352  29.028  0.00  0.00     0.132 C 
ATOM      7  O18 ZIN A   1      28.703  -1.247  28.475  0.00  0.00    -0.298 OA
ATOM      8  C19 ZIN A   1      27.931   0.995  28.361  0.00  0.00     0.084 C 
ATOM      9  C20 ZIN A   1      28.390   2.090  29.328  0.00  0.00     0.008 C 
ATOM     10  C22 ZIN A   1      29.900   1.961  29.560  0.00  0.00     0.084 C 
ATOM     11  C23 ZIN A   1      30.311   2.968  30.611  0.00  0.00     0.127 C 
ATOM     12  O24 ZIN A   1      31.227   3.729  30.414  0.00  0.00    -0.298 OA
ATOM     13  C25 ZIN A   1      29.546   2.997  31.916  0.00  0.00     0.079 C 
ATOM     14  C26 ZIN A   1      28.048   3.084  31.601  0.00  0.00     0.017 C 
ATOM     15  C27 ZIN A   1      27.657   1.939  30.665  0.00  0.00    -0.035 C 
ATOM     16  C28 ZIN A   1      26.147   1.973  30.425  0.00  0.00     0.016 C 
ATOM     17  C29 ZIN A   1      28.014   0.601  31.316  0.00  0.00     0.013 C 
ATOM     18  C31 ZIN A   1      27.416   0.502  32.716  0.00  0.00     0.085 C 
ATOM     19  C32 ZIN A   1      27.592  -0.907  33.267  0.00  0.00     0.136 C 
ATOM     20  O33 ZIN A   1      28.057  -1.119  34.361  0.00  0.00    -0.297 OA
ATOM     21  C34 ZIN A   1      27.174  -2.019  32.344  0.00  0.00     0.025 C 
ATOM     22  C35 ZIN A   1      25.674  -1.937  32.053  0.00  0.00     0.024 C 
ENDROOT
BRANCH   1  23
ATOM     23  C2  ZIN A   1      26.545  -4.033  33.720  0.00  0.00    -0.013 C 
ATOM     24  C1  ZIN A   1      27.250  -4.391  35.029  0.00  0.00     0.010 C 
BRANCH  23  25
ATOM     25  C4  ZIN A   1      25.919  -5.292  33.117  0.00  0.00     0.015 C 
BRANCH  25  26
ATOM     26  C5  ZIN A   1      26.056  -6.453  34.104  0.00  0.00     0.113 C 
BRANCH  26  27
ATOM     27  C6  ZIN A   1      24.728  -6.704  34.771  0.00  0.00     0.172 C 
ATOM     28  O7  ZIN A   1      24.689  -7.194  35.887  0.00  0.00    -0.648 OA
ATOM     29  O8  ZIN A   1      23.693  -6.417  34.195  0.00  0.00    -0.648 OA
ENDBRANCH  26  27
ENDBRANCH  25  26
ENDBRANCH  23  25
ENDBRANCH   1  23
TORSDOF 4
ENDMDL
MODEL 118
REMARK CAVERDOCK RESULT:     -10.2      0.000      0.000
REMARK CAVERDOCK CONSTRAINTS:       0.0      0.0      0.0      0.0
REMARK CAVERDOCK TUNNEL: 117    -10.2      3.2    118.4
REMARK  4 active torsions:
REMARK  status: ('A' for Active; 'I' for Inactive)
REMARK    1  A    between atoms: C2_2  and  C4_3 
REMARK    2  A    between atoms: C2_2  and  C9_8 
REMARK    3  A    between atoms: C4_3  and  C5_4 
REMARK    4  A    between atoms: C5_4  and  C6_5 
ROOT
ATOM      1  C9  ZIN A   1      27.643  -3.552  32.618  0.00  0.00     0.005 C 
ATOM      2  C11 ZIN A   1      27.634  -4.265  31.236  0.00  0.00     0.006 C 
ATOM      3  C12 ZIN A   1      27.841  -3.155  30.172  0.00  0.00     0.007 C 
ATOM      4  C13 ZIN A   1      28.062  -1.879  30.969  0.00  0.00     0.013 C 
ATOM      5  C15 ZIN A   1      27.586  -0.571  30.385  0.00  0.00     0.066 C 
ATOM      6  C17 ZIN A   1      28.188  -0.325  29.023  0.00  0.00     0.132 C 
ATOM      7  O18 ZIN A   1      28.806  -1.189  28.449  0.00  0.00    -0.298 OA
ATOM      8  C19 ZIN A   1      27.992   1.040  28.398  0.00  0.00     0.084 C 
ATOM      9  C20 ZIN A   1      28.415   2.111  29.408  0.00  0.00     0.008 C 
ATOM     10  C22 ZIN A   1      29.923   2.003  29.659  0.00  0.00     0.084 C 
ATOM     11  C23 ZIN A   1      30.299   2.982  30.750  0.00  0.00     0.127 C 
ATOM     12  O24 ZIN A   1      31.203   3.767  30.592  0.00  0.00    -0.298 OA
ATOM     13  C25 ZIN A   1      29.514   2.953  32.042  0.00  0.00     0.079 C 
ATOM     14  C26 ZIN A   1      28.020   3.022  31.706  0.00  0.00     0.017 C 
ATOM     15  C27 ZIN A   1      27.665   1.901  30.727  0.00  0.00    -0.035 C 
ATOM     16  C28 ZIN A   1      26.158   1.914  30.464  0.00  0.00     0.016 C 
ATOM     17  C29 ZIN A   1      28.039   0.549  31.339  0.00  0.00     0.013 C 
ATOM     18  C31 ZIN A   1      27.422   0.393  32.725  0.00  0.00     0.085 C 
ATOM     19  C32 ZIN A   1      27.617  -1.031  33.232  0.00  0.00     0.136 C 
ATOM     20  O33 ZIN A   1      28.070  -1.271  34.326  0.00  0.00    -0.297 OA
ATOM     21  C34 ZIN A   1      27.235  -2.120  32.267  0.00  0.00     0.025 C 
ATOM     22  C35 ZIN A   1      25.738  -2.056  31.955  0.00  0.00     0.024 C 
ENDROOT
BRANCH   1  23
ATOM     23  C2  ZIN A   1      26.625  -4.190  33.565  0.00  0.00    -0.013 C 
ATOM     24  C1  ZIN A   1      27.360  -4.888  34.710  0.00  0.00     0.010 C 
BRANCH  23  25
ATOM     25  C4  ZIN A   1      25.786  -5.214  32.798  0.00  0.00     0.015 C 
BRANCH  25  26
ATOM     26  C5  ZIN A   1      24.315  -5.063  33.187  0.00  0.00     0.113 C 
BRANCH  26  27
ATOM     27  C6  ZIN A   1      24.040  -5.868  34.433  0.00  0.00     0.172 C 
ATOM     28  O7  ZIN A   1      23.624  -5.315  35.436  0.00  0.00    -0.648 OA
ATOM     29  O8  ZIN A   1      24.236  -7.071  34.436  0.00  0.00    -0.648 OA
ENDBRANCH  26  27
ENDBRANCH  25  26
ENDBRANCH  23  25
ENDBRANCH   1  23
TORSDOF 4
ENDMDL
MODEL 119
REMARK CAVERDOCK RESULT:     -10.4      0.000      0.000
REMARK CAVERDOCK CONSTRAINTS:       0.0      0.0      0.0      0.0
REMARK CAVERDOCK TUNNEL: 118    -10.4      3.2    119.1
REMARK  4 active torsions:
REMARK  status: ('A' for Active; 'I' for Inactive)
REMARK    1  A    between atoms: C2_2  and  C4_3 
REMARK    2  A    between atoms: C2_2  and  C9_8 
REMARK    3  A    between atoms: C4_3  and  C5_4 
REMARK    4  A    between atoms: C5_4  and  C6_5 
ROOT
ATOM      1  C9  ZIN A   1      27.613  -3.610  32.816  0.00  0.00     0.005 C 
ATOM      2  C11 ZIN A   1      27.545  -4.339  31.443  0.00  0.00     0.006 C 
ATOM      3  C12 ZIN A   1      27.650  -3.235  30.359  0.00  0.00     0.007 C 
ATOM      4  C13 ZIN A   1      27.877  -1.944  31.128  0.00  0.00     0.013 C 
ATOM      5  C15 ZIN A   1      27.324  -0.659  30.561  0.00  0.00     0.066 C 
ATOM      6  C17 ZIN A   1      27.835  -0.409  29.163  0.00  0.00     0.132 C 
ATOM      7  O18 ZIN A   1      28.446  -1.260  28.562  0.00  0.00    -0.298 OA
ATOM      8  C19 ZIN A   1      27.557   0.941  28.537  0.00  0.00     0.084 C 
ATOM      9  C20 ZIN A   1      28.004   2.037  29.509  0.00  0.00     0.008 C 
ATOM     10  C22 ZIN A   1      29.527   1.981  29.671  0.00  0.00     0.084 C 
ATOM     11  C23 ZIN A   1      29.935   2.984  30.727  0.00  0.00     0.127 C 
ATOM     12  O24 ZIN A   1      30.801   3.796  30.508  0.00  0.00    -0.298 OA
ATOM     13  C25 ZIN A   1      29.230   2.944  32.065  0.00  0.00     0.079 C 
ATOM     14  C26 ZIN A   1      27.717   2.961  31.819  0.00  0.00     0.017 C 
ATOM     15  C27 ZIN A   1      27.342   1.819  30.873  0.00  0.00    -0.035 C 
ATOM     16  C28 ZIN A   1      25.822   1.780  30.702  0.00  0.00     0.016 C 
ATOM     17  C29 ZIN A   1      27.796   0.486  31.475  0.00  0.00     0.013 C 
ATOM     18  C31 ZIN A   1      27.268   0.326  32.897  0.00  0.00     0.085 C 
ATOM     19  C32 ZIN A   1      27.540  -1.084  33.405  0.00  0.00     0.136 C 
ATOM     20  O33 ZIN A   1      28.065  -1.296  34.472  0.00  0.00    -0.297 OA
ATOM     21  C34 ZIN A   1      27.137  -2.196  32.476  0.00  0.00     0.025 C 
ATOM     22  C35 ZIN A   1      25.623  -2.184  32.254  0.00  0.00     0.024 C 
ENDROOT
BRANCH   1  23
ATOM     23  C2  ZIN A   1      26.674  -4.269  33.828  0.00  0.00    -0.013 C 
ATOM     24  C1  ZIN A   1      27.491  -4.820  34.998  0.00  0.00     0.010 C 
BRANCH  23  25
ATOM     25  C4  ZIN A   1      25.917  -5.414  33.152  0.00  0.00     0.015 C 
BRANCH  25  26
ATOM     26  C5  ZIN A   1      25.968  -6.656  34.042  0.00  0.00     0.113 C 
BRANCH  26  27
ATOM     27  C6  ZIN A   1      24.700  -6.747  34.852  0.00  0.00     0.172 C 
ATOM     28  O7  ZIN A   1      24.740  -7.140  36.005  0.00  0.00    -0.648 OA
ATOM     29  O8  ZIN A   1      23.635  -6.429  34.352  0.00  0.00    -0.648 OA
ENDBRANCH  26  27
ENDBRANCH  25  26
ENDBRANCH  23  25
ENDBRANCH   1  23
TORSDOF 4
ENDMDL
MODEL 120
REMARK CAVERDOCK RESULT:     -10.5      0.000      0.000
REMARK CAVERDOCK CONSTRAINTS:       0.0      0.0      0.0      0.0
REMARK CAVERDOCK TUNNEL: 119    -10.5      3.2    120.4
REMARK  4 active torsions:
REMARK  status: ('A' for Active; 'I' for Inactive)
REMARK    1  A    between atoms: C2_2  and  C4_3 
REMARK    2  A    between atoms: C2_2  and  C9_8 
REMARK    3  A    between atoms: C4_3  and  C5_4 
REMARK    4  A    between atoms: C5_4  and  C6_5 
ROOT
ATOM      1  C9  ZIN A   1      27.660  -3.736  32.781  0.00  0.00     0.005 C 
ATOM      2  C11 ZIN A   1      27.607  -4.436  31.393  0.00  0.00     0.006 C 
ATOM      3  C12 ZIN A   1      27.691  -3.307  30.332  0.00  0.00     0.007 C 
ATOM      4  C13 ZIN A   1      27.892  -2.029  31.130  0.00  0.00     0.013 C 
ATOM      5  C15 ZIN A   1      27.314  -0.743  30.590  0.00  0.00     0.066 C 
ATOM      6  C17 ZIN A   1      27.821  -0.453  29.198  0.00  0.00     0.132 C 
ATOM      7  O18 ZIN A   1      28.449  -1.278  28.579  0.00  0.00    -0.298 OA
ATOM      8  C19 ZIN A   1      27.517   0.905  28.601  0.00  0.00     0.084 C 
ATOM      9  C20 ZIN A   1      27.942   1.988  29.597  0.00  0.00     0.008 C 
ATOM     10  C22 ZIN A   1      29.466   1.958  29.759  0.00  0.00     0.084 C 
ATOM     11  C23 ZIN A   1      29.853   2.947  30.837  0.00  0.00     0.127 C 
ATOM     12  O24 ZIN A   1      30.703   3.779  30.636  0.00  0.00    -0.298 OA
ATOM     13  C25 ZIN A   1      29.147   2.864  32.173  0.00  0.00     0.079 C 
ATOM     14  C26 ZIN A   1      27.635   2.856  31.925  0.00  0.00     0.017 C 
ATOM     15  C27 ZIN A   1      27.283   1.727  30.955  0.00  0.00    -0.035 C 
ATOM     16  C28 ZIN A   1      25.764   1.662  30.781  0.00  0.00     0.016 C 
ATOM     17  C29 ZIN A   1      27.763   0.392  31.528  0.00  0.00     0.013 C 
ATOM     18  C31 ZIN A   1      27.237   0.190  32.947  0.00  0.00     0.085 C 
ATOM     19  C32 ZIN A   1      27.536  -1.225  33.424  0.00  0.00     0.136 C 
ATOM     20  O33 ZIN A   1      28.065  -1.450  34.487  0.00  0.00    -0.297 OA
ATOM     21  C34 ZIN A   1      27.156  -2.324  32.471  0.00  0.00     0.025 C 
ATOM     22  C35 ZIN A   1      25.642  -2.338  32.247  0.00  0.00     0.024 C 
ENDROOT
BRANCH   1  23
ATOM     23  C2  ZIN A   1      26.733  -4.435  33.778  0.00  0.00    -0.013 C 
ATOM     24  C1  ZIN A   1      27.535  -4.856  35.010  0.00  0.00     0.010 C 
BRANCH  23  25
ATOM     25  C4  ZIN A   1      26.118  -5.673  33.121  0.00  0.00     0.015 C 
BRANCH  25  26
ATOM     26  C5  ZIN A   1      26.030  -6.803  34.147  0.00  0.00     0.113 C 
BRANCH  26  27
ATOM     27  C6  ZIN A   1      24.720  -6.709  34.888  0.00  0.00     0.172 C 
ATOM     28  O7  ZIN A   1      23.717  -6.335  34.306  0.00  0.00    -0.648 OA
ATOM     29  O8  ZIN A   1      24.666  -7.005  36.069  0.00  0.00    -0.648 OA
ENDBRANCH  26  27
ENDBRANCH  25  26
ENDBRANCH  23  25
ENDBRANCH   1  23
TORSDOF 4
ENDMDL
MODEL 121
REMARK CAVERDOCK RESULT:     -10.6      0.000      0.000
REMARK CAVERDOCK CONSTRAINTS:       0.0      0.0      0.0      0.0
REMARK CAVERDOCK TUNNEL: 120    -10.6      3.3    121.1
REMARK  4 active torsions:
REMARK  status: ('A' for Active; 'I' for Inactive)
REMARK    1  A    between atoms: C2_2  and  C4_3 
REMARK    2  A    between atoms: C2_2  and  C9_8 
REMARK    3  A    between atoms: C4_3  and  C5_4 
REMARK    4  A    between atoms: C5_4  and  C6_5 
ROOT
ATOM      1  C9  ZIN A   1      27.631  -3.837  32.787  0.00  0.00     0.005 C 
ATOM      2  C11 ZIN A   1      27.568  -4.518  31.390  0.00  0.00     0.006 C 
ATOM      3  C12 ZIN A   1      27.669  -3.377  30.344  0.00  0.00     0.007 C 
ATOM      4  C13 ZIN A   1      27.888  -2.112  31.158  0.00  0.00     0.013 C 
ATOM      5  C15 ZIN A   1      27.329  -0.812  30.635  0.00  0.00     0.066 C 
ATOM      6  C17 ZIN A   1      27.841  -0.511  29.247  0.00  0.00     0.132 C 
ATOM      7  O18 ZIN A   1      28.456  -1.337  28.617  0.00  0.00    -0.298 OA
ATOM      8  C19 ZIN A   1      27.556   0.859  28.668  0.00  0.00     0.084 C 
ATOM      9  C20 ZIN A   1      27.996   1.923  29.678  0.00  0.00     0.008 C 
ATOM     10  C22 ZIN A   1      29.520   1.869  29.839  0.00  0.00     0.084 C 
ATOM     11  C23 ZIN A   1      29.921   2.837  30.930  0.00  0.00     0.127 C 
ATOM     12  O24 ZIN A   1      30.783   3.660  30.740  0.00  0.00    -0.298 OA
ATOM     13  C25 ZIN A   1      29.214   2.748  32.264  0.00  0.00     0.079 C 
ATOM     14  C26 ZIN A   1      27.702   2.765  32.017  0.00  0.00     0.017 C 
ATOM     15  C27 ZIN A   1      27.333   1.654  31.033  0.00  0.00    -0.035 C 
ATOM     16  C28 ZIN A   1      25.814   1.613  30.858  0.00  0.00     0.016 C 
ATOM     17  C29 ZIN A   1      27.794   0.304  31.588  0.00  0.00     0.013 C 
ATOM     18  C31 ZIN A   1      27.266   0.092  33.004  0.00  0.00     0.085 C 
ATOM     19  C32 ZIN A   1      27.544  -1.333  33.463  0.00  0.00     0.136 C 
ATOM     20  O33 ZIN A   1      28.069  -1.580  34.523  0.00  0.00    -0.297 OA
ATOM     21  C34 ZIN A   1      27.148  -2.415  32.495  0.00  0.00     0.025 C 
ATOM     22  C35 ZIN A   1      25.634  -2.403  32.272  0.00  0.00     0.024 C 
ENDROOT
BRANCH   1  23
ATOM     23  C2  ZIN A   1      26.695  -4.536  33.775  0.00  0.00    -0.013 C 
ATOM     24  C1  ZIN A   1      27.521  -5.339  34.780  0.00  0.00     0.010 C 
BRANCH  23  25
ATOM     25  C4  ZIN A   1      25.761  -5.479  33.013  0.00  0.00     0.015 C 
BRANCH  25  26
ATOM     26  C5  ZIN A   1      24.322  -5.262  33.483  0.00  0.00     0.113 C 
BRANCH  26  27
ATOM     27  C6  ZIN A   1      24.085  -6.042  34.752  0.00  0.00     0.172 C 
ATOM     28  O7  ZIN A   1      24.314  -7.239  34.783  0.00  0.00    -0.648 OA
ATOM     29  O8  ZIN A   1      23.663  -5.475  35.745  0.00  0.00    -0.648 OA
ENDBRANCH  26  27
ENDBRANCH  25  26
ENDBRANCH  23  25
ENDBRANCH   1  23
TORSDOF 4
ENDMDL
MODEL 122
REMARK CAVERDOCK RESULT:     -10.6      0.000      0.000
REMARK CAVERDOCK CONSTRAINTS:       0.0      0.0      0.0      0.0
REMARK CAVERDOCK TUNNEL: 121    -10.6      3.3    122.1
REMARK  4 active torsions:
REMARK  status: ('A' for Active; 'I' for Inactive)
REMARK    1  A    between atoms: C2_2  and  C4_3 
REMARK    2  A    between atoms: C2_2  and  C9_8 
REMARK    3  A    between atoms: C4_3  and  C5_4 
REMARK    4  A    between atoms: C5_4  and  C6_5 
ROOT
ATOM      1  C9  ZIN A   1      27.702  -3.917  32.970  0.00  0.00     0.005 C 
ATOM      2  C11 ZIN A   1      27.642  -4.622  31.585  0.00  0.00     0.006 C 
ATOM      3  C12 ZIN A   1      27.661  -3.493  30.521  0.00  0.00     0.007 C 
ATOM      4  C13 ZIN A   1      27.834  -2.206  31.312  0.00  0.00     0.013 C 
ATOM      5  C15 ZIN A   1      27.199  -0.943  30.785  0.00  0.00     0.066 C 
ATOM      6  C17 ZIN A   1      27.662  -0.638  29.380  0.00  0.00     0.132 C 
ATOM      7  O18 ZIN A   1      28.304  -1.441  28.748  0.00  0.00    -0.298 OA
ATOM      8  C19 ZIN A   1      27.296   0.707  28.790  0.00  0.00     0.084 C 
ATOM      9  C20 ZIN A   1      27.704   1.807  29.774  0.00  0.00     0.008 C 
ATOM     10  C22 ZIN A   1      29.232   1.832  29.900  0.00  0.00     0.084 C 
ATOM     11  C23 ZIN A   1      29.608   2.836  30.968  0.00  0.00     0.127 C 
ATOM     12  O24 ZIN A   1      30.423   3.698  30.746  0.00  0.00    -0.298 OA
ATOM     13  C25 ZIN A   1      28.938   2.730  32.320  0.00  0.00     0.079 C 
ATOM     14  C26 ZIN A   1      27.421   2.668  32.108  0.00  0.00     0.017 C 
ATOM     15  C27 ZIN A   1      27.087   1.525  31.148  0.00  0.00    -0.035 C 
ATOM     16  C28 ZIN A   1      25.568   1.405  31.010  0.00  0.00     0.016 C 
ATOM     17  C29 ZIN A   1      27.628   0.209  31.711  0.00  0.00     0.013 C 
ATOM     18  C31 ZIN A   1      27.143  -0.008  33.141  0.00  0.00     0.085 C 
ATOM     19  C32 ZIN A   1      27.504  -1.411  33.613  0.00  0.00     0.136 C 
ATOM     20  O33 ZIN A   1      28.065  -1.615  34.664  0.00  0.00    -0.297 OA
ATOM     21  C34 ZIN A   1      27.142  -2.525  32.670  0.00  0.00     0.025 C 
ATOM     22  C35 ZIN A   1      25.624  -2.593  32.482  0.00  0.00     0.024 C 
ENDROOT
BRANCH   1  23
ATOM     23  C2  ZIN A   1      26.825  -4.647  33.989  0.00  0.00    -0.013 C 
ATOM     24  C1  ZIN A   1      27.713  -5.307  35.046  0.00  0.00     0.010 C 
BRANCH  23  25
ATOM     25  C4  ZIN A   1      25.999  -5.719  33.276  0.00  0.00     0.015 C 
BRANCH  25  26
ATOM     26  C5  ZIN A   1      25.071  -6.402  34.283  0.00  0.00     0.113 C 
BRANCH  26  27
ATOM     27  C6  ZIN A   1      23.838  -5.558  34.482  0.00  0.00     0.172 C 
ATOM     28  O7  ZIN A   1      23.149  -5.249  33.524  0.00  0.00    -0.648 OA
ATOM     29  O8  ZIN A   1      23.531  -5.183  35.600  0.00  0.00    -0.648 OA
ENDBRANCH  26  27
ENDBRANCH  25  26
ENDBRANCH  23  25
ENDBRANCH   1  23
TORSDOF 4
ENDMDL
MODEL 123
REMARK CAVERDOCK RESULT:     -10.6      0.000      0.000
REMARK CAVERDOCK CONSTRAINTS:       0.0      0.0      0.0      0.0
REMARK CAVERDOCK TUNNEL: 122    -10.6      3.3    123.3
REMARK  4 active torsions:
REMARK  status: ('A' for Active; 'I' for Inactive)
REMARK    1  A    between atoms: C2_2  and  C4_3 
REMARK    2  A    between atoms: C2_2  and  C9_8 
REMARK    3  A    between atoms: C4_3  and  C5_4 
REMARK    4  A    between atoms: C5_4  and  C6_5 
ROOT
ATOM      1  C9  ZIN A   1      27.698  -4.033  33.032  0.00  0.00     0.005 C 
ATOM      2  C11 ZIN A   1      27.648  -4.756  31.656  0.00  0.00     0.006 C 
ATOM      3  C12 ZIN A   1      27.714  -3.644  30.577  0.00  0.00     0.007 C 
ATOM      4  C13 ZIN A   1      27.902  -2.350  31.353  0.00  0.00     0.013 C 
ATOM      5  C15 ZIN A   1      27.306  -1.081  30.795  0.00  0.00     0.066 C 
ATOM      6  C17 ZIN A   1      27.804  -0.807  29.396  0.00  0.00     0.132 C 
ATOM      7  O18 ZIN A   1      28.440  -1.634  28.788  0.00  0.00    -0.298 OA
ATOM      8  C19 ZIN A   1      27.481   0.538  28.780  0.00  0.00     0.084 C 
ATOM      9  C20 ZIN A   1      27.895   1.642  29.756  0.00  0.00     0.008 C 
ATOM     10  C22 ZIN A   1      29.420   1.634  29.912  0.00  0.00     0.084 C 
ATOM     11  C23 ZIN A   1      29.799   2.644  30.973  0.00  0.00     0.127 C 
ATOM     12  O24 ZIN A   1      30.638   3.484  30.755  0.00  0.00    -0.298 OA
ATOM     13  C25 ZIN A   1      29.100   2.574  32.312  0.00  0.00     0.079 C 
ATOM     14  C26 ZIN A   1      27.587   2.543  32.071  0.00  0.00     0.017 C 
ATOM     15  C27 ZIN A   1      27.245   1.395  31.121  0.00  0.00    -0.035 C 
ATOM     16  C28 ZIN A   1      25.727   1.308  30.954  0.00  0.00     0.016 C 
ATOM     17  C29 ZIN A   1      27.744   0.074  31.713  0.00  0.00     0.013 C 
ATOM     18  C31 ZIN A   1      27.227  -0.110  33.137  0.00  0.00     0.085 C 
ATOM     19  C32 ZIN A   1      27.546  -1.514  33.636  0.00  0.00     0.136 C 
ATOM     20  O33 ZIN A   1      28.081  -1.715  34.700  0.00  0.00    -0.297 OA
ATOM     21  C34 ZIN A   1      27.176  -2.633  32.701  0.00  0.00     0.025 C 
ATOM     22  C35 ZIN A   1      25.661  -2.669  32.484  0.00  0.00     0.024 C 
ENDROOT
BRANCH   1  23
ATOM     23  C2  ZIN A   1      26.784  -4.728  34.044  0.00  0.00    -0.013 C 
ATOM     24  C1  ZIN A   1      27.629  -5.309  35.179  0.00  0.00     0.010 C 
BRANCH  23  25
ATOM     25  C4  ZIN A   1      26.018  -5.855  33.349  0.00  0.00     0.015 C 
BRANCH  25  26
ATOM     26  C5  ZIN A   1      25.132  -6.573  34.369  0.00  0.00     0.113 C 
BRANCH  26  27
ATOM     27  C6  ZIN A   1      23.945  -5.706  34.703  0.00  0.00     0.172 C 
ATOM     28  O7  ZIN A   1      23.233  -5.277  33.811  0.00  0.00    -0.648 OA
ATOM     29  O8  ZIN A   1      23.699  -5.432  35.865  0.00  0.00    -0.648 OA
ENDBRANCH  26  27
ENDBRANCH  25  26
ENDBRANCH  23  25
ENDBRANCH   1  23
TORSDOF 4
ENDMDL
MODEL 124
REMARK CAVERDOCK RESULT:     -10.7      0.000      0.000
REMARK CAVERDOCK CONSTRAINTS:       0.0      0.0      0.0      0.0
REMARK CAVERDOCK TUNNEL: 123    -10.7      3.3    124.3
REMARK  4 active torsions:
REMARK  status: ('A' for Active; 'I' for Inactive)
REMARK    1  A    between atoms: C2_2  and  C4_3 
REMARK    2  A    between atoms: C2_2  and  C9_8 
REMARK    3  A    between atoms: C4_3  and  C5_4 
REMARK    4  A    between atoms: C5_4  and  C6_5 
ROOT
ATOM      1  C9  ZIN A   1      27.698  -4.149  33.065  0.00  0.00     0.005 C 
ATOM      2  C11 ZIN A   1      27.642  -4.862  31.684  0.00  0.00     0.006 C 
ATOM      3  C12 ZIN A   1      27.673  -3.740  30.614  0.00  0.00     0.007 C 
ATOM      4  C13 ZIN A   1      27.848  -2.449  31.398  0.00  0.00     0.013 C 
ATOM      5  C15 ZIN A   1      27.222  -1.186  30.859  0.00  0.00     0.066 C 
ATOM      6  C17 ZIN A   1      27.695  -0.892  29.456  0.00  0.00     0.132 C 
ATOM      7  O18 ZIN A   1      28.336  -1.702  28.832  0.00  0.00    -0.298 OA
ATOM      8  C19 ZIN A   1      27.338   0.452  28.855  0.00  0.00     0.084 C 
ATOM      9  C20 ZIN A   1      27.747   1.555  29.835  0.00  0.00     0.008 C 
ATOM     10  C22 ZIN A   1      29.274   1.573  29.970  0.00  0.00     0.084 C 
ATOM     11  C23 ZIN A   1      29.649   2.582  31.033  0.00  0.00     0.127 C 
ATOM     12  O24 ZIN A   1      30.470   3.438  30.811  0.00  0.00    -0.298 OA
ATOM     13  C25 ZIN A   1      28.971   2.488  32.382  0.00  0.00     0.079 C 
ATOM     14  C26 ZIN A   1      27.455   2.432  32.162  0.00  0.00     0.017 C 
ATOM     15  C27 ZIN A   1      27.121   1.285  31.207  0.00  0.00    -0.035 C 
ATOM     16  C28 ZIN A   1      25.602   1.172  31.061  0.00  0.00     0.016 C 
ATOM     17  C29 ZIN A   1      27.651  -0.031  31.781  0.00  0.00     0.013 C 
ATOM     18  C31 ZIN A   1      27.158  -0.237  33.210  0.00  0.00     0.085 C 
ATOM     19  C32 ZIN A   1      27.509  -1.638  33.693  0.00  0.00     0.136 C 
ATOM     20  O33 ZIN A   1      28.063  -1.838  34.747  0.00  0.00    -0.297 OA
ATOM     21  C34 ZIN A   1      27.146  -2.756  32.754  0.00  0.00     0.025 C 
ATOM     22  C35 ZIN A   1      25.629  -2.818  32.558  0.00  0.00     0.024 C 
ENDROOT
BRANCH   1  23
ATOM     23  C2  ZIN A   1      26.811  -4.868  34.084  0.00  0.00    -0.013 C 
ATOM     24  C1  ZIN A   1      27.681  -5.431  35.210  0.00  0.00     0.010 C 
BRANCH  23  25
ATOM     25  C4  ZIN A   1      26.066  -6.013  33.394  0.00  0.00     0.015 C 
BRANCH  25  26
ATOM     26  C5  ZIN A   1      25.103  -6.666  34.387  0.00  0.00     0.113 C 
BRANCH  26  27
ATOM     27  C6  ZIN A   1      23.902  -5.777  34.580  0.00  0.00     0.172 C 
ATOM     28  O7  ZIN A   1      23.175  -5.520  33.636  0.00  0.00    -0.648 OA
ATOM     29  O8  ZIN A   1      23.658  -5.313  35.681  0.00  0.00    -0.648 OA
ENDBRANCH  26  27
ENDBRANCH  25  26
ENDBRANCH  23  25
ENDBRANCH   1  23
TORSDOF 4
ENDMDL
MODEL 125
REMARK CAVERDOCK RESULT:     -10.8      0.000      0.000
REMARK CAVERDOCK CONSTRAINTS:       0.0      0.0      0.0      0.0
REMARK CAVERDOCK TUNNEL: 124    -10.8      3.3    125.1
REMARK  4 active torsions:
REMARK  status: ('A' for Active; 'I' for Inactive)
REMARK    1  A    between atoms: C2_2  and  C4_3 
REMARK    2  A    between atoms: C2_2  and  C9_8 
REMARK    3  A    between atoms: C4_3  and  C5_4 
REMARK    4  A    between atoms: C5_4  and  C6_5 
ROOT
ATOM      1  C9  ZIN A   1      27.704  -4.287  33.253  0.00  0.00     0.005 C 
ATOM      2  C11 ZIN A   1      27.647  -4.989  31.867  0.00  0.00     0.006 C 
ATOM      3  C12 ZIN A   1      27.669  -3.859  30.805  0.00  0.00     0.007 C 
ATOM      4  C13 ZIN A   1      27.840  -2.573  31.599  0.00  0.00     0.013 C 
ATOM      5  C15 ZIN A   1      27.206  -1.310  31.072  0.00  0.00     0.066 C 
ATOM      6  C17 ZIN A   1      27.672  -1.002  29.669  0.00  0.00     0.132 C 
ATOM      7  O18 ZIN A   1      28.316  -1.804  29.037  0.00  0.00    -0.298 OA
ATOM      8  C19 ZIN A   1      27.307   0.344  29.080  0.00  0.00     0.084 C 
ATOM      9  C20 ZIN A   1      27.713   1.442  30.068  0.00  0.00     0.008 C 
ATOM     10  C22 ZIN A   1      29.240   1.467  30.197  0.00  0.00     0.084 C 
ATOM     11  C23 ZIN A   1      29.614   2.469  31.267  0.00  0.00     0.127 C 
ATOM     12  O24 ZIN A   1      30.429   3.332  31.049  0.00  0.00    -0.298 OA
ATOM     13  C25 ZIN A   1      28.940   2.362  32.617  0.00  0.00     0.079 C 
ATOM     14  C26 ZIN A   1      27.424   2.299  32.402  0.00  0.00     0.017 C 
ATOM     15  C27 ZIN A   1      27.092   1.158  31.439  0.00  0.00    -0.035 C 
ATOM     16  C28 ZIN A   1      25.574   1.038  31.297  0.00  0.00     0.016 C 
ATOM     17  C29 ZIN A   1      27.632  -0.159  32.001  0.00  0.00     0.013 C 
ATOM     18  C31 ZIN A   1      27.144  -0.379  33.430  0.00  0.00     0.085 C 
ATOM     19  C32 ZIN A   1      27.504  -1.782  33.901  0.00  0.00     0.136 C 
ATOM     20  O33 ZIN A   1      28.062  -1.988  34.952  0.00  0.00    -0.297 OA
ATOM     21  C34 ZIN A   1      27.144  -2.895  32.955  0.00  0.00     0.025 C 
ATOM     22  C35 ZIN A   1      25.627  -2.963  32.763  0.00  0.00     0.024 C 
ENDROOT
BRANCH   1  23
ATOM     23  C2  ZIN A   1      26.825  -5.019  34.269  0.00  0.00    -0.013 C 
ATOM     24  C1  ZIN A   1      27.710  -5.687  35.323  0.00  0.00     0.010 C 
BRANCH  23  25
ATOM     25  C4  ZIN A   1      25.994  -6.084  33.552  0.00  0.00     0.015 C 
BRANCH  25  26
ATOM     26  C5  ZIN A   1      24.964  -6.667  34.520  0.00  0.00     0.113 C 
BRANCH  26  27
ATOM     27  C6  ZIN A   1      23.802  -5.715  34.650  0.00  0.00     0.172 C 
ATOM     28  O7  ZIN A   1      23.464  -5.312  35.751  0.00  0.00    -0.648 OA
ATOM     29  O8  ZIN A   1      23.200  -5.349  33.656  0.00  0.00    -0.648 OA
ENDBRANCH  26  27
ENDBRANCH  25  26
ENDBRANCH  23  25
ENDBRANCH   1  23
TORSDOF 4
ENDMDL
MODEL 126
REMARK CAVERDOCK RESULT:     -10.8      0.000      0.000
REMARK CAVERDOCK CONSTRAINTS:       0.0      0.0      0.0      0.0
REMARK CAVERDOCK TUNNEL: 125    -10.8      3.3    126.4
REMARK  4 active torsions:
REMARK  status: ('A' for Active; 'I' for Inactive)
REMARK    1  A    between atoms: C2_2  and  C4_3 
REMARK    2  A    between atoms: C2_2  and  C9_8 
REMARK    3  A    between atoms: C4_3  and  C5_4 
REMARK    4  A    between atoms: C5_4  and  C6_5 
ROOT
ATOM      1  C9  ZIN A   1      27.678  -4.388  33.272  0.00  0.00     0.005 C 
ATOM      2  C11 ZIN A   1      27.637  -5.088  31.884  0.00  0.00     0.006 C 
ATOM      3  C12 ZIN A   1      27.653  -3.954  30.825  0.00  0.00     0.007 C 
ATOM      4  C13 ZIN A   1      27.806  -2.669  31.622  0.00  0.00     0.013 C 
ATOM      5  C15 ZIN A   1      27.162  -1.411  31.095  0.00  0.00     0.066 C 
ATOM      6  C17 ZIN A   1      27.634  -1.095  29.696  0.00  0.00     0.132 C 
ATOM      7  O18 ZIN A   1      28.290  -1.889  29.066  0.00  0.00    -0.298 OA
ATOM      8  C19 ZIN A   1      27.259   0.249  29.107  0.00  0.00     0.084 C 
ATOM      9  C20 ZIN A   1      27.647   1.348  30.100  0.00  0.00     0.008 C 
ATOM     10  C22 ZIN A   1      29.174   1.389  30.239  0.00  0.00     0.084 C 
ATOM     11  C23 ZIN A   1      29.531   2.392  31.313  0.00  0.00     0.127 C 
ATOM     12  O24 ZIN A   1      30.338   3.264  31.102  0.00  0.00    -0.298 OA
ATOM     13  C25 ZIN A   1      28.850   2.274  32.659  0.00  0.00     0.079 C 
ATOM     14  C26 ZIN A   1      27.336   2.197  32.434  0.00  0.00     0.017 C 
ATOM     15  C27 ZIN A   1      27.022   1.055  31.467  0.00  0.00    -0.035 C 
ATOM     16  C28 ZIN A   1      25.505   0.920  31.315  0.00  0.00     0.016 C 
ATOM     17  C29 ZIN A   1      27.571  -0.258  32.029  0.00  0.00     0.013 C 
ATOM     18  C31 ZIN A   1      27.077  -0.486  33.454  0.00  0.00     0.085 C 
ATOM     19  C32 ZIN A   1      27.449  -1.887  33.924  0.00  0.00     0.136 C 
ATOM     20  O33 ZIN A   1      28.003  -2.089  34.978  0.00  0.00    -0.297 OA
ATOM     21  C34 ZIN A   1      27.106  -3.001  32.973  0.00  0.00     0.025 C 
ATOM     22  C35 ZIN A   1      25.590  -3.084  32.772  0.00  0.00     0.024 C 
ENDROOT
BRANCH   1  23
ATOM     23  C2  ZIN A   1      26.800  -5.132  34.281  0.00  0.00    -0.013 C 
ATOM     24  C1  ZIN A   1      27.678  -5.715  35.389  0.00  0.00     0.010 C 
BRANCH  23  25
ATOM     25  C4  ZIN A   1      26.054  -6.264  33.572  0.00  0.00     0.015 C 
BRANCH  25  26
ATOM     26  C5  ZIN A   1      24.982  -6.830  34.503  0.00  0.00     0.113 C 
BRANCH  26  27
ATOM     27  C6  ZIN A   1      23.854  -5.838  34.634  0.00  0.00     0.172 C 
ATOM     28  O7  ZIN A   1      23.633  -5.305  35.707  0.00  0.00    -0.648 OA
ATOM     29  O8  ZIN A   1      23.164  -5.570  33.665  0.00  0.00    -0.648 OA
ENDBRANCH  26  27
ENDBRANCH  25  26
ENDBRANCH  23  25
ENDBRANCH   1  23
TORSDOF 4
ENDMDL
MODEL 127
REMARK CAVERDOCK RESULT:     -10.9      0.000      0.000
REMARK CAVERDOCK CONSTRAINTS:       0.0      0.0      0.0      0.0
REMARK CAVERDOCK TUNNEL: 126    -10.9      3.3    127.1
REMARK  4 active torsions:
REMARK  status: ('A' for Active; 'I' for Inactive)
REMARK    1  A    between atoms: C2_2  and  C4_3 
REMARK    2  A    between atoms: C2_2  and  C9_8 
REMARK    3  A    between atoms: C4_3  and  C5_4 
REMARK    4  A    between atoms: C5_4  and  C6_5 
ROOT
ATOM      1  C9  ZIN A   1      27.662  -4.506  33.383  0.00  0.00     0.005 C 
ATOM      2  C11 ZIN A   1      27.616  -5.216  32.001  0.00  0.00     0.006 C 
ATOM      3  C12 ZIN A   1      27.634  -4.091  30.933  0.00  0.00     0.007 C 
ATOM      4  C13 ZIN A   1      27.793  -2.800  31.720  0.00  0.00     0.013 C 
ATOM      5  C15 ZIN A   1      27.151  -1.544  31.184  0.00  0.00     0.066 C 
ATOM      6  C17 ZIN A   1      27.622  -1.240  29.782  0.00  0.00     0.132 C 
ATOM      7  O18 ZIN A   1      28.274  -2.041  29.157  0.00  0.00    -0.298 OA
ATOM      8  C19 ZIN A   1      27.249   0.100  29.184  0.00  0.00     0.084 C 
ATOM      9  C20 ZIN A   1      27.643   1.206  30.167  0.00  0.00     0.008 C 
ATOM     10  C22 ZIN A   1      29.170   1.243  30.303  0.00  0.00     0.084 C 
ATOM     11  C23 ZIN A   1      29.532   2.254  31.369  0.00  0.00     0.127 C 
ATOM     12  O24 ZIN A   1      30.342   3.121  31.150  0.00  0.00    -0.298 OA
ATOM     13  C25 ZIN A   1      28.853   2.148  32.717  0.00  0.00     0.079 C 
ATOM     14  C26 ZIN A   1      27.338   2.074  32.496  0.00  0.00     0.017 C 
ATOM     15  C27 ZIN A   1      27.019   0.925  31.537  0.00  0.00    -0.035 C 
ATOM     16  C28 ZIN A   1      25.502   0.793  31.389  0.00  0.00     0.016 C 
ATOM     17  C29 ZIN A   1      27.566  -0.385  32.109  0.00  0.00     0.013 C 
ATOM     18  C31 ZIN A   1      27.073  -0.601  33.537  0.00  0.00     0.085 C 
ATOM     19  C32 ZIN A   1      27.441  -1.999  34.017  0.00  0.00     0.136 C 
ATOM     20  O33 ZIN A   1      27.997  -2.195  35.071  0.00  0.00    -0.297 OA
ATOM     21  C34 ZIN A   1      27.093  -3.119  33.075  0.00  0.00     0.025 C 
ATOM     22  C35 ZIN A   1      25.577  -3.199  32.877  0.00  0.00     0.024 C 
ENDROOT
BRANCH   1  23
ATOM     23  C2  ZIN A   1      26.784  -5.239  34.400  0.00  0.00    -0.013 C 
ATOM     24  C1  ZIN A   1      27.664  -5.838  35.497  0.00  0.00     0.010 C 
BRANCH  23  25
ATOM     25  C4  ZIN A   1      26.014  -6.357  33.696  0.00  0.00     0.015 C 
BRANCH  25  26
ATOM     26  C5  ZIN A   1      24.899  -6.865  34.612  0.00  0.00     0.113 C 
BRANCH  26  27
ATOM     27  C6  ZIN A   1      23.800  -5.836  34.683  0.00  0.00     0.172 C 
ATOM     28  O7  ZIN A   1      23.495  -5.343  35.756  0.00  0.00    -0.648 OA
ATOM     29  O8  ZIN A   1      23.215  -5.498  33.669  0.00  0.00    -0.648 OA
ENDBRANCH  26  27
ENDBRANCH  25  26
ENDBRANCH  23  25
ENDBRANCH   1  23
TORSDOF 4
ENDMDL
MODEL 128
REMARK CAVERDOCK RESULT:     -10.8      0.000      0.000
REMARK CAVERDOCK CONSTRAINTS:       0.0      0.0      0.0      0.0
REMARK CAVERDOCK TUNNEL: 127    -10.8      3.2    128.2
REMARK  4 active torsions:
REMARK  status: ('A' for Active; 'I' for Inactive)
REMARK    1  A    between atoms: C2_2  and  C4_3 
REMARK    2  A    between atoms: C2_2  and  C9_8 
REMARK    3  A    between atoms: C4_3  and  C5_4 
REMARK    4  A    between atoms: C5_4  and  C6_5 
ROOT
ATOM      1  C9  ZIN A   1      27.598  -4.673  33.667  0.00  0.00     0.005 C 
ATOM      2  C11 ZIN A   1      27.645  -5.431  32.310  0.00  0.00     0.006 C 
ATOM      3  C12 ZIN A   1      27.697  -4.343  31.205  0.00  0.00     0.007 C 
ATOM      4  C13 ZIN A   1      27.784  -3.023  31.953  0.00  0.00     0.013 C 
ATOM      5  C15 ZIN A   1      27.146  -1.801  31.338  0.00  0.00     0.066 C 
ATOM      6  C17 ZIN A   1      27.687  -1.535  29.954  0.00  0.00     0.132 C 
ATOM      7  O18 ZIN A   1      28.390  -2.342  29.394  0.00  0.00    -0.298 OA
ATOM      8  C19 ZIN A   1      27.319  -0.226  29.289  0.00  0.00     0.084 C 
ATOM      9  C20 ZIN A   1      27.634   0.923  30.252  0.00  0.00     0.008 C 
ATOM     10  C22 ZIN A   1      29.149   1.000  30.470  0.00  0.00     0.084 C 
ATOM     11  C23 ZIN A   1      29.429   2.055  31.517  0.00  0.00     0.127 C 
ATOM     12  O24 ZIN A   1      30.231   2.934  31.312  0.00  0.00    -0.298 OA
ATOM     13  C25 ZIN A   1      28.679   1.981  32.829  0.00  0.00     0.079 C 
ATOM     14  C26 ZIN A   1      27.181   1.863  32.528  0.00  0.00     0.017 C 
ATOM     15  C27 ZIN A   1      26.941   0.674  31.595  0.00  0.00    -0.035 C 
ATOM     16  C28 ZIN A   1      25.437   0.502  31.369  0.00  0.00     0.016 C 
ATOM     17  C29 ZIN A   1      27.483  -0.602  32.242  0.00  0.00     0.013 C 
ATOM     18  C31 ZIN A   1      26.917  -0.780  33.648  0.00  0.00     0.085 C 
ATOM     19  C32 ZIN A   1      27.288  -2.151  34.197  0.00  0.00     0.136 C 
ATOM     20  O33 ZIN A   1      27.788  -2.298  35.286  0.00  0.00    -0.297 OA
ATOM     21  C34 ZIN A   1      27.017  -3.312  33.278  0.00  0.00     0.025 C 
ATOM     22  C35 ZIN A   1      25.517  -3.434  33.001  0.00  0.00     0.024 C 
ENDROOT
BRANCH   1  23
ATOM     23  C2  ZIN A   1      26.681  -5.391  34.659  0.00  0.00    -0.013 C 
ATOM     24  C1  ZIN A   1      27.524  -6.026  35.766  0.00  0.00     0.010 C 
BRANCH  23  25
ATOM     25  C4  ZIN A   1      25.893  -6.480  33.929  0.00  0.00     0.015 C 
BRANCH  25  26
ATOM     26  C5  ZIN A   1      24.772  -6.993  34.835  0.00  0.00     0.113 C 
BRANCH  26  27
ATOM     27  C6  ZIN A   1      23.638  -6.000  34.842  0.00  0.00     0.172 C 
ATOM     28  O7  ZIN A   1      23.441  -5.308  35.827  0.00  0.00    -0.648 OA
ATOM     29  O8  ZIN A   1      22.918  -5.890  33.865  0.00  0.00    -0.648 OA
ENDBRANCH  26  27
ENDBRANCH  25  26
ENDBRANCH  23  25
ENDBRANCH   1  23
TORSDOF 4
ENDMDL
MODEL 129
REMARK CAVERDOCK RESULT:     -10.7      0.000      0.000
REMARK CAVERDOCK CONSTRAINTS:       0.0      0.0      0.0      0.0
REMARK CAVERDOCK TUNNEL: 128    -10.7      3.2    129.1
REMARK  4 active torsions:
REMARK  status: ('A' for Active; 'I' for Inactive)
REMARK    1  A    between atoms: C2_2  and  C4_3 
REMARK    2  A    between atoms: C2_2  and  C9_8 
REMARK    3  A    between atoms: C4_3  and  C5_4 
REMARK    4  A    between atoms: C5_4  and  C6_5 
ROOT
ATOM      1  C9  ZIN A   1      27.496  -4.849  33.775  0.00  0.00     0.005 C 
ATOM      2  C11 ZIN A   1      27.603  -5.623  32.430  0.00  0.00     0.006 C 
ATOM      3  C12 ZIN A   1      27.681  -4.548  31.315  0.00  0.00     0.007 C 
ATOM      4  C13 ZIN A   1      27.722  -3.217  32.049  0.00  0.00     0.013 C 
ATOM      5  C15 ZIN A   1      27.091  -2.012  31.396  0.00  0.00     0.066 C 
ATOM      6  C17 ZIN A   1      27.679  -1.755  30.029  0.00  0.00     0.132 C 
ATOM      7  O18 ZIN A   1      28.413  -2.558  29.506  0.00  0.00    -0.298 OA
ATOM      8  C19 ZIN A   1      27.318  -0.459  29.335  0.00  0.00     0.084 C 
ATOM      9  C20 ZIN A   1      27.581   0.705  30.295  0.00  0.00     0.008 C 
ATOM     10  C22 ZIN A   1      29.086   0.807  30.567  0.00  0.00     0.084 C 
ATOM     11  C23 ZIN A   1      29.313   1.878  31.612  0.00  0.00     0.127 C 
ATOM     12  O24 ZIN A   1      30.110   2.765  31.425  0.00  0.00    -0.298 OA
ATOM     13  C25 ZIN A   1      28.516   1.808  32.895  0.00  0.00     0.079 C 
ATOM     14  C26 ZIN A   1      27.032   1.666  32.541  0.00  0.00     0.017 C 
ATOM     15  C27 ZIN A   1      26.842   0.463  31.615  0.00  0.00    -0.035 C 
ATOM     16  C28 ZIN A   1      25.351   0.267  31.336  0.00  0.00     0.016 C 
ATOM     17  C29 ZIN A   1      27.378  -0.798  32.297  0.00  0.00     0.013 C 
ATOM     18  C31 ZIN A   1      26.763  -0.967  33.683  0.00  0.00     0.085 C 
ATOM     19  C32 ZIN A   1      27.132  -2.326  34.262  0.00  0.00     0.136 C 
ATOM     20  O33 ZIN A   1      27.593  -2.453  35.371  0.00  0.00    -0.297 OA
ATOM     21  C34 ZIN A   1      26.911  -3.501  33.349  0.00  0.00     0.025 C 
ATOM     22  C35 ZIN A   1      25.424  -3.648  33.018  0.00  0.00     0.024 C 
ENDROOT
BRANCH   1  23
ATOM     23  C2  ZIN A   1      26.552  -5.568  34.742  0.00  0.00    -0.013 C 
ATOM     24  C1  ZIN A   1      27.360  -6.161  35.897  0.00  0.00     0.010 C 
BRANCH  23  25
ATOM     25  C4  ZIN A   1      25.822  -6.690  34.002  0.00  0.00     0.015 C 
BRANCH  25  26
ATOM     26  C5  ZIN A   1      24.613  -7.141  34.824  0.00  0.00     0.113 C 
BRANCH  26  27
ATOM     27  C6  ZIN A   1      23.603  -6.024  34.887  0.00  0.00     0.172 C 
ATOM     28  O7  ZIN A   1      22.854  -5.827  33.945  0.00  0.00    -0.648 OA
ATOM     29  O8  ZIN A   1      23.537  -5.318  35.878  0.00  0.00    -0.648 OA
ENDBRANCH  26  27
ENDBRANCH  25  26
ENDBRANCH  23  25
ENDBRANCH   1  23
TORSDOF 4
ENDMDL
MODEL 130
REMARK CAVERDOCK RESULT:     -10.5      0.000      0.000
REMARK CAVERDOCK CONSTRAINTS:       0.0      0.0      0.0      0.0
REMARK CAVERDOCK TUNNEL: 129    -10.5      3.1    130.2
REMARK  4 active torsions:
REMARK  status: ('A' for Active; 'I' for Inactive)
REMARK    1  A    between atoms: C2_2  and  C4_3 
REMARK    2  A    between atoms: C2_2  and  C9_8 
REMARK    3  A    between atoms: C4_3  and  C5_4 
REMARK    4  A    between atoms: C5_4  and  C6_5 
ROOT
ATOM      1  C9  ZIN A   1      27.475  -5.006  34.007  0.00  0.00     0.005 C 
ATOM      2  C11 ZIN A   1      27.840  -5.881  32.774  0.00  0.00     0.006 C 
ATOM      3  C12 ZIN A   1      28.024  -4.902  31.585  0.00  0.00     0.007 C 
ATOM      4  C13 ZIN A   1      27.865  -3.514  32.186  0.00  0.00     0.013 C 
ATOM      5  C15 ZIN A   1      27.269  -2.422  31.333  0.00  0.00     0.066 C 
ATOM      6  C17 ZIN A   1      28.046  -2.238  30.052  0.00  0.00     0.132 C 
ATOM      7  O18 ZIN A   1      28.903  -3.023  29.724  0.00  0.00    -0.298 OA
ATOM      8  C19 ZIN A   1      27.717  -1.037  29.190  0.00  0.00     0.084 C 
ATOM      9  C20 ZIN A   1      27.752   0.221  30.062  0.00  0.00     0.008 C 
ATOM     10  C22 ZIN A   1      29.186   0.462  30.546  0.00  0.00     0.084 C 
ATOM     11  C23 ZIN A   1      29.178   1.633  31.505  0.00  0.00     0.127 C 
ATOM     12  O24 ZIN A   1      29.937   2.560  31.356  0.00  0.00    -0.298 OA
ATOM     13  C25 ZIN A   1      28.196   1.611  32.655  0.00  0.00     0.079 C 
ATOM     14  C26 ZIN A   1      26.798   1.324  32.097  0.00  0.00     0.017 C 
ATOM     15  C27 ZIN A   1      26.832   0.036  31.273  0.00  0.00    -0.035 C 
ATOM     16  C28 ZIN A   1      25.419  -0.298  30.793  0.00  0.00     0.016 C 
ATOM     17  C29 ZIN A   1      27.333  -1.117  32.146  0.00  0.00     0.013 C 
ATOM     18  C31 ZIN A   1      26.520  -1.214  33.433  0.00  0.00     0.085 C 
ATOM     19  C32 ZIN A   1      26.880  -2.487  34.189  0.00  0.00     0.136 C 
ATOM     20  O33 ZIN A   1      27.169  -2.482  35.362  0.00  0.00    -0.297 OA
ATOM     21  C34 ZIN A   1      26.880  -3.749  33.370  0.00  0.00     0.025 C 
ATOM     22  C35 ZIN A   1      25.475  -4.038  32.835  0.00  0.00     0.024 C 
ENDROOT
BRANCH   1  23
ATOM     23  C2  ZIN A   1      26.439  -5.711  34.886  0.00  0.00    -0.013 C 
ATOM     24  C1  ZIN A   1      27.145  -6.401  36.054  0.00  0.00     0.010 C 
BRANCH  23  25
ATOM     25  C4  ZIN A   1      25.691  -6.755  34.054  0.00  0.00     0.015 C 
BRANCH  25  26
ATOM     26  C5  ZIN A   1      24.405  -7.158  34.778  0.00  0.00     0.113 C 
BRANCH  26  27
ATOM     27  C6  ZIN A   1      23.414  -6.024  34.711  0.00  0.00     0.172 C 
ATOM     28  O7  ZIN A   1      23.235  -5.312  35.684  0.00  0.00    -0.648 OA
ATOM     29  O8  ZIN A   1      22.790  -5.821  33.683  0.00  0.00    -0.648 OA
ENDBRANCH  26  27
ENDBRANCH  25  26
ENDBRANCH  23  25
ENDBRANCH   1  23
TORSDOF 4
ENDMDL
MODEL 131
REMARK CAVERDOCK RESULT:     -10.2      0.000      0.000
REMARK CAVERDOCK CONSTRAINTS:       0.0      0.0      0.0      0.0
REMARK CAVERDOCK TUNNEL: 130    -10.2      3.1    131.1
REMARK  4 active torsions:
REMARK  status: ('A' for Active; 'I' for Inactive)
REMARK    1  A    between atoms: C2_2  and  C4_3 
REMARK    2  A    between atoms: C2_2  and  C9_8 
REMARK    3  A    between atoms: C4_3  and  C5_4 
REMARK    4  A    between atoms: C5_4  and  C6_5 
ROOT
ATOM      1  C9  ZIN A   1      27.407  -5.155  34.195  0.00  0.00     0.005 C 
ATOM      2  C11 ZIN A   1      27.856  -6.078  33.026  0.00  0.00     0.006 C 
ATOM      3  C12 ZIN A   1      28.083  -5.152  31.803  0.00  0.00     0.007 C 
ATOM      4  C13 ZIN A   1      27.864  -3.742  32.327  0.00  0.00     0.013 C 
ATOM      5  C15 ZIN A   1      27.292  -2.705  31.392  0.00  0.00     0.066 C 
ATOM      6  C17 ZIN A   1      28.133  -2.563  30.146  0.00  0.00     0.132 C 
ATOM      7  O18 ZIN A   1      29.022  -3.342  29.903  0.00  0.00    -0.298 OA
ATOM      8  C19 ZIN A   1      27.826  -1.411  29.212  0.00  0.00     0.084 C 
ATOM      9  C20 ZIN A   1      27.789  -0.113  30.023  0.00  0.00     0.008 C 
ATOM     10  C22 ZIN A   1      29.190   0.183  30.570  0.00  0.00     0.084 C 
ATOM     11  C23 ZIN A   1      29.107   1.396  31.470  0.00  0.00     0.127 C 
ATOM     12  O24 ZIN A   1      29.854   2.333  31.316  0.00  0.00    -0.298 OA
ATOM     13  C25 ZIN A   1      28.066   1.406  32.566  0.00  0.00     0.079 C 
ATOM     14  C26 ZIN A   1      26.705   1.062  31.950  0.00  0.00     0.017 C 
ATOM     15  C27 ZIN A   1      26.810  -0.262  31.191  0.00  0.00    -0.035 C 
ATOM     16  C28 ZIN A   1      25.431  -0.651  30.655  0.00  0.00     0.016 C 
ATOM     17  C29 ZIN A   1      27.287  -1.362  32.144  0.00  0.00     0.013 C 
ATOM     18  C31 ZIN A   1      26.408  -1.417  33.390  0.00  0.00     0.085 C 
ATOM     19  C32 ZIN A   1      26.753  -2.644  34.224  0.00  0.00     0.136 C 
ATOM     20  O33 ZIN A   1      26.978  -2.578  35.409  0.00  0.00    -0.297 OA
ATOM     21  C34 ZIN A   1      26.822  -3.943  33.468  0.00  0.00     0.025 C 
ATOM     22  C35 ZIN A   1      25.454  -4.289  32.874  0.00  0.00     0.024 C 
ENDROOT
BRANCH   1  23
ATOM     23  C2  ZIN A   1      26.341  -5.842  35.050  0.00  0.00    -0.013 C 
ATOM     24  C1  ZIN A   1      26.993  -6.438  36.298  0.00  0.00     0.010 C 
BRANCH  23  25
ATOM     25  C4  ZIN A   1      25.676  -6.957  34.240  0.00  0.00     0.015 C 
BRANCH  25  26
ATOM     26  C5  ZIN A   1      24.291  -7.251  34.817  0.00  0.00     0.113 C 
BRANCH  26  27
ATOM     27  C6  ZIN A   1      23.456  -5.995  34.785  0.00  0.00     0.172 C 
ATOM     28  O7  ZIN A   1      23.296  -5.344  35.803  0.00  0.00    -0.648 OA
ATOM     29  O8  ZIN A   1      22.941  -5.633  33.742  0.00  0.00    -0.648 OA
ENDBRANCH  26  27
ENDBRANCH  25  26
ENDBRANCH  23  25
ENDBRANCH   1  23
TORSDOF 4
ENDMDL
MODEL 132
REMARK CAVERDOCK RESULT:      -9.4      0.000      0.000
REMARK CAVERDOCK CONSTRAINTS:       0.0      0.0      0.0      0.0
REMARK CAVERDOCK TUNNEL: 131     -9.4      3.0    132.1
REMARK  4 active torsions:
REMARK  status: ('A' for Active; 'I' for Inactive)
REMARK    1  A    between atoms: C2_2  and  C4_3 
REMARK    2  A    between atoms: C2_2  and  C9_8 
REMARK    3  A    between atoms: C4_3  and  C5_4 
REMARK    4  A    between atoms: C5_4  and  C6_5 
ROOT
ATOM      1  C9  ZIN A   1      27.096  -5.316  34.390  0.00  0.00     0.005 C 
ATOM      2  C11 ZIN A   1      27.686  -6.300  33.340  0.00  0.00     0.006 C 
ATOM      3  C12 ZIN A   1      28.037  -5.448  32.093  0.00  0.00     0.007 C 
ATOM      4  C13 ZIN A   1      27.740  -4.012  32.497  0.00  0.00     0.013 C 
ATOM      5  C15 ZIN A   1      27.263  -3.048  31.440  0.00  0.00     0.066 C 
ATOM      6  C17 ZIN A   1      28.237  -2.966  30.289  0.00  0.00     0.132 C 
ATOM      7  O18 ZIN A   1      29.158  -3.741  30.196  0.00  0.00    -0.298 OA
ATOM      8  C19 ZIN A   1      28.021  -1.882  29.254  0.00  0.00     0.084 C 
ATOM      9  C20 ZIN A   1      27.875  -0.537  29.970  0.00  0.00     0.008 C 
ATOM     10  C22 ZIN A   1      29.201  -0.178  30.650  0.00  0.00     0.084 C 
ATOM     11  C23 ZIN A   1      29.001   1.087  31.454  0.00  0.00     0.127 C 
ATOM     12  O24 ZIN A   1      29.746   2.027  31.325  0.00  0.00    -0.298 OA
ATOM     13  C25 ZIN A   1      27.842   1.144  32.425  0.00  0.00     0.079 C 
ATOM     14  C26 ZIN A   1      26.565   0.733  31.685  0.00  0.00     0.017 C 
ATOM     15  C27 ZIN A   1      26.772  -0.634  31.029  0.00  0.00    -0.035 C 
ATOM     16  C28 ZIN A   1      25.468  -1.084  30.369  0.00  0.00     0.016 C 
ATOM     17  C29 ZIN A   1      27.154  -1.661  32.098  0.00  0.00     0.013 C 
ATOM     18  C31 ZIN A   1      26.142  -1.657  33.240  0.00  0.00     0.085 C 
ATOM     19  C32 ZIN A   1      26.407  -2.822  34.184  0.00  0.00     0.136 C 
ATOM     20  O33 ZIN A   1      26.497  -2.677  35.380  0.00  0.00    -0.297 OA
ATOM     21  C34 ZIN A   1      26.579  -4.164  33.525  0.00  0.00     0.025 C 
ATOM     22  C35 ZIN A   1      25.292  -4.575  32.807  0.00  0.00     0.024 C 
ENDROOT
BRANCH   1  23
ATOM     23  C2  ZIN A   1      25.949  -5.970  35.164  0.00  0.00    -0.013 C 
ATOM     24  C1  ZIN A   1      26.456  -6.436  36.529  0.00  0.00     0.010 C 
BRANCH  23  25
ATOM     25  C4  ZIN A   1      25.423  -7.172  34.377  0.00  0.00     0.015 C 
BRANCH  25  26
ATOM     26  C5  ZIN A   1      23.953  -7.408  34.728  0.00  0.00     0.113 C 
BRANCH  26  27
ATOM     27  C6  ZIN A   1      23.220  -6.091  34.731  0.00  0.00     0.172 C 
ATOM     28  O7  ZIN A   1      22.531  -5.774  33.776  0.00  0.00    -0.648 OA
ATOM     29  O8  ZIN A   1      23.316  -5.342  35.688  0.00  0.00    -0.648 OA
ENDBRANCH  26  27
ENDBRANCH  25  26
ENDBRANCH  23  25
ENDBRANCH   1  23
TORSDOF 4
ENDMDL
MODEL 133
REMARK CAVERDOCK RESULT:      -8.2      0.000      0.000
REMARK CAVERDOCK CONSTRAINTS:       0.0      0.0      0.0      0.0
REMARK CAVERDOCK TUNNEL: 132     -8.2      3.0    133.2
REMARK  4 active torsions:
REMARK  status: ('A' for Active; 'I' for Inactive)
REMARK    1  A    between atoms: C2_2  and  C4_3 
REMARK    2  A    between atoms: C2_2  and  C9_8 
REMARK    3  A    between atoms: C4_3  and  C5_4 
REMARK    4  A    between atoms: C5_4  and  C6_5 
ROOT
ATOM      1  C9  ZIN A   1      26.856  -5.428  34.581  0.00  0.00     0.005 C 
ATOM      2  C11 ZIN A   1      27.535  -6.418  33.592  0.00  0.00     0.006 C 
ATOM      3  C12 ZIN A   1      27.963  -5.578  32.360  0.00  0.00     0.007 C 
ATOM      4  C13 ZIN A   1      27.616  -4.142  32.719  0.00  0.00     0.013 C 
ATOM      5  C15 ZIN A   1      27.202  -3.201  31.615  0.00  0.00     0.066 C 
ATOM      6  C17 ZIN A   1      28.255  -3.120  30.536  0.00  0.00     0.132 C 
ATOM      7  O18 ZIN A   1      29.192  -3.881  30.523  0.00  0.00    -0.298 OA
ATOM      8  C19 ZIN A   1      28.098  -2.055  29.471  0.00  0.00     0.084 C 
ATOM      9  C20 ZIN A   1      27.880  -0.702  30.154  0.00  0.00     0.008 C 
ATOM     10  C22 ZIN A   1      29.149  -0.312  30.922  0.00  0.00     0.084 C 
ATOM     11  C23 ZIN A   1      28.871   0.962  31.690  0.00  0.00     0.127 C 
ATOM     12  O24 ZIN A   1      29.610   1.912  31.600  0.00  0.00    -0.298 OA
ATOM     13  C25 ZIN A   1      27.645   1.014  32.574  0.00  0.00     0.079 C 
ATOM     14  C26 ZIN A   1      26.431   0.571  31.750  0.00  0.00     0.017 C 
ATOM     15  C27 ZIN A   1      26.706  -0.801  31.133  0.00  0.00    -0.035 C 
ATOM     16  C28 ZIN A   1      25.460  -1.282  30.387  0.00  0.00     0.016 C 
ATOM     17  C29 ZIN A   1      27.025  -1.806  32.242  0.00  0.00     0.013 C 
ATOM     18  C31 ZIN A   1      25.933  -1.802  33.308  0.00  0.00     0.085 C 
ATOM     19  C32 ZIN A   1      26.147  -2.949  34.287  0.00  0.00     0.136 C 
ATOM     20  O33 ZIN A   1      26.148  -2.785  35.484  0.00  0.00    -0.297 OA
ATOM     21  C34 ZIN A   1      26.386  -4.297  33.663  0.00  0.00     0.025 C 
ATOM     22  C35 ZIN A   1      25.160  -4.739  32.860  0.00  0.00     0.024 C 
ENDROOT
BRANCH   1  23
ATOM     23  C2  ZIN A   1      25.667  -6.089  35.280  0.00  0.00    -0.013 C 
ATOM     24  C1  ZIN A   1      26.121  -6.668  36.621  0.00  0.00     0.010 C 
BRANCH  23  25
ATOM     25  C4  ZIN A   1      25.117  -7.212  34.399  0.00  0.00     0.015 C 
BRANCH  25  26
ATOM     26  C5  ZIN A   1      23.644  -7.449  34.734  0.00  0.00     0.113 C 
BRANCH  26  27
ATOM     27  C6  ZIN A   1      22.877  -6.162  34.565  0.00  0.00     0.172 C 
ATOM     28  O7  ZIN A   1      22.069  -6.049  33.659  0.00  0.00    -0.648 OA
ATOM     29  O8  ZIN A   1      23.066  -5.235  35.333  0.00  0.00    -0.648 OA
ENDBRANCH  26  27
ENDBRANCH  25  26
ENDBRANCH  23  25
ENDBRANCH   1  23
TORSDOF 4
ENDMDL
MODEL 134
REMARK CAVERDOCK RESULT:      -6.8      0.000      0.000
REMARK CAVERDOCK CONSTRAINTS:       0.1      0.0      0.0      0.0
REMARK CAVERDOCK TUNNEL: 133     -6.8      3.0    134.1
REMARK  4 active torsions:
REMARK  status: ('A' for Active; 'I' for Inactive)
REMARK    1  A    between atoms: C2_2  and  C4_3 
REMARK    2  A    between atoms: C2_2  and  C9_8 
REMARK    3  A    between atoms: C4_3  and  C5_4 
REMARK    4  A    between atoms: C5_4  and  C6_5 
ROOT
ATOM      1  C9  ZIN A   1      26.438  -5.699  34.587  0.00  0.00     0.005 C 
ATOM      2  C11 ZIN A   1      27.124  -6.714  33.628  0.00  0.00     0.006 C 
ATOM      3  C12 ZIN A   1      27.637  -5.891  32.418  0.00  0.00     0.007 C 
ATOM      4  C13 ZIN A   1      27.329  -4.443  32.763  0.00  0.00     0.013 C 
ATOM      5  C15 ZIN A   1      27.001  -3.487  31.643  0.00  0.00     0.066 C 
ATOM      6  C17 ZIN A   1      28.103  -3.446  30.613  0.00  0.00     0.132 C 
ATOM      7  O18 ZIN A   1      29.011  -4.242  30.640  0.00  0.00    -0.298 OA
ATOM      8  C19 ZIN A   1      28.035  -2.376  29.544  0.00  0.00     0.084 C 
ATOM      9  C20 ZIN A   1      27.838  -1.016  30.218  0.00  0.00     0.008 C 
ATOM     10  C22 ZIN A   1      29.084  -0.673  31.043  0.00  0.00     0.084 C 
ATOM     11  C23 ZIN A   1      28.820   0.610  31.800  0.00  0.00     0.127 C 
ATOM     12  O24 ZIN A   1      29.598   1.531  31.744  0.00  0.00    -0.298 OA
ATOM     13  C25 ZIN A   1      27.558   0.708  32.628  0.00  0.00     0.079 C 
ATOM     14  C26 ZIN A   1      26.367   0.312  31.749  0.00  0.00     0.017 C 
ATOM     15  C27 ZIN A   1      26.618  -1.070  31.143  0.00  0.00    -0.035 C 
ATOM     16  C28 ZIN A   1      25.389  -1.504  30.341  0.00  0.00     0.016 C 
ATOM     17  C29 ZIN A   1      26.848  -2.087  32.264  0.00  0.00     0.013 C 
ATOM     18  C31 ZIN A   1      25.710  -2.041  33.279  0.00  0.00     0.085 C 
ATOM     19  C32 ZIN A   1      25.837  -3.195  34.265  0.00  0.00     0.136 C 
ATOM     20  O33 ZIN A   1      25.790  -3.031  35.461  0.00  0.00    -0.297 OA
ATOM     21  C34 ZIN A   1      26.053  -4.551  33.651  0.00  0.00     0.025 C 
ATOM     22  C35 ZIN A   1      24.849  -4.947  32.793  0.00  0.00     0.024 C 
ENDROOT
BRANCH   1  23
ATOM     23  C2  ZIN A   1      25.195  -6.315  35.231  0.00  0.00    -0.013 C 
ATOM     24  C1  ZIN A   1      25.530  -6.774  36.650  0.00  0.00     0.010 C 
BRANCH  23  25
ATOM     25  C4  ZIN A   1      24.732  -7.514  34.402  0.00  0.00     0.015 C 
BRANCH  25  26
ATOM     26  C5  ZIN A   1      23.207  -7.617  34.461  0.00  0.00     0.113 C 
BRANCH  26  27
ATOM     27  C6  ZIN A   1      22.606  -6.238  34.358  0.00  0.00     0.172 C 
ATOM     28  O7  ZIN A   1      22.828  -5.411  35.225  0.00  0.00    -0.648 OA
ATOM     29  O8  ZIN A   1      21.896  -5.952  33.409  0.00  0.00    -0.648 OA
ENDBRANCH  26  27
ENDBRANCH  25  26
ENDBRANCH  23  25
ENDBRANCH   1  23
TORSDOF 4
ENDMDL
MODEL 135
REMARK CAVERDOCK RESULT:      -5.7      0.000      0.000
REMARK CAVERDOCK CONSTRAINTS:       0.2      0.0      0.0      0.0
REMARK CAVERDOCK TUNNEL: 134     -5.7      3.0    135.2
REMARK  4 active torsions:
REMARK  status: ('A' for Active; 'I' for Inactive)
REMARK    1  A    between atoms: C2_2  and  C4_3 
REMARK    2  A    between atoms: C2_2  and  C9_8 
REMARK    3  A    between atoms: C4_3  and  C5_4 
REMARK    4  A    between atoms: C5_4  and  C6_5 
ROOT
ATOM      1  C9  ZIN A   1      26.673  -5.654  34.941  0.00  0.00     0.005 C 
ATOM      2  C11 ZIN A   1      27.429  -6.665  34.033  0.00  0.00     0.006 C 
ATOM      3  C12 ZIN A   1      27.898  -5.866  32.789  0.00  0.00     0.007 C 
ATOM      4  C13 ZIN A   1      27.495  -4.427  33.067  0.00  0.00     0.013 C 
ATOM      5  C15 ZIN A   1      27.114  -3.546  31.903  0.00  0.00     0.066 C 
ATOM      6  C17 ZIN A   1      28.220  -3.480  30.877  0.00  0.00     0.132 C 
ATOM      7  O18 ZIN A   1      29.177  -4.214  30.945  0.00  0.00    -0.298 OA
ATOM      8  C19 ZIN A   1      28.092  -2.466  29.760  0.00  0.00     0.084 C 
ATOM      9  C20 ZIN A   1      27.802  -1.092  30.371  0.00  0.00     0.008 C 
ATOM     10  C22 ZIN A   1      29.017  -0.634  31.185  0.00  0.00     0.084 C 
ATOM     11  C23 ZIN A   1      28.666   0.663  31.882  0.00  0.00     0.127 C 
ATOM     12  O24 ZIN A   1      29.383   1.629  31.789  0.00  0.00    -0.298 OA
ATOM     13  C25 ZIN A   1      27.394   0.717  32.699  0.00  0.00     0.079 C 
ATOM     14  C26 ZIN A   1      26.237   0.205  31.833  0.00  0.00     0.017 C 
ATOM     15  C27 ZIN A   1      26.581  -1.184  31.291  0.00  0.00    -0.035 C 
ATOM     16  C28 ZIN A   1      25.389  -1.731  30.504  0.00  0.00     0.016 C 
ATOM     17  C29 ZIN A   1      26.868  -2.131  32.459  0.00  0.00     0.013 C 
ATOM     18  C31 ZIN A   1      25.721  -2.114  33.465  0.00  0.00     0.085 C 
ATOM     19  C32 ZIN A   1      25.914  -3.212  34.503  0.00  0.00     0.136 C 
ATOM     20  O33 ZIN A   1      25.847  -2.998  35.690  0.00  0.00    -0.297 OA
ATOM     21  C34 ZIN A   1      26.222  -4.577  33.952  0.00  0.00     0.025 C 
ATOM     22  C35 ZIN A   1      25.052  -5.088  33.107  0.00  0.00     0.024 C 
ENDROOT
BRANCH   1  23
ATOM     23  C2  ZIN A   1      25.466  -6.319  35.607  0.00  0.00    -0.013 C 
ATOM     24  C1  ZIN A   1      25.891  -6.927  36.944  0.00  0.00     0.010 C 
BRANCH  23  25
ATOM     25  C4  ZIN A   1      24.924  -7.422  34.695  0.00  0.00     0.015 C 
BRANCH  25  26
ATOM     26  C5  ZIN A   1      23.405  -7.510  34.848  0.00  0.00     0.113 C 
BRANCH  26  27
ATOM     27  C6  ZIN A   1      22.792  -6.164  34.554  0.00  0.00     0.172 C 
ATOM     28  O7  ZIN A   1      21.944  -6.058  33.684  0.00  0.00    -0.648 OA
ATOM     29  O8  ZIN A   1      23.145  -5.183  35.185  0.00  0.00    -0.648 OA
ENDBRANCH  26  27
ENDBRANCH  25  26
ENDBRANCH  23  25
ENDBRANCH   1  23
TORSDOF 4
ENDMDL
MODEL 136
REMARK CAVERDOCK RESULT:      -3.9      0.000      0.000
REMARK CAVERDOCK CONSTRAINTS:       0.2      0.0      0.0      0.0
REMARK CAVERDOCK TUNNEL: 135     -3.9      3.0    136.1
REMARK  4 active torsions:
REMARK  status: ('A' for Active; 'I' for Inactive)
REMARK    1  A    between atoms: C2_2  and  C4_3 
REMARK    2  A    between atoms: C2_2  and  C9_8 
REMARK    3  A    between atoms: C4_3  and  C5_4 
REMARK    4  A    between atoms: C5_4  and  C6_5 
ROOT
ATOM      1  C9  ZIN A   1      25.861  -6.026  34.812  0.00  0.00     0.005 C 
ATOM      2  C11 ZIN A   1      26.924  -6.896  34.083  0.00  0.00     0.006 C 
ATOM      3  C12 ZIN A   1      27.631  -5.959  33.068  0.00  0.00     0.007 C 
ATOM      4  C13 ZIN A   1      27.035  -4.583  33.317  0.00  0.00     0.013 C 
ATOM      5  C15 ZIN A   1      26.898  -3.634  32.153  0.00  0.00     0.066 C 
ATOM      6  C17 ZIN A   1      28.227  -3.398  31.475  0.00  0.00     0.132 C 
ATOM      7  O18 ZIN A   1      29.195  -4.063  31.755  0.00  0.00    -0.298 OA
ATOM      8  C19 ZIN A   1      28.307  -2.303  30.433  0.00  0.00     0.084 C 
ATOM      9  C20 ZIN A   1      27.736  -1.012  31.028  0.00  0.00     0.008 C 
ATOM     10  C22 ZIN A   1      28.641  -0.539  32.172  0.00  0.00     0.084 C 
ATOM     11  C23 ZIN A   1      27.996   0.663  32.827  0.00  0.00     0.127 C 
ATOM     12  O24 ZIN A   1      28.618   1.683  32.996  0.00  0.00    -0.298 OA
ATOM     13  C25 ZIN A   1      26.553   0.552  33.266  0.00  0.00     0.079 C 
ATOM     14  C26 ZIN A   1      25.723   0.035  32.086  0.00  0.00     0.017 C 
ATOM     15  C27 ZIN A   1      26.328  -1.273  31.571  0.00  0.00    -0.035 C 
ATOM     16  C28 ZIN A   1      25.447  -1.835  30.455  0.00  0.00     0.016 C 
ATOM     17  C29 ZIN A   1      26.380  -2.295  32.709  0.00  0.00     0.013 C 
ATOM     18  C31 ZIN A   1      25.010  -2.449  33.363  0.00  0.00     0.085 C
[truncated: 80,688 more chars]
