# Supplementary material for: Fully automated virtual screening pipeline of FDA-approved drugs using Caver Web
Source: Comput Struct Biotechnol J. 2022 Nov 17;20:6512–8. doi: 10.1016/j.csbj.2022.11.031 (PMC9705369; doi:10.1016/j.csbj.2022.11.031)
Supplement: Supplementary data 1 [file mmc1.zip › supplementary_data/pymol/ZINC000003873362.pdbqt]

MODEL 1
REMARK CAVERDOCK RESULT:      17.2      0.000      0.000
REMARK CAVERDOCK CONSTRAINTS:       0.1      0.0      0.0      0.0
REMARK CAVERDOCK TUNNEL: 0     17.2      1.7      1.1
REMARK  1 active torsions:
REMARK  status: ('A' for Active; 'I' for Inactive)
REMARK    1  A    between atoms: C2_2  and  O3_3 
ROOT
ATOM      1  C1  <0> d   1      38.616   5.577  29.650  0.00  0.00     0.046 C 
ATOM      2  C2  <0> d   1      38.922   4.986  31.028  0.00  0.00     0.062 C 
ATOM      3  C4  <0> d   1      39.755   3.698  30.879  0.00  0.00     0.038 C 
ATOM      4  C5  <0> d   1      41.070   3.931  31.657  0.00  0.00     0.009 C 
ATOM      5  C6  <0> d   1      40.696   5.028  32.671  0.00  0.00     0.001 C 
ATOM      6  C8  <0> d   1      41.901   5.749  33.224  0.00  0.00    -0.005 C 
ATOM      7  C10 <0> d   1      42.852   4.821  33.969  0.00  0.00     0.006 C 
ATOM      8  C11 <0> d   1      43.842   5.672  34.753  0.00  0.00     0.006 C 
ATOM      9  C12 <0> d   1      44.016   7.069  34.155  0.00  0.00     0.000 C 
ATOM     10  C14 <0> d   1      45.391   7.567  34.644  0.00  0.00     0.067 C 
ATOM     11  C15 <0> d   1      45.759   8.834  33.922  0.00  0.00     0.062 A 
ATOM     12  N16 <0> d   1      46.672   9.708  34.234  0.00  0.00    -0.179 NA
ATOM     13  N17 <0> d   1      46.655  10.722  33.264  0.00  0.00    -0.289 N 
ATOM     14  C18 <0> d   1      45.695  10.419  32.361  0.00  0.00     0.118 A 
ATOM     15  C19 <0> d   1      45.126   9.261  32.744  0.00  0.00    -0.014 A 
ATOM     16  C20 <0> d   1      44.007   8.503  32.087  0.00  0.00     0.052 C 
ATOM     17  C21 <0> d   1      43.971   7.061  32.633  0.00  0.00    -0.032 C 
ATOM     18  C22 <0> d   1      45.166   6.279  32.084  0.00  0.00     0.016 C 
ATOM     19  C23 <0> d   1      42.679   6.435  32.108  0.00  0.00    -0.001 C 
ATOM     20  C25 <0> d   1      41.746   7.491  31.511  0.00  0.00     0.007 C 
ATOM     21  C26 <0> d   1      40.570   6.765  30.860  0.00  0.00     0.013 C 
ATOM     22  C27 <0> d   1      39.792   5.974  31.852  0.00  0.00    -0.009 C 
ATOM     23  C28 <0> d   1      38.946   6.873  32.755  0.00  0.00     0.018 C 
ATOM     24  H43 <0> d   1      47.231  11.502  33.244  0.00  0.00     0.188 HD
ENDROOT
BRANCH   2  25
ATOM     25  O3  <0> d   1      37.705   4.707  31.723  0.00  0.00    -0.389 OA
ATOM     26  H32 <0> d   1      37.832   4.338  32.607  0.00  0.00     0.210 HD
ENDBRANCH   2  25
TORSDOF 1
ENDMDL
MODEL 2
REMARK CAVERDOCK RESULT:      17.0      0.000      0.000
REMARK CAVERDOCK CONSTRAINTS:       0.0      0.0      0.0      0.0
REMARK CAVERDOCK TUNNEL: 1     17.0      1.8      2.3
REMARK  1 active torsions:
REMARK  status: ('A' for Active; 'I' for Inactive)
REMARK    1  A    between atoms: C2_2  and  O3_3 
ROOT
ATOM      1  C1  <0> d   1      38.380   5.672  29.679  0.00  0.00     0.046 C 
ATOM      2  C2  <0> d   1      38.714   5.041  31.033  0.00  0.00     0.062 C 
ATOM      3  C4  <0> d   1      39.516   3.741  30.827  0.00  0.00     0.038 C 
ATOM      4  C5  <0> d   1      40.857   3.929  31.572  0.00  0.00     0.009 C 
ATOM      5  C6  <0> d   1      40.535   5.006  32.624  0.00  0.00     0.001 C 
ATOM      6  C8  <0> d   1      41.768   5.689  33.159  0.00  0.00    -0.005 C 
ATOM      7  C10 <0> d   1      42.722   4.724  33.852  0.00  0.00     0.006 C 
ATOM      8  C11 <0> d   1      43.751   5.536  34.629  0.00  0.00     0.006 C 
ATOM      9  C12 <0> d   1      43.935   6.944  34.061  0.00  0.00     0.000 C 
ATOM     10  C14 <0> d   1      45.333   7.403  34.522  0.00  0.00     0.067 C 
ATOM     11  C15 <0> d   1      45.706   8.681  33.822  0.00  0.00     0.062 A 
ATOM     12  N16 <0> d   1      46.644   9.529  34.129  0.00  0.00    -0.179 NA
ATOM     13  N17 <0> d   1      46.620  10.567  33.186  0.00  0.00    -0.289 N 
ATOM     14  C18 <0> d   1      45.628  10.307  32.304  0.00  0.00     0.118 A 
ATOM     15  C19 <0> d   1      45.047   9.150  32.674  0.00  0.00    -0.014 A 
ATOM     16  C20 <0> d   1      43.895   8.431  32.031  0.00  0.00     0.052 C 
ATOM     17  C21 <0> d   1      43.846   6.977  32.541  0.00  0.00    -0.032 C 
ATOM     18  C22 <0> d   1      45.010   6.186  31.938  0.00  0.00     0.016 C 
ATOM     19  C23 <0> d   1      42.528   6.388  32.038  0.00  0.00    -0.001 C 
ATOM     20  C25 <0> d   1      41.600   7.477  31.495  0.00  0.00     0.007 C 
ATOM     21  C26 <0> d   1      40.391   6.791  30.862  0.00  0.00     0.013 C 
ATOM     22  C27 <0> d   1      39.626   5.990  31.855  0.00  0.00    -0.009 C 
ATOM     23  C28 <0> d   1      38.825   6.882  32.805  0.00  0.00     0.018 C 
ATOM     24  H43 <0> d   1      47.210  11.337  33.168  0.00  0.00     0.188 HD
ENDROOT
BRANCH   2  25
ATOM     25  O3  <0> d   1      37.512   4.767  31.755  0.00  0.00    -0.389 OA
ATOM     26  H32 <0> d   1      37.485   3.888  32.156  0.00  0.00     0.210 HD
ENDBRANCH   2  25
TORSDOF 1
ENDMDL
MODEL 3
REMARK CAVERDOCK RESULT:      17.0      0.000      0.000
REMARK CAVERDOCK CONSTRAINTS:       0.0      0.0      0.0      0.0
REMARK CAVERDOCK TUNNEL: 2     17.0      1.8      3.4
REMARK  1 active torsions:
REMARK  status: ('A' for Active; 'I' for Inactive)
REMARK    1  A    between atoms: C2_2  and  O3_3 
ROOT
ATOM      1  C1  <0> d   1      38.138   5.745  29.647  0.00  0.00     0.046 C 
ATOM      2  C2  <0> d   1      38.467   5.082  30.986  0.00  0.00     0.062 C 
ATOM      3  C4  <0> d   1      39.230   3.764  30.751  0.00  0.00     0.038 C 
ATOM      4  C5  <0> d   1      40.584   3.902  31.485  0.00  0.00     0.009 C 
ATOM      5  C6  <0> d   1      40.303   4.971  32.557  0.00  0.00     0.001 C 
ATOM      6  C8  <0> d   1      41.561   5.610  33.090  0.00  0.00    -0.005 C 
ATOM      7  C10 <0> d   1      42.494   4.607  33.757  0.00  0.00     0.006 C 
ATOM      8  C11 <0> d   1      43.553   5.377  34.536  0.00  0.00     0.006 C 
ATOM      9  C12 <0> d   1      43.771   6.789  33.988  0.00  0.00     0.000 C 
ATOM     10  C14 <0> d   1      45.186   7.201  34.442  0.00  0.00     0.067 C 
ATOM     11  C15 <0> d   1      45.588   8.478  33.758  0.00  0.00     0.062 A 
ATOM     12  N16 <0> d   1      46.553   9.295  34.068  0.00  0.00    -0.179 NA
ATOM     13  N17 <0> d   1      46.548  10.349  33.142  0.00  0.00    -0.289 N 
ATOM     14  C18 <0> d   1      45.541  10.130  32.267  0.00  0.00     0.118 A 
ATOM     15  C19 <0> d   1      44.931   8.984  32.625  0.00  0.00    -0.014 A 
ATOM     16  C20 <0> d   1      43.753   8.309  31.983  0.00  0.00     0.052 C 
ATOM     17  C21 <0> d   1      43.668   6.848  32.470  0.00  0.00    -0.032 C 
ATOM     18  C22 <0> d   1      44.802   6.035  31.842  0.00  0.00     0.016 C 
ATOM     19  C23 <0> d   1      42.328   6.305  31.972  0.00  0.00    -0.001 C 
ATOM     20  C25 <0> d   1      41.426   7.429  31.456  0.00  0.00     0.007 C 
ATOM     21  C26 <0> d   1      40.192   6.787  30.825  0.00  0.00     0.013 C 
ATOM     22  C27 <0> d   1      39.414   5.992  31.813  0.00  0.00    -0.009 C 
ATOM     23  C28 <0> d   1      38.648   6.890  32.786  0.00  0.00     0.018 C 
ATOM     24  H43 <0> d   1      47.160  11.101  33.130  0.00  0.00     0.188 HD
ENDROOT
BRANCH   2  25
ATOM     25  O3  <0> d   1      37.266   4.831  31.717  0.00  0.00    -0.389 OA
ATOM     26  H32 <0> d   1      37.005   3.900  31.738  0.00  0.00     0.210 HD
ENDBRANCH   2  25
TORSDOF 1
ENDMDL
MODEL 4
REMARK CAVERDOCK RESULT:      17.4      0.000      0.000
REMARK CAVERDOCK CONSTRAINTS:       0.0      0.0      0.0      0.0
REMARK CAVERDOCK TUNNEL: 3     17.4      1.9      4.2
REMARK  1 active torsions:
REMARK  status: ('A' for Active; 'I' for Inactive)
REMARK    1  A    between atoms: C2_2  and  O3_3 
ROOT
ATOM      1  C1  <0> d   1      37.984   5.690  29.579  0.00  0.00     0.046 C 
ATOM      2  C2  <0> d   1      38.317   4.999  30.903  0.00  0.00     0.062 C 
ATOM      3  C4  <0> d   1      39.072   3.683  30.637  0.00  0.00     0.038 C 
ATOM      4  C5  <0> d   1      40.430   3.799  31.366  0.00  0.00     0.009 C 
ATOM      5  C6  <0> d   1      40.159   4.848  32.461  0.00  0.00     0.001 C 
ATOM      6  C8  <0> d   1      41.423   5.471  33.000  0.00  0.00    -0.005 C 
ATOM      7  C10 <0> d   1      42.355   4.450  33.642  0.00  0.00     0.006 C 
ATOM      8  C11 <0> d   1      43.422   5.199  34.431  0.00  0.00     0.006 C 
ATOM      9  C12 <0> d   1      43.644   6.621  33.910  0.00  0.00     0.000 C 
ATOM     10  C14 <0> d   1      45.063   7.017  34.365  0.00  0.00     0.067 C 
ATOM     11  C15 <0> d   1      45.467   8.306  33.705  0.00  0.00     0.062 A 
ATOM     12  N16 <0> d   1      46.438   9.112  34.026  0.00  0.00    -0.179 NA
ATOM     13  N17 <0> d   1      46.433  10.184  33.121  0.00  0.00    -0.289 N 
ATOM     14  C18 <0> d   1      45.420   9.988  32.247  0.00  0.00     0.118 A 
ATOM     15  C19 <0> d   1      44.807   8.838  32.585  0.00  0.00    -0.014 A 
ATOM     16  C20 <0> d   1      43.622   8.181  31.936  0.00  0.00     0.052 C 
ATOM     17  C21 <0> d   1      43.533   6.711  32.395  0.00  0.00    -0.032 C 
ATOM     18  C22 <0> d   1      44.660   5.906  31.745  0.00  0.00     0.016 C 
ATOM     19  C23 <0> d   1      42.188   6.185  31.893  0.00  0.00    -0.001 C 
ATOM     20  C25 <0> d   1      41.288   7.322  31.404  0.00  0.00     0.007 C 
ATOM     21  C26 <0> d   1      40.048   6.700  30.767  0.00  0.00     0.013 C 
ATOM     22  C27 <0> d   1      39.272   5.888  31.743  0.00  0.00    -0.009 C 
ATOM     23  C28 <0> d   1      38.516   6.770  32.738  0.00  0.00     0.018 C 
ATOM     24  H43 <0> d   1      47.049  10.934  33.122  0.00  0.00     0.188 HD
ENDROOT
BRANCH   2  25
ATOM     25  O3  <0> d   1      37.118   4.739  31.635  0.00  0.00    -0.389 OA
ATOM     26  H32 <0> d   1      36.347   5.227  31.314  0.00  0.00     0.210 HD
ENDBRANCH   2  25
TORSDOF 1
ENDMDL
MODEL 5
REMARK CAVERDOCK RESULT:      17.8      0.000      0.000
REMARK CAVERDOCK CONSTRAINTS:       0.0      0.0      0.0      0.0
REMARK CAVERDOCK TUNNEL: 4     17.8      1.9      5.1
REMARK  1 active torsions:
REMARK  status: ('A' for Active; 'I' for Inactive)
REMARK    1  A    between atoms: C2_2  and  O3_3 
ROOT
ATOM      1  C1  <0> d   1      37.866   5.749  29.580  0.00  0.00     0.046 C 
ATOM      2  C2  <0> d   1      38.178   5.052  30.905  0.00  0.00     0.062 C 
ATOM      3  C4  <0> d   1      38.891   3.711  30.643  0.00  0.00     0.038 C 
ATOM      4  C5  <0> d   1      40.253   3.787  31.371  0.00  0.00     0.009 C 
ATOM      5  C6  <0> d   1      40.017   4.847  32.462  0.00  0.00     0.001 C 
ATOM      6  C8  <0> d   1      41.301   5.431  32.998  0.00  0.00    -0.005 C 
ATOM      7  C10 <0> d   1      42.201   4.384  33.642  0.00  0.00     0.006 C 
ATOM      8  C11 <0> d   1      43.292   5.101  34.427  0.00  0.00     0.006 C 
ATOM      9  C12 <0> d   1      43.558   6.513  33.902  0.00  0.00     0.000 C 
ATOM     10  C14 <0> d   1      44.990   6.865  34.353  0.00  0.00     0.067 C 
ATOM     11  C15 <0> d   1      45.434   8.139  33.689  0.00  0.00     0.062 A 
ATOM     12  N16 <0> d   1      46.430   8.914  34.006  0.00  0.00    -0.179 NA
ATOM     13  N17 <0> d   1      46.458   9.983  33.098  0.00  0.00    -0.289 N 
ATOM     14  C18 <0> d   1      45.439   9.817  32.225  0.00  0.00     0.118 A 
ATOM     15  C19 <0> d   1      44.790   8.688  32.568  0.00  0.00    -0.014 A 
ATOM     16  C20 <0> d   1      43.584   8.067  31.923  0.00  0.00     0.052 C 
ATOM     17  C21 <0> d   1      43.448   6.602  32.386  0.00  0.00    -0.032 C 
ATOM     18  C22 <0> d   1      44.549   5.759  31.737  0.00  0.00     0.016 C 
ATOM     19  C23 <0> d   1      42.087   6.117  31.887  0.00  0.00    -0.001 C 
ATOM     20  C25 <0> d   1      41.223   7.281  31.396  0.00  0.00     0.007 C 
ATOM     21  C26 <0> d   1      39.963   6.696  30.762  0.00  0.00     0.013 C 
ATOM     22  C27 <0> d   1      39.163   5.913  31.742  0.00  0.00    -0.009 C 
ATOM     23  C28 <0> d   1      38.436   6.821  32.735  0.00  0.00     0.018 C 
ATOM     24  H43 <0> d   1      47.097  10.713  33.095  0.00  0.00     0.188 HD
ENDROOT
BRANCH   2  25
ATOM     25  O3  <0> d   1      36.973   4.832  31.640  0.00  0.00    -0.389 OA
ATOM     26  H32 <0> d   1      36.971   4.017  32.159  0.00  0.00     0.210 HD
ENDBRANCH   2  25
TORSDOF 1
ENDMDL
MODEL 6
REMARK CAVERDOCK RESULT:      18.9      0.000      0.000
REMARK CAVERDOCK CONSTRAINTS:       0.1      0.0      0.0      0.0
REMARK CAVERDOCK TUNNEL: 5     18.9      1.8      6.4
REMARK  1 active torsions:
REMARK  status: ('A' for Active; 'I' for Inactive)
REMARK    1  A    between atoms: C2_2  and  O3_3 
ROOT
ATOM      1  C1  <0> d   1      37.569   5.770  29.606  0.00  0.00     0.046 C 
ATOM      2  C2  <0> d   1      37.911   5.048  30.911  0.00  0.00     0.062 C 
ATOM      3  C4  <0> d   1      38.622   3.715  30.608  0.00  0.00     0.038 C 
ATOM      4  C5  <0> d   1      39.999   3.781  31.308  0.00  0.00     0.009 C 
ATOM      5  C6  <0> d   1      39.783   4.818  32.425  0.00  0.00     0.001 C 
ATOM      6  C8  <0> d   1      41.075   5.395  32.946  0.00  0.00    -0.005 C 
ATOM      7  C10 <0> d   1      41.992   4.338  33.550  0.00  0.00     0.006 C 
ATOM      8  C11 <0> d   1      43.097   5.043  34.326  0.00  0.00     0.006 C 
ATOM      9  C12 <0> d   1      43.348   6.466  33.824  0.00  0.00     0.000 C 
ATOM     10  C14 <0> d   1      44.788   6.814  34.253  0.00  0.00     0.067 C 
ATOM     11  C15 <0> d   1      45.215   8.102  33.605  0.00  0.00     0.062 A 
ATOM     12  N16 <0> d   1      46.215   8.874  33.917  0.00  0.00    -0.179 NA
ATOM     13  N17 <0> d   1      46.221   9.961  33.030  0.00  0.00    -0.289 N 
ATOM     14  C18 <0> d   1      45.184   9.808  32.176  0.00  0.00     0.118 A 
ATOM     15  C19 <0> d   1      44.546   8.671  32.509  0.00  0.00    -0.014 A 
ATOM     16  C20 <0> d   1      43.328   8.059  31.877  0.00  0.00     0.052 C 
ATOM     17  C21 <0> d   1      43.206   6.585  32.313  0.00  0.00    -0.032 C 
ATOM     18  C22 <0> d   1      44.295   5.758  31.625  0.00  0.00     0.016 C 
ATOM     19  C23 <0> d   1      41.836   6.106  31.833  0.00  0.00    -0.001 C 
ATOM     20  C25 <0> d   1      40.959   7.276  31.384  0.00  0.00     0.007 C 
ATOM     21  C26 <0> d   1      39.688   6.700  30.764  0.00  0.00     0.013 C 
ATOM     22  C27 <0> d   1      38.910   5.895  31.744  0.00  0.00    -0.009 C 
ATOM     23  C28 <0> d   1      38.202   6.782  32.770  0.00  0.00     0.018 C 
ATOM     24  H43 <0> d   1      46.858  10.693  33.029  0.00  0.00     0.188 HD
ENDROOT
BRANCH   2  25
ATOM     25  O3  <0> d   1      36.722   4.810  31.666  0.00  0.00    -0.389 OA
ATOM     26  H32 <0> d   1      36.746   5.168  32.563  0.00  0.00     0.210 HD
ENDBRANCH   2  25
TORSDOF 1
ENDMDL
MODEL 7
REMARK CAVERDOCK RESULT:      19.6      0.000      0.000
REMARK CAVERDOCK CONSTRAINTS:       0.1      0.0      0.0      0.0
REMARK CAVERDOCK TUNNEL: 6     19.6      1.8      7.2
REMARK  1 active torsions:
REMARK  status: ('A' for Active; 'I' for Inactive)
REMARK    1  A    between atoms: C2_2  and  O3_3 
ROOT
ATOM      1  C1  <0> d   1      37.477   5.752  29.540  0.00  0.00     0.046 C 
ATOM      2  C2  <0> d   1      37.822   5.031  30.845  0.00  0.00     0.062 C 
ATOM      3  C4  <0> d   1      38.532   3.698  30.542  0.00  0.00     0.038 C 
ATOM      4  C5  <0> d   1      39.910   3.764  31.239  0.00  0.00     0.009 C 
ATOM      5  C6  <0> d   1      39.697   4.803  32.356  0.00  0.00     0.001 C 
ATOM      6  C8  <0> d   1      40.991   5.381  32.872  0.00  0.00    -0.005 C 
ATOM      7  C10 <0> d   1      41.908   4.325  33.476  0.00  0.00     0.006 C 
ATOM      8  C11 <0> d   1      43.015   5.030  34.249  0.00  0.00     0.006 C 
ATOM      9  C12 <0> d   1      43.266   6.452  33.744  0.00  0.00     0.000 C 
ATOM     10  C14 <0> d   1      44.707   6.800  34.168  0.00  0.00     0.067 C 
ATOM     11  C15 <0> d   1      45.133   8.087  33.517  0.00  0.00     0.062 A 
ATOM     12  N16 <0> d   1      46.134   8.860  33.826  0.00  0.00    -0.179 NA
ATOM     13  N17 <0> d   1      46.139   9.945  32.937  0.00  0.00    -0.289 N 
ATOM     14  C18 <0> d   1      45.100   9.791  32.085  0.00  0.00     0.118 A 
ATOM     15  C19 <0> d   1      44.461   8.655  32.422  0.00  0.00    -0.014 A 
ATOM     16  C20 <0> d   1      43.242   8.042  31.793  0.00  0.00     0.052 C 
ATOM     17  C21 <0> d   1      43.121   6.569  32.233  0.00  0.00    -0.032 C 
ATOM     18  C22 <0> d   1      44.208   5.741  31.543  0.00  0.00     0.016 C 
ATOM     19  C23 <0> d   1      41.749   6.089  31.757  0.00  0.00    -0.001 C 
ATOM     20  C25 <0> d   1      40.872   7.260  31.307  0.00  0.00     0.007 C 
ATOM     21  C26 <0> d   1      39.599   6.683  30.691  0.00  0.00     0.013 C 
ATOM     22  C27 <0> d   1      38.823   5.880  31.675  0.00  0.00    -0.009 C 
ATOM     23  C28 <0> d   1      38.117   6.768  32.700  0.00  0.00     0.018 C 
ATOM     24  H43 <0> d   1      46.776  10.676  32.933  0.00  0.00     0.188 HD
ENDROOT
BRANCH   2  25
ATOM     25  O3  <0> d   1      36.634   4.795  31.603  0.00  0.00    -0.389 OA
ATOM     26  H32 <0> d   1      35.824   5.100  31.171  0.00  0.00     0.210 HD
ENDBRANCH   2  25
TORSDOF 1
ENDMDL
MODEL 8
REMARK CAVERDOCK RESULT:      21.3      0.000      0.000
REMARK CAVERDOCK CONSTRAINTS:       0.1      0.0      0.0      0.0
REMARK CAVERDOCK TUNNEL: 7     21.3      1.8      8.1
REMARK  1 active torsions:
REMARK  status: ('A' for Active; 'I' for Inactive)
REMARK    1  A    between atoms: C2_2  and  O3_3 
ROOT
ATOM      1  C1  <0> d   1      37.226   5.860  29.451  0.00  0.00     0.046 C 
ATOM      2  C2  <0> d   1      37.553   5.041  30.701  0.00  0.00     0.062 C 
ATOM      3  C4  <0> d   1      38.248   3.725  30.305  0.00  0.00     0.038 C 
ATOM      4  C5  <0> d   1      39.623   3.722  31.013  0.00  0.00     0.009 C 
ATOM      5  C6  <0> d   1      39.415   4.679  32.201  0.00  0.00     0.001 C 
ATOM      6  C8  <0> d   1      40.713   5.201  32.766  0.00  0.00    -0.005 C 
ATOM      7  C10 <0> d   1      41.613   4.092  33.296  0.00  0.00     0.006 C 
ATOM      8  C11 <0> d   1      42.723   4.725  34.124  0.00  0.00     0.006 C 
ATOM      9  C12 <0> d   1      42.995   6.177  33.727  0.00  0.00     0.000 C 
ATOM     10  C14 <0> d   1      44.437   6.474  34.184  0.00  0.00     0.067 C 
ATOM     11  C15 <0> d   1      44.883   7.800  33.632  0.00  0.00     0.062 A 
ATOM     12  N16 <0> d   1      45.891   8.535  34.002  0.00  0.00    -0.179 NA
ATOM     13  N17 <0> d   1      45.915   9.683  33.196  0.00  0.00    -0.289 N 
ATOM     14  C18 <0> d   1      44.880   9.606  32.329  0.00  0.00     0.118 A 
ATOM     15  C19 <0> d   1      44.225   8.455  32.578  0.00  0.00    -0.014 A 
ATOM     16  C20 <0> d   1      43.003   7.906  31.899  0.00  0.00     0.052 C 
ATOM     17  C21 <0> d   1      42.861   6.406  32.228  0.00  0.00    -0.032 C 
ATOM     18  C22 <0> d   1      43.943   5.617  31.486  0.00  0.00     0.016 C 
ATOM     19  C23 <0> d   1      41.487   5.980  31.710  0.00  0.00    -0.001 C 
ATOM     20  C25 <0> d   1      40.627   7.191  31.343  0.00  0.00     0.007 C 
ATOM     21  C26 <0> d   1      39.351   6.677  30.679  0.00  0.00     0.013 C 
ATOM     22  C27 <0> d   1      38.559   5.814  31.597  0.00  0.00    -0.009 C 
ATOM     23  C28 <0> d   1      37.857   6.633  32.681  0.00  0.00     0.018 C 
ATOM     24  H43 <0> d   1      46.561  10.405  33.249  0.00  0.00     0.188 HD
ENDROOT
BRANCH   2  25
ATOM     25  O3  <0> d   1      36.357   4.765  31.433  0.00  0.00    -0.389 OA
ATOM     26  H32 <0> d   1      36.048   5.503  31.975  0.00  0.00     0.210 HD
ENDBRANCH   2  25
TORSDOF 1
ENDMDL
MODEL 9
REMARK CAVERDOCK RESULT:      22.0      0.000      0.000
REMARK CAVERDOCK CONSTRAINTS:       0.0      0.0      0.0      0.0
REMARK CAVERDOCK TUNNEL: 8     22.0      1.8      9.2
REMARK  1 active torsions:
REMARK  status: ('A' for Active; 'I' for Inactive)
REMARK    1  A    between atoms: C2_2  and  O3_3 
ROOT
ATOM      1  C1  <0> d   1      37.105   5.733  29.445  0.00  0.00     0.046 C 
ATOM      2  C2  <0> d   1      37.453   4.941  30.707  0.00  0.00     0.062 C 
ATOM      3  C4  <0> d   1      38.153   3.623  30.329  0.00  0.00     0.038 C 
ATOM      4  C5  <0> d   1      39.536   3.644  31.020  0.00  0.00     0.009 C 
ATOM      5  C6  <0> d   1      39.335   4.622  32.192  0.00  0.00     0.001 C 
ATOM      6  C8  <0> d   1      40.635   5.164  32.732  0.00  0.00    -0.005 C 
ATOM      7  C10 <0> d   1      41.550   4.072  33.272  0.00  0.00     0.006 C 
ATOM      8  C11 <0> d   1      42.665   4.729  34.075  0.00  0.00     0.006 C 
ATOM      9  C12 <0> d   1      42.921   6.175  33.647  0.00  0.00     0.000 C 
ATOM     10  C14 <0> d   1      44.366   6.492  34.081  0.00  0.00     0.067 C 
ATOM     11  C15 <0> d   1      44.795   7.810  33.499  0.00  0.00     0.062 A 
ATOM     12  N16 <0> d   1      45.802   8.559  33.843  0.00  0.00    -0.179 NA
ATOM     13  N17 <0> d   1      45.808   9.691  33.014  0.00  0.00    -0.289 N 
ATOM     14  C18 <0> d   1      44.763   9.590  32.162  0.00  0.00     0.118 A 
ATOM     15  C19 <0> d   1      44.121   8.439  32.440  0.00  0.00    -0.014 A 
ATOM     16  C20 <0> d   1      42.895   7.868  31.786  0.00  0.00     0.052 C 
ATOM     17  C21 <0> d   1      42.768   6.374  32.145  0.00  0.00    -0.032 C 
ATOM     18  C22 <0> d   1      43.847   5.579  31.406  0.00  0.00     0.016 C 
ATOM     19  C23 <0> d   1      41.391   5.928  31.652  0.00  0.00    -0.001 C 
ATOM     20  C25 <0> d   1      40.518   7.126  31.272  0.00  0.00     0.007 C 
ATOM     21  C26 <0> d   1      39.238   6.590  30.633  0.00  0.00     0.013 C 
ATOM     22  C27 <0> d   1      38.464   5.738  31.576  0.00  0.00    -0.009 C 
ATOM     23  C28 <0> d   1      37.768   6.573  32.652  0.00  0.00     0.018 C 
ATOM     24  H43 <0> d   1      46.449  10.419  33.046  0.00  0.00     0.188 HD
ENDROOT
BRANCH   2  25
ATOM     25  O3  <0> d   1      36.268   4.671  31.458  0.00  0.00    -0.389 OA
ATOM     26  H32 <0> d   1      35.728   5.452  31.638  0.00  0.00     0.210 HD
ENDBRANCH   2  25
TORSDOF 1
ENDMDL
MODEL 10
REMARK CAVERDOCK RESULT:      23.7      0.000      0.000
REMARK CAVERDOCK CONSTRAINTS:       0.1      0.0      0.0      0.0
REMARK CAVERDOCK TUNNEL: 9     23.7      1.7     10.1
REMARK  1 active torsions:
REMARK  status: ('A' for Active; 'I' for Inactive)
REMARK    1  A    between atoms: C2_2  and  O3_3 
ROOT
ATOM      1  C1  <0> d   1      36.843   5.749  29.380  0.00  0.00     0.046 C 
ATOM      2  C2  <0> d   1      37.172   4.956  30.646  0.00  0.00     0.062 C 
ATOM      3  C4  <0> d   1      37.836   3.617  30.275  0.00  0.00     0.038 C 
ATOM      4  C5  <0> d   1      39.221   3.605  30.963  0.00  0.00     0.009 C 
ATOM      5  C6  <0> d   1      39.048   4.596  32.129  0.00  0.00     0.001 C 
ATOM      6  C8  <0> d   1      40.364   5.106  32.663  0.00  0.00    -0.005 C 
ATOM      7  C10 <0> d   1      41.250   3.993  33.208  0.00  0.00     0.006 C 
ATOM      8  C11 <0> d   1      42.384   4.625  34.005  0.00  0.00     0.006 C 
ATOM      9  C12 <0> d   1      42.678   6.061  33.566  0.00  0.00     0.000 C 
ATOM     10  C14 <0> d   1      44.132   6.342  33.996  0.00  0.00     0.067 C 
ATOM     11  C15 <0> d   1      44.595   7.644  33.404  0.00  0.00     0.062 A 
ATOM     12  N16 <0> d   1      45.622   8.369  33.741  0.00  0.00    -0.179 NA
ATOM     13  N17 <0> d   1      45.657   9.495  32.905  0.00  0.00    -0.289 N 
ATOM     14  C18 <0> d   1      44.608   9.416  32.055  0.00  0.00     0.118 A 
ATOM     15  C19 <0> d   1      43.935   8.285  32.342  0.00  0.00    -0.014 A 
ATOM     16  C20 <0> d   1      42.693   7.743  31.694  0.00  0.00     0.052 C 
ATOM     17  C21 <0> d   1      42.527   6.254  32.064  0.00  0.00    -0.032 C 
ATOM     18  C22 <0> d   1      43.582   5.426  31.327  0.00  0.00     0.016 C 
ATOM     19  C23 <0> d   1      41.137   5.843  31.576  0.00  0.00    -0.001 C 
ATOM     20  C25 <0> d   1      40.296   7.061  31.190  0.00  0.00     0.007 C 
ATOM     21  C26 <0> d   1      39.001   6.555  30.557  0.00  0.00     0.013 C 
ATOM     22  C27 <0> d   1      38.206   5.731  31.507  0.00  0.00    -0.009 C 
ATOM     23  C28 <0> d   1      37.535   6.591  32.580  0.00  0.00     0.018 C 
ATOM     24  H43 <0> d   1      46.317  10.205  32.931  0.00  0.00     0.188 HD
ENDROOT
BRANCH   2  25
ATOM     25  O3  <0> d   1      35.982   4.722  31.401  0.00  0.00    -0.389 OA
ATOM     26  H32 <0> d   1      36.086   4.857  32.353  0.00  0.00     0.210 HD
ENDBRANCH   2  25
TORSDOF 1
ENDMDL
MODEL 11
REMARK CAVERDOCK RESULT:      24.8      0.000      0.000
REMARK CAVERDOCK CONSTRAINTS:       0.3      0.0      0.0      0.0
REMARK CAVERDOCK TUNNEL: 10     24.8      1.7     11.2
REMARK  1 active torsions:
REMARK  status: ('A' for Active; 'I' for Inactive)
REMARK    1  A    between atoms: C2_2  and  O3_3 
ROOT
ATOM      1  C1  <0> d   1      36.752   5.613  29.248  0.00  0.00     0.046 C 
ATOM      2  C2  <0> d   1      37.067   4.866  30.545  0.00  0.00     0.062 C 
ATOM      3  C4  <0> d   1      37.725   3.509  30.229  0.00  0.00     0.038 C 
ATOM      4  C5  <0> d   1      39.104   3.514  30.927  0.00  0.00     0.009 C 
ATOM      5  C6  <0> d   1      38.931   4.549  32.054  0.00  0.00     0.001 C 
ATOM      6  C8  <0> d   1      40.246   5.070  32.577  0.00  0.00    -0.005 C 
ATOM      7  C10 <0> d   1      41.121   3.973  33.170  0.00  0.00     0.006 C 
ATOM      8  C11 <0> d   1      42.254   4.627  33.950  0.00  0.00     0.006 C 
ATOM      9  C12 <0> d   1      42.560   6.043  33.461  0.00  0.00     0.000 C 
ATOM     10  C14 <0> d   1      44.013   6.330  33.890  0.00  0.00     0.067 C 
ATOM     11  C15 <0> d   1      44.489   7.606  33.253  0.00  0.00     0.062 A 
ATOM     12  N16 <0> d   1      45.519   8.336  33.570  0.00  0.00    -0.179 NA
ATOM     13  N17 <0> d   1      45.567   9.430  32.693  0.00  0.00    -0.289 N 
ATOM     14  C18 <0> d   1      44.524   9.326  31.839  0.00  0.00     0.118 A 
ATOM     15  C19 <0> d   1      43.841   8.211  32.163  0.00  0.00    -0.014 A 
ATOM     16  C20 <0> d   1      42.600   7.653  31.527  0.00  0.00     0.052 C 
ATOM     17  C21 <0> d   1      42.421   6.181  31.951  0.00  0.00    -0.032 C 
ATOM     18  C22 <0> d   1      43.475   5.319  31.253  0.00  0.00     0.016 C 
ATOM     19  C23 <0> d   1      41.032   5.760  31.469  0.00  0.00    -0.001 C 
ATOM     20  C25 <0> d   1      40.201   6.969  31.032  0.00  0.00     0.007 C 
ATOM     21  C26 <0> d   1      38.907   6.448  30.409  0.00  0.00     0.013 C 
ATOM     22  C27 <0> d   1      38.100   5.666  31.384  0.00  0.00    -0.009 C 
ATOM     23  C28 <0> d   1      37.428   6.570  32.419  0.00  0.00     0.018 C 
ATOM     24  H43 <0> d   1      46.232  10.136  32.696  0.00  0.00     0.188 HD
ENDROOT
BRANCH   2  25
ATOM     25  O3  <0> d   1      35.870   4.668  31.300  0.00  0.00    -0.389 OA
ATOM     26  H32 <0> d   1      35.980   4.094  32.070  0.00  0.00     0.210 HD
ENDBRANCH   2  25
TORSDOF 1
ENDMDL
MODEL 12
REMARK CAVERDOCK RESULT:      25.0      0.000      0.000
REMARK CAVERDOCK CONSTRAINTS:       0.2      0.0      0.0      0.0
REMARK CAVERDOCK TUNNEL: 11     25.0      1.8     12.5
REMARK  1 active torsions:
REMARK  status: ('A' for Active; 'I' for Inactive)
REMARK    1  A    between atoms: C2_2  and  O3_3 
ROOT
ATOM      1  C1  <0> d   1      45.540   5.575  32.228  0.00  0.00     0.046 C 
ATOM      2  C2  <0> d   1      44.493   6.462  32.906  0.00  0.00     0.062 C 
ATOM      3  C4  <0> d   1      44.240   7.723  32.058  0.00  0.00     0.038 C 
ATOM      4  C5  <0> d   1      42.734   7.723  31.707  0.00  0.00     0.009 C 
ATOM      5  C6  <0> d   1      42.109   6.855  32.814  0.00  0.00     0.001 C 
ATOM      6  C8  <0> d   1      40.746   6.325  32.443  0.00  0.00    -0.005 C 
ATOM      7  C10 <0> d   1      39.734   7.434  32.182  0.00  0.00     0.006 C 
ATOM      8  C11 <0> d   1      38.342   6.818  32.140  0.00  0.00     0.006 C 
ATOM      9  C12 <0> d   1      38.370   5.334  31.769  0.00  0.00     0.000 C 
ATOM     10  C14 <0> d   1      36.971   5.015  31.206  0.00  0.00     0.067 C 
ATOM     11  C15 <0> d   1      36.968   3.641  30.596  0.00  0.00     0.062 A 
ATOM     12  N16 <0> d   1      35.948   2.896  30.280  0.00  0.00    -0.179 NA
ATOM     13  N17 <0> d   1      36.434   1.698  29.737  0.00  0.00    -0.289 N 
ATOM     14  C18 <0> d   1      37.785   1.755  29.742  0.00  0.00     0.118 A 
ATOM     15  C19 <0> d   1      38.141   2.942  30.269  0.00  0.00    -0.014 A 
ATOM     16  C20 <0> d   1      39.521   3.488  30.503  0.00  0.00     0.052 C 
ATOM     17  C21 <0> d   1      39.439   5.011  30.734  0.00  0.00    -0.032 C 
ATOM     18  C22 <0> d   1      39.107   5.710  29.413  0.00  0.00     0.016 C 
ATOM     19  C23 <0> d   1      40.828   5.451  31.198  0.00  0.00    -0.001 C 
ATOM     20  C25 <0> d   1      41.702   4.250  31.564  0.00  0.00     0.007 C 
ATOM     21  C26 <0> d   1      43.112   4.765  31.847  0.00  0.00     0.013 C 
ATOM     22  C27 <0> d   1      43.135   5.715  32.992  0.00  0.00    -0.009 C 
ATOM     23  C28 <0> d   1      42.956   4.995  34.330  0.00  0.00     0.018 C 
ATOM     24  H43 <0> d   1      35.897   0.958  29.413  0.00  0.00     0.188 HD
ENDROOT
BRANCH   2  25
ATOM     25  O3  <0> d   1      44.935   6.829  34.214  0.00  0.00    -0.389 OA
ATOM     26  H32 <0> d   1      45.138   6.077  34.787  0.00  0.00     0.210 HD
ENDBRANCH   2  25
TORSDOF 1
ENDMDL
MODEL 13
REMARK CAVERDOCK RESULT:      25.2      0.000      0.000
REMARK CAVERDOCK CONSTRAINTS:       0.7      0.0      0.0      0.0
REMARK CAVERDOCK TUNNEL: 12     25.2      1.8     13.3
REMARK  1 active torsions:
REMARK  status: ('A' for Active; 'I' for Inactive)
REMARK    1  A    between atoms: C2_2  and  O3_3 
ROOT
ATOM      1  C1  <0> d   1      45.481   5.333  32.103  0.00  0.00     0.046 C 
ATOM      2  C2  <0> d   1      44.514   6.311  32.773  0.00  0.00     0.062 C 
ATOM      3  C4  <0> d   1      44.334   7.564  31.894  0.00  0.00     0.038 C 
ATOM      4  C5  <0> d   1      42.826   7.662  31.569  0.00  0.00     0.009 C 
ATOM      5  C6  <0> d   1      42.162   6.872  32.712  0.00  0.00     0.001 C 
ATOM      6  C8  <0> d   1      40.758   6.431  32.380  0.00  0.00    -0.005 C 
ATOM      7  C10 <0> d   1      39.823   7.602  32.104  0.00  0.00     0.006 C 
ATOM      8  C11 <0> d   1      38.390   7.087  32.104  0.00  0.00     0.006 C 
ATOM      9  C12 <0> d   1      38.305   5.595  31.776  0.00  0.00     0.000 C 
ATOM     10  C14 <0> d   1      36.875   5.362  31.247  0.00  0.00     0.067 C 
ATOM     11  C15 <0> d   1      36.763   3.975  30.677  0.00  0.00     0.062 A 
ATOM     12  N16 <0> d   1      35.687   3.297  30.400  0.00  0.00    -0.179 NA
ATOM     13  N17 <0> d   1      36.076   2.052  29.883  0.00  0.00    -0.289 N 
ATOM     14  C18 <0> d   1      37.428   2.012  29.863  0.00  0.00     0.118 A 
ATOM     15  C19 <0> d   1      37.877   3.185  30.349  0.00  0.00    -0.014 A 
ATOM     16  C20 <0> d   1      39.296   3.637  30.544  0.00  0.00     0.052 C 
ATOM     17  C21 <0> d   1      39.328   5.168  30.732  0.00  0.00    -0.032 C 
ATOM     18  C22 <0> d   1      39.021   5.852  29.398  0.00  0.00     0.016 C 
ATOM     19  C23 <0> d   1      40.753   5.520  31.159  0.00  0.00    -0.001 C 
ATOM     20  C25 <0> d   1      41.547   4.269  31.545  0.00  0.00     0.007 C 
ATOM     21  C26 <0> d   1      42.995   4.689  31.788  0.00  0.00     0.013 C 
ATOM     22  C27 <0> d   1      43.108   5.666  32.904  0.00  0.00    -0.009 C 
ATOM     23  C28 <0> d   1      42.903   4.998  34.265  0.00  0.00     0.018 C 
ATOM     24  H43 <0> d   1      35.481   1.344  29.590  0.00  0.00     0.188 HD
ENDROOT
BRANCH   2  25
ATOM     25  O3  <0> d   1      45.006   6.682  34.062  0.00  0.00    -0.389 OA
ATOM     26  H32 <0> d   1      45.819   7.204  34.038  0.00  0.00     0.210 HD
ENDBRANCH   2  25
TORSDOF 1
ENDMDL
MODEL 14
REMARK CAVERDOCK RESULT:      24.5      0.000      0.000
REMARK CAVERDOCK CONSTRAINTS:       0.2      0.0      0.0      0.0
REMARK CAVERDOCK TUNNEL: 13     24.5      1.8     14.2
REMARK  1 active torsions:
REMARK  status: ('A' for Active; 'I' for Inactive)
REMARK    1  A    between atoms: C2_2  and  O3_3 
ROOT
ATOM      1  C1  <0> d   1      45.027   5.180  32.377  0.00  0.00     0.046 C 
ATOM      2  C2  <0> d   1      44.041   6.136  33.051  0.00  0.00     0.062 C 
ATOM      3  C4  <0> d   1      43.896   7.422  32.215  0.00  0.00     0.038 C 
ATOM      4  C5  <0> d   1      42.399   7.539  31.843  0.00  0.00     0.009 C 
ATOM      5  C6  <0> d   1      41.695   6.708  32.932  0.00  0.00     0.001 C 
ATOM      6  C8  <0> d   1      40.301   6.287  32.537  0.00  0.00    -0.005 C 
ATOM      7  C10 <0> d   1      39.380   7.472  32.275  0.00  0.00     0.006 C 
ATOM      8  C11 <0> d   1      37.946   6.962  32.207  0.00  0.00     0.006 C 
ATOM      9  C12 <0> d   1      37.867   5.485  31.820  0.00  0.00     0.000 C 
ATOM     10  C14 <0> d   1      36.456   5.278  31.235  0.00  0.00     0.067 C 
ATOM     11  C15 <0> d   1      36.358   3.915  30.609  0.00  0.00     0.062 A 
ATOM     12  N16 <0> d   1      35.290   3.252  30.270  0.00  0.00    -0.179 NA
ATOM     13  N17 <0> d   1      35.693   2.026  29.720  0.00  0.00    -0.289 N 
ATOM     14  C18 <0> d   1      37.044   1.981  29.744  0.00  0.00     0.118 A 
ATOM     15  C19 <0> d   1      37.480   3.132  30.289  0.00  0.00    -0.014 A 
ATOM     16  C20 <0> d   1      38.893   3.571  30.548  0.00  0.00     0.052 C 
ATOM     17  C21 <0> d   1      38.923   5.093  30.795  0.00  0.00    -0.032 C 
ATOM     18  C22 <0> d   1      38.664   5.828  29.479  0.00  0.00     0.016 C 
ATOM     19  C23 <0> d   1      40.335   5.422  31.283  0.00  0.00    -0.001 C 
ATOM     20  C25 <0> d   1      41.111   4.155  31.647  0.00  0.00     0.007 C 
ATOM     21  C26 <0> d   1      42.552   4.559  31.954  0.00  0.00     0.013 C 
ATOM     22  C27 <0> d   1      42.630   5.492  33.110  0.00  0.00    -0.009 C 
ATOM     23  C28 <0> d   1      42.378   4.774  34.437  0.00  0.00     0.018 C 
ATOM     24  H43 <0> d   1      35.105   1.333  29.380  0.00  0.00     0.188 HD
ENDROOT
BRANCH   2  25
ATOM     25  O3  <0> d   1      44.491   6.454  34.369  0.00  0.00    -0.389 OA
ATOM     26  H32 <0> d   1      44.242   5.803  35.038  0.00  0.00     0.210 HD
ENDBRANCH   2  25
TORSDOF 1
ENDMDL
MODEL 15
REMARK CAVERDOCK RESULT:      23.9      0.000      0.000
REMARK CAVERDOCK CONSTRAINTS:       0.2      0.0      0.0      0.0
REMARK CAVERDOCK TUNNEL: 14     23.9      1.8     15.3
REMARK  1 active torsions:
REMARK  status: ('A' for Active; 'I' for Inactive)
REMARK    1  A    between atoms: C2_2  and  O3_3 
ROOT
ATOM      1  C1  <0> d   1      44.887   5.005  32.253  0.00  0.00     0.046 C 
ATOM      2  C2  <0> d   1      43.937   5.998  32.927  0.00  0.00     0.062 C 
ATOM      3  C4  <0> d   1      43.825   7.280  32.081  0.00  0.00     0.038 C 
ATOM      4  C5  <0> d   1      42.330   7.442  31.721  0.00  0.00     0.009 C 
ATOM      5  C6  <0> d   1      41.609   6.643  32.822  0.00  0.00     0.001 C 
ATOM      6  C8  <0> d   1      40.200   6.262  32.442  0.00  0.00    -0.005 C 
ATOM      7  C10 <0> d   1      39.313   7.473  32.178  0.00  0.00     0.006 C 
ATOM      8  C11 <0> d   1      37.864   7.009  32.126  0.00  0.00     0.006 C 
ATOM      9  C12 <0> d   1      37.735   5.531  31.752  0.00  0.00     0.000 C 
ATOM     10  C14 <0> d   1      36.313   5.365  31.180  0.00  0.00     0.067 C 
ATOM     11  C15 <0> d   1      36.168   4.000  30.567  0.00  0.00     0.062 A 
ATOM     12  N16 <0> d   1      35.076   3.368  30.243  0.00  0.00    -0.179 NA
ATOM     13  N17 <0> d   1      35.435   2.126  29.700  0.00  0.00    -0.289 N 
ATOM     14  C18 <0> d   1      36.784   2.038  29.713  0.00  0.00     0.118 A 
ATOM     15  C19 <0> d   1      37.261   3.180  30.245  0.00  0.00    -0.014 A 
ATOM     16  C20 <0> d   1      38.690   3.576  30.488  0.00  0.00     0.052 C 
ATOM     17  C21 <0> d   1      38.770   5.098  30.722  0.00  0.00    -0.032 C 
ATOM     18  C22 <0> d   1      38.522   5.830  29.402  0.00  0.00     0.016 C 
ATOM     19  C23 <0> d   1      40.195   5.387  31.195  0.00  0.00    -0.001 C 
ATOM     20  C25 <0> d   1      40.934   4.099  31.564  0.00  0.00     0.007 C 
ATOM     21  C26 <0> d   1      42.389   4.459  31.856  0.00  0.00     0.013 C 
ATOM     22  C27 <0> d   1      42.506   5.399  33.003  0.00  0.00    -0.009 C 
ATOM     23  C28 <0> d   1      42.243   4.700  34.338  0.00  0.00     0.018 C 
ATOM     24  H43 <0> d   1      34.824   1.448  29.371  0.00  0.00     0.188 HD
ENDROOT
BRANCH   2  25
ATOM     25  O3  <0> d   1      44.408   6.313  34.238  0.00  0.00    -0.389 OA
ATOM     26  H32 <0> d   1      45.192   6.879  34.250  0.00  0.00     0.210 HD
ENDBRANCH   2  25
TORSDOF 1
ENDMDL
MODEL 16
REMARK CAVERDOCK RESULT:      23.3      0.000      0.000
REMARK CAVERDOCK CONSTRAINTS:       0.2      0.0      0.0      0.0
REMARK CAVERDOCK TUNNEL: 15     23.3      1.8     16.2
REMARK  1 active torsions:
REMARK  status: ('A' for Active; 'I' for Inactive)
REMARK    1  A    between atoms: C2_2  and  O3_3 
ROOT
ATOM      1  C1  <0> d   1      44.654   5.095  32.149  0.00  0.00     0.046 C 
ATOM      2  C2  <0> d   1      43.688   6.032  32.879  0.00  0.00     0.062 C 
ATOM      3  C4  <0> d   1      43.523   7.343  32.087  0.00  0.00     0.038 C 
ATOM      4  C5  <0> d   1      42.018   7.474  31.759  0.00  0.00     0.009 C 
ATOM      5  C6  <0> d   1      41.340   6.611  32.840  0.00  0.00     0.001 C 
ATOM      6  C8  <0> d   1      39.936   6.204  32.469  0.00  0.00    -0.005 C 
ATOM      7  C10 <0> d   1      39.010   7.398  32.269  0.00  0.00     0.006 C 
ATOM      8  C11 <0> d   1      37.574   6.893  32.223  0.00  0.00     0.006 C 
ATOM      9  C12 <0> d   1      37.482   5.428  31.793  0.00  0.00     0.000 C 
ATOM     10  C14 <0> d   1      36.055   5.242  31.239  0.00  0.00     0.067 C 
ATOM     11  C15 <0> d   1      35.938   3.898  30.575  0.00  0.00     0.062 A 
ATOM     12  N16 <0> d   1      34.860   3.248  30.244  0.00  0.00    -0.179 NA
ATOM     13  N17 <0> d   1      35.245   2.039  29.645  0.00  0.00    -0.289 N 
ATOM     14  C18 <0> d   1      36.596   1.991  29.632  0.00  0.00     0.118 A 
ATOM     15  C19 <0> d   1      37.049   3.125  30.201  0.00  0.00    -0.014 A 
ATOM     16  C20 <0> d   1      38.470   3.553  30.435  0.00  0.00     0.052 C 
ATOM     17  C21 <0> d   1      38.510   5.067  30.729  0.00  0.00    -0.032 C 
ATOM     18  C22 <0> d   1      38.217   5.843  29.443  0.00  0.00     0.016 C 
ATOM     19  C23 <0> d   1      39.934   5.378  31.189  0.00  0.00    -0.001 C 
ATOM     20  C25 <0> d   1      40.717   4.099  31.493  0.00  0.00     0.007 C 
ATOM     21  C26 <0> d   1      42.166   4.491  31.774  0.00  0.00     0.013 C 
ATOM     22  C27 <0> d   1      42.277   5.388  32.956  0.00  0.00    -0.009 C 
ATOM     23  C28 <0> d   1      42.059   4.630  34.266  0.00  0.00     0.018 C 
ATOM     24  H43 <0> d   1      34.647   1.357  29.300  0.00  0.00     0.188 HD
ENDROOT
BRANCH   2  25
ATOM     25  O3  <0> d   1      44.173   6.309  34.193  0.00  0.00    -0.389 OA
ATOM     26  H32 <0> d   1      44.631   7.156  34.274  0.00  0.00     0.210 HD
ENDBRANCH   2  25
TORSDOF 1
ENDMDL
MODEL 17
REMARK CAVERDOCK RESULT:      22.7      0.000      0.000
REMARK CAVERDOCK CONSTRAINTS:       0.1      0.0      0.0      0.0
REMARK CAVERDOCK TUNNEL: 16     22.7      1.9     17.3
REMARK  1 active torsions:
REMARK  status: ('A' for Active; 'I' for Inactive)
REMARK    1  A    between atoms: C2_2  and  O3_3 
ROOT
ATOM      1  C1  <0> d   1      44.476   4.863  32.046  0.00  0.00     0.046 C 
ATOM      2  C2  <0> d   1      43.569   5.790  32.858  0.00  0.00     0.062 C 
ATOM      3  C4  <0> d   1      43.435   7.152  32.150  0.00  0.00     0.038 C 
ATOM      4  C5  <0> d   1      41.928   7.360  31.877  0.00  0.00     0.009 C 
ATOM      5  C6  <0> d   1      41.247   6.461  32.925  0.00  0.00     0.001 C 
ATOM      6  C8  <0> d   1      39.817   6.131  32.574  0.00  0.00    -0.005 C 
ATOM      7  C10 <0> d   1      38.935   7.370  32.473  0.00  0.00     0.006 C 
ATOM      8  C11 <0> d   1      37.479   6.924  32.442  0.00  0.00     0.006 C 
ATOM      9  C12 <0> d   1      37.316   5.492  31.928  0.00  0.00     0.000 C 
ATOM     10  C14 <0> d   1      35.868   5.395  31.409  0.00  0.00     0.067 C 
ATOM     11  C15 <0> d   1      35.678   4.099  30.670  0.00  0.00     0.062 A 
ATOM     12  N16 <0> d   1      34.565   3.512  30.335  0.00  0.00    -0.179 NA
ATOM     13  N17 <0> d   1      34.884   2.328  29.654  0.00  0.00    -0.289 N 
ATOM     14  C18 <0> d   1      36.231   2.229  29.597  0.00  0.00     0.118 A 
ATOM     15  C19 <0> d   1      36.746   3.308  30.218  0.00  0.00    -0.014 A 
ATOM     16  C20 <0> d   1      38.189   3.666  30.433  0.00  0.00     0.052 C 
ATOM     17  C21 <0> d   1      38.298   5.157  30.814  0.00  0.00    -0.032 C 
ATOM     18  C22 <0> d   1      38.000   6.019  29.586  0.00  0.00     0.016 C 
ATOM     19  C23 <0> d   1      39.746   5.385  31.248  0.00  0.00    -0.001 C 
ATOM     20  C25 <0> d   1      40.485   4.061  31.452  0.00  0.00     0.007 C 
ATOM     21  C26 <0> d   1      41.956   4.379  31.711  0.00  0.00     0.013 C 
ATOM     22  C27 <0> d   1      42.136   5.198  32.940  0.00  0.00    -0.009 C 
ATOM     23  C28 <0> d   1      41.925   4.371  34.209  0.00  0.00     0.018 C 
ATOM     24  H43 <0> d   1      34.250   1.691  29.288  0.00  0.00     0.188 HD
ENDROOT
BRANCH   2  25
ATOM     25  O3  <0> d   1      44.102   5.969  34.171  0.00  0.00    -0.389 OA
ATOM     26  H32 <0> d   1      44.169   6.893  34.447  0.00  0.00     0.210 HD
ENDBRANCH   2  25
TORSDOF 1
ENDMDL
MODEL 18
REMARK CAVERDOCK RESULT:      21.8      0.000      0.000
REMARK CAVERDOCK CONSTRAINTS:       0.4      0.0      0.0      0.0
REMARK CAVERDOCK TUNNEL: 17     21.8      1.9     18.2
REMARK  1 active torsions:
REMARK  status: ('A' for Active; 'I' for Inactive)
REMARK    1  A    between atoms: C2_2  and  O3_3 
ROOT
ATOM      1  C1  <0> d   1      44.204   4.829  31.799  0.00  0.00     0.046 C 
ATOM      2  C2  <0> d   1      43.328   5.725  32.677  0.00  0.00     0.062 C 
ATOM      3  C4  <0> d   1      43.170   7.112  32.026  0.00  0.00     0.038 C 
ATOM      4  C5  <0> d   1      41.654   7.330  31.815  0.00  0.00     0.009 C 
ATOM      5  C6  <0> d   1      41.010   6.391  32.853  0.00  0.00     0.001 C 
ATOM      6  C8  <0> d   1      39.569   6.074  32.541  0.00  0.00    -0.005 C 
ATOM      7  C10 <0> d   1      38.684   7.315  32.517  0.00  0.00     0.006 C 
ATOM      8  C11 <0> d   1      37.228   6.870  32.522  0.00  0.00     0.006 C 
ATOM      9  C12 <0> d   1      37.045   5.459  31.961  0.00  0.00     0.000 C 
ATOM     10  C14 <0> d   1      35.579   5.380  31.490  0.00  0.00     0.067 C 
ATOM     11  C15 <0> d   1      35.362   4.113  30.711  0.00  0.00     0.062 A 
ATOM     12  N16 <0> d   1      34.237   3.538  30.394  0.00  0.00    -0.179 NA
ATOM     13  N17 <0> d   1      34.531   2.381  29.658  0.00  0.00    -0.289 N 
ATOM     14  C18 <0> d   1      35.875   2.285  29.549  0.00  0.00     0.118 A 
ATOM     15  C19 <0> d   1      36.412   3.339  30.191  0.00  0.00    -0.014 A 
ATOM     16  C20 <0> d   1      37.862   3.690  30.368  0.00  0.00     0.052 C 
ATOM     17  C21 <0> d   1      37.986   5.166  30.801  0.00  0.00    -0.032 C 
ATOM     18  C22 <0> d   1      37.646   6.074  29.617  0.00  0.00     0.016 C 
ATOM     19  C23 <0> d   1      39.449   5.378  31.191  0.00  0.00    -0.001 C 
ATOM     20  C25 <0> d   1      40.194   4.048  31.318  0.00  0.00     0.007 C 
ATOM     21  C26 <0> d   1      41.674   4.357  31.537  0.00  0.00     0.013 C 
ATOM     22  C27 <0> d   1      41.898   5.129  32.788  0.00  0.00    -0.009 C 
ATOM     23  C28 <0> d   1      41.731   4.255  34.032  0.00  0.00     0.018 C 
ATOM     24  H43 <0> d   1      33.883   1.758  29.291  0.00  0.00     0.188 HD
ENDROOT
BRANCH   2  25
ATOM     25  O3  <0> d   1      43.908   5.854  33.976  0.00  0.00    -0.389 OA
ATOM     26  H32 <0> d   1      43.578   6.610  34.481  0.00  0.00     0.210 HD
ENDBRANCH   2  25
TORSDOF 1
ENDMDL
MODEL 19
REMARK CAVERDOCK RESULT:      21.7      0.000      0.000
REMARK CAVERDOCK CONSTRAINTS:       0.0      0.0      0.0      0.0
REMARK CAVERDOCK TUNNEL: 18     21.7      1.9     19.2
REMARK  1 active torsions:
REMARK  status: ('A' for Active; 'I' for Inactive)
REMARK    1  A    between atoms: C2_2  and  O3_3 
ROOT
ATOM      1  C1  <0> d   1      44.030   4.736  31.730  0.00  0.00     0.046 C 
ATOM      2  C2  <0> d   1      43.190   5.645  32.631  0.00  0.00     0.062 C 
ATOM      3  C4  <0> d   1      43.048   7.039  31.990  0.00  0.00     0.038 C 
ATOM      4  C5  <0> d   1      41.533   7.288  31.811  0.00  0.00     0.009 C 
ATOM      5  C6  <0> d   1      40.891   6.357  32.856  0.00  0.00     0.001 C 
ATOM      6  C8  <0> d   1      39.437   6.072  32.572  0.00  0.00    -0.005 C 
ATOM      7  C10 <0> d   1      38.578   7.330  32.572  0.00  0.00     0.006 C 
ATOM      8  C11 <0> d   1      37.113   6.916  32.603  0.00  0.00     0.006 C 
ATOM      9  C12 <0> d   1      36.891   5.511  32.040  0.00  0.00     0.000 C 
ATOM     10  C14 <0> d   1      35.414   5.465  31.598  0.00  0.00     0.067 C 
ATOM     11  C15 <0> d   1      35.155   4.207  30.816  0.00  0.00     0.062 A 
ATOM     12  N16 <0> d   1      34.014   3.657  30.519  0.00  0.00    -0.179 NA
ATOM     13  N17 <0> d   1      34.268   2.497  29.772  0.00  0.00    -0.289 N 
ATOM     14  C18 <0> d   1      35.608   2.374  29.636  0.00  0.00     0.118 A 
ATOM     15  C19 <0> d   1      36.179   3.415  30.272  0.00  0.00    -0.014 A 
ATOM     16  C20 <0> d   1      37.639   3.735  30.422  0.00  0.00     0.052 C 
ATOM     17  C21 <0> d   1      37.802   5.205  30.859  0.00  0.00    -0.032 C 
ATOM     18  C22 <0> d   1      37.457   6.126  29.687  0.00  0.00     0.016 C 
ATOM     19  C23 <0> d   1      39.277   5.386  31.221  0.00  0.00    -0.001 C 
ATOM     20  C25 <0> d   1      39.996   4.039  31.327  0.00  0.00     0.007 C 
ATOM     21  C26 <0> d   1      41.486   4.317  31.517  0.00  0.00     0.013 C 
ATOM     22  C27 <0> d   1      41.751   5.078  32.767  0.00  0.00    -0.009 C 
ATOM     23  C28 <0> d   1      41.592   4.201  34.010  0.00  0.00     0.018 C 
ATOM     24  H43 <0> d   1      33.601   1.890  29.415  0.00  0.00     0.188 HD
ENDROOT
BRANCH   2  25
ATOM     25  O3  <0> d   1      43.799   5.755  33.919  0.00  0.00    -0.389 OA
ATOM     26  H32 <0> d   1      44.678   5.356  33.975  0.00  0.00     0.210 HD
ENDBRANCH   2  25
TORSDOF 1
ENDMDL
MODEL 20
REMARK CAVERDOCK RESULT:      21.8      0.000      0.000
REMARK CAVERDOCK CONSTRAINTS:       0.0      0.0      0.0      0.0
REMARK CAVERDOCK TUNNEL: 19     21.8      1.9     20.4
REMARK  1 active torsions:
REMARK  status: ('A' for Active; 'I' for Inactive)
REMARK    1  A    between atoms: C2_2  and  O3_3 
ROOT
ATOM      1  C1  <0> d   1      43.781   4.688  31.450  0.00  0.00     0.046 C 
ATOM      2  C2  <0> d   1      42.981   5.564  32.417  0.00  0.00     0.062 C 
ATOM      3  C4  <0> d   1      42.813   6.979  31.832  0.00  0.00     0.038 C 
ATOM      4  C5  <0> d   1      41.291   7.234  31.726  0.00  0.00     0.009 C 
ATOM      5  C6  <0> d   1      40.694   6.267  32.765  0.00  0.00     0.001 C 
ATOM      6  C8  <0> d   1      39.229   5.990  32.533  0.00  0.00    -0.005 C 
ATOM      7  C10 <0> d   1      38.372   7.247  32.614  0.00  0.00     0.006 C 
ATOM      8  C11 <0> d   1      36.909   6.830  32.693  0.00  0.00     0.006 C 
ATOM      9  C12 <0> d   1      36.662   5.446  32.091  0.00  0.00     0.000 C 
ATOM     10  C14 <0> d   1      35.168   5.414  31.712  0.00  0.00     0.067 C 
ATOM     11  C15 <0> d   1      34.875   4.184  30.899  0.00  0.00     0.062 A 
ATOM     12  N16 <0> d   1      33.721   3.643  30.632  0.00  0.00    -0.179 NA
ATOM     13  N17 <0> d   1      33.943   2.510  29.835  0.00  0.00    -0.289 N 
ATOM     14  C18 <0> d   1      35.276   2.393  29.637  0.00  0.00     0.118 A 
ATOM     15  C19 <0> d   1      35.874   3.411  30.284  0.00  0.00    -0.014 A 
ATOM     16  C20 <0> d   1      37.340   3.727  30.382  0.00  0.00     0.052 C 
ATOM     17  C21 <0> d   1      37.522   5.182  30.863  0.00  0.00    -0.032 C 
ATOM     18  C22 <0> d   1      37.128   6.143  29.739  0.00  0.00     0.016 C 
ATOM     19  C23 <0> d   1      39.011   5.351  31.167  0.00  0.00    -0.001 C 
ATOM     20  C25 <0> d   1      39.733   4.002  31.195  0.00  0.00     0.007 C 
ATOM     21  C26 <0> d   1      41.230   4.274  31.331  0.00  0.00     0.013 C 
ATOM     22  C27 <0> d   1      41.549   4.992  32.595  0.00  0.00    -0.009 C 
ATOM     23  C28 <0> d   1      41.442   4.072  33.812  0.00  0.00     0.018 C 
ATOM     24  H43 <0> d   1      33.261   1.915  29.486  0.00  0.00     0.188 HD
ENDROOT
BRANCH   2  25
ATOM     25  O3  <0> d   1      43.644   5.631  33.680  0.00  0.00    -0.389 OA
ATOM     26  H32 <0> d   1      44.168   4.846  33.892  0.00  0.00     0.210 HD
ENDBRANCH   2  25
TORSDOF 1
ENDMDL
MODEL 21
REMARK CAVERDOCK RESULT:      21.9      0.000      0.000
REMARK CAVERDOCK CONSTRAINTS:       0.1      0.0      0.0      0.0
REMARK CAVERDOCK TUNNEL: 20     21.9      1.9     21.4
REMARK  1 active torsions:
REMARK  status: ('A' for Active; 'I' for Inactive)
REMARK    1  A    between atoms: C2_2  and  O3_3 
ROOT
ATOM      1  C1  <0> d   1      43.628   4.869  31.515  0.00  0.00     0.046 C 
ATOM      2  C2  <0> d   1      42.771   5.703  32.470  0.00  0.00     0.062 C 
ATOM      3  C4  <0> d   1      42.558   7.115  31.893  0.00  0.00     0.038 C 
ATOM      4  C5  <0> d   1      41.030   7.309  31.752  0.00  0.00     0.009 C 
ATOM      5  C6  <0> d   1      40.449   6.308  32.768  0.00  0.00     0.001 C 
ATOM      6  C8  <0> d   1      39.003   5.975  32.499  0.00  0.00    -0.005 C 
ATOM      7  C10 <0> d   1      38.093   7.195  32.570  0.00  0.00     0.006 C 
ATOM      8  C11 <0> d   1      36.647   6.718  32.610  0.00  0.00     0.006 C 
ATOM      9  C12 <0> d   1      36.471   5.331  31.991  0.00  0.00     0.000 C 
ATOM     10  C14 <0> d   1      34.989   5.242  31.575  0.00  0.00     0.067 C 
ATOM     11  C15 <0> d   1      34.766   4.008  30.745  0.00  0.00     0.062 A 
ATOM     12  N16 <0> d   1      33.642   3.424  30.445  0.00  0.00    -0.179 NA
ATOM     13  N17 <0> d   1      33.929   2.308  29.645  0.00  0.00    -0.289 N 
ATOM     14  C18 <0> d   1      35.269   2.248  29.478  0.00  0.00     0.118 A 
ATOM     15  C19 <0> d   1      35.810   3.283  30.148  0.00  0.00    -0.014 A 
ATOM     16  C20 <0> d   1      37.259   3.657  30.284  0.00  0.00     0.052 C 
ATOM     17  C21 <0> d   1      37.370   5.113  30.781  0.00  0.00    -0.032 C 
ATOM     18  C22 <0> d   1      36.963   6.068  29.656  0.00  0.00     0.016 C 
ATOM     19  C23 <0> d   1      38.843   5.340  31.123  0.00  0.00    -0.001 C 
ATOM     20  C25 <0> d   1      39.619   4.022  31.157  0.00  0.00     0.007 C 
ATOM     21  C26 <0> d   1      41.100   4.353  31.331  0.00  0.00     0.013 C 
ATOM     22  C27 <0> d   1      41.359   5.071  32.608  0.00  0.00    -0.009 C 
ATOM     23  C28 <0> d   1      41.261   4.136  33.815  0.00  0.00     0.018 C 
ATOM     24  H43 <0> d   1      33.280   1.690  29.274  0.00  0.00     0.188 HD
ENDROOT
BRANCH   2  25
ATOM     25  O3  <0> d   1      43.400   5.784  33.750  0.00  0.00    -0.389 OA
ATOM     26  H32 <0> d   1      42.810   5.595  34.491  0.00  0.00     0.210 HD
ENDBRANCH   2  25
TORSDOF 1
ENDMDL
MODEL 22
REMARK CAVERDOCK RESULT:      22.7      0.000      0.000
REMARK CAVERDOCK CONSTRAINTS:       0.1      0.0      0.0      0.0
REMARK CAVERDOCK TUNNEL: 21     22.7      1.8     22.2
REMARK  1 active torsions:
REMARK  status: ('A' for Active; 'I' for Inactive)
REMARK    1  A    between atoms: C2_2  and  O3_3 
ROOT
ATOM      1  C1  <0> d   1      43.352   4.693  31.262  0.00  0.00     0.046 C 
ATOM      2  C2  <0> d   1      42.560   5.515  32.281  0.00  0.00     0.062 C 
ATOM      3  C4  <0> d   1      42.358   6.951  31.761  0.00  0.00     0.038 C 
ATOM      4  C5  <0> d   1      40.832   7.187  31.697  0.00  0.00     0.009 C 
ATOM      5  C6  <0> d   1      40.270   6.168  32.706  0.00  0.00     0.001 C 
ATOM      6  C8  <0> d   1      38.805   5.879  32.491  0.00  0.00    -0.005 C 
ATOM      7  C10 <0> d   1      37.932   7.118  32.644  0.00  0.00     0.006 C 
ATOM      8  C11 <0> d   1      36.477   6.676  32.735  0.00  0.00     0.006 C 
ATOM      9  C12 <0> d   1      36.237   5.315  32.079  0.00  0.00     0.000 C 
ATOM     10  C14 <0> d   1      34.736   5.277  31.728  0.00  0.00     0.067 C 
ATOM     11  C15 <0> d   1      34.444   4.078  30.869  0.00  0.00     0.062 A 
ATOM     12  N16 <0> d   1      33.293   3.533  30.602  0.00  0.00    -0.179 NA
ATOM     13  N17 <0> d   1      33.514   2.438  29.753  0.00  0.00    -0.289 N 
ATOM     14  C18 <0> d   1      34.844   2.350  29.524  0.00  0.00     0.118 A 
ATOM     15  C19 <0> d   1      35.441   3.348  30.201  0.00  0.00    -0.014 A 
ATOM     16  C20 <0> d   1      36.904   3.682  30.284  0.00  0.00     0.052 C 
ATOM     17  C21 <0> d   1      37.075   5.117  30.823  0.00  0.00    -0.032 C 
ATOM     18  C22 <0> d   1      36.644   6.119  29.750  0.00  0.00     0.016 C 
ATOM     19  C23 <0> d   1      38.567   5.296  31.104  0.00  0.00    -0.001 C 
ATOM     20  C25 <0> d   1      39.310   3.958  31.060  0.00  0.00     0.007 C 
ATOM     21  C26 <0> d   1      40.805   4.247  31.177  0.00  0.00     0.013 C 
ATOM     22  C27 <0> d   1      41.140   4.914  32.464  0.00  0.00    -0.009 C 
ATOM     23  C28 <0> d   1      41.071   3.941  33.642  0.00  0.00     0.018 C 
ATOM     24  H43 <0> d   1      32.833   1.849  29.393  0.00  0.00     0.188 HD
ENDROOT
BRANCH   2  25
ATOM     25  O3  <0> d   1      43.248   5.537  33.533  0.00  0.00    -0.389 OA
ATOM     26  H32 <0> d   1      42.804   5.042  34.235  0.00  0.00     0.210 HD
ENDBRANCH   2  25
TORSDOF 1
ENDMDL
MODEL 23
REMARK CAVERDOCK RESULT:      23.3      0.000      0.000
REMARK CAVERDOCK CONSTRAINTS:       0.0      0.0      0.0      0.0
REMARK CAVERDOCK TUNNEL: 22     23.3      1.8     23.1
REMARK  1 active torsions:
REMARK  status: ('A' for Active; 'I' for Inactive)
REMARK    1  A    between atoms: C2_2  and  O3_3 
ROOT
ATOM      1  C1  <0> d   1      43.149   4.840  31.357  0.00  0.00     0.046 C 
ATOM      2  C2  <0> d   1      42.285   5.620  32.350  0.00  0.00     0.062 C 
ATOM      3  C4  <0> d   1      42.036   7.048  31.828  0.00  0.00     0.038 C 
ATOM      4  C5  <0> d   1      40.503   7.214  31.711  0.00  0.00     0.009 C 
ATOM      5  C6  <0> d   1      39.954   6.165  32.696  0.00  0.00     0.001 C 
ATOM      6  C8  <0> d   1      38.512   5.811  32.430  0.00  0.00    -0.005 C 
ATOM      7  C10 <0> d   1      37.579   7.008  32.555  0.00  0.00     0.006 C 
ATOM      8  C11 <0> d   1      36.143   6.500  32.594  0.00  0.00     0.006 C 
ATOM      9  C12 <0> d   1      35.989   5.132  31.926  0.00  0.00     0.000 C 
ATOM     10  C14 <0> d   1      34.504   5.027  31.523  0.00  0.00     0.067 C 
ATOM     11  C15 <0> d   1      34.298   3.820  30.651  0.00  0.00     0.062 A 
ATOM     12  N16 <0> d   1      33.183   3.223  30.342  0.00  0.00    -0.179 NA
ATOM     13  N17 <0> d   1      33.483   2.144  29.498  0.00  0.00    -0.289 N 
ATOM     14  C18 <0> d   1      34.823   2.118  29.315  0.00  0.00     0.118 A 
ATOM     15  C19 <0> d   1      35.350   3.139  30.016  0.00  0.00    -0.014 A 
ATOM     16  C20 <0> d   1      36.792   3.539  30.151  0.00  0.00     0.052 C 
ATOM     17  C21 <0> d   1      36.878   4.978  30.700  0.00  0.00    -0.032 C 
ATOM     18  C22 <0> d   1      36.439   5.964  29.615  0.00  0.00     0.016 C 
ATOM     19  C23 <0> d   1      38.350   5.224  31.033  0.00  0.00    -0.001 C 
ATOM     20  C25 <0> d   1      39.154   3.922  31.011  0.00  0.00     0.007 C 
ATOM     21  C26 <0> d   1      40.630   4.278  31.182  0.00  0.00     0.013 C 
ATOM     22  C27 <0> d   1      40.888   4.954  32.481  0.00  0.00    -0.009 C 
ATOM     23  C28 <0> d   1      40.823   3.974  33.654  0.00  0.00     0.018 C 
ATOM     24  H43 <0> d   1      32.843   1.525  29.112  0.00  0.00     0.188 HD
ENDROOT
BRANCH   2  25
ATOM     25  O3  <0> d   1      42.927   5.669  33.626  0.00  0.00    -0.389 OA
ATOM     26  H32 <0> d   1      42.323   5.575  34.375  0.00  0.00     0.210 HD
ENDBRANCH   2  25
TORSDOF 1
ENDMDL
MODEL 24
REMARK CAVERDOCK RESULT:      24.4      0.000      0.000
REMARK CAVERDOCK CONSTRAINTS:       0.0      0.0      0.0      0.0
REMARK CAVERDOCK TUNNEL: 23     24.4      1.8     24.1
REMARK  1 active torsions:
REMARK  status: ('A' for Active; 'I' for Inactive)
REMARK    1  A    between atoms: C2_2  and  O3_3 
ROOT
ATOM      1  C1  <0> d   1      42.868   4.696  31.154  0.00  0.00     0.046 C 
ATOM      2  C2  <0> d   1      42.073   5.505  32.180  0.00  0.00     0.062 C 
ATOM      3  C4  <0> d   1      41.838   6.936  31.659  0.00  0.00     0.038 C 
ATOM      4  C5  <0> d   1      40.306   7.142  31.612  0.00  0.00     0.009 C 
ATOM      5  C6  <0> d   1      39.776   6.115  32.630  0.00  0.00     0.001 C 
ATOM      6  C8  <0> d   1      38.315   5.798  32.434  0.00  0.00    -0.005 C 
ATOM      7  C10 <0> d   1      37.420   7.022  32.593  0.00  0.00     0.006 C 
ATOM      8  C11 <0> d   1      35.975   6.552  32.702  0.00  0.00     0.006 C 
ATOM      9  C12 <0> d   1      35.753   5.185  32.053  0.00  0.00     0.000 C 
ATOM     10  C14 <0> d   1      34.249   5.117  31.721  0.00  0.00     0.067 C 
ATOM     11  C15 <0> d   1      33.970   3.910  30.869  0.00  0.00     0.062 A 
ATOM     12  N16 <0> d   1      32.826   3.342  30.617  0.00  0.00    -0.179 NA
ATOM     13  N17 <0> d   1      33.058   2.250  29.768  0.00  0.00    -0.289 N 
ATOM     14  C18 <0> d   1      34.386   2.186  29.523  0.00  0.00     0.118 A 
ATOM     15  C19 <0> d   1      34.972   3.198  30.191  0.00  0.00    -0.014 A 
ATOM     16  C20 <0> d   1      36.429   3.559  30.255  0.00  0.00     0.052 C 
ATOM     17  C21 <0> d   1      36.580   4.999  30.788  0.00  0.00    -0.032 C 
ATOM     18  C22 <0> d   1      36.117   5.989  29.717  0.00  0.00     0.016 C 
ATOM     19  C23 <0> d   1      38.071   5.206  31.051  0.00  0.00    -0.001 C 
ATOM     20  C25 <0> d   1      38.838   3.883  31.002  0.00  0.00     0.007 C 
ATOM     21  C26 <0> d   1      40.329   4.201  31.100  0.00  0.00     0.013 C 
ATOM     22  C27 <0> d   1      40.667   4.878  32.381  0.00  0.00    -0.009 C 
ATOM     23  C28 <0> d   1      40.630   3.908  33.563  0.00  0.00     0.018 C 
ATOM     24  H43 <0> d   1      32.384   1.646  29.418  0.00  0.00     0.188 HD
ENDROOT
BRANCH   2  25
ATOM     25  O3  <0> d   1      42.775   5.545  33.424  0.00  0.00    -0.389 OA
ATOM     26  H32 <0> d   1      42.656   6.367  33.917  0.00  0.00     0.210 HD
ENDBRANCH   2  25
TORSDOF 1
ENDMDL
MODEL 25
REMARK CAVERDOCK RESULT:      25.4      0.000      0.000
REMARK CAVERDOCK CONSTRAINTS:       0.1      0.0      0.0      0.0
REMARK CAVERDOCK TUNNEL: 24     25.4      1.8     25.1
REMARK  1 active torsions:
REMARK  status: ('A' for Active; 'I' for Inactive)
REMARK    1  A    between atoms: C2_2  and  O3_3 
ROOT
ATOM      1  C1  <0> d   1      42.728   4.790  31.014  0.00  0.00     0.046 C 
ATOM      2  C2  <0> d   1      41.927   5.591  32.044  0.00  0.00     0.062 C 
ATOM      3  C4  <0> d   1      41.646   7.008  31.510  0.00  0.00     0.038 C 
ATOM      4  C5  <0> d   1      40.109   7.173  31.485  0.00  0.00     0.009 C 
ATOM      5  C6  <0> d   1      39.622   6.145  32.523  0.00  0.00     0.001 C 
ATOM      6  C8  <0> d   1      38.167   5.786  32.354  0.00  0.00    -0.005 C 
ATOM      7  C10 <0> d   1      37.242   6.987  32.513  0.00  0.00     0.006 C 
ATOM      8  C11 <0> d   1      35.812   6.480  32.651  0.00  0.00     0.006 C 
ATOM      9  C12 <0> d   1      35.617   5.100  32.021  0.00  0.00     0.000 C 
ATOM     10  C14 <0> d   1      34.110   4.988  31.714  0.00  0.00     0.067 C 
ATOM     11  C15 <0> d   1      33.850   3.764  30.880  0.00  0.00     0.062 A 
ATOM     12  N16 <0> d   1      32.718   3.162  30.654  0.00  0.00    -0.179 NA
ATOM     13  N17 <0> d   1      32.966   2.066  29.814  0.00  0.00    -0.289 N 
ATOM     14  C18 <0> d   1      34.292   2.035  29.549  0.00  0.00     0.118 A 
ATOM     15  C19 <0> d   1      34.861   3.070  30.195  0.00  0.00    -0.014 A 
ATOM     16  C20 <0> d   1      36.308   3.471  30.232  0.00  0.00     0.052 C 
ATOM     17  C21 <0> d   1      36.429   4.921  30.746  0.00  0.00    -0.032 C 
ATOM     18  C22 <0> d   1      35.922   5.885  29.671  0.00  0.00     0.016 C 
ATOM     19  C23 <0> d   1      37.918   5.171  30.982  0.00  0.00    -0.001 C 
ATOM     20  C25 <0> d   1      38.720   3.869  30.936  0.00  0.00     0.007 C 
ATOM     21  C26 <0> d   1      40.203   4.227  31.007  0.00  0.00     0.013 C 
ATOM     22  C27 <0> d   1      40.542   4.929  32.274  0.00  0.00    -0.009 C 
ATOM     23  C28 <0> d   1      40.550   3.972  33.468  0.00  0.00     0.018 C 
ATOM     24  H43 <0> d   1      32.304   1.441  29.481  0.00  0.00     0.188 HD
ENDROOT
BRANCH   2  25
ATOM     25  O3  <0> d   1      42.647   5.664  33.275  0.00  0.00    -0.389 OA
ATOM     26  H32 <0> d   1      42.378   5.004  33.929  0.00  0.00     0.210 HD
ENDBRANCH   2  25
TORSDOF 1
ENDMDL
MODEL 26
REMARK CAVERDOCK RESULT:      26.3      0.000      0.000
REMARK CAVERDOCK CONSTRAINTS:       0.3      0.0      0.0      0.0
REMARK CAVERDOCK TUNNEL: 25     26.3      1.8     26.4
REMARK  1 active torsions:
REMARK  status: ('A' for Active; 'I' for Inactive)
REMARK    1  A    between atoms: C2_2  and  O3_3 
ROOT
ATOM      1  C1  <0> d   1      42.550   4.630  30.903  0.00  0.00     0.046 C 
ATOM      2  C2  <0> d   1      41.788   5.372  32.003  0.00  0.00     0.062 C 
ATOM      3  C4  <0> d   1      41.527   6.829  31.574  0.00  0.00     0.038 C 
ATOM      4  C5  <0> d   1      39.993   7.026  31.595  0.00  0.00     0.009 C 
ATOM      5  C6  <0> d   1      39.507   5.937  32.570  0.00  0.00     0.001 C 
ATOM      6  C8  <0> d   1      38.041   5.620  32.410  0.00  0.00    -0.005 C 
ATOM      7  C10 <0> d   1      37.145   6.825  32.672  0.00  0.00     0.006 C 
ATOM      8  C11 <0> d   1      35.708   6.339  32.807  0.00  0.00     0.006 C 
ATOM      9  C12 <0> d   1      35.470   5.010  32.087  0.00  0.00     0.000 C 
ATOM     10  C14 <0> d   1      33.956   4.950  31.806  0.00  0.00     0.067 C 
ATOM     11  C15 <0> d   1      33.652   3.792  30.896  0.00  0.00     0.062 A 
ATOM     12  N16 <0> d   1      32.503   3.230  30.654  0.00  0.00    -0.179 NA
ATOM     13  N17 <0> d   1      32.710   2.191  29.735  0.00  0.00    -0.289 N 
ATOM     14  C18 <0> d   1      34.029   2.152  29.439  0.00  0.00     0.118 A 
ATOM     15  C19 <0> d   1      34.633   3.128  30.142  0.00  0.00    -0.014 A 
ATOM     16  C20 <0> d   1      36.089   3.496  30.174  0.00  0.00     0.052 C 
ATOM     17  C21 <0> d   1      36.251   4.904  30.784  0.00  0.00    -0.032 C 
ATOM     18  C22 <0> d   1      35.743   5.951  29.791  0.00  0.00     0.016 C 
ATOM     19  C23 <0> d   1      37.750   5.108  31.004  0.00  0.00    -0.001 C 
ATOM     20  C25 <0> d   1      38.523   3.796  30.850  0.00  0.00     0.007 C 
ATOM     21  C26 <0> d   1      40.014   4.118  30.913  0.00  0.00     0.013 C 
ATOM     22  C27 <0> d   1      40.394   4.724  32.218  0.00  0.00    -0.009 C 
ATOM     23  C28 <0> d   1      40.407   3.686  33.342  0.00  0.00     0.018 C 
ATOM     24  H43 <0> d   1      32.027   1.603  29.375  0.00  0.00     0.188 HD
ENDROOT
BRANCH   2  25
ATOM     25  O3  <0> d   1      42.536   5.345  33.220  0.00  0.00    -0.389 OA
ATOM     26  H32 <0> d   1      42.195   4.723  33.877  0.00  0.00     0.210 HD
ENDBRANCH   2  25
TORSDOF 1
ENDMDL
MODEL 27
REMARK CAVERDOCK RESULT:      27.8      0.000      0.000
REMARK CAVERDOCK CONSTRAINTS:       0.2      0.0      0.0      0.0
REMARK CAVERDOCK TUNNEL: 26     27.8      1.8     27.4
REMARK  1 active torsions:
REMARK  status: ('A' for Active; 'I' for Inactive)
REMARK    1  A    between atoms: C2_2  and  O3_3 
ROOT
ATOM      1  C1  <0> d   1      42.323   4.702  30.912  0.00  0.00     0.046 C 
ATOM      2  C2  <0> d   1      41.542   5.421  32.014  0.00  0.00     0.062 C 
ATOM      3  C4  <0> d   1      41.272   6.881  31.604  0.00  0.00     0.038 C 
ATOM      4  C5  <0> d   1      39.736   7.064  31.611  0.00  0.00     0.009 C 
ATOM      5  C6  <0> d   1      39.249   5.957  32.564  0.00  0.00     0.001 C 
ATOM      6  C8  <0> d   1      37.788   5.629  32.383  0.00  0.00    -0.005 C 
ATOM      7  C10 <0> d   1      36.879   6.822  32.653  0.00  0.00     0.006 C 
ATOM      8  C11 <0> d   1      35.445   6.321  32.764  0.00  0.00     0.006 C 
ATOM      9  C12 <0> d   1      35.227   5.000  32.023  0.00  0.00     0.000 C 
ATOM     10  C14 <0> d   1      33.716   4.931  31.725  0.00  0.00     0.067 C 
ATOM     11  C15 <0> d   1      33.433   3.784  30.795  0.00  0.00     0.062 A 
ATOM     12  N16 <0> d   1      32.292   3.215  30.531  0.00  0.00    -0.179 NA
ATOM     13  N17 <0> d   1      32.519   2.191  29.600  0.00  0.00    -0.289 N 
ATOM     14  C18 <0> d   1      33.841   2.168  29.318  0.00  0.00     0.118 A 
ATOM     15  C19 <0> d   1      34.429   3.139  30.042  0.00  0.00    -0.014 A 
ATOM     16  C20 <0> d   1      35.881   3.521  30.096  0.00  0.00     0.052 C 
ATOM     17  C21 <0> d   1      36.023   4.920  30.728  0.00  0.00    -0.032 C 
ATOM     18  C22 <0> d   1      35.517   5.977  29.744  0.00  0.00     0.016 C 
ATOM     19  C23 <0> d   1      37.518   5.135  30.967  0.00  0.00    -0.001 C 
ATOM     20  C25 <0> d   1      38.304   3.832  30.803  0.00  0.00     0.007 C 
ATOM     21  C26 <0> d   1      39.792   4.167  30.887  0.00  0.00     0.013 C 
ATOM     22  C27 <0> d   1      40.152   4.757  32.204  0.00  0.00    -0.009 C 
ATOM     23  C28 <0> d   1      40.162   3.703  33.313  0.00  0.00     0.018 C 
ATOM     24  H43 <0> d   1      31.846   1.603  29.223  0.00  0.00     0.188 HD
ENDROOT
BRANCH   2  25
ATOM     25  O3  <0> d   1      42.276   5.383  33.239  0.00  0.00    -0.389 OA
ATOM     26  H32 <0> d   1      42.426   4.491  33.581  0.00  0.00     0.210 HD
ENDBRANCH   2  25
TORSDOF 1
ENDMDL
MODEL 28
REMARK CAVERDOCK RESULT:      27.9      0.000      0.000
REMARK CAVERDOCK CONSTRAINTS:       0.0      0.0      0.0      0.0
REMARK CAVERDOCK TUNNEL: 27     27.9      1.8     28.6
REMARK  1 active torsions:
REMARK  status: ('A' for Active; 'I' for Inactive)
REMARK    1  A    between atoms: C2_2  and  O3_3 
ROOT
ATOM      1  C1  <0> d   1      32.644   5.933  31.692  0.00  0.00     0.046 C 
ATOM      2  C2  <0> d   1      33.170   4.538  31.346  0.00  0.00     0.062 C 
ATOM      3  C4  <0> d   1      33.301   4.386  29.818  0.00  0.00     0.038 C 
ATOM      4  C5  <0> d   1      34.785   4.057  29.534  0.00  0.00     0.009 C 
ATOM      5  C6  <0> d   1      35.280   3.458  30.864  0.00  0.00     0.001 C 
ATOM      6  C8  <0> d   1      36.782   3.487  30.996  0.00  0.00    -0.005 C 
ATOM      7  C10 <0> d   1      37.484   2.684  29.908  0.00  0.00     0.006 C 
ATOM      8  C11 <0> d   1      38.943   2.503  30.306  0.00  0.00     0.006 C 
ATOM      9  C12 <0> d   1      39.428   3.593  31.264  0.00  0.00     0.000 C 
ATOM     10  C14 <0> d   1      40.961   3.635  31.110  0.00  0.00     0.067 C 
ATOM     11  C15 <0> d   1      41.513   4.832  31.835  0.00  0.00     0.062 A 
ATOM     12  N16 <0> d   1      42.743   5.071  32.187  0.00  0.00    -0.179 NA
ATOM     13  N17 <0> d   1      42.778   6.315  32.835  0.00  0.00    -0.289 N 
ATOM     14  C18 <0> d   1      41.520   6.809  32.858  0.00  0.00     0.118 A 
ATOM     15  C19 <0> d   1      40.719   5.914  32.249  0.00  0.00    -0.014 A 
ATOM     16  C20 <0> d   1      39.236   5.985  32.021  0.00  0.00     0.052 C 
ATOM     17  C21 <0> d   1      38.830   4.957  30.946  0.00  0.00    -0.032 C 
ATOM     18  C22 <0> d   1      39.322   5.431  29.577  0.00  0.00     0.016 C 
ATOM     19  C23 <0> d   1      37.301   4.918  30.943  0.00  0.00    -0.001 C 
ATOM     20  C25 <0> d   1      36.720   5.639  32.161  0.00  0.00     0.007 C 
ATOM     21  C26 <0> d   1      35.204   5.703  31.990  0.00  0.00     0.013 C 
ATOM     22  C27 <0> d   1      34.597   4.346  31.927  0.00  0.00    -0.009 C 
ATOM     23  C28 <0> d   1      34.575   3.671  33.300  0.00  0.00     0.018 C 
ATOM     24  H43 <0> d   1      43.566   6.745  33.202  0.00  0.00     0.188 HD
ENDROOT
BRANCH   2  25
ATOM     25  O3  <0> d   1      32.290   3.540  31.865  0.00  0.00    -0.389 OA
ATOM     26  H32 <0> d   1      32.382   2.675  31.443  0.00  0.00     0.210 HD
ENDBRANCH   2  25
TORSDOF 1
ENDMDL
MODEL 29
REMARK CAVERDOCK RESULT:      26.4      0.000      0.000
REMARK CAVERDOCK CONSTRAINTS:       0.2      0.0      0.0      0.0
REMARK CAVERDOCK TUNNEL: 28     26.4      1.8     29.1
REMARK  1 active torsions:
REMARK  status: ('A' for Active; 'I' for Inactive)
REMARK    1  A    between atoms: C2_2  and  O3_3 
ROOT
ATOM      1  C1  <0> d   1      32.423   5.819  31.806  0.00  0.00     0.046 C 
ATOM      2  C2  <0> d   1      32.939   4.438  31.396  0.00  0.00     0.062 C 
ATOM      3  C4  <0> d   1      33.052   4.349  29.862  0.00  0.00     0.038 C 
ATOM      4  C5  <0> d   1      34.530   4.027  29.546  0.00  0.00     0.009 C 
ATOM      5  C6  <0> d   1      35.039   3.372  30.844  0.00  0.00     0.001 C 
ATOM      6  C8  <0> d   1      36.542   3.389  30.959  0.00  0.00    -0.005 C 
ATOM      7  C10 <0> d   1      37.228   2.630  29.829  0.00  0.00     0.006 C 
ATOM      8  C11 <0> d   1      38.691   2.428  30.202  0.00  0.00     0.006 C 
ATOM      9  C12 <0> d   1      39.192   3.476  31.198  0.00  0.00     0.000 C 
ATOM     10  C14 <0> d   1      40.723   3.519  31.028  0.00  0.00     0.067 C 
ATOM     11  C15 <0> d   1      41.288   4.682  31.795  0.00  0.00     0.062 A 
ATOM     12  N16 <0> d   1      42.524   4.902  32.142  0.00  0.00    -0.179 NA
ATOM     13  N17 <0> d   1      42.571   6.117  32.841  0.00  0.00    -0.289 N 
ATOM     14  C18 <0> d   1      41.316   6.615  32.900  0.00  0.00     0.118 A 
ATOM     15  C19 <0> d   1      40.504   5.749  32.264  0.00  0.00    -0.014 A 
ATOM     16  C20 <0> d   1      39.018   5.834  32.058  0.00  0.00     0.052 C 
ATOM     17  C21 <0> d   1      38.595   4.853  30.945  0.00  0.00    -0.032 C 
ATOM     18  C22 <0> d   1      39.073   5.382  29.591  0.00  0.00     0.016 C 
ATOM     19  C23 <0> d   1      37.067   4.820  30.959  0.00  0.00    -0.001 C 
ATOM     20  C25 <0> d   1      36.503   5.491  32.213  0.00  0.00     0.007 C 
ATOM     21  C26 <0> d   1      34.985   5.568  32.064  0.00  0.00     0.013 C 
ATOM     22  C27 <0> d   1      34.372   4.217  31.952  0.00  0.00    -0.009 C 
ATOM     23  C28 <0> d   1      34.364   3.485  33.295  0.00  0.00     0.018 C 
ATOM     24  H43 <0> d   1      43.366   6.529  33.216  0.00  0.00     0.188 HD
ENDROOT
BRANCH   2  25
ATOM     25  O3  <0> d   1      32.061   3.422  31.884  0.00  0.00    -0.389 OA
ATOM     26  H32 <0> d   1      31.975   2.660  31.296  0.00  0.00     0.210 HD
ENDBRANCH   2  25
TORSDOF 1
ENDMDL
MODEL 30
REMARK CAVERDOCK RESULT:      25.5      0.000      0.000
REMARK CAVERDOCK CONSTRAINTS:       0.0      0.0      0.0      0.0
REMARK CAVERDOCK TUNNEL: 29     25.5      1.9     30.3
REMARK  1 active torsions:
REMARK  status: ('A' for Active; 'I' for Inactive)
REMARK    1  A    between atoms: C2_2  and  O3_3 
ROOT
ATOM      1  C1  <0> d   1      32.260   5.724  31.772  0.00  0.00     0.046 C 
ATOM      2  C2  <0> d   1      32.808   4.342  31.410  0.00  0.00     0.062 C 
ATOM      3  C4  <0> d   1      32.908   4.197  29.880  0.00  0.00     0.038 C 
ATOM      4  C5  <0> d   1      34.392   3.901  29.561  0.00  0.00     0.009 C 
ATOM      5  C6  <0> d   1      34.929   3.310  30.878  0.00  0.00     0.001 C 
ATOM      6  C8  <0> d   1      36.433   3.370  30.976  0.00  0.00    -0.005 C 
ATOM      7  C10 <0> d   1      37.128   2.586  29.870  0.00  0.00     0.006 C 
ATOM      8  C11 <0> d   1      38.599   2.436  30.235  0.00  0.00     0.006 C 
ATOM      9  C12 <0> d   1      39.081   3.533  31.185  0.00  0.00     0.000 C 
ATOM     10  C14 <0> d   1      40.610   3.609  30.997  0.00  0.00     0.067 C 
ATOM     11  C15 <0> d   1      41.151   4.815  31.713  0.00  0.00     0.062 A 
ATOM     12  N16 <0> d   1      42.383   5.080  32.039  0.00  0.00    -0.179 NA
ATOM     13  N17 <0> d   1      42.406   6.322  32.690  0.00  0.00    -0.289 N 
ATOM     14  C18 <0> d   1      41.139   6.790  32.742  0.00  0.00     0.118 A 
ATOM     15  C19 <0> d   1      40.344   5.879  32.148  0.00  0.00    -0.014 A 
ATOM     16  C20 <0> d   1      38.855   5.918  31.955  0.00  0.00     0.052 C 
ATOM     17  C21 <0> d   1      38.447   4.884  30.885  0.00  0.00    -0.032 C 
ATOM     18  C22 <0> d   1      38.898   5.373  29.507  0.00  0.00     0.016 C 
ATOM     19  C23 <0> d   1      36.920   4.813  30.916  0.00  0.00    -0.001 C 
ATOM     20  C25 <0> d   1      36.351   5.517  32.149  0.00  0.00     0.007 C 
ATOM     21  C26 <0> d   1      34.830   5.549  32.013  0.00  0.00     0.013 C 
ATOM     22  C27 <0> d   1      34.251   4.179  31.959  0.00  0.00    -0.009 C 
ATOM     23  C28 <0> d   1      34.275   3.500  33.329  0.00  0.00     0.018 C 
ATOM     24  H43 <0> d   1      43.193   6.768  33.041  0.00  0.00     0.188 HD
ENDROOT
BRANCH   2  25
ATOM     25  O3  <0> d   1      31.961   3.324  31.946  0.00  0.00    -0.389 OA
ATOM     26  H32 <0> d   1      32.270   2.424  31.774  0.00  0.00     0.210 HD
ENDBRANCH   2  25
TORSDOF 1
ENDMDL
MODEL 31
REMARK CAVERDOCK RESULT:      24.0      0.000      0.000
REMARK CAVERDOCK CONSTRAINTS:       0.1      0.0      0.0      0.0
REMARK CAVERDOCK TUNNEL: 30     24.0      1.9     31.3
REMARK  1 active torsions:
REMARK  status: ('A' for Active; 'I' for Inactive)
REMARK    1  A    between atoms: C2_2  and  O3_3 
ROOT
ATOM      1  C1  <0> d   1      32.038   5.418  31.375  0.00  0.00     0.046 C 
ATOM      2  C2  <0> d   1      32.632   4.036  31.097  0.00  0.00     0.062 C 
ATOM      3  C4  <0> d   1      32.778   3.818  29.579  0.00  0.00     0.038 C 
ATOM      4  C5  <0> d   1      34.277   3.547  29.315  0.00  0.00     0.009 C 
ATOM      5  C6  <0> d   1      34.793   3.036  30.674  0.00  0.00     0.001 C 
ATOM      6  C8  <0> d   1      36.291   3.143  30.809  0.00  0.00    -0.005 C 
ATOM      7  C10 <0> d   1      37.037   2.324  29.762  0.00  0.00     0.006 C 
ATOM      8  C11 <0> d   1      38.501   2.232  30.173  0.00  0.00     0.006 C 
ATOM      9  C12 <0> d   1      38.927   3.388  31.080  0.00  0.00     0.000 C 
ATOM     10  C14 <0> d   1      40.458   3.497  30.929  0.00  0.00     0.067 C 
ATOM     11  C15 <0> d   1      40.948   4.751  31.598  0.00  0.00     0.062 A 
ATOM     12  N16 <0> d   1      42.163   5.065  31.942  0.00  0.00    -0.179 NA
ATOM     13  N17 <0> d   1      42.136   6.338  32.531  0.00  0.00    -0.289 N 
ATOM     14  C18 <0> d   1      40.855   6.773  32.526  0.00  0.00     0.118 A 
ATOM     15  C19 <0> d   1      40.101   5.812  31.958  0.00  0.00    -0.014 A 
ATOM     16  C20 <0> d   1      38.618   5.801  31.723  0.00  0.00     0.052 C 
ATOM     17  C21 <0> d   1      38.267   4.705  30.696  0.00  0.00    -0.032 C 
ATOM     18  C22 <0> d   1      38.743   5.137  29.307  0.00  0.00     0.016 C 
ATOM     19  C23 <0> d   1      36.742   4.593  30.690  0.00  0.00    -0.001 C 
ATOM     20  C25 <0> d   1      36.121   5.342  31.871  0.00  0.00     0.007 C 
ATOM     21  C26 <0> d   1      34.604   5.325  31.692  0.00  0.00     0.013 C 
ATOM     22  C27 <0> d   1      34.063   3.940  31.692  0.00  0.00    -0.009 C 
ATOM     23  C28 <0> d   1      34.066   3.330  33.095  0.00  0.00     0.018 C 
ATOM     24  H43 <0> d   1      42.901   6.823  32.879  0.00  0.00     0.188 HD
ENDROOT
BRANCH   2  25
ATOM     25  O3  <0> d   1      31.797   3.022  31.661  0.00  0.00    -0.389 OA
ATOM     26  H32 <0> d   1      32.122   2.665  32.498  0.00  0.00     0.210 HD
ENDBRANCH   2  25
TORSDOF 1
ENDMDL
MODEL 32
REMARK CAVERDOCK RESULT:      23.0      0.000      0.000
REMARK CAVERDOCK CONSTRAINTS:       0.0      0.0      0.0      0.0
REMARK CAVERDOCK TUNNEL: 31     23.0      1.9     32.2
REMARK  1 active torsions:
REMARK  status: ('A' for Active; 'I' for Inactive)
REMARK    1  A    between atoms: C2_2  and  O3_3 
ROOT
ATOM      1  C1  <0> d   1      31.861   5.225  31.373  0.00  0.00     0.046 C 
ATOM      2  C2  <0> d   1      32.519   3.873  31.090  0.00  0.00     0.062 C 
ATOM      3  C4  <0> d   1      32.686   3.674  29.571  0.00  0.00     0.038 C 
ATOM      4  C5  <0> d   1      34.197   3.474  29.315  0.00  0.00     0.009 C 
ATOM      5  C6  <0> d   1      34.727   2.978  30.674  0.00  0.00     0.001 C 
ATOM      6  C8  <0> d   1      36.218   3.152  30.820  0.00  0.00    -0.005 C 
ATOM      7  C10 <0> d   1      37.007   2.376  29.772  0.00  0.00     0.006 C 
ATOM      8  C11 <0> d   1      38.471   2.349  30.192  0.00  0.00     0.006 C 
ATOM      9  C12 <0> d   1      38.838   3.517  31.110  0.00  0.00     0.000 C 
ATOM     10  C14 <0> d   1      40.363   3.697  30.970  0.00  0.00     0.067 C 
ATOM     11  C15 <0> d   1      40.790   4.967  31.651  0.00  0.00     0.062 A 
ATOM     12  N16 <0> d   1      41.988   5.335  32.006  0.00  0.00    -0.179 NA
ATOM     13  N17 <0> d   1      41.898   6.600  32.604  0.00  0.00    -0.289 N 
ATOM     14  C18 <0> d   1      40.599   6.976  32.593  0.00  0.00     0.118 A 
ATOM     15  C19 <0> d   1      39.894   5.986  32.013  0.00  0.00    -0.014 A 
ATOM     16  C20 <0> d   1      38.414   5.908  31.768  0.00  0.00     0.052 C 
ATOM     17  C21 <0> d   1      38.120   4.805  30.731  0.00  0.00    -0.032 C 
ATOM     18  C22 <0> d   1      38.585   5.268  29.348  0.00  0.00     0.016 C 
ATOM     19  C23 <0> d   1      36.602   4.623  30.714  0.00  0.00    -0.001 C 
ATOM     20  C25 <0> d   1      35.940   5.333  31.896  0.00  0.00     0.007 C 
ATOM     21  C26 <0> d   1      34.426   5.248  31.707  0.00  0.00     0.013 C 
ATOM     22  C27 <0> d   1      33.949   3.839  31.693  0.00  0.00    -0.009 C 
ATOM     23  C28 <0> d   1      33.972   3.219  33.091  0.00  0.00     0.018 C 
ATOM     24  H43 <0> d   1      42.637   7.117  32.961  0.00  0.00     0.188 HD
ENDROOT
BRANCH   2  25
ATOM     25  O3  <0> d   1      31.729   2.818  31.640  0.00  0.00    -0.389 OA
ATOM     26  H32 <0> d   1      31.182   2.356  30.991  0.00  0.00     0.210 HD
ENDBRANCH   2  25
TORSDOF 1
ENDMDL
MODEL 33
REMARK CAVERDOCK RESULT:      22.2      0.000      0.000
REMARK CAVERDOCK CONSTRAINTS:       0.1      0.0      0.0      0.0
REMARK CAVERDOCK TUNNEL: 32     22.2      2.0     33.2
REMARK  1 active torsions:
REMARK  status: ('A' for Active; 'I' for Inactive)
REMARK    1  A    between atoms: C2_2  and  O3_3 
ROOT
ATOM      1  C1  <0> d   1      31.758   5.154  31.359  0.00  0.00     0.046 C 
ATOM      2  C2  <0> d   1      32.413   3.805  31.058  0.00  0.00     0.062 C 
ATOM      3  C4  <0> d   1      32.577   3.623  29.537  0.00  0.00     0.038 C 
ATOM      4  C5  <0> d   1      34.088   3.423  29.277  0.00  0.00     0.009 C 
ATOM      5  C6  <0> d   1      34.618   2.909  30.629  0.00  0.00     0.001 C 
ATOM      6  C8  <0> d   1      36.110   3.079  30.775  0.00  0.00    -0.005 C 
ATOM      7  C10 <0> d   1      36.896   2.314  29.718  0.00  0.00     0.006 C 
ATOM      8  C11 <0> d   1      38.360   2.278  30.136  0.00  0.00     0.006 C 
ATOM      9  C12 <0> d   1      38.731   3.434  31.067  0.00  0.00     0.000 C 
ATOM     10  C14 <0> d   1      40.256   3.612  30.928  0.00  0.00     0.067 C 
ATOM     11  C15 <0> d   1      40.687   4.873  31.623  0.00  0.00     0.062 A 
ATOM     12  N16 <0> d   1      41.886   5.233  31.981  0.00  0.00    -0.179 NA
ATOM     13  N17 <0> d   1      41.799   6.492  32.594  0.00  0.00    -0.289 N 
ATOM     14  C18 <0> d   1      40.501   6.871  32.590  0.00  0.00     0.118 A 
ATOM     15  C19 <0> d   1      39.793   5.889  31.998  0.00  0.00    -0.014 A 
ATOM     16  C20 <0> d   1      38.312   5.818  31.754  0.00  0.00     0.052 C 
ATOM     17  C21 <0> d   1      38.016   4.728  30.704  0.00  0.00    -0.032 C 
ATOM     18  C22 <0> d   1      38.480   5.207  29.327  0.00  0.00     0.016 C 
ATOM     19  C23 <0> d   1      36.497   4.550  30.686  0.00  0.00    -0.001 C 
ATOM     20  C25 <0> d   1      35.837   5.247  31.878  0.00  0.00     0.007 C 
ATOM     21  C26 <0> d   1      34.324   5.168  31.689  0.00  0.00     0.013 C 
ATOM     22  C27 <0> d   1      33.844   3.760  31.659  0.00  0.00    -0.009 C 
ATOM     23  C28 <0> d   1      33.866   3.123  33.050  0.00  0.00     0.018 C 
ATOM     24  H43 <0> d   1      42.540   7.003  32.956  0.00  0.00     0.188 HD
ENDROOT
BRANCH   2  25
ATOM     25  O3  <0> d   1      31.621   2.745  31.597  0.00  0.00    -0.389 OA
ATOM     26  H32 <0> d   1      30.728   3.012  31.854  0.00  0.00     0.210 HD
ENDBRANCH   2  25
TORSDOF 1
ENDMDL
MODEL 34
REMARK CAVERDOCK RESULT:      21.2      0.000      0.000
REMARK CAVERDOCK CONSTRAINTS:       0.1      0.0      0.0      0.0
REMARK CAVERDOCK TUNNEL: 33     21.2      2.0     34.3
REMARK  1 active torsions:
REMARK  status: ('A' for Active; 'I' for Inactive)
REMARK    1  A    between atoms: C2_2  and  O3_3 
ROOT
ATOM      1  C1  <0> d   1      31.581   5.154  31.373  0.00  0.00     0.046 C 
ATOM      2  C2  <0> d   1      32.213   3.793  31.076  0.00  0.00     0.062 C 
ATOM      3  C4  <0> d   1      32.353   3.596  29.555  0.00  0.00     0.038 C 
ATOM      4  C5  <0> d   1      33.858   3.373  29.276  0.00  0.00     0.009 C 
ATOM      5  C6  <0> d   1      34.399   2.864  30.625  0.00  0.00     0.001 C 
ATOM      6  C8  <0> d   1      35.895   3.014  30.749  0.00  0.00    -0.005 C 
ATOM      7  C10 <0> d   1      36.656   2.229  29.688  0.00  0.00     0.006 C 
ATOM      8  C11 <0> d   1      38.125   2.176  30.086  0.00  0.00     0.006 C 
ATOM      9  C12 <0> d   1      38.525   3.335  31.002  0.00  0.00     0.000 C 
ATOM     10  C14 <0> d   1      40.050   3.491  30.840  0.00  0.00     0.067 C 
ATOM     11  C15 <0> d   1      40.508   4.752  31.519  0.00  0.00     0.062 A 
ATOM     12  N16 <0> d   1      41.716   5.099  31.857  0.00  0.00    -0.179 NA
ATOM     13  N17 <0> d   1      41.655   6.365  32.459  0.00  0.00    -0.289 N 
ATOM     14  C18 <0> d   1      40.362   6.760  32.469  0.00  0.00     0.118 A 
ATOM     15  C19 <0> d   1      39.633   5.784  31.897  0.00  0.00    -0.014 A 
ATOM     16  C20 <0> d   1      38.148   5.731  31.673  0.00  0.00     0.052 C 
ATOM     17  C21 <0> d   1      37.822   4.636  30.637  0.00  0.00    -0.032 C 
ATOM     18  C22 <0> d   1      38.274   5.096  29.250  0.00  0.00     0.016 C 
ATOM     19  C23 <0> d   1      36.301   4.478  30.642  0.00  0.00    -0.001 C 
ATOM     20  C25 <0> d   1      35.668   5.196  31.836  0.00  0.00     0.007 C 
ATOM     21  C26 <0> d   1      34.151   5.135  31.669  0.00  0.00     0.013 C 
ATOM     22  C27 <0> d   1      33.651   3.734  31.658  0.00  0.00    -0.009 C 
ATOM     23  C28 <0> d   1      33.684   3.110  33.054  0.00  0.00     0.018 C 
ATOM     24  H43 <0> d   1      42.408   6.868  32.807  0.00  0.00     0.188 HD
ENDROOT
BRANCH   2  25
ATOM     25  O3  <0> d   1      31.414   2.749  31.635  0.00  0.00    -0.389 OA
ATOM     26  H32 <0> d   1      30.870   2.280  30.988  0.00  0.00     0.210 HD
ENDBRANCH   2  25
TORSDOF 1
ENDMDL
MODEL 35
REMARK CAVERDOCK RESULT:      20.4      0.000      0.000
REMARK CAVERDOCK CONSTRAINTS:       0.0      0.0      0.0      0.0
REMARK CAVERDOCK TUNNEL: 34     20.4      2.0     35.4
REMARK  1 active torsions:
REMARK  status: ('A' for Active; 'I' for Inactive)
REMARK    1  A    between atoms: C2_2  and  O3_3 
ROOT
ATOM      1  C1  <0> d   1      31.393   4.911  31.270  0.00  0.00     0.046 C 
ATOM      2  C2  <0> d   1      32.116   3.587  31.016  0.00  0.00     0.062 C 
ATOM      3  C4  <0> d   1      32.298   3.365  29.502  0.00  0.00     0.038 C 
ATOM      4  C5  <0> d   1      33.819   3.233  29.256  0.00  0.00     0.009 C 
ATOM      5  C6  <0> d   1      34.365   2.789  30.626  0.00  0.00     0.001 C 
ATOM      6  C8  <0> d   1      35.846   3.037  30.773  0.00  0.00    -0.005 C 
ATOM      7  C10 <0> d   1      36.675   2.279  29.744  0.00  0.00     0.006 C 
ATOM      8  C11 <0> d   1      38.137   2.329  30.170  0.00  0.00     0.006 C 
ATOM      9  C12 <0> d   1      38.445   3.531  31.065  0.00  0.00     0.000 C 
ATOM     10  C14 <0> d   1      39.960   3.780  30.927  0.00  0.00     0.067 C 
ATOM     11  C15 <0> d   1      40.323   5.083  31.584  0.00  0.00     0.062 A 
ATOM     12  N16 <0> d   1      41.501   5.514  31.935  0.00  0.00    -0.179 NA
ATOM     13  N17 <0> d   1      41.348   6.785  32.507  0.00  0.00    -0.289 N 
ATOM     14  C18 <0> d   1      40.033   7.098  32.484  0.00  0.00     0.118 A 
ATOM     15  C19 <0> d   1      39.378   6.065  31.922  0.00  0.00    -0.014 A 
ATOM     16  C20 <0> d   1      37.904   5.912  31.673  0.00  0.00     0.052 C 
ATOM     17  C21 <0> d   1      37.668   4.776  30.658  0.00  0.00    -0.032 C 
ATOM     18  C22 <0> d   1      38.117   5.233  29.268  0.00  0.00     0.016 C 
ATOM     19  C23 <0> d   1      36.160   4.522  30.639  0.00  0.00    -0.001 C 
ATOM     20  C25 <0> d   1      35.460   5.224  31.804  0.00  0.00     0.007 C 
ATOM     21  C26 <0> d   1      33.953   5.063  31.612  0.00  0.00     0.013 C 
ATOM     22  C27 <0> d   1      33.543   3.633  31.625  0.00  0.00    -0.009 C 
ATOM     23  C28 <0> d   1      33.589   3.043  33.036  0.00  0.00     0.018 C 
ATOM     24  H43 <0> d   1      42.061   7.344  32.856  0.00  0.00     0.188 HD
ENDROOT
BRANCH   2  25
ATOM     25  O3  <0> d   1      31.374   2.507  31.585  0.00  0.00    -0.389 OA
ATOM     26  H32 <0> d   1      31.372   1.704  31.047  0.00  0.00     0.210 HD
ENDBRANCH   2  25
TORSDOF 1
ENDMDL
MODEL 36
REMARK CAVERDOCK RESULT:      19.3      0.000      0.000
REMARK CAVERDOCK CONSTRAINTS:       0.1      0.0      0.0      0.0
REMARK CAVERDOCK TUNNEL: 35     19.3      2.0     36.2
REMARK  1 active torsions:
REMARK  status: ('A' for Active; 'I' for Inactive)
REMARK    1  A    between atoms: C2_2  and  O3_3 
ROOT
ATOM      1  C1  <0> d   1      31.255   5.096  31.371  0.00  0.00     0.046 C 
ATOM      2  C2  <0> d   1      31.917   3.753  31.056  0.00  0.00     0.062 C 
ATOM      3  C4  <0> d   1      32.058   3.576  29.532  0.00  0.00     0.038 C 
ATOM      4  C5  <0> d   1      33.566   3.391  29.247  0.00  0.00     0.009 C 
ATOM      5  C6  <0> d   1      34.123   2.878  30.589  0.00  0.00     0.001 C 
ATOM      6  C8  <0> d   1      35.615   3.060  30.711  0.00  0.00    -0.005 C 
ATOM      7  C10 <0> d   1      36.390   2.305  29.638  0.00  0.00     0.006 C 
ATOM      8  C11 <0> d   1      37.862   2.282  30.032  0.00  0.00     0.006 C 
ATOM      9  C12 <0> d   1      38.237   3.438  30.960  0.00  0.00     0.000 C 
ATOM     10  C14 <0> d   1      39.758   3.631  30.796  0.00  0.00     0.067 C 
ATOM     11  C15 <0> d   1      40.189   4.894  31.488  0.00  0.00     0.062 A 
ATOM     12  N16 <0> d   1      41.391   5.264  31.827  0.00  0.00    -0.179 NA
ATOM     13  N17 <0> d   1      41.303   6.520  32.445  0.00  0.00    -0.289 N 
ATOM     14  C18 <0> d   1      40.002   6.887  32.463  0.00  0.00     0.118 A 
ATOM     15  C19 <0> d   1      39.293   5.901  31.881  0.00  0.00    -0.014 A 
ATOM     16  C20 <0> d   1      37.809   5.817  31.660  0.00  0.00     0.052 C 
ATOM     17  C21 <0> d   1      37.505   4.727  30.613  0.00  0.00    -0.032 C 
ATOM     18  C22 <0> d   1      37.942   5.214  29.229  0.00  0.00     0.016 C 
ATOM     19  C23 <0> d   1      35.988   4.535  30.620  0.00  0.00    -0.001 C 
ATOM     20  C25 <0> d   1      35.342   5.224  31.823  0.00  0.00     0.007 C 
ATOM     21  C26 <0> d   1      33.826   5.131  31.660  0.00  0.00     0.013 C 
ATOM     22  C27 <0> d   1      33.358   3.719  31.634  0.00  0.00    -0.009 C 
ATOM     23  C28 <0> d   1      33.409   3.080  33.022  0.00  0.00     0.018 C 
ATOM     24  H43 <0> d   1      42.045   7.037  32.796  0.00  0.00     0.188 HD
ENDROOT
BRANCH   2  25
ATOM     25  O3  <0> d   1      31.143   2.685  31.606  0.00  0.00    -0.389 OA
ATOM     26  H32 <0> d   1      31.367   2.466  32.520  0.00  0.00     0.210 HD
ENDBRANCH   2  25
TORSDOF 1
ENDMDL
MODEL 37
REMARK CAVERDOCK RESULT:      17.8      0.000      0.000
REMARK CAVERDOCK CONSTRAINTS:       0.0      0.0      0.0      0.0
REMARK CAVERDOCK TUNNEL: 36     17.8      2.0     37.2
REMARK  1 active torsions:
REMARK  status: ('A' for Active; 'I' for Inactive)
REMARK    1  A    between atoms: C2_2  and  O3_3 
ROOT
ATOM      1  C1  <0> d   1      31.047   4.914  31.502  0.00  0.00     0.046 C 
ATOM      2  C2  <0> d   1      31.734   3.602  31.119  0.00  0.00     0.062 C 
ATOM      3  C4  <0> d   1      31.853   3.494  29.587  0.00  0.00     0.038 C 
ATOM      4  C5  <0> d   1      33.360   3.357  29.270  0.00  0.00     0.009 C 
ATOM      5  C6  <0> d   1      33.951   2.801  30.579  0.00  0.00     0.001 C 
ATOM      6  C8  <0> d   1      35.441   3.013  30.685  0.00  0.00    -0.005 C 
ATOM      7  C10 <0> d   1      36.215   2.323  29.569  0.00  0.00     0.006 C 
ATOM      8  C11 <0> d   1      37.693   2.317  29.938  0.00  0.00     0.006 C 
ATOM      9  C12 <0> d   1      38.058   3.442  30.909  0.00  0.00     0.000 C 
ATOM     10  C14 <0> d   1      39.571   3.677  30.730  0.00  0.00     0.067 C 
ATOM     11  C15 <0> d   1      39.984   4.919  31.468  0.00  0.00     0.062 A 
ATOM     12  N16 <0> d   1      41.182   5.303  31.804  0.00  0.00    -0.179 NA
ATOM     13  N17 <0> d   1      41.076   6.529  32.476  0.00  0.00    -0.289 N 
ATOM     14  C18 <0> d   1      39.767   6.864  32.531  0.00  0.00     0.118 A 
ATOM     15  C19 <0> d   1      39.071   5.887  31.918  0.00  0.00    -0.014 A 
ATOM     16  C20 <0> d   1      37.587   5.778  31.718  0.00  0.00     0.052 C 
ATOM     17  C21 <0> d   1      37.290   4.726  30.629  0.00  0.00    -0.032 C 
ATOM     18  C22 <0> d   1      37.692   5.282  29.261  0.00  0.00     0.016 C 
ATOM     19  C23 <0> d   1      35.778   4.498  30.652  0.00  0.00    -0.001 C 
ATOM     20  C25 <0> d   1      35.137   5.120  31.894  0.00  0.00     0.007 C 
ATOM     21  C26 <0> d   1      33.621   4.998  31.751  0.00  0.00     0.013 C 
ATOM     22  C27 <0> d   1      33.185   3.578  31.672  0.00  0.00    -0.009 C 
ATOM     23  C28 <0> d   1      33.274   2.881  33.030  0.00  0.00     0.018 C 
ATOM     24  H43 <0> d   1      41.812   7.048  32.838  0.00  0.00     0.188 HD
ENDROOT
BRANCH   2  25
ATOM     25  O3  <0> d   1      30.995   2.493  31.634  0.00  0.00    -0.389 OA
ATOM     26  H32 <0> d   1      30.916   1.752  31.017  0.00  0.00     0.210 HD
ENDBRANCH   2  25
TORSDOF 1
ENDMDL
MODEL 38
REMARK CAVERDOCK RESULT:      16.4      0.000      0.000
REMARK CAVERDOCK CONSTRAINTS:       0.1      0.0      0.0      0.0
REMARK CAVERDOCK TUNNEL: 37     16.4      2.0     38.3
REMARK  1 active torsions:
REMARK  status: ('A' for Active; 'I' for Inactive)
REMARK    1  A    between atoms: C2_2  and  O3_3 
ROOT
ATOM      1  C1  <0> d   1      30.860   4.811  31.431  0.00  0.00     0.046 C 
ATOM      2  C2  <0> d   1      31.545   3.497  31.049  0.00  0.00     0.062 C 
ATOM      3  C4  <0> d   1      31.671   3.392  29.517  0.00  0.00     0.038 C 
ATOM      4  C5  <0> d   1      33.179   3.250  29.208  0.00  0.00     0.009 C 
ATOM      5  C6  <0> d   1      33.762   2.690  30.519  0.00  0.00     0.001 C 
ATOM      6  C8  <0> d   1      35.252   2.898  30.632  0.00  0.00    -0.005 C 
ATOM      7  C10 <0> d   1      36.030   2.207  29.519  0.00  0.00     0.006 C 
ATOM      8  C11 <0> d   1      37.505   2.196  29.895  0.00  0.00     0.006 C 
ATOM      9  C12 <0> d   1      37.869   3.319  30.869  0.00  0.00     0.000 C 
ATOM     10  C14 <0> d   1      39.384   3.549  30.697  0.00  0.00     0.067 C 
ATOM     11  C15 <0> d   1      39.798   4.789  31.439  0.00  0.00     0.062 A 
ATOM     12  N16 <0> d   1      40.995   5.169  31.781  0.00  0.00    -0.179 NA
ATOM     13  N17 <0> d   1      40.889   6.395  32.455  0.00  0.00    -0.289 N 
ATOM     14  C18 <0> d   1      39.581   6.733  32.503  0.00  0.00     0.118 A 
ATOM     15  C19 <0> d   1      38.885   5.760  31.886  0.00  0.00    -0.014 A 
ATOM     16  C20 <0> d   1      37.401   5.655  31.679  0.00  0.00     0.052 C 
ATOM     17  C21 <0> d   1      37.106   4.606  30.587  0.00  0.00    -0.032 C 
ATOM     18  C22 <0> d   1      37.517   5.162  29.222  0.00  0.00     0.016 C 
ATOM     19  C23 <0> d   1      35.594   4.382  30.602  0.00  0.00    -0.001 C 
ATOM     20  C25 <0> d   1      34.948   5.004  31.843  0.00  0.00     0.007 C 
ATOM     21  C26 <0> d   1      33.433   4.887  31.692  0.00  0.00     0.013 C 
ATOM     22  C27 <0> d   1      32.993   3.468  31.609  0.00  0.00    -0.009 C 
ATOM     23  C28 <0> d   1      33.074   2.769  32.967  0.00  0.00     0.018 C 
ATOM     24  H43 <0> d   1      41.625   6.910  32.820  0.00  0.00     0.188 HD
ENDROOT
BRANCH   2  25
ATOM     25  O3  <0> d   1      30.800   2.390  31.559  0.00  0.00    -0.389 OA
ATOM     26  H32 <0> d   1      31.259   1.890  32.247  0.00  0.00     0.210 HD
ENDBRANCH   2  25
TORSDOF 1
ENDMDL
MODEL 39
REMARK CAVERDOCK RESULT:      14.4      0.000      0.000
REMARK CAVERDOCK CONSTRAINTS:       0.0      0.0      0.0      0.0
REMARK CAVERDOCK TUNNEL: 38     14.4      2.1     39.3
REMARK  1 active torsions:
REMARK  status: ('A' for Active; 'I' for Inactive)
REMARK    1  A    between atoms: C2_2  and  O3_3 
ROOT
ATOM      1  C1  <0> d   1      30.590   4.897  31.338  0.00  0.00     0.046 C 
ATOM      2  C2  <0> d   1      31.270   3.573  30.981  0.00  0.00     0.062 C 
ATOM      3  C4  <0> d   1      31.407   3.444  29.452  0.00  0.00     0.038 C 
ATOM      4  C5  <0> d   1      32.917   3.289  29.156  0.00  0.00     0.009 C 
ATOM      5  C6  <0> d   1      33.486   2.746  30.480  0.00  0.00     0.001 C 
ATOM      6  C8  <0> d   1      34.976   2.946  30.602  0.00  0.00    -0.005 C 
ATOM      7  C10 <0> d   1      35.758   2.234  29.505  0.00  0.00     0.006 C 
ATOM      8  C11 <0> d   1      37.231   2.221  29.892  0.00  0.00     0.006 C 
ATOM      9  C12 <0> d   1      37.594   3.355  30.852  0.00  0.00     0.000 C 
ATOM     10  C14 <0> d   1      39.111   3.575  30.689  0.00  0.00     0.067 C 
ATOM     11  C15 <0> d   1      39.527   4.823  31.416  0.00  0.00     0.062 A 
ATOM     12  N16 <0> d   1      40.724   5.201  31.762  0.00  0.00    -0.179 NA
ATOM     13  N17 <0> d   1      40.620   6.437  32.416  0.00  0.00    -0.289 N 
ATOM     14  C18 <0> d   1      39.314   6.784  32.449  0.00  0.00     0.118 A 
ATOM     15  C19 <0> d   1      38.617   5.805  31.841  0.00  0.00    -0.014 A 
ATOM     16  C20 <0> d   1      37.134   5.706  31.624  0.00  0.00     0.052 C 
ATOM     17  C21 <0> d   1      36.841   4.642  30.546  0.00  0.00    -0.032 C 
ATOM     18  C22 <0> d   1      37.265   5.176  29.176  0.00  0.00     0.016 C 
ATOM     19  C23 <0> d   1      35.327   4.428  30.553  0.00  0.00    -0.001 C 
ATOM     20  C25 <0> d   1      34.676   5.072  31.779  0.00  0.00     0.007 C 
ATOM     21  C26 <0> d   1      33.161   4.962  31.618  0.00  0.00     0.013 C 
ATOM     22  C27 <0> d   1      32.713   3.544  31.552  0.00  0.00    -0.009 C 
ATOM     23  C28 <0> d   1      32.780   2.865  32.921  0.00  0.00     0.018 C 
ATOM     24  H43 <0> d   1      41.356   6.954  32.780  0.00  0.00     0.188 HD
ENDROOT
BRANCH   2  25
ATOM     25  O3  <0> d   1      30.514   2.478  31.502  0.00  0.00    -0.389 OA
ATOM     26  H32 <0> d   1      29.708   2.742  31.966  0.00  0.00     0.210 HD
ENDBRANCH   2  25
TORSDOF 1
ENDMDL
MODEL 40
REMARK CAVERDOCK RESULT:      13.2      0.000      0.000
REMARK CAVERDOCK CONSTRAINTS:       0.0      0.0      0.0      0.0
REMARK CAVERDOCK TUNNEL: 39     13.2      2.2     40.1
REMARK  1 active torsions:
REMARK  status: ('A' for Active; 'I' for Inactive)
REMARK    1  A    between atoms: C2_2  and  O3_3 
ROOT
ATOM      1  C1  <0> d   1      30.372   4.795  31.427  0.00  0.00     0.046 C 
ATOM      2  C2  <0> d   1      31.061   3.484  31.041  0.00  0.00     0.062 C 
ATOM      3  C4  <0> d   1      31.181   3.381  29.508  0.00  0.00     0.038 C 
ATOM      4  C5  <0> d   1      32.688   3.246  29.192  0.00  0.00     0.009 C 
ATOM      5  C6  <0> d   1      33.279   2.687  30.500  0.00  0.00     0.001 C 
ATOM      6  C8  <0> d   1      34.768   2.900  30.608  0.00  0.00    -0.005 C 
ATOM      7  C10 <0> d   1      35.544   2.214  29.491  0.00  0.00     0.006 C 
ATOM      8  C11 <0> d   1      37.022   2.209  29.861  0.00  0.00     0.006 C 
ATOM      9  C12 <0> d   1      37.385   3.331  30.835  0.00  0.00     0.000 C 
ATOM     10  C14 <0> d   1      38.898   3.568  30.657  0.00  0.00     0.067 C 
ATOM     11  C15 <0> d   1      39.309   4.809  31.399  0.00  0.00     0.062 A 
ATOM     12  N16 <0> d   1      40.507   5.193  31.736  0.00  0.00    -0.179 NA
ATOM     13  N17 <0> d   1      40.399   6.418  32.412  0.00  0.00    -0.289 N 
ATOM     14  C18 <0> d   1      39.089   6.751  32.466  0.00  0.00     0.118 A 
ATOM     15  C19 <0> d   1      38.395   5.775  31.850  0.00  0.00    -0.014 A 
ATOM     16  C20 <0> d   1      36.910   5.665  31.649  0.00  0.00     0.052 C 
ATOM     17  C21 <0> d   1      36.615   4.616  30.558  0.00  0.00    -0.032 C 
ATOM     18  C22 <0> d   1      37.018   5.175  29.191  0.00  0.00     0.016 C 
ATOM     19  C23 <0> d   1      35.104   4.386  30.579  0.00  0.00    -0.001 C 
ATOM     20  C25 <0> d   1      34.461   5.004  31.822  0.00  0.00     0.007 C 
ATOM     21  C26 <0> d   1      32.945   4.881  31.678  0.00  0.00     0.013 C 
ATOM     22  C27 <0> d   1      32.511   3.460  31.594  0.00  0.00    -0.009 C 
ATOM     23  C28 <0> d   1      32.600   2.760  32.951  0.00  0.00     0.018 C 
ATOM     24  H43 <0> d   1      41.134   6.936  32.775  0.00  0.00     0.188 HD
ENDROOT
BRANCH   2  25
ATOM     25  O3  <0> d   1      30.322   2.374  31.552  0.00  0.00    -0.389 OA
ATOM     26  H32 <0> d   1      30.086   2.454  32.486  0.00  0.00     0.210 HD
ENDBRANCH   2  25
TORSDOF 1
ENDMDL
MODEL 41
REMARK CAVERDOCK RESULT:      12.4      0.000      0.000
REMARK CAVERDOCK CONSTRAINTS:       0.0      0.0      0.0      0.0
REMARK CAVERDOCK TUNNEL: 40     12.4      2.3     41.4
REMARK  1 active torsions:
REMARK  status: ('A' for Active; 'I' for Inactive)
REMARK    1  A    between atoms: C2_2  and  O3_3 
ROOT
ATOM      1  C1  <0> d   1      30.155   4.674  31.463  0.00  0.00     0.046 C 
ATOM      2  C2  <0> d   1      30.865   3.383  31.053  0.00  0.00     0.062 C 
ATOM      3  C4  <0> d   1      30.971   3.301  29.518  0.00  0.00     0.038 C 
ATOM      4  C5  <0> d   1      32.478   3.200  29.185  0.00  0.00     0.009 C 
ATOM      5  C6  <0> d   1      33.093   2.636  30.479  0.00  0.00     0.001 C 
ATOM      6  C8  <0> d   1      34.579   2.878  30.574  0.00  0.00    -0.005 C 
ATOM      7  C10 <0> d   1      35.356   2.221  29.440  0.00  0.00     0.006 C 
ATOM      8  C11 <0> d   1      36.837   2.241  29.795  0.00  0.00     0.006 C 
ATOM      9  C12 <0> d   1      37.189   3.357  30.780  0.00  0.00     0.000 C 
ATOM     10  C14 <0> d   1      38.695   3.626  30.590  0.00  0.00     0.067 C 
ATOM     11  C15 <0> d   1      39.090   4.866  31.344  0.00  0.00     0.062 A 
ATOM     12  N16 <0> d   1      40.283   5.269  31.674  0.00  0.00    -0.179 NA
ATOM     13  N17 <0> d   1      40.158   6.482  32.367  0.00  0.00    -0.289 N 
ATOM     14  C18 <0> d   1      38.843   6.788  32.439  0.00  0.00     0.118 A 
ATOM     15  C19 <0> d   1      38.161   5.807  31.817  0.00  0.00    -0.014 A 
ATOM     16  C20 <0> d   1      36.677   5.670  31.630  0.00  0.00     0.052 C 
ATOM     17  C21 <0> d   1      36.391   4.630  30.528  0.00  0.00    -0.032 C 
ATOM     18  C22 <0> d   1      36.769   5.215  29.165  0.00  0.00     0.016 C 
ATOM     19  C23 <0> d   1      34.885   4.370  30.561  0.00  0.00    -0.001 C 
ATOM     20  C25 <0> d   1      34.243   4.959  31.819  0.00  0.00     0.007 C 
ATOM     21  C26 <0> d   1      32.729   4.808  31.688  0.00  0.00     0.013 C 
ATOM     22  C27 <0> d   1      32.322   3.380  31.591  0.00  0.00    -0.009 C 
ATOM     23  C28 <0> d   1      32.439   2.664  32.938  0.00  0.00     0.018 C 
ATOM     24  H43 <0> d   1      40.887   7.010  32.729  0.00  0.00     0.188 HD
ENDROOT
BRANCH   2  25
ATOM     25  O3  <0> d   1      30.154   2.251  31.557  0.00  0.00    -0.389 OA
ATOM     26  H32 <0> d   1      30.504   1.904  32.388  0.00  0.00     0.210 HD
ENDBRANCH   2  25
TORSDOF 1
ENDMDL
MODEL 42
REMARK CAVERDOCK RESULT:      11.8      0.000      0.000
REMARK CAVERDOCK CONSTRAINTS:       0.0      0.0      0.0      0.0
REMARK CAVERDOCK TUNNEL: 41     11.8      2.3     42.2
REMARK  1 active torsions:
REMARK  status: ('A' for Active; 'I' for Inactive)
REMARK    1  A    between atoms: C2_2  and  O3_3 
ROOT
ATOM      1  C1  <0> d   1      29.893   4.839  31.418  0.00  0.00     0.046 C 
ATOM      2  C2  <0> d   1      30.574   3.534  30.998  0.00  0.00     0.062 C 
ATOM      3  C4  <0> d   1      30.694   3.471  29.463  0.00  0.00     0.038 C 
ATOM      4  C5  <0> d   1      32.201   3.335  29.144  0.00  0.00     0.009 C 
ATOM      5  C6  <0> d   1      32.787   2.737  30.437  0.00  0.00     0.001 C 
ATOM      6  C8  <0> d   1      34.278   2.938  30.551  0.00  0.00    -0.005 C 
ATOM      7  C10 <0> d   1      35.050   2.277  29.416  0.00  0.00     0.006 C 
ATOM      8  C11 <0> d   1      36.527   2.252  29.787  0.00  0.00     0.006 C 
ATOM      9  C12 <0> d   1      36.897   3.346  30.791  0.00  0.00     0.000 C 
ATOM     10  C14 <0> d   1      38.411   3.578  30.620  0.00  0.00     0.067 C 
ATOM     11  C15 <0> d   1      38.831   4.796  31.395  0.00  0.00     0.062 A 
ATOM     12  N16 <0> d   1      40.030   5.163  31.744  0.00  0.00    -0.179 NA
ATOM     13  N17 <0> d   1      39.930   6.370  32.451  0.00  0.00    -0.289 N 
ATOM     14  C18 <0> d   1      38.622   6.710  32.514  0.00  0.00     0.118 A 
ATOM     15  C19 <0> d   1      37.922   5.756  31.872  0.00  0.00    -0.014 A 
ATOM     16  C20 <0> d   1      36.437   5.660  31.667  0.00  0.00     0.052 C 
ATOM     17  C21 <0> d   1      36.136   4.642  30.548  0.00  0.00    -0.032 C 
ATOM     18  C22 <0> d   1      36.544   5.235  29.197  0.00  0.00     0.016 C 
ATOM     19  C23 <0> d   1      34.623   4.422  30.562  0.00  0.00    -0.001 C 
ATOM     20  C25 <0> d   1      33.983   5.010  31.821  0.00  0.00     0.007 C 
ATOM     21  C26 <0> d   1      32.467   4.901  31.672  0.00  0.00     0.013 C 
ATOM     22  C27 <0> d   1      32.024   3.486  31.551  0.00  0.00    -0.009 C 
ATOM     23  C28 <0> d   1      32.107   2.749  32.889  0.00  0.00     0.018 C 
ATOM     24  H43 <0> d   1      40.668   6.874  32.829  0.00  0.00     0.188 HD
ENDROOT
BRANCH   2  25
ATOM     25  O3  <0> d   1      29.828   2.415  31.479  0.00  0.00    -0.389 OA
ATOM     26  H32 <0> d   1      29.835   2.322  32.441  0.00  0.00     0.210 HD
ENDBRANCH   2  25
TORSDOF 1
ENDMDL
MODEL 43
REMARK CAVERDOCK RESULT:      11.4      0.000      0.000
REMARK CAVERDOCK CONSTRAINTS:       0.1      0.0      0.0      0.0
REMARK CAVERDOCK TUNNEL: 42     11.4      2.3     43.3
REMARK  1 active torsions:
REMARK  status: ('A' for Active; 'I' for Inactive)
REMARK    1  A    between atoms: C2_2  and  O3_3 
ROOT
ATOM      1  C1  <0> d   1      29.619   4.627  31.353  0.00  0.00     0.046 C 
ATOM      2  C2  <0> d   1      30.338   3.366  30.868  0.00  0.00     0.062 C 
ATOM      3  C4  <0> d   1      30.459   3.383  29.333  0.00  0.00     0.038 C 
ATOM      4  C5  <0> d   1      31.969   3.307  29.009  0.00  0.00     0.009 C 
ATOM      5  C6  <0> d   1      32.573   2.664  30.271  0.00  0.00     0.001 C 
ATOM      6  C8  <0> d   1      34.057   2.903  30.397  0.00  0.00    -0.005 C 
ATOM      7  C10 <0> d   1      34.849   2.322  29.232  0.00  0.00     0.006 C 
ATOM      8  C11 <0> d   1      36.326   2.323  29.602  0.00  0.00     0.006 C 
ATOM      9  C12 <0> d   1      36.663   3.376  30.660  0.00  0.00     0.000 C 
ATOM     10  C14 <0> d   1      38.170   3.661  30.503  0.00  0.00     0.067 C 
ATOM     11  C15 <0> d   1      38.553   4.851  31.338  0.00  0.00     0.062 A 
ATOM     12  N16 <0> d   1      39.741   5.236  31.706  0.00  0.00    -0.179 NA
ATOM     13  N17 <0> d   1      39.605   6.402  32.473  0.00  0.00    -0.289 N 
ATOM     14  C18 <0> d   1      38.288   6.700  32.551  0.00  0.00     0.118 A 
ATOM     15  C19 <0> d   1      37.617   5.758  31.861  0.00  0.00    -0.014 A 
ATOM     16  C20 <0> d   1      36.135   5.629  31.650  0.00  0.00     0.052 C 
ATOM     17  C21 <0> d   1      35.864   4.660  30.481  0.00  0.00    -0.032 C 
ATOM     18  C22 <0> d   1      36.253   5.331  29.162  0.00  0.00     0.016 C 
ATOM     19  C23 <0> d   1      34.358   4.394  30.482  0.00  0.00    -0.001 C 
ATOM     20  C25 <0> d   1      33.702   4.900  31.769  0.00  0.00     0.007 C 
ATOM     21  C26 <0> d   1      32.189   4.753  31.613  0.00  0.00     0.013 C 
ATOM     22  C27 <0> d   1      31.788   3.333  31.421  0.00  0.00    -0.009 C 
ATOM     23  C28 <0> d   1      31.894   2.533  32.720  0.00  0.00     0.018 C 
ATOM     24  H43 <0> d   1      40.328   6.908  32.876  0.00  0.00     0.188 HD
ENDROOT
BRANCH   2  25
ATOM     25  O3  <0> d   1      29.625   2.202  31.292  0.00  0.00    -0.389 OA
ATOM     26  H32 <0> d   1      30.183   1.422  31.416  0.00  0.00     0.210 HD
ENDBRANCH   2  25
TORSDOF 1
ENDMDL
MODEL 44
REMARK CAVERDOCK RESULT:      11.1      0.000      0.000
REMARK CAVERDOCK CONSTRAINTS:       0.0      0.0      0.0      0.0
REMARK CAVERDOCK TUNNEL: 43     11.1      2.4     44.4
REMARK  1 active torsions:
REMARK  status: ('A' for Active; 'I' for Inactive)
REMARK    1  A    between atoms: C2_2  and  O3_3 
ROOT
ATOM      1  C1  <0> d   1      29.409   4.601  31.376  0.00  0.00     0.046 C 
ATOM      2  C2  <0> d   1      30.107   3.340  30.863  0.00  0.00     0.062 C 
ATOM      3  C4  <0> d   1      30.216   3.382  29.327  0.00  0.00     0.038 C 
ATOM      4  C5  <0> d   1      31.722   3.294  28.988  0.00  0.00     0.009 C 
ATOM      5  C6  <0> d   1      32.329   2.621  30.233  0.00  0.00     0.001 C 
ATOM      6  C8  <0> d   1      33.817   2.840  30.349  0.00  0.00    -0.005 C 
ATOM      7  C10 <0> d   1      34.590   2.270  29.166  0.00  0.00     0.006 C 
ATOM      8  C11 <0> d   1      36.071   2.247  29.523  0.00  0.00     0.006 C 
ATOM      9  C12 <0> d   1      36.431   3.276  30.596  0.00  0.00     0.000 C 
ATOM     10  C14 <0> d   1      37.940   3.546  30.430  0.00  0.00     0.067 C 
ATOM     11  C15 <0> d   1      38.345   4.716  31.283  0.00  0.00     0.062 A 
ATOM     12  N16 <0> d   1      39.541   5.079  31.646  0.00  0.00    -0.179 NA
ATOM     13  N17 <0> d   1      39.426   6.234  32.434  0.00  0.00    -0.289 N 
ATOM     14  C18 <0> d   1      38.114   6.546  32.530  0.00  0.00     0.118 A 
ATOM     15  C19 <0> d   1      37.424   5.625  31.830  0.00  0.00    -0.014 A 
ATOM     16  C20 <0> d   1      35.940   5.517  31.630  0.00  0.00     0.052 C 
ATOM     17  C21 <0> d   1      35.646   4.572  30.447  0.00  0.00    -0.032 C 
ATOM     18  C22 <0> d   1      36.032   5.263  29.137  0.00  0.00     0.016 C 
ATOM     19  C23 <0> d   1      34.137   4.326  30.457  0.00  0.00    -0.001 C 
ATOM     20  C25 <0> d   1      33.498   4.816  31.759  0.00  0.00     0.007 C 
ATOM     21  C26 <0> d   1      31.983   4.691  31.614  0.00  0.00     0.013 C 
ATOM     22  C27 <0> d   1      31.563   3.280  31.401  0.00  0.00    -0.009 C 
ATOM     23  C28 <0> d   1      31.670   2.456  32.685  0.00  0.00     0.018 C 
ATOM     24  H43 <0> d   1      40.159   6.723  32.840  0.00  0.00     0.188 HD
ENDROOT
BRANCH   2  25
ATOM     25  O3  <0> d   1      29.384   2.178  31.273  0.00  0.00    -0.389 OA
ATOM     26  H32 <0> d   1      29.084   1.622  30.541  0.00  0.00     0.210 HD
ENDBRANCH   2  25
TORSDOF 1
ENDMDL
MODEL 45
REMARK CAVERDOCK RESULT:      11.1      0.000      0.000
REMARK CAVERDOCK CONSTRAINTS:       0.0      0.0      0.0      0.0
REMARK CAVERDOCK TUNNEL: 44     11.1      2.4     45.2
REMARK  1 active torsions:
REMARK  status: ('A' for Active; 'I' for Inactive)
REMARK    1  A    between atoms: C2_2  and  O3_3 
ROOT
ATOM      1  C1  <0> d   1      29.210   4.578  31.382  0.00  0.00     0.046 C 
ATOM      2  C2  <0> d   1      29.897   3.303  30.889  0.00  0.00     0.062 C 
ATOM      3  C4  <0> d   1      29.991   3.313  29.351  0.00  0.00     0.038 C 
ATOM      4  C5  <0> d   1      31.493   3.210  29.001  0.00  0.00     0.009 C 
ATOM      5  C6  <0> d   1      32.108   2.559  30.254  0.00  0.00     0.001 C 
ATOM      6  C8  <0> d   1      33.598   2.771  30.353  0.00  0.00    -0.005 C 
ATOM      7  C10 <0> d   1      34.358   2.173  29.175  0.00  0.00     0.006 C 
ATOM      8  C11 <0> d   1      35.841   2.148  29.519  0.00  0.00     0.006 C 
ATOM      9  C12 <0> d   1      36.217   3.197  30.567  0.00  0.00     0.000 C 
ATOM     10  C14 <0> d   1      37.726   3.454  30.382  0.00  0.00     0.067 C 
ATOM     11  C15 <0> d   1      38.145   4.639  31.207  0.00  0.00     0.062 A 
ATOM     12  N16 <0> d   1      39.347   5.003  31.552  0.00  0.00    -0.179 NA
ATOM     13  N17 <0> d   1      39.246   6.174  32.317  0.00  0.00    -0.289 N 
ATOM     14  C18 <0> d   1      37.936   6.496  32.418  0.00  0.00     0.118 A 
ATOM     15  C19 <0> d   1      37.235   5.565  31.743  0.00  0.00    -0.014 A 
ATOM     16  C20 <0> d   1      35.748   5.462  31.559  0.00  0.00     0.052 C 
ATOM     17  C21 <0> d   1      35.438   4.495  30.398  0.00  0.00    -0.032 C 
ATOM     18  C22 <0> d   1      35.816   5.155  29.070  0.00  0.00     0.016 C 
ATOM     19  C23 <0> d   1      33.928   4.257  30.427  0.00  0.00    -0.001 C 
ATOM     20  C25 <0> d   1      33.304   4.778  31.724  0.00  0.00     0.007 C 
ATOM     21  C26 <0> d   1      31.787   4.658  31.596  0.00  0.00     0.013 C 
ATOM     22  C27 <0> d   1      31.356   3.246  31.415  0.00  0.00    -0.009 C 
ATOM     23  C28 <0> d   1      31.471   2.447  32.715  0.00  0.00     0.018 C 
ATOM     24  H43 <0> d   1      39.985   6.668  32.706  0.00  0.00     0.188 HD
ENDROOT
BRANCH   2  25
ATOM     25  O3  <0> d   1      29.171   2.154  31.329  0.00  0.00    -0.389 OA
ATOM     26  H32 <0> d   1      28.238   2.157  31.076  0.00  0.00     0.210 HD
ENDBRANCH   2  25
TORSDOF 1
ENDMDL
MODEL 46
REMARK CAVERDOCK RESULT:      11.3      0.000      0.000
REMARK CAVERDOCK CONSTRAINTS:       0.0      0.0      0.0      0.0
REMARK CAVERDOCK TUNNEL: 45     11.3      2.3     46.5
REMARK  1 active torsions:
REMARK  status: ('A' for Active; 'I' for Inactive)
REMARK    1  A    between atoms: C2_2  and  O3_3 
ROOT
ATOM      1  C1  <0> d   1      29.016   4.471  31.392  0.00  0.00     0.046 C 
ATOM      2  C2  <0> d   1      29.724   3.218  30.874  0.00  0.00     0.062 C 
ATOM      3  C4  <0> d   1      29.816   3.258  29.337  0.00  0.00     0.038 C 
ATOM      4  C5  <0> d   1      31.319   3.188  28.983  0.00  0.00     0.009 C 
ATOM      5  C6  <0> d   1      31.948   2.525  30.223  0.00  0.00     0.001 C 
ATOM      6  C8  <0> d   1      33.434   2.762  30.323  0.00  0.00    -0.005 C 
ATOM      7  C10 <0> d   1      34.202   2.199  29.133  0.00  0.00     0.006 C 
ATOM      8  C11 <0> d   1      35.686   2.194  29.475  0.00  0.00     0.006 C 
ATOM      9  C12 <0> d   1      36.045   3.231  30.541  0.00  0.00     0.000 C 
ATOM     10  C14 <0> d   1      37.548   3.518  30.359  0.00  0.00     0.067 C 
ATOM     11  C15 <0> d   1      37.948   4.695  31.205  0.00  0.00     0.062 A 
ATOM     12  N16 <0> d   1      39.144   5.074  31.555  0.00  0.00    -0.179 NA
ATOM     13  N17 <0> d   1      39.023   6.229  32.342  0.00  0.00    -0.289 N 
ATOM     14  C18 <0> d   1      37.708   6.525  32.450  0.00  0.00     0.118 A 
ATOM     15  C19 <0> d   1      37.023   5.594  31.760  0.00  0.00    -0.014 A 
ATOM     16  C20 <0> d   1      35.537   5.468  31.576  0.00  0.00     0.052 C 
ATOM     17  C21 <0> d   1      35.243   4.517  30.398  0.00  0.00    -0.032 C 
ATOM     18  C22 <0> d   1      35.606   5.209  29.082  0.00  0.00     0.016 C 
ATOM     19  C23 <0> d   1      33.737   4.252  30.425  0.00  0.00    -0.001 C 
ATOM     20  C25 <0> d   1      33.106   4.738  31.731  0.00  0.00     0.007 C 
ATOM     21  C26 <0> d   1      31.591   4.594  31.603  0.00  0.00     0.013 C 
ATOM     22  C27 <0> d   1      31.186   3.177  31.397  0.00  0.00    -0.009 C 
ATOM     23  C28 <0> d   1      31.317   2.357  32.682  0.00  0.00     0.018 C 
ATOM     24  H43 <0> d   1      39.754   6.728  32.738  0.00  0.00     0.188 HD
ENDROOT
BRANCH   2  25
ATOM     25  O3  <0> d   1      29.020   2.048  31.295  0.00  0.00    -0.389 OA
ATOM     26  H32 <0> d   1      28.174   1.916  30.846  0.00  0.00     0.210 HD
ENDBRANCH   2  25
TORSDOF 1
ENDMDL
MODEL 47
REMARK CAVERDOCK RESULT:      11.9      0.000      0.000
REMARK CAVERDOCK CONSTRAINTS:       0.0      0.0      0.0      0.0
REMARK CAVERDOCK TUNNEL: 46     11.9      2.4     47.5
REMARK  1 active torsions:
REMARK  status: ('A' for Active; 'I' for Inactive)
REMARK    1  A    between atoms: C2_2  and  O3_3 
ROOT
ATOM      1  C1  <0> d   1      28.829   4.551  31.473  0.00  0.00     0.046 C 
ATOM      2  C2  <0> d   1      29.507   3.290  30.932  0.00  0.00     0.062 C 
ATOM      3  C4  <0> d   1      29.573   3.342  29.394  0.00  0.00     0.038 C 
ATOM      4  C5  <0> d   1      31.068   3.249  29.013  0.00  0.00     0.009 C 
ATOM      5  C6  <0> d   1      31.706   2.564  30.237  0.00  0.00     0.001 C 
ATOM      6  C8  <0> d   1      33.198   2.775  30.313  0.00  0.00    -0.005 C 
ATOM      7  C10 <0> d   1      33.935   2.209  29.106  0.00  0.00     0.006 C 
ATOM      8  C11 <0> d   1      35.425   2.176  29.421  0.00  0.00     0.006 C 
ATOM      9  C12 <0> d   1      35.820   3.196  30.490  0.00  0.00     0.000 C 
ATOM     10  C14 <0> d   1      37.325   3.459  30.285  0.00  0.00     0.067 C 
ATOM     11  C15 <0> d   1      37.759   4.621  31.134  0.00  0.00     0.062 A 
ATOM     12  N16 <0> d   1      38.967   4.976  31.466  0.00  0.00    -0.179 NA
ATOM     13  N17 <0> d   1      38.880   6.126  32.265  0.00  0.00    -0.289 N 
ATOM     14  C18 <0> d   1      37.573   6.444  32.399  0.00  0.00     0.118 A 
ATOM     15  C19 <0> d   1      36.859   5.531  31.712  0.00  0.00    -0.014 A 
ATOM     16  C20 <0> d   1      35.369   5.432  31.553  0.00  0.00     0.052 C 
ATOM     17  C21 <0> d   1      35.038   4.497  30.372  0.00  0.00    -0.032 C 
ATOM     18  C22 <0> d   1      35.391   5.194  29.056  0.00  0.00     0.016 C 
ATOM     19  C23 <0> d   1      33.529   4.258  30.422  0.00  0.00    -0.001 C 
ATOM     20  C25 <0> d   1      32.929   4.743  31.744  0.00  0.00     0.007 C 
ATOM     21  C26 <0> d   1      31.409   4.626  31.641  0.00  0.00     0.013 C 
ATOM     22  C27 <0> d   1      30.976   3.219  31.430  0.00  0.00    -0.009 C 
ATOM     23  C28 <0> d   1      31.114   2.386  32.705  0.00  0.00     0.018 C 
ATOM     24  H43 <0> d   1      39.627   6.609  32.653  0.00  0.00     0.188 HD
ENDROOT
BRANCH   2  25
ATOM     25  O3  <0> d   1      28.789   2.129  31.354  0.00  0.00    -0.389 OA
ATOM     26  H32 <0> d   1      29.241   1.612  32.035  0.00  0.00     0.210 HD
ENDBRANCH   2  25
TORSDOF 1
ENDMDL
MODEL 48
REMARK CAVERDOCK RESULT:      11.1      0.000      0.000
REMARK CAVERDOCK CONSTRAINTS:       0.1      0.0      0.0      0.0
REMARK CAVERDOCK TUNNEL: 47     11.1      2.4     48.7
REMARK  1 active torsions:
REMARK  status: ('A' for Active; 'I' for Inactive)
REMARK    1  A    between atoms: C2_2  and  O3_3 
ROOT
ATOM      1  C1  <0> d   1      37.657   5.777  29.332  0.00  0.00     0.046 C 
ATOM      2  C2  <0> d   1      37.367   5.104  30.675  0.00  0.00     0.062 C 
ATOM      3  C4  <0> d   1      36.913   6.155  31.706  0.00  0.00     0.038 C 
ATOM      4  C5  <0> d   1      35.506   5.725  32.183  0.00  0.00     0.009 C 
ATOM      5  C6  <0> d   1      35.476   4.213  31.892  0.00  0.00     0.001 C 
ATOM      6  C8  <0> d   1      34.075   3.656  31.835  0.00  0.00    -0.005 C 
ATOM      7  C10 <0> d   1      33.319   3.828  33.146  0.00  0.00     0.006 C 
ATOM      8  C11 <0> d   1      32.066   2.963  33.099  0.00  0.00     0.006 C 
ATOM      9  C12 <0> d   1      31.605   2.679  31.668  0.00  0.00     0.000 C 
ATOM     10  C14 <0> d   1      30.105   2.340  31.769  0.00  0.00     0.067 C 
ATOM     11  C15 <0> d   1      29.503   2.273  30.393  0.00  0.00     0.062 A 
ATOM     12  N16 <0> d   1      28.369   1.748  30.028  0.00  0.00    -0.179 NA
ATOM     13  N17 <0> d   1      28.230   1.928  28.643  0.00  0.00    -0.289 N 
ATOM     14  C18 <0> d   1      29.327   2.581  28.195  0.00  0.00     0.118 A 
ATOM     15  C19 <0> d   1      30.129   2.804  29.253  0.00  0.00    -0.014 A 
ATOM     16  C20 <0> d   1      31.468   3.484  29.287  0.00  0.00     0.052 C 
ATOM     17  C21 <0> d   1      31.814   3.869  30.740  0.00  0.00    -0.032 C 
ATOM     18  C22 <0> d   1      30.924   5.032  31.184  0.00  0.00     0.016 C 
ATOM     19  C23 <0> d   1      33.271   4.329  30.729  0.00  0.00    -0.001 C 
ATOM     20  C25 <0> d   1      33.961   3.973  29.410  0.00  0.00     0.007 C 
ATOM     21  C26 <0> d   1      35.346   4.616  29.415  0.00  0.00     0.013 C 
ATOM     22  C27 <0> d   1      36.190   4.102  30.527  0.00  0.00    -0.009 C 
ATOM     23  C28 <0> d   1      36.676   2.676  30.257  0.00  0.00     0.018 C 
ATOM     24  H43 <0> d   1      27.479   1.638  28.103  0.00  0.00     0.188 HD
ENDROOT
BRANCH   2  25
ATOM     25  O3  <0> d   1      38.533   4.426  31.145  0.00  0.00    -0.389 OA
ATOM     26  H32 <0> d   1      39.283   4.465  30.537  0.00  0.00     0.210 HD
ENDBRANCH   2  25
TORSDOF 1
ENDMDL
MODEL 49
REMARK CAVERDOCK RESULT:       9.9      0.000      0.000
REMARK CAVERDOCK CONSTRAINTS:       0.1      0.0      0.0      0.0
REMARK CAVERDOCK TUNNEL: 48      9.9      2.4     49.3
REMARK  1 active torsions:
REMARK  status: ('A' for Active; 'I' for Inactive)
REMARK    1  A    between atoms: C2_2  and  O3_3 
ROOT
ATOM      1  C1  <0> d   1      37.463   5.741  29.321  0.00  0.00     0.046 C 
ATOM      2  C2  <0> d   1      37.165   5.078  30.667  0.00  0.00     0.062 C 
ATOM      3  C4  <0> d   1      36.689   6.134  31.683  0.00  0.00     0.038 C 
ATOM      4  C5  <0> d   1      35.282   5.694  32.148  0.00  0.00     0.009 C 
ATOM      5  C6  <0> d   1      35.271   4.179  31.871  0.00  0.00     0.001 C 
ATOM      6  C8  <0> d   1      33.877   3.607  31.804  0.00  0.00    -0.005 C 
ATOM      7  C10 <0> d   1      33.104   3.784  33.105  0.00  0.00     0.006 C 
ATOM      8  C11 <0> d   1      31.861   2.905  33.052  0.00  0.00     0.006 C 
ATOM      9  C12 <0> d   1      31.419   2.602  31.619  0.00  0.00     0.000 C 
ATOM     10  C14 <0> d   1      29.921   2.248  31.708  0.00  0.00     0.067 C 
ATOM     11  C15 <0> d   1      29.336   2.162  30.326  0.00  0.00     0.062 A 
ATOM     12  N16 <0> d   1      28.211   1.622  29.953  0.00  0.00    -0.179 NA
ATOM     13  N17 <0> d   1      28.086   1.788  28.566  0.00  0.00    -0.289 N 
ATOM     14  C18 <0> d   1      29.180   2.447  28.123  0.00  0.00     0.118 A 
ATOM     15  C19 <0> d   1      29.968   2.689  29.188  0.00  0.00    -0.014 A 
ATOM     16  C20 <0> d   1      31.300   3.383  29.230  0.00  0.00     0.052 C 
ATOM     17  C21 <0> d   1      31.625   3.785  30.683  0.00  0.00    -0.032 C 
ATOM     18  C22 <0> d   1      30.719   4.943  31.106  0.00  0.00     0.016 C 
ATOM     19  C23 <0> d   1      33.078   4.261  30.683  0.00  0.00    -0.001 C 
ATOM     20  C25 <0> d   1      33.786   3.900  29.375  0.00  0.00     0.007 C 
ATOM     21  C26 <0> d   1      35.164   4.558  29.390  0.00  0.00     0.013 C 
ATOM     22  C27 <0> d   1      36.001   4.062  30.515  0.00  0.00    -0.009 C 
ATOM     23  C28 <0> d   1      36.505   2.640  30.265  0.00  0.00     0.018 C 
ATOM     24  H43 <0> d   1      27.344   1.484  28.019  0.00  0.00     0.188 HD
ENDROOT
BRANCH   2  25
ATOM     25  O3  <0> d   1      38.333   4.417  31.156  0.00  0.00    -0.389 OA
ATOM     26  H32 <0> d   1      38.393   4.385  32.121  0.00  0.00     0.210 HD
ENDBRANCH   2  25
TORSDOF 1
ENDMDL
MODEL 50
REMARK CAVERDOCK RESULT:       9.2      0.000      0.000
REMARK CAVERDOCK CONSTRAINTS:       0.1      0.0      0.0      0.0
REMARK CAVERDOCK TUNNEL: 49      9.2      2.3     50.3
REMARK  1 active torsions:
REMARK  status: ('A' for Active; 'I' for Inactive)
REMARK    1  A    between atoms: C2_2  and  O3_3 
ROOT
ATOM      1  C1  <0> d   1      37.352   5.680  29.387  0.00  0.00     0.046 C 
ATOM      2  C2  <0> d   1      37.040   4.988  30.715  0.00  0.00     0.062 C 
ATOM      3  C4  <0> d   1      36.547   6.021  31.746  0.00  0.00     0.038 C 
ATOM      4  C5  <0> d   1      35.135   5.568  32.184  0.00  0.00     0.009 C 
ATOM      5  C6  <0> d   1      35.133   4.059  31.876  0.00  0.00     0.001 C 
ATOM      6  C8  <0> d   1      33.742   3.484  31.780  0.00  0.00    -0.005 C 
ATOM      7  C10 <0> d   1      32.952   3.631  33.074  0.00  0.00     0.006 C 
ATOM      8  C11 <0> d   1      31.713   2.750  32.987  0.00  0.00     0.006 C 
ATOM      9  C12 <0> d   1      31.290   2.475  31.543  0.00  0.00     0.000 C 
ATOM     10  C14 <0> d   1      29.792   2.114  31.605  0.00  0.00     0.067 C 
ATOM     11  C15 <0> d   1      29.225   2.055  30.214  0.00  0.00     0.062 A 
ATOM     12  N16 <0> d   1      28.108   1.519  29.816  0.00  0.00    -0.179 NA
ATOM     13  N17 <0> d   1      27.999   1.712  28.431  0.00  0.00    -0.289 N 
ATOM     14  C18 <0> d   1      29.097   2.384  28.016  0.00  0.00     0.118 A 
ATOM     15  C19 <0> d   1      29.871   2.606  29.095  0.00  0.00    -0.014 A 
ATOM     16  C20 <0> d   1      31.199   3.304  29.169  0.00  0.00     0.052 C 
ATOM     17  C21 <0> d   1      31.504   3.677  30.634  0.00  0.00    -0.032 C 
ATOM     18  C22 <0> d   1      30.588   4.824  31.068  0.00  0.00     0.016 C 
ATOM     19  C23 <0> d   1      32.955   4.158  30.662  0.00  0.00    -0.001 C 
ATOM     20  C25 <0> d   1      33.681   3.826  29.356  0.00  0.00     0.007 C 
ATOM     21  C26 <0> d   1      35.057   4.487  29.402  0.00  0.00     0.013 C 
ATOM     22  C27 <0> d   1      35.881   3.972  30.528  0.00  0.00    -0.009 C 
ATOM     23  C28 <0> d   1      36.392   2.556  30.255  0.00  0.00     0.018 C 
ATOM     24  H43 <0> d   1      27.265   1.417  27.869  0.00  0.00     0.188 HD
ENDROOT
BRANCH   2  25
ATOM     25  O3  <0> d   1      38.204   4.321  31.206  0.00  0.00    -0.389 OA
ATOM     26  H32 <0> d   1      38.208   4.189  32.164  0.00  0.00     0.210 HD
ENDBRANCH   2  25
TORSDOF 1
ENDMDL
MODEL 51
REMARK CAVERDOCK RESULT:       8.1      0.000      0.000
REMARK CAVERDOCK CONSTRAINTS:       0.0      0.0      0.0      0.0
REMARK CAVERDOCK TUNNEL: 50      8.1      2.3     51.1
REMARK  1 active torsions:
REMARK  status: ('A' for Active; 'I' for Inactive)
REMARK    1  A    between atoms: C2_2  and  O3_3 
ROOT
ATOM      1  C1  <0> d   1      37.132   5.519  29.361  0.00  0.00     0.046 C 
ATOM      2  C2  <0> d   1      36.801   4.856  30.700  0.00  0.00     0.062 C 
ATOM      3  C4  <0> d   1      36.314   5.914  31.708  0.00  0.00     0.038 C 
ATOM      4  C5  <0> d   1      34.893   5.488  32.144  0.00  0.00     0.009 C 
ATOM      5  C6  <0> d   1      34.873   3.973  31.863  0.00  0.00     0.001 C 
ATOM      6  C8  <0> d   1      33.475   3.414  31.766  0.00  0.00    -0.005 C 
ATOM      7  C10 <0> d   1      32.678   3.596  33.052  0.00  0.00     0.006 C 
ATOM      8  C11 <0> d   1      31.428   2.729  32.972  0.00  0.00     0.006 C 
ATOM      9  C12 <0> d   1      31.013   2.434  31.529  0.00  0.00     0.000 C 
ATOM     10  C14 <0> d   1      29.510   2.094  31.586  0.00  0.00     0.067 C 
ATOM     11  C15 <0> d   1      28.952   2.016  30.192  0.00  0.00     0.062 A 
ATOM     12  N16 <0> d   1      27.831   1.487  29.796  0.00  0.00    -0.179 NA
ATOM     13  N17 <0> d   1      27.735   1.657  28.407  0.00  0.00    -0.289 N 
ATOM     14  C18 <0> d   1      28.844   2.307  27.988  0.00  0.00     0.118 A 
ATOM     15  C19 <0> d   1      29.613   2.539  29.069  0.00  0.00    -0.014 A 
ATOM     16  C20 <0> d   1      30.950   3.220  29.140  0.00  0.00     0.052 C 
ATOM     17  C21 <0> d   1      31.249   3.616  30.600  0.00  0.00    -0.032 C 
ATOM     18  C22 <0> d   1      30.345   4.782  31.007  0.00  0.00     0.016 C 
ATOM     19  C23 <0> d   1      32.706   4.078  30.631  0.00  0.00    -0.001 C 
ATOM     20  C25 <0> d   1      33.437   3.713  29.337  0.00  0.00     0.007 C 
ATOM     21  C26 <0> d   1      34.821   4.357  29.381  0.00  0.00     0.013 C 
ATOM     22  C27 <0> d   1      35.630   3.852  30.522  0.00  0.00    -0.009 C 
ATOM     23  C28 <0> d   1      36.125   2.425  30.278  0.00  0.00     0.018 C 
ATOM     24  H43 <0> d   1      27.001   1.361  27.845  0.00  0.00     0.188 HD
ENDROOT
BRANCH   2  25
ATOM     25  O3  <0> d   1      37.952   4.183  31.211  0.00  0.00    -0.389 OA
ATOM     26  H32 <0> d   1      38.398   4.654  31.928  0.00  0.00     0.210 HD
ENDBRANCH   2  25
TORSDOF 1
ENDMDL
MODEL 52
REMARK CAVERDOCK RESULT:       7.6      0.000      0.000
REMARK CAVERDOCK CONSTRAINTS:       0.0      0.0      0.0      0.0
REMARK CAVERDOCK TUNNEL: 51      7.6      2.3     52.2
REMARK  1 active torsions:
REMARK  status: ('A' for Active; 'I' for Inactive)
REMARK    1  A    between atoms: C2_2  and  O3_3 
ROOT
ATOM      1  C1  <0> d   1      36.998   5.580  29.380  0.00  0.00     0.046 C 
ATOM      2  C2  <0> d   1      36.674   4.898  30.711  0.00  0.00     0.062 C 
ATOM      3  C4  <0> d   1      36.162   5.937  31.727  0.00  0.00     0.038 C 
ATOM      4  C5  <0> d   1      34.748   5.478  32.153  0.00  0.00     0.009 C 
ATOM      5  C6  <0> d   1      34.759   3.967  31.858  0.00  0.00     0.001 C 
ATOM      6  C8  <0> d   1      33.374   3.381  31.751  0.00  0.00    -0.005 C 
ATOM      7  C10 <0> d   1      32.567   3.535  33.035  0.00  0.00     0.006 C 
ATOM      8  C11 <0> d   1      31.335   2.645  32.941  0.00  0.00     0.006 C 
ATOM      9  C12 <0> d   1      30.932   2.354  31.494  0.00  0.00     0.000 C 
ATOM     10  C14 <0> d   1      29.436   1.984  31.542  0.00  0.00     0.067 C 
ATOM     11  C15 <0> d   1      28.886   1.907  30.145  0.00  0.00     0.062 A 
ATOM     12  N16 <0> d   1      27.776   1.360  29.739  0.00  0.00    -0.179 NA
ATOM     13  N17 <0> d   1      27.683   1.540  28.351  0.00  0.00    -0.289 N 
ATOM     14  C18 <0> d   1      28.781   2.216  27.942  0.00  0.00     0.118 A 
ATOM     15  C19 <0> d   1      29.540   2.453  29.029  0.00  0.00    -0.014 A 
ATOM     16  C20 <0> d   1      30.863   3.160  29.112  0.00  0.00     0.052 C 
ATOM     17  C21 <0> d   1      31.149   3.549  30.577  0.00  0.00    -0.032 C 
ATOM     18  C22 <0> d   1      30.220   4.693  30.990  0.00  0.00     0.016 C 
ATOM     19  C23 <0> d   1      32.596   4.039  30.618  0.00  0.00    -0.001 C 
ATOM     20  C25 <0> d   1      33.339   3.700  29.324  0.00  0.00     0.007 C 
ATOM     21  C26 <0> d   1      34.710   4.372  29.379  0.00  0.00     0.013 C 
ATOM     22  C27 <0> d   1      35.524   3.872  30.520  0.00  0.00    -0.009 C 
ATOM     23  C28 <0> d   1      36.048   2.458  30.266  0.00  0.00     0.018 C 
ATOM     24  H43 <0> d   1      26.958   1.235  27.783  0.00  0.00     0.188 HD
ENDROOT
BRANCH   2  25
ATOM     25  O3  <0> d   1      37.836   4.243  31.222  0.00  0.00    -0.389 OA
ATOM     26  H32 <0> d   1      38.412   4.815  31.747  0.00  0.00     0.210 HD
ENDBRANCH   2  25
TORSDOF 1
ENDMDL
MODEL 53
REMARK CAVERDOCK RESULT:       7.1      0.000      0.000
REMARK CAVERDOCK CONSTRAINTS:       0.0      0.0      0.0      0.0
REMARK CAVERDOCK TUNNEL: 52      7.1      2.3     53.2
REMARK  1 active torsions:
REMARK  status: ('A' for Active; 'I' for Inactive)
REMARK    1  A    between atoms: C2_2  and  O3_3 
ROOT
ATOM      1  C1  <0> d   1      36.788   5.488  29.446  0.00  0.00     0.046 C 
ATOM      2  C2  <0> d   1      36.415   4.796  30.759  0.00  0.00     0.062 C 
ATOM      3  C4  <0> d   1      35.876   5.830  31.767  0.00  0.00     0.038 C 
ATOM      4  C5  <0> d   1      34.446   5.378  32.141  0.00  0.00     0.009 C 
ATOM      5  C6  <0> d   1      34.456   3.869  31.833  0.00  0.00     0.001 C 
ATOM      6  C8  <0> d   1      33.071   3.294  31.673  0.00  0.00    -0.005 C 
ATOM      7  C10 <0> d   1      32.223   3.442  32.931  0.00  0.00     0.006 C 
ATOM      8  C11 <0> d   1      30.988   2.562  32.788  0.00  0.00     0.006 C 
ATOM      9  C12 <0> d   1      30.632   2.288  31.326  0.00  0.00     0.000 C 
ATOM     10  C14 <0> d   1      29.132   1.928  31.320  0.00  0.00     0.067 C 
ATOM     11  C15 <0> d   1      28.628   1.869  29.905  0.00  0.00     0.062 A 
ATOM     12  N16 <0> d   1      27.529   1.334  29.457  0.00  0.00    -0.179 NA
ATOM     13  N17 <0> d   1      27.484   1.528  28.068  0.00  0.00    -0.289 N 
ATOM     14  C18 <0> d   1      28.600   2.199  27.703  0.00  0.00     0.118 A 
ATOM     15  C19 <0> d   1      29.324   2.420  28.816  0.00  0.00    -0.014 A 
ATOM     16  C20 <0> d   1      30.648   3.117  28.950  0.00  0.00     0.052 C 
ATOM     17  C21 <0> d   1      30.887   3.490  30.427  0.00  0.00    -0.032 C 
ATOM     18  C22 <0> d   1      29.954   4.637  30.820  0.00  0.00     0.016 C 
ATOM     19  C23 <0> d   1      32.336   3.969  30.521  0.00  0.00    -0.001 C 
ATOM     20  C25 <0> d   1      33.120   3.636  29.250  0.00  0.00     0.007 C 
ATOM     21  C26 <0> d   1      34.493   4.297  29.357  0.00  0.00     0.013 C 
ATOM     22  C27 <0> d   1      35.265   3.781  30.520  0.00  0.00    -0.009 C 
ATOM     23  C28 <0> d   1      35.787   2.365  30.270  0.00  0.00     0.018 C 
ATOM     24  H43 <0> d   1      26.776   1.233  27.474  0.00  0.00     0.188 HD
ENDROOT
BRANCH   2  25
ATOM     25  O3  <0> d   1      37.555   4.128  31.302  0.00  0.00    -0.389 OA
ATOM     26  H32 <0> d   1      38.200   4.720  31.711  0.00  0.00     0.210 HD
ENDBRANCH   2  25
TORSDOF 1
ENDMDL
MODEL 54
REMARK CAVERDOCK RESULT:       6.7      0.000      0.000
REMARK CAVERDOCK CONSTRAINTS:       0.1      0.0      0.0      0.0
REMARK CAVERDOCK TUNNEL: 53      6.7      2.3     54.3
REMARK  1 active torsions:
REMARK  status: ('A' for Active; 'I' for Inactive)
REMARK    1  A    between atoms: C2_2  and  O3_3 
ROOT
ATOM      1  C1  <0> d   1      36.584   5.483  29.465  0.00  0.00     0.046 C 
ATOM      2  C2  <0> d   1      36.238   4.774  30.776  0.00  0.00     0.062 C 
ATOM      3  C4  <0> d   1      35.678   5.786  31.793  0.00  0.00     0.038 C 
ATOM      4  C5  <0> d   1      34.262   5.294  32.172  0.00  0.00     0.009 C 
ATOM      5  C6  <0> d   1      34.311   3.787  31.854  0.00  0.00     0.001 C 
ATOM      6  C8  <0> d   1      32.940   3.177  31.699  0.00  0.00    -0.005 C 
ATOM      7  C10 <0> d   1      32.097   3.294  32.962  0.00  0.00     0.006 C 
ATOM      8  C11 <0> d   1      30.885   2.382  32.821  0.00  0.00     0.006 C 
ATOM      9  C12 <0> d   1      30.527   2.107  31.359  0.00  0.00     0.000 C 
ATOM     10  C14 <0> d   1      29.038   1.708  31.359  0.00  0.00     0.067 C 
ATOM     11  C15 <0> d   1      28.528   1.644  29.946  0.00  0.00     0.062 A 
ATOM     12  N16 <0> d   1      27.441   1.082  29.501  0.00  0.00    -0.179 NA
ATOM     13  N17 <0> d   1      27.382   1.284  28.114  0.00  0.00    -0.289 N 
ATOM     14  C18 <0> d   1      28.478   1.987  27.747  0.00  0.00     0.118 A 
ATOM     15  C19 <0> d   1      29.202   2.221  28.857  0.00  0.00    -0.014 A 
ATOM     16  C20 <0> d   1      30.508   2.952  28.988  0.00  0.00     0.052 C 
ATOM     17  C21 <0> d   1      30.746   3.322  30.467  0.00  0.00    -0.032 C 
ATOM     18  C22 <0> d   1      29.784   4.441  30.872  0.00  0.00     0.016 C 
ATOM     19  C23 <0> d   1      32.182   3.839  30.555  0.00  0.00    -0.001 C 
ATOM     20  C25 <0> d   1      32.966   3.536  29.277  0.00  0.00     0.007 C 
ATOM     21  C26 <0> d   1      34.322   4.232  29.382  0.00  0.00     0.013 C 
ATOM     22  C27 <0> d   1      35.114   3.730  30.536  0.00  0.00    -0.009 C 
ATOM     23  C28 <0> d   1      35.673   2.330  30.274  0.00  0.00     0.018 C 
ATOM     24  H43 <0> d   1      26.679   0.974  27.521  0.00  0.00     0.188 HD
ENDROOT
BRANCH   2  25
ATOM     25  O3  <0> d   1      37.398   4.133  31.308  0.00  0.00    -0.389 OA
ATOM     26  H32 <0> d   1      37.336   3.925  32.250  0.00  0.00     0.210 HD
ENDBRANCH   2  25
TORSDOF 1
ENDMDL
MODEL 55
REMARK CAVERDOCK RESULT:       6.4      0.000      0.000
REMARK CAVERDOCK CONSTRAINTS:       0.0      0.0      0.0      0.0
REMARK CAVERDOCK TUNNEL: 54      6.4      2.2     55.7
REMARK  1 active torsions:
REMARK  status: ('A' for Active; 'I' for Inactive)
REMARK    1  A    between atoms: C2_2  and  O3_3 
ROOT
ATOM      1  C1  <0> d   1      36.419   5.396  29.534  0.00  0.00     0.046 C 
ATOM      2  C2  <0> d   1      36.051   4.679  30.834  0.00  0.00     0.062 C 
ATOM      3  C4  <0> d   1      35.493   5.688  31.856  0.00  0.00     0.038 C 
ATOM      4  C5  <0> d   1      34.068   5.208  32.216  0.00  0.00     0.009 C 
ATOM      5  C6  <0> d   1      34.103   3.705  31.884  0.00  0.00     0.001 C 
ATOM      6  C8  <0> d   1      32.726   3.112  31.710  0.00  0.00    -0.005 C 
ATOM      7  C10 <0> d   1      31.872   3.227  32.966  0.00  0.00     0.006 C 
ATOM      8  C11 <0> d   1      30.651   2.331  32.804  0.00  0.00     0.006 C 
ATOM      9  C12 <0> d   1      30.304   2.075  31.336  0.00  0.00     0.000 C 
ATOM     10  C14 <0> d   1      28.811   1.693  31.318  0.00  0.00     0.067 C 
ATOM     11  C15 <0> d   1      28.313   1.649  29.899  0.00  0.00     0.062 A 
ATOM     12  N16 <0> d   1      27.225   1.105  29.438  0.00  0.00    -0.179 NA
ATOM     13  N17 <0> d   1      27.182   1.320  28.053  0.00  0.00    -0.289 N 
ATOM     14  C18 <0> d   1      28.289   2.013  27.703  0.00  0.00     0.118 A 
ATOM     15  C19 <0> d   1      29.005   2.228  28.823  0.00  0.00    -0.014 A 
ATOM     16  C20 <0> d   1      30.318   2.942  28.973  0.00  0.00     0.052 C 
ATOM     17  C21 <0> d   1      30.546   3.295  30.458  0.00  0.00    -0.032 C 
ATOM     18  C22 <0> d   1      29.593   4.421  30.865  0.00  0.00     0.016 C 
ATOM     19  C23 <0> d   1      31.987   3.794  30.565  0.00  0.00    -0.001 C 
ATOM     20  C25 <0> d   1      32.780   3.494  29.292  0.00  0.00     0.007 C 
ATOM     21  C26 <0> d   1      34.142   4.173  29.416  0.00  0.00     0.013 C 
ATOM     22  C27 <0> d   1      34.918   3.650  30.573  0.00  0.00    -0.009 C 
ATOM     23  C28 <0> d   1      35.462   2.246  30.303  0.00  0.00     0.018 C 
ATOM     24  H43 <0> d   1      26.481   1.024  27.451  0.00  0.00     0.188 HD
ENDROOT
BRANCH   2  25
ATOM     25  O3  <0> d   1      37.199   4.019  31.371  0.00  0.00    -0.389 OA
ATOM     26  H32 <0> d   1      37.019   3.132  31.713  0.00  0.00     0.210 HD
ENDBRANCH   2  25
TORSDOF 1
ENDMDL
MODEL 56
REMARK CAVERDOCK RESULT:       6.2      0.000      0.000
REMARK CAVERDOCK CONSTRAINTS:       0.0      0.0      0.0      0.0
REMARK CAVERDOCK TUNNEL: 55      6.2      2.2     56.3
REMARK  1 active torsions:
REMARK  status: ('A' for Active; 'I' for Inactive)
REMARK    1  A    between atoms: C2_2  and  O3_3 
ROOT
ATOM      1  C1  <0> d   1      36.122   5.383  29.505  0.00  0.00     0.046 C 
ATOM      2  C2  <0> d   1      35.780   4.690  30.825  0.00  0.00     0.062 C 
ATOM      3  C4  <0> d   1      35.215   5.713  31.829  0.00  0.00     0.038 C 
ATOM      4  C5  <0> d   1      33.803   5.217  32.216  0.00  0.00     0.009 C 
ATOM      5  C6  <0> d   1      33.861   3.707  31.919  0.00  0.00     0.001 C 
ATOM      6  C8  <0> d   1      32.494   3.086  31.774  0.00  0.00    -0.005 C 
ATOM      7  C10 <0> d   1      31.651   3.215  33.036  0.00  0.00     0.006 C 
ATOM      8  C11 <0> d   1      30.445   2.293  32.908  0.00  0.00     0.006 C 
ATOM      9  C12 <0> d   1      30.088   1.996  31.450  0.00  0.00     0.000 C 
ATOM     10  C14 <0> d   1      28.601   1.587  31.458  0.00  0.00     0.067 C 
ATOM     11  C15 <0> d   1      28.090   1.500  30.046  0.00  0.00     0.062 A 
ATOM     12  N16 <0> d   1      27.007   0.926  29.610  0.00  0.00    -0.179 NA
ATOM     13  N17 <0> d   1      26.945   1.107  28.220  0.00  0.00    -0.289 N 
ATOM     14  C18 <0> d   1      28.036   1.812  27.842  0.00  0.00     0.118 A 
ATOM     15  C19 <0> d   1      28.760   2.066  28.949  0.00  0.00    -0.014 A 
ATOM     16  C20 <0> d   1      30.061   2.807  29.068  0.00  0.00     0.052 C 
ATOM     17  C21 <0> d   1      30.298   3.199  30.541  0.00  0.00    -0.032 C 
ATOM     18  C22 <0> d   1      29.329   4.318  30.932  0.00  0.00     0.016 C 
ATOM     19  C23 <0> d   1      31.730   3.727  30.622  0.00  0.00    -0.001 C 
ATOM     20  C25 <0> d   1      32.516   3.410  29.347  0.00  0.00     0.007 C 
ATOM     21  C26 <0> d   1      33.867   4.117  29.441  0.00  0.00     0.013 C 
ATOM     22  C27 <0> d   1      34.663   3.636  30.602  0.00  0.00    -0.009 C 
ATOM     23  C28 <0> d   1      35.231   2.236  30.359  0.00  0.00     0.018 C 
ATOM     24  H43 <0> d   1      26.244   0.785  27.633  0.00  0.00     0.188 HD
ENDROOT
BRANCH   2  25
ATOM     25  O3  <0> d   1      36.946   4.064  31.365  0.00  0.00    -0.389 OA
ATOM     26  H32 <0> d   1      36.943   3.993  32.329  0.00  0.00     0.210 HD
ENDBRANCH   2  25
TORSDOF 1
ENDMDL
MODEL 57
REMARK CAVERDOCK RESULT:       6.1      0.000      0.000
REMARK CAVERDOCK CONSTRAINTS:       0.0      0.0      0.0      0.0
REMARK CAVERDOCK TUNNEL: 56      6.1      2.2     57.3
REMARK  1 active torsions:
REMARK  status: ('A' for Active; 'I' for Inactive)
REMARK    1  A    between atoms: C2_2  and  O3_3 
ROOT
ATOM      1  C1  <0> d   1      35.914   5.328  29.551  0.00  0.00     0.046 C 
ATOM      2  C2  <0> d   1      35.579   4.619  30.865  0.00  0.00     0.062 C 
ATOM      3  C4  <0> d   1      35.008   5.627  31.880  0.00  0.00     0.038 C 
ATOM      4  C5  <0> d   1      33.599   5.118  32.263  0.00  0.00     0.009 C 
ATOM      5  C6  <0> d   1      33.667   3.611  31.950  0.00  0.00     0.001 C 
ATOM      6  C8  <0> d   1      32.304   2.983  31.800  0.00  0.00    -0.005 C 
ATOM      7  C10 <0> d   1      31.461   3.094  33.064  0.00  0.00     0.006 C 
ATOM      8  C11 <0> d   1      30.261   2.165  32.928  0.00  0.00     0.006 C 
ATOM      9  C12 <0> d   1      29.904   1.881  31.468  0.00  0.00     0.000 C 
ATOM     10  C14 <0> d   1      28.421   1.462  31.472  0.00  0.00     0.067 C 
ATOM     11  C15 <0> d   1      27.909   1.387  30.060  0.00  0.00     0.062 A 
ATOM     12  N16 <0> d   1      26.829   0.810  29.619  0.00  0.00    -0.179 NA
ATOM     13  N17 <0> d   1      26.765   1.005  28.231  0.00  0.00    -0.289 N 
ATOM     14  C18 <0> d   1      27.850   1.721  27.860  0.00  0.00     0.118 A 
ATOM     15  C19 <0> d   1      28.574   1.968  28.968  0.00  0.00    -0.014 A 
ATOM     16  C20 <0> d   1      29.870   2.716  29.094  0.00  0.00     0.052 C 
ATOM     17  C21 <0> d   1      30.106   3.095  30.571  0.00  0.00    -0.032 C 
ATOM     18  C22 <0> d   1      29.130   4.203  30.974  0.00  0.00     0.016 C 
ATOM     19  C23 <0> d   1      31.535   3.631  30.655  0.00  0.00    -0.001 C 
ATOM     20  C25 <0> d   1      32.321   3.333  29.377  0.00  0.00     0.007 C 
ATOM     21  C26 <0> d   1      33.668   4.047  29.476  0.00  0.00     0.013 C 
ATOM     22  C27 <0> d   1      34.469   3.559  30.631  0.00  0.00    -0.009 C 
ATOM     23  C28 <0> d   1      35.045   2.166  30.373  0.00  0.00     0.018 C 
ATOM     24  H43 <0> d   1      26.065   0.684  27.641  0.00  0.00     0.188 HD
ENDROOT
BRANCH   2  25
ATOM     25  O3  <0> d   1      36.749   3.994  31.397  0.00  0.00    -0.389 OA
ATOM     26  H32 <0> d   1      36.782   3.980  32.363  0.00  0.00     0.210 HD
ENDBRANCH   2  25
TORSDOF 1
ENDMDL
MODEL 58
REMARK CAVERDOCK RESULT:       6.3      0.000      0.000
REMARK CAVERDOCK CONSTRAINTS:       0.0      0.0      0.0      0.0
REMARK CAVERDOCK TUNNEL: 57      6.3      2.3     58.9
REMARK  1 active torsions:
REMARK  status: ('A' for Active; 'I' for Inactive)
REMARK    1  A    between atoms: C2_2  and  O3_3 
ROOT
ATOM      1  C1  <0> d   1      35.733   5.129  29.537  0.00  0.00     0.046 C 
ATOM      2  C2  <0> d   1      35.387   4.487  30.881  0.00  0.00     0.062 C 
ATOM      3  C4  <0> d   1      34.828   5.549  31.847  0.00  0.00     0.038 C 
ATOM      4  C5  <0> d   1      33.413   5.076  32.251  0.00  0.00     0.009 C 
ATOM      5  C6  <0> d   1      33.461   3.556  32.009  0.00  0.00     0.001 C 
ATOM      6  C8  <0> d   1      32.090   2.939  31.885  0.00  0.00    -0.005 C 
ATOM      7  C10 <0> d   1      31.247   3.119  33.141  0.00  0.00     0.006 C 
ATOM      8  C11 <0> d   1      30.035   2.202  33.046  0.00  0.00     0.006 C 
ATOM      9  C12 <0> d   1      29.676   1.855  31.600  0.00  0.00     0.000 C 
ATOM     10  C14 <0> d   1      28.187   1.456  31.621  0.00  0.00     0.067 C 
ATOM     11  C15 <0> d   1      27.676   1.322  30.213  0.00  0.00     0.062 A 
ATOM     12  N16 <0> d   1      26.589   0.739  29.797  0.00  0.00    -0.179 NA
ATOM     13  N17 <0> d   1      26.529   0.871  28.402  0.00  0.00    -0.289 N 
ATOM     14  C18 <0> d   1      27.624   1.554  27.999  0.00  0.00     0.118 A 
ATOM     15  C19 <0> d   1      28.350   1.843  29.097  0.00  0.00    -0.014 A 
ATOM     16  C20 <0> d   1      29.656   2.579  29.190  0.00  0.00     0.052 C 
ATOM     17  C21 <0> d   1      29.895   3.023  30.648  0.00  0.00    -0.032 C 
ATOM     18  C22 <0> d   1      28.933   4.161  30.998  0.00  0.00     0.016 C 
ATOM     19  C23 <0> d   1      31.331   3.543  30.710  0.00  0.00    -0.001 C 
ATOM     20  C25 <0> d   1      32.115   3.176  29.448  0.00  0.00     0.007 C 
ATOM     21  C26 <0> d   1      33.470   3.876  29.517  0.00  0.00     0.013 C 
ATOM     22  C27 <0> d   1      34.263   3.432  30.695  0.00  0.00    -0.009 C 
ATOM     23  C28 <0> d   1      34.821   2.021  30.503  0.00  0.00     0.018 C 
ATOM     24  H43 <0> d   1      25.826   0.532  27.826  0.00  0.00     0.188 HD
ENDROOT
BRANCH   2  25
ATOM     25  O3  <0> d   1      36.548   3.872  31.444  0.00  0.00    -0.389 OA
ATOM     26  H32 <0> d   1      36.363   3.300  32.201  0.00  0.00     0.210 HD
ENDBRANCH   2  25
TORSDOF 1
ENDMDL
MODEL 59
REMARK CAVERDOCK RESULT:       6.4      0.000      0.000
REMARK CAVERDOCK CONSTRAINTS:       0.0      0.0      0.0      0.0
REMARK CAVERDOCK TUNNEL: 58      6.4      2.4     59.1
REMARK  1 active torsions:
REMARK  status: ('A' for Active; 'I' for Inactive)
REMARK    1  A    between atoms: C2_2  and  O3_3 
ROOT
ATOM      1  C1  <0> d   1      35.603   5.028  29.462  0.00  0.00     0.046 C 
ATOM      2  C2  <0> d   1      35.270   4.418  30.825  0.00  0.00     0.062 C 
ATOM      3  C4  <0> d   1      34.709   5.500  31.767  0.00  0.00     0.038 C 
ATOM      4  C5  <0> d   1      33.299   5.026  32.193  0.00  0.00     0.009 C 
ATOM      5  C6  <0> d   1      33.359   3.501  31.989  0.00  0.00     0.001 C 
ATOM      6  C8  <0> d   1      31.992   2.870  31.890  0.00  0.00    -0.005 C 
ATOM      7  C10 <0> d   1      31.156   3.076  33.147  0.00  0.00     0.006 C 
ATOM      8  C11 <0> d   1      29.951   2.146  33.083  0.00  0.00     0.006 C 
ATOM      9  C12 <0> d   1      29.586   1.759  31.649  0.00  0.00     0.000 C 
ATOM     10  C14 <0> d   1      28.100   1.349  31.690  0.00  0.00     0.067 C 
ATOM     11  C15 <0> d   1      27.581   1.175  30.289  0.00  0.00     0.062 A 
ATOM     12  N16 <0> d   1      26.496   0.573  29.895  0.00  0.00    -0.179 NA
ATOM     13  N17 <0> d   1      26.427   0.668  28.497  0.00  0.00    -0.289 N 
ATOM     14  C18 <0> d   1      27.514   1.350  28.071  0.00  0.00     0.118 A 
ATOM     15  C19 <0> d   1      28.244   1.673  29.155  0.00  0.00    -0.014 A 
ATOM     16  C20 <0> d   1      29.544   2.421  29.221  0.00  0.00     0.052 C 
ATOM     17  C21 <0> d   1      29.788   2.904  30.666  0.00  0.00    -0.032 C 
ATOM     18  C22 <0> d   1      28.820   4.043  30.992  0.00  0.00     0.016 C 
ATOM     19  C23 <0> d   1      31.221   3.438  30.705  0.00  0.00    -0.001 C 
ATOM     20  C25 <0> d   1      31.999   3.044  29.448  0.00  0.00     0.007 C 
ATOM     21  C26 <0> d   1      33.350   3.757  29.490  0.00  0.00     0.013 C 
ATOM     22  C27 <0> d   1      34.154   3.350  30.674  0.00  0.00    -0.009 C 
ATOM     23  C28 <0> d   1      34.722   1.938  30.514  0.00  0.00     0.018 C 
ATOM     24  H43 <0> d   1      25.722   0.309  27.935  0.00  0.00     0.188 HD
ENDROOT
BRANCH   2  25
ATOM     25  O3  <0> d   1      36.439   3.828  31.396  0.00  0.00    -0.389 OA
ATOM     26  H32 <0> d   1      37.023   3.407  30.751  0.00  0.00     0.210 HD
ENDBRANCH   2  25
TORSDOF 1
ENDMDL
MODEL 60
REMARK CAVERDOCK RESULT:       6.9      0.000      0.000
REMARK CAVERDOCK CONSTRAINTS:       0.0      0.0      0.0      0.0
REMARK CAVERDOCK TUNNEL: 59      6.9      2.4     60.5
REMARK  1 active torsions:
REMARK  status: ('A' for Active; 'I' for Inactive)
REMARK    1  A    between atoms: C2_2  and  O3_3 
ROOT
ATOM      1  C1  <0> d   1      35.419   4.916  29.501  0.00  0.00     0.046 C 
ATOM      2  C2  <0> d   1      35.077   4.342  30.878  0.00  0.00     0.062 C 
ATOM      3  C4  <0> d   1      34.495   5.446  31.781  0.00  0.00     0.038 C 
ATOM      4  C5  <0> d   1      33.086   4.971  32.205  0.00  0.00     0.009 C 
ATOM      5  C6  <0> d   1      33.161   3.441  32.047  0.00  0.00     0.001 C 
ATOM      6  C8  <0> d   1      31.802   2.795  31.951  0.00  0.00    -0.005 C 
ATOM      7  C10 <0> d   1      30.949   3.030  33.192  0.00  0.00     0.006 C 
ATOM      8  C11 <0> d   1      29.754   2.088  33.143  0.00  0.00     0.006 C 
ATOM      9  C12 <0> d   1      29.408   1.655  31.716  0.00  0.00     0.000 C 
ATOM     10  C14 <0> d   1      27.926   1.233  31.753  0.00  0.00     0.067 C 
ATOM     11  C15 <0> d   1      27.424   1.013  30.353  0.00  0.00     0.062 A 
ATOM     12  N16 <0> d   1      26.349   0.390  29.965  0.00  0.00    -0.179 NA
ATOM     13  N17 <0> d   1      26.294   0.444  28.564  0.00  0.00    -0.289 N 
ATOM     14  C18 <0> d   1      27.380   1.123  28.130  0.00  0.00     0.118 A 
ATOM     15  C19 <0> d   1      28.095   1.484  29.212  0.00  0.00    -0.014 A 
ATOM     16  C20 <0> d   1      29.388   2.246  29.270  0.00  0.00     0.052 C 
ATOM     17  C21 <0> d   1      29.611   2.773  30.703  0.00  0.00    -0.032 C 
ATOM     18  C22 <0> d   1      28.629   3.912  30.985  0.00  0.00     0.016 C 
ATOM     19  C23 <0> d   1      31.038   3.321  30.742  0.00  0.00    -0.001 C 
ATOM     20  C25 <0> d   1      31.834   2.899  29.505  0.00  0.00     0.007 C 
ATOM     21  C26 <0> d   1      33.178   3.625  29.541  0.00  0.00     0.013 C 
ATOM     22  C27 <0> d   1      33.972   3.259  30.745  0.00  0.00    -0.009 C 
ATOM     23  C28 <0> d   1      34.555   1.850  30.633  0.00  0.00     0.018 C 
ATOM     24  H43 <0> d   1      25.600   0.062  28.005  0.00  0.00     0.188 HD
ENDROOT
BRANCH   2  25
ATOM     25  O3  <0> d   1      36.245   3.780  31.478  0.00  0.00    -0.389 OA
ATOM     26  H32 <0> d   1      36.168   2.838  31.685  0.00  0.00     0.210 HD
ENDBRANCH   2  25
TORSDOF 1
ENDMDL
MODEL 61
REMARK CAVERDOCK RESULT:       6.2      0.000      0.000
REMARK CAVERDOCK CONSTRAINTS:       0.2      0.0      0.0      0.0
REMARK CAVERDOCK TUNNEL: 60      6.2      2.5     61.1
REMARK  1 active torsions:
REMARK  status: ('A' for Active; 'I' for Inactive)
REMARK    1  A    between atoms: C2_2  and  O3_3 
ROOT
ATOM      1  C1  <0> d   1      28.079  -0.918  29.321  0.00  0.00     0.046 C 
ATOM      2  C2  <0> d   1      27.772   0.579  29.391  0.00  0.00     0.062 C 
ATOM      3  C4  <0> d   1      27.357   0.968  30.823  0.00  0.00     0.038 C 
ATOM      4  C5  <0> d   1      28.361   2.044  31.296  0.00  0.00     0.009 C 
ATOM      5  C6  <0> d   1      28.894   2.639  29.979  0.00  0.00     0.001 C 
ATOM      6  C8  <0> d   1      30.202   3.370  30.154  0.00  0.00    -0.005 C 
ATOM      7  C10 <0> d   1      30.094   4.549  31.114  0.00  0.00     0.006 C 
ATOM      8  C11 <0> d   1      31.349   5.401  30.974  0.00  0.00     0.006 C 
ATOM      9  C12 <0> d   1      32.542   4.604  30.443  0.00  0.00     0.000 C 
ATOM     10  C14 <0> d   1      33.797   5.374  30.898  0.00  0.00     0.067 C 
ATOM     11  C15 <0> d   1      35.026   4.551  30.628  0.00  0.00     0.062 A 
ATOM     12  N16 <0> d   1      36.269   4.935  30.595  0.00  0.00    -0.179 NA
ATOM     13  N17 <0> d   1      37.065   3.816  30.309  0.00  0.00    -0.289 N 
ATOM     14  C18 <0> d   1      36.249   2.747  30.171  0.00  0.00     0.118 A 
ATOM     15  C19 <0> d   1      34.985   3.172  30.360  0.00  0.00    -0.014 A 
ATOM     16  C20 <0> d   1      33.710   2.380  30.305  0.00  0.00     0.052 C 
ATOM     17  C21 <0> d   1      32.577   3.179  30.979  0.00  0.00    -0.032 C 
ATOM     18  C22 <0> d   1      32.799   3.202  32.493  0.00  0.00     0.016 C 
ATOM     19  C23 <0> d   1      31.280   2.428  30.675  0.00  0.00    -0.001 C 
ATOM     20  C25 <0> d   1      31.490   1.365  29.594  0.00  0.00     0.007 C 
ATOM     21  C26 <0> d   1      30.201   0.553  29.478  0.00  0.00     0.013 C 
ATOM     22  C27 <0> d   1      29.049   1.401  29.069  0.00  0.00    -0.009 C 
ATOM     23  C28 <0> d   1      29.128   1.791  27.592  0.00  0.00     0.018 C 
ATOM     24  H43 <0> d   1      38.032   3.809  30.226  0.00  0.00     0.188 HD
ENDROOT
BRANCH   2  25
ATOM     25  O3  <0> d   1      26.730   0.909  28.471  0.00  0.00    -0.389 OA
ATOM     26  H32 <0> d   1      26.610   1.859  28.336  0.00  0.00     0.210 HD
ENDBRANCH   2  25
TORSDOF 1
ENDMDL
MODEL 62
REMARK CAVERDOCK RESULT:       5.6      0.000      0.000
REMARK CAVERDOCK CONSTRAINTS:       0.3      0.0      0.0      0.0
REMARK CAVERDOCK TUNNEL: 61      5.6      2.5     62.6
REMARK  1 active torsions:
REMARK  status: ('A' for Active; 'I' for Inactive)
REMARK    1  A    between atoms: C2_2  and  O3_3 
ROOT
ATOM      1  C1  <0> d   1      27.757  -0.604  29.183  0.00  0.00     0.046 C 
ATOM      2  C2  <0> d   1      27.551   0.907  29.306  0.00  0.00     0.062 C 
ATOM      3  C4  <0> d   1      27.167   1.272  30.752  0.00  0.00     0.038 C 
ATOM      4  C5  <0> d   1      28.241   2.263  31.256  0.00  0.00     0.009 C 
ATOM      5  C6  <0> d   1      28.809   2.866  29.958  0.00  0.00     0.001 C 
ATOM      6  C8  <0> d   1      30.163   3.502  30.150  0.00  0.00    -0.005 C 
ATOM      7  C10 <0> d   1      30.137   4.652  31.150  0.00  0.00     0.006 C 
ATOM      8  C11 <0> d   1      31.445   5.424  31.033  0.00  0.00     0.006 C 
ATOM      9  C12 <0> d   1      32.581   4.568  30.468  0.00  0.00     0.000 C 
ATOM     10  C14 <0> d   1      33.886   5.238  30.942  0.00  0.00     0.067 C 
ATOM     11  C15 <0> d   1      35.056   4.344  30.638  0.00  0.00     0.062 A 
ATOM     12  N16 <0> d   1      36.322   4.646  30.612  0.00  0.00    -0.179 NA
ATOM     13  N17 <0> d   1      37.041   3.487  30.283  0.00  0.00    -0.289 N 
ATOM     14  C18 <0> d   1      36.155   2.480  30.113  0.00  0.00     0.118 A 
ATOM     15  C19 <0> d   1      34.923   2.982  30.324  0.00  0.00    -0.014 A 
ATOM     16  C20 <0> d   1      33.598   2.277  30.249  0.00  0.00     0.052 C 
ATOM     17  C21 <0> d   1      32.522   3.127  30.955  0.00  0.00    -0.032 C 
ATOM     18  C22 <0> d   1      32.751   3.082  32.468  0.00  0.00     0.016 C 
ATOM     19  C23 <0> d   1      31.178   2.474  30.633  0.00  0.00    -0.001 C 
ATOM     20  C25 <0> d   1      31.313   1.437  29.515  0.00  0.00     0.007 C 
ATOM     21  C26 <0> d   1      29.973   0.717  29.378  0.00  0.00     0.013 C 
ATOM     22  C27 <0> d   1      28.878   1.653  29.005  0.00  0.00    -0.009 C 
ATOM     23  C28 <0> d   1      28.978   2.087  27.542  0.00  0.00     0.018 C 
ATOM     24  H43 <0> d   1      38.005   3.419  30.195  0.00  0.00     0.188 HD
ENDROOT
BRANCH   2  25
ATOM     25  O3  <0> d   1      26.530   1.336  28.403  0.00  0.00    -0.389 OA
ATOM     26  H32 <0> d   1      26.445   0.785  27.614  0.00  0.00     0.210 HD
ENDBRANCH   2  25
TORSDOF 1
ENDMDL
MODEL 63
REMARK CAVERDOCK RESULT:       4.4      0.000      0.000
REMARK CAVERDOCK CONSTRAINTS:       0.0      0.0      0.0      0.0
REMARK CAVERDOCK TUNNEL: 62      4.4      2.6     63.4
REMARK  1 active torsions:
REMARK  status: ('A' for Active; 'I' for Inactive)
REMARK    1  A    between atoms: C2_2  and  O3_3 
ROOT
ATOM      1  C1  <0> d   1      27.792  -0.902  29.117  0.00  0.00     0.046 C 
ATOM      2  C2  <0> d   1      27.516   0.599  29.220  0.00  0.00     0.062 C 
ATOM      3  C4  <0> d   1      27.106   0.965  30.659  0.00  0.00     0.038 C 
ATOM      4  C5  <0> d   1      28.130   2.010  31.157  0.00  0.00     0.009 C 
ATOM      5  C6  <0> d   1      28.679   2.622  29.855  0.00  0.00     0.001 C 
ATOM      6  C8  <0> d   1      30.001   3.321  30.048  0.00  0.00    -0.005 C 
ATOM      7  C10 <0> d   1      29.916   4.481  31.033  0.00  0.00     0.006 C 
ATOM      8  C11 <0> d   1      31.189   5.310  30.915  0.00  0.00     0.006 C 
ATOM      9  C12 <0> d   1      32.366   4.500  30.369  0.00  0.00     0.000 C 
ATOM     10  C14 <0> d   1      33.636   5.234  30.842  0.00  0.00     0.067 C 
ATOM     11  C15 <0> d   1      34.848   4.390  30.557  0.00  0.00     0.062 A 
ATOM     12  N16 <0> d   1      36.099   4.749  30.535  0.00  0.00    -0.179 NA
ATOM     13  N17 <0> d   1      36.872   3.620  30.226  0.00  0.00    -0.289 N 
ATOM     14  C18 <0> d   1      36.034   2.572  30.063  0.00  0.00     0.118 A 
ATOM     15  C19 <0> d   1      34.779   3.019  30.259  0.00  0.00    -0.014 A 
ATOM     16  C20 <0> d   1      33.488   2.255  30.184  0.00  0.00     0.052 C 
ATOM     17  C21 <0> d   1      32.370   3.063  30.873  0.00  0.00    -0.032 C 
ATOM     18  C22 <0> d   1      32.589   3.048  32.388  0.00  0.00     0.016 C 
ATOM     19  C23 <0> d   1      31.059   2.346  30.550  0.00  0.00    -0.001 C 
ATOM     20  C25 <0> d   1      31.249   1.302  29.447  0.00  0.00     0.007 C 
ATOM     21  C26 <0> d   1      29.944   0.521  29.310  0.00  0.00     0.013 C 
ATOM     22  C27 <0> d   1      28.810   1.401  28.918  0.00  0.00    -0.009 C 
ATOM     23  C28 <0> d   1      28.901   1.822  27.450  0.00  0.00     0.018 C 
ATOM     24  H43 <0> d   1      37.839   3.595  30.145  0.00  0.00     0.188 HD
ENDROOT
BRANCH   2  25
ATOM     25  O3  <0> d   1      26.484   0.971  28.305  0.00  0.00    -0.389 OA
ATOM     26  H32 <0> d   1      25.996   0.222  27.935  0.00  0.00     0.210 HD
ENDBRANCH   2  25
TORSDOF 1
ENDMDL
MODEL 64
REMARK CAVERDOCK RESULT:       3.8      0.000      0.000
REMARK CAVERDOCK CONSTRAINTS:       0.1      0.0      0.0      0.0
REMARK CAVERDOCK TUNNEL: 63      3.8      2.6     64.1
REMARK  1 active torsions:
REMARK  status: ('A' for Active; 'I' for Inactive)
REMARK    1  A    between atoms: C2_2  and  O3_3 
ROOT
ATOM      1  C1  <0> d   1      27.875  -1.143  29.201  0.00  0.00     0.046 C 
ATOM      2  C2  <0> d   1      27.518   0.344  29.270  0.00  0.00     0.062 C 
ATOM      3  C4  <0> d   1      27.062   0.712  30.695  0.00  0.00     0.038 C 
ATOM      4  C5  <0> d   1      28.020   1.819  31.192  0.00  0.00     0.009 C 
ATOM      5  C6  <0> d   1      28.560   2.436  29.889  0.00  0.00     0.001 C 
ATOM      6  C8  <0> d   1      29.840   3.208  30.093  0.00  0.00    -0.005 C 
ATOM      7  C10 <0> d   1      29.675   4.379  31.055  0.00  0.00     0.006 C 
ATOM      8  C11 <0> d   1      30.904   5.272  30.944  0.00  0.00     0.006 C 
ATOM      9  C12 <0> d   1      32.132   4.516  30.435  0.00  0.00     0.000 C 
ATOM     10  C14 <0> d   1      33.353   5.325  30.918  0.00  0.00     0.067 C 
ATOM     11  C15 <0> d   1      34.612   4.542  30.670  0.00  0.00     0.062 A 
ATOM     12  N16 <0> d   1      35.843   4.967  30.664  0.00  0.00    -0.179 NA
ATOM     13  N17 <0> d   1      36.681   3.876  30.391  0.00  0.00    -0.289 N 
ATOM     14  C18 <0> d   1      35.902   2.782  30.231  0.00  0.00     0.118 A 
ATOM     15  C19 <0> d   1      34.622   3.165  30.397  0.00  0.00    -0.014 A 
ATOM     16  C20 <0> d   1      33.375   2.331  30.312  0.00  0.00     0.052 C 
ATOM     17  C21 <0> d   1      32.202   3.091  30.966  0.00  0.00    -0.032 C 
ATOM     18  C22 <0> d   1      32.393   3.114  32.484  0.00  0.00     0.016 C 
ATOM     19  C23 <0> d   1      30.938   2.299  30.632  0.00  0.00    -0.001 C 
ATOM     20  C25 <0> d   1      31.203   1.248  29.552  0.00  0.00     0.007 C 
ATOM     21  C26 <0> d   1      29.944   0.396  29.406  0.00  0.00     0.013 C 
ATOM     22  C27 <0> d   1      28.774   1.208  28.977  0.00  0.00    -0.009 C 
ATOM     23  C28 <0> d   1      28.870   1.607  27.504  0.00  0.00     0.018 C 
ATOM     24  H43 <0> d   1      37.648   3.900  30.328  0.00  0.00     0.188 HD
ENDROOT
BRANCH   2  25
ATOM     25  O3  <0> d   1      26.485   0.644  28.330  0.00  0.00    -0.389 OA
ATOM     26  H32 <0> d   1      25.935   1.400  28.577  0.00  0.00     0.210 HD
ENDBRANCH   2  25
TORSDOF 1
ENDMDL
MODEL 65
REMARK CAVERDOCK RESULT:       3.3      0.000      0.000
REMARK CAVERDOCK CONSTRAINTS:       0.1      0.0      0.0      0.0
REMARK CAVERDOCK TUNNEL: 64      3.3      2.7     65.4
REMARK  1 active torsions:
REMARK  status: ('A' for Active; 'I' for Inactive)
REMARK    1  A    between atoms: C2_2  and  O3_3 
ROOT
ATOM      1  C1  <0> d   1      27.703  -1.069  29.186  0.00  0.00     0.046 C 
ATOM      2  C2  <0> d   1      27.388   0.429  29.213  0.00  0.00     0.062 C 
ATOM      3  C4  <0> d   1      26.924   0.846  30.621  0.00  0.00     0.038 C 
ATOM      4  C5  <0> d   1      27.907   1.937  31.104  0.00  0.00     0.009 C 
ATOM      5  C6  <0> d   1      28.482   2.506  29.793  0.00  0.00     0.001 C 
ATOM      6  C8  <0> d   1      29.781   3.246  29.996  0.00  0.00    -0.005 C 
ATOM      7  C10 <0> d   1      29.637   4.444  30.926  0.00  0.00     0.006 C 
ATOM      8  C11 <0> d   1      30.893   5.299  30.810  0.00  0.00     0.006 C 
ATOM      9  C12 <0> d   1      32.106   4.496  30.336  0.00  0.00     0.000 C 
ATOM     10  C14 <0> d   1      33.342   5.281  30.816  0.00  0.00     0.067 C 
ATOM     11  C15 <0> d   1      34.582   4.457  30.606  0.00  0.00     0.062 A 
ATOM     12  N16 <0> d   1      35.825   4.846  30.606  0.00  0.00    -0.179 NA
ATOM     13  N17 <0> d   1      36.634   3.724  30.372  0.00  0.00    -0.289 N 
ATOM     14  C18 <0> d   1      35.826   2.649  30.229  0.00  0.00     0.118 A 
ATOM     15  C19 <0> d   1      34.555   3.073  30.367  0.00  0.00    -0.014 A 
ATOM     16  C20 <0> d   1      33.286   2.274  30.286  0.00  0.00     0.052 C 
ATOM     17  C21 <0> d   1      32.127   3.083  30.904  0.00  0.00    -0.032 C 
ATOM     18  C22 <0> d   1      32.299   3.139  32.424  0.00  0.00     0.016 C 
ATOM     19  C23 <0> d   1      30.845   2.320  30.573  0.00  0.00    -0.001 C 
ATOM     20  C25 <0> d   1      31.094   1.234  29.523  0.00  0.00     0.007 C 
ATOM     21  C26 <0> d   1      29.813   0.415  29.381  0.00  0.00     0.013 C 
ATOM     22  C27 <0> d   1      28.672   1.249  28.916  0.00  0.00    -0.009 C 
ATOM     23  C28 <0> d   1      28.799   1.607  27.434  0.00  0.00     0.018 C 
ATOM     24  H43 <0> d   1      37.602   3.720  30.322  0.00  0.00     0.188 HD
ENDROOT
BRANCH   2  25
ATOM     25  O3  <0> d   1      26.377   0.734  28.251  0.00  0.00    -0.389 OA
ATOM     26  H32 <0> d   1      25.474   0.621  28.579  0.00  0.00     0.210 HD
ENDBRANCH   2  25
TORSDOF 1
ENDMDL
MODEL 66
REMARK CAVERDOCK RESULT:       2.6      0.000      0.000
REMARK CAVERDOCK CONSTRAINTS:       0.0      0.0      0.0      0.0
REMARK CAVERDOCK TUNNEL: 65      2.6      2.6     66.1
REMARK  1 active torsions:
REMARK  status: ('A' for Active; 'I' for Inactive)
REMARK    1  A    between atoms: C2_2  and  O3_3 
ROOT
ATOM      1  C1  <0> d   1      27.779  -1.386  29.309  0.00  0.00     0.046 C 
ATOM      2  C2  <0> d   1      27.392   0.095  29.321  0.00  0.00     0.062 C 
ATOM      3  C4  <0> d   1      26.924   0.508  30.729  0.00  0.00     0.038 C 
ATOM      4  C5  <0> d   1      27.858   1.651  31.187  0.00  0.00     0.009 C 
ATOM      5  C6  <0> d   1      28.390   2.230  29.862  0.00  0.00     0.001 C 
ATOM      6  C8  <0> d   1      29.653   3.035  30.040  0.00  0.00    -0.005 C 
ATOM      7  C10 <0> d   1      29.462   4.237  30.956  0.00  0.00     0.006 C 
ATOM      8  C11 <0> d   1      30.673   5.150  30.815  0.00  0.00     0.006 C 
ATOM      9  C12 <0> d   1      31.918   4.401  30.337  0.00  0.00     0.000 C 
ATOM     10  C14 <0> d   1      33.121   5.252  30.792  0.00  0.00     0.067 C 
ATOM     11  C15 <0> d   1      34.397   4.486  30.577  0.00  0.00     0.062 A 
ATOM     12  N16 <0> d   1      35.618   4.935  30.558  0.00  0.00    -0.179 NA
ATOM     13  N17 <0> d   1      36.479   3.851  30.328  0.00  0.00    -0.289 N 
ATOM     14  C18 <0> d   1      35.723   2.736  30.208  0.00  0.00     0.118 A 
ATOM     15  C19 <0> d   1      34.434   3.099  30.356  0.00  0.00    -0.014 A 
ATOM     16  C20 <0> d   1      33.205   2.238  30.301  0.00  0.00     0.052 C 
ATOM     17  C21 <0> d   1      32.015   2.998  30.922  0.00  0.00    -0.032 C 
ATOM     18  C22 <0> d   1      32.201   3.082  32.439  0.00  0.00     0.016 C 
ATOM     19  C23 <0> d   1      30.768   2.169  30.616  0.00  0.00    -0.001 C 
ATOM     20  C25 <0> d   1      31.058   1.084  29.577  0.00  0.00     0.007 C 
ATOM     21  C26 <0> d   1      29.816   0.201  29.460  0.00  0.00     0.013 C 
ATOM     22  C27 <0> d   1      28.631   0.973  28.998  0.00  0.00    -0.009 C 
ATOM     23  C28 <0> d   1      28.724   1.317  27.511  0.00  0.00     0.018 C 
ATOM     24  H43 <0> d   1      37.446   3.893  30.266  0.00  0.00     0.188 HD
ENDROOT
BRANCH   2  25
ATOM     25  O3  <0> d   1      26.356   0.338  28.367  0.00  0.00    -0.389 OA
ATOM     26  H32 <0> d   1      25.488   0.008  28.636  0.00  0.00     0.210 HD
ENDBRANCH   2  25
TORSDOF 1
ENDMDL
MODEL 67
REMARK CAVERDOCK RESULT:       2.1      0.000      0.000
REMARK CAVERDOCK CONSTRAINTS:       0.1      0.0      0.0      0.0
REMARK CAVERDOCK TUNNEL: 66      2.1      2.7     67.1
REMARK  1 active torsions:
REMARK  status: ('A' for Active; 'I' for Inactive)
REMARK    1  A    between atoms: C2_2  and  O3_3 
ROOT
ATOM      1  C1  <0> d   1      27.601  -1.415  29.494  0.00  0.00     0.046 C 
ATOM      2  C2  <0> d   1      27.233   0.069  29.445  0.00  0.00     0.062 C 
ATOM      3  C4  <0> d   1      26.775   0.547  30.837  0.00  0.00     0.038 C 
ATOM      4  C5  <0> d   1      27.725   1.697  31.243  0.00  0.00     0.009 C 
ATOM      5  C6  <0> d   1      28.259   2.213  29.894  0.00  0.00     0.001 C 
ATOM      6  C8  <0> d   1      29.533   3.008  30.035  0.00  0.00    -0.005 C 
ATOM      7  C10 <0> d   1      29.359   4.250  30.901  0.00  0.00     0.006 C 
ATOM      8  C11 <0> d   1      30.581   5.141  30.718  0.00  0.00     0.006 C 
ATOM      9  C12 <0> d   1      31.815   4.357  30.269  0.00  0.00     0.000 C 
ATOM     10  C14 <0> d   1      33.030   5.211  30.684  0.00  0.00     0.067 C 
ATOM     11  C15 <0> d   1      34.295   4.421  30.498  0.00  0.00     0.062 A 
ATOM     12  N16 <0> d   1      35.523   4.853  30.457  0.00  0.00    -0.179 NA
ATOM     13  N17 <0> d   1      36.368   3.750  30.270  0.00  0.00    -0.289 N 
ATOM     14  C18 <0> d   1      35.598   2.641  30.199  0.00  0.00     0.118 A 
ATOM     15  C19 <0> d   1      34.315   3.026  30.335  0.00  0.00    -0.014 A 
ATOM     16  C20 <0> d   1      33.075   2.179  30.319  0.00  0.00     0.052 C 
ATOM     17  C21 <0> d   1      31.897   2.979  30.911  0.00  0.00    -0.032 C 
ATOM     18  C22 <0> d   1      32.088   3.124  32.423  0.00  0.00     0.016 C 
ATOM     19  C23 <0> d   1      30.638   2.154  30.643  0.00  0.00    -0.001 C 
ATOM     20  C25 <0> d   1      30.911   1.022  29.650  0.00  0.00     0.007 C 
ATOM     21  C26 <0> d   1      29.659   0.151  29.574  0.00  0.00     0.013 C 
ATOM     22  C27 <0> d   1      28.482   0.917  29.083  0.00  0.00    -0.009 C 
ATOM     23  C28 <0> d   1      28.574   1.198  27.582  0.00  0.00     0.018 C 
ATOM     24  H43 <0> d   1      37.336   3.777  30.204  0.00  0.00     0.188 HD
ENDROOT
BRANCH   2  25
ATOM     25  O3  <0> d   1      26.197   0.286  28.485  0.00  0.00    -0.389 OA
ATOM     26  H32 <0> d   1      26.410  -0.034  27.598  0.00  0.00     0.210 HD
ENDBRANCH   2  25
TORSDOF 1
ENDMDL
MODEL 68
REMARK CAVERDOCK RESULT:       1.7      0.000      0.000
REMARK CAVERDOCK CONSTRAINTS:       0.0      0.0      0.0      0.0
REMARK CAVERDOCK TUNNEL: 67      1.7      2.7     68.4
REMARK  1 active torsions:
REMARK  status: ('A' for Active; 'I' for Inactive)
REMARK    1  A    between atoms: C2_2  and  O3_3 
ROOT
ATOM      1  C1  <0> d   1      27.542  -1.418  29.346  0.00  0.00     0.046 C 
ATOM      2  C2  <0> d   1      27.161   0.063  29.309  0.00  0.00     0.062 C 
ATOM      3  C4  <0> d   1      26.673   0.519  30.698  0.00  0.00     0.038 C 
ATOM      4  C5  <0> d   1      27.605   1.672  31.136  0.00  0.00     0.009 C 
ATOM      5  C6  <0> d   1      28.158   2.210  29.803  0.00  0.00     0.001 C 
ATOM      6  C8  <0> d   1      29.422   3.015  29.977  0.00  0.00    -0.005 C 
ATOM      7  C10 <0> d   1      29.221   4.245  30.854  0.00  0.00     0.006 C 
ATOM      8  C11 <0> d   1      30.437   5.149  30.704  0.00  0.00     0.006 C 
ATOM      9  C12 <0> d   1      31.687   4.382  30.268  0.00  0.00     0.000 C 
ATOM     10  C14 <0> d   1      32.886   5.242  30.717  0.00  0.00     0.067 C 
ATOM     11  C15 <0> d   1      34.162   4.466  30.544  0.00  0.00     0.062 A 
ATOM     12  N16 <0> d   1      35.386   4.910  30.530  0.00  0.00    -0.179 NA
ATOM     13  N17 <0> d   1      36.245   3.817  30.345  0.00  0.00    -0.289 N 
ATOM     14  C18 <0> d   1      35.487   2.702  30.247  0.00  0.00     0.118 A 
ATOM     15  C19 <0> d   1      34.198   3.074  30.364  0.00  0.00    -0.014 A 
ATOM     16  C20 <0> d   1      32.966   2.215  30.315  0.00  0.00     0.052 C 
ATOM     17  C21 <0> d   1      31.770   2.997  30.895  0.00  0.00    -0.032 C 
ATOM     18  C22 <0> d   1      31.933   3.125  32.412  0.00  0.00     0.016 C 
ATOM     19  C23 <0> d   1      30.524   2.163  30.594  0.00  0.00    -0.001 C 
ATOM     20  C25 <0> d   1      30.826   1.047  29.593  0.00  0.00     0.007 C 
ATOM     21  C26 <0> d   1      29.583   0.166  29.483  0.00  0.00     0.013 C 
ATOM     22  C27 <0> d   1      28.408   0.927  28.980  0.00  0.00    -0.009 C 
ATOM     23  C28 <0> d   1      28.525   1.227  27.485  0.00  0.00     0.018 C 
ATOM     24  H43 <0> d   1      37.213   3.854  30.297  0.00  0.00     0.188 HD
ENDROOT
BRANCH   2  25
ATOM     25  O3  <0> d   1      26.141   0.282  28.333  0.00  0.00    -0.389 OA
ATOM     26  H32 <0> d   1      25.320   0.643  28.695  0.00  0.00     0.210 HD
ENDBRANCH   2  25
TORSDOF 1
ENDMDL
MODEL 69
REMARK CAVERDOCK RESULT:       0.2      0.000      0.000
REMARK CAVERDOCK CONSTRAINTS:       0.0      0.0      0.0      0.0
REMARK CAVERDOCK TUNNEL: 68      0.2      2.8     69.3
REMARK  1 active torsions:
REMARK  status: ('A' for Active; 'I' for Inactive)
REMARK    1  A    between atoms: C2_2  and  O3_3 
ROOT
ATOM      1  C1  <0> d   1      26.076   1.072  34.194  0.00  0.00     0.046 C 
ATOM      2  C2  <0> d   1      26.403   0.541  32.797  0.00  0.00     0.062 C 
ATOM      3  C4  <0> d   1      25.731   1.420  31.725  0.00  0.00     0.038 C 
ATOM      4  C5  <0> d   1      26.865   1.964  30.826  0.00  0.00     0.009 C 
ATOM      5  C6  <0> d   1      28.000   0.943  31.026  0.00  0.00     0.001 C 
ATOM      6  C8  <0> d   1      29.351   1.485  30.632  0.00  0.00    -0.005 C 
ATOM      7  C10 <0> d   1      29.421   1.881  29.162  0.00  0.00     0.006 C 
ATOM      8  C11 <0> d   1      30.881   2.100  28.789  0.00  0.00     0.006 C 
ATOM      9  C12 <0> d   1      31.747   2.456  29.999  0.00  0.00     0.000 C 
ATOM     10  C14 <0> d   1      32.977   3.195  29.433  0.00  0.00     0.067 C 
ATOM     11  C15 <0> d   1      33.774   3.792  30.559  0.00  0.00     0.062 A 
ATOM     12  N16 <0> d   1      34.999   4.235  30.540  0.00  0.00    -0.179 NA
ATOM     13  N17 <0> d   1      35.314   4.704  31.824  0.00  0.00    -0.289 N 
ATOM     14  C18 <0> d   1      34.230   4.523  32.612  0.00  0.00     0.118 A 
ATOM     15  C19 <0> d   1      33.267   3.961  31.857  0.00  0.00    -0.014 A 
ATOM     16  C20 <0> d   1      31.878   3.553  32.261  0.00  0.00     0.052 C 
ATOM     17  C21 <0> d   1      31.016   3.342  30.999  0.00  0.00    -0.032 C 
ATOM     18  C22 <0> d   1      30.709   4.699  30.360  0.00  0.00     0.016 C 
ATOM     19  C23 <0> d   1      29.710   2.704  31.472  0.00  0.00    -0.001 C 
ATOM     20  C25 <0> d   1      29.815   2.221  32.920  0.00  0.00     0.007 C 
ATOM     21  C26 <0> d   1      28.427   1.761  33.363  0.00  0.00     0.013 C 
ATOM     22  C27 <0> d   1      27.931   0.628  32.537  0.00  0.00    -0.009 C 
ATOM     23  C28 <0> d   1      28.650  -0.679  32.876  0.00  0.00     0.018 C 
ATOM     24  H43 <0> d   1      36.160   5.091  32.098  0.00  0.00     0.188 HD
ENDROOT
BRANCH   2  25
ATOM     25  O3  <0> d   1      25.960  -0.812  32.671  0.00  0.00    -0.389 OA
ATOM     26  H32 <0> d   1      26.491  -1.448  33.169  0.00  0.00     0.210 HD
ENDBRANCH   2  25
TORSDOF 1
ENDMDL
MODEL 70
REMARK CAVERDOCK RESULT:      -0.8      0.000      0.000
REMARK CAVERDOCK CONSTRAINTS:       0.1      0.0      0.0      0.0
REMARK CAVERDOCK TUNNEL: 69     -0.8      2.8     70.5
REMARK  1 active torsions:
REMARK  status: ('A' for Active; 'I' for Inactive)
REMARK    1  A    between atoms: C2_2  and  O3_3 
ROOT
ATOM      1  C1  <0> d   1      25.992   0.884  34.213  0.00  0.00     0.046 C 
ATOM      2  C2  <0> d   1      26.345   0.379  32.812  0.00  0.00     0.062 C 
ATOM      3  C4  <0> d   1      25.646   1.243  31.746  0.00  0.00     0.038 C 
ATOM      4  C5  <0> d   1      26.763   1.838  30.858  0.00  0.00     0.009 C 
ATOM      5  C6  <0> d   1      27.935   0.858  31.054  0.00  0.00     0.001 C 
ATOM      6  C8  <0> d   1      29.266   1.454  30.671  0.00  0.00    -0.005 C 
ATOM      7  C10 <0> d   1      29.328   1.867  29.206  0.00  0.00     0.006 C 
ATOM      8  C11 <0> d   1      30.781   2.144  28.842  0.00  0.00     0.006 C 
ATOM      9  C12 <0> d   1      31.627   2.520  30.060  0.00  0.00     0.000 C 
ATOM     10  C14 <0> d   1      32.830   3.310  29.507  0.00  0.00     0.067 C 
ATOM     11  C15 <0> d   1      33.600   3.926  30.643  0.00  0.00     0.062 A 
ATOM     12  N16 <0> d   1      34.807   4.414  30.634  0.00  0.00    -0.179 NA
ATOM     13  N17 <0> d   1      35.098   4.882  31.924  0.00  0.00    -0.289 N 
ATOM     14  C18 <0> d   1      34.018   4.653  32.705  0.00  0.00     0.118 A 
ATOM     15  C19 <0> d   1      33.080   4.063  31.940  0.00  0.00    -0.014 A 
ATOM     16  C20 <0> d   1      31.706   3.599  32.332  0.00  0.00     0.052 C 
ATOM     17  C21 <0> d   1      30.859   3.368  31.065  0.00  0.00    -0.032 C 
ATOM     18  C22 <0> d   1      30.504   4.719  30.437  0.00  0.00     0.016 C 
ATOM     19  C23 <0> d   1      29.575   2.677  31.525  0.00  0.00    -0.001 C 
ATOM     20  C25 <0> d   1      29.691   2.184  32.969  0.00  0.00     0.007 C 
ATOM     21  C26 <0> d   1      28.320   1.668  33.400  0.00  0.00     0.013 C 
ATOM     22  C27 <0> d   1      27.870   0.525  32.561  0.00  0.00    -0.009 C 
ATOM     23  C28 <0> d   1      28.636  -0.757  32.891  0.00  0.00     0.018 C 
ATOM     24  H43 <0> d   1      35.928   5.298  32.206  0.00  0.00     0.188 HD
ENDROOT
BRANCH   2  25
ATOM     25  O3  <0> d   1      25.954  -0.988  32.672  0.00  0.00    -0.389 OA
ATOM     26  H32 <0> d   1      26.381  -1.587  33.300  0.00  0.00     0.210 HD
ENDBRANCH   2  25
TORSDOF 1
ENDMDL
MODEL 71
REMARK CAVERDOCK RESULT:      -1.6      0.000      0.000
REMARK CAVERDOCK CONSTRAINTS:       0.0      0.0      0.0      0.0
REMARK CAVERDOCK TUNNEL: 70     -1.6      2.8     71.5
REMARK  1 active torsions:
REMARK  status: ('A' for Active; 'I' for Inactive)
REMARK    1  A    between atoms: C2_2  and  O3_3 
ROOT
ATOM      1  C1  <0> d   1      25.805   0.991  34.049  0.00  0.00     0.046 C 
ATOM      2  C2  <0> d   1      26.184   0.432  32.676  0.00  0.00     0.062 C 
ATOM      3  C4  <0> d   1      25.531   1.274  31.563  0.00  0.00     0.038 C 
ATOM      4  C5  <0> d   1      26.684   1.816  30.687  0.00  0.00     0.009 C 
ATOM      5  C6  <0> d   1      27.829   0.820  30.947  0.00  0.00     0.001 C 
ATOM      6  C8  <0> d   1      29.183   1.376  30.581  0.00  0.00    -0.005 C 
ATOM      7  C10 <0> d   1      29.292   1.738  29.105  0.00  0.00     0.006 C 
ATOM      8  C11 <0> d   1      30.759   1.973  28.772  0.00  0.00     0.006 C 
ATOM      9  C12 <0> d   1      31.581   2.373  29.999  0.00  0.00     0.000 C 
ATOM     10  C14 <0> d   1      32.815   3.119  29.454  0.00  0.00     0.067 C 
ATOM     11  C15 <0> d   1      33.567   3.757  30.589  0.00  0.00     0.062 A 
ATOM     12  N16 <0> d   1      34.784   4.220  30.597  0.00  0.00    -0.179 NA
ATOM     13  N17 <0> d   1      35.050   4.725  31.878  0.00  0.00    -0.289 N 
ATOM     14  C18 <0> d   1      33.946   4.545  32.636  0.00  0.00     0.118 A 
ATOM     15  C19 <0> d   1      33.016   3.948  31.866  0.00  0.00    -0.014 A 
ATOM     16  C20 <0> d   1      31.623   3.525  32.236  0.00  0.00     0.052 C 
ATOM     17  C21 <0> d   1      30.804   3.270  30.954  0.00  0.00    -0.032 C 
ATOM     18  C22 <0> d   1      30.495   4.605  30.273  0.00  0.00     0.016 C 
ATOM     19  C23 <0> d   1      29.494   2.621  31.402  0.00  0.00    -0.001 C 
ATOM     20  C25 <0> d   1      29.562   2.174  32.864  0.00  0.00     0.007 C 
ATOM     21  C26 <0> d   1      28.169   1.700  33.275  0.00  0.00     0.013 C 
ATOM     22  C27 <0> d   1      27.718   0.539  32.461  0.00  0.00    -0.009 C 
ATOM     23  C28 <0> d   1      28.447  -0.746  32.854  0.00  0.00     0.018 C 
ATOM     24  H43 <0> d   1      35.881   5.133  32.169  0.00  0.00     0.188 HD
ENDROOT
BRANCH   2  25
ATOM     25  O3  <0> d   1      25.767  -0.930  32.570  0.00  0.00    -0.389 OA
ATOM     26  H32 <0> d   1      25.308  -1.139  31.745  0.00  0.00     0.210 HD
ENDBRANCH   2  25
TORSDOF 1
ENDMDL
MODEL 72
REMARK CAVERDOCK RESULT:      -2.0      0.000      0.000
REMARK CAVERDOCK CONSTRAINTS:       0.0      0.0      0.0      0.0
REMARK CAVERDOCK TUNNEL: 71     -2.0      2.9     72.4
REMARK  1 active torsions:
REMARK  status: ('A' for Active; 'I' for Inactive)
REMARK    1  A    between atoms: C2_2  and  O3_3 
ROOT
ATOM      1  C1  <0> d   1      25.973   0.553  34.259  0.00  0.00     0.046 C 
ATOM      2  C2  <0> d   1      26.310   0.105  32.835  0.00  0.00     0.062 C 
ATOM      3  C4  <0> d   1      25.587   1.002  31.813  0.00  0.00     0.038 C 
ATOM      4  C5  <0> d   1      26.686   1.642  30.933  0.00  0.00     0.009 C 
ATOM      5  C6  <0> d   1      27.869   0.667  31.074  0.00  0.00     0.001 C 
ATOM      6  C8  <0> d   1      29.190   1.291  30.696  0.00  0.00    -0.005 C 
ATOM      7  C10 <0> d   1      29.226   1.760  29.247  0.00  0.00     0.006 C 
ATOM      8  C11 <0> d   1      30.671   2.066  28.874  0.00  0.00     0.006 C 
ATOM      9  C12 <0> d   1      31.531   2.404  30.094  0.00  0.00     0.000 C 
ATOM     10  C14 <0> d   1      32.719   3.226  29.555  0.00  0.00     0.067 C 
ATOM     11  C15 <0> d   1      33.499   3.806  30.702  0.00  0.00     0.062 A 
ATOM     12  N16 <0> d   1      34.701   4.306  30.695  0.00  0.00    -0.179 NA
ATOM     13  N17 <0> d   1      35.006   4.727  31.998  0.00  0.00    -0.289 N 
ATOM     14  C18 <0> d   1      33.940   4.458  32.784  0.00  0.00     0.118 A 
ATOM     15  C19 <0> d   1      32.997   3.888  32.011  0.00  0.00    -0.014 A 
ATOM     16  C20 <0> d   1      31.633   3.395  32.404  0.00  0.00     0.052 C 
ATOM     17  C21 <0> d   1      30.769   3.205  31.141  0.00  0.00    -0.032 C 
ATOM     18  C22 <0> d   1      30.393   4.574  30.570  0.00  0.00     0.016 C 
ATOM     19  C23 <0> d   1      29.499   2.484  31.592  0.00  0.00    -0.001 C 
ATOM     20  C25 <0> d   1      29.640   1.937  33.014  0.00  0.00     0.007 C 
ATOM     21  C26 <0> d   1      28.281   1.391  33.445  0.00  0.00     0.013 C 
ATOM     22  C27 <0> d   1      27.830   0.276  32.568  0.00  0.00    -0.009 C 
ATOM     23  C28 <0> d   1      28.613  -1.010  32.838  0.00  0.00     0.018 C 
ATOM     24  H43 <0> d   1      35.836   5.140  32.284  0.00  0.00     0.188 HD
ENDROOT
BRANCH   2  25
ATOM     25  O3  <0> d   1      25.930  -1.259  32.648  0.00  0.00    -0.389 OA
ATOM     26  H32 <0> d   1      26.539  -1.896  33.044  0.00  0.00     0.210 HD
ENDBRANCH   2  25
TORSDOF 1
ENDMDL
MODEL 73
REMARK CAVERDOCK RESULT:      -3.0      0.000      0.000
REMARK CAVERDOCK CONSTRAINTS:       0.3      0.0      0.0      0.0
REMARK CAVERDOCK TUNNEL: 72     -3.0      3.0     73.4
REMARK  1 active torsions:
REMARK  status: ('A' for Active; 'I' for Inactive)
REMARK    1  A    between atoms: C2_2  and  O3_3 
ROOT
ATOM      1  C1  <0> d   1      25.798   0.539  34.248  0.00  0.00     0.046 C 
ATOM      2  C2  <0> d   1      26.109   0.108  32.813  0.00  0.00     0.062 C 
ATOM      3  C4  <0> d   1      25.364   1.014  31.815  0.00  0.00     0.038 C 
ATOM      4  C5  <0> d   1      26.444   1.666  30.921  0.00  0.00     0.009 C 
ATOM      5  C6  <0> d   1      27.632   0.693  31.028  0.00  0.00     0.001 C 
ATOM      6  C8  <0> d   1      28.943   1.324  30.631  0.00  0.00    -0.005 C 
ATOM      7  C10 <0> d   1      28.951   1.809  29.187  0.00  0.00     0.006 C 
ATOM      8  C11 <0> d   1      30.387   2.123  28.790  0.00  0.00     0.006 C 
ATOM      9  C12 <0> d   1      31.270   2.449  29.996  0.00  0.00     0.000 C 
ATOM     10  C14 <0> d   1      32.445   3.280  29.443  0.00  0.00     0.067 C 
ATOM     11  C15 <0> d   1      33.246   3.849  30.581  0.00  0.00     0.062 A 
ATOM     12  N16 <0> d   1      34.447   4.352  30.556  0.00  0.00    -0.179 NA
ATOM     13  N17 <0> d   1      34.777   4.759  31.857  0.00  0.00    -0.289 N 
ATOM     14  C18 <0> d   1      33.727   4.479  32.661  0.00  0.00     0.118 A 
ATOM     15  C19 <0> d   1      32.770   3.915  31.900  0.00  0.00    -0.014 A 
ATOM     16  C20 <0> d   1      31.415   3.415  32.315  0.00  0.00     0.052 C 
ATOM     17  C21 <0> d   1      30.527   3.237  31.066  0.00  0.00    -0.032 C 
ATOM     18  C22 <0> d   1      30.137   4.612  30.519  0.00  0.00     0.016 C 
ATOM     19  C23 <0> d   1      29.268   2.508  31.534  0.00  0.00    -0.001 C 
ATOM     20  C25 <0> d   1      29.438   1.946  32.947  0.00  0.00     0.007 C 
ATOM     21  C26 <0> d   1      28.088   1.391  33.398  0.00  0.00     0.013 C 
ATOM     22  C27 <0> d   1      27.623   0.286  32.518  0.00  0.00    -0.009 C 
ATOM     23  C28 <0> d   1      28.413  -1.002  32.758  0.00  0.00     0.018 C 
ATOM     24  H43 <0> d   1      35.611   5.171  32.132  0.00  0.00     0.188 HD
ENDROOT
BRANCH   2  25
ATOM     25  O3  <0> d   1      25.728  -1.255  32.618  0.00  0.00    -0.389 OA
ATOM     26  H32 <0> d   1      26.382  -1.783  32.139  0.00  0.00     0.210 HD
ENDBRANCH   2  25
TORSDOF 1
ENDMDL
MODEL 74
REMARK CAVERDOCK RESULT:      -3.5      0.000      0.000
REMARK CAVERDOCK CONSTRAINTS:       0.1      0.0      0.0      0.0
REMARK CAVERDOCK TUNNEL: 73     -3.5      3.0     74.4
REMARK  1 active torsions:
REMARK  status: ('A' for Active; 'I' for Inactive)
REMARK    1  A    between atoms: C2_2  and  O3_3 
ROOT
ATOM      1  C1  <0> d   1      25.665   0.474  34.326  0.00  0.00     0.046 C 
ATOM      2  C2  <0> d   1      25.984   0.090  32.880  0.00  0.00     0.062 C 
ATOM      3  C4  <0> d   1      25.274   1.052  31.908  0.00  0.00     0.038 C 
ATOM      4  C5  <0> d   1      26.380   1.711  31.052  0.00  0.00     0.009 C 
ATOM      5  C6  <0> d   1      27.544   0.706  31.137  0.00  0.00     0.001 C 
ATOM      6  C8  <0> d   1      28.874   1.320  30.780  0.00  0.00    -0.005 C 
ATOM      7  C10 <0> d   1      28.911   1.860  29.356  0.00  0.00     0.006 C 
ATOM      8  C11 <0> d   1      30.360   2.153  28.988  0.00  0.00     0.006 C 
ATOM      9  C12 <0> d   1      31.235   2.413  30.216  0.00  0.00     0.000 C 
ATOM     10  C14 <0> d   1      32.436   3.235  29.709  0.00  0.00     0.067 C 
ATOM     11  C15 <0> d   1      33.236   3.742  30.877  0.00  0.00     0.062 A 
ATOM     12  N16 <0> d   1      34.448   4.217  30.886  0.00  0.00    -0.179 NA
ATOM     13  N17 <0> d   1      34.770   4.567  32.206  0.00  0.00    -0.289 N 
ATOM     14  C18 <0> d   1      33.704   4.281  32.986  0.00  0.00     0.118 A 
ATOM     15  C19 <0> d   1      32.743   3.769  32.193  0.00  0.00    -0.014 A 
ATOM     16  C20 <0> d   1      31.372   3.287  32.571  0.00  0.00     0.052 C 
ATOM     17  C21 <0> d   1      30.497   3.177  31.306  0.00  0.00    -0.032 C 
ATOM     18  C22 <0> d   1      30.146   4.580  30.807  0.00  0.00     0.016 C 
ATOM     19  C23 <0> d   1      29.215   2.461  31.731  0.00  0.00    -0.001 C 
ATOM     20  C25 <0> d   1      29.354   1.842  33.124  0.00  0.00     0.007 C 
ATOM     21  C26 <0> d   1      27.985   1.303  33.537  0.00  0.00     0.013 C 
ATOM     22  C27 <0> d   1      27.506   0.243  32.610  0.00  0.00    -0.009 C 
ATOM     23  C28 <0> d   1      28.263  -1.071  32.810  0.00  0.00     0.018 C 
ATOM     24  H43 <0> d   1      35.610   4.948  32.506  0.00  0.00     0.188 HD
ENDROOT
BRANCH   2  25
ATOM     25  O3  <0> d   1      25.574  -1.255  32.628  0.00  0.00    -0.389 OA
ATOM     26  H32 <0> d   1      25.404  -1.771  33.428  0.00  0.00     0.210 HD
ENDBRANCH   2  25
TORSDOF 1
ENDMDL
MODEL 75
REMARK CAVERDOCK RESULT:      -4.2      0.000      0.000
REMARK CAVERDOCK CONSTRAINTS:       0.0      0.0      0.0      0.0
REMARK CAVERDOCK TUNNEL: 74     -4.2      3.0     75.3
REMARK  1 active torsions:
REMARK  status: ('A' for Active; 'I' for Inactive)
REMARK    1  A    between atoms: C2_2  and  O3_3 
ROOT
ATOM      1  C1  <0> d   1      25.596   0.481  34.207  0.00  0.00     0.046 C 
ATOM      2  C2  <0> d   1      25.940   0.045  32.781  0.00  0.00     0.062 C 
ATOM      3  C4  <0> d   1      25.236   0.962  31.763  0.00  0.00     0.038 C 
ATOM      4  C5  <0> d   1      26.349   1.597  30.898  0.00  0.00     0.009 C 
ATOM      5  C6  <0> d   1      27.520   0.606  31.039  0.00  0.00     0.001 C 
ATOM      6  C8  <0> d   1      28.851   1.217  30.678  0.00  0.00    -0.005 C 
ATOM      7  C10 <0> d   1      28.905   1.701  29.234  0.00  0.00     0.006 C 
ATOM      8  C11 <0> d   1      30.356   1.993  28.876  0.00  0.00     0.006 C 
ATOM      9  C12 <0> d   1      31.210   2.307  30.105  0.00  0.00     0.000 C 
ATOM     10  C14 <0> d   1      32.413   3.120  29.585  0.00  0.00     0.067 C 
ATOM     11  C15 <0> d   1      33.190   3.678  30.744  0.00  0.00     0.062 A 
ATOM     12  N16 <0> d   1      34.399   4.163  30.752  0.00  0.00    -0.179 NA
ATOM     13  N17 <0> d   1      34.699   4.566  32.062  0.00  0.00    -0.289 N 
ATOM     14  C18 <0> d   1      33.623   4.302  32.837  0.00  0.00     0.118 A 
ATOM     15  C19 <0> d   1      32.679   3.752  32.050  0.00  0.00    -0.014 A 
ATOM     16  C20 <0> d   1      31.306   3.272  32.427  0.00  0.00     0.052 C 
ATOM     17  C21 <0> d   1      30.450   3.106  31.155  0.00  0.00    -0.032 C 
ATOM     18  C22 <0> d   1      30.095   4.486  30.596  0.00  0.00     0.016 C 
ATOM     19  C23 <0> d   1      29.168   2.397  31.588  0.00  0.00    -0.001 C 
ATOM     20  C25 <0> d   1      29.291   1.833  33.006  0.00  0.00     0.007 C 
ATOM     21  C26 <0> d   1      27.921   1.299  33.420  0.00  0.00     0.013 C 
ATOM     22  C27 <0> d   1      27.463   0.200  32.528  0.00  0.00    -0.009 C 
ATOM     23  C28 <0> d   1      28.228  -1.099  32.790  0.00  0.00     0.018 C 
ATOM     24  H43 <0> d   1      35.531   4.966  32.359  0.00  0.00     0.188 HD
ENDROOT
BRANCH   2  25
ATOM     25  O3  <0> d   1      25.544  -1.313  32.576  0.00  0.00    -0.389 OA
ATOM     26  H32 <0> d   1      24.941  -1.439  31.831  0.00  0.00     0.210 HD
ENDBRANCH   2  25
TORSDOF 1
ENDMDL
MODEL 76
REMARK CAVERDOCK RESULT:      -4.4      0.000      0.000
REMARK CAVERDOCK CONSTRAINTS:       0.0      0.0      0.0      0.0
REMARK CAVERDOCK TUNNEL: 75     -4.4      3.0     76.1
REMARK  1 active torsions:
REMARK  status: ('A' for Active; 'I' for Inactive)
REMARK    1  A    between atoms: C2_2  and  O3_3 
ROOT
ATOM      1  C1  <0> d   1      25.615   0.450  34.193  0.00  0.00     0.046 C 
ATOM      2  C2  <0> d   1      25.960  -0.020  32.778  0.00  0.00     0.062 C 
ATOM      3  C4  <0> d   1      25.252   0.868  31.738  0.00  0.00     0.038 C 
ATOM      4  C5  <0> d   1      26.362   1.487  30.858  0.00  0.00     0.009 C 
ATOM      5  C6  <0> d   1      27.538   0.506  31.022  0.00  0.00     0.001 C 
ATOM      6  C8  <0> d   1      28.865   1.116  30.646  0.00  0.00    -0.005 C 
ATOM      7  C10 <0> d   1      28.917   1.564  29.191  0.00  0.00     0.006 C 
ATOM      8  C11 <0> d   1      30.366   1.855  28.826  0.00  0.00     0.006 C 
ATOM      9  C12 <0> d   1      31.219   2.204  30.047  0.00  0.00     0.000 C 
ATOM     10  C14 <0> d   1      32.417   3.010  29.507  0.00  0.00     0.067 C 
ATOM     11  C15 <0> d   1      33.192   3.600  30.652  0.00  0.00     0.062 A 
ATOM     12  N16 <0> d   1      34.397   4.092  30.648  0.00  0.00    -0.179 NA
ATOM     13  N17 <0> d   1      34.695   4.529  31.947  0.00  0.00    -0.289 N 
ATOM     14  C18 <0> d   1      33.621   4.278  32.729  0.00  0.00     0.118 A 
ATOM     15  C19 <0> d   1      32.680   3.704  31.956  0.00  0.00    -0.014 A 
ATOM     16  C20 <0> d   1      31.310   3.227  32.345  0.00  0.00     0.052 C 
ATOM     17  C21 <0> d   1      30.455   3.025  31.077  0.00  0.00    -0.032 C 
ATOM     18  C22 <0> d   1      30.092   4.389  30.485  0.00  0.00     0.016 C 
ATOM     19  C23 <0> d   1      29.176   2.319  31.528  0.00  0.00    -0.001 C 
ATOM     20  C25 <0> d   1      29.302   1.791  32.959  0.00  0.00     0.007 C 
ATOM     21  C26 <0> d   1      27.935   1.260  33.386  0.00  0.00     0.013 C 
ATOM     22  C27 <0> d   1      27.483   0.137  32.521  0.00  0.00    -0.009 C 
ATOM     23  C28 <0> d   1      28.255  -1.151  32.815  0.00  0.00     0.018 C 
ATOM     24  H43 <0> d   1      35.525   4.941  32.235  0.00  0.00     0.188 HD
ENDROOT
BRANCH   2  25
ATOM     25  O3  <0> d   1      25.572  -1.384  32.607  0.00  0.00    -0.389 OA
ATOM     26  H32 <0> d   1      24.620  -1.512  32.494  0.00  0.00     0.210 HD
ENDBRANCH   2  25
TORSDOF 1
ENDMDL
MODEL 77
REMARK CAVERDOCK RESULT:      -4.7      0.000      0.000
REMARK CAVERDOCK CONSTRAINTS:       0.0      0.0      0.0      0.0
REMARK CAVERDOCK TUNNEL: 76     -4.7      3.1     77.2
REMARK  1 active torsions:
REMARK  status: ('A' for Active; 'I' for Inactive)
REMARK    1  A    between atoms: C2_2  and  O3_3 
ROOT
ATOM      1  C1  <0> d   1      25.464   0.269  34.060  0.00  0.00     0.046 C 
ATOM      2  C2  <0> d   1      25.801  -0.105  32.615  0.00  0.00     0.062 C 
ATOM      3  C4  <0> d   1      25.087   0.852  31.641  0.00  0.00     0.038 C 
ATOM      4  C5  <0> d   1      26.193   1.530  30.799  0.00  0.00     0.009 C 
ATOM      5  C6  <0> d   1      27.369   0.539  30.889  0.00  0.00     0.001 C 
ATOM      6  C8  <0> d   1      28.694   1.172  30.548  0.00  0.00    -0.005 C 
ATOM      7  C10 <0> d   1      28.738   1.719  29.126  0.00  0.00     0.006 C 
ATOM      8  C11 <0> d   1      30.186   2.033  28.773  0.00  0.00     0.006 C 
ATOM      9  C12 <0> d   1      31.045   2.298  30.010  0.00  0.00     0.000 C 
ATOM     10  C14 <0> d   1      32.241   3.139  29.518  0.00  0.00     0.067 C 
ATOM     11  C15 <0> d   1      33.022   3.650  30.697  0.00  0.00     0.062 A 
ATOM     12  N16 <0> d   1      34.228   4.141  30.719  0.00  0.00    -0.179 NA
ATOM     13  N17 <0> d   1      34.534   4.489  32.043  0.00  0.00    -0.289 N 
ATOM     14  C18 <0> d   1      33.464   4.186  32.812  0.00  0.00     0.118 A 
ATOM     15  C19 <0> d   1      32.518   3.665  32.007  0.00  0.00    -0.014 A 
ATOM     16  C20 <0> d   1      31.150   3.163  32.371  0.00  0.00     0.052 C 
ATOM     17  C21 <0> d   1      30.288   3.048  31.097  0.00  0.00    -0.032 C 
ATOM     18  C22 <0> d   1      29.923   4.449  30.601  0.00  0.00     0.016 C 
ATOM     19  C23 <0> d   1      29.011   2.313  31.507  0.00  0.00    -0.001 C 
ATOM     20  C25 <0> d   1      29.145   1.690  32.898  0.00  0.00     0.007 C 
ATOM     21  C26 <0> d   1      27.780   1.131  33.296  0.00  0.00     0.013 C 
ATOM     22  C27 <0> d   1      27.323   0.069  32.360  0.00  0.00    -0.009 C 
ATOM     23  C28 <0> d   1      28.095  -1.235  32.562  0.00  0.00     0.018 C 
ATOM     24  H43 <0> d   1      35.366   4.880  32.353  0.00  0.00     0.188 HD
ENDROOT
BRANCH   2  25
ATOM     25  O3  <0> d   1      25.411  -1.454  32.353  0.00  0.00    -0.389 OA
ATOM     26  H32 <0> d   1      25.631  -2.072  33.063  0.00  0.00     0.210 HD
ENDBRANCH   2  25
TORSDOF 1
ENDMDL
MODEL 78
REMARK CAVERDOCK RESULT:      -5.1      0.000      0.000
REMARK CAVERDOCK CONSTRAINTS:       0.0      0.0      0.0      0.0
REMARK CAVERDOCK TUNNEL: 77     -5.1      3.1     78.2
REMARK  1 active torsions:
REMARK  status: ('A' for Active; 'I' for Inactive)
REMARK    1  A    between atoms: C2_2  and  O3_3 
ROOT
ATOM      1  C1  <0> d   1      25.471   0.397  34.354  0.00  0.00     0.046 C 
ATOM      2  C2  <0> d   1      25.776  -0.060  32.926  0.00  0.00     0.062 C 
ATOM      3  C4  <0> d   1      25.040   0.837  31.914  0.00  0.00     0.038 C 
ATOM      4  C5  <0> d   1      26.125   1.464  31.008  0.00  0.00     0.009 C 
ATOM      5  C6  <0> d   1      27.304   0.481  31.131  0.00  0.00     0.001 C 
ATOM      6  C8  <0> d   1      28.621   1.092  30.723  0.00  0.00    -0.005 C 
ATOM      7  C10 <0> d   1      28.632   1.554  29.271  0.00  0.00     0.006 C 
ATOM      8  C11 <0> d   1      30.071   1.847  28.868  0.00  0.00     0.006 C 
ATOM      9  C12 <0> d   1      30.958   2.184  30.068  0.00  0.00     0.000 C 
ATOM     10  C14 <0> d   1      32.141   2.994  29.501  0.00  0.00     0.067 C 
ATOM     11  C15 <0> d   1      32.948   3.574  30.629  0.00  0.00     0.062 A 
ATOM     12  N16 <0> d   1      34.153   4.065  30.595  0.00  0.00    -0.179 NA
ATOM     13  N17 <0> d   1      34.488   4.491  31.889  0.00  0.00    -0.289 N 
ATOM     14  C18 <0> d   1      33.436   4.234  32.698  0.00  0.00     0.118 A 
ATOM     15  C19 <0> d   1      32.473   3.667  31.947  0.00  0.00    -0.014 A 
ATOM     16  C20 <0> d   1      31.114   3.187  32.371  0.00  0.00     0.052 C 
ATOM     17  C21 <0> d   1      30.224   2.997  31.125  0.00  0.00    -0.032 C 
ATOM     18  C22 <0> d   1      29.846   4.366  30.556  0.00  0.00     0.016 C 
ATOM     19  C23 <0> d   1      28.957   2.288  31.606  0.00  0.00    -0.001 C 
ATOM     20  C25 <0> d   1      29.123   1.747  33.028  0.00  0.00     0.007 C 
ATOM     21  C26 <0> d   1      27.768   1.213  33.489  0.00  0.00     0.013 C 
ATOM     22  C27 <0> d   1      27.292   0.098  32.627  0.00  0.00    -0.009 C 
ATOM     23  C28 <0> d   1      28.070  -1.193  32.888  0.00  0.00     0.018 C 
ATOM     24  H43 <0> d   1      35.327   4.899  32.157  0.00  0.00     0.188 HD
ENDROOT
BRANCH   2  25
ATOM     25  O3  <0> d   1      25.382  -1.423  32.753  0.00  0.00    -0.389 OA
ATOM     26  H32 <0> d   1      24.455  -1.595  32.969  0.00  0.00     0.210 HD
ENDBRANCH   2  25
TORSDOF 1
ENDMDL
MODEL 79
REMARK CAVERDOCK RESULT:      -5.3      0.000      0.000
REMARK CAVERDOCK CONSTRAINTS:       0.0      0.0      0.0      0.0
REMARK CAVERDOCK TUNNEL: 78     -5.3      3.2     79.4
REMARK  1 active torsions:
REMARK  status: ('A' for Active; 'I' for Inactive)
REMARK    1  A    between atoms: C2_2  and  O3_3 
ROOT
ATOM      1  C1  <0> d   1      25.538   0.136  34.403  0.00  0.00     0.046 C 
ATOM      2  C2  <0> d   1      25.808  -0.243  32.945  0.00  0.00     0.062 C 
ATOM      3  C4  <0> d   1      25.034   0.699  32.002  0.00  0.00     0.038 C 
ATOM      4  C5  <0> d   1      26.088   1.385  31.102  0.00  0.00     0.009 C 
ATOM      5  C6  <0> d   1      27.279   0.409  31.139  0.00  0.00     0.001 C 
ATOM      6  C8  <0> d   1      28.578   1.057  30.728  0.00  0.00    -0.005 C 
ATOM      7  C10 <0> d   1      28.544   1.594  29.303  0.00  0.00     0.006 C 
ATOM      8  C11 <0> d   1      29.968   1.924  28.876  0.00  0.00     0.006 C 
ATOM      9  C12 <0> d   1      30.885   2.208  30.068  0.00  0.00     0.000 C 
ATOM     10  C14 <0> d   1      32.043   3.060  29.512  0.00  0.00     0.067 C 
ATOM     11  C15 <0> d   1      32.877   3.588  30.647  0.00  0.00     0.062 A 
ATOM     12  N16 <0> d   1      34.075   4.094  30.606  0.00  0.00    -0.179 NA
ATOM     13  N17 <0> d   1      34.442   4.454  31.911  0.00  0.00    -0.289 N 
ATOM     14  C18 <0> d   1      33.416   4.143  32.734  0.00  0.00     0.118 A 
ATOM     15  C19 <0> d   1      32.438   3.606  31.981  0.00  0.00    -0.014 A 
ATOM     16  C20 <0> d   1      31.096   3.089  32.415  0.00  0.00     0.052 C 
ATOM     17  C21 <0> d   1      30.173   2.955  31.187  0.00  0.00    -0.032 C 
ATOM     18  C22 <0> d   1      29.766   4.348  30.701  0.00  0.00     0.016 C 
ATOM     19  C23 <0> d   1      28.927   2.207  31.664  0.00  0.00    -0.001 C 
ATOM     20  C25 <0> d   1      29.139   1.595  33.050  0.00  0.00     0.007 C 
ATOM     21  C26 <0> d   1      27.803   1.022  33.519  0.00  0.00     0.013 C 
ATOM     22  C27 <0> d   1      27.313  -0.052  32.613  0.00  0.00    -0.009 C 
ATOM     23  C28 <0> d   1      28.111  -1.345  32.784  0.00  0.00     0.018 C 
ATOM     24  H43 <0> d   1      35.284   4.857  32.177  0.00  0.00     0.188 HD
ENDROOT
BRANCH   2  25
ATOM     25  O3  <0> d   1      25.422  -1.598  32.711  0.00  0.00    -0.389 OA
ATOM     26  H32 <0> d   1      24.612  -1.862  33.168  0.00  0.00     0.210 HD
ENDBRANCH   2  25
TORSDOF 1
ENDMDL
MODEL 80
REMARK CAVERDOCK RESULT:      -5.5      0.000      0.000
REMARK CAVERDOCK CONSTRAINTS:       0.0      0.0      0.0      0.0
REMARK CAVERDOCK TUNNEL: 79     -5.5      3.2     80.2
REMARK  1 active torsions:
REMARK  status: ('A' for Active; 'I' for Inactive)
REMARK    1  A    between atoms: C2_2  and  O3_3 
ROOT
ATOM      1  C1  <0> d   1      25.481   0.203  34.442  0.00  0.00     0.046 C 
ATOM      2  C2  <0> d   1      25.767  -0.230  33.002  0.00  0.00     0.062 C 
ATOM      3  C4  <0> d   1      25.008   0.677  32.016  0.00  0.00     0.038 C 
ATOM      4  C5  <0> d   1      26.074   1.326  31.103  0.00  0.00     0.009 C 
ATOM      5  C6  <0> d   1      27.262   0.350  31.192  0.00  0.00     0.001 C 
ATOM      6  C8  <0> d   1      28.568   0.977  30.773  0.00  0.00    -0.005 C 
ATOM      7  C10 <0> d   1      28.552   1.461  29.328  0.00  0.00     0.006 C 
ATOM      8  C11 <0> d   1      29.982   1.771  28.906  0.00  0.00     0.006 C 
ATOM      9  C12 <0> d   1      30.886   2.096  30.097  0.00  0.00     0.000 C 
ATOM     10  C14 <0> d   1      32.054   2.924  29.524  0.00  0.00     0.067 C 
ATOM     11  C15 <0> d   1      32.875   3.492  30.648  0.00  0.00     0.062 A 
ATOM     12  N16 <0> d   1      34.076   3.993  30.602  0.00  0.00    -0.179 NA
ATOM     13  N17 <0> d   1      34.428   4.401  31.897  0.00  0.00    -0.289 N 
ATOM     14  C18 <0> d   1      33.391   4.124  32.719  0.00  0.00     0.118 A 
ATOM     15  C19 <0> d   1      32.420   3.561  31.975  0.00  0.00    -0.014 A 
ATOM     16  C20 <0> d   1      31.072   3.065  32.412  0.00  0.00     0.052 C 
ATOM     17  C21 <0> d   1      30.163   2.887  31.179  0.00  0.00    -0.032 C 
ATOM     18  C22 <0> d   1      29.766   4.262  30.636  0.00  0.00     0.016 C 
ATOM     19  C23 <0> d   1      28.910   2.161  31.668  0.00  0.00    -0.001 C 
ATOM     20  C25 <0> d   1      29.102   1.601  33.079  0.00  0.00     0.007 C 
ATOM     21  C26 <0> d   1      27.759   1.050  33.553  0.00  0.00     0.013 C 
ATOM     22  C27 <0> d   1      27.276  -0.056  32.682  0.00  0.00    -0.009 C 
ATOM     23  C28 <0> d   1      28.068  -1.345  32.911  0.00  0.00     0.018 C 
ATOM     24  H43 <0> d   1      35.268   4.811  32.158  0.00  0.00     0.188 HD
ENDROOT
BRANCH   2  25
ATOM     25  O3  <0> d   1      25.380  -1.593  32.815  0.00  0.00    -0.389 OA
ATOM     26  H32 <0> d   1      25.110  -1.805  31.911  0.00  0.00     0.210 HD
ENDBRANCH   2  25
TORSDOF 1
ENDMDL
MODEL 81
REMARK CAVERDOCK RESULT:      -5.6      0.000      0.000
REMARK CAVERDOCK CONSTRAINTS:       0.0      0.0      0.0      0.0
REMARK CAVERDOCK TUNNEL: 80     -5.6      3.2     81.2
REMARK  1 active torsions:
REMARK  status: ('A' for Active; 'I' for Inactive)
REMARK    1  A    between atoms: C2_2  and  O3_3 
ROOT
ATOM      1  C1  <0> d   1      25.428   0.168  34.489  0.00  0.00     0.046 C 
ATOM      2  C2  <0> d   1      25.694  -0.257  33.043  0.00  0.00     0.062 C 
ATOM      3  C4  <0> d   1      24.920   0.655  32.072  0.00  0.00     0.038 C 
ATOM      4  C5  <0> d   1      25.972   1.310  31.148  0.00  0.00     0.009 C 
ATOM      5  C6  <0> d   1      27.162   0.335  31.215  0.00  0.00     0.001 C 
ATOM      6  C8  <0> d   1      28.461   0.968  30.781  0.00  0.00    -0.005 C 
ATOM      7  C10 <0> d   1      28.424   1.459  29.339  0.00  0.00     0.006 C 
ATOM      8  C11 <0> d   1      29.848   1.774  28.899  0.00  0.00     0.006 C 
ATOM      9  C12 <0> d   1      30.768   2.095  30.079  0.00  0.00     0.000 C 
ATOM     10  C14 <0> d   1      31.926   2.927  29.494  0.00  0.00     0.067 C 
ATOM     11  C15 <0> d   1      32.762   3.491  30.609  0.00  0.00     0.062 A 
ATOM     12  N16 <0> d   1      33.961   3.993  30.550  0.00  0.00    -0.179 NA
ATOM     13  N17 <0> d   1      34.331   4.395  31.842  0.00  0.00    -0.289 N 
ATOM     14  C18 <0> d   1      33.306   4.112  32.677  0.00  0.00     0.118 A 
ATOM     15  C19 <0> d   1      32.326   3.552  31.943  0.00  0.00    -0.014 A 
ATOM     16  C20 <0> d   1      30.984   3.050  32.396  0.00  0.00     0.052 C 
ATOM     17  C21 <0> d   1      30.059   2.878  31.175  0.00  0.00    -0.032 C 
ATOM     18  C22 <0> d   1      29.652   4.255  30.646  0.00  0.00     0.016 C 
ATOM     19  C23 <0> d   1      28.814   2.148  31.678  0.00  0.00    -0.001 C 
ATOM     20  C25 <0> d   1      29.027   1.579  33.083  0.00  0.00     0.007 C 
ATOM     21  C26 <0> d   1      27.691   1.024  33.573  0.00  0.00     0.013 C 
ATOM     22  C27 <0> d   1      27.198  -0.078  32.703  0.00  0.00    -0.009 C 
ATOM     23  C28 <0> d   1      27.995  -1.367  32.913  0.00  0.00     0.018 C 
ATOM     24  H43 <0> d   1      35.174   4.806  32.092  0.00  0.00     0.188 HD
ENDROOT
BRANCH   2  25
ATOM     25  O3  <0> d   1      25.307  -1.619  32.854  0.00  0.00    -0.389 OA
ATOM     26  H32 <0> d   1      26.037  -2.249  32.920  0.00  0.00     0.210 HD
ENDBRANCH   2  25
TORSDOF 1
ENDMDL
MODEL 82
REMARK CAVERDOCK RESULT:      -5.6      0.000      0.000
REMARK CAVERDOCK CONSTRAINTS:       0.0      0.0      0.0      0.0
REMARK CAVERDOCK TUNNEL: 81     -5.6      3.3     82.2
REMARK  1 active torsions:
REMARK  status: ('A' for Active; 'I' for Inactive)
REMARK    1  A    between atoms: C2_2  and  O3_3 
ROOT
ATOM      1  C1  <0> d   1      25.371   0.198  34.430  0.00  0.00     0.046 C 
ATOM      2  C2  <0> d   1      25.693  -0.311  33.023  0.00  0.00     0.062 C 
ATOM      3  C4  <0> d   1      24.939   0.527  31.972  0.00  0.00     0.038 C 
ATOM      4  C5  <0> d   1      26.013   1.141  31.045  0.00  0.00     0.009 C 
ATOM      5  C6  <0> d   1      27.214   0.192  31.211  0.00  0.00     0.001 C 
ATOM      6  C8  <0> d   1      28.518   0.818  30.783  0.00  0.00    -0.005 C 
ATOM      7  C10 <0> d   1      28.523   1.220  29.313  0.00  0.00     0.006 C 
ATOM      8  C11 <0> d   1      29.957   1.530  28.902  0.00  0.00     0.006 C 
ATOM      9  C12 <0> d   1      30.831   1.938  30.089  0.00  0.00     0.000 C 
ATOM     10  C14 <0> d   1      31.996   2.752  29.493  0.00  0.00     0.067 C 
ATOM     11  C15 <0> d   1      32.785   3.397  30.598  0.00  0.00     0.062 A 
ATOM     12  N16 <0> d   1      33.979   3.914  30.548  0.00  0.00    -0.179 NA
ATOM     13  N17 <0> d   1      34.298   4.401  31.824  0.00  0.00    -0.289 N 
ATOM     14  C18 <0> d   1      33.249   4.152  32.641  0.00  0.00     0.118 A 
ATOM     15  C19 <0> d   1      32.303   3.532  31.911  0.00  0.00    -0.014 A 
ATOM     16  C20 <0> d   1      30.954   3.037  32.349  0.00  0.00     0.052 C 
ATOM     17  C21 <0> d   1      30.073   2.775  31.111  0.00  0.00    -0.032 C 
ATOM     18  C22 <0> d   1      29.665   4.111  30.484  0.00  0.00     0.016 C 
ATOM     19  C23 <0> d   1      28.822   2.057  31.616  0.00  0.00    -0.001 C 
ATOM     20  C25 <0> d   1      28.996   1.579  33.060  0.00  0.00     0.007 C 
ATOM     21  C26 <0> d   1      27.652   1.032  33.538  0.00  0.00     0.013 C 
ATOM     22  C27 <0> d   1      27.205  -0.129  32.722  0.00  0.00    -0.009 C 
ATOM     23  C28 <0> d   1      28.013  -1.388  33.038  0.00  0.00     0.018 C 
ATOM     24  H43 <0> d   1      35.126   4.839  32.077  0.00  0.00     0.188 HD
ENDROOT
BRANCH   2  25
ATOM     25  O3  <0> d   1      25.332  -1.688  32.905  0.00  0.00    -0.389 OA
ATOM     26  H32 <0> d   1      24.398  -1.867  33.083  0.00  0.00     0.210 HD
ENDBRANCH   2  25
TORSDOF 1
ENDMDL
MODEL 83
REMARK CAVERDOCK RESULT:      -5.6      0.000      0.000
REMARK CAVERDOCK CONSTRAINTS:       0.0      0.0      0.0      0.0
REMARK CAVERDOCK TUNNEL: 82     -5.6      3.3     83.3
REMARK  1 active torsions:
REMARK  status: ('A' for Active; 'I' for Inactive)
REMARK    1  A    between atoms: C2_2  and  O3_3 
ROOT
ATOM      1  C1  <0> d   1      25.452   0.120  34.685  0.00  0.00     0.046 C 
ATOM      2  C2  <0> d   1      25.675  -0.320  33.237  0.00  0.00     0.062 C 
ATOM      3  C4  <0> d   1      24.868   0.579  32.281  0.00  0.00     0.038 C 
ATOM      4  C5  <0> d   1      25.889   1.228  31.318  0.00  0.00     0.009 C 
ATOM      5  C6  <0> d   1      27.084   0.257  31.358  0.00  0.00     0.001 C 
ATOM      6  C8  <0> d   1      28.367   0.889  30.878  0.00  0.00    -0.005 C 
ATOM      7  C10 <0> d   1      28.284   1.365  29.433  0.00  0.00     0.006 C 
ATOM      8  C11 <0> d   1      29.692   1.679  28.946  0.00  0.00     0.006 C 
ATOM      9  C12 <0> d   1      30.647   2.016  30.093  0.00  0.00     0.000 C 
ATOM     10  C14 <0> d   1      31.784   2.845  29.464  0.00  0.00     0.067 C 
ATOM     11  C15 <0> d   1      32.652   3.424  30.547  0.00  0.00     0.062 A 
ATOM     12  N16 <0> d   1      33.847   3.929  30.445  0.00  0.00    -0.179 NA
ATOM     13  N17 <0> d   1      34.255   4.346  31.721  0.00  0.00    -0.289 N 
ATOM     14  C18 <0> d   1      33.257   4.068  32.590  0.00  0.00     0.118 A 
ATOM     15  C19 <0> d   1      32.257   3.497  31.893  0.00  0.00    -0.014 A 
ATOM     16  C20 <0> d   1      30.931   2.997  32.393  0.00  0.00     0.052 C 
ATOM     17  C21 <0> d   1      29.969   2.808  31.202  0.00  0.00    -0.032 C 
ATOM     18  C22 <0> d   1      29.542   4.179  30.671  0.00  0.00     0.016 C 
ATOM     19  C23 <0> d   1      28.743   2.080  31.751  0.00  0.00    -0.001 C 
ATOM     20  C25 <0> d   1      29.001   1.527  33.155  0.00  0.00     0.007 C 
ATOM     21  C26 <0> d   1      27.683   0.972  33.691  0.00  0.00     0.013 C 
ATOM     22  C27 <0> d   1      27.167  -0.140  32.848  0.00  0.00    -0.009 C 
ATOM     23  C28 <0> d   1      27.975  -1.424  33.048  0.00  0.00     0.018 C 
ATOM     24  H43 <0> d   1      35.103   4.762  31.941  0.00  0.00     0.188 HD
ENDROOT
BRANCH   2  25
ATOM     25  O3  <0> d   1      25.286  -1.685  33.074  0.00  0.00    -0.389 OA
ATOM     26  H32 <0> d   1      24.441  -1.802  32.620  0.00  0.00     0.210 HD
ENDBRANCH   2  25
TORSDOF 1
ENDMDL
MODEL 84
REMARK CAVERDOCK RESULT:      -5.7      0.000      0.000
REMARK CAVERDOCK CONSTRAINTS:       0.0      0.0      0.0      0.0
REMARK CAVERDOCK TUNNEL: 83     -5.7      3.3     84.2
REMARK  1 active torsions:
REMARK  status: ('A' for Active; 'I' for Inactive)
REMARK    1  A    between atoms: C2_2  and  O3_3 
ROOT
ATOM      1  C1  <0> d   1      25.319   0.151  34.604  0.00  0.00     0.046 C 
ATOM      2  C2  <0> d   1      25.580  -0.312  33.169  0.00  0.00     0.062 C 
ATOM      3  C4  <0> d   1      24.801   0.574  32.177  0.00  0.00     0.038 C 
ATOM      4  C5  <0> d   1      25.850   1.205  31.232  0.00  0.00     0.009 C 
ATOM      5  C6  <0> d   1      27.041   0.232  31.320  0.00  0.00     0.001 C 
ATOM      6  C8  <0> d   1      28.338   0.853  30.865  0.00  0.00    -0.005 C 
ATOM      7  C10 <0> d   1      28.295   1.307  29.411  0.00  0.00     0.006 C 
ATOM      8  C11 <0> d   1      29.718   1.610  28.957  0.00  0.00     0.006 C 
ATOM      9  C12 <0> d   1      30.641   1.962  30.125  0.00  0.00     0.000 C 
ATOM     10  C14 <0> d   1      31.797   2.779  29.513  0.00  0.00     0.067 C 
ATOM     11  C15 <0> d   1      32.637   3.372  30.611  0.00  0.00     0.062 A 
ATOM     12  N16 <0> d   1      33.836   3.873  30.533  0.00  0.00    -0.179 NA
ATOM     13  N17 <0> d   1      34.211   4.308  31.813  0.00  0.00    -0.289 N 
ATOM     14  C18 <0> d   1      33.189   4.047  32.659  0.00  0.00     0.118 A 
ATOM     15  C19 <0> d   1      32.206   3.467  31.944  0.00  0.00    -0.014 A 
ATOM     16  C20 <0> d   1      30.867   2.978  32.416  0.00  0.00     0.052 C 
ATOM     17  C21 <0> d   1      29.936   2.773  31.202  0.00  0.00    -0.032 C 
ATOM     18  C22 <0> d   1      29.528   4.136  30.639  0.00  0.00     0.016 C 
ATOM     19  C23 <0> d   1      28.693   2.056  31.729  0.00  0.00    -0.001 C 
ATOM     20  C25 <0> d   1      28.912   1.525  33.148  0.00  0.00     0.007 C 
ATOM     21  C26 <0> d   1      27.578   0.982  33.657  0.00  0.00     0.013 C 
ATOM     22  C27 <0> d   1      27.082  -0.142  32.818  0.00  0.00    -0.009 C 
ATOM     23  C28 <0> d   1      27.881  -1.424  33.059  0.00  0.00     0.018 C 
ATOM     24  H43 <0> d   1      35.054   4.725  32.050  0.00  0.00     0.188 HD
ENDROOT
BRANCH   2  25
ATOM     25  O3  <0> d   1      25.192  -1.678  33.017  0.00  0.00    -0.389 OA
ATOM     26  H32 <0> d   1      24.236  -1.823  33.053  0.00  0.00     0.210 HD
ENDBRANCH   2  25
TORSDOF 1
ENDMDL
MODEL 85
REMARK CAVERDOCK RESULT:      -5.6      0.000      0.000
REMARK CAVERDOCK CONSTRAINTS:       0.0      0.0      0.0      0.0
REMARK CAVERDOCK TUNNEL: 84     -5.6      3.3     85.2
REMARK  1 active torsions:
REMARK  status: ('A' for Active; 'I' for Inactive)
REMARK    1  A    between atoms: C2_2  and  O3_3 
ROOT
ATOM      1  C1  <0> d   1      25.248   0.185  34.637  0.00  0.00     0.046 C 
ATOM      2  C2  <0> d   1      25.493  -0.284  33.202  0.00  0.00     0.062 C 
ATOM      3  C4  <0> d   1      24.718   0.609  32.214  0.00  0.00     0.038 C 
ATOM      4  C5  <0> d   1      25.766   1.225  31.260  0.00  0.00     0.009 C 
ATOM      5  C6  <0> d   1      26.947   0.239  31.341  0.00  0.00     0.001 C 
ATOM      6  C8  <0> d   1      28.247   0.843  30.875  0.00  0.00    -0.005 C 
ATOM      7  C10 <0> d   1      28.199   1.294  29.420  0.00  0.00     0.006 C 
ATOM      8  C11 <0> d   1      29.622   1.579  28.955  0.00  0.00     0.006 C 
ATOM      9  C12 <0> d   1      30.558   1.923  30.115  0.00  0.00     0.000 C 
ATOM     10  C14 <0> d   1      31.719   2.725  29.493  0.00  0.00     0.067 C 
ATOM     11  C15 <0> d   1      32.574   3.311  30.583  0.00  0.00     0.062 A 
ATOM     12  N16 <0> d   1      33.778   3.797  30.496  0.00  0.00    -0.179 NA
ATOM     13  N17 <0> d   1      34.168   4.231  31.772  0.00  0.00    -0.289 N 
ATOM     14  C18 <0> d   1      33.149   3.984  32.626  0.00  0.00     0.118 A 
ATOM     15  C19 <0> d   1      32.154   3.414  31.919  0.00  0.00    -0.014 A 
ATOM     16  C20 <0> d   1      30.812   2.942  32.402  0.00  0.00     0.052 C 
ATOM     17  C21 <0> d   1      29.871   2.745  31.196  0.00  0.00    -0.032 C 
ATOM     18  C22 <0> d   1      29.474   4.112  30.632  0.00  0.00     0.016 C 
ATOM     19  C23 <0> d   1      28.623   2.044  31.734  0.00  0.00    -0.001 C 
ATOM     20  C25 <0> d   1      28.846   1.514  33.152  0.00  0.00     0.007 C 
ATOM     21  C26 <0> d   1      27.510   0.987  33.672  0.00  0.00     0.013 C 
ATOM     22  C27 <0> d   1      26.995  -0.133  32.839  0.00  0.00    -0.009 C 
ATOM     23  C28 <0> d   1      27.780  -1.424  33.078  0.00  0.00     0.018 C 
ATOM     24  H43 <0> d   1      35.018   4.639  32.001  0.00  0.00     0.188 HD
ENDROOT
BRANCH   2  25
ATOM     25  O3  <0> d   1      25.088  -1.646  33.056  0.00  0.00    -0.389 OA
ATOM     26  H32 <0> d   1      25.573  -2.130  32.374  0.00  0.00     0.210 HD
ENDBRANCH   2  25
TORSDOF 1
ENDMDL
MODEL 86
REMARK CAVERDOCK RESULT:      -5.6      0.000      0.000
REMARK CAVERDOCK CONSTRAINTS:       0.0      0.0      0.0      0.0
REMARK CAVERDOCK TUNNEL: 85     -5.6      3.4     86.1
REMARK  1 active torsions:
REMARK  status: ('A' for Active; 'I' for Inactive)
REMARK    1  A    between atoms: C2_2  and  O3_3 
ROOT
ATOM      1  C1  <0> d   1      25.263   0.061  34.625  0.00  0.00     0.046 C 
ATOM      2  C2  <0> d   1      25.508  -0.393  33.184  0.00  0.00     0.062 C 
ATOM      3  C4  <0> d   1      24.721   0.501  32.207  0.00  0.00     0.038 C 
ATOM      4  C5  <0> d   1      25.761   1.137  31.256  0.00  0.00     0.009 C 
ATOM      5  C6  <0> d   1      26.951   0.161  31.324  0.00  0.00     0.001 C 
ATOM      6  C8  <0> d   1      28.244   0.782  30.859  0.00  0.00    -0.005 C 
ATOM      7  C10 <0> d   1      28.188   1.246  29.409  0.00  0.00     0.006 C 
ATOM      8  C11 <0> d   1      29.606   1.548  28.943  0.00  0.00     0.006 C 
ATOM      9  C12 <0> d   1      30.543   1.890  30.103  0.00  0.00     0.000 C 
ATOM     10  C14 <0> d   1      31.694   2.708  29.485  0.00  0.00     0.067 C 
ATOM     11  C15 <0> d   1      32.547   3.292  30.577  0.00  0.00     0.062 A 
ATOM     12  N16 <0> d   1      33.746   3.791  30.491  0.00  0.00    -0.179 NA
ATOM     13  N17 <0> d   1      34.136   4.216  31.770  0.00  0.00    -0.289 N 
ATOM     14  C18 <0> d   1      33.122   3.951  32.625  0.00  0.00     0.118 A 
ATOM     15  C19 <0> d   1      32.130   3.379  31.916  0.00  0.00    -0.014 A 
ATOM     16  C20 <0> d   1      30.795   2.890  32.398  0.00  0.00     0.052 C 
ATOM     17  C21 <0> d   1      29.851   2.696  31.194  0.00  0.00    -0.032 C 
ATOM     18  C22 <0> d   1      29.440   4.063  30.644  0.00  0.00     0.016 C 
ATOM     19  C23 <0> d   1      28.612   1.978  31.729  0.00  0.00    -0.001 C 
ATOM     20  C25 <0> d   1      28.844   1.436  33.141  0.00  0.00     0.007 C 
ATOM     21  C26 <0> d   1      27.515   0.893  33.660  0.00  0.00     0.013 C 
ATOM     22  C27 <0> d   1      27.007  -0.224  32.819  0.00  0.00    -0.009 C 
ATOM     23  C28 <0> d   1      27.805  -1.510  33.043  0.00  0.00     0.018 C 
ATOM     24  H43 <0> d   1      34.982   4.629  32.001  0.00  0.00     0.188 HD
ENDROOT
BRANCH   2  25
ATOM     25  O3  <0> d   1      25.115  -1.757  33.027  0.00  0.00    -0.389 OA
ATOM     26  H32 <0> d   1      25.824  -2.393  33.195  0.00  0.00     0.210 HD
ENDBRANCH   2  25
TORSDOF 1
ENDMDL
MODEL 87
REMARK CAVERDOCK RESULT:      -5.6      0.000      0.000
REMARK CAVERDOCK CONSTRAINTS:       0.0      0.0      0.0      0.0
REMARK CAVERDOCK TUNNEL: 86     -5.6      3.4     87.7
REMARK  1 active torsions:
REMARK  status: ('A' for Active; 'I' for Inactive)
REMARK    1  A    between atoms: C2_2  and  O3_3 
ROOT
ATOM      1  C1  <0> d   1      25.340   0.062  34.807  0.00  0.00     0.046 C 
ATOM      2  C2  <0> d   1      25.534  -0.390  33.358  0.00  0.00     0.062 C 
ATOM      3  C4  <0> d   1      24.720   0.509  32.409  0.00  0.00     0.038 C 
ATOM      4  C5  <0> d   1      25.730   1.141  31.425  0.00  0.00     0.009 C 
ATOM      5  C6  <0> d   1      26.917   0.160  31.452  0.00  0.00     0.001 C 
ATOM      6  C8  <0> d   1      28.197   0.776  30.945  0.00  0.00    -0.005 C 
ATOM      7  C10 <0> d   1      28.094   1.242  29.498  0.00  0.00     0.006 C 
ATOM      8  C11 <0> d   1      29.498   1.539  28.986  0.00  0.00     0.006 C 
ATOM      9  C12 <0> d   1      30.474   1.875  30.114  0.00  0.00     0.000 C 
ATOM     10  C14 <0> d   1      31.608   2.689  29.460  0.00  0.00     0.067 C 
ATOM     11  C15 <0> d   1      32.499   3.267  30.524  0.00  0.00     0.062 A 
ATOM     12  N16 <0> d   1      33.697   3.761  30.398  0.00  0.00    -0.179 NA
ATOM     13  N17 <0> d   1      34.131   4.184  31.664  0.00  0.00    -0.289 N 
ATOM     14  C18 <0> d   1      33.145   3.922  32.551  0.00  0.00     0.118 A 
ATOM     15  C19 <0> d   1      32.128   3.355  31.875  0.00  0.00    -0.014 A 
ATOM     16  C20 <0> d   1      30.806   2.870  32.401  0.00  0.00     0.052 C 
ATOM     17  C21 <0> d   1      29.823   2.682  31.228  0.00  0.00    -0.032 C 
ATOM     18  C22 <0> d   1      29.399   4.053  30.694  0.00  0.00     0.016 C 
ATOM     19  C23 <0> d   1      28.599   1.969  31.804  0.00  0.00    -0.001 C 
ATOM     20  C25 <0> d   1      28.876   1.425  33.206  0.00  0.00     0.007 C 
ATOM     21  C26 <0> d   1      27.562   0.886  33.769  0.00  0.00     0.013 C 
ATOM     22  C27 <0> d   1      27.022  -0.228  32.944  0.00  0.00    -0.009 C 
ATOM     23  C28 <0> d   1      27.821  -1.517  33.139  0.00  0.00     0.018 C 
ATOM     24  H43 <0> d   1      34.986   4.593  31.867  0.00  0.00     0.188 HD
ENDROOT
BRANCH   2  25
ATOM     25  O3  <0> d   1      25.131  -1.753  33.213  0.00  0.00    -0.389 OA
ATOM     26  H32 <0> d   1      25.769  -2.304  32.740  0.00  0.00     0.210 HD
ENDBRANCH   2  25
TORSDOF 1
ENDMDL
MODEL 88
REMARK CAVERDOCK RESULT:      -5.6      0.000      0.000
REMARK CAVERDOCK CONSTRAINTS:       0.0      0.0      0.0      0.0
REMARK CAVERDOCK TUNNEL: 87     -5.6      3.4     88.1
REMARK  1 active torsions:
REMARK  status: ('A' for Active; 'I' for Inactive)
REMARK    1  A    between atoms: C2_2  and  O3_3 
ROOT
ATOM      1  C1  <0> d   1      25.280   0.134  34.834  0.00  0.00     0.046 C 
ATOM      2  C2  <0> d   1      25.487  -0.371  33.405  0.00  0.00     0.062 C 
ATOM      3  C4  <0> d   1      24.681   0.494  32.417  0.00  0.00     0.038 C 
ATOM      4  C5  <0> d   1      25.701   1.089  31.418  0.00  0.00     0.009 C 
ATOM      5  C6  <0> d   1      26.886   0.109  31.492  0.00  0.00     0.001 C 
ATOM      6  C8  <0> d   1      28.172   0.705  30.974  0.00  0.00    -0.005 C 
ATOM      7  C10 <0> d   1      28.082   1.118  29.510  0.00  0.00     0.006 C 
ATOM      8  C11 <0> d   1      29.489   1.395  28.999  0.00  0.00     0.006 C 
ATOM      9  C12 <0> d   1      30.457   1.771  30.123  0.00  0.00     0.000 C 
ATOM     10  C14 <0> d   1      31.597   2.560  29.449  0.00  0.00     0.067 C 
ATOM     11  C15 <0> d   1      32.480   3.176  30.499  0.00  0.00     0.062 A 
ATOM     12  N16 <0> d   1      33.679   3.664  30.366  0.00  0.00    -0.179 NA
ATOM     13  N17 <0> d   1      34.102   4.131  31.619  0.00  0.00    -0.289 N 
ATOM     14  C18 <0> d   1      33.109   3.903  32.507  0.00  0.00     0.118 A 
ATOM     15  C19 <0> d   1      32.097   3.313  31.843  0.00  0.00    -0.014 A 
ATOM     16  C20 <0> d   1      30.771   2.849  32.375  0.00  0.00     0.052 C 
ATOM     17  C21 <0> d   1      29.797   2.619  31.202  0.00  0.00    -0.032 C 
ATOM     18  C22 <0> d   1      29.379   3.969  30.614  0.00  0.00     0.016 C 
ATOM     19  C23 <0> d   1      28.567   1.928  31.792  0.00  0.00    -0.001 C 
ATOM     20  C25 <0> d   1      28.831   1.435  33.216  0.00  0.00     0.007 C 
ATOM     21  C26 <0> d   1      27.512   0.918  33.786  0.00  0.00     0.013 C 
ATOM     22  C27 <0> d   1      26.978  -0.224  32.997  0.00  0.00    -0.009 C 
ATOM     23  C28 <0> d   1      27.773  -1.507  33.246  0.00  0.00     0.018 C 
ATOM     24  H43 <0> d   1      34.957   4.547  31.815  0.00  0.00     0.188 HD
ENDROOT
BRANCH   2  25
ATOM     25  O3  <0> d   1      25.083  -1.737  33.305  0.00  0.00    -0.389 OA
ATOM     26  H32 <0> d   1      25.814  -2.356  33.178  0.00  0.00     0.210 HD
ENDBRANCH   2  25
TORSDOF 1
ENDMDL
MODEL 89
REMARK CAVERDOCK RESULT:      -5.5      0.000      0.000
REMARK CAVERDOCK CONSTRAINTS:       0.0      0.0      0.0      0.0
REMARK CAVERDOCK TUNNEL: 88     -5.5      3.4     89.1
REMARK  1 active torsions:
REMARK  status: ('A' for Active; 'I' for Inactive)
REMARK    1  A    between atoms: C2_2  and  O3_3 
ROOT
ATOM      1  C1  <0> d   1      25.328   0.091  34.976  0.00  0.00     0.046 C 
ATOM      2  C2  <0> d   1      25.493  -0.393  33.534  0.00  0.00     0.062 C 
ATOM      3  C4  <0> d   1      24.659   0.485  32.583  0.00  0.00     0.038 C 
ATOM      4  C5  <0> d   1      25.649   1.095  31.563  0.00  0.00     0.009 C 
ATOM      5  C6  <0> d   1      26.836   0.113  31.588  0.00  0.00     0.001 C 
ATOM      6  C8  <0> d   1      28.106   0.717  31.042  0.00  0.00    -0.005 C 
ATOM      7  C10 <0> d   1      27.973   1.151  29.587  0.00  0.00     0.006 C 
ATOM      8  C11 <0> d   1      29.365   1.436  29.039  0.00  0.00     0.006 C 
ATOM      9  C12 <0> d   1      30.365   1.796  30.139  0.00  0.00     0.000 C 
ATOM     10  C14 <0> d   1      31.485   2.595  29.444  0.00  0.00     0.067 C 
ATOM     11  C15 <0> d   1      32.399   3.196  30.476  0.00  0.00     0.062 A 
ATOM     12  N16 <0> d   1      33.594   3.685  30.315  0.00  0.00    -0.179 NA
ATOM     13  N17 <0> d   1      34.053   4.135  31.562  0.00  0.00    -0.289 N 
ATOM     14  C18 <0> d   1      33.086   3.894  32.475  0.00  0.00     0.118 A 
ATOM     15  C19 <0> d   1      32.055   3.313  31.833  0.00  0.00    -0.014 A 
ATOM     16  C20 <0> d   1      30.745   2.841  32.397  0.00  0.00     0.052 C 
ATOM     17  C21 <0> d   1      29.737   2.628  31.249  0.00  0.00    -0.032 C 
ATOM     18  C22 <0> d   1      29.303   3.987  30.694  0.00  0.00     0.016 C 
ATOM     19  C23 <0> d   1      28.525   1.929  31.865  0.00  0.00    -0.001 C 
ATOM     20  C25 <0> d   1      28.831   1.415  33.273  0.00  0.00     0.007 C 
ATOM     21  C26 <0> d   1      27.529   0.890  33.875  0.00  0.00     0.013 C 
ATOM     22  C27 <0> d   1      26.971  -0.241  33.085  0.00  0.00    -0.009 C 
ATOM     23  C28 <0> d   1      27.773  -1.527  33.293  0.00  0.00     0.018 C 
ATOM     24  H43 <0> d   1      34.913   4.548  31.738  0.00  0.00     0.188 HD
ENDROOT
BRANCH   2  25
ATOM     25  O3  <0> d   1      25.085  -1.758  33.427  0.00  0.00    -0.389 OA
ATOM     26  H32 <0> d   1      25.818  -2.381  33.327  0.00  0.00     0.210 HD
ENDBRANCH   2  25
TORSDOF 1
ENDMDL
MODEL 90
REMARK CAVERDOCK RESULT:      -5.7      0.000      0.000
REMARK CAVERDOCK CONSTRAINTS:       0.0      0.0      0.0      0.0
REMARK CAVERDOCK TUNNEL: 89     -5.7      3.3     90.5
REMARK  1 active torsions:
REMARK  status: ('A' for Active; 'I' for Inactive)
REMARK    1  A    between atoms: C2_2  and  O3_3 
ROOT
ATOM      1  C1  <0> d   1      31.877   3.939  29.923  0.00  0.00     0.046 C 
ATOM      2  C2  <0> d   1      30.348   4.012  29.907  0.00  0.00     0.062 C 
ATOM      3  C4  <0> d   1      29.831   3.959  28.456  0.00  0.00     0.038 C 
ATOM      4  C5  <0> d   1      28.899   2.729  28.366  0.00  0.00     0.009 C 
ATOM      5  C6  <0> d   1      28.457   2.507  29.825  0.00  0.00     0.001 C 
ATOM      6  C8  <0> d   1      27.928   1.116  30.071  0.00  0.00    -0.005 C 
ATOM      7  C10 <0> d   1      26.701   0.795  29.226  0.00  0.00     0.006 C 
ATOM      8  C11 <0> d   1      26.058  -0.474  29.770  0.00  0.00     0.006 C 
ATOM      9  C12 <0> d   1      27.053  -1.355  30.528  0.00  0.00     0.000 C 
ATOM     10  C14 <0> d   1      26.462  -2.779  30.495  0.00  0.00     0.067 C 
ATOM     11  C15 <0> d   1      27.476  -3.763  31.009  0.00  0.00     0.062 A 
ATOM     12  N16 <0> d   1      27.288  -4.989  31.406  0.00  0.00    -0.179 NA
ATOM     13  N17 <0> d   1      28.528  -5.517  31.793  0.00  0.00    -0.289 N 
ATOM     14  C18 <0> d   1      29.465  -4.559  31.614  0.00  0.00     0.118 A 
ATOM     15  C19 <0> d   1      28.843  -3.466  31.132  0.00  0.00    -0.014 A 
ATOM     16  C20 <0> d   1      29.434  -2.132  30.774  0.00  0.00     0.052 C 
ATOM     17  C21 <0> d   1      28.438  -1.347  29.896  0.00  0.00    -0.032 C 
ATOM     18  C22 <0> d   1      28.376  -1.981  28.505  0.00  0.00     0.016 C 
ATOM     19  C23 <0> d   1      28.997   0.071  29.776  0.00  0.00    -0.001 C 
ATOM     20  C25 <0> d   1      30.131   0.313  30.774  0.00  0.00     0.007 C 
ATOM     21  C26 <0> d   1      30.740   1.680  30.470  0.00  0.00     0.013 C 
ATOM     22  C27 <0> d   1      29.747   2.777  30.630  0.00  0.00    -0.009 C 
ATOM     23  C28 <0> d   1      29.447   3.059  32.103  0.00  0.00     0.018 C 
ATOM     24  H43 <0> d   1      28.687  -6.413  32.130  0.00  0.00     0.188 HD
ENDROOT
BRANCH   2  25
ATOM     25  O3  <0> d   1      29.908   5.214  30.541  0.00  0.00    -0.389 OA
ATOM     26  H32 <0> d   1      30.565   5.924  30.539  0.00  0.00     0.210 HD
ENDBRANCH   2  25
TORSDOF 1
ENDMDL
MODEL 91
REMARK CAVERDOCK RESULT:      -6.3      0.000      0.000
REMARK CAVERDOCK CONSTRAINTS:       0.0      0.0      0.0      0.0
REMARK CAVERDOCK TUNNEL: 90     -6.3      3.3     91.1
REMARK  1 active torsions:
REMARK  status: ('A' for Active; 'I' for Inactive)
REMARK    1  A    between atoms: C2_2  and  O3_3 
ROOT
ATOM      1  C1  <0> d   1      31.857   3.820  29.897  0.00  0.00     0.046 C 
ATOM      2  C2  <0> d   1      30.330   3.911  29.930  0.00  0.00     0.062 C 
ATOM      3  C4  <0> d   1      29.767   3.878  28.496  0.00  0.00     0.038 C 
ATOM      4  C5  <0> d   1      28.817   2.660  28.423  0.00  0.00     0.009 C 
ATOM      5  C6  <0> d   1      28.419   2.429  29.893  0.00  0.00     0.001 C 
ATOM      6  C8  <0> d   1      27.880   1.043  30.143  0.00  0.00    -0.005 C 
ATOM      7  C10 <0> d   1      26.623   0.745  29.334  0.00  0.00     0.006 C 
ATOM      8  C11 <0> d   1      25.983  -0.522  29.887  0.00  0.00     0.006 C 
ATOM      9  C12 <0> d   1      26.990  -1.423  30.604  0.00  0.00     0.000 C 
ATOM     10  C14 <0> d   1      26.381  -2.839  30.576  0.00  0.00     0.067 C 
ATOM     11  C15 <0> d   1      27.398  -3.840  31.048  0.00  0.00     0.062 A 
ATOM     12  N16 <0> d   1      27.208  -5.067  31.439  0.00  0.00    -0.179 NA
ATOM     13  N17 <0> d   1      28.454  -5.614  31.782  0.00  0.00    -0.289 N 
ATOM     14  C18 <0> d   1      29.396  -4.666  31.582  0.00  0.00     0.118 A 
ATOM     15  C19 <0> d   1      28.772  -3.561  31.131  0.00  0.00    -0.014 A 
ATOM     16  C20 <0> d   1      29.368  -2.230  30.767  0.00  0.00     0.052 C 
ATOM     17  C21 <0> d   1      28.355  -1.424  29.929  0.00  0.00    -0.032 C 
ATOM     18  C22 <0> d   1      28.241  -2.044  28.534  0.00  0.00     0.016 C 
ATOM     19  C23 <0> d   1      28.926  -0.012  29.804  0.00  0.00    -0.001 C 
ATOM     20  C25 <0> d   1      30.095   0.207  30.768  0.00  0.00     0.007 C 
ATOM     21  C26 <0> d   1      30.711   1.569  30.458  0.00  0.00     0.013 C 
ATOM     22  C27 <0> d   1      29.737   2.676  30.660  0.00  0.00    -0.009 C 
ATOM     23  C28 <0> d   1      29.487   2.947  32.144  0.00  0.00     0.018 C 
ATOM     24  H43 <0> d   1      28.612  -6.515  32.105  0.00  0.00     0.188 HD
ENDROOT
BRANCH   2  25
ATOM     25  O3  <0> d   1      29.925   5.112  30.589  0.00  0.00    -0.389 OA
ATOM     26  H32 <0> d   1      30.199   5.921  30.137  0.00  0.00     0.210 HD
ENDBRANCH   2  25
TORSDOF 1
ENDMDL
MODEL 92
REMARK CAVERDOCK RESULT:      -6.8      0.000      0.000
REMARK CAVERDOCK CONSTRAINTS:       0.0      0.0      0.0      0.0
REMARK CAVERDOCK TUNNEL: 91     -6.8      3.3     92.5
REMARK  1 active torsions:
REMARK  status: ('A' for Active; 'I' for Inactive)
REMARK    1  A    between atoms: C2_2  and  O3_3 
ROOT
ATOM      1  C1  <0> d   1      31.679   3.792  29.978  0.00  0.00     0.046 C 
ATOM      2  C2  <0> d   1      30.151   3.864  29.976  0.00  0.00     0.062 C 
ATOM      3  C4  <0> d   1      29.620   3.801  28.531  0.00  0.00     0.038 C 
ATOM      4  C5  <0> d   1      28.687   2.570  28.458  0.00  0.00     0.009 C 
ATOM      5  C6  <0> d   1      28.260   2.358  29.922  0.00  0.00     0.001 C 
ATOM      6  C8  <0> d   1      27.733   0.968  30.182  0.00  0.00    -0.005 C 
ATOM      7  C10 <0> d   1      26.498   0.641  29.351  0.00  0.00     0.006 C 
ATOM      8  C11 <0> d   1      25.861  -0.624  29.910  0.00  0.00     0.006 C 
ATOM      9  C12 <0> d   1      26.864  -1.501  30.663  0.00  0.00     0.000 C 
ATOM     10  C14 <0> d   1      26.273  -2.925  30.645  0.00  0.00     0.067 C 
ATOM     11  C15 <0> d   1      27.293  -3.905  31.155  0.00  0.00     0.062 A 
ATOM     12  N16 <0> d   1      27.109  -5.128  31.561  0.00  0.00    -0.179 NA
ATOM     13  N17 <0> d   1      28.353  -5.654  31.940  0.00  0.00    -0.289 N 
ATOM     14  C18 <0> d   1      29.288  -4.697  31.745  0.00  0.00     0.118 A 
ATOM     15  C19 <0> d   1      28.661  -3.607  31.263  0.00  0.00    -0.014 A 
ATOM     16  C20 <0> d   1      29.247  -2.275  30.891  0.00  0.00     0.052 C 
ATOM     17  C21 <0> d   1      28.243  -1.495  30.018  0.00  0.00    -0.032 C 
ATOM     18  C22 <0> d   1      28.168  -2.138  28.631  0.00  0.00     0.016 C 
ATOM     19  C23 <0> d   1      28.800  -0.078  29.883  0.00  0.00    -0.001 C 
ATOM     20  C25 <0> d   1      29.944   0.171  30.868  0.00  0.00     0.007 C 
ATOM     21  C26 <0> d   1      30.550   1.536  30.550  0.00  0.00     0.013 C 
ATOM     22  C27 <0> d   1      29.558   2.633  30.713  0.00  0.00    -0.009 C 
ATOM     23  C28 <0> d   1      29.272   2.924  32.187  0.00  0.00     0.018 C 
ATOM     24  H43 <0> d   1      28.515  -6.548  32.281  0.00  0.00     0.188 HD
ENDROOT
BRANCH   2  25
ATOM     25  O3  <0> d   1      29.717   5.070  30.607  0.00  0.00    -0.389 OA
ATOM     26  H32 <0> d   1      28.998   4.945  31.242  0.00  0.00     0.210 HD
ENDBRANCH   2  25
TORSDOF 1
ENDMDL
MODEL 93
REMARK CAVERDOCK RESULT:      -6.9      0.000      0.000
REMARK CAVERDOCK CONSTRAINTS:       0.0      0.0      0.0      0.0
REMARK CAVERDOCK TUNNEL: 92     -6.9      3.3     93.6
REMARK  1 active torsions:
REMARK  status: ('A' for Active; 'I' for Inactive)
REMARK    1  A    between atoms: C2_2  and  O3_3 
ROOT
ATOM      1  C1  <0> d   1      31.702   3.743  29.908  0.00  0.00     0.046 C 
ATOM      2  C2  <0> d   1      30.175   3.796  29.979  0.00  0.00     0.062 C 
ATOM      3  C4  <0> d   1      29.577   3.748  28.559  0.00  0.00     0.038 C 
ATOM      4  C5  <0> d   1      28.657   2.507  28.510  0.00  0.00     0.009 C 
ATOM      5  C6  <0> d   1      28.302   2.266  29.989  0.00  0.00     0.001 C 
ATOM      6  C8  <0> d   1      27.804   0.867  30.252  0.00  0.00    -0.005 C 
ATOM      7  C10 <0> d   1      26.536   0.537  29.475  0.00  0.00     0.006 C 
ATOM      8  C11 <0> d   1      25.941  -0.745  30.043  0.00  0.00     0.006 C 
ATOM      9  C12 <0> d   1      26.988  -1.620  30.734  0.00  0.00     0.000 C 
ATOM     10  C14 <0> d   1      26.415  -3.051  30.721  0.00  0.00     0.067 C 
ATOM     11  C15 <0> d   1      27.468  -4.026  31.168  0.00  0.00     0.062 A 
ATOM     12  N16 <0> d   1      27.319  -5.257  31.564  0.00  0.00    -0.179 NA
ATOM     13  N17 <0> d   1      28.586  -5.773  31.876  0.00  0.00    -0.289 N 
ATOM     14  C18 <0> d   1      29.499  -4.801  31.652  0.00  0.00     0.118 A 
ATOM     15  C19 <0> d   1      28.837  -3.712  31.217  0.00  0.00    -0.014 A 
ATOM     16  C20 <0> d   1      29.389  -2.367  30.839  0.00  0.00     0.052 C 
ATOM     17  C21 <0> d   1      28.336  -1.588  30.026  0.00  0.00    -0.032 C 
ATOM     18  C22 <0> d   1      28.203  -2.211  28.634  0.00  0.00     0.016 C 
ATOM     19  C23 <0> d   1      28.868  -0.161  29.887  0.00  0.00    -0.001 C 
ATOM     20  C25 <0> d   1      30.054   0.087  30.822  0.00  0.00     0.007 C 
ATOM     21  C26 <0> d   1      30.628   1.465  30.497  0.00  0.00     0.013 C 
ATOM     22  C27 <0> d   1      29.631   2.546  30.723  0.00  0.00    -0.009 C 
ATOM     23  C28 <0> d   1      29.411   2.812  32.213  0.00  0.00     0.018 C 
ATOM     24  H43 <0> d   1      28.775  -6.669  32.195  0.00  0.00     0.188 HD
ENDROOT
BRANCH   2  25
ATOM     25  O3  <0> d   1      29.756   4.986  30.648  0.00  0.00    -0.389 OA
ATOM     26  H32 <0> d   1      28.956   5.385  30.280  0.00  0.00     0.210 HD
ENDBRANCH   2  25
TORSDOF 1
ENDMDL
MODEL 94
REMARK CAVERDOCK RESULT:      -7.3      0.000      0.000
REMARK CAVERDOCK CONSTRAINTS:       0.0      0.0      0.0      0.0
REMARK CAVERDOCK TUNNEL: 93     -7.3      3.3     94.4
REMARK  1 active torsions:
REMARK  status: ('A' for Active; 'I' for Inactive)
REMARK    1  A    between atoms: C2_2  and  O3_3 
ROOT
ATOM      1  C1  <0> d   1      31.665   3.605  30.033  0.00  0.00     0.046 C 
ATOM      2  C2  <0> d   1      30.138   3.692  30.056  0.00  0.00     0.062 C 
ATOM      3  C4  <0> d   1      29.582   3.623  28.621  0.00  0.00     0.038 C 
ATOM      4  C5  <0> d   1      28.637   2.401  28.572  0.00  0.00     0.009 C 
ATOM      5  C6  <0> d   1      28.232   2.203  30.045  0.00  0.00     0.001 C 
ATOM      6  C8  <0> d   1      27.697   0.820  30.324  0.00  0.00    -0.005 C 
ATOM      7  C10 <0> d   1      26.446   0.499  29.516  0.00  0.00     0.006 C 
ATOM      8  C11 <0> d   1      25.807  -0.757  30.095  0.00  0.00     0.006 C 
ATOM      9  C12 <0> d   1      26.814  -1.637  30.838  0.00  0.00     0.000 C 
ATOM     10  C14 <0> d   1      26.210  -3.056  30.840  0.00  0.00     0.067 C 
ATOM     11  C15 <0> d   1      27.228  -4.042  31.340  0.00  0.00     0.062 A 
ATOM     12  N16 <0> d   1      27.041  -5.260  31.759  0.00  0.00    -0.179 NA
ATOM     13  N17 <0> d   1      28.286  -5.795  32.121  0.00  0.00    -0.289 N 
ATOM     14  C18 <0> d   1      29.226  -4.847  31.903  0.00  0.00     0.118 A 
ATOM     15  C19 <0> d   1      28.601  -3.756  31.424  0.00  0.00    -0.014 A 
ATOM     16  C20 <0> d   1      29.193  -2.432  31.032  0.00  0.00     0.052 C 
ATOM     17  C21 <0> d   1      28.182  -1.649  30.170  0.00  0.00    -0.032 C 
ATOM     18  C22 <0> d   1      28.077  -2.302  28.789  0.00  0.00     0.016 C 
ATOM     19  C23 <0> d   1      28.749  -0.238  30.015  0.00  0.00    -0.001 C 
ATOM     20  C25 <0> d   1      29.911   0.007  30.980  0.00  0.00     0.007 C 
ATOM     21  C26 <0> d   1      30.525   1.364  30.641  0.00  0.00     0.013 C 
ATOM     22  C27 <0> d   1      29.546   2.472  30.812  0.00  0.00    -0.009 C 
ATOM     23  C28 <0> d   1      29.287   2.776  32.288  0.00  0.00     0.018 C 
ATOM     24  H43 <0> d   1      28.445  -6.687  32.466  0.00  0.00     0.188 HD
ENDROOT
BRANCH   2  25
ATOM     25  O3  <0> d   1      29.725   4.906  30.685  0.00  0.00    -0.389 OA
ATOM     26  H32 <0> d   1      28.782   4.941  30.894  0.00  0.00     0.210 HD
ENDBRANCH   2  25
TORSDOF 1
ENDMDL
MODEL 95
REMARK CAVERDOCK RESULT:      -7.5      0.000      0.000
REMARK CAVERDOCK CONSTRAINTS:       0.0      0.0      0.0      0.0
REMARK CAVERDOCK TUNNEL: 94     -7.5      3.3     95.3
REMARK  1 active torsions:
REMARK  status: ('A' for Active; 'I' for Inactive)
REMARK    1  A    between atoms: C2_2  and  O3_3 
ROOT
ATOM      1  C1  <0> d   1      31.577   3.500  30.005  0.00  0.00     0.046 C 
ATOM      2  C2  <0> d   1      30.050   3.588  30.037  0.00  0.00     0.062 C 
ATOM      3  C4  <0> d   1      29.485   3.497  28.607  0.00  0.00     0.038 C 
ATOM      4  C5  <0> d   1      28.539   2.275  28.583  0.00  0.00     0.009 C 
ATOM      5  C6  <0> d   1      28.144   2.100  30.062  0.00  0.00     0.001 C 
ATOM      6  C8  <0> d   1      27.610   0.723  30.366  0.00  0.00    -0.005 C 
ATOM      7  C10 <0> d   1      26.352   0.390  29.572  0.00  0.00     0.006 C 
ATOM      8  C11 <0> d   1      25.716  -0.856  30.174  0.00  0.00     0.006 C 
ATOM      9  C12 <0> d   1      26.728  -1.725  30.924  0.00  0.00     0.000 C 
ATOM     10  C14 <0> d   1      26.123  -3.143  30.953  0.00  0.00     0.067 C 
ATOM     11  C15 <0> d   1      27.144  -4.122  31.462  0.00  0.00     0.062 A 
ATOM     12  N16 <0> d   1      26.958  -5.334  31.901  0.00  0.00    -0.179 NA
ATOM     13  N17 <0> d   1      28.205  -5.863  32.263  0.00  0.00    -0.289 N 
ATOM     14  C18 <0> d   1      29.145  -4.921  32.024  0.00  0.00     0.118 A 
ATOM     15  C19 <0> d   1      28.517  -3.836  31.531  0.00  0.00    -0.014 A 
ATOM     16  C20 <0> d   1      29.108  -2.519  31.115  0.00  0.00     0.052 C 
ATOM     17  C21 <0> d   1      28.091  -1.749  30.248  0.00  0.00    -0.032 C 
ATOM     18  C22 <0> d   1      27.977  -2.423  28.878  0.00  0.00     0.016 C 
ATOM     19  C23 <0> d   1      28.658  -0.341  30.067  0.00  0.00    -0.001 C 
ATOM     20  C25 <0> d   1      29.827  -0.082  31.019  0.00  0.00     0.007 C 
ATOM     21  C26 <0> d   1      30.439   1.270  30.655  0.00  0.00     0.013 C 
ATOM     22  C27 <0> d   1      29.462   2.380  30.816  0.00  0.00    -0.009 C 
ATOM     23  C28 <0> d   1      29.213   2.708  32.289  0.00  0.00     0.018 C 
ATOM     24  H43 <0> d   1      28.367  -6.751  32.621  0.00  0.00     0.188 HD
ENDROOT
BRANCH   2  25
ATOM     25  O3  <0> d   1      29.643   4.812  30.650  0.00  0.00    -0.389 OA
ATOM     26  H32 <0> d   1      28.821   5.177  30.294  0.00  0.00     0.210 HD
ENDBRANCH   2  25
TORSDOF 1
ENDMDL
MODEL 96
REMARK CAVERDOCK RESULT:      -7.6      0.000      0.000
REMARK CAVERDOCK CONSTRAINTS:       0.0      0.0      0.0      0.0
REMARK CAVERDOCK TUNNEL: 95     -7.6      3.3     96.2
REMARK  1 active torsions:
REMARK  status: ('A' for Active; 'I' for Inactive)
REMARK    1  A    between atoms: C2_2  and  O3_3 
ROOT
ATOM      1  C1  <0> d   1      31.484   3.437  29.976  0.00  0.00     0.046 C 
ATOM      2  C2  <0> d   1      29.958   3.521  30.037  0.00  0.00     0.062 C 
ATOM      3  C4  <0> d   1      29.366   3.426  28.618  0.00  0.00     0.038 C 
ATOM      4  C5  <0> d   1      28.422   2.201  28.615  0.00  0.00     0.009 C 
ATOM      5  C6  <0> d   1      28.056   2.029  30.101  0.00  0.00     0.001 C 
ATOM      6  C8  <0> d   1      27.531   0.652  30.419  0.00  0.00    -0.005 C 
ATOM      7  C10 <0> d   1      26.260   0.314  29.650  0.00  0.00     0.006 C 
ATOM      8  C11 <0> d   1      25.638  -0.932  30.267  0.00  0.00     0.006 C 
ATOM      9  C12 <0> d   1      26.665  -1.797  31.000  0.00  0.00     0.000 C 
ATOM     10  C14 <0> d   1      26.064  -3.216  31.043  0.00  0.00     0.067 C 
ATOM     11  C15 <0> d   1      27.098  -4.192  31.535  0.00  0.00     0.062 A 
ATOM     12  N16 <0> d   1      26.923  -5.403  31.981  0.00  0.00    -0.179 NA
ATOM     13  N17 <0> d   1      28.178  -5.929  32.320  0.00  0.00    -0.289 N 
ATOM     14  C18 <0> d   1      29.111  -4.984  32.061  0.00  0.00     0.118 A 
ATOM     15  C19 <0> d   1      28.471  -3.902  31.578  0.00  0.00    -0.014 A 
ATOM     16  C20 <0> d   1      29.051  -2.585  31.147  0.00  0.00     0.052 C 
ATOM     17  C21 <0> d   1      28.016  -1.820  30.297  0.00  0.00    -0.032 C 
ATOM     18  C22 <0> d   1      27.877  -2.497  28.932  0.00  0.00     0.016 C 
ATOM     19  C23 <0> d   1      28.576  -0.411  30.103  0.00  0.00    -0.001 C 
ATOM     20  C25 <0> d   1      29.763  -0.146  31.032  0.00  0.00     0.007 C 
ATOM     21  C26 <0> d   1      30.364   1.206  30.654  0.00  0.00     0.013 C 
ATOM     22  C27 <0> d   1      29.388   2.314  30.830  0.00  0.00    -0.009 C 
ATOM     23  C28 <0> d   1      29.166   2.645  32.306  0.00  0.00     0.018 C 
ATOM     24  H43 <0> d   1      28.348  -6.815  32.677  0.00  0.00     0.188 HD
ENDROOT
BRANCH   2  25
ATOM     25  O3  <0> d   1      29.559   4.746  30.655  0.00  0.00    -0.389 OA
ATOM     26  H32 <0> d   1      29.883   4.855  31.559  0.00  0.00     0.210 HD
ENDBRANCH   2  25
TORSDOF 1
ENDMDL
MODEL 97
REMARK CAVERDOCK RESULT:      -7.7      0.000      0.000
REMARK CAVERDOCK CONSTRAINTS:       0.0      0.0      0.0      0.0
REMARK CAVERDOCK TUNNEL: 96     -7.7      3.3     97.7
REMARK  1 active torsions:
REMARK  status: ('A' for Active; 'I' for Inactive)
REMARK    1  A    between atoms: C2_2  and  O3_3 
ROOT
ATOM      1  C1  <0> d   1      31.414   3.316  30.017  0.00  0.00     0.046 C 
ATOM      2  C2  <0> d   1      29.886   3.384  30.053  0.00  0.00     0.062 C 
ATOM      3  C4  <0> d   1      29.317   3.262  28.626  0.00  0.00     0.038 C 
ATOM      4  C5  <0> d   1      28.387   2.027  28.627  0.00  0.00     0.009 C 
ATOM      5  C6  <0> d   1      28.000   1.871  30.109  0.00  0.00     0.001 C 
ATOM      6  C8  <0> d   1      27.486   0.492  30.438  0.00  0.00    -0.005 C 
ATOM      7  C10 <0> d   1      26.230   0.129  29.654  0.00  0.00     0.006 C 
ATOM      8  C11 <0> d   1      25.613  -1.115  30.280  0.00  0.00     0.006 C 
ATOM      9  C12 <0> d   1      26.639  -1.958  31.040  0.00  0.00     0.000 C 
ATOM     10  C14 <0> d   1      26.053  -3.383  31.094  0.00  0.00     0.067 C 
ATOM     11  C15 <0> d   1      27.089  -4.340  31.615  0.00  0.00     0.062 A 
ATOM     12  N16 <0> d   1      26.921  -5.546  32.075  0.00  0.00    -0.179 NA
ATOM     13  N17 <0> d   1      28.177  -6.053  32.441  0.00  0.00    -0.289 N 
ATOM     14  C18 <0> d   1      29.103  -5.102  32.183  0.00  0.00     0.118 A 
ATOM     15  C19 <0> d   1      28.459  -4.034  31.675  0.00  0.00    -0.014 A 
ATOM     16  C20 <0> d   1      29.030  -2.716  31.235  0.00  0.00     0.052 C 
ATOM     17  C21 <0> d   1      28.000  -1.975  30.359  0.00  0.00    -0.032 C 
ATOM     18  C22 <0> d   1      27.890  -2.673  29.001  0.00  0.00     0.016 C 
ATOM     19  C23 <0> d   1      28.548  -0.562  30.153  0.00  0.00    -0.001 C 
ATOM     20  C25 <0> d   1      29.717  -0.272  31.097  0.00  0.00     0.007 C 
ATOM     21  C26 <0> d   1      30.309   1.082  30.708  0.00  0.00     0.013 C 
ATOM     22  C27 <0> d   1      29.317   2.182  30.854  0.00  0.00    -0.009 C 
ATOM     23  C28 <0> d   1      29.069   2.531  32.322  0.00  0.00     0.018 C 
ATOM     24  H43 <0> d   1      28.351  -6.932  32.813  0.00  0.00     0.188 HD
ENDROOT
BRANCH   2  25
ATOM     25  O3  <0> d   1      29.465   4.613  30.647  0.00  0.00    -0.389 OA
ATOM     26  H32 <0> d   1      28.506   4.696  30.742  0.00  0.00     0.210 HD
ENDBRANCH   2  25
TORSDOF 1
ENDMDL
MODEL 98
REMARK CAVERDOCK RESULT:      -7.7      0.000      0.000
REMARK CAVERDOCK CONSTRAINTS:       0.0      0.0      0.0      0.0
REMARK CAVERDOCK TUNNEL: 97     -7.7      3.3     98.2
REMARK  1 active torsions:
REMARK  status: ('A' for Active; 'I' for Inactive)
REMARK    1  A    between atoms: C2_2  and  O3_3 
ROOT
ATOM      1  C1  <0> d   1      29.942   4.108  28.398  0.00  0.00     0.046 C 
ATOM      2  C2  <0> d   1      30.029   4.073  29.925  0.00  0.00     0.062 C 
ATOM      3  C4  <0> d   1      28.794   4.756  30.541  0.00  0.00     0.038 C 
ATOM      4  C5  <0> d   1      28.102   3.698  31.432  0.00  0.00     0.009 C 
ATOM      5  C6  <0> d   1      29.238   2.711  31.760  0.00  0.00     0.001 C 
ATOM      6  C8  <0> d   1      28.730   1.367  32.219  0.00  0.00    -0.005 C 
ATOM      7  C10 <0> d   1      27.894   1.455  33.490  0.00  0.00     0.006 C 
ATOM      8  C11 <0> d   1      27.708   0.049  34.045  0.00  0.00     0.006 C 
ATOM      9  C12 <0> d   1      27.841  -1.028  32.967  0.00  0.00     0.000 C 
ATOM     10  C14 <0> d   1      27.082  -2.257  33.506  0.00  0.00     0.067 C 
ATOM     11  C15 <0> d   1      26.953  -3.291  32.422  0.00  0.00     0.062 A 
ATOM     12  N16 <0> d   1      26.647  -4.551  32.536  0.00  0.00    -0.179 NA
ATOM     13  N17 <0> d   1      26.644  -5.118  31.252  0.00  0.00    -0.289 N 
ATOM     14  C18 <0> d   1      26.962  -4.147  30.367  0.00  0.00     0.118 A 
ATOM     15  C19 <0> d   1      27.160  -3.010  31.062  0.00  0.00    -0.014 A 
ATOM     16  C20 <0> d   1      27.541  -1.651  30.548  0.00  0.00     0.052 C 
ATOM     17  C21 <0> d   1      27.254  -0.592  31.631  0.00  0.00    -0.032 C 
ATOM     18  C22 <0> d   1      25.742  -0.399  31.769  0.00  0.00     0.016 C 
ATOM     19  C23 <0> d   1      27.882   0.711  31.136  0.00  0.00    -0.001 C 
ATOM     20  C25 <0> d   1      28.809   0.468  29.943  0.00  0.00     0.007 C 
ATOM     21  C26 <0> d   1      29.252   1.828  29.408  0.00  0.00     0.013 C 
ATOM     22  C27 <0> d   1      30.010   2.603  30.427  0.00  0.00    -0.009 C 
ATOM     23  C28 <0> d   1      31.419   2.045  30.632  0.00  0.00     0.018 C 
ATOM     24  H43 <0> d   1      26.447  -6.043  31.037  0.00  0.00     0.188 HD
ENDROOT
BRANCH   2  25
ATOM     25  O3  <0> d   1      31.222   4.725  30.363  0.00  0.00    -0.389 OA
ATOM     26  H32 <0> d   1      31.315   5.633  30.042  0.00  0.00     0.210 HD
ENDBRANCH   2  25
TORSDOF 1
ENDMDL
MODEL 99
REMARK CAVERDOCK RESULT:      -7.9      0.000      0.000
REMARK CAVERDOCK CONSTRAINTS:       0.0      0.0      0.0      0.0
REMARK CAVERDOCK TUNNEL: 98     -7.9      3.2     99.3
REMARK  1 active torsions:
REMARK  status: ('A' for Active; 'I' for Inactive)
REMARK    1  A    between atoms: C2_2  and  O3_3 
ROOT
ATOM      1  C1  <0> d   1      29.906   3.960  28.386  0.00  0.00     0.046 C 
ATOM      2  C2  <0> d   1      29.995   3.951  29.914  0.00  0.00     0.062 C 
ATOM      3  C4  <0> d   1      28.760   4.642  30.521  0.00  0.00     0.038 C 
ATOM      4  C5  <0> d   1      28.072   3.598  31.430  0.00  0.00     0.009 C 
ATOM      5  C6  <0> d   1      29.210   2.618  31.773  0.00  0.00     0.001 C 
ATOM      6  C8  <0> d   1      28.705   1.281  32.256  0.00  0.00    -0.005 C 
ATOM      7  C10 <0> d   1      27.872   1.390  33.526  0.00  0.00     0.006 C 
ATOM      8  C11 <0> d   1      27.689  -0.007  34.106  0.00  0.00     0.006 C 
ATOM      9  C12 <0> d   1      27.822  -1.102  33.045  0.00  0.00     0.000 C 
ATOM     10  C14 <0> d   1      27.066  -2.323  33.606  0.00  0.00     0.067 C 
ATOM     11  C15 <0> d   1      26.937  -3.376  32.540  0.00  0.00     0.062 A 
ATOM     12  N16 <0> d   1      26.634  -4.634  32.676  0.00  0.00    -0.179 NA
ATOM     13  N17 <0> d   1      26.629  -5.222  31.402  0.00  0.00    -0.289 N 
ATOM     14  C18 <0> d   1      26.944  -4.266  30.500  0.00  0.00     0.118 A 
ATOM     15  C19 <0> d   1      27.141  -3.117  31.175  0.00  0.00    -0.014 A 
ATOM     16  C20 <0> d   1      27.518  -1.766  30.637  0.00  0.00     0.052 C 
ATOM     17  C21 <0> d   1      27.232  -0.689  31.704  0.00  0.00    -0.032 C 
ATOM     18  C22 <0> d   1      25.720  -0.497  31.841  0.00  0.00     0.016 C 
ATOM     19  C23 <0> d   1      27.857   0.606  31.185  0.00  0.00    -0.001 C 
ATOM     20  C25 <0> d   1      28.782   0.345  29.995  0.00  0.00     0.007 C 
ATOM     21  C26 <0> d   1      29.222   1.696  29.436  0.00  0.00     0.013 C 
ATOM     22  C27 <0> d   1      29.980   2.490  30.440  0.00  0.00    -0.009 C 
ATOM     23  C28 <0> d   1      31.390   1.937  30.652  0.00  0.00     0.018 C 
ATOM     24  H43 <0> d   1      26.434  -6.151  31.203  0.00  0.00     0.188 HD
ENDROOT
BRANCH   2  25
ATOM     25  O3  <0> d   1      31.188   4.613  30.339  0.00  0.00    -0.389 OA
ATOM     26  H32 <0> d   1      31.905   4.586  29.691  0.00  0.00     0.210 HD
ENDBRANCH   2  25
TORSDOF 1
ENDMDL
MODEL 100
REMARK CAVERDOCK RESULT:      -8.1      0.000      0.000
REMARK CAVERDOCK CONSTRAINTS:       0.0      0.0      0.0      0.0
REMARK CAVERDOCK TUNNEL: 99     -8.1      3.3    100.6
REMARK  1 active torsions:
REMARK  status: ('A' for Active; 'I' for Inactive)
REMARK    1  A    between atoms: C2_2  and  O3_3 
ROOT
ATOM      1  C1  <0> d   1      29.572   3.957  28.464  0.00  0.00     0.046 C 
ATOM      2  C2  <0> d   1      29.721   3.933  29.987  0.00  0.00     0.062 C 
ATOM      3  C4  <0> d   1      28.491   4.583  30.649  0.00  0.00     0.038 C 
ATOM      4  C5  <0> d   1      27.869   3.510  31.572  0.00  0.00     0.009 C 
ATOM      5  C6  <0> d   1      29.046   2.559  31.859  0.00  0.00     0.001 C 
ATOM      6  C8  <0> d   1      28.598   1.203  32.344  0.00  0.00    -0.005 C 
ATOM      7  C10 <0> d   1      27.811   1.274  33.647  0.00  0.00     0.006 C 
ATOM      8  C11 <0> d   1      27.690  -0.134  34.216  0.00  0.00     0.006 C 
ATOM      9  C12 <0> d   1      27.812  -1.213  33.139  0.00  0.00     0.000 C 
ATOM     10  C14 <0> d   1      27.113  -2.461  33.713  0.00  0.00     0.067 C 
ATOM     11  C15 <0> d   1      26.973  -3.505  32.641  0.00  0.00     0.062 A 
ATOM     12  N16 <0> d   1      26.710  -4.773  32.773  0.00  0.00    -0.179 NA
ATOM     13  N17 <0> d   1      26.673  -5.347  31.493  0.00  0.00    -0.289 N 
ATOM     14  C18 <0> d   1      26.925  -4.372  30.591  0.00  0.00     0.118 A 
ATOM     15  C19 <0> d   1      27.116  -3.226  31.272  0.00  0.00    -0.014 A 
ATOM     16  C20 <0> d   1      27.435  -1.859  30.736  0.00  0.00     0.052 C 
ATOM     17  C21 <0> d   1      27.160  -0.803  31.826  0.00  0.00    -0.032 C 
ATOM     18  C22 <0> d   1      25.650  -0.655  32.023  0.00  0.00     0.016 C 
ATOM     19  C23 <0> d   1      27.727   0.516  31.299  0.00  0.00    -0.001 C 
ATOM     20  C25 <0> d   1      28.613   0.294  30.071  0.00  0.00     0.007 C 
ATOM     21  C26 <0> d   1      28.993   1.663  29.512  0.00  0.00     0.013 C 
ATOM     22  C27 <0> d   1      29.767   2.467  30.496  0.00  0.00    -0.009 C 
ATOM     23  C28 <0> d   1      31.199   1.952  30.647  0.00  0.00     0.018 C 
ATOM     24  H43 <0> d   1      26.496  -6.279  31.290  0.00  0.00     0.188 HD
ENDROOT
BRANCH   2  25
ATOM     25  O3  <0> d   1      30.910   4.624  30.373  0.00  0.00    -0.389 OA
ATOM     26  H32 <0> d   1      31.726   4.206  30.067  0.00  0.00     0.210 HD
ENDBRANCH   2  25
TORSDOF 1
ENDMDL
MODEL 101
REMARK CAVERDOCK RESULT:      -8.3      0.000      0.000
REMARK CAVERDOCK CONSTRAINTS:       0.0      0.0      0.0      0.0
REMARK CAVERDOCK TUNNEL: 100     -8.3      3.3    101.3
REMARK  1 active torsions:
REMARK  status: ('A' for Active; 'I' for Inactive)
REMARK    1  A    between atoms: C2_2  and  O3_3 
ROOT
ATOM      1  C1  <0> d   1      29.533   3.733  28.476  0.00  0.00     0.046 C 
ATOM      2  C2  <0> d   1      29.684   3.722  29.999  0.00  0.00     0.062 C 
ATOM      3  C4  <0> d   1      28.457   4.381  30.657  0.00  0.00     0.038 C 
ATOM      4  C5  <0> d   1      27.833   3.318  31.590  0.00  0.00     0.009 C 
ATOM      5  C6  <0> d   1      29.008   2.366  31.883  0.00  0.00     0.001 C 
ATOM      6  C8  <0> d   1      28.558   1.016  32.382  0.00  0.00    -0.005 C 
ATOM      7  C10 <0> d   1      27.773   1.101  33.685  0.00  0.00     0.006 C 
ATOM      8  C11 <0> d   1      27.650  -0.302  34.267  0.00  0.00     0.006 C 
ATOM      9  C12 <0> d   1      27.768  -1.391  33.199  0.00  0.00     0.000 C 
ATOM     10  C14 <0> d   1      27.066  -2.632  33.786  0.00  0.00     0.067 C 
ATOM     11  C15 <0> d   1      26.922  -3.685  32.723  0.00  0.00     0.062 A 
ATOM     12  N16 <0> d   1      26.656  -4.952  32.866  0.00  0.00    -0.179 NA
ATOM     13  N17 <0> d   1      26.615  -5.537  31.592  0.00  0.00    -0.289 N 
ATOM     14  C18 <0> d   1      26.869  -4.571  30.681  0.00  0.00     0.118 A 
ATOM     15  C19 <0> d   1      27.064  -3.419  31.351  0.00  0.00    -0.014 A 
ATOM     16  C20 <0> d   1      27.385  -2.058  30.803  0.00  0.00     0.052 C 
ATOM     17  C21 <0> d   1      27.115  -0.991  31.883  0.00  0.00    -0.032 C 
ATOM     18  C22 <0> d   1      25.605  -0.838  32.081  0.00  0.00     0.016 C 
ATOM     19  C23 <0> d   1      27.684   0.322  31.344  0.00  0.00    -0.001 C 
ATOM     20  C25 <0> d   1      28.568   0.086  30.117  0.00  0.00     0.007 C 
ATOM     21  C26 <0> d   1      28.950   1.450  29.545  0.00  0.00     0.013 C 
ATOM     22  C27 <0> d   1      29.727   2.261  30.521  0.00  0.00    -0.009 C 
ATOM     23  C28 <0> d   1      31.159   1.744  30.674  0.00  0.00     0.018 C 
ATOM     24  H43 <0> d   1      26.436  -6.470  31.398  0.00  0.00     0.188 HD
ENDROOT
BRANCH   2  25
ATOM     25  O3  <0> d   1      30.876   4.414  30.377  0.00  0.00    -0.389 OA
ATOM     26  H32 <0> d   1      30.825   5.373  30.271  0.00  0.00     0.210 HD
ENDBRANCH   2  25
TORSDOF 1
ENDMDL
MODEL 102
REMARK CAVERDOCK RESULT:      -8.2      0.000      0.000
REMARK CAVERDOCK CONSTRAINTS:       0.0      0.0      0.0      0.0
REMARK CAVERDOCK TUNNEL: 101     -8.2      3.2    102.5
REMARK  1 active torsions:
REMARK  status: ('A' for Active; 'I' for Inactive)
REMARK    1  A    between atoms: C2_2  and  O3_3 
ROOT
ATOM      1  C1  <0> d   1      24.673  -3.354  33.324  0.00  0.00     0.046 C 
ATOM      2  C2  <0> d   1      26.073  -3.725  32.831  0.00  0.00     0.062 C 
ATOM      3  C4  <0> d   1      26.011  -4.196  31.366  0.00  0.00     0.038 C 
ATOM      4  C5  <0> d   1      26.933  -3.252  30.560  0.00  0.00     0.009 C 
ATOM      5  C6  <0> d   1      27.904  -2.707  31.623  0.00  0.00     0.001 C 
ATOM      6  C8  <0> d   1      28.592  -1.436  31.191  0.00  0.00    -0.005 C 
ATOM      7  C10 <0> d   1      29.433  -1.619  29.934  0.00  0.00     0.006 C 
ATOM      8  C11 <0> d   1      30.329  -0.398  29.769  0.00  0.00     0.006 C 
ATOM      9  C12 <0> d   1      29.761   0.841  30.463  0.00  0.00     0.000 C 
ATOM     10  C14 <0> d   1      30.403   2.051  29.754  0.00  0.00     0.067 C 
ATOM     11  C15 <0> d   1      29.734   3.319  30.205  0.00  0.00     0.062 A 
ATOM     12  N16 <0> d   1      30.150   4.546  30.076  0.00  0.00    -0.179 NA
ATOM     13  N17 <0> d   1      29.190   5.396  30.645  0.00  0.00    -0.289 N 
ATOM     14  C18 <0> d   1      28.184   4.629  31.122  0.00  0.00     0.118 A 
ATOM     15  C19 <0> d   1      28.495   3.344  30.865  0.00  0.00    -0.014 A 
ATOM     16  C20 <0> d   1      27.713   2.105  31.200  0.00  0.00     0.052 C 
ATOM     17  C21 <0> d   1      28.243   0.921  30.366  0.00  0.00    -0.032 C 
ATOM     18  C22 <0> d   1      27.827   1.100  28.905  0.00  0.00     0.016 C 
ATOM     19  C23 <0> d   1      27.574  -0.334  30.928  0.00  0.00    -0.001 C 
ATOM     20  C25 <0> d   1      26.882  -0.050  32.262  0.00  0.00     0.007 C 
ATOM     21  C26 <0> d   1      26.100  -1.301  32.661  0.00  0.00     0.013 C 
ATOM     22  C27 <0> d   1      26.994  -2.475  32.849  0.00  0.00    -0.009 C 
ATOM     23  C28 <0> d   1      27.802  -2.371  34.143  0.00  0.00     0.018 C 
ATOM     24  H43 <0> d   1      29.239   6.364  30.688  0.00  0.00     0.188 HD
ENDROOT
BRANCH   2  25
ATOM     25  O3  <0> d   1      26.626  -4.753  33.655  0.00  0.00    -0.389 OA
ATOM     26  H32 <0> d   1      27.393  -5.198  33.269  0.00  0.00     0.210 HD
ENDBRANCH   2  25
TORSDOF 1
ENDMDL
MODEL 103
REMARK CAVERDOCK RESULT:      -9.0      0.000      0.000
REMARK CAVERDOCK CONSTRAINTS:       0.0      0.0      0.0      0.0
REMARK CAVERDOCK TUNNEL: 102     -9.0      3.3    103.5
REMARK  1 active torsions:
REMARK  status: ('A' for Active; 'I' for Inactive)
REMARK    1  A    between atoms: C2_2  and  O3_3 
ROOT
ATOM      1  C1  <0> d   1      24.576  -3.147  33.794  0.00  0.00     0.046 C 
ATOM      2  C2  <0> d   1      25.883  -3.624  33.158  0.00  0.00     0.062 C 
ATOM      3  C4  <0> d   1      25.628  -4.097  31.714  0.00  0.00     0.038 C 
ATOM      4  C5  <0> d   1      26.523  -3.228  30.801  0.00  0.00     0.009 C 
ATOM      5  C6  <0> d   1      27.642  -2.753  31.746  0.00  0.00     0.001 C 
ATOM      6  C8  <0> d   1      28.372  -1.539  31.226  0.00  0.00    -0.005 C 
ATOM      7  C10 <0> d   1      29.056  -1.791  29.888  0.00  0.00     0.006 C 
ATOM      8  C11 <0> d   1      30.015  -0.641  29.611  0.00  0.00     0.006 C 
ATOM      9  C12 <0> d   1      29.619   0.641  30.346  0.00  0.00     0.000 C 
ATOM     10  C14 <0> d   1      30.268   1.795  29.556  0.00  0.00     0.067 C 
ATOM     11  C15 <0> d   1      29.748   3.113  30.059  0.00  0.00     0.062 A 
ATOM     12  N16 <0> d   1      30.237   4.304  29.869  0.00  0.00    -0.179 NA
ATOM     13  N17 <0> d   1      29.410   5.226  30.527  0.00  0.00    -0.289 N 
ATOM     14  C18 <0> d   1      28.407   4.539  31.120  0.00  0.00     0.118 A 
ATOM     15  C19 <0> d   1      28.592   3.233  30.849  0.00  0.00    -0.014 A 
ATOM     16  C20 <0> d   1      27.762   2.058  31.282  0.00  0.00     0.052 C 
ATOM     17  C21 <0> d   1      28.110   0.833  30.412  0.00  0.00    -0.032 C 
ATOM     18  C22 <0> d   1      27.552   1.035  29.001  0.00  0.00     0.016 C 
ATOM     19  C23 <0> d   1      27.415  -0.365  31.059  0.00  0.00    -0.001 C 
ATOM     20  C25 <0> d   1      26.894  -0.023  32.456  0.00  0.00     0.007 C 
ATOM     21  C26 <0> d   1      26.070  -1.209  32.954  0.00  0.00     0.013 C 
ATOM     22  C27 <0> d   1      26.890  -2.446  33.060  0.00  0.00    -0.009 C 
ATOM     23  C28 <0> d   1      27.839  -2.397  34.258  0.00  0.00     0.018 C 
ATOM     24  H43 <0> d   1      29.534   6.188  30.552  0.00  0.00     0.188 HD
ENDROOT
BRANCH   2  25
ATOM     25  O3  <0> d   1      26.444  -4.686  33.931  0.00  0.00    -0.389 OA
ATOM     26  H32 <0> d   1      25.964  -5.522  33.859  0.00  0.00     0.210 HD
ENDBRANCH   2  25
TORSDOF 1
ENDMDL
MODEL 104
REMARK CAVERDOCK RESULT:      -9.6      0.000      0.000
REMARK CAVERDOCK CONSTRAINTS:       0.0      0.0      0.0      0.0
REMARK CAVERDOCK TUNNEL: 103     -9.6      3.3    104.5
REMARK  1 active torsions:
REMARK  status: ('A' for Active; 'I' for Inactive)
REMARK    1  A    between atoms: C2_2  and  O3_3 
ROOT
ATOM      1  C1  <0> d   1      24.448  -3.382  33.730  0.00  0.00     0.046 C 
ATOM      2  C2  <0> d   1      25.813  -3.818  33.192  0.00  0.00     0.062 C 
ATOM      3  C4  <0> d   1      25.675  -4.322  31.743  0.00  0.00     0.038 C 
ATOM      4  C5  <0> d   1      26.597  -3.433  30.877  0.00  0.00     0.009 C 
ATOM      5  C6  <0> d   1      27.630  -2.900  31.887  0.00  0.00     0.001 C 
ATOM      6  C8  <0> d   1      28.347  -1.667  31.396  0.00  0.00    -0.005 C 
ATOM      7  C10 <0> d   1      29.130  -1.913  30.112  0.00  0.00     0.006 C 
ATOM      8  C11 <0> d   1      30.062  -0.731  29.880  0.00  0.00     0.006 C 
ATOM      9  C12 <0> d   1      29.569   0.546  30.564  0.00  0.00     0.000 C 
ATOM     10  C14 <0> d   1      30.226   1.712  29.799  0.00  0.00     0.067 C 
ATOM     11  C15 <0> d   1      29.623   3.016  30.243  0.00  0.00     0.062 A 
ATOM     12  N16 <0> d   1      30.079   4.223  30.065  0.00  0.00    -0.179 NA
ATOM     13  N17 <0> d   1      29.174   5.122  30.649  0.00  0.00    -0.289 N 
ATOM     14  C18 <0> d   1      28.161   4.405  31.185  0.00  0.00     0.118 A 
ATOM     15  C19 <0> d   1      28.413   3.104  30.950  0.00  0.00    -0.014 A 
ATOM     16  C20 <0> d   1      27.600   1.904  31.347  0.00  0.00     0.052 C 
ATOM     17  C21 <0> d   1      28.053   0.680  30.524  0.00  0.00    -0.032 C 
ATOM     18  C22 <0> d   1      27.585   0.839  29.076  0.00  0.00     0.016 C 
ATOM     19  C23 <0> d   1      27.360  -0.534  31.144  0.00  0.00    -0.001 C 
ATOM     20  C25 <0> d   1      26.733  -0.192  32.497  0.00  0.00     0.007 C 
ATOM     21  C26 <0> d   1      25.923  -1.401  32.958  0.00  0.00     0.013 C 
ATOM     22  C27 <0> d   1      26.779  -2.604  33.141  0.00  0.00    -0.009 C 
ATOM     23  C28 <0> d   1      27.642  -2.499  34.400  0.00  0.00     0.018 C 
ATOM     24  H43 <0> d   1      29.260   6.088  30.666  0.00  0.00     0.188 HD
ENDROOT
BRANCH   2  25
ATOM     25  O3  <0> d   1      26.360  -4.846  34.020  0.00  0.00    -0.389 OA
ATOM     26  H32 <0> d   1      27.132  -4.570  34.532  0.00  0.00     0.210 HD
ENDBRANCH   2  25
TORSDOF 1
ENDMDL
MODEL 105
REMARK CAVERDOCK RESULT:      -9.9      0.000      0.000
REMARK CAVERDOCK CONSTRAINTS:       0.0      0.0      0.0      0.0
REMARK CAVERDOCK TUNNEL: 104     -9.9      3.3    105.9
REMARK  1 active torsions:
REMARK  status: ('A' for Active; 'I' for Inactive)
REMARK    1  A    between atoms: C2_2  and  O3_3 
ROOT
ATOM      1  C1  <0> d   1      24.421  -3.409  33.913  0.00  0.00     0.046 C 
ATOM      2  C2  <0> d   1      25.745  -3.889  33.314  0.00  0.00     0.062 C 
ATOM      3  C4  <0> d   1      25.524  -4.389  31.874  0.00  0.00     0.038 C 
ATOM      4  C5  <0> d   1      26.435  -3.531  30.966  0.00  0.00     0.009 C 
ATOM      5  C6  <0> d   1      27.530  -3.031  31.927  0.00  0.00     0.001 C 
ATOM      6  C8  <0> d   1      28.263  -1.822  31.402  0.00  0.00    -0.005 C 
ATOM      7  C10 <0> d   1      28.978  -2.093  30.084  0.00  0.00     0.006 C 
ATOM      8  C11 <0> d   1      29.937  -0.942  29.809  0.00  0.00     0.006 C 
ATOM      9  C12 <0> d   1      29.516   0.350  30.511  0.00  0.00     0.000 C 
ATOM     10  C14 <0> d   1      30.176   1.494  29.716  0.00  0.00     0.067 C 
ATOM     11  C15 <0> d   1      29.637   2.817  30.184  0.00  0.00     0.062 A 
ATOM     12  N16 <0> d   1      30.122   4.008  29.984  0.00  0.00    -0.179 NA
ATOM     13  N17 <0> d   1      29.275   4.936  30.607  0.00  0.00    -0.289 N 
ATOM     14  C18 <0> d   1      28.264   4.253  31.189  0.00  0.00     0.118 A 
ATOM     15  C19 <0> d   1      28.463   2.944  30.946  0.00  0.00    -0.014 A 
ATOM     16  C20 <0> d   1      27.631   1.772  31.381  0.00  0.00     0.052 C 
ATOM     17  C21 <0> d   1      28.005   0.533  30.541  0.00  0.00    -0.032 C 
ATOM     18  C22 <0> d   1      27.478   0.707  29.114  0.00  0.00     0.016 C 
ATOM     19  C23 <0> d   1      27.303  -0.658  31.193  0.00  0.00    -0.001 C 
ATOM     20  C25 <0> d   1      26.749  -0.295  32.572  0.00  0.00     0.007 C 
ATOM     21  C26 <0> d   1      25.922  -1.477  33.072  0.00  0.00     0.013 C 
ATOM     22  C27 <0> d   1      26.746  -2.707  33.218  0.00  0.00    -0.009 C 
ATOM     23  C28 <0> d   1      27.669  -2.630  34.436  0.00  0.00     0.018 C 
ATOM     24  H43 <0> d   1      29.393   5.899  30.618  0.00  0.00     0.188 HD
ENDROOT
BRANCH   2  25
ATOM     25  O3  <0> d   1      26.295  -4.934  34.118  0.00  0.00    -0.389 OA
ATOM     26  H32 <0> d   1      26.955  -5.475  33.664  0.00  0.00     0.210 HD
ENDBRANCH   2  25
TORSDOF 1
ENDMDL
MODEL 106
REMARK CAVERDOCK RESULT:     -10.3      0.000      0.000
REMARK CAVERDOCK CONSTRAINTS:       0.0      0.0      0.0      0.0
REMARK CAVERDOCK TUNNEL: 105    -10.3      3.3    106.2
REMARK  1 active torsions:
REMARK  status: ('A' for Active; 'I' for Inactive)
REMARK    1  A    between atoms: C2_2  and  O3_3 
ROOT
ATOM      1  C1  <0> d   1      24.339  -3.647  33.840  0.00  0.00     0.046 C 
ATOM      2  C2  <0> d   1      25.689  -4.088  33.272  0.00  0.00     0.062 C 
ATOM      3  C4  <0> d   1      25.520  -4.571  31.819  0.00  0.00     0.038 C 
ATOM      4  C5  <0> d   1      26.435  -3.679  30.949  0.00  0.00     0.009 C 
ATOM      5  C6  <0> d   1      27.491  -3.169  31.947  0.00  0.00     0.001 C 
ATOM      6  C8  <0> d   1      28.211  -1.936  31.459  0.00  0.00    -0.005 C 
ATOM      7  C10 <0> d   1      28.968  -2.171  30.158  0.00  0.00     0.006 C 
ATOM      8  C11 <0> d   1      29.907  -0.995  29.926  0.00  0.00     0.006 C 
ATOM      9  C12 <0> d   1      29.438   0.277  30.635  0.00  0.00     0.000 C 
ATOM     10  C14 <0> d   1      30.093   1.447  29.874  0.00  0.00     0.067 C 
ATOM     11  C15 <0> d   1      29.510   2.751  30.347  0.00  0.00     0.062 A 
ATOM     12  N16 <0> d   1      29.974   3.955  30.177  0.00  0.00    -0.179 NA
ATOM     13  N17 <0> d   1      29.089   4.854  30.790  0.00  0.00    -0.289 N 
ATOM     14  C18 <0> d   1      28.078   4.140  31.334  0.00  0.00     0.118 A 
ATOM     15  C19 <0> d   1      28.314   2.839  31.077  0.00  0.00    -0.014 A 
ATOM     16  C20 <0> d   1      27.497   1.642  31.472  0.00  0.00     0.052 C 
ATOM     17  C21 <0> d   1      27.923   0.426  30.625  0.00  0.00    -0.032 C 
ATOM     18  C22 <0> d   1      27.431   0.609  29.188  0.00  0.00     0.016 C 
ATOM     19  C23 <0> d   1      27.230  -0.791  31.240  0.00  0.00    -0.001 C 
ATOM     20  C25 <0> d   1      26.631  -0.461  32.609  0.00  0.00     0.007 C 
ATOM     21  C26 <0> d   1      25.818  -1.669  33.069  0.00  0.00     0.013 C 
ATOM     22  C27 <0> d   1      26.666  -2.882  33.220  0.00  0.00    -0.009 C 
ATOM     23  C28 <0> d   1      27.553  -2.803  34.464  0.00  0.00     0.018 C 
ATOM     24  H43 <0> d   1      29.184   5.819  30.818  0.00  0.00     0.188 HD
ENDROOT
BRANCH   2  25
ATOM     25  O3  <0> d   1      26.241  -5.132  34.076  0.00  0.00    -0.389 OA
ATOM     26  H32 <0> d   1      27.167  -4.994  34.319  0.00  0.00     0.210 HD
ENDBRANCH   2  25
TORSDOF 1
ENDMDL
MODEL 107
REMARK CAVERDOCK RESULT:     -10.4      0.000      0.000
REMARK CAVERDOCK CONSTRAINTS:       0.0      0.0      0.0      0.0
REMARK CAVERDOCK TUNNEL: 106    -10.4      3.3    107.1
REMARK  1 active torsions:
REMARK  status: ('A' for Active; 'I' for Inactive)
REMARK    1  A    between atoms: C2_2  and  O3_3 
ROOT
ATOM      1  C1  <0> d   1      24.479  -3.897  34.017  0.00  0.00     0.046 C 
ATOM      2  C2  <0> d   1      25.826  -4.286  33.405  0.00  0.00     0.062 C 
ATOM      3  C4  <0> d   1      25.630  -4.760  31.953  0.00  0.00     0.038 C 
ATOM      4  C5  <0> d   1      26.488  -3.830  31.065  0.00  0.00     0.009 C 
ATOM      5  C6  <0> d   1      27.556  -3.293  32.037  0.00  0.00     0.001 C 
ATOM      6  C8  <0> d   1      28.218  -2.032  31.542  0.00  0.00    -0.005 C 
ATOM      7  C10 <0> d   1      28.943  -2.229  30.216  0.00  0.00     0.006 C 
ATOM      8  C11 <0> d   1      29.834  -1.019  29.969  0.00  0.00     0.006 C 
ATOM      9  C12 <0> d   1      29.344   0.230  30.704  0.00  0.00     0.000 C 
ATOM     10  C14 <0> d   1      29.935   1.429  29.937  0.00  0.00     0.067 C 
ATOM     11  C15 <0> d   1      29.323   2.707  30.439  0.00  0.00     0.062 A 
ATOM     12  N16 <0> d   1      29.740   3.928  30.269  0.00  0.00    -0.179 NA
ATOM     13  N17 <0> d   1      28.843   4.791  30.916  0.00  0.00    -0.289 N 
ATOM     14  C18 <0> d   1      27.874   4.037  31.483  0.00  0.00     0.118 A 
ATOM     15  C19 <0> d   1      28.146   2.748  31.205  0.00  0.00    -0.014 A 
ATOM     16  C20 <0> d   1      27.383   1.520  31.612  0.00  0.00     0.052 C 
ATOM     17  C21 <0> d   1      27.825   0.326  30.741  0.00  0.00    -0.032 C 
ATOM     18  C22 <0> d   1      27.284   0.506  29.320  0.00  0.00     0.016 C 
ATOM     19  C23 <0> d   1      27.193  -0.919  31.363  0.00  0.00    -0.001 C 
ATOM     20  C25 <0> d   1      26.623  -0.623  32.753  0.00  0.00     0.007 C 
ATOM     21  C26 <0> d   1      25.866  -1.862  33.224  0.00  0.00     0.013 C 
ATOM     22  C27 <0> d   1      26.759  -3.047  33.337  0.00  0.00    -0.009 C 
ATOM     23  C28 <0> d   1      27.679  -2.948  34.555  0.00  0.00     0.018 C 
ATOM     24  H43 <0> d   1      28.906   5.758  30.951  0.00  0.00     0.188 HD
ENDROOT
BRANCH   2  25
ATOM     25  O3  <0> d   1      26.437  -5.318  34.182  0.00  0.00    -0.389 OA
ATOM     26  H32 <0> d   1      27.236  -5.690  33.783  0.00  0.00     0.210 HD
ENDBRANCH   2  25
TORSDOF 1
ENDMDL
MODEL 108
REMARK CAVERDOCK RESULT:     -10.7      0.000      0.000
REMARK CAVERDOCK CONSTRAINTS:       0.0      0.0      0.0      0.0
REMARK CAVERDOCK TUNNEL: 107    -10.7      3.3    108.3
REMARK  1 active torsions:
REMARK  status: ('A' for Active; 'I' for Inactive)
REMARK    1  A    between atoms: C2_2  and  O3_3 
ROOT
ATOM      1  C1  <0> d   1      24.259  -3.938  34.071  0.00  0.00     0.046 C 
ATOM      2  C2  <0> d   1      25.583  -4.350  33.422  0.00  0.00     0.062 C 
ATOM      3  C4  <0> d   1      25.343  -4.799  31.968  0.00  0.00     0.038 C 
ATOM      4  C5  <0> d   1      26.202  -3.876  31.074  0.00  0.00     0.009 C 
ATOM      5  C6  <0> d   1      27.304  -3.379  32.029  0.00  0.00     0.001 C 
ATOM      6  C8  <0> d   1      27.985  -2.126  31.535  0.00  0.00    -0.005 C 
ATOM      7  C10 <0> d   1      28.675  -2.321  30.191  0.00  0.00     0.006 C 
ATOM      8  C11 <0> d   1      29.589  -1.129  29.940  0.00  0.00     0.006 C 
ATOM      9  C12 <0> d   1      29.145   0.120  30.704  0.00  0.00     0.000 C 
ATOM     10  C14 <0> d   1      29.748   1.316  29.939  0.00  0.00     0.067 C 
ATOM     11  C15 <0> d   1      29.178   2.600  30.473  0.00  0.00     0.062 A 
ATOM     12  N16 <0> d   1      29.620   3.814  30.310  0.00  0.00    -0.179 NA
ATOM     13  N17 <0> d   1      28.759   4.688  30.990  0.00  0.00    -0.289 N 
ATOM     14  C18 <0> d   1      27.785   3.949  31.568  0.00  0.00     0.118 A 
ATOM     15  C19 <0> d   1      28.020   2.658  31.267  0.00  0.00    -0.014 A 
ATOM     16  C20 <0> d   1      27.237   1.443  31.674  0.00  0.00     0.052 C 
ATOM     17  C21 <0> d   1      27.630   0.252  30.776  0.00  0.00    -0.032 C 
ATOM     18  C22 <0> d   1      27.062   0.464  29.371  0.00  0.00     0.016 C 
ATOM     19  C23 <0> d   1      26.983  -0.987  31.396  0.00  0.00    -0.001 C 
ATOM     20  C25 <0> d   1      26.453  -0.697  32.802  0.00  0.00     0.007 C 
ATOM     21  C26 <0> d   1      25.676  -1.925  33.273  0.00  0.00     0.013 C 
ATOM     22  C27 <0> d   1      26.543  -3.132  33.350  0.00  0.00    -0.009 C 
ATOM     23  C28 <0> d   1      27.493  -3.073  34.547  0.00  0.00     0.018 C 
ATOM     24  H43 <0> d   1      28.846   5.653  31.037  0.00  0.00     0.188 HD
ENDROOT
BRANCH   2  25
ATOM     25  O3  <0> d   1      26.186  -5.407  34.170  0.00  0.00    -0.389 OA
ATOM     26  H32 <0> d   1      27.058  -5.671  33.845  0.00  0.00     0.210 HD
ENDBRANCH   2  25
TORSDOF 1
ENDMDL
MODEL 109
REMARK CAVERDOCK RESULT:     -10.7      0.000      0.000
REMARK CAVERDOCK CONSTRAINTS:       0.0      0.0      0.0      0.0
REMARK CAVERDOCK TUNNEL: 108    -10.7      3.3    109.2
REMARK  1 active torsions:
REMARK  status: ('A' for Active; 'I' for Inactive)
REMARK    1  A    between atoms: C2_2  and  O3_3 
ROOT
ATOM      1  C1  <0> d   1      24.080  -4.011  34.110  0.00  0.00     0.046 C 
ATOM      2  C2  <0> d   1      25.376  -4.462  33.435  0.00  0.00     0.062 C 
ATOM      3  C4  <0> d   1      25.095  -4.890  31.982  0.00  0.00     0.038 C 
ATOM      4  C5  <0> d   1      25.970  -3.990  31.080  0.00  0.00     0.009 C 
ATOM      5  C6  <0> d   1      27.105  -3.538  32.018  0.00  0.00     0.001 C 
ATOM      6  C8  <0> d   1      27.819  -2.306  31.522  0.00  0.00    -0.005 C 
ATOM      7  C10 <0> d   1      28.478  -2.513  30.164  0.00  0.00     0.006 C 
ATOM      8  C11 <0> d   1      29.427  -1.350  29.905  0.00  0.00     0.006 C 
ATOM      9  C12 <0> d   1      29.040  -0.094  30.687  0.00  0.00     0.000 C 
ATOM     10  C14 <0> d   1      29.669   1.087  29.921  0.00  0.00     0.067 C 
ATOM     11  C15 <0> d   1      29.153   2.386  30.475  0.00  0.00     0.062 A 
ATOM     12  N16 <0> d   1      29.634   3.585  30.313  0.00  0.00    -0.179 NA
ATOM     13  N17 <0> d   1      28.816   4.483  31.016  0.00  0.00    -0.289 N 
ATOM     14  C18 <0> d   1      27.827   3.773  31.605  0.00  0.00     0.118 A 
ATOM     15  C19 <0> d   1      28.013   2.477  31.290  0.00  0.00    -0.014 A 
ATOM     16  C20 <0> d   1      27.196   1.285  31.702  0.00  0.00     0.052 C 
ATOM     17  C21 <0> d   1      27.532   0.089  30.788  0.00  0.00    -0.032 C 
ATOM     18  C22 <0> d   1      26.947   0.333  29.395  0.00  0.00     0.016 C 
ATOM     19  C23 <0> d   1      26.854  -1.132  31.410  0.00  0.00    -0.001 C 
ATOM     20  C25 <0> d   1      26.359  -0.836  32.827  0.00  0.00     0.007 C 
ATOM     21  C26 <0> d   1      25.550  -2.041  33.303  0.00  0.00     0.013 C 
ATOM     22  C27 <0> d   1      26.376  -3.277  33.354  0.00  0.00    -0.009 C 
ATOM     23  C28 <0> d   1      27.349  -3.260  34.535  0.00  0.00     0.018 C 
ATOM     24  H43 <0> d   1      28.936   5.444  31.068  0.00  0.00     0.188 HD
ENDROOT
BRANCH   2  25
ATOM     25  O3  <0> d   1      25.957  -5.545  34.163  0.00  0.00    -0.389 OA
ATOM     26  H32 <0> d   1      25.345  -6.272  34.342  0.00  0.00     0.210 HD
ENDBRANCH   2  25
TORSDOF 1
ENDMDL
MODEL 110
REMARK CAVERDOCK RESULT:     -10.8      0.000      0.000
REMARK CAVERDOCK CONSTRAINTS:       0.0      0.0      0.0      0.0
REMARK CAVERDOCK TUNNEL: 109    -10.8      3.3    110.1
REMARK  1 active torsions:
REMARK  status: ('A' for Active; 'I' for Inactive)
REMARK    1  A    between atoms: C2_2  and  O3_3 
ROOT
ATOM      1  C1  <0> d   1      24.097  -4.317  34.028  0.00  0.00     0.046 C 
ATOM      2  C2  <0> d   1      25.445  -4.713  33.421  0.00  0.00     0.062 C 
ATOM      3  C4  <0> d   1      25.257  -5.154  31.957  0.00  0.00     0.038 C 
ATOM      4  C5  <0> d   1      26.138  -4.217  31.099  0.00  0.00     0.009 C 
ATOM      5  C6  <0> d   1      27.203  -3.717  32.093  0.00  0.00     0.001 C 
ATOM      6  C8  <0> d   1      27.889  -2.455  31.631  0.00  0.00    -0.005 C 
ATOM      7  C10 <0> d   1      28.625  -2.635  30.309  0.00  0.00     0.006 C 
ATOM      8  C11 <0> d   1      29.536  -1.433  30.097  0.00  0.00     0.006 C 
ATOM      9  C12 <0> d   1      29.056  -0.194  30.853  0.00  0.00     0.000 C 
ATOM     10  C14 <0> d   1      29.673   1.013  30.118  0.00  0.00     0.067 C 
ATOM     11  C15 <0> d   1      29.074   2.289  30.641  0.00  0.00     0.062 A 
ATOM     12  N16 <0> d   1      29.511   3.507  30.500  0.00  0.00    -0.179 NA
ATOM     13  N17 <0> d   1      28.620   4.369  31.157  0.00  0.00    -0.289 N 
ATOM     14  C18 <0> d   1      27.634   3.618  31.697  0.00  0.00     0.118 A 
ATOM     15  C19 <0> d   1      27.890   2.331  31.395  0.00  0.00    -0.014 A 
ATOM     16  C20 <0> d   1      27.105   1.106  31.768  0.00  0.00     0.052 C 
ATOM     17  C21 <0> d   1      27.538  -0.075  30.876  0.00  0.00    -0.032 C 
ATOM     18  C22 <0> d   1      27.016   0.142  29.454  0.00  0.00     0.016 C 
ATOM     19  C23 <0> d   1      26.882  -1.324  31.466  0.00  0.00    -0.001 C 
ATOM     20  C25 <0> d   1      26.302  -1.049  32.855  0.00  0.00     0.007 C 
ATOM     21  C26 <0> d   1      25.521  -2.287  33.292  0.00  0.00     0.013 C 
ATOM     22  C27 <0> d   1      26.396  -3.486  33.389  0.00  0.00    -0.009 C 
ATOM     23  C28 <0> d   1      27.304  -3.427  34.619  0.00  0.00     0.018 C 
ATOM     24  H43 <0> d   1      28.696   5.334  31.213  0.00  0.00     0.188 HD
ENDROOT
BRANCH   2  25
ATOM     25  O3  <0> d   1      26.032  -5.770  34.182  0.00  0.00    -0.389 OA
ATOM     26  H32 <0> d   1      26.324  -6.523  33.650  0.00  0.00     0.210 HD
ENDBRANCH   2  25
TORSDOF 1
ENDMDL
MODEL 111
REMARK CAVERDOCK RESULT:     -10.8      0.000      0.000
REMARK CAVERDOCK CONSTRAINTS:       0.0      0.0      0.0      0.0
REMARK CAVERDOCK TUNNEL: 110    -10.8      3.3    111.8
REMARK  1 active torsions:
REMARK  status: ('A' for Active; 'I' for Inactive)
REMARK    1  A    between atoms: C2_2  and  O3_3 
ROOT
ATOM      1  C1  <0> d   1      24.079  -4.207  34.412  0.00  0.00     0.046 C 
ATOM      2  C2  <0> d   1      25.370  -4.627  33.706  0.00  0.00     0.062 C 
ATOM      3  C4  <0> d   1      25.066  -5.064  32.261  0.00  0.00     0.038 C 
ATOM      4  C5  <0> d   1      25.896  -4.142  31.338  0.00  0.00     0.009 C 
ATOM      5  C6  <0> d   1      27.041  -3.662  32.248  0.00  0.00     0.001 C 
ATOM      6  C8  <0> d   1      27.712  -2.413  31.735  0.00  0.00    -0.005 C 
ATOM      7  C10 <0> d   1      28.344  -2.605  30.362  0.00  0.00     0.006 C 
ATOM      8  C11 <0> d   1      29.258  -1.419  30.080  0.00  0.00     0.006 C 
ATOM      9  C12 <0> d   1      28.858  -0.172  30.870  0.00  0.00     0.000 C 
ATOM     10  C14 <0> d   1      29.440   1.024  30.089  0.00  0.00     0.067 C 
ATOM     11  C15 <0> d   1      28.905   2.310  30.655  0.00  0.00     0.062 A 
ATOM     12  N16 <0> d   1      29.351   3.520  30.480  0.00  0.00    -0.179 NA
ATOM     13  N17 <0> d   1      28.528   4.398  31.202  0.00  0.00    -0.289 N 
ATOM     14  C18 <0> d   1      27.572   3.664  31.815  0.00  0.00     0.118 A 
ATOM     15  C19 <0> d   1      27.782   2.373  31.496  0.00  0.00    -0.014 A 
ATOM     16  C20 <0> d   1      27.005   1.162  31.928  0.00  0.00     0.052 C 
ATOM     17  C21 <0> d   1      27.349  -0.026  31.007  0.00  0.00    -0.032 C 
ATOM     18  C22 <0> d   1      26.725   0.201  29.628  0.00  0.00     0.016 C 
ATOM     19  C23 <0> d   1      26.716  -1.263  31.645  0.00  0.00    -0.001 C 
ATOM     20  C25 <0> d   1      26.248  -0.978  33.074  0.00  0.00     0.007 C 
ATOM     21  C26 <0> d   1      25.480  -2.202  33.569  0.00  0.00     0.013 C 
ATOM     22  C27 <0> d   1      26.338  -3.417  33.602  0.00  0.00    -0.009 C 
ATOM     23  C28 <0> d   1      27.338  -3.375  34.759  0.00  0.00     0.018 C 
ATOM     24  H43 <0> d   1      28.625   5.362  31.251  0.00  0.00     0.188 HD
ENDROOT
BRANCH   2  25
ATOM     25  O3  <0> d   1      25.994  -5.694  34.422  0.00  0.00    -0.389 OA
ATOM     26  H32 <0> d   1      26.738  -6.099  33.955  0.00  0.00     0.210 HD
ENDBRANCH   2  25
TORSDOF 1
ENDMDL
MODEL 112
REMARK CAVERDOCK RESULT:     -10.5      0.000      0.000
REMARK CAVERDOCK CONSTRAINTS:       0.0      0.0      0.0      0.0
REMARK CAVERDOCK TUNNEL: 111    -10.5      3.3    112.2
REMARK  1 active torsions:
REMARK  status: ('A' for Active; 'I' for Inactive)
REMARK    1  A    between atoms: C2_2  and  O3_3 
ROOT
ATOM      1  C1  <0> d   1      27.057  -6.292  33.353  0.00  0.00     0.046 C 
ATOM      2  C2  <0> d   1      26.046  -5.187  33.665  0.00  0.00     0.062 C 
ATOM      3  C4  <0> d   1      26.535  -4.345  34.859  0.00  0.00     0.038 C 
ATOM      4  C5  <0> d   1      26.648  -2.888  34.355  0.00  0.00     0.009 C 
ATOM      5  C6  <0> d   1      25.689  -2.851  33.151  0.00  0.00     0.001 C 
ATOM      6  C8  <0> d   1      25.964  -1.698  32.218  0.00  0.00    -0.005 C 
ATOM      7  C10 <0> d   1      25.811  -0.342  32.897  0.00  0.00     0.006 C 
ATOM      8  C11 <0> d   1      25.785   0.736  31.821  0.00  0.00     0.006 C 
ATOM      9  C12 <0> d   1      26.486   0.296  30.535  0.00  0.00     0.000 C 
ATOM     10  C14 <0> d   1      26.891   1.596  29.812  0.00  0.00     0.067 C 
ATOM     11  C15 <0> d   1      27.792   1.274  28.652  0.00  0.00     0.062 A 
ATOM     12  N16 <0> d   1      28.116   2.029  27.642  0.00  0.00    -0.179 NA
ATOM     13  N17 <0> d   1      28.985   1.303  26.814  0.00  0.00    -0.289 N 
ATOM     14  C18 <0> d   1      29.168   0.083  27.369  0.00  0.00     0.118 A 
ATOM     15  C19 <0> d   1      28.442   0.038  28.502  0.00  0.00    -0.014 A 
ATOM     16  C20 <0> d   1      28.297  -1.095  29.479  0.00  0.00     0.052 C 
ATOM     17  C21 <0> d   1      27.714  -0.562  30.803  0.00  0.00    -0.032 C 
ATOM     18  C22 <0> d   1      28.775   0.269  31.529  0.00  0.00     0.016 C 
ATOM     19  C23 <0> d   1      27.374  -1.789  31.649  0.00  0.00    -0.001 C 
ATOM     20  C25 <0> d   1      27.427  -3.073  30.818  0.00  0.00     0.007 C 
ATOM     21  C26 <0> d   1      27.248  -4.255  31.769  0.00  0.00     0.013 C 
ATOM     22  C27 <0> d   1      25.932  -4.212  32.462  0.00  0.00    -0.009 C 
ATOM     23  C28 <0> d   1      24.784  -4.585  31.523  0.00  0.00     0.018 C 
ATOM     24  H43 <0> d   1      29.386   1.620  25.990  0.00  0.00     0.188 HD
ENDROOT
BRANCH   2  25
ATOM     25  O3  <0> d   1      24.770  -5.759  33.956  0.00  0.00    -0.389 OA
ATOM     26  H32 <0> d   1      24.390  -5.468  34.796  0.00  0.00     0.210 HD
ENDBRANCH   2  25
TORSDOF 1
ENDMDL
MODEL 113
REMARK CAVERDOCK RESULT:     -10.5      0.000      0.000
REMARK CAVERDOCK CONSTRAINTS:       0.0      0.0      0.0      0.0
REMARK CAVERDOCK TUNNEL: 112    -10.5      3.3    113.3
REMARK  1 active torsions:
REMARK  status: ('A' for Active; 'I' for Inactive)
REMARK    1  A    between atoms: C2_2  and  O3_3 
ROOT
ATOM      1  C1  <0> d   1      26.990  -6.327  33.433  0.00  0.00     0.046 C 
ATOM      2  C2  <0> d   1      26.015  -5.204  33.795  0.00  0.00     0.062 C 
ATOM      3  C4  <0> d   1      26.567  -4.385  34.977  0.00  0.00     0.038 C 
ATOM      4  C5  <0> d   1      26.692  -2.925  34.482  0.00  0.00     0.009 C 
ATOM      5  C6  <0> d   1      25.687  -2.857  33.316  0.00  0.00     0.001 C 
ATOM      6  C8  <0> d   1      25.950  -1.700  32.385  0.00  0.00    -0.005 C 
ATOM      7  C10 <0> d   1      25.851  -0.348  33.081  0.00  0.00     0.006 C 
ATOM      8  C11 <0> d   1      25.806   0.741  32.017  0.00  0.00     0.006 C 
ATOM      9  C12 <0> d   1      26.447   0.299  30.700  0.00  0.00     0.000 C 
ATOM     10  C14 <0> d   1      26.852   1.598  29.974  0.00  0.00     0.067 C 
ATOM     11  C15 <0> d   1      27.700   1.269  28.777  0.00  0.00     0.062 A 
ATOM     12  N16 <0> d   1      27.999   2.027  27.762  0.00  0.00    -0.179 NA
ATOM     13  N17 <0> d   1      28.821   1.291  26.894  0.00  0.00    -0.289 N 
ATOM     14  C18 <0> d   1      28.999   0.063  27.430  0.00  0.00     0.118 A 
ATOM     15  C19 <0> d   1      28.318   0.021  28.591  0.00  0.00    -0.014 A 
ATOM     16  C20 <0> d   1      28.187  -1.118  29.561  0.00  0.00     0.052 C 
ATOM     17  C21 <0> d   1      27.667  -0.586  30.913  0.00  0.00    -0.032 C 
ATOM     18  C22 <0> d   1      28.773   0.215  31.604  0.00  0.00     0.016 C 
ATOM     19  C23 <0> d   1      27.335  -1.815  31.759  0.00  0.00    -0.001 C 
ATOM     20  C25 <0> d   1      27.328  -3.091  30.916  0.00  0.00     0.007 C 
ATOM     21  C26 <0> d   1      27.161  -4.279  31.862  0.00  0.00     0.013 C 
ATOM     22  C27 <0> d   1      25.874  -4.215  32.607  0.00  0.00    -0.009 C 
ATOM     23  C28 <0> d   1      24.683  -4.555  31.710  0.00  0.00     0.018 C 
ATOM     24  H43 <0> d   1      29.195   1.608  26.058  0.00  0.00     0.188 HD
ENDROOT
BRANCH   2  25
ATOM     25  O3  <0> d   1      24.739  -5.753  34.130  0.00  0.00    -0.389 OA
ATOM     26  H32 <0> d   1      24.290  -6.187  33.392  0.00  0.00     0.210 HD
ENDBRANCH   2  25
TORSDOF 1
ENDMDL
MODEL 114
REMARK CAVERDOCK RESULT:     -10.6      0.000      0.000
REMARK CAVERDOCK CONSTRAINTS:       0.0      0.0      0.0      0.0
REMARK CAVERDOCK TUNNEL: 113    -10.6      3.3    114.3
REMARK  1 active torsions:
REMARK  status: ('A' for Active; 'I' for Inactive)
REMARK    1  A    between atoms: C2_2  and  O3_3 
ROOT
ATOM      1  C1  <0> d   1      26.992  -6.570  33.258  0.00  0.00     0.046 C 
ATOM      2  C2  <0> d   1      26.010  -5.458  33.631  0.00  0.00     0.062 C 
ATOM      3  C4  <0> d   1      26.548  -4.657  34.831  0.00  0.00     0.038 C 
ATOM      4  C5  <0> d   1      26.670  -3.189  34.362  0.00  0.00     0.009 C 
ATOM      5  C6  <0> d   1      25.676  -3.104  33.189  0.00  0.00     0.001 C 
ATOM      6  C8  <0> d   1      25.942  -1.931  32.279  0.00  0.00    -0.005 C 
ATOM      7  C10 <0> d   1      25.831  -0.592  32.998  0.00  0.00     0.006 C 
ATOM      8  C11 <0> d   1      25.791   0.515  31.952  0.00  0.00     0.006 C 
ATOM      9  C12 <0> d   1      26.445   0.099  30.634  0.00  0.00     0.000 C 
ATOM     10  C14 <0> d   1      26.851   1.411  29.933  0.00  0.00     0.067 C 
ATOM     11  C15 <0> d   1      27.711   1.106  28.738  0.00  0.00     0.062 A 
ATOM     12  N16 <0> d   1      28.016   1.883  27.739  0.00  0.00    -0.179 NA
ATOM     13  N17 <0> d   1      28.848   1.165  26.867  0.00  0.00    -0.289 N 
ATOM     14  C18 <0> d   1      29.027  -0.071  27.383  0.00  0.00     0.118 A 
ATOM     15  C19 <0> d   1      28.335  -0.135  28.537  0.00  0.00    -0.014 A 
ATOM     16  C20 <0> d   1      28.201  -1.291  29.487  0.00  0.00     0.052 C 
ATOM     17  C21 <0> d   1      27.667  -0.785  30.842  0.00  0.00    -0.032 C 
ATOM     18  C22 <0> d   1      28.763   0.009  31.557  0.00  0.00     0.016 C 
ATOM     19  C23 <0> d   1      27.332  -2.029  31.665  0.00  0.00    -0.001 C 
ATOM     20  C25 <0> d   1      27.339  -3.291  30.799  0.00  0.00     0.007 C 
ATOM     21  C26 <0> d   1      27.168  -4.495  31.724  0.00  0.00     0.013 C 
ATOM     22  C27 <0> d   1      25.875  -4.450  32.458  0.00  0.00    -0.009 C 
ATOM     23  C28 <0> d   1      24.693  -4.779  31.545  0.00  0.00     0.018 C 
ATOM     24  H43 <0> d   1      29.229   1.498  26.039  0.00  0.00     0.188 HD
ENDROOT
BRANCH   2  25
ATOM     25  O3  <0> d   1      24.733  -6.018  33.945  0.00  0.00    -0.389 OA
ATOM     26  H32 <0> d   1      24.256  -6.365  33.180  0.00  0.00     0.210 HD
ENDBRANCH   2  25
TORSDOF 1
ENDMDL
MODEL 115
REMARK CAVERDOCK RESULT:     -10.6      0.000      0.000
REMARK CAVERDOCK CONSTRAINTS:       0.0      0.0      0.0      0.0
REMARK CAVERDOCK TUNNEL: 114    -10.6      3.2    115.3
REMARK  1 active torsions:
REMARK  status: ('A' for Active; 'I' for Inactive)
REMARK    1  A    between atoms: C2_2  and  O3_3 
ROOT
ATOM      1  C1  <0> d   1      26.600  -6.613  33.530  0.00  0.00     0.046 C 
ATOM      2  C2  <0> d   1      25.691  -5.437  33.895  0.00  0.00     0.062 C 
ATOM      3  C4  <0> d   1      26.295  -4.647  35.072  0.00  0.00     0.038 C 
ATOM      4  C5  <0> d   1      26.498  -3.198  34.572  0.00  0.00     0.009 C 
ATOM      5  C6  <0> d   1      25.493  -3.076  33.412  0.00  0.00     0.001 C 
ATOM      6  C8  <0> d   1      25.815  -1.938  32.476  0.00  0.00    -0.005 C 
ATOM      7  C10 <0> d   1      25.796  -0.581  33.170  0.00  0.00     0.006 C 
ATOM      8  C11 <0> d   1      25.806   0.507  32.104  0.00  0.00     0.006 C 
ATOM      9  C12 <0> d   1      26.414   0.027  30.784  0.00  0.00     0.000 C 
ATOM     10  C14 <0> d   1      26.887   1.300  30.053  0.00  0.00     0.067 C 
ATOM     11  C15 <0> d   1      27.708   0.921  28.852  0.00  0.00     0.062 A 
ATOM     12  N16 <0> d   1      28.044   1.659  27.833  0.00  0.00    -0.179 NA
ATOM     13  N17 <0> d   1      28.818   0.877  26.963  0.00  0.00    -0.289 N 
ATOM     14  C18 <0> d   1      28.931  -0.359  27.501  0.00  0.00     0.118 A 
ATOM     15  C19 <0> d   1      28.254  -0.360  28.665  0.00  0.00    -0.014 A 
ATOM     16  C20 <0> d   1      28.066  -1.487  29.640  0.00  0.00     0.052 C 
ATOM     17  C21 <0> d   1      27.584  -0.925  30.992  0.00  0.00    -0.032 C 
ATOM     18  C22 <0> d   1      28.736  -0.185  31.676  0.00  0.00     0.016 C 
ATOM     19  C23 <0> d   1      27.187  -2.131  31.844  0.00  0.00    -0.001 C 
ATOM     20  C25 <0> d   1      27.105  -3.407  31.003  0.00  0.00     0.007 C 
ATOM     21  C26 <0> d   1      26.877  -4.581  31.953  0.00  0.00     0.013 C 
ATOM     22  C27 <0> d   1      25.600  -4.444  32.705  0.00  0.00    -0.009 C 
ATOM     23  C28 <0> d   1      24.386  -4.719  31.815  0.00  0.00     0.018 C 
ATOM     24  H43 <0> d   1      29.206   1.170  26.124  0.00  0.00     0.188 HD
ENDROOT
BRANCH   2  25
ATOM     25  O3  <0> d   1      24.389  -5.912  34.238  0.00  0.00    -0.389 OA
ATOM     26  H32 <0> d   1      24.103  -5.669  35.129  0.00  0.00     0.210 HD
ENDBRANCH   2  25
TORSDOF 1
ENDMDL
MODEL 116
REMARK CAVERDOCK RESULT:     -10.5      0.000      0.000
REMARK CAVERDOCK CONSTRAINTS:       0.0      0.0      0.0      0.0
REMARK CAVERDOCK TUNNEL: 115    -10.5      3.2    116.3
REMARK  1 active torsions:
REMARK  status: ('A' for Active; 'I' for Inactive)
REMARK    1  A    between atoms: C2_2  and  O3_3 
ROOT
ATOM      1  C1  <0> d   1      26.588  -6.675  33.583  0.00  0.00     0.046 C 
ATOM      2  C2  <0> d   1      25.690  -5.496  33.966  0.00  0.00     0.062 C 
ATOM      3  C4  <0> d   1      26.310  -4.719  35.142  0.00  0.00     0.038 C 
ATOM      4  C5  <0> d   1      26.517  -3.267  34.651  0.00  0.00     0.009 C 
ATOM      5  C6  <0> d   1      25.500  -3.131  33.502  0.00  0.00     0.001 C 
ATOM      6  C8  <0> d   1      25.819  -1.988  32.571  0.00  0.00    -0.005 C 
ATOM      7  C10 <0> d   1      25.816  -0.636  33.274  0.00  0.00     0.006 C 
ATOM      8  C11 <0> d   1      25.821   0.459  32.216  0.00  0.00     0.006 C 
ATOM      9  C12 <0> d   1      26.412  -0.014  30.887  0.00  0.00     0.000 C 
ATOM     10  C14 <0> d   1      26.885   1.261  30.160  0.00  0.00     0.067 C 
ATOM     11  C15 <0> d   1      27.692   0.886  28.948  0.00  0.00     0.062 A 
ATOM     12  N16 <0> d   1      28.022   1.629  27.931  0.00  0.00    -0.179 NA
ATOM     13  N17 <0> d   1      28.782   0.849  27.048  0.00  0.00    -0.289 N 
ATOM     14  C18 <0> d   1      28.893  -0.391  27.575  0.00  0.00     0.118 A 
ATOM     15  C19 <0> d   1      28.229  -0.396  28.746  0.00  0.00    -0.014 A 
ATOM     16  C20 <0> d   1      28.043  -1.530  29.714  0.00  0.00     0.052 C 
ATOM     17  C21 <0> d   1      27.579  -0.974  31.076  0.00  0.00    -0.032 C 
ATOM     18  C22 <0> d   1      28.743  -0.247  31.753  0.00  0.00     0.016 C 
ATOM     19  C23 <0> d   1      27.184  -2.185  31.923  0.00  0.00    -0.001 C 
ATOM     20  C25 <0> d   1      27.086  -3.454  31.074  0.00  0.00     0.007 C 
ATOM     21  C26 <0> d   1      26.860  -4.634  32.018  0.00  0.00     0.013 C 
ATOM     22  C27 <0> d   1      25.592  -4.495  32.784  0.00  0.00    -0.009 C 
ATOM     23  C28 <0> d   1      24.368  -4.756  31.905  0.00  0.00     0.018 C 
ATOM     24  H43 <0> d   1      29.163   1.146  26.206  0.00  0.00     0.188 HD
ENDROOT
BRANCH   2  25
ATOM     25  O3  <0> d   1      24.388  -5.967  34.319  0.00  0.00    -0.389 OA
ATOM     26  H32 <0> d   1      24.306  -6.242  35.242  0.00  0.00     0.210 HD
ENDBRANCH   2  25
TORSDOF 1
ENDMDL
MODEL 117
REMARK CAVERDOCK RESULT:     -10.3      0.000      0.000
REMARK CAVERDOCK CONSTRAINTS:       0.0      0.0      0.0      0.0
REMARK CAVERDOCK TUNNEL: 116    -10.3      3.2    117.3
REMARK  1 active torsions:
REMARK  status: ('A' for Active; 'I' for Inactive)
REMARK    1  A    between atoms: C2_2  and  O3_3 
ROOT
ATOM      1  C1  <0> d   1      26.515  -6.735  33.665  0.00  0.00     0.046 C 
ATOM      2  C2  <0> d   1      25.670  -5.534  34.096  0.00  0.00     0.062 C 
ATOM      3  C4  <0> d   1      26.372  -4.775  35.238  0.00  0.00     0.038 C 
ATOM      4  C5  <0> d   1      26.590  -3.328  34.737  0.00  0.00     0.009 C 
ATOM      5  C6  <0> d   1      25.517  -3.163  33.645  0.00  0.00     0.001 C 
ATOM      6  C8  <0> d   1      25.815  -2.027  32.698  0.00  0.00    -0.005 C 
ATOM      7  C10 <0> d   1      25.884  -0.677  33.402  0.00  0.00     0.006 C 
ATOM      8  C11 <0> d   1      25.862   0.420  32.345  0.00  0.00     0.006 C 
ATOM      9  C12 <0> d   1      26.368  -0.066  30.986  0.00  0.00     0.000 C 
ATOM     10  C14 <0> d   1      26.834   1.198  30.235  0.00  0.00     0.067 C 
ATOM     11  C15 <0> d   1      27.565   0.804  28.982  0.00  0.00     0.062 A 
ATOM     12  N16 <0> d   1      27.859   1.541  27.949  0.00  0.00    -0.179 NA
ATOM     13  N17 <0> d   1      28.550   0.743  27.026  0.00  0.00    -0.289 N 
ATOM     14  C18 <0> d   1      28.657  -0.501  27.546  0.00  0.00     0.118 A 
ATOM     15  C19 <0> d   1      28.056  -0.491  28.751  0.00  0.00    -0.014 A 
ATOM     16  C20 <0> d   1      27.894  -1.621  29.727  0.00  0.00     0.052 C 
ATOM     17  C21 <0> d   1      27.517  -1.057  31.112  0.00  0.00    -0.032 C 
ATOM     18  C22 <0> d   1      28.735  -0.361  31.726  0.00  0.00     0.016 C 
ATOM     19  C23 <0> d   1      27.138  -2.258  31.978  0.00  0.00    -0.001 C 
ATOM     20  C25 <0> d   1      26.961  -3.522  31.135  0.00  0.00     0.007 C 
ATOM     21  C26 <0> d   1      26.756  -4.698  32.088  0.00  0.00     0.013 C 
ATOM     22  C27 <0> d   1      25.535  -4.528  32.921  0.00  0.00    -0.009 C 
ATOM     23  C28 <0> d   1      24.258  -4.755  32.110  0.00  0.00     0.018 C 
ATOM     24  H43 <0> d   1      28.892   1.032  26.165  0.00  0.00     0.188 HD
ENDROOT
BRANCH   2  25
ATOM     25  O3  <0> d   1      24.377  -5.971  34.519  0.00  0.00    -0.389 OA
ATOM     26  H32 <0> d   1      23.776  -5.252  34.756  0.00  0.00     0.210 HD
ENDBRANCH   2  25
TORSDOF 1
ENDMDL
MODEL 118
REMARK CAVERDOCK RESULT:     -10.4      0.000      0.000
REMARK CAVERDOCK CONSTRAINTS:       0.0      0.0      0.0      0.0
REMARK CAVERDOCK TUNNEL: 117    -10.4      3.2    118.4
REMARK  1 active torsions:
REMARK  status: ('A' for Active; 'I' for Inactive)
REMARK    1  A    between atoms: C2_2  and  O3_3 
ROOT
ATOM      1  C1  <0> d   1      26.385  -6.752  33.668  0.00  0.00     0.046 C 
ATOM      2  C2  <0> d   1      25.546  -5.540  34.079  0.00  0.00     0.062 C 
ATOM      3  C4  <0> d   1      26.235  -4.786  35.232  0.00  0.00     0.038 C 
ATOM      4  C5  <0> d   1      26.481  -3.344  34.732  0.00  0.00     0.009 C 
ATOM      5  C6  <0> d   1      25.432  -3.169  33.618  0.00  0.00     0.001 C 
ATOM      6  C8  <0> d   1      25.763  -2.039  32.675  0.00  0.00    -0.005 C 
ATOM      7  C10 <0> d   1      25.835  -0.688  33.376  0.00  0.00     0.006 C 
ATOM      8  C11 <0> d   1      25.847   0.406  32.317  0.00  0.00     0.006 C 
ATOM      9  C12 <0> d   1      26.374  -0.090  30.969  0.00  0.00     0.000 C 
ATOM     10  C14 <0> d   1      26.871   1.166  30.225  0.00  0.00     0.067 C 
ATOM     11  C15 <0> d   1      27.622   0.760  28.987  0.00  0.00     0.062 A 
ATOM     12  N16 <0> d   1      27.945   1.490  27.959  0.00  0.00    -0.179 NA
ATOM     13  N17 <0> d   1      28.645   0.681  27.051  0.00  0.00    -0.289 N 
ATOM     14  C18 <0> d   1      28.726  -0.562  27.577  0.00  0.00     0.118 A 
ATOM     15  C19 <0> d   1      28.101  -0.542  28.770  0.00  0.00    -0.014 A 
ATOM     16  C20 <0> d   1      27.905  -1.668  29.745  0.00  0.00     0.052 C 
ATOM     17  C21 <0> d   1      27.509  -1.094  31.121  0.00  0.00    -0.032 C 
ATOM     18  C22 <0> d   1      28.722  -0.412  31.757  0.00  0.00     0.016 C 
ATOM     19  C23 <0> d   1      27.097  -2.288  31.982  0.00  0.00    -0.001 C 
ATOM     20  C25 <0> d   1      26.921  -3.553  31.139  0.00  0.00     0.007 C 
ATOM     21  C26 <0> d   1      26.682  -4.723  32.091  0.00  0.00     0.013 C 
ATOM     22  C27 <0> d   1      25.447  -4.535  32.899  0.00  0.00    -0.009 C 
ATOM     23  C28 <0> d   1      24.185  -4.749  32.063  0.00  0.00     0.018 C 
ATOM     24  H43 <0> d   1      29.008   0.963  26.197  0.00  0.00     0.188 HD
ENDROOT
BRANCH   2  25
ATOM     25  O3  <0> d   1      24.240  -5.960  34.477  0.00  0.00    -0.389 OA
ATOM     26  H32 <0> d   1      23.910  -5.521  35.272  0.00  0.00     0.210 HD
ENDBRANCH   2  25
TORSDOF 1
ENDMDL
MODEL 119
REMARK CAVERDOCK RESULT:     -10.1      0.000      0.000
REMARK CAVERDOCK CONSTRAINTS:       0.0      0.0      0.0      0.0
REMARK CAVERDOCK TUNNEL: 118    -10.1      3.2    119.5
REMARK  1 active torsions:
REMARK  status: ('A' for Active; 'I' for Inactive)
REMARK    1  A    between atoms: C2_2  and  O3_3 
ROOT
ATOM      1  C1  <0> d   1      26.185  -6.999  33.499  0.00  0.00     0.046 C 
ATOM      2  C2  <0> d   1      25.401  -5.785  34.004  0.00  0.00     0.062 C 
ATOM      3  C4  <0> d   1      26.156  -5.116  35.169  0.00  0.00     0.038 C 
ATOM      4  C5  <0> d   1      26.430  -3.657  34.735  0.00  0.00     0.009 C 
ATOM      5  C6  <0> d   1      25.347  -3.391  33.673  0.00  0.00     0.001 C 
ATOM      6  C8  <0> d   1      25.680  -2.223  32.778  0.00  0.00    -0.005 C 
ATOM      7  C10 <0> d   1      25.821  -0.914  33.546  0.00  0.00     0.006 C 
ATOM      8  C11 <0> d   1      25.830   0.234  32.545  0.00  0.00     0.006 C 
ATOM      9  C12 <0> d   1      26.292  -0.205  31.154  0.00  0.00     0.000 C 
ATOM     10  C14 <0> d   1      26.801   1.073  30.458  0.00  0.00     0.067 C 
ATOM     11  C15 <0> d   1      27.493   0.711  29.173  0.00  0.00     0.062 A 
ATOM     12  N16 <0> d   1      27.802   1.485  28.172  0.00  0.00    -0.179 NA
ATOM     13  N17 <0> d   1      28.442   0.704  27.198  0.00  0.00    -0.289 N 
ATOM     14  C18 <0> d   1      28.502  -0.567  27.655  0.00  0.00     0.118 A 
ATOM     15  C19 <0> d   1      27.922  -0.591  28.870  0.00  0.00    -0.014 A 
ATOM     16  C20 <0> d   1      27.725  -1.761  29.792  0.00  0.00     0.052 C 
ATOM     17  C21 <0> d   1      27.398  -1.250  31.210  0.00  0.00    -0.032 C 
ATOM     18  C22 <0> d   1      28.655  -0.640  31.834  0.00  0.00     0.016 C 
ATOM     19  C23 <0> d   1      26.979  -2.475  32.023  0.00  0.00    -0.001 C 
ATOM     20  C25 <0> d   1      26.732  -3.687  31.122  0.00  0.00     0.007 C 
ATOM     21  C26 <0> d   1      26.490  -4.898  32.020  0.00  0.00     0.013 C 
ATOM     22  C27 <0> d   1      25.292  -4.717  32.883  0.00  0.00    -0.009 C 
ATOM     23  C28 <0> d   1      23.994  -4.847  32.085  0.00  0.00     0.018 C 
ATOM     24  H43 <0> d   1      28.783   1.021  26.347  0.00  0.00     0.188 HD
ENDROOT
BRANCH   2  25
ATOM     25  O3  <0> d   1      24.098  -6.186  34.429  0.00  0.00    -0.389 OA
ATOM     26  H32 <0> d   1      23.514  -6.458  33.708  0.00  0.00     0.210 HD
ENDBRANCH   2  25
TORSDOF 1
ENDMDL
MODEL 120
REMARK CAVERDOCK RESULT:     -10.0      0.000      0.000
REMARK CAVERDOCK CONSTRAINTS:       0.0      0.0      0.0      0.0
REMARK CAVERDOCK TUNNEL: 119    -10.0      3.2    120.3
REMARK  1 active torsions:
REMARK  status: ('A' for Active; 'I' for Inactive)
REMARK    1  A    between atoms: C2_2  and  O3_3 
ROOT
ATOM      1  C1  <0> d   1      26.016  -6.996  33.638  0.00  0.00     0.046 C 
ATOM      2  C2  <0> d   1      25.268  -5.758  34.136  0.00  0.00     0.062 C 
ATOM      3  C4  <0> d   1      26.044  -5.101  35.294  0.00  0.00     0.038 C 
ATOM      4  C5  <0> d   1      26.357  -3.654  34.849  0.00  0.00     0.009 C 
ATOM      5  C6  <0> d   1      25.279  -3.365  33.788  0.00  0.00     0.001 C 
ATOM      6  C8  <0> d   1      25.642  -2.213  32.884  0.00  0.00    -0.005 C 
ATOM      7  C10 <0> d   1      25.822  -0.904  33.641  0.00  0.00     0.006 C 
ATOM      8  C11 <0> d   1      25.860   0.237  32.633  0.00  0.00     0.006 C 
ATOM      9  C12 <0> d   1      26.306  -0.225  31.244  0.00  0.00     0.000 C 
ATOM     10  C14 <0> d   1      26.848   1.033  30.537  0.00  0.00     0.067 C 
ATOM     11  C15 <0> d   1      27.527   0.643  29.253  0.00  0.00     0.062 A 
ATOM     12  N16 <0> d   1      27.855   1.401  28.247  0.00  0.00    -0.179 NA
ATOM     13  N17 <0> d   1      28.470   0.596  27.276  0.00  0.00    -0.289 N 
ATOM     14  C18 <0> d   1      28.496  -0.673  27.742  0.00  0.00     0.118 A 
ATOM     15  C19 <0> d   1      27.919  -0.673  28.958  0.00  0.00    -0.014 A 
ATOM     16  C20 <0> d   1      27.692  -1.830  29.889  0.00  0.00     0.052 C 
ATOM     17  C21 <0> d   1      27.382  -1.300  31.304  0.00  0.00    -0.032 C 
ATOM     18  C22 <0> d   1      28.657  -0.720  31.921  0.00  0.00     0.016 C 
ATOM     19  C23 <0> d   1      26.932  -2.507  32.127  0.00  0.00    -0.001 C 
ATOM     20  C25 <0> d   1      26.649  -3.718  31.236  0.00  0.00     0.007 C 
ATOM     21  C26 <0> d   1      26.376  -4.916  32.143  0.00  0.00     0.013 C 
ATOM     22  C27 <0> d   1      25.185  -4.695  33.008  0.00  0.00    -0.009 C 
ATOM     23  C28 <0> d   1      23.882  -4.795  32.214  0.00  0.00     0.018 C 
ATOM     24  H43 <0> d   1      28.817   0.897  26.422  0.00  0.00     0.188 HD
ENDROOT
BRANCH   2  25
ATOM     25  O3  <0> d   1      23.955  -6.119  34.567  0.00  0.00    -0.389 OA
ATOM     26  H32 <0> d   1      23.904  -6.385  35.495  0.00  0.00     0.210 HD
ENDBRANCH   2  25
TORSDOF 1
ENDMDL
MODEL 121
REMARK CAVERDOCK RESULT:      -9.9      0.000      0.000
REMARK CAVERDOCK CONSTRAINTS:       0.0      0.0      0.0      0.0
REMARK CAVERDOCK TUNNEL: 120     -9.9      3.3    121.3
REMARK  1 active torsions:
REMARK  status: ('A' for Active; 'I' for Inactive)
REMARK    1  A    between atoms: C2_2  and  O3_3 
ROOT
ATOM      1  C1  <0> d   1      24.554  -5.286  35.867  0.00  0.00     0.046 C 
ATOM      2  C2  <0> d   1      25.267  -5.713  34.582  0.00  0.00     0.062 C 
ATOM      3  C4  <0> d   1      24.273  -5.728  33.405  0.00  0.00     0.038 C 
ATOM      4  C5  <0> d   1      24.828  -4.747  32.347  0.00  0.00     0.009 C 
ATOM      5  C6  <0> d   1      26.333  -4.688  32.669  0.00  0.00     0.001 C 
ATOM      6  C8  <0> d   1      27.008  -3.470  32.091  0.00  0.00    -0.005 C 
ATOM      7  C10 <0> d   1      26.919  -3.412  30.571  0.00  0.00     0.006 C 
ATOM      8  C11 <0> d   1      27.888  -2.349  30.070  0.00  0.00     0.006 C 
ATOM      9  C12 <0> d   1      28.192  -1.289  31.129  0.00  0.00     0.000 C 
ATOM     10  C14 <0> d   1      28.661  -0.042  30.353  0.00  0.00     0.067 C 
ATOM     11  C15 <0> d   1      28.761   1.132  31.287  0.00  0.00     0.062 A 
ATOM     12  N16 <0> d   1      29.377   2.264  31.104  0.00  0.00    -0.179 NA
ATOM     13  N17 <0> d   1      29.191   3.053  32.249  0.00  0.00    -0.289 N 
ATOM     14  C18 <0> d   1      28.441   2.347  33.125  0.00  0.00     0.118 A 
ATOM     15  C19 <0> d   1      28.163   1.158  32.557  0.00  0.00    -0.014 A 
ATOM     16  C20 <0> d   1      27.371   0.012  33.120  0.00  0.00     0.052 C 
ATOM     17  C21 <0> d   1      26.977  -0.951  31.982  0.00  0.00    -0.032 C 
ATOM     18  C22 <0> d   1      25.901  -0.298  31.112  0.00  0.00     0.016 C 
ATOM     19  C23 <0> d   1      26.392  -2.194  32.653  0.00  0.00    -0.001 C 
ATOM     20  C25 <0> d   1      26.670  -2.201  34.157  0.00  0.00     0.007 C 
ATOM     21  C26 <0> d   1      25.910  -3.376  34.769  0.00  0.00     0.013 C 
ATOM     22  C27 <0> d   1      26.365  -4.679  34.213  0.00  0.00    -0.009 C 
ATOM     23  C28 <0> d   1      27.739  -5.078  34.753  0.00  0.00     0.018 C 
ATOM     24  H43 <0> d   1      29.538   3.948  32.388  0.00  0.00     0.188 HD
ENDROOT
BRANCH   2  25
ATOM     25  O3  <0> d   1      25.848  -7.007  34.751  0.00  0.00    -0.389 OA
ATOM     26  H32 <0> d   1      25.617  -7.436  35.586  0.00  0.00     0.210 HD
ENDBRANCH   2  25
TORSDOF 1
ENDMDL
MODEL 122
REMARK CAVERDOCK RESULT:      -9.8      0.000      0.000
REMARK CAVERDOCK CONSTRAINTS:       0.0      0.0      0.0      0.0
REMARK CAVERDOCK TUNNEL: 121     -9.8      3.3    122.4
REMARK  1 active torsions:
REMARK  status: ('A' for Active; 'I' for Inactive)
REMARK    1  A    between atoms: C2_2  and  O3_3 
ROOT
ATOM      1  C1  <0> d   1      24.578  -5.437  36.053  0.00  0.00     0.046 C 
ATOM      2  C2  <0> d   1      25.222  -5.845  34.726  0.00  0.00     0.062 C 
ATOM      3  C4  <0> d   1      24.174  -5.812  33.598  0.00  0.00     0.038 C 
ATOM      4  C5  <0> d   1      24.699  -4.815  32.538  0.00  0.00     0.009 C 
ATOM      5  C6  <0> d   1      26.218  -4.793  32.790  0.00  0.00     0.001 C 
ATOM      6  C8  <0> d   1      26.890  -3.574  32.210  0.00  0.00    -0.005 C 
ATOM      7  C10 <0> d   1      26.732  -3.477  30.698  0.00  0.00     0.006 C 
ATOM      8  C11 <0> d   1      27.698  -2.420  30.178  0.00  0.00     0.006 C 
ATOM      9  C12 <0> d   1      28.072  -1.392  31.247  0.00  0.00     0.000 C 
ATOM     10  C14 <0> d   1      28.529  -0.136  30.479  0.00  0.00     0.067 C 
ATOM     11  C15 <0> d   1      28.696   1.012  31.436  0.00  0.00     0.062 A 
ATOM     12  N16 <0> d   1      29.326   2.137  31.251  0.00  0.00    -0.179 NA
ATOM     13  N17 <0> d   1      29.209   2.900  32.423  0.00  0.00    -0.289 N 
ATOM     14  C18 <0> d   1      28.486   2.187  33.316  0.00  0.00     0.118 A 
ATOM     15  C19 <0> d   1      28.159   1.018  32.734  0.00  0.00    -0.014 A 
ATOM     16  C20 <0> d   1      27.371  -0.126  33.305  0.00  0.00     0.052 C 
ATOM     17  C21 <0> d   1      26.905  -1.053  32.164  0.00  0.00    -0.032 C 
ATOM     18  C22 <0> d   1      25.803  -0.358  31.361  0.00  0.00     0.016 C 
ATOM     19  C23 <0> d   1      26.327  -2.301  32.831  0.00  0.00    -0.001 C 
ATOM     20  C25 <0> d   1      26.674  -2.351  34.321  0.00  0.00     0.007 C 
ATOM     21  C26 <0> d   1      25.920  -3.527  34.939  0.00  0.00     0.013 C 
ATOM     22  C27 <0> d   1      26.322  -4.823  34.331  0.00  0.00    -0.009 C 
ATOM     23  C28 <0> d   1      27.712  -5.261  34.796  0.00  0.00     0.018 C 
ATOM     24  H43 <0> d   1      29.580   3.785  32.567  0.00  0.00     0.188 HD
ENDROOT
BRANCH   2  25
ATOM     25  O3  <0> d   1      25.784  -7.154  34.837  0.00  0.00    -0.389 OA
ATOM     26  H32 <0> d   1      26.040  -7.545  33.990  0.00  0.00     0.210 HD
ENDBRANCH   2  25
TORSDOF 1
ENDMDL
MODEL 123
REMARK CAVERDOCK RESULT:      -9.4      0.000      0.000
REMARK CAVERDOCK CONSTRAINTS:       0.0      0.0      0.0      0.0
REMARK CAVERDOCK TUNNEL: 122     -9.4      3.3    123.1
REMARK  1 active torsions:
REMARK  status: ('A' for Active; 'I' for Inactive)
REMARK    1  A    between atoms: C2_2  and  O3_3 
ROOT
ATOM      1  C1  <0> d   1      25.540  -7.141  33.664  0.00  0.00     0.046 C 
ATOM      2  C2  <0> d   1      25.659  -5.972  34.644  0.00  0.00     0.062 C 
ATOM      3  C4  <0> d   1      27.080  -5.922  35.238  0.00  0.00     0.038 C 
ATOM      4  C5  <0> d   1      27.660  -4.535  34.878  0.00  0.00     0.009 C 
ATOM      5  C6  <0> d   1      26.406  -3.672  34.648  0.00  0.00     0.001 C 
ATOM      6  C8  <0> d   1      26.691  -2.426  33.847  0.00  0.00    -0.005 C 
ATOM      7  C10 <0> d   1      27.695  -1.504  34.529  0.00  0.00     0.006 C 
ATOM      8  C11 <0> d   1      27.670  -0.155  33.822  0.00  0.00     0.006 C 
ATOM      9  C12 <0> d   1      27.175  -0.260  32.378  0.00  0.00     0.000 C 
ATOM     10  C14 <0> d   1      27.739   0.977  31.651  0.00  0.00     0.067 C 
ATOM     11  C15 <0> d   1      27.506   0.847  30.171  0.00  0.00     0.062 A 
ATOM     12  N16 <0> d   1      27.565   1.772  29.256  0.00  0.00    -0.179 NA
ATOM     13  N17 <0> d   1      27.277   1.180  28.017  0.00  0.00    -0.289 N 
ATOM     14  C18 <0> d   1      27.041  -0.135  28.227  0.00  0.00     0.118 A 
ATOM     15  C19 <0> d   1      27.174  -0.367  29.547  0.00  0.00    -0.014 A 
ATOM     16  C20 <0> d   1      27.007  -1.660  30.293  0.00  0.00     0.052 C 
ATOM     17  C21 <0> d   1      27.647  -1.534  31.691  0.00  0.00    -0.032 C 
ATOM     18  C22 <0> d   1      29.171  -1.513  31.553  0.00  0.00     0.016 C 
ATOM     19  C23 <0> d   1      27.232  -2.784  32.468  0.00  0.00    -0.001 C 
ATOM     20  C25 <0> d   1      26.119  -3.548  31.747  0.00  0.00     0.007 C 
ATOM     21  C26 <0> d   1      25.889  -4.859  32.496  0.00  0.00     0.013 C 
ATOM     22  C27 <0> d   1      25.451  -4.626  33.898  0.00  0.00    -0.009 C 
ATOM     23  C28 <0> d   1      24.001  -4.146  33.967  0.00  0.00     0.018 C 
ATOM     24  H43 <0> d   1      27.252   1.634  27.160  0.00  0.00     0.188 HD
ENDROOT
BRANCH   2  25
ATOM     25  O3  <0> d   1      24.694  -6.108  35.689  0.00  0.00    -0.389 OA
ATOM     26  H32 <0> d   1      24.636  -5.341  36.274  0.00  0.00     0.210 HD
ENDBRANCH   2  25
TORSDOF 1
ENDMDL
MODEL 124
REMARK CAVERDOCK RESULT:      -9.5      0.000      0.000
REMARK CAVERDOCK CONSTRAINTS:       0.0      0.0      0.0      0.0
REMARK CAVERDOCK TUNNEL: 123     -9.5      3.3    124.3
REMARK  1 active torsions:
REMARK  status: ('A' for Active; 'I' for Inactive)
REMARK    1  A    between atoms: C2_2  and  O3_3 
ROOT
ATOM      1  C1  <0> d   1      25.533  -7.256  33.687  0.00  0.00     0.046 C 
ATOM      2  C2  <0> d   1      25.645  -6.095  34.678  0.00  0.00     0.062 C 
ATOM      3  C4  <0> d   1      27.062  -6.049  35.280  0.00  0.00     0.038 C 
ATOM      4  C5  <0> d   1      27.643  -4.658  34.934  0.00  0.00     0.009 C 
ATOM      5  C6  <0> d   1      26.389  -3.794  34.704  0.00  0.00     0.001 C 
ATOM      6  C8  <0> d   1      26.678  -2.542  33.914  0.00  0.00    -0.005 C 
ATOM      7  C10 <0> d   1      27.677  -1.624  34.609  0.00  0.00     0.006 C 
ATOM      8  C11 <0> d   1      27.654  -0.270  33.913  0.00  0.00     0.006 C 
ATOM      9  C12 <0> d   1      27.168  -0.364  32.465  0.00  0.00     0.000 C 
ATOM     10  C14 <0> d   1      27.734   0.880  31.751  0.00  0.00     0.067 C 
ATOM     11  C15 <0> d   1      27.509   0.762  30.269  0.00  0.00     0.062 A 
ATOM     12  N16 <0> d   1      27.572   1.694  29.362  0.00  0.00    -0.179 NA
ATOM     13  N17 <0> d   1      27.291   1.112  28.117  0.00  0.00    -0.289 N 
ATOM     14  C18 <0> d   1      27.056  -0.205  28.315  0.00  0.00     0.118 A 
ATOM     15  C19 <0> d   1      27.182  -0.448  29.634  0.00  0.00    -0.014 A 
ATOM     16  C20 <0> d   1      27.012  -1.747  30.369  0.00  0.00     0.052 C 
ATOM     17  C21 <0> d   1      27.645  -1.632  31.771  0.00  0.00    -0.032 C 
ATOM     18  C22 <0> d   1      29.169  -1.608  31.641  0.00  0.00     0.016 C 
ATOM     19  C23 <0> d   1      27.227  -2.888  32.536  0.00  0.00    -0.001 C 
ATOM     20  C25 <0> d   1      26.119  -3.647  31.803  0.00  0.00     0.007 C 
ATOM     21  C26 <0> d   1      25.886  -4.965  32.539  0.00  0.00     0.013 C 
ATOM     22  C27 <0> d   1      25.440  -4.744  33.941  0.00  0.00    -0.009 C 
ATOM     23  C28 <0> d   1      23.989  -4.265  34.005  0.00  0.00     0.018 C 
ATOM     24  H43 <0> d   1      27.270   1.572  27.263  0.00  0.00     0.188 HD
ENDROOT
BRANCH   2  25
ATOM     25  O3  <0> d   1      24.675  -6.240  35.715  0.00  0.00    -0.389 OA
ATOM     26  H32 <0> d   1      25.032  -6.589  36.543  0.00  0.00     0.210 HD
ENDBRANCH   2  25
TORSDOF 1
ENDMDL
MODEL 125
REMARK CAVERDOCK RESULT:      -9.4      0.000      0.000
REMARK CAVERDOCK CONSTRAINTS:       0.0      0.0      0.0      0.0
REMARK CAVERDOCK TUNNEL: 124     -9.4      3.3    125.2
REMARK  1 active torsions:
REMARK  status: ('A' for Active; 'I' for Inactive)
REMARK    1  A    between atoms: C2_2  and  O3_3 
ROOT
ATOM      1  C1  <0> d   1      25.292  -7.412  33.668  0.00  0.00     0.046 C 
ATOM      2  C2  <0> d   1      25.449  -6.283  34.688  0.00  0.00     0.062 C 
ATOM      3  C4  <0> d   1      26.870  -6.301  35.282  0.00  0.00     0.038 C 
ATOM      4  C5  <0> d   1      27.496  -4.922  34.971  0.00  0.00     0.009 C 
ATOM      5  C6  <0> d   1      26.271  -4.010  34.773  0.00  0.00     0.001 C 
ATOM      6  C8  <0> d   1      26.597  -2.747  34.016  0.00  0.00    -0.005 C 
ATOM      7  C10 <0> d   1      27.631  -1.884  34.728  0.00  0.00     0.006 C 
ATOM      8  C11 <0> d   1      27.650  -0.510  34.070  0.00  0.00     0.006 C 
ATOM      9  C12 <0> d   1      27.152  -0.548  32.624  0.00  0.00     0.000 C 
ATOM     10  C14 <0> d   1      27.756   0.695  31.940  0.00  0.00     0.067 C 
ATOM     11  C15 <0> d   1      27.519   0.626  30.457  0.00  0.00     0.062 A 
ATOM     12  N16 <0> d   1      27.609   1.580  29.575  0.00  0.00    -0.179 NA
ATOM     13  N17 <0> d   1      27.302   1.042  28.317  0.00  0.00    -0.289 N 
ATOM     14  C18 <0> d   1      27.023  -0.271  28.480  0.00  0.00     0.118 A 
ATOM     15  C19 <0> d   1      27.148  -0.554  29.791  0.00  0.00    -0.014 A 
ATOM     16  C20 <0> d   1      26.939  -1.866  30.491  0.00  0.00     0.052 C 
ATOM     17  C21 <0> d   1      27.582  -1.812  31.892  0.00  0.00    -0.032 C 
ATOM     18  C22 <0> d   1      29.106  -1.835  31.753  0.00  0.00     0.016 C 
ATOM     19  C23 <0> d   1      27.126  -3.074  32.625  0.00  0.00    -0.001 C 
ATOM     20  C25 <0> d   1      25.989  -3.775  31.878  0.00  0.00     0.007 C 
ATOM     21  C26 <0> d   1      25.716  -5.104  32.580  0.00  0.00     0.013 C 
ATOM     22  C27 <0> d   1      25.286  -4.906  33.990  0.00  0.00    -0.009 C 
ATOM     23  C28 <0> d   1      23.852  -4.381  34.077  0.00  0.00     0.018 C 
ATOM     24  H43 <0> d   1      27.291   1.526  27.476  0.00  0.00     0.188 HD
ENDROOT
BRANCH   2  25
ATOM     25  O3  <0> d   1      24.480  -6.424  35.728  0.00  0.00    -0.389 OA
ATOM     26  H32 <0> d   1      24.669  -7.142  36.348  0.00  0.00     0.210 HD
ENDBRANCH   2  25
TORSDOF 1
ENDMDL
MODEL 126
REMARK CAVERDOCK RESULT:      -9.4      0.000      0.000
REMARK CAVERDOCK CONSTRAINTS:       0.0      0.0      0.0      0.0
REMARK CAVERDOCK TUNNEL: 125     -9.4      3.3    126.5
REMARK  1 active torsions:
REMARK  status: ('A' for Active; 'I' for Inactive)
REMARK    1  A    between atoms: C2_2  and  O3_3 
ROOT
ATOM      1  C1  <0> d   1      25.170  -7.433  33.818  0.00  0.00     0.046 C 
ATOM      2  C2  <0> d   1      25.408  -6.317  34.837  0.00  0.00     0.062 C 
ATOM      3  C4  <0> d   1      26.857  -6.373  35.355  0.00  0.00     0.038 C 
ATOM      4  C5  <0> d   1      27.499  -5.006  35.021  0.00  0.00     0.009 C 
ATOM      5  C6  <0> d   1      26.287  -4.065  34.894  0.00  0.00     0.001 C 
ATOM      6  C8  <0> d   1      26.603  -2.803  34.130  0.00  0.00    -0.005 C 
ATOM      7  C10 <0> d   1      27.693  -1.970  34.793  0.00  0.00     0.006 C 
ATOM      8  C11 <0> d   1      27.710  -0.592  34.144  0.00  0.00     0.006 C 
ATOM      9  C12 <0> d   1      27.137  -0.606  32.726  0.00  0.00     0.000 C 
ATOM     10  C14 <0> d   1      27.734   0.628  32.020  0.00  0.00     0.067 C 
ATOM     11  C15 <0> d   1      27.418   0.576  30.551  0.00  0.00     0.062 A 
ATOM     12  N16 <0> d   1      27.484   1.535  29.673  0.00  0.00    -0.179 NA
ATOM     13  N17 <0> d   1      27.099   1.015  28.428  0.00  0.00    -0.289 N 
ATOM     14  C18 <0> d   1      26.798  -0.292  28.597  0.00  0.00     0.118 A 
ATOM     15  C19 <0> d   1      26.985  -0.589  29.897  0.00  0.00    -0.014 A 
ATOM     16  C20 <0> d   1      26.781  -1.902  30.598  0.00  0.00     0.052 C 
ATOM     17  C21 <0> d   1      27.498  -1.874  31.964  0.00  0.00    -0.032 C 
ATOM     18  C22 <0> d   1      29.011  -1.932  31.745  0.00  0.00     0.016 C 
ATOM     19  C23 <0> d   1      27.051  -3.130  32.710  0.00  0.00    -0.001 C 
ATOM     20  C25 <0> d   1      25.860  -3.798  32.020  0.00  0.00     0.007 C 
ATOM     21  C26 <0> d   1      25.592  -5.126  32.726  0.00  0.00     0.013 C 
ATOM     22  C27 <0> d   1      25.241  -4.930  34.158  0.00  0.00    -0.009 C 
ATOM     23  C28 <0> d   1      23.826  -4.372  34.324  0.00  0.00     0.018 C 
ATOM     24  H43 <0> d   1      27.056   1.506  27.593  0.00  0.00     0.188 HD
ENDROOT
BRANCH   2  25
ATOM     25  O3  <0> d   1      24.491  -6.444  35.925  0.00  0.00    -0.389 OA
ATOM     26  H32 <0> d   1      23.905  -7.210  35.859  0.00  0.00     0.210 HD
ENDBRANCH   2  25
TORSDOF 1
ENDMDL
MODEL 127
REMARK CAVERDOCK RESULT:      -9.2      0.000      0.000
REMARK CAVERDOCK CONSTRAINTS:       0.0      0.0      0.0      0.0
REMARK CAVERDOCK TUNNEL: 126     -9.2      3.3    127.1
REMARK  1 active torsions:
REMARK  status: ('A' for Active; 'I' for Inactive)
REMARK    1  A    between atoms: C2_2  and  O3_3 
ROOT
ATOM      1  C1  <0> d   1      25.029  -7.522  33.925  0.00  0.00     0.046 C 
ATOM      2  C2  <0> d   1      25.302  -6.407  34.937  0.00  0.00     0.062 C 
ATOM      3  C4  <0> d   1      26.759  -6.487  35.432  0.00  0.00     0.038 C 
ATOM      4  C5  <0> d   1      27.418  -5.132  35.083  0.00  0.00     0.009 C 
ATOM      5  C6  <0> d   1      26.220  -4.170  34.973  0.00  0.00     0.001 C 
ATOM      6  C8  <0> d   1      26.545  -2.916  34.200  0.00  0.00    -0.005 C 
ATOM      7  C10 <0> d   1      27.659  -2.100  34.843  0.00  0.00     0.006 C 
ATOM      8  C11 <0> d   1      27.689  -0.724  34.190  0.00  0.00     0.006 C 
ATOM      9  C12 <0> d   1      27.093  -0.732  32.781  0.00  0.00     0.000 C 
ATOM     10  C14 <0> d   1      27.699   0.489  32.062  0.00  0.00     0.067 C 
ATOM     11  C15 <0> d   1      27.358   0.439  30.599  0.00  0.00     0.062 A 
ATOM     12  N16 <0> d   1      27.427   1.394  29.717  0.00  0.00    -0.179 NA
ATOM     13  N17 <0> d   1      27.012   0.878  28.480  0.00  0.00    -0.289 N 
ATOM     14  C18 <0> d   1      26.692  -0.424  28.658  0.00  0.00     0.118 A 
ATOM     15  C19 <0> d   1      26.895  -0.720  29.955  0.00  0.00    -0.014 A 
ATOM     16  C20 <0> d   1      26.680  -2.027  30.664  0.00  0.00     0.052 C 
ATOM     17  C21 <0> d   1      27.420  -2.008  32.017  0.00  0.00    -0.032 C 
ATOM     18  C22 <0> d   1      28.929  -2.093  31.774  0.00  0.00     0.016 C 
ATOM     19  C23 <0> d   1      26.964  -3.255  32.775  0.00  0.00    -0.001 C 
ATOM     20  C25 <0> d   1      25.751  -3.904  32.106  0.00  0.00     0.007 C 
ATOM     21  C26 <0> d   1      25.472  -5.226  32.820  0.00  0.00     0.013 C 
ATOM     22  C27 <0> d   1      25.148  -5.020  34.257  0.00  0.00    -0.009 C 
ATOM     23  C28 <0> d   1      23.746  -4.438  34.444  0.00  0.00     0.018 C 
ATOM     24  H43 <0> d   1      26.964   1.367  27.644  0.00  0.00     0.188 HD
ENDROOT
BRANCH   2  25
ATOM     25  O3  <0> d   1      24.401  -6.516  36.041  0.00  0.00    -0.389 OA
ATOM     26  H32 <0> d   1      23.993  -5.678  36.299  0.00  0.00     0.210 HD
ENDBRANCH   2  25
TORSDOF 1
ENDMDL
MODEL 128
REMARK CAVERDOCK RESULT:      -8.7      0.000      0.000
REMARK CAVERDOCK CONSTRAINTS:       0.0      0.0      0.0      0.0
REMARK CAVERDOCK TUNNEL: 127     -8.7      3.2    128.3
REMARK  1 active torsions:
REMARK  status: ('A' for Active; 'I' for Inactive)
REMARK    1  A    between atoms: C2_2  and  O3_3 
ROOT
ATOM      1  C1  <0> d   1      24.719  -7.647  34.050  0.00  0.00     0.046 C 
ATOM      2  C2  <0> d   1      25.085  -6.581  35.085  0.00  0.00     0.062 C 
ATOM      3  C4  <0> d   1      26.552  -6.749  35.523  0.00  0.00     0.038 C 
ATOM      4  C5  <0> d   1      27.267  -5.419  35.192  0.00  0.00     0.009 C 
ATOM      5  C6  <0> d   1      26.117  -4.395  35.156  0.00  0.00     0.001 C 
ATOM      6  C8  <0> d   1      26.478  -3.135  34.410  0.00  0.00    -0.005 C 
ATOM      7  C10 <0> d   1      27.655  -2.397  35.037  0.00  0.00     0.006 C 
ATOM      8  C11 <0> d   1      27.732  -1.004  34.426  0.00  0.00     0.006 C 
ATOM      9  C12 <0> d   1      27.087  -0.936  33.040  0.00  0.00     0.000 C 
ATOM     10  C14 <0> d   1      27.729   0.277  32.337  0.00  0.00     0.067 C 
ATOM     11  C15 <0> d   1      27.335   0.292  30.886  0.00  0.00     0.062 A 
ATOM     12  N16 <0> d   1      27.421   1.270  30.032  0.00  0.00    -0.179 NA
ATOM     13  N17 <0> d   1      26.937   0.816  28.797  0.00  0.00    -0.289 N 
ATOM     14  C18 <0> d   1      26.557  -0.473  28.946  0.00  0.00     0.118 A 
ATOM     15  C19 <0> d   1      26.790  -0.821  30.225  0.00  0.00    -0.014 A 
ATOM     16  C20 <0> d   1      26.534  -2.139  30.900  0.00  0.00     0.052 C 
ATOM     17  C21 <0> d   1      27.321  -2.200  32.225  0.00  0.00    -0.032 C 
ATOM     18  C22 <0> d   1      28.814  -2.353  31.924  0.00  0.00     0.016 C 
ATOM     19  C23 <0> d   1      26.829  -3.447  32.961  0.00  0.00    -0.001 C 
ATOM     20  C25 <0> d   1      25.561  -4.013  32.317  0.00  0.00     0.007 C 
ATOM     21  C26 <0> d   1      25.240  -5.341  33.000  0.00  0.00     0.013 C 
ATOM     22  C27 <0> d   1      24.978  -5.166  34.454  0.00  0.00    -0.009 C 
ATOM     23  C28 <0> d   1      23.615  -4.521  34.711  0.00  0.00     0.018 C 
ATOM     24  H43 <0> d   1      26.885   1.334  27.978  0.00  0.00     0.188 HD
ENDROOT
BRANCH   2  25
ATOM     25  O3  <0> d   1      24.219  -6.680  36.217  0.00  0.00    -0.389 OA
ATOM     26  H32 <0> d   1      23.333  -7.004  36.008  0.00  0.00     0.210 HD
ENDBRANCH   2  25
TORSDOF 1
ENDMDL
MODEL 129
REMARK CAVERDOCK RESULT:      -8.0      0.000      0.000
REMARK CAVERDOCK CONSTRAINTS:       0.0      0.0      0.0      0.0
REMARK CAVERDOCK TUNNEL: 128     -8.0      3.2    129.4
REMARK  1 active torsions:
REMARK  status: ('A' for Active; 'I' for Inactive)
REMARK    1  A    between atoms: C2_2  and  O3_3 
ROOT
ATOM      1  C1  <0> d   1      24.506  -7.786  34.065  0.00  0.00     0.046 C 
ATOM      2  C2  <0> d   1      24.919  -6.765  35.127  0.00  0.00     0.062 C 
ATOM      3  C4  <0> d   1      26.388  -6.989  35.533  0.00  0.00     0.038 C 
ATOM      4  C5  <0> d   1      27.135  -5.669  35.233  0.00  0.00     0.009 C 
ATOM      5  C6  <0> d   1      26.014  -4.612  35.250  0.00  0.00     0.001 C 
ATOM      6  C8  <0> d   1      26.400  -3.339  34.540  0.00  0.00    -0.005 C 
ATOM      7  C10 <0> d   1      27.607  -2.655  35.169  0.00  0.00     0.006 C 
ATOM      8  C11 <0> d   1      27.714  -1.245  34.602  0.00  0.00     0.006 C 
ATOM      9  C12 <0> d   1      27.048  -1.114  33.231  0.00  0.00     0.000 C 
ATOM     10  C14 <0> d   1      27.713   0.103  32.556  0.00  0.00     0.067 C 
ATOM     11  C15 <0> d   1      27.295   0.176  31.114  0.00  0.00     0.062 A 
ATOM     12  N16 <0> d   1      27.394   1.179  30.290  0.00  0.00    -0.179 NA
ATOM     13  N17 <0> d   1      26.877   0.779  29.049  0.00  0.00    -0.289 N 
ATOM     14  C18 <0> d   1      26.463  -0.503  29.163  0.00  0.00     0.118 A 
ATOM     15  C19 <0> d   1      26.707  -0.899  30.427  0.00  0.00    -0.014 A 
ATOM     16  C20 <0> d   1      26.425  -2.230  31.063  0.00  0.00     0.052 C 
ATOM     17  C21 <0> d   1      27.232  -2.357  32.371  0.00  0.00    -0.032 C 
ATOM     18  C22 <0> d   1      28.714  -2.541  32.039  0.00  0.00     0.016 C 
ATOM     19  C23 <0> d   1      26.716  -3.613  33.075  0.00  0.00    -0.001 C 
ATOM     20  C25 <0> d   1      25.422  -4.122  32.436  0.00  0.00     0.007 C 
ATOM     21  C26 <0> d   1      25.075  -5.462  33.081  0.00  0.00     0.013 C 
ATOM     22  C27 <0> d   1      24.842  -5.328  34.544  0.00  0.00    -0.009 C 
ATOM     23  C28 <0> d   1      23.503  -4.653  34.845  0.00  0.00     0.018 C 
ATOM     24  H43 <0> d   1      26.826   1.326  28.249  0.00  0.00     0.188 HD
ENDROOT
BRANCH   2  25
ATOM     25  O3  <0> d   1      24.070  -6.877  36.271  0.00  0.00    -0.389 OA
ATOM     26  H32 <0> d   1      23.578  -7.708  36.316  0.00  0.00     0.210 HD
ENDBRANCH   2  25
TORSDOF 1
ENDMDL
MODEL 130
REMARK CAVERDOCK RESULT:      -7.4      0.000      0.000
REMARK CAVERDOCK CONSTRAINTS:       0.0      0.0      0.0      0.0
REMARK CAVERDOCK TUNNEL: 129     -7.4      3.1    130.5
REMARK  1 active torsions:
REMARK  status: ('A' for Active; 'I' for Inactive)
REMARK    1  A    between atoms: C2_2  and  O3_3 
ROOT
ATOM      1  C1  <0> d   1      23.251  -5.701  35.700  0.00  0.00     0.046 C 
ATOM      2  C2  <0> d   1      24.690  -6.207  35.583  0.00  0.00     0.062 C 
ATOM      3  C4  <0> d   1      24.759  -7.379  34.585  0.00  0.00     0.038 C 
ATOM      4  C5  <0> d   1      25.747  -6.954  33.474  0.00  0.00     0.009 C 
ATOM      5  C6  <0> d   1      26.620  -5.888  34.160  0.00  0.00     0.001 C 
ATOM      6  C8  <0> d   1      27.341  -5.000  33.177  0.00  0.00    -0.005 C 
ATOM      7  C10 <0> d   1      28.291  -5.775  32.271  0.00  0.00     0.006 C 
ATOM      8  C11 <0> d   1      29.195  -4.780  31.555  0.00  0.00     0.006 C 
ATOM      9  C12 <0> d   1      28.566  -3.390  31.448  0.00  0.00     0.000 C 
ATOM     10  C14 <0> d   1      29.267  -2.702  30.259  0.00  0.00     0.067 C 
ATOM     11  C15 <0> d   1      28.559  -1.419  29.923  0.00  0.00     0.062 A 
ATOM     12  N16 <0> d   1      28.983  -0.424  29.199  0.00  0.00    -0.179 NA
ATOM     13  N17 <0> d   1      27.975   0.551  29.162  0.00  0.00    -0.289 N 
ATOM     14  C18 <0> d   1      26.932   0.100  29.895  0.00  0.00     0.118 A 
ATOM     15  C19 <0> d   1      27.266  -1.112  30.377  0.00  0.00    -0.014 A 
ATOM     16  C20 <0> d   1      26.460  -2.027  31.254  0.00  0.00     0.052 C 
ATOM     17  C21 <0> d   1      27.063  -3.446  31.211  0.00  0.00    -0.032 C 
ATOM     18  C22 <0> d   1      26.778  -4.080  29.848  0.00  0.00     0.016 C 
ATOM     19  C23 <0> d   1      26.349  -4.250  32.297  0.00  0.00    -0.001 C 
ATOM     20  C25 <0> d   1      25.541  -3.343  33.227  0.00  0.00     0.007 C 
ATOM     21  C26 <0> d   1      24.728  -4.234  34.164  0.00  0.00     0.013 C 
ATOM     22  C27 <0> d   1      25.604  -5.091  35.008  0.00  0.00    -0.009 C 
ATOM     23  C28 <0> d   1      26.294  -4.286  36.110  0.00  0.00     0.018 C 
ATOM     24  H43 <0> d   1      28.018   1.399  28.693  0.00  0.00     0.188 HD
ENDROOT
BRANCH   2  25
ATOM     25  O3  <0> d   1      25.169  -6.623  36.863  0.00  0.00    -0.389 OA
ATOM     26  H32 <0> d   1      25.960  -7.178  36.826  0.00  0.00     0.210 HD
ENDBRANCH   2  25
TORSDOF 1
ENDMDL
MODEL 131
REMARK CAVERDOCK RESULT:      -7.0      0.000      0.000
REMARK CAVERDOCK CONSTRAINTS:       0.0      0.0      0.0      0.0
REMARK CAVERDOCK TUNNEL: 130     -7.0      3.1    131.1
REMARK  1 active torsions:
REMARK  status: ('A' for Active; 'I' for Inactive)
REMARK    1  A    between atoms: C2_2  and  O3_3 
ROOT
ATOM      1  C1  <0> d   1      23.144  -5.633  35.912  0.00  0.00     0.046 C 
ATOM      2  C2  <0> d   1      24.470  -6.362  35.684  0.00  0.00     0.062 C 
ATOM      3  C4  <0> d   1      24.306  -7.423  34.580  0.00  0.00     0.038 C 
ATOM      4  C5  <0> d   1      25.321  -7.064  33.470  0.00  0.00     0.009 C 
ATOM      5  C6  <0> d   1      26.384  -6.234  34.212  0.00  0.00     0.001 C 
ATOM      6  C8  <0> d   1      27.221  -5.389  33.284  0.00  0.00    -0.005 C 
ATOM      7  C10 <0> d   1      27.996  -6.220  32.269  0.00  0.00     0.006 C 
ATOM      8  C11 <0> d   1      29.038  -5.326  31.608  0.00  0.00     0.006 C 
ATOM      9  C12 <0> d   1      28.656  -3.846  31.659  0.00  0.00     0.000 C 
ATOM     10  C14 <0> d   1      29.432  -3.173  30.509  0.00  0.00     0.067 C 
ATOM     11  C15 <0> d   1      28.947  -1.762  30.325  0.00  0.00     0.062 A 
ATOM     12  N16 <0> d   1      29.516  -0.786  29.677  0.00  0.00    -0.179 NA
ATOM     13  N17 <0> d   1      28.691   0.344  29.776  0.00  0.00    -0.289 N 
ATOM     14  C18 <0> d   1      27.607   0.007  30.510  0.00  0.00     0.118 A 
ATOM     15  C19 <0> d   1      27.740  -1.286  30.863  0.00  0.00    -0.014 A 
ATOM     16  C20 <0> d   1      26.812  -2.134  31.686  0.00  0.00     0.052 C 
ATOM     17  C21 <0> d   1      27.160  -3.623  31.485  0.00  0.00    -0.032 C 
ATOM     18  C22 <0> d   1      26.731  -4.061  30.083  0.00  0.00     0.016 C 
ATOM     19  C23 <0> d   1      26.348  -4.398  32.523  0.00  0.00    -0.001 C 
ATOM     20  C25 <0> d   1      25.736  -3.463  33.568  0.00  0.00     0.007 C 
ATOM     21  C26 <0> d   1      24.809  -4.292  34.455  0.00  0.00     0.013 C 
ATOM     22  C27 <0> d   1      25.546  -5.365  35.175  0.00  0.00    -0.009 C 
ATOM     23  C28 <0> d   1      26.396  -4.801  36.315  0.00  0.00     0.018 C 
ATOM     24  H43 <0> d   1      28.867   1.215  29.386  0.00  0.00     0.188 HD
ENDROOT
BRANCH   2  25
ATOM     25  O3  <0> d   1      24.906  -6.977  36.897  0.00  0.00    -0.389 OA
ATOM     26  H32 <0> d   1      24.934  -7.943  36.861  0.00  0.00     0.210 HD
ENDBRANCH   2  25
TORSDOF 1
ENDMDL
MODEL 132
REMARK CAVERDOCK RESULT:      -6.0      0.000      0.000
REMARK CAVERDOCK CONSTRAINTS:       0.0      0.0      0.0      0.0
REMARK CAVERDOCK TUNNEL: 131     -6.0      3.0    132.4
REMARK  1 active torsions:
REMARK  status: ('A' for Active; 'I' for Inactive)
REMARK    1  A    between atoms: C2_2  and  O3_3 
ROOT
ATOM      1  C1  <0> d   1      22.894  -5.930  35.893  0.00  0.00     0.046 C 
ATOM      2  C2  <0> d   1      24.295  -6.533  35.768  0.00  0.00     0.062 C 
ATOM      3  C4  <0> d   1      24.281  -7.699  34.762  0.00  0.00     0.038 C 
ATOM      4  C5  <0> d   1      25.293  -7.336  33.651  0.00  0.00     0.009 C 
ATOM      5  C6  <0> d   1      26.238  -6.336  34.342  0.00  0.00     0.001 C 
ATOM      6  C8  <0> d   1      27.016  -5.493  33.363  0.00  0.00    -0.005 C 
ATOM      7  C10 <0> d   1      27.909  -6.325  32.449  0.00  0.00     0.006 C 
ATOM      8  C11 <0> d   1      28.877  -5.389  31.737  0.00  0.00     0.006 C 
ATOM      9  C12 <0> d   1      28.344  -3.958  31.641  0.00  0.00     0.000 C 
ATOM     10  C14 <0> d   1      29.088  -3.312  30.455  0.00  0.00     0.067 C 
ATOM     11  C15 <0> d   1      28.468  -1.982  30.129  0.00  0.00     0.062 A 
ATOM     12  N16 <0> d   1      28.957  -1.013  29.410  0.00  0.00    -0.179 NA
ATOM     13  N17 <0> d   1      28.018   0.028  29.382  0.00  0.00    -0.289 N 
ATOM     14  C18 <0> d   1      26.948  -0.355  30.115  0.00  0.00     0.118 A 
ATOM     15  C19 <0> d   1      27.200  -1.590  30.588  0.00  0.00    -0.014 A 
ATOM     16  C20 <0> d   1      26.335  -2.454  31.461  0.00  0.00     0.052 C 
ATOM     17  C21 <0> d   1      26.841  -3.910  31.408  0.00  0.00    -0.032 C 
ATOM     18  C22 <0> d   1      26.510  -4.514  30.041  0.00  0.00     0.016 C 
ATOM     19  C23 <0> d   1      26.075  -4.672  32.490  0.00  0.00    -0.001 C 
ATOM     20  C25 <0> d   1      25.333  -3.717  33.428  0.00  0.00     0.007 C 
ATOM     21  C26 <0> d   1      24.464  -4.557  34.362  0.00  0.00     0.013 C 
ATOM     22  C27 <0> d   1      25.281  -5.478  35.198  0.00  0.00    -0.009 C 
ATOM     23  C28 <0> d   1      26.027  -4.728  36.303  0.00  0.00     0.018 C 
ATOM     24  H43 <0> d   1      28.118   0.874  28.918  0.00  0.00     0.188 HD
ENDROOT
BRANCH   2  25
ATOM     25  O3  <0> d   1      24.747  -6.989  37.044  0.00  0.00    -0.389 OA
ATOM     26  H32 <0> d   1      25.215  -7.835  37.017  0.00  0.00     0.210 HD
ENDBRANCH   2  25
TORSDOF 1
ENDMDL
MODEL 133
REMARK CAVERDOCK RESULT:      -4.3      0.000      0.000
REMARK CAVERDOCK CONSTRAINTS:       0.0      0.0      0.0      0.0
REMARK CAVERDOCK TUNNEL: 132     -4.3      3.0    133.5
REMARK  1 active torsions:
REMARK  status: ('A' for Active; 'I' for Inactive)
REMARK    1  A    between atoms: C2_2  and  O3_3 
ROOT
ATOM      1  C1  <0> d   1      22.652  -5.921  36.040  0.00  0.00     0.046 C 
ATOM      2  C2  <0> d   1      24.034  -6.569  35.933  0.00  0.00     0.062 C 
ATOM      3  C4  <0> d   1      23.986  -7.763  34.961  0.00  0.00     0.038 C 
ATOM      4  C5  <0> d   1      25.008  -7.462  33.841  0.00  0.00     0.009 C 
ATOM      5  C6  <0> d   1      25.983  -6.471  34.504  0.00  0.00     0.001 C 
ATOM      6  C8  <0> d   1      26.786  -5.680  33.502  0.00  0.00    -0.005 C 
ATOM      7  C10 <0> d   1      27.653  -6.564  32.613  0.00  0.00     0.006 C 
ATOM      8  C11 <0> d   1      28.649  -5.678  31.876  0.00  0.00     0.006 C 
ATOM      9  C12 <0> d   1      28.159  -4.236  31.738  0.00  0.00     0.000 C 
ATOM     10  C14 <0> d   1      28.922  -3.647  30.535  0.00  0.00     0.067 C 
ATOM     11  C15 <0> d   1      28.342  -2.308  30.170  0.00  0.00     0.062 A 
ATOM     12  N16 <0> d   1      28.860  -1.376  29.424  0.00  0.00    -0.179 NA
ATOM     13  N17 <0> d   1      27.952  -0.308  29.366  0.00  0.00    -0.289 N 
ATOM     14  C18 <0> d   1      26.871  -0.638  30.108  0.00  0.00     0.118 A 
ATOM     15  C19 <0> d   1      27.086  -1.866  30.617  0.00  0.00    -0.014 A 
ATOM     16  C20 <0> d   1      26.196  -2.678  31.514  0.00  0.00     0.052 C 
ATOM     17  C21 <0> d   1      26.658  -4.150  31.503  0.00  0.00    -0.032 C 
ATOM     18  C22 <0> d   1      26.309  -4.783  30.153  0.00  0.00     0.016 C 
ATOM     19  C23 <0> d   1      25.870  -4.857  32.606  0.00  0.00    -0.001 C 
ATOM     20  C25 <0> d   1      25.156  -3.854  33.515  0.00  0.00     0.007 C 
ATOM     21  C26 <0> d   1      24.263  -4.640  34.472  0.00  0.00     0.013 C 
ATOM     22  C27 <0> d   1      25.052  -5.561  35.335  0.00  0.00    -0.009 C 
ATOM     23  C28 <0> d   1      25.820  -4.803  36.419  0.00  0.00     0.018 C 
ATOM     24  H43 <0> d   1      28.077   0.521  28.878  0.00  0.00     0.188 HD
ENDROOT
BRANCH   2  25
ATOM     25  O3  <0> d   1      24.473  -7.002  37.222  0.00  0.00    -0.389 OA
ATOM     26  H32 <0> d   1      23.754  -7.231  37.826  0.00  0.00     0.210 HD
ENDBRANCH   2  25
TORSDOF 1
ENDMDL
MODEL 134
REMARK CAVERDOCK RESULT:      -2.0      0.000      0.000
REMARK CAVERDOCK CONSTRAINTS:       0.1      0.0      0.0      0.0
REMARK CAVERDOCK TUNNEL: 133     -2.0      3.0    134.1
REMARK  1 active torsions:
REMARK  status: ('A' for Active; 'I' for Inactive)
REMARK    1  A    between atoms: C2_2  and  O3_3 
ROOT
ATOM      1  C1  <0> d   1      22.894  -5.826  36.579  0.00  0.00     0.046 C 
ATOM      2  C2  <0> d   1      23.982  -6.803  36.128  0.00  0.00     0.062 C 
ATOM      3  C4  <0> d   1      23.495  -7.611  34.910  0.00  0.00     0.038 C 
ATOM      4  C5  <0> d   1      24.499  -7.334  33.767  0.00  0.00     0.009 C 
ATOM      5  C6  <0> d   1      25.778  -6.904  34.512  0.00  0.00     0.001 C 
ATOM      6  C8  <0> d   1      26.740  -6.146  33.631  0.00  0.00    -0.005 C 
ATOM      7  C10 <0> d   1      27.224  -6.968  32.443  0.00  0.00     0.006 C 
ATOM      8  C11 <0> d   1      28.414  -6.255  31.814  0.00  0.00     0.006 C 
ATOM      9  C12 <0> d   1      28.414  -4.753  32.102  0.00  0.00     0.000 C 
ATOM     10  C14 <0> d   1      29.262  -4.112  30.985  0.00  0.00     0.067 C 
ATOM     11  C15 <0> d   1      29.132  -2.615  31.043  0.00  0.00     0.062 A 
ATOM     12  N16 <0> d   1      29.886  -1.713  30.483  0.00  0.00    -0.179 NA
ATOM     13  N17 <0> d   1      29.374  -0.449  30.813  0.00  0.00    -0.289 N 
ATOM     14  C18 <0> d   1      28.285  -0.631  31.594  0.00  0.00     0.118 A 
ATOM     15  C19 <0> d   1      28.115  -1.957  31.753  0.00  0.00    -0.014 A 
ATOM     16  C20 <0> d   1      27.057  -2.679  32.538  0.00  0.00     0.052 C 
ATOM     17  C21 <0> d   1      27.012  -4.159  32.104  0.00  0.00    -0.032 C 
ATOM     18  C22 <0> d   1      26.406  -4.260  30.703  0.00  0.00     0.016 C 
ATOM     19  C23 <0> d   1      26.097  -4.872  33.099  0.00  0.00    -0.001 C 
ATOM     20  C25 <0> d   1      25.798  -3.993  34.315  0.00  0.00     0.007 C 
ATOM     21  C26 <0> d   1      24.749  -4.707  35.165  0.00  0.00     0.013 C 
ATOM     22  C27 <0> d   1      25.239  -6.022  35.659  0.00  0.00    -0.009 C 
ATOM     23  C28 <0> d   1      26.269  -5.859  36.779  0.00  0.00     0.018 C 
ATOM     24  H43 <0> d   1      29.736   0.405  30.531  0.00  0.00     0.188 HD
ENDROOT
BRANCH   2  25
ATOM     25  O3  <0> d   1      24.323  -7.685  37.199  0.00  0.00    -0.389 OA
ATOM     26  H32 <0> d   1      23.596  -7.861  37.811  0.00  0.00     0.210 HD
ENDBRANCH   2  25
TORSDOF 1
ENDMDL
MODEL 135
REMARK CAVERDOCK RESULT:       0.2      0.000      0.000
REMARK CAVERDOCK CONSTRAINTS:       0.0      0.0      0.0      0.0
REMARK CAVERDOCK TUNNEL: 134      0.2      3.0    135.3
REMARK  1 active torsions:
REMARK  status: ('A' for Active; 'I' for Inactive)
REMARK    1  A    between atoms: C2_2  and  O3_3 
ROOT
ATOM      1  C1  <0> d   1      23.565  -8.265  34.970  0.00  0.00     0.046 C 
ATOM      2  C2  <0> d   1      23.933  -6.994  35.738  0.00  0.00     0.062 C 
ATOM      3  C4  <0> d   1      25.203  -7.232  36.577  0.00  0.00     0.038 C 
ATOM      4  C5  <0> d   1      26.246  -6.194  36.102  0.00  0.00     0.009 C 
ATOM      5  C6  <0> d   1      25.383  -5.075  35.489  0.00  0.00     0.001 C 
ATOM      6  C8  <0> d   1      26.161  -4.181  34.556  0.00  0.00    -0.005 C 
ATOM      7  C10 <0> d   1      27.314  -3.466  35.248  0.00  0.00     0.006 C 
ATOM      8  C11 <0> d   1      27.822  -2.364  34.328  0.00  0.00     0.006 C 
ATOM      9  C12 <0> d   1      27.510  -2.640  32.856  0.00  0.00     0.000 C 
ATOM     10  C14 <0> d   1      28.535  -1.819  32.049  0.00  0.00     0.067 C 
ATOM     11  C15 <0> d   1      28.464  -2.203  30.597  0.00  0.00     0.062 A 
ATOM     12  N16 <0> d   1      28.939  -1.567  29.565  0.00  0.00    -0.179 NA
ATOM     13  N17 <0> d   1      28.635  -2.310  28.415  0.00  0.00    -0.289 N 
ATOM     14  C18 <0> d   1      27.958  -3.415  28.799  0.00  0.00     0.118 A 
ATOM     15  C19 <0> d   1      27.837  -3.374  30.140  0.00  0.00    -0.014 A 
ATOM     16  C20 <0> d   1      27.163  -4.359  31.051  0.00  0.00     0.052 C 
ATOM     17  C21 <0> d   1      27.624  -4.117  32.503  0.00  0.00    -0.032 C 
ATOM     18  C22 <0> d   1      29.075  -4.575  32.660  0.00  0.00     0.016 C 
ATOM     19  C23 <0> d   1      26.727  -4.982  33.389  0.00  0.00    -0.001 C 
ATOM     20  C25 <0> d   1      25.528  -5.527  32.610  0.00  0.00     0.007 C 
ATOM     21  C26 <0> d   1      24.788  -6.510  33.515  0.00  0.00     0.013 C 
ATOM     22  C27 <0> d   1      24.274  -5.850  34.745  0.00  0.00    -0.009 C 
ATOM     23  C28 <0> d   1      23.064  -4.962  34.449  0.00  0.00     0.018 C 
ATOM     24  H43 <0> d   1      28.870  -2.073  27.504  0.00  0.00     0.188 HD
ENDROOT
BRANCH   2  25
ATOM     25  O3  <0> d   1      22.851  -6.603  36.585  0.00  0.00    -0.389 OA
ATOM     26  H32 <0> d   1      23.098  -6.486  37.512  0.00  0.00     0.210 HD
ENDBRANCH   2  25
TORSDOF 1
ENDMDL
MODEL 136
REMARK CAVERDOCK RESULT:       2.6      0.000      0.000
REMARK CAVERDOCK CONSTRAINTS:       0.1      0.0      0.0      0.0
REMARK CAVERDOCK TUNNEL: 135      2.6      3.0    136.1
REMARK  1 active torsions:
REMARK  status: ('A' for Active; 'I' for Inactive)
REMARK    1  A    between atoms: C2_2  and  O3_3 
ROOT
ATOM      1  C1  <0> d   1      23.613  -8.441  35.121  0.00  0.00     0.046 C 
ATOM      2  C2  <0> d   1      24.019  -7.187  35.897  0.00  0.00     0.062 C 
ATOM      3  C4  <0> d   1      25.306  -7.456  36.701  0.00  0.00     0.038 C 
ATOM      4  C5  <0> d   1      26.353  -6.427  36.214  0.00  0.00     0.009 C 
ATOM      5  C6  <0> d   1      25.492  -5.287  35.639  0.00  0.00     0.001 C 
ATOM      6  C8  <0> d   1      26.260  -4.392  34.699  0.00  0.00    -0.005 C 
ATOM      7  C10 <0> d   1      27.442  -3.704  35.373  0.00  0.00     0.006 C 
ATOM      8  C11 <0> d   1      27.943  -2.597  34.456  0.00  0.00     0.006 C 
ATOM      9  C12 <0> d   1      27.591  -2.847  32.988  0.00  0.00     0.000 C 
ATOM     10  C14 <0> d   1      28.609  -2.030  32.167  0.00  0.00     0.067 C 
ATOM     11  C15 <0> d   1      28.496  -2.393  30.712  0.00  0.00     0.062 A 
ATOM     12  N16 <0> d   1      28.956  -1.749  29.678  0.00  0.00    -0.179 NA
ATOM     13  N17 <0> d   1      28.612  -2.470  28.525  0.00  0.00    -0.289 N 
ATOM     14  C18 <0> d   1      27.927  -3.571  28.911  0.00  0.00     0.118 A 
ATOM     15  C19 <0> d   1      27.840  -3.547  30.254  0.00  0.00    -0.014 A 
ATOM     16  C20 <0> d   1      27.173  -4.534  31.169  0.00  0.00     0.052 C 
ATOM     17  C21 <0> d   1      27.673  -4.320  32.612  0.00  0.00    -0.032 C 
ATOM     18  C22 <0> d   1      29.121  -4.803  32.726  0.00  0.00     0.016 C 
ATOM     19  C23 <0> d   1      26.785  -5.184  33.508  0.00  0.00    -0.001 C 
ATOM     20  C25 <0> d   1      25.559  -5.699  32.752  0.00  0.00     0.007 C 
ATOM     21  C26 <0> d   1      24.826  -6.684  33.661  0.00  0.00     0.013 C 
ATOM     22  C27 <0> d   1      24.353  -6.034  34.912  0.00  0.00    -0.009 C 
ATOM     23  C28 <0> d   1      23.150  -5.124  34.659  0.00  0.00     0.018 C 
ATOM     24  H43 <0> d   1      28.827  -2.225  27.612  0.00  0.00     0.188 HD
ENDROOT
BRANCH   2  25
ATOM     25  O3  <0> d   1      22.964  -6.791  36.776  0.00  0.00    -0.389 OA
ATOM     26  H32 <0> d   1      23.235  -6.700  37.700  0.00  0.00     0.210 HD
ENDBRANCH   2  25
TORSDOF 1
ENDMDL
MODEL 137
REMARK CAVERDOCK RESULT:       4.2      0.000      0.000
REMARK CAVERDOCK CONSTRAINTS:       0.0      0.0      0.0      0.0
REMARK CAVERDOCK TUNNEL: 136      4.2      3.0    137.3
REMARK  1 active torsions:
REMARK  status: ('A' for Active; 'I' for Inactive)
REMARK    1  A    between atoms: C2_2  and  O3_3 
ROOT
ATOM      1  C1  <0> d   1      23.322  -8.372  35.326  0.00  0.00     0.046 C 
ATOM      2  C2  <0> d   1      23.821  -7.149  36.099  0.00  0.00     0.062 C 
ATOM      3  C4  <0> d   1      25.111  -7.497  36.866  0.00  0.00     0.038 C 
ATOM      4  C5  <0> d   1      26.202  -6.528  36.356  0.00  0.00     0.009 C 
ATOM      5  C6  <0> d   1      25.394  -5.335  35.811  0.00  0.00     0.001 C 
ATOM      6  C8  <0> d   1      26.187  -4.479  34.856  0.00  0.00    -0.005 C 
ATOM      7  C10 <0> d   1      27.424  -3.866  35.501  0.00  0.00     0.006 C 
ATOM      8  C11 <0> d   1      27.964  -2.782  34.577  0.00  0.00     0.006 C 
ATOM      9  C12 <0> d   1      27.559  -3.002  33.118  0.00  0.00     0.000 C 
ATOM     10  C14 <0> d   1      28.600  -2.239  32.274  0.00  0.00     0.067 C 
ATOM     11  C15 <0> d   1      28.428  -2.584  30.821  0.00  0.00     0.062 A 
ATOM     12  N16 <0> d   1      28.896  -1.960  29.778  0.00  0.00    -0.179 NA
ATOM     13  N17 <0> d   1      28.480  -2.652  28.631  0.00  0.00    -0.289 N 
ATOM     14  C18 <0> d   1      27.743  -3.714  29.029  0.00  0.00     0.118 A 
ATOM     15  C19 <0> d   1      27.694  -3.695  30.375  0.00  0.00    -0.014 A 
ATOM     16  C20 <0> d   1      26.995  -4.649  31.301  0.00  0.00     0.052 C 
ATOM     17  C21 <0> d   1      27.546  -4.474  32.731  0.00  0.00    -0.032 C 
ATOM     18  C22 <0> d   1      28.966  -5.040  32.803  0.00  0.00     0.016 C 
ATOM     19  C23 <0> d   1      26.634  -5.292  33.646  0.00  0.00    -0.001 C 
ATOM     20  C25 <0> d   1      25.360  -5.730  32.921  0.00  0.00     0.007 C 
ATOM     21  C26 <0> d   1      24.596  -6.677  33.844  0.00  0.00     0.013 C 
ATOM     22  C27 <0> d   1      24.194  -6.010  35.112  0.00  0.00    -0.009 C 
ATOM     23  C28 <0> d   1      23.040  -5.030  34.896  0.00  0.00     0.018 C 
ATOM     24  H43 <0> d   1      28.685  -2.413  27.714  0.00  0.00     0.188 HD
ENDROOT
BRANCH   2  25
ATOM     25  O3  <0> d   1      22.815  -6.699  37.008  0.00  0.00    -0.389 OA
ATOM     26  H32 <0> d   1      22.242  -6.007  36.651  0.00  0.00     0.210 HD
ENDBRANCH   2  25
TORSDOF 1
ENDMDL
MODEL 138
REMARK CAVERDOCK RESULT:       7.6      0.000      0.000
REMARK CAVERDOCK CONSTRAINTS:       0.0      0.0      0.0      0.0
REMARK CAVERDOCK TUNNEL: 137      7.6      2.9    138.1
REMARK  1 active torsions:
REMARK  status: ('A' for Active; 'I' for Inactive)
REMARK    1  A    between atoms: C2_2  and  O3_3 
ROOT
ATOM      1  C1  <0> d   1      23.149  -8.552  35.483  0.00  0.00     0.046 C 
ATOM      2  C2  <0> d   1      23.574  -7.261  36.186  0.00  0.00     0.062 C 
ATOM      3  C4  <0> d   1      24.833  -7.512  37.037  0.00  0.00     0.038 C 
ATOM      4  C5  <0> d   1      25.921  -6.548  36.510  0.00  0.00     0.009 C 
ATOM      5  C6  <0> d   1      25.109  -5.425  35.840  0.00  0.00     0.001 C 
ATOM      6  C8  <0> d   1      25.924  -4.616  34.862  0.00  0.00    -0.005 C 
ATOM      7  C10 <0> d   1      27.110  -3.919  35.519  0.00  0.00     0.006 C 
ATOM      8  C11 <0> d   1      27.665  -2.889  34.544  0.00  0.00     0.006 C 
ATOM      9  C12 <0> d   1      27.340  -3.226  33.088  0.00  0.00     0.000 C 
ATOM     10  C14 <0> d   1      28.400  -2.495  32.240  0.00  0.00     0.067 C 
ATOM     11  C15 <0> d   1      28.310  -2.950  30.810  0.00  0.00     0.062 A 
ATOM     12  N16 <0> d   1      28.812  -2.389  29.747  0.00  0.00    -0.179 NA
ATOM     13  N17 <0> d   1      28.474  -3.176  28.636  0.00  0.00    -0.289 N 
ATOM     14  C18 <0> d   1      27.748  -4.229  29.076  0.00  0.00     0.118 A 
ATOM     15  C19 <0> d   1      27.631  -4.113  30.413  0.00  0.00    -0.014 A 
ATOM     16  C20 <0> d   1      26.914  -5.018  31.373  0.00  0.00     0.052 C 
ATOM     17  C21 <0> d   1      27.387  -4.723  32.811  0.00  0.00    -0.032 C 
ATOM     18  C22 <0> d   1      28.816  -5.237  32.993  0.00  0.00     0.016 C 
ATOM     19  C23 <0> d   1      26.453  -5.500  33.739  0.00  0.00    -0.001 C 
ATOM     20  C25 <0> d   1      25.230  -6.030  32.988  0.00  0.00     0.007 C 
ATOM     21  C26 <0> d   1      24.447  -6.931  33.941  0.00  0.00     0.013 C 
ATOM     22  C27 <0> d   1      23.965  -6.186  35.136  0.00  0.00    -0.009 C 
ATOM     23  C28 <0> d   1      22.796  -5.262  34.793  0.00  0.00     0.018 C 
ATOM     24  H43 <0> d   1      28.718  -2.997  27.715  0.00  0.00     0.188 HD
ENDROOT
BRANCH   2  25
ATOM     25  O3  <0> d   1      22.512  -6.779  37.010  0.00  0.00    -0.389 OA
ATOM     26  H32 <0> d   1      21.761  -6.421  36.516  0.00  0.00     0.210 HD
ENDBRANCH   2  25
TORSDOF 1
ENDMDL
MODEL 139
REMARK CAVERDOCK RESULT:       8.1      0.000      0.000
REMARK CAVERDOCK CONSTRAINTS:       0.0      0.0      0.0      0.0
REMARK CAVERDOCK TUNNEL: 138      8.1      2.9    139.8
REMARK  1 active torsions:
REMARK  status: ('A' for Active; 'I' for Inactive)
REMARK    1  A    between atoms: C2_2  and  O3_3 
ROOT
ATOM      1  C1  <0> d   1      27.779  -4.157  35.556  0.00  0.00     0.046 C 
ATOM      2  C2  <0> d   1      27.438  -4.006  34.072  0.00  0.00     0.062 C 
ATOM      3  C4  <0> d   1      27.713  -5.328  33.330  0.00  0.00     0.038 C 
ATOM      4  C5  <0> d   1      26.373  -5.763  32.693  0.00  0.00     0.009 C 
ATOM      5  C6  <0> d   1      25.586  -4.444  32.579  0.00  0.00     0.001 C 
ATOM      6  C8  <0> d   1      24.101  -4.659  32.424  0.00  0.00    -0.005 C 
ATOM      7  C10 <0> d   1      23.748  -5.447  31.169  0.00  0.00     0.006 C 
ATOM      8  C11 <0> d   1      22.248  -5.331  30.931  0.00  0.00     0.006 C 
ATOM      9  C12 <0> d   1      21.474  -5.030  32.216  0.00  0.00     0.000 C 
ATOM     10  C14 <0> d   1      20.032  -5.511  31.960  0.00  0.00     0.067 C 
ATOM     11  C15 <0> d   1      19.248  -5.474  33.242  0.00  0.00     0.062 A 
ATOM     12  N16 <0> d   1      17.957  -5.522  33.405  0.00  0.00    -0.179 NA
ATOM     13  N17 <0> d   1      17.688  -5.462  34.780  0.00  0.00    -0.289 N 
ATOM     14  C18 <0> d   1      18.868  -5.375  35.433  0.00  0.00     0.118 A 
ATOM     15  C19 <0> d   1      19.847  -5.379  34.508  0.00  0.00    -0.014 A 
ATOM     16  C20 <0> d   1      21.332  -5.293  34.715  0.00  0.00     0.052 C 
ATOM     17  C21 <0> d   1      22.058  -5.741  33.429  0.00  0.00    -0.032 C 
ATOM     18  C22 <0> d   1      21.909  -7.255  33.262  0.00  0.00     0.016 C 
ATOM     19  C23 <0> d   1      23.535  -5.402  33.628  0.00  0.00    -0.001 C 
ATOM     20  C25 <0> d   1      23.742  -4.490  34.840  0.00  0.00     0.007 C 
ATOM     21  C26 <0> d   1      25.246  -4.345  35.066  0.00  0.00     0.013 C 
ATOM     22  C27 <0> d   1      25.922  -3.716  33.900  0.00  0.00    -0.009 C 
ATOM     23  C28 <0> d   1      25.627  -2.218  33.812  0.00  0.00     0.018 C 
ATOM     24  H43 <0> d   1      16.809  -5.480  35.191  0.00  0.00     0.188 HD
ENDROOT
BRANCH   2  25
ATOM     25  O3  <0> d   1      28.208  -2.950  33.497  0.00  0.00    -0.389 OA
ATOM     26  H32 <0> d   1      27.745  -2.102  33.456  0.00  0.00     0.210 HD
ENDBRANCH   2  25
TORSDOF 1
ENDMDL
MODEL 140
REMARK CAVERDOCK RESULT:       8.7      0.000      0.000
REMARK CAVERDOCK CONSTRAINTS:       0.0      0.0      0.0      0.0
REMARK CAVERDOCK TUNNEL: 139      8.7      2.9    140.3
REMARK  1 active torsions:
REMARK  status: ('A' for Active; 'I' for Inactive)
REMARK    1  A    between atoms: C2_2  and  O3_3 
ROOT
ATOM      1  C1  <0> d   1      27.667  -4.121  35.948  0.00  0.00     0.046 C 
ATOM      2  C2  <0> d   1      27.409  -3.989  34.446  0.00  0.00     0.062 C 
ATOM      3  C4  <0> d   1      27.752  -5.310  33.732  0.00  0.00     0.038 C 
ATOM      4  C5  <0> d   1      26.459  -5.777  33.023  0.00  0.00     0.009 C 
ATOM      5  C6  <0> d   1      25.655  -4.475  32.853  0.00  0.00     0.001 C 
ATOM      6  C8  <0> d   1      24.186  -4.721  32.615  0.00  0.00    -0.005 C 
ATOM      7  C10 <0> d   1      23.921  -5.525  31.349  0.00  0.00     0.006 C 
ATOM      8  C11 <0> d   1      22.435  -5.442  31.025  0.00  0.00     0.006 C 
ATOM      9  C12 <0> d   1      21.583  -5.146  32.260  0.00  0.00     0.000 C 
ATOM     10  C14 <0> d   1      20.167  -5.658  31.926  0.00  0.00     0.067 C 
ATOM     11  C15 <0> d   1      19.310  -5.628  33.161  0.00  0.00     0.062 A 
ATOM     12  N16 <0> d   1      18.013  -5.700  33.250  0.00  0.00    -0.179 NA
ATOM     13  N17 <0> d   1      17.664  -5.635  34.607  0.00  0.00    -0.289 N 
ATOM     14  C18 <0> d   1      18.804  -5.519  35.326  0.00  0.00     0.118 A 
ATOM     15  C19 <0> d   1      19.834  -5.511  34.459  0.00  0.00    -0.014 A 
ATOM     16  C20 <0> d   1      21.303  -5.393  34.749  0.00  0.00     0.052 C 
ATOM     17  C21 <0> d   1      22.109  -5.836  33.511  0.00  0.00    -0.032 C 
ATOM     18  C22 <0> d   1      22.001  -7.354  33.349  0.00  0.00     0.016 C 
ATOM     19  C23 <0> d   1      23.566  -5.466  33.791  0.00  0.00    -0.001 C 
ATOM     20  C25 <0> d   1      23.685  -4.541  35.005  0.00  0.00     0.007 C 
ATOM     21  C26 <0> d   1      25.170  -4.364  35.316  0.00  0.00     0.013 C 
ATOM     22  C27 <0> d   1      25.900  -3.731  34.184  0.00  0.00    -0.009 C 
ATOM     23  C28 <0> d   1      25.581  -2.240  34.067  0.00  0.00     0.018 C 
ATOM     24  H43 <0> d   1      16.764  -5.668  34.967  0.00  0.00     0.188 HD
ENDROOT
BRANCH   2  25
ATOM     25  O3  <0> d   1      28.190  -2.921  33.907  0.00  0.00    -0.389 OA
ATOM     26  H32 <0> d   1      27.676  -2.137  33.672  0.00  0.00     0.210 HD
ENDBRANCH   2  25
TORSDOF 1
ENDMDL
MODEL 141
REMARK CAVERDOCK RESULT:       9.1      0.000      0.000
REMARK CAVERDOCK CONSTRAINTS:       0.0      0.0      0.0      0.0
REMARK CAVERDOCK TUNNEL: 140      9.1      2.9    141.2
REMARK  1 active torsions:
REMARK  status: ('A' for Active; 'I' for Inactive)
REMARK    1  A    between atoms: C2_2  and  O3_3 
ROOT
ATOM      1  C1  <0> d   1      27.807  -4.840  36.097  0.00  0.00     0.046 C 
ATOM      2  C2  <0> d   1      27.558  -4.513  34.623  0.00  0.00     0.062 C 
ATOM      3  C4  <0> d   1      27.791  -5.765  33.756  0.00  0.00     0.038 C 
ATOM      4  C5  <0> d   1      26.463  -6.040  33.013  0.00  0.00     0.009 C 
ATOM      5  C6  <0> d   1      25.767  -4.666  33.005  0.00  0.00     0.001 C 
ATOM      6  C8  <0> d   1      24.282  -4.764  32.757  0.00  0.00    -0.005 C 
ATOM      7  C10 <0> d   1      23.950  -5.391  31.408  0.00  0.00     0.006 C 
ATOM      8  C11 <0> d   1      22.476  -5.150  31.113  0.00  0.00     0.006 C 
ATOM      9  C12 <0> d   1      21.653  -4.933  32.384  0.00  0.00     0.000 C 
ATOM     10  C14 <0> d   1      20.200  -5.287  32.009  0.00  0.00     0.067 C 
ATOM     11  C15 <0> d   1      19.350  -5.332  33.249  0.00  0.00     0.062 A 
ATOM     12  N16 <0> d   1      18.052  -5.309  33.344  0.00  0.00    -0.179 NA
ATOM     13  N17 <0> d   1      17.712  -5.375  34.703  0.00  0.00    -0.289 N 
ATOM     14  C18 <0> d   1      18.858  -5.436  35.418  0.00  0.00     0.118 A 
ATOM     15  C19 <0> d   1      19.884  -5.410  34.546  0.00  0.00    -0.014 A 
ATOM     16  C20 <0> d   1      21.359  -5.446  34.831  0.00  0.00     0.052 C 
ATOM     17  C21 <0> d   1      22.124  -5.805  33.541  0.00  0.00    -0.032 C 
ATOM     18  C22 <0> d   1      21.891  -7.280  33.204  0.00  0.00     0.016 C 
ATOM     19  C23 <0> d   1      23.606  -5.588  33.845  0.00  0.00    -0.001 C 
ATOM     20  C25 <0> d   1      23.803  -4.825  35.157  0.00  0.00     0.007 C 
ATOM     21  C26 <0> d   1      25.298  -4.805  35.469  0.00  0.00     0.013 C 
ATOM     22  C27 <0> d   1      26.075  -4.105  34.411  0.00  0.00    -0.009 C 
ATOM     23  C28 <0> d   1      25.878  -2.590  34.471  0.00  0.00     0.018 C 
ATOM     24  H43 <0> d   1      16.813  -5.377  35.068  0.00  0.00     0.188 HD
ENDROOT
BRANCH   2  25
ATOM     25  O3  <0> d   1      28.422  -3.456  34.202  0.00  0.00    -0.389 OA
ATOM     26  H32 <0> d   1      29.154  -3.746  33.641  0.00  0.00     0.210 HD
ENDBRANCH   2  25
TORSDOF 1
ENDMDL
MODEL 142
REMARK CAVERDOCK RESULT:       9.4      0.000      0.000
REMARK CAVERDOCK CONSTRAINTS:       0.0      0.0      0.0      0.0
REMARK CAVERDOCK TUNNEL: 141      9.4      2.9    142.3
REMARK  1 active torsions:
REMARK  status: ('A' for Active; 'I' for Inactive)
REMARK    1  A    between atoms: C2_2  and  O3_3 
ROOT
ATOM      1  C1  <0> d   1      27.829  -5.235  36.123  0.00  0.00     0.046 C 
ATOM      2  C2  <0> d   1      27.583  -4.770  34.686  0.00  0.00     0.062 C 
ATOM      3  C4  <0> d   1      27.788  -5.943  33.708  0.00  0.00     0.038 C 
ATOM      4  C5  <0> d   1      26.453  -6.121  32.948  0.00  0.00     0.009 C 
ATOM      5  C6  <0> d   1      25.786  -4.738  33.068  0.00  0.00     0.001 C 
ATOM      6  C8  <0> d   1      24.299  -4.782  32.818  0.00  0.00    -0.005 C 
ATOM      7  C10 <0> d   1      23.951  -5.277  31.419  0.00  0.00     0.006 C 
ATOM      8  C11 <0> d   1      22.481  -4.980  31.154  0.00  0.00     0.006 C 
ATOM      9  C12 <0> d   1      21.666  -4.863  32.443  0.00  0.00     0.000 C 
ATOM     10  C14 <0> d   1      20.205  -5.151  32.043  0.00  0.00     0.067 C 
ATOM     11  C15 <0> d   1      19.357  -5.290  33.277  0.00  0.00     0.062 A 
ATOM     12  N16 <0> d   1      18.060  -5.249  33.379  0.00  0.00    -0.179 NA
ATOM     13  N17 <0> d   1      17.722  -5.432  34.728  0.00  0.00    -0.289 N 
ATOM     14  C18 <0> d   1      18.868  -5.582  35.429  0.00  0.00     0.118 A 
ATOM     15  C19 <0> d   1      19.892  -5.497  34.559  0.00  0.00    -0.014 A 
ATOM     16  C20 <0> d   1      21.366  -5.589  34.833  0.00  0.00     0.052 C 
ATOM     17  C21 <0> d   1      22.121  -5.845  33.513  0.00  0.00    -0.032 C 
ATOM     18  C22 <0> d   1      21.857  -7.278  33.045  0.00  0.00     0.016 C 
ATOM     19  C23 <0> d   1      23.608  -5.688  33.830  0.00  0.00    -0.001 C 
ATOM     20  C25 <0> d   1      23.824  -5.051  35.204  0.00  0.00     0.007 C 
ATOM     21  C26 <0> d   1      25.319  -5.091  35.511  0.00  0.00     0.013 C 
ATOM     22  C27 <0> d   1      26.109  -4.314  34.518  0.00  0.00    -0.009 C 
ATOM     23  C28 <0> d   1      25.944  -2.806  34.716  0.00  0.00     0.018 C 
ATOM     24  H43 <0> d   1      16.824  -5.448  35.094  0.00  0.00     0.188 HD
ENDROOT
BRANCH   2  25
ATOM     25  O3  <0> d   1      28.469  -3.697  34.360  0.00  0.00    -0.389 OA
ATOM     26  H32 <0> d   1      29.373  -3.978  34.167  0.00  0.00     0.210 HD
ENDBRANCH   2  25
TORSDOF 1
ENDMDL
MODEL 143
REMARK CAVERDOCK RESULT:       9.7      0.000      0.000
REMARK CAVERDOCK CONSTRAINTS:       0.2      0.0      0.0      0.0
REMARK CAVERDOCK TUNNEL: 142      9.7      2.8    143.1
REMARK  1 active torsions:
REMARK  status: ('A' for Active; 'I' for Inactive)
REMARK    1  A    between atoms: C2_2  and  O3_3 
ROOT
ATOM      1  C1  <0> d   1      27.749  -5.335  36.331  0.00  0.00     0.046 C 
ATOM      2  C2  <0> d   1      27.567  -4.911  34.872  0.00  0.00     0.062 C 
ATOM      3  C4  <0> d   1      27.772  -6.121  33.940  0.00  0.00     0.038 C 
ATOM      4  C5  <0> d   1      26.461  -6.287  33.139  0.00  0.00     0.009 C 
ATOM      5  C6  <0> d   1      25.830  -4.883  33.190  0.00  0.00     0.001 C 
ATOM      6  C8  <0> d   1      24.353  -4.893  32.888  0.00  0.00    -0.005 C 
ATOM      7  C10 <0> d   1      24.040  -5.424  31.494  0.00  0.00     0.006 C 
ATOM      8  C11 <0> d   1      22.590  -5.095  31.166  0.00  0.00     0.006 C 
ATOM      9  C12 <0> d   1      21.733  -4.912  32.420  0.00  0.00     0.000 C 
ATOM     10  C14 <0> d   1      20.279  -5.172  31.976  0.00  0.00     0.067 C 
ATOM     11  C15 <0> d   1      19.385  -5.247  33.183  0.00  0.00     0.062 A 
ATOM     12  N16 <0> d   1      18.086  -5.167  33.236  0.00  0.00    -0.179 NA
ATOM     13  N17 <0> d   1      17.696  -5.295  34.577  0.00  0.00    -0.289 N 
ATOM     14  C18 <0> d   1      18.812  -5.454  35.324  0.00  0.00     0.118 A 
ATOM     15  C19 <0> d   1      19.868  -5.426  34.489  0.00  0.00    -0.014 A 
ATOM     16  C20 <0> d   1      21.328  -5.551  34.820  0.00  0.00     0.052 C 
ATOM     17  C21 <0> d   1      22.121  -5.871  33.536  0.00  0.00    -0.032 C 
ATOM     18  C22 <0> d   1      21.832  -7.311  33.105  0.00  0.00     0.016 C 
ATOM     19  C23 <0> d   1      23.600  -5.745  33.902  0.00  0.00    -0.001 C 
ATOM     20  C25 <0> d   1      23.785  -5.070  35.263  0.00  0.00     0.007 C 
ATOM     21  C26 <0> d   1      25.268  -5.141  35.625  0.00  0.00     0.013 C 
ATOM     22  C27 <0> d   1      26.114  -4.420  34.636  0.00  0.00    -0.009 C 
ATOM     23  C28 <0> d   1      25.986  -2.902  34.780  0.00  0.00     0.018 C 
ATOM     24  H43 <0> d   1      16.785  -5.274  34.911  0.00  0.00     0.188 HD
ENDROOT
BRANCH   2  25
ATOM     25  O3  <0> d   1      28.495  -3.875  34.544  0.00  0.00    -0.389 OA
ATOM     26  H32 <0> d   1      29.377  -4.003  34.920  0.00  0.00     0.210 HD
ENDBRANCH   2  25
TORSDOF 1
ENDMDL
MODEL 144
REMARK CAVERDOCK RESULT:      10.3      0.000      0.000
REMARK CAVERDOCK CONSTRAINTS:       0.0      0.0      0.0      0.0
REMARK CAVERDOCK TUNNEL: 143     10.3      2.8    144.3
REMARK  1 active torsions:
REMARK  status: ('A' for Active; 'I' for Inactive)
REMARK    1  A    between atoms: C2_2  and  O3_3 
ROOT
ATOM      1  C1  <0> d   1      27.702  -5.637  36.482  0.00  0.00     0.046 C 
ATOM      2  C2  <0> d   1      27.554  -5.159  35.036  0.00  0.00     0.062 C 
ATOM      3  C4  <0> d   1      27.750  -6.341  34.066  0.00  0.00     0.038 C 
ATOM      4  C5  <0> d   1      26.449  -6.451  33.238  0.00  0.00     0.009 C 
ATOM      5  C6  <0> d   1      25.847  -5.037  33.327  0.00  0.00     0.001 C 
ATOM      6  C8  <0> d   1      24.375  -5.006  33.001  0.00  0.00    -0.005 C 
ATOM      7  C10 <0> d   1      24.075  -5.482  31.585  0.00  0.00     0.006 C 
ATOM      8  C11 <0> d   1      22.638  -5.111  31.244  0.00  0.00     0.006 C 
ATOM      9  C12 <0> d   1      21.764  -4.953  32.490  0.00  0.00     0.000 C 
ATOM     10  C14 <0> d   1      20.313  -5.167  32.014  0.00  0.00     0.067 C 
ATOM     11  C15 <0> d   1      19.397  -5.264  33.203  0.00  0.00     0.062 A 
ATOM     12  N16 <0> d   1      18.099  -5.158  33.238  0.00  0.00    -0.179 NA
ATOM     13  N17 <0> d   1      17.683  -5.323  34.567  0.00  0.00    -0.289 N 
ATOM     14  C18 <0> d   1      18.783  -5.531  35.326  0.00  0.00     0.118 A 
ATOM     15  C19 <0> d   1      19.854  -5.498  34.510  0.00  0.00    -0.014 A 
ATOM     16  C20 <0> d   1      21.305  -5.665  34.860  0.00  0.00     0.052 C 
ATOM     17  C21 <0> d   1      22.113  -5.958  33.579  0.00  0.00    -0.032 C 
ATOM     18  C22 <0> d   1      21.802  -7.375  33.094  0.00  0.00     0.016 C 
ATOM     19  C23 <0> d   1      23.588  -5.876  33.973  0.00  0.00    -0.001 C 
ATOM     20  C25 <0> d   1      23.764  -5.251  35.359  0.00  0.00     0.007 C 
ATOM     21  C26 <0> d   1      25.238  -5.366  35.742  0.00  0.00     0.013 C 
ATOM     22  C27 <0> d   1      26.115  -4.630  34.793  0.00  0.00    -0.009 C 
ATOM     23  C28 <0> d   1      26.016  -3.116  34.987  0.00  0.00     0.018 C 
ATOM     24  H43 <0> d   1      16.768  -5.295  34.886  0.00  0.00     0.188 HD
ENDROOT
BRANCH   2  25
ATOM     25  O3  <0> d   1      28.508  -4.133  34.759  0.00  0.00    -0.389 OA
ATOM     26  H32 <0> d   1      29.374  -4.464  34.483  0.00  0.00     0.210 HD
ENDBRANCH   2  25
TORSDOF 1
ENDMDL
MODEL 145
REMARK CAVERDOCK RESULT:      10.9      0.000      0.000
REMARK CAVERDOCK CONSTRAINTS:       0.0      0.0      0.0      0.0
REMARK CAVERDOCK TUNNEL: 144     10.9      2.8    145.1
REMARK  1 active torsions:
REMARK  status: ('A' for Active; 'I' for Inactive)
REMARK    1  A    between atoms: C2_2  and  O3_3 
ROOT
ATOM      1  C1  <0> d   1      27.553  -5.779  36.751  0.00  0.00     0.046 C 
ATOM      2  C2  <0> d   1      27.481  -5.249  35.318  0.00  0.00     0.062 C 
ATOM      3  C4  <0> d   1      27.738  -6.393  34.318  0.00  0.00     0.038 C 
ATOM      4  C5  <0> d   1      26.485  -6.479  33.415  0.00  0.00     0.009 C 
ATOM      5  C6  <0> d   1      25.870  -5.071  33.524  0.00  0.00     0.001 C 
ATOM      6  C8  <0> d   1      24.417  -5.035  33.118  0.00  0.00    -0.005 C 
ATOM      7  C10 <0> d   1      24.199  -5.459  31.671  0.00  0.00     0.006 C 
ATOM      8  C11 <0> d   1      22.780  -5.083  31.266  0.00  0.00     0.006 C 
ATOM      9  C12 <0> d   1      21.837  -4.976  32.467  0.00  0.00     0.000 C 
ATOM     10  C14 <0> d   1      20.416  -5.179  31.904  0.00  0.00     0.067 C 
ATOM     11  C15 <0> d   1      19.437  -5.325  33.036  0.00  0.00     0.062 A 
ATOM     12  N16 <0> d   1      18.139  -5.226  33.004  0.00  0.00    -0.179 NA
ATOM     13  N17 <0> d   1      17.652  -5.443  34.301  0.00  0.00    -0.289 N 
ATOM     14  C18 <0> d   1      18.710  -5.674  35.111  0.00  0.00     0.118 A 
ATOM     15  C19 <0> d   1      19.823  -5.605  34.357  0.00  0.00    -0.014 A 
ATOM     16  C20 <0> d   1      21.254  -5.778  34.780  0.00  0.00     0.052 C 
ATOM     17  C21 <0> d   1      22.134  -6.019  33.536  0.00  0.00    -0.032 C 
ATOM     18  C22 <0> d   1      21.859  -7.419  32.982  0.00  0.00     0.016 C 
ATOM     19  C23 <0> d   1      23.584  -5.945  34.013  0.00  0.00    -0.001 C 
ATOM     20  C25 <0> d   1      23.680  -5.371  35.428  0.00  0.00     0.007 C 
ATOM     21  C26 <0> d   1      25.131  -5.493  35.888  0.00  0.00     0.013 C 
ATOM     22  C27 <0> d   1      26.054  -4.718  35.016  0.00  0.00    -0.009 C 
ATOM     23  C28 <0> d   1      25.934  -3.213  35.260  0.00  0.00     0.018 C 
ATOM     24  H43 <0> d   1      16.720  -5.431  34.570  0.00  0.00     0.188 HD
ENDROOT
BRANCH   2  25
ATOM     25  O3  <0> d   1      28.442  -4.209  35.132  0.00  0.00    -0.389 OA
ATOM     26  H32 <0> d   1      28.508  -3.891  34.221  0.00  0.00     0.210 HD
ENDBRANCH   2  25
TORSDOF 1
ENDMDL
MODEL 146
REMARK CAVERDOCK RESULT:      12.8      0.000      0.000
REMARK CAVERDOCK CONSTRAINTS:       0.0      0.0      0.0      0.0
REMARK CAVERDOCK TUNNEL: 145     12.8      2.7    146.1
REMARK  1 active torsions:
REMARK  status: ('A' for Active; 'I' for Inactive)
REMARK    1  A    between atoms: C2_2  and  O3_3 
ROOT
ATOM      1  C1  <0> d   1      27.506  -5.717  36.984  0.00  0.00     0.046 C 
ATOM      2  C2  <0> d   1      27.447  -5.281  35.519  0.00  0.00     0.062 C 
ATOM      3  C4  <0> d   1      27.673  -6.495  34.597  0.00  0.00     0.038 C 
ATOM      4  C5  <0> d   1      26.417  -6.608  33.702  0.00  0.00     0.009 C 
ATOM      5  C6  <0> d   1      25.838  -5.181  33.716  0.00  0.00     0.001 C 
ATOM      6  C8  <0> d   1      24.387  -5.134  33.308  0.00  0.00    -0.005 C 
ATOM      7  C10 <0> d   1      24.156  -5.648  31.892  0.00  0.00     0.006 C 
ATOM      8  C11 <0> d   1      22.746  -5.263  31.462  0.00  0.00     0.006 C 
ATOM      9  C12 <0> d   1      21.809  -5.052  32.652  0.00  0.00     0.000 C 
ATOM     10  C14 <0> d   1      20.382  -5.255  32.104  0.00  0.00     0.067 C 
ATOM     11  C15 <0> d   1      19.401  -5.299  33.242  0.00  0.00     0.062 A 
ATOM     12  N16 <0> d   1      18.106  -5.170  33.202  0.00  0.00    -0.179 NA
ATOM     13  N17 <0> d   1      17.615  -5.287  34.511  0.00  0.00    -0.289 N 
ATOM     14  C18 <0> d   1      18.667  -5.491  35.335  0.00  0.00     0.118 A 
ATOM     15  C19 <0> d   1      19.781  -5.501  34.579  0.00  0.00    -0.014 A 
ATOM     16  C20 <0> d   1      21.208  -5.683  35.013  0.00  0.00     0.052 C 
ATOM     17  C21 <0> d   1      22.079  -6.029  33.788  0.00  0.00    -0.032 C 
ATOM     18  C22 <0> d   1      21.768  -7.455  33.329  0.00  0.00     0.016 C 
ATOM     19  C23 <0> d   1      23.532  -5.961  34.260  0.00  0.00    -0.001 C 
ATOM     20  C25 <0> d   1      23.643  -5.297  35.635  0.00  0.00     0.007 C 
ATOM     21  C26 <0> d   1      25.092  -5.426  36.102  0.00  0.00     0.013 C 
ATOM     22  C27 <0> d   1      26.034  -4.734  35.181  0.00  0.00    -0.009 C 
ATOM     23  C28 <0> d   1      25.953  -3.214  35.325  0.00  0.00     0.018 C 
ATOM     24  H43 <0> d   1      16.684  -5.233  34.778  0.00  0.00     0.188 HD
ENDROOT
BRANCH   2  25
ATOM     25  O3  <0> d   1      28.434  -4.281  35.265  0.00  0.00    -0.389 OA
ATOM     26  H32 <0> d   1      28.138  -3.576  34.672  0.00  0.00     0.210 HD
ENDBRANCH   2  25
TORSDOF 1
ENDMDL
MODEL 147
REMARK CAVERDOCK RESULT:      14.9      0.000      0.000
REMARK CAVERDOCK CONSTRAINTS:       0.0      0.0      0.0      0.0
REMARK CAVERDOCK TUNNEL: 146     14.9      2.7    147.4
REMARK  1 active torsions:
REMARK  status: ('A' for Active; 'I' for Inactive)
REMARK    1  A    between atoms: C2_2  and  O3_3 
ROOT
ATOM      1  C1  <0> d   1      27.438  -5.992  37.246  0.00  0.00     0.046 C 
ATOM      2  C2  <0> d   1      27.442  -5.497  35.798  0.00  0.00     0.062 C 
ATOM      3  C4  <0> d   1      27.703  -6.673  34.837  0.00  0.00     0.038 C 
ATOM      4  C5  <0> d   1      26.485  -6.744  33.887  0.00  0.00     0.009 C 
ATOM      5  C6  <0> d   1      25.910  -5.316  33.935  0.00  0.00     0.001 C 
ATOM      6  C8  <0> d   1      24.478  -5.246  33.469  0.00  0.00    -0.005 C 
ATOM      7  C10 <0> d   1      24.305  -5.701  32.025  0.00  0.00     0.006 C 
ATOM      8  C11 <0> d   1      22.916  -5.292  31.553  0.00  0.00     0.006 C 
ATOM      9  C12 <0> d   1      21.929  -5.125  32.710  0.00  0.00     0.000 C 
ATOM     10  C14 <0> d   1      20.527  -5.299  32.095  0.00  0.00     0.067 C 
ATOM     11  C15 <0> d   1      19.498  -5.386  33.188  0.00  0.00     0.062 A 
ATOM     12  N16 <0> d   1      18.207  -5.249  33.100  0.00  0.00    -0.179 NA
ATOM     13  N17 <0> d   1      17.661  -5.418  34.381  0.00  0.00    -0.289 N 
ATOM     14  C18 <0> d   1      18.677  -5.660  35.240  0.00  0.00     0.118 A 
ATOM     15  C19 <0> d   1      19.822  -5.644  34.531  0.00  0.00    -0.014 A 
ATOM     16  C20 <0> d   1      21.228  -5.849  35.016  0.00  0.00     0.052 C 
ATOM     17  C21 <0> d   1      22.149  -6.149  33.816  0.00  0.00    -0.032 C 
ATOM     18  C22 <0> d   1      21.853  -7.554  33.285  0.00  0.00     0.016 C 
ATOM     19  C23 <0> d   1      23.581  -6.107  34.350  0.00  0.00    -0.001 C 
ATOM     20  C25 <0> d   1      23.637  -5.500  35.754  0.00  0.00     0.007 C 
ATOM     21  C26 <0> d   1      25.064  -5.655  36.276  0.00  0.00     0.013 C 
ATOM     22  C27 <0> d   1      26.045  -4.930  35.424  0.00  0.00    -0.009 C 
ATOM     23  C28 <0> d   1      25.963  -3.416  35.627  0.00  0.00     0.018 C 
ATOM     24  H43 <0> d   1      16.719  -5.370  34.611  0.00  0.00     0.188 HD
ENDROOT
BRANCH   2  25
ATOM     25  O3  <0> d   1      28.442  -4.491  35.626  0.00  0.00    -0.389 OA
ATOM     26  H32 <0> d   1      28.206  -3.807  34.985  0.00  0.00     0.210 HD
ENDBRANCH   2  25
TORSDOF 1
ENDMDL
MODEL 148
REMARK CAVERDOCK RESULT:      16.2      0.000      0.000
REMARK CAVERDOCK CONSTRAINTS:       0.1      0.0      0.0      0.0
REMARK CAVERDOCK TUNNEL: 147     16.2      2.6    148.4
REMARK  1 active torsions:
REMARK  status: ('A' for Active; 'I' for Inactive)
REMARK    1  A    between atoms: C2_2  and  O3_3 
ROOT
ATOM      1  C1  <0> d   1      27.380  -5.748  37.409  0.00  0.00     0.046 C 
ATOM      2  C2  <0> d   1      27.401  -5.338  35.934  0.00  0.00     0.062 C 
ATOM      3  C4  <0> d   1      27.689  -6.566  35.048  0.00  0.00     0.038 C 
ATOM      4  C5  <0> d   1      26.487  -6.705  34.085  0.00  0.00     0.009 C 
ATOM      5  C6  <0> d   1      25.898  -5.283  34.041  0.00  0.00     0.001 C 
ATOM      6  C8  <0> d   1      24.472  -5.256  33.550  0.00  0.00    -0.005 C 
ATOM      7  C10 <0> d   1      24.326  -5.796  32.133  0.00  0.00     0.006 C 
ATOM      8  C11 <0> d   1      22.941  -5.430  31.617  0.00  0.00     0.006 C 
ATOM      9  C12 <0> d   1      21.935  -5.207  32.748  0.00  0.00     0.000 C 
ATOM     10  C14 <0> d   1      20.543  -5.432  32.123  0.00  0.00     0.067 C 
ATOM     11  C15 <0> d   1      19.499  -5.465  33.204  0.00  0.00     0.062 A 
ATOM     12  N16 <0> d   1      18.208  -5.348  33.088  0.00  0.00    -0.179 NA
ATOM     13  N17 <0> d   1      17.643  -5.447  34.368  0.00  0.00    -0.289 N 
ATOM     14  C18 <0> d   1      18.648  -5.628  35.255  0.00  0.00     0.118 A 
ATOM     15  C19 <0> d   1      19.804  -5.641  34.563  0.00  0.00    -0.014 A 
ATOM     16  C20 <0> d   1      21.205  -5.802  35.081  0.00  0.00     0.052 C 
ATOM     17  C21 <0> d   1      22.147  -6.162  33.914  0.00  0.00    -0.032 C 
ATOM     18  C22 <0> d   1      21.874  -7.598  33.463  0.00  0.00     0.016 C 
ATOM     19  C23 <0> d   1      23.570  -6.073  34.467  0.00  0.00    -0.001 C 
ATOM     20  C25 <0> d   1      23.598  -5.385  35.834  0.00  0.00     0.007 C 
ATOM     21  C26 <0> d   1      25.018  -5.493  36.385  0.00  0.00     0.013 C 
ATOM     22  C27 <0> d   1      26.006  -4.809  35.507  0.00  0.00    -0.009 C 
ATOM     23  C28 <0> d   1      25.905  -3.287  35.620  0.00  0.00     0.018 C 
ATOM     24  H43 <0> d   1      16.698  -5.396  34.581  0.00  0.00     0.188 HD
ENDROOT
BRANCH   2  25
ATOM     25  O3  <0> d   1      28.394  -4.333  35.719  0.00  0.00    -0.389 OA
ATOM     26  H32 <0> d   1      28.996  -4.209  36.465  0.00  0.00     0.210 HD
ENDBRANCH   2  25
TORSDOF 1
ENDMDL
MODEL 149
REMARK CAVERDOCK RESULT:      21.8      0.000      0.000
REMARK CAVERDOCK CONSTRAINTS:       0.0      0.0      0.0      0.0
REMARK CAVERDOCK TUNNEL: 148     21.8      2.5    149.1
REMARK  1 active torsions:
REMARK  status: ('A' for Active; 'I' for Inactive)
REMARK    1  A    between atoms: C2_2  and  O3_3 
ROOT
ATOM      1  C1  <0> d   1      27.306  -5.877  37.746  0.00  0.00     0.046 C 
ATOM      2  C2  <0> d   1      27.351  -5.515  36.260  0.00  0.00     0.062 C 
ATOM      3  C4  <0> d   1      27.596  -6.780  35.415  0.00  0.00     0.038 C 
ATOM      4  C5  <0> d   1      26.396  -6.905  34.449  0.00  0.00     0.009 C 
ATOM      5  C6  <0> d   1      25.860  -5.464  34.356  0.00  0.00     0.001 C 
ATOM      6  C8  <0> d   1      24.439  -5.399  33.855  0.00  0.00    -0.005 C 
ATOM      7  C10 <0> d   1      24.281  -5.977  32.455  0.00  0.00     0.006 C 
ATOM      8  C11 <0> d   1      22.913  -5.577  31.918  0.00  0.00     0.006 C 
ATOM      9  C12 <0> d   1      21.910  -5.280  33.035  0.00  0.00     0.000 C 
ATOM     10  C14 <0> d   1      20.515  -5.472  32.408  0.00  0.00     0.067 C 
ATOM     11  C15 <0> d   1      19.464  -5.432  33.483  0.00  0.00     0.062 A 
ATOM     12  N16 <0> d   1      18.179  -5.270  33.355  0.00  0.00    -0.179 NA
ATOM     13  N17 <0> d   1      17.604  -5.307  34.634  0.00  0.00    -0.289 N 
ATOM     14  C18 <0> d   1      18.597  -5.497  35.532  0.00  0.00     0.118 A 
ATOM     15  C19 <0> d   1      19.755  -5.576  34.849  0.00  0.00    -0.014 A 
ATOM     16  C20 <0> d   1      21.146  -5.773  35.381  0.00  0.00     0.052 C 
ATOM     17  C21 <0> d   1      22.080  -6.205  34.232  0.00  0.00    -0.032 C 
ATOM     18  C22 <0> d   1      21.755  -7.643  33.825  0.00  0.00     0.016 C 
ATOM     19  C23 <0> d   1      23.502  -6.152  34.791  0.00  0.00    -0.001 C 
ATOM     20  C25 <0> d   1      23.548  -5.422  36.136  0.00  0.00     0.007 C 
ATOM     21  C26 <0> d   1      24.961  -5.566  36.700  0.00  0.00     0.013 C 
ATOM     22  C27 <0> d   1      25.978  -4.948  35.807  0.00  0.00    -0.009 C 
ATOM     23  C28 <0> d   1      25.935  -3.421  35.871  0.00  0.00     0.018 C 
ATOM     24  H43 <0> d   1      16.660  -5.214  34.839  0.00  0.00     0.188 HD
ENDROOT
BRANCH   2  25
ATOM     25  O3  <0> d   1      28.381  -4.556  36.020  0.00  0.00    -0.389 OA
ATOM     26  H32 <0> d   1      29.230  -4.780  36.425  0.00  0.00     0.210 HD
ENDBRANCH   2  25
TORSDOF 1
ENDMDL
MODEL 150
REMARK CAVERDOCK RESULT:      25.8      0.000      0.000
REMARK CAVERDOCK CONSTRAINTS:       0.0      0.0      0.0      0.0
REMARK CAVERDOCK TUNNEL: 149     25.8      2.5    150.1
REMARK  1 active torsions:
REMARK  status: ('A' for Active; 'I' for Inactive)
REMARK    1  A    between atoms: C2_2  and  O3_3 
ROOT
ATOM      1  C1  <0> d   1      27.133  -6.472  37.941  0.00  0.00     0.046 C 
ATOM      2  C2  <0> d   1      27.257  -5.895  36.529  0.00  0.00     0.062 C 
ATOM      3  C4  <0> d   1      27.588  -7.017  35.526  0.00  0.00     0.038 C 
ATOM      4  C5  <0> d   1      26.451  -7.021  34.478  0.00  0.00     0.009 C 
ATOM      5  C6  <0> d   1      25.883  -5.592  34.562  0.00  0.00     0.001 C 
ATOM      6  C8  <0> d   1      24.493  -5.480  33.987  0.00  0.00    -0.005 C 
ATOM      7  C10 <0> d   1      24.435  -5.850  32.510  0.00  0.00     0.006 C 
ATOM      8  C11 <0> d   1      23.091  -5.400  31.952  0.00  0.00     0.006 C 
ATOM      9  C12 <0> d   1      22.015  -5.289  33.034  0.00  0.00     0.000 C 
ATOM     10  C14 <0> d   1      20.666  -5.413  32.299  0.00  0.00     0.067 C 
ATOM     11  C15 <0> d   1      19.552  -5.551  33.299  0.00  0.00     0.062 A 
ATOM     12  N16 <0> d   1      18.272  -5.395  33.115  0.00  0.00    -0.179 NA
ATOM     13  N17 <0> d   1      17.623  -5.630  34.336  0.00  0.00    -0.289 N 
ATOM     14  C18 <0> d   1      18.565  -5.932  35.258  0.00  0.00     0.118 A 
ATOM     15  C19 <0> d   1      19.764  -5.888  34.646  0.00  0.00    -0.014 A 
ATOM     16  C20 <0> d   1      21.125  -6.136  35.231  0.00  0.00     0.052 C 
ATOM     17  C21 <0> d   1      22.138  -6.377  34.093  0.00  0.00    -0.032 C 
ATOM     18  C22 <0> d   1      21.878  -7.746  33.460  0.00  0.00     0.016 C 
ATOM     19  C23 <0> d   1      23.522  -6.380  34.743  0.00  0.00    -0.001 C 
ATOM     20  C25 <0> d   1      23.468  -5.855  36.179  0.00  0.00     0.007 C 
ATOM     21  C26 <0> d   1      24.847  -6.054  36.804  0.00  0.00     0.013 C 
ATOM     22  C27 <0> d   1      25.899  -5.293  36.077  0.00  0.00    -0.009 C 
ATOM     23  C28 <0> d   1      25.810  -3.793  36.360  0.00  0.00     0.018 C 
ATOM     24  H43 <0> d   1      16.667  -5.586  34.492  0.00  0.00     0.188 HD
ENDROOT
BRANCH   2  25
ATOM     25  O3  <0> d   1      28.274  -4.892  36.497  0.00  0.00    -0.389 OA
ATOM     26  H32 <0> d   1      29.089  -5.172  36.059  0.00  0.00     0.210 HD
ENDBRANCH   2  25
TORSDOF 1
ENDMDL
MODEL 151
REMARK CAVERDOCK RESULT:      33.8      0.000      0.000
REMARK CAVERDOCK CONSTRAINTS:       0.0      0.0      0.0      0.0
REMARK CAVERDOCK TUNNEL: 150     33.8      2.4    151.3
REMARK  1 active torsions:
REMARK  status: ('A' for Active; 'I' for Inactive)
REMARK    1  A    between atoms: C2_2  and  O3_3 
ROOT
ATOM      1  C1  <0> d   1      26.729  -5.720  38.723  0.00  0.00     0.046 C 
ATOM      2  C2  <0> d   1      27.075  -5.576  37.239  0.00  0.00     0.062 C 
ATOM      3  C4  <0> d   1      27.352  -6.960  36.624  0.00  0.00     0.038 C 
ATOM      4  C5  <0> d   1      26.340  -7.140  35.469  0.00  0.00     0.009 C 
ATOM      5  C6  <0> d   1      25.966  -5.694  35.094  0.00  0.00     0.001 C 
ATOM      6  C8  <0> d   1      24.671  -5.605  34.325  0.00  0.00    -0.005 C 
ATOM      7  C10 <0> d   1      24.716  -6.364  33.005  0.00  0.00     0.006 C 
ATOM      8  C11 <0> d   1      23.511  -5.953  32.169  0.00  0.00     0.006 C 
ATOM      9  C12 <0> d   1      22.354  -5.435  33.026  0.00  0.00     0.000 C 
ATOM     10  C14 <0> d   1      21.084  -5.619  32.173  0.00  0.00     0.067 C 
ATOM     11  C15 <0> d   1      19.864  -5.358  33.012  0.00  0.00     0.062 A 
ATOM     12  N16 <0> d   1      18.644  -5.130  32.620  0.00  0.00    -0.179 NA
ATOM     13  N17 <0> d   1      17.846  -4.947  33.760  0.00  0.00    -0.289 N 
ATOM     14  C18 <0> d   1      18.638  -5.075  34.848  0.00  0.00     0.118 A 
ATOM     15  C19 <0> d   1      19.888  -5.326  34.416  0.00  0.00    -0.014 A 
ATOM     16  C20 <0> d   1      21.135  -5.539  35.225  0.00  0.00     0.052 C 
ATOM     17  C21 <0> d   1      22.219  -6.190  34.341  0.00  0.00    -0.032 C 
ATOM     18  C22 <0> d   1      21.841  -7.647  34.063  0.00  0.00     0.016 C 
ATOM     19  C23 <0> d   1      23.514  -6.154  35.152  0.00  0.00    -0.001 C 
ATOM     20  C25 <0> d   1      23.384  -5.247  36.377  0.00  0.00     0.007 C 
ATOM     21  C26 <0> d   1      24.651  -5.404  37.215  0.00  0.00     0.013 C 
ATOM     22  C27 <0> d   1      25.866  -4.988  36.464  0.00  0.00    -0.009 C 
ATOM     23  C28 <0> d   1      25.953  -3.467  36.324  0.00  0.00     0.018 C 
ATOM     24  H43 <0> d   1      16.894  -4.764  33.766  0.00  0.00     0.188 HD
ENDROOT
BRANCH   2  25
ATOM     25  O3  <0> d   1      28.217  -4.731  37.082  0.00  0.00    -0.389 OA
ATOM     26  H32 <0> d   1      28.404  -4.175  37.851  0.00  0.00     0.210 HD
ENDBRANCH   2  25
TORSDOF 1
ENDMDL
MODEL 152
REMARK CAVERDOCK RESULT:      39.5      0.000      0.000
REMARK CAVERDOCK CONSTRAINTS:       0.4      0.0      0.0      0.0
REMARK CAVERDOCK TUNNEL: 151     39.5      2.3    152.4
REMARK  1 active torsions:
REMARK  status: ('A' for Active; 'I' for Inactive)
REMARK    1  A    between atoms: C2_2  and  O3_3 
ROOT
ATOM      1  C1  <0> d   1      25.652  -4.729  31.164  0.00  0.00     0.046 C 
ATOM      2  C2  <0> d   1      26.551  -4.538  32.388  0.00  0.00     0.062 C 
ATOM      3  C4  <0> d   1      26.166  -3.243  33.130  0.00  0.00     0.038 C 
ATOM      4  C5  <0> d   1      25.783  -3.658  34.569  0.00  0.00     0.009 C 
ATOM      5  C6  <0> d   1      26.513  -5.000  34.761  0.00  0.00     0.001 C 
ATOM      6  C8  <0> d   1      25.939  -5.823  35.887  0.00  0.00    -0.005 C 
ATOM      7  C10 <0> d   1      26.028  -5.119  37.236  0.00  0.00     0.006 C 
ATOM      8  C11 <0> d   1      25.734  -6.135  38.332  0.00  0.00     0.006 C 
ATOM      9  C12 <0> d   1      24.889  -7.308  37.830  0.00  0.00     0.000 C 
ATOM     10  C14 <0> d   1      24.203  -7.896  39.080  0.00  0.00     0.067 C 
ATOM     11  C15 <0> d   1      23.169  -8.906  38.665  0.00  0.00     0.062 A 
ATOM     12  N16 <0> d   1      22.586  -9.815  39.392  0.00  0.00    -0.179 NA
ATOM     13  N17 <0> d   1      21.690 -10.520  38.574  0.00  0.00    -0.289 N 
ATOM     14  C18 <0> d   1      21.762  -9.997  37.329  0.00  0.00     0.118 A 
ATOM     15  C19 <0> d   1      22.668  -9.001  37.357  0.00  0.00    -0.014 A 
ATOM     16  C20 <0> d   1      23.119  -8.113  36.232  0.00  0.00     0.052 C 
ATOM     17  C21 <0> d   1      23.844  -6.880  36.809  0.00  0.00    -0.032 C 
ATOM     18  C22 <0> d   1      22.822  -5.954  37.473  0.00  0.00     0.016 C 
ATOM     19  C23 <0> d   1      24.476  -6.157  35.620  0.00  0.00    -0.001 C 
ATOM     20  C25 <0> d   1      24.450  -7.023  34.359  0.00  0.00     0.007 C 
ATOM     21  C26 <0> d   1      24.938  -6.168  33.191  0.00  0.00     0.013 C 
ATOM     22  C27 <0> d   1      26.335  -5.699  33.395  0.00  0.00    -0.009 C 
ATOM     23  C28 <0> d   1      27.347  -6.829  33.201  0.00  0.00     0.018 C 
ATOM     24  H43 <0> d   1      21.119 -11.253  38.853  0.00  0.00     0.188 HD
ENDROOT
BRANCH   2  25
ATOM     25  O3  <0> d   1      27.921  -4.485  31.986  0.00  0.00    -0.389 OA
ATOM     26  H32 <0> d   1      28.460  -5.211  32.328  0.00  0.00     0.210 HD
ENDBRANCH   2  25
TORSDOF 1
ENDMDL
MODEL 153
REMARK CAVERDOCK RESULT:      42.7      0.000      0.000
REMARK CAVERDOCK CONSTRAINTS:       0.0      0.0      0.0      0.0
REMARK CAVERDOCK TUNNEL: 152     42.7      2.2    153.3
REMARK  1 active torsions:
REMARK  status: ('A' for Active; 'I' for Inactive)
REMARK    1  A    between atoms: C2_2  and  O3_3 
ROOT
ATOM      1  C1  <0> d   1      27.529  -2.861  34.672  0.00  0.00     0.046 C 
ATOM      2  C2  <0> d   1      26.625  -3.543  33.644  0.00  0.00     0.062 C 
ATOM      3  C4  <0> d   1      27.398  -4.660  32.917  0.00  0.00     0.038 C 
ATOM      4  C5  <0> d   1      26.621  -5.972  33.171  0.00  0.00     0.009 C 
ATOM      5  C6  <0> d   1      25.194  -5.487  33.487  0.00  0.00     0.001 C 
ATOM      6  C8  <0> d   1      24.371  -6.522  34.212  0.00  0.00    -0.005 C 
ATOM      7  C10 <0> d   1      24.192  -7.803  33.406  0.00  0.00     0.006 C 
ATOM      8  C11 <0> d   1      23.101  -8.638  34.063  0.00  0.00     0.006 C 
ATOM      9  C12 <0> d   1      22.935  -8.319  35.550  0.00  0.00     0.000 C 
ATOM     10  C14 <0> d   1      22.279  -9.566  36.176  0.00  0.00     0.067 C 
ATOM     11  C15 <0> d   1      22.286  -9.447  37.675  0.00  0.00     0.062 A 
ATOM     12  N16 <0> d   1      21.595 -10.123  38.546  0.00  0.00    -0.179 NA
ATOM     13  N17 <0> d   1      21.939  -9.667  39.827  0.00  0.00    -0.289 N 
ATOM     14  C18 <0> d   1      22.863  -8.689  39.688  0.00  0.00     0.118 A 
ATOM     15  C19 <0> d   1      23.094  -8.532  38.371  0.00  0.00    -0.014 A 
ATOM     16  C20 <0> d   1      24.026  -7.570  37.690  0.00  0.00     0.052 C 
ATOM     17  C21 <0> d   1      24.262  -8.023  36.235  0.00  0.00    -0.032 C 
ATOM     18  C22 <0> d   1      25.138  -9.278  36.228  0.00  0.00     0.016 C 
ATOM     19  C23 <0> d   1      25.013  -6.884  35.546  0.00  0.00    -0.001 C 
ATOM     20  C25 <0> d   1      25.002  -5.611  36.396  0.00  0.00     0.007 C 
ATOM     21  C26 <0> d   1      25.912  -4.587  35.720  0.00  0.00     0.013 C 
ATOM     22  C27 <0> d   1      25.431  -4.233  34.358  0.00  0.00    -0.009 C 
ATOM     23  C28 <0> d   1      24.192  -3.338  34.409  0.00  0.00     0.018 C 
ATOM     24  H43 <0> d   1      21.578  -9.995  40.666  0.00  0.00     0.188 HD
ENDROOT
BRANCH   2  25
ATOM     25  O3  <0> d   1      26.144  -2.584  32.701  0.00  0.00    -0.389 OA
ATOM     26  H32 <0> d   1      26.137  -2.899  31.787  0.00  0.00     0.210 HD
ENDBRANCH   2  25
TORSDOF 1
ENDMDL
MODEL 154
REMARK CAVERDOCK RESULT:      44.5      0.000      0.000
REMARK CAVERDOCK CONSTRAINTS:       0.1      0.0      0.0      0.0
REMARK CAVERDOCK TUNNEL: 153     44.5      2.2    154.4
REMARK  1 active torsions:
REMARK  status: ('A' for Active; 'I' for Inactive)
REMARK    1  A    between atoms: C2_2  and  O3_3 
ROOT
ATOM      1  C1  <0> d   1      27.574  -3.078  34.802  0.00  0.00     0.046 C 
ATOM      2  C2  <0> d   1      26.651  -3.748  33.782  0.00  0.00     0.062 C 
ATOM      3  C4  <0> d   1      27.397  -4.885  33.059  0.00  0.00     0.038 C 
ATOM      4  C5  <0> d   1      26.594  -6.179  33.326  0.00  0.00     0.009 C 
ATOM      5  C6  <0> d   1      25.179  -5.662  33.645  0.00  0.00     0.001 C 
ATOM      6  C8  <0> d   1      24.338  -6.675  34.382  0.00  0.00    -0.005 C 
ATOM      7  C10 <0> d   1      24.128  -7.957  33.585  0.00  0.00     0.006 C 
ATOM      8  C11 <0> d   1      23.023  -8.765  34.253  0.00  0.00     0.006 C 
ATOM      9  C12 <0> d   1      22.871  -8.433  35.738  0.00  0.00     0.000 C 
ATOM     10  C14 <0> d   1      22.193  -9.662  36.376  0.00  0.00     0.067 C 
ATOM     11  C15 <0> d   1      22.210  -9.533  37.874  0.00  0.00     0.062 A 
ATOM     12  N16 <0> d   1      21.509 -10.189  38.753  0.00  0.00    -0.179 NA
ATOM     13  N17 <0> d   1      21.869  -9.731  40.029  0.00  0.00    -0.289 N 
ATOM     14  C18 <0> d   1      22.812  -8.774  39.879  0.00  0.00     0.118 A 
ATOM     15  C19 <0> d   1      23.040  -8.631  38.559  0.00  0.00    -0.014 A 
ATOM     16  C20 <0> d   1      23.989  -7.693  37.868  0.00  0.00     0.052 C 
ATOM     17  C21 <0> d   1      24.208  -8.160  36.415  0.00  0.00    -0.032 C 
ATOM     18  C22 <0> d   1      25.058  -9.433  36.412  0.00  0.00     0.016 C 
ATOM     19  C23 <0> d   1      24.979  -7.042  35.714  0.00  0.00    -0.001 C 
ATOM     20  C25 <0> d   1      24.999  -5.763  36.555  0.00  0.00     0.007 C 
ATOM     21  C26 <0> d   1      25.927  -4.763  35.869  0.00  0.00     0.013 C 
ATOM     22  C27 <0> d   1      25.446  -4.408  34.506  0.00  0.00    -0.009 C 
ATOM     23  C28 <0> d   1      24.227  -3.486  34.558  0.00  0.00     0.018 C 
ATOM     24  H43 <0> d   1      21.506 -10.046  40.872  0.00  0.00     0.188 HD
ENDROOT
BRANCH   2  25
ATOM     25  O3  <0> d   1      26.186  -2.785  32.835  0.00  0.00    -0.389 OA
ATOM     26  H32 <0> d   1      25.850  -3.170  32.014  0.00  0.00     0.210 HD
ENDBRANCH   2  25
TORSDOF 1
ENDMDL
MODEL 155
REMARK CAVERDOCK RESULT:      47.4      0.000      0.000
REMARK CAVERDOCK CONSTRAINTS:       0.0      0.0      0.0      0.0
REMARK CAVERDOCK TUNNEL: 154     47.4      2.2    155.1
REMARK  1 active torsions:
REMARK  status: ('A' for Active; 'I' for Inactive)
REMARK    1  A    between atoms: C2_2  and  O3_3 
ROOT
ATOM      1  C1  <0> d   1      27.558  -3.283  35.026  0.00  0.00     0.046 C 
ATOM      2  C2  <0> d   1      26.659  -3.918  33.963  0.00  0.00     0.062 C 
ATOM      3  C4  <0> d   1      27.405  -5.066  33.256  0.00  0.00     0.038 C 
ATOM      4  C5  <0> d   1      26.560  -6.342  33.476  0.00  0.00     0.009 C 
ATOM      5  C6  <0> d   1      25.147  -5.793  33.746  0.00  0.00     0.001 C 
ATOM      6  C8  <0> d   1      24.252  -6.792  34.437  0.00  0.00    -0.005 C 
ATOM      7  C10 <0> d   1      24.041  -8.059  33.617  0.00  0.00     0.006 C 
ATOM      8  C11 <0> d   1      22.891  -8.846  34.232  0.00  0.00     0.006 C 
ATOM      9  C12 <0> d   1      22.689  -8.526  35.714  0.00  0.00     0.000 C 
ATOM     10  C14 <0> d   1      21.955  -9.744  36.310  0.00  0.00     0.067 C 
ATOM     11  C15 <0> d   1      21.916  -9.631  37.809  0.00  0.00     0.062 A 
ATOM     12  N16 <0> d   1      21.165 -10.279  38.652  0.00  0.00    -0.179 NA
ATOM     13  N17 <0> d   1      21.485  -9.844  39.946  0.00  0.00    -0.289 N 
ATOM     14  C18 <0> d   1      22.458  -8.910  39.844  0.00  0.00     0.118 A 
ATOM     15  C19 <0> d   1      22.741  -8.758  38.537  0.00  0.00    -0.014 A 
ATOM     16  C20 <0> d   1      23.740  -7.838  37.895  0.00  0.00     0.052 C 
ATOM     17  C21 <0> d   1      24.004  -8.295  36.445  0.00  0.00    -0.032 C 
ATOM     18  C22 <0> d   1      24.821  -9.589  36.461  0.00  0.00     0.016 C 
ATOM     19  C23 <0> d   1      24.831  -7.189  35.789  0.00  0.00    -0.001 C 
ATOM     20  C25 <0> d   1      24.849  -5.921  36.645  0.00  0.00     0.007 C 
ATOM     21  C26 <0> d   1      25.828  -4.937  36.007  0.00  0.00     0.013 C 
ATOM     22  C27 <0> d   1      25.411  -4.555  34.631  0.00  0.00    -0.009 C 
ATOM     23  C28 <0> d   1      24.214  -3.603  34.646  0.00  0.00     0.018 C 
ATOM     24  H43 <0> d   1      21.081 -10.159  40.770  0.00  0.00     0.188 HD
ENDROOT
BRANCH   2  25
ATOM     25  O3  <0> d   1      26.257  -2.934  33.010  0.00  0.00    -0.389 OA
ATOM     26  H32 <0> d   1      26.343  -2.023  33.324  0.00  0.00     0.210 HD
ENDBRANCH   2  25
TORSDOF 1
ENDMDL
MODEL 156
REMARK CAVERDOCK RESULT:      47.3      0.000      0.000
REMARK CAVERDOCK CONSTRAINTS:       0.2      0.0      0.0      0.0
REMARK CAVERDOCK TUNNEL: 155     47.3      2.2    156.1
REMARK  1 active torsions:
REMARK  status: ('A' for Active; 'I' for Inactive)
REMARK    1  A    between atoms: C2_2  and  O3_3 
ROOT
ATOM      1  C1  <0> d   1      27.244  -3.215  35.121  0.00  0.00     0.046 C 
ATOM      2  C2  <0> d   1      26.336  -3.905  34.100  0.00  0.00     0.062 C 
ATOM      3  C4  <0> d   1      27.106  -5.030  33.383  0.00  0.00     0.038 C 
ATOM      4  C5  <0> d   1      26.326  -6.338  33.650  0.00  0.00     0.009 C 
ATOM      5  C6  <0> d   1      24.900  -5.846  33.963  0.00  0.00     0.001 C 
ATOM      6  C8  <0> d   1      24.075  -6.872  34.700  0.00  0.00    -0.005 C 
ATOM      7  C10 <0> d   1      23.891  -8.159  33.906  0.00  0.00     0.006 C 
ATOM      8  C11 <0> d   1      22.799  -8.985  34.572  0.00  0.00     0.006 C 
ATOM      9  C12 <0> d   1      22.636  -8.652  36.056  0.00  0.00     0.000 C 
ATOM     10  C14 <0> d   1      21.977  -9.891  36.695  0.00  0.00     0.067 C 
ATOM     11  C15 <0> d   1      21.987  -9.758  38.193  0.00  0.00     0.062 A 
ATOM     12  N16 <0> d   1      21.295 -10.424  39.071  0.00  0.00    -0.179 NA
ATOM     13  N17 <0> d   1      21.642  -9.956  40.347  0.00  0.00    -0.289 N 
ATOM     14  C18 <0> d   1      22.568  -8.983  40.197  0.00  0.00     0.118 A 
ATOM     15  C19 <0> d   1      22.799  -8.839  38.878  0.00  0.00    -0.014 A 
ATOM     16  C20 <0> d   1      23.732  -7.886  38.188  0.00  0.00     0.052 C 
ATOM     17  C21 <0> d   1      23.965  -8.353  36.737  0.00  0.00    -0.032 C 
ATOM     18  C22 <0> d   1      24.837  -9.611  36.740  0.00  0.00     0.016 C 
ATOM     19  C23 <0> d   1      24.718  -7.223  36.036  0.00  0.00    -0.001 C 
ATOM     20  C25 <0> d   1      24.712  -5.942  36.873  0.00  0.00     0.007 C 
ATOM     21  C26 <0> d   1      25.624  -4.927  36.187  0.00  0.00     0.013 C 
ATOM     22  C27 <0> d   1      25.142  -4.585  34.822  0.00  0.00    -0.009 C 
ATOM     23  C28 <0> d   1      23.906  -3.685  34.867  0.00  0.00     0.018 C 
ATOM     24  H43 <0> d   1      21.282 -10.275  41.190  0.00  0.00     0.188 HD
ENDROOT
BRANCH   2  25
ATOM     25  O3  <0> d   1      25.857  -2.953  33.149  0.00  0.00    -0.389 OA
ATOM     26  H32 <0> d   1      24.972  -3.145  32.811  0.00  0.00     0.210 HD
ENDBRANCH   2  25
TORSDOF 1
ENDMDL
MODEL 157
REMARK CAVERDOCK RESULT:      48.6      0.000      0.000
REMARK CAVERDOCK CONSTRAINTS:       0.0      0.0      0.0      0.0
REMARK CAVERDOCK TUNNEL: 156     48.6      2.2    157.2
REMARK  1 active torsions:
REMARK  status: ('A' for Active; 'I' for Inactive)
REMARK    1  A    between atoms: C2_2  and  O3_3 
ROOT
ATOM      1  C1  <0> d   1      26.830  -3.438  34.585  0.00  0.00     0.046 C 
ATOM      2  C2  <0> d   1      25.856  -4.225  33.706  0.00  0.00     0.062 C 
ATOM      3  C4  <0> d   1      26.587  -5.394  33.019  0.00  0.00     0.038 C 
ATOM      4  C5  <0> d   1      25.862  -6.687  33.458  0.00  0.00     0.009 C 
ATOM      5  C6  <0> d   1      24.458  -6.193  33.852  0.00  0.00     0.001 C 
ATOM      6  C8  <0> d   1      23.722  -7.167  34.738  0.00  0.00    -0.005 C 
ATOM      7  C10 <0> d   1      23.500  -8.519  34.071  0.00  0.00     0.006 C 
ATOM      8  C11 <0> d   1      22.487  -9.304  34.894  0.00  0.00     0.006 C 
ATOM      9  C12 <0> d   1      22.443  -8.851  36.354  0.00  0.00     0.000 C 
ATOM     10  C14 <0> d   1      21.869 -10.043  37.146  0.00  0.00     0.067 C 
ATOM     11  C15 <0> d   1      22.003  -9.785  38.621  0.00  0.00     0.062 A 
ATOM     12  N16 <0> d   1      21.403 -10.387  39.607  0.00  0.00    -0.179 NA
ATOM     13  N17 <0> d   1      21.846  -9.809  40.807  0.00  0.00    -0.289 N 
ATOM     14  C18 <0> d   1      22.734  -8.837  40.499  0.00  0.00     0.118 A 
ATOM     15  C19 <0> d   1      22.848  -8.800  39.157  0.00  0.00    -0.014 A 
ATOM     16  C20 <0> d   1      23.698  -7.893  38.314  0.00  0.00     0.052 C 
ATOM     17  C21 <0> d   1      23.818  -8.476  36.891  0.00  0.00    -0.032 C 
ATOM     18  C22 <0> d   1      24.716  -9.714  36.921  0.00  0.00     0.016 C 
ATOM     19  C23 <0> d   1      24.483  -7.395  36.038  0.00  0.00    -0.001 C 
ATOM     20  C25 <0> d   1      24.518  -6.050  36.766  0.00  0.00     0.007 C 
ATOM     21  C26 <0> d   1      25.346  -5.082  35.923  0.00  0.00     0.013 C 
ATOM     22  C27 <0> d   1      24.742  -4.861  34.581  0.00  0.00    -0.009 C 
ATOM     23  C28 <0> d   1      23.494  -3.980  34.659  0.00  0.00     0.018 C 
ATOM     24  H43 <0> d   1      21.566 -10.063  41.700  0.00  0.00     0.188 HD
ENDROOT
BRANCH   2  25
ATOM     25  O3  <0> d   1      25.276  -3.363  32.725  0.00  0.00    -0.389 OA
ATOM     26  H32 <0> d   1      24.651  -3.803  32.133  0.00  0.00     0.210 HD
ENDBRANCH   2  25
TORSDOF 1
ENDMDL
MODEL 158
REMARK CAVERDOCK RESULT:      50.1      0.000      0.000
REMARK CAVERDOCK CONSTRAINTS:       0.0      0.0      0.0      0.0
REMARK CAVERDOCK TUNNEL: 157     50.1      2.2    158.4
REMARK  1 active torsions:
REMARK  status: ('A' for Active; 'I' for Inactive)
REMARK    1  A    between atoms: C2_2  and  O3_3 
ROOT
ATOM      1  C1  <0> d   1      26.931  -3.835  34.672  0.00  0.00     0.046 C 
ATOM      2  C2  <0> d   1      25.896  -4.530  33.785  0.00  0.00     0.062 C 
ATOM      3  C4  <0> d   1      26.538  -5.727  33.059  0.00  0.00     0.038 C 
ATOM      4  C5  <0> d   1      25.732  -6.979  33.474  0.00  0.00     0.009 C 
ATOM      5  C6  <0> d   1      24.369  -6.402  33.898  0.00  0.00     0.001 C 
ATOM      6  C8  <0> d   1      23.578  -7.347  34.768  0.00  0.00    -0.005 C 
ATOM      7  C10 <0> d   1      23.257  -8.663  34.069  0.00  0.00     0.006 C 
ATOM      8  C11 <0> d   1      22.202  -9.398  34.884  0.00  0.00     0.006 C 
ATOM      9  C12 <0> d   1      22.205  -8.982  36.356  0.00  0.00     0.000 C 
ATOM     10  C14 <0> d   1      21.560 -10.153  37.125  0.00  0.00     0.067 C 
ATOM     11  C15 <0> d   1      21.727  -9.945  38.604  0.00  0.00     0.062 A 
ATOM     12  N16 <0> d   1      21.098 -10.531  39.582  0.00  0.00    -0.179 NA
ATOM     13  N17 <0> d   1      21.593 -10.016  40.790  0.00  0.00    -0.289 N 
ATOM     14  C18 <0> d   1      22.542  -9.099  40.496  0.00  0.00     0.118 A 
ATOM     15  C19 <0> d   1      22.643  -9.034  39.155  0.00  0.00    -0.014 A 
ATOM     16  C20 <0> d   1      23.544  -8.165  38.324  0.00  0.00     0.052 C 
ATOM     17  C21 <0> d   1      23.608  -8.716  36.885  0.00  0.00    -0.032 C 
ATOM     18  C22 <0> d   1      24.420 -10.013  36.872  0.00  0.00     0.016 C 
ATOM     19  C23 <0> d   1      24.336  -7.661  36.052  0.00  0.00    -0.001 C 
ATOM     20  C25 <0> d   1      24.471  -6.341  36.813  0.00  0.00     0.007 C 
ATOM     21  C26 <0> d   1      25.353  -5.409  35.985  0.00  0.00     0.013 C 
ATOM     22  C27 <0> d   1      24.751  -5.113  34.657  0.00  0.00    -0.009 C 
ATOM     23  C28 <0> d   1      23.567  -4.151  34.774  0.00  0.00     0.018 C 
ATOM     24  H43 <0> d   1      21.306 -10.274  41.680  0.00  0.00     0.188 HD
ENDROOT
BRANCH   2  25
ATOM     25  O3  <0> d   1      25.366  -3.605  32.834  0.00  0.00    -0.389 OA
ATOM     26  H32 <0> d   1      24.415  -3.453  32.920  0.00  0.00     0.210 HD
ENDBRANCH   2  25
TORSDOF 1
ENDMDL
MODEL 159
REMARK CAVERDOCK RESULT:      50.2      0.000      0.000
REMARK CAVERDOCK CONSTRAINTS:       0.0      0.0      0.0      0.0
REMARK CAVERDOCK TUNNEL: 158     50.2      2.2    159.4
REMARK  1 active torsions:
REMARK  status: ('A' for Active; 'I' for Inactive)
REMARK    1  A    between atoms: C2_2  and  O3_3 
ROOT
ATOM      1  C1  <0> d   1      26.829  -3.858  34.961  0.00  0.00     0.046 C 
ATOM      2  C2  <0> d   1      25.830  -4.561  34.039  0.00  0.00     0.062 C 
ATOM      3  C4  <0> d   1      26.514  -5.738  33.317  0.00  0.00     0.038 C 
ATOM      4  C5  <0> d   1      25.719  -7.009  33.697  0.00  0.00     0.009 C 
ATOM      5  C6  <0> d   1      24.335  -6.460  34.090  0.00  0.00     0.001 C 
ATOM      6  C8  <0> d   1      23.538  -7.429  34.928  0.00  0.00    -0.005 C 
ATOM      7  C10 <0> d   1      23.260  -8.742  34.206  0.00  0.00     0.006 C 
ATOM      8  C11 <0> d   1      22.196  -9.505  34.984  0.00  0.00     0.006 C 
ATOM      9  C12 <0> d   1      22.152  -9.106  36.460  0.00  0.00     0.000 C 
ATOM     10  C14 <0> d   1      21.508 -10.297  37.198  0.00  0.00     0.067 C 
ATOM     11  C15 <0> d   1      21.631 -10.103  38.684  0.00  0.00     0.062 A 
ATOM     12  N16 <0> d   1      20.987 -10.710  39.638  0.00  0.00    -0.179 NA
ATOM     13  N17 <0> d   1      21.439 -10.201  40.864  0.00  0.00    -0.289 N 
ATOM     14  C18 <0> d   1      22.379  -9.264  40.606  0.00  0.00     0.118 A 
ATOM     15  C19 <0> d   1      22.516  -9.182  39.269  0.00  0.00    -0.014 A 
ATOM     16  C20 <0> d   1      23.423  -8.288  38.472  0.00  0.00     0.052 C 
ATOM     17  C21 <0> d   1      23.535  -8.821  37.029  0.00  0.00    -0.032 C 
ATOM     18  C22 <0> d   1      24.370 -10.104  37.025  0.00  0.00     0.016 C 
ATOM     19  C23 <0> d   1      24.267  -7.744  36.228  0.00  0.00    -0.001 C 
ATOM     20  C25 <0> d   1      24.357  -6.431  37.007  0.00  0.00     0.007 C 
ATOM     21  C26 <0> d   1      25.245  -5.474  36.214  0.00  0.00     0.013 C 
ATOM     22  C27 <0> d   1      24.673  -5.173  34.873  0.00  0.00    -0.009 C 
ATOM     23  C28 <0> d   1      23.469  -4.234  34.968  0.00  0.00     0.018 C 
ATOM     24  H43 <0> d   1      21.133 -10.474  41.743  0.00  0.00     0.188 HD
ENDROOT
BRANCH   2  25
ATOM     25  O3  <0> d   1      25.310  -3.634  33.084  0.00  0.00    -0.389 OA
ATOM     26  H32 <0> d   1      24.460  -3.896  32.704  0.00  0.00     0.210 HD
ENDBRANCH   2  25
TORSDOF 1
ENDMDL
MODEL 160
REMARK CAVERDOCK RESULT:      49.9      0.000      0.000
REMARK CAVERDOCK CONSTRAINTS:       0.1      0.0      0.0      0.0
REMARK CAVERDOCK TUNNEL: 159     49.9      2.2    160.1
REMARK  1 active torsions:
REMARK  status: ('A' for Active; 'I' for Inactive)
REMARK    1  A    between atoms: C2_2  and  O3_3 
ROOT
ATOM      1  C1  <0> d   1      26.799  -3.728  35.248  0.00  0.00     0.046 C 
ATOM      2  C2  <0> d   1      25.867  -4.501  34.312  0.00  0.00     0.062 C 
ATOM      3  C4  <0> d   1      26.627  -5.667  33.653  0.00  0.00     0.038 C 
ATOM      4  C5  <0> d   1      25.873  -6.960  34.041  0.00  0.00     0.009 C 
ATOM      5  C6  <0> d   1      24.453  -6.462  34.367  0.00  0.00     0.001 C 
ATOM      6  C8  <0> d   1      23.667  -7.440  35.204  0.00  0.00    -0.005 C 
ATOM      7  C10 <0> d   1      23.473  -8.784  34.513  0.00  0.00     0.006 C 
ATOM      8  C11 <0> d   1      22.415  -9.571  35.275  0.00  0.00     0.006 C 
ATOM      9  C12 <0> d   1      22.298  -9.132  36.736  0.00  0.00     0.000 C 
ATOM     10  C14 <0> d   1      21.678 -10.328  37.485  0.00  0.00     0.067 C 
ATOM     11  C15 <0> d   1      21.737 -10.086  38.968  0.00  0.00     0.062 A 
ATOM     12  N16 <0> d   1      21.083 -10.693  39.916  0.00  0.00    -0.179 NA
ATOM     13  N17 <0> d   1      21.467 -10.130  41.142  0.00  0.00    -0.289 N 
ATOM     14  C18 <0> d   1      22.375  -9.160  40.890  0.00  0.00     0.118 A 
ATOM     15  C19 <0> d   1      22.558  -9.110  39.556  0.00  0.00    -0.014 A 
ATOM     16  C20 <0> d   1      23.456  -8.200  38.767  0.00  0.00     0.052 C 
ATOM     17  C21 <0> d   1      23.645  -8.770  37.346  0.00  0.00    -0.032 C 
ATOM     18  C22 <0> d   1      24.534 -10.014  37.410  0.00  0.00     0.016 C 
ATOM     19  C23 <0> d   1      24.359  -7.685  36.539  0.00  0.00    -0.001 C 
ATOM     20  C25 <0> d   1      24.364  -6.347  37.281  0.00  0.00     0.007 C 
ATOM     21  C26 <0> d   1      25.239  -5.376  36.491  0.00  0.00     0.013 C 
ATOM     22  C27 <0> d   1      24.706  -5.139  35.123  0.00  0.00    -0.009 C 
ATOM     23  C28 <0> d   1      23.460  -4.252  35.145  0.00  0.00     0.018 C 
ATOM     24  H43 <0> d   1      21.140 -10.390  42.017  0.00  0.00     0.188 HD
ENDROOT
BRANCH   2  25
ATOM     25  O3  <0> d   1      25.343  -3.626  33.311  0.00  0.00    -0.389 OA
ATOM     26  H32 <0> d   1      24.855  -4.078  32.610  0.00  0.00     0.210 HD
ENDBRANCH   2  25
TORSDOF 1
ENDMDL
MODEL 161
REMARK CAVERDOCK RESULT:      49.4      0.000      0.000
REMARK CAVERDOCK CONSTRAINTS:       0.2      0.0      0.0      0.0
REMARK CAVERDOCK TUNNEL: 160     49.4      2.2    161.1
REMARK  1 active torsions:
REMARK  status: ('A' for Active; 'I' for Inactive)
REMARK    1  A    between atoms: C2_2  and  O3_3 
ROOT
ATOM      1  C1  <0> d   1      26.991  -4.233  35.002  0.00  0.00     0.046 C 
ATOM      2  C2  <0> d   1      25.884  -4.929  34.206  0.00  0.00     0.062 C 
ATOM      3  C4  <0> d   1      26.443  -6.187  33.513  0.00  0.00     0.038 C 
ATOM      4  C5  <0> d   1      25.612  -7.382  34.034  0.00  0.00     0.009 C 
ATOM      5  C6  <0> d   1      24.296  -6.729  34.495  0.00  0.00     0.001 C 
ATOM      6  C8  <0> d   1      23.516  -7.596  35.452  0.00  0.00    -0.005 C 
ATOM      7  C10 <0> d   1      23.111  -8.932  34.840  0.00  0.00     0.006 C 
ATOM      8  C11 <0> d   1      22.072  -9.582  35.746  0.00  0.00     0.006 C 
ATOM      9  C12 <0> d   1      22.168  -9.092  37.192  0.00  0.00     0.000 C 
ATOM     10  C14 <0> d   1      21.520 -10.195  38.052  0.00  0.00     0.067 C 
ATOM     11  C15 <0> d   1      21.772  -9.919  39.508  0.00  0.00     0.062 A 
ATOM     12  N16 <0> d   1      21.173 -10.428  40.546  0.00  0.00    -0.179 NA
ATOM     13  N17 <0> d   1      21.749  -9.873  41.699  0.00  0.00    -0.289 N 
ATOM     14  C18 <0> d   1      22.715  -9.011  41.309  0.00  0.00     0.118 A 
ATOM     15  C19 <0> d   1      22.749  -9.018  39.963  0.00  0.00    -0.014 A 
ATOM     16  C20 <0> d   1      23.638  -8.230  39.043  0.00  0.00     0.052 C 
ATOM     17  C21 <0> d   1      23.605  -8.856  37.634  0.00  0.00    -0.032 C 
ATOM     18  C22 <0> d   1      24.366 -10.184  37.649  0.00  0.00     0.016 C 
ATOM     19  C23 <0> d   1      24.328  -7.875  36.711  0.00  0.00    -0.001 C 
ATOM     20  C25 <0> d   1      24.552  -6.524  37.394  0.00  0.00     0.007 C 
ATOM     21  C26 <0> d   1      25.425  -5.672  36.474  0.00  0.00     0.013 C 
ATOM     22  C27 <0> d   1      24.766  -5.420  35.165  0.00  0.00    -0.009 C 
ATOM     23  C28 <0> d   1      23.627  -4.407  35.289  0.00  0.00     0.018 C 
ATOM     24  H43 <0> d   1      21.500 -10.074  42.615  0.00  0.00     0.188 HD
ENDROOT
BRANCH   2  25
ATOM     25  O3  <0> d   1      25.341  -4.033  33.235  0.00  0.00    -0.389 OA
ATOM     26  H32 <0> d   1      24.669  -3.433  33.586  0.00  0.00     0.210 HD
ENDBRANCH   2  25
TORSDOF 1
ENDMDL
MODEL 162
REMARK CAVERDOCK RESULT:      49.5      0.000      0.000
REMARK CAVERDOCK CONSTRAINTS:       0.0      0.0      0.0      0.0
REMARK CAVERDOCK TUNNEL: 161     49.5      2.2    162.3
REMARK  1 active torsions:
REMARK  status: ('A' for Active; 'I' for Inactive)
REMARK    1  A    between atoms: C2_2  and  O3_3 
ROOT
ATOM      1  C1  <0> d   1      26.925  -4.361  35.206  0.00  0.00     0.046 C 
ATOM      2  C2  <0> d   1      25.850  -5.043  34.358  0.00  0.00     0.062 C 
ATOM      3  C4  <0> d   1      26.433  -6.291  33.668  0.00  0.00     0.038 C 
ATOM      4  C5  <0> d   1      25.581  -7.493  34.138  0.00  0.00     0.009 C 
ATOM      5  C6  <0> d   1      24.249  -6.845  34.557  0.00  0.00     0.001 C 
ATOM      6  C8  <0> d   1      23.431  -7.724  35.470  0.00  0.00    -0.005 C 
ATOM      7  C10 <0> d   1      23.048  -9.050  34.823  0.00  0.00     0.006 C 
ATOM      8  C11 <0> d   1      21.974  -9.711  35.677  0.00  0.00     0.006 C 
ATOM      9  C12 <0> d   1      22.014  -9.244  37.133  0.00  0.00     0.000 C 
ATOM     10  C14 <0> d   1      21.332 -10.359  37.951  0.00  0.00     0.067 C 
ATOM     11  C15 <0> d   1      21.528 -10.105  39.420  0.00  0.00     0.062 A 
ATOM     12  N16 <0> d   1      20.889 -10.629  40.426  0.00  0.00    -0.179 NA
ATOM     13  N17 <0> d   1      21.420 -10.093  41.608  0.00  0.00    -0.289 N 
ATOM     14  C18 <0> d   1      22.402  -9.227  41.270  0.00  0.00     0.118 A 
ATOM     15  C19 <0> d   1      22.488  -9.214  39.926  0.00  0.00    -0.014 A 
ATOM     16  C20 <0> d   1      23.412  -8.413  39.053  0.00  0.00     0.052 C 
ATOM     17  C21 <0> d   1      23.434  -9.017  37.634  0.00  0.00    -0.032 C 
ATOM     18  C22 <0> d   1      24.192 -10.347  37.659  0.00  0.00     0.016 C 
ATOM     19  C23 <0> d   1      24.194  -8.024  36.755  0.00  0.00    -0.001 C 
ATOM     20  C25 <0> d   1      24.393  -6.684  37.467  0.00  0.00     0.007 C 
ATOM     21  C26 <0> d   1      25.301  -5.820  36.595  0.00  0.00     0.013 C 
ATOM     22  C27 <0> d   1      24.694  -5.546  35.265  0.00  0.00    -0.009 C 
ATOM     23  C28 <0> d   1      23.552  -4.533  35.361  0.00  0.00     0.018 C 
ATOM     24  H43 <0> d   1      21.135 -10.307  42.510  0.00  0.00     0.188 HD
ENDROOT
BRANCH   2  25
ATOM     25  O3  <0> d   1      25.345  -4.131  33.381  0.00  0.00    -0.389 OA
ATOM     26  H32 <0> d   1      26.032  -3.637  32.912  0.00  0.00     0.210 HD
ENDBRANCH   2  25
TORSDOF 1
ENDMDL
MODEL 163
REMARK CAVERDOCK RESULT:      49.4      0.000      0.000
REMARK CAVERDOCK CONSTRAINTS:       0.0      0.0      0.0      0.0
REMARK CAVERDOCK TUNNEL: 162     49.4      2.2    163.1
REMARK  1 active torsions:
REMARK  status: ('A' for Active; 'I' for Inactive)
REMARK    1  A    between atoms: C2_2  and  O3_3 
ROOT
ATOM      1  C1  <0> d   1      26.688  -4.543  35.148  0.00  0.00     0.046 C 
ATOM      2  C2  <0> d   1      25.581  -5.238  34.352  0.00  0.00     0.062 C 
ATOM      3  C4  <0> d   1      26.140  -6.490  33.651  0.00  0.00     0.038 C 
ATOM      4  C5  <0> d   1      25.313  -7.690  34.167  0.00  0.00     0.009 C 
ATOM      5  C6  <0> d   1      23.997  -7.042  34.634  0.00  0.00     0.001 C 
ATOM      6  C8  <0> d   1      23.221  -7.916  35.589  0.00  0.00    -0.005 C 
ATOM      7  C10 <0> d   1      22.816  -9.249  34.971  0.00  0.00     0.006 C 
ATOM      8  C11 <0> d   1      21.782  -9.906  35.875  0.00  0.00     0.006 C 
ATOM      9  C12 <0> d   1      21.879  -9.423  37.324  0.00  0.00     0.000 C 
ATOM     10  C14 <0> d   1      21.236 -10.532  38.180  0.00  0.00     0.067 C 
ATOM     11  C15 <0> d   1      21.491 -10.263  39.637  0.00  0.00     0.062 A 
ATOM     12  N16 <0> d   1      20.895 -10.779  40.674  0.00  0.00    -0.179 NA
ATOM     13  N17 <0> d   1      21.473 -10.229  41.828  0.00  0.00    -0.289 N 
ATOM     14  C18 <0> d   1      22.437  -9.363  41.441  0.00  0.00     0.118 A 
ATOM     15  C19 <0> d   1      22.468  -9.363  40.094  0.00  0.00    -0.014 A
[truncated: 939 more chars]
