# Supplementary material for: Fully automated virtual screening pipeline of FDA-approved drugs using Caver Web
Source: Comput Struct Biotechnol J. 2022 Nov 17;20:6512–8. doi: 10.1016/j.csbj.2022.11.031 (PMC9705369; doi:10.1016/j.csbj.2022.11.031)
Supplement: Supplementary data 1 [file mmc1.zip › supplementary_data/pymol/ZINC000003873364.pdbqt]

MODEL 1
REMARK CAVERDOCK RESULT:      25.1      0.000      0.000
REMARK CAVERDOCK CONSTRAINTS:       0.3      0.0      0.0      0.0
REMARK CAVERDOCK TUNNEL: 0     25.1      1.7      1.4
REMARK  1 active torsions:
REMARK  status: ('A' for Active; 'I' for Inactive)
REMARK    1  A    between atoms: C2_2  and  O3_3 
ROOT
ATOM      1  C1  <0> d   1      38.106   5.246  30.236  0.00  0.00     0.046 C 
ATOM      2  C2  <0> d   1      38.909   5.093  31.524  0.00  0.00     0.062 C 
ATOM      3  C4  <0> d   1      39.271   3.605  31.769  0.00  0.00     0.038 C 
ATOM      4  C5  <0> d   1      40.774   3.577  32.161  0.00  0.00     0.009 C 
ATOM      5  C6  <0> d   1      41.080   5.050  32.473  0.00  0.00     0.001 C 
ATOM      6  C8  <0> d   1      42.521   5.453  32.526  0.00  0.00    -0.005 C 
ATOM      7  C10 <0> d   1      43.489   4.447  31.915  0.00  0.00     0.006 C 
ATOM      8  C11 <0> d   1      44.916   4.968  32.117  0.00  0.00     0.006 C 
ATOM      9  C12 <0> d   1      44.917   6.261  32.933  0.00  0.00     0.000 C 
ATOM     10  C14 <0> d   1      46.372   6.703  33.141  0.00  0.00     0.067 C 
ATOM     11  C15 <0> d   1      46.398   8.113  33.676  0.00  0.00     0.062 A 
ATOM     12  N16 <0> d   1      47.409   8.768  34.170  0.00  0.00    -0.179 NA
ATOM     13  N17 <0> d   1      46.963  10.048  34.532  0.00  0.00    -0.289 N 
ATOM     14  C18 <0> d   1      45.646  10.130  34.241  0.00  0.00     0.118 A 
ATOM     15  C19 <0> d   1      45.274   8.952  33.712  0.00  0.00    -0.014 A 
ATOM     16  C20 <0> d   1      43.910   8.533  33.216  0.00  0.00     0.052 C 
ATOM     17  C21 <0> d   1      44.105   7.359  32.246  0.00  0.00    -0.032 C 
ATOM     18  C22 <0> d   1      44.825   7.852  30.987  0.00  0.00     0.016 C 
ATOM     19  C23 <0> d   1      42.733   6.809  31.845  0.00  0.00    -0.001 C 
ATOM     20  C25 <0> d   1      41.597   7.752  32.205  0.00  0.00     0.007 C 
ATOM     21  C26 <0> d   1      40.269   7.272  31.600  0.00  0.00     0.013 C 
ATOM     22  C27 <0> d   1      40.282   5.781  31.375  0.00  0.00    -0.009 C 
ATOM     23  C28 <0> d   1      40.782   5.448  29.967  0.00  0.00     0.018 C 
ATOM     24  H43 <0> d   1      47.508  10.752  34.922  0.00  0.00     0.188 HD
ENDROOT
BRANCH   2  25
ATOM     25  O3  <0> d   1      38.205   5.630  32.639  0.00  0.00    -0.389 OA
ATOM     26  H32 <0> d   1      38.646   5.487  33.488  0.00  0.00     0.210 HD
ENDBRANCH   2  25
TORSDOF 1
ENDMDL
MODEL 2
REMARK CAVERDOCK RESULT:      26.0      0.000      0.000
REMARK CAVERDOCK CONSTRAINTS:       0.1      0.0      0.0      0.0
REMARK CAVERDOCK TUNNEL: 1     26.0      1.8      2.4
REMARK  1 active torsions:
REMARK  status: ('A' for Active; 'I' for Inactive)
REMARK    1  A    between atoms: C2_2  and  O3_3 
ROOT
ATOM      1  C1  <0> d   1      37.717   5.705  30.303  0.00  0.00     0.046 C 
ATOM      2  C2  <0> d   1      38.578   5.274  31.487  0.00  0.00     0.062 C 
ATOM      3  C4  <0> d   1      38.933   3.769  31.387  0.00  0.00     0.038 C 
ATOM      4  C5  <0> d   1      40.452   3.654  31.690  0.00  0.00     0.009 C 
ATOM      5  C6  <0> d   1      40.790   5.023  32.298  0.00  0.00     0.001 C 
ATOM      6  C8  <0> d   1      42.237   5.403  32.367  0.00  0.00    -0.005 C 
ATOM      7  C10 <0> d   1      43.163   4.551  31.507  0.00  0.00     0.006 C 
ATOM      8  C11 <0> d   1      44.604   5.012  31.747  0.00  0.00     0.006 C 
ATOM      9  C12 <0> d   1      44.660   6.098  32.822  0.00  0.00     0.000 C 
ATOM     10  C14 <0> d   1      46.128   6.482  33.050  0.00  0.00     0.067 C 
ATOM     11  C15 <0> d   1      46.197   7.742  33.876  0.00  0.00     0.062 A 
ATOM     12  N16 <0> d   1      47.237   8.273  34.450  0.00  0.00    -0.179 NA
ATOM     13  N17 <0> d   1      46.826   9.445  35.102  0.00  0.00    -0.289 N 
ATOM     14  C18 <0> d   1      45.497   9.591  34.899  0.00  0.00     0.118 A 
ATOM     15  C19 <0> d   1      45.086   8.556  34.147  0.00  0.00    -0.014 A 
ATOM     16  C20 <0> d   1      43.696   8.257  33.639  0.00  0.00     0.052 C 
ATOM     17  C21 <0> d   1      43.830   7.320  32.429  0.00  0.00    -0.032 C 
ATOM     18  C22 <0> d   1      44.496   8.073  31.273  0.00  0.00     0.016 C 
ATOM     19  C23 <0> d   1      42.434   6.873  31.986  0.00  0.00    -0.001 C 
ATOM     20  C25 <0> d   1      41.328   7.718  32.596  0.00  0.00     0.007 C 
ATOM     21  C26 <0> d   1      39.967   7.382  31.966  0.00  0.00     0.013 C 
ATOM     22  C27 <0> d   1      39.951   5.976  31.424  0.00  0.00    -0.009 C 
ATOM     23  C28 <0> d   1      40.380   5.955  29.955  0.00  0.00     0.018 C 
ATOM     24  H43 <0> d   1      47.396  10.047  35.607  0.00  0.00     0.188 HD
ENDROOT
BRANCH   2  25
ATOM     25  O3  <0> d   1      37.934   5.558  32.725  0.00  0.00    -0.389 OA
ATOM     26  H32 <0> d   1      37.732   6.495  32.857  0.00  0.00     0.210 HD
ENDBRANCH   2  25
TORSDOF 1
ENDMDL
MODEL 3
REMARK CAVERDOCK RESULT:      26.0      0.000      0.000
REMARK CAVERDOCK CONSTRAINTS:       0.3      0.0      0.0      0.0
REMARK CAVERDOCK TUNNEL: 2     26.0      1.8      3.5
REMARK  1 active torsions:
REMARK  status: ('A' for Active; 'I' for Inactive)
REMARK    1  A    between atoms: C2_2  and  O3_3 
ROOT
ATOM      1  C1  <0> d   1      46.124   9.389  34.004  0.00  0.00     0.046 C 
ATOM      2  C2  <0> d   1      45.690   8.580  32.785  0.00  0.00     0.062 C 
ATOM      3  C4  <0> d   1      46.615   7.352  32.586  0.00  0.00     0.038 C 
ATOM      4  C5  <0> d   1      45.683   6.139  32.315  0.00  0.00     0.009 C 
ATOM      5  C6  <0> d   1      44.330   6.800  32.012  0.00  0.00     0.001 C 
ATOM      6  C8  <0> d   1      43.114   5.928  32.069  0.00  0.00    -0.005 C 
ATOM      7  C10 <0> d   1      43.320   4.589  32.766  0.00  0.00     0.006 C 
ATOM      8  C11 <0> d   1      42.015   3.791  32.672  0.00  0.00     0.006 C 
ATOM      9  C12 <0> d   1      40.972   4.542  31.844  0.00  0.00     0.000 C 
ATOM     10  C14 <0> d   1      39.711   3.673  31.748  0.00  0.00     0.067 C 
ATOM     11  C15 <0> d   1      38.572   4.497  31.200  0.00  0.00     0.062 A 
ATOM     12  N16 <0> d   1      37.410   4.087  30.780  0.00  0.00    -0.179 NA
ATOM     13  N17 <0> d   1      36.674   5.209  30.369  0.00  0.00    -0.289 N 
ATOM     14  C18 <0> d   1      37.444   6.305  30.554  0.00  0.00     0.118 A 
ATOM     15  C19 <0> d   1      38.618   5.894  31.065  0.00  0.00    -0.014 A 
ATOM     16  C20 <0> d   1      39.815   6.726  31.456  0.00  0.00     0.052 C 
ATOM     17  C21 <0> d   1      40.650   5.907  32.452  0.00  0.00    -0.032 C 
ATOM     18  C22 <0> d   1      39.867   5.743  33.759  0.00  0.00     0.016 C 
ATOM     19  C23 <0> d   1      41.951   6.658  32.749  0.00  0.00    -0.001 C 
ATOM     20  C25 <0> d   1      41.910   8.106  32.290  0.00  0.00     0.007 C 
ATOM     21  C26 <0> d   1      43.138   8.880  32.793  0.00  0.00     0.013 C 
ATOM     22  C27 <0> d   1      44.302   7.953  33.035  0.00  0.00    -0.009 C 
ATOM     23  C28 <0> d   1      44.307   7.454  34.482  0.00  0.00     0.018 C 
ATOM     24  H43 <0> d   1      35.770   5.199  30.016  0.00  0.00     0.188 HD
ENDROOT
BRANCH   2  25
ATOM     25  O3  <0> d   1      45.665   9.386  31.612  0.00  0.00    -0.389 OA
ATOM     26  H32 <0> d   1      45.080  10.153  31.674  0.00  0.00     0.210 HD
ENDBRANCH   2  25
TORSDOF 1
ENDMDL
MODEL 4
REMARK CAVERDOCK RESULT:      27.6      0.000      0.000
REMARK CAVERDOCK CONSTRAINTS:       0.0      0.0      0.0      0.0
REMARK CAVERDOCK TUNNEL: 3     27.6      1.9      4.3
REMARK  1 active torsions:
REMARK  status: ('A' for Active; 'I' for Inactive)
REMARK    1  A    between atoms: C2_2  and  O3_3 
ROOT
ATOM      1  C1  <0> d   1      37.713   3.636  30.397  0.00  0.00     0.046 C 
ATOM      2  C2  <0> d   1      38.263   4.967  30.901  0.00  0.00     0.062 C 
ATOM      3  C4  <0> d   1      37.618   5.346  32.258  0.00  0.00     0.038 C 
ATOM      4  C5  <0> d   1      38.778   5.806  33.183  0.00  0.00     0.009 C 
ATOM      5  C6  <0> d   1      39.944   6.012  32.204  0.00  0.00     0.001 C 
ATOM      6  C8  <0> d   1      41.320   6.096  32.787  0.00  0.00    -0.005 C 
ATOM      7  C10 <0> d   1      41.436   5.612  34.227  0.00  0.00     0.006 C 
ATOM      8  C11 <0> d   1      42.877   5.835  34.697  0.00  0.00     0.006 C 
ATOM      9  C12 <0> d   1      43.700   6.544  33.621  0.00  0.00     0.000 C 
ATOM     10  C14 <0> d   1      45.114   6.780  34.168  0.00  0.00     0.067 C 
ATOM     11  C15 <0> d   1      46.026   7.201  33.043  0.00  0.00     0.062 A 
ATOM     12  N16 <0> d   1      47.232   7.686  33.121  0.00  0.00    -0.179 NA
ATOM     13  N17 <0> d   1      47.692   7.924  31.818  0.00  0.00    -0.289 N 
ATOM     14  C18 <0> d   1      46.711   7.568  30.957  0.00  0.00     0.118 A 
ATOM     15  C19 <0> d   1      45.675   7.120  31.687  0.00  0.00    -0.014 A 
ATOM     16  C20 <0> d   1      44.343   6.599  31.204  0.00  0.00     0.052 C 
ATOM     17  C21 <0> d   1      43.744   5.736  32.325  0.00  0.00    -0.032 C 
ATOM     18  C22 <0> d   1      44.595   4.474  32.505  0.00  0.00     0.016 C 
ATOM     19  C23 <0> d   1      42.324   5.319  31.930  0.00  0.00    -0.001 C 
ATOM     20  C25 <0> d   1      42.035   5.551  30.456  0.00  0.00     0.007 C 
ATOM     21  C26 <0> d   1      40.689   4.928  30.054  0.00  0.00     0.013 C 
ATOM     22  C27 <0> d   1      39.763   4.825  31.238  0.00  0.00    -0.009 C 
ATOM     23  C28 <0> d   1      39.922   3.471  31.936  0.00  0.00     0.018 C 
ATOM     24  H43 <0> d   1      48.563   8.280  31.577  0.00  0.00     0.188 HD
ENDROOT
BRANCH   2  25
ATOM     25  O3  <0> d   1      38.068   6.003  29.944  0.00  0.00    -0.389 OA
ATOM     26  H32 <0> d   1      38.381   5.782  29.056  0.00  0.00     0.210 HD
ENDBRANCH   2  25
TORSDOF 1
ENDMDL
MODEL 5
REMARK CAVERDOCK RESULT:      27.5      0.000      0.000
REMARK CAVERDOCK CONSTRAINTS:       0.0      0.0      0.0      0.0
REMARK CAVERDOCK TUNNEL: 4     27.5      1.9      5.4
REMARK  1 active torsions:
REMARK  status: ('A' for Active; 'I' for Inactive)
REMARK    1  A    between atoms: C2_2  and  O3_3 
ROOT
ATOM      1  C1  <0> d   1      37.343   4.608  30.454  0.00  0.00     0.046 C 
ATOM      2  C2  <0> d   1      37.910   5.670  31.391  0.00  0.00     0.062 C 
ATOM      3  C4  <0> d   1      37.468   5.402  32.852  0.00  0.00     0.038 C 
ATOM      4  C5  <0> d   1      38.739   5.563  33.732  0.00  0.00     0.009 C 
ATOM      5  C6  <0> d   1      39.729   6.262  32.789  0.00  0.00     0.001 C 
ATOM      6  C8  <0> d   1      41.175   6.242  33.178  0.00  0.00    -0.005 C 
ATOM      7  C10 <0> d   1      41.531   5.232  34.262  0.00  0.00     0.006 C 
ATOM      8  C11 <0> d   1      43.018   5.390  34.598  0.00  0.00     0.006 C 
ATOM      9  C12 <0> d   1      43.636   6.551  33.819  0.00  0.00     0.000 C 
ATOM     10  C14 <0> d   1      45.106   6.688  34.234  0.00  0.00     0.067 C 
ATOM     11  C15 <0> d   1      45.815   7.617  33.280  0.00  0.00     0.062 A 
ATOM     12  N16 <0> d   1      46.998   8.147  33.401  0.00  0.00    -0.179 NA
ATOM     13  N17 <0> d   1      47.240   8.936  32.266  0.00  0.00    -0.289 N 
ATOM     14  C18 <0> d   1      46.153   8.862  31.466  0.00  0.00     0.118 A 
ATOM     15  C19 <0> d   1      45.262   8.055  32.067  0.00  0.00    -0.014 A 
ATOM     16  C20 <0> d   1      43.893   7.642  31.582  0.00  0.00     0.052 C 
ATOM     17  C21 <0> d   1      43.510   6.345  32.310  0.00  0.00    -0.032 C 
ATOM     18  C22 <0> d   1      44.429   5.210  31.844  0.00  0.00     0.016 C 
ATOM     19  C23 <0> d   1      42.064   5.983  31.958  0.00  0.00    -0.001 C 
ATOM     20  C25 <0> d   1      41.541   6.760  30.762  0.00  0.00     0.007 C 
ATOM     21  C26 <0> d   1      40.175   6.220  30.309  0.00  0.00     0.013 C 
ATOM     22  C27 <0> d   1      39.449   5.555  31.449  0.00  0.00    -0.009 C 
ATOM     23  C28 <0> d   1      39.768   4.059  31.498  0.00  0.00     0.018 C 
ATOM     24  H43 <0> d   1      48.048   9.444  32.088  0.00  0.00     0.188 HD
ENDROOT
BRANCH   2  25
ATOM     25  O3  <0> d   1      37.528   6.978  30.982  0.00  0.00    -0.389 OA
ATOM     26  H32 <0> d   1      36.656   7.022  30.567  0.00  0.00     0.210 HD
ENDBRANCH   2  25
TORSDOF 1
ENDMDL
MODEL 6
REMARK CAVERDOCK RESULT:      27.2      0.000      0.000
REMARK CAVERDOCK CONSTRAINTS:       0.0      0.0      0.0      0.0
REMARK CAVERDOCK TUNNEL: 5     27.2      1.8      6.7
REMARK  1 active torsions:
REMARK  status: ('A' for Active; 'I' for Inactive)
REMARK    1  A    between atoms: C2_2  and  O3_3 
ROOT
ATOM      1  C1  <0> d   1      37.128   4.414  30.313  0.00  0.00     0.046 C 
ATOM      2  C2  <0> d   1      37.680   5.523  31.204  0.00  0.00     0.062 C 
ATOM      3  C4  <0> d   1      37.173   5.360  32.659  0.00  0.00     0.038 C 
ATOM      4  C5  <0> d   1      38.410   5.552  33.580  0.00  0.00     0.009 C 
ATOM      5  C6  <0> d   1      39.454   6.168  32.637  0.00  0.00     0.001 C 
ATOM      6  C8  <0> d   1      40.881   6.144  33.088  0.00  0.00    -0.005 C 
ATOM      7  C10 <0> d   1      41.170   5.199  34.248  0.00  0.00     0.006 C 
ATOM      8  C11 <0> d   1      42.645   5.349  34.636  0.00  0.00     0.006 C 
ATOM      9  C12 <0> d   1      43.320   6.444  33.811  0.00  0.00     0.000 C 
ATOM     10  C14 <0> d   1      44.775   6.577  34.278  0.00  0.00     0.067 C 
ATOM     11  C15 <0> d   1      45.544   7.428  33.298  0.00  0.00     0.062 A 
ATOM     12  N16 <0> d   1      46.733   7.941  33.434  0.00  0.00    -0.179 NA
ATOM     13  N17 <0> d   1      47.040   8.649  32.263  0.00  0.00    -0.289 N 
ATOM     14  C18 <0> d   1      45.985   8.545  31.424  0.00  0.00     0.118 A 
ATOM     15  C19 <0> d   1      45.051   7.798  32.037  0.00  0.00    -0.014 A 
ATOM     16  C20 <0> d   1      43.694   7.382  31.522  0.00  0.00     0.052 C 
ATOM     17  C21 <0> d   1      43.252   6.143  32.314  0.00  0.00    -0.032 C 
ATOM     18  C22 <0> d   1      44.163   4.962  31.962  0.00  0.00     0.016 C 
ATOM     19  C23 <0> d   1      41.814   5.788  31.926  0.00  0.00    -0.001 C 
ATOM     20  C25 <0> d   1      41.358   6.496  30.661  0.00  0.00     0.007 C 
ATOM     21  C26 <0> d   1      40.000   5.956  30.186  0.00  0.00     0.013 C 
ATOM     22  C27 <0> d   1      39.212   5.381  31.335  0.00  0.00    -0.009 C 
ATOM     23  C28 <0> d   1      39.495   3.885  31.493  0.00  0.00     0.018 C 
ATOM     24  H43 <0> d   1      47.866   9.129  32.087  0.00  0.00     0.188 HD
ENDROOT
BRANCH   2  25
ATOM     25  O3  <0> d   1      37.345   6.810  30.696  0.00  0.00    -0.389 OA
ATOM     26  H32 <0> d   1      37.868   7.530  31.074  0.00  0.00     0.210 HD
ENDBRANCH   2  25
TORSDOF 1
ENDMDL
MODEL 7
REMARK CAVERDOCK RESULT:      27.1      0.000      0.000
REMARK CAVERDOCK CONSTRAINTS:       0.0      0.0      0.0      0.0
REMARK CAVERDOCK TUNNEL: 6     27.1      1.8      7.1
REMARK  1 active torsions:
REMARK  status: ('A' for Active; 'I' for Inactive)
REMARK    1  A    between atoms: C2_2  and  O3_3 
ROOT
ATOM      1  C1  <0> d   1      45.885   9.127  32.959  0.00  0.00     0.046 C 
ATOM      2  C2  <0> d   1      45.441   8.026  32.001  0.00  0.00     0.062 C 
ATOM      3  C4  <0> d   1      46.206   6.709  32.290  0.00  0.00     0.038 C 
ATOM      4  C5  <0> d   1      45.144   5.575  32.294  0.00  0.00     0.009 C 
ATOM      5  C6  <0> d   1      43.919   6.243  31.653  0.00  0.00     0.001 C 
ATOM      6  C8  <0> d   1      42.597   5.564  31.832  0.00  0.00    -0.005 C 
ATOM      7  C10 <0> d   1      42.568   4.497  32.919  0.00  0.00     0.006 C 
ATOM      8  C11 <0> d   1      41.180   3.849  32.923  0.00  0.00     0.006 C 
ATOM      9  C12 <0> d   1      40.312   4.406  31.794  0.00  0.00     0.000 C 
ATOM     10  C14 <0> d   1      38.958   3.686  31.821  0.00  0.00     0.067 C 
ATOM     11  C15 <0> d   1      37.985   4.409  30.923  0.00  0.00     0.062 A 
ATOM     12  N16 <0> d   1      36.814   4.010  30.518  0.00  0.00    -0.179 NA
ATOM     13  N17 <0> d   1      36.268   5.015  29.706  0.00  0.00    -0.289 N 
ATOM     14  C18 <0> d   1      37.161   6.028  29.637  0.00  0.00     0.118 A 
ATOM     15  C19 <0> d   1      38.226   5.679  30.379  0.00  0.00    -0.014 A 
ATOM     16  C20 <0> d   1      39.490   6.464  30.633  0.00  0.00     0.052 C 
ATOM     17  C21 <0> d   1      40.130   5.918  31.919  0.00  0.00    -0.032 C 
ATOM     18  C22 <0> d   1      39.234   6.255  33.116  0.00  0.00     0.016 C 
ATOM     19  C23 <0> d   1      41.493   6.586  32.121  0.00  0.00    -0.001 C 
ATOM     20  C25 <0> d   1      41.680   7.812  31.244  0.00  0.00     0.007 C 
ATOM     21  C26 <0> d   1      42.959   8.574  31.626  0.00  0.00     0.013 C 
ATOM     22  C27 <0> d   1      43.967   7.656  32.268  0.00  0.00    -0.009 C 
ATOM     23  C28 <0> d   1      43.795   7.638  33.789  0.00  0.00     0.018 C 
ATOM     24  H43 <0> d   1      35.399   4.988  29.271  0.00  0.00     0.188 HD
ENDROOT
BRANCH   2  25
ATOM     25  O3  <0> d   1      45.613   8.420  30.644  0.00  0.00    -0.389 OA
ATOM     26  H32 <0> d   1      46.442   8.116  30.248  0.00  0.00     0.210 HD
ENDBRANCH   2  25
TORSDOF 1
ENDMDL
MODEL 8
REMARK CAVERDOCK RESULT:      26.8      0.000      0.000
REMARK CAVERDOCK CONSTRAINTS:       0.0      0.0      0.0      0.0
REMARK CAVERDOCK TUNNEL: 7     26.8      1.8      8.1
REMARK  1 active torsions:
REMARK  status: ('A' for Active; 'I' for Inactive)
REMARK    1  A    between atoms: C2_2  and  O3_3 
ROOT
ATOM      1  C1  <0> d   1      36.950   3.830  29.918  0.00  0.00     0.046 C 
ATOM      2  C2  <0> d   1      37.472   5.076  30.627  0.00  0.00     0.062 C 
ATOM      3  C4  <0> d   1      36.805   5.234  32.018  0.00  0.00     0.038 C 
ATOM      4  C5  <0> d   1      37.948   5.564  33.018  0.00  0.00     0.009 C 
ATOM      5  C6  <0> d   1      39.120   5.934  32.098  0.00  0.00     0.001 C 
ATOM      6  C8  <0> d   1      40.489   5.949  32.705  0.00  0.00    -0.005 C 
ATOM      7  C10 <0> d   1      40.596   5.252  34.056  0.00  0.00     0.006 C 
ATOM      8  C11 <0> d   1      42.028   5.421  34.573  0.00  0.00     0.006 C 
ATOM      9  C12 <0> d   1      42.852   6.298  33.629  0.00  0.00     0.000 C 
ATOM     10  C14 <0> d   1      44.255   6.469  34.225  0.00  0.00     0.067 C 
ATOM     11  C15 <0> d   1      45.172   7.071  33.190  0.00  0.00     0.062 A 
ATOM     12  N16 <0> d   1      46.369   7.555  33.358  0.00  0.00    -0.179 NA
ATOM     13  N17 <0> d   1      46.840   7.996  32.112  0.00  0.00    -0.289 N 
ATOM     14  C18 <0> d   1      45.875   7.763  31.194  0.00  0.00     0.118 A 
ATOM     15  C19 <0> d   1      44.838   7.193  31.832  0.00  0.00    -0.014 A 
ATOM     16  C20 <0> d   1      43.520   6.732  31.258  0.00  0.00     0.052 C 
ATOM     17  C21 <0> d   1      42.923   5.699  32.225  0.00  0.00    -0.032 C 
ATOM     18  C22 <0> d   1      43.793   4.437  32.223  0.00  0.00     0.016 C 
ATOM     19  C23 <0> d   1      41.515   5.327  31.753  0.00  0.00    -0.001 C 
ATOM     20  C25 <0> d   1      41.238   5.777  30.328  0.00  0.00     0.007 C 
ATOM     21  C26 <0> d   1      39.907   5.203  29.817  0.00  0.00     0.013 C 
ATOM     22  C27 <0> d   1      38.970   4.906  30.959  0.00  0.00    -0.009 C 
ATOM     23  C28 <0> d   1      39.144   3.465  31.444  0.00  0.00     0.018 C 
ATOM     24  H43 <0> d   1      47.707   8.398  31.940  0.00  0.00     0.188 HD
ENDROOT
BRANCH   2  25
ATOM     25  O3  <0> d   1      37.271   6.243  29.837  0.00  0.00    -0.389 OA
ATOM     26  H32 <0> d   1      37.241   6.074  28.886  0.00  0.00     0.210 HD
ENDBRANCH   2  25
TORSDOF 1
ENDMDL
MODEL 9
REMARK CAVERDOCK RESULT:      27.0      0.000      0.000
REMARK CAVERDOCK CONSTRAINTS:       0.0      0.0      0.0      0.0
REMARK CAVERDOCK TUNNEL: 8     27.0      1.8      9.1
REMARK  1 active torsions:
REMARK  status: ('A' for Active; 'I' for Inactive)
REMARK    1  A    between atoms: C2_2  and  O3_3 
ROOT
ATOM      1  C1  <0> d   1      36.811   3.974  29.853  0.00  0.00     0.046 C 
ATOM      2  C2  <0> d   1      37.353   5.184  30.607  0.00  0.00     0.062 C 
ATOM      3  C4  <0> d   1      36.711   5.285  32.014  0.00  0.00     0.038 C 
ATOM      4  C5  <0> d   1      37.872   5.563  33.008  0.00  0.00     0.009 C 
ATOM      5  C6  <0> d   1      39.031   5.967  32.085  0.00  0.00     0.001 C 
ATOM      6  C8  <0> d   1      40.410   5.947  32.669  0.00  0.00    -0.005 C 
ATOM      7  C10 <0> d   1      40.535   5.190  33.986  0.00  0.00     0.006 C 
ATOM      8  C11 <0> d   1      41.977   5.329  34.486  0.00  0.00     0.006 C 
ATOM      9  C12 <0> d   1      42.790   6.241  33.567  0.00  0.00     0.000 C 
ATOM     10  C14 <0> d   1      44.205   6.378  34.146  0.00  0.00     0.067 C 
ATOM     11  C15 <0> d   1      45.108   7.019  33.122  0.00  0.00     0.062 A 
ATOM     12  N16 <0> d   1      46.311   7.488  33.290  0.00  0.00    -0.179 NA
ATOM     13  N17 <0> d   1      46.763   7.981  32.057  0.00  0.00    -0.289 N 
ATOM     14  C18 <0> d   1      45.781   7.794  31.147  0.00  0.00     0.118 A 
ATOM     15  C19 <0> d   1      44.752   7.202  31.777  0.00  0.00    -0.014 A 
ATOM     16  C20 <0> d   1      43.422   6.775  31.206  0.00  0.00     0.052 C 
ATOM     17  C21 <0> d   1      42.834   5.704  32.137  0.00  0.00    -0.032 C 
ATOM     18  C22 <0> d   1      43.695   4.438  32.064  0.00  0.00     0.016 C 
ATOM     19  C23 <0> d   1      41.416   5.361  31.673  0.00  0.00    -0.001 C 
ATOM     20  C25 <0> d   1      41.118   5.876  30.274  0.00  0.00     0.007 C 
ATOM     21  C26 <0> d   1      39.775   5.333  29.761  0.00  0.00     0.013 C 
ATOM     22  C27 <0> d   1      38.855   4.991  30.905  0.00  0.00    -0.009 C 
ATOM     23  C28 <0> d   1      39.028   3.529  31.323  0.00  0.00     0.018 C 
ATOM     24  H43 <0> d   1      47.630   8.385  31.888  0.00  0.00     0.188 HD
ENDROOT
BRANCH   2  25
ATOM     25  O3  <0> d   1      37.146   6.386  29.872  0.00  0.00    -0.389 OA
ATOM     26  H32 <0> d   1      37.872   7.020  29.943  0.00  0.00     0.210 HD
ENDBRANCH   2  25
TORSDOF 1
ENDMDL
MODEL 10
REMARK CAVERDOCK RESULT:      27.4      0.000      0.000
REMARK CAVERDOCK CONSTRAINTS:       0.0      0.0      0.0      0.0
REMARK CAVERDOCK TUNNEL: 9     27.4      1.7     10.3
REMARK  1 active torsions:
REMARK  status: ('A' for Active; 'I' for Inactive)
REMARK    1  A    between atoms: C2_2  and  O3_3 
ROOT
ATOM      1  C1  <0> d   1      36.570   3.954  29.733  0.00  0.00     0.046 C 
ATOM      2  C2  <0> d   1      37.097   5.167  30.494  0.00  0.00     0.062 C 
ATOM      3  C4  <0> d   1      36.429   5.270  31.889  0.00  0.00     0.038 C 
ATOM      4  C5  <0> d   1      37.571   5.551  32.904  0.00  0.00     0.009 C 
ATOM      5  C6  <0> d   1      38.747   5.953  32.002  0.00  0.00     0.001 C 
ATOM      6  C8  <0> d   1      40.115   5.935  32.612  0.00  0.00    -0.005 C 
ATOM      7  C10 <0> d   1      40.215   5.182  33.933  0.00  0.00     0.006 C 
ATOM      8  C11 <0> d   1      41.648   5.322  34.460  0.00  0.00     0.006 C 
ATOM      9  C12 <0> d   1      42.478   6.233  33.555  0.00  0.00     0.000 C 
ATOM     10  C14 <0> d   1      43.880   6.371  34.160  0.00  0.00     0.067 C 
ATOM     11  C15 <0> d   1      44.803   7.011  33.152  0.00  0.00     0.062 A 
ATOM     12  N16 <0> d   1      46.002   7.481  33.342  0.00  0.00    -0.179 NA
ATOM     13  N17 <0> d   1      46.478   7.971  32.117  0.00  0.00    -0.289 N 
ATOM     14  C18 <0> d   1      45.513   7.782  31.188  0.00  0.00     0.118 A 
ATOM     15  C19 <0> d   1      44.472   7.191  31.800  0.00  0.00    -0.014 A 
ATOM     16  C20 <0> d   1      43.153   6.762  31.205  0.00  0.00     0.052 C 
ATOM     17  C21 <0> d   1      42.549   5.692  32.127  0.00  0.00    -0.032 C 
ATOM     18  C22 <0> d   1      43.411   4.427  32.073  0.00  0.00     0.016 C 
ATOM     19  C23 <0> d   1      41.139   5.348  31.637  0.00  0.00    -0.001 C 
ATOM     20  C25 <0> d   1      40.868   5.859  30.232  0.00  0.00     0.007 C 
ATOM     21  C26 <0> d   1      39.535   5.315  29.695  0.00  0.00     0.013 C 
ATOM     22  C27 <0> d   1      38.594   4.975  30.821  0.00  0.00    -0.009 C 
ATOM     23  C28 <0> d   1      38.759   3.513  31.246  0.00  0.00     0.018 C 
ATOM     24  H43 <0> d   1      47.347   8.375  31.963  0.00  0.00     0.188 HD
ENDROOT
BRANCH   2  25
ATOM     25  O3  <0> d   1      36.904   6.367  29.754  0.00  0.00    -0.389 OA
ATOM     26  H32 <0> d   1      36.460   7.068  30.250  0.00  0.00     0.210 HD
ENDBRANCH   2  25
TORSDOF 1
ENDMDL
MODEL 11
REMARK CAVERDOCK RESULT:      28.0      0.000      0.000
REMARK CAVERDOCK CONSTRAINTS:       0.0      0.0      0.0      0.0
REMARK CAVERDOCK TUNNEL: 10     28.0      1.7     11.2
REMARK  1 active torsions:
REMARK  status: ('A' for Active; 'I' for Inactive)
REMARK    1  A    between atoms: C2_2  and  O3_3 
ROOT
ATOM      1  C1  <0> d   1      36.332   4.152  29.744  0.00  0.00     0.046 C 
ATOM      2  C2  <0> d   1      36.879   5.312  30.570  0.00  0.00     0.062 C 
ATOM      3  C4  <0> d   1      36.242   5.325  31.983  0.00  0.00     0.038 C 
ATOM      4  C5  <0> d   1      37.407   5.539  32.989  0.00  0.00     0.009 C 
ATOM      5  C6  <0> d   1      38.564   5.999  32.088  0.00  0.00     0.001 C 
ATOM      6  C8  <0> d   1      39.945   5.941  32.665  0.00  0.00    -0.005 C 
ATOM      7  C10 <0> d   1      40.074   5.103  33.931  0.00  0.00     0.006 C 
ATOM      8  C11 <0> d   1      41.518   5.208  34.433  0.00  0.00     0.006 C 
ATOM      9  C12 <0> d   1      42.329   6.176  33.571  0.00  0.00     0.000 C 
ATOM     10  C14 <0> d   1      43.745   6.274  34.152  0.00  0.00     0.067 C 
ATOM     11  C15 <0> d   1      44.646   6.978  33.167  0.00  0.00     0.062 A 
ATOM     12  N16 <0> d   1      45.849   7.435  33.360  0.00  0.00    -0.179 NA
ATOM     13  N17 <0> d   1      46.298   8.004  32.159  0.00  0.00    -0.289 N 
ATOM     14  C18 <0> d   1      45.312   7.875  31.242  0.00  0.00     0.118 A 
ATOM     15  C19 <0> d   1      44.285   7.246  31.838  0.00  0.00    -0.014 A 
ATOM     16  C20 <0> d   1      42.952   6.857  31.245  0.00  0.00     0.052 C 
ATOM     17  C21 <0> d   1      42.367   5.730  32.110  0.00  0.00    -0.032 C 
ATOM     18  C22 <0> d   1      43.226   4.471  31.954  0.00  0.00     0.016 C 
ATOM     19  C23 <0> d   1      40.946   5.418  31.630  0.00  0.00    -0.001 C 
ATOM     20  C25 <0> d   1      40.643   6.020  30.268  0.00  0.00     0.007 C 
ATOM     21  C26 <0> d   1      39.298   5.511  29.727  0.00  0.00     0.013 C 
ATOM     22  C27 <0> d   1      38.382   5.099  30.850  0.00  0.00    -0.009 C 
ATOM     23  C28 <0> d   1      38.554   3.613  31.175  0.00  0.00     0.018 C 
ATOM     24  H43 <0> d   1      47.165   8.417  32.012  0.00  0.00     0.188 HD
ENDROOT
BRANCH   2  25
ATOM     25  O3  <0> d   1      36.670   6.558  29.914  0.00  0.00    -0.389 OA
ATOM     26  H32 <0> d   1      35.851   7.004  30.167  0.00  0.00     0.210 HD
ENDBRANCH   2  25
TORSDOF 1
ENDMDL
MODEL 12
REMARK CAVERDOCK RESULT:      29.0      0.000      0.000
REMARK CAVERDOCK CONSTRAINTS:       0.2      0.0      0.0      0.0
REMARK CAVERDOCK TUNNEL: 11     29.0      1.8     12.5
REMARK  1 active torsions:
REMARK  status: ('A' for Active; 'I' for Inactive)
REMARK    1  A    between atoms: C2_2  and  O3_3 
ROOT
ATOM      1  C1  <0> d   1      36.115   4.156  29.643  0.00  0.00     0.046 C 
ATOM      2  C2  <0> d   1      36.671   5.324  30.452  0.00  0.00     0.062 C 
ATOM      3  C4  <0> d   1      36.009   5.384  31.853  0.00  0.00     0.038 C 
ATOM      4  C5  <0> d   1      37.160   5.597  32.875  0.00  0.00     0.009 C 
ATOM      5  C6  <0> d   1      38.343   6.009  31.986  0.00  0.00     0.001 C 
ATOM      6  C8  <0> d   1      39.711   5.934  32.590  0.00  0.00    -0.005 C 
ATOM      7  C10 <0> d   1      39.798   5.124  33.878  0.00  0.00     0.006 C 
ATOM      8  C11 <0> d   1      41.234   5.209  34.405  0.00  0.00     0.006 C 
ATOM      9  C12 <0> d   1      42.083   6.138  33.536  0.00  0.00     0.000 C 
ATOM     10  C14 <0> d   1      43.490   6.219  34.141  0.00  0.00     0.067 C 
ATOM     11  C15 <0> d   1      44.424   6.878  33.158  0.00  0.00     0.062 A 
ATOM     12  N16 <0> d   1      45.635   7.313  33.363  0.00  0.00    -0.179 NA
ATOM     13  N17 <0> d   1      46.118   7.843  32.157  0.00  0.00    -0.289 N 
ATOM     14  C18 <0> d   1      45.147   7.714  31.225  0.00  0.00     0.118 A 
ATOM     15  C19 <0> d   1      44.094   7.122  31.815  0.00  0.00    -0.014 A 
ATOM     16  C20 <0> d   1      42.764   6.749  31.207  0.00  0.00     0.052 C 
ATOM     17  C21 <0> d   1      42.138   5.656  32.086  0.00  0.00    -0.032 C 
ATOM     18  C22 <0> d   1      42.971   4.375  31.977  0.00  0.00     0.016 C 
ATOM     19  C23 <0> d   1      40.720   5.365  31.587  0.00  0.00    -0.001 C 
ATOM     20  C25 <0> d   1      40.456   5.940  30.205  0.00  0.00     0.007 C 
ATOM     21  C26 <0> d   1      39.110   5.449  29.651  0.00  0.00     0.013 C 
ATOM     22  C27 <0> d   1      38.164   5.084  30.766  0.00  0.00    -0.009 C 
ATOM     23  C28 <0> d   1      38.297   3.603  31.129  0.00  0.00     0.018 C 
ATOM     24  H43 <0> d   1      46.996   8.233  32.017  0.00  0.00     0.188 HD
ENDROOT
BRANCH   2  25
ATOM     25  O3  <0> d   1      36.504   6.558  29.763  0.00  0.00    -0.389 OA
ATOM     26  H32 <0> d   1      35.859   7.152  30.171  0.00  0.00     0.210 HD
ENDBRANCH   2  25
TORSDOF 1
ENDMDL
MODEL 13
REMARK CAVERDOCK RESULT:      29.9      0.000      0.000
REMARK CAVERDOCK CONSTRAINTS:       0.2      0.0      0.0      0.0
REMARK CAVERDOCK TUNNEL: 12     29.9      1.8     13.2
REMARK  1 active torsions:
REMARK  status: ('A' for Active; 'I' for Inactive)
REMARK    1  A    between atoms: C2_2  and  O3_3 
ROOT
ATOM      1  C1  <0> d   1      35.961   3.961  29.578  0.00  0.00     0.046 C 
ATOM      2  C2  <0> d   1      36.531   5.178  30.299  0.00  0.00     0.062 C 
ATOM      3  C4  <0> d   1      35.805   5.402  31.650  0.00  0.00     0.038 C 
ATOM      4  C5  <0> d   1      36.913   5.667  32.707  0.00  0.00     0.009 C 
ATOM      5  C6  <0> d   1      38.156   5.941  31.847  0.00  0.00     0.001 C 
ATOM      6  C8  <0> d   1      39.488   5.870  32.526  0.00  0.00    -0.005 C 
ATOM      7  C10 <0> d   1      39.475   5.187  33.889  0.00  0.00     0.006 C 
ATOM      8  C11 <0> d   1      40.886   5.264  34.480  0.00  0.00     0.006 C 
ATOM      9  C12 <0> d   1      41.818   6.068  33.572  0.00  0.00     0.000 C 
ATOM     10  C14 <0> d   1      43.196   6.150  34.241  0.00  0.00     0.067 C 
ATOM     11  C15 <0> d   1      44.206   6.671  33.250  0.00  0.00     0.062 A 
ATOM     12  N16 <0> d   1      45.424   7.073  33.476  0.00  0.00    -0.179 NA
ATOM     13  N17 <0> d   1      45.989   7.462  32.252  0.00  0.00    -0.289 N 
ATOM     14  C18 <0> d   1      45.060   7.283  31.286  0.00  0.00     0.118 A 
ATOM     15  C19 <0> d   1      43.954   6.795  31.875  0.00  0.00    -0.014 A 
ATOM     16  C20 <0> d   1      42.639   6.419  31.236  0.00  0.00     0.052 C 
ATOM     17  C21 <0> d   1      41.921   5.444  32.181  0.00  0.00    -0.032 C 
ATOM     18  C22 <0> d   1      42.698   4.125  32.239  0.00  0.00     0.016 C 
ATOM     19  C23 <0> d   1      40.517   5.164  31.637  0.00  0.00    -0.001 C 
ATOM     20  C25 <0> d   1      40.347   5.611  30.195  0.00  0.00     0.007 C 
ATOM     21  C26 <0> d   1      39.009   5.124  29.620  0.00  0.00     0.013 C 
ATOM     22  C27 <0> d   1      37.994   4.909  30.713  0.00  0.00    -0.009 C 
ATOM     23  C28 <0> d   1      38.040   3.467  31.223  0.00  0.00     0.018 C 
ATOM     24  H43 <0> d   1      46.890   7.800  32.122  0.00  0.00     0.188 HD
ENDROOT
BRANCH   2  25
ATOM     25  O3  <0> d   1      36.454   6.345  29.487  0.00  0.00    -0.389 OA
ATOM     26  H32 <0> d   1      36.205   7.144  29.970  0.00  0.00     0.210 HD
ENDBRANCH   2  25
TORSDOF 1
ENDMDL
MODEL 14
REMARK CAVERDOCK RESULT:      28.7      0.000      0.000
REMARK CAVERDOCK CONSTRAINTS:       1.1      0.0      0.0      0.0
REMARK CAVERDOCK TUNNEL: 13     28.7      1.8     14.4
REMARK  1 active torsions:
REMARK  status: ('A' for Active; 'I' for Inactive)
REMARK    1  A    between atoms: C2_2  and  O3_3 
ROOT
ATOM      1  C1  <0> d   1      45.317   5.769  32.234  0.00  0.00     0.046 C 
ATOM      2  C2  <0> d   1      44.125   5.200  32.998  0.00  0.00     0.062 C 
ATOM      3  C4  <0> d   1      43.848   6.029  34.277  0.00  0.00     0.038 C 
ATOM      4  C5  <0> d   1      42.314   6.278  34.317  0.00  0.00     0.009 C 
ATOM      5  C6  <0> d   1      41.774   5.281  33.280  0.00  0.00     0.001 C 
ATOM      6  C8  <0> d   1      40.377   5.499  32.786  0.00  0.00    -0.005 C 
ATOM      7  C10 <0> d   1      39.796   6.873  33.095  0.00  0.00     0.006 C 
ATOM      8  C11 <0> d   1      38.348   6.908  32.596  0.00  0.00     0.006 C 
ATOM      9  C12 <0> d   1      37.927   5.547  32.041  0.00  0.00     0.000 C 
ATOM     10  C14 <0> d   1      36.459   5.633  31.605  0.00  0.00     0.067 C 
ATOM     11  C15 <0> d   1      36.103   4.416  30.789  0.00  0.00     0.062 A 
ATOM     12  N16 <0> d   1      34.923   4.014  30.412  0.00  0.00    -0.179 NA
ATOM     13  N17 <0> d   1      35.081   2.838  29.664  0.00  0.00    -0.289 N 
ATOM     14  C18 <0> d   1      36.401   2.547  29.615  0.00  0.00     0.118 A 
ATOM     15  C19 <0> d   1      37.052   3.504  30.299  0.00  0.00    -0.014 A 
ATOM     16  C20 <0> d   1      38.536   3.645  30.535  0.00  0.00     0.052 C 
ATOM     17  C21 <0> d   1      38.819   5.115  30.877  0.00  0.00    -0.032 C 
ATOM     18  C22 <0> d   1      38.553   5.985  29.644  0.00  0.00     0.016 C 
ATOM     19  C23 <0> d   1      40.290   5.261  31.275  0.00  0.00    -0.001 C 
ATOM     20  C25 <0> d   1      41.123   4.049  30.893  0.00  0.00     0.007 C 
ATOM     21  C26 <0> d   1      42.620   4.318  31.110  0.00  0.00     0.013 C 
ATOM     22  C27 <0> d   1      42.835   5.371  32.167  0.00  0.00    -0.009 C 
ATOM     23  C28 <0> d   1      42.909   6.765  31.538  0.00  0.00     0.018 C 
ATOM     24  H43 <0> d   1      34.367   2.323  29.254  0.00  0.00     0.188 HD
ENDROOT
BRANCH   2  25
ATOM     25  O3  <0> d   1      44.325   3.828  33.321  0.00  0.00    -0.389 OA
ATOM     26  H32 <0> d   1      43.515   3.357  33.557  0.00  0.00     0.210 HD
ENDBRANCH   2  25
TORSDOF 1
ENDMDL
MODEL 15
REMARK CAVERDOCK RESULT:      28.4      0.000      0.000
REMARK CAVERDOCK CONSTRAINTS:       0.1      0.0      0.0      0.0
REMARK CAVERDOCK TUNNEL: 14     28.4      1.8     15.1
REMARK  1 active torsions:
REMARK  status: ('A' for Active; 'I' for Inactive)
REMARK    1  A    between atoms: C2_2  and  O3_3 
ROOT
ATOM      1  C1  <0> d   1      45.237   5.598  32.061  0.00  0.00     0.046 C 
ATOM      2  C2  <0> d   1      44.048   5.071  32.858  0.00  0.00     0.062 C 
ATOM      3  C4  <0> d   1      43.816   5.930  34.128  0.00  0.00     0.038 C 
ATOM      4  C5  <0> d   1      42.291   6.217  34.193  0.00  0.00     0.009 C 
ATOM      5  C6  <0> d   1      41.705   5.216  33.185  0.00  0.00     0.001 C 
ATOM      6  C8  <0> d   1      40.305   5.459  32.715  0.00  0.00    -0.005 C 
ATOM      7  C10 <0> d   1      39.764   6.853  33.010  0.00  0.00     0.006 C 
ATOM      8  C11 <0> d   1      38.307   6.915  32.539  0.00  0.00     0.006 C 
ATOM      9  C12 <0> d   1      37.842   5.555  32.017  0.00  0.00     0.000 C 
ATOM     10  C14 <0> d   1      36.368   5.670  31.609  0.00  0.00     0.067 C 
ATOM     11  C15 <0> d   1      35.966   4.447  30.822  0.00  0.00     0.062 A 
ATOM     12  N16 <0> d   1      34.770   4.068  30.476  0.00  0.00    -0.179 NA
ATOM     13  N17 <0> d   1      34.883   2.875  29.747  0.00  0.00    -0.289 N 
ATOM     14  C18 <0> d   1      36.194   2.552  29.676  0.00  0.00     0.118 A 
ATOM     15  C19 <0> d   1      36.882   3.504  30.330  0.00  0.00    -0.014 A 
ATOM     16  C20 <0> d   1      38.374   3.612  30.534  0.00  0.00     0.052 C 
ATOM     17  C21 <0> d   1      38.699   5.081  30.844  0.00  0.00    -0.032 C 
ATOM     18  C22 <0> d   1      38.430   5.935  29.601  0.00  0.00     0.016 C 
ATOM     19  C23 <0> d   1      40.182   5.198  31.210  0.00  0.00    -0.001 C 
ATOM     20  C25 <0> d   1      40.977   3.958  30.834  0.00  0.00     0.007 C 
ATOM     21  C26 <0> d   1      42.484   4.194  31.017  0.00  0.00     0.013 C 
ATOM     22  C27 <0> d   1      42.746   5.260  32.050  0.00  0.00    -0.009 C 
ATOM     23  C28 <0> d   1      42.841   6.640  31.394  0.00  0.00     0.018 C 
ATOM     24  H43 <0> d   1      34.149   2.371  29.360  0.00  0.00     0.188 HD
ENDROOT
BRANCH   2  25
ATOM     25  O3  <0> d   1      44.221   3.701  33.202  0.00  0.00    -0.389 OA
ATOM     26  H32 <0> d   1      44.520   3.146  32.469  0.00  0.00     0.210 HD
ENDBRANCH   2  25
TORSDOF 1
ENDMDL
MODEL 16
REMARK CAVERDOCK RESULT:      26.5      0.000      0.000
REMARK CAVERDOCK CONSTRAINTS:       0.1      0.0      0.0      0.0
REMARK CAVERDOCK TUNNEL: 15     26.5      1.8     16.1
REMARK  1 active torsions:
REMARK  status: ('A' for Active; 'I' for Inactive)
REMARK    1  A    between atoms: C2_2  and  O3_3 
ROOT
ATOM      1  C1  <0> d   1      45.013   6.030  31.908  0.00  0.00     0.046 C 
ATOM      2  C2  <0> d   1      43.899   5.352  32.700  0.00  0.00     0.062 C 
ATOM      3  C4  <0> d   1      43.636   6.105  34.029  0.00  0.00     0.038 C 
ATOM      4  C5  <0> d   1      42.094   6.252  34.154  0.00  0.00     0.009 C 
ATOM      5  C6  <0> d   1      41.564   5.270  33.099  0.00  0.00     0.001 C 
ATOM      6  C8  <0> d   1      40.134   5.418  32.682  0.00  0.00    -0.005 C 
ATOM      7  C10 <0> d   1      39.485   6.737  33.084  0.00  0.00     0.006 C 
ATOM      8  C11 <0> d   1      38.014   6.701  32.657  0.00  0.00     0.006 C 
ATOM      9  C12 <0> d   1      37.651   5.341  32.059  0.00  0.00     0.000 C 
ATOM     10  C14 <0> d   1      36.160   5.352  31.698  0.00  0.00     0.067 C 
ATOM     11  C15 <0> d   1      35.840   4.151  30.843  0.00  0.00     0.062 A 
ATOM     12  N16 <0> d   1      34.669   3.692  30.505  0.00  0.00    -0.179 NA
ATOM     13  N17 <0> d   1      34.861   2.562  29.696  0.00  0.00    -0.289 N 
ATOM     14  C18 <0> d   1      36.192   2.359  29.570  0.00  0.00     0.118 A 
ATOM     15  C19 <0> d   1      36.817   3.325  30.266  0.00  0.00    -0.014 A 
ATOM     16  C20 <0> d   1      38.299   3.550  30.437  0.00  0.00     0.052 C 
ATOM     17  C21 <0> d   1      38.507   5.019  30.835  0.00  0.00    -0.032 C 
ATOM     18  C22 <0> d   1      38.126   5.924  29.658  0.00  0.00     0.016 C 
ATOM     19  C23 <0> d   1      39.985   5.242  31.168  0.00  0.00    -0.001 C 
ATOM     20  C25 <0> d   1      40.871   4.104  30.690  0.00  0.00     0.007 C 
ATOM     21  C26 <0> d   1      42.358   4.459  30.848  0.00  0.00     0.013 C 
ATOM     22  C27 <0> d   1      42.561   5.476  31.941  0.00  0.00    -0.009 C 
ATOM     23  C28 <0> d   1      42.515   6.898  31.376  0.00  0.00     0.018 C 
ATOM     24  H43 <0> d   1      34.161   2.021  29.297  0.00  0.00     0.188 HD
ENDROOT
BRANCH   2  25
ATOM     25  O3  <0> d   1      44.200   3.983  32.948  0.00  0.00    -0.389 OA
ATOM     26  H32 <0> d   1      43.769   3.368  32.340  0.00  0.00     0.210 HD
ENDBRANCH   2  25
TORSDOF 1
ENDMDL
MODEL 17
REMARK CAVERDOCK RESULT:      26.9      0.000      0.000
REMARK CAVERDOCK CONSTRAINTS:       0.4      0.0      0.0      0.0
REMARK CAVERDOCK TUNNEL: 16     26.9      1.9     17.1
REMARK  1 active torsions:
REMARK  status: ('A' for Active; 'I' for Inactive)
REMARK    1  A    between atoms: C2_2  and  O3_3 
ROOT
ATOM      1  C1  <0> d   1      44.891   6.107  31.794  0.00  0.00     0.046 C 
ATOM      2  C2  <0> d   1      43.772   5.485  32.624  0.00  0.00     0.062 C 
ATOM      3  C4  <0> d   1      43.516   6.315  33.908  0.00  0.00     0.038 C 
ATOM      4  C5  <0> d   1      41.976   6.483  34.024  0.00  0.00     0.009 C 
ATOM      5  C6  <0> d   1      41.437   5.447  33.026  0.00  0.00     0.001 C 
ATOM      6  C8  <0> d   1      40.007   5.585  32.602  0.00  0.00    -0.005 C 
ATOM      7  C10 <0> d   1      39.371   6.930  32.927  0.00  0.00     0.006 C 
ATOM      8  C11 <0> d   1      37.899   6.883  32.503  0.00  0.00     0.006 C 
ATOM      9  C12 <0> d   1      37.523   5.494  31.984  0.00  0.00     0.000 C 
ATOM     10  C14 <0> d   1      36.032   5.498  31.623  0.00  0.00     0.067 C 
ATOM     11  C15 <0> d   1      35.701   4.253  30.839  0.00  0.00     0.062 A 
ATOM     12  N16 <0> d   1      34.526   3.785  30.527  0.00  0.00    -0.179 NA
ATOM     13  N17 <0> d   1      34.708   2.609  29.784  0.00  0.00    -0.289 N 
ATOM     14  C18 <0> d   1      36.037   2.388  29.670  0.00  0.00     0.118 A 
ATOM     15  C19 <0> d   1      36.670   3.387  30.310  0.00  0.00    -0.014 A 
ATOM     16  C20 <0> d   1      38.155   3.608  30.468  0.00  0.00     0.052 C 
ATOM     17  C21 <0> d   1      38.376   5.095  30.781  0.00  0.00    -0.032 C 
ATOM     18  C22 <0> d   1      38.002   5.934  29.554  0.00  0.00     0.016 C 
ATOM     19  C23 <0> d   1      39.856   5.324  31.100  0.00  0.00    -0.001 C 
ATOM     20  C25 <0> d   1      40.732   4.152  30.688  0.00  0.00     0.007 C 
ATOM     21  C26 <0> d   1      42.222   4.502  30.825  0.00  0.00     0.013 C 
ATOM     22  C27 <0> d   1      42.434   5.578  31.859  0.00  0.00    -0.009 C 
ATOM     23  C28 <0> d   1      42.401   6.966  31.213  0.00  0.00     0.018 C 
ATOM     24  H43 <0> d   1      34.002   2.053  29.416  0.00  0.00     0.188 HD
ENDROOT
BRANCH   2  25
ATOM     25  O3  <0> d   1      44.061   4.130  32.950  0.00  0.00    -0.389 OA
ATOM     26  H32 <0> d   1      44.763   3.738  32.414  0.00  0.00     0.210 HD
ENDBRANCH   2  25
TORSDOF 1
ENDMDL
MODEL 18
REMARK CAVERDOCK RESULT:      25.3      0.000      0.000
REMARK CAVERDOCK CONSTRAINTS:       0.0      0.0      0.0      0.0
REMARK CAVERDOCK TUNNEL: 17     25.3      1.9     18.5
REMARK  1 active torsions:
REMARK  status: ('A' for Active; 'I' for Inactive)
REMARK    1  A    between atoms: C2_2  and  O3_3 
ROOT
ATOM      1  C1  <0> d   1      44.507   6.125  31.900  0.00  0.00     0.046 C 
ATOM      2  C2  <0> d   1      43.421   5.374  32.665  0.00  0.00     0.062 C 
ATOM      3  C4  <0> d   1      43.171   6.032  34.046  0.00  0.00     0.038 C 
ATOM      4  C5  <0> d   1      41.630   6.141  34.209  0.00  0.00     0.009 C 
ATOM      5  C6  <0> d   1      41.097   5.221  33.101  0.00  0.00     0.001 C 
ATOM      6  C8  <0> d   1      39.656   5.369  32.722  0.00  0.00    -0.005 C 
ATOM      7  C10 <0> d   1      38.992   6.646  33.223  0.00  0.00     0.006 C 
ATOM      8  C11 <0> d   1      37.513   6.610  32.822  0.00  0.00     0.006 C 
ATOM      9  C12 <0> d   1      37.163   5.286  32.142  0.00  0.00     0.000 C 
ATOM     10  C14 <0> d   1      35.665   5.292  31.810  0.00  0.00     0.067 C 
ATOM     11  C15 <0> d   1      35.349   4.145  30.884  0.00  0.00     0.062 A 
ATOM     12  N16 <0> d   1      34.181   3.686  30.537  0.00  0.00    -0.179 NA
ATOM     13  N17 <0> d   1      34.377   2.616  29.652  0.00  0.00    -0.289 N 
ATOM     14  C18 <0> d   1      35.708   2.449  29.487  0.00  0.00     0.118 A 
ATOM     15  C19 <0> d   1      36.329   3.378  30.234  0.00  0.00    -0.014 A 
ATOM     16  C20 <0> d   1      37.811   3.619  30.392  0.00  0.00     0.052 C 
ATOM     17  C21 <0> d   1      38.000   5.062  30.883  0.00  0.00    -0.032 C 
ATOM     18  C22 <0> d   1      37.579   6.036  29.777  0.00  0.00     0.016 C 
ATOM     19  C23 <0> d   1      39.480   5.291  31.203  0.00  0.00    -0.001 C 
ATOM     20  C25 <0> d   1      40.377   4.205  30.633  0.00  0.00     0.007 C 
ATOM     21  C26 <0> d   1      41.860   4.576  30.786  0.00  0.00     0.013 C 
ATOM     22  C27 <0> d   1      42.066   5.523  31.941  0.00  0.00    -0.009 C 
ATOM     23  C28 <0> d   1      41.984   6.978  31.473  0.00  0.00     0.018 C 
ATOM     24  H43 <0> d   1      33.678   2.090  29.230  0.00  0.00     0.188 HD
ENDROOT
BRANCH   2  25
ATOM     25  O3  <0> d   1      43.752   3.998  32.816  0.00  0.00    -0.389 OA
ATOM     26  H32 <0> d   1      44.546   3.840  33.344  0.00  0.00     0.210 HD
ENDBRANCH   2  25
TORSDOF 1
ENDMDL
MODEL 19
REMARK CAVERDOCK RESULT:      25.2      0.000      0.000
REMARK CAVERDOCK CONSTRAINTS:       0.1      0.0      0.0      0.0
REMARK CAVERDOCK TUNNEL: 18     25.2      1.9     19.4
REMARK  1 active torsions:
REMARK  status: ('A' for Active; 'I' for Inactive)
REMARK    1  A    between atoms: C2_2  and  O3_3 
ROOT
ATOM      1  C1  <0> d   1      44.328   5.961  31.811  0.00  0.00     0.046 C 
ATOM      2  C2  <0> d   1      43.224   5.267  32.604  0.00  0.00     0.062 C 
ATOM      3  C4  <0> d   1      42.994   5.982  33.960  0.00  0.00     0.038 C 
ATOM      4  C5  <0> d   1      41.456   6.137  34.120  0.00  0.00     0.009 C 
ATOM      5  C6  <0> d   1      40.897   5.191  33.047  0.00  0.00     0.001 C 
ATOM      6  C8  <0> d   1      39.460   5.363  32.664  0.00  0.00    -0.005 C 
ATOM      7  C10 <0> d   1      38.831   6.675  33.117  0.00  0.00     0.006 C 
ATOM      8  C11 <0> d   1      37.351   6.662  32.719  0.00  0.00     0.006 C 
ATOM      9  C12 <0> d   1      36.965   5.324  32.088  0.00  0.00     0.000 C 
ATOM     10  C14 <0> d   1      35.467   5.357  31.757  0.00  0.00     0.067 C 
ATOM     11  C15 <0> d   1      35.120   4.184  30.874  0.00  0.00     0.062 A 
ATOM     12  N16 <0> d   1      33.940   3.744  30.545  0.00  0.00    -0.179 NA
ATOM     13  N17 <0> d   1      34.106   2.637  29.700  0.00  0.00    -0.289 N 
ATOM     14  C18 <0> d   1      35.433   2.429  29.541  0.00  0.00     0.118 A 
ATOM     15  C19 <0> d   1      36.079   3.368  30.253  0.00  0.00    -0.014 A 
ATOM     16  C20 <0> d   1      37.567   3.577  30.401  0.00  0.00     0.052 C 
ATOM     17  C21 <0> d   1      37.794   5.032  30.838  0.00  0.00    -0.032 C 
ATOM     18  C22 <0> d   1      37.397   5.974  29.697  0.00  0.00     0.016 C 
ATOM     19  C23 <0> d   1      39.280   5.234  31.148  0.00  0.00    -0.001 C 
ATOM     20  C25 <0> d   1      40.147   4.104  30.619  0.00  0.00     0.007 C 
ATOM     21  C26 <0> d   1      41.640   4.442  30.757  0.00  0.00     0.013 C 
ATOM     22  C27 <0> d   1      41.872   5.425  31.876  0.00  0.00    -0.009 C 
ATOM     23  C28 <0> d   1      41.827   6.863  31.354  0.00  0.00     0.018 C 
ATOM     24  H43 <0> d   1      33.394   2.114  29.298  0.00  0.00     0.188 HD
ENDROOT
BRANCH   2  25
ATOM     25  O3  <0> d   1      43.519   3.889  32.806  0.00  0.00    -0.389 OA
ATOM     26  H32 <0> d   1      43.403   3.592  33.719  0.00  0.00     0.210 HD
ENDBRANCH   2  25
TORSDOF 1
ENDMDL
MODEL 20
REMARK CAVERDOCK RESULT:      25.3      0.000      0.000
REMARK CAVERDOCK CONSTRAINTS:       0.0      0.0      0.0      0.0
REMARK CAVERDOCK TUNNEL: 19     25.3      1.9     20.3
REMARK  1 active torsions:
REMARK  status: ('A' for Active; 'I' for Inactive)
REMARK    1  A    between atoms: C2_2  and  O3_3 
ROOT
ATOM      1  C1  <0> d   1      44.076   5.975  31.774  0.00  0.00     0.046 C 
ATOM      2  C2  <0> d   1      42.988   5.263  32.571  0.00  0.00     0.062 C 
ATOM      3  C4  <0> d   1      42.798   5.932  33.957  0.00  0.00     0.038 C 
ATOM      4  C5  <0> d   1      41.266   6.092  34.162  0.00  0.00     0.009 C 
ATOM      5  C6  <0> d   1      40.673   5.188  33.072  0.00  0.00     0.001 C 
ATOM      6  C8  <0> d   1      39.227   5.383  32.733  0.00  0.00    -0.005 C 
ATOM      7  C10 <0> d   1      38.620   6.682  33.246  0.00  0.00     0.006 C 
ATOM      8  C11 <0> d   1      37.131   6.694  32.887  0.00  0.00     0.006 C 
ATOM      9  C12 <0> d   1      36.718   5.380  32.221  0.00  0.00     0.000 C 
ATOM     10  C14 <0> d   1      35.212   5.435  31.931  0.00  0.00     0.067 C 
ATOM     11  C15 <0> d   1      34.833   4.296  31.017  0.00  0.00     0.062 A 
ATOM     12  N16 <0> d   1      33.641   3.876  30.705  0.00  0.00    -0.179 NA
ATOM     13  N17 <0> d   1      33.777   2.798  29.818  0.00  0.00    -0.289 N 
ATOM     14  C18 <0> d   1      35.098   2.586  29.617  0.00  0.00     0.118 A 
ATOM     15  C19 <0> d   1      35.769   3.496  30.344  0.00  0.00    -0.014 A 
ATOM     16  C20 <0> d   1      37.262   3.689  30.460  0.00  0.00     0.052 C 
ATOM     17  C21 <0> d   1      37.512   5.126  30.941  0.00  0.00    -0.032 C 
ATOM     18  C22 <0> d   1      37.093   6.110  29.843  0.00  0.00     0.016 C 
ATOM     19  C23 <0> d   1      39.007   5.307  31.218  0.00  0.00    -0.001 C 
ATOM     20  C25 <0> d   1      39.851   4.189  30.629  0.00  0.00     0.007 C 
ATOM     21  C26 <0> d   1      41.349   4.512  30.739  0.00  0.00     0.013 C 
ATOM     22  C27 <0> d   1      41.619   5.454  31.885  0.00  0.00    -0.009 C 
ATOM     23  C28 <0> d   1      41.572   6.910  31.414  0.00  0.00     0.018 C 
ATOM     24  H43 <0> d   1      33.050   2.294  29.418  0.00  0.00     0.188 HD
ENDROOT
BRANCH   2  25
ATOM     25  O3  <0> d   1      43.277   3.877  32.718  0.00  0.00    -0.389 OA
ATOM     26  H32 <0> d   1      43.424   3.600  33.633  0.00  0.00     0.210 HD
ENDBRANCH   2  25
TORSDOF 1
ENDMDL
MODEL 21
REMARK CAVERDOCK RESULT:      25.4      0.000      0.000
REMARK CAVERDOCK CONSTRAINTS:       0.2      0.0      0.0      0.0
REMARK CAVERDOCK TUNNEL: 20     25.4      1.9     21.3
REMARK  1 active torsions:
REMARK  status: ('A' for Active; 'I' for Inactive)
REMARK    1  A    between atoms: C2_2  and  O3_3 
ROOT
ATOM      1  C1  <0> d   1      33.688   5.011  30.485  0.00  0.00     0.046 C 
ATOM      2  C2  <0> d   1      34.767   4.036  30.945  0.00  0.00     0.062 C 
ATOM      3  C4  <0> d   1      34.952   2.897  29.910  0.00  0.00     0.038 C 
ATOM      4  C5  <0> d   1      36.483   2.734  29.704  0.00  0.00     0.009 C 
ATOM      5  C6  <0> d   1      37.078   3.517  30.884  0.00  0.00     0.001 C 
ATOM      6  C8  <0> d   1      38.527   3.886  30.799  0.00  0.00    -0.005 C 
ATOM      7  C10 <0> d   1      39.138   3.759  29.409  0.00  0.00     0.006 C 
ATOM      8  C11 <0> d   1      40.630   4.095  29.506  0.00  0.00     0.006 C 
ATOM      9  C12 <0> d   1      41.040   4.357  30.956  0.00  0.00     0.000 C 
ATOM     10  C14 <0> d   1      42.547   4.639  30.992  0.00  0.00     0.067 C 
ATOM     11  C15 <0> d   1      42.925   5.187  32.345  0.00  0.00     0.062 A 
ATOM     12  N16 <0> d   1      44.116   5.358  32.842  0.00  0.00    -0.179 NA
ATOM     13  N17 <0> d   1      43.980   5.903  34.127  0.00  0.00    -0.289 N 
ATOM     14  C18 <0> d   1      42.659   6.045  34.382  0.00  0.00     0.118 A 
ATOM     15  C19 <0> d   1      41.989   5.612  33.301  0.00  0.00    -0.014 A 
ATOM     16  C20 <0> d   1      40.497   5.567  33.077  0.00  0.00     0.052 C 
ATOM     17  C21 <0> d   1      40.252   5.518  31.561  0.00  0.00    -0.032 C 
ATOM     18  C22 <0> d   1      40.683   6.847  30.932  0.00  0.00     0.016 C 
ATOM     19  C23 <0> d   1      38.756   5.314  31.303  0.00  0.00    -0.001 C 
ATOM     20  C25 <0> d   1      37.909   5.569  32.539  0.00  0.00     0.007 C 
ATOM     21  C26 <0> d   1      36.412   5.566  32.192  0.00  0.00     0.013 C 
ATOM     22  C27 <0> d   1      36.141   4.738  30.962  0.00  0.00    -0.009 C 
ATOM     23  C28 <0> d   1      36.200   5.603  29.701  0.00  0.00     0.018 C 
ATOM     24  H43 <0> d   1      44.706   6.137  34.727  0.00  0.00     0.188 HD
ENDROOT
BRANCH   2  25
ATOM     25  O3  <0> d   1      34.468   3.503  32.231  0.00  0.00    -0.389 OA
ATOM     26  H32 <0> d   1      34.470   2.537  32.267  0.00  0.00     0.210 HD
ENDBRANCH   2  25
TORSDOF 1
ENDMDL
MODEL 22
REMARK CAVERDOCK RESULT:      24.9      0.000      0.000
REMARK CAVERDOCK CONSTRAINTS:       0.0      0.0      0.0      0.0
REMARK CAVERDOCK TUNNEL: 21     24.9      1.8     22.3
REMARK  1 active torsions:
REMARK  status: ('A' for Active; 'I' for Inactive)
REMARK    1  A    between atoms: C2_2  and  O3_3 
ROOT
ATOM      1  C1  <0> d   1      33.399   5.071  30.611  0.00  0.00     0.046 C 
ATOM      2  C2  <0> d   1      34.470   4.077  31.049  0.00  0.00     0.062 C 
ATOM      3  C4  <0> d   1      34.608   2.930  30.015  0.00  0.00     0.038 C 
ATOM      4  C5  <0> d   1      36.130   2.737  29.772  0.00  0.00     0.009 C 
ATOM      5  C6  <0> d   1      36.769   3.514  30.932  0.00  0.00     0.001 C 
ATOM      6  C8  <0> d   1      38.222   3.855  30.809  0.00  0.00    -0.005 C 
ATOM      7  C10 <0> d   1      38.796   3.709  29.405  0.00  0.00     0.006 C 
ATOM      8  C11 <0> d   1      40.296   4.018  29.463  0.00  0.00     0.006 C 
ATOM      9  C12 <0> d   1      40.747   4.278  30.901  0.00  0.00     0.000 C 
ATOM     10  C14 <0> d   1      42.260   4.531  30.898  0.00  0.00     0.067 C 
ATOM     11  C15 <0> d   1      42.682   5.078  32.238  0.00  0.00     0.062 A 
ATOM     12  N16 <0> d   1      43.889   5.228  32.704  0.00  0.00    -0.179 NA
ATOM     13  N17 <0> d   1      43.795   5.781  33.990  0.00  0.00    -0.289 N 
ATOM     14  C18 <0> d   1      42.484   5.950  34.277  0.00  0.00     0.118 A 
ATOM     15  C19 <0> d   1      41.778   5.525  33.215  0.00  0.00    -0.014 A 
ATOM     16  C20 <0> d   1      40.280   5.508  33.029  0.00  0.00     0.052 C 
ATOM     17  C21 <0> d   1      39.996   5.456  31.520  0.00  0.00    -0.032 C 
ATOM     18  C22 <0> d   1      40.437   6.774  30.874  0.00  0.00     0.016 C 
ATOM     19  C23 <0> d   1      38.491   5.280  31.301  0.00  0.00    -0.001 C 
ATOM     20  C25 <0> d   1      37.680   5.556  32.556  0.00  0.00     0.007 C 
ATOM     21  C26 <0> d   1      36.176   5.581  32.247  0.00  0.00     0.013 C 
ATOM     22  C27 <0> d   1      35.858   4.753  31.028  0.00  0.00    -0.009 C 
ATOM     23  C28 <0> d   1      35.901   5.611  29.761  0.00  0.00     0.018 C 
ATOM     24  H43 <0> d   1      44.540   6.004  34.570  0.00  0.00     0.188 HD
ENDROOT
BRANCH   2  25
ATOM     25  O3  <0> d   1      34.195   3.556  32.345  0.00  0.00    -0.389 OA
ATOM     26  H32 <0> d   1      34.008   2.607  32.356  0.00  0.00     0.210 HD
ENDBRANCH   2  25
TORSDOF 1
ENDMDL
MODEL 23
REMARK CAVERDOCK RESULT:      24.7      0.000      0.000
REMARK CAVERDOCK CONSTRAINTS:       0.0      0.0      0.0      0.0
REMARK CAVERDOCK TUNNEL: 22     24.7      1.8     23.4
REMARK  1 active torsions:
REMARK  status: ('A' for Active; 'I' for Inactive)
REMARK    1  A    between atoms: C2_2  and  O3_3 
ROOT
ATOM      1  C1  <0> d   1      33.226   4.977  30.521  0.00  0.00     0.046 C 
ATOM      2  C2  <0> d   1      34.295   4.005  31.010  0.00  0.00     0.062 C 
ATOM      3  C4  <0> d   1      34.432   2.807  30.036  0.00  0.00     0.038 C 
ATOM      4  C5  <0> d   1      35.955   2.600  29.805  0.00  0.00     0.009 C 
ATOM      5  C6  <0> d   1      36.593   3.433  30.926  0.00  0.00     0.001 C 
ATOM      6  C8  <0> d   1      38.047   3.766  30.788  0.00  0.00    -0.005 C 
ATOM      7  C10 <0> d   1      38.623   3.549  29.394  0.00  0.00     0.006 C 
ATOM      8  C11 <0> d   1      40.123   3.858  29.438  0.00  0.00     0.006 C 
ATOM      9  C12 <0> d   1      40.572   4.189  30.862  0.00  0.00     0.000 C 
ATOM     10  C14 <0> d   1      42.085   4.440  30.848  0.00  0.00     0.067 C 
ATOM     11  C15 <0> d   1      42.506   5.054  32.160  0.00  0.00     0.062 A 
ATOM     12  N16 <0> d   1      43.712   5.225  32.620  0.00  0.00    -0.179 NA
ATOM     13  N17 <0> d   1      43.617   5.842  33.876  0.00  0.00    -0.289 N 
ATOM     14  C18 <0> d   1      42.306   6.027  34.153  0.00  0.00     0.118 A 
ATOM     15  C19 <0> d   1      41.602   5.550  33.112  0.00  0.00    -0.014 A 
ATOM     16  C20 <0> d   1      40.104   5.526  32.925  0.00  0.00     0.052 C 
ATOM     17  C21 <0> d   1      39.822   5.399  31.420  0.00  0.00    -0.032 C 
ATOM     18  C22 <0> d   1      40.266   6.681  30.709  0.00  0.00     0.016 C 
ATOM     19  C23 <0> d   1      38.317   5.214  31.207  0.00  0.00    -0.001 C 
ATOM     20  C25 <0> d   1      37.505   5.554  32.446  0.00  0.00     0.007 C 
ATOM     21  C26 <0> d   1      36.001   5.565  32.133  0.00  0.00     0.013 C 
ATOM     22  C27 <0> d   1      35.684   4.677  30.958  0.00  0.00    -0.009 C 
ATOM     23  C28 <0> d   1      35.730   5.471  29.649  0.00  0.00     0.018 C 
ATOM     24  H43 <0> d   1      44.363   6.094  34.446  0.00  0.00     0.188 HD
ENDROOT
BRANCH   2  25
ATOM     25  O3  <0> d   1      34.017   3.550  32.330  0.00  0.00    -0.389 OA
ATOM     26  H32 <0> d   1      34.167   2.604  32.460  0.00  0.00     0.210 HD
ENDBRANCH   2  25
TORSDOF 1
ENDMDL
MODEL 24
REMARK CAVERDOCK RESULT:      24.7      0.000      0.000
REMARK CAVERDOCK CONSTRAINTS:       0.0      0.0      0.0      0.0
REMARK CAVERDOCK TUNNEL: 23     24.7      1.8     24.1
REMARK  1 active torsions:
REMARK  status: ('A' for Active; 'I' for Inactive)
REMARK    1  A    between atoms: C2_2  and  O3_3 
ROOT
ATOM      1  C1  <0> d   1      32.947   4.959  30.567  0.00  0.00     0.046 C 
ATOM      2  C2  <0> d   1      34.009   3.989  31.075  0.00  0.00     0.062 C 
ATOM      3  C4  <0> d   1      34.127   2.764  30.132  0.00  0.00     0.038 C 
ATOM      4  C5  <0> d   1      35.645   2.535  29.897  0.00  0.00     0.009 C 
ATOM      5  C6  <0> d   1      36.300   3.391  30.991  0.00  0.00     0.001 C 
ATOM      6  C8  <0> d   1      37.756   3.705  30.836  0.00  0.00    -0.005 C 
ATOM      7  C10 <0> d   1      38.321   3.444  29.444  0.00  0.00     0.006 C 
ATOM      8  C11 <0> d   1      39.824   3.738  29.471  0.00  0.00     0.006 C 
ATOM      9  C12 <0> d   1      40.286   4.103  30.883  0.00  0.00     0.000 C 
ATOM     10  C14 <0> d   1      41.802   4.337  30.853  0.00  0.00     0.067 C 
ATOM     11  C15 <0> d   1      42.238   4.982  32.145  0.00  0.00     0.062 A 
ATOM     12  N16 <0> d   1      43.448   5.153  32.592  0.00  0.00    -0.179 NA
ATOM     13  N17 <0> d   1      43.368   5.804  33.832  0.00  0.00    -0.289 N 
ATOM     14  C18 <0> d   1      42.061   6.010  34.112  0.00  0.00     0.118 A 
ATOM     15  C19 <0> d   1      41.345   5.513  33.088  0.00  0.00    -0.014 A 
ATOM     16  C20 <0> d   1      39.845   5.499  32.911  0.00  0.00     0.052 C 
ATOM     17  C21 <0> d   1      39.553   5.335  31.412  0.00  0.00    -0.032 C 
ATOM     18  C22 <0> d   1      40.005   6.593  30.664  0.00  0.00     0.016 C 
ATOM     19  C23 <0> d   1      38.044   5.161  31.214  0.00  0.00    -0.001 C 
ATOM     20  C25 <0> d   1      37.244   5.542  32.448  0.00  0.00     0.007 C 
ATOM     21  C26 <0> d   1      35.738   5.561  32.145  0.00  0.00     0.013 C 
ATOM     22  C27 <0> d   1      35.404   4.645  30.995  0.00  0.00    -0.009 C 
ATOM     23  C28 <0> d   1      35.450   5.402  29.666  0.00  0.00     0.018 C 
ATOM     24  H43 <0> d   1      44.119   6.063  34.390  0.00  0.00     0.188 HD
ENDROOT
BRANCH   2  25
ATOM     25  O3  <0> d   1      33.734   3.573  32.408  0.00  0.00    -0.389 OA
ATOM     26  H32 <0> d   1      34.180   4.100  33.085  0.00  0.00     0.210 HD
ENDBRANCH   2  25
TORSDOF 1
ENDMDL
MODEL 25
REMARK CAVERDOCK RESULT:      25.0      0.000      0.000
REMARK CAVERDOCK CONSTRAINTS:       0.1      0.0      0.0      0.0
REMARK CAVERDOCK TUNNEL: 24     25.0      1.8     25.1
REMARK  1 active torsions:
REMARK  status: ('A' for Active; 'I' for Inactive)
REMARK    1  A    between atoms: C2_2  and  O3_3 
ROOT
ATOM      1  C1  <0> d   1      32.801   4.852  30.512  0.00  0.00     0.046 C 
ATOM      2  C2  <0> d   1      33.856   3.916  31.092  0.00  0.00     0.062 C 
ATOM      3  C4  <0> d   1      33.955   2.616  30.253  0.00  0.00     0.038 C 
ATOM      4  C5  <0> d   1      35.469   2.351  30.029  0.00  0.00     0.009 C 
ATOM      5  C6  <0> d   1      36.140   3.287  31.045  0.00  0.00     0.001 C 
ATOM      6  C8  <0> d   1      37.598   3.570  30.855  0.00  0.00    -0.005 C 
ATOM      7  C10 <0> d   1      38.150   3.190  29.486  0.00  0.00     0.006 C 
ATOM      8  C11 <0> d   1      39.657   3.469  29.480  0.00  0.00     0.006 C 
ATOM      9  C12 <0> d   1      40.132   3.943  30.854  0.00  0.00     0.000 C 
ATOM     10  C14 <0> d   1      41.650   4.157  30.796  0.00  0.00     0.067 C 
ATOM     11  C15 <0> d   1      42.102   4.901  32.028  0.00  0.00     0.062 A 
ATOM     12  N16 <0> d   1      43.317   5.095  32.452  0.00  0.00    -0.179 NA
ATOM     13  N17 <0> d   1      43.252   5.847  33.634  0.00  0.00    -0.289 N 
ATOM     14  C18 <0> d   1      41.950   6.090  33.904  0.00  0.00     0.118 A 
ATOM     15  C19 <0> d   1      41.221   5.519  32.929  0.00  0.00    -0.014 A 
ATOM     16  C20 <0> d   1      39.721   5.507  32.763  0.00  0.00     0.052 C 
ATOM     17  C21 <0> d   1      39.416   5.223  31.285  0.00  0.00    -0.032 C 
ATOM     18  C22 <0> d   1      39.877   6.410  30.432  0.00  0.00     0.016 C 
ATOM     19  C23 <0> d   1      37.904   5.050  31.110  0.00  0.00    -0.001 C 
ATOM     20  C25 <0> d   1      37.117   5.540  32.313  0.00  0.00     0.007 C 
ATOM     21  C26 <0> d   1      35.609   5.551  32.019  0.00  0.00     0.013 C 
ATOM     22  C27 <0> d   1      35.257   4.547  30.951  0.00  0.00    -0.009 C 
ATOM     23  C28 <0> d   1      35.302   5.192  29.563  0.00  0.00     0.018 C 
ATOM     24  H43 <0> d   1      44.011   6.143  34.165  0.00  0.00     0.188 HD
ENDROOT
BRANCH   2  25
ATOM     25  O3  <0> d   1      33.586   3.614  32.457  0.00  0.00    -0.389 OA
ATOM     26  H32 <0> d   1      34.331   3.214  32.926  0.00  0.00     0.210 HD
ENDBRANCH   2  25
TORSDOF 1
ENDMDL
MODEL 26
REMARK CAVERDOCK RESULT:      25.2      0.000      0.000
REMARK CAVERDOCK CONSTRAINTS:       0.0      0.0      0.0      0.0
REMARK CAVERDOCK TUNNEL: 25     25.2      1.8     26.1
REMARK  1 active torsions:
REMARK  status: ('A' for Active; 'I' for Inactive)
REMARK    1  A    between atoms: C2_2  and  O3_3 
ROOT
ATOM      1  C1  <0> d   1      32.598   4.841  30.572  0.00  0.00     0.046 C 
ATOM      2  C2  <0> d   1      33.654   3.920  31.175  0.00  0.00     0.062 C 
ATOM      3  C4  <0> d   1      33.724   2.583  30.394  0.00  0.00     0.038 C 
ATOM      4  C5  <0> d   1      35.231   2.291  30.155  0.00  0.00     0.009 C 
ATOM      5  C6  <0> d   1      35.931   3.265  31.115  0.00  0.00     0.001 C 
ATOM      6  C8  <0> d   1      37.388   3.524  30.886  0.00  0.00    -0.005 C 
ATOM      7  C10 <0> d   1      37.911   3.076  29.527  0.00  0.00     0.006 C 
ATOM      8  C11 <0> d   1      39.420   3.337  29.481  0.00  0.00     0.006 C 
ATOM      9  C12 <0> d   1      39.925   3.868  30.823  0.00  0.00     0.000 C 
ATOM     10  C14 <0> d   1      41.444   4.063  30.728  0.00  0.00     0.067 C 
ATOM     11  C15 <0> d   1      41.926   4.856  31.916  0.00  0.00     0.062 A 
ATOM     12  N16 <0> d   1      43.151   5.056  32.309  0.00  0.00    -0.179 NA
ATOM     13  N17 <0> d   1      43.115   5.861  33.457  0.00  0.00    -0.289 N 
ATOM     14  C18 <0> d   1      41.820   6.130  33.739  0.00  0.00     0.118 A 
ATOM     15  C19 <0> d   1      41.068   5.524  32.805  0.00  0.00    -0.014 A 
ATOM     16  C20 <0> d   1      39.565   5.521  32.666  0.00  0.00     0.052 C 
ATOM     17  C21 <0> d   1      39.230   5.174  31.208  0.00  0.00    -0.032 C 
ATOM     18  C22 <0> d   1      39.687   6.316  30.294  0.00  0.00     0.016 C 
ATOM     19  C23 <0> d   1      37.714   5.009  31.069  0.00  0.00    -0.001 C 
ATOM     20  C25 <0> d   1      36.953   5.563  32.262  0.00  0.00     0.007 C 
ATOM     21  C26 <0> d   1      35.440   5.576  31.995  0.00  0.00     0.013 C 
ATOM     22  C27 <0> d   1      35.059   4.529  30.980  0.00  0.00    -0.009 C 
ATOM     23  C28 <0> d   1      35.085   5.110  29.564  0.00  0.00     0.018 C 
ATOM     24  H43 <0> d   1      43.886   6.172  33.960  0.00  0.00     0.188 HD
ENDROOT
BRANCH   2  25
ATOM     25  O3  <0> d   1      33.406   3.683  32.557  0.00  0.00    -0.389 OA
ATOM     26  H32 <0> d   1      32.598   4.097  32.888  0.00  0.00     0.210 HD
ENDBRANCH   2  25
TORSDOF 1
ENDMDL
MODEL 27
REMARK CAVERDOCK RESULT:      24.9      0.000      0.000
REMARK CAVERDOCK CONSTRAINTS:       0.0      0.0      0.0      0.0
REMARK CAVERDOCK TUNNEL: 26     24.9      1.8     27.5
REMARK  1 active torsions:
REMARK  status: ('A' for Active; 'I' for Inactive)
REMARK    1  A    between atoms: C2_2  and  O3_3 
ROOT
ATOM      1  C1  <0> d   1      32.384   4.839  30.446  0.00  0.00     0.046 C 
ATOM      2  C2  <0> d   1      33.409   3.961  31.157  0.00  0.00     0.062 C 
ATOM      3  C4  <0> d   1      33.438   2.541  30.535  0.00  0.00     0.038 C 
ATOM      4  C5  <0> d   1      34.936   2.177  30.339  0.00  0.00     0.009 C 
ATOM      5  C6  <0> d   1      35.664   3.232  31.185  0.00  0.00     0.001 C 
ATOM      6  C8  <0> d   1      37.129   3.417  30.937  0.00  0.00    -0.005 C 
ATOM      7  C10 <0> d   1      37.640   2.800  29.641  0.00  0.00     0.006 C 
ATOM      8  C11 <0> d   1      39.157   3.006  29.574  0.00  0.00     0.006 C 
ATOM      9  C12 <0> d   1      39.676   3.672  30.849  0.00  0.00     0.000 C 
ATOM     10  C14 <0> d   1      41.201   3.806  30.740  0.00  0.00     0.067 C 
ATOM     11  C15 <0> d   1      41.705   4.716  31.833  0.00  0.00     0.062 A 
ATOM     12  N16 <0> d   1      42.935   4.920  32.208  0.00  0.00    -0.179 NA
ATOM     13  N17 <0> d   1      42.923   5.853  33.255  0.00  0.00    -0.289 N 
ATOM     14  C18 <0> d   1      41.636   6.193  33.497  0.00  0.00     0.118 A 
ATOM     15  C19 <0> d   1      40.867   5.507  32.634  0.00  0.00    -0.014 A 
ATOM     16  C20 <0> d   1      39.365   5.536  32.488  0.00  0.00     0.052 C 
ATOM     17  C21 <0> d   1      39.022   5.034  31.077  0.00  0.00    -0.032 C 
ATOM     18  C22 <0> d   1      39.517   6.049  30.041  0.00  0.00     0.016 C 
ATOM     19  C23 <0> d   1      37.502   4.902  30.949  0.00  0.00    -0.001 C 
ATOM     20  C25 <0> d   1      36.757   5.613  32.067  0.00  0.00     0.007 C 
ATOM     21  C26 <0> d   1      35.246   5.643  31.791  0.00  0.00     0.013 C 
ATOM     22  C27 <0> d   1      34.834   4.499  30.901  0.00  0.00    -0.009 C 
ATOM     23  C28 <0> d   1      34.881   4.912  29.427  0.00  0.00     0.018 C 
ATOM     24  H43 <0> d   1      43.702   6.195  33.723  0.00  0.00     0.188 HD
ENDROOT
BRANCH   2  25
ATOM     25  O3  <0> d   1      33.151   3.892  32.555  0.00  0.00    -0.389 OA
ATOM     26  H32 <0> d   1      33.933   3.700  33.090  0.00  0.00     0.210 HD
ENDBRANCH   2  25
TORSDOF 1
ENDMDL
MODEL 28
REMARK CAVERDOCK RESULT:      24.7      0.000      0.000
REMARK CAVERDOCK CONSTRAINTS:       0.0      0.0      0.0      0.0
REMARK CAVERDOCK TUNNEL: 27     24.7      1.8     28.5
REMARK  1 active torsions:
REMARK  status: ('A' for Active; 'I' for Inactive)
REMARK    1  A    between atoms: C2_2  and  O3_3 
ROOT
ATOM      1  C1  <0> d   1      32.192   4.837  30.449  0.00  0.00     0.046 C 
ATOM      2  C2  <0> d   1      33.211   3.980  31.194  0.00  0.00     0.062 C 
ATOM      3  C4  <0> d   1      33.215   2.532  30.642  0.00  0.00     0.038 C 
ATOM      4  C5  <0> d   1      34.705   2.137  30.453  0.00  0.00     0.009 C 
ATOM      5  C6  <0> d   1      35.455   3.222  31.240  0.00  0.00     0.001 C 
ATOM      6  C8  <0> d   1      36.921   3.373  30.972  0.00  0.00    -0.005 C 
ATOM      7  C10 <0> d   1      37.412   2.686  29.704  0.00  0.00     0.006 C 
ATOM      8  C11 <0> d   1      38.931   2.867  29.615  0.00  0.00     0.006 C 
ATOM      9  C12 <0> d   1      39.470   3.587  30.852  0.00  0.00     0.000 C 
ATOM     10  C14 <0> d   1      40.995   3.694  30.725  0.00  0.00     0.067 C 
ATOM     11  C15 <0> d   1      41.521   4.648  31.768  0.00  0.00     0.062 A 
ATOM     12  N16 <0> d   1      42.757   4.854  32.122  0.00  0.00    -0.179 NA
ATOM     13  N17 <0> d   1      42.767   5.837  33.123  0.00  0.00    -0.289 N 
ATOM     14  C18 <0> d   1      41.488   6.207  33.358  0.00  0.00     0.118 A 
ATOM     15  C19 <0> d   1      40.702   5.490  32.536  0.00  0.00    -0.014 A 
ATOM     16  C20 <0> d   1      39.199   5.533  32.400  0.00  0.00     0.052 C 
ATOM     17  C21 <0> d   1      38.837   4.968  31.018  0.00  0.00    -0.032 C 
ATOM     18  C22 <0> d   1      39.337   5.924  29.930  0.00  0.00     0.016 C 
ATOM     19  C23 <0> d   1      37.314   4.852  30.909  0.00  0.00    -0.001 C 
ATOM     20  C25 <0> d   1      36.588   5.627  31.996  0.00  0.00     0.007 C 
ATOM     21  C26 <0> d   1      35.076   5.665  31.731  0.00  0.00     0.013 C 
ATOM     22  C27 <0> d   1      34.640   4.485  30.901  0.00  0.00    -0.009 C 
ATOM     23  C28 <0> d   1      34.681   4.825  29.409  0.00  0.00     0.018 C 
ATOM     24  H43 <0> d   1      43.555   6.190  33.568  0.00  0.00     0.188 HD
ENDROOT
BRANCH   2  25
ATOM     25  O3  <0> d   1      32.964   3.984  32.596  0.00  0.00    -0.389 OA
ATOM     26  H32 <0> d   1      33.674   3.592  33.121  0.00  0.00     0.210 HD
ENDBRANCH   2  25
TORSDOF 1
ENDMDL
MODEL 29
REMARK CAVERDOCK RESULT:      24.4      0.000      0.000
REMARK CAVERDOCK CONSTRAINTS:       0.1      0.0      0.0      0.0
REMARK CAVERDOCK TUNNEL: 28     24.4      1.8     29.4
REMARK  1 active torsions:
REMARK  status: ('A' for Active; 'I' for Inactive)
REMARK    1  A    between atoms: C2_2  and  O3_3 
ROOT
ATOM      1  C1  <0> d   1      31.985   4.784  30.395  0.00  0.00     0.046 C 
ATOM      2  C2  <0> d   1      32.995   3.932  31.157  0.00  0.00     0.062 C 
ATOM      3  C4  <0> d   1      32.992   2.475  30.628  0.00  0.00     0.038 C 
ATOM      4  C5  <0> d   1      34.481   2.068  30.451  0.00  0.00     0.009 C 
ATOM      5  C6  <0> d   1      35.235   3.160  31.224  0.00  0.00     0.001 C 
ATOM      6  C8  <0> d   1      36.702   3.298  30.958  0.00  0.00    -0.005 C 
ATOM      7  C10 <0> d   1      37.194   2.587  29.703  0.00  0.00     0.006 C 
ATOM      8  C11 <0> d   1      38.714   2.758  29.617  0.00  0.00     0.006 C 
ATOM      9  C12 <0> d   1      39.253   3.494  30.844  0.00  0.00     0.000 C 
ATOM     10  C14 <0> d   1      40.780   3.589  30.722  0.00  0.00     0.067 C 
ATOM     11  C15 <0> d   1      41.308   4.556  31.751  0.00  0.00     0.062 A 
ATOM     12  N16 <0> d   1      42.544   4.760  32.107  0.00  0.00    -0.179 NA
ATOM     13  N17 <0> d   1      42.556   5.758  33.092  0.00  0.00    -0.289 N 
ATOM     14  C18 <0> d   1      41.279   6.140  33.316  0.00  0.00     0.118 A 
ATOM     15  C19 <0> d   1      40.491   5.416  32.502  0.00  0.00    -0.014 A 
ATOM     16  C20 <0> d   1      38.989   5.466  32.360  0.00  0.00     0.052 C 
ATOM     17  C21 <0> d   1      38.629   4.881  30.987  0.00  0.00    -0.032 C 
ATOM     18  C22 <0> d   1      39.139   5.816  29.885  0.00  0.00     0.016 C 
ATOM     19  C23 <0> d   1      37.105   4.773  30.873  0.00  0.00    -0.001 C 
ATOM     20  C25 <0> d   1      36.381   5.570  31.946  0.00  0.00     0.007 C 
ATOM     21  C26 <0> d   1      34.869   5.613  31.674  0.00  0.00     0.013 C 
ATOM     22  C27 <0> d   1      34.429   4.423  30.861  0.00  0.00    -0.009 C 
ATOM     23  C28 <0> d   1      34.477   4.739  29.364  0.00  0.00     0.018 C 
ATOM     24  H43 <0> d   1      43.345   6.114  33.534  0.00  0.00     0.188 HD
ENDROOT
BRANCH   2  25
ATOM     25  O3  <0> d   1      32.743   3.960  32.558  0.00  0.00    -0.389 OA
ATOM     26  H32 <0> d   1      33.196   3.264  33.053  0.00  0.00     0.210 HD
ENDBRANCH   2  25
TORSDOF 1
ENDMDL
MODEL 30
REMARK CAVERDOCK RESULT:      24.4      0.000      0.000
REMARK CAVERDOCK CONSTRAINTS:       0.0      0.0      0.0      0.0
REMARK CAVERDOCK TUNNEL: 29     24.4      1.9     30.1
REMARK  1 active torsions:
REMARK  status: ('A' for Active; 'I' for Inactive)
REMARK    1  A    between atoms: C2_2  and  O3_3 
ROOT
ATOM      1  C1  <0> d   1      31.837   4.685  30.346  0.00  0.00     0.046 C 
ATOM      2  C2  <0> d   1      32.854   3.847  31.114  0.00  0.00     0.062 C 
ATOM      3  C4  <0> d   1      32.864   2.387  30.593  0.00  0.00     0.038 C 
ATOM      4  C5  <0> d   1      34.357   1.992  30.420  0.00  0.00     0.009 C 
ATOM      5  C6  <0> d   1      35.100   3.095  31.188  0.00  0.00     0.001 C 
ATOM      6  C8  <0> d   1      36.567   3.244  30.923  0.00  0.00    -0.005 C 
ATOM      7  C10 <0> d   1      37.066   2.531  29.672  0.00  0.00     0.006 C 
ATOM      8  C11 <0> d   1      38.585   2.714  29.587  0.00  0.00     0.006 C 
ATOM      9  C12 <0> d   1      39.116   3.461  30.810  0.00  0.00     0.000 C 
ATOM     10  C14 <0> d   1      40.642   3.569  30.689  0.00  0.00     0.067 C 
ATOM     11  C15 <0> d   1      41.161   4.547  31.713  0.00  0.00     0.062 A 
ATOM     12  N16 <0> d   1      42.394   4.763  32.069  0.00  0.00    -0.179 NA
ATOM     13  N17 <0> d   1      42.397   5.768  33.048  0.00  0.00    -0.289 N 
ATOM     14  C18 <0> d   1      41.115   6.139  33.269  0.00  0.00     0.118 A 
ATOM     15  C19 <0> d   1      40.335   5.403  32.459  0.00  0.00    -0.014 A 
ATOM     16  C20 <0> d   1      38.833   5.440  32.315  0.00  0.00     0.052 C 
ATOM     17  C21 <0> d   1      38.479   4.844  30.944  0.00  0.00    -0.032 C 
ATOM     18  C22 <0> d   1      38.982   5.777  29.838  0.00  0.00     0.016 C 
ATOM     19  C23 <0> d   1      36.957   4.722  30.830  0.00  0.00    -0.001 C 
ATOM     20  C25 <0> d   1      36.224   5.518  31.897  0.00  0.00     0.007 C 
ATOM     21  C26 <0> d   1      34.713   5.547  31.623  0.00  0.00     0.013 C 
ATOM     22  C27 <0> d   1      34.284   4.348  30.817  0.00  0.00    -0.009 C 
ATOM     23  C28 <0> d   1      34.331   4.656  29.318  0.00  0.00     0.018 C 
ATOM     24  H43 <0> d   1      43.182   6.132  33.489  0.00  0.00     0.188 HD
ENDROOT
BRANCH   2  25
ATOM     25  O3  <0> d   1      32.600   3.880  32.514  0.00  0.00    -0.389 OA
ATOM     26  H32 <0> d   1      31.661   3.887  32.744  0.00  0.00     0.210 HD
ENDBRANCH   2  25
TORSDOF 1
ENDMDL
MODEL 31
REMARK CAVERDOCK RESULT:      24.0      0.000      0.000
REMARK CAVERDOCK CONSTRAINTS:       0.0      0.0      0.0      0.0
REMARK CAVERDOCK TUNNEL: 30     24.0      1.9     31.1
REMARK  1 active torsions:
REMARK  status: ('A' for Active; 'I' for Inactive)
REMARK    1  A    between atoms: C2_2  and  O3_3 
ROOT
ATOM      1  C1  <0> d   1      31.582   4.623  30.457  0.00  0.00     0.046 C 
ATOM      2  C2  <0> d   1      32.621   3.788  31.199  0.00  0.00     0.062 C 
ATOM      3  C4  <0> d   1      32.641   2.334  30.660  0.00  0.00     0.038 C 
ATOM      4  C5  <0> d   1      34.136   1.960  30.459  0.00  0.00     0.009 C 
ATOM      5  C6  <0> d   1      34.877   3.063  31.229  0.00  0.00     0.001 C 
ATOM      6  C8  <0> d   1      36.337   3.233  30.943  0.00  0.00    -0.005 C 
ATOM      7  C10 <0> d   1      36.826   2.542  29.677  0.00  0.00     0.006 C 
ATOM      8  C11 <0> d   1      38.341   2.745  29.570  0.00  0.00     0.006 C 
ATOM      9  C12 <0> d   1      38.882   3.484  30.795  0.00  0.00     0.000 C 
ATOM     10  C14 <0> d   1      40.404   3.613  30.651  0.00  0.00     0.067 C 
ATOM     11  C15 <0> d   1      40.927   4.585  31.679  0.00  0.00     0.062 A 
ATOM     12  N16 <0> d   1      42.163   4.812  32.019  0.00  0.00    -0.179 NA
ATOM     13  N17 <0> d   1      42.168   5.804  33.010  0.00  0.00    -0.289 N 
ATOM     14  C18 <0> d   1      40.886   6.157  33.255  0.00  0.00     0.118 A 
ATOM     15  C19 <0> d   1      40.102   5.421  32.448  0.00  0.00    -0.014 A 
ATOM     16  C20 <0> d   1      38.598   5.441  32.327  0.00  0.00     0.052 C 
ATOM     17  C21 <0> d   1      38.230   4.857  30.955  0.00  0.00    -0.032 C 
ATOM     18  C22 <0> d   1      38.705   5.810  29.853  0.00  0.00     0.016 C 
ATOM     19  C23 <0> d   1      36.708   4.718  30.863  0.00  0.00    -0.001 C 
ATOM     20  C25 <0> d   1      35.982   5.492  31.950  0.00  0.00     0.007 C 
ATOM     21  C26 <0> d   1      34.466   5.505  31.700  0.00  0.00     0.013 C 
ATOM     22  C27 <0> d   1      34.040   4.311  30.886  0.00  0.00    -0.009 C 
ATOM     23  C28 <0> d   1      34.060   4.637  29.390  0.00  0.00     0.018 C 
ATOM     24  H43 <0> d   1      42.955   6.173  33.443  0.00  0.00     0.188 HD
ENDROOT
BRANCH   2  25
ATOM     25  O3  <0> d   1      32.389   3.801  32.603  0.00  0.00    -0.389 OA
ATOM     26  H32 <0> d   1      32.919   3.160  33.095  0.00  0.00     0.210 HD
ENDBRANCH   2  25
TORSDOF 1
ENDMDL
MODEL 32
REMARK CAVERDOCK RESULT:      23.7      0.000      0.000
REMARK CAVERDOCK CONSTRAINTS:       0.0      0.0      0.0      0.0
REMARK CAVERDOCK TUNNEL: 31     23.7      1.9     32.4
REMARK  1 active torsions:
REMARK  status: ('A' for Active; 'I' for Inactive)
REMARK    1  A    between atoms: C2_2  and  O3_3 
ROOT
ATOM      1  C1  <0> d   1      31.465   4.521  30.452  0.00  0.00     0.046 C 
ATOM      2  C2  <0> d   1      32.513   3.694  31.191  0.00  0.00     0.062 C 
ATOM      3  C4  <0> d   1      32.547   2.243  30.647  0.00  0.00     0.038 C 
ATOM      4  C5  <0> d   1      34.045   1.884  30.444  0.00  0.00     0.009 C 
ATOM      5  C6  <0> d   1      34.776   2.992  31.217  0.00  0.00     0.001 C 
ATOM      6  C8  <0> d   1      36.234   3.177  30.932  0.00  0.00    -0.005 C 
ATOM      7  C10 <0> d   1      36.729   2.495  29.663  0.00  0.00     0.006 C 
ATOM      8  C11 <0> d   1      38.242   2.713  29.556  0.00  0.00     0.006 C 
ATOM      9  C12 <0> d   1      38.776   3.454  30.783  0.00  0.00     0.000 C 
ATOM     10  C14 <0> d   1      40.296   3.597  30.639  0.00  0.00     0.067 C 
ATOM     11  C15 <0> d   1      40.810   4.571  31.671  0.00  0.00     0.062 A 
ATOM     12  N16 <0> d   1      42.044   4.809  32.010  0.00  0.00    -0.179 NA
ATOM     13  N17 <0> d   1      42.040   5.798  33.005  0.00  0.00    -0.289 N 
ATOM     14  C18 <0> d   1      40.755   6.138  33.251  0.00  0.00     0.118 A 
ATOM     15  C19 <0> d   1      39.978   5.397  32.442  0.00  0.00    -0.014 A 
ATOM     16  C20 <0> d   1      38.473   5.402  32.323  0.00  0.00     0.052 C 
ATOM     17  C21 <0> d   1      38.111   4.819  30.948  0.00  0.00    -0.032 C 
ATOM     18  C22 <0> d   1      38.575   5.781  29.849  0.00  0.00     0.016 C 
ATOM     19  C23 <0> d   1      36.590   4.665  30.856  0.00  0.00    -0.001 C 
ATOM     20  C25 <0> d   1      35.857   5.429  31.947  0.00  0.00     0.007 C 
ATOM     21  C26 <0> d   1      34.341   5.428  31.697  0.00  0.00     0.013 C 
ATOM     22  C27 <0> d   1      33.926   4.232  30.879  0.00  0.00    -0.009 C 
ATOM     23  C28 <0> d   1      33.942   4.564  29.385  0.00  0.00     0.018 C 
ATOM     24  H43 <0> d   1      42.824   6.173  33.439  0.00  0.00     0.188 HD
ENDROOT
BRANCH   2  25
ATOM     25  O3  <0> d   1      32.281   3.700  32.595  0.00  0.00    -0.389 OA
ATOM     26  H32 <0> d   1      32.909   4.238  33.095  0.00  0.00     0.210 HD
ENDBRANCH   2  25
TORSDOF 1
ENDMDL
MODEL 33
REMARK CAVERDOCK RESULT:      23.3      0.000      0.000
REMARK CAVERDOCK CONSTRAINTS:       0.0      0.0      0.0      0.0
REMARK CAVERDOCK TUNNEL: 32     23.3      2.0     33.1
REMARK  1 active torsions:
REMARK  status: ('A' for Active; 'I' for Inactive)
REMARK    1  A    between atoms: C2_2  and  O3_3 
ROOT
ATOM      1  C1  <0> d   1      31.332   4.498  30.431  0.00  0.00     0.046 C 
ATOM      2  C2  <0> d   1      32.387   3.690  31.181  0.00  0.00     0.062 C 
ATOM      3  C4  <0> d   1      32.417   2.226  30.675  0.00  0.00     0.038 C 
ATOM      4  C5  <0> d   1      33.913   1.862  30.467  0.00  0.00     0.009 C 
ATOM      5  C6  <0> d   1      34.651   2.990  31.205  0.00  0.00     0.001 C 
ATOM      6  C8  <0> d   1      36.106   3.169  30.901  0.00  0.00    -0.005 C 
ATOM      7  C10 <0> d   1      36.589   2.455  29.645  0.00  0.00     0.006 C 
ATOM      8  C11 <0> d   1      38.101   2.671  29.519  0.00  0.00     0.006 C 
ATOM      9  C12 <0> d   1      38.646   3.443  30.721  0.00  0.00     0.000 C 
ATOM     10  C14 <0> d   1      40.165   3.584  30.560  0.00  0.00     0.067 C 
ATOM     11  C15 <0> d   1      40.687   4.584  31.561  0.00  0.00     0.062 A 
ATOM     12  N16 <0> d   1      41.924   4.831  31.883  0.00  0.00    -0.179 NA
ATOM     13  N17 <0> d   1      41.929   5.845  32.853  0.00  0.00    -0.289 N 
ATOM     14  C18 <0> d   1      40.645   6.190  33.102  0.00  0.00     0.118 A 
ATOM     15  C19 <0> d   1      39.862   5.429  32.319  0.00  0.00    -0.014 A 
ATOM     16  C20 <0> d   1      38.356   5.430  32.213  0.00  0.00     0.052 C 
ATOM     17  C21 <0> d   1      37.981   4.812  30.858  0.00  0.00    -0.032 C 
ATOM     18  C22 <0> d   1      38.435   5.745  29.730  0.00  0.00     0.016 C 
ATOM     19  C23 <0> d   1      36.460   4.655  30.784  0.00  0.00    -0.001 C 
ATOM     20  C25 <0> d   1      35.736   5.445  31.861  0.00  0.00     0.007 C 
ATOM     21  C26 <0> d   1      34.218   5.437  31.626  0.00  0.00     0.013 C 
ATOM     22  C27 <0> d   1      33.796   4.221  30.843  0.00  0.00    -0.009 C 
ATOM     23  C28 <0> d   1      33.799   4.514  29.340  0.00  0.00     0.018 C 
ATOM     24  H43 <0> d   1      42.716   6.232  33.269  0.00  0.00     0.188 HD
ENDROOT
BRANCH   2  25
ATOM     25  O3  <0> d   1      32.168   3.732  32.587  0.00  0.00    -0.389 OA
ATOM     26  H32 <0> d   1      31.900   4.601  32.918  0.00  0.00     0.210 HD
ENDBRANCH   2  25
TORSDOF 1
ENDMDL
MODEL 34
REMARK CAVERDOCK RESULT:      22.3      0.000      0.000
REMARK CAVERDOCK CONSTRAINTS:       0.3      0.0      0.0      0.0
REMARK CAVERDOCK TUNNEL: 33     22.3      2.0     34.3
REMARK  1 active torsions:
REMARK  status: ('A' for Active; 'I' for Inactive)
REMARK    1  A    between atoms: C2_2  and  O3_3 
ROOT
ATOM      1  C1  <0> d   1      31.086   4.470  30.471  0.00  0.00     0.046 C 
ATOM      2  C2  <0> d   1      32.153   3.657  31.198  0.00  0.00     0.062 C 
ATOM      3  C4  <0> d   1      32.183   2.199  30.672  0.00  0.00     0.038 C 
ATOM      4  C5  <0> d   1      33.678   1.845  30.442  0.00  0.00     0.009 C 
ATOM      5  C6  <0> d   1      34.420   2.965  31.186  0.00  0.00     0.001 C 
ATOM      6  C8  <0> d   1      35.871   3.154  30.869  0.00  0.00    -0.005 C 
ATOM      7  C10 <0> d   1      36.342   2.458  29.598  0.00  0.00     0.006 C 
ATOM      8  C11 <0> d   1      37.852   2.682  29.457  0.00  0.00     0.006 C 
ATOM      9  C12 <0> d   1      38.408   3.440  30.663  0.00  0.00     0.000 C 
ATOM     10  C14 <0> d   1      39.924   3.590  30.486  0.00  0.00     0.067 C 
ATOM     11  C15 <0> d   1      40.454   4.578  31.495  0.00  0.00     0.062 A 
ATOM     12  N16 <0> d   1      41.694   4.826  31.806  0.00  0.00    -0.179 NA
ATOM     13  N17 <0> d   1      41.705   5.828  32.788  0.00  0.00    -0.289 N 
ATOM     14  C18 <0> d   1      40.424   6.164  33.057  0.00  0.00     0.118 A 
ATOM     15  C19 <0> d   1      39.634   5.410  32.273  0.00  0.00    -0.014 A 
ATOM     16  C20 <0> d   1      38.127   5.406  32.185  0.00  0.00     0.052 C 
ATOM     17  C21 <0> d   1      37.739   4.805  30.825  0.00  0.00    -0.032 C 
ATOM     18  C22 <0> d   1      38.176   5.755  29.705  0.00  0.00     0.016 C 
ATOM     19  C23 <0> d   1      36.217   4.643  30.767  0.00  0.00    -0.001 C 
ATOM     20  C25 <0> d   1      35.504   5.416  31.863  0.00  0.00     0.007 C 
ATOM     21  C26 <0> d   1      33.983   5.405  31.645  0.00  0.00     0.013 C 
ATOM     22  C27 <0> d   1      33.557   4.197  30.851  0.00  0.00    -0.009 C 
ATOM     23  C28 <0> d   1      33.540   4.511  29.352  0.00  0.00     0.018 C 
ATOM     24  H43 <0> d   1      42.496   6.212  33.201  0.00  0.00     0.188 HD
ENDROOT
BRANCH   2  25
ATOM     25  O3  <0> d   1      31.950   3.680  32.607  0.00  0.00    -0.389 OA
ATOM     26  H32 <0> d   1      31.602   2.853  32.967  0.00  0.00     0.210 HD
ENDBRANCH   2  25
TORSDOF 1
ENDMDL
MODEL 35
REMARK CAVERDOCK RESULT:      21.7      0.000      0.000
REMARK CAVERDOCK CONSTRAINTS:       0.2      0.0      0.0      0.0
REMARK CAVERDOCK TUNNEL: 34     21.7      2.0     35.4
REMARK  1 active torsions:
REMARK  status: ('A' for Active; 'I' for Inactive)
REMARK    1  A    between atoms: C2_2  and  O3_3 
ROOT
ATOM      1  C1  <0> d   1      30.934   4.559  30.685  0.00  0.00     0.046 C 
ATOM      2  C2  <0> d   1      32.016   3.714  31.351  0.00  0.00     0.062 C 
ATOM      3  C4  <0> d   1      32.018   2.275  30.775  0.00  0.00     0.038 C 
ATOM      4  C5  <0> d   1      33.502   1.918  30.487  0.00  0.00     0.009 C 
ATOM      5  C6  <0> d   1      34.275   3.008  31.245  0.00  0.00     0.001 C 
ATOM      6  C8  <0> d   1      35.717   3.197  30.889  0.00  0.00    -0.005 C 
ATOM      7  C10 <0> d   1      36.144   2.542  29.582  0.00  0.00     0.006 C 
ATOM      8  C11 <0> d   1      37.650   2.760  29.402  0.00  0.00     0.006 C 
ATOM      9  C12 <0> d   1      38.249   3.472  30.615  0.00  0.00     0.000 C 
ATOM     10  C14 <0> d   1      39.760   3.617  30.396  0.00  0.00     0.067 C 
ATOM     11  C15 <0> d   1      40.329   4.567  31.421  0.00  0.00     0.062 A 
ATOM     12  N16 <0> d   1      41.580   4.795  31.701  0.00  0.00    -0.179 NA
ATOM     13  N17 <0> d   1      41.630   5.762  32.716  0.00  0.00    -0.289 N 
ATOM     14  C18 <0> d   1      40.360   6.098  33.036  0.00  0.00     0.118 A 
ATOM     15  C19 <0> d   1      39.540   5.377  32.252  0.00  0.00    -0.014 A 
ATOM     16  C20 <0> d   1      38.031   5.387  32.211  0.00  0.00     0.052 C 
ATOM     17  C21 <0> d   1      37.597   4.835  30.844  0.00  0.00    -0.032 C 
ATOM     18  C22 <0> d   1      38.007   5.820  29.744  0.00  0.00     0.016 C 
ATOM     19  C23 <0> d   1      36.073   4.686  30.827  0.00  0.00    -0.001 C 
ATOM     20  C25 <0> d   1      35.399   5.426  31.971  0.00  0.00     0.007 C 
ATOM     21  C26 <0> d   1      33.872   5.433  31.800  0.00  0.00     0.013 C 
ATOM     22  C27 <0> d   1      33.412   4.257  30.979  0.00  0.00    -0.009 C 
ATOM     23  C28 <0> d   1      33.352   4.621  29.493  0.00  0.00     0.018 C 
ATOM     24  H43 <0> d   1      42.436   6.127  33.117  0.00  0.00     0.188 HD
ENDROOT
BRANCH   2  25
ATOM     25  O3  <0> d   1      31.856   3.690  32.765  0.00  0.00    -0.389 OA
ATOM     26  H32 <0> d   1      31.361   4.442  33.118  0.00  0.00     0.210 HD
ENDBRANCH   2  25
TORSDOF 1
ENDMDL
MODEL 36
REMARK CAVERDOCK RESULT:      20.9      0.000      0.000
REMARK CAVERDOCK CONSTRAINTS:       0.0      0.0      0.0      0.0
REMARK CAVERDOCK TUNNEL: 35     20.9      2.0     36.3
REMARK  1 active torsions:
REMARK  status: ('A' for Active; 'I' for Inactive)
REMARK    1  A    between atoms: C2_2  and  O3_3 
ROOT
ATOM      1  C1  <0> d   1      30.821   4.465  30.537  0.00  0.00     0.046 C 
ATOM      2  C2  <0> d   1      31.895   3.640  31.240  0.00  0.00     0.062 C 
ATOM      3  C4  <0> d   1      31.915   2.190  30.694  0.00  0.00     0.038 C 
ATOM      4  C5  <0> d   1      33.407   1.836  30.440  0.00  0.00     0.009 C 
ATOM      5  C6  <0> d   1      34.160   2.945  31.190  0.00  0.00     0.001 C 
ATOM      6  C8  <0> d   1      35.607   3.136  30.856  0.00  0.00    -0.005 C 
ATOM      7  C10 <0> d   1      36.061   2.456  29.570  0.00  0.00     0.006 C 
ATOM      8  C11 <0> d   1      37.569   2.680  29.413  0.00  0.00     0.006 C 
ATOM      9  C12 <0> d   1      38.142   3.420  30.622  0.00  0.00     0.000 C 
ATOM     10  C14 <0> d   1      39.656   3.569  30.428  0.00  0.00     0.067 C 
ATOM     11  C15 <0> d   1      40.201   4.543  31.443  0.00  0.00     0.062 A 
ATOM     12  N16 <0> d   1      41.445   4.785  31.741  0.00  0.00    -0.179 NA
ATOM     13  N17 <0> d   1      41.471   5.773  32.737  0.00  0.00    -0.289 N 
ATOM     14  C18 <0> d   1      40.193   6.108  33.027  0.00  0.00     0.118 A 
ATOM     15  C19 <0> d   1      39.392   5.366  32.243  0.00  0.00    -0.014 A 
ATOM     16  C20 <0> d   1      37.884   5.366  32.174  0.00  0.00     0.052 C 
ATOM     17  C21 <0> d   1      37.478   4.784  30.812  0.00  0.00    -0.032 C 
ATOM     18  C22 <0> d   1      37.903   5.748  29.699  0.00  0.00     0.016 C 
ATOM     19  C23 <0> d   1      35.955   4.625  30.770  0.00  0.00    -0.001 C 
ATOM     20  C25 <0> d   1      35.257   5.384  31.886  0.00  0.00     0.007 C 
ATOM     21  C26 <0> d   1      33.734   5.379  31.687  0.00  0.00     0.013 C 
ATOM     22  C27 <0> d   1      33.295   4.183  30.882  0.00  0.00    -0.009 C 
ATOM     23  C28 <0> d   1      33.260   4.517  29.388  0.00  0.00     0.018 C 
ATOM     24  H43 <0> d   1      42.267   6.150  33.145  0.00  0.00     0.188 HD
ENDROOT
BRANCH   2  25
ATOM     25  O3  <0> d   1      31.710   3.644  32.651  0.00  0.00    -0.389 OA
ATOM     26  H32 <0> d   1      32.409   3.190  33.141  0.00  0.00     0.210 HD
ENDBRANCH   2  25
TORSDOF 1
ENDMDL
MODEL 37
REMARK CAVERDOCK RESULT:      19.5      0.000      0.000
REMARK CAVERDOCK CONSTRAINTS:       0.1      0.0      0.0      0.0
REMARK CAVERDOCK TUNNEL: 36     19.5      2.0     37.3
REMARK  1 active torsions:
REMARK  status: ('A' for Active; 'I' for Inactive)
REMARK    1  A    between atoms: C2_2  and  O3_3 
ROOT
ATOM      1  C1  <0> d   1      30.601   4.376  30.798  0.00  0.00     0.046 C 
ATOM      2  C2  <0> d   1      31.717   3.533  31.407  0.00  0.00     0.062 C 
ATOM      3  C4  <0> d   1      31.721   2.108  30.797  0.00  0.00     0.038 C 
ATOM      4  C5  <0> d   1      33.200   1.781  30.451  0.00  0.00     0.009 C 
ATOM      5  C6  <0> d   1      33.982   2.864  31.209  0.00  0.00     0.001 C 
ATOM      6  C8  <0> d   1      35.408   3.084  30.809  0.00  0.00    -0.005 C 
ATOM      7  C10 <0> d   1      35.800   2.467  29.473  0.00  0.00     0.006 C 
ATOM      8  C11 <0> d   1      37.296   2.712  29.248  0.00  0.00     0.006 C 
ATOM      9  C12 <0> d   1      37.925   3.406  30.457  0.00  0.00     0.000 C 
ATOM     10  C14 <0> d   1      39.426   3.579  30.191  0.00  0.00     0.067 C 
ATOM     11  C15 <0> d   1      40.015   4.513  31.219  0.00  0.00     0.062 A 
ATOM     12  N16 <0> d   1      41.271   4.754  31.463  0.00  0.00    -0.179 NA
ATOM     13  N17 <0> d   1      41.341   5.698  32.498  0.00  0.00    -0.289 N 
ATOM     14  C18 <0> d   1      40.077   6.007  32.868  0.00  0.00     0.118 A 
ATOM     15  C19 <0> d   1      39.242   5.291  32.095  0.00  0.00    -0.014 A 
ATOM     16  C20 <0> d   1      37.733   5.278  32.104  0.00  0.00     0.052 C 
ATOM     17  C21 <0> d   1      37.261   4.752  30.741  0.00  0.00    -0.032 C 
ATOM     18  C22 <0> d   1      37.619   5.769  29.651  0.00  0.00     0.016 C 
ATOM     19  C23 <0> d   1      35.739   4.579  30.771  0.00  0.00    -0.001 C 
ATOM     20  C25 <0> d   1      35.094   5.282  31.954  0.00  0.00     0.007 C 
ATOM     21  C26 <0> d   1      33.562   5.269  31.835  0.00  0.00     0.013 C 
ATOM     22  C27 <0> d   1      33.092   4.105  31.001  0.00  0.00    -0.009 C 
ATOM     23  C28 <0> d   1      32.977   4.503  29.528  0.00  0.00     0.018 C 
ATOM     24  H43 <0> d   1      42.154   6.065  32.881  0.00  0.00     0.188 HD
ENDROOT
BRANCH   2  25
ATOM     25  O3  <0> d   1      31.606   3.473  32.825  0.00  0.00    -0.389 OA
ATOM     26  H32 <0> d   1      31.588   4.338  33.255  0.00  0.00     0.210 HD
ENDBRANCH   2  25
TORSDOF 1
ENDMDL
MODEL 38
REMARK CAVERDOCK RESULT:      18.2      0.000      0.000
REMARK CAVERDOCK CONSTRAINTS:       0.2      0.0      0.0      0.0
REMARK CAVERDOCK TUNNEL: 37     18.2      2.0     38.2
REMARK  1 active torsions:
REMARK  status: ('A' for Active; 'I' for Inactive)
REMARK    1  A    between atoms: C2_2  and  O3_3 
ROOT
ATOM      1  C1  <0> d   1      30.373   4.387  30.930  0.00  0.00     0.046 C 
ATOM      2  C2  <0> d   1      31.498   3.516  31.479  0.00  0.00     0.062 C 
ATOM      3  C4  <0> d   1      31.500   2.127  30.791  0.00  0.00     0.038 C 
ATOM      4  C5  <0> d   1      32.976   1.825  30.412  0.00  0.00     0.009 C 
ATOM      5  C6  <0> d   1      33.763   2.868  31.221  0.00  0.00     0.001 C 
ATOM      6  C8  <0> d   1      35.184   3.115  30.819  0.00  0.00    -0.005 C 
ATOM      7  C10 <0> d   1      35.563   2.574  29.446  0.00  0.00     0.006 C 
ATOM      8  C11 <0> d   1      37.056   2.837  29.219  0.00  0.00     0.006 C 
ATOM      9  C12 <0> d   1      37.695   3.465  30.458  0.00  0.00     0.000 C 
ATOM     10  C14 <0> d   1      39.193   3.658  30.187  0.00  0.00     0.067 C 
ATOM     11  C15 <0> d   1      39.790   4.536  31.258  0.00  0.00     0.062 A 
ATOM     12  N16 <0> d   1      41.048   4.768  31.501  0.00  0.00    -0.179 NA
ATOM     13  N17 <0> d   1      41.126   5.654  32.587  0.00  0.00    -0.289 N 
ATOM     14  C18 <0> d   1      39.865   5.937  32.987  0.00  0.00     0.118 A 
ATOM     15  C19 <0> d   1      39.025   5.262  32.184  0.00  0.00    -0.014 A 
ATOM     16  C20 <0> d   1      37.515   5.243  32.208  0.00  0.00     0.052 C 
ATOM     17  C21 <0> d   1      37.030   4.791  30.823  0.00  0.00    -0.032 C 
ATOM     18  C22 <0> d   1      37.373   5.867  29.787  0.00  0.00     0.016 C 
ATOM     19  C23 <0> d   1      35.510   4.611  30.860  0.00  0.00    -0.001 C 
ATOM     20  C25 <0> d   1      34.875   5.245  32.086  0.00  0.00     0.007 C 
ATOM     21  C26 <0> d   1      33.342   5.233  31.983  0.00  0.00     0.013 C 
ATOM     22  C27 <0> d   1      32.867   4.115  31.091  0.00  0.00    -0.009 C 
ATOM     23  C28 <0> d   1      32.734   4.594  29.643  0.00  0.00     0.018 C 
ATOM     24  H43 <0> d   1      41.942   6.002  32.980  0.00  0.00     0.188 HD
ENDROOT
BRANCH   2  25
ATOM     25  O3  <0> d   1      31.402   3.378  32.893  0.00  0.00    -0.389 OA
ATOM     26  H32 <0> d   1      30.541   3.626  33.255  0.00  0.00     0.210 HD
ENDBRANCH   2  25
TORSDOF 1
ENDMDL
MODEL 39
REMARK CAVERDOCK RESULT:      16.4      0.000      0.000
REMARK CAVERDOCK CONSTRAINTS:       0.2      0.0      0.0      0.0
REMARK CAVERDOCK TUNNEL: 38     16.4      2.1     39.2
REMARK  1 active torsions:
REMARK  status: ('A' for Active; 'I' for Inactive)
REMARK    1  A    between atoms: C2_2  and  O3_3 
ROOT
ATOM      1  C1  <0> d   1      30.121   4.349  30.846  0.00  0.00     0.046 C 
ATOM      2  C2  <0> d   1      31.248   3.509  31.436  0.00  0.00     0.062 C 
ATOM      3  C4  <0> d   1      31.253   2.088  30.817  0.00  0.00     0.038 C 
ATOM      4  C5  <0> d   1      32.730   1.772  30.452  0.00  0.00     0.009 C 
ATOM      5  C6  <0> d   1      33.515   2.855  31.208  0.00  0.00     0.001 C 
ATOM      6  C8  <0> d   1      34.935   3.086  30.794  0.00  0.00    -0.005 C 
ATOM      7  C10 <0> d   1      35.315   2.479  29.449  0.00  0.00     0.006 C 
ATOM      8  C11 <0> d   1      36.807   2.735  29.209  0.00  0.00     0.006 C 
ATOM      9  C12 <0> d   1      37.446   3.424  30.416  0.00  0.00     0.000 C 
ATOM     10  C14 <0> d   1      38.942   3.607  30.134  0.00  0.00     0.067 C 
ATOM     11  C15 <0> d   1      39.538   4.539  31.161  0.00  0.00     0.062 A 
ATOM     12  N16 <0> d   1      40.795   4.786  31.393  0.00  0.00    -0.179 NA
ATOM     13  N17 <0> d   1      40.871   5.723  32.433  0.00  0.00    -0.289 N 
ATOM     14  C18 <0> d   1      39.610   6.022  32.820  0.00  0.00     0.118 A 
ATOM     15  C19 <0> d   1      38.771   5.306  32.051  0.00  0.00    -0.014 A 
ATOM     16  C20 <0> d   1      37.261   5.285  32.077  0.00  0.00     0.052 C 
ATOM     17  C21 <0> d   1      36.777   4.765  30.716  0.00  0.00    -0.032 C 
ATOM     18  C22 <0> d   1      37.117   5.790  29.629  0.00  0.00     0.016 C 
ATOM     19  C23 <0> d   1      35.257   4.583  30.762  0.00  0.00    -0.001 C 
ATOM     20  C25 <0> d   1      34.621   5.274  31.957  0.00  0.00     0.007 C 
ATOM     21  C26 <0> d   1      33.088   5.253  31.855  0.00  0.00     0.013 C 
ATOM     22  C27 <0> d   1      32.616   4.092  31.019  0.00  0.00    -0.009 C 
ATOM     23  C28 <0> d   1      32.481   4.499  29.549  0.00  0.00     0.018 C 
ATOM     24  H43 <0> d   1      41.687   6.093  32.809  0.00  0.00     0.188 HD
ENDROOT
BRANCH   2  25
ATOM     25  O3  <0> d   1      31.154   3.439  32.855  0.00  0.00    -0.389 OA
ATOM     26  H32 <0> d   1      31.864   2.932  33.272  0.00  0.00     0.210 HD
ENDBRANCH   2  25
TORSDOF 1
ENDMDL
MODEL 40
REMARK CAVERDOCK RESULT:      15.0      0.000      0.000
REMARK CAVERDOCK CONSTRAINTS:       0.0      0.0      0.0      0.0
REMARK CAVERDOCK TUNNEL: 39     15.0      2.2     40.3
REMARK  1 active torsions:
REMARK  status: ('A' for Active; 'I' for Inactive)
REMARK    1  A    between atoms: C2_2  and  O3_3 
ROOT
ATOM      1  C1  <0> d   1      29.917   4.146  30.767  0.00  0.00     0.046 C 
ATOM      2  C2  <0> d   1      31.071   3.353  31.372  0.00  0.00     0.062 C 
ATOM      3  C4  <0> d   1      31.145   1.934  30.751  0.00  0.00     0.038 C 
ATOM      4  C5  <0> d   1      32.639   1.682  30.406  0.00  0.00     0.009 C 
ATOM      5  C6  <0> d   1      33.366   2.796  31.175  0.00  0.00     0.001 C 
ATOM      6  C8  <0> d   1      34.781   3.087  30.780  0.00  0.00    -0.005 C 
ATOM      7  C10 <0> d   1      35.205   2.500  29.440  0.00  0.00     0.006 C 
ATOM      8  C11 <0> d   1      36.688   2.819  29.221  0.00  0.00     0.006 C 
ATOM      9  C12 <0> d   1      37.280   3.532  30.437  0.00  0.00     0.000 C 
ATOM     10  C14 <0> d   1      38.771   3.779  30.177  0.00  0.00     0.067 C 
ATOM     11  C15 <0> d   1      39.312   4.733  31.213  0.00  0.00     0.062 A 
ATOM     12  N16 <0> d   1      40.555   5.033  31.462  0.00  0.00    -0.179 NA
ATOM     13  N17 <0> d   1      40.577   5.970  32.505  0.00  0.00    -0.289 N 
ATOM     14  C18 <0> d   1      39.299   6.215  32.874  0.00  0.00     0.118 A 
ATOM     15  C19 <0> d   1      38.501   5.466  32.093  0.00  0.00    -0.014 A 
ATOM     16  C20 <0> d   1      36.994   5.381  32.098  0.00  0.00     0.052 C 
ATOM     17  C21 <0> d   1      36.551   4.843  30.730  0.00  0.00    -0.032 C 
ATOM     18  C22 <0> d   1      36.862   5.884  29.649  0.00  0.00     0.016 C 
ATOM     19  C23 <0> d   1      35.040   4.597  30.755  0.00  0.00    -0.001 C 
ATOM     20  C25 <0> d   1      34.359   5.259  31.941  0.00  0.00     0.007 C 
ATOM     21  C26 <0> d   1      32.830   5.173  31.818  0.00  0.00     0.013 C 
ATOM     22  C27 <0> d   1      32.418   3.994  30.974  0.00  0.00    -0.009 C 
ATOM     23  C28 <0> d   1      32.287   4.398  29.503  0.00  0.00     0.018 C 
ATOM     24  H43 <0> d   1      41.371   6.374  32.892  0.00  0.00     0.188 HD
ENDROOT
BRANCH   2  25
ATOM     25  O3  <0> d   1      30.960   3.276  32.789  0.00  0.00    -0.389 OA
ATOM     26  H32 <0> d   1      30.382   3.948  33.175  0.00  0.00     0.210 HD
ENDBRANCH   2  25
TORSDOF 1
ENDMDL
MODEL 41
REMARK CAVERDOCK RESULT:      13.5      0.000      0.000
REMARK CAVERDOCK CONSTRAINTS:       0.2      0.0      0.0      0.0
REMARK CAVERDOCK TUNNEL: 40     13.5      2.3     41.2
REMARK  1 active torsions:
REMARK  status: ('A' for Active; 'I' for Inactive)
REMARK    1  A    between atoms: C2_2  and  O3_3 
ROOT
ATOM      1  C1  <0> d   1      29.688   4.086  30.575  0.00  0.00     0.046 C 
ATOM      2  C2  <0> d   1      30.827   3.328  31.249  0.00  0.00     0.062 C 
ATOM      3  C4  <0> d   1      30.923   1.882  30.699  0.00  0.00     0.038 C 
ATOM      4  C5  <0> d   1      32.427   1.620  30.409  0.00  0.00     0.009 C 
ATOM      5  C6  <0> d   1      33.128   2.772  31.144  0.00  0.00     0.001 C 
ATOM      6  C8  <0> d   1      34.553   3.051  30.777  0.00  0.00    -0.005 C 
ATOM      7  C10 <0> d   1      35.017   2.403  29.479  0.00  0.00     0.006 C 
ATOM      8  C11 <0> d   1      36.505   2.718  29.288  0.00  0.00     0.006 C 
ATOM      9  C12 <0> d   1      37.059   3.490  30.485  0.00  0.00     0.000 C 
ATOM     10  C14 <0> d   1      38.557   3.731  30.256  0.00  0.00     0.067 C 
ATOM     11  C15 <0> d   1      39.065   4.735  31.261  0.00  0.00     0.062 A 
ATOM     12  N16 <0> d   1      40.299   5.052  31.531  0.00  0.00    -0.179 NA
ATOM     13  N17 <0> d   1      40.288   6.038  32.528  0.00  0.00    -0.289 N 
ATOM     14  C18 <0> d   1      38.999   6.294  32.849  0.00  0.00     0.118 A 
ATOM     15  C19 <0> d   1      38.227   5.506  32.082  0.00  0.00    -0.014 A 
ATOM     16  C20 <0> d   1      36.720   5.414  32.048  0.00  0.00     0.052 C 
ATOM     17  C21 <0> d   1      36.318   4.810  30.694  0.00  0.00    -0.032 C 
ATOM     18  C22 <0> d   1      36.657   5.800  29.574  0.00  0.00     0.016 C 
ATOM     19  C23 <0> d   1      34.808   4.559  30.688  0.00  0.00    -0.001 C 
ATOM     20  C25 <0> d   1      34.091   5.273  31.822  0.00  0.00     0.007 C 
ATOM     21  C26 <0> d   1      32.566   5.175  31.659  0.00  0.00     0.013 C 
ATOM     22  C27 <0> d   1      32.183   3.955  30.860  0.00  0.00    -0.009 C 
ATOM     23  C28 <0> d   1      32.092   4.288  29.369  0.00  0.00     0.018 C 
ATOM     24  H43 <0> d   1      41.069   6.463  32.919  0.00  0.00     0.188 HD
ENDROOT
BRANCH   2  25
ATOM     25  O3  <0> d   1      30.675   3.318  32.665  0.00  0.00    -0.389 OA
ATOM     26  H32 <0> d   1      29.766   3.454  32.964  0.00  0.00     0.210 HD
ENDBRANCH   2  25
TORSDOF 1
ENDMDL
MODEL 42
REMARK CAVERDOCK RESULT:      12.3      0.000      0.000
REMARK CAVERDOCK CONSTRAINTS:       0.1      0.0      0.0      0.0
REMARK CAVERDOCK TUNNEL: 41     12.3      2.3     42.2
REMARK  1 active torsions:
REMARK  status: ('A' for Active; 'I' for Inactive)
REMARK    1  A    between atoms: C2_2  and  O3_3 
ROOT
ATOM      1  C1  <0> d   1      29.470   4.069  30.591  0.00  0.00     0.046 C 
ATOM      2  C2  <0> d   1      30.604   3.296  31.257  0.00  0.00     0.062 C 
ATOM      3  C4  <0> d   1      30.662   1.842  30.723  0.00  0.00     0.038 C 
ATOM      4  C5  <0> d   1      32.156   1.546  30.414  0.00  0.00     0.009 C 
ATOM      5  C6  <0> d   1      32.892   2.692  31.124  0.00  0.00     0.001 C 
ATOM      6  C8  <0> d   1      34.316   2.938  30.732  0.00  0.00    -0.005 C 
ATOM      7  C10 <0> d   1      34.747   2.265  29.434  0.00  0.00     0.006 C 
ATOM      8  C11 <0> d   1      36.237   2.548  29.216  0.00  0.00     0.006 C 
ATOM      9  C12 <0> d   1      36.826   3.323  30.396  0.00  0.00     0.000 C 
ATOM     10  C14 <0> d   1      38.324   3.531  30.141  0.00  0.00     0.067 C 
ATOM     11  C15 <0> d   1      38.868   4.536  31.125  0.00  0.00     0.062 A 
ATOM     12  N16 <0> d   1      40.112   4.831  31.372  0.00  0.00    -0.179 NA
ATOM     13  N17 <0> d   1      40.136   5.829  32.358  0.00  0.00    -0.289 N 
ATOM     14  C18 <0> d   1      38.858   6.115  32.695  0.00  0.00     0.118 A 
ATOM     15  C19 <0> d   1      38.058   5.333  31.949  0.00  0.00    -0.014 A 
ATOM     16  C20 <0> d   1      36.550   5.272  31.940  0.00  0.00     0.052 C 
ATOM     17  C21 <0> d   1      36.115   4.660  30.600  0.00  0.00    -0.032 C 
ATOM     18  C22 <0> d   1      36.456   5.629  29.463  0.00  0.00     0.016 C 
ATOM     19  C23 <0> d   1      34.599   4.439  30.620  0.00  0.00    -0.001 C 
ATOM     20  C25 <0> d   1      33.915   5.181  31.755  0.00  0.00     0.007 C 
ATOM     21  C26 <0> d   1      32.386   5.112  31.617  0.00  0.00     0.013 C 
ATOM     22  C27 <0> d   1      31.966   3.891  30.840  0.00  0.00    -0.009 C 
ATOM     23  C28 <0> d   1      31.859   4.208  29.346  0.00  0.00     0.018 C 
ATOM     24  H43 <0> d   1      40.932   6.242  32.731  0.00  0.00     0.188 HD
ENDROOT
BRANCH   2  25
ATOM     25  O3  <0> d   1      30.474   3.306  32.675  0.00  0.00    -0.389 OA
ATOM     26  H32 <0> d   1      30.886   2.549  33.113  0.00  0.00     0.210 HD
ENDBRANCH   2  25
TORSDOF 1
ENDMDL
MODEL 43
REMARK CAVERDOCK RESULT:      11.2      0.000      0.000
REMARK CAVERDOCK CONSTRAINTS:       0.0      0.0      0.0      0.0
REMARK CAVERDOCK TUNNEL: 42     11.2      2.3     43.1
REMARK  1 active torsions:
REMARK  status: ('A' for Active; 'I' for Inactive)
REMARK    1  A    between atoms: C2_2  and  O3_3 
ROOT
ATOM      1  C1  <0> d   1      29.235   4.006  30.564  0.00  0.00     0.046 C 
ATOM      2  C2  <0> d   1      30.374   3.261  31.254  0.00  0.00     0.062 C 
ATOM      3  C4  <0> d   1      30.454   1.797  30.752  0.00  0.00     0.038 C 
ATOM      4  C5  <0> d   1      31.953   1.513  30.459  0.00  0.00     0.009 C 
ATOM      5  C6  <0> d   1      32.670   2.683  31.148  0.00  0.00     0.001 C 
ATOM      6  C8  <0> d   1      34.094   2.938  30.759  0.00  0.00    -0.005 C 
ATOM      7  C10 <0> d   1      34.541   2.242  29.480  0.00  0.00     0.006 C 
ATOM      8  C11 <0> d   1      36.029   2.539  29.265  0.00  0.00     0.006 C 
ATOM      9  C12 <0> d   1      36.601   3.347  30.431  0.00  0.00     0.000 C 
ATOM     10  C14 <0> d   1      38.098   3.568  30.180  0.00  0.00     0.067 C 
ATOM     11  C15 <0> d   1      38.623   4.601  31.146  0.00  0.00     0.062 A 
ATOM     12  N16 <0> d   1      39.861   4.916  31.394  0.00  0.00    -0.179 NA
ATOM     13  N17 <0> d   1      39.867   5.936  32.358  0.00  0.00    -0.289 N 
ATOM     14  C18 <0> d   1      38.584   6.213  32.681  0.00  0.00     0.118 A 
ATOM     15  C19 <0> d   1      37.798   5.405  31.948  0.00  0.00    -0.014 A 
ATOM     16  C20 <0> d   1      36.291   5.325  31.930  0.00  0.00     0.052 C 
ATOM     17  C21 <0> d   1      35.872   4.679  30.601  0.00  0.00    -0.032 C 
ATOM     18  C22 <0> d   1      36.209   5.628  29.445  0.00  0.00     0.016 C 
ATOM     19  C23 <0> d   1      34.359   4.440  30.616  0.00  0.00    -0.001 C 
ATOM     20  C25 <0> d   1      33.658   5.198  31.731  0.00  0.00     0.007 C 
ATOM     21  C26 <0> d   1      32.132   5.107  31.585  0.00  0.00     0.013 C 
ATOM     22  C27 <0> d   1      31.731   3.864  30.832  0.00  0.00    -0.009 C 
ATOM     23  C28 <0> d   1      31.630   4.147  29.331  0.00  0.00     0.018 C 
ATOM     24  H43 <0> d   1      40.655   6.367  32.727  0.00  0.00     0.188 HD
ENDROOT
BRANCH   2  25
ATOM     25  O3  <0> d   1      30.235   3.301  32.670  0.00  0.00    -0.389 OA
ATOM     26  H32 <0> d   1      30.400   4.171  33.057  0.00  0.00     0.210 HD
ENDBRANCH   2  25
TORSDOF 1
ENDMDL
MODEL 44
REMARK CAVERDOCK RESULT:      10.3      0.000      0.000
REMARK CAVERDOCK CONSTRAINTS:       0.0      0.0      0.0      0.0
REMARK CAVERDOCK TUNNEL: 43     10.3      2.4     44.3
REMARK  1 active torsions:
REMARK  status: ('A' for Active; 'I' for Inactive)
REMARK    1  A    between atoms: C2_2  and  O3_3 
ROOT
ATOM      1  C1  <0> d   1      28.986   3.943  30.577  0.00  0.00     0.046 C 
ATOM      2  C2  <0> d   1      30.134   3.213  31.266  0.00  0.00     0.062 C 
ATOM      3  C4  <0> d   1      30.229   1.749  30.767  0.00  0.00     0.038 C 
ATOM      4  C5  <0> d   1      31.731   1.481  30.471  0.00  0.00     0.009 C 
ATOM      5  C6  <0> d   1      32.436   2.661  31.156  0.00  0.00     0.001 C 
ATOM      6  C8  <0> d   1      33.856   2.931  30.764  0.00  0.00    -0.005 C 
ATOM      7  C10 <0> d   1      34.309   2.238  29.485  0.00  0.00     0.006 C 
ATOM      8  C11 <0> d   1      35.793   2.551  29.267  0.00  0.00     0.006 C 
ATOM      9  C12 <0> d   1      36.357   3.368  30.430  0.00  0.00     0.000 C 
ATOM     10  C14 <0> d   1      37.852   3.606  30.176  0.00  0.00     0.067 C 
ATOM     11  C15 <0> d   1      38.367   4.647  31.139  0.00  0.00     0.062 A 
ATOM     12  N16 <0> d   1      39.602   4.977  31.384  0.00  0.00    -0.179 NA
ATOM     13  N17 <0> d   1      39.598   5.998  32.346  0.00  0.00    -0.289 N 
ATOM     14  C18 <0> d   1      38.312   6.261  32.671  0.00  0.00     0.118 A 
ATOM     15  C19 <0> d   1      37.534   5.443  31.941  0.00  0.00    -0.014 A 
ATOM     16  C20 <0> d   1      36.028   5.345  31.926  0.00  0.00     0.052 C 
ATOM     17  C21 <0> d   1      35.614   4.692  30.599  0.00  0.00    -0.032 C 
ATOM     18  C22 <0> d   1      35.937   5.642  29.441  0.00  0.00     0.016 C 
ATOM     19  C23 <0> d   1      34.104   4.436  30.618  0.00  0.00    -0.001 C 
ATOM     20  C25 <0> d   1      33.397   5.188  31.733  0.00  0.00     0.007 C 
ATOM     21  C26 <0> d   1      31.871   5.079  31.590  0.00  0.00     0.013 C 
ATOM     22  C27 <0> d   1      31.483   3.831  30.840  0.00  0.00    -0.009 C 
ATOM     23  C28 <0> d   1      31.376   4.110  29.339  0.00  0.00     0.018 C 
ATOM     24  H43 <0> d   1      40.382   6.439  32.712  0.00  0.00     0.188 HD
ENDROOT
BRANCH   2  25
ATOM     25  O3  <0> d   1      29.998   3.253  32.682  0.00  0.00    -0.389 OA
ATOM     26  H32 <0> d   1      30.535   3.934  33.110  0.00  0.00     0.210 HD
ENDBRANCH   2  25
TORSDOF 1
ENDMDL
MODEL 45
REMARK CAVERDOCK RESULT:       9.9      0.000      0.000
REMARK CAVERDOCK CONSTRAINTS:       0.0      0.0      0.0      0.0
REMARK CAVERDOCK TUNNEL: 44      9.9      2.4     45.2
REMARK  1 active torsions:
REMARK  status: ('A' for Active; 'I' for Inactive)
REMARK    1  A    between atoms: C2_2  and  O3_3 
ROOT
ATOM      1  C1  <0> d   1      28.759   3.894  30.568  0.00  0.00     0.046 C 
ATOM      2  C2  <0> d   1      29.909   3.156  31.246  0.00  0.00     0.062 C 
ATOM      3  C4  <0> d   1      29.994   1.693  30.742  0.00  0.00     0.038 C 
ATOM      4  C5  <0> d   1      31.493   1.421  30.435  0.00  0.00     0.009 C 
ATOM      5  C6  <0> d   1      32.208   2.595  31.119  0.00  0.00     0.001 C 
ATOM      6  C8  <0> d   1      33.626   2.861  30.718  0.00  0.00    -0.005 C 
ATOM      7  C10 <0> d   1      34.067   2.170  29.434  0.00  0.00     0.006 C 
ATOM      8  C11 <0> d   1      35.551   2.477  29.206  0.00  0.00     0.006 C 
ATOM      9  C12 <0> d   1      36.127   3.288  30.368  0.00  0.00     0.000 C 
ATOM     10  C14 <0> d   1      37.620   3.520  30.105  0.00  0.00     0.067 C 
ATOM     11  C15 <0> d   1      38.146   4.556  31.067  0.00  0.00     0.062 A 
ATOM     12  N16 <0> d   1      39.385   4.879  31.305  0.00  0.00    -0.179 NA
ATOM     13  N17 <0> d   1      39.392   5.898  32.270  0.00  0.00    -0.289 N 
ATOM     14  C18 <0> d   1      38.109   6.165  32.605  0.00  0.00     0.118 A 
ATOM     15  C19 <0> d   1      37.323   5.353  31.877  0.00  0.00    -0.014 A 
ATOM     16  C20 <0> d   1      35.816   5.262  31.873  0.00  0.00     0.052 C 
ATOM     17  C21 <0> d   1      35.390   4.615  30.547  0.00  0.00    -0.032 C 
ATOM     18  C22 <0> d   1      35.710   5.567  29.390  0.00  0.00     0.016 C 
ATOM     19  C23 <0> d   1      33.880   4.365  30.575  0.00  0.00    -0.001 C 
ATOM     20  C25 <0> d   1      33.183   5.116  31.697  0.00  0.00     0.007 C 
ATOM     21  C26 <0> d   1      31.656   5.014  31.565  0.00  0.00     0.013 C 
ATOM     22  C27 <0> d   1      31.258   3.770  30.813  0.00  0.00    -0.009 C 
ATOM     23  C28 <0> d   1      31.141   4.054  29.314  0.00  0.00     0.018 C 
ATOM     24  H43 <0> d   1      40.180   6.334  32.633  0.00  0.00     0.188 HD
ENDROOT
BRANCH   2  25
ATOM     25  O3  <0> d   1      29.782   3.193  32.664  0.00  0.00    -0.389 OA
ATOM     26  H32 <0> d   1      30.503   2.754  33.135  0.00  0.00     0.210 HD
ENDBRANCH   2  25
TORSDOF 1
ENDMDL
MODEL 46
REMARK CAVERDOCK RESULT:      10.0      0.000      0.000
REMARK CAVERDOCK CONSTRAINTS:       0.0      0.0      0.0      0.0
REMARK CAVERDOCK TUNNEL: 45     10.0      2.3     46.2
REMARK  1 active torsions:
REMARK  status: ('A' for Active; 'I' for Inactive)
REMARK    1  A    between atoms: C2_2  and  O3_3 
ROOT
ATOM      1  C1  <0> d   1      28.600   3.801  30.484  0.00  0.00     0.046 C 
ATOM      2  C2  <0> d   1      29.755   3.078  31.170  0.00  0.00     0.062 C 
ATOM      3  C4  <0> d   1      29.868   1.619  30.658  0.00  0.00     0.038 C 
ATOM      4  C5  <0> d   1      31.374   1.371  30.363  0.00  0.00     0.009 C 
ATOM      5  C6  <0> d   1      32.064   2.553  31.060  0.00  0.00     0.001 C 
ATOM      6  C8  <0> d   1      33.481   2.843  30.673  0.00  0.00    -0.005 C 
ATOM      7  C10 <0> d   1      33.944   2.165  29.389  0.00  0.00     0.006 C 
ATOM      8  C11 <0> d   1      35.425   2.497  29.176  0.00  0.00     0.006 C 
ATOM      9  C12 <0> d   1      35.978   3.310  30.347  0.00  0.00     0.000 C 
ATOM     10  C14 <0> d   1      37.470   3.567  30.098  0.00  0.00     0.067 C 
ATOM     11  C15 <0> d   1      37.971   4.606  31.071  0.00  0.00     0.062 A 
ATOM     12  N16 <0> d   1      39.202   4.948  31.321  0.00  0.00    -0.179 NA
ATOM     13  N17 <0> d   1      39.185   5.961  32.291  0.00  0.00    -0.289 N 
ATOM     14  C18 <0> d   1      37.896   6.207  32.615  0.00  0.00     0.118 A 
ATOM     15  C19 <0> d   1      37.129   5.386  31.877  0.00  0.00    -0.014 A 
ATOM     16  C20 <0> d   1      35.624   5.272  31.859  0.00  0.00     0.052 C 
ATOM     17  C21 <0> d   1      35.219   4.625  30.526  0.00  0.00    -0.032 C 
ATOM     18  C22 <0> d   1      35.534   5.588  29.376  0.00  0.00     0.016 C 
ATOM     19  C23 <0> d   1      33.713   4.351  30.540  0.00  0.00    -0.001 C 
ATOM     20  C25 <0> d   1      32.995   5.086  31.659  0.00  0.00     0.007 C 
ATOM     21  C26 <0> d   1      31.470   4.961  31.512  0.00  0.00     0.013 C 
ATOM     22  C27 <0> d   1      31.099   3.714  30.752  0.00  0.00    -0.009 C 
ATOM     23  C28 <0> d   1      30.991   4.004  29.252  0.00  0.00     0.018 C 
ATOM     24  H43 <0> d   1      39.963   6.408  32.663  0.00  0.00     0.188 HD
ENDROOT
BRANCH   2  25
ATOM     25  O3  <0> d   1      29.616   3.105  32.586  0.00  0.00    -0.389 OA
ATOM     26  H32 <0> d   1      28.923   2.522  32.924  0.00  0.00     0.210 HD
ENDBRANCH   2  25
TORSDOF 1
ENDMDL
MODEL 47
REMARK CAVERDOCK RESULT:      10.5      0.000      0.000
REMARK CAVERDOCK CONSTRAINTS:       0.0      0.0      0.0      0.0
REMARK CAVERDOCK TUNNEL: 46     10.5      2.4     47.2
REMARK  1 active torsions:
REMARK  status: ('A' for Active; 'I' for Inactive)
REMARK    1  A    between atoms: C2_2  and  O3_3 
ROOT
ATOM      1  C1  <0> d   1      28.406   3.742  30.550  0.00  0.00     0.046 C 
ATOM      2  C2  <0> d   1      29.569   3.030  31.235  0.00  0.00     0.062 C 
ATOM      3  C4  <0> d   1      29.678   1.564  30.744  0.00  0.00     0.038 C 
ATOM      4  C5  <0> d   1      31.180   1.313  30.437  0.00  0.00     0.009 C 
ATOM      5  C6  <0> d   1      31.876   2.506  31.110  0.00  0.00     0.001 C 
ATOM      6  C8  <0> d   1      33.289   2.791  30.705  0.00  0.00    -0.005 C 
ATOM      7  C10 <0> d   1      33.741   2.095  29.427  0.00  0.00     0.006 C 
ATOM      8  C11 <0> d   1      35.219   2.425  29.195  0.00  0.00     0.006 C 
ATOM      9  C12 <0> d   1      35.783   3.255  30.348  0.00  0.00     0.000 C 
ATOM     10  C14 <0> d   1      37.272   3.510  30.081  0.00  0.00     0.067 C 
ATOM     11  C15 <0> d   1      37.782   4.563  31.033  0.00  0.00     0.062 A 
ATOM     12  N16 <0> d   1      39.015   4.909  31.266  0.00  0.00    -0.179 NA
ATOM     13  N17 <0> d   1      39.006   5.937  32.221  0.00  0.00    -0.289 N 
ATOM     14  C18 <0> d   1      37.720   6.186  32.555  0.00  0.00     0.118 A 
ATOM     15  C19 <0> d   1      36.946   5.354  31.836  0.00  0.00    -0.014 A 
ATOM     16  C20 <0> d   1      35.441   5.238  31.834  0.00  0.00     0.052 C 
ATOM     17  C21 <0> d   1      35.024   4.572  30.515  0.00  0.00    -0.032 C 
ATOM     18  C22 <0> d   1      35.327   5.518  29.348  0.00  0.00     0.016 C 
ATOM     19  C23 <0> d   1      33.518   4.297  30.547  0.00  0.00    -0.001 C 
ATOM     20  C25 <0> d   1      32.811   5.047  31.663  0.00  0.00     0.007 C 
ATOM     21  C26 <0> d   1      31.285   4.919  31.533  0.00  0.00     0.013 C 
ATOM     22  C27 <0> d   1      30.907   3.661  30.794  0.00  0.00    -0.009 C 
ATOM     23  C28 <0> d   1      30.784   3.929  29.292  0.00  0.00     0.018 C 
ATOM     24  H43 <0> d   1      39.787   6.389  32.579  0.00  0.00     0.188 HD
ENDROOT
BRANCH   2  25
ATOM     25  O3  <0> d   1      29.443   3.078  32.652  0.00  0.00    -0.389 OA
ATOM     26  H32 <0> d   1      28.691   2.578  32.997  0.00  0.00     0.210 HD
ENDBRANCH   2  25
TORSDOF 1
ENDMDL
MODEL 48
REMARK CAVERDOCK RESULT:      11.2      0.000      0.000
REMARK CAVERDOCK CONSTRAINTS:       0.0      0.0      0.0      0.0
REMARK CAVERDOCK TUNNEL: 47     11.2      2.4     48.3
REMARK  1 active torsions:
REMARK  status: ('A' for Active; 'I' for Inactive)
REMARK    1  A    between atoms: C2_2  and  O3_3 
ROOT
ATOM      1  C1  <0> d   1      28.233   3.718  30.557  0.00  0.00     0.046 C 
ATOM      2  C2  <0> d   1      29.394   3.011  31.250  0.00  0.00     0.062 C 
ATOM      3  C4  <0> d   1      29.491   1.535  30.786  0.00  0.00     0.038 C 
ATOM      4  C5  <0> d   1      30.990   1.268  30.478  0.00  0.00     0.009 C 
ATOM      5  C6  <0> d   1      31.697   2.468  31.125  0.00  0.00     0.001 C 
ATOM      6  C8  <0> d   1      33.111   2.736  30.709  0.00  0.00    -0.005 C 
ATOM      7  C10 <0> d   1      33.551   2.013  29.442  0.00  0.00     0.006 C 
ATOM      8  C11 <0> d   1      35.031   2.328  29.197  0.00  0.00     0.006 C 
ATOM      9  C12 <0> d   1      35.605   3.176  30.332  0.00  0.00     0.000 C 
ATOM     10  C14 <0> d   1      37.095   3.415  30.054  0.00  0.00     0.067 C 
ATOM     11  C15 <0> d   1      37.616   4.482  30.984  0.00  0.00     0.062 A 
ATOM     12  N16 <0> d   1      38.853   4.824  31.205  0.00  0.00    -0.179 NA
ATOM     13  N17 <0> d   1      38.856   5.869  32.141  0.00  0.00    -0.289 N 
ATOM     14  C18 <0> d   1      37.573   6.134  32.475  0.00  0.00     0.118 A 
ATOM     15  C19 <0> d   1      36.790   5.294  31.776  0.00  0.00    -0.014 A 
ATOM     16  C20 <0> d   1      35.284   5.189  31.783  0.00  0.00     0.052 C 
ATOM     17  C21 <0> d   1      34.857   4.500  30.477  0.00  0.00    -0.032 C 
ATOM     18  C22 <0> d   1      35.161   5.423  29.292  0.00  0.00     0.016 C 
ATOM     19  C23 <0> d   1      33.349   4.237  30.522  0.00  0.00    -0.001 C 
ATOM     20  C25 <0> d   1      32.652   5.013  31.626  0.00  0.00     0.007 C 
ATOM     21  C26 <0> d   1      31.125   4.893  31.506  0.00  0.00     0.013 C 
ATOM     22  C27 <0> d   1      30.734   3.624  30.792  0.00  0.00    -0.009 C 
ATOM     23  C28 <0> d   1      30.607   3.865  29.285  0.00  0.00     0.018 C 
ATOM     24  H43 <0> d   1      39.642   6.323  32.486  0.00  0.00     0.188 HD
ENDROOT
BRANCH   2  25
ATOM     25  O3  <0> d   1      29.275   3.086  32.666  0.00  0.00    -0.389 OA
ATOM     26  H32 <0> d   1      29.124   2.232  33.094  0.00  0.00     0.210 HD
ENDBRANCH   2  25
TORSDOF 1
ENDMDL
MODEL 49
REMARK CAVERDOCK RESULT:      12.3      0.000      0.000
REMARK CAVERDOCK CONSTRAINTS:       0.0      0.0      0.0      0.0
REMARK CAVERDOCK TUNNEL: 48     12.3      2.4     49.6
REMARK  1 active torsions:
REMARK  status: ('A' for Active; 'I' for Inactive)
REMARK    1  A    between atoms: C2_2  and  O3_3 
ROOT
ATOM      1  C1  <0> d   1      28.078   3.495  30.373  0.00  0.00     0.046 C 
ATOM      2  C2  <0> d   1      29.236   2.842  31.120  0.00  0.00     0.062 C 
ATOM      3  C4  <0> d   1      29.375   1.351  30.717  0.00  0.00     0.038 C 
ATOM      4  C5  <0> d   1      30.887   1.105  30.455  0.00  0.00     0.009 C 
ATOM      5  C6  <0> d   1      31.553   2.345  31.069  0.00  0.00     0.001 C 
ATOM      6  C8  <0> d   1      32.970   2.626  30.675  0.00  0.00    -0.005 C 
ATOM      7  C10 <0> d   1      33.455   1.864  29.448  0.00  0.00     0.006 C 
ATOM      8  C11 <0> d   1      34.934   2.201  29.225  0.00  0.00     0.006 C 
ATOM      9  C12 <0> d   1      35.463   3.106  30.338  0.00  0.00     0.000 C 
ATOM     10  C14 <0> d   1      36.954   3.366  30.085  0.00  0.00     0.067 C 
ATOM     11  C15 <0> d   1      37.430   4.481  30.983  0.00  0.00     0.062 A 
ATOM     12  N16 <0> d   1      38.654   4.858  31.219  0.00  0.00    -0.179 NA
ATOM     13  N17 <0> d   1      38.612   5.939  32.112  0.00  0.00    -0.289 N 
ATOM     14  C18 <0> d   1      37.316   6.189  32.406  0.00  0.00     0.118 A 
ATOM     15  C19 <0> d   1      36.569   5.305  31.723  0.00  0.00    -0.014 A 
ATOM     16  C20 <0> d   1      35.065   5.167  31.700  0.00  0.00     0.052 C 
ATOM     17  C21 <0> d   1      34.684   4.419  30.414  0.00  0.00    -0.032 C 
ATOM     18  C22 <0> d   1      34.997   5.300  29.200  0.00  0.00     0.016 C 
ATOM     19  C23 <0> d   1      33.181   4.124  30.434  0.00  0.00    -0.001 C 
ATOM     20  C25 <0> d   1      32.442   4.928  31.490  0.00  0.00     0.007 C 
ATOM     21  C26 <0> d   1      30.921   4.770  31.340  0.00  0.00     0.013 C 
ATOM     22  C27 <0> d   1      30.574   3.466  30.668  0.00  0.00    -0.009 C 
ATOM     23  C28 <0> d   1      30.478   3.644  29.151  0.00  0.00     0.018 C 
ATOM     24  H43 <0> d   1      39.380   6.423  32.457  0.00  0.00     0.188 HD
ENDROOT
BRANCH   2  25
ATOM     25  O3  <0> d   1      29.082   2.970  32.529  0.00  0.00    -0.389 OA
ATOM     26  H32 <0> d   1      28.731   3.826  32.810  0.00  0.00     0.210 HD
ENDBRANCH   2  25
TORSDOF 1
ENDMDL
MODEL 50
REMARK CAVERDOCK RESULT:      13.0      0.000      0.000
REMARK CAVERDOCK CONSTRAINTS:       0.0      0.0      0.0      0.0
REMARK CAVERDOCK TUNNEL: 49     13.0      2.3     50.3
REMARK  1 active torsions:
REMARK  status: ('A' for Active; 'I' for Inactive)
REMARK    1  A    between atoms: C2_2  and  O3_3 
ROOT
ATOM      1  C1  <0> d   1      27.926   3.506  30.301  0.00  0.00     0.046 C 
ATOM      2  C2  <0> d   1      29.078   2.854  31.061  0.00  0.00     0.062 C 
ATOM      3  C4  <0> d   1      29.216   1.361  30.669  0.00  0.00     0.038 C 
ATOM      4  C5  <0> d   1      30.728   1.109  30.419  0.00  0.00     0.009 C 
ATOM      5  C6  <0> d   1      31.393   2.351  31.032  0.00  0.00     0.001 C 
ATOM      6  C8  <0> d   1      32.814   2.627  30.647  0.00  0.00    -0.005 C 
ATOM      7  C10 <0> d   1      33.307   1.856  29.429  0.00  0.00     0.006 C 
ATOM      8  C11 <0> d   1      34.788   2.188  29.216  0.00  0.00     0.006 C 
ATOM      9  C12 <0> d   1      35.311   3.098  30.328  0.00  0.00     0.000 C 
ATOM     10  C14 <0> d   1      36.804   3.353  30.084  0.00  0.00     0.067 C 
ATOM     11  C15 <0> d   1      37.277   4.471  30.980  0.00  0.00     0.062 A 
ATOM     12  N16 <0> d   1      38.499   4.847  31.223  0.00  0.00    -0.179 NA
ATOM     13  N17 <0> d   1      38.453   5.933  32.110  0.00  0.00    -0.289 N 
ATOM     14  C18 <0> d   1      37.156   6.188  32.392  0.00  0.00     0.118 A 
ATOM     15  C19 <0> d   1      36.411   5.302  31.708  0.00  0.00    -0.014 A 
ATOM     16  C20 <0> d   1      34.908   5.168  31.673  0.00  0.00     0.052 C 
ATOM     17  C21 <0> d   1      34.535   4.413  30.389  0.00  0.00    -0.032 C 
ATOM     18  C22 <0> d   1      34.859   5.286  29.172  0.00  0.00     0.016 C 
ATOM     19  C23 <0> d   1      33.031   4.122  30.399  0.00  0.00    -0.001 C 
ATOM     20  C25 <0> d   1      32.285   4.934  31.445  0.00  0.00     0.007 C 
ATOM     21  C26 <0> d   1      30.765   4.779  31.283  0.00  0.00     0.013 C 
ATOM     22  C27 <0> d   1      30.421   3.472  30.617  0.00  0.00    -0.009 C 
ATOM     23  C28 <0> d   1      30.336   3.642  29.098  0.00  0.00     0.018 C 
ATOM     24  H43 <0> d   1      39.220   6.417  32.458  0.00  0.00     0.188 HD
ENDROOT
BRANCH   2  25
ATOM     25  O3  <0> d   1      28.912   2.991  32.468  0.00  0.00    -0.389 OA
ATOM     26  H32 <0> d   1      29.569   2.510  32.990  0.00  0.00     0.210 HD
ENDBRANCH   2  25
TORSDOF 1
ENDMDL
MODEL 51
REMARK CAVERDOCK RESULT:      13.0      0.000      0.000
REMARK CAVERDOCK CONSTRAINTS:       0.1      0.0      0.0      0.0
REMARK CAVERDOCK TUNNEL: 50     13.0      2.3     51.1
REMARK  1 active torsions:
REMARK  status: ('A' for Active; 'I' for Inactive)
REMARK    1  A    between atoms: C2_2  and  O3_3 
ROOT
ATOM      1  C1  <0> d   1      37.777   5.300  29.661  0.00  0.00     0.046 C 
ATOM      2  C2  <0> d   1      36.971   4.639  30.775  0.00  0.00     0.062 C 
ATOM      3  C4  <0> d   1      36.740   5.629  31.946  0.00  0.00     0.038 C 
ATOM      4  C5  <0> d   1      35.240   5.512  32.331  0.00  0.00     0.009 C 
ATOM      5  C6  <0> d   1      34.797   4.223  31.623  0.00  0.00     0.001 C 
ATOM      6  C8  <0> d   1      33.325   3.998  31.468  0.00  0.00    -0.005 C 
ATOM      7  C10 <0> d   1      32.462   5.231  31.706  0.00  0.00     0.006 C 
ATOM      8  C11 <0> d   1      30.990   4.820  31.587  0.00  0.00     0.006 C 
ATOM      9  C12 <0> d   1      30.860   3.313  31.363  0.00  0.00     0.000 C 
ATOM     10  C14 <0> d   1      29.368   2.959  31.302  0.00  0.00     0.067 C 
ATOM     11  C15 <0> d   1      29.206   1.548  30.791  0.00  0.00     0.062 A 
ATOM     12  N16 <0> d   1      28.132   0.812  30.786  0.00  0.00    -0.179 NA
ATOM     13  N17 <0> d   1      28.454  -0.425  30.206  0.00  0.00    -0.289 N 
ATOM     14  C18 <0> d   1      29.764  -0.400  29.871  0.00  0.00     0.118 A 
ATOM     15  C19 <0> d   1      30.249   0.804  30.220  0.00  0.00    -0.014 A 
ATOM     16  C20 <0> d   1      31.652   1.335  30.052  0.00  0.00     0.052 C 
ATOM     17  C21 <0> d   1      31.580   2.869  30.091  0.00  0.00    -0.032 C 
ATOM     18  C22 <0> d   1      30.839   3.375  28.849  0.00  0.00     0.016 C 
ATOM     19  C23 <0> d   1      33.002   3.437  30.080  0.00  0.00    -0.001 C 
ATOM     20  C25 <0> d   1      34.043   2.402  29.686  0.00  0.00     0.007 C 
ATOM     21  C26 <0> d   1      35.418   3.054  29.478  0.00  0.00     0.013 C 
ATOM     22  C27 <0> d   1      35.543   4.325  30.278  0.00  0.00    -0.009 C 
ATOM     23  C28 <0> d   1      35.098   5.534  29.452  0.00  0.00     0.018 C 
ATOM     24  H43 <0> d   1      27.843  -1.166  30.069  0.00  0.00     0.188 HD
ENDROOT
BRANCH   2  25
ATOM     25  O3  <0> d   1      37.605   3.451  31.238  0.00  0.00    -0.389 OA
ATOM     26  H32 <0> d   1      38.263   3.601  31.930  0.00  0.00     0.210 HD
ENDBRANCH   2  25
TORSDOF 1
ENDMDL
MODEL 52
REMARK CAVERDOCK RESULT:      12.8      0.000      0.000
REMARK CAVERDOCK CONSTRAINTS:       0.0      0.0      0.0      0.0
REMARK CAVERDOCK TUNNEL: 51     12.8      2.3     52.6
REMARK  1 active torsions:
REMARK  status: ('A' for Active; 'I' for Inactive)
REMARK    1  A    between atoms: C2_2  and  O3_3 
ROOT
ATOM      1  C1  <0> d   1      37.676   5.309  29.615  0.00  0.00     0.046 C 
ATOM      2  C2  <0> d   1      36.880   4.651  30.739  0.00  0.00     0.062 C 
ATOM      3  C4  <0> d   1      36.650   5.649  31.903  0.00  0.00     0.038 C 
ATOM      4  C5  <0> d   1      35.153   5.527  32.298  0.00  0.00     0.009 C 
ATOM      5  C6  <0> d   1      34.714   4.229  31.602  0.00  0.00     0.001 C 
ATOM      6  C8  <0> d   1      33.242   3.994  31.457  0.00  0.00    -0.005 C 
ATOM      7  C10 <0> d   1      32.373   5.224  31.690  0.00  0.00     0.006 C 
ATOM      8  C11 <0> d   1      30.903   4.802  31.582  0.00  0.00     0.006 C 
ATOM      9  C12 <0> d   1      30.780   3.293  31.372  0.00  0.00     0.000 C 
ATOM     10  C14 <0> d   1      29.291   2.929  31.321  0.00  0.00     0.067 C 
ATOM     11  C15 <0> d   1      29.134   1.514  30.822  0.00  0.00     0.062 A 
ATOM     12  N16 <0> d   1      28.066   0.771  30.829  0.00  0.00    -0.179 NA
ATOM     13  N17 <0> d   1      28.392  -0.468  30.258  0.00  0.00    -0.289 N 
ATOM     14  C18 <0> d   1      29.700  -0.438  29.915  0.00  0.00     0.118 A 
ATOM     15  C19 <0> d   1      30.179   0.771  30.251  0.00  0.00    -0.014 A 
ATOM     16  C20 <0> d   1      31.578   1.310  30.072  0.00  0.00     0.052 C 
ATOM     17  C21 <0> d   1      31.496   2.843  30.099  0.00  0.00    -0.032 C 
ATOM     18  C22 <0> d   1      30.745   3.335  28.857  0.00  0.00     0.016 C 
ATOM     19  C23 <0> d   1      32.915   3.420  30.076  0.00  0.00    -0.001 C 
ATOM     20  C25 <0> d   1      33.960   2.388  29.684  0.00  0.00     0.007 C 
ATOM     21  C26 <0> d   1      35.330   3.047  29.463  0.00  0.00     0.013 C 
ATOM     22  C27 <0> d   1      35.452   4.325  30.253  0.00  0.00    -0.009 C 
ATOM     23  C28 <0> d   1      34.994   5.525  29.419  0.00  0.00     0.018 C 
ATOM     24  H43 <0> d   1      27.784  -1.215  30.130  0.00  0.00     0.188 HD
ENDROOT
BRANCH   2  25
ATOM     25  O3  <0> d   1      37.524   3.471  31.207  0.00  0.00    -0.389 OA
ATOM     26  H32 <0> d   1      37.167   2.654  30.834  0.00  0.00     0.210 HD
ENDBRANCH   2  25
TORSDOF 1
ENDMDL
MODEL 53
REMARK CAVERDOCK RESULT:      10.9      0.000      0.000
REMARK CAVERDOCK CONSTRAINTS:       0.1      0.0      0.0      0.0
REMARK CAVERDOCK TUNNEL: 52     10.9      2.3     53.1
REMARK  1 active torsions:
REMARK  status: ('A' for Active; 'I' for Inactive)
REMARK    1  A    between atoms: C2_2  and  O3_3 
ROOT
ATOM      1  C1  <0> d   1      28.217   0.699  29.570  0.00  0.00     0.046 C 
ATOM      2  C2  <0> d   1      28.628   2.086  30.052  0.00  0.00     0.062 C 
ATOM      3  C4  <0> d   1      28.079   2.356  31.476  0.00  0.00     0.038 C 
ATOM      4  C5  <0> d   1      29.253   2.960  32.294  0.00  0.00     0.009 C 
ATOM      5  C6  <0> d   1      30.275   3.337  31.210  0.00  0.00     0.001 C 
ATOM      6  C8  <0> d   1      31.679   3.603  31.657  0.00  0.00    -0.005 C 
ATOM      7  C10 <0> d   1      32.004   3.122  33.065  0.00  0.00     0.006 C 
ATOM      8  C11 <0> d   1      33.442   3.536  33.396  0.00  0.00     0.006 C 
ATOM      9  C12 <0> d   1      34.048   4.365  32.263  0.00  0.00     0.000 C 
ATOM     10  C14 <0> d   1      35.464   4.787  32.674  0.00  0.00     0.067 C 
ATOM     11  C15 <0> d   1      36.191   5.345  31.475  0.00  0.00     0.062 A 
ATOM     12  N16 <0> d   1      37.322   5.990  31.447  0.00  0.00    -0.179 NA
ATOM     13  N17 <0> d   1      37.611   6.306  30.111  0.00  0.00    -0.289 N 
ATOM     14  C18 <0> d   1      36.605   5.830  29.342  0.00  0.00     0.118 A 
ATOM     15  C19 <0> d   1      35.719   5.233  30.158  0.00  0.00    -0.014 A 
ATOM     16  C20 <0> d   1      34.428   4.539  29.796  0.00  0.00     0.052 C 
ATOM     17  C21 <0> d   1      34.070   3.587  30.947  0.00  0.00    -0.032 C 
ATOM     18  C22 <0> d   1      35.098   2.453  31.010  0.00  0.00     0.016 C 
ATOM     19  C23 <0> d   1      32.687   2.983  30.684  0.00  0.00    -0.001 C 
ATOM     20  C25 <0> d   1      32.220   3.192  29.253  0.00  0.00     0.007 C 
ATOM     21  C26 <0> d   1      30.938   2.394  28.969  0.00  0.00     0.013 C 
ATOM     22  C27 <0> d   1      30.160   2.148  30.236  0.00  0.00    -0.009 C 
ATOM     23  C28 <0> d   1      30.572   0.821  30.878  0.00  0.00     0.018 C 
ATOM     24  H43 <0> d   1      38.396   6.782  29.794  0.00  0.00     0.188 HD
ENDROOT
BRANCH   2  25
ATOM     25  O3  <0> d   1      28.198   3.097  29.147  0.00  0.00    -0.389 OA
ATOM     26  H32 <0> d   1      28.410   2.913  28.222  0.00  0.00     0.210 HD
ENDBRANCH   2  25
TORSDOF 1
ENDMDL
MODEL 54
REMARK CAVERDOCK RESULT:       9.5      0.000      0.000
REMARK CAVERDOCK CONSTRAINTS:       0.1      0.0      0.0      0.0
REMARK CAVERDOCK TUNNEL: 53      9.5      2.3     54.1
REMARK  1 active torsions:
REMARK  status: ('A' for Active; 'I' for Inactive)
REMARK    1  A    between atoms: C2_2  and  O3_3 
ROOT
ATOM      1  C1  <0> d   1      28.042   0.588  29.695  0.00  0.00     0.046 C 
ATOM      2  C2  <0> d   1      28.456   2.000  30.095  0.00  0.00     0.062 C 
ATOM      3  C4  <0> d   1      27.887   2.362  31.491  0.00  0.00     0.038 C 
ATOM      4  C5  <0> d   1      29.054   3.009  32.288  0.00  0.00     0.009 C 
ATOM      5  C6  <0> d   1      30.093   3.311  31.198  0.00  0.00     0.001 C 
ATOM      6  C8  <0> d   1      31.493   3.597  31.648  0.00  0.00    -0.005 C 
ATOM      7  C10 <0> d   1      31.794   3.203  33.088  0.00  0.00     0.006 C 
ATOM      8  C11 <0> d   1      33.230   3.628  33.414  0.00  0.00     0.006 C 
ATOM      9  C12 <0> d   1      33.858   4.381  32.241  0.00  0.00     0.000 C 
ATOM     10  C14 <0> d   1      35.271   4.820  32.646  0.00  0.00     0.067 C 
ATOM     11  C15 <0> d   1      36.019   5.297  31.426  0.00  0.00     0.062 A 
ATOM     12  N16 <0> d   1      37.154   5.932  31.375  0.00  0.00    -0.179 NA
ATOM     13  N17 <0> d   1      37.465   6.162  30.026  0.00  0.00    -0.289 N 
ATOM     14  C18 <0> d   1      36.468   5.644  29.274  0.00  0.00     0.118 A 
ATOM     15  C19 <0> d   1      35.566   5.105  30.112  0.00  0.00    -0.014 A 
ATOM     16  C20 <0> d   1      34.276   4.398  29.775  0.00  0.00     0.052 C 
ATOM     17  C21 <0> d   1      33.893   3.522  30.977  0.00  0.00    -0.032 C 
ATOM     18  C22 <0> d   1      34.913   2.388  31.126  0.00  0.00     0.016 C 
ATOM     19  C23 <0> d   1      32.511   2.911  30.731  0.00  0.00    -0.001 C 
ATOM     20  C25 <0> d   1      32.067   3.032  29.283  0.00  0.00     0.007 C 
ATOM     21  C26 <0> d   1      30.784   2.226  29.030  0.00  0.00     0.013 C 
ATOM     22  C27 <0> d   1      29.985   2.065  30.298  0.00  0.00    -0.009 C 
ATOM     23  C28 <0> d   1      30.378   0.779  31.029  0.00  0.00     0.018 C 
ATOM     24  H43 <0> d   1      38.258   6.612  29.692  0.00  0.00     0.188 HD
ENDROOT
BRANCH   2  25
ATOM     25  O3  <0> d   1      28.046   2.955  29.122  0.00  0.00    -0.389 OA
ATOM     26  H32 <0> d   1      27.572   3.713  29.490  0.00  0.00     0.210 HD
ENDBRANCH   2  25
TORSDOF 1
ENDMDL
MODEL 55
REMARK CAVERDOCK RESULT:       8.3      0.000      0.000
REMARK CAVERDOCK CONSTRAINTS:       0.1      0.0      0.0      0.0
REMARK CAVERDOCK TUNNEL: 54      8.3      2.2     55.1
REMARK  1 active torsions:
REMARK  status: ('A' for Active; 'I' for Inactive)
REMARK    1  A    between atoms: C2_2  and  O3_3 
ROOT
ATOM      1  C1  <0> d   1      27.875   0.483  29.657  0.00  0.00     0.046 C 
ATOM      2  C2  <0> d   1      28.280   1.878  30.123  0.00  0.00     0.062 C 
ATOM      3  C4  <0> d   1      27.720   2.167  31.539  0.00  0.00     0.038 C 
ATOM      4  C5  <0> d   1      28.887   2.785  32.357  0.00  0.00     0.009 C 
ATOM      5  C6  <0> d   1      29.915   3.149  31.275  0.00  0.00     0.001 C 
ATOM      6  C8  <0> d   1      31.316   3.425  31.727  0.00  0.00    -0.005 C 
ATOM      7  C10 <0> d   1      31.633   2.964  33.144  0.00  0.00     0.006 C 
ATOM      8  C11 <0> d   1      33.067   3.385  33.480  0.00  0.00     0.006 C 
ATOM      9  C12 <0> d   1      33.679   4.200  32.339  0.00  0.00     0.000 C 
ATOM     10  C14 <0> d   1      35.092   4.632  32.754  0.00  0.00     0.067 C 
ATOM     11  C15 <0> d   1      35.826   5.174  31.553  0.00  0.00     0.062 A 
ATOM     12  N16 <0> d   1      36.955   5.821  31.523  0.00  0.00    -0.179 NA
ATOM     13  N17 <0> d   1      37.253   6.118  30.185  0.00  0.00    -0.289 N 
ATOM     14  C18 <0> d   1      36.254   5.629  29.416  0.00  0.00     0.118 A 
ATOM     15  C19 <0> d   1      35.363   5.042  30.235  0.00  0.00    -0.014 A 
ATOM     16  C20 <0> d   1      34.076   4.340  29.873  0.00  0.00     0.052 C 
ATOM     17  C21 <0> d   1      33.712   3.404  31.035  0.00  0.00    -0.032 C 
ATOM     18  C22 <0> d   1      34.742   2.273  31.121  0.00  0.00     0.016 C 
ATOM     19  C23 <0> d   1      32.332   2.793  30.771  0.00  0.00    -0.001 C 
ATOM     20  C25 <0> d   1      31.875   2.981  29.333  0.00  0.00     0.007 C 
ATOM     21  C26 <0> d   1      30.597   2.176  29.052  0.00  0.00     0.013 C 
ATOM     22  C27 <0> d   1      29.810   1.947  30.316  0.00  0.00    -0.009 C 
ATOM     23  C28 <0> d   1      30.221   0.630  30.981  0.00  0.00     0.018 C 
ATOM     24  H43 <0> d   1      38.039   6.592  29.868  0.00  0.00     0.188 HD
ENDROOT
BRANCH   2  25
ATOM     25  O3  <0> d   1      27.854   2.876  29.201  0.00  0.00    -0.389 OA
ATOM     26  H32 <0> d   1      28.542   3.161  28.584  0.00  0.00     0.210 HD
ENDBRANCH   2  25
TORSDOF 1
ENDMDL
MODEL 56
REMARK CAVERDOCK RESULT:       7.4      0.000      0.000
REMARK CAVERDOCK CONSTRAINTS:       0.1      0.0      0.0      0.0
REMARK CAVERDOCK TUNNEL: 55      7.4      2.2     56.2
REMARK  1 active torsions:
REMARK  status: ('A' for Active; 'I' for Inactive)
REMARK    1  A    between atoms: C2_2  and  O3_3 
ROOT
ATOM      1  C1  <0> d   1      27.596   0.560  29.569  0.00  0.00     0.046 C 
ATOM      2  C2  <0> d   1      28.028   1.947  30.034  0.00  0.00     0.062 C 
ATOM      3  C4  <0> d   1      27.449   2.259  31.437  0.00  0.00     0.038 C 
ATOM      4  C5  <0> d   1      28.616   2.852  32.274  0.00  0.00     0.009 C 
ATOM      5  C6  <0> d   1      29.673   3.183  31.210  0.00  0.00     0.001 C 
ATOM      6  C8  <0> d   1      31.072   3.425  31.687  0.00  0.00    -0.005 C 
ATOM      7  C10 <0> d   1      31.349   2.966  33.113  0.00  0.00     0.006 C 
ATOM      8  C11 <0> d   1      32.788   3.352  33.473  0.00  0.00     0.006 C 
ATOM      9  C12 <0> d   1      33.442   4.144  32.340  0.00  0.00     0.000 C 
ATOM     10  C14 <0> d   1      34.857   4.541  32.780  0.00  0.00     0.067 C 
ATOM     11  C15 <0> d   1      35.628   5.057  31.590  0.00  0.00     0.062 A 
ATOM     12  N16 <0> d   1      36.774   5.674  31.578  0.00  0.00    -0.179 NA
ATOM     13  N17 <0> d   1      37.104   5.956  30.244  0.00  0.00    -0.289 N 
ATOM     14  C18 <0> d   1      36.108   5.487  29.459  0.00  0.00     0.118 A 
ATOM     15  C19 <0> d   1      35.187   4.928  30.264  0.00  0.00    -0.014 A 
ATOM     16  C20 <0> d   1      33.890   4.258  29.882  0.00  0.00     0.052 C 
ATOM     17  C21 <0> d   1      33.479   3.339  31.042  0.00  0.00    -0.032 C 
ATOM     18  C22 <0> d   1      34.478   2.182  31.154  0.00  0.00     0.016 C 
ATOM     19  C23 <0> d   1      32.089   2.762  30.754  0.00  0.00    -0.001 C 
ATOM     20  C25 <0> d   1      31.665   2.952  29.307  0.00  0.00     0.007 C 
ATOM     21  C26 <0> d   1      30.372   2.179  29.006  0.00  0.00     0.013 C 
ATOM     22  C27 <0> d   1      29.555   1.978  30.257  0.00  0.00    -0.009 C 
ATOM     23  C28 <0> d   1      29.919   0.655  30.936  0.00  0.00     0.018 C 
ATOM     24  H43 <0> d   1      37.909   6.406  29.939  0.00  0.00     0.188 HD
ENDROOT
BRANCH   2  25
ATOM     25  O3  <0> d   1      27.646   2.950  29.098  0.00  0.00    -0.389 OA
ATOM     26  H32 <0> d   1      28.072   2.864  28.234  0.00  0.00     0.210 HD
ENDBRANCH   2  25
TORSDOF 1
ENDMDL
MODEL 57
REMARK CAVERDOCK RESULT:       6.9      0.000      0.000
REMARK CAVERDOCK CONSTRAINTS:       0.0      0.0      0.0      0.0
REMARK CAVERDOCK TUNNEL: 56      6.9      2.2     57.4
REMARK  1 active torsions:
REMARK  status: ('A' for Active; 'I' for Inactive)
REMARK    1  A    between atoms: C2_2  and  O3_3 
ROOT
ATOM      1  C1  <0> d   1      27.525   0.244  29.614  0.00  0.00     0.046 C 
ATOM      2  C2  <0> d   1      27.918   1.665  30.006  0.00  0.00     0.062 C 
ATOM      3  C4  <0> d   1      27.289   2.050  31.370  0.00  0.00     0.038 C 
ATOM      4  C5  <0> d   1      28.419   2.716  32.203  0.00  0.00     0.009 C 
ATOM      5  C6  <0> d   1      29.503   3.002  31.153  0.00  0.00     0.001 C 
ATOM      6  C8  <0> d   1      30.881   3.301  31.656  0.00  0.00    -0.005 C 
ATOM      7  C10 <0> d   1      31.122   2.934  33.115  0.00  0.00     0.006 C 
ATOM      8  C11 <0> d   1      32.541   3.370  33.494  0.00  0.00     0.006 C 
ATOM      9  C12 <0> d   1      33.217   4.104  32.335  0.00  0.00     0.000 C 
ATOM     10  C14 <0> d   1      34.610   4.556  32.792  0.00  0.00     0.067 C 
ATOM     11  C15 <0> d   1      35.408   5.013  31.596  0.00  0.00     0.062 A 
ATOM     12  N16 <0> d   1      36.543   5.652  31.581  0.00  0.00    -0.179 NA
ATOM     13  N17 <0> d   1      36.909   5.858  30.243  0.00  0.00    -0.289 N 
ATOM     14  C18 <0> d   1      35.947   5.323  29.458  0.00  0.00     0.118 A 
ATOM     15  C19 <0> d   1      35.011   4.796  30.267  0.00  0.00    -0.014 A 
ATOM     16  C20 <0> d   1      33.739   4.078  29.889  0.00  0.00     0.052 C 
ATOM     17  C21 <0> d   1      33.308   3.223  31.090  0.00  0.00    -0.032 C 
ATOM     18  C22 <0> d   1      34.324   2.095  31.303  0.00  0.00     0.016 C 
ATOM     19  C23 <0> d   1      31.939   2.602  30.797  0.00  0.00    -0.001 C 
ATOM     20  C25 <0> d   1      31.557   2.695  29.329  0.00  0.00     0.007 C 
ATOM     21  C26 <0> d   1      30.288   1.880  29.037  0.00  0.00     0.013 C 
ATOM     22  C27 <0> d   1      29.436   1.739  30.272  0.00  0.00    -0.009 C 
ATOM     23  C28 <0> d   1      29.802   0.467  31.043  0.00  0.00     0.018 C 
ATOM     24  H43 <0> d   1      37.715   6.305  29.935  0.00  0.00     0.188 HD
ENDROOT
BRANCH   2  25
ATOM     25  O3  <0> d   1      27.547   2.601  28.999  0.00  0.00    -0.389 OA
ATOM     26  H32 <0> d   1      28.008   3.448  29.061  0.00  0.00     0.210 HD
ENDBRANCH   2  25
TORSDOF 1
ENDMDL
MODEL 58
REMARK CAVERDOCK RESULT:       6.8      0.000      0.000
REMARK CAVERDOCK CONSTRAINTS:       0.0      0.0      0.0      0.0
REMARK CAVERDOCK TUNNEL: 57      6.8      2.3     58.1
REMARK  1 active torsions:
REMARK  status: ('A' for Active; 'I' for Inactive)
REMARK    1  A    between atoms: C2_2  and  O3_3 
ROOT
ATOM      1  C1  <0> d   1      27.226   0.284  29.833  0.00  0.00     0.046 C 
ATOM      2  C2  <0> d   1      27.670   1.700  30.186  0.00  0.00     0.062 C 
ATOM      3  C4  <0> d   1      27.096   2.128  31.561  0.00  0.00     0.038 C 
ATOM      4  C5  <0> d   1      28.269   2.776  32.346  0.00  0.00     0.009 C 
ATOM      5  C6  <0> d   1      29.328   3.011  31.258  0.00  0.00     0.001 C 
ATOM      6  C8  <0> d   1      30.729   3.279  31.714  0.00  0.00    -0.005 C 
ATOM      7  C10 <0> d   1      31.005   2.932  33.171  0.00  0.00     0.006 C 
ATOM      8  C11 <0> d   1      32.447   3.334  33.498  0.00  0.00     0.006 C 
ATOM      9  C12 <0> d   1      33.106   4.027  32.305  0.00  0.00     0.000 C 
ATOM     10  C14 <0> d   1      34.525   4.447  32.710  0.00  0.00     0.067 C 
ATOM     11  C15 <0> d   1      35.299   4.859  31.483  0.00  0.00     0.062 A 
ATOM     12  N16 <0> d   1      36.450   5.464  31.421  0.00  0.00    -0.179 NA
ATOM     13  N17 <0> d   1      36.780   5.635  30.068  0.00  0.00    -0.289 N 
ATOM     14  C18 <0> d   1      35.779   5.115  29.324  0.00  0.00     0.118 A 
ATOM     15  C19 <0> d   1      34.855   4.629  30.171  0.00  0.00    -0.014 A 
ATOM     16  C20 <0> d   1      33.551   3.941  29.845  0.00  0.00     0.052 C 
ATOM     17  C21 <0> d   1      33.134   3.121  31.075  0.00  0.00    -0.032 C 
ATOM     18  C22 <0> d   1      34.124   1.969  31.278  0.00  0.00     0.016 C 
ATOM     19  C23 <0> d   1      31.740   2.535  30.835  0.00  0.00    -0.001 C 
ATOM     20  C25 <0> d   1      31.315   2.613  29.378  0.00  0.00     0.007 C 
ATOM     21  C26 <0> d   1      30.015   1.829  29.141  0.00  0.00     0.013 C 
ATOM     22  C27 <0> d   1      29.198   1.735  30.404  0.00  0.00    -0.009 C 
ATOM     23  C28 <0> d   1      29.552   0.468  31.187  0.00  0.00     0.018 C 
ATOM     24  H43 <0> d   1      37.588   6.054  29.727  0.00  0.00     0.188 HD
ENDROOT
BRANCH   2  25
ATOM     25  O3  <0> d   1      27.295   2.628  29.173  0.00  0.00    -0.389 OA
ATOM     26  H32 <0> d   1      27.672   2.435  28.304  0.00  0.00     0.210 HD
ENDBRANCH   2  25
TORSDOF 1
ENDMDL
MODEL 59
REMARK CAVERDOCK RESULT:       6.6      0.000      0.000
REMARK CAVERDOCK CONSTRAINTS:       0.1      0.0      0.0      0.0
REMARK CAVERDOCK TUNNEL: 58      6.6      2.4     59.3
REMARK  1 active torsions:
REMARK  status: ('A' for Active; 'I' for Inactive)
REMARK    1  A    between atoms: C2_2  and  O3_3 
ROOT
ATOM      1  C1  <0> d   1      27.273   0.121  29.410  0.00  0.00     0.046 C 
ATOM      2  C2  <0> d   1      27.676   1.545  29.783  0.00  0.00     0.062 C 
ATOM      3  C4  <0> d   1      27.000   1.975  31.110  0.00  0.00     0.038 C 
ATOM      4  C5  <0> d   1      28.107   2.640  31.973  0.00  0.00     0.009 C 
ATOM      5  C6  <0> d   1      29.238   2.881  30.962  0.00  0.00     0.001 C 
ATOM      6  C8  <0> d   1      30.600   3.167  31.514  0.00  0.00    -0.005 C 
ATOM      7  C10 <0> d   1      30.775   2.833  32.990  0.00  0.00     0.006 C 
ATOM      8  C11 <0> d   1      32.186   3.253  33.417  0.00  0.00     0.006 C 
ATOM      9  C12 <0> d   1      32.921   3.945  32.269  0.00  0.00     0.000 C 
ATOM     10  C14 <0> d   1      34.303   4.383  32.771  0.00  0.00     0.067 C 
ATOM     11  C15 <0> d   1      35.158   4.796  31.599  0.00  0.00     0.062 A 
ATOM     12  N16 <0> d   1      36.304   5.414  31.615  0.00  0.00    -0.179 NA
ATOM     13  N17 <0> d   1      36.728   5.580  30.288  0.00  0.00    -0.289 N 
ATOM     14  C18 <0> d   1      35.788   5.043  29.478  0.00  0.00     0.118 A 
ATOM     15  C19 <0> d   1      34.811   4.553  30.261  0.00  0.00    -0.014 A 
ATOM     16  C20 <0> d   1      33.542   3.849  29.847  0.00  0.00     0.052 C 
ATOM     17  C21 <0> d   1      33.047   3.032  31.050  0.00  0.00    -0.032 C 
ATOM     18  C22 <0> d   1      34.031   1.892  31.331  0.00  0.00     0.016 C 
ATOM     19  C23 <0> d   1      31.679   2.429  30.716  0.00  0.00    -0.001 C 
ATOM     20  C25 <0> d   1      31.358   2.492  29.232  0.00  0.00     0.007 C 
ATOM     21  C26 <0> d   1      30.087   1.693  28.907  0.00  0.00     0.013 C 
ATOM     22  C27 <0> d   1      29.184   1.598  30.110  0.00  0.00    -0.009 C 
ATOM     23  C28 <0> d   1      29.494   0.339  30.925  0.00  0.00     0.018 C 
ATOM     24  H43 <0> d   1      37.554   6.005  30.003  0.00  0.00     0.188 HD
ENDROOT
BRANCH   2  25
ATOM     25  O3  <0> d   1      27.364   2.462  28.740  0.00  0.00    -0.389 OA
ATOM     26  H32 <0> d   1      26.418   2.636  28.639  0.00  0.00     0.210 HD
ENDBRANCH   2  25
TORSDOF 1
ENDMDL
MODEL 60
REMARK CAVERDOCK RESULT:       6.3      0.000      0.000
REMARK CAVERDOCK CONSTRAINTS:       0.0      0.0      0.0      0.0
REMARK CAVERDOCK TUNNEL: 59      6.3      2.4     60.1
REMARK  1 active torsions:
REMARK  status: ('A' for Active; 'I' for Inactive)
REMARK    1  A    between atoms: C2_2  and  O3_3 
ROOT
ATOM      1  C1  <0> d   1      27.307  -0.124  29.048  0.00  0.00     0.046 C 
ATOM      2  C2  <0> d   1      27.640   1.307  29.459  0.00  0.00     0.062 C 
ATOM      3  C4  <0> d   1      26.861   1.704  30.738  0.00  0.00     0.038 C 
ATOM      4  C5  <0> d   1      27.885   2.394  31.681  0.00  0.00     0.009 C 
ATOM      5  C6  <0> d   1      29.076   2.677  30.754  0.00  0.00     0.001 C 
ATOM      6  C8  <0> d   1      30.387   2.998  31.403  0.00  0.00    -0.005 C 
ATOM      7  C10 <0> d   1      30.468   2.654  32.885  0.00  0.00     0.006 C 
ATOM      8  C11 <0> d   1      31.832   3.111  33.412  0.00  0.00     0.006 C 
ATOM      9  C12 <0> d   1      32.625   3.836  32.324  0.00  0.00     0.000 C 
ATOM     10  C14 <0> d   1      33.955   4.309  32.925  0.00  0.00     0.067 C 
ATOM     11  C15 <0> d   1      34.877   4.757  31.819  0.00  0.00     0.062 A 
ATOM     12  N16 <0> d   1      36.000   5.408  31.920  0.00  0.00    -0.179 NA
ATOM     13  N17 <0> d   1      36.512   5.599  30.628  0.00  0.00    -0.289 N 
ATOM     14  C18 <0> d   1      35.647   5.042  29.750  0.00  0.00     0.118 A 
ATOM     15  C19 <0> d   1      34.633   4.517  30.458  0.00  0.00    -0.014 A 
ATOM     16  C20 <0> d   1      33.417   3.780  29.951  0.00  0.00     0.052 C 
ATOM     17  C21 <0> d   1      32.863   2.938  31.110  0.00  0.00    -0.032 C 
ATOM     18  C22 <0> d   1      33.859   1.824  31.452  0.00  0.00     0.016 C 
ATOM     19  C23 <0> d   1      31.541   2.298  30.676  0.00  0.00    -0.001 C 
ATOM     20  C25 <0> d   1      31.323   2.366  29.174  0.00  0.00     0.007 C 
ATOM     21  C26 <0> d   1      30.102   1.533  28.755  0.00  0.00     0.013 C 
ATOM     22  C27 <0> d   1      29.120   1.401  29.891  0.00  0.00    -0.009 C 
ATOM     23  C28 <0> d   1      29.409   0.144  30.716  0.00  0.00     0.018 C 
ATOM     24  H43 <0> d   1      37.342   6.050  30.404  0.00  0.00     0.188 HD
ENDROOT
BRANCH   2  25
ATOM     25  O3  <0> d   1      27.375   2.224  28.403  0.00  0.00    -0.389 OA
ATOM     26  H32 <0> d   1      27.764   1.970  27.554  0.00  0.00     0.210 HD
ENDBRANCH   2  25
TORSDOF 1
ENDMDL
MODEL 61
REMARK CAVERDOCK RESULT:       6.1      0.000      0.000
REMARK CAVERDOCK CONSTRAINTS:       0.0      0.0      0.0      0.0
REMARK CAVERDOCK TUNNEL: 60      6.1      2.5     61.9
REMARK  1 active torsions:
REMARK  status: ('A' for Active; 'I' for Inactive)
REMARK    1  A    between atoms: C2_2  and  O3_3 
ROOT
ATOM      1  C1  <0> d   1      27.031   0.039  29.139  0.00  0.00     0.046 C 
ATOM      2  C2  <0> d   1      27.416   1.454  29.559  0.00  0.00     0.062 C 
ATOM      3  C4  <0> d   1      26.679   1.859  30.861  0.00  0.00     0.038 C 
ATOM      4  C5  <0> d   1      27.746   2.506  31.787  0.00  0.00     0.009 C 
ATOM      5  C6  <0> d   1      28.922   2.766  30.835  0.00  0.00     0.001 C 
ATOM      6  C8  <0> d   1      30.257   3.040  31.455  0.00  0.00    -0.005 C 
ATOM      7  C10 <0> d   1      30.363   2.676  32.931  0.00  0.00     0.006 C 
ATOM      8  C11 <0> d   1      31.753   3.087  33.430  0.00  0.00     0.006 C 
ATOM      9  C12 <0> d   1      32.541   3.801  32.331  0.00  0.00     0.000 C 
ATOM     10  C14 <0> d   1      33.898   4.228  32.906  0.00  0.00     0.067 C 
ATOM     11  C15 <0> d   1      34.806   4.663  31.782  0.00  0.00     0.062 A 
ATOM     12  N16 <0> d   1      35.950   5.279  31.864  0.00  0.00    -0.179 NA
ATOM     13  N17 <0> d   1      36.435   5.471  30.562  0.00  0.00    -0.289 N 
ATOM     14  C18 <0> d   1      35.534   4.951  29.699  0.00  0.00     0.118 A 
ATOM     15  C19 <0> d   1      34.522   4.447  30.425  0.00  0.00    -0.014 A 
ATOM     16  C20 <0> d   1      33.273   3.752  29.939  0.00  0.00     0.052 C 
ATOM     17  C21 <0> d   1      32.723   2.912  31.102  0.00  0.00    -0.032 C 
ATOM     18  C22 <0> d   1      33.693   1.766  31.406  0.00  0.00     0.016 C 
ATOM     19  C23 <0> d   1      31.372   2.317  30.693  0.00  0.00    -0.001 C 
ATOM     20  C25 <0> d   1      31.120   2.410  29.197  0.00  0.00     0.007 C 
ATOM     21  C26 <0> d   1      29.866   1.618  28.798  0.00  0.00     0.013 C 
ATOM     22  C27 <0> d   1      28.907   1.500  29.956  0.00  0.00    -0.009 C 
ATOM     23  C28 <0> d   1      29.179   0.225  30.759  0.00  0.00     0.018 C 
ATOM     24  H43 <0> d   1      37.273   5.901  30.324  0.00  0.00     0.188 HD
ENDROOT
BRANCH   2  25
ATOM     25  O3  <0> d   1      27.153   2.392  28.520  0.00  0.00    -0.389 OA
ATOM     26  H32 <0> d   1      26.503   3.068  28.756  0.00  0.00     0.210 HD
ENDBRANCH   2  25
TORSDOF 1
ENDMDL
MODEL 62
REMARK CAVERDOCK RESULT:       5.3      0.000      0.000
REMARK CAVERDOCK CONSTRAINTS:       0.3      0.0      0.0      0.0
REMARK CAVERDOCK TUNNEL: 61      5.3      2.5     62.8
REMARK  1 active torsions:
REMARK  status: ('A' for Active; 'I' for Inactive)
REMARK    1  A    between atoms: C2_2  and  O3_3 
ROOT
ATOM      1  C1  <0> d   1      26.156   1.053  33.191  0.00  0.00     0.046 C 
ATOM      2  C2  <0> d   1      27.556   0.466  33.033  0.00  0.00     0.062 C 
ATOM      3  C4  <0> d   1      27.569  -0.630  31.936  0.00  0.00     0.038 C 
ATOM      4  C5  <0> d   1      28.813  -0.349  31.048  0.00  0.00     0.009 C 
ATOM      5  C6  <0> d   1      29.625   0.645  31.892  0.00  0.00     0.001 C 
ATOM      6  C8  <0> d   1      30.701   1.417  31.192  0.00  0.00    -0.005 C 
ATOM      7  C10 <0> d   1      30.621   1.389  29.671  0.00  0.00     0.006 C 
ATOM      8  C11 <0> d   1      31.825   2.154  29.111  0.00  0.00     0.006 C 
ATOM      9  C12 <0> d   1      32.754   2.612  30.236  0.00  0.00     0.000 C 
ATOM     10  C14 <0> d   1      33.960   3.325  29.610  0.00  0.00     0.067 C 
ATOM     11  C15 <0> d   1      34.736   4.043  30.686  0.00  0.00     0.062 A 
ATOM     12  N16 <0> d   1      35.916   4.585  30.603  0.00  0.00    -0.179 NA
ATOM     13  N17 <0> d   1      36.229   5.144  31.852  0.00  0.00    -0.289 N 
ATOM     14  C18 <0> d   1      35.191   4.908  32.686  0.00  0.00     0.118 A 
ATOM     15  C19 <0> d   1      34.259   4.232  31.993  0.00  0.00    -0.014 A 
ATOM     16  C20 <0> d   1      32.912   3.738  32.464  0.00  0.00     0.052 C 
ATOM     17  C21 <0> d   1      32.031   3.526  31.224  0.00  0.00    -0.032 C 
ATOM     18  C22 <0> d   1      31.726   4.882  30.578  0.00  0.00     0.016 C 
ATOM     19  C23 <0> d   1      30.712   2.878  31.654  0.00  0.00    -0.001 C 
ATOM     20  C25 <0> d   1      30.487   2.948  33.155  0.00  0.00     0.007 C 
ATOM     21  C26 <0> d   1      29.068   2.485  33.522  0.00  0.00     0.013 C 
ATOM     22  C27 <0> d   1      28.519   1.540  32.484  0.00  0.00    -0.009 C 
ATOM     23  C28 <0> d   1      27.746   2.306  31.408  0.00  0.00     0.018 C 
ATOM     24  H43 <0> d   1      37.046   5.617  32.076  0.00  0.00     0.188 HD
ENDROOT
BRANCH   2  25
ATOM     25  O3  <0> d   1      28.043  -0.051  34.266  0.00  0.00    -0.389 OA
ATOM     26  H32 <0> d   1      27.611   0.323  35.047  0.00  0.00     0.210 HD
ENDBRANCH   2  25
TORSDOF 1
ENDMDL
MODEL 63
REMARK CAVERDOCK RESULT:       3.4      0.000      0.000
REMARK CAVERDOCK CONSTRAINTS:       0.0      0.0      0.0      0.0
REMARK CAVERDOCK TUNNEL: 62      3.4      2.6     63.1
REMARK  1 active torsions:
REMARK  status: ('A' for Active; 'I' for Inactive)
REMARK    1  A    between atoms: C2_2  and  O3_3 
ROOT
ATOM      1  C1  <0> d   1      25.996   1.031  32.914  0.00  0.00     0.046 C 
ATOM      2  C2  <0> d   1      27.403   0.453  32.803  0.00  0.00     0.062 C 
ATOM      3  C4  <0> d   1      27.454  -0.663  31.729  0.00  0.00     0.038 C 
ATOM      4  C5  <0> d   1      28.717  -0.388  30.867  0.00  0.00     0.009 C 
ATOM      5  C6  <0> d   1      29.500   0.628  31.712  0.00  0.00     0.001 C 
ATOM      6  C8  <0> d   1      30.587   1.396  31.026  0.00  0.00    -0.005 C 
ATOM      7  C10 <0> d   1      30.546   1.339  29.504  0.00  0.00     0.006 C 
ATOM      8  C11 <0> d   1      31.758   2.103  28.960  0.00  0.00     0.006 C 
ATOM      9  C12 <0> d   1      32.654   2.590  30.099  0.00  0.00     0.000 C 
ATOM     10  C14 <0> d   1      33.870   3.302  29.490  0.00  0.00     0.067 C 
ATOM     11  C15 <0> d   1      34.612   4.046  30.572  0.00  0.00     0.062 A 
ATOM     12  N16 <0> d   1      35.790   4.597  30.509  0.00  0.00    -0.179 NA
ATOM     13  N17 <0> d   1      36.065   5.182  31.754  0.00  0.00    -0.289 N 
ATOM     14  C18 <0> d   1      35.009   4.953  32.566  0.00  0.00     0.118 A 
ATOM     15  C19 <0> d   1      34.100   4.256  31.862  0.00  0.00    -0.014 A 
ATOM     16  C20 <0> d   1      32.746   3.760  32.309  0.00  0.00     0.052 C 
ATOM     17  C21 <0> d   1      31.899   3.517  31.051  0.00  0.00    -0.032 C 
ATOM     18  C22 <0> d   1      31.599   4.857  30.372  0.00  0.00     0.016 C 
ATOM     19  C23 <0> d   1      30.574   2.865  31.459  0.00  0.00    -0.001 C 
ATOM     20  C25 <0> d   1      30.310   2.962  32.952  0.00  0.00     0.007 C 
ATOM     21  C26 <0> d   1      28.887   2.494  33.292  0.00  0.00     0.013 C 
ATOM     22  C27 <0> d   1      28.372   1.525  32.259  0.00  0.00    -0.009 C 
ATOM     23  C28 <0> d   1      27.620   2.263  31.149  0.00  0.00     0.018 C 
ATOM     24  H43 <0> d   1      36.873   5.666  31.990  0.00  0.00     0.188 HD
ENDROOT
BRANCH   2  25
ATOM     25  O3  <0> d   1      27.863  -0.036  34.059  0.00  0.00    -0.389 OA
ATOM     26  H32 <0> d   1      27.197  -0.530  34.556  0.00  0.00     0.210 HD
ENDBRANCH   2  25
TORSDOF 1
ENDMDL
MODEL 64
REMARK CAVERDOCK RESULT:       2.6      0.000      0.000
REMARK CAVERDOCK CONSTRAINTS:       0.0      0.0      0.0      0.0
REMARK CAVERDOCK TUNNEL: 63      2.6      2.6     64.3
REMARK  1 active torsions:
REMARK  status: ('A' for Active; 'I' for Inactive)
REMARK    1  A    between atoms: C2_2  and  O3_3 
ROOT
ATOM      1  C1  <0> d   1      25.998   0.816  33.126  0.00  0.00     0.046 C 
ATOM      2  C2  <0> d   1      27.402   0.260  32.907  0.00  0.00     0.062 C 
ATOM      3  C4  <0> d   1      27.398  -0.808  31.784  0.00  0.00     0.038 C 
ATOM      4  C5  <0> d   1      28.606  -0.482  30.863  0.00  0.00     0.009 C 
ATOM      5  C6  <0> d   1      29.429   0.506  31.703  0.00  0.00     0.001 C 
ATOM      6  C8  <0> d   1      30.466   1.315  30.988  0.00  0.00    -0.005 C 
ATOM      7  C10 <0> d   1      30.336   1.323  29.470  0.00  0.00     0.006 C 
ATOM      8  C11 <0> d   1      31.506   2.123  28.890  0.00  0.00     0.006 C 
ATOM      9  C12 <0> d   1      32.464   2.572  29.994  0.00  0.00     0.000 C 
ATOM     10  C14 <0> d   1      33.635   3.322  29.347  0.00  0.00     0.067 C 
ATOM     11  C15 <0> d   1      34.433   4.028  30.415  0.00  0.00     0.062 A 
ATOM     12  N16 <0> d   1      35.600   4.595  30.306  0.00  0.00    -0.179 NA
ATOM     13  N17 <0> d   1      35.945   5.128  31.557  0.00  0.00    -0.289 N 
ATOM     14  C18 <0> d   1      34.940   4.852  32.419  0.00  0.00     0.118 A 
ATOM     15  C19 <0> d   1      33.997   4.176  31.740  0.00  0.00    -0.014 A 
ATOM     16  C20 <0> d   1      32.677   3.646  32.244  0.00  0.00     0.052 C 
ATOM     17  C21 <0> d   1      31.758   3.448  31.029  0.00  0.00    -0.032 C 
ATOM     18  C22 <0> d   1      31.407   4.813  30.428  0.00  0.00     0.016 C 
ATOM     19  C23 <0> d   1      30.466   2.764  31.485  0.00  0.00    -0.001 C 
ATOM     20  C25 <0> d   1      30.290   2.793  32.994  0.00  0.00     0.007 C 
ATOM     21  C26 <0> d   1      28.894   2.295  33.397  0.00  0.00     0.013 C 
ATOM     22  C27 <0> d   1      28.327   1.366  32.354  0.00  0.00    -0.009 C 
ATOM     23  C28 <0> d   1      27.504   2.142  31.323  0.00  0.00     0.018 C 
ATOM     24  H43 <0> d   1      36.760   5.612  31.766  0.00  0.00     0.188 HD
ENDROOT
BRANCH   2  25
ATOM     25  O3  <0> d   1      27.940  -0.277  34.111  0.00  0.00    -0.389 OA
ATOM     26  H32 <0> d   1      28.432   0.364  34.642  0.00  0.00     0.210 HD
ENDBRANCH   2  25
TORSDOF 1
ENDMDL
MODEL 65
REMARK CAVERDOCK RESULT:       2.2      0.000      0.000
REMARK CAVERDOCK CONSTRAINTS:       0.0      0.0      0.0      0.0
REMARK CAVERDOCK TUNNEL: 64      2.2      2.7     65.9
REMARK  1 active torsions:
REMARK  status: ('A' for Active; 'I' for Inactive)
REMARK    1  A    between atoms: C2_2  and  O3_3 
ROOT
ATOM      1  C1  <0> d   1      25.933   0.838  33.163  0.00  0.00     0.046 C 
ATOM      2  C2  <0> d   1      27.329   0.254  32.970  0.00  0.00     0.062 C 
ATOM      3  C4  <0> d   1      27.313  -0.851  31.883  0.00  0.00     0.038 C 
ATOM      4  C5  <0> d   1      28.529  -0.575  30.956  0.00  0.00     0.009 C 
ATOM      5  C6  <0> d   1      29.363   0.429  31.767  0.00  0.00     0.001 C 
ATOM      6  C8  <0> d   1      30.416   1.197  31.030  0.00  0.00    -0.005 C 
ATOM      7  C10 <0> d   1      30.291   1.156  29.512  0.00  0.00     0.006 C 
ATOM      8  C11 <0> d   1      31.476   1.919  28.910  0.00  0.00     0.006 C 
ATOM      9  C12 <0> d   1      32.437   2.389  30.003  0.00  0.00     0.000 C 
ATOM     10  C14 <0> d   1      33.621   3.100  29.336  0.00  0.00     0.067 C 
ATOM     11  C15 <0> d   1      34.426   3.829  30.383  0.00  0.00     0.062 A 
ATOM     12  N16 <0> d   1      35.602   4.374  30.261  0.00  0.00    -0.179 NA
ATOM     13  N17 <0> d   1      35.949   4.944  31.495  0.00  0.00    -0.289 N 
ATOM     14  C18 <0> d   1      34.938   4.713  32.361  0.00  0.00     0.118 A 
ATOM     15  C19 <0> d   1      33.987   4.029  31.701  0.00  0.00    -0.014 A 
ATOM     16  C20 <0> d   1      32.657   3.535  32.216  0.00  0.00     0.052 C 
ATOM     17  C21 <0> d   1      31.740   3.310  31.004  0.00  0.00    -0.032 C 
ATOM     18  C22 <0> d   1      31.412   4.659  30.356  0.00  0.00     0.016 C 
ATOM     19  C23 <0> d   1      30.436   2.662  31.478  0.00  0.00    -0.001 C 
ATOM     20  C25 <0> d   1      30.255   2.744  32.984  0.00  0.00     0.007 C 
ATOM     21  C26 <0> d   1      28.849   2.281  33.397  0.00  0.00     0.013 C 
ATOM     22  C27 <0> d   1      28.273   1.326  32.384  0.00  0.00    -0.009 C 
ATOM     23  C28 <0> d   1      27.465   2.080  31.324  0.00  0.00     0.018 C 
ATOM     24  H43 <0> d   1      36.772   5.422  31.690  0.00  0.00     0.188 HD
ENDROOT
BRANCH   2  25
ATOM     25  O3  <0> d   1      27.853  -0.251  34.193  0.00  0.00    -0.389 OA
ATOM     26  H32 <0> d   1      28.304  -1.102  34.106  0.00  0.00     0.210 HD
ENDBRANCH   2  25
TORSDOF 1
ENDMDL
MODEL 66
REMARK CAVERDOCK RESULT:       0.4      0.000      0.000
REMARK CAVERDOCK CONSTRAINTS:       0.4      0.0      0.0      0.0
REMARK CAVERDOCK TUNNEL: 65      0.4      2.6     66.3
REMARK  1 active torsions:
REMARK  status: ('A' for Active; 'I' for Inactive)
REMARK    1  A    between atoms: C2_2  and  O3_3 
ROOT
ATOM      1  C1  <0> d   1      25.553   0.975  33.151  0.00  0.00     0.046 C 
ATOM      2  C2  <0> d   1      26.948   0.386  32.962  0.00  0.00     0.062 C 
ATOM      3  C4  <0> d   1      26.936  -0.706  31.862  0.00  0.00     0.038 C 
ATOM      4  C5  <0> d   1      28.162  -0.424  30.949  0.00  0.00     0.009 C 
ATOM      5  C6  <0> d   1      28.994   0.566  31.778  0.00  0.00     0.001 C 
ATOM      6  C8  <0> d   1      30.056   1.338  31.059  0.00  0.00    -0.005 C 
ATOM      7  C10 <0> d   1      29.944   1.316  29.540  0.00  0.00     0.006 C 
ATOM      8  C11 <0> d   1      31.138   2.080  28.957  0.00  0.00     0.006 C 
ATOM      9  C12 <0> d   1      32.091   2.533  30.064  0.00  0.00     0.000 C 
ATOM     10  C14 <0> d   1      33.284   3.246  29.415  0.00  0.00     0.067 C 
ATOM     11  C15 <0> d   1      34.084   3.958  30.478  0.00  0.00     0.062 A 
ATOM     12  N16 <0> d   1      35.264   4.499  30.372  0.00  0.00    -0.179 NA
ATOM     13  N17 <0> d   1      35.603   5.052  31.616  0.00  0.00    -0.289 N 
ATOM     14  C18 <0> d   1      34.583   4.815  32.471  0.00  0.00     0.118 A 
ATOM     15  C19 <0> d   1      33.635   4.144  31.795  0.00  0.00    -0.014 A 
ATOM     16  C20 <0> d   1      32.298   3.650  32.292  0.00  0.00     0.052 C 
ATOM     17  C21 <0> d   1      31.390   3.444  31.071  0.00  0.00    -0.032 C 
ATOM     18  C22 <0> d   1      31.074   4.803  30.436  0.00  0.00     0.016 C 
ATOM     19  C23 <0> d   1      30.079   2.797  31.525  0.00  0.00    -0.001 C 
ATOM     20  C25 <0> d   1      29.886   2.862  33.031  0.00  0.00     0.007 C 
ATOM     21  C26 <0> d   1      28.475   2.401  33.427  0.00  0.00     0.013 C 
ATOM     22  C27 <0> d   1      27.902   1.461  32.397  0.00  0.00    -0.009 C 
ATOM     23  C28 <0> d   1      27.108   2.232  31.340  0.00  0.00     0.018 C 
ATOM     24  H43 <0> d   1      36.426   5.523  31.824  0.00  0.00     0.188 HD
ENDROOT
BRANCH   2  25
ATOM     25  O3  <0> d   1      27.460  -0.136  34.183  0.00  0.00    -0.389 OA
ATOM     26  H32 <0> d   1      27.691  -1.074  34.144  0.00  0.00     0.210 HD
ENDBRANCH   2  25
TORSDOF 1
ENDMDL
MODEL 67
REMARK CAVERDOCK RESULT:      -0.2      0.000      0.000
REMARK CAVERDOCK CONSTRAINTS:       0.0      0.0      0.0      0.0
REMARK CAVERDOCK TUNNEL: 66     -0.2      2.7     67.2
REMARK  1 active torsions:
REMARK  status: ('A' for Active; 'I' for Inactive)
REMARK    1  A    between atoms: C2_2  and  O3_3 
ROOT
ATOM      1  C1  <0> d   1      25.556   0.714  32.847  0.00  0.00     0.046 C 
ATOM      2  C2  <0> d   1      26.987   0.192  32.767  0.00  0.00     0.062 C 
ATOM      3  C4  <0> d   1      27.097  -0.944  31.717  0.00  0.00     0.038 C 
ATOM      4  C5  <0> d   1      28.360  -0.637  30.867  0.00  0.00     0.009 C 
ATOM      5  C6  <0> d   1      29.090   0.428  31.700  0.00  0.00     0.001 C 
ATOM      6  C8  <0> d   1      30.155   1.224  31.011  0.00  0.00    -0.005 C 
ATOM      7  C10 <0> d   1      30.137   1.134  29.490  0.00  0.00     0.006 C 
ATOM      8  C11 <0> d   1      31.325   1.934  28.946  0.00  0.00     0.006 C 
ATOM      9  C12 <0> d   1      32.186   2.481  30.086  0.00  0.00     0.000 C 
ATOM     10  C14 <0> d   1      33.380   3.228  29.478  0.00  0.00     0.067 C 
ATOM     11  C15 <0> d   1      34.076   4.024  30.553  0.00  0.00     0.062 A 
ATOM     12  N16 <0> d   1      35.232   4.621  30.494  0.00  0.00    -0.179 NA
ATOM     13  N17 <0> d   1      35.467   5.242  31.729  0.00  0.00    -0.289 N 
ATOM     14  C18 <0> d   1      34.409   4.988  32.532  0.00  0.00     0.118 A 
ATOM     15  C19 <0> d   1      33.539   4.240  31.832  0.00  0.00    -0.014 A 
ATOM     16  C20 <0> d   1      32.200   3.699  32.271  0.00  0.00     0.052 C 
ATOM     17  C21 <0> d   1      31.380   3.396  31.008  0.00  0.00    -0.032 C 
ATOM     18  C22 <0> d   1      31.037   4.709  30.296  0.00  0.00     0.016 C 
ATOM     19  C23 <0> d   1      30.077   2.701  31.412  0.00  0.00    -0.001 C 
ATOM     20  C25 <0> d   1      29.789   2.818  32.900  0.00  0.00     0.007 C 
ATOM     21  C26 <0> d   1      28.381   2.300  33.231  0.00  0.00     0.013 C 
ATOM     22  C27 <0> d   1      27.920   1.290  32.212  0.00  0.00    -0.009 C 
ATOM     23  C28 <0> d   1      27.154   1.974  31.077  0.00  0.00     0.018 C 
ATOM     24  H43 <0> d   1      36.251   5.764  31.965  0.00  0.00     0.188 HD
ENDROOT
BRANCH   2  25
ATOM     25  O3  <0> d   1      27.448  -0.252  34.038  0.00  0.00    -0.389 OA
ATOM     26  H32 <0> d   1      26.877  -0.911  34.456  0.00  0.00     0.210 HD
ENDBRANCH   2  25
TORSDOF 1
ENDMDL
MODEL 68
REMARK CAVERDOCK RESULT:      -1.1      0.000      0.000
REMARK CAVERDOCK CONSTRAINTS:       0.1      0.0      0.0      0.0
REMARK CAVERDOCK TUNNEL: 67     -1.1      2.7     68.3
REMARK  1 active torsions:
REMARK  status: ('A' for Active; 'I' for Inactive)
REMARK    1  A    between atoms: C2_2  and  O3_3 
ROOT
ATOM      1  C1  <0> d   1      25.468   0.695  32.850  0.00  0.00     0.046 C 
ATOM      2  C2  <0> d   1      26.885   0.140  32.732  0.00  0.00     0.062 C 
ATOM      3  C4  <0> d   1      26.952  -0.962  31.644  0.00  0.00     0.038 C 
ATOM      4  C5  <0> d   1      28.212  -0.657  30.787  0.00  0.00     0.009 C 
ATOM      5  C6  <0> d   1      28.979   0.361  31.644  0.00  0.00     0.001 C 
ATOM      6  C8  <0> d   1      30.054   1.153  30.968  0.00  0.00    -0.005 C 
ATOM      7  C10 <0> d   1      30.014   1.115  29.445  0.00  0.00     0.006 C 
ATOM      8  C11 <0> d   1      31.215   1.904  28.912  0.00  0.00     0.006 C 
ATOM      9  C12 <0> d   1      32.103   2.390  30.057  0.00  0.00     0.000 C 
ATOM     10  C14 <0> d   1      33.308   3.128  29.458  0.00  0.00     0.067 C 
ATOM     11  C15 <0> d   1      34.038   3.869  30.550  0.00  0.00     0.062 A 
ATOM     12  N16 <0> d   1      35.208   4.439  30.494  0.00  0.00    -0.179 NA
ATOM     13  N17 <0> d   1      35.475   5.012  31.746  0.00  0.00    -0.289 N 
ATOM     14  C18 <0> d   1      34.422   4.757  32.555  0.00  0.00     0.118 A 
ATOM     15  C19 <0> d   1      33.523   4.055  31.842  0.00  0.00    -0.014 A 
ATOM     16  C20 <0> d   1      32.177   3.533  32.282  0.00  0.00     0.052 C 
ATOM     17  C21 <0> d   1      31.333   3.293  31.021  0.00  0.00    -0.032 C 
ATOM     18  C22 <0> d   1      31.014   4.638  30.359  0.00  0.00     0.016 C 
ATOM     19  C23 <0> d   1      30.019   2.616  31.420  0.00  0.00    -0.001 C 
ATOM     20  C25 <0> d   1      29.753   2.690  32.914  0.00  0.00     0.007 C 
ATOM     21  C26 <0> d   1      28.337   2.197  33.248  0.00  0.00     0.013 C 
ATOM     22  C27 <0> d   1      27.837   1.233  32.202  0.00  0.00    -0.009 C 
ATOM     23  C28 <0> d   1      27.074   1.974  31.101  0.00  0.00     0.018 C 
ATOM     24  H43 <0> d   1      36.275   5.506  31.988  0.00  0.00     0.188 HD
ENDROOT
BRANCH   2  25
ATOM     25  O3  <0> d   1      27.351  -0.358  33.982  0.00  0.00    -0.389 OA
ATOM     26  H32 <0> d   1      26.798  -0.111  34.735  0.00  0.00     0.210 HD
ENDBRANCH   2  25
TORSDOF 1
ENDMDL
MODEL 69
REMARK CAVERDOCK RESULT:      -2.0      0.000      0.000
REMARK CAVERDOCK CONSTRAINTS:       0.0      0.0      0.0      0.0
REMARK CAVERDOCK TUNNEL: 68     -2.0      2.8     69.1
REMARK  1 active torsions:
REMARK  status: ('A' for Active; 'I' for Inactive)
REMARK    1  A    between atoms: C2_2  and  O3_3 
ROOT
ATOM      1  C1  <0> d   1      25.165   0.942  32.923  0.00  0.00     0.046 C 
ATOM      2  C2  <0> d   1      26.559   0.326  32.842  0.00  0.00     0.062 C 
ATOM      3  C4  <0> d   1      26.586  -0.831  31.811  0.00  0.00     0.038 C 
ATOM      4  C5  <0> d   1      27.861  -0.620  30.947  0.00  0.00     0.009 C 
ATOM      5  C6  <0> d   1      28.664   0.408  31.757  0.00  0.00     0.001 C 
ATOM      6  C8  <0> d   1      29.773   1.123  31.048  0.00  0.00    -0.005 C 
ATOM      7  C10 <0> d   1      29.738   1.009  29.529  0.00  0.00     0.006 C 
ATOM      8  C11 <0> d   1      30.971   1.722  28.964  0.00  0.00     0.006 C 
ATOM      9  C12 <0> d   1      31.873   2.230  30.089  0.00  0.00     0.000 C 
ATOM     10  C14 <0> d   1      33.109   2.888  29.460  0.00  0.00     0.067 C 
ATOM     11  C15 <0> d   1      33.864   3.654  30.518  0.00  0.00     0.062 A 
ATOM     12  N16 <0> d   1      35.055   4.174  30.440  0.00  0.00    -0.179 NA
ATOM     13  N17 <0> d   1      35.340   4.798  31.664  0.00  0.00    -0.289 N 
ATOM     14  C18 <0> d   1      34.274   4.626  32.478  0.00  0.00     0.118 A 
ATOM     15  C19 <0> d   1      33.352   3.926  31.796  0.00  0.00    -0.014 A 
ATOM     16  C20 <0> d   1      31.984   3.480  32.253  0.00  0.00     0.052 C 
ATOM     17  C21 <0> d   1      31.136   3.210  31.001  0.00  0.00    -0.032 C 
ATOM     18  C22 <0> d   1      30.873   4.531  30.270  0.00  0.00     0.016 C 
ATOM     19  C23 <0> d   1      29.794   2.607  31.426  0.00  0.00    -0.001 C 
ATOM     20  C25 <0> d   1      29.526   2.766  32.913  0.00  0.00     0.007 C 
ATOM     21  C26 <0> d   1      28.090   2.347  33.262  0.00  0.00     0.013 C 
ATOM     22  C27 <0> d   1      27.556   1.353  32.263  0.00  0.00    -0.009 C 
ATOM     23  C28 <0> d   1      26.828   2.066  31.122  0.00  0.00     0.018 C 
ATOM     24  H43 <0> d   1      36.158   5.271  31.886  0.00  0.00     0.188 HD
ENDROOT
BRANCH   2  25
ATOM     25  O3  <0> d   1      27.000  -0.126  34.118  0.00  0.00    -0.389 OA
ATOM     26  H32 <0> d   1      26.285  -0.274  34.751  0.00  0.00     0.210 HD
ENDBRANCH   2  25
TORSDOF 1
ENDMDL
MODEL 70
REMARK CAVERDOCK RESULT:      -2.5      0.000      0.000
REMARK CAVERDOCK CONSTRAINTS:       0.0      0.0      0.0      0.0
REMARK CAVERDOCK TUNNEL: 69     -2.5      2.8     70.2
REMARK  1 active torsions:
REMARK  status: ('A' for Active; 'I' for Inactive)
REMARK    1  A    between atoms: C2_2  and  O3_3 
ROOT
ATOM      1  C1  <0> d   1      25.327   0.537  33.245  0.00  0.00     0.046 C 
ATOM      2  C2  <0> d   1      26.734  -0.019  33.046  0.00  0.00     0.062 C 
ATOM      3  C4  <0> d   1      26.738  -1.121  31.956  0.00  0.00     0.038 C 
ATOM      4  C5  <0> d   1      27.946  -0.817  31.028  0.00  0.00     0.009 C 
ATOM      5  C6  <0> d   1      28.762   0.200  31.840  0.00  0.00     0.001 C 
ATOM      6  C8  <0> d   1      29.798   0.992  31.103  0.00  0.00    -0.005 C 
ATOM      7  C10 <0> d   1      29.671   0.953  29.586  0.00  0.00     0.006 C 
ATOM      8  C11 <0> d   1      30.839   1.741  28.984  0.00  0.00     0.006 C 
ATOM      9  C12 <0> d   1      31.792   2.227  30.077  0.00  0.00     0.000 C 
ATOM     10  C14 <0> d   1      32.961   2.964  29.409  0.00  0.00     0.067 C 
ATOM     11  C15 <0> d   1      33.754   3.705  30.457  0.00  0.00     0.062 A 
ATOM     12  N16 <0> d   1      34.919   4.273  30.334  0.00  0.00    -0.179 NA
ATOM     13  N17 <0> d   1      35.257   4.846  31.570  0.00  0.00    -0.289 N 
ATOM     14  C18 <0> d   1      34.252   4.592  32.438  0.00  0.00     0.118 A 
ATOM     15  C19 <0> d   1      33.314   3.891  31.777  0.00  0.00    -0.014 A 
ATOM     16  C20 <0> d   1      31.995   3.369  32.293  0.00  0.00     0.052 C 
ATOM     17  C21 <0> d   1      31.080   3.131  31.082  0.00  0.00    -0.032 C 
ATOM     18  C22 <0> d   1      30.724   4.475  30.440  0.00  0.00     0.016 C 
ATOM     19  C23 <0> d   1      29.790   2.455  31.557  0.00  0.00    -0.001 C 
ATOM     20  C25 <0> d   1      29.610   2.529  33.064  0.00  0.00     0.007 C 
ATOM     21  C26 <0> d   1      28.215   2.036  33.478  0.00  0.00     0.013 C 
ATOM     22  C27 <0> d   1      27.656   1.074  32.463  0.00  0.00    -0.009 C 
ATOM     23  C28 <0> d   1      26.831   1.815  31.407  0.00  0.00     0.018 C 
ATOM     24  H43 <0> d   1      36.070   5.339  31.765  0.00  0.00     0.188 HD
ENDROOT
BRANCH   2  25
ATOM     25  O3  <0> d   1      27.271  -0.517  34.267  0.00  0.00    -0.389 OA
ATOM     26  H32 <0> d   1      27.097   0.047  35.033  0.00  0.00     0.210 HD
ENDBRANCH   2  25
TORSDOF 1
ENDMDL
MODEL 71
REMARK CAVERDOCK RESULT:      -3.1      0.000      0.000
REMARK CAVERDOCK CONSTRAINTS:       0.0      0.0      0.0      0.0
REMARK CAVERDOCK TUNNEL: 70     -3.1      2.8     71.2
REMARK  1 active torsions:
REMARK  status: ('A' for Active; 'I' for Inactive)
REMARK    1  A    between atoms: C2_2  and  O3_3 
ROOT
ATOM      1  C1  <0> d   1      25.133   0.616  33.229  0.00  0.00     0.046 C 
ATOM      2  C2  <0> d   1      26.547   0.056  33.116  0.00  0.00     0.062 C 
ATOM      3  C4  <0> d   1      26.596  -1.104  32.089  0.00  0.00     0.038 C 
ATOM      4  C5  <0> d   1      27.839  -0.847  31.193  0.00  0.00     0.009 C 
ATOM      5  C6  <0> d   1      28.621   0.217  31.979  0.00  0.00     0.001 C 
ATOM      6  C8  <0> d   1      29.682   0.972  31.240  0.00  0.00    -0.005 C 
ATOM      7  C10 <0> d   1      29.614   0.849  29.723  0.00  0.00     0.006 C 
ATOM      8  C11 <0> d   1      30.804   1.608  29.124  0.00  0.00     0.006 C 
ATOM      9  C12 <0> d   1      31.712   2.158  30.224  0.00  0.00     0.000 C 
ATOM     10  C14 <0> d   1      32.904   2.861  29.563  0.00  0.00     0.067 C 
ATOM     11  C15 <0> d   1      33.654   3.663  30.598  0.00  0.00     0.062 A 
ATOM     12  N16 <0> d   1      34.821   4.229  30.489  0.00  0.00    -0.179 NA
ATOM     13  N17 <0> d   1      35.110   4.871  31.703  0.00  0.00    -0.289 N 
ATOM     14  C18 <0> d   1      34.072   4.660  32.544  0.00  0.00     0.118 A 
ATOM     15  C19 <0> d   1      33.162   3.920  31.888  0.00  0.00    -0.014 A 
ATOM     16  C20 <0> d   1      31.825   3.422  32.380  0.00  0.00     0.052 C 
ATOM     17  C21 <0> d   1      30.959   3.112  31.150  0.00  0.00    -0.032 C 
ATOM     18  C22 <0> d   1      30.625   4.417  30.421  0.00  0.00     0.016 C 
ATOM     19  C23 <0> d   1      29.653   2.458  31.611  0.00  0.00    -0.001 C 
ATOM     20  C25 <0> d   1      29.415   2.614  33.103  0.00  0.00     0.007 C 
ATOM     21  C26 <0> d   1      28.006   2.139  33.490  0.00  0.00     0.013 C 
ATOM     22  C27 <0> d   1      27.488   1.119  32.508  0.00  0.00    -0.009 C 
ATOM     23  C28 <0> d   1      26.704   1.797  31.382  0.00  0.00     0.018 C 
ATOM     24  H43 <0> d   1      35.914   5.378  31.903  0.00  0.00     0.188 HD
ENDROOT
BRANCH   2  25
ATOM     25  O3  <0> d   1      27.038  -0.371  34.382  0.00  0.00    -0.389 OA
ATOM     26  H32 <0> d   1      27.990  -0.252  34.495  0.00  0.00     0.210 HD
ENDBRANCH   2  25
TORSDOF 1
ENDMDL
MODEL 72
REMARK CAVERDOCK RESULT:      -3.5      0.000      0.000
REMARK CAVERDOCK CONSTRAINTS:       0.0      0.0      0.0      0.0
REMARK CAVERDOCK TUNNEL: 71     -3.5      2.9     72.1
REMARK  1 active torsions:
REMARK  status: ('A' for Active; 'I' for Inactive)
REMARK    1  A    between atoms: C2_2  and  O3_3 
ROOT
ATOM      1  C1  <0> d   1      25.070   0.541  33.239  0.00  0.00     0.046 C 
ATOM      2  C2  <0> d   1      26.476  -0.023  33.061  0.00  0.00     0.062 C 
ATOM      3  C4  <0> d   1      26.489  -1.128  31.975  0.00  0.00     0.038 C 
ATOM      4  C5  <0> d   1      27.712  -0.833  31.062  0.00  0.00     0.009 C 
ATOM      5  C6  <0> d   1      28.521   0.182  31.882  0.00  0.00     0.001 C 
ATOM      6  C8  <0> d   1      29.571   0.966  31.157  0.00  0.00    -0.005 C 
ATOM      7  C10 <0> d   1      29.464   0.923  29.637  0.00  0.00     0.006 C 
ATOM      8  C11 <0> d   1      30.645   1.704  29.049  0.00  0.00     0.006 C 
ATOM      9  C12 <0> d   1      31.585   2.188  30.153  0.00  0.00     0.000 C 
ATOM     10  C14 <0> d   1      32.767   2.917  29.499  0.00  0.00     0.067 C 
ATOM     11  C15 <0> d   1      33.549   3.657  30.555  0.00  0.00     0.062 A 
ATOM     12  N16 <0> d   1      34.718   4.220  30.446  0.00  0.00    -0.179 NA
ATOM     13  N17 <0> d   1      35.043   4.795  31.684  0.00  0.00    -0.289 N 
ATOM     14  C18 <0> d   1      34.025   4.548  32.539  0.00  0.00     0.118 A 
ATOM     15  C19 <0> d   1      33.092   3.850  31.868  0.00  0.00    -0.014 A 
ATOM     16  C20 <0> d   1      31.763   3.337  32.368  0.00  0.00     0.052 C 
ATOM     17  C21 <0> d   1      30.864   3.099  31.146  0.00  0.00    -0.032 C 
ATOM     18  C22 <0> d   1      30.523   4.443  30.494  0.00  0.00     0.016 C 
ATOM     19  C23 <0> d   1      29.564   2.431  31.605  0.00  0.00    -0.001 C 
ATOM     20  C25 <0> d   1      29.365   2.511  33.109  0.00  0.00     0.007 C 
ATOM     21  C26 <0> d   1      27.962   2.027  33.506  0.00  0.00     0.013 C 
ATOM     22  C27 <0> d   1      27.411   1.063  32.486  0.00  0.00    -0.009 C 
ATOM     23  C28 <0> d   1      26.605   1.805  31.417  0.00  0.00     0.018 C 
ATOM     24  H43 <0> d   1      35.856   5.285  31.889  0.00  0.00     0.188 HD
ENDROOT
BRANCH   2  25
ATOM     25  O3  <0> d   1      26.994  -0.519  34.291  0.00  0.00    -0.389 OA
ATOM     26  H32 <0> d   1      27.015  -1.484  34.348  0.00  0.00     0.210 HD
ENDBRANCH   2  25
TORSDOF 1
ENDMDL
MODEL 73
REMARK CAVERDOCK RESULT:      -3.8      0.000      0.000
REMARK CAVERDOCK CONSTRAINTS:       0.0      0.0      0.0      0.0
REMARK CAVERDOCK TUNNEL: 72     -3.8      3.0     73.2
REMARK  1 active torsions:
REMARK  status: ('A' for Active; 'I' for Inactive)
REMARK    1  A    between atoms: C2_2  and  O3_3 
ROOT
ATOM      1  C1  <0> d   1      24.991   0.398  33.019  0.00  0.00     0.046 C 
ATOM      2  C2  <0> d   1      26.414  -0.140  32.910  0.00  0.00     0.062 C 
ATOM      3  C4  <0> d   1      26.489  -1.279  31.861  0.00  0.00     0.038 C 
ATOM      4  C5  <0> d   1      27.738  -0.988  30.984  0.00  0.00     0.009 C 
ATOM      5  C6  <0> d   1      28.496   0.071  31.798  0.00  0.00     0.001 C 
ATOM      6  C8  <0> d   1      29.555   0.854  31.085  0.00  0.00    -0.005 C 
ATOM      7  C10 <0> d   1      29.505   0.760  29.565  0.00  0.00     0.006 C 
ATOM      8  C11 <0> d   1      30.689   1.546  28.994  0.00  0.00     0.006 C 
ATOM      9  C12 <0> d   1      31.579   2.086  30.114  0.00  0.00     0.000 C 
ATOM     10  C14 <0> d   1      32.769   2.818  29.479  0.00  0.00     0.067 C 
ATOM     11  C15 <0> d   1      33.496   3.609  30.538  0.00  0.00     0.062 A 
ATOM     12  N16 <0> d   1      34.657   4.193  30.452  0.00  0.00    -0.179 NA
ATOM     13  N17 <0> d   1      34.925   4.814  31.681  0.00  0.00    -0.289 N 
ATOM     14  C18 <0> d   1      33.882   4.574  32.507  0.00  0.00     0.118 A 
ATOM     15  C19 <0> d   1      32.989   3.835  31.827  0.00  0.00    -0.014 A 
ATOM     16  C20 <0> d   1      31.653   3.309  32.295  0.00  0.00     0.052 C 
ATOM     17  C21 <0> d   1      30.804   3.012  31.051  0.00  0.00    -0.032 C 
ATOM     18  C22 <0> d   1      30.460   4.327  30.343  0.00  0.00     0.016 C 
ATOM     19  C23 <0> d   1      29.502   2.332  31.485  0.00  0.00    -0.001 C 
ATOM     20  C25 <0> d   1      29.247   2.455  32.977  0.00  0.00     0.007 C 
ATOM     21  C26 <0> d   1      27.840   1.954  33.340  0.00  0.00     0.013 C 
ATOM     22  C27 <0> d   1      27.347   0.947  32.333  0.00  0.00    -0.009 C 
ATOM     23  C28 <0> d   1      26.565   1.637  31.212  0.00  0.00     0.018 C 
ATOM     24  H43 <0> d   1      35.720   5.328  31.899  0.00  0.00     0.188 HD
ENDROOT
BRANCH   2  25
ATOM     25  O3  <0> d   1      26.897  -0.586  34.173  0.00  0.00    -0.389 OA
ATOM     26  H32 <0> d   1      27.861  -0.578  34.250  0.00  0.00     0.210 HD
ENDBRANCH   2  25
TORSDOF 1
ENDMDL
MODEL 74
REMARK CAVERDOCK RESULT:      -3.4      0.000      0.000
REMARK CAVERDOCK CONSTRAINTS:       0.2      0.0      0.0      0.0
REMARK CAVERDOCK TUNNEL: 73     -3.4      3.0     74.1
REMARK  1 active torsions:
REMARK  status: ('A' for Active; 'I' for Inactive)
REMARK    1  A    between atoms: C2_2  and  O3_3 
ROOT
ATOM      1  C1  <0> d   1      24.837   0.423  32.746  0.00  0.00     0.046 C 
ATOM      2  C2  <0> d   1      26.271  -0.096  32.773  0.00  0.00     0.062 C 
ATOM      3  C4  <0> d   1      26.427  -1.323  31.840  0.00  0.00     0.038 C 
ATOM      4  C5  <0> d   1      27.723  -1.089  31.016  0.00  0.00     0.009 C 
ATOM      5  C6  <0> d   1      28.416   0.053  31.775  0.00  0.00     0.001 C 
ATOM      6  C8  <0> d   1      29.506   0.788  31.059  0.00  0.00    -0.005 C 
ATOM      7  C10 <0> d   1      29.551   0.556  29.554  0.00  0.00     0.006 C 
ATOM      8  C11 <0> d   1      30.759   1.310  28.986  0.00  0.00     0.006 C 
ATOM      9  C12 <0> d   1      31.570   1.966  30.104  0.00  0.00     0.000 C 
ATOM     10  C14 <0> d   1      32.787   2.660  29.478  0.00  0.00     0.067 C 
ATOM     11  C15 <0> d   1      33.437   3.557  30.501  0.00  0.00     0.062 A 
ATOM     12  N16 <0> d   1      34.593   4.152  30.433  0.00  0.00    -0.179 NA
ATOM     13  N17 <0> d   1      34.775   4.887  31.614  0.00  0.00    -0.289 N 
ATOM     14  C18 <0> d   1      33.686   4.703  32.394  0.00  0.00     0.118 A 
ATOM     15  C19 <0> d   1      32.847   3.888  31.731  0.00  0.00    -0.014 A 
ATOM     16  C20 <0> d   1      31.492   3.382  32.164  0.00  0.00     0.052 C 
ATOM     17  C21 <0> d   1      30.726   2.958  30.903  0.00  0.00    -0.032 C 
ATOM     18  C22 <0> d   1      30.409   4.196  30.058  0.00  0.00     0.016 C 
ATOM     19  C23 <0> d   1      29.409   2.295  31.317  0.00  0.00    -0.001 C 
ATOM     20  C25 <0> d   1      29.060   2.548  32.774  0.00  0.00     0.007 C 
ATOM     21  C26 <0> d   1      27.640   2.055  33.095  0.00  0.00     0.013 C 
ATOM     22  C27 <0> d   1      27.223   0.952  32.157  0.00  0.00    -0.009 C 
ATOM     23  C28 <0> d   1      26.504   1.522  30.932  0.00  0.00     0.018 C 
ATOM     24  H43 <0> d   1      35.548   5.433  31.832  0.00  0.00     0.188 HD
ENDROOT
BRANCH   2  25
ATOM     25  O3  <0> d   1      26.681  -0.416  34.098  0.00  0.00    -0.389 OA
ATOM     26  H32 <0> d   1      26.947   0.350  34.624  0.00  0.00     0.210 HD
ENDBRANCH   2  25
TORSDOF 1
ENDMDL
MODEL 75
REMARK CAVERDOCK RESULT:      -4.1      0.000      0.000
REMARK CAVERDOCK CONSTRAINTS:       0.0      0.0      0.0      0.0
REMARK CAVERDOCK TUNNEL: 74     -4.1      3.0     75.1
REMARK  1 active torsions:
REMARK  status: ('A' for Active; 'I' for Inactive)
REMARK    1  A    between atoms: C2_2  and  O3_3 
ROOT
ATOM      1  C1  <0> d   1      24.778   0.605  33.340  0.00  0.00     0.046 C 
ATOM      2  C2  <0> d   1      26.170   0.001  33.187  0.00  0.00     0.062 C 
ATOM      3  C4  <0> d   1      26.151  -1.169  32.170  0.00  0.00     0.038 C 
ATOM      4  C5  <0> d   1      27.372  -0.957  31.233  0.00  0.00     0.009 C 
ATOM      5  C6  <0> d   1      28.210   0.088  31.984  0.00  0.00     0.001 C 
ATOM      6  C8  <0> d   1      29.270   0.803  31.205  0.00  0.00    -0.005 C 
ATOM      7  C10 <0> d   1      29.151   0.671  29.692  0.00  0.00     0.006 C 
ATOM      8  C11 <0> d   1      30.343   1.387  29.049  0.00  0.00     0.006 C 
ATOM      9  C12 <0> d   1      31.303   1.917  30.115  0.00  0.00     0.000 C 
ATOM     10  C14 <0> d   1      32.495   2.578  29.410  0.00  0.00     0.067 C 
ATOM     11  C15 <0> d   1      33.301   3.364  30.414  0.00  0.00     0.062 A 
ATOM     12  N16 <0> d   1      34.481   3.893  30.263  0.00  0.00    -0.179 NA
ATOM     13  N17 <0> d   1      34.828   4.535  31.462  0.00  0.00    -0.289 N 
ATOM     14  C18 <0> d   1      33.812   4.363  32.337  0.00  0.00     0.118 A 
ATOM     15  C19 <0> d   1      32.859   3.647  31.716  0.00  0.00    -0.014 A 
ATOM     16  C20 <0> d   1      31.523   3.194  32.255  0.00  0.00     0.052 C 
ATOM     17  C21 <0> d   1      30.609   2.902  31.056  0.00  0.00    -0.032 C 
ATOM     18  C22 <0> d   1      30.293   4.211  30.326  0.00  0.00     0.016 C 
ATOM     19  C23 <0> d   1      29.299   2.292  31.563  0.00  0.00    -0.001 C 
ATOM     20  C25 <0> d   1      29.114   2.468  33.061  0.00  0.00     0.007 C 
ATOM     21  C26 <0> d   1      27.703   2.040  33.496  0.00  0.00     0.013 C 
ATOM     22  C27 <0> d   1      27.124   1.029  32.541  0.00  0.00    -0.009 C 
ATOM     23  C28 <0> d   1      26.325   1.722  31.434  0.00  0.00     0.018 C 
ATOM     24  H43 <0> d   1      35.653   5.018  31.631  0.00  0.00     0.188 HD
ENDROOT
BRANCH   2  25
ATOM     25  O3  <0> d   1      26.687  -0.432  34.441  0.00  0.00    -0.389 OA
ATOM     26  H32 <0> d   1      26.788   0.277  35.090  0.00  0.00     0.210 HD
ENDBRANCH   2  25
TORSDOF 1
ENDMDL
MODEL 76
REMARK CAVERDOCK RESULT:      -4.2      0.000      0.000
REMARK CAVERDOCK CONSTRAINTS:       0.0      0.0      0.0      0.0
REMARK CAVERDOCK TUNNEL: 75     -4.2      3.0     76.4
REMARK  1 active torsions:
REMARK  status: ('A' for Active; 'I' for Inactive)
REMARK    1  A    between atoms: C2_2  and  O3_3 
ROOT
ATOM      1  C1  <0> d   1      24.780   0.363  33.202  0.00  0.00     0.046 C 
ATOM      2  C2  <0> d   1      26.201  -0.180  33.091  0.00  0.00     0.062 C 
ATOM      3  C4  <0> d   1      26.260  -1.355  32.082  0.00  0.00     0.038 C 
ATOM      4  C5  <0> d   1      27.495  -1.096  31.176  0.00  0.00     0.009 C 
ATOM      5  C6  <0> d   1      28.266  -0.010  31.941  0.00  0.00     0.001 C 
ATOM      6  C8  <0> d   1      29.314   0.746  31.185  0.00  0.00    -0.005 C 
ATOM      7  C10 <0> d   1      29.241   0.599  29.671  0.00  0.00     0.006 C 
ATOM      8  C11 <0> d   1      30.418   1.364  29.055  0.00  0.00     0.006 C 
ATOM      9  C12 <0> d   1      31.325   1.942  30.142  0.00  0.00     0.000 C 
ATOM     10  C14 <0> d   1      32.504   2.651  29.464  0.00  0.00     0.067 C 
ATOM     11  C15 <0> d   1      33.248   3.478  30.483  0.00  0.00     0.062 A 
ATOM     12  N16 <0> d   1      34.408   4.057  30.359  0.00  0.00    -0.179 NA
ATOM     13  N17 <0> d   1      34.694   4.721  31.561  0.00  0.00    -0.289 N 
ATOM     14  C18 <0> d   1      33.663   4.510  32.411  0.00  0.00     0.118 A 
ATOM     15  C19 <0> d   1      32.760   3.748  31.770  0.00  0.00    -0.014 A 
ATOM     16  C20 <0> d   1      31.432   3.241  32.277  0.00  0.00     0.052 C 
ATOM     17  C21 <0> d   1      30.563   2.901  31.056  0.00  0.00    -0.032 C 
ATOM     18  C22 <0> d   1      30.209   4.191  30.309  0.00  0.00     0.016 C 
ATOM     19  C23 <0> d   1      29.268   2.238  31.533  0.00  0.00    -0.001 C 
ATOM     20  C25 <0> d   1      29.035   2.414  33.025  0.00  0.00     0.007 C 
ATOM     21  C26 <0> d   1      27.634   1.927  33.425  0.00  0.00     0.013 C 
ATOM     22  C27 <0> d   1      27.125   0.885  32.462  0.00  0.00    -0.009 C 
ATOM     23  C28 <0> d   1      26.327   1.536  31.330  0.00  0.00     0.018 C 
ATOM     24  H43 <0> d   1      35.492   5.241  31.749  0.00  0.00     0.188 HD
ENDROOT
BRANCH   2  25
ATOM     25  O3  <0> d   1      26.703  -0.582  34.361  0.00  0.00    -0.389 OA
ATOM     26  H32 <0> d   1      26.896  -1.527  34.426  0.00  0.00     0.210 HD
ENDBRANCH   2  25
TORSDOF 1
ENDMDL
MODEL 77
REMARK CAVERDOCK RESULT:      -4.5      0.000      0.000
REMARK CAVERDOCK CONSTRAINTS:       0.0      0.0      0.0      0.0
REMARK CAVERDOCK TUNNEL: 76     -4.5      3.1     77.3
REMARK  1 active torsions:
REMARK  status: ('A' for Active; 'I' for Inactive)
REMARK    1  A    between atoms: C2_2  and  O3_3 
ROOT
ATOM      1  C1  <0> d   1      24.889   0.110  33.648  0.00  0.00     0.046 C 
ATOM      2  C2  <0> d   1      26.294  -0.407  33.354  0.00  0.00     0.062 C 
ATOM      3  C4  <0> d   1      26.259  -1.482  32.238  0.00  0.00     0.038 C 
ATOM      4  C5  <0> d   1      27.404  -1.127  31.249  0.00  0.00     0.009 C 
ATOM      5  C6  <0> d   1      28.243  -0.110  32.038  0.00  0.00     0.001 C 
ATOM      6  C8  <0> d   1      29.215   0.724  31.263  0.00  0.00    -0.005 C 
ATOM      7  C10 <0> d   1      29.000   0.719  29.755  0.00  0.00     0.006 C 
ATOM      8  C11 <0> d   1      30.114   1.549  29.107  0.00  0.00     0.006 C 
ATOM      9  C12 <0> d   1      31.118   2.031  30.154  0.00  0.00     0.000 C 
ATOM     10  C14 <0> d   1      32.228   2.812  29.439  0.00  0.00     0.067 C 
ATOM     11  C15 <0> d   1      33.064   3.546  30.458  0.00  0.00     0.062 A 
ATOM     12  N16 <0> d   1      34.206   4.146  30.282  0.00  0.00    -0.179 NA
ATOM     13  N17 <0> d   1      34.603   4.697  31.510  0.00  0.00    -0.289 N 
ATOM     14  C18 <0> d   1      33.656   4.398  32.428  0.00  0.00     0.118 A 
ATOM     15  C19 <0> d   1      32.698   3.690  31.805  0.00  0.00    -0.014 A 
ATOM     16  C20 <0> d   1      31.423   3.125  32.383  0.00  0.00     0.052 C 
ATOM     17  C21 <0> d   1      30.445   2.893  31.222  0.00  0.00    -0.032 C 
ATOM     18  C22 <0> d   1      30.021   4.244  30.635  0.00  0.00     0.016 C 
ATOM     19  C23 <0> d   1      29.200   2.175  31.753  0.00  0.00    -0.001 C 
ATOM     20  C25 <0> d   1      29.108   2.209  33.269  0.00  0.00     0.007 C 
ATOM     21  C26 <0> d   1      27.750   1.673  33.751  0.00  0.00     0.013 C 
ATOM     22  C27 <0> d   1      27.154   0.721  32.746  0.00  0.00    -0.009 C 
ATOM     23  C28 <0> d   1      26.253   1.468  31.758  0.00  0.00     0.018 C 
ATOM     24  H43 <0> d   1      35.415   5.205  31.671  0.00  0.00     0.188 HD
ENDROOT
BRANCH   2  25
ATOM     25  O3  <0> d   1      26.912  -0.921  34.528  0.00  0.00    -0.389 OA
ATOM     26  H32 <0> d   1      26.453  -1.679  34.915  0.00  0.00     0.210 HD
ENDBRANCH   2  25
TORSDOF 1
ENDMDL
MODEL 78
REMARK CAVERDOCK RESULT:      -4.4      0.000      0.000
REMARK CAVERDOCK CONSTRAINTS:       0.0      0.0      0.0      0.0
REMARK CAVERDOCK TUNNEL: 77     -4.4      3.1     78.2
REMARK  1 active torsions:
REMARK  status: ('A' for Active; 'I' for Inactive)
REMARK    1  A    between atoms: C2_2  and  O3_3 
ROOT
ATOM      1  C1  <0> d   1      24.580   0.195  33.149  0.00  0.00     0.046 C 
ATOM      2  C2  <0> d   1      25.981  -0.353  32.896  0.00  0.00     0.062 C 
ATOM      3  C4  <0> d   1      25.968  -1.369  31.724  0.00  0.00     0.038 C 
ATOM      4  C5  <0> d   1      27.171  -1.003  30.812  0.00  0.00     0.009 C 
ATOM      5  C6  <0> d   1      28.001  -0.057  31.692  0.00  0.00     0.001 C 
ATOM      6  C8  <0> d   1      29.036   0.782  31.009  0.00  0.00    -0.005 C 
ATOM      7  C10 <0> d   1      28.897   0.861  29.494  0.00  0.00     0.006 C 
ATOM      8  C11 <0> d   1      30.066   1.684  28.944  0.00  0.00     0.006 C 
ATOM      9  C12 <0> d   1      31.032   2.079  30.062  0.00  0.00     0.000 C 
ATOM     10  C14 <0> d   1      32.200   2.856  29.443  0.00  0.00     0.067 C 
ATOM     11  C15 <0> d   1      33.007   3.510  30.537  0.00  0.00     0.062 A 
ATOM     12  N16 <0> d   1      34.175   4.078  30.448  0.00  0.00    -0.179 NA
ATOM     13  N17 <0> d   1      34.528   4.552  31.720  0.00  0.00    -0.289 N 
ATOM     14  C18 <0> d   1      33.528   4.239  32.575  0.00  0.00     0.118 A 
ATOM     15  C19 <0> d   1      32.579   3.598  31.871  0.00  0.00    -0.014 A 
ATOM     16  C20 <0> d   1      31.260   3.047  32.357  0.00  0.00     0.052 C 
ATOM     17  C21 <0> d   1      30.334   2.907  31.140  0.00  0.00    -0.032 C 
ATOM     18  C22 <0> d   1      29.983   4.300  30.605  0.00  0.00     0.016 C 
ATOM     19  C23 <0> d   1      29.043   2.206  31.572  0.00  0.00    -0.001 C 
ATOM     20  C25 <0> d   1      28.877   2.166  33.082  0.00  0.00     0.007 C 
ATOM     21  C26 <0> d   1      27.481   1.653  33.470  0.00  0.00     0.013 C 
ATOM     22  C27 <0> d   1      26.906   0.774  32.389  0.00  0.00    -0.009 C 
ATOM     23  C28 <0> d   1      26.079   1.600  31.400  0.00  0.00     0.018 C 
ATOM     24  H43 <0> d   1      35.346   5.024  31.946  0.00  0.00     0.188 HD
ENDROOT
BRANCH   2  25
ATOM     25  O3  <0> d   1      26.525  -0.947  34.070  0.00  0.00    -0.389 OA
ATOM     26  H32 <0> d   1      26.776  -0.310  34.752  0.00  0.00     0.210 HD
ENDBRANCH   2  25
TORSDOF 1
ENDMDL
MODEL 79
REMARK CAVERDOCK RESULT:      -4.7      0.000      0.000
REMARK CAVERDOCK CONSTRAINTS:       0.0      0.0      0.0      0.0
REMARK CAVERDOCK TUNNEL: 78     -4.7      3.2     79.4
REMARK  1 active torsions:
REMARK  status: ('A' for Active; 'I' for Inactive)
REMARK    1  A    between atoms: C2_2  and  O3_3 
ROOT
ATOM      1  C1  <0> d   1      24.857  -0.051  33.744  0.00  0.00     0.046 C 
ATOM      2  C2  <0> d   1      26.249  -0.563  33.390  0.00  0.00     0.062 C 
ATOM      3  C4  <0> d   1      26.177  -1.583  32.224  0.00  0.00     0.038 C 
ATOM      4  C5  <0> d   1      27.300  -1.189  31.225  0.00  0.00     0.009 C 
ATOM      5  C6  <0> d   1      28.167  -0.218  32.040  0.00  0.00     0.001 C 
ATOM      6  C8  <0> d   1      29.126   0.646  31.282  0.00  0.00    -0.005 C 
ATOM      7  C10 <0> d   1      28.874   0.715  29.781  0.00  0.00     0.006 C 
ATOM      8  C11 <0> d   1      29.977   1.568  29.145  0.00  0.00     0.006 C 
ATOM      9  C12 <0> d   1      31.011   1.992  30.189  0.00  0.00     0.000 C 
ATOM     10  C14 <0> d   1      32.110   2.797  29.484  0.00  0.00     0.067 C 
ATOM     11  C15 <0> d   1      32.978   3.476  30.515  0.00  0.00     0.062 A 
ATOM     12  N16 <0> d   1      34.120   4.075  30.340  0.00  0.00    -0.179 NA
ATOM     13  N17 <0> d   1      34.553   4.562  31.582  0.00  0.00    -0.289 N 
ATOM     14  C18 <0> d   1      33.627   4.226  32.508  0.00  0.00     0.118 A 
ATOM     15  C19 <0> d   1      32.647   3.557  31.877  0.00  0.00    -0.014 A 
ATOM     16  C20 <0> d   1      31.382   2.973  32.460  0.00  0.00     0.052 C 
ATOM     17  C21 <0> d   1      30.373   2.805  31.314  0.00  0.00    -0.032 C 
ATOM     18  C22 <0> d   1      29.946   4.186  30.804  0.00  0.00     0.016 C 
ATOM     19  C23 <0> d   1      29.136   2.072  31.841  0.00  0.00    -0.001 C 
ATOM     20  C25 <0> d   1      29.082   2.032  33.359  0.00  0.00     0.007 C 
ATOM     21  C26 <0> d   1      27.733   1.484  33.849  0.00  0.00     0.013 C 
ATOM     22  C27 <0> d   1      27.104   0.586  32.815  0.00  0.00    -0.009 C 
ATOM     23  C28 <0> d   1      26.185   1.386  31.888  0.00  0.00     0.018 C 
ATOM     24  H43 <0> d   1      35.373   5.056  31.746  0.00  0.00     0.188 HD
ENDROOT
BRANCH   2  25
ATOM     25  O3  <0> d   1      26.893  -1.139  34.522  0.00  0.00    -0.389 OA
ATOM     26  H32 <0> d   1      26.298  -1.323  35.261  0.00  0.00     0.210 HD
ENDBRANCH   2  25
TORSDOF 1
ENDMDL
MODEL 80
REMARK CAVERDOCK RESULT:      -4.9      0.000      0.000
REMARK CAVERDOCK CONSTRAINTS:       0.0      0.0      0.0      0.0
REMARK CAVERDOCK TUNNEL: 79     -4.9      3.2     80.2
REMARK  1 active torsions:
REMARK  status: ('A' for Active; 'I' for Inactive)
REMARK    1  A    between atoms: C2_2  and  O3_3 
ROOT
ATOM      1  C1  <0> d   1      24.696  -0.065  33.478  0.00  0.00     0.046 C 
ATOM      2  C2  <0> d   1      26.110  -0.560  33.188  0.00  0.00     0.062 C 
ATOM      3  C4  <0> d   1      26.098  -1.611  32.049  0.00  0.00     0.038 C 
ATOM      4  C5  <0> d   1      27.250  -1.223  31.080  0.00  0.00     0.009 C 
ATOM      5  C6  <0> d   1      28.069  -0.215  31.900  0.00  0.00     0.001 C 
ATOM      6  C8  <0> d   1      29.040   0.646  31.152  0.00  0.00    -0.005 C 
ATOM      7  C10 <0> d   1      28.841   0.670  29.642  0.00  0.00     0.006 C 
ATOM      8  C11 <0> d   1      29.952   1.526  29.024  0.00  0.00     0.006 C 
ATOM      9  C12 <0> d   1      30.940   1.997  30.092  0.00  0.00     0.000 C 
ATOM     10  C14 <0> d   1      32.049   2.804  29.405  0.00  0.00     0.067 C 
ATOM     11  C15 <0> d   1      32.866   3.526  30.448  0.00  0.00     0.062 A 
ATOM     12  N16 <0> d   1      34.003   4.141  30.297  0.00  0.00    -0.179 NA
ATOM     13  N17 <0> d   1      34.382   4.670  31.540  0.00  0.00    -0.289 N 
ATOM     14  C18 <0> d   1      33.429   4.341  32.441  0.00  0.00     0.118 A 
ATOM     15  C19 <0> d   1      32.484   3.637  31.794  0.00  0.00    -0.014 A 
ATOM     16  C20 <0> d   1      31.210   3.046  32.347  0.00  0.00     0.052 C 
ATOM     17  C21 <0> d   1      30.246   2.828  31.170  0.00  0.00    -0.032 C 
ATOM     18  C22 <0> d   1      29.814   4.186  30.608  0.00  0.00     0.016 C 
ATOM     19  C23 <0> d   1      29.004   2.086  31.673  0.00  0.00    -0.001 C 
ATOM     20  C25 <0> d   1      28.896   2.086  33.188  0.00  0.00     0.007 C 
ATOM     21  C26 <0> d   1      27.540   1.526  33.644  0.00  0.00     0.013 C 
ATOM     22  C27 <0> d   1      26.965   0.590  32.613  0.00  0.00    -0.009 C 
ATOM     23  C28 <0> d   1      26.065   1.347  31.632  0.00  0.00     0.018 C 
ATOM     24  H43 <0> d   1      35.186   5.183  31.720  0.00  0.00     0.188 HD
ENDROOT
BRANCH   2  25
ATOM     25  O3  <0> d   1      26.722  -1.093  34.358  0.00  0.00    -0.389 OA
ATOM     26  H32 <0> d   1      26.184  -1.752  34.818  0.00  0.00     0.210 HD
ENDBRANCH   2  25
TORSDOF 1
ENDMDL
MODEL 81
REMARK CAVERDOCK RESULT:      -5.0      0.000      0.000
REMARK CAVERDOCK CONSTRAINTS:       0.0      0.0      0.0      0.0
REMARK CAVERDOCK TUNNEL: 80     -5.0      3.2     81.3
REMARK  1 active torsions:
REMARK  status: ('A' for Active; 'I' for Inactive)
REMARK    1  A    between atoms: C2_2  and  O3_3 
ROOT
ATOM      1  C1  <0> d   1      24.652   0.124  33.862  0.00  0.00     0.046 C 
ATOM      2  C2  <0> d   1      26.025  -0.434  33.502  0.00  0.00     0.062 C 
ATOM      3  C4  <0> d   1      25.908  -1.485  32.368  0.00  0.00     0.038 C 
ATOM      4  C5  <0> d   1      27.024  -1.150  31.340  0.00  0.00     0.009 C 
ATOM      5  C6  <0> d   1      27.928  -0.178  32.113  0.00  0.00     0.001 C 
ATOM      6  C8  <0> d   1      28.897   0.637  31.314  0.00  0.00    -0.005 C 
ATOM      7  C10 <0> d   1      28.622   0.669  29.816  0.00  0.00     0.006 C 
ATOM      8  C11 <0> d   1      29.737   1.474  29.138  0.00  0.00     0.006 C 
ATOM      9  C12 <0> d   1      30.798   1.901  30.153  0.00  0.00     0.000 C 
ATOM     10  C14 <0> d   1      31.906   2.657  29.407  0.00  0.00     0.067 C 
ATOM     11  C15 <0> d   1      32.807   3.342  30.404  0.00  0.00     0.062 A 
ATOM     12  N16 <0> d   1      33.961   3.906  30.193  0.00  0.00    -0.179 NA
ATOM     13  N17 <0> d   1      34.426   4.418  31.413  0.00  0.00    -0.289 N 
ATOM     14  C18 <0> d   1      33.507   4.134  32.364  0.00  0.00     0.118 A 
ATOM     15  C19 <0> d   1      32.500   3.472  31.768  0.00  0.00    -0.014 A 
ATOM     16  C20 <0> d   1      31.231   2.939  32.387  0.00  0.00     0.052 C 
ATOM     17  C21 <0> d   1      30.199   2.763  31.263  0.00  0.00    -0.032 C 
ATOM     18  C22 <0> d   1      29.800   4.139  30.719  0.00  0.00     0.016 C 
ATOM     19  C23 <0> d   1      28.953   2.078  31.831  0.00  0.00    -0.001 C 
ATOM     20  C25 <0> d   1      28.922   2.085  33.350  0.00  0.00     0.007 C 
ATOM     21  C26 <0> d   1      27.568   1.586  33.877  0.00  0.00     0.013 C 
ATOM     22  C27 <0> d   1      26.899   0.676  32.879  0.00  0.00    -0.009 C 
ATOM     23  C28 <0> d   1      25.986   1.472  31.944  0.00  0.00     0.018 C 
ATOM     24  H43 <0> d   1      35.261   4.895  31.550  0.00  0.00     0.188 HD
ENDROOT
BRANCH   2  25
ATOM     25  O3  <0> d   1      26.672  -0.993  34.640  0.00  0.00    -0.389 OA
ATOM     26  H32 <0> d   1      26.089  -1.517  35.206  0.00  0.00     0.210 HD
ENDBRANCH   2  25
TORSDOF 1
ENDMDL
MODEL 82
REMARK CAVERDOCK RESULT:      -5.3      0.000      0.000
REMARK CAVERDOCK CONSTRAINTS:       0.0      0.0      0.0      0.0
REMARK CAVERDOCK TUNNEL: 81     -5.3      3.3     82.3
REMARK  1 active torsions:
REMARK  status: ('A' for Active; 'I' for Inactive)
REMARK    1  A    between atoms: C2_2  and  O3_3 
ROOT
ATOM      1  C1  <0> d   1      24.656  -0.203  33.606  0.00  0.00     0.046 C 
ATOM      2  C2  <0> d   1      26.050  -0.691  33.223  0.00  0.00     0.062 C 
ATOM      3  C4  <0> d   1      25.978  -1.661  32.016  0.00  0.00     0.038 C 
ATOM      4  C5  <0> d   1      27.092  -1.219  31.028  0.00  0.00     0.009 C 
ATOM      5  C6  <0> d   1      27.958  -0.277  31.879  0.00  0.00     0.001 C 
ATOM      6  C8  <0> d   1      28.908   0.623  31.152  0.00  0.00    -0.005 C 
ATOM      7  C10 <0> d   1      28.647   0.753  29.656  0.00  0.00     0.006 C 
ATOM      8  C11 <0> d   1      29.741   1.638  29.051  0.00  0.00     0.006 C 
ATOM      9  C12 <0> d   1      30.779   2.025  30.106  0.00  0.00     0.000 C 
ATOM     10  C14 <0> d   1      31.869   2.866  29.429  0.00  0.00     0.067 C 
ATOM     11  C15 <0> d   1      32.738   3.507  30.483  0.00  0.00     0.062 A 
ATOM     12  N16 <0> d   1      33.876   4.119  30.326  0.00  0.00    -0.179 NA
ATOM     13  N17 <0> d   1      34.312   4.558  31.585  0.00  0.00    -0.289 N 
ATOM     14  C18 <0> d   1      33.394   4.177  32.502  0.00  0.00     0.118 A 
ATOM     15  C19 <0> d   1      32.414   3.529  31.849  0.00  0.00    -0.014 A 
ATOM     16  C20 <0> d   1      31.156   2.914  32.413  0.00  0.00     0.052 C 
ATOM     17  C21 <0> d   1      30.142   2.787  31.267  0.00  0.00    -0.032 C 
ATOM     18  C22 <0> d   1      29.704   4.185  30.817  0.00  0.00     0.016 C 
ATOM     19  C23 <0> d   1      28.912   2.025  31.770  0.00  0.00    -0.001 C 
ATOM     20  C25 <0> d   1      28.867   1.922  33.285  0.00  0.00     0.007 C 
ATOM     21  C26 <0> d   1      27.524   1.345  33.759  0.00  0.00     0.013 C 
ATOM     22  C27 <0> d   1      26.895   0.487  32.692  0.00  0.00    -0.009 C 
ATOM     23  C28 <0> d   1      25.965   1.319  31.804  0.00  0.00     0.018 C 
ATOM     24  H43 <0> d   1      35.130   5.049  31.766  0.00  0.00     0.188 HD
ENDROOT
BRANCH   2  25
ATOM     25  O3  <0> d   1      26.704  -1.308  34.327  0.00  0.00    -0.389 OA
ATOM     26  H32 <0> d   1      27.537  -0.886  34.577  0.00  0.00     0.210 HD
ENDBRANCH   2  25
TORSDOF 1
ENDMDL
MODEL 83
REMARK CAVERDOCK RESULT:      -5.3      0.000      0.000
REMARK CAVERDOCK CONSTRAINTS:       0.0      0.0      0.0      0.0
REMARK CAVERDOCK TUNNEL: 82     -5.3      3.3     83.1
REMARK  1 active torsions:
REMARK  status: ('A' for Active; 'I' for Inactive)
REMARK    1  A    between atoms: C2_2  and  O3_3 
ROOT
ATOM      1  C1  <0> d   1      24.628  -0.178  33.724  0.00  0.00     0.046 C 
ATOM      2  C2  <0> d   1      26.013  -0.677  33.325  0.00  0.00     0.062 C 
ATOM      3  C4  <0> d   1      25.917  -1.656  32.127  0.00  0.00     0.038 C 
ATOM      4  C5  <0> d   1      27.020  -1.228  31.119  0.00  0.00     0.009 C 
ATOM      5  C6  <0> d   1      27.903  -0.285  31.950  0.00  0.00     0.001 C 
ATOM      6  C8  <0> d   1      28.848   0.604  31.203  0.00  0.00    -0.005 C 
ATOM      7  C10 <0> d   1      28.566   0.725  29.710  0.00  0.00     0.006 C 
ATOM      8  C11 <0> d   1      29.657   1.599  29.083  0.00  0.00     0.006 C 
ATOM      9  C12 <0> d   1      30.712   1.987  30.119  0.00  0.00     0.000 C 
ATOM     10  C14 <0> d   1      31.797   2.816  29.421  0.00  0.00     0.067 C 
ATOM     11  C15 <0> d   1      32.685   3.459  30.457  0.00  0.00     0.062 A 
ATOM     12  N16 <0> d   1      33.824   4.064  30.280  0.00  0.00    -0.179 NA
ATOM     13  N17 <0> d   1      34.281   4.509  31.529  0.00  0.00    -0.289 N 
ATOM     14  C18 <0> d   1      33.374   4.141  32.461  0.00  0.00     0.118 A 
ATOM     15  C19 <0> d   1      32.381   3.494  31.827  0.00  0.00    -0.014 A 
ATOM     16  C20 <0> d   1      31.128   2.890  32.415  0.00  0.00     0.052 C 
ATOM     17  C21 <0> d   1      30.096   2.761  31.284  0.00  0.00    -0.032 C 
ATOM     18  C22 <0> d   1      29.660   4.158  30.830  0.00  0.00     0.016 C 
ATOM     19  C23 <0> d   1      28.870   2.010  31.810  0.00  0.00    -0.001 C 
ATOM     20  C25 <0> d   1      28.846   1.918  33.327  0.00  0.00     0.007 C 
ATOM     21  C26 <0> d   1      27.507   1.353  33.825  0.00  0.00     0.013 C 
ATOM     22  C27 <0> d   1      26.857   0.492  32.773  0.00  0.00    -0.009 C 
ATOM     23  C28 <0> d   1      25.919   1.323  31.893  0.00  0.00     0.018 C 
ATOM     24  H43 <0> d   1      35.105   4.997  31.694  0.00  0.00     0.188 HD
ENDROOT
BRANCH   2  25
ATOM     25  O3  <0> d   1      26.679  -1.291  34.423  0.00  0.00    -0.389 OA
ATOM     26  H32 <0> d   1      26.082  -1.640  35.100  0.00  0.00     0.210 HD
ENDBRANCH   2  25
TORSDOF 1
ENDMDL
MODEL 84
REMARK CAVERDOCK RESULT:      -5.3      0.000      0.000
REMARK CAVERDOCK CONSTRAINTS:       0.0      0.0      0.0      0.0
REMARK CAVERDOCK TUNNEL: 83     -5.3      3.3     84.3
REMARK  1 active torsions:
REMARK  status: ('A' for Active; 'I' for Inactive)
REMARK    1  A    between atoms: C2_2  and  O3_3 
ROOT
ATOM      1  C1  <0> d   1      24.597  -0.305  33.578  0.00  0.00     0.046 C 
ATOM      2  C2  <0> d   1      25.988  -0.789  33.183  0.00  0.00     0.062 C 
ATOM      3  C4  <0> d   1      25.909  -1.743  31.963  0.00  0.00     0.038 C 
ATOM      4  C5  <0> d   1      27.020  -1.289  30.976  0.00  0.00     0.009 C 
ATOM      5  C6  <0> d   1      27.891  -0.360  31.836  0.00  0.00     0.001 C 
ATOM      6  C8  <0> d   1      28.839   0.549  31.117  0.00  0.00    -0.005 C 
ATOM      7  C10 <0> d   1      28.571   0.700  29.625  0.00  0.00     0.006 C 
ATOM      8  C11 <0> d   1      29.665   1.592  29.027  0.00  0.00     0.006 C 
ATOM      9  C12 <0> d   1      30.708   1.962  30.082  0.00  0.00     0.000 C 
ATOM     10  C14 <0> d   1      31.796   2.811  29.413  0.00  0.00     0.067 C 
ATOM     11  C15 <0> d   1      32.671   3.435  30.472  0.00  0.00     0.062 A 
ATOM     12  N16 <0> d   1      33.809   4.048  30.318  0.00  0.00    -0.179 NA
ATOM     13  N17 <0> d   1      34.252   4.468  31.581  0.00  0.00    -0.289 N 
ATOM     14  C18 <0> d   1      33.337   4.077  32.497  0.00  0.00     0.118 A 
ATOM     15  C19 <0> d   1      32.353   3.439  31.839  0.00  0.00    -0.014 A 
ATOM     16  C20 <0> d   1      31.097   2.818  32.400  0.00  0.00     0.052 C 
ATOM     17  C21 <0> d   1      30.077   2.709  31.257  0.00  0.00    -0.032 C 
ATOM     18  C22 <0> d   1      29.640   4.114  30.829  0.00  0.00     0.016 C 
ATOM     19  C23 <0> d   1      28.849   1.941  31.755  0.00  0.00    -0.001 C 
ATOM     20  C25 <0> d   1      28.810   1.817  33.269  0.00  0.00     0.007 C 
ATOM     21  C26 <0> d   1      27.468   1.236  33.740  0.00  0.00     0.013 C 
ATOM     22  C27 <0> d   1      26.832   0.395  32.664  0.00  0.00    -0.009 C 
ATOM     23  C28 <0> d   1      25.900   1.240  31.792  0.00  0.00     0.018 C 
ATOM     24  H43 <0> d   1      35.071   4.956  31.765  0.00  0.00     0.188 HD
ENDROOT
BRANCH   2  25
ATOM     25  O3  <0> d   1      26.646  -1.423  34.275  0.00  0.00    -0.389 OA
ATOM     26  H32 <0> d   1      26.328  -1.141  35.143  0.00  0.00     0.210 HD
ENDBRANCH   2  25
TORSDOF 1
ENDMDL
MODEL 85
REMARK CAVERDOCK RESULT:      -5.4      0.000      0.000
REMARK CAVERDOCK CONSTRAINTS:       0.0      0.0      0.0      0.0
REMARK CAVERDOCK TUNNEL: 84     -5.4      3.3     85.2
REMARK  1 active torsions:
REMARK  status: ('A' for Active; 'I' for Inactive)
REMARK    1  A    between atoms: C2_2  and  O3_3 
ROOT
ATOM      1  C1  <0> d   1      24.568  -0.250  33.707  0.00  0.00     0.046 C 
ATOM      2  C2  <0> d   1      25.953  -0.756  33.316  0.00  0.00     0.062 C 
ATOM      3  C4  <0> d   1      25.858  -1.744  32.125  0.00  0.00     0.038 C 
ATOM      4  C5  <0> d   1      26.965  -1.326  31.118  0.00  0.00     0.009 C 
ATOM      5  C6  <0> d   1      27.848  -0.379  31.944  0.00  0.00     0.001 C 
ATOM      6  C8  <0> d   1      28.797   0.502  31.192  0.00  0.00    -0.005 C 
ATOM      7  C10 <0> d   1      28.519   0.612  29.698  0.00  0.00     0.006 C 
ATOM      8  C11 <0> d   1      29.614   1.478  29.066  0.00  0.00     0.006 C 
ATOM      9  C12 <0> d   1      30.667   1.872  30.103  0.00  0.00     0.000 C 
ATOM     10  C14 <0> d   1      31.756   2.693  29.401  0.00  0.00     0.067 C 
ATOM     11  C15 <0> d   1      32.643   3.342  30.435  0.00  0.00     0.062 A 
ATOM     12  N16 <0> d   1      33.784   3.943  30.256  0.00  0.00    -0.179 NA
ATOM     13  N17 <0> d   1      34.239   4.396  31.503  0.00  0.00    -0.289 N 
ATOM     14  C18 <0> d   1      33.328   4.038  32.436  0.00  0.00     0.118 A 
ATOM     15  C19 <0> d   1      32.335   3.388  31.804  0.00  0.00    -0.014 A 
ATOM     16  C20 <0> d   1      31.079   2.792  32.392  0.00  0.00     0.052 C 
ATOM     17  C21 <0> d   1      30.050   2.657  31.260  0.00  0.00    -0.032 C 
ATOM     18  C22 <0> d   1      29.619   4.052  30.794  0.00  0.00     0.016 C 
ATOM     19  C23 <0> d   1      28.820   1.913  31.789  0.00  0.00    -0.001 C 
ATOM     20  C25 <0> d   1      28.792   1.833  33.306  0.00  0.00     0.007 C 
ATOM     21  C26 <0> d   1      27.450   1.275  33.804  0.00  0.00     0.013 C 
ATOM     22  C27 <0> d   1      26.801   0.407  32.757  0.00  0.00    -0.009 C 
ATOM     23  C28 <0> d   1      25.868   1.233  31.868  0.00  0.00     0.018 C 
ATOM     24  H43 <0> d   1      35.063   4.884  31.666  0.00  0.00     0.188 HD
ENDROOT
BRANCH   2  25
ATOM     25  O3  <0> d   1      26.614  -1.362  34.421  0.00  0.00    -0.389 OA
ATOM     26  H32 <0> d   1      26.133  -1.287  35.257  0.00  0.00     0.210 HD
ENDBRANCH   2  25
TORSDOF 1
ENDMDL
MODEL 86
REMARK CAVERDOCK RESULT:      -5.5      0.000      0.000
REMARK CAVERDOCK CONSTRAINTS:       0.0      0.0      0.0      0.0
REMARK CAVERDOCK TUNNEL: 85     -5.5      3.4     86.3
REMARK  1 active torsions:
REMARK  status: ('A' for Active; 'I' for Inactive)
REMARK    1  A    between atoms: C2_2  and  O3_3 
ROOT
ATOM      1  C1  <0> d   1      24.606  -0.349  33.831  0.00  0.00     0.046 C 
ATOM      2  C2  <0> d   1      25.997  -0.828  33.426  0.00  0.00     0.062 C 
ATOM      3  C4  <0> d   1      25.909  -1.827  32.244  0.00  0.00     0.038 C 
ATOM      4  C5  <0> d   1      26.994  -1.394  31.220  0.00  0.00     0.009 C 
ATOM      5  C6  <0> d   1      27.867  -0.422  32.027  0.00  0.00     0.001 C 
ATOM      6  C8  <0> d   1      28.787   0.473  31.257  0.00  0.00    -0.005 C 
ATOM      7  C10 <0> d   1      28.489   0.564  29.765  0.00  0.00     0.006 C 
ATOM      8  C11 <0> d   1      29.557   1.449  29.114  0.00  0.00     0.006 C 
ATOM      9  C12 <0> d   1      30.614   1.873  30.134  0.00  0.00     0.000 C 
ATOM     10  C14 <0> d   1      31.677   2.712  29.412  0.00  0.00     0.067 C 
ATOM     11  C15 <0> d   1      32.562   3.388  30.430  0.00  0.00     0.062 A 
ATOM     12  N16 <0> d   1      33.688   4.011  30.232  0.00  0.00    -0.179 NA
ATOM     13  N17 <0> d   1      34.148   4.484  31.469  0.00  0.00    -0.289 N 
ATOM     14  C18 <0> d   1      33.257   4.114  32.416  0.00  0.00     0.118 A 
ATOM     15  C19 <0> d   1      32.270   3.438  31.802  0.00  0.00    -0.014 A 
ATOM     16  C20 <0> d   1      31.035   2.821  32.411  0.00  0.00     0.052 C 
ATOM     17  C21 <0> d   1      29.995   2.654  31.292  0.00  0.00    -0.032 C 
ATOM     18  C22 <0> d   1      29.528   4.035  30.821  0.00  0.00     0.016 C 
ATOM     19  C23 <0> d   1      28.788   1.888  31.842  0.00  0.00    -0.001 C 
ATOM     20  C25 <0> d   1      28.780   1.820  33.360  0.00  0.00     0.007 C 
ATOM     21  C26 <0> d   1      27.456   1.238  33.879  0.00  0.00     0.013 C 
ATOM     22  C27 <0> d   1      26.813   0.348  32.847  0.00  0.00    -0.009 C 
ATOM     23  C28 <0> d   1      25.852   1.147  31.963  0.00  0.00     0.018 C 
ATOM     24  H43 <0> d   1      34.964   4.990  31.619  0.00  0.00     0.188 HD
ENDROOT
BRANCH   2  25
ATOM     25  O3  <0> d   1      26.685  -1.411  34.528  0.00  0.00    -0.389 OA
ATOM     26  H32 <0> d   1      26.352  -1.132  35.391  0.00  0.00     0.210 HD
ENDBRANCH   2  25
TORSDOF 1
ENDMDL
MODEL 87
REMARK CAVERDOCK RESULT:      -5.3      0.000      0.000
REMARK CAVERDOCK CONSTRAINTS:       0.0      0.0      0.0      0.0
REMARK CAVERDOCK TUNNEL: 86     -5.3      3.4     87.3
REMARK  1 active torsions:
REMARK  status: ('A' for Active; 'I' for Inactive)
REMARK    1  A    between atoms: C2_2  and  O3_3 
ROOT
ATOM      1  C1  <0> d   1      24.599  -0.273  34.034  0.00  0.00     0.046 C 
ATOM      2  C2  <0> d   1      25.965  -0.772  33.572  0.00  0.00     0.062 C 
ATOM      3  C4  <0> d   1      25.814  -1.766  32.392  0.00  0.00     0.038 C 
ATOM      4  C5  <0> d   1      26.863  -1.346  31.326  0.00  0.00     0.009 C 
ATOM      5  C6  <0> d   1      27.782  -0.390  32.100  0.00  0.00     0.001 C 
ATOM      6  C8  <0> d   1      28.684   0.494  31.294  0.00  0.00    -0.005 C 
ATOM      7  C10 <0> d   1      28.327   0.594  29.816  0.00  0.00     0.006 C 
ATOM      8  C11 <0> d   1      29.381   1.465  29.124  0.00  0.00     0.006 C 
ATOM      9  C12 <0> d   1      30.485   1.870  30.101  0.00  0.00     0.000 C 
ATOM     10  C14 <0> d   1      31.530   2.695  29.339  0.00  0.00     0.067 C 
ATOM     11  C15 <0> d   1      32.465   3.355  30.322  0.00  0.00     0.062 A 
ATOM     12  N16 <0> d   1      33.591   3.962  30.079  0.00  0.00    -0.179 NA
ATOM     13  N17 <0> d   1      34.108   4.425  31.298  0.00  0.00    -0.289 N 
ATOM     14  C18 <0> d   1      33.250   4.065  32.280  0.00  0.00     0.118 A 
ATOM     15  C19 <0> d   1      32.230   3.406  31.704  0.00  0.00    -0.014 A 
ATOM     16  C20 <0> d   1      31.011   2.805  32.361  0.00  0.00     0.052 C 
ATOM     17  C21 <0> d   1      29.924   2.657  31.286  0.00  0.00    -0.032 C 
ATOM     18  C22 <0> d   1      29.460   4.046  30.837  0.00  0.00     0.016 C 
ATOM     19  C23 <0> d   1      28.730   1.908  31.882  0.00  0.00    -0.001 C 
ATOM     20  C25 <0> d   1      28.782   1.835  33.399  0.00  0.00     0.007 C 
ATOM     21  C26 <0> d   1      27.472   1.271  33.970  0.00  0.00     0.013 C 
ATOM     22  C27 <0> d   1      26.774   0.394  32.963  0.00  0.00    -0.009 C 
ATOM     23  C28 <0> d   1      25.790   1.209  32.121  0.00  0.00     0.018 C 
ATOM     24  H43 <0> d   1      34.936   4.918  31.416  0.00  0.00     0.188 HD
ENDROOT
BRANCH   2  25
ATOM     25  O3  <0> d   1      26.688  -1.368  34.643  0.00  0.00    -0.389 OA
ATOM     26  H32 <0> d   1      26.209  -2.078  35.093  0.00  0.00     0.210 HD
ENDBRANCH   2  25
TORSDOF 1
ENDMDL
MODEL 88
REMARK CAVERDOCK RESULT:      -5.5      0.000      0.000
REMARK CAVERDOCK CONSTRAINTS:       0.0      0.0      0.0      0.0
REMARK CAVERDOCK TUNNEL: 87     -5.5      3.4     88.1
REMARK  1 active torsions:
REMARK  status: ('A' for Active; 'I' for Inactive)
REMARK    1  A    between atoms: C2_2  and  O3_3 
ROOT
ATOM      1  C1  <0> d   1      24.514  -0.449  33.788  0.00  0.00     0.046 C 
ATOM      2  C2  <0> d   1      25.888  -0.919  33.320  0.00  0.00     0.062 C 
ATOM      3  C4  <0> d   1      25.757  -1.852  32.089  0.00  0.00     0.038 C 
ATOM      4  C5  <0> d   1      26.818  -1.375  31.060  0.00  0.00     0.009 C 
ATOM      5  C6  <0> d   1      27.723  -0.455  31.893  0.00  0.00     0.001 C 
ATOM      6  C8  <0> d   1      28.631   0.471  31.146  0.00  0.00    -0.005 C 
ATOM      7  C10 <0> d   1      28.293   0.645  29.671  0.00  0.00     0.006 C 
ATOM      8  C11 <0> d   1      29.352   1.554  29.037  0.00  0.00     0.006 C 
ATOM      9  C12 <0> d   1      30.441   1.913  30.049  0.00  0.00     0.000 C 
ATOM     10  C14 <0> d   1      31.492   2.780  29.343  0.00  0.00     0.067 C 
ATOM     11  C15 <0> d   1      32.412   3.392  30.371  0.00  0.00     0.062 A 
ATOM     12  N16 <0> d   1      33.538   4.015  30.175  0.00  0.00    -0.179 NA
ATOM     13  N17 <0> d   1      34.038   4.417  31.422  0.00  0.00    -0.289 N 
ATOM     14  C18 <0> d   1      33.169   4.004  32.373  0.00  0.00     0.118 A 
ATOM     15  C19 <0> d   1      32.159   3.371  31.751  0.00  0.00    -0.014 A 
ATOM     16  C20 <0> d   1      30.934   2.733  32.360  0.00  0.00     0.052 C 
ATOM     17  C21 <0> d   1      29.862   2.637  31.264  0.00  0.00    -0.032 C 
ATOM     18  C22 <0> d   1      29.397   4.045  30.880  0.00  0.00     0.016 C 
ATOM     19  C23 <0> d   1      28.663   1.853  31.806  0.00  0.00    -0.001 C 
ATOM     20  C25 <0> d   1      28.696   1.704  33.318  0.00  0.00     0.007 C 
ATOM     21  C26 <0> d   1      27.381   1.107  33.842  0.00  0.00     0.013 C 
ATOM     22  C27 <0> d   1      26.700   0.279  32.782  0.00  0.00    -0.009 C 
ATOM     23  C28 <0> d   1      25.723   1.133  31.969  0.00  0.00     0.018 C 
ATOM     24  H43 <0> d   1      34.862   4.907  31.575  0.00  0.00     0.188 HD
ENDROOT
BRANCH   2  25
ATOM     25  O3  <0> d   1      26.599  -1.567  34.369  0.00  0.00    -0.389 OA
ATOM     26  H32 <0> d   1      26.187  -1.474  35.239  0.00  0.00     0.210 HD
ENDBRANCH   2  25
TORSDOF 1
ENDMDL
MODEL 89
REMARK CAVERDOCK RESULT:      -5.4      0.000      0.000
REMARK CAVERDOCK CONSTRAINTS:       0.0      0.0      0.0      0.0
REMARK CAVERDOCK TUNNEL: 88     -5.4      3.4     89.1
REMARK  1 active torsions:
REMARK  status: ('A' for Active; 'I' for Inactive)
REMARK    1  A    between atoms: C2_2  and  O3_3 
ROOT
ATOM      1  C1  <0> d   1      24.494  -0.658  33.595  0.00  0.00     0.046 C 
ATOM      2  C2  <0> d   1      25.873  -1.088  33.104  0.00  0.00     0.062 C 
ATOM      3  C4  <0> d   1      25.752  -1.943  31.816  0.00  0.00     0.038 C 
ATOM      4  C5  <0> d   1      26.814  -1.395  30.823  0.00  0.00     0.009 C 
ATOM      5  C6  <0> d   1      27.710  -0.524  31.717  0.00  0.00     0.001 C 
ATOM      6  C8  <0> d   1      28.615   0.453  31.033  0.00  0.00    -0.005 C 
ATOM      7  C10 <0> d   1      28.281   0.718  29.571  0.00  0.00     0.006 C 
ATOM      8  C11 <0> d   1      29.337   1.671  29.000  0.00  0.00     0.006 C 
ATOM      9  C12 <0> d   1      30.420   1.973  30.037  0.00  0.00     0.000 C 
ATOM     10  C14 <0> d   1      31.468   2.889  29.392  0.00  0.00     0.067 C 
ATOM     11  C15 <0> d   1      32.380   3.441  30.460  0.00  0.00     0.062 A 
ATOM     12  N16 <0> d   1      33.503   4.082  30.308  0.00  0.00    -0.179 NA
ATOM     13  N17 <0> d   1      33.995   4.408  31.581  0.00  0.00    -0.289 N 
ATOM     14  C18 <0> d   1      33.125   3.931  32.500  0.00  0.00     0.118 A 
ATOM     15  C19 <0> d   1      32.121   3.332  31.835  0.00  0.00    -0.014 A 
ATOM     16  C20 <0> d   1      30.898   2.649  32.398  0.00  0.00     0.052 C 
ATOM     17  C21 <0> d   1      29.831   2.615  31.293  0.00  0.00    -0.032 C 
ATOM     18  C22 <0> d   1      29.359   4.042  30.997  0.00  0.00     0.016 C 
ATOM     19  C23 <0> d   1      28.635   1.791  31.779  0.00  0.00    -0.001 C 
ATOM     20  C25 <0> d   1      28.663   1.547  33.279  0.00  0.00     0.007 C 
ATOM     21  C26 <0> d   1      27.350   0.910  33.759  0.00  0.00     0.013 C 
ATOM     22  C27 <0> d   1      26.679   0.146  32.646  0.00  0.00    -0.009 C 
ATOM     23  C28 <0> d   1      25.700   1.043  31.885  0.00  0.00     0.018 C 
ATOM     24  H43 <0> d   1      34.815   4.892  31.768  0.00  0.00     0.188 HD
ENDROOT
BRANCH   2  25
ATOM     25  O3  <0> d   1      26.584  -1.796  34.113  0.00  0.00    -0.389 OA
ATOM     26  H32 <0> d   1      26.979  -1.228  34.788  0.00  0.00     0.210 HD
ENDBRANCH   2  25
TORSDOF 1
ENDMDL
MODEL 90
REMARK CAVERDOCK RESULT:      -5.5      0.000      0.000
REMARK CAVERDOCK CONSTRAINTS:       0.0      0.0      0.0      0.0
REMARK CAVERDOCK TUNNEL: 89     -5.5      3.3     90.2
REMARK  1 active torsions:
REMARK  status: ('A' for Active; 'I' for Inactive)
REMARK    1  A    between atoms: C2_2  and  O3_3 
ROOT
ATOM      1  C1  <0> d   1      24.641  -0.889  33.808  0.00  0.00     0.046 C 
ATOM      2  C2  <0> d   1      26.015  -1.272  33.266  0.00  0.00     0.062 C 
ATOM      3  C4  <0> d   1      25.878  -2.114  31.972  0.00  0.00     0.038 C 
ATOM      4  C5  <0> d   1      26.890  -1.522  30.953  0.00  0.00     0.009 C 
ATOM      5  C6  <0> d   1      27.789  -0.637  31.829  0.00  0.00     0.001 C 
ATOM      6  C8  <0> d   1      28.643   0.375  31.130  0.00  0.00    -0.005 C 
ATOM      7  C10 <0> d   1      28.254   0.649  29.683  0.00  0.00     0.006 C 
ATOM      8  C11 <0> d   1      29.262   1.640  29.092  0.00  0.00     0.006 C 
ATOM      9  C12 <0> d   1      30.369   1.960  30.097  0.00  0.00     0.000 C 
ATOM     10  C14 <0> d   1      31.369   2.915  29.431  0.00  0.00     0.067 C 
ATOM     11  C15 <0> d   1      32.298   3.480  30.476  0.00  0.00     0.062 A 
ATOM     12  N16 <0> d   1      33.397   4.155  30.298  0.00  0.00    -0.179 NA
ATOM     13  N17 <0> d   1      33.920   4.479  31.558  0.00  0.00    -0.289 N 
ATOM     14  C18 <0> d   1      33.095   3.965  32.498  0.00  0.00     0.118 A 
ATOM     15  C19 <0> d   1      32.088   3.345  31.858  0.00  0.00    -0.014 A 
ATOM     16  C20 <0> d   1      30.905   2.620  32.450  0.00  0.00     0.052 C 
ATOM     17  C21 <0> d   1      29.804   2.568  31.380  0.00  0.00    -0.032 C 
ATOM     18  C22 <0> d   1      29.281   3.985  31.119  0.00  0.00     0.016 C 
ATOM     19  C23 <0> d   1      28.648   1.704  31.893  0.00  0.00    -0.001 C 
ATOM     20  C25 <0> d   1      28.733   1.441  33.388  0.00  0.00     0.007 C 
ATOM     21  C26 <0> d   1      27.455   0.759  33.901  0.00  0.00     0.013 C 
ATOM     22  C27 <0> d   1      26.770  -0.009  32.800  0.00  0.00    -0.009 C 
ATOM     23  C28 <0> d   1      25.741   0.869  32.083  0.00  0.00     0.018 C 
ATOM     24  H43 <0> d   1      34.732   4.985  31.725  0.00  0.00     0.188 HD
ENDROOT
BRANCH   2  25
ATOM     25  O3  <0> d   1      26.780  -1.972  34.242  0.00  0.00    -0.389 OA
ATOM     26  H32 <0> d   1      27.733  -1.947  34.087  0.00  0.00     0.210 HD
ENDBRANCH   2  25
TORSDOF 1
ENDMDL
MODEL 91
REMARK CAVERDOCK RESULT:      -6.1      0.000      0.000
REMARK CAVERDOCK CONSTRAINTS:       0.1      0.0      0.0      0.0
REMARK CAVERDOCK TUNNEL: 90     -6.1      3.3     91.6
REMARK  1 active torsions:
REMARK  status: ('A' for Active; 'I' for Inactive)
REMARK    1  A    between atoms: C2_2  and  O3_3 
ROOT
ATOM      1  C1  <0> d   1      30.527   4.886  28.738  0.00  0.00     0.046 C 
ATOM      2  C2  <0> d   1      30.231   4.147  30.040  0.00  0.00     0.062 C 
ATOM      3  C4  <0> d   1      29.079   4.841  30.812  0.00  0.00     0.038 C 
ATOM      4  C5  <0> d   1      28.115   3.713  31.270  0.00  0.00     0.009 C 
ATOM      5  C6  <0> d   1      28.945   2.438  31.060  0.00  0.00     0.001 C 
ATOM      6  C8  <0> d   1      28.207   1.135  31.046  0.00  0.00    -0.005 C 
ATOM      7  C10 <0> d   1      26.697   1.257  30.883  0.00  0.00     0.006 C 
ATOM      8  C11 <0> d   1      26.088  -0.146  30.966  0.00  0.00     0.006 C 
ATOM      9  C12 <0> d   1      27.161  -1.192  31.274  0.00  0.00     0.000 C 
ATOM     10  C14 <0> d   1      26.483  -2.563  31.392  0.00  0.00     0.067 C 
ATOM     11  C15 <0> d   1      27.533  -3.645  31.398  0.00  0.00     0.062 A 
ATOM     12  N16 <0> d   1      27.389  -4.907  31.684  0.00  0.00    -0.179 NA
ATOM     13  N17 <0> d   1      28.638  -5.531  31.547  0.00  0.00    -0.289 N 
ATOM     14  C18 <0> d   1      29.536  -4.592  31.174  0.00  0.00     0.118 A 
ATOM     15  C19 <0> d   1      28.881  -3.422  31.075  0.00  0.00    -0.014 A 
ATOM     16  C20 <0> d   1      29.427  -2.070  30.684  0.00  0.00     0.052 C 
ATOM     17  C21 <0> d   1      28.250  -1.211  30.201  0.00  0.00    -0.032 C 
ATOM     18  C22 <0> d   1      27.703  -1.786  28.890  0.00  0.00     0.016 C 
ATOM     19  C23 <0> d   1      28.744   0.216  29.945  0.00  0.00    -0.001 C 
ATOM     20  C25 <0> d   1      30.260   0.308  29.887  0.00  0.00     0.007 C 
ATOM     21  C26 <0> d   1      30.710   1.700  29.418  0.00  0.00     0.013 C 
ATOM     22  C27 <0> d   1      29.668   2.743  29.733  0.00  0.00    -0.009 C 
ATOM     23  C28 <0> d   1      28.697   2.912  28.562  0.00  0.00     0.018 C 
ATOM     24  H43 <0> d   1      28.823  -6.473  31.694  0.00  0.00     0.188 HD
ENDROOT
BRANCH   2  25
ATOM     25  O3  <0> d   1      31.394   4.047  30.854  0.00  0.00    -0.389 OA
ATOM     26  H32 <0> d   1      31.230   4.201  31.795  0.00  0.00     0.210 HD
ENDBRANCH   2  25
TORSDOF 1
ENDMDL
MODEL 92
REMARK CAVERDOCK RESULT:      -6.9      0.000      0.000
REMARK CAVERDOCK CONSTRAINTS:       0.0      0.0      0.0      0.0
REMARK CAVERDOCK TUNNEL: 91     -6.9      3.3     92.2
REMARK  1 active torsions:
REMARK  status: ('A' for Active; 'I' for Inactive)
REMARK    1  A    between atoms: C2_2  and  O3_3 
ROOT
ATOM      1  C1  <0> d   1      30.496   4.753  28.886  0.00  0.00     0.046 C 
ATOM      2  C2  <0> d   1      30.112   4.016  30.165  0.00  0.00     0.062 C 
ATOM      3  C4  <0> d   1      28.881   4.682  30.831  0.00  0.00     0.038 C 
ATOM      4  C5  <0> d   1      27.912   3.531  31.218  0.00  0.00     0.009 C 
ATOM      5  C6  <0> d   1      28.792   2.278  31.090  0.00  0.00     0.001 C 
ATOM      6  C8  <0> d   1      28.094   0.955  31.027  0.00  0.00    -0.005 C 
ATOM      7  C10 <0> d   1      26.600   1.034  30.736  0.00  0.00     0.006 C 
ATOM      8  C11 <0> d   1      26.025  -0.385  30.781  0.00  0.00     0.006 C 
ATOM      9  C12 <0> d   1      27.096  -1.398  31.187  0.00  0.00     0.000 C 
ATOM     10  C14 <0> d   1      26.448  -2.787  31.262  0.00  0.00     0.067 C 
ATOM     11  C15 <0> d   1      27.524  -3.839  31.365  0.00  0.00     0.062 A 
ATOM     12  N16 <0> d   1      27.390  -5.103  31.650  0.00  0.00    -0.179 NA
ATOM     13  N17 <0> d   1      28.663  -5.693  31.625  0.00  0.00    -0.289 N 
ATOM     14  C18 <0> d   1      29.563  -4.731  31.320  0.00  0.00     0.118 A 
ATOM     15  C19 <0> d   1      28.887  -3.581  31.154  0.00  0.00    -0.014 A 
ATOM     16  C20 <0> d   1      29.427  -2.217  30.798  0.00  0.00     0.052 C 
ATOM     17  C21 <0> d   1      28.271  -1.395  30.210  0.00  0.00    -0.032 C 
ATOM     18  C22 <0> d   1      27.853  -1.994  28.863  0.00  0.00     0.016 C 
ATOM     19  C23 <0> d   1      28.746   0.043  29.983  0.00  0.00    -0.001 C 
ATOM     20  C25 <0> d   1      30.258   0.178  30.052  0.00  0.00     0.007 C 
ATOM     21  C26 <0> d   1      30.708   1.579  29.609  0.00  0.00     0.013 C 
ATOM     22  C27 <0> d   1      29.616   2.594  29.826  0.00  0.00    -0.009 C 
ATOM     23  C28 <0> d   1      28.742   2.728  28.576  0.00  0.00     0.018 C 
ATOM     24  H43 <0> d   1      28.861  -6.628  31.795  0.00  0.00     0.188 HD
ENDROOT
BRANCH   2  25
ATOM     25  O3  <0> d   1      31.204   3.954  31.075  0.00  0.00    -0.389 OA
ATOM     26  H32 <0> d   1      31.557   4.818  31.327  0.00  0.00     0.210 HD
ENDBRANCH   2  25
TORSDOF 1
ENDMDL
MODEL 93
REMARK CAVERDOCK RESULT:      -7.1      0.000      0.000
REMARK CAVERDOCK CONSTRAINTS:       0.0      0.0      0.0      0.0
REMARK CAVERDOCK TUNNEL: 92     -7.1      3.3     93.3
REMARK  1 active torsions:
REMARK  status: ('A' for Active; 'I' for Inactive)
REMARK    1  A    between atoms: C2_2  and  O3_3 
ROOT
ATOM      1  C1  <0> d   1      30.555   4.707  28.867  0.00  0.00     0.046 C 
ATOM      2  C2  <0> d   1      30.172   3.982  30.153  0.00  0.00     0.062 C 
ATOM      3  C4  <0> d   1      28.963   4.674  30.833  0.00  0.00     0.038 C 
ATOM      4  C5  <0> d   1      27.976   3.543  31.235  0.00  0.00     0.009 C 
ATOM      5  C6  <0> d   1      28.829   2.273  31.100  0.00  0.00     0.001 C 
ATOM      6  C8  <0> d   1      28.104   0.964  31.049  0.00  0.00    -0.005 C 
ATOM      7  C10 <0> d   1      26.609   1.071  30.777  0.00  0.00     0.006 C 
ATOM      8  C11 <0> d   1      26.006  -0.336  30.833  0.00  0.00     0.006 C 
ATOM      9  C12 <0> d   1      27.062  -1.369  31.229  0.00  0.00     0.000 C 
ATOM     10  C14 <0> d   1      26.388  -2.744  31.315  0.00  0.00     0.067 C 
ATOM     11  C15 <0> d   1      27.444  -3.818  31.409  0.00  0.00     0.062 A 
ATOM     12  N16 <0> d   1      27.289  -5.077  31.699  0.00  0.00    -0.179 NA
ATOM     13  N17 <0> d   1      28.549  -5.693  31.659  0.00  0.00    -0.289 N 
ATOM     14  C18 <0> d   1      29.464  -4.750  31.340  0.00  0.00     0.118 A 
ATOM     15  C19 <0> d   1      28.809  -3.587  31.180  0.00  0.00    -0.014 A 
ATOM     16  C20 <0> d   1      29.372  -2.235  30.813  0.00  0.00     0.052 C 
ATOM     17  C21 <0> d   1      28.225  -1.391  30.238  0.00  0.00    -0.032 C 
ATOM     18  C22 <0> d   1      27.778  -1.985  28.898  0.00  0.00     0.016 C 
ATOM     19  C23 <0> d   1      28.726   0.037  30.000  0.00  0.00    -0.001 C 
ATOM     20  C25 <0> d   1      30.241   0.141  30.049  0.00  0.00     0.007 C 
ATOM     21  C26 <0> d   1      30.713   1.532  29.597  0.00  0.00     0.013 C 
ATOM     22  C27 <0> d   1      29.643   2.569  29.825  0.00  0.00    -0.009 C 
ATOM     23  C28 <0> d   1      28.757   2.717  28.585  0.00  0.00     0.018 C 
ATOM     24  H43 <0> d   1      28.731  -6.631  31.830  0.00  0.00     0.188 HD
ENDROOT
BRANCH   2  25
ATOM     25  O3  <0> d   1      31.274   3.900  31.050  0.00  0.00    -0.389 OA
ATOM     26  H32 <0> d   1      32.111   4.204  30.673  0.00  0.00     0.210 HD
ENDBRANCH   2  25
TORSDOF 1
ENDMDL
MODEL 94
REMARK CAVERDOCK RESULT:      -7.9      0.000      0.000
REMARK CAVERDOCK CONSTRAINTS:       0.0      0.0      0.0      0.0
REMARK CAVERDOCK TUNNEL: 93     -7.9      3.3     94.4
REMARK  1 active torsions:
REMARK  status: ('A' for Active; 'I' for Inactive)
REMARK    1  A    between atoms: C2_2  and  O3_3 
ROOT
ATOM      1  C1  <0> d   1      30.572   4.525  29.063  0.00  0.00     0.046 C 
ATOM      2  C2  <0> d   1      30.118   3.795  30.323  0.00  0.00     0.062 C 
ATOM      3  C4  <0> d   1      28.868   4.481  30.932  0.00  0.00     0.038 C 
ATOM      4  C5  <0> d   1      27.865   3.344  31.274  0.00  0.00     0.009 C 
ATOM      5  C6  <0> d   1      28.730   2.078  31.186  0.00  0.00     0.001 C 
ATOM      6  C8  <0> d   1      28.015   0.766  31.091  0.00  0.00    -0.005 C 
ATOM      7  C10 <0> d   1      26.538   0.868  30.733  0.00  0.00     0.006 C 
ATOM      8  C11 <0> d   1      25.939  -0.543  30.752  0.00  0.00     0.006 C 
ATOM      9  C12 <0> d   1      26.975  -1.572  31.207  0.00  0.00     0.000 C 
ATOM     10  C14 <0> d   1      26.303  -2.950  31.251  0.00  0.00     0.067 C 
ATOM     11  C15 <0> d   1      27.356  -4.019  31.404  0.00  0.00     0.062 A 
ATOM     12  N16 <0> d   1      27.190  -5.280  31.683  0.00  0.00    -0.179 NA
ATOM     13  N17 <0> d   1      28.453  -5.889  31.716  0.00  0.00    -0.289 N 
ATOM     14  C18 <0> d   1      29.382  -4.942  31.452  0.00  0.00     0.118 A 
ATOM     15  C19 <0> d   1      28.732  -3.782  31.256  0.00  0.00    -0.014 A 
ATOM     16  C20 <0> d   1      29.309  -2.427  30.925  0.00  0.00     0.052 C 
ATOM     17  C21 <0> d   1      28.194  -1.587  30.285  0.00  0.00    -0.032 C 
ATOM     18  C22 <0> d   1      27.828  -2.180  28.920  0.00  0.00     0.016 C 
ATOM     19  C23 <0> d   1      28.701  -0.156  30.079  0.00  0.00    -0.001 C 
ATOM     20  C25 <0> d   1      30.210  -0.045  30.217  0.00  0.00     0.007 C 
ATOM     21  C26 <0> d   1      30.701   1.348  29.795  0.00  0.00     0.013 C 
ATOM     22  C27 <0> d   1      29.616   2.380  29.962  0.00  0.00    -0.009 C 
ATOM     23  C28 <0> d   1      28.803   2.526  28.673  0.00  0.00     0.018 C 
ATOM     24  H43 <0> d   1      28.629  -6.828  31.895  0.00  0.00     0.188 HD
ENDROOT
BRANCH   2  25
ATOM     25  O3  <0> d   1      31.166   3.716  31.282  0.00  0.00    -0.389 OA
ATOM     26  H32 <0> d   1      31.891   3.129  31.026  0.00  0.00     0.210 HD
ENDBRANCH   2  25
TORSDOF 1
ENDMDL
MODEL 95
REMARK CAVERDOCK RESULT:      -8.3      0.000      0.000
REMARK CAVERDOCK CONSTRAINTS:       0.0      0.0      0.0      0.0
REMARK CAVERDOCK TUNNEL: 94     -8.3      3.3     95.5
REMARK  1 active torsions:
REMARK  status: ('A' for Active; 'I' for Inactive)
REMARK    1  A    between atoms: C2_2  and  O3_3 
ROOT
ATOM      1  C1  <0> d   1      30.361   4.469  29.135  0.00  0.00     0.046 C 
ATOM      2  C2  <0> d   1      29.912   3.723  30.388  0.00  0.00     0.062 C 
ATOM      3  C4  <0> d   1      28.632   4.367  30.978  0.00  0.00     0.038 C 
ATOM      4  C5  <0> d   1      27.661   3.199  31.304  0.00  0.00     0.009 C 
ATOM      5  C6  <0> d   1      28.568   1.961  31.229  0.00  0.00     0.001 C 
ATOM      6  C8  <0> d   1      27.898   0.627  31.122  0.00  0.00    -0.005 C 
ATOM      7  C10 <0> d   1      26.424   0.681  30.741  0.00  0.00     0.006 C 
ATOM      8  C11 <0> d   1      25.871  -0.749  30.749  0.00  0.00     0.006 C 
ATOM      9  C12 <0> d   1      26.933  -1.744  31.220  0.00  0.00     0.000 C 
ATOM     10  C14 <0> d   1      26.306  -3.143  31.253  0.00  0.00     0.067 C 
ATOM     11  C15 <0> d   1      27.391  -4.178  31.422  0.00  0.00     0.062 A 
ATOM     12  N16 <0> d   1      27.262  -5.444  31.697  0.00  0.00    -0.179 NA
ATOM     13  N17 <0> d   1      28.543  -6.012  31.749  0.00  0.00    -0.289 N 
ATOM     14  C18 <0> d   1      29.444  -5.034  31.500  0.00  0.00     0.118 A 
ATOM     15  C19 <0> d   1      28.760  -3.896  31.295  0.00  0.00    -0.014 A 
ATOM     16  C20 <0> d   1      29.297  -2.522  30.973  0.00  0.00     0.052 C 
ATOM     17  C21 <0> d   1      28.165  -1.718  30.316  0.00  0.00    -0.032 C 
ATOM     18  C22 <0> d   1      27.840  -2.322  28.946  0.00  0.00     0.016 C 
ATOM     19  C23 <0> d   1      28.629  -0.272  30.119  0.00  0.00    -0.001 C 
ATOM     20  C25 <0> d   1      30.131  -0.112  30.281  0.00  0.00     0.007 C 
ATOM     21  C26 <0> d   1      30.583   1.298  29.867  0.00  0.00     0.013 C 
ATOM     22  C27 <0> d   1      29.462   2.293  30.018  0.00  0.00    -0.009 C 
ATOM     23  C28 <0> d   1      28.664   2.414  28.717  0.00  0.00     0.018 C 
ATOM     24  H43 <0> d   1      28.747  -6.944  31.930  0.00  0.00     0.188 HD
ENDROOT
BRANCH   2  25
ATOM     25  O3  <0> d   1      30.948   3.678  31.363  0.00  0.00    -0.389 OA
ATOM     26  H32 <0> d   1      31.141   2.789  31.691  0.00  0.00     0.210 HD
ENDBRANCH   2  25
TORSDOF 1
ENDMDL
MODEL 96
REMARK CAVERDOCK RESULT:      -8.6      0.000      0.000
REMARK CAVERDOCK CONSTRAINTS:       0.0      0.0      0.0      0.0
REMARK CAVERDOCK TUNNEL: 95     -8.6      3.3     96.6
REMARK  1 active torsions:
REMARK  status: ('A' for Active; 'I' for Inactive)
REMARK    1  A    between atoms: C2_2  and  O3_3 
ROOT
ATOM      1  C1  <0> d   1      30.394   4.344  29.110  0.00  0.00     0.046 C 
ATOM      2  C2  <0> d   1      29.927   3.623  30.371  0.00  0.00     0.062 C 
ATOM      3  C4  <0> d   1      28.659   4.301  30.951  0.00  0.00     0.038 C 
ATOM      4  C5  <0> d   1      27.665   3.156  31.289  0.00  0.00     0.009 C 
ATOM      5  C6  <0> d   1      28.547   1.900  31.231  0.00  0.00     0.001 C 
ATOM      6  C8  <0> d   1      27.850   0.578  31.140  0.00  0.00    -0.005 C 
ATOM      7  C10 <0> d   1      26.378   0.656  30.755  0.00  0.00     0.006 C 
ATOM      8  C11 <0> d   1      25.797  -0.761  30.780  0.00  0.00     0.006 C 
ATOM      9  C12 <0> d   1      26.837  -1.771  31.265  0.00  0.00     0.000 C 
ATOM     10  C14 <0> d   1      26.182  -3.158  31.314  0.00  0.00     0.067 C 
ATOM     11  C15 <0> d   1      27.246  -4.211  31.498  0.00  0.00     0.062 A 
ATOM     12  N16 <0> d   1      27.091  -5.471  31.789  0.00  0.00    -0.179 NA
ATOM     13  N17 <0> d   1      28.361  -6.064  31.851  0.00  0.00    -0.289 N 
ATOM     14  C18 <0> d   1      29.281  -5.108  31.592  0.00  0.00     0.118 A 
ATOM     15  C19 <0> d   1      28.620  -3.958  31.371  0.00  0.00    -0.014 A 
ATOM     16  C20 <0> d   1      29.186  -2.600  31.033  0.00  0.00     0.052 C 
ATOM     17  C21 <0> d   1      28.072  -1.782  30.364  0.00  0.00    -0.032 C 
ATOM     18  C22 <0> d   1      27.737  -2.396  29.001  0.00  0.00     0.016 C 
ATOM     19  C23 <0> d   1      28.564  -0.348  30.150  0.00  0.00    -0.001 C 
ATOM     20  C25 <0> d   1      30.070  -0.216  30.312  0.00  0.00     0.007 C 
ATOM     21  C26 <0> d   1      30.551   1.179  29.883  0.00  0.00     0.013 C 
ATOM     22  C27 <0> d   1      29.449   2.199  30.018  0.00  0.00    -0.009 C 
ATOM     23  C28 <0> d   1      28.657   2.319  28.714  0.00  0.00     0.018 C 
ATOM     24  H43 <0> d   1      28.545  -6.998  32.044  0.00  0.00     0.188 HD
ENDROOT
BRANCH   2  25
ATOM     25  O3  <0> d   1      30.960   3.570  31.349  0.00  0.00    -0.389 OA
ATOM     26  H32 <0> d   1      31.080   2.697  31.747  0.00  0.00     0.210 HD
ENDBRANCH   2  25
TORSDOF 1
ENDMDL
MODEL 97
REMARK CAVERDOCK RESULT:      -8.8      0.000      0.000
REMARK CAVERDOCK CONSTRAINTS:       0.0      0.0      0.0      0.0
REMARK CAVERDOCK TUNNEL: 96     -8.8      3.3     97.7
REMARK  1 active torsions:
REMARK  status: ('A' for Active; 'I' for Inactive)
REMARK    1  A    between atoms: C2_2  and  O3_3 
ROOT
ATOM      1  C1  <0> d   1      30.504   4.203  29.399  0.00  0.00     0.046 C 
ATOM      2  C2  <0> d   1      29.953   3.468  30.616  0.00  0.00     0.062 C 
ATOM      3  C4  <0> d   1      28.672   4.165  31.143  0.00  0.00     0.038 C 
ATOM      4  C5  <0> d   1      27.633   3.038  31.402  0.00  0.00     0.009 C 
ATOM      5  C6  <0> d   1      28.487   1.762  31.363  0.00  0.00     0.001 C 
ATOM      6  C8  <0> d   1      27.765   0.460  31.205  0.00  0.00    -0.005 C 
ATOM      7  C10 <0> d   1      26.318   0.584  30.744  0.00  0.00     0.006 C 
ATOM      8  C11 <0> d   1      25.702  -0.819  30.707  0.00  0.00     0.006 C 
ATOM      9  C12 <0> d   1      26.690  -1.865  31.224  0.00  0.00     0.000 C 
ATOM     10  C14 <0> d   1      26.000  -3.235  31.207  0.00  0.00     0.067 C 
ATOM     11  C15 <0> d   1      27.026  -4.319  31.424  0.00  0.00     0.062 A 
ATOM     12  N16 <0> d   1      26.826  -5.580  31.678  0.00  0.00    -0.179 NA
ATOM     13  N17 <0> d   1      28.076  -6.206  31.794  0.00  0.00    -0.289 N 
ATOM     14  C18 <0> d   1      29.032  -5.268  31.606  0.00  0.00     0.118 A 
ATOM     15  C19 <0> d   1      28.412  -4.098  31.375  0.00  0.00    -0.014 A 
ATOM     16  C20 <0> d   1      29.027  -2.748  31.099  0.00  0.00     0.052 C 
ATOM     17  C21 <0> d   1      27.971  -1.888  30.390  0.00  0.00    -0.032 C 
ATOM     18  C22 <0> d   1      27.695  -2.464  28.997  0.00  0.00     0.016 C 
ATOM     19  C23 <0> d   1      28.509  -0.462  30.234  0.00  0.00    -0.001 C 
ATOM     20  C25 <0> d   1      30.005  -0.372  30.480  0.00  0.00     0.007 C 
ATOM     21  C26 <0> d   1      30.542   1.019  30.107  0.00  0.00     0.013 C 
ATOM     22  C27 <0> d   1      29.460   2.063  30.207  0.00  0.00    -0.009 C 
ATOM     23  C28 <0> d   1      28.742   2.232  28.865  0.00  0.00     0.018 C 
ATOM     24  H43 <0> d   1      28.227  -7.148  31.976  0.00  0.00     0.188 HD
ENDROOT
BRANCH   2  25
ATOM     25  O3  <0> d   1      30.930   3.367  31.647  0.00  0.00    -0.389 OA
ATOM     26  H32 <0> d   1      30.788   2.628  32.253  0.00  0.00     0.210 HD
ENDBRANCH   2  25
TORSDOF 1
ENDMDL
MODEL 98
REMARK CAVERDOCK RESULT:      -9.1      0.000      0.000
REMARK CAVERDOCK CONSTRAINTS:       0.0      0.0      0.0      0.0
REMARK CAVERDOCK TUNNEL: 97     -9.1      3.3     98.3
REMARK  1 active torsions:
REMARK  status: ('A' for Active; 'I' for Inactive)
REMARK    1  A    between atoms: C2_2  and  O3_3 
ROOT
ATOM      1  C1  <0> d   1      30.395   4.126  29.314  0.00  0.00     0.046 C 
ATOM      2  C2  <0> d   1      29.855   3.439  30.565  0.00  0.00     0.062 C 
ATOM      3  C4  <0> d   1      28.573   4.151  31.070  0.00  0.00     0.038 C 
ATOM      4  C5  <0> d   1      27.542   3.032  31.382  0.00  0.00     0.009 C 
ATOM      5  C6  <0> d   1      28.402   1.759  31.391  0.00  0.00     0.001 C 
ATOM      6  C8  <0> d   1      27.685   0.448  31.291  0.00  0.00    -0.005 C 
ATOM      7  C10 <0> d   1      26.235   0.546  30.834  0.00  0.00     0.006 C 
ATOM      8  C11 <0> d   1      25.625  -0.860  30.859  0.00  0.00     0.006 C 
ATOM      9  C12 <0> d   1      26.622  -1.879  31.413  0.00  0.00     0.000 C 
ATOM     10  C14 <0> d   1      25.939  -3.252  31.458  0.00  0.00     0.067 C 
ATOM     11  C15 <0> d   1      26.972  -4.321  31.713  0.00  0.00     0.062 A 
ATOM     12  N16 <0> d   1      26.779  -5.571  32.020  0.00  0.00    -0.179 NA
ATOM     13  N17 <0> d   1      28.033  -6.186  32.154  0.00  0.00    -0.289 N 
ATOM     14  C18 <0> d   1      28.983  -5.253  31.921  0.00  0.00     0.118 A 
ATOM     15  C19 <0> d   1      28.356  -4.096  31.646  0.00  0.00    -0.014 A 
ATOM     16  C20 <0> d   1      28.963  -2.755  31.310  0.00  0.00     0.052 C 
ATOM     17  C21 <0> d   1      27.898  -1.930  30.573  0.00  0.00    -0.032 C 
ATOM     18  C22 <0> d   1      27.617  -2.566  29.207  0.00  0.00     0.016 C 
ATOM     19  C23 <0> d   1      28.428  -0.510  30.355  0.00  0.00    -0.001 C 
ATOM     20  C25 <0> d   1      29.925  -0.402  30.587  0.00  0.00     0.007 C 
ATOM     21  C26 <0> d   1      30.453   0.974  30.154  0.00  0.00     0.013 C 
ATOM     22  C27 <0> d   1      29.367   2.016  30.217  0.00  0.00    -0.009 C 
ATOM     23  C28 <0> d   1      28.640   2.125  28.874  0.00  0.00     0.018 C 
ATOM     24  H43 <0> d   1      28.190  -7.119  32.374  0.00  0.00     0.188 HD
ENDROOT
BRANCH   2  25
ATOM     25  O3  <0> d   1      30.839   3.386  31.592  0.00  0.00    -0.389 OA
ATOM     26  H32 <0> d   1      30.954   2.509  31.981  0.00  0.00     0.210 HD
ENDBRANCH   2  25
TORSDOF 1
ENDMDL
MODEL 99
REMARK CAVERDOCK RESULT:      -9.1      0.000      0.000
REMARK CAVERDOCK CONSTRAINTS:       0.0      0.0      0.0      0.0
REMARK CAVERDOCK TUNNEL: 98     -9.1      3.2     99.3
REMARK  1 active torsions:
REMARK  status: ('A' for Active; 'I' for Inactive)
REMARK    1  A    between atoms: C2_2  and  O3_3 
ROOT
ATOM      1  C1  <0> d   1      30.226   4.103  29.402  0.00  0.00     0.046 C 
ATOM      2  C2  <0> d   1      29.738   3.392  30.661  0.00  0.00     0.062 C 
ATOM      3  C4  <0> d   1      28.466   4.080  31.219  0.00  0.00     0.038 C 
ATOM      4  C5  <0> d   1      27.461   2.942  31.551  0.00  0.00     0.009 C 
ATOM      5  C6  <0> d   1      28.336   1.681  31.513  0.00  0.00     0.001 C 
ATOM      6  C8  <0> d   1      27.634   0.362  31.419  0.00  0.00    -0.005 C 
ATOM      7  C10 <0> d   1      26.167   0.447  31.014  0.00  0.00     0.006 C 
ATOM      8  C11 <0> d   1      25.578  -0.967  31.040  0.00  0.00     0.006 C 
ATOM      9  C12 <0> d   1      26.606  -1.980  31.544  0.00  0.00     0.000 C 
ATOM     10  C14 <0> d   1      25.942  -3.363  31.593  0.00  0.00     0.067 C 
ATOM     11  C15 <0> d   1      26.997  -4.421  31.797  0.00  0.00     0.062 A 
ATOM     12  N16 <0> d   1      26.832  -5.678  32.093  0.00  0.00    -0.179 NA
ATOM     13  N17 <0> d   1      28.097  -6.278  32.176  0.00  0.00    -0.289 N 
ATOM     14  C18 <0> d   1      29.027  -5.329  31.924  0.00  0.00     0.118 A 
ATOM     15  C19 <0> d   1      28.375  -4.177  31.687  0.00  0.00    -0.014 A 
ATOM     16  C20 <0> d   1      28.953  -2.824  31.349  0.00  0.00     0.052 C 
ATOM     17  C21 <0> d   1      27.852  -2.003  30.660  0.00  0.00    -0.032 C 
ATOM     18  C22 <0> d   1      27.533  -2.623  29.296  0.00  0.00     0.016 C 
ATOM     19  C23 <0> d   1      28.356  -0.573  30.445  0.00  0.00    -0.001 C 
ATOM     20  C25 <0> d   1      29.859  -0.448  30.627  0.00  0.00     0.007 C 
ATOM     21  C26 <0> d   1      30.354   0.941  30.195  0.00  0.00     0.013 C 
ATOM     22  C27 <0> d   1      29.257   1.968  30.310  0.00  0.00    -0.009 C 
ATOM     23  C28 <0> d   1      28.483   2.085  28.995  0.00  0.00     0.018 C 
ATOM     24  H43 <0> d   1      28.274  -7.211  32.377  0.00  0.00     0.188 HD
ENDROOT
BRANCH   2  25
ATOM     25  O3  <0> d   1      30.758   3.338  31.653  0.00  0.00    -0.389 OA
ATOM     26  H32 <0> d   1      30.482   3.669  32.519  0.00  0.00     0.210 HD
ENDBRANCH   2  25
TORSDOF 1
ENDMDL
MODEL 100
REMARK CAVERDOCK RESULT:      -8.8      0.000      0.000
REMARK CAVERDOCK CONSTRAINTS:       0.0      0.0      0.0      0.0
REMARK CAVERDOCK TUNNEL: 99     -8.8      3.3    100.2
REMARK  1 active torsions:
REMARK  status: ('A' for Active; 'I' for Inactive)
REMARK    1  A    between atoms: C2_2  and  O3_3 
ROOT
ATOM      1  C1  <0> d   1      29.748   3.846  28.307  0.00  0.00     0.046 C 
ATOM      2  C2  <0> d   1      29.952   3.228  29.686  0.00  0.00     0.062 C 
ATOM      3  C4  <0> d   1      29.355   4.141  30.788  0.00  0.00     0.038 C 
ATOM      4  C5  <0> d   1      28.546   3.213  31.737  0.00  0.00     0.009 C 
ATOM      5  C6  <0> d   1      29.024   1.808  31.342  0.00  0.00     0.001 C 
ATOM      6  C8  <0> d   1      28.189   0.650  31.790  0.00  0.00    -0.005 C 
ATOM      7  C10 <0> d   1      26.789   1.018  32.267  0.00  0.00     0.006 C 
ATOM      8  C11 <0> d   1      26.097  -0.258  32.759  0.00  0.00     0.006 C 
ATOM      9  C12 <0> d   1      27.047  -1.454  32.701  0.00  0.00     0.000 C 
ATOM     10  C14 <0> d   1      26.313  -2.684  33.250  0.00  0.00     0.067 C 
ATOM     11  C15 <0> d   1      27.107  -3.927  32.935  0.00  0.00     0.062 A 
ATOM     12  N16 <0> d   1      26.936  -5.132  33.397  0.00  0.00    -0.179 NA
ATOM     13  N17 <0> d   1      27.905  -5.964  32.817  0.00  0.00    -0.289 N 
ATOM     14  C18 <0> d   1      28.668  -5.208  31.995  0.00  0.00     0.118 A 
ATOM     15  C19 <0> d   1      28.196  -3.950  32.049  0.00  0.00    -0.014 A 
ATOM     16  C20 <0> d   1      28.692  -2.729  31.313  0.00  0.00     0.052 C 
ATOM     17  C21 <0> d   1      27.547  -1.706  31.279  0.00  0.00    -0.032 C 
ATOM     18  C22 <0> d   1      26.414  -2.239  30.397  0.00  0.00     0.016 C 
ATOM     19  C23 <0> d   1      28.065  -0.396  30.677  0.00  0.00    -0.001 C 
ATOM     20  C25 <0> d   1      29.402  -0.564  29.974  0.00  0.00     0.007 C 
ATOM     21  C26 <0> d   1      29.784   0.710  29.204  0.00  0.00     0.013 C 
ATOM     22  C27 <0> d   1      29.132   1.926  29.809  0.00  0.00    -0.009 C 
ATOM     23  C28 <0> d   1      27.779   2.204  29.147  0.00  0.00     0.018 C 
ATOM     24  H43 <0> d   1      28.009  -6.916  32.978  0.00  0.00     0.188 HD
ENDROOT
BRANCH   2  25
ATOM     25  O3  <0> d   1      31.329   2.969  29.939  0.00  0.00    -0.389 OA
ATOM     26  H32 <0> d   1      31.508   2.624  30.824  0.00  0.00     0.210 HD
ENDBRANCH   2  25
TORSDOF 1
ENDMDL
MODEL 101
REMARK CAVERDOCK RESULT:      -9.2      0.000      0.000
REMARK CAVERDOCK CONSTRAINTS:       0.0      0.0      0.0      0.0
REMARK CAVERDOCK TUNNEL: 100     -9.2      3.3    101.4
REMARK  1 active torsions:
REMARK  status: ('A' for Active; 'I' for Inactive)
REMARK    1  A    between atoms: C2_2  and  O3_3 
ROOT
ATOM      1  C1  <0> d   1      29.765   3.682  28.394  0.00  0.00     0.046 C 
ATOM      2  C2  <0> d   1      29.930   3.088  29.789  0.00  0.00     0.062 C 
ATOM      3  C4  <0> d   1      29.333   4.034  30.861  0.00  0.00     0.038 C 
ATOM      4  C5  <0> d   1      28.486   3.143  31.812  0.00  0.00     0.009 C 
ATOM      5  C6  <0> d   1      28.941   1.721  31.453  0.00  0.00     0.001 C 
ATOM      6  C8  <0> d   1      28.072   0.589  31.908  0.00  0.00    -0.005 C 
ATOM      7  C10 <0> d   1      26.672   0.997  32.351  0.00  0.00     0.006 C 
ATOM      8  C11 <0> d   1      25.943  -0.253  32.854  0.00  0.00     0.006 C 
ATOM      9  C12 <0> d   1      26.868  -1.471  32.838  0.00  0.00     0.000 C 
ATOM     10  C14 <0> d   1      26.097  -2.674  33.396  0.00  0.00     0.067 C 
ATOM     11  C15 <0> d   1      26.870  -3.940  33.120  0.00  0.00     0.062 A 
ATOM     12  N16 <0> d   1      26.663  -5.131  33.602  0.00  0.00    -0.179 NA
ATOM     13  N17 <0> d   1      27.625  -5.995  33.057  0.00  0.00    -0.289 N 
ATOM     14  C18 <0> d   1      28.419  -5.272  32.236  0.00  0.00     0.118 A 
ATOM     15  C19 <0> d   1      27.974  -4.003  32.256  0.00  0.00    -0.014 A 
ATOM     16  C20 <0> d   1      28.510  -2.808  31.506  0.00  0.00     0.052 C 
ATOM     17  C21 <0> d   1      27.389  -1.761  31.431  0.00  0.00    -0.032 C 
ATOM     18  C22 <0> d   1      26.261  -2.287  30.537  0.00  0.00     0.016 C 
ATOM     19  C23 <0> d   1      27.947  -0.475  30.813  0.00  0.00    -0.001 C 
ATOM     20  C25 <0> d   1      29.292  -0.685  30.140  0.00  0.00     0.007 C 
ATOM     21  C26 <0> d   1      29.716   0.564  29.352  0.00  0.00     0.013 C 
ATOM     22  C27 <0> d   1      29.079   1.806  29.921  0.00  0.00    -0.009 C 
ATOM     23  C28 <0> d   1      27.746   2.100  29.228  0.00  0.00     0.018 C 
ATOM     24  H43 <0> d   1      27.705  -6.946  33.238  0.00  0.00     0.188 HD
ENDROOT
BRANCH   2  25
ATOM     25  O3  <0> d   1      31.296   2.804  30.073  0.00  0.00    -0.389 OA
ATOM     26  H32 <0> d   1      31.895   2.971  29.332  0.00  0.00     0.210 HD
ENDBRANCH   2  25
TORSDOF 1
ENDMDL
MODEL 102
REMARK CAVERDOCK RESULT:      -9.5      0.000      0.000
REMARK CAVERDOCK CONSTRAINTS:       0.0      0.0      0.0      0.0
REMARK CAVERDOCK TUNNEL: 101     -9.5      3.2    102.4
REMARK  1 active torsions:
REMARK  status: ('A' for Active; 'I' for Inactive)
REMARK    1  A    between atoms: C2_2  and  O3_3 
ROOT
ATOM      1  C1  <0> d   1      29.761   3.570  28.409  0.00  0.00     0.046 C 
ATOM      2  C2  <0> d   1      29.849   3.057  29.843  0.00  0.00     0.062 C 
ATOM      3  C4  <0> d   1      29.182   4.055  30.824  0.00  0.00     0.038 C 
ATOM      4  C5  <0> d   1      28.288   3.209  31.772  0.00  0.00     0.009 C 
ATOM      5  C6  <0> d   1      28.776   1.774  31.522  0.00  0.00     0.001 C 
ATOM      6  C8  <0> d   1      27.891   0.660  31.988  0.00  0.00    -0.005 C 
ATOM      7  C10 <0> d   1      26.464   1.074  32.325  0.00  0.00     0.006 C 
ATOM      8  C11 <0> d   1      25.717  -0.154  32.856  0.00  0.00     0.006 C 
ATOM      9  C12 <0> d   1      26.652  -1.360  32.962  0.00  0.00     0.000 C 
ATOM     10  C14 <0> d   1      25.860  -2.538  33.543  0.00  0.00     0.067 C 
ATOM     11  C15 <0> d   1      26.659  -3.808  33.384  0.00  0.00     0.062 A 
ATOM     12  N16 <0> d   1      26.435  -4.974  33.920  0.00  0.00    -0.179 NA
ATOM     13  N17 <0> d   1      27.434  -5.855  33.482  0.00  0.00    -0.289 N 
ATOM     14  C18 <0> d   1      28.269  -5.169  32.669  0.00  0.00     0.118 A 
ATOM     15  C19 <0> d   1      27.813  -3.907  32.591  0.00  0.00    -0.014 A 
ATOM     16  C20 <0> d   1      28.382  -2.750  31.807  0.00  0.00     0.052 C 
ATOM     17  C21 <0> d   1      27.258  -1.722  31.607  0.00  0.00    -0.032 C 
ATOM     18  C22 <0> d   1      26.189  -2.311  30.680  0.00  0.00     0.016 C 
ATOM     19  C23 <0> d   1      27.839  -0.466  30.951  0.00  0.00    -0.001 C 
ATOM     20  C25 <0> d   1      29.224  -0.698  30.370  0.00  0.00     0.007 C 
ATOM     21  C26 <0> d   1      29.683   0.510  29.539  0.00  0.00     0.013 C 
ATOM     22  C27 <0> d   1      29.003   1.775  29.998  0.00  0.00    -0.009 C 
ATOM     23  C28 <0> d   1      27.710   2.013  29.213  0.00  0.00     0.018 C 
ATOM     24  H43 <0> d   1      27.512  -6.793  33.721  0.00  0.00     0.188 HD
ENDROOT
BRANCH   2  25
ATOM     25  O3  <0> d   1      31.198   2.806  30.222  0.00  0.00    -0.389 OA
ATOM     26  H32 <0> d   1      31.810   3.519  29.993  0.00  0.00     0.210 HD
ENDBRANCH   2  25
TORSDOF 1
ENDMDL
MODEL 103
REMARK CAVERDOCK RESULT:      -9.9      0.000      0.000
REMARK CAVERDOCK CONSTRAINTS:       0.0      0.0      0.0      0.0
REMARK CAVERDOCK TUNNEL: 102     -9.9      3.3    103.6
REMARK  1 active torsions:
REMARK  status: ('A' for Active; 'I' for Inactive)
REMARK    1  A    between atoms: C2_2  and  O3_3 
ROOT
ATOM      1  C1  <0> d   1      29.692   3.323  28.380  0.00  0.00     0.046 C 
ATOM      2  C2  <0> d   1      29.845   2.794  29.802  0.00  0.00     0.062 C 
ATOM      3  C4  <0> d   1      29.279   3.810  30.827  0.00  0.00     0.038 C 
ATOM      4  C5  <0> d   1      28.410   2.993  31.823  0.00  0.00     0.009 C 
ATOM      5  C6  <0> d   1      28.822   1.542  31.535  0.00  0.00     0.001 C 
ATOM      6  C8  <0> d   1      27.922   0.461  32.047  0.00  0.00    -0.005 C 
ATOM      7  C10 <0> d   1      26.536   0.931  32.472  0.00  0.00     0.006 C 
ATOM      8  C11 <0> d   1      25.772  -0.271  33.040  0.00  0.00     0.006 C 
ATOM      9  C12 <0> d   1      26.661  -1.514  33.082  0.00  0.00     0.000 C 
ATOM     10  C14 <0> d   1      25.858  -2.665  33.702  0.00  0.00     0.067 C 
ATOM     11  C15 <0> d   1      26.592  -3.965  33.488  0.00  0.00     0.062 A 
ATOM     12  N16 <0> d   1      26.353  -5.124  34.030  0.00  0.00    -0.179 NA
ATOM     13  N17 <0> d   1      27.287  -6.042  33.527  0.00  0.00    -0.289 N 
ATOM     14  C18 <0> d   1      28.099  -5.384  32.669  0.00  0.00     0.118 A 
ATOM     15  C19 <0> d   1      27.691  -4.104  32.626  0.00  0.00    -0.014 A 
ATOM     16  C20 <0> d   1      28.259  -2.964  31.816  0.00  0.00     0.052 C 
ATOM     17  C21 <0> d   1      27.169  -1.890  31.690  0.00  0.00    -0.032 C 
ATOM     18  C22 <0> d   1      26.023  -2.426  30.827  0.00  0.00     0.016 C 
ATOM     19  C23 <0> d   1      27.761  -0.653  31.008  0.00  0.00    -0.001 C 
ATOM     20  C25 <0> d   1      29.098  -0.936  30.343  0.00  0.00     0.007 C 
ATOM     21  C26 <0> d   1      29.555   0.259  29.493  0.00  0.00     0.013 C 
ATOM     22  C27 <0> d   1      28.957   1.546  30.000  0.00  0.00    -0.009 C 
ATOM     23  C28 <0> d   1      27.631   1.844  29.296  0.00  0.00     0.018 C 
ATOM     24  H43 <0> d   1      27.340  -6.984  33.755  0.00  0.00     0.188 HD
ENDROOT
BRANCH   2  25
ATOM     25  O3  <0> d   1      31.203   2.486  30.097  0.00  0.00    -0.389 OA
ATOM     26  H32 <0> d   1      31.443   2.614  31.025  0.00  0.00     0.210 HD
ENDBRANCH   2  25
TORSDOF 1
ENDMDL
MODEL 104
REMARK CAVERDOCK RESULT:     -10.2      0.000      0.000
REMARK CAVERDOCK CONSTRAINTS:       0.0      0.0      0.0      0.0
REMARK CAVERDOCK TUNNEL: 103    -10.2      3.3    104.6
REMARK  1 active torsions:
REMARK  status: ('A' for Active; 'I' for Inactive)
REMARK    1  A    between atoms: C2_2  and  O3_3 
ROOT
ATOM      1  C1  <0> d   1      29.784   3.234  28.645  0.00  0.00     0.046 C 
ATOM      2  C2  <0> d   1      29.877   2.688  30.067  0.00  0.00     0.062 C 
ATOM      3  C4  <0> d   1      29.260   3.688  31.078  0.00  0.00     0.038 C 
ATOM      4  C5  <0> d   1      28.353   2.854  32.025  0.00  0.00     0.009 C 
ATOM      5  C6  <0> d   1      28.787   1.409  31.738  0.00  0.00     0.001 C 
ATOM      6  C8  <0> d   1      27.872   0.316  32.196  0.00  0.00    -0.005 C 
ATOM      7  C10 <0> d   1      26.466   0.772  32.565  0.00  0.00     0.006 C 
ATOM      8  C11 <0> d   1      25.685  -0.440  33.083  0.00  0.00     0.006 C 
ATOM      9  C12 <0> d   1      26.579  -1.679  33.150  0.00  0.00     0.000 C 
ATOM     10  C14 <0> d   1      25.756  -2.842  33.720  0.00  0.00     0.067 C 
ATOM     11  C15 <0> d   1      26.508  -4.135  33.522  0.00  0.00     0.062 A 
ATOM     12  N16 <0> d   1      26.252  -5.303  34.038  0.00  0.00    -0.179 NA
ATOM     13  N17 <0> d   1      27.214  -6.209  33.566  0.00  0.00    -0.289 N 
ATOM     14  C18 <0> d   1      28.058  -5.535  32.752  0.00  0.00     0.118 A 
ATOM     15  C19 <0> d   1      27.645  -4.257  32.708  0.00  0.00    -0.014 A 
ATOM     16  C20 <0> d   1      28.241  -3.104  31.938  0.00  0.00     0.052 C 
ATOM     17  C21 <0> d   1      27.150  -2.034  31.777  0.00  0.00    -0.032 C 
ATOM     18  C22 <0> d   1      26.046  -2.567  30.857  0.00  0.00     0.016 C 
ATOM     19  C23 <0> d   1      27.764  -0.786  31.137  0.00  0.00    -0.001 C 
ATOM     20  C25 <0> d   1      29.131  -1.053  30.528  0.00  0.00     0.007 C 
ATOM     21  C26 <0> d   1      29.617   0.156  29.714  0.00  0.00     0.013 C 
ATOM     22  C27 <0> d   1      28.989   1.433  30.210  0.00  0.00    -0.009 C 
ATOM     23  C28 <0> d   1      27.693   1.732  29.452  0.00  0.00     0.018 C 
ATOM     24  H43 <0> d   1      27.262  -7.154  33.785  0.00  0.00     0.188 HD
ENDROOT
BRANCH   2  25
ATOM     25  O3  <0> d   1      31.223   2.384  30.418  0.00  0.00    -0.389 OA
ATOM     26  H32 <0> d   1      31.677   3.096  30.889  0.00  0.00     0.210 HD
ENDBRANCH   2  25
TORSDOF 1
ENDMDL
MODEL 105
REMARK CAVERDOCK RESULT:     -10.3      0.000      0.000
REMARK CAVERDOCK CONSTRAINTS:       0.0      0.0      0.0      0.0
REMARK CAVERDOCK TUNNEL: 104    -10.3      3.3    105.3
REMARK  1 active torsions:
REMARK  status: ('A' for Active; 'I' for Inactive)
REMARK    1  A    between atoms: C2_2  and  O3_3 
ROOT
ATOM      1  C1  <0> d   1      29.476   3.084  28.462  0.00  0.00     0.046 C 
ATOM      2  C2  <0> d   1      29.665   2.546  29.877  0.00  0.00     0.062 C 
ATOM      3  C4  <0> d   1      29.126   3.556  30.922  0.00  0.00     0.038 C 
ATOM      4  C5  <0> d   1      28.282   2.734  31.934  0.00  0.00     0.009 C 
ATOM      5  C6  <0> d   1      28.685   1.284  31.627  0.00  0.00     0.001 C 
ATOM      6  C8  <0> d   1      27.797   0.200  32.155  0.00  0.00    -0.005 C 
ATOM      7  C10 <0> d   1      26.423   0.669  32.618  0.00  0.00     0.006 C 
ATOM      8  C11 <0> d   1      25.673  -0.536  33.197  0.00  0.00     0.006 C 
ATOM      9  C12 <0> d   1      26.562  -1.780  33.209  0.00  0.00     0.000 C 
ATOM     10  C14 <0> d   1      25.773  -2.934  33.842  0.00  0.00     0.067 C 
ATOM     11  C15 <0> d   1      26.500  -4.233  33.601  0.00  0.00     0.062 A 
ATOM     12  N16 <0> d   1      26.274  -5.396  34.142  0.00  0.00    -0.179 NA
ATOM     13  N17 <0> d   1      27.194  -6.311  33.610  0.00  0.00    -0.289 N 
ATOM     14  C18 <0> d   1      27.984  -5.649  32.735  0.00  0.00     0.118 A 
ATOM     15  C19 <0> d   1      27.577  -4.368  32.711  0.00  0.00    -0.014 A 
ATOM     16  C20 <0> d   1      28.126  -3.223  31.894  0.00  0.00     0.052 C 
ATOM     17  C21 <0> d   1      27.033  -2.147  31.803  0.00  0.00    -0.032 C 
ATOM     18  C22 <0> d   1      25.865  -2.678  30.965  0.00  0.00     0.016 C 
ATOM     19  C23 <0> d   1      27.609  -0.907  31.114  0.00  0.00    -0.001 C 
ATOM     20  C25 <0> d   1      28.928  -1.187  30.413  0.00  0.00     0.007 C 
ATOM     21  C26 <0> d   1      29.365   0.014  29.559  0.00  0.00     0.013 C 
ATOM     22  C27 <0> d   1      28.781   1.298  30.089  0.00  0.00    -0.009 C 
ATOM     23  C28 <0> d   1      27.438   1.601  29.421  0.00  0.00     0.018 C 
ATOM     24  H43 <0> d   1      27.252  -7.255  33.830  0.00  0.00     0.188 HD
ENDROOT
BRANCH   2  25
ATOM     25  O3  <0> d   1      31.029   2.235  30.135  0.00  0.00    -0.389 OA
ATOM     26  H32 <0> d   1      31.157   1.569  30.825  0.00  0.00     0.210 HD
ENDBRANCH   2  25
TORSDOF 1
ENDMDL
MODEL 106
REMARK CAVERDOCK RESULT:     -10.5      0.000      0.000
REMARK CAVERDOCK CONSTRAINTS:       0.0      0.0      0.0      0.0
REMARK CAVERDOCK TUNNEL: 105    -10.5      3.3    106.2
REMARK  1 active torsions:
REMARK  status: ('A' for Active; 'I' for Inactive)
REMARK    1  A    between atoms: C2_2  and  O3_3 
ROOT
ATOM      1  C1  <0> d   1      29.427   2.904  28.433  0.00  0.00     0.046 C 
ATOM      2  C2  <0> d   1      29.627   2.402  29.859  0.00  0.00     0.062 C 
ATOM      3  C4  <0> d   1      29.116   3.447  30.884  0.00  0.00     0.038 C 
ATOM      4  C5  <0> d   1      28.274   2.664  31.929  0.00  0.00     0.009 C 
ATOM      5  C6  <0> d   1      28.653   1.201  31.655  0.00  0.00     0.001 C 
ATOM      6  C8  <0> d   1      27.758   0.144  32.224  0.00  0.00    -0.005 C 
ATOM      7  C10 <0> d   1      26.397   0.644  32.692  0.00  0.00     0.006 C 
ATOM      8  C11 <0> d   1      25.638  -0.534  33.313  0.00  0.00     0.006 C 
ATOM      9  C12 <0> d   1      26.509  -1.790  33.347  0.00  0.00     0.000 C 
ATOM     10  C14 <0> d   1      25.713  -2.915  34.021  0.00  0.00     0.067 C 
ATOM     11  C15 <0> d   1      26.420  -4.231  33.805  0.00  0.00     0.062 A 
ATOM     12  N16 <0> d   1      26.184  -5.375  34.379  0.00  0.00    -0.179 NA
ATOM     13  N17 <0> d   1      27.085  -6.317  33.861  0.00  0.00    -0.289 N 
ATOM     14  C18 <0> d   1      27.872  -5.689  32.958  0.00  0.00     0.118 A 
ATOM     15  C19 <0> d   1      27.483  -4.404  32.905  0.00  0.00    -0.014 A 
ATOM     16  C20 <0> d   1      28.036  -3.289  32.051  0.00  0.00     0.052 C 
ATOM     17  C21 <0> d   1      26.957  -2.201  31.944  0.00  0.00    -0.032 C 
ATOM     18  C22 <0> d   1      25.771  -2.737  31.137  0.00  0.00     0.016 C 
ATOM     19  C23 <0> d   1      27.541  -0.988  31.215  0.00  0.00    -0.001 C 
ATOM     20  C25 <0> d   1      28.847  -1.305  30.505  0.00  0.00     0.007 C 
ATOM     21  C26 <0> d   1      29.288  -0.134  29.613  0.00  0.00     0.013 C 
ATOM     22  C27 <0> d   1      28.729   1.172  30.116  0.00  0.00    -0.009 C 
ATOM     23  C28 <0> d   1      27.381   1.476  29.458  0.00  0.00     0.018 C 
ATOM     24  H43 <0> d   1      27.133  -7.256  34.106  0.00  0.00     0.188 HD
ENDROOT
BRANCH   2  25
ATOM     25  O3  <0> d   1      30.991   2.078  30.108  0.00  0.00    -0.389 OA
ATOM     26  H32 <0> d   1      31.610   2.482  29.486  0.00  0.00     0.210 HD
ENDBRANCH   2  25
TORSDOF 1
ENDMDL
MODEL 107
REMARK CAVERDOCK RESULT:     -10.5      0.000      0.000
REMARK CAVERDOCK CONSTRAINTS:       0.0      0.0      0.0      0.0
REMARK CAVERDOCK TUNNEL: 106    -10.5      3.3    107.4
REMARK  1 active torsions:
REMARK  status: ('A' for Active; 'I' for Inactive)
REMARK    1  A    between atoms: C2_2  and  O3_3 
ROOT
ATOM      1  C1  <0> d   1      24.699  -5.016  33.381  0.00  0.00     0.046 C 
ATOM      2  C2  <0> d   1      26.092  -4.409  33.509  0.00  0.00     0.062 C 
ATOM      3  C4  <0> d   1      27.170  -5.399  32.999  0.00  0.00     0.038 C 
ATOM      4  C5  <0> d   1      28.127  -4.579  32.091  0.00  0.00     0.009 C 
ATOM      5  C6  <0> d   1      27.764  -3.125  32.427  0.00  0.00     0.001 C 
ATOM      6  C8  <0> d   1      28.226  -2.066  31.474  0.00  0.00    -0.005 C 
ATOM      7  C10 <0> d   1      28.681  -2.584  30.115  0.00  0.00     0.006 C 
ATOM      8  C11 <0> d   1      29.190  -1.397  29.292  0.00  0.00     0.006 C 
ATOM      9  C12 <0> d   1      29.165  -0.108  30.116  0.00  0.00     0.000 C 
ATOM     10  C14 <0> d   1      29.730   1.029  29.256  0.00  0.00     0.067 C 
ATOM     11  C15 <0> d   1      29.447   2.353  29.921  0.00  0.00     0.062 A 
ATOM     12  N16 <0> d   1      29.930   3.525  29.624  0.00  0.00    -0.179 NA
ATOM     13  N17 <0> d   1      29.377   4.462  30.509  0.00  0.00    -0.289 N 
ATOM     14  C18 <0> d   1      28.549   3.804  31.351  0.00  0.00     0.118 A 
ATOM     15  C19 <0> d   1      28.574   2.504  31.010  0.00  0.00    -0.014 A 
ATOM     16  C20 <0> d   1      27.819   1.355  31.634  0.00  0.00     0.052 C 
ATOM     17  C21 <0> d   1      27.754   0.221  30.600  0.00  0.00    -0.032 C 
ATOM     18  C22 <0> d   1      26.869   0.654  29.426  0.00  0.00     0.016 C 
ATOM     19  C23 <0> d   1      27.132  -1.016  31.254  0.00  0.00    -0.001 C 
ATOM     20  C25 <0> d   1      26.447  -0.699  32.573  0.00  0.00     0.007 C 
ATOM     21  C26 <0> d   1      25.656  -1.911  33.089  0.00  0.00     0.013 C 
ATOM     22  C27 <0> d   1      26.231  -3.200  32.559  0.00  0.00    -0.009 C 
ATOM     23  C28 <0> d   1      25.549  -3.601  31.248  0.00  0.00     0.018 C 
ATOM     24  H43 <0> d   1      29.557   5.417  30.513  0.00  0.00     0.188 HD
ENDROOT
BRANCH   2  25
ATOM     25  O3  <0> d   1      26.364  -4.016  34.850  0.00  0.00    -0.389 OA
ATOM     26  H32 <0> d   1      27.303  -3.888  35.040  0.00  0.00     0.210 HD
ENDBRANCH   2  25
TORSDOF 1
ENDMDL
MODEL 108
REMARK CAVERDOCK RESULT:     -10.8      0.000      0.000
REMARK CAVERDOCK CONSTRAINTS:       0.0      0.0      0.0      0.0
REMARK CAVERDOCK TUNNEL: 107    -10.8      3.3    108.1
REMARK  1 active torsions:
REMARK  status: ('A' for Active; 'I' for Inactive)
REMARK    1  A    between atoms: C2_2  and  O3_3 
ROOT
ATOM      1  C1  <0> d   1      24.796  -5.190  33.371  0.00  0.00     0.046 C 
ATOM      2  C2  <0> d   1      26.159  -4.527  33.544  0.00  0.00     0.062 C 
ATOM      3  C4  <0> d   1      27.289  -5.459  33.038  0.00  0.00     0.038 C 
ATOM      4  C5  <0> d   1      28.230  -4.579  32.170  0.00  0.00     0.009 C 
ATOM      5  C6  <0> d   1      27.798  -3.149  32.528  0.00  0.00     0.001 C 
ATOM      6  C8  <0> d   1      28.234  -2.051  31.608  0.00  0.00    -0.005 C 
ATOM      7  C10 <0> d   1      28.740  -2.520  30.249  0.00  0.00     0.006 C 
ATOM      8  C11 <0> d   1      29.216  -1.293  29.463  0.00  0.00     0.006 C 
ATOM      9  C12 <0> d   1      29.118  -0.026  30.313  0.00  0.00     0.000 C 
ATOM     10  C14 <0> d   1      29.652   1.153  29.490  0.00  0.00     0.067 C 
ATOM     11  C15 <0> d   1      29.297   2.449  30.177  0.00  0.00     0.062 A 
ATOM     12  N16 <0> d   1      29.736   3.646  29.915  0.00  0.00    -0.179 NA
ATOM     13  N17 <0> d   1      29.124   4.540  30.807  0.00  0.00    -0.289 N 
ATOM     14  C18 <0> d   1      28.307   3.829  31.616  0.00  0.00     0.118 A 
ATOM     15  C19 <0> d   1      28.395   2.539  31.248  0.00  0.00    -0.014 A 
ATOM     16  C20 <0> d   1      27.677   1.345  31.831  0.00  0.00     0.052 C 
ATOM     17  C21 <0> d   1      27.683   0.233  30.772  0.00  0.00    -0.032 C 
ATOM     18  C22 <0> d   1      26.807   0.653  29.587  0.00  0.00     0.016 C 
ATOM     19  C23 <0> d   1      27.101  -1.044  31.385  0.00  0.00    -0.001 C 
ATOM     20  C25 <0> d   1      26.374  -0.786  32.694  0.00  0.00     0.007 C 
ATOM     21  C26 <0> d   1      25.625  -2.042  33.167  0.00  0.00     0.013 C 
ATOM     22  C27 <0> d   1      26.266  -3.293  32.623  0.00  0.00    -0.009 C 
ATOM     23  C28 <0> d   1      25.631  -3.693  31.289  0.00  0.00     0.018 C 
ATOM     24  H43 <0> d   1      29.263   5.501  30.836  0.00  0.00     0.188 HD
ENDROOT
BRANCH   2  25
ATOM     25  O3  <0> d   1      26.384  -4.153  34.899  0.00  0.00    -0.389 OA
ATOM     26  H32 <0> d   1      27.302  -3.920  35.095  0.00  0.00     0.210 HD
ENDBRANCH   2  25
TORSDOF 1
ENDMDL
MODEL 109
REMARK CAVERDOCK RESULT:     -11.0      0.000      0.000
REMARK CAVERDOCK CONSTRAINTS:       0.0      0.0      0.0      0.0
REMARK CAVERDOCK TUNNEL: 108    -11.0      3.3    109.2
REMARK  1 active torsions:
REMARK  status: ('A' for Active; 'I' for Inactive)
REMARK    1  A    between atoms: C2_2  and  O3_3 
ROOT
ATOM      1  C1  <0> d   1      24.913  -5.382  33.515  0.00  0.00     0.046 C 
ATOM      2  C2  <0> d   1      26.286  -4.722  33.594  0.00  0.00     0.062 C 
ATOM      3  C4  <0> d   1      27.373  -5.644  32.985  0.00  0.00     0.038 C 
ATOM      4  C5  <0> d   1      28.245  -4.747  32.063  0.00  0.00     0.009 C 
ATOM      5  C6  <0> d   1      27.843  -3.325  32.480  0.00  0.00     0.001 C 
ATOM      6  C8  <0> d   1      28.207  -2.210  31.549  0.00  0.00    -0.005 C 
ATOM      7  C10 <0> d   1      28.607  -2.653  30.147  0.00  0.00     0.006 C 
ATOM      8  C11 <0> d   1      29.022  -1.412  29.349  0.00  0.00     0.006 C 
ATOM      9  C12 <0> d   1      28.991  -0.161  30.227  0.00  0.00     0.000 C 
ATOM     10  C14 <0> d   1      29.461   1.034  29.387  0.00  0.00     0.067 C 
ATOM     11  C15 <0> d   1      29.162   2.316  30.123  0.00  0.00     0.062 A 
ATOM     12  N16 <0> d   1      29.580   3.518  29.850  0.00  0.00    -0.179 NA
ATOM     13  N17 <0> d   1      29.040   4.395  30.802  0.00  0.00    -0.289 N 
ATOM     14  C18 <0> d   1      28.287   3.669  31.659  0.00  0.00     0.118 A 
ATOM     15  C19 <0> d   1      28.345   2.386  31.262  0.00  0.00    -0.014 A 
ATOM     16  C20 <0> d   1      27.673   1.181  31.877  0.00  0.00     0.052 C 
ATOM     17  C21 <0> d   1      27.596   0.089  30.800  0.00  0.00    -0.032 C 
ATOM     18  C22 <0> d   1      26.631   0.530  29.694  0.00  0.00     0.016 C 
ATOM     19  C23 <0> d   1      27.062  -1.200  31.433  0.00  0.00    -0.001 C 
ATOM     20  C25 <0> d   1      26.439  -0.966  32.799  0.00  0.00     0.007 C 
ATOM     21  C26 <0> d   1      25.727  -2.230  33.305  0.00  0.00     0.013 C 
ATOM     22  C27 <0> d   1      26.323  -3.471  32.690  0.00  0.00    -0.009 C 
ATOM     23  C28 <0> d   1      25.586  -3.847  31.402  0.00  0.00     0.018 C 
ATOM     24  H43 <0> d   1      29.181   5.355  30.838  0.00  0.00     0.188 HD
ENDROOT
BRANCH   2  25
ATOM     25  O3  <0> d   1      26.616  -4.373  34.934  0.00  0.00    -0.389 OA
ATOM     26  H32 <0> d   1      26.495  -3.435  35.138  0.00  0.00     0.210 HD
ENDBRANCH   2  25
TORSDOF 1
ENDMDL
MODEL 110
REMARK CAVERDOCK RESULT:     -11.0      0.000      0.000
REMARK CAVERDOCK CONSTRAINTS:       0.0      0.0      0.0      0.0
REMARK CAVERDOCK TUNNEL: 109    -11.0      3.3    110.1
REMARK  1 active torsions:
REMARK  status: ('A' for Active; 'I' for Inactive)
REMARK    1  A    between atoms: C2_2  and  O3_3 
ROOT
ATOM      1  C1  <0> d   1      24.801  -5.488  33.598  0.00  0.00     0.046 C 
ATOM      2  C2  <0> d   1      26.175  -4.830  33.690  0.00  0.00     0.062 C 
ATOM      3  C4  <0> d   1      27.266  -5.758  33.097  0.00  0.00     0.038 C 
ATOM      4  C5  <0> d   1      28.150  -4.867  32.181  0.00  0.00     0.009 C 
ATOM      5  C6  <0> d   1      27.747  -3.442  32.586  0.00  0.00     0.001 C 
ATOM      6  C8  <0> d   1      28.124  -2.333  31.654  0.00  0.00    -0.005 C 
ATOM      7  C10 <0> d   1      28.538  -2.783  30.259  0.00  0.00     0.006 C 
ATOM      8  C11 <0> d   1      28.965  -1.548  29.459  0.00  0.00     0.006 C 
ATOM      9  C12 <0> d   1      28.927  -0.292  30.331  0.00  0.00     0.000 C 
ATOM     10  C14 <0> d   1      29.408   0.898  29.490  0.00  0.00     0.067 C 
ATOM     11  C15 <0> d   1      29.104   2.184  30.216  0.00  0.00     0.062 A 
ATOM     12  N16 <0> d   1      29.528   3.384  29.942  0.00  0.00    -0.179 NA
ATOM     13  N17 <0> d   1      28.979   4.267  30.884  0.00  0.00    -0.289 N 
ATOM     14  C18 <0> d   1      28.215   3.547  31.736  0.00  0.00     0.118 A 
ATOM     15  C19 <0> d   1      28.275   2.262  31.346  0.00  0.00    -0.014 A 
ATOM     16  C20 <0> d   1      27.594   1.062  31.959  0.00  0.00     0.052 C 
ATOM     17  C21 <0> d   1      27.526  -0.036  30.887  0.00  0.00    -0.032 C 
ATOM     18  C22 <0> d   1      26.575   0.402  29.768  0.00  0.00     0.016 C 
ATOM     19  C23 <0> d   1      26.982  -1.320  31.520  0.00  0.00    -0.001 C 
ATOM     20  C25 <0> d   1      26.344  -1.078  32.878  0.00  0.00     0.007 C 
ATOM     21  C26 <0> d   1      25.625  -2.339  33.382  0.00  0.00     0.013 C 
ATOM     22  C27 <0> d   1      26.225  -3.584  32.780  0.00  0.00    -0.009 C 
ATOM     23  C28 <0> d   1      25.502  -3.964  31.486  0.00  0.00     0.018 C 
ATOM     24  H43 <0> d   1      29.122   5.227  30.917  0.00  0.00     0.188 HD
ENDROOT
BRANCH   2  25
ATOM     25  O3  <0> d   1      26.491  -4.475  35.032  0.00  0.00    -0.389 OA
ATOM     26  H32 <0> d   1      27.402  -4.673  35.287  0.00  0.00     0.210 HD
ENDBRANCH   2  25
TORSDOF 1
ENDMDL
MODEL 111
REMARK CAVERDOCK RESULT:     -11.1      0.000      0.000
REMARK CAVERDOCK CONSTRAINTS:       0.0      0.0      0.0      0.0
REMARK CAVERDOCK TUNNEL: 110    -11.1      3.3    111.5
REMARK  1 active torsions:
REMARK  status: ('A' for Active; 'I' for Inactive)
REMARK    1  A    between atoms: C2_2  and  O3_3 
ROOT
ATOM      1  C1  <0> d   1      24.795  -5.609  33.707  0.00  0.00     0.046 C 
ATOM      2  C2  <0> d   1      26.190  -4.992  33.680  0.00  0.00     0.062 C 
ATOM      3  C4  <0> d   1      27.188  -5.928  32.951  0.00  0.00     0.038 C 
ATOM      4  C5  <0> d   1      28.003  -5.031  31.979  0.00  0.00     0.009 C 
ATOM      5  C6  <0> d   1      27.686  -3.610  32.467  0.00  0.00     0.001 C 
ATOM      6  C8  <0> d   1      28.002  -2.480  31.537  0.00  0.00    -0.005 C 
ATOM      7  C10 <0> d   1      28.261  -2.894  30.093  0.00  0.00     0.006 C 
ATOM      8  C11 <0> d   1      28.643  -1.644  29.294  0.00  0.00     0.006 C 
ATOM      9  C12 <0> d   1      28.730  -0.418  30.204  0.00  0.00     0.000 C 
ATOM     10  C14 <0> d   1      29.162   0.786  29.357  0.00  0.00     0.067 C 
ATOM     11  C15 <0> d   1      28.971   2.055  30.150  0.00  0.00     0.062 A 
ATOM     12  N16 <0> d   1      29.402   3.251  29.872  0.00  0.00    -0.179 NA
ATOM     13  N17 <0> d   1      28.977   4.116  30.892  0.00  0.00    -0.289 N 
ATOM     14  C18 <0> d   1      28.280   3.388  31.794  0.00  0.00     0.118 A 
ATOM     15  C19 <0> d   1      28.262   2.116  31.359  0.00  0.00    -0.014 A 
ATOM     16  C20 <0> d   1      27.609   0.915  32.000  0.00  0.00     0.052 C 
ATOM     17  C21 <0> d   1      27.401  -0.144  30.906  0.00  0.00    -0.032 C 
ATOM     18  C22 <0> d   1      26.356   0.358  29.904  0.00  0.00     0.016 C 
ATOM     19  C23 <0> d   1      26.884  -1.433  31.551  0.00  0.00    -0.001 C 
ATOM     20  C25 <0> d   1      26.393  -1.221  32.973  0.00  0.00     0.007 C 
ATOM     21  C26 <0> d   1      25.689  -2.477  33.507  0.00  0.00     0.013 C 
ATOM     22  C27 <0> d   1      26.187  -3.717  32.809  0.00  0.00    -0.009 C 
ATOM     23  C28 <0> d   1      25.327  -4.033  31.583  0.00  0.00     0.018 C 
ATOM     24  H43 <0> d   1      29.152   5.070  30.940  0.00  0.00     0.188 HD
ENDROOT
BRANCH   2  25
ATOM     25  O3  <0> d   1      26.649  -4.692  34.993  0.00  0.00    -0.389 OA
ATOM     26  H32 <0> d   1      26.341  -3.841  35.333  0.00  0.00     0.210 HD
ENDBRANCH   2  25
TORSDOF 1
ENDMDL
MODEL 112
REMARK CAVERDOCK RESULT:     -11.2      0.000      0.000
REMARK CAVERDOCK CONSTRAINTS:       0.0      0.0      0.0      0.0
REMARK CAVERDOCK TUNNEL: 111    -11.2      3.3    112.2
REMARK  1 active torsions:
REMARK  status: ('A' for Active; 'I' for Inactive)
REMARK    1  A    between atoms: C2_2  and  O3_3 
ROOT
ATOM      1  C1  <0> d   1      24.458  -5.648  33.702  0.00  0.00     0.046 C 
ATOM      2  C2  <0> d   1      25.812  -4.977  33.911  0.00  0.00     0.062 C 
ATOM      3  C4  <0> d   1      26.962  -5.912  33.458  0.00  0.00     0.038 C 
ATOM      4  C5  <0> d   1      27.929  -5.042  32.609  0.00  0.00     0.009 C 
ATOM      5  C6  <0> d   1      27.480  -3.608  32.930  0.00  0.00     0.001 C 
ATOM      6  C8  <0> d   1      27.943  -2.523  32.007  0.00  0.00    -0.005 C 
ATOM      7  C10 <0> d   1      28.498  -3.011  30.675  0.00  0.00     0.006 C 
ATOM      8  C11 <0> d   1      28.996  -1.795  29.886  0.00  0.00     0.006 C 
ATOM      9  C12 <0> d   1      28.864  -0.515  30.712  0.00  0.00     0.000 C 
ATOM     10  C14 <0> d   1      29.422   0.653  29.889  0.00  0.00     0.067 C 
ATOM     11  C15 <0> d   1      29.040   1.958  30.543  0.00  0.00     0.062 A 
ATOM     12  N16 <0> d   1      29.483   3.153  30.277  0.00  0.00    -0.179 NA
ATOM     13  N17 <0> d   1      28.838   4.058  31.133  0.00  0.00    -0.289 N 
ATOM     14  C18 <0> d   1      27.996   3.356  31.925  0.00  0.00     0.118 A 
ATOM     15  C19 <0> d   1      28.101   2.061  31.581  0.00  0.00    -0.014 A 
ATOM     16  C20 <0> d   1      27.368   0.874  32.158  0.00  0.00     0.052 C 
ATOM     17  C21 <0> d   1      27.414  -0.255  31.117  0.00  0.00    -0.032 C 
ATOM     18  C22 <0> d   1      26.577   0.143  29.897  0.00  0.00     0.016 C 
ATOM     19  C23 <0> d   1      26.816  -1.524  31.730  0.00  0.00    -0.001 C 
ATOM     20  C25 <0> d   1      26.043  -1.248  33.010  0.00  0.00     0.007 C 
ATOM     21  C26 <0> d   1      25.283  -2.499  33.476  0.00  0.00     0.013 C 
ATOM     22  C27 <0> d   1      25.947  -3.756  32.974  0.00  0.00    -0.009 C 
ATOM     23  C28 <0> d   1      25.359  -4.180  31.626  0.00  0.00     0.018 C 
ATOM     24  H43 <0> d   1      28.972   5.019  31.152  0.00  0.00     0.188 HD
ENDROOT
BRANCH   2  25
ATOM     25  O3  <0> d   1      25.990  -4.580  35.266  0.00  0.00    -0.389 OA
ATOM     26  H32 <0> d   1      26.211  -5.308  35.863  0.00  0.00     0.210 HD
ENDBRANCH   2  25
TORSDOF 1
ENDMDL
MODEL 113
REMARK CAVERDOCK RESULT:     -10.3      0.000      0.000
REMARK CAVERDOCK CONSTRAINTS:       0.0      0.0      0.0      0.0
REMARK CAVERDOCK TUNNEL: 112    -10.3      3.3    113.2
REMARK  1 active torsions:
REMARK  status: ('A' for Active; 'I' for Inactive)
REMARK    1  A    between atoms: C2_2  and  O3_3 
ROOT
ATOM      1  C1  <0> d   1      27.382  -5.963  34.937  0.00  0.00     0.046 C 
ATOM      2  C2  <0> d   1      26.579  -5.498  33.726  0.00  0.00     0.062 C 
ATOM      3  C4  <0> d   1      25.139  -5.104  34.143  0.00  0.00     0.038 C 
ATOM      4  C5  <0> d   1      24.835  -3.748  33.448  0.00  0.00     0.009 C 
ATOM      5  C6  <0> d   1      25.954  -3.634  32.402  0.00  0.00     0.001 C 
ATOM      6  C8  <0> d   1      26.193  -2.284  31.801  0.00  0.00    -0.005 C 
ATOM      7  C10 <0> d   1      25.549  -1.126  32.554  0.00  0.00     0.006 C 
ATOM      8  C11 <0> d   1      25.820   0.166  31.775  0.00  0.00     0.006 C 
ATOM      9  C12 <0> d   1      26.558  -0.128  30.468  0.00  0.00     0.000 C 
ATOM     10  C14 <0> d   1      26.756   1.194  29.715  0.00  0.00     0.067 C 
ATOM     11  C15 <0> d   1      27.729   0.987  28.581  0.00  0.00     0.062 A 
ATOM     12  N16 <0> d   1      28.003   1.794  27.597  0.00  0.00    -0.179 NA
ATOM     13  N17 <0> d   1      28.975   1.184  26.790  0.00  0.00    -0.289 N 
ATOM     14  C18 <0> d   1      29.267  -0.022  27.327  0.00  0.00     0.118 A 
ATOM     15  C19 <0> d   1      28.514  -0.167  28.431  0.00  0.00    -0.014 A 
ATOM     16  C20 <0> d   1      28.469  -1.331  29.392  0.00  0.00     0.052 C 
ATOM     17  C21 <0> d   1      27.898  -0.818  30.722  0.00  0.00    -0.032 C 
ATOM     18  C22 <0> d   1      28.892   0.157  31.362  0.00  0.00     0.016 C 
ATOM     19  C23 <0> d   1      27.694  -2.004  31.668  0.00  0.00    -0.001 C 
ATOM     20  C25 <0> d   1      28.413  -3.258  31.199  0.00  0.00     0.007 C 
ATOM     21  C26 <0> d   1      28.365  -4.356  32.273  0.00  0.00     0.013 C 
ATOM     22  C27 <0> d   1      27.170  -4.182  33.174  0.00  0.00    -0.009 C 
ATOM     23  C28 <0> d   1      27.526  -3.325  34.391  0.00  0.00     0.018 C 
ATOM     24  H43 <0> d   1      29.370   1.563  25.987  0.00  0.00     0.188 HD
ENDROOT
BRANCH   2  25
ATOM     25  O3  <0> d   1      26.554  -6.493  32.708  0.00  0.00    -0.389 OA
ATOM     26  H32 <0> d   1      27.404  -6.627  32.268  0.00  0.00     0.210 HD
ENDBRANCH   2  25
TORSDOF 1
ENDMDL
MODEL 114
REMARK CAVERDOCK RESULT:     -11.4      0.000      0.000
REMARK CAVERDOCK CONSTRAINTS:       0.0      0.0      0.0      0.0
REMARK CAVERDOCK TUNNEL: 113    -11.4      3.3    114.3
REMARK  1 active torsions:
REMARK  status: ('A' for Active; 'I' for Inactive)
REMARK    1  A    between atoms: C2_2  and  O3_3 
ROOT
ATOM      1  C1  <0> d   1      24.280  -5.755  33.803  0.00  0.00     0.046 C 
ATOM      2  C2  <0> d   1      25.686  -5.192  33.984  0.00  0.00     0.062 C 
ATOM      3  C4  <0> d   1      26.749  -6.203  33.485  0.00  0.00     0.038 C 
ATOM      4  C5  <0> d   1      27.757  -5.394  32.623  0.00  0.00     0.009 C 
ATOM      5  C6  <0> d   1      27.427  -3.936  32.978  0.00  0.00     0.001 C 
ATOM      6  C8  <0> d   1      27.946  -2.873  32.061  0.00  0.00    -0.005 C 
ATOM      7  C10 <0> d   1      28.426  -3.378  30.706  0.00  0.00     0.006 C 
ATOM      8  C11 <0> d   1      28.994  -2.189  29.923  0.00  0.00     0.006 C 
ATOM      9  C12 <0> d   1      28.982  -0.918  30.772  0.00  0.00     0.000 C 
ATOM     10  C14 <0> d   1      29.605   0.220  29.952  0.00  0.00     0.067 C 
ATOM     11  C15 <0> d   1      29.341   1.538  30.637  0.00  0.00     0.062 A 
ATOM     12  N16 <0> d   1      29.867   2.700  30.378  0.00  0.00    -0.179 NA
ATOM     13  N17 <0> d   1      29.316   3.636  31.266  0.00  0.00    -0.289 N 
ATOM     14  C18 <0> d   1      28.444   2.986  32.070  0.00  0.00     0.118 A 
ATOM     15  C19 <0> d   1      28.441   1.693  31.703  0.00  0.00    -0.014 A 
ATOM     16  C20 <0> d   1      27.635   0.555  32.281  0.00  0.00     0.052 C 
ATOM     17  C21 <0> d   1      27.567  -0.556  31.222  0.00  0.00    -0.032 C 
ATOM     18  C22 <0> d   1      26.731  -0.074  30.031  0.00  0.00     0.016 C 
ATOM     19  C23 <0> d   1      26.891  -1.787  31.831  0.00  0.00    -0.001 C 
ATOM     20  C25 <0> d   1      26.176  -1.476  33.136  0.00  0.00     0.007 C 
ATOM     21  C26 <0> d   1      25.336  -2.675  33.604  0.00  0.00     0.013 C 
ATOM     22  C27 <0> d   1      25.888  -3.969  33.064  0.00  0.00    -0.009 C 
ATOM     23  C28 <0> d   1      25.234  -4.323  31.726  0.00  0.00     0.018 C 
ATOM     24  H43 <0> d   1      29.523   4.584  31.296  0.00  0.00     0.188 HD
ENDROOT
BRANCH   2  25
ATOM     25  O3  <0> d   1      25.930  -4.835  35.341  0.00  0.00    -0.389 OA
ATOM     26  H32 <0> d   1      25.208  -4.340  35.752  0.00  0.00     0.210 HD
ENDBRANCH   2  25
TORSDOF 1
ENDMDL
MODEL 115
REMARK CAVERDOCK RESULT:     -11.4      0.000      0.000
REMARK CAVERDOCK CONSTRAINTS:       0.0      0.0      0.0      0.0
REMARK CAVERDOCK TUNNEL: 114    -11.4      3.2    115.1
REMARK  1 active torsions:
REMARK  status: ('A' for Active; 'I' for Inactive)
REMARK    1  A    between atoms: C2_2  and  O3_3 
ROOT
ATOM      1  C1  <0> d   1      24.288  -5.971  33.837  0.00  0.00     0.046 C 
ATOM      2  C2  <0> d   1      25.697  -5.418  34.024  0.00  0.00     0.062 C 
ATOM      3  C4  <0> d   1      26.753  -6.421  33.493  0.00  0.00     0.038 C 
ATOM      4  C5  <0> d   1      27.758  -5.594  32.645  0.00  0.00     0.009 C 
ATOM      5  C6  <0> d   1      27.436  -4.144  33.039  0.00  0.00     0.001 C 
ATOM      6  C8  <0> d   1      27.954  -3.061  32.145  0.00  0.00    -0.005 C 
ATOM      7  C10 <0> d   1      28.424  -3.533  30.775  0.00  0.00     0.006 C 
ATOM      8  C11 <0> d   1      28.992  -2.327  30.018  0.00  0.00     0.006 C 
ATOM      9  C12 <0> d   1      28.990  -1.077  30.899  0.00  0.00     0.000 C 
ATOM     10  C14 <0> d   1      29.613   0.078  30.104  0.00  0.00     0.067 C 
ATOM     11  C15 <0> d   1      29.358   1.379  30.823  0.00  0.00     0.062 A 
ATOM     12  N16 <0> d   1      29.886   2.546  30.590  0.00  0.00    -0.179 NA
ATOM     13  N17 <0> d   1      29.344   3.461  31.504  0.00  0.00    -0.289 N 
ATOM     14  C18 <0> d   1      28.475   2.795  32.297  0.00  0.00     0.118 A 
ATOM     15  C19 <0> d   1      28.465   1.511  31.898  0.00  0.00    -0.014 A 
ATOM     16  C20 <0> d   1      27.658   0.362  32.452  0.00  0.00     0.052 C 
ATOM     17  C21 <0> d   1      27.579  -0.722  31.366  0.00  0.00    -0.032 C 
ATOM     18  C22 <0> d   1      26.738  -0.207  30.194  0.00  0.00     0.016 C 
ATOM     19  C23 <0> d   1      26.902  -1.965  31.950  0.00  0.00    -0.001 C 
ATOM     20  C25 <0> d   1      26.196  -1.684  33.266  0.00  0.00     0.007 C 
ATOM     21  C26 <0> d   1      25.354  -2.891  33.709  0.00  0.00     0.013 C 
ATOM     22  C27 <0> d   1      25.898  -4.173  33.133  0.00  0.00    -0.009 C 
ATOM     23  C28 <0> d   1      25.235  -4.491  31.791  0.00  0.00     0.018 C 
ATOM     24  H43 <0> d   1      29.555   4.408  31.557  0.00  0.00     0.188 HD
ENDROOT
BRANCH   2  25
ATOM     25  O3  <0> d   1      25.950  -5.096  35.387  0.00  0.00    -0.389 OA
ATOM     26  H32 <0> d   1      25.172  -4.784  35.869  0.00  0.00     0.210 HD
ENDBRANCH   2  25
TORSDOF 1
ENDMDL
MODEL 116
REMARK CAVERDOCK RESULT:     -11.4      0.000      0.000
REMARK CAVERDOCK CONSTRAINTS:       0.0      0.0      0.0      0.0
REMARK CAVERDOCK TUNNEL: 115    -11.4      3.2    116.2
REMARK  1 active torsions:
REMARK  status: ('A' for Active; 'I' for Inactive)
REMARK    1  A    between atoms: C2_2  and  O3_3 
ROOT
ATOM      1  C1  <0> d   1      24.267  -6.040  34.035  0.00  0.00     0.046 C 
ATOM      2  C2  <0> d   1      25.663  -5.446  34.189  0.00  0.00     0.062 C 
ATOM      3  C4  <0> d   1      26.736  -6.421  33.640  0.00  0.00     0.038 C 
ATOM      4  C5  <0> d   1      27.699  -5.569  32.767  0.00  0.00     0.009 C 
ATOM      5  C6  <0> d   1      27.344  -4.128  33.162  0.00  0.00     0.001 C 
ATOM      6  C8  <0> d   1      27.811  -3.034  32.253  0.00  0.00    -0.005 C 
ATOM      7  C10 <0> d   1      28.265  -3.499  30.875  0.00  0.00     0.006 C 
ATOM      8  C11 <0> d   1      28.782  -2.281  30.101  0.00  0.00     0.006 C 
ATOM      9  C12 <0> d   1      28.763  -1.027  30.977  0.00  0.00     0.000 C 
ATOM     10  C14 <0> d   1      29.335   0.141  30.164  0.00  0.00     0.067 C 
ATOM     11  C15 <0> d   1      29.058   1.438  30.883  0.00  0.00     0.062 A 
ATOM     12  N16 <0> d   1      29.547   2.619  30.634  0.00  0.00    -0.179 NA
ATOM     13  N17 <0> d   1      28.998   3.522  31.556  0.00  0.00    -0.289 N 
ATOM     14  C18 <0> d   1      28.166   2.835  32.370  0.00  0.00     0.118 A 
ATOM     15  C19 <0> d   1      28.184   1.550  31.976  0.00  0.00    -0.014 A 
ATOM     16  C20 <0> d   1      27.423   0.380  32.552  0.00  0.00     0.052 C 
ATOM     17  C21 <0> d   1      27.352  -0.710  31.473  0.00  0.00    -0.032 C 
ATOM     18  C22 <0> d   1      26.472  -0.225  30.316  0.00  0.00     0.016 C 
ATOM     19  C23 <0> d   1      26.724  -1.970  32.075  0.00  0.00    -0.001 C 
ATOM     20  C25 <0> d   1      26.039  -1.703  33.405  0.00  0.00     0.007 C 
ATOM     21  C26 <0> d   1      25.241  -2.931  33.871  0.00  0.00     0.013 C 
ATOM     22  C27 <0> d   1      25.809  -4.200  33.289  0.00  0.00    -0.009 C 
ATOM     23  C28 <0> d   1      25.127  -4.543  31.963  0.00  0.00     0.018 C 
ATOM     24  H43 <0> d   1      29.183   4.475  31.600  0.00  0.00     0.188 HD
ENDROOT
BRANCH   2  25
ATOM     25  O3  <0> d   1      25.936  -5.110  35.546  0.00  0.00    -0.389 OA
ATOM     26  H32 <0> d   1      26.344  -5.824  36.053  0.00  0.00     0.210 HD
ENDBRANCH   2  25
TORSDOF 1
ENDMDL
MODEL 117
REMARK CAVERDOCK RESULT:     -11.3      0.000      0.000
REMARK CAVERDOCK CONSTRAINTS:       0.0      0.0      0.0      0.0
REMARK CAVERDOCK TUNNEL: 116    -11.3      3.2    117.1
REMARK  1 active torsions:
REMARK  status: ('A' for Active; 'I' for Inactive)
REMARK    1  A    between atoms: C2_2  and  O3_3 
ROOT
ATOM      1  C1  <0> d   1      23.951  -5.937  34.195  0.00  0.00     0.046 C 
ATOM      2  C2  <0> d   1      25.370  -5.403  34.357  0.00  0.00     0.062 C 
ATOM      3  C4  <0> d   1      26.407  -6.444  33.864  0.00  0.00     0.038 C 
ATOM      4  C5  <0> d   1      27.425  -5.669  32.983  0.00  0.00     0.009 C 
ATOM      5  C6  <0> d   1      27.129  -4.200  33.321  0.00  0.00     0.001 C 
ATOM      6  C8  <0> d   1      27.665  -3.161  32.384  0.00  0.00    -0.005 C 
ATOM      7  C10 <0> d   1      28.122  -3.694  31.032  0.00  0.00     0.006 C 
ATOM      8  C11 <0> d   1      28.709  -2.530  30.228  0.00  0.00     0.006 C 
ATOM      9  C12 <0> d   1      28.732  -1.246  31.060  0.00  0.00     0.000 C 
ATOM     10  C14 <0> d   1      29.373  -0.134  30.219  0.00  0.00     0.067 C 
ATOM     11  C15 <0> d   1      29.143   1.198  30.888  0.00  0.00     0.062 A 
ATOM     12  N16 <0> d   1      29.692   2.345  30.608  0.00  0.00    -0.179 NA
ATOM     13  N17 <0> d   1      29.168   3.305  31.487  0.00  0.00    -0.289 N 
ATOM     14  C18 <0> d   1      28.289   2.686  32.307  0.00  0.00     0.118 A 
ATOM     15  C19 <0> d   1      28.255   1.388  31.958  0.00  0.00    -0.014 A 
ATOM     16  C20 <0> d   1      27.430   0.276  32.558  0.00  0.00     0.052 C 
ATOM     17  C21 <0> d   1      27.329  -0.848  31.515  0.00  0.00    -0.032 C 
ATOM     18  C22 <0> d   1      26.494  -0.364  30.325  0.00  0.00     0.016 C 
ATOM     19  C23 <0> d   1      26.631  -2.055  32.148  0.00  0.00    -0.001 C 
ATOM     20  C25 <0> d   1      25.934  -1.711  33.453  0.00  0.00     0.007 C 
ATOM     21  C26 <0> d   1      25.072  -2.884  33.944  0.00  0.00     0.013 C 
ATOM     22  C27 <0> d   1      25.591  -4.197  33.419  0.00  0.00    -0.009 C 
ATOM     23  C28 <0> d   1      24.919  -4.555  32.091  0.00  0.00     0.018 C 
ATOM     24  H43 <0> d   1      29.396   4.249  31.502  0.00  0.00     0.188 HD
ENDROOT
BRANCH   2  25
ATOM     25  O3  <0> d   1      25.633  -5.032  35.707  0.00  0.00    -0.389 OA
ATOM     26  H32 <0> d   1      24.859  -4.695  36.179  0.00  0.00     0.210 HD
ENDBRANCH   2  25
TORSDOF 1
ENDMDL
MODEL 118
REMARK CAVERDOCK RESULT:     -11.3      0.000      0.000
REMARK CAVERDOCK CONSTRAINTS:       0.0      0.0      0.0      0.0
REMARK CAVERDOCK TUNNEL: 117    -11.3      3.2    118.2
REMARK  1 active torsions:
REMARK  status: ('A' for Active; 'I' for Inactive)
REMARK    1  A    between atoms: C2_2  and  O3_3 
ROOT
ATOM      1  C1  <0> d   1      23.946  -5.958  34.204  0.00  0.00     0.046 C 
ATOM      2  C2  <0> d   1      25.361  -5.416  34.381  0.00  0.00     0.062 C 
ATOM      3  C4  <0> d   1      26.409  -6.452  33.899  0.00  0.00     0.038 C 
ATOM      4  C5  <0> d   1      27.431  -5.671  33.028  0.00  0.00     0.009 C 
ATOM      5  C6  <0> d   1      27.124  -4.204  33.362  0.00  0.00     0.001 C 
ATOM      6  C8  <0> d   1      27.664  -3.162  32.431  0.00  0.00    -0.005 C 
ATOM      7  C10 <0> d   1      28.138  -3.693  31.084  0.00  0.00     0.006 C 
ATOM      8  C11 <0> d   1      28.727  -2.525  30.286  0.00  0.00     0.006 C 
ATOM      9  C12 <0> d   1      28.735  -1.242  31.118  0.00  0.00     0.000 C 
ATOM     10  C14 <0> d   1      29.378  -0.126  30.284  0.00  0.00     0.067 C 
ATOM     11  C15 <0> d   1      29.134   1.205  30.950  0.00  0.00     0.062 A 
ATOM     12  N16 <0> d   1      29.680   2.355  30.676  0.00  0.00    -0.179 NA
ATOM     13  N17 <0> d   1      29.142   3.312  31.549  0.00  0.00    -0.289 N 
ATOM     14  C18 <0> d   1      28.258   2.688  32.360  0.00  0.00     0.118 A 
ATOM     15  C19 <0> d   1      28.234   1.390  32.011  0.00  0.00    -0.014 A 
ATOM     16  C20 <0> d   1      27.409   0.273  32.603  0.00  0.00     0.052 C 
ATOM     17  C21 <0> d   1      27.325  -0.851  31.559  0.00  0.00    -0.032 C 
ATOM     18  C22 <0> d   1      26.499  -0.372  30.360  0.00  0.00     0.016 C 
ATOM     19  C23 <0> d   1      26.627  -2.062  32.184  0.00  0.00    -0.001 C 
ATOM     20  C25 <0> d   1      25.915  -1.721  33.482  0.00  0.00     0.007 C 
ATOM     21  C26 <0> d   1      25.053  -2.899  33.965  0.00  0.00     0.013 C 
ATOM     22  C27 <0> d   1      25.585  -4.209  33.444  0.00  0.00    -0.009 C 
ATOM     23  C28 <0> d   1      24.929  -4.571  32.110  0.00  0.00     0.018 C 
ATOM     24  H43 <0> d   1      29.365   4.257  31.566  0.00  0.00     0.188 HD
ENDROOT
BRANCH   2  25
ATOM     25  O3  <0> d   1      25.608  -5.044  35.733  0.00  0.00    -0.389 OA
ATOM     26  H32 <0> d   1      24.945  -5.370  36.357  0.00  0.00     0.210 HD
ENDBRANCH   2  25
TORSDOF 1
ENDMDL
MODEL 119
REMARK CAVERDOCK RESULT:     -11.2      0.000      0.000
REMARK CAVERDOCK CONSTRAINTS:       0.0      0.0      0.0      0.0
REMARK CAVERDOCK TUNNEL: 118    -11.2      3.2    119.2
REMARK  1 active torsions:
REMARK  status: ('A' for Active; 'I' for Inactive)
REMARK    1  A    between atoms: C2_2  and  O3_3 
ROOT
ATOM      1  C1  <0> d   1      23.889  -6.201  34.204  0.00  0.00     0.046 C 
ATOM      2  C2  <0> d   1      25.276  -5.608  34.434  0.00  0.00     0.062 C 
ATOM      3  C4  <0> d   1      26.378  -6.619  34.025  0.00  0.00     0.038 C 
ATOM      4  C5  <0> d   1      27.415  -5.823  33.185  0.00  0.00     0.009 C 
ATOM      5  C6  <0> d   1      27.045  -4.360  33.472  0.00  0.00     0.001 C 
ATOM      6  C8  <0> d   1      27.595  -3.321  32.544  0.00  0.00    -0.005 C 
ATOM      7  C10 <0> d   1      28.149  -3.864  31.233  0.00  0.00     0.006 C 
ATOM      8  C11 <0> d   1      28.738  -2.695  30.436  0.00  0.00     0.006 C 
ATOM      9  C12 <0> d   1      28.664  -1.395  31.238  0.00  0.00     0.000 C 
ATOM     10  C14 <0> d   1      29.311  -0.276  30.410  0.00  0.00     0.067 C 
ATOM     11  C15 <0> d   1      28.993   1.060  31.034  0.00  0.00     0.062 A 
ATOM     12  N16 <0> d   1      29.514   2.221  30.760  0.00  0.00    -0.179 NA
ATOM     13  N17 <0> d   1      28.905   3.178  31.585  0.00  0.00    -0.289 N 
ATOM     14  C18 <0> d   1      28.004   2.543  32.368  0.00  0.00     0.118 A 
ATOM     15  C19 <0> d   1      28.038   1.237  32.047  0.00  0.00    -0.014 A 
ATOM     16  C20 <0> d   1      27.222   0.107  32.625  0.00  0.00     0.052 C 
ATOM     17  C21 <0> d   1      27.223  -1.041  31.604  0.00  0.00    -0.032 C 
ATOM     18  C22 <0> d   1      26.441  -0.615  30.358  0.00  0.00     0.016 C 
ATOM     19  C23 <0> d   1      26.536  -2.261  32.223  0.00  0.00    -0.001 C 
ATOM     20  C25 <0> d   1      25.752  -1.917  33.479  0.00  0.00     0.007 C 
ATOM     21  C26 <0> d   1      24.907  -3.112  33.947  0.00  0.00     0.013 C 
ATOM     22  C27 <0> d   1      25.505  -4.415  33.482  0.00  0.00    -0.009 C 
ATOM     23  C28 <0> d   1      24.924  -4.826  32.127  0.00  0.00     0.018 C 
ATOM     24  H43 <0> d   1      29.096   4.130  31.591  0.00  0.00     0.188 HD
ENDROOT
BRANCH   2  25
ATOM     25  O3  <0> d   1      25.446  -5.200  35.787  0.00  0.00    -0.389 OA
ATOM     26  H32 <0> d   1      25.862  -4.333  35.887  0.00  0.00     0.210 HD
ENDBRANCH   2  25
TORSDOF 1
ENDMDL
MODEL 120
REMARK CAVERDOCK RESULT:     -11.1      0.000      0.000
REMARK CAVERDOCK CONSTRAINTS:       0.0      0.0      0.0      0.0
REMARK CAVERDOCK TUNNEL: 119    -11.1      3.2    120.1
REMARK  1 active torsions:
REMARK  status: ('A' for Active; 'I' for Inactive)
REMARK    1  A    between atoms: C2_2  and  O3_3 
ROOT
ATOM      1  C1  <0> d   1      23.807  -6.263  34.215  0.00  0.00     0.046 C 
ATOM      2  C2  <0> d   1      25.197  -5.683  34.458  0.00  0.00     0.062 C 
ATOM      3  C4  <0> d   1      26.293  -6.712  34.083  0.00  0.00     0.038 C 
ATOM      4  C5  <0> d   1      27.353  -5.942  33.247  0.00  0.00     0.009 C 
ATOM      5  C6  <0> d   1      26.996  -4.470  33.504  0.00  0.00     0.001 C 
ATOM      6  C8  <0> d   1      27.572  -3.453  32.568  0.00  0.00    -0.005 C 
ATOM      7  C10 <0> d   1      28.141  -4.024  31.275  0.00  0.00     0.006 C 
ATOM      8  C11 <0> d   1      28.755  -2.874  30.470  0.00  0.00     0.006 C 
ATOM      9  C12 <0> d   1      28.684  -1.561  31.249  0.00  0.00     0.000 C 
ATOM     10  C14 <0> d   1      29.356  -0.463  30.414  0.00  0.00     0.067 C 
ATOM     11  C15 <0> d   1      29.044   0.886  31.010  0.00  0.00     0.062 A 
ATOM     12  N16 <0> d   1      29.582   2.037  30.726  0.00  0.00    -0.179 NA
ATOM     13  N17 <0> d   1      28.971   3.014  31.525  0.00  0.00    -0.289 N 
ATOM     14  C18 <0> d   1      28.051   2.402  32.304  0.00  0.00     0.118 A 
ATOM     15  C19 <0> d   1      28.075   1.091  32.005  0.00  0.00    -0.014 A 
ATOM     16  C20 <0> d   1      27.237  -0.021  32.588  0.00  0.00     0.052 C 
ATOM     17  C21 <0> d   1      27.242  -1.185  31.586  0.00  0.00    -0.032 C 
ATOM     18  C22 <0> d   1      26.484  -0.771  30.320  0.00  0.00     0.016 C 
ATOM     19  C23 <0> d   1      26.530  -2.387  32.214  0.00  0.00    -0.001 C 
ATOM     20  C25 <0> d   1      25.731  -2.013  33.451  0.00  0.00     0.007 C 
ATOM     21  C26 <0> d   1      24.865  -3.191  33.925  0.00  0.00     0.013 C 
ATOM     22  C27 <0> d   1      25.455  -4.508  33.491  0.00  0.00    -0.009 C 
ATOM     23  C28 <0> d   1      24.891  -4.935  32.133  0.00  0.00     0.018 C 
ATOM     24  H43 <0> d   1      29.173   3.964  31.519  0.00  0.00     0.188 HD
ENDROOT
BRANCH   2  25
ATOM     25  O3  <0> d   1      25.350  -5.254  35.807  0.00  0.00    -0.389 OA
ATOM     26  H32 <0> d   1      25.183  -4.311  35.941  0.00  0.00     0.210 HD
ENDBRANCH   2  25
TORSDOF 1
ENDMDL
MODEL 121
REMARK CAVERDOCK RESULT:     -11.0      0.000      0.000
REMARK CAVERDOCK CONSTRAINTS:       0.0      0.0      0.0      0.0
REMARK CAVERDOCK TUNNEL: 120    -11.0      3.3    121.1
REMARK  1 active torsions:
REMARK  status: ('A' for Active; 'I' for Inactive)
REMARK    1  A    between atoms: C2_2  and  O3_3 
ROOT
ATOM      1  C1  <0> d   1      23.635  -6.252  34.316  0.00  0.00     0.046 C 
ATOM      2  C2  <0> d   1      25.055  -5.728  34.511  0.00  0.00     0.062 C 
ATOM      3  C4  <0> d   1      26.095  -6.792  34.078  0.00  0.00     0.038 C 
ATOM      4  C5  <0> d   1      27.149  -6.050  33.211  0.00  0.00     0.009 C 
ATOM      5  C6  <0> d   1      26.859  -4.570  33.502  0.00  0.00     0.001 C 
ATOM      6  C8  <0> d   1      27.436  -3.561  32.557  0.00  0.00    -0.005 C 
ATOM      7  C10 <0> d   1      27.931  -4.134  31.235  0.00  0.00     0.006 C 
ATOM      8  C11 <0> d   1      28.557  -2.996  30.421  0.00  0.00     0.006 C 
ATOM      9  C12 <0> d   1      28.567  -1.693  31.220  0.00  0.00     0.000 C 
ATOM     10  C14 <0> d   1      29.247  -0.609  30.373  0.00  0.00     0.067 C 
ATOM     11  C15 <0> d   1      29.010   0.742  30.999  0.00  0.00     0.062 A 
ATOM     12  N16 <0> d   1      29.581   1.876  30.709  0.00  0.00    -0.179 NA
ATOM     13  N17 <0> d   1      29.040   2.864  31.546  0.00  0.00    -0.289 N 
ATOM     14  C18 <0> d   1      28.128   2.275  32.352  0.00  0.00     0.118 A 
ATOM     15  C19 <0> d   1      28.091   0.969  32.035  0.00  0.00    -0.014 A 
ATOM     16  C20 <0> d   1      27.234  -0.119  32.636  0.00  0.00     0.052 C 
ATOM     17  C21 <0> d   1      27.154  -1.268  31.620  0.00  0.00    -0.032 C 
ATOM     18  C22 <0> d   1      26.364  -0.806  30.391  0.00  0.00     0.016 C 
ATOM     19  C23 <0> d   1      26.423  -2.452  32.259  0.00  0.00    -0.001 C 
ATOM     20  C25 <0> d   1      25.688  -2.067  33.533  0.00  0.00     0.007 C 
ATOM     21  C26 <0> d   1      24.797  -3.218  34.025  0.00  0.00     0.013 C 
ATOM     22  C27 <0> d   1      25.319  -4.549  33.550  0.00  0.00    -0.009 C 
ATOM     23  C28 <0> d   1      24.686  -4.934  32.210  0.00  0.00     0.018 C 
ATOM     24  H43 <0> d   1      29.278   3.805  31.544  0.00  0.00     0.188 HD
ENDROOT
BRANCH   2  25
ATOM     25  O3  <0> d   1      25.277  -5.325  35.858  0.00  0.00    -0.389 OA
ATOM     26  H32 <0> d   1      24.914  -4.456  36.074  0.00  0.00     0.210 HD
ENDBRANCH   2  25
TORSDOF 1
ENDMDL
MODEL 122
REMARK CAVERDOCK RESULT:     -10.8      0.000      0.000
REMARK CAVERDOCK CONSTRAINTS:       0.0      0.0      0.0      0.0
REMARK CAVERDOCK TUNNEL: 121    -10.8      3.3    122.3
REMARK  1 active torsions:
REMARK  status: ('A' for Active; 'I' for Inactive)
REMARK    1  A    between atoms: C2_2  and  O3_3 
ROOT
ATOM      1  C1  <0> d   1      27.402   2.667  31.620  0.00  0.00     0.046 C 
ATOM      2  C2  <0> d   1      26.558   1.511  31.090  0.00  0.00     0.062 C 
ATOM      3  C4  <0> d   1      27.052   1.071  29.689  0.00  0.00     0.038 C 
ATOM      4  C5  <0> d   1      27.126  -0.481  29.716  0.00  0.00     0.009 C 
ATOM      5  C6  <0> d   1      26.332  -0.845  30.980  0.00  0.00     0.001 C 
ATOM      6  C8  <0> d   1      26.507  -2.229  31.523  0.00  0.00    -0.005 C 
ATOM      7  C10 <0> d   1      27.712  -2.983  30.974  0.00  0.00     0.006 C 
ATOM      8  C11 <0> d   1      27.706  -4.397  31.565  0.00  0.00     0.006 C 
ATOM      9  C12 <0> d   1      26.464  -4.625  32.428  0.00  0.00     0.000 C 
ATOM     10  C14 <0> d   1      26.492  -6.068  32.948  0.00  0.00     0.067 C 
ATOM     11  C15 <0> d   1      25.454  -6.234  34.030  0.00  0.00     0.062 A 
ATOM     12  N16 <0> d   1      25.026  -7.336  34.574  0.00  0.00    -0.179 NA
ATOM     13  N17 <0> d   1      24.065  -7.002  35.540  0.00  0.00    -0.289 N 
ATOM     14  C18 <0> d   1      23.931  -5.656  35.548  0.00  0.00     0.118 A 
ATOM     15  C19 <0> d   1      24.776  -5.160  34.627  0.00  0.00    -0.014 A 
ATOM     16  C20 <0> d   1      25.014  -3.717  34.253  0.00  0.00     0.052 C 
ATOM     17  C21 <0> d   1      26.394  -3.628  33.584  0.00  0.00    -0.032 C 
ATOM     18  C22 <0> d   1      27.482  -3.928  34.621  0.00  0.00     0.016 C 
ATOM     19  C23 <0> d   1      26.600  -2.207  33.052  0.00  0.00    -0.001 C 
ATOM     20  C25 <0> d   1      25.595  -1.218  33.617  0.00  0.00     0.007 C 
ATOM     21  C26 <0> d   1      25.962   0.223  33.233  0.00  0.00     0.013 C 
ATOM     22  C27 <0> d   1      26.773   0.256  31.963  0.00  0.00    -0.009 C 
ATOM     23  C28 <0> d   1      28.271   0.198  32.273  0.00  0.00     0.018 C 
ATOM     24  H43 <0> d   1      23.583  -7.628  36.104  0.00  0.00     0.188 HD
ENDROOT
BRANCH   2  25
ATOM     25  O3  <0> d   1      25.177   1.854  31.051  0.00  0.00    -0.389 OA
ATOM     26  H32 <0> d   1      24.677   1.397  30.362  0.00  0.00     0.210 HD
ENDBRANCH   2  25
TORSDOF 1
ENDMDL
MODEL 123
REMARK CAVERDOCK RESULT:     -10.6      0.000      0.000
REMARK CAVERDOCK CONSTRAINTS:       0.0      0.0      0.0      0.0
REMARK CAVERDOCK TUNNEL: 122    -10.6      3.3    123.3
REMARK  1 active torsions:
REMARK  status: ('A' for Active; 'I' for Inactive)
REMARK    1  A    between atoms: C2_2  and  O3_3 
ROOT
ATOM      1  C1  <0> d   1      27.377   2.489  31.571  0.00  0.00     0.046 C 
ATOM      2  C2  <0> d   1      26.488   1.347  31.089  0.00  0.00     0.062 C 
ATOM      3  C4  <0> d   1      26.902   0.894  29.665  0.00  0.00     0.038 C 
ATOM      4  C5  <0> d   1      26.951  -0.658  29.694  0.00  0.00     0.009 C 
ATOM      5  C6  <0> d   1      26.217  -1.005  30.998  0.00  0.00     0.001 C 
ATOM      6  C8  <0> d   1      26.397  -2.391  31.537  0.00  0.00    -0.005 C 
ATOM      7  C10 <0> d   1      27.559  -3.167  30.930  0.00  0.00     0.006 C 
ATOM      8  C11 <0> d   1      27.559  -4.579  31.525  0.00  0.00     0.006 C 
ATOM      9  C12 <0> d   1      26.360  -4.783  32.451  0.00  0.00     0.000 C 
ATOM     10  C14 <0> d   1      26.390  -6.225  32.974  0.00  0.00     0.067 C 
ATOM     11  C15 <0> d   1      25.406  -6.370  34.108  0.00  0.00     0.062 A 
ATOM     12  N16 <0> d   1      24.988  -7.464  34.677  0.00  0.00    -0.179 NA
ATOM     13  N17 <0> d   1      24.084  -7.111  35.690  0.00  0.00    -0.289 N 
ATOM     14  C18 <0> d   1      23.973  -5.763  35.700  0.00  0.00     0.118 A 
ATOM     15  C19 <0> d   1      24.778  -5.284  34.736  0.00  0.00    -0.014 A 
ATOM     16  C20 <0> d   1      25.020  -3.846  34.345  0.00  0.00     0.052 C 
ATOM     17  C21 <0> d   1      26.366  -3.782  33.606  0.00  0.00    -0.032 C 
ATOM     18  C22 <0> d   1      27.500  -4.098  34.586  0.00  0.00     0.016 C 
ATOM     19  C23 <0> d   1      26.569  -2.366  33.059  0.00  0.00    -0.001 C 
ATOM     20  C25 <0> d   1      25.610  -1.359  33.671  0.00  0.00     0.007 C 
ATOM     21  C26 <0> d   1      25.982   0.075  33.264  0.00  0.00     0.013 C 
ATOM     22  C27 <0> d   1      26.727   0.091  31.954  0.00  0.00    -0.009 C 
ATOM     23  C28 <0> d   1      28.238   0.008  32.187  0.00  0.00     0.018 C 
ATOM     24  H43 <0> d   1      23.621  -7.727  36.281  0.00  0.00     0.188 HD
ENDROOT
BRANCH   2  25
ATOM     25  O3  <0> d   1      25.113   1.714  31.120  0.00  0.00    -0.389 OA
ATOM     26  H32 <0> d   1      24.677   1.534  31.964  0.00  0.00     0.210 HD
ENDBRANCH   2  25
TORSDOF 1
ENDMDL
MODEL 124
REMARK CAVERDOCK RESULT:      -9.9      0.000      0.000
REMARK CAVERDOCK CONSTRAINTS:       0.0      0.0      0.0      0.0
REMARK CAVERDOCK TUNNEL: 123     -9.9      3.3    124.1
REMARK  1 active torsions:
REMARK  status: ('A' for Active; 'I' for Inactive)
REMARK    1  A    between atoms: C2_2  and  O3_3 
ROOT
ATOM      1  C1  <0> d   1      26.538  -6.805  35.743  0.00  0.00     0.046 C 
ATOM      2  C2  <0> d   1      25.711  -6.226  34.599  0.00  0.00     0.062 C 
ATOM      3  C4  <0> d   1      24.387  -5.622  35.132  0.00  0.00     0.038 C 
ATOM      4  C5  <0> d   1      24.228  -4.237  34.448  0.00  0.00     0.009 C 
ATOM      5  C6  <0> d   1      25.257  -4.291  33.308  0.00  0.00     0.001 C 
ATOM      6  C8  <0> d   1      25.641  -2.992  32.670  0.00  0.00    -0.005 C 
ATOM      7  C10 <0> d   1      25.244  -1.751  33.459  0.00  0.00     0.006 C 
ATOM      8  C11 <0> d   1      25.636  -0.515  32.642  0.00  0.00     0.006 C 
ATOM      9  C12 <0> d   1      26.205  -0.916  31.281  0.00  0.00     0.000 C 
ATOM     10  C14 <0> d   1      26.531   0.361  30.495  0.00  0.00     0.067 C 
ATOM     11  C15 <0> d   1      27.361   0.010  29.285  0.00  0.00     0.062 A 
ATOM     12  N16 <0> d   1      27.665   0.766  28.270  0.00  0.00    -0.179 NA
ATOM     13  N17 <0> d   1      28.462   0.017  27.391  0.00  0.00    -0.289 N 
ATOM     14  C18 <0> d   1      28.617  -1.219  27.918  0.00  0.00     0.118 A 
ATOM     15  C19 <0> d   1      27.949  -1.248  29.085  0.00  0.00    -0.014 A 
ATOM     16  C20 <0> d   1      27.816  -2.392  30.061  0.00  0.00     0.052 C 
ATOM     17  C21 <0> d   1      27.444  -1.798  31.429  0.00  0.00    -0.032 C 
ATOM     18  C22 <0> d   1      28.624  -0.982  31.967  0.00  0.00     0.016 C 
ATOM     19  C23 <0> d   1      27.149  -2.940  32.406  0.00  0.00    -0.001 C 
ATOM     20  C25 <0> d   1      27.632  -4.287  31.894  0.00  0.00     0.007 C 
ATOM     21  C26 <0> d   1      27.514  -5.365  32.983  0.00  0.00     0.013 C 
ATOM     22  C27 <0> d   1      26.440  -5.014  33.980  0.00  0.00    -0.009 C 
ATOM     23  C28 <0> d   1      27.025  -4.219  35.150  0.00  0.00     0.018 C 
ATOM     24  H43 <0> d   1      28.837   0.332  26.553  0.00  0.00     0.188 HD
ENDROOT
BRANCH   2  25
ATOM     25  O3  <0> d   1      25.450  -7.207  33.601  0.00  0.00    -0.389 OA
ATOM     26  H32 <0> d   1      26.113  -7.239  32.897  0.00  0.00     0.210 HD
ENDBRANCH   2  25
TORSDOF 1
ENDMDL
MODEL 125
REMARK CAVERDOCK RESULT:      -9.6      0.000      0.000
REMARK CAVERDOCK CONSTRAINTS:       0.0      0.0      0.0      0.0
REMARK CAVERDOCK TUNNEL: 124     -9.6      3.3    125.1
REMARK  1 active torsions:
REMARK  status: ('A' for Active; 'I' for Inactive)
REMARK    1  A    between atoms: C2_2  and  O3_3 
ROOT
ATOM      1  C1  <0> d   1      28.539   0.961  29.802  0.00  0.00     0.046 C 
ATOM      2  C2  <0> d   1      27.698  -0.291  29.569  0.00  0.00     0.062 C 
ATOM      3  C4  <0> d   1      28.384  -1.229  28.544  0.00  0.00     0.038 C 
ATOM      4  C5  <0> d   1      28.311  -2.662  29.141  0.00  0.00     0.009 C 
ATOM      5  C6  <0> d   1      27.280  -2.516  30.271  0.00  0.00     0.001 C 
ATOM      6  C8  <0> d   1      27.233  -3.604  31.298  0.00  0.00    -0.005 C 
ATOM      7  C10 <0> d   1      28.440  -4.532  31.302  0.00  0.00     0.006 C 
ATOM      8  C11 <0> d   1      28.204  -5.627  32.348  0.00  0.00     0.006 C 
ATOM      9  C12 <0> d   1      26.816  -5.493  32.976  0.00  0.00     0.000 C 
ATOM     10  C14 <0> d   1      26.622  -6.641  33.975  0.00  0.00     0.067 C 
ATOM     11  C15 <0> d   1      25.402  -6.374  34.820  0.00  0.00     0.062 A 
ATOM     12  N16 <0> d   1      24.788  -7.187  35.630  0.00  0.00    -0.179 NA
ATOM     13  N17 <0> d   1      23.709  -6.499  36.205  0.00  0.00    -0.289 N 
ATOM     14  C18 <0> d   1      23.699  -5.244  35.703  0.00  0.00     0.118 A 
ATOM     15  C19 <0> d   1      24.731  -5.141  34.848  0.00  0.00    -0.014 A 
ATOM     16  C20 <0> d   1      25.161  -3.944  34.034  0.00  0.00     0.052 C 
ATOM     17  C21 <0> d   1      26.638  -4.138  33.660  0.00  0.00    -0.032 C 
ATOM     18  C22 <0> d   1      27.498  -4.056  34.925  0.00  0.00     0.016 C 
ATOM     19  C23 <0> d   1      27.062  -3.020  32.704  0.00  0.00    -0.001 C 
ATOM     20  C25 <0> d   1      26.068  -1.871  32.669  0.00  0.00     0.007 C 
ATOM     21  C26 <0> d   1      26.626  -0.682  31.872  0.00  0.00     0.013 C 
ATOM     22  C27 <0> d   1      27.644  -1.138  30.858  0.00  0.00    -0.009 C 
ATOM     23  C28 <0> d   1      29.054  -1.108  31.453  0.00  0.00     0.018 C 
ATOM     24  H43 <0> d   1      23.081  -6.861  36.851  0.00  0.00     0.188 HD
ENDROOT
BRANCH   2  25
ATOM     25  O3  <0> d   1      26.381   0.043  29.142  0.00  0.00    -0.389 OA
ATOM     26  H32 <0> d   1      25.715  -0.012  29.841  0.00  0.00     0.210 HD
ENDBRANCH   2  25
TORSDOF 1
ENDMDL
MODEL 126
REMARK CAVERDOCK RESULT:      -9.4      0.000      0.000
REMARK CAVERDOCK CONSTRAINTS:       0.0      0.0      0.0      0.0
REMARK CAVERDOCK TUNNEL: 125     -9.4      3.3    126.4
REMARK  1 active torsions:
REMARK  status: ('A' for Active; 'I' for Inactive)
REMARK    1  A    between atoms: C2_2  and  O3_3 
ROOT
ATOM      1  C1  <0> d   1      28.492   0.950  29.983  0.00  0.00     0.046 C 
ATOM      2  C2  <0> d   1      27.644  -0.289  29.715  0.00  0.00     0.062 C 
ATOM      3  C4  <0> d   1      28.334  -1.211  28.677  0.00  0.00     0.038 C 
ATOM      4  C5  <0> d   1      28.243  -2.655  29.242  0.00  0.00     0.009 C 
ATOM      5  C6  <0> d   1      27.203  -2.525  30.365  0.00  0.00     0.001 C 
ATOM      6  C8  <0> d   1      27.137  -3.634  31.369  0.00  0.00    -0.005 C 
ATOM      7  C10 <0> d   1      28.338  -4.572  31.364  0.00  0.00     0.006 C 
ATOM      8  C11 <0> d   1      28.082  -5.687  32.384  0.00  0.00     0.006 C 
ATOM      9  C12 <0> d   1      26.690  -5.556  33.002  0.00  0.00     0.000 C 
ATOM     10  C14 <0> d   1      26.477  -6.724  33.974  0.00  0.00     0.067 C 
ATOM     11  C15 <0> d   1      25.251  -6.464  34.813  0.00  0.00     0.062 A 
ATOM     12  N16 <0> d   1      24.622  -7.290  35.599  0.00  0.00    -0.179 NA
ATOM     13  N17 <0> d   1      23.543  -6.606  36.178  0.00  0.00    -0.289 N 
ATOM     14  C18 <0> d   1      23.548  -5.340  35.703  0.00  0.00     0.118 A 
ATOM     15  C19 <0> d   1      24.590  -5.227  34.861  0.00  0.00    -0.014 A 
ATOM     16  C20 <0> d   1      25.036  -4.017  34.077  0.00  0.00     0.052 C 
ATOM     17  C21 <0> d   1      26.515  -4.214  33.713  0.00  0.00    -0.032 C 
ATOM     18  C22 <0> d   1      27.364  -4.166  34.988  0.00  0.00     0.016 C 
ATOM     19  C23 <0> d   1      26.957  -3.079  32.785  0.00  0.00    -0.001 C 
ATOM     20  C25 <0> d   1      25.972  -1.922  32.765  0.00  0.00     0.007 C 
ATOM     21  C26 <0> d   1      26.547  -0.721  31.999  0.00  0.00     0.013 C 
ATOM     22  C27 <0> d   1      27.571  -1.163  30.986  0.00  0.00    -0.009 C 
ATOM     23  C28 <0> d   1      28.976  -1.157  31.595  0.00  0.00     0.018 C 
ATOM     24  H43 <0> d   1      22.907  -6.977  36.811  0.00  0.00     0.188 HD
ENDROOT
BRANCH   2  25
ATOM     25  O3  <0> d   1      26.334   0.064  29.283  0.00  0.00    -0.389 OA
ATOM     26  H32 <0> d   1      25.652  -0.055  29.958  0.00  0.00     0.210 HD
ENDBRANCH   2  25
TORSDOF 1
ENDMDL
MODEL 127
REMARK CAVERDOCK RESULT:      -9.1      0.000      0.000
REMARK CAVERDOCK CONSTRAINTS:       0.0      0.0      0.0      0.0
REMARK CAVERDOCK TUNNEL: 126     -9.1      3.3    127.5
REMARK  1 active torsions:
REMARK  status: ('A' for Active; 'I' for Inactive)
REMARK    1  A    between atoms: C2_2  and  O3_3 
ROOT
ATOM      1  C1  <0> d   1      24.208  -7.583  34.271  0.00  0.00     0.046 C 
ATOM      2  C2  <0> d   1      23.884  -6.093  34.287  0.00  0.00     0.062 C 
ATOM      3  C4  <0> d   1      23.876  -5.550  35.739  0.00  0.00     0.038 C 
ATOM      4  C5  <0> d   1      24.684  -4.223  35.716  0.00  0.00     0.009 C 
ATOM      5  C6  <0> d   1      24.785  -3.902  34.217  0.00  0.00     0.001 C 
ATOM      6  C8  <0> d   1      25.811  -2.894  33.801  0.00  0.00    -0.005 C 
ATOM      7  C10 <0> d   1      26.863  -2.579  34.857  0.00  0.00     0.006 C 
ATOM      8  C11 <0> d   1      27.784  -1.484  34.309  0.00  0.00     0.006 C 
ATOM      9  C12 <0> d   1      27.305  -1.001  32.939  0.00  0.00     0.000 C 
ATOM     10  C14 <0> d   1      28.236   0.124  32.468  0.00  0.00     0.067 C 
ATOM     11  C15 <0> d   1      27.977   0.415  31.011  0.00  0.00     0.062 A 
ATOM     12  N16 <0> d   1      28.405   1.419  30.301  0.00  0.00    -0.179 NA
ATOM     13  N17 <0> d   1      27.919   1.269  28.994  0.00  0.00    -0.289 N 
ATOM     14  C18 <0> d   1      27.178   0.138  28.951  0.00  0.00     0.118 A 
ATOM     15  C19 <0> d   1      27.199  -0.406  30.180  0.00  0.00    -0.014 A 
ATOM     16  C20 <0> d   1      26.535  -1.675  30.656  0.00  0.00     0.052 C 
ATOM     17  C21 <0> d   1      27.269  -2.142  31.923  0.00  0.00    -0.032 C 
ATOM     18  C22 <0> d   1      28.690  -2.580  31.555  0.00  0.00     0.016 C 
ATOM     19  C23 <0> d   1      26.524  -3.339  32.520  0.00  0.00    -0.001 C 
ATOM     20  C25 <0> d   1      25.520  -3.945  31.553  0.00  0.00     0.007 C 
ATOM     21  C26 <0> d   1      24.952  -5.263  32.102  0.00  0.00     0.013 C 
ATOM     22  C27 <0> d   1      25.019  -5.298  33.607  0.00  0.00    -0.009 C 
ATOM     23  C28 <0> d   1      26.331  -5.931  34.078  0.00  0.00     0.018 C 
ATOM     24  H43 <0> d   1      28.087   1.870  28.250  0.00  0.00     0.188 HD
ENDROOT
BRANCH   2  25
ATOM     25  O3  <0> d   1      22.642  -5.827  33.644  0.00  0.00    -0.389 OA
ATOM     26  H32 <0> d   1      22.612  -6.099  32.717  0.00  0.00     0.210 HD
ENDBRANCH   2  25
TORSDOF 1
ENDMDL
MODEL 128
REMARK CAVERDOCK RESULT:      -8.4      0.000      0.000
REMARK CAVERDOCK CONSTRAINTS:       0.0      0.0      0.0      0.0
REMARK CAVERDOCK TUNNEL: 127     -8.4      3.2    128.1
REMARK  1 active torsions:
REMARK  status: ('A' for Active; 'I' for Inactive)
REMARK    1  A    between atoms: C2_2  and  O3_3 
ROOT
ATOM      1  C1  <0> d   1      24.009  -7.788  34.339  0.00  0.00     0.046 C 
ATOM      2  C2  <0> d   1      23.744  -6.287  34.415  0.00  0.00     0.062 C 
ATOM      3  C4  <0> d   1      23.818  -5.792  35.882  0.00  0.00     0.038 C 
ATOM      4  C5  <0> d   1      24.675  -4.496  35.866  0.00  0.00     0.009 C 
ATOM      5  C6  <0> d   1      24.726  -4.131  34.375  0.00  0.00     0.001 C 
ATOM      6  C8  <0> d   1      25.772  -3.149  33.946  0.00  0.00    -0.005 C 
ATOM      7  C10 <0> d   1      26.879  -2.909  34.965  0.00  0.00     0.006 C 
ATOM      8  C11 <0> d   1      27.818  -1.831  34.413  0.00  0.00     0.006 C 
ATOM      9  C12 <0> d   1      27.301  -1.286  33.081  0.00  0.00     0.000 C 
ATOM     10  C14 <0> d   1      28.254  -0.181  32.606  0.00  0.00     0.067 C 
ATOM     11  C15 <0> d   1      27.947   0.167  31.170  0.00  0.00     0.062 A 
ATOM     12  N16 <0> d   1      28.383   1.177  30.475  0.00  0.00    -0.179 NA
ATOM     13  N17 <0> d   1      27.837   1.088  29.186  0.00  0.00    -0.289 N 
ATOM     14  C18 <0> d   1      27.052  -0.012  29.140  0.00  0.00     0.118 A 
ATOM     15  C19 <0> d   1      27.103  -0.597  30.349  0.00  0.00    -0.014 A 
ATOM     16  C20 <0> d   1      26.410  -1.855  30.813  0.00  0.00     0.052 C 
ATOM     17  C21 <0> d   1      27.178  -2.390  32.032  0.00  0.00    -0.032 C 
ATOM     18  C22 <0> d   1      28.565  -2.869  31.589  0.00  0.00     0.016 C 
ATOM     19  C23 <0> d   1      26.413  -3.578  32.623  0.00  0.00    -0.001 C 
ATOM     20  C25 <0> d   1      25.347  -4.114  31.682  0.00  0.00     0.007 C 
ATOM     21  C26 <0> d   1      24.751  -5.427  32.213  0.00  0.00     0.013 C 
ATOM     22  C27 <0> d   1      24.880  -5.514  33.712  0.00  0.00    -0.009 C 
ATOM     23  C28 <0> d   1      26.185  -6.211  34.106  0.00  0.00     0.018 C 
ATOM     24  H43 <0> d   1      27.997   1.707  28.455  0.00  0.00     0.188 HD
ENDROOT
BRANCH   2  25
ATOM     25  O3  <0> d   1      22.487  -5.954  33.835  0.00  0.00    -0.389 OA
ATOM     26  H32 <0> d   1      22.124  -6.641  33.260  0.00  0.00     0.210 HD
ENDBRANCH   2  25
TORSDOF 1
ENDMDL
MODEL 129
REMARK CAVERDOCK RESULT:      -7.5      0.000      0.000
REMARK CAVERDOCK CONSTRAINTS:       0.0      0.0      0.0      0.0
REMARK CAVERDOCK TUNNEL: 128     -7.5      3.2    129.4
REMARK  1 active torsions:
REMARK  status: ('A' for Active; 'I' for Inactive)
REMARK    1  A    between atoms: C2_2  and  O3_3 
ROOT
ATOM      1  C1  <0> d   1      23.943  -7.932  34.465  0.00  0.00     0.046 C 
ATOM      2  C2  <0> d   1      23.692  -6.428  34.509  0.00  0.00     0.062 C 
ATOM      3  C4  <0> d   1      23.770  -5.902  35.965  0.00  0.00     0.038 C 
ATOM      4  C5  <0> d   1      24.639  -4.615  35.923  0.00  0.00     0.009 C 
ATOM      5  C6  <0> d   1      24.696  -4.282  34.424  0.00  0.00     0.001 C 
ATOM      6  C8  <0> d   1      25.752  -3.320  33.976  0.00  0.00    -0.005 C 
ATOM      7  C10 <0> d   1      26.860  -3.069  34.992  0.00  0.00     0.006 C 
ATOM      8  C11 <0> d   1      27.810  -2.012  34.418  0.00  0.00     0.006 C 
ATOM      9  C12 <0> d   1      27.301  -1.491  33.073  0.00  0.00     0.000 C 
ATOM     10  C14 <0> d   1      28.266  -0.407  32.576  0.00  0.00     0.067 C 
ATOM     11  C15 <0> d   1      27.964  -0.086  31.133  0.00  0.00     0.062 A 
ATOM     12  N16 <0> d   1      28.411   0.904  30.417  0.00  0.00    -0.179 NA
ATOM     13  N17 <0> d   1      27.866   0.792  29.129  0.00  0.00    -0.289 N 
ATOM     14  C18 <0> d   1      27.070  -0.300  29.105  0.00  0.00     0.118 A 
ATOM     15  C19 <0> d   1      27.114  -0.860  30.327  0.00  0.00    -0.014 A 
ATOM     16  C20 <0> d   1      26.408  -2.101  30.817  0.00  0.00     0.052 C 
ATOM     17  C21 <0> d   1      27.169  -2.617  32.048  0.00  0.00    -0.032 C 
ATOM     18  C22 <0> d   1      28.551  -3.119  31.619  0.00  0.00     0.016 C 
ATOM     19  C23 <0> d   1      26.391  -3.784  32.663  0.00  0.00    -0.001 C 
ATOM     20  C25 <0> d   1      25.321  -4.329  31.732  0.00  0.00     0.007 C 
ATOM     21  C26 <0> d   1      24.712  -5.625  32.291  0.00  0.00     0.013 C 
ATOM     22  C27 <0> d   1      24.837  -5.681  33.792  0.00  0.00    -0.009 C 
ATOM     23  C28 <0> d   1      26.135  -6.381  34.203  0.00  0.00     0.018 C 
ATOM     24  H43 <0> d   1      28.033   1.394  28.385  0.00  0.00     0.188 HD
ENDROOT
BRANCH   2  25
ATOM     25  O3  <0> d   1      22.440  -6.094  33.919  0.00  0.00    -0.389 OA
ATOM     26  H32 <0> d   1      22.220  -6.622  33.140  0.00  0.00     0.210 HD
ENDBRANCH   2  25
TORSDOF 1
ENDMDL
MODEL 130
REMARK CAVERDOCK RESULT:      -7.4      0.000      0.000
REMARK CAVERDOCK CONSTRAINTS:       0.0      0.0      0.0      0.0
REMARK CAVERDOCK TUNNEL: 129     -7.4      3.1    130.1
REMARK  1 active torsions:
REMARK  status: ('A' for Active; 'I' for Inactive)
REMARK    1  A    between atoms: C2_2  and  O3_3 
ROOT
ATOM      1  C1  <0> d   1      23.998  -7.554  35.247  0.00  0.00     0.046 C 
ATOM      2  C2  <0> d   1      24.933  -6.363  35.432  0.00  0.00     0.062 C 
ATOM      3  C4  <0> d   1      26.255  -6.806  36.111  0.00  0.00     0.038 C 
ATOM      4  C5  <0> d   1      27.407  -6.145  35.305  0.00  0.00     0.009 C 
ATOM      5  C6  <0> d   1      26.679  -5.088  34.461  0.00  0.00     0.001 C 
ATOM      6  C8  <0> d   1      27.422  -4.514  33.294  0.00  0.00    -0.005 C 
ATOM      7  C10 <0> d   1      28.658  -5.298  32.875  0.00  0.00     0.006 C 
ATOM      8  C11 <0> d   1      29.343  -4.544  31.730  0.00  0.00     0.006 C 
ATOM      9  C12 <0> d   1      28.630  -3.223  31.441  0.00  0.00     0.000 C 
ATOM     10  C14 <0> d   1      29.388  -2.496  30.323  0.00  0.00     0.067 C 
ATOM     11  C15 <0> d   1      28.555  -1.346  29.814  0.00  0.00     0.062 A 
ATOM     12  N16 <0> d   1      28.916  -0.377  29.024  0.00  0.00    -0.179 NA
ATOM     13  N17 <0> d   1      27.805   0.455  28.817  0.00  0.00    -0.289 N 
ATOM     14  C18 <0> d   1      26.767  -0.052  29.519  0.00  0.00     0.118 A 
ATOM     15  C19 <0> d   1      27.202  -1.162  30.141  0.00  0.00    -0.014 A 
ATOM     16  C20 <0> d   1      26.431  -2.098  31.041  0.00  0.00     0.052 C 
ATOM     17  C21 <0> d   1      27.168  -3.446  31.055  0.00  0.00    -0.032 C 
ATOM     18  C22 <0> d   1      27.070  -4.094  29.670  0.00  0.00     0.016 C 
ATOM     19  C23 <0> d   1      26.501  -4.369  32.079  0.00  0.00    -0.001 C 
ATOM     20  C25 <0> d   1      25.137  -3.864  32.520  0.00  0.00     0.007 C 
ATOM     21  C26 <0> d   1      24.410  -4.914  33.375  0.00  0.00     0.013 C 
ATOM     22  C27 <0> d   1      25.392  -5.833  34.056  0.00  0.00    -0.009 C 
ATOM     23  C28 <0> d   1      25.674  -7.064  33.191  0.00  0.00     0.018 C 
ATOM     24  H43 <0> d   1      27.786   1.254  28.265  0.00  0.00     0.188 HD
ENDROOT
BRANCH   2  25
ATOM     25  O3  <0> d   1      24.308  -5.325  36.178  0.00  0.00    -0.389 OA
ATOM     26  H32 <0> d   1      23.977  -5.605  37.042  0.00  0.00     0.210 HD
ENDBRANCH   2  25
TORSDOF 1
ENDMDL
MODEL 131
REMARK CAVERDOCK RESULT:      -7.3      0.000      0.000
REMARK CAVERDOCK CONSTRAINTS:       0.0      0.0      0.0      0.0
REMARK CAVERDOCK TUNNEL: 130     -7.3      3.1    131.3
REMARK  1 active torsions:
REMARK  status: ('A' for Active; 'I' for Inactive)
REMARK    1  A    between atoms: C2_2  and  O3_3 
ROOT
ATOM      1  C1  <0> d   1      23.583  -7.536  35.485  0.00  0.00     0.046 C 
ATOM      2  C2  <0> d   1      24.541  -6.361  35.664  0.00  0.00     0.062 C 
ATOM      3  C4  <0> d   1      25.830  -6.814  36.396  0.00  0.00     0.038 C 
ATOM      4  C5  <0> d   1      27.021  -6.203  35.607  0.00  0.00     0.009 C 
ATOM      5  C6  <0> d   1      26.344  -5.156  34.710  0.00  0.00     0.001 C 
ATOM      6  C8  <0> d   1      27.135  -4.633  33.551  0.00  0.00    -0.005 C 
ATOM      7  C10 <0> d   1      28.365  -5.458  33.193  0.00  0.00     0.006 C 
ATOM      8  C11 <0> d   1      29.100  -4.754  32.047  0.00  0.00     0.006 C 
ATOM      9  C12 <0> d   1      28.428  -3.426  31.699  0.00  0.00     0.000 C 
ATOM     10  C14 <0> d   1      29.236  -2.750  30.584  0.00  0.00     0.067 C 
ATOM     11  C15 <0> d   1      28.446  -1.597  30.016  0.00  0.00     0.062 A 
ATOM     12  N16 <0> d   1      28.853  -0.660  29.210  0.00  0.00    -0.179 NA
ATOM     13  N17 <0> d   1      27.769   0.190  28.945  0.00  0.00    -0.289 N 
ATOM     14  C18 <0> d   1      26.699  -0.272  29.630  0.00  0.00     0.118 A 
ATOM     15  C19 <0> d   1      27.089  -1.373  30.297  0.00  0.00    -0.014 A 
ATOM     16  C20 <0> d   1      26.270  -2.264  31.199  0.00  0.00     0.052 C 
ATOM     17  C21 <0> d   1      26.973  -3.627  31.275  0.00  0.00    -0.032 C 
ATOM     18  C22 <0> d   1      26.902  -4.314  29.907  0.00  0.00     0.016 C 
ATOM     19  C23 <0> d   1      26.254  -4.504  32.304  0.00  0.00    -0.001 C 
ATOM     20  C25 <0> d   1      24.890  -3.955  32.689  0.00  0.00     0.007 C 
ATOM     21  C26 <0> d   1      24.114  -4.962  33.551  0.00  0.00     0.013 C 
ATOM     22  C27 <0> d   1      25.052  -5.883  34.289  0.00  0.00    -0.009 C 
ATOM     23  C28 <0> d   1      25.331  -7.145  33.469  0.00  0.00     0.018 C 
ATOM     24  H43 <0> d   1      27.785   0.972  28.370  0.00  0.00     0.188 HD
ENDROOT
BRANCH   2  25
ATOM     25  O3  <0> d   1      23.918  -5.287  36.360  0.00  0.00    -0.389 OA
ATOM     26  H32 <0> d   1      22.976  -5.187  36.167  0.00  0.00     0.210 HD
ENDBRANCH   2  25
TORSDOF 1
ENDMDL
MODEL 132
REMARK CAVERDOCK RESULT:      -6.8      0.000      0.000
REMARK CAVERDOCK CONSTRAINTS:       0.0      0.0      0.0      0.0
REMARK CAVERDOCK TUNNEL: 131     -6.8      3.0    132.2
REMARK  1 active torsions:
REMARK  status: ('A' for Active; 'I' for Inactive)
REMARK    1  A    between atoms: C2_2  and  O3_3 
ROOT
ATOM      1  C1  <0> d   1      23.464  -7.613  35.739  0.00  0.00     0.046 C 
ATOM      2  C2  <0> d   1      24.427  -6.439  35.887  0.00  0.00     0.062 C 
ATOM      3  C4  <0> d   1      25.713  -6.878  36.633  0.00  0.00     0.038 C 
ATOM      4  C5  <0> d   1      26.908  -6.294  35.829  0.00  0.00     0.009 C 
ATOM      5  C6  <0> d   1      26.237  -5.268  34.904  0.00  0.00     0.001 C 
ATOM      6  C8  <0> d   1      27.032  -4.781  33.732  0.00  0.00    -0.005 C 
ATOM      7  C10 <0> d   1      28.258  -5.622  33.398  0.00  0.00     0.006 C 
ATOM      8  C11 <0> d   1      28.999  -4.953  32.235  0.00  0.00     0.006 C 
ATOM      9  C12 <0> d   1      28.334  -3.631  31.850  0.00  0.00     0.000 C 
ATOM     10  C14 <0> d   1      29.147  -2.990  30.718  0.00  0.00     0.067 C 
ATOM     11  C15 <0> d   1      28.363  -1.849  30.118  0.00  0.00     0.062 A 
ATOM     12  N16 <0> d   1      28.776  -0.936  29.287  0.00  0.00    -0.179 NA
ATOM     13  N17 <0> d   1      27.697  -0.088  28.998  0.00  0.00    -0.289 N 
ATOM     14  C18 <0> d   1      26.623  -0.527  29.693  0.00  0.00     0.118 A 
ATOM     15  C19 <0> d   1      27.007  -1.610  30.390  0.00  0.00    -0.014 A 
ATOM     16  C20 <0> d   1      26.182  -2.472  31.315  0.00  0.00     0.052 C 
ATOM     17  C21 <0> d   1      26.879  -3.836  31.429  0.00  0.00    -0.032 C 
ATOM     18  C22 <0> d   1      26.806  -4.560  30.081  0.00  0.00     0.016 C 
ATOM     19  C23 <0> d   1      26.154  -4.681  32.481  0.00  0.00    -0.001 C 
ATOM     20  C25 <0> d   1      24.792  -4.116  32.849  0.00  0.00     0.007 C 
ATOM     21  C26 <0> d   1      24.010  -5.096  33.737  0.00  0.00     0.013 C 
ATOM     22  C27 <0> d   1      24.942  -6.000  34.500  0.00  0.00    -0.009 C 
ATOM     23  C28 <0> d   1      25.216  -7.286  33.715  0.00  0.00     0.018 C 
ATOM     24  H43 <0> d   1      27.717   0.678  28.402  0.00  0.00     0.188 HD
ENDROOT
BRANCH   2  25
ATOM     25  O3  <0> d   1      23.808  -5.343  36.553  0.00  0.00    -0.389 OA
ATOM     26  H32 <0> d   1      22.845  -5.406  36.603  0.00  0.00     0.210 HD
ENDBRANCH   2  25
TORSDOF 1
ENDMDL
MODEL 133
REMARK CAVERDOCK RESULT:      -5.6      0.000      0.000
REMARK CAVERDOCK CONSTRAINTS:       0.0      0.0      0.0      0.0
REMARK CAVERDOCK TUNNEL: 132     -5.6      3.0    133.3
REMARK  1 active torsions:
REMARK  status: ('A' for Active; 'I' for Inactive)
REMARK    1  A    between atoms: C2_2  and  O3_3 
ROOT
ATOM      1  C1  <0> d   1      23.417  -7.685  36.026  0.00  0.00     0.046 C 
ATOM      2  C2  <0> d   1      24.363  -6.493  36.138  0.00  0.00     0.062 C 
ATOM      3  C4  <0> d   1      25.650  -6.886  36.907  0.00  0.00     0.038 C 
ATOM      4  C5  <0> d   1      26.842  -6.315  36.089  0.00  0.00     0.009 C 
ATOM      5  C6  <0> d   1      26.163  -5.333  35.123  0.00  0.00     0.001 C 
ATOM      6  C8  <0> d   1      26.959  -4.877  33.940  0.00  0.00    -0.005 C 
ATOM      7  C10 <0> d   1      28.198  -5.712  33.643  0.00  0.00     0.006 C 
ATOM      8  C11 <0> d   1      28.937  -5.075  32.461  0.00  0.00     0.006 C 
ATOM      9  C12 <0> d   1      28.256  -3.777  32.025  0.00  0.00     0.000 C 
ATOM     10  C14 <0> d   1      29.067  -3.166  30.875  0.00  0.00     0.067 C 
ATOM     11  C15 <0> d   1      28.271  -2.059  30.230  0.00  0.00     0.062 A 
ATOM     12  N16 <0> d   1      28.677  -1.170  29.369  0.00  0.00    -0.179 NA
ATOM     13  N17 <0> d   1      27.588  -0.349  29.043  0.00  0.00    -0.289 N 
ATOM     14  C18 <0> d   1      26.516  -0.777  29.748  0.00  0.00     0.118 A 
ATOM     15  C19 <0> d   1      26.911  -1.829  30.485  0.00  0.00    -0.014 A 
ATOM     16  C20 <0> d   1      26.092  -2.669  31.436  0.00  0.00     0.052 C 
ATOM     17  C21 <0> d   1      26.807  -4.018  31.603  0.00  0.00    -0.032 C 
ATOM     18  C22 <0> d   1      26.752  -4.791  30.281  0.00  0.00     0.016 C 
ATOM     19  C23 <0> d   1      26.087  -4.835  32.681  0.00  0.00    -0.001 C 
ATOM     20  C25 <0> d   1      24.715  -4.276  33.020  0.00  0.00     0.007 C 
ATOM     21  C26 <0> d   1      23.941  -5.234  33.938  0.00  0.00     0.013 C 
ATOM     22  C27 <0> d   1      24.881  -6.097  34.739  0.00  0.00    -0.009 C 
ATOM     23  C28 <0> d   1      25.178  -7.406  34.002  0.00  0.00     0.018 C 
ATOM     24  H43 <0> d   1      27.602   0.396  28.420  0.00  0.00     0.188 HD
ENDROOT
BRANCH   2  25
ATOM     25  O3  <0> d   1      23.725  -5.382  36.760  0.00  0.00    -0.389 OA
ATOM     26  H32 <0> d   1      23.964  -5.261  37.689  0.00  0.00     0.210 HD
ENDBRANCH   2  25
TORSDOF 1
ENDMDL
MODEL 134
REMARK CAVERDOCK RESULT:      -3.7      0.000      0.000
REMARK CAVERDOCK CONSTRAINTS:       0.1      0.0      0.0      0.0
REMARK CAVERDOCK TUNNEL: 133     -3.7      3.0    134.4
REMARK  1 active torsions:
REMARK  status: ('A' for Active; 'I' for Inactive)
REMARK    1  A    between atoms: C2_2  and  O3_3 
ROOT
ATOM      1  C1  <0> d   1      23.322  -7.873  36.212  0.00  0.00     0.046 C 
ATOM      2  C2  <0> d   1      24.253  -6.671  36.327  0.00  0.00     0.062 C 
ATOM      3  C4  <0> d   1      25.543  -7.050  37.099  0.00  0.00     0.038 C 
ATOM      4  C5  <0> d   1      26.731  -6.465  36.286  0.00  0.00     0.009 C 
ATOM      5  C6  <0> d   1      26.043  -5.490  35.318  0.00  0.00     0.001 C 
ATOM      6  C8  <0> d   1      26.837  -5.024  34.137  0.00  0.00    -0.005 C 
ATOM      7  C10 <0> d   1      28.087  -5.844  33.844  0.00  0.00     0.006 C 
ATOM      8  C11 <0> d   1      28.822  -5.198  32.664  0.00  0.00     0.006 C 
ATOM      9  C12 <0> d   1      28.128  -3.908  32.227  0.00  0.00     0.000 C 
ATOM     10  C14 <0> d   1      28.935  -3.287  31.080  0.00  0.00     0.067 C 
ATOM     11  C15 <0> d   1      28.129  -2.189  30.433  0.00  0.00     0.062 A 
ATOM     12  N16 <0> d   1      28.527  -1.295  29.574  0.00  0.00    -0.179 NA
ATOM     13  N17 <0> d   1      27.430  -0.486  29.245  0.00  0.00    -0.289 N 
ATOM     14  C18 <0> d   1      26.361  -0.927  29.946  0.00  0.00     0.118 A 
ATOM     15  C19 <0> d   1      26.765  -1.975  30.684  0.00  0.00    -0.014 A 
ATOM     16  C20 <0> d   1      25.953  -2.825  31.632  0.00  0.00     0.052 C 
ATOM     17  C21 <0> d   1      26.683  -4.166  31.801  0.00  0.00    -0.032 C 
ATOM     18  C22 <0> d   1      26.641  -4.938  30.478  0.00  0.00     0.016 C 
ATOM     19  C23 <0> d   1      25.969  -4.991  32.875  0.00  0.00    -0.001 C 
ATOM     20  C25 <0> d   1      24.590  -4.448  33.211  0.00  0.00     0.007 C 
ATOM     21  C26 <0> d   1      23.824  -5.415  34.126  0.00  0.00     0.013 C 
ATOM     22  C27 <0> d   1      24.771  -6.268  34.929  0.00  0.00    -0.009 C 
ATOM     23  C28 <0> d   1      25.085  -7.573  34.193  0.00  0.00     0.018 C 
ATOM     24  H43 <0> d   1      27.437   0.259  28.622  0.00  0.00     0.188 HD
ENDROOT
BRANCH   2  25
ATOM     25  O3  <0> d   1      23.601  -5.568  36.948  0.00  0.00    -0.389 OA
ATOM     26  H32 <0> d   1      22.984  -5.099  36.369  0.00  0.00     0.210 HD
ENDBRANCH   2  25
TORSDOF 1
ENDMDL
MODEL 135
REMARK CAVERDOCK RESULT:      -1.5      0.000      0.000
REMARK CAVERDOCK CONSTRAINTS:       0.0      0.0      0.0      0.0
REMARK CAVERDOCK TUNNEL: 134     -1.5      3.0    135.2
REMARK  1 active torsions:
REMARK  status: ('A' for Active; 'I' for Inactive)
REMARK    1  A    between atoms: C2_2  and  O3_3 
ROOT
ATOM      1  C1  <0> d   1      22.929  -7.841  36.249  0.00  0.00     0.046 C 
ATOM      2  C2  <0> d   1      23.938  -6.703  36.365  0.00  0.00     0.062 C 
ATOM      3  C4  <0> d   1      25.185  -7.157  37.167  0.00  0.00     0.038 C 
ATOM      4  C5  <0> d   1      26.424  -6.667  36.369  0.00  0.00     0.009 C 
ATOM      5  C6  <0> d   1      25.823  -5.663  35.374  0.00  0.00     0.001 C 
ATOM      6  C8  <0> d   1      26.668  -5.271  34.202  0.00  0.00    -0.005 C 
ATOM      7  C10 <0> d   1      27.865  -6.179  33.945  0.00  0.00     0.006 C 
ATOM      8  C11 <0> d   1      28.664  -5.603  32.771  0.00  0.00     0.006 C 
ATOM      9  C12 <0> d   1      28.067  -4.276  32.301  0.00  0.00     0.000 C 
ATOM     10  C14 <0> d   1      28.936  -3.729  31.162  0.00  0.00     0.067 C 
ATOM     11  C15 <0> d   1      28.218  -2.588  30.483  0.00  0.00     0.062 A 
ATOM     12  N16 <0> d   1      28.693  -1.737  29.620  0.00  0.00    -0.179 NA
ATOM     13  N17 <0> d   1      27.659  -0.861  29.258  0.00  0.00    -0.289 N 
ATOM     14  C18 <0> d   1      26.550  -1.217  29.944  0.00  0.00     0.118 A 
ATOM     15  C19 <0> d   1      26.868  -2.278  30.705  0.00  0.00    -0.014 A 
ATOM     16  C20 <0> d   1      25.982  -3.056  31.649  0.00  0.00     0.052 C 
ATOM     17  C21 <0> d   1      26.616  -4.441  31.851  0.00  0.00    -0.032 C 
ATOM     18  C22 <0> d   1      26.546  -5.229  30.539  0.00  0.00     0.016 C 
ATOM     19  C23 <0> d   1      25.828  -5.199  32.924  0.00  0.00    -0.001 C 
ATOM     20  C25 <0> d   1      24.483  -4.558  33.224  0.00  0.00     0.007 C 
ATOM     21  C26 <0> d   1      23.636  -5.456  34.138  0.00  0.00     0.013 C 
ATOM     22  C27 <0> d   1      24.508  -6.359  34.972  0.00  0.00    -0.009 C 
ATOM     23  C28 <0> d   1      24.746  -7.694  34.261  0.00  0.00     0.018 C 
ATOM     24  H43 <0> d   1      27.729  -0.128  28.625  0.00  0.00     0.188 HD
ENDROOT
BRANCH   2  25
ATOM     25  O3  <0> d   1      23.352  -5.549  36.957  0.00  0.00    -0.389 OA
ATOM     26  H32 <0> d   1      22.796  -5.741  37.725  0.00  0.00     0.210 HD
ENDBRANCH   2  25
TORSDOF 1
ENDMDL
MODEL 136
REMARK CAVERDOCK RESULT:       2.2      0.000      0.000
REMARK CAVERDOCK CONSTRAINTS:       0.7      0.0      0.0      0.0
REMARK CAVERDOCK TUNNEL: 135      2.2      3.0    136.5
REMARK  1 active torsions:
REMARK  status: ('A' for Active; 'I' for Inactive)
REMARK    1  A    between atoms: C2_2  and  O3_3 
ROOT
ATOM      1  C1  <0> d   1      23.280  -8.045  36.736  0.00  0.00     0.046 C 
ATOM      2  C2  <0> d   1      24.122  -6.774  36.779  0.00  0.00     0.062 C 
ATOM      3  C4  <0> d   1      25.417  -7.003  37.600  0.00  0.00     0.038 C 
ATOM      4  C5  <0> d   1      26.579  -6.395  36.767  0.00  0.00     0.009 C 
ATOM      5  C6  <0> d   1      25.848  -5.544  35.717  0.00  0.00     0.001 C 
ATOM      6  C8  <0> d   1      26.634  -5.110  34.519  0.00  0.00    -0.005 C 
ATOM      7  C10 <0> d   1      27.946  -5.858  34.310  0.00  0.00     0.006 C 
ATOM      8  C11 <0> d   1      28.660  -5.248  33.100  0.00  0.00     0.006 C 
ATOM      9  C12 <0> d   1      27.887  -4.046  32.555  0.00  0.00     0.000 C 
ATOM     10  C14 <0> d   1      28.676  -3.453  31.380  0.00  0.00     0.067 C 
ATOM     11  C15 <0> d   1      27.810  -2.466  30.639  0.00  0.00     0.062 A 
ATOM     12  N16 <0> d   1      28.164  -1.610  29.724  0.00  0.00    -0.179 NA
ATOM     13  N17 <0> d   1      27.020  -0.908  29.317  0.00  0.00    -0.289 N 
ATOM     14  C18 <0> d   1      25.969  -1.372  30.029  0.00  0.00     0.118 A 
ATOM     15  C19 <0> d   1      26.428  -2.332  30.850  0.00  0.00    -0.014 A 
ATOM     16  C20 <0> d   1      25.656  -3.167  31.843  0.00  0.00     0.052 C 
ATOM     17  C21 <0> d   1      26.474  -4.436  32.124  0.00  0.00    -0.032 C 
ATOM     18  C22 <0> d   1      26.517  -5.304  30.861  0.00  0.00     0.016 C 
ATOM     19  C23 <0> d   1      25.795  -5.231  33.243  0.00  0.00    -0.001 C 
ATOM     20  C25 <0> d   1      24.374  -4.765  33.513  0.00  0.00     0.007 C 
ATOM     21  C26 <0> d   1      23.657  -5.716  34.483  0.00  0.00     0.013 C 
ATOM     22  C27 <0> d   1      24.643  -6.438  35.365  0.00  0.00    -0.009 C 
ATOM     23  C28 <0> d   1      25.065  -7.767  34.733  0.00  0.00     0.018 C 
ATOM     24  H43 <0> d   1      26.990  -0.211  28.641  0.00  0.00     0.188 HD
ENDROOT
BRANCH   2  25
ATOM     25  O3  <0> d   1      23.380  -5.679  37.304  0.00  0.00    -0.389 OA
ATOM     26  H32 <0> d   1      22.818  -5.910  38.056  0.00  0.00     0.210 HD
ENDBRANCH   2  25
TORSDOF 1
ENDMDL
MODEL 137
REMARK CAVERDOCK RESULT:       4.8      0.000      0.000
REMARK CAVERDOCK CONSTRAINTS:       0.0      0.0      0.0      0.0
REMARK CAVERDOCK TUNNEL: 136      4.8      3.0    137.8
REMARK  1 active torsions:
REMARK  status: ('A' for Active; 'I' for Inactive)
REMARK    1  A    between atoms: C2_2  and  O3_3 
ROOT
ATOM      1  C1  <0> d   1      23.066  -8.787  35.995  0.00  0.00     0.046 C 
ATOM      2  C2  <0> d   1      22.979  -7.944  34.726  0.00  0.00     0.062 C 
ATOM      3  C4  <0> d   1      21.727  -7.031  34.761  0.00  0.00     0.038 C 
ATOM      4  C5  <0> d   1      22.198  -5.620  34.314  0.00  0.00     0.009 C 
ATOM      5  C6  <0> d   1      23.583  -5.892  33.706  0.00  0.00     0.001 C 
ATOM      6  C8  <0> d   1      24.487  -4.715  33.509  0.00  0.00    -0.005 C 
ATOM      7  C10 <0> d   1      24.070  -3.457  34.260  0.00  0.00     0.006 C 
ATOM      8  C11 <0> d   1      25.046  -2.333  33.896  0.00  0.00     0.006 C 
ATOM      9  C12 <0> d   1      26.051  -2.800  32.843  0.00  0.00     0.000 C 
ATOM     10  C14 <0> d   1      26.965  -1.620  32.486  0.00  0.00     0.067 C 
ATOM     11  C15 <0> d   1      28.141  -2.119  31.684  0.00  0.00     0.062 A 
ATOM     12  N16 <0> d   1      29.021  -1.421  31.025  0.00  0.00    -0.179 NA
ATOM     13  N17 <0> d   1      29.934  -2.311  30.440  0.00  0.00    -0.289 N 
ATOM     14  C18 <0> d   1      29.562  -3.568  30.769  0.00  0.00     0.118 A 
ATOM     15  C19 <0> d   1      28.461  -3.477  31.535  0.00  0.00    -0.014 A 
ATOM     16  C20 <0> d   1      27.661  -4.591  32.165  0.00  0.00     0.052 C 
ATOM     17  C21 <0> d   1      26.868  -3.994  33.337  0.00  0.00    -0.032 C 
ATOM     18  C22 <0> d   1      27.838  -3.561  34.441  0.00  0.00     0.016 C 
ATOM     19  C23 <0> d   1      25.927  -5.063  33.900  0.00  0.00    -0.001 C 
ATOM     20  C25 <0> d   1      26.272  -6.461  33.415  0.00  0.00     0.007 C 
ATOM     21  C26 <0> d   1      25.450  -7.522  34.163  0.00  0.00     0.013 C 
ATOM     22  C27 <0> d   1      24.155  -6.946  34.674  0.00  0.00    -0.009 C 
ATOM     23  C28 <0> d   1      24.325  -6.404  36.096  0.00  0.00     0.018 C 
ATOM     24  H43 <0> d   1      30.700  -2.065  29.895  0.00  0.00     0.188 HD
ENDROOT
BRANCH   2  25
ATOM     25  O3  <0> d   1      22.973  -8.762  33.561  0.00  0.00    -0.389 OA
ATOM     26  H32 <0> d   1      22.949  -9.710  33.746  0.00  0.00     0.210 HD
ENDBRANCH   2  25
TORSDOF 1
ENDMDL
MODEL 138
REMARK CAVERDOCK RESULT:       6.1      0.000      0.000
REMARK CAVERDOCK CONSTRAINTS:       0.0      0.0      0.0      0.0
REMARK CAVERDOCK TUNNEL: 137      6.1      2.9    138.7
REMARK  1 active torsions:
REMARK  status: ('A' for Active; 'I' for Inactive)
REMARK    1  A    between atoms: C2_2  and  O3_3 
ROOT
ATOM      1  C1  <0> d   1      28.421  -4.397  34.917  0.00  0.00     0.046 C 
ATOM      2  C2  <0> d   1      27.245  -3.539  34.461  0.00  0.00     0.062 C 
ATOM      3  C4  <0> d   1      27.543  -2.889  33.086  0.00  0.00     0.038 C 
ATOM      4  C5  <0> d   1      26.270  -3.093  32.218  0.00  0.00     0.009 C 
ATOM      5  C6  <0> d   1      25.209  -3.509  33.248  0.00  0.00     0.001 C 
ATOM      6  C8  <0> d   1      23.959  -4.145  32.724  0.00  0.00    -0.005 C 
ATOM      7  C10 <0> d   1      24.043  -4.627  31.281  0.00  0.00     0.006 C 
ATOM      8  C11 <0> d   1      22.671  -5.176  30.876  0.00  0.00     0.006 C 
ATOM      9  C12 <0> d   1      21.651  -4.984  31.998  0.00  0.00     0.000 C 
ATOM     10  C14 <0> d   1      20.292  -5.508  31.515  0.00  0.00     0.067 C 
ATOM     11  C15 <0> d   1      19.345  -5.608  32.684  0.00  0.00     0.062 A 
ATOM     12  N16 <0> d   1      18.059  -5.811  32.665  0.00  0.00    -0.179 NA
ATOM     13  N17 <0> d   1      17.602  -5.836  33.991  0.00  0.00    -0.289 N 
ATOM     14  C18 <0> d   1      18.664  -5.634  34.804  0.00  0.00     0.118 A 
ATOM     15  C19 <0> d   1      19.749  -5.492  34.024  0.00  0.00    -0.014 A 
ATOM     16  C20 <0> d   1      21.181  -5.254  34.441  0.00  0.00     0.052 C 
ATOM     17  C21 <0> d   1      22.086  -5.694  33.280  0.00  0.00    -0.032 C 
ATOM     18  C22 <0> d   1      21.994  -7.214  33.111  0.00  0.00     0.016 C 
ATOM     19  C23 <0> d   1      23.535  -5.322  33.608  0.00  0.00    -0.001 C 
ATOM     20  C25 <0> d   1      23.731  -4.967  35.072  0.00  0.00     0.007 C 
ATOM     21  C26 <0> d   1      25.222  -4.811  35.407  0.00  0.00     0.013 C 
ATOM     22  C27 <0> d   1      26.016  -4.431  34.183  0.00  0.00    -0.009 C 
ATOM     23  C28 <0> d   1      26.541  -5.678  33.467  0.00  0.00     0.018 C 
ATOM     24  H43 <0> d   1      16.684  -5.975  34.275  0.00  0.00     0.188 HD
ENDROOT
BRANCH   2  25
ATOM     25  O3  <0> d   1      26.925  -2.545  35.429  0.00  0.00    -0.389 OA
ATOM     26  H32 <0> d   1      26.657  -2.902  36.286  0.00  0.00     0.210 HD
ENDBRANCH   2  25
TORSDOF 1
ENDMDL
MODEL 139
REMARK CAVERDOCK RESULT:       5.6      0.000      0.000
REMARK CAVERDOCK CONSTRAINTS:       0.0      0.0      0.0      0.0
REMARK CAVERDOCK TUNNEL: 138      5.6      2.9    139.2
REMARK  1 active torsions:
REMARK  status: ('A' for Active; 'I' for Inactive)
REMARK    1  A    between atoms: C2_2  and  O3_3 
ROOT
ATOM      1  C1  <0> d   1      28.460  -4.628  34.913  0.00  0.00     0.046 C 
ATOM      2  C2  <0> d   1      27.310  -3.733  34.462  0.00  0.00     0.062 C 
ATOM      3  C4  <0> d   1      27.620  -3.098  33.082  0.00  0.00     0.038 C 
ATOM      4  C5  <0> d   1      26.336  -3.263  32.223  0.00  0.00     0.009 C 
ATOM      5  C6  <0> d   1      25.269  -3.640  33.262  0.00  0.00     0.001 C 
ATOM      6  C8  <0> d   1      23.994  -4.235  32.749  0.00  0.00    -0.005 C 
ATOM      7  C10 <0> d   1      24.052  -4.725  31.307  0.00  0.00     0.006 C 
ATOM      8  C11 <0> d   1      22.660  -5.230  30.913  0.00  0.00     0.006 C 
ATOM      9  C12 <0> d   1      21.654  -5.000  32.041  0.00  0.00     0.000 C 
ATOM     10  C14 <0> d   1      20.276  -5.480  31.568  0.00  0.00     0.067 C 
ATOM     11  C15 <0> d   1      19.334  -5.544  32.745  0.00  0.00     0.062 A 
ATOM     12  N16 <0> d   1      18.042  -5.703  32.735  0.00  0.00    -0.179 NA
ATOM     13  N17 <0> d   1      17.593  -5.708  34.064  0.00  0.00    -0.289 N 
ATOM     14  C18 <0> d   1      18.666  -5.539  34.869  0.00  0.00     0.118 A 
ATOM     15  C19 <0> d   1      19.751  -5.436  34.081  0.00  0.00    -0.014 A 
ATOM     16  C20 <0> d   1      21.192  -5.245  34.487  0.00  0.00     0.052 C 
ATOM     17  C21 <0> d   1      22.074  -5.719  33.323  0.00  0.00    -0.032 C 
ATOM     18  C22 <0> d   1      21.930  -7.236  33.160  0.00  0.00     0.016 C 
ATOM     19  C23 <0> d   1      23.537  -5.394  33.639  0.00  0.00    -0.001 C 
ATOM     20  C25 <0> d   1      23.754  -5.041  35.101  0.00  0.00     0.007 C 
ATOM     21  C26 <0> d   1      25.252  -4.933  35.425  0.00  0.00     0.013 C 
ATOM     22  C27 <0> d   1      26.050  -4.584  34.195  0.00  0.00    -0.009 C 
ATOM     23  C28 <0> d   1      26.529  -5.851  33.481  0.00  0.00     0.018 C 
ATOM     24  H43 <0> d   1      16.672  -5.816  34.354  0.00  0.00     0.188 HD
ENDROOT
BRANCH   2  25
ATOM     25  O3  <0> d   1      27.030  -2.725  35.427  0.00  0.00    -0.389 OA
ATOM     26  H32 <0> d   1      27.218  -1.826  35.124  0.00  0.00     0.210 HD
ENDBRANCH   2  25
TORSDOF 1
ENDMDL
MODEL 140
REMARK CAVERDOCK RESULT:       5.3      0.000      0.000
REMARK CAVERDOCK CONSTRAINTS:       0.0      0.0      0.0      0.0
REMARK CAVERDOCK TUNNEL: 139      5.3      2.9    140.1
REMARK  1 active torsions:
REMARK  status: ('A' for Active; 'I' for Inactive)
REMARK    1  A    between atoms: C2_2  and  O3_3 
ROOT
ATOM      1  C1  <0> d   1      28.596  -5.160  34.758  0.00  0.00     0.046 C 
ATOM      2  C2  <0> d   1      27.498  -4.176  34.363  0.00  0.00     0.062 C 
ATOM      3  C4  <0> d   1      27.794  -3.556  32.973  0.00  0.00     0.038 C 
ATOM      4  C5  <0> d   1      26.464  -3.617  32.172  0.00  0.00     0.009 C 
ATOM      5  C6  <0> d   1      25.418  -3.921  33.256  0.00  0.00     0.001 C 
ATOM      6  C8  <0> d   1      24.081  -4.414  32.798  0.00  0.00    -0.005 C 
ATOM      7  C10 <0> d   1      24.038  -4.896  31.353  0.00  0.00     0.006 C 
ATOM      8  C11 <0> d   1      22.596  -5.291  31.019  0.00  0.00     0.006 C 
ATOM      9  C12 <0> d   1      21.661  -4.995  32.193  0.00  0.00     0.000 C 
ATOM     10  C14 <0> d   1      20.231  -5.366  31.780  0.00  0.00     0.067 C 
ATOM     11  C15 <0> d   1      19.340  -5.368  32.997  0.00  0.00     0.062 A 
ATOM     12  N16 <0> d   1      18.040  -5.430  33.045  0.00  0.00    -0.179 NA
ATOM     13  N17 <0> d   1      17.651  -5.411  34.393  0.00  0.00    -0.289 N 
ATOM     14  C18 <0> d   1      18.769  -5.330  35.149  0.00  0.00     0.118 A 
ATOM     15  C19 <0> d   1      19.822  -5.303  34.314  0.00  0.00    -0.014 A 
ATOM     16  C20 <0> d   1      21.290  -5.224  34.656  0.00  0.00     0.052 C 
ATOM     17  C21 <0> d   1      22.082  -5.754  33.451  0.00  0.00    -0.032 C 
ATOM     18  C22 <0> d   1      21.817  -7.254  33.288  0.00  0.00     0.016 C 
ATOM     19  C23 <0> d   1      23.577  -5.543  33.703  0.00  0.00    -0.001 C 
ATOM     20  C25 <0> d   1      23.886  -5.218  35.155  0.00  0.00     0.007 C 
ATOM     21  C26 <0> d   1      25.401  -5.226  35.413  0.00  0.00     0.013 C 
ATOM     22  C27 <0> d   1      26.167  -4.929  34.150  0.00  0.00    -0.009 C 
ATOM     23  C28 <0> d   1      26.516  -6.222  33.408  0.00  0.00     0.018 C 
ATOM     24  H43 <0> d   1      16.739  -5.452  34.723  0.00  0.00     0.188 HD
ENDROOT
BRANCH   2  25
ATOM     25  O3  <0> d   1      27.338  -3.158  35.344  0.00  0.00    -0.389 OA
ATOM     26  H32 <0> d   1      27.665  -3.402  36.221  0.00  0.00     0.210 HD
ENDBRANCH   2  25
TORSDOF 1
ENDMDL
MODEL 141
REMARK CAVERDOCK RESULT:       5.0      0.000      0.000
REMARK CAVERDOCK CONSTRAINTS:       0.0      0.0      0.0      0.0
REMARK CAVERDOCK TUNNEL: 140      5.0      2.9    141.3
REMARK  1 active torsions:
REMARK  status: ('A' for Active; 'I' for Inactive)
REMARK    1  A    between atoms: C2_2  and  O3_3 
ROOT
ATOM      1  C1  <0> d   1      28.518  -5.029  35.238  0.00  0.00     0.046 C 
ATOM      2  C2  <0> d   1      27.421  -4.080  34.766  0.00  0.00     0.062 C 
ATOM      3  C4  <0> d   1      27.788  -3.459  33.394  0.00  0.00     0.038 C 
ATOM      4  C5  <0> d   1      26.514  -3.562  32.510  0.00  0.00     0.009 C 
ATOM      5  C6  <0> d   1      25.410  -3.890  33.526  0.00  0.00     0.001 C 
ATOM      6  C8  <0> d   1      24.120  -4.425  32.987  0.00  0.00    -0.005 C 
ATOM      7  C10 <0> d   1      24.184  -4.914  31.545  0.00  0.00     0.006 C 
ATOM      8  C11 <0> d   1      22.778  -5.353  31.122  0.00  0.00     0.006 C 
ATOM      9  C12 <0> d   1      21.762  -5.078  32.231  0.00  0.00     0.000 C 
ATOM     10  C14 <0> d   1      20.372  -5.493  31.730  0.00  0.00     0.067 C 
ATOM     11  C15 <0> d   1      19.405  -5.515  32.887  0.00  0.00     0.062 A 
ATOM     12  N16 <0> d   1      18.107  -5.614  32.851  0.00  0.00    -0.179 NA
ATOM     13  N17 <0> d   1      17.632  -5.599  34.171  0.00  0.00    -0.289 N 
ATOM     14  C18 <0> d   1      18.696  -5.482  34.997  0.00  0.00     0.118 A 
ATOM     15  C19 <0> d   1      19.799  -5.428  34.231  0.00  0.00    -0.014 A 
ATOM     16  C20 <0> d   1      21.240  -5.305  34.667  0.00  0.00     0.052 C 
ATOM     17  C21 <0> d   1      22.121  -5.818  33.519  0.00  0.00    -0.032 C 
ATOM     18  C22 <0> d   1      21.911  -7.326  33.349  0.00  0.00     0.016 C 
ATOM     19  C23 <0> d   1      23.591  -5.563  33.865  0.00  0.00    -0.001 C 
ATOM     20  C25 <0> d   1      23.796  -5.222  35.332  0.00  0.00     0.007 C 
ATOM     21  C26 <0> d   1      25.291  -5.185  35.686  0.00  0.00     0.013 C 
ATOM     22  C27 <0> d   1      26.129  -4.872  34.473  0.00  0.00    -0.009 C 
ATOM     23  C28 <0> d   1      26.561  -6.158  33.764  0.00  0.00     0.018 C 
ATOM     24  H43 <0> d   1      16.702  -5.664  34.443  0.00  0.00     0.188 HD
ENDROOT
BRANCH   2  25
ATOM     25  O3  <0> d   1      27.169  -3.062  35.728  0.00  0.00    -0.389 OA
ATOM     26  H32 <0> d   1      26.705  -2.291  35.373  0.00  0.00     0.210 HD
ENDBRANCH   2  25
TORSDOF 1
ENDMDL
MODEL 142
REMARK CAVERDOCK RESULT:       5.0      0.000      0.000
REMARK CAVERDOCK CONSTRAINTS:       0.0      0.0      0.0      0.0
REMARK CAVERDOCK TUNNEL: 141      5.0      2.9    142.2
REMARK  1 active torsions:
REMARK  status: ('A' for Active; 'I' for Inactive)
REMARK    1  A    between atoms: C2_2  and  O3_3 
ROOT
ATOM      1  C1  <0> d   1      28.558  -5.061  35.174  0.00  0.00     0.046 C 
ATOM      2  C2  <0> d   1      27.445  -4.109  34.744  0.00  0.00     0.062 C 
ATOM      3  C4  <0> d   1      27.771  -3.472  33.369  0.00  0.00     0.038 C 
ATOM      4  C5  <0> d   1      26.473  -3.569  32.521  0.00  0.00     0.009 C 
ATOM      5  C6  <0> d   1      25.399  -3.911  33.565  0.00  0.00     0.001 C 
ATOM      6  C8  <0> d   1      24.095  -4.443  33.057  0.00  0.00    -0.005 C 
ATOM      7  C10 <0> d   1      24.119  -4.917  31.609  0.00  0.00     0.006 C 
ATOM      8  C11 <0> d   1      22.703  -5.355  31.221  0.00  0.00     0.006 C 
ATOM      9  C12 <0> d   1      21.718  -5.095  32.362  0.00  0.00     0.000 C 
ATOM     10  C14 <0> d   1      20.316  -5.507  31.896  0.00  0.00     0.067 C 
ATOM     11  C15 <0> d   1      19.382  -5.544  33.080  0.00  0.00     0.062 A 
ATOM     12  N16 <0> d   1      18.084  -5.646  33.081  0.00  0.00    -0.179 NA
ATOM     13  N17 <0> d   1      17.647  -5.648  34.414  0.00  0.00    -0.289 N 
ATOM     14  C18 <0> d   1      18.734  -5.536  35.210  0.00  0.00     0.118 A 
ATOM     15  C19 <0> d   1      19.815  -5.472  34.414  0.00  0.00    -0.014 A 
ATOM     16  C20 <0> d   1      21.266  -5.349  34.809  0.00  0.00     0.052 C 
ATOM     17  C21 <0> d   1      22.116  -5.848  33.631  0.00  0.00    -0.032 C 
ATOM     18  C22 <0> d   1      21.904  -7.354  33.451  0.00  0.00     0.016 C 
ATOM     19  C23 <0> d   1      23.595  -5.592  33.937  0.00  0.00    -0.001 C 
ATOM     20  C25 <0> d   1      23.841  -5.267  35.401  0.00  0.00     0.007 C 
ATOM     21  C26 <0> d   1      25.345  -5.229  35.713  0.00  0.00     0.013 C 
ATOM     22  C27 <0> d   1      26.147  -4.901  34.480  0.00  0.00    -0.009 C 
ATOM     23  C28 <0> d   1      26.562  -6.179  33.745  0.00  0.00     0.018 C 
ATOM     24  H43 <0> d   1      16.725  -5.718  34.711  0.00  0.00     0.188 HD
ENDROOT
BRANCH   2  25
ATOM     25  O3  <0> d   1      27.218  -3.102  35.724  0.00  0.00    -0.389 OA
ATOM     26  H32 <0> d   1      26.698  -3.401  36.482  0.00  0.00     0.210 HD
ENDBRANCH   2  25
TORSDOF 1
ENDMDL
MODEL 143
REMARK CAVERDOCK RESULT:       5.5      0.000      0.000
REMARK CAVERDOCK CONSTRAINTS:       0.0      0.0      0.0      0.0
REMARK CAVERDOCK TUNNEL: 142      5.5      2.8    143.1
REMARK  1 active torsions:
REMARK  status: ('A' for Active; 'I' for Inactive)
REMARK    1  A    between atoms: C2_2  and  O3_3 
ROOT
ATOM      1  C1  <0> d   1      28.582  -5.259  35.245  0.00  0.00     0.046 C 
ATOM      2  C2  <0> d   1      27.482  -4.284  34.837  0.00  0.00     0.062 C 
ATOM      3  C4  <0> d   1      27.821  -3.612  33.482  0.00  0.00     0.038 C 
ATOM      4  C5  <0> d   1      26.526  -3.671  32.626  0.00  0.00     0.009 C 
ATOM      5  C6  <0> d   1      25.444  -4.029  33.655  0.00  0.00     0.001 C 
ATOM      6  C8  <0> d   1      24.136  -4.531  33.127  0.00  0.00    -0.005 C 
ATOM      7  C10 <0> d   1      24.161  -4.965  31.667  0.00  0.00     0.006 C 
ATOM      8  C11 <0> d   1      22.741  -5.376  31.262  0.00  0.00     0.006 C 
ATOM      9  C12 <0> d   1      21.754  -5.136  32.405  0.00  0.00     0.000 C 
ATOM     10  C14 <0> d   1      20.349  -5.519  31.922  0.00  0.00     0.067 C 
ATOM     11  C15 <0> d   1      19.410  -5.578  33.101  0.00  0.00     0.062 A 
ATOM     12  N16 <0> d   1      18.111  -5.665  33.093  0.00  0.00    -0.179 NA
ATOM     13  N17 <0> d   1      17.668  -5.698  34.424  0.00  0.00    -0.289 N 
ATOM     14  C18 <0> d   1      18.753  -5.621  35.228  0.00  0.00     0.118 A 
ATOM     15  C19 <0> d   1      19.838  -5.547  34.438  0.00  0.00    -0.014 A 
ATOM     16  C20 <0> d   1      21.289  -5.453  34.842  0.00  0.00     0.052 C 
ATOM     17  C21 <0> d   1      22.138  -5.928  33.654  0.00  0.00    -0.032 C 
ATOM     18  C22 <0> d   1      21.910  -7.427  33.432  0.00  0.00     0.016 C 
ATOM     19  C23 <0> d   1      23.618  -5.698  33.974  0.00  0.00    -0.001 C 
ATOM     20  C25 <0> d   1      23.862  -5.417  35.447  0.00  0.00     0.007 C 
ATOM     21  C26 <0> d   1      25.365  -5.405  35.766  0.00  0.00     0.013 C 
ATOM     22  C27 <0> d   1      26.176  -5.052  34.545  0.00  0.00    -0.009 C 
ATOM     23  C28 <0> d   1      26.579  -6.314  33.778  0.00  0.00     0.018 C 
ATOM     24  H43 <0> d   1      16.744  -5.766  34.716  0.00  0.00     0.188 HD
ENDROOT
BRANCH   2  25
ATOM     25  O3  <0> d   1      27.263  -3.301  35.844  0.00  0.00    -0.389 OA
ATOM     26  H32 <0> d   1      26.699  -3.601  36.570  0.00  0.00     0.210 HD
ENDBRANCH   2  25
TORSDOF 1
ENDMDL
MODEL 144
REMARK CAVERDOCK RESULT:       6.2      0.000      0.000
REMARK CAVERDOCK CONSTRAINTS:       0.1      0.0      0.0      0.0
REMARK CAVERDOCK TUNNEL: 143      6.2      2.8    144.3
REMARK  1 active torsions:
REMARK  status: ('A' for Active; 'I' for Inactive)
REMARK    1  A    between atoms: C2_2  and  O3_3 
ROOT
ATOM      1  C1  <0> d   1      28.492  -5.261  35.592  0.00  0.00     0.046 C 
ATOM      2  C2  <0> d   1      27.421  -4.294  35.097  0.00  0.00     0.062 C 
ATOM      3  C4  <0> d   1      27.821  -3.688  33.727  0.00  0.00     0.038 C 
ATOM      4  C5  <0> d   1      26.560  -3.773  32.824  0.00  0.00     0.009 C 
ATOM      5  C6  <0> d   1      25.434  -4.072  33.825  0.00  0.00     0.001 C 
ATOM      6  C8  <0> d   1      24.142  -4.585  33.268  0.00  0.00    -0.005 C 
ATOM      7  C10 <0> d   1      24.219  -5.085  31.831  0.00  0.00     0.006 C 
ATOM      8  C11 <0> d   1      22.812  -5.499  31.389  0.00  0.00     0.006 C 
ATOM      9  C12 <0> d   1      21.784  -5.197  32.480  0.00  0.00     0.000 C 
ATOM     10  C14 <0> d   1      20.394  -5.588  31.959  0.00  0.00     0.067 C 
ATOM     11  C15 <0> d   1      19.409  -5.584  33.101  0.00  0.00     0.062 A 
ATOM     12  N16 <0> d   1      18.110  -5.657  33.045  0.00  0.00    -0.179 NA
ATOM     13  N17 <0> d   1      17.615  -5.626  34.357  0.00  0.00    -0.289 N 
ATOM     14  C18 <0> d   1      18.668  -5.523  35.200  0.00  0.00     0.118 A 
ATOM     15  C19 <0> d   1      19.784  -5.496  34.451  0.00  0.00    -0.014 A 
ATOM     16  C20 <0> d   1      21.219  -5.398  34.908  0.00  0.00     0.052 C 
ATOM     17  C21 <0> d   1      22.109  -5.936  33.777  0.00  0.00    -0.032 C 
ATOM     18  C22 <0> d   1      21.871  -7.441  33.614  0.00  0.00     0.016 C 
ATOM     19  C23 <0> d   1      23.578  -5.707  34.145  0.00  0.00    -0.001 C 
ATOM     20  C25 <0> d   1      23.766  -5.361  35.613  0.00  0.00     0.007 C 
ATOM     21  C26 <0> d   1      25.256  -5.350  35.990  0.00  0.00     0.013 C 
ATOM     22  C27 <0> d   1      26.118  -5.062  34.789  0.00  0.00    -0.009 C 
ATOM     23  C28 <0> d   1      26.537  -6.361  34.095  0.00  0.00     0.018 C 
ATOM     24  H43 <0> d   1      16.679  -5.671  34.615  0.00  0.00     0.188 HD
ENDROOT
BRANCH   2  25
ATOM     25  O3  <0> d   1      27.174  -3.264  36.049  0.00  0.00    -0.389 OA
ATOM     26  H32 <0> d   1      27.968  -2.944  36.498  0.00  0.00     0.210 HD
ENDBRANCH   2  25
TORSDOF 1
ENDMDL
MODEL 145
REMARK CAVERDOCK RESULT:       6.6      0.000      0.000
REMARK CAVERDOCK CONSTRAINTS:       0.1      0.0      0.0      0.0
REMARK CAVERDOCK TUNNEL: 144      6.6      2.8    145.1
REMARK  1 active torsions:
REMARK  status: ('A' for Active; 'I' for Inactive)
REMARK    1  A    between atoms: C2_2  and  O3_3 
ROOT
ATOM      1  C1  <0> d   1      28.521  -5.492  35.491  0.00  0.00     0.046 C 
ATOM      2  C2  <0> d   1      27.457  -4.485  35.064  0.00  0.00     0.062 C 
ATOM      3  C4  <0> d   1      27.835  -3.829  33.711  0.00  0.00     0.038 C 
ATOM      4  C5  <0> d   1      26.550  -3.852  32.837  0.00  0.00     0.009 C 
ATOM      5  C6  <0> d   1      25.444  -4.174  33.853  0.00  0.00     0.001 C 
ATOM      6  C8  <0> d   1      24.129  -4.639  33.308  0.00  0.00    -0.005 C 
ATOM      7  C10 <0> d   1      24.161  -5.079  31.849  0.00  0.00     0.006 C 
ATOM      8  C11 <0> d   1      22.736  -5.448  31.426  0.00  0.00     0.006 C 
ATOM      9  C12 <0> d   1      21.740  -5.174  32.554  0.00  0.00     0.000 C 
ATOM     10  C14 <0> d   1      20.332  -5.517  32.053  0.00  0.00     0.067 C 
ATOM     11  C15 <0> d   1      19.375  -5.543  33.218  0.00  0.00     0.062 A 
ATOM     12  N16 <0> d   1      18.074  -5.590  33.192  0.00  0.00    -0.179 NA
ATOM     13  N17 <0> d   1      17.611  -5.605  34.517  0.00  0.00    -0.289 N 
ATOM     14  C18 <0> d   1      18.686  -5.558  35.336  0.00  0.00     0.118 A 
ATOM     15  C19 <0> d   1      19.784  -5.520  34.561  0.00  0.00    -0.014 A 
ATOM     16  C20 <0> d   1      21.232  -5.467  34.986  0.00  0.00     0.052 C 
ATOM     17  C21 <0> d   1      22.083  -5.973  33.811  0.00  0.00    -0.032 C 
ATOM     18  C22 <0> d   1      21.812  -7.465  33.591  0.00  0.00     0.016 C 
ATOM     19  C23 <0> d   1      23.564  -5.786  34.151  0.00  0.00    -0.001 C 
ATOM     20  C25 <0> d   1      23.795  -5.506  35.627  0.00  0.00     0.007 C 
ATOM     21  C26 <0> d   1      25.293  -5.539  35.966  0.00  0.00     0.013 C 
ATOM     22  C27 <0> d   1      26.132  -5.215  34.757  0.00  0.00    -0.009 C 
ATOM     23  C28 <0> d   1      26.508  -6.491  33.999  0.00  0.00     0.018 C 
ATOM     24  H43 <0> d   1      16.682  -5.644  34.795  0.00  0.00     0.188 HD
ENDROOT
BRANCH   2  25
ATOM     25  O3  <0> d   1      27.253  -3.493  36.064  0.00  0.00    -0.389 OA
ATOM     26  H32 <0> d   1      26.369  -3.505  36.456  0.00  0.00     0.210 HD
ENDBRANCH   2  25
TORSDOF 1
ENDMDL
MODEL 146
REMARK CAVERDOCK RESULT:       8.9      0.000      0.000
REMARK CAVERDOCK CONSTRAINTS:       0.2      0.0      0.0      0.0
REMARK CAVERDOCK TUNNEL: 145      8.9      2.7    146.1
REMARK  1 active torsions:
REMARK  status: ('A' for Active; 'I' for Inactive)
REMARK    1  A    between atoms: C2_2  and  O3_3 
ROOT
ATOM      1  C1  <0> d   1      28.490  -5.436  35.762  0.00  0.00     0.046 C 
ATOM      2  C2  <0> d   1      27.425  -4.453  35.285  0.00  0.00     0.062 C 
ATOM      3  C4  <0> d   1      27.816  -3.844  33.915  0.00  0.00     0.038 C 
ATOM      4  C5  <0> d   1      26.544  -3.908  33.025  0.00  0.00     0.009 C 
ATOM      5  C6  <0> d   1      25.426  -4.201  34.037  0.00  0.00     0.001 C 
ATOM      6  C8  <0> d   1      24.122  -4.696  33.492  0.00  0.00    -0.005 C 
ATOM      7  C10 <0> d   1      24.177  -5.187  32.051  0.00  0.00     0.006 C 
ATOM      8  C11 <0> d   1      22.760  -5.583  31.622  0.00  0.00     0.006 C 
ATOM      9  C12 <0> d   1      21.748  -5.276  32.726  0.00  0.00     0.000 C 
ATOM     10  C14 <0> d   1      20.349  -5.647  32.219  0.00  0.00     0.067 C 
ATOM     11  C15 <0> d   1      19.376  -5.638  33.372  0.00  0.00     0.062 A 
ATOM     12  N16 <0> d   1      18.076  -5.697  33.330  0.00  0.00    -0.179 NA
ATOM     13  N17 <0> d   1      17.596  -5.668  34.648  0.00  0.00    -0.289 N 
ATOM     14  C18 <0> d   1      18.659  -5.583  35.479  0.00  0.00     0.118 A 
ATOM     15  C19 <0> d   1      19.767  -5.564  34.718  0.00  0.00    -0.014 A 
ATOM     16  C20 <0> d   1      21.209  -5.485  35.160  0.00  0.00     0.052 C 
ATOM     17  C21 <0> d   1      22.079  -6.026  34.016  0.00  0.00    -0.032 C 
ATOM     18  C22 <0> d   1      21.822  -7.527  33.846  0.00  0.00     0.016 C 
ATOM     19  C23 <0> d   1      23.555  -5.816  34.368  0.00  0.00    -0.001 C 
ATOM     20  C25 <0> d   1      23.764  -5.482  35.836  0.00  0.00     0.007 C 
ATOM     21  C26 <0> d   1      25.257  -5.491  36.196  0.00  0.00     0.013 C 
ATOM     22  C27 <0> d   1      26.110  -5.204  34.987  0.00  0.00    -0.009 C 
ATOM     23  C28 <0> d   1      26.505  -6.504  34.281  0.00  0.00     0.018 C 
ATOM     24  H43 <0> d   1      16.663  -5.704  34.916  0.00  0.00     0.188 HD
ENDROOT
BRANCH   2  25
ATOM     25  O3  <0> d   1      27.200  -3.427  36.246  0.00  0.00    -0.389 OA
ATOM     26  H32 <0> d   1      27.501  -3.650  37.138  0.00  0.00     0.210 HD
ENDBRANCH   2  25
TORSDOF 1
ENDMDL
MODEL 147
REMARK CAVERDOCK RESULT:      11.3      0.000      0.000
REMARK CAVERDOCK CONSTRAINTS:       0.5      0.0      0.0      0.0
REMARK CAVERDOCK TUNNEL: 146     11.3      2.7    147.4
REMARK  1 active torsions:
REMARK  status: ('A' for Active; 'I' for Inactive)
REMARK    1  A    between atoms: C2_2  and  O3_3 
ROOT
ATOM      1  C1  <0> d   1      28.505  -5.824  35.615  0.00  0.00     0.046 C 
ATOM      2  C2  <0> d   1      27.475  -4.780  35.196  0.00  0.00     0.062 C 
ATOM      3  C4  <0> d   1      27.833  -4.184  33.810  0.00  0.00     0.038 C 
ATOM      4  C5  <0> d   1      26.517  -4.170  32.984  0.00  0.00     0.009 C 
ATOM      5  C6  <0> d   1      25.435  -4.407  34.049  0.00  0.00     0.001 C 
ATOM      6  C8  <0> d   1      24.080  -4.823  33.567  0.00  0.00    -0.005 C 
ATOM      7  C10 <0> d   1      24.036  -5.307  32.123  0.00  0.00     0.006 C 
ATOM      8  C11 <0> d   1      22.579  -5.619  31.763  0.00  0.00     0.006 C 
ATOM      9  C12 <0> d   1      21.642  -5.263  32.918  0.00  0.00     0.000 C 
ATOM     10  C14 <0> d   1      20.200  -5.551  32.479  0.00  0.00     0.067 C 
ATOM     11  C15 <0> d   1      19.288  -5.496  33.679  0.00  0.00     0.062 A 
ATOM     12  N16 <0> d   1      17.986  -5.480  33.702  0.00  0.00    -0.179 NA
ATOM     13  N17 <0> d   1      17.574  -5.433  35.042  0.00  0.00    -0.289 N 
ATOM     14  C18 <0> d   1      18.680  -5.414  35.819  0.00  0.00     0.118 A 
ATOM     15  C19 <0> d   1      19.748  -5.453  35.004  0.00  0.00    -0.014 A 
ATOM     16  C20 <0> d   1      21.212  -5.458  35.374  0.00  0.00     0.052 C 
ATOM     17  C21 <0> d   1      21.993  -6.040  34.186  0.00  0.00    -0.032 C 
ATOM     18  C22 <0> d   1      21.643  -7.523  34.023  0.00  0.00     0.016 C 
ATOM     19  C23 <0> d   1      23.494  -5.916  34.466  0.00  0.00    -0.001 C 
ATOM     20  C25 <0> d   1      23.793  -5.603  35.923  0.00  0.00     0.007 C 
ATOM     21  C26 <0> d   1      25.300  -5.699  36.209  0.00  0.00     0.013 C 
ATOM     22  C27 <0> d   1      26.106  -5.453  34.960  0.00  0.00    -0.009 C 
ATOM     23  C28 <0> d   1      26.392  -6.768  34.230  0.00  0.00     0.018 C 
ATOM     24  H43 <0> d   1      16.655  -5.418  35.355  0.00  0.00     0.188 HD
ENDROOT
BRANCH   2  25
ATOM     25  O3  <0> d   1      27.357  -3.749  36.171  0.00  0.00    -0.389 OA
ATOM     26  H32 <0> d   1      26.566  -3.819  36.722  0.00  0.00     0.210 HD
ENDBRANCH   2  25
TORSDOF 1
ENDMDL
MODEL 148
REMARK CAVERDOCK RESULT:      12.6      0.000      0.000
REMARK CAVERDOCK CONSTRAINTS:       0.8      0.0      0.0      0.0
REMARK CAVERDOCK TUNNEL: 147     12.6      2.6    148.2
REMARK  1 active torsions:
REMARK  status: ('A' for Active; 'I' for Inactive)
REMARK    1  A    between atoms: C2_2  and  O3_3 
ROOT
ATOM      1  C1  <0> d   1      28.461  -5.682  36.049  0.00  0.00     0.046 C 
ATOM      2  C2  <0> d   1      27.413  -4.683  35.566  0.00  0.00     0.062 C 
ATOM      3  C4  <0> d   1      27.854  -4.030  34.231  0.00  0.00     0.038 C 
ATOM      4  C5  <0> d   1      26.615  -4.064  33.294  0.00  0.00     0.009 C 
ATOM      5  C6  <0> d   1      25.461  -4.389  34.254  0.00  0.00     0.001 C 
ATOM      6  C8  <0> d   1      24.178  -4.864  33.646  0.00  0.00    -0.005 C 
ATOM      7  C10 <0> d   1      24.286  -5.309  32.193  0.00  0.00     0.006 C 
ATOM      8  C11 <0> d   1      22.886  -5.688  31.700  0.00  0.00     0.006 C 
ATOM      9  C12 <0> d   1      21.834  -5.417  32.776  0.00  0.00     0.000 C 
ATOM     10  C14 <0> d   1      20.454  -5.770  32.206  0.00  0.00     0.067 C 
ATOM     11  C15 <0> d   1      19.440  -5.798  33.323  0.00  0.00     0.062 A 
ATOM     12  N16 <0> d   1      18.142  -5.854  33.233  0.00  0.00    -0.179 NA
ATOM     13  N17 <0> d   1      17.614  -5.867  34.532  0.00  0.00    -0.289 N 
ATOM     14  C18 <0> d   1      18.647  -5.811  35.403  0.00  0.00     0.118 A 
ATOM     15  C19 <0> d   1      19.782  -5.768  34.684  0.00  0.00    -0.014 A 
ATOM     16  C20 <0> d   1      21.206  -5.705  35.181  0.00  0.00     0.052 C 
ATOM     17  C21 <0> d   1      22.118  -6.209  34.052  0.00  0.00    -0.032 C 
ATOM     18  C22 <0> d   1      21.868  -7.703  33.824  0.00  0.00     0.016 C 
ATOM     19  C23 <0> d   1      23.579  -6.012  34.465  0.00  0.00    -0.001 C 
ATOM     20  C25 <0> d   1      23.735  -5.726  35.949  0.00  0.00     0.007 C 
ATOM     21  C26 <0> d   1      25.214  -5.748  36.363  0.00  0.00     0.013 C 
ATOM     22  C27 <0> d   1      26.110  -5.423  35.195  0.00  0.00    -0.009 C 
ATOM     23  C28 <0> d   1      26.531  -6.699  34.462  0.00  0.00     0.018 C 
ATOM     24  H43 <0> d   1      16.672  -5.911  34.764  0.00  0.00     0.188 HD
ENDROOT
BRANCH   2  25
ATOM     25  O3  <0> d   1      27.153  -3.689  36.551  0.00  0.00    -0.389 OA
ATOM     26  H32 <0> d   1      26.363  -3.159  36.377  0.00  0.00     0.210 HD
ENDBRANCH   2  25
TORSDOF 1
ENDMDL
MODEL 149
REMARK CAVERDOCK RESULT:      20.5      0.000      0.000
REMARK CAVERDOCK CONSTRAINTS:       0.3      0.0      0.0      0.0
REMARK CAVERDOCK TUNNEL: 148     20.5      2.5    149.1
REMARK  1 active torsions:
REMARK  status: ('A' for Active; 'I' for Inactive)
REMARK    1  A    between atoms: C2_2  and  O3_3 
ROOT
ATOM      1  C1  <0> d   1      28.376  -6.604  36.309  0.00  0.00     0.046 C 
ATOM      2  C2  <0> d   1      27.503  -5.449  35.831  0.00  0.00     0.062 C 
ATOM      3  C4  <0> d   1      28.037  -4.877  34.493  0.00  0.00     0.038 C 
ATOM      4  C5  <0> d   1      26.805  -4.709  33.563  0.00  0.00     0.009 C 
ATOM      5  C6  <0> d   1      25.618  -4.840  34.529  0.00  0.00     0.001 C 
ATOM      6  C8  <0> d   1      24.272  -5.100  33.929  0.00  0.00    -0.005 C 
ATOM      7  C10 <0> d   1      24.297  -5.557  32.475  0.00  0.00     0.006 C 
ATOM      8  C11 <0> d   1      22.851  -5.704  31.990  0.00  0.00     0.006 C 
ATOM      9  C12 <0> d   1      21.863  -5.263  33.072  0.00  0.00     0.000 C 
ATOM     10  C14 <0> d   1      20.441  -5.387  32.510  0.00  0.00     0.067 C 
ATOM     11  C15 <0> d   1      19.443  -5.249  33.632  0.00  0.00     0.062 A 
ATOM     12  N16 <0> d   1      18.153  -5.093  33.548  0.00  0.00    -0.179 NA
ATOM     13  N17 <0> d   1      17.637  -5.019  34.851  0.00  0.00    -0.289 N 
ATOM     14  C18 <0> d   1      18.669  -5.131  35.716  0.00  0.00     0.118 A 
ATOM     15  C19 <0> d   1      19.792  -5.274  34.991  0.00  0.00    -0.014 A 
ATOM     16  C20 <0> d   1      21.210  -5.444  35.480  0.00  0.00     0.052 C 
ATOM     17  C21 <0> d   1      22.022  -6.091  34.347  0.00  0.00    -0.032 C 
ATOM     18  C22 <0> d   1      21.530  -7.525  34.122  0.00  0.00     0.016 C 
ATOM     19  C23 <0> d   1      23.498  -6.135  34.752  0.00  0.00    -0.001 C 
ATOM     20  C25 <0> d   1      23.706  -5.877  36.235  0.00  0.00     0.007 C 
ATOM     21  C26 <0> d   1      25.164  -6.140  36.641  0.00  0.00     0.013 C 
ATOM     22  C27 <0> d   1      26.094  -5.966  35.468  0.00  0.00    -0.009 C 
ATOM     23  C28 <0> d   1      26.298  -7.294  34.734  0.00  0.00     0.018 C 
ATOM     24  H43 <0> d   1      16.701  -4.908  35.088  0.00  0.00     0.188 HD
ENDROOT
BRANCH   2  25
ATOM     25  O3  <0> d   1      27.414  -4.425  36.816  0.00  0.00    -0.389 OA
ATOM     26  H32 <0> d   1      27.110  -3.574  36.472  0.00  0.00     0.210 HD
ENDBRANCH   2  25
TORSDOF 1
ENDMDL
MODEL 150
REMARK CAVERDOCK RESULT:      21.6      0.000      0.000
REMARK CAVERDOCK CONSTRAINTS:       2.9      0.0      0.0      0.0
REMARK CAVERDOCK TUNNEL: 149     21.6      2.5    150.4
REMARK  1 active torsions:
REMARK  status: ('A' for Active; 'I' for Inactive)
REMARK    1  A    between atoms: C2_2  and  O3_3 
ROOT
ATOM      1  C1  <0> d   1      28.224  -6.493  36.700  0.00  0.00     0.046 C 
ATOM      2  C2  <0> d   1      27.311  -5.346  36.277  0.00  0.00     0.062 C 
ATOM      3  C4  <0> d   1      27.907  -4.592  35.061  0.00  0.00     0.038 C 
ATOM      4  C5  <0> d   1      26.742  -4.395  34.052  0.00  0.00     0.009 C 
ATOM      5  C6  <0> d   1      25.496  -4.710  34.892  0.00  0.00     0.001 C 
ATOM      6  C8  <0> d   1      24.222  -4.982  34.153  0.00  0.00    -0.005 C 
ATOM      7  C10 <0> d   1      24.395  -5.267  32.666  0.00  0.00     0.006 C 
ATOM      8  C11 <0> d   1      23.006  -5.446  32.045  0.00  0.00     0.006 C 
ATOM      9  C12 <0> d   1      21.907  -5.195  33.079  0.00  0.00     0.000 C 
ATOM     10  C14 <0> d   1      20.546  -5.341  32.386  0.00  0.00     0.067 C 
ATOM     11  C15 <0> d   1      19.455  -5.395  33.426  0.00  0.00     0.062 A 
ATOM     12  N16 <0> d   1      18.168  -5.311  33.249  0.00  0.00    -0.179 NA
ATOM     13  N17 <0> d   1      17.547  -5.419  34.503  0.00  0.00    -0.289 N 
ATOM     14  C18 <0> d   1      18.513  -5.566  35.437  0.00  0.00     0.118 A 
ATOM     15  C19 <0> d   1      19.697  -5.555  34.800  0.00  0.00    -0.014 A 
ATOM     16  C20 <0> d   1      21.081  -5.692  35.387  0.00  0.00     0.052 C 
ATOM     17  C21 <0> d   1      22.023  -6.152  34.265  0.00  0.00    -0.032 C 
ATOM     18  C22 <0> d   1      21.654  -7.578  33.843  0.00  0.00     0.016 C 
ATOM     19  C23 <0> d   1      23.462  -6.151  34.788  0.00  0.00    -0.001 C 
ATOM     20  C25 <0> d   1      23.534  -6.052  36.303  0.00  0.00     0.007 C 
ATOM     21  C26 <0> d   1      24.971  -6.269  36.802  0.00  0.00     0.013 C 
ATOM     22  C27 <0> d   1      25.976  -5.905  35.740  0.00  0.00    -0.009 C 
ATOM     23  C28 <0> d   1      26.330  -7.124  34.885  0.00  0.00     0.018 C 
ATOM     24  H43 <0> d   1      16.590  -5.395  34.669  0.00  0.00     0.188 HD
ENDROOT
BRANCH   2  25
ATOM     25  O3  <0> d   1      27.072  -4.449  37.357  0.00  0.00    -0.389 OA
ATOM     26  H32 <0> d   1      27.460  -3.572  37.233  0.00  0.00     0.210 HD
ENDBRANCH   2  25
TORSDOF 1
ENDMDL
MODEL 151
REMARK CAVERDOCK RESULT:      26.0      0.000      0.000
REMARK CAVERDOCK CONSTRAINTS:       2.3      0.0      0.0      0.0
REMARK CAVERDOCK TUNNEL: 150     26.0      2.4    151.4
REMARK  1 active torsions:
REMARK  status: ('A' for Active; 'I' for Inactive)
REMARK    1  A    between atoms: C2_2  and  O3_3 
ROOT
ATOM      1  C1  <0> d   1      28.124  -6.972  36.972  0.00  0.00     0.046 C 
ATOM      2  C2  <0> d   1      27.269  -5.781  36.550  0.00  0.00     0.062 C 
ATOM      3  C4  <0> d   1      27.957  -4.990  35.409  0.00  0.00     0.038 C 
ATOM      4  C5  <0> d   1      26.862  -4.713  34.342  0.00  0.00     0.009 C 
ATOM      5  C6  <0> d   1      25.559  -5.030  35.090  0.00  0.00     0.001 C 
ATOM      6  C8  <0> d   1      24.327  -5.231  34.264  0.00  0.00    -0.005 C 
ATOM      7  C10 <0> d   1      24.583  -5.452  32.778  0.00  0.00     0.006 C 
ATOM      8  C11 <0> d   1      23.230  -5.562  32.067  0.00  0.00     0.006 C 
ATOM      9  C12 <0> d   1      22.077  -5.328  33.044  0.00  0.00     0.000 C 
ATOM     10  C14 <0> d   1      20.758  -5.403  32.264  0.00  0.00     0.067 C 
ATOM     11  C15 <0> d   1      19.604  -5.473  33.233  0.00  0.00     0.062 A 
ATOM     12  N16 <0> d   1      18.333  -5.343  32.983  0.00  0.00    -0.179 NA
ATOM     13  N17 <0> d   1      17.633  -5.491  34.190  0.00  0.00    -0.289 N 
ATOM     14  C18 <0> d   1      18.537  -5.708  35.173  0.00  0.00     0.118 A 
ATOM     15  C19 <0> d   1      19.757  -5.702  34.609  0.00  0.00    -0.014 A 
ATOM     16  C20 <0> d   1      21.098  -5.906  35.272  0.00  0.00     0.052 C 
ATOM     17  C21 <0> d   1      22.095  -6.341  34.187  0.00  0.00    -0.032 C 
ATOM     18  C22 <0> d   1      21.716  -7.735  33.677  0.00  0.00     0.016 C 
ATOM     19  C23 <0> d   1      23.499  -6.405  34.796  0.00  0.00    -0.001 C 
ATOM     20  C25 <0> d   1      23.480  -6.379  36.315  0.00  0.00     0.007 C 
ATOM     21  C26 <0> d   1      24.877  -6.660  36.889  0.00  0.00     0.013 C 
ATOM     22  C27 <0> d   1      25.955  -6.276  35.907  0.00  0.00    -0.009 C 
ATOM     23  C28 <0> d   1      26.330  -7.465  35.019  0.00  0.00     0.018 C 
ATOM     24  H43 <0> d   1      16.669  -5.447  34.300  0.00  0.00     0.188 HD
ENDROOT
BRANCH   2  25
ATOM     25  O3  <0> d   1      26.987  -4.929  37.655  0.00  0.00    -0.389 OA
ATOM     26  H32 <0> d   1      26.504  -5.361  38.372  0.00  0.00     0.210 HD
ENDBRANCH   2  25
TORSDOF 1
ENDMDL
MODEL 152
REMARK CAVERDOCK RESULT:      32.2      0.000      0.000
REMARK CAVERDOCK CONSTRAINTS:       0.1      0.0      0.0      0.0
REMARK CAVERDOCK TUNNEL: 151     32.2      2.3    152.3
REMARK  1 active torsions:
REMARK  status: ('A' for Active; 'I' for Inactive)
REMARK    1  A    between atoms: C2_2  and  O3_3 
ROOT
ATOM      1  C1  <0> d   1      26.640  -4.445  31.137  0.00  0.00     0.046 C 
ATOM      2  C2  <0> d   1      27.060  -5.552  32.099  0.00  0.00     0.062 C 
ATOM      3  C4  <0> d   1      28.348  -5.152  32.864  0.00  0.00     0.038 C 
ATOM      4  C5  <0> d   1      28.098  -5.498  34.358  0.00  0.00     0.009 C 
ATOM      5  C6  <0> d   1      26.855  -6.399  34.303  0.00  0.00     0.001 C 
ATOM      6  C8  <0> d   1      26.112  -6.619  35.584  0.00  0.00    -0.005 C 
ATOM      7  C10 <0> d   1      26.463  -5.645  36.702  0.00  0.00     0.006 C 
ATOM      8  C11 <0> d   1      25.681  -6.049  37.957  0.00  0.00     0.006 C 
ATOM      9  C12 <0> d   1      24.885  -7.332  37.716  0.00  0.00     0.000 C 
ATOM     10  C14 <0> d   1      24.167  -7.709  39.019  0.00  0.00     0.067 C 
ATOM     11  C15 <0> d   1      23.148  -8.786  38.739  0.00  0.00     0.062 A 
ATOM     12  N16 <0> d   1      22.487  -9.511  39.594  0.00  0.00    -0.179 NA
ATOM     13  N17 <0> d   1      21.647 -10.376  38.876  0.00  0.00    -0.289 N 
ATOM     14  C18 <0> d   1      21.838 -10.144  37.557  0.00  0.00     0.118 A 
ATOM     15  C19 <0> d   1      22.757  -9.169  37.447  0.00  0.00    -0.014 A 
ATOM     16  C20 <0> d   1      23.313  -8.541  36.191  0.00  0.00     0.052 C 
ATOM     17  C21 <0> d   1      23.888  -7.167  36.570  0.00  0.00    -0.032 C 
ATOM     18  C22 <0> d   1      22.745  -6.232  36.981  0.00  0.00     0.016 C 
ATOM     19  C23 <0> d   1      24.598  -6.570  35.352  0.00  0.00    -0.001 C 
ATOM     20  C25 <0> d   1      24.250  -7.290  34.060  0.00  0.00     0.007 C 
ATOM     21  C26 <0> d   1      24.806  -6.537  32.841  0.00  0.00     0.013 C 
ATOM     22  C27 <0> d   1      26.007  -5.708  33.217  0.00  0.00    -0.009 C 
ATOM     23  C28 <0> d   1      25.587  -4.291  33.616  0.00  0.00     0.018 C 
ATOM     24  H43 <0> d   1      21.036 -11.026  39.259  0.00  0.00     0.188 HD
ENDROOT
BRANCH   2  25
ATOM     25  O3  <0> d   1      27.244  -6.788  31.418  0.00  0.00    -0.389 OA
ATOM     26  H32 <0> d   1      27.433  -7.535  32.002  0.00  0.00     0.210 HD
ENDBRANCH   2  25
TORSDOF 1
ENDMDL
MODEL 153
REMARK CAVERDOCK RESULT:      35.2      0.000      0.000
REMARK CAVERDOCK CONSTRAINTS:       0.2      0.0      0.0      0.0
REMARK CAVERDOCK TUNNEL: 152     35.2      2.2    153.4
REMARK  1 active torsions:
REMARK  status: ('A' for Active; 'I' for Inactive)
REMARK    1  A    between atoms: C2_2  and  O3_3 
ROOT
ATOM      1  C1  <0> d   1      26.395  -4.635  31.232  0.00  0.00     0.046 C 
ATOM      2  C2  <0> d   1      26.838  -5.726  32.203  0.00  0.00     0.062 C 
ATOM      3  C4  <0> d   1      28.148  -5.318  32.923  0.00  0.00     0.038 C 
ATOM      4  C5  <0> d   1      27.939  -5.637  34.430  0.00  0.00     0.009 C 
ATOM      5  C6  <0> d   1      26.691  -6.532  34.426  0.00  0.00     0.001 C 
ATOM      6  C8  <0> d   1      25.984  -6.725  35.732  0.00  0.00    -0.005 C 
ATOM      7  C10 <0> d   1      26.370  -5.732  36.821  0.00  0.00     0.006 C 
ATOM      8  C11 <0> d   1      25.623  -6.109  38.105  0.00  0.00     0.006 C 
ATOM      9  C12 <0> d   1      24.814  -7.392  37.911  0.00  0.00     0.000 C 
ATOM     10  C14 <0> d   1      24.132  -7.741  39.240  0.00  0.00     0.067 C 
ATOM     11  C15 <0> d   1      23.101  -8.819  39.009  0.00  0.00     0.062 A 
ATOM     12  N16 <0> d   1      22.461  -9.525  39.895  0.00  0.00    -0.179 NA
ATOM     13  N17 <0> d   1      21.598 -10.398  39.217  0.00  0.00    -0.289 N 
ATOM     14  C18 <0> d   1      21.752 -10.191  37.890  0.00  0.00     0.118 A 
ATOM     15  C19 <0> d   1      22.672  -9.223  37.735  0.00  0.00    -0.014 A 
ATOM     16  C20 <0> d   1      23.194  -8.621  36.453  0.00  0.00     0.052 C 
ATOM     17  C21 <0> d   1      23.786  -7.244  36.790  0.00  0.00    -0.032 C 
ATOM     18  C22 <0> d   1      22.660  -6.296  37.216  0.00  0.00     0.016 C 
ATOM     19  C23 <0> d   1      24.464  -6.673  35.542  0.00  0.00    -0.001 C 
ATOM     20  C25 <0> d   1      24.076  -7.414  34.273  0.00  0.00     0.007 C 
ATOM     21  C26 <0> d   1      24.601  -6.687  33.026  0.00  0.00     0.013 C 
ATOM     22  C27 <0> d   1      25.816  -5.857  33.352  0.00  0.00    -0.009 C 
ATOM     23  C28 <0> d   1      25.413  -4.431  33.736  0.00  0.00     0.018 C 
ATOM     24  H43 <0> d   1      20.995 -11.038  39.630  0.00  0.00     0.188 HD
ENDROOT
BRANCH   2  25
ATOM     25  O3  <0> d   1      26.997  -6.976  31.539  0.00  0.00    -0.389 OA
ATOM     26  H32 <0> d   1      27.208  -7.711  32.130  0.00  0.00     0.210 HD
ENDBRANCH   2  25
TORSDOF 1
ENDMDL
MODEL 154
REMARK CAVERDOCK RESULT:      37.2      0.000      0.000
REMARK CAVERDOCK CONSTRAINTS:       1.2      0.0      0.0      0.0
REMARK CAVERDOCK TUNNEL: 153     37.2      2.2    154.7
REMARK  1 active torsions:
REMARK  status: ('A' for Active; 'I' for Inactive)
REMARK    1  A    between atoms: C2_2  and  O3_3 
ROOT
ATOM      1  C1  <0> d   1      26.816  -4.354  31.788  0.00  0.00     0.046 C 
ATOM      2  C2  <0> d   1      27.162  -5.526  32.701  0.00  0.00     0.062 C 
ATOM      3  C4  <0> d   1      28.376  -5.179  33.600  0.00  0.00     0.038 C 
ATOM      4  C5  <0> d   1      28.003  -5.632  35.038  0.00  0.00     0.009 C 
ATOM      5  C6  <0> d   1      26.776  -6.529  34.813  0.00  0.00     0.001 C 
ATOM      6  C8  <0> d   1      25.928  -6.840  36.007  0.00  0.00    -0.005 C 
ATOM      7  C10 <0> d   1      26.175  -5.948  37.217  0.00  0.00     0.006 C 
ATOM      8  C11 <0> d   1      25.292  -6.442  38.369  0.00  0.00     0.006 C 
ATOM      9  C12 <0> d   1      24.529  -7.705  37.971  0.00  0.00     0.000 C 
ATOM     10  C14 <0> d   1      23.705  -8.175  39.177  0.00  0.00     0.067 C 
ATOM     11  C15 <0> d   1      22.723  -9.231  38.735  0.00  0.00     0.062 A 
ATOM     12  N16 <0> d   1      21.996 -10.017  39.477  0.00  0.00    -0.179 NA
ATOM     13  N17 <0> d   1      21.227 -10.829  38.630  0.00  0.00    -0.289 N 
ATOM     14  C18 <0> d   1      21.528 -10.503  37.352  0.00  0.00     0.118 A 
ATOM     15  C19 <0> d   1      22.445  -9.521  37.390  0.00  0.00    -0.014 A 
ATOM     16  C20 <0> d   1      23.101  -8.804  36.235  0.00  0.00     0.052 C 
ATOM     17  C21 <0> d   1      23.632  -7.461  36.758  0.00  0.00    -0.032 C 
ATOM     18  C22 <0> d   1      22.452  -6.559  37.135  0.00  0.00     0.016 C 
ATOM     19  C23 <0> d   1      24.439  -6.777  35.650  0.00  0.00    -0.001 C 
ATOM     20  C25 <0> d   1      24.208  -7.403  34.285  0.00  0.00     0.007 C 
ATOM     21  C26 <0> d   1      24.860  -6.564  33.176  0.00  0.00     0.013 C 
ATOM     22  C27 <0> d   1      26.018  -5.763  33.711  0.00  0.00    -0.009 C 
ATOM     23  C28 <0> d   1      25.555  -4.378  34.172  0.00  0.00     0.018 C 
ATOM     24  H43 <0> d   1      20.591 -11.505  38.912  0.00  0.00     0.188 HD
ENDROOT
BRANCH   2  25
ATOM     25  O3  <0> d   1      27.412  -6.710  31.952  0.00  0.00    -0.389 OA
ATOM     26  H32 <0> d   1      27.067  -6.684  31.049  0.00  0.00     0.210 HD
ENDBRANCH   2  25
TORSDOF 1
ENDMDL
MODEL 155
REMARK CAVERDOCK RESULT:      40.6      0.000      0.000
REMARK CAVERDOCK CONSTRAINTS:       0.4      0.0      0.0      0.0
REMARK CAVERDOCK TUNNEL: 154     40.6      2.2    155.5
REMARK  1 active torsions:
REMARK  status: ('A' for Active; 'I' for Inactive)
REMARK    1  A    between atoms: C2_2  and  O3_3 
ROOT
ATOM      1  C1  <0> d   1      26.272  -4.483  31.756  0.00  0.00     0.046 C 
ATOM      2  C2  <0> d   1      26.700  -5.637  32.657  0.00  0.00     0.062 C 
ATOM      3  C4  <0> d   1      27.970  -5.260  33.462  0.00  0.00     0.038 C 
ATOM      4  C5  <0> d   1      27.707  -5.699  34.930  0.00  0.00     0.009 C 
ATOM      5  C6  <0> d   1      26.481  -6.616  34.804  0.00  0.00     0.001 C 
ATOM      6  C8  <0> d   1      25.725  -6.923  36.060  0.00  0.00    -0.005 C 
ATOM      7  C10 <0> d   1      26.045  -6.011  37.238  0.00  0.00     0.006 C 
ATOM      8  C11 <0> d   1      25.255  -6.501  38.456  0.00  0.00     0.006 C 
ATOM      9  C12 <0> d   1      24.484  -7.781  38.130  0.00  0.00     0.000 C 
ATOM     10  C14 <0> d   1      23.756  -8.245  39.397  0.00  0.00     0.067 C 
ATOM     11  C15 <0> d   1      22.760  -9.321  39.041  0.00  0.00     0.062 A 
ATOM     12  N16 <0> d   1      22.101 -10.107  39.843  0.00  0.00    -0.179 NA
ATOM     13  N17 <0> d   1      21.286 -10.942  39.063  0.00  0.00    -0.289 N 
ATOM     14  C18 <0> d   1      21.489 -10.629  37.764  0.00  0.00     0.118 A 
ATOM     15  C19 <0> d   1      22.392  -9.634  37.723  0.00  0.00    -0.014 A 
ATOM     16  C20 <0> d   1      22.953  -8.924  36.515  0.00  0.00     0.052 C 
ATOM     17  C21 <0> d   1      23.499  -7.566  36.981  0.00  0.00    -0.032 C 
ATOM     18  C22 <0> d   1      22.335  -6.676  37.430  0.00  0.00     0.016 C 
ATOM     19  C23 <0> d   1      24.215  -6.886  35.810  0.00  0.00    -0.001 C 
ATOM     20  C25 <0> d   1      23.895  -7.534  34.473  0.00  0.00     0.007 C 
ATOM     21  C26 <0> d   1      24.454  -6.702  33.309  0.00  0.00     0.013 C 
ATOM     22  C27 <0> d   1      25.635  -5.876  33.749  0.00  0.00    -0.009 C 
ATOM     23  C28 <0> d   1      25.185  -4.492  34.225  0.00  0.00     0.018 C 
ATOM     24  H43 <0> d   1      20.681 -11.623  39.400  0.00  0.00     0.188 HD
ENDROOT
BRANCH   2  25
ATOM     25  O3  <0> d   1      26.914  -6.827  31.907  0.00  0.00    -0.389 OA
ATOM     26  H32 <0> d   1      26.711  -6.741  30.966  0.00  0.00     0.210 HD
ENDBRANCH   2  25
TORSDOF 1
ENDMDL
MODEL 156
REMARK CAVERDOCK RESULT:      44.6      0.000      0.000
REMARK CAVERDOCK CONSTRAINTS:       0.0      0.0      0.0      0.0
REMARK CAVERDOCK TUNNEL: 155     44.6      2.2    156.5
REMARK  1 active torsions:
REMARK  status: ('A' for Active; 'I' for Inactive)
REMARK    1  A    between atoms: C2_2  and  O3_3 
ROOT
ATOM      1  C1  <0> d   1      27.618  -3.600  33.668  0.00  0.00     0.046 C 
ATOM      2  C2  <0> d   1      26.173  -3.657  34.153  0.00  0.00     0.062 C 
ATOM      3  C4  <0> d   1      25.191  -3.608  32.955  0.00  0.00     0.038 C 
ATOM      4  C5  <0> d   1      24.132  -4.717  33.207  0.00  0.00     0.009 C 
ATOM      5  C6  <0> d   1      24.351  -5.077  34.684  0.00  0.00     0.001 C 
ATOM      6  C8  <0> d   1      23.760  -6.365  35.169  0.00  0.00    -0.005 C 
ATOM      7  C10 <0> d   1      23.328  -7.325  34.067  0.00  0.00     0.006 C 
ATOM      8  C11 <0> d   1      22.679  -8.549  34.721  0.00  0.00     0.006 C 
ATOM      9  C12 <0> d   1      22.591  -8.377  36.238  0.00  0.00     0.000 C 
ATOM     10  C14 <0> d   1      21.890  -9.609  36.827  0.00  0.00     0.067 C 
ATOM     11  C15 <0> d   1      22.052  -9.611  38.327  0.00  0.00     0.062 A 
ATOM     12  N16 <0> d   1      21.443 -10.359  39.201  0.00  0.00    -0.179 NA
ATOM     13  N17 <0> d   1      21.918 -10.015  40.476  0.00  0.00    -0.289 N 
ATOM     14  C18 <0> d   1      22.829  -9.027  40.329  0.00  0.00     0.118 A 
ATOM     15  C19 <0> d   1      22.931  -8.761  39.015  0.00  0.00    -0.014 A 
ATOM     16  C20 <0> d   1      23.814  -7.749  38.328  0.00  0.00     0.052 C 
ATOM     17  C21 <0> d   1      23.972  -8.183  36.863  0.00  0.00    -0.032 C 
ATOM     18  C22 <0> d   1      24.778  -9.484  36.801  0.00  0.00     0.016 C 
ATOM     19  C23 <0> d   1      24.733  -7.096  36.098  0.00  0.00    -0.001 C 
ATOM     20  C25 <0> d   1      25.414  -6.099  37.022  0.00  0.00     0.007 C 
ATOM     21  C26 <0> d   1      26.338  -5.158  36.233  0.00  0.00     0.013 C 
ATOM     22  C27 <0> d   1      25.887  -5.030  34.801  0.00  0.00    -0.009 C 
ATOM     23  C28 <0> d   1      26.574  -6.075  33.918  0.00  0.00     0.018 C 
ATOM     24  H43 <0> d   1      21.640 -10.417  41.315  0.00  0.00     0.188 HD
ENDROOT
BRANCH   2  25
ATOM     25  O3  <0> d   1      25.894  -2.609  35.076  0.00  0.00    -0.389 OA
ATOM     26  H32 <0> d   1      25.256  -2.848  35.761  0.00  0.00     0.210 HD
ENDBRANCH   2  25
TORSDOF 1
ENDMDL
MODEL 157
REMARK CAVERDOCK RESULT:      45.9      0.000      0.000
REMARK CAVERDOCK CONSTRAINTS:       0.0      0.0      0.0      0.0
REMARK CAVERDOCK TUNNEL: 156     45.9      2.2    157.4
REMARK  1 active torsions:
REMARK  status: ('A' for Active; 'I' for Inactive)
REMARK    1  A    between atoms: C2_2  and  O3_3 
ROOT
ATOM      1  C1  <0> d   1      27.617  -4.004  33.508  0.00  0.00     0.046 C 
ATOM      2  C2  <0> d   1      26.170  -4.022  33.992  0.00  0.00     0.062 C 
ATOM      3  C4  <0> d   1      25.192  -4.068  32.791  0.00  0.00     0.038 C 
ATOM      4  C5  <0> d   1      24.132  -5.153  33.129  0.00  0.00     0.009 C 
ATOM      5  C6  <0> d   1      24.347  -5.394  34.630  0.00  0.00     0.001 C 
ATOM      6  C8  <0> d   1      23.754  -6.638  35.215  0.00  0.00    -0.005 C 
ATOM      7  C10 <0> d   1      23.325  -7.683  34.193  0.00  0.00     0.006 C 
ATOM      8  C11 <0> d   1      22.673  -8.851  34.942  0.00  0.00     0.006 C 
ATOM      9  C12 <0> d   1      22.581  -8.558  36.440  0.00  0.00     0.000 C 
ATOM     10  C14 <0> d   1      21.879  -9.739  37.123  0.00  0.00     0.067 C 
ATOM     11  C15 <0> d   1      22.037  -9.621  38.619  0.00  0.00     0.062 A 
ATOM     12  N16 <0> d   1      21.426 -10.296  39.550  0.00  0.00    -0.179 NA
ATOM     13  N17 <0> d   1      21.897  -9.850  40.793  0.00  0.00    -0.289 N 
ATOM     14  C18 <0> d   1      22.810  -8.878  40.570  0.00  0.00     0.118 A 
ATOM     15  C19 <0> d   1      22.914  -8.718  39.239  0.00  0.00    -0.014 A 
ATOM     16  C20 <0> d   1      23.800  -7.764  38.475  0.00  0.00     0.052 C 
ATOM     17  C21 <0> d   1      23.961  -8.315  37.050  0.00  0.00    -0.032 C 
ATOM     18  C22 <0> d   1      24.767  -9.617  37.095  0.00  0.00     0.016 C 
ATOM     19  C23 <0> d   1      24.725  -7.293  36.203  0.00  0.00    -0.001 C 
ATOM     20  C25 <0> d   1      25.404  -6.225  37.045  0.00  0.00     0.007 C 
ATOM     21  C26 <0> d   1      26.330  -5.351  36.186  0.00  0.00     0.013 C 
ATOM     22  C27 <0> d   1      25.883  -5.337  34.747  0.00  0.00    -0.009 C 
ATOM     23  C28 <0> d   1      26.572  -6.450  33.952  0.00  0.00     0.018 C 
ATOM     24  H43 <0> d   1      21.618 -10.184  41.662  0.00  0.00     0.188 HD
ENDROOT
BRANCH   2  25
ATOM     25  O3  <0> d   1      25.890  -2.903  34.826  0.00  0.00    -0.389 OA
ATOM     26  H32 <0> d   1      25.010  -2.922  35.227  0.00  0.00     0.210 HD
ENDBRANCH   2  25
TORSDOF 1
ENDMDL
MODEL 158
REMARK CAVERDOCK RESULT:      46.9      0.000      0.000
REMARK CAVERDOCK CONSTRAINTS:       0.0      0.0      0.0      0.0
REMARK CAVERDOCK TUNNEL: 157     46.9      2.2    158.7
REMARK  1 active torsions:
REMARK  status: ('A' for Active; 'I' for Inactive)
REMARK    1  A    between atoms: C2_2  and  O3_3 
ROOT
ATOM      1  C1  <0> d   1      27.242  -3.814  33.742  0.00  0.00     0.046 C 
ATOM      2  C2  <0> d   1      25.780  -4.000  34.135  0.00  0.00     0.062 C 
ATOM      3  C4  <0> d   1      24.897  -4.210  32.878  0.00  0.00     0.038 C 
ATOM      4  C5  <0> d   1      23.961  -5.409  33.194  0.00  0.00     0.009 C 
ATOM      5  C6  <0> d   1      24.103  -5.571  34.714  0.00  0.00     0.001 C 
ATOM      6  C8  <0> d   1      23.632  -6.860  35.312  0.00  0.00    -0.005 C 
ATOM      7  C10 <0> d   1      23.405  -7.985  34.309  0.00  0.00     0.006 C 
ATOM      8  C11 <0> d   1      22.856  -9.200  35.063  0.00  0.00     0.006 C 
ATOM      9  C12 <0> d   1      22.628  -8.872  36.539  0.00  0.00     0.000 C 
ATOM     10  C14 <0> d   1      22.034 -10.109  37.225  0.00  0.00     0.067 C 
ATOM     11  C15 <0> d   1      22.075  -9.923  38.722  0.00  0.00     0.062 A 
ATOM     12  N16 <0> d   1      21.491 -10.639  39.639  0.00  0.00    -0.179 NA
ATOM     13  N17 <0> d   1      21.819 -10.097  40.890  0.00  0.00    -0.289 N 
ATOM     14  C18 <0> d   1      22.616  -9.024  40.685  0.00  0.00     0.118 A 
ATOM     15  C19 <0> d   1      22.789  -8.896  39.358  0.00  0.00    -0.014 A 
ATOM     16  C20 <0> d   1      23.599  -7.863  38.612  0.00  0.00     0.052 C 
ATOM     17  C21 <0> d   1      23.922  -8.435  37.223  0.00  0.00    -0.032 C 
ATOM     18  C22 <0> d   1      24.879  -9.623  37.372  0.00  0.00     0.016 C 
ATOM     19  C23 <0> d   1      24.608  -7.353  36.384  0.00  0.00    -0.001 C 
ATOM     20  C25 <0> d   1      25.090  -6.181  37.223  0.00  0.00     0.007 C 
ATOM     21  C26 <0> d   1      25.956  -5.225  36.387  0.00  0.00     0.013 C 
ATOM     22  C27 <0> d   1      25.608  -5.316  34.924  0.00  0.00    -0.009 C 
ATOM     23  C28 <0> d   1      26.482  -6.357  34.221  0.00  0.00     0.018 C 
ATOM     24  H43 <0> d   1      21.525 -10.434  41.752  0.00  0.00     0.188 HD
ENDROOT
BRANCH   2  25
ATOM     25  O3  <0> d   1      25.307  -2.898  34.904  0.00  0.00    -0.389 OA
ATOM     26  H32 <0> d   1      25.770  -2.068  34.728  0.00  0.00     0.210 HD
ENDBRANCH   2  25
TORSDOF 1
ENDMDL
MODEL 159
REMARK CAVERDOCK RESULT:      46.7      0.000      0.000
REMARK CAVERDOCK CONSTRAINTS:       0.0      0.0      0.0      0.0
REMARK CAVERDOCK TUNNEL: 158     46.7      2.2    159.3
REMARK  1 active torsions:
REMARK  status: ('A' for Active; 'I' for Inactive)
REMARK    1  A    between atoms: C2_2  and  O3_3 
ROOT
ATOM      1  C1  <0> d   1      27.260  -4.255  33.647  0.00  0.00     0.046 C 
ATOM      2  C2  <0> d   1      25.816  -4.298  34.136  0.00  0.00     0.062 C 
ATOM      3  C4  <0> d   1      24.835  -4.393  32.939  0.00  0.00     0.038 C 
ATOM      4  C5  <0> d   1      23.803  -5.496  33.302  0.00  0.00     0.009 C 
ATOM      5  C6  <0> d   1      24.028  -5.701  34.808  0.00  0.00     0.001 C 
ATOM      6  C8  <0> d   1      23.467  -6.947  35.420  0.00  0.00    -0.005 C 
ATOM      7  C10 <0> d   1      23.060  -8.023  34.421  0.00  0.00     0.006 C 
ATOM      8  C11 <0> d   1      22.439  -9.191  35.195  0.00  0.00     0.006 C 
ATOM      9  C12 <0> d   1      22.344  -8.869  36.687  0.00  0.00     0.000 C 
ATOM     10  C14 <0> d   1      21.673 -10.052  37.397  0.00  0.00     0.067 C 
ATOM     11  C15 <0> d   1      21.831  -9.900  38.889  0.00  0.00     0.062 A 
ATOM     12  N16 <0> d   1      21.239 -10.571  39.835  0.00  0.00    -0.179 NA
ATOM     13  N17 <0> d   1      21.703 -10.089  41.068  0.00  0.00    -0.289 N 
ATOM     14  C18 <0> d   1      22.591  -9.099  40.822  0.00  0.00     0.118 A 
ATOM     15  C19 <0> d   1      22.688  -8.964  39.488  0.00  0.00    -0.014 A 
ATOM     16  C20 <0> d   1      23.549  -8.005  38.702  0.00  0.00     0.052 C 
ATOM     17  C21 <0> d   1      23.719  -8.580  37.288  0.00  0.00    -0.032 C 
ATOM     18  C22 <0> d   1      24.557  -9.862  37.357  0.00  0.00     0.016 C 
ATOM     19  C23 <0> d   1      24.456  -7.558  36.418  0.00  0.00    -0.001 C 
ATOM     20  C25 <0> d   1      25.111  -6.457  37.236  0.00  0.00     0.007 C 
ATOM     21  C26 <0> d   1      26.013  -5.578  36.356  0.00  0.00     0.013 C 
ATOM     22  C27 <0> d   1      25.562  -5.605  34.918  0.00  0.00    -0.009 C 
ATOM     23  C28 <0> d   1      26.276  -6.717  34.145  0.00  0.00     0.018 C 
ATOM     24  H43 <0> d   1      21.434 -10.411  41.944  0.00  0.00     0.188 HD
ENDROOT
BRANCH   2  25
ATOM     25  O3  <0> d   1      25.510  -3.170  34.949  0.00  0.00    -0.389 OA
ATOM     26  H32 <0> d   1      25.437  -2.340  34.457  0.00  0.00     0.210 HD
ENDBRANCH   2  25
TORSDOF 1
ENDMDL
MODEL 160
REMARK CAVERDOCK RESULT:      47.5      0.000      0.000
REMARK CAVERDOCK CONSTRAINTS:       0.1      0.0      0.0      0.0
REMARK CAVERDOCK TUNNEL: 159     47.5      2.2    160.1
REMARK  1 active torsions:
REMARK  status: ('A' for Active; 'I' for Inactive)
REMARK    1  A    between atoms: C2_2  and  O3_3 
ROOT
ATOM      1  C1  <0> d   1      27.500  -4.486  33.917  0.00  0.00     0.046 C 
ATOM      2  C2  <0> d   1      26.046  -4.468  34.376  0.00  0.00     0.062 C 
ATOM      3  C4  <0> d   1      25.087  -4.491  33.158  0.00  0.00     0.038 C 
ATOM      4  C5  <0> d   1      23.995  -5.548  33.478  0.00  0.00     0.009 C 
ATOM      5  C6  <0> d   1      24.177  -5.793  34.983  0.00  0.00     0.001 C 
ATOM      6  C8  <0> d   1      23.543  -7.022  35.558  0.00  0.00    -0.005 C 
ATOM      7  C10 <0> d   1      23.106  -8.057  34.529  0.00  0.00     0.006 C 
ATOM      8  C11 <0> d   1      22.413  -9.207  35.266  0.00  0.00     0.006 C 
ATOM      9  C12 <0> d   1      22.302  -8.911  36.762  0.00  0.00     0.000 C 
ATOM     10  C14 <0> d   1      21.559 -10.073  37.434  0.00  0.00     0.067 C 
ATOM     11  C15 <0> d   1      21.693  -9.958  38.932  0.00  0.00     0.062 A 
ATOM     12  N16 <0> d   1      21.048 -10.617  39.852  0.00  0.00    -0.179 NA
ATOM     13  N17 <0> d   1      21.509 -10.182  41.104  0.00  0.00    -0.289 N 
ATOM     14  C18 <0> d   1      22.449  -9.232  40.896  0.00  0.00     0.118 A 
ATOM     15  C19 <0> d   1      22.581  -9.077  39.567  0.00  0.00    -0.014 A 
ATOM     16  C20 <0> d   1      23.504  -8.146  38.818  0.00  0.00     0.052 C 
ATOM     17  C21 <0> d   1      23.676  -8.701  37.397  0.00  0.00    -0.032 C 
ATOM     18  C22 <0> d   1      24.448 -10.024  37.457  0.00  0.00     0.016 C 
ATOM     19  C23 <0> d   1      24.480  -7.700  36.563  0.00  0.00    -0.001 C 
ATOM     20  C25 <0> d   1      25.171  -6.649  37.416  0.00  0.00     0.007 C 
ATOM     21  C26 <0> d   1      26.133  -5.799  36.573  0.00  0.00     0.013 C 
ATOM     22  C27 <0> d   1      25.712  -5.775  35.126  0.00  0.00    -0.009 C 
ATOM     23  C28 <0> d   1      26.387  -6.905  34.345  0.00  0.00     0.018 C 
ATOM     24  H43 <0> d   1      21.206 -10.507  41.967  0.00  0.00     0.188 HD
ENDROOT
BRANCH   2  25
ATOM     25  O3  <0> d   1      25.779  -3.341  35.205  0.00  0.00    -0.389 OA
ATOM     26  H32 <0> d   1      26.572  -2.890  35.523  0.00  0.00     0.210 HD
ENDBRANCH   2  25
TORSDOF 1
ENDMDL
MODEL 161
REMARK CAVERDOCK RESULT:      50.4      0.000      0.000
REMARK CAVERDOCK CONSTRAINTS:       0.0      0.0      0.0      0.0
REMARK CAVERDOCK TUNNEL: 160     50.4      2.2    161.5
REMARK  1 active torsions:
REMARK  status: ('A' for Active; 'I' for Inactive)
REMARK    1  A    between atoms: C2_2  and  O3_3 
ROOT
ATOM      1  C1  <0> d   1      27.513  -4.513  34.201  0.00  0.00     0.046 C 
ATOM      2  C2  <0> d   1      26.047  -4.560  34.621  0.00  0.00     0.062 C 
ATOM      3  C4  <0> d   1      25.123  -4.607  33.378  0.00  0.00     0.038 C 
ATOM      4  C5  <0> d   1      24.067  -5.712  33.655  0.00  0.00     0.009 C 
ATOM      5  C6  <0> d   1      24.220  -5.969  35.162  0.00  0.00     0.001 C 
ATOM      6  C8  <0> d   1      23.623  -7.230  35.705  0.00  0.00    -0.005 C 
ATOM      7  C10 <0> d   1      23.255  -8.269  34.653  0.00  0.00     0.006 C 
ATOM      8  C11 <0> d   1      22.591  -9.456  35.358  0.00  0.00     0.006 C 
ATOM      9  C12 <0> d   1      22.429  -9.184  36.854  0.00  0.00     0.000 C 
ATOM     10  C14 <0> d   1      21.717 -10.384  37.491  0.00  0.00     0.067 C 
ATOM     11  C15 <0> d   1      21.807 -10.283  38.994  0.00  0.00     0.062 A 
ATOM     12  N16 <0> d   1      21.167 -10.979  39.888  0.00  0.00    -0.179 NA
ATOM     13  N17 <0> d   1      21.576 -10.542  41.157  0.00  0.00    -0.289 N 
ATOM     14  C18 <0> d   1      22.481  -9.553  40.986  0.00  0.00     0.118 A 
ATOM     15  C19 <0> d   1      22.642  -9.374  39.663  0.00  0.00    -0.014 A 
ATOM     16  C20 <0> d   1      23.544  -8.397  38.950  0.00  0.00     0.052 C 
ATOM     17  C21 <0> d   1      23.777  -8.926  37.527  0.00  0.00    -0.032 C 
ATOM     18  C22 <0> d   1      24.601 -10.217  37.592  0.00  0.00     0.016 C 
ATOM     19  C23 <0> d   1      24.560  -7.882  36.727  0.00  0.00    -0.001 C 
ATOM     20  C25 <0> d   1      25.184  -6.815  37.610  0.00  0.00     0.007 C 
ATOM     21  C26 <0> d   1      26.132  -5.915  36.803  0.00  0.00     0.013 C 
ATOM     22  C27 <0> d   1      25.748  -5.890  35.346  0.00  0.00    -0.009 C 
ATOM     23  C28 <0> d   1      26.489  -6.982  34.570  0.00  0.00     0.018 C 
ATOM     24  H43 <0> d   1      21.264 -10.891  42.008  0.00  0.00     0.188 HD
ENDROOT
BRANCH   2  25
ATOM     25  O3  <0> d   1      25.712  -3.457  35.456  0.00  0.00    -0.389 OA
ATOM     26  H32 <0> d   1      26.009  -3.552  36.371  0.00  0.00     0.210 HD
ENDBRANCH   2  25
TORSDOF 1
ENDMDL
MODEL 162
REMARK CAVERDOCK RESULT:      48.1      0.000      0.000
REMARK CAVERDOCK CONSTRAINTS:       0.3      0.0      0.0      0.0
REMARK CAVERDOCK TUNNEL: 161     48.1      2.2    162.2
REMARK  1 active torsions:
REMARK  status: ('A' for Active; 'I' for Inactive)
REMARK    1  A    between atoms: C2_2  and  O3_3 
ROOT
ATOM      1  C1  <0> d   1      26.930  -4.607  33.883  0.00  0.00     0.046 C 
ATOM      2  C2  <0> d   1      25.516  -4.635  34.455  0.00  0.00     0.062 C 
ATOM      3  C4  <0> d   1      24.469  -4.773  33.320  0.00  0.00     0.038 C 
ATOM      4  C5  <0> d   1      23.463  -5.864  33.780  0.00  0.00     0.009 C 
ATOM      5  C6  <0> d   1      23.774  -6.015  35.277  0.00  0.00     0.001 C 
ATOM      6  C8  <0> d   1      23.253  -7.240  35.963  0.00  0.00    -0.005 C 
ATOM      7  C10 <0> d   1      22.793  -8.350  35.027  0.00  0.00     0.006 C 
ATOM      8  C11 <0> d   1      22.222  -9.491  35.876  0.00  0.00     0.006 C 
ATOM      9  C12 <0> d   1      22.210  -9.117  37.359  0.00  0.00     0.000 C 
ATOM     10  C14 <0> d   1      21.584 -10.275  38.147  0.00  0.00     0.067 C 
ATOM     11  C15 <0> d   1      21.827 -10.070  39.622  0.00  0.00     0.062 A 
ATOM     12  N16 <0> d   1      21.292 -10.708  40.623  0.00  0.00    -0.179 NA
ATOM     13  N17 <0> d   1      21.823 -10.182  41.809  0.00  0.00    -0.289 N 
ATOM     14  C18 <0> d   1      22.693  -9.200  41.479  0.00  0.00     0.118 A 
ATOM     15  C19 <0> d   1      22.713  -9.112  40.138  0.00  0.00    -0.014 A 
ATOM     16  C20 <0> d   1      23.525  -8.180  39.270  0.00  0.00     0.052 C 
ATOM     17  C21 <0> d   1      23.616  -8.805  37.870  0.00  0.00    -0.032 C 
ATOM     18  C22 <0> d   1      24.460 -10.082  37.936  0.00  0.00     0.016 C 
ATOM     19  C23 <0> d   1      24.299  -7.813  36.924  0.00  0.00    -0.001 C 
ATOM     20  C25 <0> d   1      24.996  -6.683  37.664  0.00  0.00     0.007 C 
ATOM     21  C26 <0> d   1      25.844  -5.835  36.704  0.00  0.00     0.013 C 
ATOM     22  C27 <0> d   1      25.311  -5.913  35.296  0.00  0.00    -0.009 C 
ATOM     23  C28 <0> d   1      25.984  -7.051  34.523  0.00  0.00     0.018 C 
ATOM     24  H43 <0> d   1      21.605 -10.473  42.710  0.00  0.00     0.188 HD
ENDROOT
BRANCH   2  25
ATOM     25  O3  <0> d   1      25.254  -3.478  35.243  0.00  0.00    -0.389 OA
ATOM     26  H32 <0> d   1      24.395  -3.492  35.688  0.00  0.00     0.210 HD
ENDBRANCH   2  25
TORSDOF 1
ENDMDL
MODEL 163
REMARK CAVERDOCK RESULT:      48.7      0.000      0.000
REMARK CAVERDOCK CONSTRAINTS:       0.4      0.0      0.0      0.0
REMARK CAVERDOCK TUNNEL: 162     48.7      2.2    163.1
REMARK  1 active torsions:
REMARK  status: ('A' for Active; 'I' for Inactive)
REMARK    1  A    between atoms: C2_2  and  O3_3 
ROOT
ATOM      1  C1  <0> d   1      26.499  -4.605  33.969  0.00  0.00     0.046 C 
ATOM      2  C2  <0> d   1      25.075  -4.728  34.503  0.00  0.00     0.062 C 
ATOM      3  C4  <0> d   1      24.074  -4.955  33.341  0.00  0.00     0.038 C 
ATOM      4  C5  <0> d   1      23.136  -6.111  33.789  0.00  0.00     0.009 C 
ATOM      5  C6  <0> d   1      23.414  -6.221  35.295  0.00  0.00     0.001 C 
ATOM      6  C8  <0> d   1      22.964  -7.472  35.984  0.00  0.00    -0.005 C 
ATOM      7  C10 <0> d   1      22.613  -8.625  35.051  0.00  0.00     0.006 C 
ATOM      8  C11 <0> d   1      22.101  -9.793  35.900  0.00  0.00     0.006 C 
ATOM      9  C12 <0> d   1      22.021  -9.404  37.377  0.00  0.00     0.000 C 
ATOM     10  C14 <0> d   1      21.458 -10.595  38.163  0.00  0.00     0.067 C 
ATOM     11  C15 <0> d   1      21.644 -10.355  39.641  0.00  0.00     0.062 A 
ATOM     12  N16 <0> d   1      21.128 -11.018  40.636  0.00  0.00    -0.179 NA
ATOM     13  N17 <0> d   1      21.586 -10.441  41.830  0.00  0.00    -0.289 N 
ATOM     14  C18 <0> d   1      22.391  -9.403  41.509  0.00  0.00     0.118 A 
ATOM     15  C19 <0> d   1      22.444  -9.329  40.168  0.00  0.00    -0.014 A
[truncated: 939 more chars]
