# Supplementary material for: Fully automated virtual screening pipeline of FDA-approved drugs using Caver Web
Source: Comput Struct Biotechnol J. 2022 Nov 17;20:6512–8. doi: 10.1016/j.csbj.2022.11.031 (PMC9705369; doi:10.1016/j.csbj.2022.11.031)
Supplement: Supplementary data 1 [file mmc1.zip › supplementary_data/pymol/ZINC000003873366.pdbqt]

MODEL 1
REMARK CAVERDOCK RESULT:      21.6      0.000      0.000
REMARK CAVERDOCK CONSTRAINTS:       0.0      0.0      0.0      0.0
REMARK CAVERDOCK TUNNEL: 0     21.6      1.7      1.1
REMARK  1 active torsions:
REMARK  status: ('A' for Active; 'I' for Inactive)
REMARK    1  A    between atoms: C2_2  and  O3_3 
ROOT
ATOM      1  C1  <0> d   1      47.155   8.457  34.773  0.00  0.00     0.046 C 
ATOM      2  C2  <0> d   1      46.371   8.583  33.469  0.00  0.00     0.062 C 
ATOM      3  C4  <0> d   1      47.194   8.015  32.285  0.00  0.00     0.038 C 
ATOM      4  C5  <0> d   1      46.267   7.007  31.547  0.00  0.00     0.009 C 
ATOM      5  C6  <0> d   1      44.871   7.438  32.018  0.00  0.00     0.001 C 
ATOM      6  C8  <0> d   1      43.724   6.521  31.757  0.00  0.00    -0.005 C 
ATOM      7  C10 <0> d   1      43.991   5.041  31.958  0.00  0.00     0.006 C 
ATOM      8  C11 <0> d   1      42.905   4.252  31.231  0.00  0.00     0.006 C 
ATOM      9  C12 <0> d   1      41.585   5.021  31.149  0.00  0.00     0.000 C 
ATOM     10  C14 <0> d   1      40.485   3.956  31.008  0.00  0.00     0.067 C 
ATOM     11  C15 <0> d   1      39.129   4.571  31.204  0.00  0.00     0.062 A 
ATOM     12  N16 <0> d   1      37.959   4.060  30.943  0.00  0.00    -0.179 NA
ATOM     13  N17 <0> d   1      36.982   5.005  31.294  0.00  0.00    -0.289 N 
ATOM     14  C18 <0> d   1      37.613   6.099  31.775  0.00  0.00     0.118 A 
ATOM     15  C19 <0> d   1      38.938   5.859  31.729  0.00  0.00    -0.014 A 
ATOM     16  C20 <0> d   1      40.069   6.756  32.144  0.00  0.00     0.052 C 
ATOM     17  C21 <0> d   1      41.349   5.917  32.361  0.00  0.00    -0.032 C 
ATOM     18  C22 <0> d   1      41.177   5.063  33.614  0.00  0.00     0.016 C 
ATOM     19  C23 <0> d   1      42.474   6.944  32.510  0.00  0.00    -0.001 C 
ATOM     20  C25 <0> d   1      42.687   7.402  33.927  0.00  0.00     0.007 C 
ATOM     21  C26 <0> d   1      43.882   8.342  34.104  0.00  0.00     0.013 C 
ATOM     22  C27 <0> d   1      45.115   7.696  33.520  0.00  0.00    -0.009 C 
ATOM     23  C28 <0> d   1      45.472   6.426  34.290  0.00  0.00     0.018 C 
ATOM     24  H43 <0> d   1      36.023   4.891  31.208  0.00  0.00     0.188 HD
ENDROOT
BRANCH   2  25
ATOM     25  O3  <0> d   1      46.009   9.939  33.223  0.00  0.00    -0.389 OA
ATOM     26  H32 <0> d   1      45.082  10.140  33.411  0.00  0.00     0.210 HD
ENDBRANCH   2  25
TORSDOF 1
ENDMDL
MODEL 2
REMARK CAVERDOCK RESULT:      23.5      0.000      0.000
REMARK CAVERDOCK CONSTRAINTS:       0.0      0.0      0.0      0.0
REMARK CAVERDOCK TUNNEL: 1     23.5      1.8      2.1
REMARK  1 active torsions:
REMARK  status: ('A' for Active; 'I' for Inactive)
REMARK    1  A    between atoms: C2_2  and  O3_3 
ROOT
ATOM      1  C1  <0> d   1      38.217   3.293  30.657  0.00  0.00     0.046 C 
ATOM      2  C2  <0> d   1      38.676   4.727  30.915  0.00  0.00     0.062 C 
ATOM      3  C4  <0> d   1      37.960   5.307  32.163  0.00  0.00     0.038 C 
ATOM      4  C5  <0> d   1      39.075   5.872  33.087  0.00  0.00     0.009 C 
ATOM      5  C6  <0> d   1      40.252   6.045  32.116  0.00  0.00     0.001 C 
ATOM      6  C8  <0> d   1      41.608   6.292  32.688  0.00  0.00    -0.005 C 
ATOM      7  C10 <0> d   1      41.968   5.493  33.927  0.00  0.00     0.006 C 
ATOM      8  C11 <0> d   1      43.145   6.178  34.617  0.00  0.00     0.006 C 
ATOM      9  C12 <0> d   1      44.035   6.937  33.630  0.00  0.00     0.000 C 
ATOM     10  C14 <0> d   1      45.424   7.010  34.286  0.00  0.00     0.067 C 
ATOM     11  C15 <0> d   1      46.450   7.479  33.294  0.00  0.00     0.062 A 
ATOM     12  N16 <0> d   1      47.669   7.882  33.515  0.00  0.00    -0.179 NA
ATOM     13  N17 <0> d   1      48.248   8.217  32.281  0.00  0.00    -0.289 N 
ATOM     14  C18 <0> d   1      47.328   8.000  31.315  0.00  0.00     0.118 A 
ATOM     15  C19 <0> d   1      46.209   7.546  31.912  0.00  0.00    -0.014 A 
ATOM     16  C20 <0> d   1      44.900   7.161  31.284  0.00  0.00     0.052 C 
ATOM     17  C21 <0> d   1      44.095   6.270  32.258  0.00  0.00    -0.032 C 
ATOM     18  C22 <0> d   1      44.778   4.911  32.369  0.00  0.00     0.016 C 
ATOM     19  C23 <0> d   1      42.699   6.168  31.638  0.00  0.00    -0.001 C 
ATOM     20  C25 <0> d   1      42.553   5.025  30.673  0.00  0.00     0.007 C 
ATOM     21  C26 <0> d   1      41.131   4.845  30.133  0.00  0.00     0.013 C 
ATOM     22  C27 <0> d   1      40.168   4.743  31.290  0.00  0.00    -0.009 C 
ATOM     23  C28 <0> d   1      40.455   3.493  32.121  0.00  0.00     0.018 C 
ATOM     24  H43 <0> d   1      49.150   8.547  32.146  0.00  0.00     0.188 HD
ENDROOT
BRANCH   2  25
ATOM     25  O3  <0> d   1      38.442   5.548  29.776  0.00  0.00    -0.389 OA
ATOM     26  H32 <0> d   1      37.585   5.400  29.353  0.00  0.00     0.210 HD
ENDBRANCH   2  25
TORSDOF 1
ENDMDL
MODEL 3
REMARK CAVERDOCK RESULT:      23.8      0.000      0.000
REMARK CAVERDOCK CONSTRAINTS:       0.0      0.0      0.0      0.0
REMARK CAVERDOCK TUNNEL: 2     23.8      1.8      3.3
REMARK  1 active torsions:
REMARK  status: ('A' for Active; 'I' for Inactive)
REMARK    1  A    between atoms: C2_2  and  O3_3 
ROOT
ATOM      1  C1  <0> d   1      38.000   3.299  30.544  0.00  0.00     0.046 C 
ATOM      2  C2  <0> d   1      38.464   4.729  30.814  0.00  0.00     0.062 C 
ATOM      3  C4  <0> d   1      37.757   5.298  32.071  0.00  0.00     0.038 C 
ATOM      4  C5  <0> d   1      38.879   5.853  32.994  0.00  0.00     0.009 C 
ATOM      5  C6  <0> d   1      40.050   6.032  32.018  0.00  0.00     0.001 C 
ATOM      6  C8  <0> d   1      41.410   6.271  32.583  0.00  0.00    -0.005 C 
ATOM      7  C10 <0> d   1      41.777   5.459  33.812  0.00  0.00     0.006 C 
ATOM      8  C11 <0> d   1      42.959   6.135  34.501  0.00  0.00     0.006 C 
ATOM      9  C12 <0> d   1      43.844   6.902  33.516  0.00  0.00     0.000 C 
ATOM     10  C14 <0> d   1      45.237   6.966  34.164  0.00  0.00     0.067 C 
ATOM     11  C15 <0> d   1      46.258   7.442  33.171  0.00  0.00     0.062 A 
ATOM     12  N16 <0> d   1      47.480   7.840  33.388  0.00  0.00    -0.179 NA
ATOM     13  N17 <0> d   1      48.051   8.187  32.154  0.00  0.00    -0.289 N 
ATOM     14  C18 <0> d   1      47.125   7.981  31.192  0.00  0.00     0.118 A 
ATOM     15  C19 <0> d   1      46.008   7.524  31.792  0.00  0.00    -0.014 A 
ATOM     16  C20 <0> d   1      44.696   7.147  31.168  0.00  0.00     0.052 C 
ATOM     17  C21 <0> d   1      43.894   6.249  32.138  0.00  0.00    -0.032 C 
ATOM     18  C22 <0> d   1      44.576   4.887  32.232  0.00  0.00     0.016 C 
ATOM     19  C23 <0> d   1      42.495   6.156  31.525  0.00  0.00    -0.001 C 
ATOM     20  C25 <0> d   1      42.340   5.022  30.550  0.00  0.00     0.007 C 
ATOM     21  C26 <0> d   1      40.915   4.850  30.017  0.00  0.00     0.013 C 
ATOM     22  C27 <0> d   1      39.958   4.739  31.179  0.00  0.00    -0.009 C 
ATOM     23  C28 <0> d   1      40.248   3.481  31.996  0.00  0.00     0.018 C 
ATOM     24  H43 <0> d   1      48.953   8.516  32.017  0.00  0.00     0.188 HD
ENDROOT
BRANCH   2  25
ATOM     25  O3  <0> d   1      38.225   5.563  29.684  0.00  0.00    -0.389 OA
ATOM     26  H32 <0> d   1      38.887   6.257  29.559  0.00  0.00     0.210 HD
ENDBRANCH   2  25
TORSDOF 1
ENDMDL
MODEL 4
REMARK CAVERDOCK RESULT:      23.9      0.000      0.000
REMARK CAVERDOCK CONSTRAINTS:       0.0      0.0      0.0      0.0
REMARK CAVERDOCK TUNNEL: 3     23.9      1.9      4.1
REMARK  1 active torsions:
REMARK  status: ('A' for Active; 'I' for Inactive)
REMARK    1  A    between atoms: C2_2  and  O3_3 
ROOT
ATOM      1  C1  <0> d   1      37.707   3.523  30.426  0.00  0.00     0.046 C 
ATOM      2  C2  <0> d   1      38.200   4.912  30.828  0.00  0.00     0.062 C 
ATOM      3  C4  <0> d   1      37.516   5.369  32.142  0.00  0.00     0.038 C 
ATOM      4  C5  <0> d   1      38.658   5.812  33.101  0.00  0.00     0.009 C 
ATOM      5  C6  <0> d   1      39.822   6.065  32.133  0.00  0.00     0.001 C 
ATOM      6  C8  <0> d   1      41.192   6.224  32.703  0.00  0.00    -0.005 C 
ATOM      7  C10 <0> d   1      41.556   5.291  33.843  0.00  0.00     0.006 C 
ATOM      8  C11 <0> d   1      42.757   5.876  34.580  0.00  0.00     0.006 C 
ATOM      9  C12 <0> d   1      43.646   6.719  33.663  0.00  0.00     0.000 C 
ATOM     10  C14 <0> d   1      45.047   6.696  34.297  0.00  0.00     0.067 C 
ATOM     11  C15 <0> d   1      46.066   7.248  33.343  0.00  0.00     0.062 A 
ATOM     12  N16 <0> d   1      47.297   7.602  33.583  0.00  0.00    -0.179 NA
ATOM     13  N17 <0> d   1      47.862   8.056  32.382  0.00  0.00    -0.289 N 
ATOM     14  C18 <0> d   1      46.923   7.961  31.415  0.00  0.00     0.118 A 
ATOM     15  C19 <0> d   1      45.804   7.467  31.981  0.00  0.00    -0.014 A 
ATOM     16  C20 <0> d   1      44.478   7.175  31.339  0.00  0.00     0.052 C 
ATOM     17  C21 <0> d   1      43.670   6.201  32.228  0.00  0.00    -0.032 C 
ATOM     18  C22 <0> d   1      44.328   4.825  32.181  0.00  0.00     0.016 C 
ATOM     19  C23 <0> d   1      42.264   6.192  31.625  0.00  0.00    -0.001 C 
ATOM     20  C25 <0> d   1      42.077   5.161  30.547  0.00  0.00     0.007 C 
ATOM     21  C26 <0> d   1      40.644   5.067  30.017  0.00  0.00     0.013 C 
ATOM     22  C27 <0> d   1      39.698   4.860  31.175  0.00  0.00    -0.009 C 
ATOM     23  C28 <0> d   1      39.972   3.524  31.862  0.00  0.00     0.018 C 
ATOM     24  H43 <0> d   1      48.769   8.382  32.266  0.00  0.00     0.188 HD
ENDROOT
BRANCH   2  25
ATOM     25  O3  <0> d   1      37.965   5.854  29.786  0.00  0.00    -0.389 OA
ATOM     26  H32 <0> d   1      38.747   6.057  29.255  0.00  0.00     0.210 HD
ENDBRANCH   2  25
TORSDOF 1
ENDMDL
MODEL 5
REMARK CAVERDOCK RESULT:      24.0      0.000      0.000
REMARK CAVERDOCK CONSTRAINTS:       0.0      0.0      0.0      0.0
REMARK CAVERDOCK TUNNEL: 4     24.0      1.9      5.1
REMARK  1 active torsions:
REMARK  status: ('A' for Active; 'I' for Inactive)
REMARK    1  A    between atoms: C2_2  and  O3_3 
ROOT
ATOM      1  C1  <0> d   1      37.658   3.490  30.310  0.00  0.00     0.046 C 
ATOM      2  C2  <0> d   1      38.151   4.883  30.696  0.00  0.00     0.062 C 
ATOM      3  C4  <0> d   1      37.443   5.370  31.986  0.00  0.00     0.038 C 
ATOM      4  C5  <0> d   1      38.566   5.823  32.961  0.00  0.00     0.009 C 
ATOM      5  C6  <0> d   1      39.752   6.050  32.014  0.00  0.00     0.001 C 
ATOM      6  C8  <0> d   1      41.111   6.212  32.610  0.00  0.00    -0.005 C 
ATOM      7  C10 <0> d   1      41.444   5.298  33.775  0.00  0.00     0.006 C 
ATOM      8  C11 <0> d   1      42.633   5.889  34.527  0.00  0.00     0.006 C 
ATOM      9  C12 <0> d   1      43.548   6.709  33.614  0.00  0.00     0.000 C 
ATOM     10  C14 <0> d   1      44.934   6.689  34.279  0.00  0.00     0.067 C 
ATOM     11  C15 <0> d   1      45.977   7.216  33.336  0.00  0.00     0.062 A 
ATOM     12  N16 <0> d   1      47.205   7.567  33.597  0.00  0.00    -0.179 NA
ATOM     13  N17 <0> d   1      47.799   7.995  32.399  0.00  0.00    -0.289 N 
ATOM     14  C18 <0> d   1      46.880   7.887  31.415  0.00  0.00     0.118 A 
ATOM     15  C19 <0> d   1      45.746   7.411  31.965  0.00  0.00    -0.014 A 
ATOM     16  C20 <0> d   1      44.432   7.116  31.301  0.00  0.00     0.052 C 
ATOM     17  C21 <0> d   1      43.599   6.164  32.190  0.00  0.00    -0.032 C 
ATOM     18  C22 <0> d   1      44.248   4.783  32.183  0.00  0.00     0.016 C 
ATOM     19  C23 <0> d   1      42.205   6.153  31.557  0.00  0.00    -0.001 C 
ATOM     20  C25 <0> d   1      42.035   5.103  30.495  0.00  0.00     0.007 C 
ATOM     21  C26 <0> d   1      40.613   5.007  29.936  0.00  0.00     0.013 C 
ATOM     22  C27 <0> d   1      39.641   4.829  31.076  0.00  0.00    -0.009 C 
ATOM     23  C28 <0> d   1      39.892   3.504  31.794  0.00  0.00     0.018 C 
ATOM     24  H43 <0> d   1      48.710   8.312  32.297  0.00  0.00     0.188 HD
ENDROOT
BRANCH   2  25
ATOM     25  O3  <0> d   1      37.945   5.808  29.632  0.00  0.00    -0.389 OA
ATOM     26  H32 <0> d   1      38.508   5.653  28.861  0.00  0.00     0.210 HD
ENDBRANCH   2  25
TORSDOF 1
ENDMDL
MODEL 6
REMARK CAVERDOCK RESULT:      24.0      0.000      0.000
REMARK CAVERDOCK CONSTRAINTS:       0.0      0.0      0.0      0.0
REMARK CAVERDOCK TUNNEL: 5     24.0      1.8      6.3
REMARK  1 active torsions:
REMARK  status: ('A' for Active; 'I' for Inactive)
REMARK    1  A    between atoms: C2_2  and  O3_3 
ROOT
ATOM      1  C1  <0> d   1      37.327   3.536  30.311  0.00  0.00     0.046 C 
ATOM      2  C2  <0> d   1      37.835   4.914  30.729  0.00  0.00     0.062 C 
ATOM      3  C4  <0> d   1      37.175   5.352  32.062  0.00  0.00     0.038 C 
ATOM      4  C5  <0> d   1      38.333   5.771  33.010  0.00  0.00     0.009 C 
ATOM      5  C6  <0> d   1      39.484   6.033  32.029  0.00  0.00     0.001 C 
ATOM      6  C8  <0> d   1      40.864   6.174  32.581  0.00  0.00    -0.005 C 
ATOM      7  C10 <0> d   1      41.239   5.218  33.698  0.00  0.00     0.006 C 
ATOM      8  C11 <0> d   1      42.455   5.782  34.427  0.00  0.00     0.006 C 
ATOM      9  C12 <0> d   1      43.336   6.636  33.512  0.00  0.00     0.000 C 
ATOM     10  C14 <0> d   1      44.746   6.592  34.124  0.00  0.00     0.067 C 
ATOM     11  C15 <0> d   1      45.754   7.155  33.164  0.00  0.00     0.062 A 
ATOM     12  N16 <0> d   1      46.991   7.497  33.391  0.00  0.00    -0.179 NA
ATOM     13  N17 <0> d   1      47.541   7.968  32.190  0.00  0.00    -0.289 N 
ATOM     14  C18 <0> d   1      46.586   7.896  31.236  0.00  0.00     0.118 A 
ATOM     15  C19 <0> d   1      45.473   7.399  31.810  0.00  0.00    -0.014 A 
ATOM     16  C20 <0> d   1      44.136   7.128  31.184  0.00  0.00     0.052 C 
ATOM     17  C21 <0> d   1      43.335   6.143  32.068  0.00  0.00    -0.032 C 
ATOM     18  C22 <0> d   1      43.982   4.764  31.987  0.00  0.00     0.016 C 
ATOM     19  C23 <0> d   1      41.919   6.154  31.487  0.00  0.00    -0.001 C 
ATOM     20  C25 <0> d   1      41.709   5.144  30.394  0.00  0.00     0.007 C 
ATOM     21  C26 <0> d   1      40.268   5.068  29.884  0.00  0.00     0.013 C 
ATOM     22  C27 <0> d   1      39.338   4.847  31.052  0.00  0.00    -0.009 C 
ATOM     23  C28 <0> d   1      39.614   3.497  31.712  0.00  0.00     0.018 C 
ATOM     24  H43 <0> d   1      48.448   8.289  32.066  0.00  0.00     0.188 HD
ENDROOT
BRANCH   2  25
ATOM     25  O3  <0> d   1      37.590   5.877  29.708  0.00  0.00    -0.389 OA
ATOM     26  H32 <0> d   1      37.857   6.776  29.943  0.00  0.00     0.210 HD
ENDBRANCH   2  25
TORSDOF 1
ENDMDL
MODEL 7
REMARK CAVERDOCK RESULT:      23.9      0.000      0.000
REMARK CAVERDOCK CONSTRAINTS:       0.0      0.0      0.0      0.0
REMARK CAVERDOCK TUNNEL: 6     23.9      1.8      7.3
REMARK  1 active torsions:
REMARK  status: ('A' for Active; 'I' for Inactive)
REMARK    1  A    between atoms: C2_2  and  O3_3 
ROOT
ATOM      1  C1  <0> d   1      37.175   3.664  30.299  0.00  0.00     0.046 C 
ATOM      2  C2  <0> d   1      37.687   5.015  30.795  0.00  0.00     0.062 C 
ATOM      3  C4  <0> d   1      37.047   5.367  32.163  0.00  0.00     0.038 C 
ATOM      4  C5  <0> d   1      38.220   5.728  33.117  0.00  0.00     0.009 C 
ATOM      5  C6  <0> d   1      39.355   6.055  32.136  0.00  0.00     0.001 C 
ATOM      6  C8  <0> d   1      40.743   6.164  32.674  0.00  0.00    -0.005 C 
ATOM      7  C10 <0> d   1      41.137   5.141  33.723  0.00  0.00     0.006 C 
ATOM      8  C11 <0> d   1      42.364   5.662  34.467  0.00  0.00     0.006 C 
ATOM      9  C12 <0> d   1      43.229   6.573  33.593  0.00  0.00     0.000 C 
ATOM     10  C14 <0> d   1      44.649   6.495  34.179  0.00  0.00     0.067 C 
ATOM     11  C15 <0> d   1      45.641   7.119  33.240  0.00  0.00     0.062 A 
ATOM     12  N16 <0> d   1      46.880   7.449  33.469  0.00  0.00    -0.179 NA
ATOM     13  N17 <0> d   1      47.410   7.996  32.290  0.00  0.00    -0.289 N 
ATOM     14  C18 <0> d   1      46.440   7.981  31.349  0.00  0.00     0.118 A 
ATOM     15  C19 <0> d   1      45.337   7.447  31.909  0.00  0.00    -0.014 A 
ATOM     16  C20 <0> d   1      43.991   7.212  31.288  0.00  0.00     0.052 C 
ATOM     17  C21 <0> d   1      43.205   6.172  32.121  0.00  0.00    -0.032 C 
ATOM     18  C22 <0> d   1      43.853   4.802  31.944  0.00  0.00     0.016 C 
ATOM     19  C23 <0> d   1      41.780   6.216  31.564  0.00  0.00    -0.001 C 
ATOM     20  C25 <0> d   1      41.555   5.275  30.413  0.00  0.00     0.007 C 
ATOM     21  C26 <0> d   1      40.106   5.227  29.923  0.00  0.00     0.013 C 
ATOM     22  C27 <0> d   1      39.195   4.932  31.089  0.00  0.00    -0.009 C 
ATOM     23  C28 <0> d   1      39.483   3.543  31.659  0.00  0.00     0.018 C 
ATOM     24  H43 <0> d   1      48.315   8.327  32.173  0.00  0.00     0.188 HD
ENDROOT
BRANCH   2  25
ATOM     25  O3  <0> d   1      37.424   6.039  29.840  0.00  0.00    -0.389 OA
ATOM     26  H32 <0> d   1      37.275   5.711  28.942  0.00  0.00     0.210 HD
ENDBRANCH   2  25
TORSDOF 1
ENDMDL
MODEL 8
REMARK CAVERDOCK RESULT:      23.9      0.000      0.000
REMARK CAVERDOCK CONSTRAINTS:       0.0      0.0      0.0      0.0
REMARK CAVERDOCK TUNNEL: 7     23.9      1.8      8.3
REMARK  1 active torsions:
REMARK  status: ('A' for Active; 'I' for Inactive)
REMARK    1  A    between atoms: C2_2  and  O3_3 
ROOT
ATOM      1  C1  <0> d   1      36.909   3.729  30.076  0.00  0.00     0.046 C 
ATOM      2  C2  <0> d   1      37.437   5.049  30.635  0.00  0.00     0.062 C 
ATOM      3  C4  <0> d   1      36.795   5.347  32.014  0.00  0.00     0.038 C 
ATOM      4  C5  <0> d   1      37.967   5.648  32.990  0.00  0.00     0.009 C 
ATOM      5  C6  <0> d   1      39.112   6.003  32.031  0.00  0.00     0.001 C 
ATOM      6  C8  <0> d   1      40.498   6.068  32.580  0.00  0.00    -0.005 C 
ATOM      7  C10 <0> d   1      40.872   4.993  33.584  0.00  0.00     0.006 C 
ATOM      8  C11 <0> d   1      42.102   5.462  34.356  0.00  0.00     0.006 C 
ATOM      9  C12 <0> d   1      42.984   6.400  33.530  0.00  0.00     0.000 C 
ATOM     10  C14 <0> d   1      44.399   6.276  34.118  0.00  0.00     0.067 C 
ATOM     11  C15 <0> d   1      45.405   6.928  33.214  0.00  0.00     0.062 A 
ATOM     12  N16 <0> d   1      46.648   7.230  33.464  0.00  0.00    -0.179 NA
ATOM     13  N17 <0> d   1      47.192   7.823  32.314  0.00  0.00    -0.289 N 
ATOM     14  C18 <0> d   1      46.227   7.864  31.369  0.00  0.00     0.118 A 
ATOM     15  C19 <0> d   1      45.114   7.320  31.898  0.00  0.00    -0.014 A 
ATOM     16  C20 <0> d   1      43.768   7.132  31.260  0.00  0.00     0.052 C 
ATOM     17  C21 <0> d   1      42.964   6.067  32.040  0.00  0.00    -0.032 C 
ATOM     18  C22 <0> d   1      43.594   4.698  31.804  0.00  0.00     0.016 C 
ATOM     19  C23 <0> d   1      41.543   6.156  31.479  0.00  0.00    -0.001 C 
ATOM     20  C25 <0> d   1      41.311   5.271  30.286  0.00  0.00     0.007 C 
ATOM     21  C26 <0> d   1      39.864   5.267  29.786  0.00  0.00     0.013 C 
ATOM     22  C27 <0> d   1      38.942   4.931  30.933  0.00  0.00    -0.009 C 
ATOM     23  C28 <0> d   1      39.209   3.515  31.440  0.00  0.00     0.018 C 
ATOM     24  H43 <0> d   1      48.102   8.146  32.216  0.00  0.00     0.188 HD
ENDROOT
BRANCH   2  25
ATOM     25  O3  <0> d   1      37.195   6.118  29.727  0.00  0.00    -0.389 OA
ATOM     26  H32 <0> d   1      36.385   6.017  29.207  0.00  0.00     0.210 HD
ENDBRANCH   2  25
TORSDOF 1
ENDMDL
MODEL 9
REMARK CAVERDOCK RESULT:      23.8      0.000      0.000
REMARK CAVERDOCK CONSTRAINTS:       0.0      0.0      0.0      0.0
REMARK CAVERDOCK TUNNEL: 8     23.8      1.8      9.2
REMARK  1 active torsions:
REMARK  status: ('A' for Active; 'I' for Inactive)
REMARK    1  A    between atoms: C2_2  and  O3_3 
ROOT
ATOM      1  C1  <0> d   1      36.787   3.773  30.108  0.00  0.00     0.046 C 
ATOM      2  C2  <0> d   1      37.323   5.089  30.666  0.00  0.00     0.062 C 
ATOM      3  C4  <0> d   1      36.702   5.380  32.057  0.00  0.00     0.038 C 
ATOM      4  C5  <0> d   1      37.890   5.675  33.016  0.00  0.00     0.009 C 
ATOM      5  C6  <0> d   1      39.019   6.036  32.041  0.00  0.00     0.001 C 
ATOM      6  C8  <0> d   1      40.414   6.099  32.568  0.00  0.00    -0.005 C 
ATOM      7  C10 <0> d   1      40.804   5.019  33.560  0.00  0.00     0.006 C 
ATOM      8  C11 <0> d   1      42.045   5.484  34.316  0.00  0.00     0.006 C 
ATOM      9  C12 <0> d   1      42.914   6.427  33.480  0.00  0.00     0.000 C 
ATOM     10  C14 <0> d   1      44.339   6.300  34.046  0.00  0.00     0.067 C 
ATOM     11  C15 <0> d   1      45.330   6.958  33.130  0.00  0.00     0.062 A 
ATOM     12  N16 <0> d   1      46.576   7.259  33.362  0.00  0.00    -0.179 NA
ATOM     13  N17 <0> d   1      47.102   7.859  32.207  0.00  0.00    -0.289 N 
ATOM     14  C18 <0> d   1      46.122   7.906  31.277  0.00  0.00     0.118 A 
ATOM     15  C19 <0> d   1      45.018   7.358  31.821  0.00  0.00    -0.014 A 
ATOM     16  C20 <0> d   1      43.661   7.173  31.203  0.00  0.00     0.052 C 
ATOM     17  C21 <0> d   1      42.870   6.103  31.990  0.00  0.00    -0.032 C 
ATOM     18  C22 <0> d   1      43.497   4.735  31.736  0.00  0.00     0.016 C 
ATOM     19  C23 <0> d   1      41.441   6.194  31.452  0.00  0.00    -0.001 C 
ATOM     20  C25 <0> d   1      41.191   5.317  30.257  0.00  0.00     0.007 C 
ATOM     21  C26 <0> d   1      39.736   5.314  29.780  0.00  0.00     0.013 C 
ATOM     22  C27 <0> d   1      38.832   4.971  30.940  0.00  0.00    -0.009 C 
ATOM     23  C28 <0> d   1      39.107   3.552  31.434  0.00  0.00     0.018 C 
ATOM     24  H43 <0> d   1      48.009   8.184  32.097  0.00  0.00     0.188 HD
ENDROOT
BRANCH   2  25
ATOM     25  O3  <0> d   1      37.065   6.164  29.768  0.00  0.00    -0.389 OA
ATOM     26  H32 <0> d   1      37.792   6.350  29.157  0.00  0.00     0.210 HD
ENDBRANCH   2  25
TORSDOF 1
ENDMDL
MODEL 10
REMARK CAVERDOCK RESULT:      24.1      0.000      0.000
REMARK CAVERDOCK CONSTRAINTS:       0.0      0.0      0.0      0.0
REMARK CAVERDOCK TUNNEL: 9     24.1      1.7     10.1
REMARK  1 active torsions:
REMARK  status: ('A' for Active; 'I' for Inactive)
REMARK    1  A    between atoms: C2_2  and  O3_3 
ROOT
ATOM      1  C1  <0> d   1      36.606   3.647  29.900  0.00  0.00     0.046 C 
ATOM      2  C2  <0> d   1      37.098   4.959  30.506  0.00  0.00     0.062 C 
ATOM      3  C4  <0> d   1      36.429   5.203  31.884  0.00  0.00     0.038 C 
ATOM      4  C5  <0> d   1      37.581   5.498  32.886  0.00  0.00     0.009 C 
ATOM      5  C6  <0> d   1      38.732   5.904  31.956  0.00  0.00     0.001 C 
ATOM      6  C8  <0> d   1      40.108   5.980  32.528  0.00  0.00    -0.005 C 
ATOM      7  C10 <0> d   1      40.489   4.883  33.505  0.00  0.00     0.006 C 
ATOM      8  C11 <0> d   1      41.697   5.353  34.310  0.00  0.00     0.006 C 
ATOM      9  C12 <0> d   1      42.573   6.334  33.526  0.00  0.00     0.000 C 
ATOM     10  C14 <0> d   1      43.981   6.220  34.132  0.00  0.00     0.067 C 
ATOM     11  C15 <0> d   1      44.986   6.919  33.263  0.00  0.00     0.062 A 
ATOM     12  N16 <0> d   1      46.219   7.239  33.542  0.00  0.00    -0.179 NA
ATOM     13  N17 <0> d   1      46.768   7.877  32.419  0.00  0.00    -0.289 N 
ATOM     14  C18 <0> d   1      45.816   7.928  31.460  0.00  0.00     0.118 A 
ATOM     15  C19 <0> d   1      44.707   7.346  31.955  0.00  0.00    -0.014 A 
ATOM     16  C20 <0> d   1      43.374   7.150  31.292  0.00  0.00     0.052 C 
ATOM     17  C21 <0> d   1      42.581   6.045  32.027  0.00  0.00    -0.032 C 
ATOM     18  C22 <0> d   1      43.242   4.697  31.760  0.00  0.00     0.016 C 
ATOM     19  C23 <0> d   1      41.167   6.123  31.447  0.00  0.00    -0.001 C 
ATOM     20  C25 <0> d   1      40.971   5.270  30.224  0.00  0.00     0.007 C 
ATOM     21  C26 <0> d   1      39.532   5.251  29.702  0.00  0.00     0.013 C 
ATOM     22  C27 <0> d   1      38.601   4.863  30.824  0.00  0.00    -0.009 C 
ATOM     23  C28 <0> d   1      38.888   3.437  31.292  0.00  0.00     0.018 C 
ATOM     24  H43 <0> d   1      47.672   8.221  32.345  0.00  0.00     0.188 HD
ENDROOT
BRANCH   2  25
ATOM     25  O3  <0> d   1      36.847   6.051  29.627  0.00  0.00    -0.389 OA
ATOM     26  H32 <0> d   1      36.348   6.775  30.031  0.00  0.00     0.210 HD
ENDBRANCH   2  25
TORSDOF 1
ENDMDL
MODEL 11
REMARK CAVERDOCK RESULT:      24.5      0.000      0.000
REMARK CAVERDOCK CONSTRAINTS:       0.0      0.0      0.0      0.0
REMARK CAVERDOCK TUNNEL: 10     24.5      1.7     11.1
REMARK  1 active torsions:
REMARK  status: ('A' for Active; 'I' for Inactive)
REMARK    1  A    between atoms: C2_2  and  O3_3 
ROOT
ATOM      1  C1  <0> d   1      36.446   3.639  29.895  0.00  0.00     0.046 C 
ATOM      2  C2  <0> d   1      36.955   4.960  30.469  0.00  0.00     0.062 C 
ATOM      3  C4  <0> d   1      36.299   5.240  31.846  0.00  0.00     0.038 C 
ATOM      4  C5  <0> d   1      37.462   5.546  32.832  0.00  0.00     0.009 C 
ATOM      5  C6  <0> d   1      38.609   5.922  31.884  0.00  0.00     0.001 C 
ATOM      6  C8  <0> d   1      39.990   5.998  32.443  0.00  0.00    -0.005 C 
ATOM      7  C10 <0> d   1      40.370   4.919  33.440  0.00  0.00     0.006 C 
ATOM      8  C11 <0> d   1      41.589   5.396  34.225  0.00  0.00     0.006 C 
ATOM      9  C12 <0> d   1      42.466   6.351  33.413  0.00  0.00     0.000 C 
ATOM     10  C14 <0> d   1      43.878   6.237  34.010  0.00  0.00     0.067 C 
ATOM     11  C15 <0> d   1      44.882   6.909  33.118  0.00  0.00     0.062 A 
ATOM     12  N16 <0> d   1      46.120   7.223  33.379  0.00  0.00    -0.179 NA
ATOM     13  N17 <0> d   1      46.665   7.832  32.239  0.00  0.00    -0.289 N 
ATOM     14  C18 <0> d   1      45.706   7.870  31.287  0.00  0.00     0.118 A 
ATOM     15  C19 <0> d   1      44.596   7.309  31.803  0.00  0.00    -0.014 A 
ATOM     16  C20 <0> d   1      43.256   7.111  31.155  0.00  0.00     0.052 C 
ATOM     17  C21 <0> d   1      42.459   6.030  31.921  0.00  0.00    -0.032 C 
ATOM     18  C22 <0> d   1      43.107   4.670  31.677  0.00  0.00     0.016 C 
ATOM     19  C23 <0> d   1      41.041   6.107  31.350  0.00  0.00    -0.001 C 
ATOM     20  C25 <0> d   1      40.828   5.230  30.148  0.00  0.00     0.007 C 
ATOM     21  C26 <0> d   1      39.384   5.213  29.638  0.00  0.00     0.013 C 
ATOM     22  C27 <0> d   1      38.459   4.857  30.776  0.00  0.00    -0.009 C 
ATOM     23  C28 <0> d   1      38.738   3.440  31.273  0.00  0.00     0.018 C 
ATOM     24  H43 <0> d   1      47.571   8.166  32.150  0.00  0.00     0.188 HD
ENDROOT
BRANCH   2  25
ATOM     25  O3  <0> d   1      36.706   6.035  29.567  0.00  0.00    -0.389 OA
ATOM     26  H32 <0> d   1      36.657   5.766  28.639  0.00  0.00     0.210 HD
ENDBRANCH   2  25
TORSDOF 1
ENDMDL
MODEL 12
REMARK CAVERDOCK RESULT:      25.7      0.000      0.000
REMARK CAVERDOCK CONSTRAINTS:       0.0      0.0      0.0      0.0
REMARK CAVERDOCK TUNNEL: 11     25.7      1.8     12.3
REMARK  1 active torsions:
REMARK  status: ('A' for Active; 'I' for Inactive)
REMARK    1  A    between atoms: C2_2  and  O3_3 
ROOT
ATOM      1  C1  <0> d   1      36.218   3.709  29.635  0.00  0.00     0.046 C 
ATOM      2  C2  <0> d   1      36.712   4.984  30.317  0.00  0.00     0.062 C 
ATOM      3  C4  <0> d   1      36.038   5.152  31.703  0.00  0.00     0.038 C 
ATOM      4  C5  <0> d   1      37.187   5.386  32.725  0.00  0.00     0.009 C 
ATOM      5  C6  <0> d   1      38.343   5.840  31.824  0.00  0.00     0.001 C 
ATOM      6  C8  <0> d   1      39.717   5.880  32.404  0.00  0.00    -0.005 C 
ATOM      7  C10 <0> d   1      40.091   4.728  33.319  0.00  0.00     0.006 C 
ATOM      8  C11 <0> d   1      41.297   5.148  34.154  0.00  0.00     0.006 C 
ATOM      9  C12 <0> d   1      42.178   6.168  33.430  0.00  0.00     0.000 C 
ATOM     10  C14 <0> d   1      43.584   6.015  34.034  0.00  0.00     0.067 C 
ATOM     11  C15 <0> d   1      44.595   6.760  33.210  0.00  0.00     0.062 A 
ATOM     12  N16 <0> d   1      45.828   7.058  33.511  0.00  0.00    -0.179 NA
ATOM     13  N17 <0> d   1      46.383   7.757  32.428  0.00  0.00    -0.289 N 
ATOM     14  C18 <0> d   1      45.436   7.865  31.470  0.00  0.00     0.118 A 
ATOM     15  C19 <0> d   1      44.322   7.260  31.927  0.00  0.00    -0.014 A 
ATOM     16  C20 <0> d   1      42.992   7.106  31.248  0.00  0.00     0.052 C 
ATOM     17  C21 <0> d   1      42.192   5.964  31.917  0.00  0.00    -0.032 C 
ATOM     18  C22 <0> d   1      42.850   4.631  31.577  0.00  0.00     0.016 C 
ATOM     19  C23 <0> d   1      40.780   6.079  31.337  0.00  0.00    -0.001 C 
ATOM     20  C25 <0> d   1      40.587   5.298  30.067  0.00  0.00     0.007 C 
ATOM     21  C26 <0> d   1      39.150   5.313  29.539  0.00  0.00     0.013 C 
ATOM     22  C27 <0> d   1      38.213   4.864  30.634  0.00  0.00    -0.009 C 
ATOM     23  C28 <0> d   1      38.494   3.414  31.023  0.00  0.00     0.018 C 
ATOM     24  H43 <0> d   1      47.288   8.102  32.377  0.00  0.00     0.188 HD
ENDROOT
BRANCH   2  25
ATOM     25  O3  <0> d   1      36.468   6.124  29.499  0.00  0.00    -0.389 OA
ATOM     26  H32 <0> d   1      35.674   6.052  28.951  0.00  0.00     0.210 HD
ENDBRANCH   2  25
TORSDOF 1
ENDMDL
MODEL 13
REMARK CAVERDOCK RESULT:      25.5      0.000      0.000
REMARK CAVERDOCK CONSTRAINTS:       0.7      0.0      0.0      0.0
REMARK CAVERDOCK TUNNEL: 12     25.5      1.8     13.5
REMARK  1 active torsions:
REMARK  status: ('A' for Active; 'I' for Inactive)
REMARK    1  A    between atoms: C2_2  and  O3_3 
ROOT
ATOM      1  C1  <0> d   1      45.684   6.223  31.760  0.00  0.00     0.046 C 
ATOM      2  C2  <0> d   1      44.664   5.327  32.460  0.00  0.00     0.062 C 
ATOM      3  C4  <0> d   1      44.475   5.773  33.933  0.00  0.00     0.038 C 
ATOM      4  C5  <0> d   1      42.944   5.940  34.149  0.00  0.00     0.009 C 
ATOM      5  C6  <0> d   1      42.356   5.111  32.998  0.00  0.00     0.001 C 
ATOM      6  C8  <0> d   1      40.905   5.264  32.687  0.00  0.00    -0.005 C 
ATOM      7  C10 <0> d   1      40.352   6.676  32.748  0.00  0.00     0.006 C 
ATOM      8  C11 <0> d   1      38.833   6.595  32.859  0.00  0.00     0.006 C 
ATOM      9  C12 <0> d   1      38.269   5.335  32.198  0.00  0.00     0.000 C 
ATOM     10  C14 <0> d   1      36.817   5.672  31.818  0.00  0.00     0.067 C 
ATOM     11  C15 <0> d   1      36.252   4.617  30.911  0.00  0.00     0.062 A 
ATOM     12  N16 <0> d   1      35.011   4.424  30.563  0.00  0.00    -0.179 NA
ATOM     13  N17 <0> d   1      34.968   3.320  29.697  0.00  0.00    -0.289 N 
ATOM     14  C18 <0> d   1      36.230   2.861  29.542  0.00  0.00     0.118 A 
ATOM     15  C19 <0> d   1      37.042   3.642  30.281  0.00  0.00    -0.014 A 
ATOM     16  C20 <0> d   1      38.531   3.550  30.453  0.00  0.00     0.052 C 
ATOM     17  C21 <0> d   1      39.080   4.895  30.983  0.00  0.00    -0.032 C 
ATOM     18  C22 <0> d   1      38.977   5.943  29.879  0.00  0.00     0.016 C 
ATOM     19  C23 <0> d   1      40.532   4.602  31.371  0.00  0.00    -0.001 C 
ATOM     20  C25 <0> d   1      41.506   4.795  30.242  0.00  0.00     0.007 C 
ATOM     21  C26 <0> d   1      42.972   4.616  30.647  0.00  0.00     0.013 C 
ATOM     22  C27 <0> d   1      43.275   5.512  31.824  0.00  0.00    -0.009 C 
ATOM     23  C28 <0> d   1      43.132   6.981  31.433  0.00  0.00     0.018 C 
ATOM     24  H43 <0> d   1      34.172   2.952  29.283  0.00  0.00     0.188 HD
ENDROOT
BRANCH   2  25
ATOM     25  O3  <0> d   1      45.061   3.961  32.396  0.00  0.00    -0.389 OA
ATOM     26  H32 <0> d   1      44.587   3.444  31.729  0.00  0.00     0.210 HD
ENDBRANCH   2  25
TORSDOF 1
ENDMDL
MODEL 14
REMARK CAVERDOCK RESULT:      23.8      0.000      0.000
REMARK CAVERDOCK CONSTRAINTS:       1.2      0.0      0.0      0.0
REMARK CAVERDOCK TUNNEL: 13     23.8      1.8     14.6
REMARK  1 active torsions:
REMARK  status: ('A' for Active; 'I' for Inactive)
REMARK    1  A    between atoms: C2_2  and  O3_3 
ROOT
ATOM      1  C1  <0> d   1      45.264   6.431  32.154  0.00  0.00     0.046 C 
ATOM      2  C2  <0> d   1      44.228   5.529  32.821  0.00  0.00     0.062 C 
ATOM      3  C4  <0> d   1      43.944   6.007  34.268  0.00  0.00     0.038 C 
ATOM      4  C5  <0> d   1      42.400   6.141  34.393  0.00  0.00     0.009 C 
ATOM      5  C6  <0> d   1      41.898   5.269  33.235  0.00  0.00     0.001 C 
ATOM      6  C8  <0> d   1      40.464   5.377  32.839  0.00  0.00    -0.005 C 
ATOM      7  C10 <0> d   1      39.876   6.776  32.830  0.00  0.00     0.006 C 
ATOM      8  C11 <0> d   1      38.354   6.660  32.858  0.00  0.00     0.006 C 
ATOM      9  C12 <0> d   1      37.858   5.370  32.201  0.00  0.00     0.000 C 
ATOM     10  C14 <0> d   1      36.423   5.660  31.732  0.00  0.00     0.067 C 
ATOM     11  C15 <0> d   1      35.936   4.568  30.823  0.00  0.00     0.062 A 
ATOM     12  N16 <0> d   1      34.721   4.335  30.412  0.00  0.00    -0.179 NA
ATOM     13  N17 <0> d   1      34.753   3.208  29.576  0.00  0.00    -0.289 N 
ATOM     14  C18 <0> d   1      36.032   2.777  29.505  0.00  0.00     0.118 A 
ATOM     15  C19 <0> d   1      36.782   3.597  30.266  0.00  0.00    -0.014 A 
ATOM     16  C20 <0> d   1      38.261   3.546  30.524  0.00  0.00     0.052 C 
ATOM     17  C21 <0> d   1      38.748   4.918  31.046  0.00  0.00    -0.032 C 
ATOM     18  C22 <0> d   1      38.682   5.934  29.910  0.00  0.00     0.016 C 
ATOM     19  C23 <0> d   1      40.181   4.672  31.522  0.00  0.00    -0.001 C 
ATOM     20  C25 <0> d   1      41.213   4.860  30.445  0.00  0.00     0.007 C 
ATOM     21  C26 <0> d   1      42.657   4.729  30.936  0.00  0.00     0.013 C 
ATOM     22  C27 <0> d   1      42.873   5.661  32.103  0.00  0.00    -0.009 C 
ATOM     23  C28 <0> d   1      42.717   7.117  31.664  0.00  0.00     0.018 C 
ATOM     24  H43 <0> d   1      33.991   2.810  29.128  0.00  0.00     0.188 HD
ENDROOT
BRANCH   2  25
ATOM     25  O3  <0> d   1      44.659   4.171  32.817  0.00  0.00    -0.389 OA
ATOM     26  H32 <0> d   1      45.239   3.945  32.076  0.00  0.00     0.210 HD
ENDBRANCH   2  25
TORSDOF 1
ENDMDL
MODEL 15
REMARK CAVERDOCK RESULT:      23.9      0.000      0.000
REMARK CAVERDOCK CONSTRAINTS:       0.3      0.0      0.0      0.0
REMARK CAVERDOCK TUNNEL: 14     23.9      1.8     15.3
REMARK  1 active torsions:
REMARK  status: ('A' for Active; 'I' for Inactive)
REMARK    1  A    between atoms: C2_2  and  O3_3 
ROOT
ATOM      1  C1  <0> d   1      45.260   6.565  31.563  0.00  0.00     0.046 C 
ATOM      2  C2  <0> d   1      44.268   5.718  32.356  0.00  0.00     0.062 C 
ATOM      3  C4  <0> d   1      44.035   6.332  33.761  0.00  0.00     0.038 C 
ATOM      4  C5  <0> d   1      42.495   6.457  33.937  0.00  0.00     0.009 C 
ATOM      5  C6  <0> d   1      41.963   5.468  32.891  0.00  0.00     0.001 C 
ATOM      6  C8  <0> d   1      40.511   5.518  32.546  0.00  0.00    -0.005 C 
ATOM      7  C10 <0> d   1      39.899   6.901  32.427  0.00  0.00     0.006 C 
ATOM      8  C11 <0> d   1      38.382   6.768  32.530  0.00  0.00     0.006 C 
ATOM      9  C12 <0> d   1      37.883   5.413  32.023  0.00  0.00     0.000 C 
ATOM     10  C14 <0> d   1      36.425   5.637  31.588  0.00  0.00     0.067 C 
ATOM     11  C15 <0> d   1      35.921   4.454  30.811  0.00  0.00     0.062 A 
ATOM     12  N16 <0> d   1      34.695   4.166  30.475  0.00  0.00    -0.179 NA
ATOM     13  N17 <0> d   1      34.713   2.963  29.752  0.00  0.00    -0.289 N 
ATOM     14  C18 <0> d   1      35.995   2.544  29.669  0.00  0.00     0.118 A 
ATOM     15  C19 <0> d   1      36.761   3.445  30.316  0.00  0.00    -0.014 A 
ATOM     16  C20 <0> d   1      38.249   3.440  30.514  0.00  0.00     0.052 C 
ATOM     17  C21 <0> d   1      38.733   4.863  30.881  0.00  0.00    -0.032 C 
ATOM     18  C22 <0> d   1      38.603   5.762  29.655  0.00  0.00     0.016 C 
ATOM     19  C23 <0> d   1      40.188   4.684  31.318  0.00  0.00    -0.001 C 
ATOM     20  C25 <0> d   1      41.172   4.780  30.185  0.00  0.00     0.007 C 
ATOM     21  C26 <0> d   1      42.637   4.717  30.626  0.00  0.00     0.013 C 
ATOM     22  C27 <0> d   1      42.883   5.762  31.687  0.00  0.00    -0.009 C 
ATOM     23  C28 <0> d   1      42.685   7.165  31.116  0.00  0.00     0.018 C 
ATOM     24  H43 <0> d   1      33.940   2.512  29.377  0.00  0.00     0.188 HD
ENDROOT
BRANCH   2  25
ATOM     25  O3  <0> d   1      44.723   4.373  32.466  0.00  0.00    -0.389 OA
ATOM     26  H32 <0> d   1      45.649   4.249  32.214  0.00  0.00     0.210 HD
ENDBRANCH   2  25
TORSDOF 1
ENDMDL
MODEL 16
REMARK CAVERDOCK RESULT:      24.0      0.000      0.000
REMARK CAVERDOCK CONSTRAINTS:       0.3      0.0      0.0      0.0
REMARK CAVERDOCK TUNNEL: 15     24.0      1.8     16.5
REMARK  1 active torsions:
REMARK  status: ('A' for Active; 'I' for Inactive)
REMARK    1  A    between atoms: C2_2  and  O3_3 
ROOT
ATOM      1  C1  <0> d   1      34.509   5.110  30.207  0.00  0.00     0.046 C 
ATOM      2  C2  <0> d   1      35.526   4.206  30.901  0.00  0.00     0.062 C 
ATOM      3  C4  <0> d   1      35.771   2.924  30.063  0.00  0.00     0.038 C 
ATOM      4  C5  <0> d   1      37.311   2.798  29.892  0.00  0.00     0.009 C 
ATOM      5  C6  <0> d   1      37.843   3.678  31.031  0.00  0.00     0.001 C 
ATOM      6  C8  <0> d   1      39.288   4.051  31.020  0.00  0.00    -0.005 C 
ATOM      7  C10 <0> d   1      39.877   4.405  29.667  0.00  0.00     0.006 C 
ATOM      8  C11 <0> d   1      41.397   4.308  29.763  0.00  0.00     0.006 C 
ATOM      9  C12 <0> d   1      41.909   4.596  31.176  0.00  0.00     0.000 C 
ATOM     10  C14 <0> d   1      43.357   5.087  31.008  0.00  0.00     0.067 C 
ATOM     11  C15 <0> d   1      43.868   5.669  32.295  0.00  0.00     0.062 A 
ATOM     12  N16 <0> d   1      45.092   5.974  32.619  0.00  0.00    -0.179 NA
ATOM     13  N17 <0> d   1      45.082   6.491  33.924  0.00  0.00    -0.289 N 
ATOM     14  C18 <0> d   1      43.805   6.482  34.367  0.00  0.00     0.118 A 
ATOM     15  C19 <0> d   1      43.035   5.978  33.383  0.00  0.00    -0.014 A 
ATOM     16  C20 <0> d   1      41.550   5.755  33.373  0.00  0.00     0.052 C 
ATOM     17  C21 <0> d   1      41.051   5.618  31.916  0.00  0.00    -0.032 C 
ATOM     18  C22 <0> d   1      41.148   6.976  31.228  0.00  0.00     0.016 C 
ATOM     19  C23 <0> d   1      39.605   5.132  32.039  0.00  0.00    -0.001 C 
ATOM     20  C25 <0> d   1      38.602   6.248  32.142  0.00  0.00     0.007 C 
ATOM     21  C26 <0> d   1      37.146   5.777  32.151  0.00  0.00     0.013 C 
ATOM     22  C27 <0> d   1      36.900   4.897  30.950  0.00  0.00    -0.009 C 
ATOM     23  C28 <0> d   1      37.068   5.693  29.657  0.00  0.00     0.018 C 
ATOM     24  H43 <0> d   1      45.856   6.801  34.420  0.00  0.00     0.188 HD
ENDROOT
BRANCH   2  25
ATOM     25  O3  <0> d   1      35.093   3.870  32.216  0.00  0.00    -0.389 OA
ATOM     26  H32 <0> d   1      34.394   3.202  32.242  0.00  0.00     0.210 HD
ENDBRANCH   2  25
TORSDOF 1
ENDMDL
MODEL 17
REMARK CAVERDOCK RESULT:      23.4      0.000      0.000
REMARK CAVERDOCK CONSTRAINTS:       0.1      0.0      0.0      0.0
REMARK CAVERDOCK TUNNEL: 16     23.4      1.9     17.3
REMARK  1 active torsions:
REMARK  status: ('A' for Active; 'I' for Inactive)
REMARK    1  A    between atoms: C2_2  and  O3_3 
ROOT
ATOM      1  C1  <0> d   1      34.415   5.115  30.134  0.00  0.00     0.046 C 
ATOM      2  C2  <0> d   1      35.413   4.206  30.848  0.00  0.00     0.062 C 
ATOM      3  C4  <0> d   1      35.659   2.918  30.021  0.00  0.00     0.038 C 
ATOM      4  C5  <0> d   1      37.201   2.777  29.874  0.00  0.00     0.009 C 
ATOM      5  C6  <0> d   1      37.723   3.659  31.017  0.00  0.00     0.001 C 
ATOM      6  C8  <0> d   1      39.171   4.019  31.027  0.00  0.00    -0.005 C 
ATOM      7  C10 <0> d   1      39.785   4.361  29.682  0.00  0.00     0.006 C 
ATOM      8  C11 <0> d   1      41.302   4.251  29.803  0.00  0.00     0.006 C 
ATOM      9  C12 <0> d   1      41.794   4.542  31.223  0.00  0.00     0.000 C 
ATOM     10  C14 <0> d   1      43.249   5.019  31.075  0.00  0.00     0.067 C 
ATOM     11  C15 <0> d   1      43.744   5.603  32.367  0.00  0.00     0.062 A 
ATOM     12  N16 <0> d   1      44.966   5.899  32.709  0.00  0.00    -0.179 NA
ATOM     13  N17 <0> d   1      44.940   6.423  34.011  0.00  0.00    -0.289 N 
ATOM     14  C18 <0> d   1      43.656   6.427  34.433  0.00  0.00     0.118 A 
ATOM     15  C19 <0> d   1      42.897   5.925  33.439  0.00  0.00    -0.014 A 
ATOM     16  C20 <0> d   1      41.411   5.716  33.408  0.00  0.00     0.052 C 
ATOM     17  C21 <0> d   1      40.934   5.575  31.944  0.00  0.00    -0.032 C 
ATOM     18  C22 <0> d   1      41.054   6.928  31.250  0.00  0.00     0.016 C 
ATOM     19  C23 <0> d   1      39.481   5.103  32.046  0.00  0.00    -0.001 C 
ATOM     20  C25 <0> d   1      38.487   6.228  32.128  0.00  0.00     0.007 C 
ATOM     21  C26 <0> d   1      37.027   5.770  32.116  0.00  0.00     0.013 C 
ATOM     22  C27 <0> d   1      36.792   4.886  30.915  0.00  0.00    -0.009 C 
ATOM     23  C28 <0> d   1      36.988   5.673  29.621  0.00  0.00     0.018 C 
ATOM     24  H43 <0> d   1      45.708   6.728  34.518  0.00  0.00     0.188 HD
ENDROOT
BRANCH   2  25
ATOM     25  O3  <0> d   1      34.957   3.881  32.158  0.00  0.00    -0.389 OA
ATOM     26  H32 <0> d   1      35.637   3.957  32.841  0.00  0.00     0.210 HD
ENDBRANCH   2  25
TORSDOF 1
ENDMDL
MODEL 18
REMARK CAVERDOCK RESULT:      22.5      0.000      0.000
REMARK CAVERDOCK CONSTRAINTS:       0.0      0.0      0.0      0.0
REMARK CAVERDOCK TUNNEL: 17     22.5      1.9     18.1
REMARK  1 active torsions:
REMARK  status: ('A' for Active; 'I' for Inactive)
REMARK    1  A    between atoms: C2_2  and  O3_3 
ROOT
ATOM      1  C1  <0> d   1      34.141   5.009  30.124  0.00  0.00     0.046 C 
ATOM      2  C2  <0> d   1      35.154   4.093  30.808  0.00  0.00     0.062 C 
ATOM      3  C4  <0> d   1      35.399   2.824  29.952  0.00  0.00     0.038 C 
ATOM      4  C5  <0> d   1      36.939   2.697  29.784  0.00  0.00     0.009 C 
ATOM      5  C6  <0> d   1      37.469   3.559  30.938  0.00  0.00     0.001 C 
ATOM      6  C8  <0> d   1      38.915   3.929  30.937  0.00  0.00    -0.005 C 
ATOM      7  C10 <0> d   1      39.510   4.302  29.592  0.00  0.00     0.006 C 
ATOM      8  C11 <0> d   1      41.029   4.201  29.691  0.00  0.00     0.006 C 
ATOM      9  C12 <0> d   1      41.537   4.467  31.111  0.00  0.00     0.000 C 
ATOM     10  C14 <0> d   1      42.986   4.957  30.955  0.00  0.00     0.067 C 
ATOM     11  C15 <0> d   1      43.493   5.519  32.252  0.00  0.00     0.062 A 
ATOM     12  N16 <0> d   1      44.718   5.817  32.585  0.00  0.00    -0.179 NA
ATOM     13  N17 <0> d   1      44.703   6.314  33.897  0.00  0.00    -0.289 N 
ATOM     14  C18 <0> d   1      43.425   6.301  34.335  0.00  0.00     0.118 A 
ATOM     15  C19 <0> d   1      42.658   5.814  33.341  0.00  0.00    -0.014 A 
ATOM     16  C20 <0> d   1      41.173   5.594  33.324  0.00  0.00     0.052 C 
ATOM     17  C21 <0> d   1      40.678   5.479  31.863  0.00  0.00    -0.032 C 
ATOM     18  C22 <0> d   1      40.780   6.847  31.195  0.00  0.00     0.016 C 
ATOM     19  C23 <0> d   1      39.230   4.995  31.974  0.00  0.00    -0.001 C 
ATOM     20  C25 <0> d   1      38.230   6.111  32.090  0.00  0.00     0.007 C 
ATOM     21  C26 <0> d   1      36.772   5.643  32.087  0.00  0.00     0.013 C 
ATOM     22  C27 <0> d   1      36.528   4.781  30.872  0.00  0.00    -0.009 C 
ATOM     23  C28 <0> d   1      36.703   5.596  29.591  0.00  0.00     0.018 C 
ATOM     24  H43 <0> d   1      45.476   6.615  34.400  0.00  0.00     0.188 HD
ENDROOT
BRANCH   2  25
ATOM     25  O3  <0> d   1      34.716   3.739  32.116  0.00  0.00    -0.389 OA
ATOM     26  H32 <0> d   1      34.150   4.402  32.535  0.00  0.00     0.210 HD
ENDBRANCH   2  25
TORSDOF 1
ENDMDL
MODEL 19
REMARK CAVERDOCK RESULT:      22.1      0.000      0.000
REMARK CAVERDOCK CONSTRAINTS:       0.0      0.0      0.0      0.0
REMARK CAVERDOCK TUNNEL: 18     22.1      1.9     19.2
REMARK  1 active torsions:
REMARK  status: ('A' for Active; 'I' for Inactive)
REMARK    1  A    between atoms: C2_2  and  O3_3 
ROOT
ATOM      1  C1  <0> d   1      33.941   5.098  30.237  0.00  0.00     0.046 C 
ATOM      2  C2  <0> d   1      34.955   4.160  30.889  0.00  0.00     0.062 C 
ATOM      3  C4  <0> d   1      35.166   2.898  30.013  0.00  0.00     0.038 C 
ATOM      4  C5  <0> d   1      36.701   2.753  29.813  0.00  0.00     0.009 C 
ATOM      5  C6  <0> d   1      37.265   3.594  30.966  0.00  0.00     0.001 C 
ATOM      6  C8  <0> d   1      38.716   3.945  30.940  0.00  0.00    -0.005 C 
ATOM      7  C10 <0> d   1      39.288   4.327  29.588  0.00  0.00     0.006 C 
ATOM      8  C11 <0> d   1      40.808   4.205  29.655  0.00  0.00     0.006 C 
ATOM      9  C12 <0> d   1      41.347   4.446  31.067  0.00  0.00     0.000 C 
ATOM     10  C14 <0> d   1      42.799   4.919  30.888  0.00  0.00     0.067 C 
ATOM     11  C15 <0> d   1      43.340   5.458  32.181  0.00  0.00     0.062 A 
ATOM     12  N16 <0> d   1      44.575   5.736  32.492  0.00  0.00    -0.179 NA
ATOM     13  N17 <0> d   1      44.594   6.218  33.810  0.00  0.00    -0.289 N 
ATOM     14  C18 <0> d   1      43.325   6.216  34.274  0.00  0.00     0.118 A 
ATOM     15  C19 <0> d   1      42.531   5.751  33.290  0.00  0.00    -0.014 A 
ATOM     16  C20 <0> d   1      41.043   5.551  33.300  0.00  0.00     0.052 C 
ATOM     17  C21 <0> d   1      40.518   5.461  31.849  0.00  0.00    -0.032 C 
ATOM     18  C22 <0> d   1      40.624   6.835  31.195  0.00  0.00     0.016 C 
ATOM     19  C23 <0> d   1      39.066   4.994  31.983  0.00  0.00    -0.001 C 
ATOM     20  C25 <0> d   1      38.083   6.121  32.133  0.00  0.00     0.007 C 
ATOM     21  C26 <0> d   1      36.619   5.673  32.154  0.00  0.00     0.013 C 
ATOM     22  C27 <0> d   1      36.340   4.829  30.933  0.00  0.00    -0.009 C 
ATOM     23  C28 <0> d   1      36.500   5.657  29.659  0.00  0.00     0.018 C 
ATOM     24  H43 <0> d   1      45.381   6.502  34.302  0.00  0.00     0.188 HD
ENDROOT
BRANCH   2  25
ATOM     25  O3  <0> d   1      34.539   3.796  32.202  0.00  0.00    -0.389 OA
ATOM     26  H32 <0> d   1      35.260   3.502  32.776  0.00  0.00     0.210 HD
ENDBRANCH   2  25
TORSDOF 1
ENDMDL
MODEL 20
REMARK CAVERDOCK RESULT:      21.9      0.000      0.000
REMARK CAVERDOCK CONSTRAINTS:       0.0      0.0      0.0      0.0
REMARK CAVERDOCK TUNNEL: 19     21.9      1.9     20.3
REMARK  1 active torsions:
REMARK  status: ('A' for Active; 'I' for Inactive)
REMARK    1  A    between atoms: C2_2  and  O3_3 
ROOT
ATOM      1  C1  <0> d   1      33.629   4.994  30.310  0.00  0.00     0.046 C 
ATOM      2  C2  <0> d   1      34.672   4.037  30.884  0.00  0.00     0.062 C 
ATOM      3  C4  <0> d   1      34.884   2.833  29.931  0.00  0.00     0.038 C 
ATOM      4  C5  <0> d   1      36.417   2.726  29.690  0.00  0.00     0.009 C 
ATOM      5  C6  <0> d   1      36.992   3.507  30.879  0.00  0.00     0.001 C 
ATOM      6  C8  <0> d   1      38.436   3.884  30.844  0.00  0.00    -0.005 C 
ATOM      7  C10 <0> d   1      38.973   4.355  29.505  0.00  0.00     0.006 C 
ATOM      8  C11 <0> d   1      40.495   4.255  29.534  0.00  0.00     0.006 C 
ATOM      9  C12 <0> d   1      41.061   4.422  30.946  0.00  0.00     0.000 C 
ATOM     10  C14 <0> d   1      42.501   4.930  30.765  0.00  0.00     0.067 C 
ATOM     11  C15 <0> d   1      43.062   5.401  32.077  0.00  0.00     0.062 A 
ATOM     12  N16 <0> d   1      44.298   5.681  32.379  0.00  0.00    -0.179 NA
ATOM     13  N17 <0> d   1      44.338   6.084  33.722  0.00  0.00    -0.289 N 
ATOM     14  C18 <0> d   1      43.079   6.033  34.211  0.00  0.00     0.118 A 
ATOM     15  C19 <0> d   1      42.272   5.613  33.218  0.00  0.00    -0.014 A 
ATOM     16  C20 <0> d   1      40.788   5.388  33.247  0.00  0.00     0.052 C 
ATOM     17  C21 <0> d   1      40.232   5.374  31.804  0.00  0.00    -0.032 C 
ATOM     18  C22 <0> d   1      40.303   6.787  31.231  0.00  0.00     0.016 C 
ATOM     19  C23 <0> d   1      38.792   4.875  31.940  0.00  0.00    -0.001 C 
ATOM     20  C25 <0> d   1      37.795   5.975  32.177  0.00  0.00     0.007 C 
ATOM     21  C26 <0> d   1      36.339   5.501  32.201  0.00  0.00     0.013 C 
ATOM     22  C27 <0> d   1      36.047   4.726  30.939  0.00  0.00    -0.009 C 
ATOM     23  C28 <0> d   1      36.165   5.630  29.714  0.00  0.00     0.018 C 
ATOM     24  H43 <0> d   1      45.130   6.353  34.213  0.00  0.00     0.188 HD
ENDROOT
BRANCH   2  25
ATOM     25  O3  <0> d   1      34.290   3.588  32.181  0.00  0.00    -0.389 OA
ATOM     26  H32 <0> d   1      33.836   4.258  32.711  0.00  0.00     0.210 HD
ENDBRANCH   2  25
TORSDOF 1
ENDMDL
MODEL 21
REMARK CAVERDOCK RESULT:      21.9      0.000      0.000
REMARK CAVERDOCK CONSTRAINTS:       0.1      0.0      0.0      0.0
REMARK CAVERDOCK TUNNEL: 20     21.9      1.9     21.1
REMARK  1 active torsions:
REMARK  status: ('A' for Active; 'I' for Inactive)
REMARK    1  A    between atoms: C2_2  and  O3_3 
ROOT
ATOM      1  C1  <0> d   1      33.494   5.039  30.340  0.00  0.00     0.046 C 
ATOM      2  C2  <0> d   1      34.532   4.070  30.902  0.00  0.00     0.062 C 
ATOM      3  C4  <0> d   1      34.719   2.864  29.946  0.00  0.00     0.038 C 
ATOM      4  C5  <0> d   1      36.248   2.739  29.689  0.00  0.00     0.009 C 
ATOM      5  C6  <0> d   1      36.845   3.512  30.872  0.00  0.00     0.001 C 
ATOM      6  C8  <0> d   1      38.293   3.872  30.822  0.00  0.00    -0.005 C 
ATOM      7  C10 <0> d   1      38.821   4.337  29.478  0.00  0.00     0.006 C 
ATOM      8  C11 <0> d   1      40.342   4.219  29.491  0.00  0.00     0.006 C 
ATOM      9  C12 <0> d   1      40.925   4.378  30.897  0.00  0.00     0.000 C 
ATOM     10  C14 <0> d   1      42.369   4.869  30.701  0.00  0.00     0.067 C 
ATOM     11  C15 <0> d   1      42.949   5.333  32.006  0.00  0.00     0.062 A 
ATOM     12  N16 <0> d   1      44.192   5.598  32.295  0.00  0.00    -0.179 NA
ATOM     13  N17 <0> d   1      44.251   6.000  33.638  0.00  0.00    -0.289 N 
ATOM     14  C18 <0> d   1      42.996   5.964  34.141  0.00  0.00     0.118 A 
ATOM     15  C19 <0> d   1      42.174   5.554  33.156  0.00  0.00    -0.014 A 
ATOM     16  C20 <0> d   1      40.688   5.346  33.200  0.00  0.00     0.052 C 
ATOM     17  C21 <0> d   1      40.117   5.340  31.763  0.00  0.00    -0.032 C 
ATOM     18  C22 <0> d   1      40.199   6.752  31.190  0.00  0.00     0.016 C 
ATOM     19  C23 <0> d   1      38.672   4.858  31.915  0.00  0.00    -0.001 C 
ATOM     20  C25 <0> d   1      37.691   5.970  32.162  0.00  0.00     0.007 C 
ATOM     21  C26 <0> d   1      36.230   5.513  32.202  0.00  0.00     0.013 C 
ATOM     22  C27 <0> d   1      35.915   4.742  30.943  0.00  0.00    -0.009 C 
ATOM     23  C28 <0> d   1      36.031   5.646  29.716  0.00  0.00     0.018 C 
ATOM     24  H43 <0> d   1      45.052   6.259  34.121  0.00  0.00     0.188 HD
ENDROOT
BRANCH   2  25
ATOM     25  O3  <0> d   1      34.158   3.625  32.203  0.00  0.00    -0.389 OA
ATOM     26  H32 <0> d   1      33.290   3.200  32.239  0.00  0.00     0.210 HD
ENDBRANCH   2  25
TORSDOF 1
ENDMDL
MODEL 22
REMARK CAVERDOCK RESULT:      22.2      0.000      0.000
REMARK CAVERDOCK CONSTRAINTS:       0.0      0.0      0.0      0.0
REMARK CAVERDOCK TUNNEL: 21     22.2      1.8     22.3
REMARK  1 active torsions:
REMARK  status: ('A' for Active; 'I' for Inactive)
REMARK    1  A    between atoms: C2_2  and  O3_3 
ROOT
ATOM      1  C1  <0> d   1      33.167   4.999  30.502  0.00  0.00     0.046 C 
ATOM      2  C2  <0> d   1      34.222   4.009  30.990  0.00  0.00     0.062 C 
ATOM      3  C4  <0> d   1      34.406   2.864  29.960  0.00  0.00     0.038 C 
ATOM      4  C5  <0> d   1      35.932   2.771  29.673  0.00  0.00     0.009 C 
ATOM      5  C6  <0> d   1      36.540   3.478  30.892  0.00  0.00     0.001 C 
ATOM      6  C8  <0> d   1      37.983   3.855  30.841  0.00  0.00    -0.005 C 
ATOM      7  C10 <0> d   1      38.486   4.406  29.520  0.00  0.00     0.006 C 
ATOM      8  C11 <0> d   1      40.008   4.303  29.502  0.00  0.00     0.006 C 
ATOM      9  C12 <0> d   1      40.612   4.383  30.906  0.00  0.00     0.000 C 
ATOM     10  C14 <0> d   1      42.048   4.900  30.719  0.00  0.00     0.067 C 
ATOM     11  C15 <0> d   1      42.644   5.290  32.041  0.00  0.00     0.062 A 
ATOM     12  N16 <0> d   1      43.888   5.551  32.327  0.00  0.00    -0.179 NA
ATOM     13  N17 <0> d   1      43.964   5.872  33.691  0.00  0.00    -0.289 N 
ATOM     14  C18 <0> d   1      42.719   5.792  34.209  0.00  0.00     0.118 A 
ATOM     15  C19 <0> d   1      41.885   5.434  33.213  0.00  0.00    -0.014 A 
ATOM     16  C20 <0> d   1      40.401   5.208  33.268  0.00  0.00     0.052 C 
ATOM     17  C21 <0> d   1      39.808   5.283  31.841  0.00  0.00    -0.032 C 
ATOM     18  C22 <0> d   1      39.868   6.727  31.353  0.00  0.00     0.016 C 
ATOM     19  C23 <0> d   1      38.371   4.778  31.985  0.00  0.00    -0.001 C 
ATOM     20  C25 <0> d   1      37.383   5.862  32.314  0.00  0.00     0.007 C 
ATOM     21  C26 <0> d   1      35.927   5.388  32.348  0.00  0.00     0.013 C 
ATOM     22  C27 <0> d   1      35.600   4.692  31.050  0.00  0.00    -0.009 C 
ATOM     23  C28 <0> d   1      35.688   5.669  29.879  0.00  0.00     0.018 C 
ATOM     24  H43 <0> d   1      44.770   6.109  34.176  0.00  0.00     0.188 HD
ENDROOT
BRANCH   2  25
ATOM     25  O3  <0> d   1      33.874   3.483  32.267  0.00  0.00    -0.389 OA
ATOM     26  H32 <0> d   1      34.354   3.886  33.003  0.00  0.00     0.210 HD
ENDBRANCH   2  25
TORSDOF 1
ENDMDL
MODEL 23
REMARK CAVERDOCK RESULT:      22.5      0.000      0.000
REMARK CAVERDOCK CONSTRAINTS:       0.2      0.0      0.0      0.0
REMARK CAVERDOCK TUNNEL: 22     22.5      1.8     23.4
REMARK  1 active torsions:
REMARK  status: ('A' for Active; 'I' for Inactive)
REMARK    1  A    between atoms: C2_2  and  O3_3 
ROOT
ATOM      1  C1  <0> d   1      33.047   4.985  30.302  0.00  0.00     0.046 C 
ATOM      2  C2  <0> d   1      34.080   3.994  30.833  0.00  0.00     0.062 C 
ATOM      3  C4  <0> d   1      34.270   2.824  29.833  0.00  0.00     0.038 C 
ATOM      4  C5  <0> d   1      35.799   2.707  29.577  0.00  0.00     0.009 C 
ATOM      5  C6  <0> d   1      36.393   3.434  30.791  0.00  0.00     0.001 C 
ATOM      6  C8  <0> d   1      37.841   3.793  30.760  0.00  0.00    -0.005 C 
ATOM      7  C10 <0> d   1      38.376   4.308  29.436  0.00  0.00     0.006 C 
ATOM      8  C11 <0> d   1      39.897   4.187  29.451  0.00  0.00     0.006 C 
ATOM      9  C12 <0> d   1      40.474   4.293  30.864  0.00  0.00     0.000 C 
ATOM     10  C14 <0> d   1      41.920   4.788  30.692  0.00  0.00     0.067 C 
ATOM     11  C15 <0> d   1      42.495   5.202  32.016  0.00  0.00     0.062 A 
ATOM     12  N16 <0> d   1      43.737   5.455  32.320  0.00  0.00    -0.179 NA
ATOM     13  N17 <0> d   1      43.791   5.806  33.677  0.00  0.00    -0.289 N 
ATOM     14  C18 <0> d   1      42.535   5.753  34.173  0.00  0.00     0.118 A 
ATOM     15  C19 <0> d   1      41.716   5.382  33.170  0.00  0.00    -0.014 A 
ATOM     16  C20 <0> d   1      40.229   5.174  33.201  0.00  0.00     0.052 C 
ATOM     17  C21 <0> d   1      39.664   5.223  31.763  0.00  0.00    -0.032 C 
ATOM     18  C22 <0> d   1      39.750   6.655  31.243  0.00  0.00     0.016 C 
ATOM     19  C23 <0> d   1      38.218   4.738  31.890  0.00  0.00    -0.001 C 
ATOM     20  C25 <0> d   1      37.237   5.841  32.175  0.00  0.00     0.007 C 
ATOM     21  C26 <0> d   1      35.775   5.385  32.192  0.00  0.00     0.013 C 
ATOM     22  C27 <0> d   1      35.464   4.662  30.904  0.00  0.00    -0.009 C 
ATOM     23  C28 <0> d   1      35.587   5.611  29.712  0.00  0.00     0.018 C 
ATOM     24  H43 <0> d   1      44.590   6.045  34.172  0.00  0.00     0.188 HD
ENDROOT
BRANCH   2  25
ATOM     25  O3  <0> d   1      33.701   3.501  32.114  0.00  0.00    -0.389 OA
ATOM     26  H32 <0> d   1      34.375   3.623  32.797  0.00  0.00     0.210 HD
ENDBRANCH   2  25
TORSDOF 1
ENDMDL
MODEL 24
REMARK CAVERDOCK RESULT:      23.5      0.000      0.000
REMARK CAVERDOCK CONSTRAINTS:       0.1      0.0      0.0      0.0
REMARK CAVERDOCK TUNNEL: 23     23.5      1.8     24.1
REMARK  1 active torsions:
REMARK  status: ('A' for Active; 'I' for Inactive)
REMARK    1  A    between atoms: C2_2  and  O3_3 
ROOT
ATOM      1  C1  <0> d   1      32.719   4.903  30.470  0.00  0.00     0.046 C 
ATOM      2  C2  <0> d   1      33.781   3.918  30.954  0.00  0.00     0.062 C 
ATOM      3  C4  <0> d   1      33.969   2.775  29.923  0.00  0.00     0.038 C 
ATOM      4  C5  <0> d   1      35.494   2.691  29.632  0.00  0.00     0.009 C 
ATOM      5  C6  <0> d   1      36.102   3.400  30.849  0.00  0.00     0.001 C 
ATOM      6  C8  <0> d   1      37.542   3.786  30.796  0.00  0.00    -0.005 C 
ATOM      7  C10 <0> d   1      38.038   4.340  29.473  0.00  0.00     0.006 C 
ATOM      8  C11 <0> d   1      39.561   4.246  29.451  0.00  0.00     0.006 C 
ATOM      9  C12 <0> d   1      40.168   4.329  30.854  0.00  0.00     0.000 C 
ATOM     10  C14 <0> d   1      41.601   4.854  30.662  0.00  0.00     0.067 C 
ATOM     11  C15 <0> d   1      42.198   5.247  31.983  0.00  0.00     0.062 A 
ATOM     12  N16 <0> d   1      43.442   5.514  32.266  0.00  0.00    -0.179 NA
ATOM     13  N17 <0> d   1      43.519   5.835  33.630  0.00  0.00    -0.289 N 
ATOM     14  C18 <0> d   1      42.276   5.748  34.151  0.00  0.00     0.118 A 
ATOM     15  C19 <0> d   1      41.441   5.385  33.158  0.00  0.00    -0.014 A 
ATOM     16  C20 <0> d   1      39.959   5.151  33.216  0.00  0.00     0.052 C 
ATOM     17  C21 <0> d   1      39.362   5.223  31.792  0.00  0.00    -0.032 C 
ATOM     18  C22 <0> d   1      39.411   6.668  31.304  0.00  0.00     0.016 C 
ATOM     19  C23 <0> d   1      37.928   4.710  31.939  0.00  0.00    -0.001 C 
ATOM     20  C25 <0> d   1      36.934   5.788  32.272  0.00  0.00     0.007 C 
ATOM     21  C26 <0> d   1      35.481   5.306  32.309  0.00  0.00     0.013 C 
ATOM     22  C27 <0> d   1      35.155   4.609  31.011  0.00  0.00    -0.009 C 
ATOM     23  C28 <0> d   1      35.234   5.587  29.840  0.00  0.00     0.018 C 
ATOM     24  H43 <0> d   1      44.325   6.076  34.113  0.00  0.00     0.188 HD
ENDROOT
BRANCH   2  25
ATOM     25  O3  <0> d   1      33.439   3.389  32.232  0.00  0.00    -0.389 OA
ATOM     26  H32 <0> d   1      34.097   3.564  32.919  0.00  0.00     0.210 HD
ENDBRANCH   2  25
TORSDOF 1
ENDMDL
MODEL 25
REMARK CAVERDOCK RESULT:      24.2      0.000      0.000
REMARK CAVERDOCK CONSTRAINTS:       0.2      0.0      0.0      0.0
REMARK CAVERDOCK TUNNEL: 24     24.2      1.8     25.4
REMARK  1 active torsions:
REMARK  status: ('A' for Active; 'I' for Inactive)
REMARK    1  A    between atoms: C2_2  and  O3_3 
ROOT
ATOM      1  C1  <0> d   1      32.609   4.908  30.384  0.00  0.00     0.046 C 
ATOM      2  C2  <0> d   1      33.656   3.927  30.907  0.00  0.00     0.062 C 
ATOM      3  C4  <0> d   1      33.837   2.750  29.914  0.00  0.00     0.038 C 
ATOM      4  C5  <0> d   1      35.363   2.638  29.636  0.00  0.00     0.009 C 
ATOM      5  C6  <0> d   1      35.971   3.379  30.834  0.00  0.00     0.001 C 
ATOM      6  C8  <0> d   1      37.416   3.746  30.779  0.00  0.00    -0.005 C 
ATOM      7  C10 <0> d   1      37.928   4.252  29.442  0.00  0.00     0.006 C 
ATOM      8  C11 <0> d   1      39.449   4.140  29.434  0.00  0.00     0.006 C 
ATOM      9  C12 <0> d   1      40.048   4.261  30.838  0.00  0.00     0.000 C 
ATOM     10  C14 <0> d   1      41.488   4.763  30.640  0.00  0.00     0.067 C 
ATOM     11  C15 <0> d   1      42.081   5.191  31.952  0.00  0.00     0.062 A 
ATOM     12  N16 <0> d   1      43.326   5.453  32.234  0.00  0.00    -0.179 NA
ATOM     13  N17 <0> d   1      43.399   5.815  33.587  0.00  0.00    -0.289 N 
ATOM     14  C18 <0> d   1      42.150   5.760  34.103  0.00  0.00     0.118 A 
ATOM     15  C19 <0> d   1      41.318   5.375  33.116  0.00  0.00    -0.014 A 
ATOM     16  C20 <0> d   1      39.833   5.160  33.171  0.00  0.00     0.052 C 
ATOM     17  C21 <0> d   1      39.246   5.193  31.741  0.00  0.00    -0.032 C 
ATOM     18  C22 <0> d   1      39.316   6.621  31.208  0.00  0.00     0.016 C 
ATOM     19  C23 <0> d   1      37.805   4.702  31.894  0.00  0.00    -0.001 C 
ATOM     20  C25 <0> d   1      36.822   5.802  32.186  0.00  0.00     0.007 C 
ATOM     21  C26 <0> d   1      35.364   5.338  32.229  0.00  0.00     0.013 C 
ATOM     22  C27 <0> d   1      35.037   4.603  30.951  0.00  0.00    -0.009 C 
ATOM     23  C28 <0> d   1      35.136   5.542  29.750  0.00  0.00     0.018 C 
ATOM     24  H43 <0> d   1      44.204   6.063  34.068  0.00  0.00     0.188 HD
ENDROOT
BRANCH   2  25
ATOM     25  O3  <0> d   1      33.299   3.443  32.198  0.00  0.00    -0.389 OA
ATOM     26  H32 <0> d   1      33.760   3.885  32.925  0.00  0.00     0.210 HD
ENDBRANCH   2  25
TORSDOF 1
ENDMDL
MODEL 26
REMARK CAVERDOCK RESULT:      25.3      0.000      0.000
REMARK CAVERDOCK CONSTRAINTS:       0.1      0.0      0.0      0.0
REMARK CAVERDOCK TUNNEL: 25     25.3      1.8     26.1
REMARK  1 active torsions:
REMARK  status: ('A' for Active; 'I' for Inactive)
REMARK    1  A    between atoms: C2_2  and  O3_3 
ROOT
ATOM      1  C1  <0> d   1      32.378   4.764  30.540  0.00  0.00     0.046 C 
ATOM      2  C2  <0> d   1      33.482   3.779  30.917  0.00  0.00     0.062 C 
ATOM      3  C4  <0> d   1      33.686   2.737  29.787  0.00  0.00     0.038 C 
ATOM      4  C5  <0> d   1      35.206   2.732  29.461  0.00  0.00     0.009 C 
ATOM      5  C6  <0> d   1      35.816   3.354  30.724  0.00  0.00     0.001 C 
ATOM      6  C8  <0> d   1      37.241   3.793  30.677  0.00  0.00    -0.005 C 
ATOM      7  C10 <0> d   1      37.690   4.477  29.399  0.00  0.00     0.006 C 
ATOM      8  C11 <0> d   1      39.214   4.439  29.341  0.00  0.00     0.006 C 
ATOM      9  C12 <0> d   1      39.848   4.422  30.734  0.00  0.00     0.000 C 
ATOM     10  C14 <0> d   1      41.258   5.011  30.563  0.00  0.00     0.067 C 
ATOM     11  C15 <0> d   1      41.870   5.309  31.901  0.00  0.00     0.062 A 
ATOM     12  N16 <0> d   1      43.110   5.595  32.183  0.00  0.00    -0.179 NA
ATOM     13  N17 <0> d   1      43.207   5.798  33.568  0.00  0.00    -0.289 N 
ATOM     14  C18 <0> d   1      41.978   5.623  34.103  0.00  0.00     0.118 A 
ATOM     15  C19 <0> d   1      41.135   5.319  33.097  0.00  0.00    -0.014 A 
ATOM     16  C20 <0> d   1      39.663   5.029  33.162  0.00  0.00     0.052 C 
ATOM     17  C21 <0> d   1      39.033   5.202  31.761  0.00  0.00    -0.032 C 
ATOM     18  C22 <0> d   1      39.024   6.685  31.401  0.00  0.00     0.016 C 
ATOM     19  C23 <0> d   1      37.620   4.628  31.890  0.00  0.00    -0.001 C 
ATOM     20  C25 <0> d   1      36.599   5.638  32.333  0.00  0.00     0.007 C 
ATOM     21  C26 <0> d   1      35.164   5.104  32.356  0.00  0.00     0.013 C 
ATOM     22  C27 <0> d   1      34.833   4.510  31.008  0.00  0.00    -0.009 C 
ATOM     23  C28 <0> d   1      34.855   5.588  29.926  0.00  0.00     0.018 C 
ATOM     24  H43 <0> d   1      44.014   6.026  34.055  0.00  0.00     0.188 HD
ENDROOT
BRANCH   2  25
ATOM     25  O3  <0> d   1      33.186   3.130  32.149  0.00  0.00    -0.389 OA
ATOM     26  H32 <0> d   1      33.964   2.942  32.692  0.00  0.00     0.210 HD
ENDBRANCH   2  25
TORSDOF 1
ENDMDL
MODEL 27
REMARK CAVERDOCK RESULT:      26.3      0.000      0.000
REMARK CAVERDOCK CONSTRAINTS:       0.0      0.0      0.0      0.0
REMARK CAVERDOCK TUNNEL: 26     26.3      1.8     27.4
REMARK  1 active torsions:
REMARK  status: ('A' for Active; 'I' for Inactive)
REMARK    1  A    between atoms: C2_2  and  O3_3 
ROOT
ATOM      1  C1  <0> d   1      32.126   4.766  30.682  0.00  0.00     0.046 C 
ATOM      2  C2  <0> d   1      33.242   3.777  31.014  0.00  0.00     0.062 C 
ATOM      3  C4  <0> d   1      33.414   2.750  29.865  0.00  0.00     0.038 C 
ATOM      4  C5  <0> d   1      34.925   2.751  29.496  0.00  0.00     0.009 C 
ATOM      5  C6  <0> d   1      35.570   3.358  30.750  0.00  0.00     0.001 C 
ATOM      6  C8  <0> d   1      36.993   3.800  30.668  0.00  0.00    -0.005 C 
ATOM      7  C10 <0> d   1      37.404   4.501  29.387  0.00  0.00     0.006 C 
ATOM      8  C11 <0> d   1      38.926   4.465  29.285  0.00  0.00     0.006 C 
ATOM      9  C12 <0> d   1      39.600   4.431  30.659  0.00  0.00     0.000 C 
ATOM     10  C14 <0> d   1      41.003   5.025  30.455  0.00  0.00     0.067 C 
ATOM     11  C15 <0> d   1      41.653   5.307  31.780  0.00  0.00     0.062 A 
ATOM     12  N16 <0> d   1      42.900   5.590  32.029  0.00  0.00    -0.179 NA
ATOM     13  N17 <0> d   1      43.036   5.776  33.414  0.00  0.00    -0.289 N 
ATOM     14  C18 <0> d   1      41.823   5.593  33.981  0.00  0.00     0.118 A 
ATOM     15  C19 <0> d   1      40.952   5.300  32.996  0.00  0.00    -0.014 A 
ATOM     16  C20 <0> d   1      39.483   5.007  33.099  0.00  0.00     0.052 C 
ATOM     17  C21 <0> d   1      38.813   5.198  31.719  0.00  0.00    -0.032 C 
ATOM     18  C22 <0> d   1      38.792   6.685  31.378  0.00  0.00     0.016 C 
ATOM     19  C23 <0> d   1      37.405   4.620  31.880  0.00  0.00    -0.001 C 
ATOM     20  C25 <0> d   1      36.396   5.623  32.365  0.00  0.00     0.007 C 
ATOM     21  C26 <0> d   1      34.963   5.086  32.422  0.00  0.00     0.013 C 
ATOM     22  C27 <0> d   1      34.594   4.509  31.077  0.00  0.00    -0.009 C 
ATOM     23  C28 <0> d   1      34.584   5.601  30.008  0.00  0.00     0.018 C 
ATOM     24  H43 <0> d   1      43.856   5.998  33.881  0.00  0.00     0.188 HD
ENDROOT
BRANCH   2  25
ATOM     25  O3  <0> d   1      32.981   3.112  32.246  0.00  0.00    -0.389 OA
ATOM     26  H32 <0> d   1      33.362   3.552  33.019  0.00  0.00     0.210 HD
ENDBRANCH   2  25
TORSDOF 1
ENDMDL
MODEL 28
REMARK CAVERDOCK RESULT:      27.0      0.000      0.000
REMARK CAVERDOCK CONSTRAINTS:       0.0      0.0      0.0      0.0
REMARK CAVERDOCK TUNNEL: 27     27.0      1.8     28.4
REMARK  1 active torsions:
REMARK  status: ('A' for Active; 'I' for Inactive)
REMARK    1  A    between atoms: C2_2  and  O3_3 
ROOT
ATOM      1  C1  <0> d   1      31.953   4.826  30.625  0.00  0.00     0.046 C 
ATOM      2  C2  <0> d   1      33.008   3.868  31.175  0.00  0.00     0.062 C 
ATOM      3  C4  <0> d   1      33.120   2.612  30.273  0.00  0.00     0.038 C 
ATOM      4  C5  <0> d   1      34.628   2.447  29.933  0.00  0.00     0.009 C 
ATOM      5  C6  <0> d   1      35.307   3.268  31.037  0.00  0.00     0.001 C 
ATOM      6  C8  <0> d   1      36.754   3.599  30.883  0.00  0.00    -0.005 C 
ATOM      7  C10 <0> d   1      37.208   3.986  29.487  0.00  0.00     0.006 C 
ATOM      8  C11 <0> d   1      38.725   3.842  29.416  0.00  0.00     0.006 C 
ATOM      9  C12 <0> d   1      39.394   4.062  30.775  0.00  0.00     0.000 C 
ATOM     10  C14 <0> d   1      40.831   4.517  30.469  0.00  0.00     0.067 C 
ATOM     11  C15 <0> d   1      41.494   5.036  31.712  0.00  0.00     0.062 A 
ATOM     12  N16 <0> d   1      42.756   5.293  31.913  0.00  0.00    -0.179 NA
ATOM     13  N17 <0> d   1      42.901   5.761  33.227  0.00  0.00    -0.289 N 
ATOM     14  C18 <0> d   1      41.679   5.773  33.804  0.00  0.00     0.118 A 
ATOM     15  C19 <0> d   1      40.793   5.328  32.892  0.00  0.00    -0.014 A 
ATOM     16  C20 <0> d   1      39.309   5.149  33.036  0.00  0.00     0.052 C 
ATOM     17  C21 <0> d   1      38.653   5.080  31.637  0.00  0.00    -0.032 C 
ATOM     18  C22 <0> d   1      38.721   6.460  30.988  0.00  0.00     0.016 C 
ATOM     19  C23 <0> d   1      37.213   4.633  31.898  0.00  0.00    -0.001 C 
ATOM     20  C25 <0> d   1      36.265   5.773  32.146  0.00  0.00     0.007 C 
ATOM     21  C26 <0> d   1      34.802   5.344  32.296  0.00  0.00     0.013 C 
ATOM     22  C27 <0> d   1      34.401   4.517  31.099  0.00  0.00    -0.009 C 
ATOM     23  C28 <0> d   1      34.457   5.355  29.822  0.00  0.00     0.018 C 
ATOM     24  H43 <0> d   1      43.733   6.030  33.648  0.00  0.00     0.188 HD
ENDROOT
BRANCH   2  25
ATOM     25  O3  <0> d   1      32.707   3.496  32.517  0.00  0.00    -0.389 OA
ATOM     26  H32 <0> d   1      33.311   3.871  33.173  0.00  0.00     0.210 HD
ENDBRANCH   2  25
TORSDOF 1
ENDMDL
MODEL 29
REMARK CAVERDOCK RESULT:      27.1      0.000      0.000
REMARK CAVERDOCK CONSTRAINTS:       0.1      0.0      0.0      0.0
REMARK CAVERDOCK TUNNEL: 28     27.1      1.8     29.9
REMARK  1 active torsions:
REMARK  status: ('A' for Active; 'I' for Inactive)
REMARK    1  A    between atoms: C2_2  and  O3_3 
ROOT
ATOM      1  C1  <0> d   1      31.786   4.682  30.437  0.00  0.00     0.046 C 
ATOM      2  C2  <0> d   1      32.813   3.827  31.176  0.00  0.00     0.062 C 
ATOM      3  C4  <0> d   1      32.897   2.415  30.543  0.00  0.00     0.038 C 
ATOM      4  C5  <0> d   1      34.402   2.149  30.256  0.00  0.00     0.009 C 
ATOM      5  C6  <0> d   1      35.097   3.157  31.182  0.00  0.00     0.001 C 
ATOM      6  C8  <0> d   1      36.553   3.415  30.979  0.00  0.00    -0.005 C 
ATOM      7  C10 <0> d   1      37.022   3.506  29.539  0.00  0.00     0.006 C 
ATOM      8  C11 <0> d   1      38.535   3.313  29.512  0.00  0.00     0.006 C 
ATOM      9  C12 <0> d   1      39.204   3.783  30.806  0.00  0.00     0.000 C 
ATOM     10  C14 <0> d   1      40.653   4.132  30.429  0.00  0.00     0.067 C 
ATOM     11  C15 <0> d   1      41.324   4.872  31.551  0.00  0.00     0.062 A 
ATOM     12  N16 <0> d   1      42.592   5.133  31.708  0.00  0.00    -0.179 NA
ATOM     13  N17 <0> d   1      42.743   5.850  32.905  0.00  0.00    -0.289 N 
ATOM     14  C18 <0> d   1      41.519   6.006  33.457  0.00  0.00     0.118 A 
ATOM     15  C19 <0> d   1      40.626   5.411  32.643  0.00  0.00    -0.014 A 
ATOM     16  C20 <0> d   1      39.137   5.300  32.805  0.00  0.00     0.052 C 
ATOM     17  C21 <0> d   1      38.486   4.970  31.441  0.00  0.00    -0.032 C 
ATOM     18  C22 <0> d   1      38.592   6.190  30.532  0.00  0.00     0.016 C 
ATOM     19  C23 <0> d   1      37.034   4.618  31.773  0.00  0.00    -0.001 C 
ATOM     20  C25 <0> d   1      36.114   5.808  31.780  0.00  0.00     0.007 C 
ATOM     21  C26 <0> d   1      34.640   5.453  31.998  0.00  0.00     0.013 C 
ATOM     22  C27 <0> d   1      34.223   4.414  30.986  0.00  0.00    -0.009 C 
ATOM     23  C28 <0> d   1      34.306   4.980  29.569  0.00  0.00     0.018 C 
ATOM     24  H43 <0> d   1      43.580   6.176  33.272  0.00  0.00     0.188 HD
ENDROOT
BRANCH   2  25
ATOM     25  O3  <0> d   1      32.497   3.738  32.562  0.00  0.00    -0.389 OA
ATOM     26  H32 <0> d   1      33.175   3.297  33.093  0.00  0.00     0.210 HD
ENDBRANCH   2  25
TORSDOF 1
ENDMDL
MODEL 30
REMARK CAVERDOCK RESULT:      27.2      0.000      0.000
REMARK CAVERDOCK CONSTRAINTS:       0.1      0.0      0.0      0.0
REMARK CAVERDOCK TUNNEL: 29     27.2      1.9     30.4
REMARK  1 active torsions:
REMARK  status: ('A' for Active; 'I' for Inactive)
REMARK    1  A    between atoms: C2_2  and  O3_3 
ROOT
ATOM      1  C1  <0> d   1      31.670   4.566  30.292  0.00  0.00     0.046 C 
ATOM      2  C2  <0> d   1      32.677   3.781  31.130  0.00  0.00     0.062 C 
ATOM      3  C4  <0> d   1      32.747   2.307  30.652  0.00  0.00     0.038 C 
ATOM      4  C5  <0> d   1      34.251   1.993  30.413  0.00  0.00     0.009 C 
ATOM      5  C6  <0> d   1      34.951   3.084  31.234  0.00  0.00     0.001 C 
ATOM      6  C8  <0> d   1      36.412   3.300  31.021  0.00  0.00    -0.005 C 
ATOM      7  C10 <0> d   1      36.897   3.230  29.585  0.00  0.00     0.006 C 
ATOM      8  C11 <0> d   1      38.408   3.016  29.596  0.00  0.00     0.006 C 
ATOM      9  C12 <0> d   1      39.070   3.612  30.840  0.00  0.00     0.000 C 
ATOM     10  C14 <0> d   1      40.527   3.900  30.445  0.00  0.00     0.067 C 
ATOM     11  C15 <0> d   1      41.198   4.746  31.489  0.00  0.00     0.062 A 
ATOM     12  N16 <0> d   1      42.467   5.006  31.632  0.00  0.00    -0.179 NA
ATOM     13  N17 <0> d   1      42.617   5.844  32.748  0.00  0.00    -0.289 N 
ATOM     14  C18 <0> d   1      41.390   6.075  33.265  0.00  0.00     0.118 A 
ATOM     15  C19 <0> d   1      40.496   5.408  32.509  0.00  0.00    -0.014 A 
ATOM     16  C20 <0> d   1      39.005   5.335  32.665  0.00  0.00     0.052 C 
ATOM     17  C21 <0> d   1      38.363   4.870  31.337  0.00  0.00    -0.032 C 
ATOM     18  C22 <0> d   1      38.495   5.985  30.304  0.00  0.00     0.016 C 
ATOM     19  C23 <0> d   1      36.902   4.575  31.687  0.00  0.00    -0.001 C 
ATOM     20  C25 <0> d   1      35.999   5.770  31.557  0.00  0.00     0.007 C 
ATOM     21  C26 <0> d   1      34.519   5.461  31.795  0.00  0.00     0.013 C 
ATOM     22  C27 <0> d   1      34.097   4.325  30.894  0.00  0.00    -0.009 C 
ATOM     23  C28 <0> d   1      34.202   4.735  29.426  0.00  0.00     0.018 C 
ATOM     24  H43 <0> d   1      43.455   6.197  33.087  0.00  0.00     0.188 HD
ENDROOT
BRANCH   2  25
ATOM     25  O3  <0> d   1      32.346   3.844  32.514  0.00  0.00    -0.389 OA
ATOM     26  H32 <0> d   1      32.339   4.741  32.876  0.00  0.00     0.210 HD
ENDBRANCH   2  25
TORSDOF 1
ENDMDL
MODEL 31
REMARK CAVERDOCK RESULT:      26.5      0.000      0.000
REMARK CAVERDOCK CONSTRAINTS:       0.0      0.0      0.0      0.0
REMARK CAVERDOCK TUNNEL: 30     26.5      1.9     31.1
REMARK  1 active torsions:
REMARK  status: ('A' for Active; 'I' for Inactive)
REMARK    1  A    between atoms: C2_2  and  O3_3 
ROOT
ATOM      1  C1  <0> d   1      41.755   5.585  32.623  0.00  0.00     0.046 C 
ATOM      2  C2  <0> d   1      40.844   5.831  31.422  0.00  0.00     0.062 C 
ATOM      3  C4  <0> d   1      41.382   5.085  30.174  0.00  0.00     0.038 C 
ATOM      4  C5  <0> d   1      40.192   4.261  29.606  0.00  0.00     0.009 C 
ATOM      5  C6  <0> d   1      38.978   4.966  30.225  0.00  0.00     0.001 C 
ATOM      6  C8  <0> d   1      37.652   4.284  30.154  0.00  0.00    -0.005 C 
ATOM      7  C10 <0> d   1      37.657   2.785  30.392  0.00  0.00     0.006 C 
ATOM      8  C11 <0> d   1      36.356   2.206  29.844  0.00  0.00     0.006 C 
ATOM      9  C12 <0> d   1      35.207   3.215  29.889  0.00  0.00     0.000 C 
ATOM     10  C14 <0> d   1      33.915   2.382  29.938  0.00  0.00     0.067 C 
ATOM     11  C15 <0> d   1      32.739   3.254  30.271  0.00  0.00     0.062 A 
ATOM     12  N16 <0> d   1      31.469   2.974  30.182  0.00  0.00    -0.179 NA
ATOM     13  N17 <0> d   1      30.745   4.099  30.606  0.00  0.00    -0.289 N 
ATOM     14  C18 <0> d   1      31.629   5.060  30.951  0.00  0.00     0.118 A 
ATOM     15  C19 <0> d   1      32.867   4.566  30.753  0.00  0.00    -0.014 A 
ATOM     16  C20 <0> d   1      34.192   5.235  30.980  0.00  0.00     0.052 C 
ATOM     17  C21 <0> d   1      35.307   4.168  31.077  0.00  0.00    -0.032 C 
ATOM     18  C22 <0> d   1      35.141   3.393  32.381  0.00  0.00     0.016 C 
ATOM     19  C23 <0> d   1      36.615   4.960  31.036  0.00  0.00    -0.001 C 
ATOM     20  C25 <0> d   1      37.096   5.400  32.391  0.00  0.00     0.007 C 
ATOM     21  C26 <0> d   1      38.460   6.094  32.372  0.00  0.00     0.013 C 
ATOM     22  C27 <0> d   1      39.461   5.206  31.672  0.00  0.00    -0.009 C 
ATOM     23  C28 <0> d   1      39.668   3.909  32.452  0.00  0.00     0.018 C 
ATOM     24  H43 <0> d   1      29.778   4.172  30.645  0.00  0.00     0.188 HD
ENDROOT
BRANCH   2  25
ATOM     25  O3  <0> d   1      40.718   7.225  31.158  0.00  0.00    -0.389 OA
ATOM     26  H32 <0> d   1      39.820   7.503  30.932  0.00  0.00     0.210 HD
ENDBRANCH   2  25
TORSDOF 1
ENDMDL
MODEL 32
REMARK CAVERDOCK RESULT:      25.9      0.000      0.000
REMARK CAVERDOCK CONSTRAINTS:       0.0      0.0      0.0      0.0
REMARK CAVERDOCK TUNNEL: 31     25.9      1.9     32.1
REMARK  1 active torsions:
REMARK  status: ('A' for Active; 'I' for Inactive)
REMARK    1  A    between atoms: C2_2  and  O3_3 
ROOT
ATOM      1  C1  <0> d   1      41.535   5.703  32.803  0.00  0.00     0.046 C 
ATOM      2  C2  <0> d   1      40.646   5.972  31.591  0.00  0.00     0.062 C 
ATOM      3  C4  <0> d   1      41.229   5.284  30.330  0.00  0.00     0.038 C 
ATOM      4  C5  <0> d   1      40.071   4.453  29.706  0.00  0.00     0.009 C 
ATOM      5  C6  <0> d   1      38.827   5.108  30.322  0.00  0.00     0.001 C 
ATOM      6  C8  <0> d   1      37.520   4.399  30.195  0.00  0.00    -0.005 C 
ATOM      7  C10 <0> d   1      37.555   2.893  30.381  0.00  0.00     0.006 C 
ATOM      8  C11 <0> d   1      36.281   2.304  29.783  0.00  0.00     0.006 C 
ATOM      9  C12 <0> d   1      35.107   3.285  29.837  0.00  0.00     0.000 C 
ATOM     10  C14 <0> d   1      33.835   2.421  29.826  0.00  0.00     0.067 C 
ATOM     11  C15 <0> d   1      32.631   3.253  30.162  0.00  0.00     0.062 A 
ATOM     12  N16 <0> d   1      31.370   2.948  30.034  0.00  0.00    -0.179 NA
ATOM     13  N17 <0> d   1      30.610   4.040  30.480  0.00  0.00    -0.289 N 
ATOM     14  C18 <0> d   1      31.464   5.009  30.880  0.00  0.00     0.118 A 
ATOM     15  C19 <0> d   1      32.717   4.550  30.692  0.00  0.00    -0.014 A 
ATOM     16  C20 <0> d   1      34.020   5.241  30.974  0.00  0.00     0.052 C 
ATOM     17  C21 <0> d   1      35.158   4.196  31.059  0.00  0.00    -0.032 C 
ATOM     18  C22 <0> d   1      34.981   3.372  32.331  0.00  0.00     0.016 C 
ATOM     19  C23 <0> d   1      36.448   5.019  31.076  0.00  0.00    -0.001 C 
ATOM     20  C25 <0> d   1      36.887   5.421  32.457  0.00  0.00     0.007 C 
ATOM     21  C26 <0> d   1      38.235   6.146  32.494  0.00  0.00     0.013 C 
ATOM     22  C27 <0> d   1      39.272   5.307  31.787  0.00  0.00    -0.009 C 
ATOM     23  C28 <0> d   1      39.492   3.988  32.525  0.00  0.00     0.018 C 
ATOM     24  H43 <0> d   1      29.642   4.090  30.499  0.00  0.00     0.188 HD
ENDROOT
BRANCH   2  25
ATOM     25  O3  <0> d   1      40.493   7.371  31.373  0.00  0.00    -0.389 OA
ATOM     26  H32 <0> d   1      41.243   7.901  31.676  0.00  0.00     0.210 HD
ENDBRANCH   2  25
TORSDOF 1
ENDMDL
MODEL 33
REMARK CAVERDOCK RESULT:      25.3      0.000      0.000
REMARK CAVERDOCK CONSTRAINTS:       0.0      0.0      0.0      0.0
REMARK CAVERDOCK TUNNEL: 32     25.3      2.0     33.1
REMARK  1 active torsions:
REMARK  status: ('A' for Active; 'I' for Inactive)
REMARK    1  A    between atoms: C2_2  and  O3_3 
ROOT
ATOM      1  C1  <0> d   1      41.392   5.776  32.808  0.00  0.00     0.046 C 
ATOM      2  C2  <0> d   1      40.518   5.984  31.574  0.00  0.00     0.062 C 
ATOM      3  C4  <0> d   1      41.115   5.235  30.355  0.00  0.00     0.038 C 
ATOM      4  C5  <0> d   1      39.965   4.375  29.760  0.00  0.00     0.009 C 
ATOM      5  C6  <0> d   1      38.714   5.059  30.327  0.00  0.00     0.001 C 
ATOM      6  C8  <0> d   1      37.408   4.344  30.221  0.00  0.00    -0.005 C 
ATOM      7  C10 <0> d   1      37.440   2.849  30.480  0.00  0.00     0.006 C 
ATOM      8  C11 <0> d   1      36.172   2.232  29.897  0.00  0.00     0.006 C 
ATOM      9  C12 <0> d   1      34.998   3.214  29.889  0.00  0.00     0.000 C 
ATOM     10  C14 <0> d   1      33.726   2.351  29.906  0.00  0.00     0.067 C 
ATOM     11  C15 <0> d   1      32.518   3.199  30.187  0.00  0.00     0.062 A 
ATOM     12  N16 <0> d   1      31.259   2.888  30.059  0.00  0.00    -0.179 NA
ATOM     13  N17 <0> d   1      30.495   4.000  30.443  0.00  0.00    -0.289 N 
ATOM     14  C18 <0> d   1      31.345   4.987  30.804  0.00  0.00     0.118 A 
ATOM     15  C19 <0> d   1      32.599   4.520  30.654  0.00  0.00    -0.014 A 
ATOM     16  C20 <0> d   1      33.900   5.224  30.917  0.00  0.00     0.052 C 
ATOM     17  C21 <0> d   1      35.035   4.185  31.066  0.00  0.00    -0.032 C 
ATOM     18  C22 <0> d   1      34.844   3.424  32.375  0.00  0.00     0.016 C 
ATOM     19  C23 <0> d   1      36.326   5.007  31.057  0.00  0.00    -0.001 C 
ATOM     20  C25 <0> d   1      36.749   5.477  32.422  0.00  0.00     0.007 C 
ATOM     21  C26 <0> d   1      38.097   6.202  32.440  0.00  0.00     0.013 C 
ATOM     22  C27 <0> d   1      39.141   5.330  31.786  0.00  0.00    -0.009 C 
ATOM     23  C28 <0> d   1      39.352   4.049  32.591  0.00  0.00     0.018 C 
ATOM     24  H43 <0> d   1      29.526   4.051  30.448  0.00  0.00     0.188 HD
ENDROOT
BRANCH   2  25
ATOM     25  O3  <0> d   1      40.368   7.371  31.286  0.00  0.00    -0.389 OA
ATOM     26  H32 <0> d   1      40.709   7.632  30.419  0.00  0.00     0.210 HD
ENDBRANCH   2  25
TORSDOF 1
ENDMDL
MODEL 34
REMARK CAVERDOCK RESULT:      24.2      0.000      0.000
REMARK CAVERDOCK CONSTRAINTS:       0.3      0.0      0.0      0.0
REMARK CAVERDOCK TUNNEL: 33     24.2      2.0     34.6
REMARK  1 active torsions:
REMARK  status: ('A' for Active; 'I' for Inactive)
REMARK    1  A    between atoms: C2_2  and  O3_3 
ROOT
ATOM      1  C1  <0> d   1      41.249   5.642  32.560  0.00  0.00     0.046 C 
ATOM      2  C2  <0> d   1      40.323   5.882  31.369  0.00  0.00     0.062 C 
ATOM      3  C4  <0> d   1      40.863   5.158  30.109  0.00  0.00     0.038 C 
ATOM      4  C5  <0> d   1      39.684   4.316  29.545  0.00  0.00     0.009 C 
ATOM      5  C6  <0> d   1      38.462   4.993  30.181  0.00  0.00     0.001 C 
ATOM      6  C8  <0> d   1      37.149   4.287  30.115  0.00  0.00    -0.005 C 
ATOM      7  C10 <0> d   1      37.184   2.786  30.340  0.00  0.00     0.006 C 
ATOM      8  C11 <0> d   1      35.889   2.188  29.799  0.00  0.00     0.006 C 
ATOM      9  C12 <0> d   1      34.721   3.175  29.863  0.00  0.00     0.000 C 
ATOM     10  C14 <0> d   1      33.446   2.317  29.916  0.00  0.00     0.067 C 
ATOM     11  C15 <0> d   1      32.257   3.164  30.267  0.00  0.00     0.062 A 
ATOM     12  N16 <0> d   1      30.991   2.862  30.187  0.00  0.00    -0.179 NA
ATOM     13  N17 <0> d   1      30.250   3.969  30.627  0.00  0.00    -0.289 N 
ATOM     14  C18 <0> d   1      31.120   4.944  30.973  0.00  0.00     0.118 A 
ATOM     15  C19 <0> d   1      32.364   4.475  30.759  0.00  0.00    -0.014 A 
ATOM     16  C20 <0> d   1      33.679   5.166  30.981  0.00  0.00     0.052 C 
ATOM     17  C21 <0> d   1      34.814   4.119  31.058  0.00  0.00    -0.032 C 
ATOM     18  C22 <0> d   1      34.675   3.330  32.357  0.00  0.00     0.016 C 
ATOM     19  C23 <0> d   1      36.108   4.936  31.012  0.00  0.00    -0.001 C 
ATOM     20  C25 <0> d   1      36.592   5.373  32.367  0.00  0.00     0.007 C 
ATOM     21  C26 <0> d   1      37.943   6.092  32.343  0.00  0.00     0.013 C 
ATOM     22  C27 <0> d   1      38.953   5.230  31.626  0.00  0.00    -0.009 C 
ATOM     23  C28 <0> d   1      39.191   3.930  32.392  0.00  0.00     0.018 C 
ATOM     24  H43 <0> d   1      29.283   4.024  30.675  0.00  0.00     0.188 HD
ENDROOT
BRANCH   2  25
ATOM     25  O3  <0> d   1      40.168   7.276  31.118  0.00  0.00    -0.389 OA
ATOM     26  H32 <0> d   1      39.749   7.479  30.270  0.00  0.00     0.210 HD
ENDBRANCH   2  25
TORSDOF 1
ENDMDL
MODEL 35
REMARK CAVERDOCK RESULT:      24.1      0.000      0.000
REMARK CAVERDOCK CONSTRAINTS:       0.0      0.0      0.0      0.0
REMARK CAVERDOCK TUNNEL: 34     24.1      2.0     35.1
REMARK  1 active torsions:
REMARK  status: ('A' for Active; 'I' for Inactive)
REMARK    1  A    between atoms: C2_2  and  O3_3 
ROOT
ATOM      1  C1  <0> d   1      41.069   5.746  32.763  0.00  0.00     0.046 C 
ATOM      2  C2  <0> d   1      40.154   6.028  31.573  0.00  0.00     0.062 C 
ATOM      3  C4  <0> d   1      40.732   5.390  30.283  0.00  0.00     0.038 C 
ATOM      4  C5  <0> d   1      39.584   4.551  29.654  0.00  0.00     0.009 C 
ATOM      5  C6  <0> d   1      38.335   5.158  30.308  0.00  0.00     0.001 C 
ATOM      6  C8  <0> d   1      37.043   4.422  30.182  0.00  0.00    -0.005 C 
ATOM      7  C10 <0> d   1      37.116   2.913  30.323  0.00  0.00     0.006 C 
ATOM      8  C11 <0> d   1      35.846   2.311  29.729  0.00  0.00     0.006 C 
ATOM      9  C12 <0> d   1      34.651   3.262  29.830  0.00  0.00     0.000 C 
ATOM     10  C14 <0> d   1      33.399   2.369  29.814  0.00  0.00     0.067 C 
ATOM     11  C15 <0> d   1      32.182   3.162  30.194  0.00  0.00     0.062 A 
ATOM     12  N16 <0> d   1      30.927   2.831  30.077  0.00  0.00    -0.179 NA
ATOM     13  N17 <0> d   1      30.149   3.891  30.567  0.00  0.00    -0.289 N 
ATOM     14  C18 <0> d   1      30.987   4.868  30.981  0.00  0.00     0.118 A 
ATOM     15  C19 <0> d   1      32.247   4.445  30.760  0.00  0.00    -0.014 A 
ATOM     16  C20 <0> d   1      33.538   5.158  31.041  0.00  0.00     0.052 C 
ATOM     17  C21 <0> d   1      34.700   4.139  31.078  0.00  0.00    -0.032 C 
ATOM     18  C22 <0> d   1      34.565   3.274  32.328  0.00  0.00     0.016 C 
ATOM     19  C23 <0> d   1      35.972   4.991  31.098  0.00  0.00    -0.001 C 
ATOM     20  C25 <0> d   1      36.424   5.363  32.482  0.00  0.00     0.007 C 
ATOM     21  C26 <0> d   1      37.755   6.119  32.520  0.00  0.00     0.013 C 
ATOM     22  C27 <0> d   1      38.799   5.326  31.771  0.00  0.00    -0.009 C 
ATOM     23  C28 <0> d   1      39.062   3.991  32.467  0.00  0.00     0.018 C 
ATOM     24  H43 <0> d   1      29.180   3.917  30.603  0.00  0.00     0.188 HD
ENDROOT
BRANCH   2  25
ATOM     25  O3  <0> d   1      39.965   7.429  31.398  0.00  0.00    -0.389 OA
ATOM     26  H32 <0> d   1      39.038   7.693  31.310  0.00  0.00     0.210 HD
ENDBRANCH   2  25
TORSDOF 1
ENDMDL
MODEL 36
REMARK CAVERDOCK RESULT:      23.7      0.000      0.000
REMARK CAVERDOCK CONSTRAINTS:       0.2      0.0      0.0      0.0
REMARK CAVERDOCK TUNNEL: 35     23.7      2.0     36.4
REMARK  1 active torsions:
REMARK  status: ('A' for Active; 'I' for Inactive)
REMARK    1  A    between atoms: C2_2  and  O3_3 
ROOT
ATOM      1  C1  <0> d   1      40.919   5.713  32.670  0.00  0.00     0.046 C 
ATOM      2  C2  <0> d   1      39.996   5.997  31.486  0.00  0.00     0.062 C 
ATOM      3  C4  <0> d   1      40.557   5.346  30.195  0.00  0.00     0.038 C 
ATOM      4  C5  <0> d   1      39.397   4.514  29.581  0.00  0.00     0.009 C 
ATOM      5  C6  <0> d   1      38.159   5.136  30.242  0.00  0.00     0.001 C 
ATOM      6  C8  <0> d   1      36.860   4.410  30.131  0.00  0.00    -0.005 C 
ATOM      7  C10 <0> d   1      36.920   2.901  30.280  0.00  0.00     0.006 C 
ATOM      8  C11 <0> d   1      35.640   2.308  29.700  0.00  0.00     0.006 C 
ATOM      9  C12 <0> d   1      34.454   3.270  29.805  0.00  0.00     0.000 C 
ATOM     10  C14 <0> d   1      33.195   2.388  29.806  0.00  0.00     0.067 C 
ATOM     11  C15 <0> d   1      31.987   3.195  30.191  0.00  0.00     0.062 A 
ATOM     12  N16 <0> d   1      30.729   2.874  30.086  0.00  0.00    -0.179 NA
ATOM     13  N17 <0> d   1      29.965   3.944  30.577  0.00  0.00    -0.289 N 
ATOM     14  C18 <0> d   1      30.814   4.915  30.977  0.00  0.00     0.118 A 
ATOM     15  C19 <0> d   1      32.069   4.480  30.749  0.00  0.00    -0.014 A 
ATOM     16  C20 <0> d   1      33.369   5.183  31.015  0.00  0.00     0.052 C 
ATOM     17  C21 <0> d   1      34.522   4.154  31.047  0.00  0.00    -0.032 C 
ATOM     18  C22 <0> d   1      34.389   3.298  32.303  0.00  0.00     0.016 C 
ATOM     19  C23 <0> d   1      35.801   4.995  31.052  0.00  0.00    -0.001 C 
ATOM     20  C25 <0> d   1      36.269   5.371  32.430  0.00  0.00     0.007 C 
ATOM     21  C26 <0> d   1      37.607   6.115  32.452  0.00  0.00     0.013 C 
ATOM     22  C27 <0> d   1      38.637   5.308  31.700  0.00  0.00    -0.009 C 
ATOM     23  C28 <0> d   1      38.894   3.975  32.401  0.00  0.00     0.018 C 
ATOM     24  H43 <0> d   1      28.996   3.979  30.620  0.00  0.00     0.188 HD
ENDROOT
BRANCH   2  25
ATOM     25  O3  <0> d   1      39.818   7.398  31.305  0.00  0.00    -0.389 OA
ATOM     26  H32 <0> d   1      40.622   7.866  31.041  0.00  0.00     0.210 HD
ENDBRANCH   2  25
TORSDOF 1
ENDMDL
MODEL 37
REMARK CAVERDOCK RESULT:      23.1      0.000      0.000
REMARK CAVERDOCK CONSTRAINTS:       0.0      0.0      0.0      0.0
REMARK CAVERDOCK TUNNEL: 36     23.1      2.0     37.1
REMARK  1 active torsions:
REMARK  status: ('A' for Active; 'I' for Inactive)
REMARK    1  A    between atoms: C2_2  and  O3_3 
ROOT
ATOM      1  C1  <0> d   1      30.458   4.437  30.565  0.00  0.00     0.046 C 
ATOM      2  C2  <0> d   1      31.519   3.674  31.355  0.00  0.00     0.062 C 
ATOM      3  C4  <0> d   1      31.557   2.188  30.916  0.00  0.00     0.038 C 
ATOM      4  C5  <0> d   1      33.042   1.864  30.586  0.00  0.00     0.009 C 
ATOM      5  C6  <0> d   1      33.794   2.978  31.328  0.00  0.00     0.001 C 
ATOM      6  C8  <0> d   1      35.238   3.185  31.013  0.00  0.00    -0.005 C 
ATOM      7  C10 <0> d   1      35.627   3.074  29.550  0.00  0.00     0.006 C 
ATOM      8  C11 <0> d   1      37.135   2.858  29.467  0.00  0.00     0.006 C 
ATOM      9  C12 <0> d   1      37.878   3.488  30.648  0.00  0.00     0.000 C 
ATOM     10  C14 <0> d   1      39.306   3.762  30.149  0.00  0.00     0.067 C 
ATOM     11  C15 <0> d   1      40.045   4.636  31.122  0.00  0.00     0.062 A 
ATOM     12  N16 <0> d   1      41.320   4.898  31.174  0.00  0.00    -0.179 NA
ATOM     13  N17 <0> d   1      41.543   5.768  32.253  0.00  0.00    -0.289 N 
ATOM     14  C18 <0> d   1      40.353   6.014  32.844  0.00  0.00     0.118 A 
ATOM     15  C19 <0> d   1      39.412   5.327  32.168  0.00  0.00    -0.014 A 
ATOM     16  C20 <0> d   1      37.934   5.261  32.424  0.00  0.00     0.052 C 
ATOM     17  C21 <0> d   1      37.205   4.760  31.155  0.00  0.00    -0.032 C 
ATOM     18  C22 <0> d   1      37.269   5.845  30.084  0.00  0.00     0.016 C 
ATOM     19  C23 <0> d   1      35.771   4.477  31.609  0.00  0.00    -0.001 C 
ATOM     20  C25 <0> d   1      34.861   5.670  31.506  0.00  0.00     0.007 C 
ATOM     21  C26 <0> d   1      33.400   5.370  31.849  0.00  0.00     0.013 C 
ATOM     22  C27 <0> d   1      32.920   4.210  31.011  0.00  0.00    -0.009 C 
ATOM     23  C28 <0> d   1      32.928   4.578  29.529  0.00  0.00     0.018 C 
ATOM     24  H43 <0> d   1      42.402   6.128  32.526  0.00  0.00     0.188 HD
ENDROOT
BRANCH   2  25
ATOM     25  O3  <0> d   1      31.280   3.777  32.756  0.00  0.00    -0.389 OA
ATOM     26  H32 <0> d   1      31.972   3.381  33.303  0.00  0.00     0.210 HD
ENDBRANCH   2  25
TORSDOF 1
ENDMDL
MODEL 38
REMARK CAVERDOCK RESULT:      22.0      0.000      0.000
REMARK CAVERDOCK CONSTRAINTS:       0.0      0.0      0.0      0.0
REMARK CAVERDOCK TUNNEL: 37     22.0      2.0     38.3
REMARK  1 active torsions:
REMARK  status: ('A' for Active; 'I' for Inactive)
REMARK    1  A    between atoms: C2_2  and  O3_3 
ROOT
ATOM      1  C1  <0> d   1      30.368   4.149  30.127  0.00  0.00     0.046 C 
ATOM      2  C2  <0> d   1      31.400   3.486  31.037  0.00  0.00     0.062 C 
ATOM      3  C4  <0> d   1      31.485   1.967  30.742  0.00  0.00     0.038 C 
ATOM      4  C5  <0> d   1      32.989   1.645  30.517  0.00  0.00     0.009 C 
ATOM      5  C6  <0> d   1      33.685   2.838  31.187  0.00  0.00     0.001 C 
ATOM      6  C8  <0> d   1      35.139   3.046  30.924  0.00  0.00    -0.005 C 
ATOM      7  C10 <0> d   1      35.603   2.808  29.499  0.00  0.00     0.006 C 
ATOM      8  C11 <0> d   1      37.117   2.616  29.511  0.00  0.00     0.006 C 
ATOM      9  C12 <0> d   1      37.789   3.369  30.662  0.00  0.00     0.000 C 
ATOM     10  C14 <0> d   1      39.236   3.626  30.210  0.00  0.00     0.067 C 
ATOM     11  C15 <0> d   1      39.909   4.602  31.131  0.00  0.00     0.062 A 
ATOM     12  N16 <0> d   1      41.176   4.895  31.220  0.00  0.00    -0.179 NA
ATOM     13  N17 <0> d   1      41.330   5.865  32.222  0.00  0.00    -0.289 N 
ATOM     14  C18 <0> d   1      40.107   6.141  32.729  0.00  0.00     0.118 A 
ATOM     15  C19 <0> d   1      39.213   5.374  32.075  0.00  0.00    -0.014 A 
ATOM     16  C20 <0> d   1      37.725   5.301  32.264  0.00  0.00     0.052 C 
ATOM     17  C21 <0> d   1      37.070   4.669  31.014  0.00  0.00    -0.032 C 
ATOM     18  C22 <0> d   1      37.170   5.650  29.850  0.00  0.00     0.016 C 
ATOM     19  C23 <0> d   1      35.620   4.399  31.422  0.00  0.00    -0.001 C 
ATOM     20  C25 <0> d   1      34.697   5.557  31.162  0.00  0.00     0.007 C 
ATOM     21  C26 <0> d   1      33.225   5.260  31.461  0.00  0.00     0.013 C 
ATOM     22  C27 <0> d   1      32.807   4.017  30.713  0.00  0.00    -0.009 C 
ATOM     23  C28 <0> d   1      32.884   4.245  29.204  0.00  0.00     0.018 C 
ATOM     24  H43 <0> d   1      42.167   6.268  32.501  0.00  0.00     0.188 HD
ENDROOT
BRANCH   2  25
ATOM     25  O3  <0> d   1      31.088   3.714  32.408  0.00  0.00    -0.389 OA
ATOM     26  H32 <0> d   1      31.863   3.861  32.969  0.00  0.00     0.210 HD
ENDBRANCH   2  25
TORSDOF 1
ENDMDL
MODEL 39
REMARK CAVERDOCK RESULT:      20.1      0.000      0.000
REMARK CAVERDOCK CONSTRAINTS:       0.0      0.0      0.0      0.0
REMARK CAVERDOCK TUNNEL: 38     20.1      2.1     39.1
REMARK  1 active torsions:
REMARK  status: ('A' for Active; 'I' for Inactive)
REMARK    1  A    between atoms: C2_2  and  O3_3 
ROOT
ATOM      1  C1  <0> d   1      30.127   4.039  30.265  0.00  0.00     0.046 C 
ATOM      2  C2  <0> d   1      31.192   3.345  31.111  0.00  0.00     0.062 C 
ATOM      3  C4  <0> d   1      31.310   1.851  30.712  0.00  0.00     0.038 C 
ATOM      4  C5  <0> d   1      32.819   1.586  30.442  0.00  0.00     0.009 C 
ATOM      5  C6  <0> d   1      33.495   2.750  31.179  0.00  0.00     0.001 C 
ATOM      6  C8  <0> d   1      34.939   3.014  30.908  0.00  0.00    -0.005 C 
ATOM      7  C10 <0> d   1      35.383   2.884  29.463  0.00  0.00     0.006 C 
ATOM      8  C11 <0> d   1      36.901   2.733  29.437  0.00  0.00     0.006 C 
ATOM      9  C12 <0> d   1      37.574   3.425  30.625  0.00  0.00     0.000 C 
ATOM     10  C14 <0> d   1      39.005   3.750  30.168  0.00  0.00     0.067 C 
ATOM     11  C15 <0> d   1      39.670   4.681  31.143  0.00  0.00     0.062 A 
ATOM     12  N16 <0> d   1      40.930   5.001  31.230  0.00  0.00    -0.179 NA
ATOM     13  N17 <0> d   1      41.077   5.905  32.293  0.00  0.00    -0.289 N 
ATOM     14  C18 <0> d   1      39.857   6.113  32.836  0.00  0.00     0.118 A 
ATOM     15  C19 <0> d   1      38.971   5.368  32.147  0.00  0.00    -0.014 A 
ATOM     16  C20 <0> d   1      37.489   5.243  32.354  0.00  0.00     0.052 C 
ATOM     17  C21 <0> d   1      36.828   4.678  31.075  0.00  0.00    -0.032 C 
ATOM     18  C22 <0> d   1      36.882   5.738  29.979  0.00  0.00     0.016 C 
ATOM     19  C23 <0> d   1      35.393   4.343  31.488  0.00  0.00    -0.001 C 
ATOM     20  C25 <0> d   1      34.436   5.491  31.322  0.00  0.00     0.007 C 
ATOM     21  C26 <0> d   1      32.978   5.134  31.624  0.00  0.00     0.013 C 
ATOM     22  C27 <0> d   1      32.579   3.934  30.801  0.00  0.00    -0.009 C 
ATOM     23  C28 <0> d   1      32.623   4.265  29.310  0.00  0.00     0.018 C 
ATOM     24  H43 <0> d   1      41.909   6.311  32.585  0.00  0.00     0.188 HD
ENDROOT
BRANCH   2  25
ATOM     25  O3  <0> d   1      30.899   3.472  32.499  0.00  0.00    -0.389 OA
ATOM     26  H32 <0> d   1      31.681   3.586  33.057  0.00  0.00     0.210 HD
ENDBRANCH   2  25
TORSDOF 1
ENDMDL
MODEL 40
REMARK CAVERDOCK RESULT:      18.3      0.000      0.000
REMARK CAVERDOCK CONSTRAINTS:       0.2      0.0      0.0      0.0
REMARK CAVERDOCK TUNNEL: 39     18.3      2.2     40.3
REMARK  1 active torsions:
REMARK  status: ('A' for Active; 'I' for Inactive)
REMARK    1  A    between atoms: C2_2  and  O3_3 
ROOT
ATOM      1  C1  <0> d   1      29.893   4.010  30.224  0.00  0.00     0.046 C 
ATOM      2  C2  <0> d   1      30.949   3.372  31.124  0.00  0.00     0.062 C 
ATOM      3  C4  <0> d   1      31.049   1.850  30.845  0.00  0.00     0.038 C 
ATOM      4  C5  <0> d   1      32.554   1.546  30.600  0.00  0.00     0.009 C 
ATOM      5  C6  <0> d   1      33.245   2.757  31.243  0.00  0.00     0.001 C 
ATOM      6  C8  <0> d   1      34.692   2.980  30.954  0.00  0.00    -0.005 C 
ATOM      7  C10 <0> d   1      35.135   2.731  29.525  0.00  0.00     0.006 C 
ATOM      8  C11 <0> d   1      36.652   2.560  29.514  0.00  0.00     0.006 C 
ATOM      9  C12 <0> d   1      37.332   3.335  30.644  0.00  0.00     0.000 C 
ATOM     10  C14 <0> d   1      38.768   3.606  30.166  0.00  0.00     0.067 C 
ATOM     11  C15 <0> d   1      39.443   4.602  31.064  0.00  0.00     0.062 A 
ATOM     12  N16 <0> d   1      40.707   4.913  31.128  0.00  0.00    -0.179 NA
ATOM     13  N17 <0> d   1      40.864   5.897  32.116  0.00  0.00    -0.289 N 
ATOM     14  C18 <0> d   1      39.647   6.162  32.639  0.00  0.00     0.118 A 
ATOM     15  C19 <0> d   1      38.752   5.376  32.010  0.00  0.00    -0.014 A 
ATOM     16  C20 <0> d   1      37.268   5.285  32.224  0.00  0.00     0.052 C 
ATOM     17  C21 <0> d   1      36.602   4.629  30.993  0.00  0.00    -0.032 C 
ATOM     18  C22 <0> d   1      36.669   5.598  29.816  0.00  0.00     0.016 C 
ATOM     19  C23 <0> d   1      35.162   4.346  31.428  0.00  0.00    -0.001 C 
ATOM     20  C25 <0> d   1      34.220   5.488  31.170  0.00  0.00     0.007 C 
ATOM     21  C26 <0> d   1      32.757   5.175  31.496  0.00  0.00     0.013 C 
ATOM     22  C27 <0> d   1      32.343   3.917  30.770  0.00  0.00    -0.009 C 
ATOM     23  C28 <0> d   1      32.392   4.129  29.258  0.00  0.00     0.018 C 
ATOM     24  H43 <0> d   1      41.700   6.314  32.377  0.00  0.00     0.188 HD
ENDROOT
BRANCH   2  25
ATOM     25  O3  <0> d   1      30.657   3.612  32.497  0.00  0.00    -0.389 OA
ATOM     26  H32 <0> d   1      30.694   2.820  33.052  0.00  0.00     0.210 HD
ENDBRANCH   2  25
TORSDOF 1
ENDMDL
MODEL 41
REMARK CAVERDOCK RESULT:      16.6      0.000      0.000
REMARK CAVERDOCK CONSTRAINTS:       0.1      0.0      0.0      0.0
REMARK CAVERDOCK TUNNEL: 40     16.6      2.3     41.1
REMARK  1 active torsions:
REMARK  status: ('A' for Active; 'I' for Inactive)
REMARK    1  A    between atoms: C2_2  and  O3_3 
ROOT
ATOM      1  C1  <0> d   1      29.669   3.908  30.364  0.00  0.00     0.046 C 
ATOM      2  C2  <0> d   1      30.756   3.260  31.219  0.00  0.00     0.062 C 
ATOM      3  C4  <0> d   1      30.879   1.751  30.886  0.00  0.00     0.038 C 
ATOM      4  C5  <0> d   1      32.383   1.485  30.598  0.00  0.00     0.009 C 
ATOM      5  C6  <0> d   1      33.065   2.686  31.268  0.00  0.00     0.001 C 
ATOM      6  C8  <0> d   1      34.501   2.948  30.956  0.00  0.00    -0.005 C 
ATOM      7  C10 <0> d   1      34.918   2.756  29.510  0.00  0.00     0.006 C 
ATOM      8  C11 <0> d   1      36.436   2.615  29.461  0.00  0.00     0.006 C 
ATOM      9  C12 <0> d   1      37.126   3.364  30.603  0.00  0.00     0.000 C 
ATOM     10  C14 <0> d   1      38.546   3.679  30.103  0.00  0.00     0.067 C 
ATOM     11  C15 <0> d   1      39.222   4.657  31.021  0.00  0.00     0.062 A 
ATOM     12  N16 <0> d   1      40.481   4.990  31.069  0.00  0.00    -0.179 NA
ATOM     13  N17 <0> d   1      40.641   5.943  32.086  0.00  0.00    -0.289 N 
ATOM     14  C18 <0> d   1      39.431   6.166  32.644  0.00  0.00     0.118 A 
ATOM     15  C19 <0> d   1      38.538   5.385  32.007  0.00  0.00    -0.014 A 
ATOM     16  C20 <0> d   1      37.061   5.258  32.249  0.00  0.00     0.052 C 
ATOM     17  C21 <0> d   1      36.380   4.631  31.011  0.00  0.00    -0.032 C 
ATOM     18  C22 <0> d   1      36.403   5.641  29.867  0.00  0.00     0.016 C 
ATOM     19  C23 <0> d   1      34.956   4.305  31.467  0.00  0.00    -0.001 C 
ATOM     20  C25 <0> d   1      33.986   5.437  31.268  0.00  0.00     0.007 C 
ATOM     21  C26 <0> d   1      32.538   5.084  31.615  0.00  0.00     0.013 C 
ATOM     22  C27 <0> d   1      32.132   3.844  30.855  0.00  0.00    -0.009 C 
ATOM     23  C28 <0> d   1      32.144   4.108  29.350  0.00  0.00     0.018 C 
ATOM     24  H43 <0> d   1      41.475   6.367  32.343  0.00  0.00     0.188 HD
ENDROOT
BRANCH   2  25
ATOM     25  O3  <0> d   1      30.490   3.447  32.606  0.00  0.00    -0.389 OA
ATOM     26  H32 <0> d   1      31.241   3.245  33.181  0.00  0.00     0.210 HD
ENDBRANCH   2  25
TORSDOF 1
ENDMDL
MODEL 42
REMARK CAVERDOCK RESULT:      15.3      0.000      0.000
REMARK CAVERDOCK CONSTRAINTS:       0.0      0.0      0.0      0.0
REMARK CAVERDOCK TUNNEL: 41     15.3      2.3     42.2
REMARK  1 active torsions:
REMARK  status: ('A' for Active; 'I' for Inactive)
REMARK    1  A    between atoms: C2_2  and  O3_3 
ROOT
ATOM      1  C1  <0> d   1      29.528   3.746  30.022  0.00  0.00     0.046 C 
ATOM      2  C2  <0> d   1      30.580   3.141  30.950  0.00  0.00     0.062 C 
ATOM      3  C4  <0> d   1      30.740   1.625  30.671  0.00  0.00     0.038 C 
ATOM      4  C5  <0> d   1      32.260   1.372  30.466  0.00  0.00     0.009 C 
ATOM      5  C6  <0> d   1      32.891   2.603  31.131  0.00  0.00     0.001 C 
ATOM      6  C8  <0> d   1      34.337   2.877  30.883  0.00  0.00    -0.005 C 
ATOM      7  C10 <0> d   1      34.828   2.647  29.466  0.00  0.00     0.006 C 
ATOM      8  C11 <0> d   1      36.349   2.527  29.496  0.00  0.00     0.006 C 
ATOM      9  C12 <0> d   1      36.971   3.322  30.647  0.00  0.00     0.000 C 
ATOM     10  C14 <0> d   1      38.410   3.643  30.208  0.00  0.00     0.067 C 
ATOM     11  C15 <0> d   1      39.026   4.659  31.127  0.00  0.00     0.062 A 
ATOM     12  N16 <0> d   1      40.276   5.012  31.227  0.00  0.00    -0.179 NA
ATOM     13  N17 <0> d   1      40.373   5.998  32.220  0.00  0.00    -0.289 N 
ATOM     14  C18 <0> d   1      39.133   6.220  32.710  0.00  0.00     0.118 A 
ATOM     15  C19 <0> d   1      38.283   5.406  32.055  0.00  0.00    -0.014 A 
ATOM     16  C20 <0> d   1      36.798   5.264  32.228  0.00  0.00     0.052 C 
ATOM     17  C21 <0> d   1      36.188   4.590  30.977  0.00  0.00    -0.032 C 
ATOM     18  C22 <0> d   1      36.255   5.564  29.805  0.00  0.00     0.016 C 
ATOM     19  C23 <0> d   1      34.748   4.256  31.372  0.00  0.00    -0.001 C 
ATOM     20  C25 <0> d   1      33.774   5.367  31.090  0.00  0.00     0.007 C 
ATOM     21  C26 <0> d   1      32.315   5.003  31.376  0.00  0.00     0.013 C 
ATOM     22  C27 <0> d   1      31.964   3.735  30.636  0.00  0.00    -0.009 C 
ATOM     23  C28 <0> d   1      32.048   3.952  29.126  0.00  0.00     0.018 C 
ATOM     24  H43 <0> d   1      41.187   6.442  32.505  0.00  0.00     0.188 HD
ENDROOT
BRANCH   2  25
ATOM     25  O3  <0> d   1      30.242   3.367  32.315  0.00  0.00    -0.389 OA
ATOM     26  H32 <0> d   1      29.317   3.613  32.457  0.00  0.00     0.210 HD
ENDBRANCH   2  25
TORSDOF 1
ENDMDL
MODEL 43
REMARK CAVERDOCK RESULT:      13.5      0.000      0.000
REMARK CAVERDOCK CONSTRAINTS:       0.1      0.0      0.0      0.0
REMARK CAVERDOCK TUNNEL: 42     13.5      2.3     43.3
REMARK  1 active torsions:
REMARK  status: ('A' for Active; 'I' for Inactive)
REMARK    1  A    between atoms: C2_2  and  O3_3 
ROOT
ATOM      1  C1  <0> d   1      29.248   3.789  29.983  0.00  0.00     0.046 C 
ATOM      2  C2  <0> d   1      30.291   3.198  30.929  0.00  0.00     0.062 C 
ATOM      3  C4  <0> d   1      30.435   1.672  30.690  0.00  0.00     0.038 C 
ATOM      4  C5  <0> d   1      31.953   1.398  30.496  0.00  0.00     0.009 C 
ATOM      5  C6  <0> d   1      32.596   2.640  31.130  0.00  0.00     0.001 C 
ATOM      6  C8  <0> d   1      34.045   2.891  30.877  0.00  0.00    -0.005 C 
ATOM      7  C10 <0> d   1      34.537   2.619  29.468  0.00  0.00     0.006 C 
ATOM      8  C11 <0> d   1      36.056   2.484  29.505  0.00  0.00     0.006 C 
ATOM      9  C12 <0> d   1      36.685   3.302  30.635  0.00  0.00     0.000 C 
ATOM     10  C14 <0> d   1      38.127   3.595  30.192  0.00  0.00     0.067 C 
ATOM     11  C15 <0> d   1      38.753   4.629  31.085  0.00  0.00     0.062 A 
ATOM     12  N16 <0> d   1      40.007   4.970  31.178  0.00  0.00    -0.179 NA
ATOM     13  N17 <0> d   1      40.112   5.981  32.146  0.00  0.00    -0.289 N 
ATOM     14  C18 <0> d   1      38.873   6.230  32.627  0.00  0.00     0.118 A 
ATOM     15  C19 <0> d   1      38.016   5.408  31.991  0.00  0.00    -0.014 A 
ATOM     16  C20 <0> d   1      36.530   5.287  32.164  0.00  0.00     0.052 C 
ATOM     17  C21 <0> d   1      35.915   4.586  30.930  0.00  0.00    -0.032 C 
ATOM     18  C22 <0> d   1      35.995   5.528  29.733  0.00  0.00     0.016 C 
ATOM     19  C23 <0> d   1      34.470   4.278  31.331  0.00  0.00    -0.001 C 
ATOM     20  C25 <0> d   1      33.509   5.392  31.018  0.00  0.00     0.007 C 
ATOM     21  C26 <0> d   1      32.045   5.051  31.309  0.00  0.00     0.013 C 
ATOM     22  C27 <0> d   1      31.683   3.767  30.603  0.00  0.00    -0.009 C 
ATOM     23  C28 <0> d   1      31.771   3.944  29.088  0.00  0.00     0.018 C 
ATOM     24  H43 <0> d   1      40.930   6.424  32.420  0.00  0.00     0.188 HD
ENDROOT
BRANCH   2  25
ATOM     25  O3  <0> d   1      29.953   3.463  32.287  0.00  0.00    -0.389 OA
ATOM     26  H32 <0> d   1      30.574   3.087  32.927  0.00  0.00     0.210 HD
ENDBRANCH   2  25
TORSDOF 1
ENDMDL
MODEL 44
REMARK CAVERDOCK RESULT:      12.2      0.000      0.000
REMARK CAVERDOCK CONSTRAINTS:       0.3      0.0      0.0      0.0
REMARK CAVERDOCK TUNNEL: 43     12.2      2.4     44.4
REMARK  1 active torsions:
REMARK  status: ('A' for Active; 'I' for Inactive)
REMARK    1  A    between atoms: C2_2  and  O3_3 
ROOT
ATOM      1  C1  <0> d   1      28.952   3.730  30.039  0.00  0.00     0.046 C 
ATOM      2  C2  <0> d   1      30.002   3.184  31.004  0.00  0.00     0.062 C 
ATOM      3  C4  <0> d   1      30.137   1.648  30.843  0.00  0.00     0.038 C 
ATOM      4  C5  <0> d   1      31.652   1.357  30.650  0.00  0.00     0.009 C 
ATOM      5  C6  <0> d   1      32.306   2.627  31.213  0.00  0.00     0.001 C 
ATOM      6  C8  <0> d   1      33.754   2.858  30.935  0.00  0.00    -0.005 C 
ATOM      7  C10 <0> d   1      34.231   2.511  29.537  0.00  0.00     0.006 C 
ATOM      8  C11 <0> d   1      35.750   2.371  29.567  0.00  0.00     0.006 C 
ATOM      9  C12 <0> d   1      36.392   3.244  30.648  0.00  0.00     0.000 C 
ATOM     10  C14 <0> d   1      37.832   3.507  30.177  0.00  0.00     0.067 C 
ATOM     11  C15 <0> d   1      38.470   4.582  31.010  0.00  0.00     0.062 A 
ATOM     12  N16 <0> d   1      39.726   4.923  31.074  0.00  0.00    -0.179 NA
ATOM     13  N17 <0> d   1      39.844   5.982  31.987  0.00  0.00    -0.289 N 
ATOM     14  C18 <0> d   1      38.611   6.260  32.466  0.00  0.00     0.118 A 
ATOM     15  C19 <0> d   1      37.745   5.411  31.881  0.00  0.00    -0.014 A 
ATOM     16  C20 <0> d   1      36.260   5.305  32.074  0.00  0.00     0.052 C 
ATOM     17  C21 <0> d   1      35.630   4.545  30.883  0.00  0.00    -0.032 C 
ATOM     18  C22 <0> d   1      35.703   5.424  29.638  0.00  0.00     0.016 C 
ATOM     19  C23 <0> d   1      34.188   4.265  31.312  0.00  0.00    -0.001 C 
ATOM     20  C25 <0> d   1      33.229   5.365  30.951  0.00  0.00     0.007 C 
ATOM     21  C26 <0> d   1      31.767   5.046  31.273  0.00  0.00     0.013 C 
ATOM     22  C27 <0> d   1      31.392   3.730  30.636  0.00  0.00    -0.009 C 
ATOM     23  C28 <0> d   1      31.468   3.828  29.114  0.00  0.00     0.018 C 
ATOM     24  H43 <0> d   1      40.667   6.435  32.231  0.00  0.00     0.188 HD
ENDROOT
BRANCH   2  25
ATOM     25  O3  <0> d   1      29.678   3.520  32.350  0.00  0.00    -0.389 OA
ATOM     26  H32 <0> d   1      30.158   3.003  33.011  0.00  0.00     0.210 HD
ENDBRANCH   2  25
TORSDOF 1
ENDMDL
MODEL 45
REMARK CAVERDOCK RESULT:      11.4      0.000      0.000
REMARK CAVERDOCK CONSTRAINTS:       0.0      0.0      0.0      0.0
REMARK CAVERDOCK TUNNEL: 44     11.4      2.4     45.2
REMARK  1 active torsions:
REMARK  status: ('A' for Active; 'I' for Inactive)
REMARK    1  A    between atoms: C2_2  and  O3_3 
ROOT
ATOM      1  C1  <0> d   1      28.760   3.686  29.851  0.00  0.00     0.046 C 
ATOM      2  C2  <0> d   1      29.791   3.135  30.834  0.00  0.00     0.062 C 
ATOM      3  C4  <0> d   1      29.940   1.602  30.660  0.00  0.00     0.038 C 
ATOM      4  C5  <0> d   1      31.461   1.323  30.497  0.00  0.00     0.009 C 
ATOM      5  C6  <0> d   1      32.094   2.591  31.087  0.00  0.00     0.001 C 
ATOM      6  C8  <0> d   1      33.546   2.834  30.844  0.00  0.00    -0.005 C 
ATOM      7  C10 <0> d   1      34.056   2.505  29.454  0.00  0.00     0.006 C 
ATOM      8  C11 <0> d   1      35.575   2.375  29.516  0.00  0.00     0.006 C 
ATOM      9  C12 <0> d   1      36.188   3.239  30.620  0.00  0.00     0.000 C 
ATOM     10  C14 <0> d   1      37.636   3.517  30.184  0.00  0.00     0.067 C 
ATOM     11  C15 <0> d   1      38.248   4.587  31.043  0.00  0.00     0.062 A 
ATOM     12  N16 <0> d   1      39.500   4.935  31.138  0.00  0.00    -0.179 NA
ATOM     13  N17 <0> d   1      39.591   5.984  32.065  0.00  0.00    -0.289 N 
ATOM     14  C18 <0> d   1      38.346   6.250  32.520  0.00  0.00     0.118 A 
ATOM     15  C19 <0> d   1      37.499   5.401  31.907  0.00  0.00    -0.014 A 
ATOM     16  C20 <0> d   1      36.010   5.284  32.065  0.00  0.00     0.052 C 
ATOM     17  C21 <0> d   1      35.412   4.533  30.853  0.00  0.00    -0.032 C 
ATOM     18  C22 <0> d   1      35.507   5.426  29.619  0.00  0.00     0.016 C 
ATOM     19  C23 <0> d   1      33.963   4.239  31.246  0.00  0.00    -0.001 C 
ATOM     20  C25 <0> d   1      33.005   5.337  30.876  0.00  0.00     0.007 C 
ATOM     21  C26 <0> d   1      31.538   5.006  31.162  0.00  0.00     0.013 C 
ATOM     22  C27 <0> d   1      31.186   3.694  30.503  0.00  0.00    -0.009 C 
ATOM     23  C28 <0> d   1      31.294   3.809  28.984  0.00  0.00     0.018 C 
ATOM     24  H43 <0> d   1      40.405   6.440  32.332  0.00  0.00     0.188 HD
ENDROOT
BRANCH   2  25
ATOM     25  O3  <0> d   1      29.435   3.455  32.176  0.00  0.00    -0.389 OA
ATOM     26  H32 <0> d   1      30.119   3.241  32.826  0.00  0.00     0.210 HD
ENDBRANCH   2  25
TORSDOF 1
ENDMDL
MODEL 46
REMARK CAVERDOCK RESULT:      11.0      0.000      0.000
REMARK CAVERDOCK CONSTRAINTS:       0.0      0.0      0.0      0.0
REMARK CAVERDOCK TUNNEL: 45     11.0      2.3     46.1
REMARK  1 active torsions:
REMARK  status: ('A' for Active; 'I' for Inactive)
REMARK    1  A    between atoms: C2_2  and  O3_3 
ROOT
ATOM      1  C1  <0> d   1      28.569   3.527  30.014  0.00  0.00     0.046 C 
ATOM      2  C2  <0> d   1      29.632   2.986  30.967  0.00  0.00     0.062 C 
ATOM      3  C4  <0> d   1      29.812   1.459  30.767  0.00  0.00     0.038 C 
ATOM      4  C5  <0> d   1      31.335   1.217  30.569  0.00  0.00     0.009 C 
ATOM      5  C6  <0> d   1      31.951   2.490  31.165  0.00  0.00     0.001 C 
ATOM      6  C8  <0> d   1      33.392   2.769  30.896  0.00  0.00    -0.005 C 
ATOM      7  C10 <0> d   1      33.881   2.472  29.491  0.00  0.00     0.006 C 
ATOM      8  C11 <0> d   1      35.403   2.375  29.520  0.00  0.00     0.006 C 
ATOM      9  C12 <0> d   1      36.019   3.237  30.624  0.00  0.00     0.000 C 
ATOM     10  C14 <0> d   1      37.451   3.554  30.163  0.00  0.00     0.067 C 
ATOM     11  C15 <0> d   1      38.057   4.625  31.024  0.00  0.00     0.062 A 
ATOM     12  N16 <0> d   1      39.303   5.000  31.099  0.00  0.00    -0.179 NA
ATOM     13  N17 <0> d   1      39.390   6.038  32.039  0.00  0.00    -0.289 N 
ATOM     14  C18 <0> d   1      38.149   6.269  32.523  0.00  0.00     0.118 A 
ATOM     15  C19 <0> d   1      37.308   5.410  31.915  0.00  0.00    -0.014 A 
ATOM     16  C20 <0> d   1      35.826   5.257  32.102  0.00  0.00     0.052 C 
ATOM     17  C21 <0> d   1      35.220   4.510  30.891  0.00  0.00    -0.032 C 
ATOM     18  C22 <0> d   1      35.269   5.422  29.669  0.00  0.00     0.016 C 
ATOM     19  C23 <0> d   1      33.786   4.178  31.310  0.00  0.00    -0.001 C 
ATOM     20  C25 <0> d   1      32.796   5.259  30.975  0.00  0.00     0.007 C 
ATOM     21  C26 <0> d   1      31.343   4.891  31.286  0.00  0.00     0.013 C 
ATOM     22  C27 <0> d   1      31.007   3.580  30.616  0.00  0.00    -0.009 C 
ATOM     23  C28 <0> d   1      31.081   3.719  29.096  0.00  0.00     0.018 C 
ATOM     24  H43 <0> d   1      40.199   6.507  32.296  0.00  0.00     0.188 HD
ENDROOT
BRANCH   2  25
ATOM     25  O3  <0> d   1      29.297   3.279  32.320  0.00  0.00    -0.389 OA
ATOM     26  H32 <0> d   1      28.541   3.874  32.418  0.00  0.00     0.210 HD
ENDBRANCH   2  25
TORSDOF 1
ENDMDL
MODEL 47
REMARK CAVERDOCK RESULT:      10.9      0.000      0.000
REMARK CAVERDOCK CONSTRAINTS:       0.0      0.0      0.0      0.0
REMARK CAVERDOCK TUNNEL: 46     10.9      2.4     47.1
REMARK  1 active torsions:
REMARK  status: ('A' for Active; 'I' for Inactive)
REMARK    1  A    between atoms: C2_2  and  O3_3 
ROOT
ATOM      1  C1  <0> d   1      28.400   3.433  29.844  0.00  0.00     0.046 C 
ATOM      2  C2  <0> d   1      29.448   2.915  30.826  0.00  0.00     0.062 C 
ATOM      3  C4  <0> d   1      29.643   1.386  30.652  0.00  0.00     0.038 C 
ATOM      4  C5  <0> d   1      31.172   1.154  30.488  0.00  0.00     0.009 C 
ATOM      5  C6  <0> d   1      31.766   2.440  31.079  0.00  0.00     0.001 C 
ATOM      6  C8  <0> d   1      33.210   2.727  30.835  0.00  0.00    -0.005 C 
ATOM      7  C10 <0> d   1      33.730   2.413  29.444  0.00  0.00     0.006 C 
ATOM      8  C11 <0> d   1      35.252   2.329  29.506  0.00  0.00     0.006 C 
ATOM      9  C12 <0> d   1      35.839   3.212  30.610  0.00  0.00     0.000 C 
ATOM     10  C14 <0> d   1      37.277   3.533  30.173  0.00  0.00     0.067 C 
ATOM     11  C15 <0> d   1      37.857   4.621  31.031  0.00  0.00     0.062 A 
ATOM     12  N16 <0> d   1      39.099   5.006  31.126  0.00  0.00    -0.179 NA
ATOM     13  N17 <0> d   1      39.158   6.059  32.053  0.00  0.00    -0.289 N 
ATOM     14  C18 <0> d   1      37.906   6.286  32.508  0.00  0.00     0.118 A 
ATOM     15  C19 <0> d   1      37.084   5.412  31.895  0.00  0.00    -0.014 A 
ATOM     16  C20 <0> d   1      35.600   5.251  32.054  0.00  0.00     0.052 C 
ATOM     17  C21 <0> d   1      35.025   4.481  30.842  0.00  0.00    -0.032 C 
ATOM     18  C22 <0> d   1      35.091   5.376  29.608  0.00  0.00     0.016 C 
ATOM     19  C23 <0> d   1      33.585   4.144  31.237  0.00  0.00    -0.001 C 
ATOM     20  C25 <0> d   1      32.594   5.213  30.866  0.00  0.00     0.007 C 
ATOM     21  C26 <0> d   1      31.137   4.837  31.153  0.00  0.00     0.013 C 
ATOM     22  C27 <0> d   1      30.825   3.515  30.495  0.00  0.00    -0.009 C 
ATOM     23  C28 <0> d   1      30.929   3.633  28.975  0.00  0.00     0.018 C 
ATOM     24  H43 <0> d   1      39.958   6.538  32.319  0.00  0.00     0.188 HD
ENDROOT
BRANCH   2  25
ATOM     25  O3  <0> d   1      29.083   3.224  32.168  0.00  0.00    -0.389 OA
ATOM     26  H32 <0> d   1      29.412   4.079  32.478  0.00  0.00     0.210 HD
ENDBRANCH   2  25
TORSDOF 1
ENDMDL
MODEL 48
REMARK CAVERDOCK RESULT:      11.0      0.000      0.000
REMARK CAVERDOCK CONSTRAINTS:       0.0      0.0      0.0      0.0
REMARK CAVERDOCK TUNNEL: 47     11.0      2.4     48.1
REMARK  1 active torsions:
REMARK  status: ('A' for Active; 'I' for Inactive)
REMARK    1  A    between atoms: C2_2  and  O3_3 
ROOT
ATOM      1  C1  <0> d   1      28.218   3.327  29.749  0.00  0.00     0.046 C 
ATOM      2  C2  <0> d   1      29.263   2.823  30.743  0.00  0.00     0.062 C 
ATOM      3  C4  <0> d   1      29.478   1.297  30.574  0.00  0.00     0.038 C 
ATOM      4  C5  <0> d   1      31.011   1.082  30.426  0.00  0.00     0.009 C 
ATOM      5  C6  <0> d   1      31.584   2.377  31.019  0.00  0.00     0.001 C 
ATOM      6  C8  <0> d   1      33.027   2.681  30.788  0.00  0.00    -0.005 C 
ATOM      7  C10 <0> d   1      33.564   2.371  29.403  0.00  0.00     0.006 C 
ATOM      8  C11 <0> d   1      35.086   2.305  29.480  0.00  0.00     0.006 C 
ATOM      9  C12 <0> d   1      35.651   3.197  30.587  0.00  0.00     0.000 C 
ATOM     10  C14 <0> d   1      37.090   3.535  30.164  0.00  0.00     0.067 C 
ATOM     11  C15 <0> d   1      37.648   4.632  31.024  0.00  0.00     0.062 A 
ATOM     12  N16 <0> d   1      38.884   5.032  31.131  0.00  0.00    -0.179 NA
ATOM     13  N17 <0> d   1      38.922   6.087  32.055  0.00  0.00    -0.289 N 
ATOM     14  C18 <0> d   1      37.663   6.301  32.497  0.00  0.00     0.118 A 
ATOM     15  C19 <0> d   1      36.857   5.416  31.879  0.00  0.00    -0.014 A 
ATOM     16  C20 <0> d   1      35.374   5.236  32.024  0.00  0.00     0.052 C 
ATOM     17  C21 <0> d   1      34.819   4.457  30.809  0.00  0.00    -0.032 C 
ATOM     18  C22 <0> d   1      34.887   5.350  29.574  0.00  0.00     0.016 C 
ATOM     19  C23 <0> d   1      33.380   4.104  31.190  0.00  0.00    -0.001 C 
ATOM     20  C25 <0> d   1      32.380   5.159  30.807  0.00  0.00     0.007 C 
ATOM     21  C26 <0> d   1      30.925   4.767  31.081  0.00  0.00     0.013 C 
ATOM     22  C27 <0> d   1      30.636   3.439  30.423  0.00  0.00    -0.009 C 
ATOM     23  C28 <0> d   1      30.753   3.555  28.904  0.00  0.00     0.018 C 
ATOM     24  H43 <0> d   1      39.713   6.577  32.328  0.00  0.00     0.188 HD
ENDROOT
BRANCH   2  25
ATOM     25  O3  <0> d   1      28.881   3.131  32.080  0.00  0.00    -0.389 OA
ATOM     26  H32 <0> d   1      28.257   2.501  32.466  0.00  0.00     0.210 HD
ENDBRANCH   2  25
TORSDOF 1
ENDMDL
MODEL 49
REMARK CAVERDOCK RESULT:      11.0      0.000      0.000
REMARK CAVERDOCK CONSTRAINTS:       0.0      0.0      0.0      0.0
REMARK CAVERDOCK TUNNEL: 48     11.0      2.4     49.1
REMARK  1 active torsions:
REMARK  status: ('A' for Active; 'I' for Inactive)
REMARK    1  A    between atoms: C2_2  and  O3_3 
ROOT
ATOM      1  C1  <0> d   1      28.014   3.240  29.707  0.00  0.00     0.046 C 
ATOM      2  C2  <0> d   1      29.068   2.714  30.679  0.00  0.00     0.062 C 
ATOM      3  C4  <0> d   1      29.304   1.198  30.452  0.00  0.00     0.038 C 
ATOM      4  C5  <0> d   1      30.839   1.011  30.293  0.00  0.00     0.009 C 
ATOM      5  C6  <0> d   1      31.396   2.290  30.934  0.00  0.00     0.001 C 
ATOM      6  C8  <0> d   1      32.834   2.622  30.712  0.00  0.00    -0.005 C 
ATOM      7  C10 <0> d   1      33.371   2.372  29.315  0.00  0.00     0.006 C 
ATOM      8  C11 <0> d   1      34.895   2.324  29.386  0.00  0.00     0.006 C 
ATOM      9  C12 <0> d   1      35.450   3.181  30.525  0.00  0.00     0.000 C 
ATOM     10  C14 <0> d   1      36.883   3.555  30.112  0.00  0.00     0.067 C 
ATOM     11  C15 <0> d   1      37.429   4.626  31.012  0.00  0.00     0.062 A 
ATOM     12  N16 <0> d   1      38.659   5.039  31.131  0.00  0.00    -0.179 NA
ATOM     13  N17 <0> d   1      38.685   6.059  32.095  0.00  0.00    -0.289 N 
ATOM     14  C18 <0> d   1      37.424   6.238  32.547  0.00  0.00     0.118 A 
ATOM     15  C19 <0> d   1      36.629   5.366  31.898  0.00  0.00    -0.014 A 
ATOM     16  C20 <0> d   1      35.149   5.161  32.039  0.00  0.00     0.052 C 
ATOM     17  C21 <0> d   1      34.602   4.421  30.796  0.00  0.00    -0.032 C 
ATOM     18  C22 <0> d   1      34.655   5.360  29.595  0.00  0.00     0.016 C 
ATOM     19  C23 <0> d   1      33.169   4.033  31.166  0.00  0.00    -0.001 C 
ATOM     20  C25 <0> d   1      32.153   5.088  30.826  0.00  0.00     0.007 C 
ATOM     21  C26 <0> d   1      30.705   4.666  31.087  0.00  0.00     0.013 C 
ATOM     22  C27 <0> d   1      30.432   3.361  30.380  0.00  0.00    -0.009 C 
ATOM     23  C28 <0> d   1      30.544   3.535  28.866  0.00  0.00     0.018 C 
ATOM     24  H43 <0> d   1      39.470   6.549  32.385  0.00  0.00     0.188 HD
ENDROOT
BRANCH   2  25
ATOM     25  O3  <0> d   1      28.686   2.966  32.028  0.00  0.00    -0.389 OA
ATOM     26  H32 <0> d   1      28.678   3.903  32.266  0.00  0.00     0.210 HD
ENDBRANCH   2  25
TORSDOF 1
ENDMDL
MODEL 50
REMARK CAVERDOCK RESULT:      11.2      0.000      0.000
REMARK CAVERDOCK CONSTRAINTS:       0.0      0.0      0.0      0.0
REMARK CAVERDOCK TUNNEL: 49     11.2      2.3     50.4
REMARK  1 active torsions:
REMARK  status: ('A' for Active; 'I' for Inactive)
REMARK    1  A    between atoms: C2_2  and  O3_3 
ROOT
ATOM      1  C1  <0> d   1      27.902   2.974  29.662  0.00  0.00     0.046 C 
ATOM      2  C2  <0> d   1      28.982   2.447  30.605  0.00  0.00     0.062 C 
ATOM      3  C4  <0> d   1      29.280   0.956  30.306  0.00  0.00     0.038 C 
ATOM      4  C5  <0> d   1      30.821   0.841  30.134  0.00  0.00     0.009 C 
ATOM      5  C6  <0> d   1      31.327   2.110  30.832  0.00  0.00     0.001 C 
ATOM      6  C8  <0> d   1      32.748   2.514  30.622  0.00  0.00    -0.005 C 
ATOM      7  C10 <0> d   1      33.288   2.352  29.213  0.00  0.00     0.006 C 
ATOM      8  C11 <0> d   1      34.813   2.366  29.277  0.00  0.00     0.006 C 
ATOM      9  C12 <0> d   1      35.338   3.191  30.454  0.00  0.00     0.000 C 
ATOM     10  C14 <0> d   1      36.752   3.644  30.054  0.00  0.00     0.067 C 
ATOM     11  C15 <0> d   1      37.256   4.694  31.003  0.00  0.00     0.062 A 
ATOM     12  N16 <0> d   1      38.468   5.153  31.138  0.00  0.00    -0.179 NA
ATOM     13  N17 <0> d   1      38.456   6.126  32.148  0.00  0.00    -0.289 N 
ATOM     14  C18 <0> d   1      37.191   6.230  32.613  0.00  0.00     0.118 A 
ATOM     15  C19 <0> d   1      36.430   5.357  31.925  0.00  0.00    -0.014 A 
ATOM     16  C20 <0> d   1      34.960   5.083  32.061  0.00  0.00     0.052 C 
ATOM     17  C21 <0> d   1      34.439   4.380  30.786  0.00  0.00    -0.032 C 
ATOM     18  C22 <0> d   1      34.446   5.376  29.631  0.00  0.00     0.016 C 
ATOM     19  C23 <0> d   1      33.025   3.915  31.142  0.00  0.00    -0.001 C 
ATOM     20  C25 <0> d   1      31.965   4.941  30.855  0.00  0.00     0.007 C 
ATOM     21  C26 <0> d   1      30.537   4.446  31.100  0.00  0.00     0.013 C 
ATOM     22  C27 <0> d   1      30.315   3.165  30.333  0.00  0.00    -0.009 C 
ATOM     23  C28 <0> d   1      30.412   3.415  28.829  0.00  0.00     0.018 C 
ATOM     24  H43 <0> d   1      39.221   6.635  32.459  0.00  0.00     0.188 HD
ENDROOT
BRANCH   2  25
ATOM     25  O3  <0> d   1      28.596   2.619  31.966  0.00  0.00    -0.389 OA
ATOM     26  H32 <0> d   1      27.778   2.160  32.203  0.00  0.00     0.210 HD
ENDBRANCH   2  25
TORSDOF 1
ENDMDL
MODEL 51
REMARK CAVERDOCK RESULT:      10.1      0.000      0.000
REMARK CAVERDOCK CONSTRAINTS:       0.0      0.0      0.0      0.0
REMARK CAVERDOCK TUNNEL: 50     10.1      2.3     51.8
REMARK  1 active torsions:
REMARK  status: ('A' for Active; 'I' for Inactive)
REMARK    1  A    between atoms: C2_2  and  O3_3 
ROOT
ATOM      1  C1  <0> d   1      28.430   0.732  29.580  0.00  0.00     0.046 C 
ATOM      2  C2  <0> d   1      28.870   2.192  29.663  0.00  0.00     0.062 C 
ATOM      3  C4  <0> d   1      28.131   2.914  30.819  0.00  0.00     0.038 C 
ATOM      4  C5  <0> d   1      29.228   3.605  31.679  0.00  0.00     0.009 C 
ATOM      5  C6  <0> d   1      30.415   3.670  30.708  0.00  0.00     0.001 C 
ATOM      6  C8  <0> d   1      31.761   4.004  31.260  0.00  0.00    -0.005 C 
ATOM      7  C10 <0> d   1      32.114   3.370  32.593  0.00  0.00     0.006 C 
ATOM      8  C11 <0> d   1      33.273   4.151  33.206  0.00  0.00     0.006 C 
ATOM      9  C12 <0> d   1      34.168   4.792  32.142  0.00  0.00     0.000 C 
ATOM     10  C14 <0> d   1      35.547   4.964  32.800  0.00  0.00     0.067 C 
ATOM     11  C15 <0> d   1      36.581   5.319  31.769  0.00  0.00     0.062 A 
ATOM     12  N16 <0> d   1      37.793   5.762  31.953  0.00  0.00    -0.179 NA
ATOM     13  N17 <0> d   1      38.383   5.948  30.694  0.00  0.00    -0.289 N 
ATOM     14  C18 <0> d   1      37.479   5.600  29.752  0.00  0.00     0.118 A 
ATOM     15  C19 <0> d   1      36.357   5.210  30.388  0.00  0.00    -0.014 A 
ATOM     16  C20 <0> d   1      35.061   4.733  29.798  0.00  0.00     0.052 C 
ATOM     17  C21 <0> d   1      34.253   3.960  30.866  0.00  0.00    -0.032 C 
ATOM     18  C22 <0> d   1      34.950   2.634  31.154  0.00  0.00     0.016 C 
ATOM     19  C23 <0> d   1      32.867   3.764  30.246  0.00  0.00    -0.001 C 
ATOM     20  C25 <0> d   1      32.746   2.507  29.430  0.00  0.00     0.007 C 
ATOM     21  C26 <0> d   1      31.334   2.243  28.900  0.00  0.00     0.013 C 
ATOM     22  C27 <0> d   1      30.357   2.275  30.050  0.00  0.00    -0.009 C 
ATOM     23  C28 <0> d   1      30.647   1.142  31.034  0.00  0.00     0.018 C 
ATOM     24  H43 <0> d   1      39.284   6.269  30.529  0.00  0.00     0.188 HD
ENDROOT
BRANCH   2  25
ATOM     25  O3  <0> d   1      28.642   2.862  28.427  0.00  0.00    -0.389 OA
ATOM     26  H32 <0> d   1      28.450   3.806  28.520  0.00  0.00     0.210 HD
ENDBRANCH   2  25
TORSDOF 1
ENDMDL
MODEL 52
REMARK CAVERDOCK RESULT:       9.7      0.000      0.000
REMARK CAVERDOCK CONSTRAINTS:       0.0      0.0      0.0      0.0
REMARK CAVERDOCK TUNNEL: 51      9.7      2.3     52.1
REMARK  1 active torsions:
REMARK  status: ('A' for Active; 'I' for Inactive)
REMARK    1  A    between atoms: C2_2  and  O3_3 
ROOT
ATOM      1  C1  <0> d   1      28.366   0.668  29.400  0.00  0.00     0.046 C 
ATOM      2  C2  <0> d   1      28.813   2.128  29.440  0.00  0.00     0.062 C 
ATOM      3  C4  <0> d   1      28.010   2.910  30.511  0.00  0.00     0.038 C 
ATOM      4  C5  <0> d   1      29.057   3.635  31.404  0.00  0.00     0.009 C 
ATOM      5  C6  <0> d   1      30.304   3.645  30.509  0.00  0.00     0.001 C 
ATOM      6  C8  <0> d   1      31.615   3.996  31.129  0.00  0.00    -0.005 C 
ATOM      7  C10 <0> d   1      31.877   3.426  32.510  0.00  0.00     0.006 C 
ATOM      8  C11 <0> d   1      33.003   4.227  33.157  0.00  0.00     0.006 C 
ATOM      9  C12 <0> d   1      33.969   4.811  32.123  0.00  0.00     0.000 C 
ATOM     10  C14 <0> d   1      35.306   5.005  32.858  0.00  0.00     0.067 C 
ATOM     11  C15 <0> d   1      36.405   5.303  31.880  0.00  0.00     0.062 A 
ATOM     12  N16 <0> d   1      37.608   5.746  32.118  0.00  0.00    -0.179 NA
ATOM     13  N17 <0> d   1      38.278   5.867  30.891  0.00  0.00    -0.289 N 
ATOM     14  C18 <0> d   1      37.432   5.480  29.912  0.00  0.00     0.118 A 
ATOM     15  C19 <0> d   1      36.268   5.129  30.493  0.00  0.00    -0.014 A 
ATOM     16  C20 <0> d   1      35.008   4.632  29.846  0.00  0.00     0.052 C 
ATOM     17  C21 <0> d   1      34.127   3.917  30.896  0.00  0.00    -0.032 C 
ATOM     18  C22 <0> d   1      34.792   2.602  31.291  0.00  0.00     0.016 C 
ATOM     19  C23 <0> d   1      32.781   3.700  30.200  0.00  0.00    -0.001 C 
ATOM     20  C25 <0> d   1      32.699   2.406  29.439  0.00  0.00     0.007 C 
ATOM     21  C26 <0> d   1      31.321   2.126  28.834  0.00  0.00     0.013 C 
ATOM     22  C27 <0> d   1      30.274   2.220  29.917  0.00  0.00    -0.009 C 
ATOM     23  C28 <0> d   1      30.490   1.134  30.970  0.00  0.00     0.018 C 
ATOM     24  H43 <0> d   1      39.190   6.175  30.769  0.00  0.00     0.188 HD
ENDROOT
BRANCH   2  25
ATOM     25  O3  <0> d   1      28.670   2.739  28.161  0.00  0.00    -0.389 OA
ATOM     26  H32 <0> d   1      29.060   2.230  27.437  0.00  0.00     0.210 HD
ENDBRANCH   2  25
TORSDOF 1
ENDMDL
MODEL 53
REMARK CAVERDOCK RESULT:       8.4      0.000      0.000
REMARK CAVERDOCK CONSTRAINTS:       0.0      0.0      0.0      0.0
REMARK CAVERDOCK TUNNEL: 52      8.4      2.3     53.4
REMARK  1 active torsions:
REMARK  status: ('A' for Active; 'I' for Inactive)
REMARK    1  A    between atoms: C2_2  and  O3_3 
ROOT
ATOM      1  C1  <0> d   1      28.172   0.445  29.587  0.00  0.00     0.046 C 
ATOM      2  C2  <0> d   1      28.562   1.917  29.706  0.00  0.00     0.062 C 
ATOM      3  C4  <0> d   1      27.823   2.577  30.899  0.00  0.00     0.038 C 
ATOM      4  C5  <0> d   1      28.912   3.280  31.757  0.00  0.00     0.009 C 
ATOM      5  C6  <0> d   1      30.076   3.417  30.765  0.00  0.00     0.001 C 
ATOM      6  C8  <0> d   1      31.421   3.781  31.300  0.00  0.00    -0.005 C 
ATOM      7  C10 <0> d   1      31.824   3.121  32.606  0.00  0.00     0.006 C 
ATOM      8  C11 <0> d   1      32.968   3.923  33.219  0.00  0.00     0.006 C 
ATOM      9  C12 <0> d   1      33.817   4.627  32.158  0.00  0.00     0.000 C 
ATOM     10  C14 <0> d   1      35.203   4.828  32.793  0.00  0.00     0.067 C 
ATOM     11  C15 <0> d   1      36.201   5.250  31.754  0.00  0.00     0.062 A 
ATOM     12  N16 <0> d   1      37.401   5.730  31.926  0.00  0.00    -0.179 NA
ATOM     13  N17 <0> d   1      37.958   5.975  30.662  0.00  0.00    -0.289 N 
ATOM     14  C18 <0> d   1      37.046   5.624  29.728  0.00  0.00     0.118 A 
ATOM     15  C19 <0> d   1      35.952   5.175  30.374  0.00  0.00    -0.014 A 
ATOM     16  C20 <0> d   1      34.662   4.670  29.795  0.00  0.00     0.052 C 
ATOM     17  C21 <0> d   1      33.904   3.838  30.855  0.00  0.00    -0.032 C 
ATOM     18  C22 <0> d   1      34.653   2.529  31.088  0.00  0.00     0.016 C 
ATOM     19  C23 <0> d   1      32.513   3.612  30.258  0.00  0.00    -0.001 C 
ATOM     20  C25 <0> d   1      32.419   2.376  29.406  0.00  0.00     0.007 C 
ATOM     21  C26 <0> d   1      31.006   2.078  28.896  0.00  0.00     0.013 C 
ATOM     22  C27 <0> d   1      30.052   2.040  30.066  0.00  0.00    -0.009 C 
ATOM     23  C28 <0> d   1      30.403   0.890  31.008  0.00  0.00     0.018 C 
ATOM     24  H43 <0> d   1      38.843   6.333  30.489  0.00  0.00     0.188 HD
ENDROOT
BRANCH   2  25
ATOM     25  O3  <0> d   1      28.284   2.615  28.496  0.00  0.00    -0.389 OA
ATOM     26  H32 <0> d   1      27.391   2.471  28.154  0.00  0.00     0.210 HD
ENDBRANCH   2  25
TORSDOF 1
ENDMDL
MODEL 54
REMARK CAVERDOCK RESULT:       7.6      0.000      0.000
REMARK CAVERDOCK CONSTRAINTS:       0.0      0.0      0.0      0.0
REMARK CAVERDOCK TUNNEL: 53      7.6      2.3    54.10
REMARK  1 active torsions:
REMARK  status: ('A' for Active; 'I' for Inactive)
REMARK    1  A    between atoms: C2_2  and  O3_3 
ROOT
ATOM      1  C1  <0> d   1      28.032   0.308  29.835  0.00  0.00     0.046 C 
ATOM      2  C2  <0> d   1      28.413   1.783  29.935  0.00  0.00     0.062 C 
ATOM      3  C4  <0> d   1      27.725   2.437  31.161  0.00  0.00     0.038 C 
ATOM      4  C5  <0> d   1      28.847   3.151  31.967  0.00  0.00     0.009 C 
ATOM      5  C6  <0> d   1      29.961   3.298  30.922  0.00  0.00     0.001 C 
ATOM      6  C8  <0> d   1      31.326   3.676  31.392  0.00  0.00    -0.005 C 
ATOM      7  C10 <0> d   1      31.796   3.021  32.677  0.00  0.00     0.006 C 
ATOM      8  C11 <0> d   1      32.960   3.834  33.236  0.00  0.00     0.006 C 
ATOM      9  C12 <0> d   1      33.751   4.546  32.136  0.00  0.00     0.000 C 
ATOM     10  C14 <0> d   1      35.164   4.761  32.705  0.00  0.00     0.067 C 
ATOM     11  C15 <0> d   1      36.108   5.191  31.619  0.00  0.00     0.062 A 
ATOM     12  N16 <0> d   1      37.310   5.683  31.735  0.00  0.00    -0.179 NA
ATOM     13  N17 <0> d   1      37.804   5.932  30.446  0.00  0.00    -0.289 N 
ATOM     14  C18 <0> d   1      36.853   5.572  29.556  0.00  0.00     0.118 A 
ATOM     15  C19 <0> d   1      35.795   5.113  30.253  0.00  0.00    -0.014 A 
ATOM     16  C20 <0> d   1      34.484   4.595  29.736  0.00  0.00     0.052 C 
ATOM     17  C21 <0> d   1      33.785   3.757  30.830  0.00  0.00    -0.032 C 
ATOM     18  C22 <0> d   1      34.557   2.455  31.028  0.00  0.00     0.016 C 
ATOM     19  C23 <0> d   1      32.370   3.516  30.299  0.00  0.00    -0.001 C 
ATOM     20  C25 <0> d   1      32.247   2.280  29.453  0.00  0.00     0.007 C 
ATOM     21  C26 <0> d   1      30.815   1.968  29.011  0.00  0.00     0.013 C 
ATOM     22  C27 <0> d   1      29.918   1.922  30.224  0.00  0.00    -0.009 C 
ATOM     23  C28 <0> d   1      30.323   0.775  31.149  0.00  0.00     0.018 C 
ATOM     24  H43 <0> d   1      38.677   6.299  30.231  0.00  0.00     0.188 HD
ENDROOT
BRANCH   2  25
ATOM     25  O3  <0> d   1      28.072   2.478  28.739  0.00  0.00    -0.389 OA
ATOM     26  H32 <0> d   1      28.836   2.763  28.219  0.00  0.00     0.210 HD
ENDBRANCH   2  25
TORSDOF 1
ENDMDL
MODEL 55
REMARK CAVERDOCK RESULT:       6.7      0.000      0.000
REMARK CAVERDOCK CONSTRAINTS:       0.1      0.0      0.0      0.0
REMARK CAVERDOCK TUNNEL: 54      6.7      2.2     55.3
REMARK  1 active torsions:
REMARK  status: ('A' for Active; 'I' for Inactive)
REMARK    1  A    between atoms: C2_2  and  O3_3 
ROOT
ATOM      1  C1  <0> d   1      27.813   0.277  29.660  0.00  0.00     0.046 C 
ATOM      2  C2  <0> d   1      28.195   1.749  29.807  0.00  0.00     0.062 C 
ATOM      3  C4  <0> d   1      27.488   2.371  31.038  0.00  0.00     0.038 C 
ATOM      4  C5  <0> d   1      28.598   3.060  31.882  0.00  0.00     0.009 C 
ATOM      5  C6  <0> d   1      29.729   3.232  30.859  0.00  0.00     0.001 C 
ATOM      6  C8  <0> d   1      31.087   3.594  31.363  0.00  0.00    -0.005 C 
ATOM      7  C10 <0> d   1      31.534   2.902  32.638  0.00  0.00     0.006 C 
ATOM      8  C11 <0> d   1      32.690   3.698  33.237  0.00  0.00     0.006 C 
ATOM      9  C12 <0> d   1      33.501   4.437  32.171  0.00  0.00     0.000 C 
ATOM     10  C14 <0> d   1      34.905   4.633  32.769  0.00  0.00     0.067 C 
ATOM     11  C15 <0> d   1      35.868   5.091  31.711  0.00  0.00     0.062 A 
ATOM     12  N16 <0> d   1      37.068   5.576  31.860  0.00  0.00    -0.179 NA
ATOM     13  N17 <0> d   1      37.585   5.859  30.587  0.00  0.00    -0.289 N 
ATOM     14  C18 <0> d   1      36.648   5.525  29.672  0.00  0.00     0.118 A 
ATOM     15  C19 <0> d   1      35.578   5.050  30.338  0.00  0.00    -0.014 A 
ATOM     16  C20 <0> d   1      34.274   4.550  29.785  0.00  0.00     0.052 C 
ATOM     17  C21 <0> d   1      33.555   3.684  30.845  0.00  0.00    -0.032 C 
ATOM     18  C22 <0> d   1      34.321   2.376  31.020  0.00  0.00     0.016 C 
ATOM     19  C23 <0> d   1      32.149   3.461  30.284  0.00  0.00    -0.001 C 
ATOM     20  C25 <0> d   1      32.038   2.248  29.402  0.00  0.00     0.007 C 
ATOM     21  C26 <0> d   1      30.612   1.952  28.928  0.00  0.00     0.013 C 
ATOM     22  C27 <0> d   1      29.695   1.875  30.124  0.00  0.00    -0.009 C 
ATOM     23  C28 <0> d   1      30.083   0.703  31.024  0.00  0.00     0.018 C 
ATOM     24  H43 <0> d   1      38.461   6.229  30.397  0.00  0.00     0.188 HD
ENDROOT
BRANCH   2  25
ATOM     25  O3  <0> d   1      27.876   2.477  28.625  0.00  0.00    -0.389 OA
ATOM     26  H32 <0> d   1      28.604   3.016  28.286  0.00  0.00     0.210 HD
ENDBRANCH   2  25
TORSDOF 1
ENDMDL
MODEL 56
REMARK CAVERDOCK RESULT:       5.8      0.000      0.000
REMARK CAVERDOCK CONSTRAINTS:       0.1      0.0      0.0      0.0
REMARK CAVERDOCK TUNNEL: 55      5.8      2.2     56.1
REMARK  1 active torsions:
REMARK  status: ('A' for Active; 'I' for Inactive)
REMARK    1  A    between atoms: C2_2  and  O3_3 
ROOT
ATOM      1  C1  <0> d   1      27.642   0.052  29.872  0.00  0.00     0.046 C 
ATOM      2  C2  <0> d   1      28.001   1.531  29.997  0.00  0.00     0.062 C 
ATOM      3  C4  <0> d   1      27.321   2.149  31.246  0.00  0.00     0.038 C 
ATOM      4  C5  <0> d   1      28.444   2.865  32.049  0.00  0.00     0.009 C 
ATOM      5  C6  <0> d   1      29.540   3.051  30.990  0.00  0.00     0.001 C 
ATOM      6  C8  <0> d   1      30.905   3.441  31.448  0.00  0.00    -0.005 C 
ATOM      7  C10 <0> d   1      31.406   2.767  32.712  0.00  0.00     0.006 C 
ATOM      8  C11 <0> d   1      32.565   3.588  33.269  0.00  0.00     0.006 C 
ATOM      9  C12 <0> d   1      33.328   4.334  32.172  0.00  0.00     0.000 C 
ATOM     10  C14 <0> d   1      34.745   4.560  32.724  0.00  0.00     0.067 C 
ATOM     11  C15 <0> d   1      35.666   5.028  31.633  0.00  0.00     0.062 A 
ATOM     12  N16 <0> d   1      36.862   5.536  31.741  0.00  0.00    -0.179 NA
ATOM     13  N17 <0> d   1      37.332   5.819  30.450  0.00  0.00    -0.289 N 
ATOM     14  C18 <0> d   1      36.373   5.461  29.567  0.00  0.00     0.118 A 
ATOM     15  C19 <0> d   1      35.334   4.972  30.271  0.00  0.00    -0.014 A 
ATOM     16  C20 <0> d   1      34.023   4.443  29.763  0.00  0.00     0.052 C 
ATOM     17  C21 <0> d   1      33.354   3.572  30.851  0.00  0.00    -0.032 C 
ATOM     18  C22 <0> d   1      34.149   2.279  31.011  0.00  0.00     0.016 C 
ATOM     19  C23 <0> d   1      31.935   3.320  30.336  0.00  0.00    -0.001 C 
ATOM     20  C25 <0> d   1      31.818   2.098  29.467  0.00  0.00     0.007 C 
ATOM     21  C26 <0> d   1      30.385   1.772  29.040  0.00  0.00     0.013 C 
ATOM     22  C27 <0> d   1      29.507   1.687  30.266  0.00  0.00    -0.009 C 
ATOM     23  C28 <0> d   1      29.945   0.529  31.161  0.00  0.00     0.018 C 
ATOM     24  H43 <0> d   1      38.195   6.204  30.230  0.00  0.00     0.188 HD
ENDROOT
BRANCH   2  25
ATOM     25  O3  <0> d   1      27.631   2.244  28.820  0.00  0.00    -0.389 OA
ATOM     26  H32 <0> d   1      28.378   2.634  28.346  0.00  0.00     0.210 HD
ENDBRANCH   2  25
TORSDOF 1
ENDMDL
MODEL 57
REMARK CAVERDOCK RESULT:       5.4      0.000      0.000
REMARK CAVERDOCK CONSTRAINTS:       0.0      0.0      0.0      0.0
REMARK CAVERDOCK TUNNEL: 56      5.4      2.2     57.5
REMARK  1 active torsions:
REMARK  status: ('A' for Active; 'I' for Inactive)
REMARK    1  A    between atoms: C2_2  and  O3_3 
ROOT
ATOM      1  C1  <0> d   1      27.360   0.137  29.910  0.00  0.00     0.046 C 
ATOM      2  C2  <0> d   1      27.759   1.606  30.034  0.00  0.00     0.062 C 
ATOM      3  C4  <0> d   1      27.102   2.241  31.287  0.00  0.00     0.038 C 
ATOM      4  C5  <0> d   1      28.247   2.926  32.085  0.00  0.00     0.009 C 
ATOM      5  C6  <0> d   1      29.342   3.084  31.021  0.00  0.00     0.001 C 
ATOM      6  C8  <0> d   1      30.719   3.438  31.473  0.00  0.00    -0.005 C 
ATOM      7  C10 <0> d   1      31.208   2.750  32.735  0.00  0.00     0.006 C 
ATOM      8  C11 <0> d   1      32.391   3.539  33.287  0.00  0.00     0.006 C 
ATOM      9  C12 <0> d   1      33.168   4.266  32.187  0.00  0.00     0.000 C 
ATOM     10  C14 <0> d   1      34.593   4.454  32.732  0.00  0.00     0.067 C 
ATOM     11  C15 <0> d   1      35.521   4.898  31.638  0.00  0.00     0.062 A 
ATOM     12  N16 <0> d   1      36.730   5.375  31.740  0.00  0.00    -0.179 NA
ATOM     13  N17 <0> d   1      37.202   5.647  30.447  0.00  0.00    -0.289 N 
ATOM     14  C18 <0> d   1      36.230   5.315  29.569  0.00  0.00     0.118 A 
ATOM     15  C19 <0> d   1      35.181   4.852  30.276  0.00  0.00    -0.014 A 
ATOM     16  C20 <0> d   1      33.854   4.359  29.774  0.00  0.00     0.052 C 
ATOM     17  C21 <0> d   1      33.168   3.505  30.865  0.00  0.00    -0.032 C 
ATOM     18  C22 <0> d   1      33.929   2.192  31.020  0.00  0.00     0.016 C 
ATOM     19  C23 <0> d   1      31.740   3.290  30.357  0.00  0.00    -0.001 C 
ATOM     20  C25 <0> d   1      31.587   2.073  29.487  0.00  0.00     0.007 C 
ATOM     21  C26 <0> d   1      30.144   1.786  29.067  0.00  0.00     0.013 C 
ATOM     22  C27 <0> d   1      29.270   1.723  30.296  0.00  0.00    -0.009 C 
ATOM     23  C28 <0> d   1      29.681   0.552  31.188  0.00  0.00     0.018 C 
ATOM     24  H43 <0> d   1      38.074   6.009  30.223  0.00  0.00     0.188 HD
ENDROOT
BRANCH   2  25
ATOM     25  O3  <0> d   1      27.402   2.330  28.860  0.00  0.00    -0.389 OA
ATOM     26  H32 <0> d   1      27.883   2.054  28.067  0.00  0.00     0.210 HD
ENDBRANCH   2  25
TORSDOF 1
ENDMDL
MODEL 58
REMARK CAVERDOCK RESULT:       4.9      0.000      0.000
REMARK CAVERDOCK CONSTRAINTS:       0.0      0.0      0.0      0.0
REMARK CAVERDOCK TUNNEL: 57      4.9      2.3     58.6
REMARK  1 active torsions:
REMARK  status: ('A' for Active; 'I' for Inactive)
REMARK    1  A    between atoms: C2_2  and  O3_3 
ROOT
ATOM      1  C1  <0> d   1      26.098   1.847  31.072  0.00  0.00     0.046 C 
ATOM      2  C2  <0> d   1      27.398   1.309  31.666  0.00  0.00     0.062 C 
ATOM      3  C4  <0> d   1      27.731  -0.081  31.065  0.00  0.00     0.038 C 
ATOM      4  C5  <0> d   1      29.198   0.000  30.556  0.00  0.00     0.009 C 
ATOM      5  C6  <0> d   1      29.752   1.200  31.336  0.00  0.00     0.001 C 
ATOM      6  C8  <0> d   1      31.056   1.783  30.903  0.00  0.00    -0.005 C 
ATOM      7  C10 <0> d   1      31.277   1.891  29.406  0.00  0.00     0.006 C 
ATOM      8  C11 <0> d   1      32.772   2.061  29.150  0.00  0.00     0.006 C 
ATOM      9  C12 <0> d   1      33.484   2.757  30.313  0.00  0.00     0.000 C 
ATOM     10  C14 <0> d   1      34.735   3.416  29.707  0.00  0.00     0.067 C 
ATOM     11  C15 <0> d   1      35.359   4.363  30.691  0.00  0.00     0.062 A 
ATOM     12  N16 <0> d   1      36.534   4.926  30.644  0.00  0.00    -0.179 NA
ATOM     13  N17 <0> d   1      36.676   5.733  31.783  0.00  0.00    -0.289 N 
ATOM     14  C18 <0> d   1      35.543   5.629  32.513  0.00  0.00     0.118 A 
ATOM     15  C19 <0> d   1      34.715   4.788  31.863  0.00  0.00    -0.014 A 
ATOM     16  C20 <0> d   1      33.337   4.338  32.257  0.00  0.00     0.052 C 
ATOM     17  C21 <0> d   1      32.597   3.778  31.020  0.00  0.00    -0.032 C 
ATOM     18  C22 <0> d   1      32.271   4.929  30.073  0.00  0.00     0.016 C 
ATOM     19  C23 <0> d   1      31.338   3.114  31.581  0.00  0.00    -0.001 C 
ATOM     20  C25 <0> d   1      30.167   4.049  31.699  0.00  0.00     0.007 C 
ATOM     21  C26 <0> d   1      28.871   3.370  32.152  0.00  0.00     0.013 C 
ATOM     22  C27 <0> d   1      28.579   2.200  31.244  0.00  0.00    -0.009 C 
ATOM     23  C28 <0> d   1      28.317   2.678  29.817  0.00  0.00     0.018 C 
ATOM     24  H43 <0> d   1      37.452   6.271  32.007  0.00  0.00     0.188 HD
ENDROOT
BRANCH   2  25
ATOM     25  O3  <0> d   1      27.315   1.235  33.086  0.00  0.00    -0.389 OA
ATOM     26  H32 <0> d   1      26.644   1.814  33.472  0.00  0.00     0.210 HD
ENDBRANCH   2  25
TORSDOF 1
ENDMDL
MODEL 59
REMARK CAVERDOCK RESULT:       3.9      0.000      0.000
REMARK CAVERDOCK CONSTRAINTS:       0.2      0.0      0.0      0.0
REMARK CAVERDOCK TUNNEL: 58      3.9      2.4     59.3
REMARK  1 active torsions:
REMARK  status: ('A' for Active; 'I' for Inactive)
REMARK    1  A    between atoms: C2_2  and  O3_3 
ROOT
ATOM      1  C1  <0> d   1      25.947   1.680  31.442  0.00  0.00     0.046 C 
ATOM      2  C2  <0> d   1      27.281   1.121  31.934  0.00  0.00     0.062 C 
ATOM      3  C4  <0> d   1      27.584  -0.235  31.247  0.00  0.00     0.038 C 
ATOM      4  C5  <0> d   1      29.020  -0.120  30.661  0.00  0.00     0.009 C 
ATOM      5  C6  <0> d   1      29.613   1.044  31.467  0.00  0.00     0.001 C 
ATOM      6  C8  <0> d   1      30.888   1.655  30.991  0.00  0.00    -0.005 C 
ATOM      7  C10 <0> d   1      31.024   1.839  29.491  0.00  0.00     0.006 C 
ATOM      8  C11 <0> d   1      32.501   2.031  29.160  0.00  0.00     0.006 C 
ATOM      9  C12 <0> d   1      33.276   2.672  30.313  0.00  0.00     0.000 C 
ATOM     10  C14 <0> d   1      34.488   3.368  29.672  0.00  0.00     0.067 C 
ATOM     11  C15 <0> d   1      35.164   4.269  30.665  0.00  0.00     0.062 A 
ATOM     12  N16 <0> d   1      36.332   4.842  30.579  0.00  0.00    -0.179 NA
ATOM     13  N17 <0> d   1      36.536   5.591  31.748  0.00  0.00    -0.289 N 
ATOM     14  C18 <0> d   1      35.446   5.444  32.534  0.00  0.00     0.118 A 
ATOM     15  C19 <0> d   1      34.585   4.632  31.891  0.00  0.00    -0.014 A 
ATOM     16  C20 <0> d   1      33.234   4.154  32.339  0.00  0.00     0.052 C 
ATOM     17  C21 <0> d   1      32.427   3.652  31.119  0.00  0.00    -0.032 C 
ATOM     18  C22 <0> d   1      32.043   4.846  30.251  0.00  0.00     0.016 C 
ATOM     19  C23 <0> d   1      31.204   2.953  31.717  0.00  0.00    -0.001 C 
ATOM     20  C25 <0> d   1      30.038   3.874  31.947  0.00  0.00     0.007 C 
ATOM     21  C26 <0> d   1      28.772   3.165  32.438  0.00  0.00     0.013 C 
ATOM     22  C27 <0> d   1      28.433   2.039  31.491  0.00  0.00    -0.009 C 
ATOM     23  C28 <0> d   1      28.089   2.586  30.107  0.00  0.00     0.018 C 
ATOM     24  H43 <0> d   1      37.321   6.122  31.954  0.00  0.00     0.188 HD
ENDROOT
BRANCH   2  25
ATOM     25  O3  <0> d   1      27.279   0.976  33.351  0.00  0.00    -0.389 OA
ATOM     26  H32 <0> d   1      27.070   1.791  33.829  0.00  0.00     0.210 HD
ENDBRANCH   2  25
TORSDOF 1
ENDMDL
MODEL 60
REMARK CAVERDOCK RESULT:       2.5      0.000      0.000
REMARK CAVERDOCK CONSTRAINTS:       0.1      0.0      0.0      0.0
REMARK CAVERDOCK TUNNEL: 59      2.5      2.4     60.1
REMARK  1 active torsions:
REMARK  status: ('A' for Active; 'I' for Inactive)
REMARK    1  A    between atoms: C2_2  and  O3_3 
ROOT
ATOM      1  C1  <0> d   1      25.751   1.613  31.436  0.00  0.00     0.046 C 
ATOM      2  C2  <0> d   1      27.083   1.075  31.954  0.00  0.00     0.062 C 
ATOM      3  C4  <0> d   1      27.396  -0.302  31.313  0.00  0.00     0.038 C 
ATOM      4  C5  <0> d   1      28.835  -0.201  30.733  0.00  0.00     0.009 C 
ATOM      5  C6  <0> d   1      29.419   0.990  31.504  0.00  0.00     0.001 C 
ATOM      6  C8  <0> d   1      30.695   1.590  31.017  0.00  0.00    -0.005 C 
ATOM      7  C10 <0> d   1      30.840   1.725  29.512  0.00  0.00     0.006 C 
ATOM      8  C11 <0> d   1      32.319   1.912  29.185  0.00  0.00     0.006 C 
ATOM      9  C12 <0> d   1      33.084   2.593  30.322  0.00  0.00     0.000 C 
ATOM     10  C14 <0> d   1      34.298   3.271  29.666  0.00  0.00     0.067 C 
ATOM     11  C15 <0> d   1      34.965   4.207  30.633  0.00  0.00     0.062 A 
ATOM     12  N16 <0> d   1      36.131   4.780  30.536  0.00  0.00    -0.179 NA
ATOM     13  N17 <0> d   1      36.325   5.568  31.681  0.00  0.00    -0.289 N 
ATOM     14  C18 <0> d   1      35.231   5.443  32.465  0.00  0.00     0.118 A 
ATOM     15  C19 <0> d   1      34.377   4.607  31.844  0.00  0.00    -0.014 A 
ATOM     16  C20 <0> d   1      33.024   4.140  32.298  0.00  0.00     0.052 C 
ATOM     17  C21 <0> d   1      32.227   3.595  31.090  0.00  0.00    -0.032 C 
ATOM     18  C22 <0> d   1      31.845   4.759  30.180  0.00  0.00     0.016 C 
ATOM     19  C23 <0> d   1      31.002   2.912  31.702  0.00  0.00    -0.001 C 
ATOM     20  C25 <0> d   1      29.831   3.836  31.895  0.00  0.00     0.007 C 
ATOM     21  C26 <0> d   1      28.565   3.139  32.400  0.00  0.00     0.013 C 
ATOM     22  C27 <0> d   1      28.236   1.982  31.489  0.00  0.00    -0.009 C 
ATOM     23  C28 <0> d   1      27.899   2.482  30.085  0.00  0.00     0.018 C 
ATOM     24  H43 <0> d   1      37.107   6.108  31.875  0.00  0.00     0.188 HD
ENDROOT
BRANCH   2  25
ATOM     25  O3  <0> d   1      27.073   0.976  33.375  0.00  0.00    -0.389 OA
ATOM     26  H32 <0> d   1      27.861   1.343  33.800  0.00  0.00     0.210 HD
ENDBRANCH   2  25
TORSDOF 1
ENDMDL
MODEL 61
REMARK CAVERDOCK RESULT:       1.6      0.000      0.000
REMARK CAVERDOCK CONSTRAINTS:       0.1      0.0      0.0      0.0
REMARK CAVERDOCK TUNNEL: 60      1.6      2.5     61.3
REMARK  1 active torsions:
REMARK  status: ('A' for Active; 'I' for Inactive)
REMARK    1  A    between atoms: C2_2  and  O3_3 
ROOT
ATOM      1  C1  <0> d   1      25.550   1.740  31.401  0.00  0.00     0.046 C 
ATOM      2  C2  <0> d   1      26.860   1.188  31.958  0.00  0.00     0.062 C 
ATOM      3  C4  <0> d   1      27.139  -0.225  31.383  0.00  0.00     0.038 C 
ATOM      4  C5  <0> d   1      28.586  -0.192  30.815  0.00  0.00     0.009 C 
ATOM      5  C6  <0> d   1      29.197   1.016  31.539  0.00  0.00     0.001 C 
ATOM      6  C8  <0> d   1      30.495   1.557  31.039  0.00  0.00    -0.005 C 
ATOM      7  C10 <0> d   1      30.658   1.620  29.531  0.00  0.00     0.006 C 
ATOM      8  C11 <0> d   1      32.145   1.749  29.212  0.00  0.00     0.006 C 
ATOM      9  C12 <0> d   1      32.918   2.458  30.326  0.00  0.00     0.000 C 
ATOM     10  C14 <0> d   1      34.158   3.071  29.654  0.00  0.00     0.067 C 
ATOM     11  C15 <0> d   1      34.842   4.030  30.586  0.00  0.00     0.062 A 
ATOM     12  N16 <0> d   1      36.025   4.565  30.476  0.00  0.00    -0.179 NA
ATOM     13  N17 <0> d   1      36.231   5.398  31.587  0.00  0.00    -0.289 N 
ATOM     14  C18 <0> d   1      35.126   5.340  32.363  0.00  0.00     0.118 A 
ATOM     15  C19 <0> d   1      34.254   4.502  31.770  0.00  0.00    -0.014 A 
ATOM     16  C20 <0> d   1      32.884   4.094  32.230  0.00  0.00     0.052 C 
ATOM     17  C21 <0> d   1      32.083   3.518  31.039  0.00  0.00    -0.032 C 
ATOM     18  C22 <0> d   1      31.744   4.650  30.074  0.00  0.00     0.016 C 
ATOM     19  C23 <0> d   1      30.833   2.899  31.668  0.00  0.00    -0.001 C 
ATOM     20  C25 <0> d   1      29.688   3.863  31.806  0.00  0.00     0.007 C 
ATOM     21  C26 <0> d   1      28.397   3.227  32.328  0.00  0.00     0.013 C 
ATOM     22  C27 <0> d   1      28.043   2.040  31.465  0.00  0.00    -0.009 C 
ATOM     23  C28 <0> d   1      27.735   2.485  30.037  0.00  0.00     0.018 C 
ATOM     24  H43 <0> d   1      37.026   5.924  31.764  0.00  0.00     0.188 HD
ENDROOT
BRANCH   2  25
ATOM     25  O3  <0> d   1      26.833   1.153  33.382  0.00  0.00    -0.389 OA
ATOM     26  H32 <0> d   1      25.963   0.956  33.754  0.00  0.00     0.210 HD
ENDBRANCH   2  25
TORSDOF 1
ENDMDL
MODEL 62
REMARK CAVERDOCK RESULT:       1.0      0.000      0.000
REMARK CAVERDOCK CONSTRAINTS:       0.0      0.0      0.0      0.0
REMARK CAVERDOCK TUNNEL: 61      1.0      2.5     62.1
REMARK  1 active torsions:
REMARK  status: ('A' for Active; 'I' for Inactive)
REMARK    1  A    between atoms: C2_2  and  O3_3 
ROOT
ATOM      1  C1  <0> d   1      25.527   1.534  31.463  0.00  0.00     0.046 C 
ATOM      2  C2  <0> d   1      26.857   0.987  31.976  0.00  0.00     0.062 C 
ATOM      3  C4  <0> d   1      27.149  -0.401  31.350  0.00  0.00     0.038 C 
ATOM      4  C5  <0> d   1      28.584  -0.323  30.756  0.00  0.00     0.009 C 
ATOM      5  C6  <0> d   1      29.188   0.870  31.509  0.00  0.00     0.001 C 
ATOM      6  C8  <0> d   1      30.467   1.450  31.004  0.00  0.00    -0.005 C 
ATOM      7  C10 <0> d   1      30.600   1.566  29.496  0.00  0.00     0.006 C 
ATOM      8  C11 <0> d   1      32.078   1.731  29.155  0.00  0.00     0.006 C 
ATOM      9  C12 <0> d   1      32.860   2.417  30.277  0.00  0.00     0.000 C 
ATOM     10  C14 <0> d   1      34.076   3.074  29.603  0.00  0.00     0.067 C 
ATOM     11  C15 <0> d   1      34.762   4.013  30.553  0.00  0.00     0.062 A 
ATOM     12  N16 <0> d   1      35.934   4.572  30.440  0.00  0.00    -0.179 NA
ATOM     13  N17 <0> d   1      36.146   5.371  31.574  0.00  0.00    -0.289 N 
ATOM     14  C18 <0> d   1      35.058   5.268  32.368  0.00  0.00     0.118 A 
ATOM     15  C19 <0> d   1      34.189   4.435  31.764  0.00  0.00    -0.014 A 
ATOM     16  C20 <0> d   1      32.835   3.988  32.234  0.00  0.00     0.052 C 
ATOM     17  C21 <0> d   1      32.021   3.438  31.040  0.00  0.00    -0.032 C 
ATOM     18  C22 <0> d   1      31.645   4.595  30.120  0.00  0.00     0.016 C 
ATOM     19  C23 <0> d   1      30.794   2.776  31.671  0.00  0.00    -0.001 C 
ATOM     20  C25 <0> d   1      29.635   3.715  31.862  0.00  0.00     0.007 C 
ATOM     21  C26 <0> d   1      28.366   3.039  32.386  0.00  0.00     0.013 C 
ATOM     22  C27 <0> d   1      28.016   1.875  31.491  0.00  0.00    -0.009 C 
ATOM     23  C28 <0> d   1      27.673   2.363  30.084  0.00  0.00     0.018 C 
ATOM     24  H43 <0> d   1      36.936   5.905  31.754  0.00  0.00     0.188 HD
ENDROOT
BRANCH   2  25
ATOM     25  O3  <0> d   1      26.858   0.905  33.399  0.00  0.00    -0.389 OA
ATOM     26  H32 <0> d   1      27.196   0.068  33.744  0.00  0.00     0.210 HD
ENDBRANCH   2  25
TORSDOF 1
ENDMDL
MODEL 63
REMARK CAVERDOCK RESULT:       0.1      0.000      0.000
REMARK CAVERDOCK CONSTRAINTS:       0.0      0.0      0.0      0.0
REMARK CAVERDOCK TUNNEL: 62      0.1      2.6     63.1
REMARK  1 active torsions:
REMARK  status: ('A' for Active; 'I' for Inactive)
REMARK    1  A    between atoms: C2_2  and  O3_3 
ROOT
ATOM      1  C1  <0> d   1      25.318   1.498  31.372  0.00  0.00     0.046 C 
ATOM      2  C2  <0> d   1      26.641   0.961  31.913  0.00  0.00     0.062 C 
ATOM      3  C4  <0> d   1      26.954  -0.426  31.296  0.00  0.00     0.038 C 
ATOM      4  C5  <0> d   1      28.400  -0.341  30.731  0.00  0.00     0.009 C 
ATOM      5  C6  <0> d   1      28.981   0.859  31.492  0.00  0.00     0.001 C 
ATOM      6  C8  <0> d   1      30.266   1.446  31.010  0.00  0.00    -0.005 C 
ATOM      7  C10 <0> d   1      30.428   1.558  29.505  0.00  0.00     0.006 C 
ATOM      8  C11 <0> d   1      31.912   1.732  29.192  0.00  0.00     0.006 C 
ATOM      9  C12 <0> d   1      32.667   2.426  30.328  0.00  0.00     0.000 C 
ATOM     10  C14 <0> d   1      33.892   3.089  29.676  0.00  0.00     0.067 C 
ATOM     11  C15 <0> d   1      34.552   4.035  30.637  0.00  0.00     0.062 A 
ATOM     12  N16 <0> d   1      35.723   4.602  30.545  0.00  0.00    -0.179 NA
ATOM     13  N17 <0> d   1      35.907   5.406  31.681  0.00  0.00    -0.289 N 
ATOM     14  C18 <0> d   1      34.804   5.297  32.454  0.00  0.00     0.118 A 
ATOM     15  C19 <0> d   1      33.953   4.456  31.835  0.00  0.00    -0.014 A 
ATOM     16  C20 <0> d   1      32.593   4.002  32.280  0.00  0.00     0.052 C 
ATOM     17  C21 <0> d   1      31.806   3.444  31.071  0.00  0.00    -0.032 C 
ATOM     18  C22 <0> d   1      31.441   4.596  30.141  0.00  0.00     0.016 C 
ATOM     19  C23 <0> d   1      30.571   2.775  31.680  0.00  0.00    -0.001 C 
ATOM     20  C25 <0> d   1      29.403   3.707  31.846  0.00  0.00     0.007 C 
ATOM     21  C26 <0> d   1      28.128   3.024  32.347  0.00  0.00     0.013 C 
ATOM     22  C27 <0> d   1      27.803   1.856  31.448  0.00  0.00    -0.009 C 
ATOM     23  C28 <0> d   1      27.485   2.337  30.033  0.00  0.00     0.018 C 
ATOM     24  H43 <0> d   1      36.690   5.945  31.876  0.00  0.00     0.188 HD
ENDROOT
BRANCH   2  25
ATOM     25  O3  <0> d   1      26.614   0.883  33.335  0.00  0.00    -0.389 OA
ATOM     26  H32 <0> d   1      25.885   1.371  33.742  0.00  0.00     0.210 HD
ENDBRANCH   2  25
TORSDOF 1
ENDMDL
MODEL 64
REMARK CAVERDOCK RESULT:      -0.4      0.000      0.000
REMARK CAVERDOCK CONSTRAINTS:       0.0      0.0      0.0      0.0
REMARK CAVERDOCK TUNNEL: 63     -0.4      2.6     64.1
REMARK  1 active torsions:
REMARK  status: ('A' for Active; 'I' for Inactive)
REMARK    1  A    between atoms: C2_2  and  O3_3 
ROOT
ATOM      1  C1  <0> d   1      25.202   1.463  31.543  0.00  0.00     0.046 C 
ATOM      2  C2  <0> d   1      26.538   0.882  32.003  0.00  0.00     0.062 C 
ATOM      3  C4  <0> d   1      26.813  -0.469  31.293  0.00  0.00     0.038 C 
ATOM      4  C5  <0> d   1      28.239  -0.362  30.682  0.00  0.00     0.009 C 
ATOM      5  C6  <0> d   1      28.860   0.784  31.492  0.00  0.00     0.001 C 
ATOM      6  C8  <0> d   1      30.133   1.388  31.000  0.00  0.00    -0.005 C 
ATOM      7  C10 <0> d   1      30.243   1.589  29.500  0.00  0.00     0.006 C 
ATOM      8  C11 <0> d   1      31.716   1.768  29.144  0.00  0.00     0.006 C 
ATOM      9  C12 <0> d   1      32.520   2.386  30.291  0.00  0.00     0.000 C 
ATOM     10  C14 <0> d   1      33.728   3.076  29.636  0.00  0.00     0.067 C 
ATOM     11  C15 <0> d   1      34.432   3.956  30.628  0.00  0.00     0.062 A 
ATOM     12  N16 <0> d   1      35.605   4.517  30.528  0.00  0.00    -0.179 NA
ATOM     13  N17 <0> d   1      35.839   5.249  31.702  0.00  0.00    -0.289 N 
ATOM     14  C18 <0> d   1      34.763   5.104  32.507  0.00  0.00     0.118 A 
ATOM     15  C19 <0> d   1      33.881   4.310  31.870  0.00  0.00    -0.014 A 
ATOM     16  C20 <0> d   1      32.532   3.842  32.336  0.00  0.00     0.052 C 
ATOM     17  C21 <0> d   1      31.697   3.364  31.125  0.00  0.00    -0.032 C 
ATOM     18  C22 <0> d   1      31.311   4.574  30.279  0.00  0.00     0.016 C 
ATOM     19  C23 <0> d   1      30.477   2.672  31.737  0.00  0.00    -0.001 C 
ATOM     20  C25 <0> d   1      29.326   3.603  32.000  0.00  0.00     0.007 C 
ATOM     21  C26 <0> d   1      28.062   2.902  32.505  0.00  0.00     0.013 C 
ATOM     22  C27 <0> d   1      27.692   1.793  31.550  0.00  0.00    -0.009 C 
ATOM     23  C28 <0> d   1      27.330   2.361  30.180  0.00  0.00     0.018 C 
ATOM     24  H43 <0> d   1      36.634   5.769  31.900  0.00  0.00     0.188 HD
ENDROOT
BRANCH   2  25
ATOM     25  O3  <0> d   1      26.560   0.719  33.418  0.00  0.00    -0.389 OA
ATOM     26  H32 <0> d   1      25.835   1.164  33.877  0.00  0.00     0.210 HD
ENDBRANCH   2  25
TORSDOF 1
ENDMDL
MODEL 65
REMARK CAVERDOCK RESULT:      -0.7      0.000      0.000
REMARK CAVERDOCK CONSTRAINTS:       0.0      0.0      0.0      0.0
REMARK CAVERDOCK TUNNEL: 64     -0.7      2.7     65.1
REMARK  1 active torsions:
REMARK  status: ('A' for Active; 'I' for Inactive)
REMARK    1  A    between atoms: C2_2  and  O3_3 
ROOT
ATOM      1  C1  <0> d   1      25.179   1.193  31.710  0.00  0.00     0.046 C 
ATOM      2  C2  <0> d   1      26.545   0.643  32.116  0.00  0.00     0.062 C 
ATOM      3  C4  <0> d   1      26.838  -0.684  31.370  0.00  0.00     0.038 C 
ATOM      4  C5  <0> d   1      28.240  -0.523  30.717  0.00  0.00     0.009 C 
ATOM      5  C6  <0> d   1      28.852   0.625  31.531  0.00  0.00     0.001 C 
ATOM      6  C8  <0> d   1      30.091   1.276  31.012  0.00  0.00    -0.005 C 
ATOM      7  C10 <0> d   1      30.147   1.510  29.514  0.00  0.00     0.006 C 
ATOM      8  C11 <0> d   1      31.602   1.740  29.116  0.00  0.00     0.006 C 
ATOM      9  C12 <0> d   1      32.423   2.359  30.250  0.00  0.00     0.000 C 
ATOM     10  C14 <0> d   1      33.589   3.098  29.572  0.00  0.00     0.067 C 
ATOM     11  C15 <0> d   1      34.299   3.979  30.559  0.00  0.00     0.062 A 
ATOM     12  N16 <0> d   1      35.450   4.577  30.435  0.00  0.00    -0.179 NA
ATOM     13  N17 <0> d   1      35.700   5.292  31.615  0.00  0.00    -0.289 N 
ATOM     14  C18 <0> d   1      34.655   5.100  32.450  0.00  0.00     0.118 A 
ATOM     15  C19 <0> d   1      33.777   4.292  31.824  0.00  0.00    -0.014 A 
ATOM     16  C20 <0> d   1      32.458   3.775  32.323  0.00  0.00     0.052 C 
ATOM     17  C21 <0> d   1      31.599   3.296  31.129  0.00  0.00    -0.032 C 
ATOM     18  C22 <0> d   1      31.152   4.510  30.320  0.00  0.00     0.016 C 
ATOM     19  C23 <0> d   1      30.420   2.555  31.764  0.00  0.00    -0.001 C 
ATOM     20  C25 <0> d   1      29.251   3.446  32.082  0.00  0.00     0.007 C 
ATOM     21  C26 <0> d   1      28.025   2.698  32.612  0.00  0.00     0.013 C 
ATOM     22  C27 <0> d   1      27.658   1.597  31.646  0.00  0.00    -0.009 C 
ATOM     23  C28 <0> d   1      27.235   2.181  30.300  0.00  0.00     0.018 C 
ATOM     24  H43 <0> d   1      36.485   5.831  31.799  0.00  0.00     0.188 HD
ENDROOT
BRANCH   2  25
ATOM     25  O3  <0> d   1      26.618   0.453  33.525  0.00  0.00    -0.389 OA
ATOM     26  H32 <0> d   1      27.140  -0.316  33.792  0.00  0.00     0.210 HD
ENDBRANCH   2  25
TORSDOF 1
ENDMDL
MODEL 66
REMARK CAVERDOCK RESULT:      -1.2      0.000      0.000
REMARK CAVERDOCK CONSTRAINTS:       0.0      0.0      0.0      0.0
REMARK CAVERDOCK TUNNEL: 65     -1.2      2.6     66.1
REMARK  1 active torsions:
REMARK  status: ('A' for Active; 'I' for Inactive)
REMARK    1  A    between atoms: C2_2  and  O3_3 
ROOT
ATOM      1  C1  <0> d   1      25.038   1.201  31.489  0.00  0.00     0.046 C 
ATOM      2  C2  <0> d   1      26.383   0.638  31.944  0.00  0.00     0.062 C 
ATOM      3  C4  <0> d   1      26.685  -0.696  31.214  0.00  0.00     0.038 C 
ATOM      4  C5  <0> d   1      28.110  -0.554  30.609  0.00  0.00     0.009 C 
ATOM      5  C6  <0> d   1      28.708   0.590  31.438  0.00  0.00     0.001 C 
ATOM      6  C8  <0> d   1      29.972   1.224  30.960  0.00  0.00    -0.005 C 
ATOM      7  C10 <0> d   1      30.082   1.451  29.464  0.00  0.00     0.006 C 
ATOM      8  C11 <0> d   1      31.553   1.663  29.115  0.00  0.00     0.006 C 
ATOM      9  C12 <0> d   1      32.341   2.277  30.274  0.00  0.00     0.000 C 
ATOM     10  C14 <0> d   1      33.538   2.999  29.634  0.00  0.00     0.067 C 
ATOM     11  C15 <0> d   1      34.224   3.876  30.642  0.00  0.00     0.062 A 
ATOM     12  N16 <0> d   1      35.386   4.459  30.554  0.00  0.00    -0.179 NA
ATOM     13  N17 <0> d   1      35.604   5.177  31.740  0.00  0.00    -0.289 N 
ATOM     14  C18 <0> d   1      34.528   5.000  32.539  0.00  0.00     0.118 A 
ATOM     15  C19 <0> d   1      33.663   4.200  31.887  0.00  0.00    -0.014 A 
ATOM     16  C20 <0> d   1      32.322   3.701  32.341  0.00  0.00     0.052 C 
ATOM     17  C21 <0> d   1      31.499   3.227  31.121  0.00  0.00    -0.032 C 
ATOM     18  C22 <0> d   1      31.094   4.442  30.293  0.00  0.00     0.016 C 
ATOM     19  C23 <0> d   1      30.290   2.503  31.718  0.00  0.00    -0.001 C 
ATOM     20  C25 <0> d   1      29.121   3.408  31.992  0.00  0.00     0.007 C 
ATOM     21  C26 <0> d   1      27.869   2.677  32.482  0.00  0.00     0.013 C 
ATOM     22  C27 <0> d   1      27.522   1.576  31.509  0.00  0.00    -0.009 C 
ATOM     23  C28 <0> d   1      27.153   2.160  30.146  0.00  0.00     0.018 C 
ATOM     24  H43 <0> d   1      36.389   5.708  31.949  0.00  0.00     0.188 HD
ENDROOT
BRANCH   2  25
ATOM     25  O3  <0> d   1      26.405   0.453  33.356  0.00  0.00    -0.389 OA
ATOM     26  H32 <0> d   1      26.703   1.229  33.850  0.00  0.00     0.210 HD
ENDBRANCH   2  25
TORSDOF 1
ENDMDL
MODEL 67
REMARK CAVERDOCK RESULT:      -1.5      0.000      0.000
REMARK CAVERDOCK CONSTRAINTS:       0.1      0.0      0.0      0.0
REMARK CAVERDOCK TUNNEL: 66     -1.5      2.7     67.2
REMARK  1 active torsions:
REMARK  status: ('A' for Active; 'I' for Inactive)
REMARK    1  A    between atoms: C2_2  and  O3_3 
ROOT
ATOM      1  C1  <0> d   1      24.841   1.306  32.027  0.00  0.00     0.046 C 
ATOM      2  C2  <0> d   1      26.199   0.734  32.429  0.00  0.00     0.062 C 
ATOM      3  C4  <0> d   1      26.426  -0.644  31.756  0.00  0.00     0.038 C 
ATOM      4  C5  <0> d   1      27.814  -0.570  31.059  0.00  0.00     0.009 C 
ATOM      5  C6  <0> d   1      28.487   0.601  31.788  0.00  0.00     0.001 C 
ATOM      6  C8  <0> d   1      29.732   1.177  31.200  0.00  0.00    -0.005 C 
ATOM      7  C10 <0> d   1      29.754   1.322  29.689  0.00  0.00     0.006 C 
ATOM      8  C11 <0> d   1      31.205   1.478  29.242  0.00  0.00     0.006 C 
ATOM      9  C12 <0> d   1      32.077   2.132  30.316  0.00  0.00     0.000 C 
ATOM     10  C14 <0> d   1      33.247   2.789  29.566  0.00  0.00     0.067 C 
ATOM     11  C15 <0> d   1      34.013   3.701  30.481  0.00  0.00     0.062 A 
ATOM     12  N16 <0> d   1      35.180   4.250  30.291  0.00  0.00    -0.179 NA
ATOM     13  N17 <0> d   1      35.486   5.024  31.421  0.00  0.00    -0.289 N 
ATOM     14  C18 <0> d   1      34.459   4.916  32.293  0.00  0.00     0.118 A 
ATOM     15  C19 <0> d   1      33.537   4.105  31.738  0.00  0.00    -0.014 A 
ATOM     16  C20 <0> d   1      32.216   3.664  32.300  0.00  0.00     0.052 C 
ATOM     17  C21 <0> d   1      31.309   3.147  31.159  0.00  0.00    -0.032 C 
ATOM     18  C22 <0> d   1      30.880   4.326  30.292  0.00  0.00     0.016 C 
ATOM     19  C23 <0> d   1      30.124   2.486  31.866  0.00  0.00    -0.001 C 
ATOM     20  C25 <0> d   1      28.995   3.434  32.161  0.00  0.00     0.007 C 
ATOM     21  C26 <0> d   1      27.759   2.761  32.765  0.00  0.00     0.013 C 
ATOM     22  C27 <0> d   1      27.329   1.619  31.876  0.00  0.00    -0.009 C 
ATOM     23  C28 <0> d   1      26.889   2.139  30.509  0.00  0.00     0.018 C 
ATOM     24  H43 <0> d   1      36.294   5.545  31.553  0.00  0.00     0.188 HD
ENDROOT
BRANCH   2  25
ATOM     25  O3  <0> d   1      26.304   0.623  33.846  0.00  0.00    -0.389 OA
ATOM     26  H32 <0> d   1      27.108   0.178  34.147  0.00  0.00     0.210 HD
ENDBRANCH   2  25
TORSDOF 1
ENDMDL
MODEL 68
REMARK CAVERDOCK RESULT:      -1.8      0.000      0.000
REMARK CAVERDOCK CONSTRAINTS:       0.0      0.0      0.0      0.0
REMARK CAVERDOCK TUNNEL: 67     -1.8      2.7     68.2
REMARK  1 active torsions:
REMARK  status: ('A' for Active; 'I' for Inactive)
REMARK    1  A    between atoms: C2_2  and  O3_3 
ROOT
ATOM      1  C1  <0> d   1      24.817   1.218  31.573  0.00  0.00     0.046 C 
ATOM      2  C2  <0> d   1      26.160   0.645  32.021  0.00  0.00     0.062 C 
ATOM      3  C4  <0> d   1      26.438  -0.703  31.307  0.00  0.00     0.038 C 
ATOM      4  C5  <0> d   1      27.858  -0.587  30.684  0.00  0.00     0.009 C 
ATOM      5  C6  <0> d   1      28.478   0.562  31.490  0.00  0.00     0.001 C 
ATOM      6  C8  <0> d   1      29.744   1.174  30.988  0.00  0.00    -0.005 C 
ATOM      7  C10 <0> d   1      29.840   1.377  29.487  0.00  0.00     0.006 C 
ATOM      8  C11 <0> d   1      31.308   1.566  29.119  0.00  0.00     0.006 C 
ATOM      9  C12 <0> d   1      32.118   2.188  30.260  0.00  0.00     0.000 C 
ATOM     10  C14 <0> d   1      33.316   2.886  29.595  0.00  0.00     0.067 C 
ATOM     11  C15 <0> d   1      34.023   3.770  30.582  0.00  0.00     0.062 A 
ATOM     12  N16 <0> d   1      35.191   4.337  30.472  0.00  0.00    -0.179 NA
ATOM     13  N17 <0> d   1      35.431   5.070  31.645  0.00  0.00    -0.289 N 
ATOM     14  C18 <0> d   1      34.363   4.918  32.459  0.00  0.00     0.118 A 
ATOM     15  C19 <0> d   1      33.480   4.119  31.828  0.00  0.00    -0.014 A 
ATOM     16  C20 <0> d   1      32.139   3.642  32.305  0.00  0.00     0.052 C 
ATOM     17  C21 <0> d   1      31.296   3.160  31.102  0.00  0.00    -0.032 C 
ATOM     18  C22 <0> d   1      30.896   4.368  30.260  0.00  0.00     0.016 C 
ATOM     19  C23 <0> d   1      30.086   2.459  31.723  0.00  0.00    -0.001 C 
ATOM     20  C25 <0> d   1      28.932   3.383  31.997  0.00  0.00     0.007 C 
ATOM     21  C26 <0> d   1      27.676   2.674  32.512  0.00  0.00     0.013 C 
ATOM     22  C27 <0> d   1      27.305   1.564  31.560  0.00  0.00    -0.009 C 
ATOM     23  C28 <0> d   1      26.927   2.131  30.193  0.00  0.00     0.018 C 
ATOM     24  H43 <0> d   1      36.225   5.594  31.837  0.00  0.00     0.188 HD
ENDROOT
BRANCH   2  25
ATOM     25  O3  <0> d   1      26.196   0.481  33.435  0.00  0.00    -0.389 OA
ATOM     26  H32 <0> d   1      26.975   0.870  33.857  0.00  0.00     0.210 HD
ENDBRANCH   2  25
TORSDOF 1
ENDMDL
MODEL 69
REMARK CAVERDOCK RESULT:      -1.8      0.000      0.000
REMARK CAVERDOCK CONSTRAINTS:       0.0      0.0      0.0      0.0
REMARK CAVERDOCK TUNNEL: 68     -1.8      2.8     69.2
REMARK  1 active torsions:
REMARK  status: ('A' for Active; 'I' for Inactive)
REMARK    1  A    between atoms: C2_2  and  O3_3 
ROOT
ATOM      1  C1  <0> d   1      24.685   1.181  31.256  0.00  0.00     0.046 C 
ATOM      2  C2  <0> d   1      26.004   0.624  31.787  0.00  0.00     0.062 C 
ATOM      3  C4  <0> d   1      26.314  -0.747  31.132  0.00  0.00     0.038 C 
ATOM      4  C5  <0> d   1      27.763  -0.652  30.575  0.00  0.00     0.009 C 
ATOM      5  C6  <0> d   1      28.346   0.524  31.370  0.00  0.00     0.001 C 
ATOM      6  C8  <0> d   1      29.634   1.119  30.909  0.00  0.00    -0.005 C 
ATOM      7  C10 <0> d   1      29.802   1.272  29.409  0.00  0.00     0.006 C 
ATOM      8  C11 <0> d   1      31.287   1.449  29.106  0.00  0.00     0.006 C 
ATOM      9  C12 <0> d   1      32.042   2.109  30.263  0.00  0.00     0.000 C 
ATOM     10  C14 <0> d   1      33.271   2.784  29.633  0.00  0.00     0.067 C 
ATOM     11  C15 <0> d   1      33.932   3.701  30.623  0.00  0.00     0.062 A 
ATOM     12  N16 <0> d   1      35.105   4.265  30.551  0.00  0.00    -0.179 NA
ATOM     13  N17 <0> d   1      35.289   5.036  31.709  0.00  0.00    -0.289 N 
ATOM     14  C18 <0> d   1      34.182   4.911  32.475  0.00  0.00     0.118 A 
ATOM     15  C19 <0> d   1      33.330   4.091  31.830  0.00  0.00    -0.014 A 
ATOM     16  C20 <0> d   1      31.967   3.630  32.258  0.00  0.00     0.052 C 
ATOM     17  C21 <0> d   1      31.182   3.108  31.032  0.00  0.00    -0.032 C 
ATOM     18  C22 <0> d   1      30.824   4.287  30.132  0.00  0.00     0.016 C 
ATOM     19  C23 <0> d   1      29.942   2.428  31.617  0.00  0.00    -0.001 C 
ATOM     20  C25 <0> d   1      28.778   3.360  31.805  0.00  0.00     0.007 C 
ATOM     21  C26 <0> d   1      27.498   2.668  32.282  0.00  0.00     0.013 C 
ATOM     22  C27 <0> d   1      27.172   1.526  31.351  0.00  0.00    -0.009 C 
ATOM     23  C28 <0> d   1      26.860   2.048  29.949  0.00  0.00     0.018 C 
ATOM     24  H43 <0> d   1      36.073   5.567  31.921  0.00  0.00     0.188 HD
ENDROOT
BRANCH   2  25
ATOM     25  O3  <0> d   1      25.972   0.506  33.206  0.00  0.00    -0.389 OA
ATOM     26  H32 <0> d   1      26.036   1.352  33.672  0.00  0.00     0.210 HD
ENDBRANCH   2  25
TORSDOF 1
ENDMDL
MODEL 70
REMARK CAVERDOCK RESULT:      -2.1      0.000      0.000
REMARK CAVERDOCK CONSTRAINTS:       0.0      0.0      0.0      0.0
REMARK CAVERDOCK TUNNEL: 69     -2.1      2.8     70.2
REMARK  1 active torsions:
REMARK  status: ('A' for Active; 'I' for Inactive)
REMARK    1  A    between atoms: C2_2  and  O3_3 
ROOT
ATOM      1  C1  <0> d   1      24.633   1.055  31.651  0.00  0.00     0.046 C 
ATOM      2  C2  <0> d   1      25.985   0.490  32.080  0.00  0.00     0.062 C 
ATOM      3  C4  <0> d   1      26.259  -0.858  31.365  0.00  0.00     0.038 C 
ATOM      4  C5  <0> d   1      27.669  -0.737  30.721  0.00  0.00     0.009 C 
ATOM      5  C6  <0> d   1      28.296   0.418  31.515  0.00  0.00     0.001 C 
ATOM      6  C8  <0> d   1      29.551   1.034  30.993  0.00  0.00    -0.005 C 
ATOM      7  C10 <0> d   1      29.624   1.235  29.490  0.00  0.00     0.006 C 
ATOM      8  C11 <0> d   1      31.086   1.430  29.100  0.00  0.00     0.006 C 
ATOM      9  C12 <0> d   1      31.909   2.059  30.228  0.00  0.00     0.000 C 
ATOM     10  C14 <0> d   1      33.093   2.761  29.544  0.00  0.00     0.067 C 
ATOM     11  C15 <0> d   1      33.811   3.651  30.518  0.00  0.00     0.062 A 
ATOM     12  N16 <0> d   1      34.974   4.224  30.390  0.00  0.00    -0.179 NA
ATOM     13  N17 <0> d   1      35.227   4.960  31.558  0.00  0.00    -0.289 N 
ATOM     14  C18 <0> d   1      34.172   4.804  32.388  0.00  0.00     0.118 A 
ATOM     15  C19 <0> d   1      33.284   4.000  31.772  0.00  0.00    -0.014 A 
ATOM     16  C20 <0> d   1      31.953   3.517  32.270  0.00  0.00     0.052 C 
ATOM     17  C21 <0> d   1      31.095   3.029  31.080  0.00  0.00    -0.032 C 
ATOM     18  C22 <0> d   1      30.676   4.233  30.242  0.00  0.00     0.016 C 
ATOM     19  C23 <0> d   1      29.897   2.323  31.720  0.00  0.00    -0.001 C 
ATOM     20  C25 <0> d   1      28.742   3.242  32.009  0.00  0.00     0.007 C 
ATOM     21  C26 <0> d   1      27.498   2.528  32.544  0.00  0.00     0.013 C 
ATOM     22  C27 <0> d   1      27.119   1.413  31.600  0.00  0.00    -0.009 C 
ATOM     23  C28 <0> d   1      26.718   1.976  30.237  0.00  0.00     0.018 C 
ATOM     24  H43 <0> d   1      36.021   5.489  31.737  0.00  0.00     0.188 HD
ENDROOT
BRANCH   2  25
ATOM     25  O3  <0> d   1      26.043   0.329  33.494  0.00  0.00    -0.389 OA
ATOM     26  H32 <0> d   1      26.693   0.898  33.928  0.00  0.00     0.210 HD
ENDBRANCH   2  25
TORSDOF 1
ENDMDL
MODEL 71
REMARK CAVERDOCK RESULT:      -2.1      0.000      0.000
REMARK CAVERDOCK CONSTRAINTS:       0.0      0.0      0.0      0.0
REMARK CAVERDOCK TUNNEL: 70     -2.1      2.8     71.1
REMARK  1 active torsions:
REMARK  status: ('A' for Active; 'I' for Inactive)
REMARK    1  A    between atoms: C2_2  and  O3_3 
ROOT
ATOM      1  C1  <0> d   1      24.633   0.834  31.629  0.00  0.00     0.046 C 
ATOM      2  C2  <0> d   1      26.001   0.280  32.025  0.00  0.00     0.062 C 
ATOM      3  C4  <0> d   1      26.308  -1.018  31.235  0.00  0.00     0.038 C 
ATOM      4  C5  <0> d   1      27.714  -0.823  30.599  0.00  0.00     0.009 C 
ATOM      5  C6  <0> d   1      28.312   0.300  31.457  0.00  0.00     0.001 C 
ATOM      6  C8  <0> d   1      29.549   0.978  30.971  0.00  0.00    -0.005 C 
ATOM      7  C10 <0> d   1      29.615   1.265  29.482  0.00  0.00     0.006 C 
ATOM      8  C11 <0> d   1      31.071   1.520  29.104  0.00  0.00     0.006 C 
ATOM      9  C12 <0> d   1      31.878   2.104  30.265  0.00  0.00     0.000 C 
ATOM     10  C14 <0> d   1      33.043   2.875  29.622  0.00  0.00     0.067 C 
ATOM     11  C15 <0> d   1      33.739   3.726  30.645  0.00  0.00     0.062 A 
ATOM     12  N16 <0> d   1      34.887   4.336  30.549  0.00  0.00    -0.179 NA
ATOM     13  N17 <0> d   1      35.123   5.012  31.757  0.00  0.00    -0.289 N 
ATOM     14  C18 <0> d   1      34.073   4.782  32.576  0.00  0.00     0.118 A 
ATOM     15  C19 <0> d   1      33.206   3.990  31.916  0.00  0.00    -0.014 A 
ATOM     16  C20 <0> d   1      31.888   3.446  32.386  0.00  0.00     0.052 C 
ATOM     17  C21 <0> d   1      31.041   3.003  31.170  0.00  0.00    -0.032 C 
ATOM     18  C22 <0> d   1      30.590   4.242  30.401  0.00  0.00     0.016 C 
ATOM     19  C23 <0> d   1      29.863   2.232  31.769  0.00  0.00    -0.001 C 
ATOM     20  C25 <0> d   1      28.685   3.102  32.110  0.00  0.00     0.007 C 
ATOM     21  C26 <0> d   1      27.461   2.327  32.604  0.00  0.00     0.013 C 
ATOM     22  C27 <0> d   1      27.109   1.258  31.598  0.00  0.00    -0.009 C 
ATOM     23  C28 <0> d   1      26.692   1.886  30.269  0.00  0.00     0.018 C 
ATOM     24  H43 <0> d   1      35.903   5.550  31.965  0.00  0.00     0.188 HD
ENDROOT
BRANCH   2  25
ATOM     25  O3  <0> d   1      26.064   0.041  33.428  0.00  0.00    -0.389 OA
ATOM     26  H32 <0> d   1      25.910  -0.880  33.677  0.00  0.00     0.210 HD
ENDBRANCH   2  25
TORSDOF 1
ENDMDL
MODEL 72
REMARK CAVERDOCK RESULT:      -2.0      0.000      0.000
REMARK CAVERDOCK CONSTRAINTS:       0.0      0.0      0.0      0.0
REMARK CAVERDOCK TUNNEL: 71     -2.0      2.9     72.4
REMARK  1 active torsions:
REMARK  status: ('A' for Active; 'I' for Inactive)
REMARK    1  A    between atoms: C2_2  and  O3_3 
ROOT
ATOM      1  C1  <0> d   1      24.473   0.993  31.324  0.00  0.00     0.046 C 
ATOM      2  C2  <0> d   1      25.810   0.413  31.782  0.00  0.00     0.062 C 
ATOM      3  C4  <0> d   1      26.108  -0.913  31.037  0.00  0.00     0.038 C 
ATOM      4  C5  <0> d   1      27.540  -0.773  30.446  0.00  0.00     0.009 C 
ATOM      5  C6  <0> d   1      28.139   0.355  31.296  0.00  0.00     0.001 C 
ATOM      6  C8  <0> d   1      29.411   0.986  30.837  0.00  0.00    -0.005 C 
ATOM      7  C10 <0> d   1      29.536   1.232  29.345  0.00  0.00     0.006 C 
ATOM      8  C11 <0> d   1      31.011   1.437  29.012  0.00  0.00     0.006 C 
ATOM      9  C12 <0> d   1      31.794   2.030  30.186  0.00  0.00     0.000 C 
ATOM     10  C14 <0> d   1      33.002   2.751  29.565  0.00  0.00     0.067 C 
ATOM     11  C15 <0> d   1      33.686   3.609  30.591  0.00  0.00     0.062 A 
ATOM     12  N16 <0> d   1      34.854   4.185  30.521  0.00  0.00    -0.179 NA
ATOM     13  N17 <0> d   1      35.066   4.884  31.719  0.00  0.00    -0.289 N 
ATOM     14  C18 <0> d   1      33.983   4.705  32.506  0.00  0.00     0.118 A 
ATOM     15  C19 <0> d   1      33.117   3.920  31.836  0.00  0.00    -0.014 A 
ATOM     16  C20 <0> d   1      31.768   3.425  32.272  0.00  0.00     0.052 C 
ATOM     17  C21 <0> d   1      30.952   2.974  31.038  0.00  0.00    -0.032 C 
ATOM     18  C22 <0> d   1      30.563   4.204  30.224  0.00  0.00     0.016 C 
ATOM     19  C23 <0> d   1      29.733   2.251  31.615  0.00  0.00    -0.001 C 
ATOM     20  C25 <0> d   1      28.569   3.162  31.892  0.00  0.00     0.007 C 
ATOM     21  C26 <0> d   1      27.306   2.434  32.361  0.00  0.00     0.013 C 
ATOM     22  C27 <0> d   1      26.960   1.349  31.371  0.00  0.00    -0.009 C 
ATOM     23  C28 <0> d   1      26.607   1.954  30.013  0.00  0.00     0.018 C 
ATOM     24  H43 <0> d   1      35.853   5.406  31.941  0.00  0.00     0.188 HD
ENDROOT
BRANCH   2  25
ATOM     25  O3  <0> d   1      25.818   0.209  33.192  0.00  0.00    -0.389 OA
ATOM     26  H32 <0> d   1      26.213  -0.631  33.465  0.00  0.00     0.210 HD
ENDBRANCH   2  25
TORSDOF 1
ENDMDL
MODEL 73
REMARK CAVERDOCK RESULT:      -2.0      0.000      0.000
REMARK CAVERDOCK CONSTRAINTS:       0.0      0.0      0.0      0.0
REMARK CAVERDOCK TUNNEL: 72     -2.0      3.0     73.1
REMARK  1 active torsions:
REMARK  status: ('A' for Active; 'I' for Inactive)
REMARK    1  A    between atoms: C2_2  and  O3_3 
ROOT
ATOM      1  C1  <0> d   1      24.344   1.027  31.733  0.00  0.00     0.046 C 
ATOM      2  C2  <0> d   1      25.698   0.417  32.088  0.00  0.00     0.062 C 
ATOM      3  C4  <0> d   1      25.930  -0.889  31.285  0.00  0.00     0.038 C 
ATOM      4  C5  <0> d   1      27.323  -0.750  30.609  0.00  0.00     0.009 C 
ATOM      5  C6  <0> d   1      27.991   0.345  31.453  0.00  0.00     0.001 C 
ATOM      6  C8  <0> d   1      29.241   0.973  30.933  0.00  0.00    -0.005 C 
ATOM      7  C10 <0> d   1      29.275   1.264  29.444  0.00  0.00     0.006 C 
ATOM      8  C11 <0> d   1      30.729   1.461  29.025  0.00  0.00     0.006 C 
ATOM      9  C12 <0> d   1      31.593   2.007  30.164  0.00  0.00     0.000 C 
ATOM     10  C14 <0> d   1      32.769   2.733  29.490  0.00  0.00     0.067 C 
ATOM     11  C15 <0> d   1      33.528   3.551  30.495  0.00  0.00     0.062 A 
ATOM     12  N16 <0> d   1      34.697   4.113  30.368  0.00  0.00    -0.179 NA
ATOM     13  N17 <0> d   1      34.995   4.774  31.570  0.00  0.00    -0.289 N 
ATOM     14  C18 <0> d   1      33.960   4.583  32.419  0.00  0.00     0.118 A 
ATOM     15  C19 <0> d   1      33.043   3.831  31.782  0.00  0.00    -0.014 A 
ATOM     16  C20 <0> d   1      31.717   3.339  32.288  0.00  0.00     0.052 C 
ATOM     17  C21 <0> d   1      30.819   2.936  31.096  0.00  0.00    -0.032 C 
ATOM     18  C22 <0> d   1      30.397   4.195  30.344  0.00  0.00     0.016 C 
ATOM     19  C23 <0> d   1      29.628   2.211  31.726  0.00  0.00    -0.001 C 
ATOM     20  C25 <0> d   1      28.497   3.127  32.104  0.00  0.00     0.007 C 
ATOM     21  C26 <0> d   1      27.257   2.400  32.630  0.00  0.00     0.013 C 
ATOM     22  C27 <0> d   1      26.833   1.351  31.632  0.00  0.00    -0.009 C 
ATOM     23  C28 <0> d   1      26.404   2.001  30.318  0.00  0.00     0.018 C 
ATOM     24  H43 <0> d   1      35.802   5.278  31.758  0.00  0.00     0.188 HD
ENDROOT
BRANCH   2  25
ATOM     25  O3  <0> d   1      25.792   0.169  33.487  0.00  0.00    -0.389 OA
ATOM     26  H32 <0> d   1      25.515  -0.720  33.749  0.00  0.00     0.210 HD
ENDBRANCH   2  25
TORSDOF 1
ENDMDL
MODEL 74
REMARK CAVERDOCK RESULT:      -2.1      0.000      0.000
REMARK CAVERDOCK CONSTRAINTS:       0.0      0.0      0.0      0.0
REMARK CAVERDOCK TUNNEL: 73     -2.1      3.0     74.2
REMARK  1 active torsions:
REMARK  status: ('A' for Active; 'I' for Inactive)
REMARK    1  A    between atoms: C2_2  and  O3_3 
ROOT
ATOM      1  C1  <0> d   1      24.615   0.461  32.632  0.00  0.00     0.046 C 
ATOM      2  C2  <0> d   1      26.032  -0.089  32.778  0.00  0.00     0.062 C 
ATOM      3  C4  <0> d   1      26.233  -1.319  31.856  0.00  0.00     0.038 C 
ATOM      4  C5  <0> d   1      27.525  -1.048  31.035  0.00  0.00     0.009 C 
ATOM      5  C6  <0> d   1      28.232   0.023  31.877  0.00  0.00     0.001 C 
ATOM      6  C8  <0> d   1      29.375   0.762  31.264  0.00  0.00    -0.005 C 
ATOM      7  C10 <0> d   1      29.214   1.158  29.808  0.00  0.00     0.006 C 
ATOM      8  C11 <0> d   1      30.594   1.472  29.238  0.00  0.00     0.006 C 
ATOM      9  C12 <0> d   1      31.560   1.989  30.307  0.00  0.00     0.000 C 
ATOM     10  C14 <0> d   1      32.606   2.830  29.558  0.00  0.00     0.067 C 
ATOM     11  C15 <0> d   1      33.438   3.620  30.527  0.00  0.00     0.062 A 
ATOM     12  N16 <0> d   1      34.552   4.261  30.309  0.00  0.00    -0.179 NA
ATOM     13  N17 <0> d   1      34.958   4.852  31.515  0.00  0.00    -0.289 N 
ATOM     14  C18 <0> d   1      34.045   4.540  32.462  0.00  0.00     0.118 A 
ATOM     15  C19 <0> d   1      33.098   3.779  31.880  0.00  0.00    -0.014 A 
ATOM     16  C20 <0> d   1      31.871   3.173  32.498  0.00  0.00     0.052 C 
ATOM     17  C21 <0> d   1      30.857   2.801  31.392  0.00  0.00    -0.032 C 
ATOM     18  C22 <0> d   1      30.282   4.081  30.793  0.00  0.00     0.016 C 
ATOM     19  C23 <0> d   1      29.791   1.962  32.100  0.00  0.00    -0.001 C 
ATOM     20  C25 <0> d   1      28.668   2.778  32.676  0.00  0.00     0.007 C 
ATOM     21  C26 <0> d   1      27.540   1.942  33.286  0.00  0.00     0.013 C 
ATOM     22  C27 <0> d   1      27.054   0.941  32.266  0.00  0.00    -0.009 C 
ATOM     23  C28 <0> d   1      26.435   1.655  31.065  0.00  0.00     0.018 C 
ATOM     24  H43 <0> d   1      35.754   5.390  31.645  0.00  0.00     0.188 HD
ENDROOT
BRANCH   2  25
ATOM     25  O3  <0> d   1      26.308  -0.428  34.134  0.00  0.00    -0.389 OA
ATOM     26  H32 <0> d   1      26.790  -1.260  34.241  0.00  0.00     0.210 HD
ENDBRANCH   2  25
TORSDOF 1
ENDMDL
MODEL 75
REMARK CAVERDOCK RESULT:      -2.1      0.000      0.000
REMARK CAVERDOCK CONSTRAINTS:       0.0      0.0      0.0      0.0
REMARK CAVERDOCK TUNNEL: 74     -2.1      3.0     75.1
REMARK  1 active torsions:
REMARK  status: ('A' for Active; 'I' for Inactive)
REMARK    1  A    between atoms: C2_2  and  O3_3 
ROOT
ATOM      1  C1  <0> d   1      24.471   0.487  32.563  0.00  0.00     0.046 C 
ATOM      2  C2  <0> d   1      25.887  -0.061  32.721  0.00  0.00     0.062 C 
ATOM      3  C4  <0> d   1      26.100  -1.285  31.792  0.00  0.00     0.038 C 
ATOM      4  C5  <0> d   1      27.400  -1.005  30.986  0.00  0.00     0.009 C 
ATOM      5  C6  <0> d   1      28.096   0.061  31.843  0.00  0.00     0.001 C 
ATOM      6  C8  <0> d   1      29.244   0.806  31.248  0.00  0.00    -0.005 C 
ATOM      7  C10 <0> d   1      29.098   1.212  29.793  0.00  0.00     0.006 C 
ATOM      8  C11 <0> d   1      30.483   1.533  29.240  0.00  0.00     0.006 C 
ATOM      9  C12 <0> d   1      31.437   2.043  30.323  0.00  0.00     0.000 C 
ATOM     10  C14 <0> d   1      32.490   2.892  29.591  0.00  0.00     0.067 C 
ATOM     11  C15 <0> d   1      33.310   3.676  30.575  0.00  0.00     0.062 A 
ATOM     12  N16 <0> d   1      34.425   4.320  30.373  0.00  0.00    -0.179 NA
ATOM     13  N17 <0> d   1      34.817   4.903  31.588  0.00  0.00    -0.289 N 
ATOM     14  C18 <0> d   1      33.895   4.583  32.523  0.00  0.00     0.118 A 
ATOM     15  C19 <0> d   1      32.955   3.825  31.925  0.00  0.00    -0.014 A 
ATOM     16  C20 <0> d   1      31.723   3.212  32.526  0.00  0.00     0.052 C 
ATOM     17  C21 <0> d   1      30.721   2.846  31.406  0.00  0.00    -0.032 C 
ATOM     18  C22 <0> d   1      30.151   4.130  30.811  0.00  0.00     0.016 C 
ATOM     19  C23 <0> d   1      29.649   2.001  32.097  0.00  0.00    -0.001 C 
ATOM     20  C25 <0> d   1      28.518   2.811  32.667  0.00  0.00     0.007 C 
ATOM     21  C26 <0> d   1      27.385   1.969  33.259  0.00  0.00     0.013 C 
ATOM     22  C27 <0> d   1      26.912   0.975  32.227  0.00  0.00    -0.009 C 
ATOM     23  C28 <0> d   1      26.305   1.696  31.024  0.00  0.00     0.018 C 
ATOM     24  H43 <0> d   1      35.611   5.442  31.731  0.00  0.00     0.188 HD
ENDROOT
BRANCH   2  25
ATOM     25  O3  <0> d   1      26.149  -0.409  34.077  0.00  0.00    -0.389 OA
ATOM     26  H32 <0> d   1      25.459  -0.951  34.484  0.00  0.00     0.210 HD
ENDBRANCH   2  25
TORSDOF 1
ENDMDL
MODEL 76
REMARK CAVERDOCK RESULT:      -2.2      0.000      0.000
REMARK CAVERDOCK CONSTRAINTS:       0.0      0.0      0.0      0.0
REMARK CAVERDOCK TUNNEL: 75     -2.2      3.0     76.1
REMARK  1 active torsions:
REMARK  status: ('A' for Active; 'I' for Inactive)
REMARK    1  A    between atoms: C2_2  and  O3_3 
ROOT
ATOM      1  C1  <0> d   1      24.364   0.673  32.950  0.00  0.00     0.046 C 
ATOM      2  C2  <0> d   1      25.766   0.075  33.035  0.00  0.00     0.062 C 
ATOM      3  C4  <0> d   1      25.885  -1.160  32.104  0.00  0.00     0.038 C 
ATOM      4  C5  <0> d   1      27.149  -0.931  31.228  0.00  0.00     0.009 C 
ATOM      5  C6  <0> d   1      27.927   0.114  32.039  0.00  0.00     0.001 C 
ATOM      6  C8  <0> d   1      29.068   0.814  31.379  0.00  0.00    -0.005 C 
ATOM      7  C10 <0> d   1      28.857   1.218  29.931  0.00  0.00     0.006 C 
ATOM      8  C11 <0> d   1      30.222   1.487  29.303  0.00  0.00     0.006 C 
ATOM      9  C12 <0> d   1      31.250   1.967  30.329  0.00  0.00     0.000 C 
ATOM     10  C14 <0> d   1      32.292   2.774  29.537  0.00  0.00     0.067 C 
ATOM     11  C15 <0> d   1      33.191   3.532  30.470  0.00  0.00     0.062 A 
ATOM     12  N16 <0> d   1      34.316   4.135  30.204  0.00  0.00    -0.179 NA
ATOM     13  N17 <0> d   1      34.794   4.709  31.392  0.00  0.00    -0.289 N 
ATOM     14  C18 <0> d   1      33.913   4.426  32.377  0.00  0.00     0.118 A 
ATOM     15  C19 <0> d   1      32.915   3.700  31.836  0.00  0.00    -0.014 A 
ATOM     16  C20 <0> d   1      31.696   3.135  32.506  0.00  0.00     0.052 C 
ATOM     17  C21 <0> d   1      30.623   2.800  31.444  0.00  0.00    -0.032 C 
ATOM     18  C22 <0> d   1      30.067   4.101  30.872  0.00  0.00     0.016 C 
ATOM     19  C23 <0> d   1      29.560   1.997  32.196  0.00  0.00    -0.001 C 
ATOM     20  C25 <0> d   1      28.492   2.850  32.821  0.00  0.00     0.007 C 
ATOM     21  C26 <0> d   1      27.363   2.052  33.479  0.00  0.00     0.013 C 
ATOM     22  C27 <0> d   1      26.799   1.071  32.480  0.00  0.00    -0.009 C 
ATOM     23  C28 <0> d   1      26.154   1.808  31.308  0.00  0.00     0.018 C 
ATOM     24  H43 <0> d   1      35.613   5.220  31.489  0.00  0.00     0.188 HD
ENDROOT
BRANCH   2  25
ATOM     25  O3  <0> d   1      26.088  -0.277  34.377  0.00  0.00    -0.389 OA
ATOM     26  H32 <0> d   1      25.362  -0.148  35.003  0.00  0.00     0.210 HD
ENDBRANCH   2  25
TORSDOF 1
ENDMDL
MODEL 77
REMARK CAVERDOCK RESULT:      -2.1      0.000      0.000
REMARK CAVERDOCK CONSTRAINTS:       0.0      0.0      0.0      0.0
REMARK CAVERDOCK TUNNEL: 76     -2.1      3.1     77.3
REMARK  1 active torsions:
REMARK  status: ('A' for Active; 'I' for Inactive)
REMARK    1  A    between atoms: C2_2  and  O3_3 
ROOT
ATOM      1  C1  <0> d   1      24.444   0.504  33.352  0.00  0.00     0.046 C 
ATOM      2  C2  <0> d   1      25.864  -0.053  33.419  0.00  0.00     0.062 C 
ATOM      3  C4  <0> d   1      25.977  -1.350  32.577  0.00  0.00     0.038 C 
ATOM      4  C5  <0> d   1      27.197  -1.157  31.633  0.00  0.00     0.009 C 
ATOM      5  C6  <0> d   1      27.981  -0.037  32.330  0.00  0.00     0.001 C 
ATOM      6  C8  <0> d   1      29.073   0.640  31.571  0.00  0.00    -0.005 C 
ATOM      7  C10 <0> d   1      28.792   0.930  30.109  0.00  0.00     0.006 C 
ATOM      8  C11 <0> d   1      30.121   1.183  29.403  0.00  0.00     0.006 C 
ATOM      9  C12 <0> d   1      31.178   1.763  30.346  0.00  0.00     0.000 C 
ATOM     10  C14 <0> d   1      32.164   2.533  29.452  0.00  0.00     0.067 C 
ATOM     11  C15 <0> d   1      33.080   3.380  30.287  0.00  0.00     0.062 A 
ATOM     12  N16 <0> d   1      34.176   3.988  29.929  0.00  0.00    -0.179 NA
ATOM     13  N17 <0> d   1      34.687   4.660  31.050  0.00  0.00    -0.289 N 
ATOM     14  C18 <0> d   1      33.856   4.431  32.090  0.00  0.00     0.118 A 
ATOM     15  C19 <0> d   1      32.857   3.643  31.648  0.00  0.00    -0.014 A 
ATOM     16  C20 <0> d   1      31.682   3.100  32.410  0.00  0.00     0.052 C 
ATOM     17  C21 <0> d   1      30.576   2.662  31.423  0.00  0.00    -0.032 C 
ATOM     18  C22 <0> d   1      29.962   3.903  30.782  0.00  0.00     0.016 C 
ATOM     19  C23 <0> d   1      29.567   1.891  32.278  0.00  0.00    -0.001 C 
ATOM     20  C25 <0> d   1      28.503   2.763  32.884  0.00  0.00     0.007 C 
ATOM     21  C26 <0> d   1      27.424   1.990  33.647  0.00  0.00     0.013 C 
ATOM     22  C27 <0> d   1      26.846   0.924  32.748  0.00  0.00    -0.009 C 
ATOM     23  C28 <0> d   1      26.133   1.556  31.554  0.00  0.00     0.018 C 
ATOM     24  H43 <0> d   1      35.496   5.196  31.073  0.00  0.00     0.188 HD
ENDROOT
BRANCH   2  25
ATOM     25  O3  <0> d   1      26.252  -0.295  34.768  0.00  0.00    -0.389 OA
ATOM     26  H32 <0> d   1      25.522  -0.560  35.345  0.00  0.00     0.210 HD
ENDBRANCH   2  25
TORSDOF 1
ENDMDL
MODEL 78
REMARK CAVERDOCK RESULT:      -2.0      0.000      0.000
REMARK CAVERDOCK CONSTRAINTS:       0.0      0.0      0.0      0.0
REMARK CAVERDOCK TUNNEL: 77     -2.0      3.1     78.4
REMARK  1 active torsions:
REMARK  status: ('A' for Active; 'I' for Inactive)
REMARK    1  A    between atoms: C2_2  and  O3_3 
ROOT
ATOM      1  C1  <0> d   1      24.516   0.113  33.021  0.00  0.00     0.046 C 
ATOM      2  C2  <0> d   1      25.956  -0.395  33.015  0.00  0.00     0.062 C 
ATOM      3  C4  <0> d   1      26.118  -1.552  31.997  0.00  0.00     0.038 C 
ATOM      4  C5  <0> d   1      27.330  -1.181  31.097  0.00  0.00     0.009 C 
ATOM      5  C6  <0> d   1      28.070  -0.144  31.952  0.00  0.00     0.001 C 
ATOM      6  C8  <0> d   1      29.137   0.674  31.304  0.00  0.00    -0.005 C 
ATOM      7  C10 <0> d   1      28.845   1.161  29.896  0.00  0.00     0.006 C 
ATOM      8  C11 <0> d   1      30.164   1.561  29.242  0.00  0.00     0.006 C 
ATOM      9  C12 <0> d   1      31.198   2.039  30.264  0.00  0.00     0.000 C 
ATOM     10  C14 <0> d   1      32.155   2.965  29.494  0.00  0.00     0.067 C 
ATOM     11  C15 <0> d   1      33.039   3.718  30.448  0.00  0.00     0.062 A 
ATOM     12  N16 <0> d   1      34.111   4.411  30.187  0.00  0.00    -0.179 NA
ATOM     13  N17 <0> d   1      34.596   4.934  31.395  0.00  0.00    -0.289 N 
ATOM     14  C18 <0> d   1      33.774   4.527  32.387  0.00  0.00     0.118 A 
ATOM     15  C19 <0> d   1      32.805   3.773  31.831  0.00  0.00    -0.014 A 
ATOM     16  C20 <0> d   1      31.652   3.084  32.501  0.00  0.00     0.052 C 
ATOM     17  C21 <0> d   1      30.563   2.751  31.455  0.00  0.00    -0.032 C 
ATOM     18  C22 <0> d   1      29.903   4.048  30.995  0.00  0.00     0.016 C 
ATOM     19  C23 <0> d   1      29.583   1.829  32.185  0.00  0.00    -0.001 C 
ATOM     20  C25 <0> d   1      28.487   2.565  32.904  0.00  0.00     0.007 C 
ATOM     21  C26 <0> d   1      27.438   1.650  33.542  0.00  0.00     0.013 C 
ATOM     22  C27 <0> d   1      26.901   0.704  32.497  0.00  0.00    -0.009 C 
ATOM     23  C28 <0> d   1      26.165   1.474  31.402  0.00  0.00     0.018 C 
ATOM     24  H43 <0> d   1      35.384   5.490  31.499  0.00  0.00     0.188 HD
ENDROOT
BRANCH   2  25
ATOM     25  O3  <0> d   1      26.352  -0.814  34.318  0.00  0.00    -0.389 OA
ATOM     26  H32 <0> d   1      25.791  -0.472  35.028  0.00  0.00     0.210 HD
ENDBRANCH   2  25
TORSDOF 1
ENDMDL
MODEL 79
REMARK CAVERDOCK RESULT:      -2.0      0.000      0.000
REMARK CAVERDOCK CONSTRAINTS:       0.0      0.0      0.0      0.0
REMARK CAVERDOCK TUNNEL: 78     -2.0      3.2     79.2
REMARK  1 active torsions:
REMARK  status: ('A' for Active; 'I' for Inactive)
REMARK    1  A    between atoms: C2_2  and  O3_3 
ROOT
ATOM      1  C1  <0> d   1      24.347   0.265  32.880  0.00  0.00     0.046 C 
ATOM      2  C2  <0> d   1      25.772  -0.285  32.858  0.00  0.00     0.062 C 
ATOM      3  C4  <0> d   1      25.902  -1.407  31.795  0.00  0.00     0.038 C 
ATOM      4  C5  <0> d   1      27.128  -1.037  30.913  0.00  0.00     0.009 C 
ATOM      5  C6  <0> d   1      27.896  -0.057  31.810  0.00  0.00     0.001 C 
ATOM      6  C8  <0> d   1      28.989   0.753  31.197  0.00  0.00    -0.005 C 
ATOM      7  C10 <0> d   1      28.717   1.303  29.809  0.00  0.00     0.006 C 
ATOM      8  C11 <0> d   1      30.050   1.689  29.173  0.00  0.00     0.006 C 
ATOM      9  C12 <0> d   1      31.094   2.095  30.216  0.00  0.00     0.000 C 
ATOM     10  C14 <0> d   1      32.081   3.021  29.486  0.00  0.00     0.067 C 
ATOM     11  C15 <0> d   1      32.984   3.709  30.470  0.00  0.00     0.062 A 
ATOM     12  N16 <0> d   1      34.077   4.379  30.239  0.00  0.00    -0.179 NA
ATOM     13  N17 <0> d   1      34.574   4.840  31.468  0.00  0.00    -0.289 N 
ATOM     14  C18 <0> d   1      33.736   4.419  32.441  0.00  0.00     0.118 A 
ATOM     15  C19 <0> d   1      32.747   3.718  31.854  0.00  0.00    -0.014 A 
ATOM     16  C20 <0> d   1      31.571   3.038  32.493  0.00  0.00     0.052 C 
ATOM     17  C21 <0> d   1      30.476   2.779  31.432  0.00  0.00    -0.032 C 
ATOM     18  C22 <0> d   1      29.857   4.112  31.022  0.00  0.00     0.016 C 
ATOM     19  C23 <0> d   1      29.467   1.859  32.124  0.00  0.00    -0.001 C 
ATOM     20  C25 <0> d   1      28.391   2.599  32.869  0.00  0.00     0.007 C 
ATOM     21  C26 <0> d   1      27.313   1.692  33.468  0.00  0.00     0.013 C 
ATOM     22  C27 <0> d   1      26.751   0.804  32.385  0.00  0.00    -0.009 C 
ATOM     23  C28 <0> d   1      26.042   1.638  31.319  0.00  0.00     0.018 C 
ATOM     24  H43 <0> d   1      35.378   5.368  31.595  0.00  0.00     0.188 HD
ENDROOT
BRANCH   2  25
ATOM     25  O3  <0> d   1      26.150  -0.767  34.144  0.00  0.00    -0.389 OA
ATOM     26  H32 <0> d   1      25.785  -0.254  34.879  0.00  0.00     0.210 HD
ENDBRANCH   2  25
TORSDOF 1
ENDMDL
MODEL 80
REMARK CAVERDOCK RESULT:      -2.2      0.000      0.000
REMARK CAVERDOCK CONSTRAINTS:       0.0      0.0      0.0      0.0
REMARK CAVERDOCK TUNNEL: 79     -2.2      3.2     80.1
REMARK  1 active torsions:
REMARK  status: ('A' for Active; 'I' for Inactive)
REMARK    1  A    between atoms: C2_2  and  O3_3 
ROOT
ATOM      1  C1  <0> d   1      24.509  -0.001  32.942  0.00  0.00     0.046 C 
ATOM      2  C2  <0> d   1      25.940  -0.528  32.856  0.00  0.00     0.062 C 
ATOM      3  C4  <0> d   1      26.063  -1.578  31.722  0.00  0.00     0.038 C 
ATOM      4  C5  <0> d   1      27.265  -1.135  30.841  0.00  0.00     0.009 C 
ATOM      5  C6  <0> d   1      28.039  -0.203  31.783  0.00  0.00     0.001 C 
ATOM      6  C8  <0> d   1      29.108   0.660  31.200  0.00  0.00    -0.005 C 
ATOM      7  C10 <0> d   1      28.800   1.293  29.856  0.00  0.00     0.006 C 
ATOM      8  C11 <0> d   1      30.113   1.738  29.220  0.00  0.00     0.006 C 
ATOM      9  C12 <0> d   1      31.174   2.092  30.265  0.00  0.00     0.000 C 
ATOM     10  C14 <0> d   1      32.133   3.077  29.575  0.00  0.00     0.067 C 
ATOM     11  C15 <0> d   1      33.047   3.714  30.583  0.00  0.00     0.062 A 
ATOM     12  N16 <0> d   1      34.126   4.413  30.372  0.00  0.00    -0.179 NA
ATOM     13  N17 <0> d   1      34.642   4.802  31.618  0.00  0.00    -0.289 N 
ATOM     14  C18 <0> d   1      33.831   4.308  32.580  0.00  0.00     0.118 A 
ATOM     15  C19 <0> d   1      32.839   3.631  31.969  0.00  0.00    -0.014 A 
ATOM     16  C20 <0> d   1      31.686   2.895  32.587  0.00  0.00     0.052 C 
ATOM     17  C21 <0> d   1      30.572   2.688  31.534  0.00  0.00    -0.032 C 
ATOM     18  C22 <0> d   1      29.927   4.035  31.222  0.00  0.00     0.016 C 
ATOM     19  C23 <0> d   1      29.590   1.712  32.186  0.00  0.00    -0.001 C 
ATOM     20  C25 <0> d   1      28.520   2.387  32.998  0.00  0.00     0.007 C 
ATOM     21  C26 <0> d   1      27.467   1.429  33.560  0.00  0.00     0.013 C 
ATOM     22  C27 <0> d   1      26.894   0.603  32.434  0.00  0.00    -0.009 C 
ATOM     23  C28 <0> d   1      26.152   1.492  31.438  0.00  0.00     0.018 C 
ATOM     24  H43 <0> d   1      35.442   5.332  31.763  0.00  0.00     0.188 HD
ENDROOT
BRANCH   2  25
ATOM     25  O3  <0> d   1      26.351  -1.084  34.102  0.00  0.00    -0.389 OA
ATOM     26  H32 <0> d   1      26.177  -0.514  34.864  0.00  0.00     0.210 HD
ENDBRANCH   2  25
TORSDOF 1
ENDMDL
MODEL 81
REMARK CAVERDOCK RESULT:      -2.2      0.000      0.000
REMARK CAVERDOCK CONSTRAINTS:       0.0      0.0      0.0      0.0
REMARK CAVERDOCK TUNNEL: 80     -2.2      3.2     81.1
REMARK  1 active torsions:
REMARK  status: ('A' for Active; 'I' for Inactive)
REMARK    1  A    between atoms: C2_2  and  O3_3 
ROOT
ATOM      1  C1  <0> d   1      24.561   0.104  33.759  0.00  0.00     0.046 C 
ATOM      2  C2  <0> d   1      25.979  -0.439  33.598  0.00  0.00     0.062 C 
ATOM      3  C4  <0> d   1      26.002  -1.590  32.559  0.00  0.00     0.038 C 
ATOM      4  C5  <0> d   1      27.122  -1.239  31.539  0.00  0.00     0.009 C 
ATOM      5  C6  <0> d   1      27.975  -0.230  32.319  0.00  0.00     0.001 C 
ATOM      6  C8  <0> d   1      28.988   0.568  31.568  0.00  0.00    -0.005 C 
ATOM      7  C10 <0> d   1      28.563   1.077  30.204  0.00  0.00     0.006 C 
ATOM      8  C11 <0> d   1      29.815   1.452  29.417  0.00  0.00     0.006 C 
ATOM      9  C12 <0> d   1      30.963   1.893  30.328  0.00  0.00     0.000 C 
ATOM     10  C14 <0> d   1      31.857   2.803  29.469  0.00  0.00     0.067 C 
ATOM     11  C15 <0> d   1      32.855   3.523  30.329  0.00  0.00     0.062 A 
ATOM     12  N16 <0> d   1      33.912   4.192  29.962  0.00  0.00    -0.179 NA
ATOM     13  N17 <0> d   1      34.535   4.690  31.116  0.00  0.00    -0.289 N 
ATOM     14  C18 <0> d   1      33.812   4.293  32.186  0.00  0.00     0.118 A 
ATOM     15  C19 <0> d   1      32.771   3.570  31.730  0.00  0.00    -0.014 A 
ATOM     16  C20 <0> d   1      31.677   2.902  32.512  0.00  0.00     0.052 C 
ATOM     17  C21 <0> d   1      30.475   2.607  31.584  0.00  0.00    -0.032 C 
ATOM     18  C22 <0> d   1      29.804   3.925  31.207  0.00  0.00     0.016 C 
ATOM     19  C23 <0> d   1      29.555   1.703  32.407  0.00  0.00    -0.001 C 
ATOM     20  C25 <0> d   1      28.560   2.458  33.243  0.00  0.00     0.007 C 
ATOM     21  C26 <0> d   1      27.561   1.563  33.982  0.00  0.00     0.013 C 
ATOM     22  C27 <0> d   1      26.892   0.641  32.991  0.00  0.00    -0.009 C 
ATOM     23  C28 <0> d   1      26.065   1.440  31.986  0.00  0.00     0.018 C 
ATOM     24  H43 <0> d   1      35.343   5.225  31.141  0.00  0.00     0.188 HD
ENDROOT
BRANCH   2  25
ATOM     25  O3  <0> d   1      26.499  -0.882  34.848  0.00  0.00    -0.389 OA
ATOM     26  H32 <0> d   1      27.244  -1.494  34.770  0.00  0.00     0.210 HD
ENDBRANCH   2  25
TORSDOF 1
ENDMDL
MODEL 82
REMARK CAVERDOCK RESULT:      -2.1      0.000      0.000
REMARK CAVERDOCK CONSTRAINTS:       0.0      0.0      0.0      0.0
REMARK CAVERDOCK TUNNEL: 81     -2.1      3.3     82.4
REMARK  1 active torsions:
REMARK  status: ('A' for Active; 'I' for Inactive)
REMARK    1  A    between atoms: C2_2  and  O3_3 
ROOT
ATOM      1  C1  <0> d   1      24.529  -0.228  32.998  0.00  0.00     0.046 C 
ATOM      2  C2  <0> d   1      25.981  -0.698  32.988  0.00  0.00     0.062 C 
ATOM      3  C4  <0> d   1      26.179  -1.822  31.937  0.00  0.00     0.038 C 
ATOM      4  C5  <0> d   1      27.386  -1.394  31.056  0.00  0.00     0.009 C 
ATOM      5  C6  <0> d   1      28.095  -0.364  31.946  0.00  0.00     0.001 C 
ATOM      6  C8  <0> d   1      29.144   0.499  31.329  0.00  0.00    -0.005 C 
ATOM      7  C10 <0> d   1      28.849   1.019  29.934  0.00  0.00     0.006 C 
ATOM      8  C11 <0> d   1      30.161   1.471  29.300  0.00  0.00     0.006 C 
ATOM      9  C12 <0> d   1      31.176   1.946  30.342  0.00  0.00     0.000 C 
ATOM     10  C14 <0> d   1      32.113   2.917  29.606  0.00  0.00     0.067 C 
ATOM     11  C15 <0> d   1      32.972   3.664  30.587  0.00  0.00     0.062 A 
ATOM     12  N16 <0> d   1      34.028   4.391  30.353  0.00  0.00    -0.179 NA
ATOM     13  N17 <0> d   1      34.493   4.891  31.579  0.00  0.00    -0.289 N 
ATOM     14  C18 <0> d   1      33.675   4.435  32.553  0.00  0.00     0.118 A 
ATOM     15  C19 <0> d   1      32.729   3.674  31.969  0.00  0.00    -0.014 A 
ATOM     16  C20 <0> d   1      31.590   2.937  32.611  0.00  0.00     0.052 C 
ATOM     17  C21 <0> d   1      30.516   2.607  31.549  0.00  0.00    -0.032 C 
ATOM     18  C22 <0> d   1      29.826   3.899  31.122  0.00  0.00     0.016 C 
ATOM     19  C23 <0> d   1      29.556   1.639  32.246  0.00  0.00    -0.001 C 
ATOM     20  C25 <0> d   1      28.437   2.326  32.978  0.00  0.00     0.007 C 
ATOM     21  C26 <0> d   1      27.408   1.367  33.583  0.00  0.00     0.013 C 
ATOM     22  C27 <0> d   1      26.901   0.438  32.507  0.00  0.00    -0.009 C 
ATOM     23  C28 <0> d   1      26.152   1.220  31.429  0.00  0.00     0.018 C 
ATOM     24  H43 <0> d   1      35.265   5.464  31.704  0.00  0.00     0.188 HD
ENDROOT
BRANCH   2  25
ATOM     25  O3  <0> d   1      26.380  -1.145  34.280  0.00  0.00    -0.389 OA
ATOM     26  H32 <0> d   1      26.760  -0.451  34.836  0.00  0.00     0.210 HD
ENDBRANCH   2  25
TORSDOF 1
ENDMDL
MODEL 83
REMARK CAVERDOCK RESULT:      -2.4      0.000      0.000
REMARK CAVERDOCK CONSTRAINTS:       0.0      0.0      0.0      0.0
REMARK CAVERDOCK TUNNEL: 82     -2.4      3.3     83.1
REMARK  1 active torsions:
REMARK  status: ('A' for Active; 'I' for Inactive)
REMARK    1  A    between atoms: C2_2  and  O3_3 
ROOT
ATOM      1  C1  <0> d   1      24.481  -0.122  33.363  0.00  0.00     0.046 C 
ATOM      2  C2  <0> d   1      25.909  -0.629  33.177  0.00  0.00     0.062 C 
ATOM      3  C4  <0> d   1      25.967  -1.676  32.035  0.00  0.00     0.038 C 
ATOM      4  C5  <0> d   1      27.098  -1.216  31.072  0.00  0.00     0.009 C 
ATOM      5  C6  <0> d   1      27.923  -0.274  31.959  0.00  0.00     0.001 C 
ATOM      6  C8  <0> d   1      28.936   0.605  31.305  0.00  0.00    -0.005 C 
ATOM      7  C10 <0> d   1      28.526   1.234  29.986  0.00  0.00     0.006 C 
ATOM      8  C11 <0> d   1      29.785   1.698  29.260  0.00  0.00     0.006 C 
ATOM      9  C12 <0> d   1      30.912   2.066  30.229  0.00  0.00     0.000 C 
ATOM     10  C14 <0> d   1      31.806   3.065  29.476  0.00  0.00     0.067 C 
ATOM     11  C15 <0> d   1      32.779   3.714  30.417  0.00  0.00     0.062 A 
ATOM     12  N16 <0> d   1      33.832   4.428  30.133  0.00  0.00    -0.179 NA
ATOM     13  N17 <0> d   1      34.428   4.823  31.340  0.00  0.00    -0.289 N 
ATOM     14  C18 <0> d   1      33.693   4.318  32.355  0.00  0.00     0.118 A 
ATOM     15  C19 <0> d   1      32.671   3.627  31.814  0.00  0.00    -0.014 A 
ATOM     16  C20 <0> d   1      31.574   2.875  32.511  0.00  0.00     0.052 C 
ATOM     17  C21 <0> d   1      30.392   2.653  31.539  0.00  0.00    -0.032 C 
ATOM     18  C22 <0> d   1      29.708   3.991  31.275  0.00  0.00     0.016 C 
ATOM     19  C23 <0> d   1      29.472   1.662  32.256  0.00  0.00    -0.001 C 
ATOM     20  C25 <0> d   1      28.452   2.322  33.142  0.00  0.00     0.007 C 
ATOM     21  C26 <0> d   1      27.455   1.349  33.775  0.00  0.00     0.013 C 
ATOM     22  C27 <0> d   1      26.816   0.515  32.690  0.00  0.00    -0.009 C 
ATOM     23  C28 <0> d   1      25.994   1.395  31.750  0.00  0.00     0.018 C 
ATOM     24  H43 <0> d   1      35.228   5.365  31.430  0.00  0.00     0.188 HD
ENDROOT
BRANCH   2  25
ATOM     25  O3  <0> d   1      26.415  -1.181  34.389  0.00  0.00    -0.389 OA
ATOM     26  H32 <0> d   1      27.298  -0.866  34.626  0.00  0.00     0.210 HD
ENDBRANCH   2  25
TORSDOF 1
ENDMDL
MODEL 84
REMARK CAVERDOCK RESULT:      -2.2      0.000      0.000
REMARK CAVERDOCK CONSTRAINTS:       0.0      0.0      0.0      0.0
REMARK CAVERDOCK TUNNEL: 83     -2.2      3.3     84.4
REMARK  1 active torsions:
REMARK  status: ('A' for Active; 'I' for Inactive)
REMARK    1  A    between atoms: C2_2  and  O3_3 
ROOT
ATOM      1  C1  <0> d   1      24.455  -0.042  33.315  0.00  0.00     0.046 C 
ATOM      2  C2  <0> d   1      25.865  -0.594  33.117  0.00  0.00     0.062 C 
ATOM      3  C4  <0> d   1      25.882  -1.638  31.971  0.00  0.00     0.038 C 
ATOM      4  C5  <0> d   1      27.021  -1.211  31.002  0.00  0.00     0.009 C 
ATOM      5  C6  <0> d   1      27.881  -0.299  31.888  0.00  0.00     0.001 C 
ATOM      6  C8  <0> d   1      28.919   0.549  31.230  0.00  0.00    -0.005 C 
ATOM      7  C10 <0> d   1      28.520   1.196  29.917  0.00  0.00     0.006 C 
ATOM      8  C11 <0> d   1      29.789   1.622  29.185  0.00  0.00     0.006 C 
ATOM      9  C12 <0> d   1      30.933   1.950  30.148  0.00  0.00     0.000 C 
ATOM     10  C14 <0> d   1      31.854   2.923  29.392  0.00  0.00     0.067 C 
ATOM     11  C15 <0> d   1      32.854   3.536  30.330  0.00  0.00     0.062 A 
ATOM     12  N16 <0> d   1      33.927   4.217  30.042  0.00  0.00    -0.179 NA
ATOM     13  N17 <0> d   1      34.544   4.588  31.247  0.00  0.00    -0.289 N 
ATOM     14  C18 <0> d   1      33.799   4.102  32.265  0.00  0.00     0.118 A 
ATOM     15  C19 <0> d   1      32.752   3.448  31.728  0.00  0.00    -0.014 A 
ATOM     16  C20 <0> d   1      31.636   2.728  32.428  0.00  0.00     0.052 C 
ATOM     17  C21 <0> d   1      30.441   2.548  31.463  0.00  0.00    -0.032 C 
ATOM     18  C22 <0> d   1      29.799   3.909  31.209  0.00  0.00     0.016 C 
ATOM     19  C23 <0> d   1      29.494   1.585  32.182  0.00  0.00    -0.001 C 
ATOM     20  C25 <0> d   1      28.502   2.274  33.077  0.00  0.00     0.007 C 
ATOM     21  C26 <0> d   1      27.477   1.330  33.713  0.00  0.00     0.013 C 
ATOM     22  C27 <0> d   1      26.805   0.522  32.629  0.00  0.00    -0.009 C 
ATOM     23  C28 <0> d   1      26.006   1.432  31.698  0.00  0.00     0.018 C 
ATOM     24  H43 <0> d   1      35.361   5.103  31.333  0.00  0.00     0.188 HD
ENDROOT
BRANCH   2  25
ATOM     25  O3  <0> d   1      26.360  -1.166  34.324  0.00  0.00    -0.389 OA
ATOM     26  H32 <0> d   1      27.314  -1.060  34.447  0.00  0.00     0.210 HD
ENDBRANCH   2  25
TORSDOF 1
ENDMDL
MODEL 85
REMARK CAVERDOCK RESULT:      -2.4      0.000      0.000
REMARK CAVERDOCK CONSTRAINTS:       0.0      0.0      0.0      0.0
REMARK CAVERDOCK TUNNEL: 84     -2.4      3.3     85.4
REMARK  1 active torsions:
REMARK  status: ('A' for Active; 'I' for Inactive)
REMARK    1  A    between atoms: C2_2  and  O3_3 
ROOT
ATOM      1  C1  <0> d   1      24.288   0.266  33.599  0.00  0.00     0.046 C 
ATOM      2  C2  <0> d   1      25.703  -0.302  33.506  0.00  0.00     0.062 C 
ATOM      3  C4  <0> d   1      25.745  -1.486  32.506  0.00  0.00     0.038 C 
ATOM      4  C5  <0> d   1      26.906  -1.184  31.516  0.00  0.00     0.009 C 
ATOM      5  C6  <0> d   1      27.746  -0.163  32.294  0.00  0.00     0.001 C 
ATOM      6  C8  <0> d   1      28.797   0.596  31.555  0.00  0.00    -0.005 C 
ATOM      7  C10 <0> d   1      28.428   1.066  30.160  0.00  0.00     0.006 C 
ATOM      8  C11 <0> d   1      29.714   1.397  29.407  0.00  0.00     0.006 C 
ATOM      9  C12 <0> d   1      30.835   1.851  30.345  0.00  0.00     0.000 C 
ATOM     10  C14 <0> d   1      31.773   2.720  29.490  0.00  0.00     0.067 C 
ATOM     11  C15 <0> d   1      32.751   3.453  30.362  0.00  0.00     0.062 A 
ATOM     12  N16 <0> d   1      33.831   4.095  30.012  0.00  0.00    -0.179 NA
ATOM     13  N17 <0> d   1      34.420   4.621  31.172  0.00  0.00    -0.289 N 
ATOM     14  C18 <0> d   1      33.653   4.269  32.228  0.00  0.00     0.118 A 
ATOM     15  C19 <0> d   1      32.618   3.546  31.757  0.00  0.00    -0.014 A 
ATOM     16  C20 <0> d   1      31.487   2.920  32.520  0.00  0.00     0.052 C 
ATOM     17  C21 <0> d   1      30.314   2.613  31.560  0.00  0.00    -0.032 C 
ATOM     18  C22 <0> d   1      29.677   3.927  31.117  0.00  0.00     0.016 C 
ATOM     19  C23 <0> d   1      29.351   1.748  32.377  0.00  0.00    -0.001 C 
ATOM     20  C25 <0> d   1      28.339   2.544  33.153  0.00  0.00     0.007 C 
ATOM     21  C26 <0> d   1      27.301   1.688  33.883  0.00  0.00     0.013 C 
ATOM     22  C27 <0> d   1      26.653   0.744  32.899  0.00  0.00    -0.009 C 
ATOM     23  C28 <0> d   1      25.875   1.523  31.839  0.00  0.00     0.018 C 
ATOM     24  H43 <0> d   1      35.235   5.145  31.209  0.00  0.00     0.188 HD
ENDROOT
BRANCH   2  25
ATOM     25  O3  <0> d   1      26.171  -0.712  34.788  0.00  0.00    -0.389 OA
ATOM     26  H32 <0> d   1      27.134  -0.706  34.875  0.00  0.00     0.210 HD
ENDBRANCH   2  25
TORSDOF 1
ENDMDL
MODEL 86
REMARK CAVERDOCK RESULT:      -2.4      0.000      0.000
REMARK CAVERDOCK CONSTRAINTS:       0.0      0.0      0.0      0.0
REMARK CAVERDOCK TUNNEL: 85     -2.4      3.4     86.1
REMARK  1 active torsions:
REMARK  status: ('A' for Active; 'I' for Inactive)
REMARK    1  A    between atoms: C2_2  and  O3_3 
ROOT
ATOM      1  C1  <0> d   1      24.520  -0.339  33.286  0.00  0.00     0.046 C 
ATOM      2  C2  <0> d   1      25.953  -0.822  33.068  0.00  0.00     0.062 C 
ATOM      3  C4  <0> d   1      26.019  -1.791  31.860  0.00  0.00     0.038 C 
ATOM      4  C5  <0> d   1      27.147  -1.260  30.930  0.00  0.00     0.009 C 
ATOM      5  C6  <0> d   1      27.964  -0.372  31.878  0.00  0.00     0.001 C 
ATOM      6  C8  <0> d   1      28.972   0.555  31.284  0.00  0.00    -0.005 C 
ATOM      7  C10 <0> d   1      28.557   1.266  30.009  0.00  0.00     0.006 C 
ATOM      8  C11 <0> d   1      29.814   1.786  29.317  0.00  0.00     0.006 C 
ATOM      9  C12 <0> d   1      30.936   2.098  30.309  0.00  0.00     0.000 C 
ATOM     10  C14 <0> d   1      31.823   3.151  29.624  0.00  0.00     0.067 C 
ATOM     11  C15 <0> d   1      32.791   3.744  30.608  0.00  0.00     0.062 A 
ATOM     12  N16 <0> d   1      33.839   4.483  30.372  0.00  0.00    -0.179 NA
ATOM     13  N17 <0> d   1      34.431   4.803  31.603  0.00  0.00    -0.289 N 
ATOM     14  C18 <0> d   1      33.700   4.226  32.582  0.00  0.00     0.118 A 
ATOM     15  C19 <0> d   1      32.683   3.565  31.996  0.00  0.00    -0.014 A 
ATOM     16  C20 <0> d   1      31.591   2.760  32.640  0.00  0.00     0.052 C 
ATOM     17  C21 <0> d   1      30.412   2.594  31.654  0.00  0.00    -0.032 C 
ATOM     18  C22 <0> d   1      29.718   3.941  31.478  0.00  0.00     0.016 C 
ATOM     19  C23 <0> d   1      29.499   1.552  32.303  0.00  0.00    -0.001 C 
ATOM     20  C25 <0> d   1      28.473   2.144  33.230  0.00  0.00     0.007 C 
ATOM     21  C26 <0> d   1      27.483   1.123  33.796  0.00  0.00     0.013 C 
ATOM     22  C27 <0> d   1      26.851   0.358  32.659  0.00  0.00    -0.009 C 
ATOM     23  C28 <0> d   1      26.023   1.292  31.778  0.00  0.00     0.018 C 
ATOM     24  H43 <0> d   1      35.227   5.343  31.729  0.00  0.00     0.188 HD
ENDROOT
BRANCH   2  25
ATOM     25  O3  <0> d   1      26.462  -1.448  34.242  0.00  0.00    -0.389 OA
ATOM     26  H32 <0> d   1      26.902  -2.294  34.077  0.00  0.00     0.210 HD
ENDBRANCH   2  25
TORSDOF 1
ENDMDL
MODEL 87
REMARK CAVERDOCK RESULT:      -2.5      0.000      0.000
REMARK CAVERDOCK CONSTRAINTS:       0.0      0.0      0.0      0.0
REMARK CAVERDOCK TUNNEL: 86     -2.5      3.4     87.1
REMARK  1 active torsions:
REMARK  status: ('A' for Active; 'I' for Inactive)
REMARK    1  A    between atoms: C2_2  and  O3_3 
ROOT
ATOM      1  C1  <0> d   1      24.411   0.027  33.750  0.00  0.00     0.046 C 
ATOM      2  C2  <0> d   1      25.839  -0.502  33.627  0.00  0.00     0.062 C 
ATOM      3  C4  <0> d   1      25.891  -1.690  32.632  0.00  0.00     0.038 C 
ATOM      4  C5  <0> d   1      27.019  -1.362  31.613  0.00  0.00     0.009 C 
ATOM      5  C6  <0> d   1      27.848  -0.312  32.366  0.00  0.00     0.001 C 
ATOM      6  C8  <0> d   1      28.860   0.471  31.598  0.00  0.00    -0.005 C 
ATOM      7  C10 <0> d   1      28.445   0.922  30.210  0.00  0.00     0.006 C 
ATOM      8  C11 <0> d   1      29.702   1.285  29.425  0.00  0.00     0.006 C 
ATOM      9  C12 <0> d   1      30.832   1.776  30.333  0.00  0.00     0.000 C 
ATOM     10  C14 <0> d   1      31.724   2.666  29.452  0.00  0.00     0.067 C 
ATOM     11  C15 <0> d   1      32.702   3.432  30.297  0.00  0.00     0.062 A 
ATOM     12  N16 <0> d   1      33.754   4.101  29.917  0.00  0.00    -0.179 NA
ATOM     13  N17 <0> d   1      34.355   4.651  31.060  0.00  0.00    -0.289 N 
ATOM     14  C18 <0> d   1      33.624   4.284  32.135  0.00  0.00     0.118 A 
ATOM     15  C19 <0> d   1      32.599   3.530  31.693  0.00  0.00    -0.014 A 
ATOM     16  C20 <0> d   1      31.504   2.876  32.487  0.00  0.00     0.052 C 
ATOM     17  C21 <0> d   1      30.318   2.530  31.556  0.00  0.00    -0.032 C 
ATOM     18  C22 <0> d   1      29.634   3.823  31.121  0.00  0.00     0.016 C 
ATOM     19  C23 <0> d   1      29.400   1.644  32.400  0.00  0.00    -0.001 C 
ATOM     20  C25 <0> d   1      28.384   2.416  33.195  0.00  0.00     0.007 C 
ATOM     21  C26 <0> d   1      27.388   1.535  33.954  0.00  0.00     0.013 C 
ATOM     22  C27 <0> d   1      26.744   0.567  32.991  0.00  0.00    -0.009 C 
ATOM     23  C28 <0> d   1      25.920   1.317  31.946  0.00  0.00     0.018 C 
ATOM     24  H43 <0> d   1      35.156   5.198  31.074  0.00  0.00     0.188 HD
ENDROOT
BRANCH   2  25
ATOM     25  O3  <0> d   1      26.348  -0.890  34.899  0.00  0.00    -0.389 OA
ATOM     26  H32 <0> d   1      25.689  -1.296  35.480  0.00  0.00     0.210 HD
ENDBRANCH   2  25
TORSDOF 1
ENDMDL
MODEL 88
REMARK CAVERDOCK RESULT:      -2.4      0.000      0.000
REMARK CAVERDOCK CONSTRAINTS:       0.0      0.0      0.0      0.0
REMARK CAVERDOCK TUNNEL: 87     -2.4      3.4     88.1
REMARK  1 active torsions:
REMARK  status: ('A' for Active; 'I' for Inactive)
REMARK    1  A    between atoms: C2_2  and  O3_3 
ROOT
ATOM      1  C1  <0> d   1      24.328  -0.155  33.406  0.00  0.00     0.046 C 
ATOM      2  C2  <0> d   1      25.741  -0.670  33.145  0.00  0.00     0.062 C 
ATOM      3  C4  <0> d   1      25.752  -1.625  31.924  0.00  0.00     0.038 C 
ATOM      4  C5  <0> d   1      26.869  -1.110  30.972  0.00  0.00     0.009 C 
ATOM      5  C6  <0> d   1      27.732  -0.255  31.909  0.00  0.00     0.001 C 
ATOM      6  C8  <0> d   1      28.747   0.655  31.300  0.00  0.00    -0.005 C 
ATOM      7  C10 <0> d   1      28.317   1.393  30.046  0.00  0.00     0.006 C 
ATOM      8  C11 <0> d   1      29.568   1.890  29.327  0.00  0.00     0.006 C 
ATOM      9  C12 <0> d   1      30.724   2.162  30.293  0.00  0.00     0.000 C 
ATOM     10  C14 <0> d   1      31.619   3.201  29.598  0.00  0.00     0.067 C 
ATOM     11  C15 <0> d   1      32.626   3.757  30.563  0.00  0.00     0.062 A 
ATOM     12  N16 <0> d   1      33.685   4.474  30.310  0.00  0.00    -0.179 NA
ATOM     13  N17 <0> d   1      34.317   4.762  31.529  0.00  0.00    -0.289 N 
ATOM     14  C18 <0> d   1      33.597   4.191  32.519  0.00  0.00     0.118 A 
ATOM     15  C19 <0> d   1      32.549   3.563  31.952  0.00  0.00    -0.014 A 
ATOM     16  C20 <0> d   1      31.455   2.777  32.614  0.00  0.00     0.052 C 
ATOM     17  C21 <0> d   1      30.247   2.653  31.657  0.00  0.00    -0.032 C 
ATOM     18  C22 <0> d   1      29.582   4.019  31.516  0.00  0.00     0.016 C 
ATOM     19  C23 <0> d   1      29.325   1.625  32.317  0.00  0.00    -0.001 C 
ATOM     20  C25 <0> d   1      28.339   2.230  33.278  0.00  0.00     0.007 C 
ATOM     21  C26 <0> d   1      27.338   1.227  33.857  0.00  0.00     0.013 C 
ATOM     22  C27 <0> d   1      26.658   0.493  32.727  0.00  0.00    -0.009 C 
ATOM     23  C28 <0> d   1      25.831   1.458  31.879  0.00  0.00     0.018 C 
ATOM     24  H43 <0> d   1      35.129   5.282  31.640  0.00  0.00     0.188 HD
ENDROOT
BRANCH   2  25
ATOM     25  O3  <0> d   1      26.265  -1.324  34.297  0.00  0.00    -0.389 OA
ATOM     26  H32 <0> d   1      27.228  -1.408  34.298  0.00  0.00     0.210 HD
ENDBRANCH   2  25
TORSDOF 1
ENDMDL
MODEL 89
REMARK CAVERDOCK RESULT:      -3.3      0.000      0.000
REMARK CAVERDOCK CONSTRAINTS:       0.6      0.0      0.0      0.0
REMARK CAVERDOCK TUNNEL: 88     -3.3      3.4     89.5
REMARK  1 active torsions:
REMARK  status: ('A' for Active; 'I' for Inactive)
REMARK    1  A    between atoms: C2_2  and  O3_3 
ROOT
ATOM      1  C1  <0> d   1      30.248   5.206  28.308  0.00  0.00     0.046 C 
ATOM      2  C2  <0> d   1      30.225   4.468  29.645  0.00  0.00     0.062 C 
ATOM      3  C4  <0> d   1      29.190   5.115  30.602  0.00  0.00     0.038 C 
ATOM      4  C5  <0> d   1      28.285   3.961  31.117  0.00  0.00     0.009 C 
ATOM      5  C6  <0> d   1      29.147   2.720  30.848  0.00  0.00     0.001 C 
ATOM      6  C8  <0> d   1      28.501   1.378  30.937  0.00  0.00    -0.005 C 
ATOM      7  C10 <0> d   1      27.102   1.269  30.359  0.00  0.00     0.006 C 
ATOM      8  C11 <0> d   1      26.442   0.016  30.927  0.00  0.00     0.006 C 
ATOM      9  C12 <0> d   1      27.462  -1.072  31.273  0.00  0.00     0.000 C 
ATOM     10  C14 <0> d   1      26.696  -2.404  31.207  0.00  0.00     0.067 C 
ATOM     11  C15 <0> d   1      27.652  -3.562  31.247  0.00  0.00     0.062 A 
ATOM     12  N16 <0> d   1      27.391  -4.825  31.439  0.00  0.00    -0.179 NA
ATOM     13  N17 <0> d   1      28.601  -5.532  31.389  0.00  0.00    -0.289 N 
ATOM     14  C18 <0> d   1      29.595  -4.645  31.161  0.00  0.00     0.118 A 
ATOM     15  C19 <0> d   1      29.037  -3.422  31.071  0.00  0.00    -0.014 A 
ATOM     16  C20 <0> d   1      29.708  -2.100  30.828  0.00  0.00     0.052 C 
ATOM     17  C21 <0> d   1      28.666  -1.068  30.337  0.00  0.00    -0.032 C 
ATOM     18  C22 <0> d   1      28.228  -1.438  28.923  0.00  0.00     0.016 C 
ATOM     19  C23 <0> d   1      29.393   0.278  30.385  0.00  0.00    -0.001 C 
ATOM     20  C25 <0> d   1      30.130   0.609  29.117  0.00  0.00     0.007 C 
ATOM     21  C26 <0> d   1      30.765   2.002  29.111  0.00  0.00     0.013 C 
ATOM     22  C27 <0> d   1      29.712   3.031  29.445  0.00  0.00    -0.009 C 
ATOM     23  C28 <0> d   1      28.633   3.066  28.365  0.00  0.00     0.018 C 
ATOM     24  H43 <0> d   1      28.706  -6.490  31.499  0.00  0.00     0.188 HD
ENDROOT
BRANCH   2  25
ATOM     25  O3  <0> d   1      31.519   4.454  30.240  0.00  0.00    -0.389 OA
ATOM     26  H32 <0> d   1      32.053   5.234  30.038  0.00  0.00     0.210 HD
ENDBRANCH   2  25
TORSDOF 1
ENDMDL
MODEL 90
REMARK CAVERDOCK RESULT:      -4.2      0.000      0.000
REMARK CAVERDOCK CONSTRAINTS:       0.0      0.0      0.0      0.0
REMARK CAVERDOCK TUNNEL: 89     -4.2      3.3     90.1
REMARK  1 active torsions:
REMARK  status: ('A' for Active; 'I' for Inactive)
REMARK    1  A    between atoms: C2_2  and  O3_3 
ROOT
ATOM      1  C1  <0> d   1      30.339   5.175  28.391  0.00  0.00     0.046 C 
ATOM      2  C2  <0> d   1      30.248   4.448  29.731  0.00  0.00     0.062 C 
ATOM      3  C4  <0> d   1      29.193   5.126  30.644  0.00  0.00     0.038 C 
ATOM      4  C5  <0> d   1      28.242   3.997  31.132  0.00  0.00     0.009 C 
ATOM      5  C6  <0> d   1      29.084   2.734  30.904  0.00  0.00     0.001 C 
ATOM      6  C8  <0> d   1      28.404   1.408  30.977  0.00  0.00    -0.005 C 
ATOM      7  C10 <0> d   1      27.025   1.328  30.347  0.00  0.00     0.006 C 
ATOM      8  C11 <0> d   1      26.315   0.095  30.898  0.00  0.00     0.006 C 
ATOM      9  C12 <0> d   1      27.295  -1.014  31.289  0.00  0.00     0.000 C 
ATOM     10  C14 <0> d   1      26.501  -2.328  31.202  0.00  0.00     0.067 C 
ATOM     11  C15 <0> d   1      27.427  -3.508  31.286  0.00  0.00     0.062 A 
ATOM     12  N16 <0> d   1      27.129  -4.762  31.476  0.00  0.00    -0.179 NA
ATOM     13  N17 <0> d   1      28.324  -5.498  31.477  0.00  0.00    -0.289 N 
ATOM     14  C18 <0> d   1      29.346  -4.636  31.281  0.00  0.00     0.118 A 
ATOM     15  C19 <0> d   1      28.821  -3.401  31.162  0.00  0.00    -0.014 A 
ATOM     16  C20 <0> d   1      29.531  -2.098  30.936  0.00  0.00     0.052 C 
ATOM     17  C21 <0> d   1      28.534  -1.045  30.399  0.00  0.00    -0.032 C 
ATOM     18  C22 <0> d   1      28.141  -1.415  28.972  0.00  0.00     0.016 C 
ATOM     19  C23 <0> d   1      29.290   0.284  30.466  0.00  0.00    -0.001 C 
ATOM     20  C25 <0> d   1      30.082   0.589  29.225  0.00  0.00     0.007 C 
ATOM     21  C26 <0> d   1      30.749   1.966  29.234  0.00  0.00     0.013 C 
ATOM     22  C27 <0> d   1      29.709   3.022  29.522  0.00  0.00    -0.009 C 
ATOM     23  C28 <0> d   1      28.672   3.074  28.401  0.00  0.00     0.018 C 
ATOM     24  H43 <0> d   1      28.401  -6.458  31.597  0.00  0.00     0.188 HD
ENDROOT
BRANCH   2  25
ATOM     25  O3  <0> d   1      31.517   4.408  30.375  0.00  0.00    -0.389 OA
ATOM     26  H32 <0> d   1      32.227   4.052  29.823  0.00  0.00     0.210 HD
ENDBRANCH   2  25
TORSDOF 1
ENDMDL
MODEL 91
REMARK CAVERDOCK RESULT:      -4.9      0.000      0.000
REMARK CAVERDOCK CONSTRAINTS:       0.0      0.0      0.0      0.0
REMARK CAVERDOCK TUNNEL: 90     -4.9      3.3     91.2
REMARK  1 active torsions:
REMARK  status: ('A' for Active; 'I' for Inactive)
REMARK    1  A    between atoms: C2_2  and  O3_3 
ROOT
ATOM      1  C1  <0> d   1      30.314   5.063  28.367  0.00  0.00     0.046 C 
ATOM      2  C2  <0> d   1      30.248   4.344  29.713  0.00  0.00     0.062 C 
ATOM      3  C4  <0> d   1      29.219   5.035  30.645  0.00  0.00     0.038 C 
ATOM      4  C5  <0> d   1      28.271   3.916  31.161  0.00  0.00     0.009 C 
ATOM      5  C6  <0> d   1      29.099   2.646  30.922  0.00  0.00     0.001 C 
ATOM      6  C8  <0> d   1      28.410   1.325  31.018  0.00  0.00    -0.005 C 
ATOM      7  C10 <0> d   1      27.017   1.251  30.419  0.00  0.00     0.006 C 
ATOM      8  C11 <0> d   1      26.310   0.027  30.993  0.00  0.00     0.006 C 
ATOM      9  C12 <0> d   1      27.291  -1.087  31.369  0.00  0.00     0.000 C 
ATOM     10  C14 <0> d   1      26.486  -2.395  31.308  0.00  0.00     0.067 C 
ATOM     11  C15 <0> d   1      27.404  -3.582  31.378  0.00  0.00     0.062 A 
ATOM     12  N16 <0> d   1      27.102  -4.833  31.582  0.00  0.00    -0.179 NA
ATOM     13  N17 <0> d   1      28.291  -5.577  31.561  0.00  0.00    -0.289 N 
ATOM     14  C18 <0> d   1      29.315  -4.724  31.337  0.00  0.00     0.118 A 
ATOM     15  C19 <0> d   1      28.796  -3.486  31.222  0.00  0.00    -0.014 A 
ATOM     16  C20 <0> d   1      29.511  -2.189  30.973  0.00  0.00     0.052 C 
ATOM     17  C21 <0> d   1      28.509  -1.132  30.452  0.00  0.00    -0.032 C 
ATOM     18  C22 <0> d   1      28.082  -1.508  29.036  0.00  0.00     0.016 C 
ATOM     19  C23 <0> d   1      29.276   0.192  30.494  0.00  0.00    -0.001 C 
ATOM     20  C25 <0> d   1      30.043   0.483  29.233  0.00  0.00     0.007 C 
ATOM     21  C26 <0> d   1      30.720   1.856  29.220  0.00  0.00     0.013 C 
ATOM     22  C27 <0> d   1      29.694   2.920  29.524  0.00  0.00    -0.009 C 
ATOM     23  C28 <0> d   1      28.633   2.974  28.426  0.00  0.00     0.018 C 
ATOM     24  H43 <0> d   1      28.364  -6.537  31.685  0.00  0.00     0.188 HD
ENDROOT
BRANCH   2  25
ATOM     25  O3  <0> d   1      31.531   4.299  30.329  0.00  0.00    -0.389 OA
ATOM     26  H32 <0> d   1      31.575   3.724  31.106  0.00  0.00     0.210 HD
ENDBRANCH   2  25
TORSDOF 1
ENDMDL
MODEL 92
REMARK CAVERDOCK RESULT:      -5.9      0.000      0.000
REMARK CAVERDOCK CONSTRAINTS:       0.0      0.0      0.0      0.0
REMARK CAVERDOCK TUNNEL: 91     -5.9      3.3     92.1
REMARK  1 active torsions:
REMARK  status: ('A' for Active; 'I' for Inactive)
REMARK    1  A    between atoms: C2_2  and  O3_3 
ROOT
ATOM      1  C1  <0> d   1      30.313   5.013  28.490  0.00  0.00     0.046 C 
ATOM      2  C2  <0> d   1      30.195   4.300  29.835  0.00  0.00     0.062 C 
ATOM      3  C4  <0> d   1      29.124   4.989  30.720  0.00  0.00     0.038 C 
ATOM      4  C5  <0> d   1      28.162   3.866  31.201  0.00  0.00     0.009 C 
ATOM      5  C6  <0> d   1      29.007   2.601  31.003  0.00  0.00     0.001 C 
ATOM      6  C8  <0> d   1      28.324   1.276  31.077  0.00  0.00    -0.005 C 
ATOM      7  C10 <0> d   1      26.958   1.190  30.421  0.00  0.00     0.006 C 
ATOM      8  C11 <0> d   1      26.236  -0.037  30.971  0.00  0.00     0.006 C 
ATOM      9  C12 <0> d   1      27.207  -1.142  31.393  0.00  0.00     0.000 C 
ATOM     10  C14 <0> d   1      26.414  -2.456  31.305  0.00  0.00     0.067 C 
ATOM     11  C15 <0> d   1      27.336  -3.636  31.420  0.00  0.00     0.062 A 
ATOM     12  N16 <0> d   1      27.033  -4.888  31.617  0.00  0.00    -0.179 NA
ATOM     13  N17 <0> d   1      28.227  -5.625  31.650  0.00  0.00    -0.289 N 
ATOM     14  C18 <0> d   1      29.254  -4.766  31.464  0.00  0.00     0.118 A 
ATOM     15  C19 <0> d   1      28.733  -3.532  31.322  0.00  0.00    -0.014 A 
ATOM     16  C20 <0> d   1      29.448  -2.231  31.096  0.00  0.00     0.052 C 
ATOM     17  C21 <0> d   1      28.463  -1.183  30.528  0.00  0.00    -0.032 C 
ATOM     18  C22 <0> d   1      28.098  -1.569  29.098  0.00  0.00     0.016 C 
ATOM     19  C23 <0> d   1      29.219   0.146  30.596  0.00  0.00    -0.001 C 
ATOM     20  C25 <0> d   1      30.036   0.436  29.367  0.00  0.00     0.007 C 
ATOM     21  C26 <0> d   1      30.704   1.813  29.375  0.00  0.00     0.013 C 
ATOM     22  C27 <0> d   1      29.660   2.873  29.630  0.00  0.00    -0.009 C 
ATOM     23  C28 <0> d   1      28.645   2.913  28.489  0.00  0.00     0.018 C 
ATOM     24  H43 <0> d   1      28.302  -6.583  31.781  0.00  0.00     0.188 HD
ENDROOT
BRANCH   2  25
ATOM     25  O3  <0> d   1      31.452   4.267  30.505  0.00  0.00    -0.389 OA
ATOM     26  H32 <0> d   1      31.475   4.780  31.324  0.00  0.00     0.210 HD
ENDBRANCH   2  25
TORSDOF 1
ENDMDL
MODEL 93
REMARK CAVERDOCK RESULT:      -6.1      0.000      0.000
REMARK CAVERDOCK CONSTRAINTS:       0.0      0.0      0.0      0.0
REMARK CAVERDOCK TUNNEL: 92     -6.1      3.3     93.2
REMARK  1 active torsions:
REMARK  status: ('A' for Active; 'I' for Inactive)
REMARK    1  A    between atoms: C2_2  and  O3_3 
ROOT
ATOM      1  C1  <0> d   1      30.293   4.958  28.511  0.00  0.00     0.046 C 
ATOM      2  C2  <0> d   1      30.204   4.223  29.847  0.00  0.00     0.062 C 
ATOM      3  C4  <0> d   1      29.154   4.898  30.767  0.00  0.00     0.038 C 
ATOM      4  C5  <0> d   1      28.202   3.768  31.250  0.00  0.00     0.009 C 
ATOM      5  C6  <0> d   1      29.041   2.505  31.012  0.00  0.00     0.001 C 
ATOM      6  C8  <0> d   1      28.357   1.180  31.079  0.00  0.00    -0.005 C 
ATOM      7  C10 <0> d   1      26.977   1.106  30.453  0.00  0.00     0.006 C 
ATOM      8  C11 <0> d   1      26.265  -0.128  30.998  0.00  0.00     0.006 C 
ATOM      9  C12 <0> d   1      27.244  -1.241  31.380  0.00  0.00     0.000 C 
ATOM     10  C14 <0> d   1      26.447  -2.553  31.288  0.00  0.00     0.067 C 
ATOM     11  C15 <0> d   1      27.371  -3.736  31.362  0.00  0.00     0.062 A 
ATOM     12  N16 <0> d   1      27.071  -4.991  31.545  0.00  0.00    -0.179 NA
ATOM     13  N17 <0> d   1      28.264  -5.729  31.538  0.00  0.00    -0.289 N 
ATOM     14  C18 <0> d   1      29.287  -4.868  31.344  0.00  0.00     0.118 A 
ATOM     15  C19 <0> d   1      28.765  -3.631  31.234  0.00  0.00    -0.014 A 
ATOM     16  C20 <0> d   1      29.477  -2.328  31.014  0.00  0.00     0.052 C 
ATOM     17  C21 <0> d   1      28.481  -1.270  30.486  0.00  0.00    -0.032 C 
ATOM     18  C22 <0> d   1      28.083  -1.631  29.058  0.00  0.00     0.016 C 
ATOM     19  C23 <0> d   1      29.239   0.057  30.559  0.00  0.00    -0.001 C 
ATOM     20  C25 <0> d   1      30.029   0.367  29.317  0.00  0.00     0.007 C 
ATOM     21  C26 <0> d   1      30.699   1.743  29.334  0.00  0.00     0.013 C 
ATOM     22  C27 <0> d   1      29.662   2.799  29.630  0.00  0.00    -0.009 C 
ATOM     23  C28 <0> d   1      28.622   2.860  28.513  0.00  0.00     0.018 C 
ATOM     24  H43 <0> d   1      28.340  -6.690  31.652  0.00  0.00     0.188 HD
ENDROOT
BRANCH   2  25
ATOM     25  O3  <0> d   1      31.476   4.177  30.487  0.00  0.00    -0.389 OA
ATOM     26  H32 <0> d   1      31.952   5.019  30.478  0.00  0.00     0.210 HD
ENDBRANCH   2  25
TORSDOF 1
ENDMDL
MODEL 94
REMARK CAVERDOCK RESULT:      -7.1      0.000      0.000
REMARK CAVERDOCK CONSTRAINTS:       0.0      0.0      0.0      0.0
REMARK CAVERDOCK TUNNEL: 93     -7.1      3.3     94.2
REMARK  1 active torsions:
REMARK  status: ('A' for Active; 'I' for Inactive)
REMARK    1  A    between atoms: C2_2  and  O3_3 
ROOT
ATOM      1  C1  <0> d   1      30.395   4.783  28.588  0.00  0.00     0.046 C 
ATOM      2  C2  <0> d   1      30.240   4.061  29.925  0.00  0.00     0.062 C 
ATOM      3  C4  <0> d   1      29.163   4.759  30.795  0.00  0.00     0.038 C 
ATOM      4  C5  <0> d   1      28.175   3.648  31.248  0.00  0.00     0.009 C 
ATOM      5  C6  <0> d   1      29.004   2.370  31.055  0.00  0.00     0.001 C 
ATOM      6  C8  <0> d   1      28.298   1.057  31.105  0.00  0.00    -0.005 C 
ATOM      7  C10 <0> d   1      26.943   0.998  30.422  0.00  0.00     0.006 C 
ATOM      8  C11 <0> d   1      26.191  -0.221  30.948  0.00  0.00     0.006 C 
ATOM      9  C12 <0> d   1      27.136  -1.345  31.379  0.00  0.00     0.000 C 
ATOM     10  C14 <0> d   1      26.324  -2.646  31.264  0.00  0.00     0.067 C 
ATOM     11  C15 <0> d   1      27.225  -3.841  31.386  0.00  0.00     0.062 A 
ATOM     12  N16 <0> d   1      26.899  -5.090  31.567  0.00  0.00    -0.179 NA
ATOM     13  N17 <0> d   1      28.080  -5.846  31.615  0.00  0.00    -0.289 N 
ATOM     14  C18 <0> d   1      29.124  -5.002  31.456  0.00  0.00     0.118 A 
ATOM     15  C19 <0> d   1      28.625  -3.759  31.315  0.00  0.00    -0.014 A 
ATOM     16  C20 <0> d   1      29.366  -2.468  31.114  0.00  0.00     0.052 C 
ATOM     17  C21 <0> d   1      28.408  -1.400  30.537  0.00  0.00    -0.032 C 
ATOM     18  C22 <0> d   1      28.064  -1.767  29.097  0.00  0.00     0.016 C 
ATOM     19  C23 <0> d   1      29.183  -0.084  30.630  0.00  0.00    -0.001 C 
ATOM     20  C25 <0> d   1      30.028   0.204  29.420  0.00  0.00     0.007 C 
ATOM     21  C26 <0> d   1      30.718   1.570  29.453  0.00  0.00     0.013 C 
ATOM     22  C27 <0> d   1      29.686   2.644  29.698  0.00  0.00    -0.009 C 
ATOM     23  C28 <0> d   1      28.694   2.710  28.538  0.00  0.00     0.018 C 
ATOM     24  H43 <0> d   1      28.137  -6.807  31.739  0.00  0.00     0.188 HD
ENDROOT
BRANCH   2  25
ATOM     25  O3  <0> d   1      31.483   4.001  30.618  0.00  0.00    -0.389 OA
ATOM     26  H32 <0> d   1      32.172   3.510  30.148  0.00  0.00     0.210 HD
ENDBRANCH   2  25
TORSDOF 1
ENDMDL
MODEL 95
REMARK CAVERDOCK RESULT:      -7.7      0.000      0.000
REMARK CAVERDOCK CONSTRAINTS:       0.1      0.0      0.0      0.0
REMARK CAVERDOCK TUNNEL: 94     -7.7      3.3     95.1
REMARK  1 active torsions:
REMARK  status: ('A' for Active; 'I' for Inactive)
REMARK    1  A    between atoms: C2_2  and  O3_3 
ROOT
ATOM      1  C1  <0> d   1      30.274   4.706  28.690  0.00  0.00     0.046 C 
ATOM      2  C2  <0> d   1      30.110   3.967  30.016  0.00  0.00     0.062 C 
ATOM      3  C4  <0> d   1      29.004   4.635  30.873  0.00  0.00     0.038 C 
ATOM      4  C5  <0> d   1      28.030   3.500  31.298  0.00  0.00     0.009 C 
ATOM      5  C6  <0> d   1      28.887   2.241  31.108  0.00  0.00     0.001 C 
ATOM      6  C8  <0> d   1      28.207   0.913  31.131  0.00  0.00    -0.005 C 
ATOM      7  C10 <0> d   1      26.867   0.834  30.424  0.00  0.00     0.006 C 
ATOM      8  C11 <0> d   1      26.130  -0.405  30.924  0.00  0.00     0.006 C 
ATOM      9  C12 <0> d   1      27.090  -1.514  31.361  0.00  0.00     0.000 C 
ATOM     10  C14 <0> d   1      26.306  -2.830  31.219  0.00  0.00     0.067 C 
ATOM     11  C15 <0> d   1      27.229  -4.008  31.346  0.00  0.00     0.062 A 
ATOM     12  N16 <0> d   1      26.924  -5.265  31.509  0.00  0.00    -0.179 NA
ATOM     13  N17 <0> d   1      28.120  -5.998  31.571  0.00  0.00    -0.289 N 
ATOM     14  C18 <0> d   1      29.149  -5.131  31.440  0.00  0.00     0.118 A 
ATOM     15  C19 <0> d   1      28.628  -3.897  31.301  0.00  0.00    -0.014 A 
ATOM     16  C20 <0> d   1      29.346  -2.590  31.127  0.00  0.00     0.052 C 
ATOM     17  C21 <0> d   1      28.377  -1.535  30.542  0.00  0.00    -0.032 C 
ATOM     18  C22 <0> d   1      28.066  -1.895  29.093  0.00  0.00     0.016 C 
ATOM     19  C23 <0> d   1      29.124  -0.205  30.662  0.00  0.00    -0.001 C 
ATOM     20  C25 <0> d   1      29.984   0.112  29.470  0.00  0.00     0.007 C 
ATOM     21  C26 <0> d   1      30.646   1.491  29.529  0.00  0.00     0.013 C 
ATOM     22  C27 <0> d   1      29.588   2.541  29.765  0.00  0.00    -0.009 C 
ATOM     23  C28 <0> d   1      28.616   2.600  28.588  0.00  0.00     0.018 C 
ATOM     24  H43 <0> d   1      28.193  -6.958  31.687  0.00  0.00     0.188 HD
ENDROOT
BRANCH   2  25
ATOM     25  O3  <0> d   1      31.341   3.925  30.731  0.00  0.00    -0.389 OA
ATOM     26  H32 <0> d   1      31.520   4.719  31.253  0.00  0.00     0.210 HD
ENDBRANCH   2  25
TORSDOF 1
ENDMDL
MODEL 96
REMARK CAVERDOCK RESULT:      -8.0      0.000      0.000
REMARK CAVERDOCK CONSTRAINTS:       0.1      0.0      0.0      0.0
REMARK CAVERDOCK TUNNEL: 95     -8.0      3.3     96.6
REMARK  1 active torsions:
REMARK  status: ('A' for Active; 'I' for Inactive)
REMARK    1  A    between atoms: C2_2  and  O3_3 
ROOT
ATOM      1  C1  <0> d   1      30.338   4.656  28.725  0.00  0.00     0.046 C 
ATOM      2  C2  <0> d   1      30.147   3.931  30.055  0.00  0.00     0.062 C 
ATOM      3  C4  <0> d   1      29.051   4.629  30.900  0.00  0.00     0.038 C 
ATOM      4  C5  <0> d   1      28.048   3.519  31.325  0.00  0.00     0.009 C 
ATOM      5  C6  <0> d   1      28.879   2.240  31.149  0.00  0.00     0.001 C 
ATOM      6  C8  <0> d   1      28.169   0.928  31.177  0.00  0.00    -0.005 C 
ATOM      7  C10 <0> d   1      26.832   0.874  30.460  0.00  0.00     0.006 C 
ATOM      8  C11 <0> d   1      26.064  -0.345  30.963  0.00  0.00     0.006 C 
ATOM      9  C12 <0> d   1      26.995  -1.472  31.414  0.00  0.00     0.000 C 
ATOM     10  C14 <0> d   1      26.183  -2.771  31.275  0.00  0.00     0.067 C 
ATOM     11  C15 <0> d   1      27.078  -3.969  31.416  0.00  0.00     0.062 A 
ATOM     12  N16 <0> d   1      26.744  -5.217  31.585  0.00  0.00    -0.179 NA
ATOM     13  N17 <0> d   1      27.922  -5.976  31.661  0.00  0.00    -0.289 N 
ATOM     14  C18 <0> d   1      28.971  -5.134  31.531  0.00  0.00     0.118 A 
ATOM     15  C19 <0> d   1      28.479  -3.889  31.381  0.00  0.00    -0.014 A 
ATOM     16  C20 <0> d   1      29.228  -2.600  31.203  0.00  0.00     0.052 C 
ATOM     17  C21 <0> d   1      28.288  -1.528  30.605  0.00  0.00    -0.032 C 
ATOM     18  C22 <0> d   1      27.979  -1.890  29.155  0.00  0.00     0.016 C 
ATOM     19  C23 <0> d   1      29.063  -0.214  30.721  0.00  0.00    -0.001 C 
ATOM     20  C25 <0> d   1      29.939   0.075  29.534  0.00  0.00     0.007 C 
ATOM     21  C26 <0> d   1      30.631   1.440  29.588  0.00  0.00     0.013 C 
ATOM     22  C27 <0> d   1      29.596   2.515  29.810  0.00  0.00    -0.009 C 
ATOM     23  C28 <0> d   1      28.634   2.588  28.625  0.00  0.00     0.018 C 
ATOM     24  H43 <0> d   1      27.973  -6.937  31.784  0.00  0.00     0.188 HD
ENDROOT
BRANCH   2  25
ATOM     25  O3  <0> d   1      31.373   3.866  30.779  0.00  0.00    -0.389 OA
ATOM     26  H32 <0> d   1      32.091   3.432  30.298  0.00  0.00     0.210 HD
ENDBRANCH   2  25
TORSDOF 1
ENDMDL
MODEL 97
REMARK CAVERDOCK RESULT:      -8.6      0.000      0.000
REMARK CAVERDOCK CONSTRAINTS:       0.0      0.0      0.0      0.0
REMARK CAVERDOCK TUNNEL: 96     -8.6      3.3     97.7
REMARK  1 active torsions:
REMARK  status: ('A' for Active; 'I' for Inactive)
REMARK    1  A    between atoms: C2_2  and  O3_3 
ROOT
ATOM      1  C1  <0> d   1      30.286   4.569  28.736  0.00  0.00     0.046 C 
ATOM      2  C2  <0> d   1      30.067   3.881  30.081  0.00  0.00     0.062 C 
ATOM      3  C4  <0> d   1      28.953   4.602  30.883  0.00  0.00     0.038 C 
ATOM      4  C5  <0> d   1      27.941   3.504  31.317  0.00  0.00     0.009 C 
ATOM      5  C6  <0> d   1      28.774   2.221  31.194  0.00  0.00     0.001 C 
ATOM      6  C8  <0> d   1      28.063   0.910  31.243  0.00  0.00    -0.005 C 
ATOM      7  C10 <0> d   1      26.742   0.837  30.500  0.00  0.00     0.006 C 
ATOM      8  C11 <0> d   1      25.962  -0.367  31.020  0.00  0.00     0.006 C 
ATOM      9  C12 <0> d   1      26.883  -1.482  31.522  0.00  0.00     0.000 C 
ATOM     10  C14 <0> d   1      26.073  -2.784  31.401  0.00  0.00     0.067 C 
ATOM     11  C15 <0> d   1      26.964  -3.977  31.594  0.00  0.00     0.062 A 
ATOM     12  N16 <0> d   1      26.625  -5.221  31.790  0.00  0.00    -0.179 NA
ATOM     13  N17 <0> d   1      27.801  -5.978  31.912  0.00  0.00    -0.289 N 
ATOM     14  C18 <0> d   1      28.853  -5.140  31.781  0.00  0.00     0.118 A 
ATOM     15  C19 <0> d   1      28.365  -3.899  31.586  0.00  0.00    -0.014 A 
ATOM     16  C20 <0> d   1      29.118  -2.615  31.389  0.00  0.00     0.052 C 
ATOM     17  C21 <0> d   1      28.192  -1.560  30.742  0.00  0.00    -0.032 C 
ATOM     18  C22 <0> d   1      27.914  -1.962  29.296  0.00  0.00     0.016 C 
ATOM     19  C23 <0> d   1      28.966  -0.243  30.838  0.00  0.00    -0.001 C 
ATOM     20  C25 <0> d   1      29.867   0.013  29.662  0.00  0.00     0.007 C 
ATOM     21  C26 <0> d   1      30.559   1.378  29.693  0.00  0.00     0.013 C 
ATOM     22  C27 <0> d   1      29.520   2.459  29.863  0.00  0.00    -0.009 C 
ATOM     23  C28 <0> d   1      28.583   2.499  28.657  0.00  0.00     0.018 C 
ATOM     24  H43 <0> d   1      27.849  -6.935  32.063  0.00  0.00     0.188 HD
ENDROOT
BRANCH   2  25
ATOM     25  O3  <0> d   1      31.277   3.836  30.832  0.00  0.00    -0.389 OA
ATOM     26  H32 <0> d   1      31.926   4.505  30.573  0.00  0.00     0.210 HD
ENDBRANCH   2  25
TORSDOF 1
ENDMDL
MODEL 98
REMARK CAVERDOCK RESULT:      -8.9      0.000      0.000
REMARK CAVERDOCK CONSTRAINTS:       0.0      0.0      0.0      0.0
REMARK CAVERDOCK TUNNEL: 97     -8.9      3.3     98.2
REMARK  1 active torsions:
REMARK  status: ('A' for Active; 'I' for Inactive)
REMARK    1  A    between atoms: C2_2  and  O3_3 
ROOT
ATOM      1  C1  <0> d   1      30.148   4.468  28.735  0.00  0.00     0.046 C 
ATOM      2  C2  <0> d   1      29.968   3.772  30.083  0.00  0.00     0.062 C 
ATOM      3  C4  <0> d   1      28.876   4.488  30.919  0.00  0.00     0.038 C 
ATOM      4  C5  <0> d   1      27.878   3.387  31.376  0.00  0.00     0.009 C 
ATOM      5  C6  <0> d   1      28.708   2.105  31.223  0.00  0.00     0.001 C 
ATOM      6  C8  <0> d   1      28.000   0.793  31.284  0.00  0.00    -0.005 C 
ATOM      7  C10 <0> d   1      26.659   0.723  30.579  0.00  0.00     0.006 C 
ATOM      8  C11 <0> d   1      25.895  -0.485  31.114  0.00  0.00     0.006 C 
ATOM      9  C12 <0> d   1      26.831  -1.602  31.584  0.00  0.00     0.000 C 
ATOM     10  C14 <0> d   1      26.019  -2.904  31.479  0.00  0.00     0.067 C 
ATOM     11  C15 <0> d   1      26.916  -4.097  31.640  0.00  0.00     0.062 A 
ATOM     12  N16 <0> d   1      26.585  -5.342  31.839  0.00  0.00    -0.179 NA
ATOM     13  N17 <0> d   1      27.764  -6.098  31.923  0.00  0.00    -0.289 N 
ATOM     14  C18 <0> d   1      28.811  -5.258  31.768  0.00  0.00     0.118 A 
ATOM     15  C19 <0> d   1      28.317  -4.018  31.593  0.00  0.00    -0.014 A 
ATOM     16  C20 <0> d   1      29.063  -2.732  31.381  0.00  0.00     0.052 C 
ATOM     17  C21 <0> d   1      28.117  -1.674  30.766  0.00  0.00    -0.032 C 
ATOM     18  C22 <0> d   1      27.799  -2.069  29.327  0.00  0.00     0.016 C 
ATOM     19  C23 <0> d   1      28.893  -0.357  30.848  0.00  0.00    -0.001 C 
ATOM     20  C25 <0> d   1      29.760  -0.094  29.648  0.00  0.00     0.007 C 
ATOM     21  C26 <0> d   1      30.451   1.272  29.668  0.00  0.00     0.013 C 
ATOM     22  C27 <0> d   1      29.416   2.352  29.873  0.00  0.00    -0.009 C 
ATOM     23  C28 <0> d   1      28.446   2.397  28.693  0.00  0.00     0.018 C 
ATOM     24  H43 <0> d   1      27.817  -7.056  32.067  0.00  0.00     0.188 HD
ENDROOT
BRANCH   2  25
ATOM     25  O3  <0> d   1      31.198   3.725  30.799  0.00  0.00    -0.389 OA
ATOM     26  H32 <0> d   1      31.754   2.965  30.577  0.00  0.00     0.210 HD
ENDBRANCH   2  25
TORSDOF 1
ENDMDL
MODEL 99
REMARK CAVERDOCK RESULT:      -9.2      0.000      0.000
REMARK CAVERDOCK CONSTRAINTS:       0.0      0.0      0.0      0.0
REMARK CAVERDOCK TUNNEL: 98     -9.2      3.2     99.1
REMARK  1 active torsions:
REMARK  status: ('A' for Active; 'I' for Inactive)
REMARK    1  A    between atoms: C2_2  and  O3_3 
ROOT
ATOM      1  C1  <0> d   1      30.073   4.439  28.929  0.00  0.00     0.046 C 
ATOM      2  C2  <0> d   1      29.862   3.711  30.255  0.00  0.00     0.062 C 
ATOM      3  C4  <0> d   1      28.723   4.382  31.065  0.00  0.00     0.038 C 
ATOM      4  C5  <0> d   1      27.739   3.246  31.463  0.00  0.00     0.009 C 
ATOM      5  C6  <0> d   1      28.607   1.989  31.316  0.00  0.00     0.001 C 
ATOM      6  C8  <0> d   1      27.932   0.659  31.326  0.00  0.00    -0.005 C 
ATOM      7  C10 <0> d   1      26.619   0.568  30.570  0.00  0.00     0.006 C 
ATOM      8  C11 <0> d   1      25.869  -0.670  31.053  0.00  0.00     0.006 C 
ATOM      9  C12 <0> d   1      26.816  -1.771  31.535  0.00  0.00     0.000 C 
ATOM     10  C14 <0> d   1      26.044  -3.091  31.375  0.00  0.00     0.067 C 
ATOM     11  C15 <0> d   1      26.966  -4.264  31.546  0.00  0.00     0.062 A 
ATOM     12  N16 <0> d   1      26.660  -5.521  31.708  0.00  0.00    -0.179 NA
ATOM     13  N17 <0> d   1      27.855  -6.248  31.820  0.00  0.00    -0.289 N 
ATOM     14  C18 <0> d   1      28.885  -5.379  31.719  0.00  0.00     0.118 A 
ATOM     15  C19 <0> d   1      28.365  -4.148  31.551  0.00  0.00    -0.014 A 
ATOM     16  C20 <0> d   1      29.083  -2.839  31.392  0.00  0.00     0.052 C 
ATOM     17  C21 <0> d   1      28.133  -1.794  30.764  0.00  0.00    -0.032 C 
ATOM     18  C22 <0> d   1      27.877  -2.167  29.307  0.00  0.00     0.016 C 
ATOM     19  C23 <0> d   1      28.870  -0.459  30.900  0.00  0.00    -0.001 C 
ATOM     20  C25 <0> d   1      29.772  -0.149  29.738  0.00  0.00     0.007 C 
ATOM     21  C26 <0> d   1      30.426   1.233  29.809  0.00  0.00     0.013 C 
ATOM     22  C27 <0> d   1      29.356   2.281  29.997  0.00  0.00    -0.009 C 
ATOM     23  C28 <0> d   1      28.428   2.326  28.785  0.00  0.00     0.018 C 
ATOM     24  H43 <0> d   1      27.928  -7.207  31.947  0.00  0.00     0.188 HD
ENDROOT
BRANCH   2  25
ATOM     25  O3  <0> d   1      31.067   3.681  31.015  0.00  0.00    -0.389 OA
ATOM     26  H32 <0> d   1      31.021   4.175  31.845  0.00  0.00     0.210 HD
ENDBRANCH   2  25
TORSDOF 1
ENDMDL
MODEL 100
REMARK CAVERDOCK RESULT:      -8.0      0.000      0.000
REMARK CAVERDOCK CONSTRAINTS:       0.0      0.0      0.0      0.0
REMARK CAVERDOCK TUNNEL: 99     -8.0      3.3    100.3
REMARK  1 active torsions:
REMARK  status: ('A' for Active; 'I' for Inactive)
REMARK    1  A    between atoms: C2_2  and  O3_3 
ROOT
ATOM      1  C1  <0> d   1      26.778  -5.228  32.838  0.00  0.00     0.046 C 
ATOM      2  C2  <0> d   1      26.008  -3.994  32.371  0.00  0.00     0.062 C 
ATOM      3  C4  <0> d   1      25.390  -3.251  33.583  0.00  0.00     0.038 C 
ATOM      4  C5  <0> d   1      25.824  -1.763  33.456  0.00  0.00     0.009 C 
ATOM      5  C6  <0> d   1      26.200  -1.656  31.971  0.00  0.00     0.001 C 
ATOM      6  C8  <0> d   1      26.950  -0.448  31.519  0.00  0.00    -0.005 C 
ATOM      7  C10 <0> d   1      28.041   0.051  32.448  0.00  0.00     0.006 C 
ATOM      8  C11 <0> d   1      28.371   1.493  32.076  0.00  0.00     0.006 C 
ATOM      9  C12 <0> d   1      28.119   1.782  30.594  0.00  0.00     0.000 C 
ATOM     10  C14 <0> d   1      29.040   2.958  30.232  0.00  0.00     0.067 C 
ATOM     11  C15 <0> d   1      29.093   3.146  28.742  0.00  0.00     0.062 A 
ATOM     12  N16 <0> d   1      29.568   4.155  28.067  0.00  0.00    -0.179 NA
ATOM     13  N17 <0> d   1      29.402   3.880  26.701  0.00  0.00    -0.289 N 
ATOM     14  C18 <0> d   1      28.810   2.671  26.586  0.00  0.00     0.118 A 
ATOM     15  C19 <0> d   1      28.607   2.196  27.830  0.00  0.00    -0.014 A 
ATOM     16  C20 <0> d   1      27.980   0.897  28.249  0.00  0.00     0.052 C 
ATOM     17  C21 <0> d   1      28.381   0.569  29.706  0.00  0.00    -0.032 C 
ATOM     18  C22 <0> d   1      29.862   0.205  29.743  0.00  0.00     0.016 C 
ATOM     19  C23 <0> d   1      27.485  -0.606  30.105  0.00  0.00    -0.001 C 
ATOM     20  C25 <0> d   1      28.073  -1.950  29.776  0.00  0.00     0.007 C 
ATOM     21  C26 <0> d   1      27.239  -3.134  30.273  0.00  0.00     0.013 C 
ATOM     22  C27 <0> d   1      26.976  -2.972  31.750  0.00  0.00    -0.009 C 
ATOM     23  C28 <0> d   1      28.284  -3.029  32.538  0.00  0.00     0.018 C 
ATOM     24  H43 <0> d   1      29.666   4.458  25.967  0.00  0.00     0.188 HD
ENDROOT
BRANCH   2  25
ATOM     25  O3  <0> d   1      24.997  -4.351  31.433  0.00  0.00    -0.389 OA
ATOM     26  H32 <0> d   1      24.592  -5.213  31.601  0.00  0.00     0.210 HD
ENDBRANCH   2  25
TORSDOF 1
ENDMDL
MODEL 101
REMARK CAVERDOCK RESULT:      -9.6      0.000      0.000
REMARK CAVERDOCK CONSTRAINTS:       0.0      0.0      0.0      0.0
REMARK CAVERDOCK TUNNEL: 100     -9.6      3.3    101.5
REMARK  1 active torsions:
REMARK  status: ('A' for Active; 'I' for Inactive)
REMARK    1  A    between atoms: C2_2  and  O3_3 
ROOT
ATOM      1  C1  <0> d   1      30.097   4.158  28.996  0.00  0.00     0.046 C 
ATOM      2  C2  <0> d   1      29.872   3.490  30.351  0.00  0.00     0.062 C 
ATOM      3  C4  <0> d   1      28.774   4.240  31.149  0.00  0.00     0.038 C 
ATOM      4  C5  <0> d   1      27.746   3.164  31.600  0.00  0.00     0.009 C 
ATOM      5  C6  <0> d   1      28.557   1.866  31.491  0.00  0.00     0.001 C 
ATOM      6  C8  <0> d   1      27.825   0.567  31.559  0.00  0.00    -0.005 C 
ATOM      7  C10 <0> d   1      26.499   0.507  30.822  0.00  0.00     0.006 C 
ATOM      8  C11 <0> d   1      25.703  -0.678  31.361  0.00  0.00     0.006 C 
ATOM      9  C12 <0> d   1      26.607  -1.801  31.873  0.00  0.00     0.000 C 
ATOM     10  C14 <0> d   1      25.775  -3.091  31.772  0.00  0.00     0.067 C 
ATOM     11  C15 <0> d   1      26.647  -4.296  31.976  0.00  0.00     0.062 A 
ATOM     12  N16 <0> d   1      26.290  -5.531  32.190  0.00  0.00    -0.179 NA
ATOM     13  N17 <0> d   1      27.453  -6.306  32.316  0.00  0.00    -0.289 N 
ATOM     14  C18 <0> d   1      28.518  -5.487  32.171  0.00  0.00     0.118 A 
ATOM     15  C19 <0> d   1      28.050  -4.242  31.962  0.00  0.00    -0.014 A 
ATOM     16  C20 <0> d   1      28.823  -2.973  31.745  0.00  0.00     0.052 C 
ATOM     17  C21 <0> d   1      27.911  -1.911  31.088  0.00  0.00    -0.032 C 
ATOM     18  C22 <0> d   1      27.620  -2.326  29.649  0.00  0.00     0.016 C 
ATOM     19  C23 <0> d   1      28.707  -0.606  31.165  0.00  0.00    -0.001 C 
ATOM     20  C25 <0> d   1      29.607  -0.379  29.982  0.00  0.00     0.007 C 
ATOM     21  C26 <0> d   1      30.322   0.975  29.993  0.00  0.00     0.013 C 
ATOM     22  C27 <0> d   1      29.301   2.075  30.154  0.00  0.00    -0.009 C 
ATOM     23  C28 <0> d   1      28.360   2.115  28.951  0.00  0.00     0.018 C 
ATOM     24  H43 <0> d   1      27.486  -7.262  32.479  0.00  0.00     0.188 HD
ENDROOT
BRANCH   2  25
ATOM     25  O3  <0> d   1      31.085   3.435  31.098  0.00  0.00    -0.389 OA
ATOM     26  H32 <0> d   1      31.832   3.066  30.607  0.00  0.00     0.210 HD
ENDBRANCH   2  25
TORSDOF 1
ENDMDL
MODEL 102
REMARK CAVERDOCK RESULT:      -9.7      0.000      0.000
REMARK CAVERDOCK CONSTRAINTS:       0.0      0.0      0.0      0.0
REMARK CAVERDOCK TUNNEL: 101     -9.7      3.2    102.5
REMARK  1 active torsions:
REMARK  status: ('A' for Active; 'I' for Inactive)
REMARK    1  A    between atoms: C2_2  and  O3_3 
ROOT
ATOM      1  C1  <0> d   1      30.147   4.059  29.021  0.00  0.00     0.046 C 
ATOM      2  C2  <0> d   1      29.864   3.429  30.384  0.00  0.00     0.062 C 
ATOM      3  C4  <0> d   1      28.732   4.199  31.111  0.00  0.00     0.038 C 
ATOM      4  C5  <0> d   1      27.686   3.134  31.548  0.00  0.00     0.009 C 
ATOM      5  C6  <0> d   1      28.502   1.835  31.510  0.00  0.00     0.001 C 
ATOM      6  C8  <0> d   1      27.769   0.538  31.583  0.00  0.00    -0.005 C 
ATOM      7  C10 <0> d   1      26.477   0.453  30.792  0.00  0.00     0.006 C 
ATOM      8  C11 <0> d   1      25.658  -0.717  31.328  0.00  0.00     0.006 C 
ATOM      9  C12 <0> d   1      26.540  -1.824  31.911  0.00  0.00     0.000 C 
ATOM     10  C14 <0> d   1      25.715  -3.118  31.811  0.00  0.00     0.067 C 
ATOM     11  C15 <0> d   1      26.579  -4.315  32.087  0.00  0.00     0.062 A 
ATOM     12  N16 <0> d   1      26.213  -5.544  32.319  0.00  0.00    -0.179 NA
ATOM     13  N17 <0> d   1      27.371  -6.312  32.518  0.00  0.00    -0.289 N 
ATOM     14  C18 <0> d   1      28.441  -5.496  32.396  0.00  0.00     0.118 A 
ATOM     15  C19 <0> d   1      27.981  -4.258  32.132  0.00  0.00    -0.014 A 
ATOM     16  C20 <0> d   1      28.761  -2.994  31.913  0.00  0.00     0.052 C 
ATOM     17  C21 <0> d   1      27.878  -1.952  31.187  0.00  0.00    -0.032 C 
ATOM     18  C22 <0> d   1      27.651  -2.409  29.750  0.00  0.00     0.016 C 
ATOM     19  C23 <0> d   1      28.669  -0.644  31.262  0.00  0.00    -0.001 C 
ATOM     20  C25 <0> d   1      29.619  -0.450  30.113  0.00  0.00     0.007 C 
ATOM     21  C26 <0> d   1      30.331   0.906  30.117  0.00  0.00     0.013 C 
ATOM     22  C27 <0> d   1      29.303   2.008  30.201  0.00  0.00    -0.009 C 
ATOM     23  C28 <0> d   1      28.415   2.012  28.958  0.00  0.00     0.018 C 
ATOM     24  H43 <0> d   1      27.397  -7.263  32.709  0.00  0.00     0.188 HD
ENDROOT
BRANCH   2  25
ATOM     25  O3  <0> d   1      31.043   3.398  31.183  0.00  0.00    -0.389 OA
ATOM     26  H32 <0> d   1      31.848   3.190  30.689  0.00  0.00     0.210 HD
ENDBRANCH   2  25
TORSDOF 1
ENDMDL
MODEL 103
REMARK CAVERDOCK RESULT:      -9.8      0.000      0.000
REMARK CAVERDOCK CONSTRAINTS:       0.0      0.0      0.0      0.0
REMARK CAVERDOCK TUNNEL: 102     -9.8      3.3    103.4
REMARK  1 active torsions:
REMARK  status: ('A' for Active; 'I' for Inactive)
REMARK    1  A    between atoms: C2_2  and  O3_3 
ROOT
ATOM      1  C1  <0> d   1      29.546   3.543  28.219  0.00  0.00     0.046 C 
ATOM      2  C2  <0> d   1      29.766   3.011  29.634  0.00  0.00     0.062 C 
ATOM      3  C4  <0> d   1      29.159   3.984  30.678  0.00  0.00     0.038 C 
ATOM      4  C5  <0> d   1      28.248   3.126  31.601  0.00  0.00     0.009 C 
ATOM      5  C6  <0> d   1      28.781   1.706  31.364  0.00  0.00     0.001 C 
ATOM      6  C8  <0> d   1      27.967   0.555  31.852  0.00  0.00    -0.005 C 
ATOM      7  C10 <0> d   1      26.465   0.668  31.662  0.00  0.00     0.006 C 
ATOM      8  C11 <0> d   1      25.785  -0.330  32.594  0.00  0.00     0.006 C 
ATOM      9  C12 <0> d   1      26.661  -1.552  32.876  0.00  0.00     0.000 C 
ATOM     10  C14 <0> d   1      25.694  -2.689  33.243  0.00  0.00     0.067 C 
ATOM     11  C15 <0> d   1      26.413  -4.007  33.262  0.00  0.00     0.062 A 
ATOM     12  N16 <0> d   1      26.006  -5.149  33.741  0.00  0.00    -0.179 NA
ATOM     13  N17 <0> d   1      27.019  -6.097  33.529  0.00  0.00    -0.289 N 
ATOM     14  C18 <0> d   1      28.047  -5.478  32.907  0.00  0.00     0.118 A 
ATOM     15  C19 <0> d   1      27.700  -4.188  32.732  0.00  0.00    -0.014 A 
ATOM     16  C20 <0> d   1      28.492  -3.082  32.095  0.00  0.00     0.052 C 
ATOM     17  C21 <0> d   1      27.546  -1.928  31.690  0.00  0.00    -0.032 C 
ATOM     18  C22 <0> d   1      26.681  -2.382  30.518  0.00  0.00     0.016 C 
ATOM     19  C23 <0> d   1      28.474  -0.771  31.311  0.00  0.00    -0.001 C 
ATOM     20  C25 <0> d   1      28.880  -0.776  29.864  0.00  0.00     0.007 C 
ATOM     21  C26 <0> d   1      29.715   0.438  29.448  0.00  0.00     0.013 C 
ATOM     22  C27 <0> d   1      28.984   1.701  29.833  0.00  0.00    -0.009 C 
ATOM     23  C28 <0> d   1      27.671   1.819  29.060  0.00  0.00     0.018 C 
ATOM     24  H43 <0> d   1      26.986  -7.032  33.785  0.00  0.00     0.188 HD
ENDROOT
BRANCH   2  25
ATOM     25  O3  <0> d   1      31.152   2.804  29.889  0.00  0.00    -0.389 OA
ATOM     26  H32 <0> d   1      31.398   1.874  29.996  0.00  0.00     0.210 HD
ENDBRANCH   2  25
TORSDOF 1
ENDMDL
MODEL 104
REMARK CAVERDOCK RESULT:     -10.1      0.000      0.000
REMARK CAVERDOCK CONSTRAINTS:       0.0      0.0      0.0      0.0
REMARK CAVERDOCK TUNNEL: 103    -10.1      3.3    104.5
REMARK  1 active torsions:
REMARK  status: ('A' for Active; 'I' for Inactive)
REMARK    1  A    between atoms: C2_2  and  O3_3 
ROOT
ATOM      1  C1  <0> d   1      29.593   3.489  28.390  0.00  0.00     0.046 C 
ATOM      2  C2  <0> d   1      29.767   2.942  29.805  0.00  0.00     0.062 C 
ATOM      3  C4  <0> d   1      29.145   3.914  30.841  0.00  0.00     0.038 C 
ATOM      4  C5  <0> d   1      28.198   3.062  31.732  0.00  0.00     0.009 C 
ATOM      5  C6  <0> d   1      28.717   1.637  31.496  0.00  0.00     0.001 C 
ATOM      6  C8  <0> d   1      27.873   0.493  31.953  0.00  0.00    -0.005 C 
ATOM      7  C10 <0> d   1      26.379   0.630  31.723  0.00  0.00     0.006 C 
ATOM      8  C11 <0> d   1      25.660  -0.366  32.628  0.00  0.00     0.006 C 
ATOM      9  C12 <0> d   1      26.511  -1.604  32.922  0.00  0.00     0.000 C 
ATOM     10  C14 <0> d   1      25.518  -2.730  33.253  0.00  0.00     0.067 C 
ATOM     11  C15 <0> d   1      26.218  -4.058  33.280  0.00  0.00     0.062 A 
ATOM     12  N16 <0> d   1      25.781  -5.198  33.737  0.00  0.00    -0.179 NA
ATOM     13  N17 <0> d   1      26.786  -6.158  33.544  0.00  0.00    -0.289 N 
ATOM     14  C18 <0> d   1      27.839  -5.549  32.955  0.00  0.00     0.118 A 
ATOM     15  C19 <0> d   1      27.516  -4.253  32.782  0.00  0.00    -0.014 A 
ATOM     16  C20 <0> d   1      28.340  -3.153  32.177  0.00  0.00     0.052 C 
ATOM     17  C21 <0> d   1      27.422  -1.982  31.757  0.00  0.00    -0.032 C 
ATOM     18  C22 <0> d   1      26.582  -2.414  30.558  0.00  0.00     0.016 C 
ATOM     19  C23 <0> d   1      28.376  -0.836  31.414  0.00  0.00    -0.001 C 
ATOM     20  C25 <0> d   1      28.821  -0.834  29.977  0.00  0.00     0.007 C 
ATOM     21  C26 <0> d   1      29.684   0.372  29.595  0.00  0.00     0.013 C 
ATOM     22  C27 <0> d   1      28.961   1.642  29.972  0.00  0.00    -0.009 C 
ATOM     23  C28 <0> d   1      27.671   1.785  29.165  0.00  0.00     0.018 C 
ATOM     24  H43 <0> d   1      26.733  -7.095  33.790  0.00  0.00     0.188 HD
ENDROOT
BRANCH   2  25
ATOM     25  O3  <0> d   1      31.142   2.712  30.096  0.00  0.00    -0.389 OA
ATOM     26  H32 <0> d   1      31.743   2.976  29.385  0.00  0.00     0.210 HD
ENDBRANCH   2  25
TORSDOF 1
ENDMDL
MODEL 105
REMARK CAVERDOCK RESULT:     -10.2      0.000      0.000
REMARK CAVERDOCK CONSTRAINTS:       0.0      0.0      0.0      0.0
REMARK CAVERDOCK TUNNEL: 104    -10.2      3.3    105.3
REMARK  1 active torsions:
REMARK  status: ('A' for Active; 'I' for Inactive)
REMARK    1  A    between atoms: C2_2  and  O3_3 
ROOT
ATOM      1  C1  <0> d   1      29.684   3.401  28.439  0.00  0.00     0.046 C 
ATOM      2  C2  <0> d   1      29.834   2.867  29.862  0.00  0.00     0.062 C 
ATOM      3  C4  <0> d   1      29.220   3.862  30.881  0.00  0.00     0.038 C 
ATOM      4  C5  <0> d   1      28.249   3.036  31.772  0.00  0.00     0.009 C 
ATOM      5  C6  <0> d   1      28.745   1.600  31.557  0.00  0.00     0.001 C 
ATOM      6  C8  <0> d   1      27.878   0.477  32.018  0.00  0.00    -0.005 C 
ATOM      7  C10 <0> d   1      26.389   0.637  31.773  0.00  0.00     0.006 C 
ATOM      8  C11 <0> d   1      25.643  -0.336  32.681  0.00  0.00     0.006 C 
ATOM      9  C12 <0> d   1      26.469  -1.585  32.998  0.00  0.00     0.000 C 
ATOM     10  C14 <0> d   1      25.453  -2.689  33.332  0.00  0.00     0.067 C 
ATOM     11  C15 <0> d   1      26.129  -4.029  33.381  0.00  0.00     0.062 A 
ATOM     12  N16 <0> d   1      25.668  -5.156  33.847  0.00  0.00    -0.179 NA
ATOM     13  N17 <0> d   1      26.658  -6.136  33.675  0.00  0.00    -0.289 N 
ATOM     14  C18 <0> d   1      27.727  -5.552  33.089  0.00  0.00     0.118 A 
ATOM     15  C19 <0> d   1      27.429  -4.252  32.899  0.00  0.00    -0.014 A 
ATOM     16  C20 <0> d   1      28.278  -3.174  32.289  0.00  0.00     0.052 C 
ATOM     17  C21 <0> d   1      27.384  -1.992  31.847  0.00  0.00    -0.032 C 
ATOM     18  C22 <0> d   1      26.549  -2.423  30.645  0.00  0.00     0.016 C 
ATOM     19  C23 <0> d   1      28.362  -0.867  31.500  0.00  0.00    -0.001 C 
ATOM     20  C25 <0> d   1      28.821  -0.889  30.068  0.00  0.00     0.007 C 
ATOM     21  C26 <0> d   1      29.709   0.296  29.681  0.00  0.00     0.013 C 
ATOM     22  C27 <0> d   1      29.004   1.583  30.035  0.00  0.00    -0.009 C 
ATOM     23  C28 <0> d   1      27.725   1.740  29.214  0.00  0.00     0.018 C 
ATOM     24  H43 <0> d   1      26.586  -7.069  33.931  0.00  0.00     0.188 HD
ENDROOT
BRANCH   2  25
ATOM     25  O3  <0> d   1      31.203   2.617  30.169  0.00  0.00    -0.389 OA
ATOM     26  H32 <0> d   1      31.598   1.903  29.649  0.00  0.00     0.210 HD
ENDBRANCH   2  25
TORSDOF 1
ENDMDL
MODEL 106
REMARK CAVERDOCK RESULT:     -10.4      0.000      0.000
REMARK CAVERDOCK CONSTRAINTS:       0.0      0.0      0.0      0.0
REMARK CAVERDOCK TUNNEL: 105    -10.4      3.3    106.1
REMARK  1 active torsions:
REMARK  status: ('A' for Active; 'I' for Inactive)
REMARK    1  A    between atoms: C2_2  and  O3_3 
ROOT
ATOM      1  C1  <0> d   1      29.535   3.275  28.429  0.00  0.00     0.046 C 
ATOM      2  C2  <0> d   1      29.753   2.760  29.850  0.00  0.00     0.062 C 
ATOM      3  C4  <0> d   1      29.218   3.784  30.885  0.00  0.00     0.038 C 
ATOM      4  C5  <0> d   1      28.280   2.995  31.841  0.00  0.00     0.009 C 
ATOM      5  C6  <0> d   1      28.731   1.544  31.623  0.00  0.00     0.001 C 
ATOM      6  C8  <0> d   1      27.865   0.449  32.150  0.00  0.00    -0.005 C 
ATOM      7  C10 <0> d   1      26.369   0.640  31.984  0.00  0.00     0.006 C 
ATOM      8  C11 <0> d   1      25.652  -0.301  32.948  0.00  0.00     0.006 C 
ATOM      9  C12 <0> d   1      26.467  -1.564  33.239  0.00  0.00     0.000 C 
ATOM     10  C14 <0> d   1      25.446  -2.639  33.647  0.00  0.00     0.067 C 
ATOM     11  C15 <0> d   1      26.094  -3.994  33.681  0.00  0.00     0.062 A 
ATOM     12  N16 <0> d   1      25.634  -5.102  34.190  0.00  0.00    -0.179 NA
ATOM     13  N17 <0> d   1      26.590  -6.107  33.980  0.00  0.00    -0.289 N 
ATOM     14  C18 <0> d   1      27.638  -5.558  33.327  0.00  0.00     0.118 A 
ATOM     15  C19 <0> d   1      27.359  -4.254  33.131  0.00  0.00    -0.014 A 
ATOM     16  C20 <0> d   1      28.197  -3.206  32.458  0.00  0.00     0.052 C 
ATOM     17  C21 <0> d   1      27.307  -2.010  32.046  0.00  0.00    -0.032 C 
ATOM     18  C22 <0> d   1      26.397  -2.439  30.899  0.00  0.00     0.016 C 
ATOM     19  C23 <0> d   1      28.289  -0.914  31.628  0.00  0.00    -0.001 C 
ATOM     20  C25 <0> d   1      28.667  -0.968  30.173  0.00  0.00     0.007 C 
ATOM     21  C26 <0> d   1      29.559   0.190  29.718  0.00  0.00     0.013 C 
ATOM     22  C27 <0> d   1      28.904   1.499  30.090  0.00  0.00    -0.009 C 
ATOM     23  C28 <0> d   1      27.586   1.673  29.338  0.00  0.00     0.018 C 
ATOM     24  H43 <0> d   1      26.512  -7.034  34.255  0.00  0.00     0.188 HD
ENDROOT
BRANCH   2  25
ATOM     25  O3  <0> d   1      31.130   2.482  30.085  0.00  0.00    -0.389 OA
ATOM     26  H32 <0> d   1      31.734   3.119  29.680  0.00  0.00     0.210 HD
ENDBRANCH   2  25
TORSDOF 1
ENDMDL
MODEL 107
REMARK CAVERDOCK RESULT:      -9.8      0.000      0.000
REMARK CAVERDOCK CONSTRAINTS:       0.0      0.0      0.0      0.0
REMARK CAVERDOCK TUNNEL: 106     -9.8      3.3    107.1
REMARK  1 active torsions:
REMARK  status: ('A' for Active; 'I' for Inactive)
REMARK    1  A    between atoms: C2_2  and  O3_3 
ROOT
ATOM      1  C1  <0> d   1      25.052  -5.055  33.388  0.00  0.00     0.046 C 
ATOM      2  C2  <0> d   1      26.465  -4.477  33.449  0.00  0.00     0.062 C 
ATOM      3  C4  <0> d   1      27.475  -5.445  32.781  0.00  0.00     0.038 C 
ATOM      4  C5  <0> d   1      28.280  -4.601  31.753  0.00  0.00     0.009 C 
ATOM      5  C6  <0> d   1      28.052  -3.168  32.253  0.00  0.00     0.001 C 
ATOM      6  C8  <0> d   1      28.425  -2.038  31.352  0.00  0.00    -0.005 C 
ATOM      7  C10 <0> d   1      28.095  -2.217  29.882  0.00  0.00     0.006 C 
ATOM      8  C11 <0> d   1      28.927  -1.223  29.077  0.00  0.00     0.006 C 
ATOM      9  C12 <0> d   1      29.255   0.041  29.875  0.00  0.00     0.000 C 
ATOM     10  C14 <0> d   1      29.493   1.147  28.834  0.00  0.00     0.067 C 
ATOM     11  C15 <0> d   1      29.541   2.494  29.498  0.00  0.00     0.062 A 
ATOM     12  N16 <0> d   1      29.944   3.630  29.004  0.00  0.00    -0.179 NA
ATOM     13  N17 <0> d   1      29.801   4.612  29.996  0.00  0.00    -0.289 N 
ATOM     14  C18 <0> d   1      29.299   4.019  31.102  0.00  0.00     0.118 A 
ATOM     15  C19 <0> d   1      29.131   2.712  30.823  0.00  0.00    -0.014 A 
ATOM     16  C20 <0> d   1      28.606   1.623  31.714  0.00  0.00     0.052 C 
ATOM     17  C21 <0> d   1      28.148   0.421  30.855  0.00  0.00    -0.032 C 
ATOM     18  C22 <0> d   1      26.886   0.808  30.091  0.00  0.00     0.016 C 
ATOM     19  C23 <0> d   1      27.895  -0.707  31.859  0.00  0.00    -0.001 C 
ATOM     20  C25 <0> d   1      26.494  -0.725  32.403  0.00  0.00     0.007 C 
ATOM     21  C26 <0> d   1      26.197  -1.915  33.320  0.00  0.00     0.013 C 
ATOM     22  C27 <0> d   1      26.548  -3.195  32.602  0.00  0.00    -0.009 C 
ATOM     23  C28 <0> d   1      25.657  -3.387  31.376  0.00  0.00     0.018 C 
ATOM     24  H43 <0> d   1      30.024   5.552  29.903  0.00  0.00     0.188 HD
ENDROOT
BRANCH   2  25
ATOM     25  O3  <0> d   1      26.845  -4.207  34.795  0.00  0.00    -0.389 OA
ATOM     26  H32 <0> d   1      27.000  -5.000  35.327  0.00  0.00     0.210 HD
ENDBRANCH   2  25
TORSDOF 1
ENDMDL
MODEL 108
REMARK CAVERDOCK RESULT:     -10.5      0.000      0.000
REMARK CAVERDOCK CONSTRAINTS:       0.0      0.0      0.0      0.0
REMARK CAVERDOCK TUNNEL: 107    -10.5      3.3    108.4
REMARK  1 active torsions:
REMARK  status: ('A' for Active; 'I' for Inactive)
REMARK    1  A    between atoms: C2_2  and  O3_3 
ROOT
ATOM      1  C1  <0> d   1      29.360   3.148  28.578  0.00  0.00     0.046 C 
ATOM      2  C2  <0> d   1      29.555   2.648  30.008  0.00  0.00     0.062 C 
ATOM      3  C4  <0> d   1      28.975   3.668  31.022  0.00  0.00     0.038 C 
ATOM      4  C5  <0> d   1      28.032   2.867  31.962  0.00  0.00     0.009 C 
ATOM      5  C6  <0> d   1      28.518   1.424  31.766  0.00  0.00     0.001 C 
ATOM      6  C8  <0> d   1      27.663   0.315  32.281  0.00  0.00    -0.005 C 
ATOM      7  C10 <0> d   1      26.167   0.473  32.079  0.00  0.00     0.006 C 
ATOM      8  C11 <0> d   1      25.449  -0.476  33.034  0.00  0.00     0.006 C 
ATOM      9  C12 <0> d   1      26.282  -1.719  33.354  0.00  0.00     0.000 C 
ATOM     10  C14 <0> d   1      25.275  -2.812  33.747  0.00  0.00     0.067 C 
ATOM     11  C15 <0> d   1      25.950  -4.153  33.806  0.00  0.00     0.062 A 
ATOM     12  N16 <0> d   1      25.501  -5.267  34.313  0.00  0.00    -0.179 NA
ATOM     13  N17 <0> d   1      26.483  -6.253  34.133  0.00  0.00    -0.289 N 
ATOM     14  C18 <0> d   1      27.534  -5.686  33.500  0.00  0.00     0.118 A 
ATOM     15  C19 <0> d   1      27.233  -4.391  33.288  0.00  0.00    -0.014 A 
ATOM     16  C20 <0> d   1      28.064  -3.330  32.626  0.00  0.00     0.052 C 
ATOM     17  C21 <0> d   1      27.159  -2.156  32.184  0.00  0.00    -0.032 C 
ATOM     18  C22 <0> d   1      26.285  -2.613  31.020  0.00  0.00     0.016 C 
ATOM     19  C23 <0> d   1      28.128  -1.042  31.780  0.00  0.00    -0.001 C 
ATOM     20  C25 <0> d   1      28.541  -1.099  30.335  0.00  0.00     0.007 C 
ATOM     21  C26 <0> d   1      29.418   0.074  29.892  0.00  0.00     0.013 C 
ATOM     22  C27 <0> d   1      28.728   1.371  30.238  0.00  0.00    -0.009 C 
ATOM     23  C28 <0> d   1      27.424   1.512  29.454  0.00  0.00     0.018 C 
ATOM     24  H43 <0> d   1      26.418  -7.179  34.413  0.00  0.00     0.188 HD
ENDROOT
BRANCH   2  25
ATOM     25  O3  <0> d   1      30.932   2.401  30.277  0.00  0.00    -0.389 OA
ATOM     26  H32 <0> d   1      31.334   1.741  29.695  0.00  0.00     0.210 HD
ENDBRANCH   2  25
TORSDOF 1
ENDMDL
MODEL 109
REMARK CAVERDOCK RESULT:     -10.7      0.000      0.000
REMARK CAVERDOCK CONSTRAINTS:       0.0      0.0      0.0      0.0
REMARK CAVERDOCK TUNNEL: 108    -10.7      3.3    109.6
REMARK  1 active torsions:
REMARK  status: ('A' for Active; 'I' for Inactive)
REMARK    1  A    between atoms: C2_2  and  O3_3 
ROOT
ATOM      1  C1  <0> d   1      29.247   2.975  28.598  0.00  0.00     0.046 C 
ATOM      2  C2  <0> d   1      29.471   2.475  30.023  0.00  0.00     0.062 C 
ATOM      3  C4  <0> d   1      28.904   3.491  31.048  0.00  0.00     0.038 C 
ATOM      4  C5  <0> d   1      27.982   2.683  32.005  0.00  0.00     0.009 C 
ATOM      5  C6  <0> d   1      28.474   1.243  31.799  0.00  0.00     0.001 C 
ATOM      6  C8  <0> d   1      27.635   0.128  32.328  0.00  0.00    -0.005 C 
ATOM      7  C10 <0> d   1      26.135   0.277  32.153  0.00  0.00     0.006 C 
ATOM      8  C11 <0> d   1      25.440  -0.677  33.120  0.00  0.00     0.006 C 
ATOM      9  C12 <0> d   1      26.287  -1.915  33.423  0.00  0.00     0.000 C 
ATOM     10  C14 <0> d   1      25.294  -3.015  33.833  0.00  0.00     0.067 C 
ATOM     11  C15 <0> d   1      25.978  -4.352  33.878  0.00  0.00     0.062 A 
ATOM     12  N16 <0> d   1      25.546  -5.469  34.392  0.00  0.00    -0.179 NA
ATOM     13  N17 <0> d   1      26.530  -6.449  34.193  0.00  0.00    -0.289 N 
ATOM     14  C18 <0> d   1      27.566  -5.875  33.542  0.00  0.00     0.118 A 
ATOM     15  C19 <0> d   1      27.253  -4.581  33.337  0.00  0.00    -0.014 A 
ATOM     16  C20 <0> d   1      28.065  -3.514  32.661  0.00  0.00     0.052 C 
ATOM     17  C21 <0> d   1      27.145  -2.346  32.237  0.00  0.00    -0.032 C 
ATOM     18  C22 <0> d   1      26.253  -2.807  31.089  0.00  0.00     0.016 C 
ATOM     19  C23 <0> d   1      28.099  -1.226  31.816  0.00  0.00    -0.001 C 
ATOM     20  C25 <0> d   1      28.486  -1.279  30.364  0.00  0.00     0.007 C 
ATOM     21  C26 <0> d   1      29.348  -0.099  29.906  0.00  0.00     0.013 C 
ATOM     22  C27 <0> d   1      28.656   1.193  30.267  0.00  0.00    -0.009 C 
ATOM     23  C28 <0> d   1      27.337   1.326  29.507  0.00  0.00     0.018 C 
ATOM     24  H43 <0> d   1      26.476  -7.376  34.473  0.00  0.00     0.188 HD
ENDROOT
BRANCH   2  25
ATOM     25  O3  <0> d   1      30.854   2.237  30.266  0.00  0.00    -0.389 OA
ATOM     26  H32 <0> d   1      31.340   1.918  29.493  0.00  0.00     0.210 HD
ENDBRANCH   2  25
TORSDOF 1
ENDMDL
MODEL 110
REMARK CAVERDOCK RESULT:     -10.7      0.000      0.000
REMARK CAVERDOCK CONSTRAINTS:       0.0      0.0      0.0      0.0
REMARK CAVERDOCK TUNNEL: 109    -10.7      3.3    110.1
REMARK  1 active torsions:
REMARK  status: ('A' for Active; 'I' for Inactive)
REMARK    1  A    between atoms: C2_2  and  O3_3 
ROOT
ATOM      1  C1  <0> d   1      24.704  -5.299  33.494  0.00  0.00     0.046 C 
ATOM      2  C2  <0> d   1      26.087  -4.679  33.683  0.00  0.00     0.062 C 
ATOM      3  C4  <0> d   1      27.186  -5.639  33.159  0.00  0.00     0.038 C 
ATOM      4  C5  <0> d   1      28.074  -4.806  32.191  0.00  0.00     0.009 C 
ATOM      5  C6  <0> d   1      27.758  -3.365  32.612  0.00  0.00     0.001 C 
ATOM      6  C8  <0> d   1      28.196  -2.255  31.715  0.00  0.00    -0.005 C 
ATOM      7  C10 <0> d   1      28.028  -2.492  30.226  0.00  0.00     0.006 C 
ATOM      8  C11 <0> d   1      28.915  -1.502  29.477  0.00  0.00     0.006 C 
ATOM      9  C12 <0> d   1      29.124  -0.203  30.259  0.00  0.00     0.000 C 
ATOM     10  C14 <0> d   1      29.443   0.874  29.209  0.00  0.00     0.067 C 
ATOM     11  C15 <0> d   1      29.387   2.243  29.826  0.00  0.00     0.062 A 
ATOM     12  N16 <0> d   1      29.811   3.373  29.335  0.00  0.00    -0.179 NA
ATOM     13  N17 <0> d   1      29.539   4.383  30.271  0.00  0.00    -0.289 N 
ATOM     14  C18 <0> d   1      28.939   3.813  31.339  0.00  0.00     0.118 A 
ATOM     15  C19 <0> d   1      28.834   2.493  31.092  0.00  0.00    -0.014 A 
ATOM     16  C20 <0> d   1      28.246   1.419  31.961  0.00  0.00     0.052 C 
ATOM     17  C21 <0> d   1      27.911   0.177  31.104  0.00  0.00    -0.032 C 
ATOM     18  C22 <0> d   1      26.727   0.502  30.198  0.00  0.00     0.016 C 
ATOM     19  C23 <0> d   1      27.582  -0.924  32.115  0.00  0.00    -0.001 C 
ATOM     20  C25 <0> d   1      26.132  -0.964  32.510  0.00  0.00     0.007 C 
ATOM     21  C26 <0> d   1      25.770  -2.131  33.433  0.00  0.00     0.013 C 
ATOM     22  C27 <0> d   1      26.227  -3.424  32.803  0.00  0.00    -0.009 C 
ATOM     23  C28 <0> d   1      25.476  -3.682  31.498  0.00  0.00     0.018 C 
ATOM     24  H43 <0> d   1      29.747   5.325  30.168  0.00  0.00     0.188 HD
ENDROOT
BRANCH   2  25
ATOM     25  O3  <0> d   1      26.316  -4.353  35.050  0.00  0.00    -0.389 OA
ATOM     26  H32 <0> d   1      25.533  -4.023  35.512  0.00  0.00     0.210 HD
ENDBRANCH   2  25
TORSDOF 1
ENDMDL
MODEL 111
REMARK CAVERDOCK RESULT:     -10.9      0.000      0.000
REMARK CAVERDOCK CONSTRAINTS:       0.0      0.0      0.0      0.0
REMARK CAVERDOCK TUNNEL: 110    -10.9      3.3    111.2
REMARK  1 active torsions:
REMARK  status: ('A' for Active; 'I' for Inactive)
REMARK    1  A    between atoms: C2_2  and  O3_3 
ROOT
ATOM      1  C1  <0> d   1      24.641  -5.448  33.458  0.00  0.00     0.046 C 
ATOM      2  C2  <0> d   1      26.009  -4.809  33.690  0.00  0.00     0.062 C 
ATOM      3  C4  <0> d   1      27.138  -5.761  33.217  0.00  0.00     0.038 C 
ATOM      4  C5  <0> d   1      28.050  -4.927  32.273  0.00  0.00     0.009 C 
ATOM      5  C6  <0> d   1      27.702  -3.485  32.668  0.00  0.00     0.001 C 
ATOM      6  C8  <0> d   1      28.159  -2.379  31.776  0.00  0.00    -0.005 C 
ATOM      7  C10 <0> d   1      28.048  -2.633  30.284  0.00  0.00     0.006 C 
ATOM      8  C11 <0> d   1      28.950  -1.639  29.557  0.00  0.00     0.006 C 
ATOM      9  C12 <0> d   1      29.115  -0.330  30.333  0.00  0.00     0.000 C 
ATOM     10  C14 <0> d   1      29.459   0.740  29.285  0.00  0.00     0.067 C 
ATOM     11  C15 <0> d   1      29.364   2.114  29.885  0.00  0.00     0.062 A 
ATOM     12  N16 <0> d   1      29.791   3.245  29.398  0.00  0.00    -0.179 NA
ATOM     13  N17 <0> d   1      29.474   4.260  30.313  0.00  0.00    -0.289 N 
ATOM     14  C18 <0> d   1      28.842   3.693  31.364  0.00  0.00     0.118 A 
ATOM     15  C19 <0> d   1      28.762   2.370  31.127  0.00  0.00    -0.014 A 
ATOM     16  C20 <0> d   1      28.155   1.298  31.986  0.00  0.00     0.052 C 
ATOM     17  C21 <0> d   1      27.867   0.043  31.129  0.00  0.00    -0.032 C 
ATOM     18  C22 <0> d   1      26.713   0.344  30.178  0.00  0.00     0.016 C 
ATOM     19  C23 <0> d   1      27.515  -1.052  32.140  0.00  0.00    -0.001 C 
ATOM     20  C25 <0> d   1      26.052  -1.106  32.482  0.00  0.00     0.007 C 
ATOM     21  C26 <0> d   1      25.671  -2.268  33.403  0.00  0.00     0.013 C 
ATOM     22  C27 <0> d   1      26.166  -3.562  32.804  0.00  0.00    -0.009 C 
ATOM     23  C28 <0> d   1      25.465  -3.842  31.475  0.00  0.00     0.018 C 
ATOM     24  H43 <0> d   1      29.674   5.204  30.208  0.00  0.00     0.188 HD
ENDROOT
BRANCH   2  25
ATOM     25  O3  <0> d   1      26.184  -4.467  35.062  0.00  0.00    -0.389 OA
ATOM     26  H32 <0> d   1      25.571  -4.916  35.660  0.00  0.00     0.210 HD
ENDBRANCH   2  25
TORSDOF 1
ENDMDL
MODEL 112
REMARK CAVERDOCK RESULT:     -11.1      0.000      0.000
REMARK CAVERDOCK CONSTRAINTS:       0.0      0.0      0.0      0.0
REMARK CAVERDOCK TUNNEL: 111    -11.1      3.3    112.1
REMARK  1 active torsions:
REMARK  status: ('A' for Active; 'I' for Inactive)
REMARK    1  A    between atoms: C2_2  and  O3_3 
ROOT
ATOM      1  C1  <0> d   1      24.599  -5.633  33.595  0.00  0.00     0.046 C 
ATOM      2  C2  <0> d   1      25.973  -4.998  33.799  0.00  0.00     0.062 C 
ATOM      3  C4  <0> d   1      27.088  -5.947  33.289  0.00  0.00     0.038 C 
ATOM      4  C5  <0> d   1      27.978  -5.105  32.331  0.00  0.00     0.009 C 
ATOM      5  C6  <0> d   1      27.642  -3.666  32.748  0.00  0.00     0.001 C 
ATOM      6  C8  <0> d   1      28.078  -2.552  31.856  0.00  0.00    -0.005 C 
ATOM      7  C10 <0> d   1      27.930  -2.792  30.365  0.00  0.00     0.006 C 
ATOM      8  C11 <0> d   1      28.815  -1.792  29.626  0.00  0.00     0.006 C 
ATOM      9  C12 <0> d   1      29.001  -0.491  30.410  0.00  0.00     0.000 C 
ATOM     10  C14 <0> d   1      29.321   0.589  29.363  0.00  0.00     0.067 C 
ATOM     11  C15 <0> d   1      29.243   1.957  29.979  0.00  0.00     0.062 A 
ATOM     12  N16 <0> d   1      29.660   3.092  29.493  0.00  0.00    -0.179 NA
ATOM     13  N17 <0> d   1      29.368   4.099  30.425  0.00  0.00    -0.289 N 
ATOM     14  C18 <0> d   1      28.760   3.523  31.486  0.00  0.00     0.118 A 
ATOM     15  C19 <0> d   1      28.673   2.202  31.238  0.00  0.00    -0.014 A 
ATOM     16  C20 <0> d   1      28.086   1.122  32.101  0.00  0.00     0.052 C 
ATOM     17  C21 <0> d   1      27.775  -0.124  31.240  0.00  0.00    -0.032 C 
ATOM     18  C22 <0> d   1      26.598   0.189  30.321  0.00  0.00     0.016 C 
ATOM     19  C23 <0> d   1      27.446  -1.227  32.248  0.00  0.00    -0.001 C 
ATOM     20  C25 <0> d   1      25.992  -1.283  32.626  0.00  0.00     0.007 C 
ATOM     21  C26 <0> d   1      25.631  -2.453  33.545  0.00  0.00     0.013 C 
ATOM     22  C27 <0> d   1      26.110  -3.742  32.921  0.00  0.00    -0.009 C 
ATOM     23  C28 <0> d   1      25.376  -4.008  31.608  0.00  0.00     0.018 C 
ATOM     24  H43 <0> d   1      29.566   5.044  30.324  0.00  0.00     0.188 HD
ENDROOT
BRANCH   2  25
ATOM     25  O3  <0> d   1      26.182  -4.670  35.170  0.00  0.00    -0.389 OA
ATOM     26  H32 <0> d   1      26.094  -5.421  35.772  0.00  0.00     0.210 HD
ENDBRANCH   2  25
TORSDOF 1
ENDMDL
MODEL 113
REMARK CAVERDOCK RESULT:     -11.2      0.000      0.000
REMARK CAVERDOCK CONSTRAINTS:       0.0      0.0      0.0      0.0
REMARK CAVERDOCK TUNNEL: 112    -11.2      3.3    113.3
REMARK  1 active torsions:
REMARK  status: ('A' for Active; 'I' for Inactive)
REMARK    1  A    between atoms: C2_2  and  O3_3 
ROOT
ATOM      1  C1  <0> d   1      24.516  -5.669  33.643  0.00  0.00     0.046 C 
ATOM      2  C2  <0> d   1      25.886  -5.038  33.882  0.00  0.00     0.062 C 
ATOM      3  C4  <0> d   1      27.011  -5.988  33.396  0.00  0.00     0.038 C 
ATOM      4  C5  <0> d   1      27.926  -5.145  32.462  0.00  0.00     0.009 C 
ATOM      5  C6  <0> d   1      27.583  -3.707  32.875  0.00  0.00     0.001 C 
ATOM      6  C8  <0> d   1      28.043  -2.592  31.997  0.00  0.00    -0.005 C 
ATOM      7  C10 <0> d   1      27.931  -2.826  30.502  0.00  0.00     0.006 C 
ATOM      8  C11 <0> d   1      28.835  -1.827  29.787  0.00  0.00     0.006 C 
ATOM      9  C12 <0> d   1      29.005  -0.528  30.579  0.00  0.00     0.000 C 
ATOM     10  C14 <0> d   1      29.353   0.555  29.544  0.00  0.00     0.067 C 
ATOM     11  C15 <0> d   1      29.262   1.921  30.161  0.00  0.00     0.062 A 
ATOM     12  N16 <0> d   1      29.694   3.056  29.689  0.00  0.00    -0.179 NA
ATOM     13  N17 <0> d   1      29.381   4.061  30.617  0.00  0.00    -0.289 N 
ATOM     14  C18 <0> d   1      28.747   3.483  31.661  0.00  0.00     0.118 A 
ATOM     15  C19 <0> d   1      28.662   2.163  31.407  0.00  0.00    -0.014 A 
ATOM     16  C20 <0> d   1      28.053   1.082  32.253  0.00  0.00     0.052 C 
ATOM     17  C21 <0> d   1      27.760  -0.161  31.381  0.00  0.00    -0.032 C 
ATOM     18  C22 <0> d   1      26.606   0.157  30.435  0.00  0.00     0.016 C 
ATOM     19  C23 <0> d   1      27.404  -1.266  32.378  0.00  0.00    -0.001 C 
ATOM     20  C25 <0> d   1      25.941  -1.320  32.720  0.00  0.00     0.007 C 
ATOM     21  C26 <0> d   1      25.557  -2.492  33.627  0.00  0.00     0.013 C 
ATOM     22  C27 <0> d   1      26.047  -3.780  33.011  0.00  0.00    -0.009 C 
ATOM     23  C28 <0> d   1      25.344  -4.041  31.680  0.00  0.00     0.018 C 
ATOM     24  H43 <0> d   1      29.584   5.005  30.524  0.00  0.00     0.188 HD
ENDROOT
BRANCH   2  25
ATOM     25  O3  <0> d   1      26.063  -4.714  35.258  0.00  0.00    -0.389 OA
ATOM     26  H32 <0> d   1      25.573  -5.287  35.863  0.00  0.00     0.210 HD
ENDBRANCH   2  25
TORSDOF 1
ENDMDL
MODEL 114
REMARK CAVERDOCK RESULT:     -11.1      0.000      0.000
REMARK CAVERDOCK CONSTRAINTS:       0.0      0.0      0.0      0.0
REMARK CAVERDOCK TUNNEL: 113    -11.1      3.3    114.1
REMARK  1 active torsions:
REMARK  status: ('A' for Active; 'I' for Inactive)
REMARK    1  A    between atoms: C2_2  and  O3_3 
ROOT
ATOM      1  C1  <0> d   1      27.060  -6.076  35.136  0.00  0.00     0.046 C 
ATOM      2  C2  <0> d   1      26.333  -5.722  33.840  0.00  0.00     0.062 C 
ATOM      3  C4  <0> d   1      24.855  -5.356  34.132  0.00  0.00     0.038 C 
ATOM      4  C5  <0> d   1      24.597  -3.984  33.445  0.00  0.00     0.009 C 
ATOM      5  C6  <0> d   1      25.732  -3.913  32.415  0.00  0.00     0.001 C 
ATOM      6  C8  <0> d   1      26.004  -2.604  31.753  0.00  0.00    -0.005 C 
ATOM      7  C10 <0> d   1      25.926  -1.375  32.640  0.00  0.00     0.006 C 
ATOM      8  C11 <0> d   1      25.774  -0.146  31.750  0.00  0.00     0.006 C 
ATOM      9  C12 <0> d   1      26.421  -0.340  30.376  0.00  0.00     0.000 C 
ATOM     10  C14 <0> d   1      26.761   1.071  29.867  0.00  0.00     0.067 C 
ATOM     11  C15 <0> d   1      27.654   0.994  28.662  0.00  0.00     0.062 A 
ATOM     12  N16 <0> d   1      27.968   1.940  27.822  0.00  0.00    -0.179 NA
ATOM     13  N17 <0> d   1      28.833   1.398  26.860  0.00  0.00    -0.289 N 
ATOM     14  C18 <0> d   1      29.023   0.093  27.156  0.00  0.00     0.118 A 
ATOM     15  C19 <0> d   1      28.305  -0.183  28.262  0.00  0.00    -0.014 A 
ATOM     16  C20 <0> d   1      28.174  -1.487  28.994  0.00  0.00     0.052 C 
ATOM     17  C21 <0> d   1      27.658  -1.232  30.429  0.00  0.00    -0.032 C 
ATOM     18  C22 <0> d   1      28.757  -0.550  31.239  0.00  0.00     0.016 C 
ATOM     19  C23 <0> d   1      27.310  -2.618  30.976  0.00  0.00    -0.001 C 
ATOM     20  C25 <0> d   1      28.465  -3.305  31.651  0.00  0.00     0.007 C 
ATOM     21  C26 <0> d   1      28.100  -4.643  32.301  0.00  0.00     0.013 C 
ATOM     22  C27 <0> d   1      26.931  -4.440  33.234  0.00  0.00    -0.009 C 
ATOM     23  C28 <0> d   1      27.316  -3.514  34.385  0.00  0.00     0.018 C 
ATOM     24  H43 <0> d   1      29.226   1.877  26.113  0.00  0.00     0.188 HD
ENDROOT
BRANCH   2  25
ATOM     25  O3  <0> d   1      26.409  -6.794  32.906  0.00  0.00    -0.389 OA
ATOM     26  H32 <0> d   1      27.291  -7.183  32.825  0.00  0.00     0.210 HD
ENDBRANCH   2  25
TORSDOF 1
ENDMDL
MODEL 115
REMARK CAVERDOCK RESULT:     -11.3      0.000      0.000
REMARK CAVERDOCK CONSTRAINTS:       0.0      0.0      0.0      0.0
REMARK CAVERDOCK TUNNEL: 114    -11.3      3.2    115.1
REMARK  1 active torsions:
REMARK  status: ('A' for Active; 'I' for Inactive)
REMARK    1  A    between atoms: C2_2  and  O3_3 
ROOT
ATOM      1  C1  <0> d   1      26.991  -6.250  35.242  0.00  0.00     0.046 C 
ATOM      2  C2  <0> d   1      26.247  -5.862  33.965  0.00  0.00     0.062 C 
ATOM      3  C4  <0> d   1      24.788  -5.452  34.293  0.00  0.00     0.038 C 
ATOM      4  C5  <0> d   1      24.559  -4.067  33.623  0.00  0.00     0.009 C 
ATOM      5  C6  <0> d   1      25.672  -4.024  32.568  0.00  0.00     0.001 C 
ATOM      6  C8  <0> d   1      25.971  -2.718  31.909  0.00  0.00    -0.005 C 
ATOM      7  C10 <0> d   1      25.952  -1.495  32.808  0.00  0.00     0.006 C 
ATOM      8  C11 <0> d   1      25.819  -0.254  31.931  0.00  0.00     0.006 C 
ATOM      9  C12 <0> d   1      26.428  -0.457  30.541  0.00  0.00     0.000 C 
ATOM     10  C14 <0> d   1      26.802   0.946  30.036  0.00  0.00     0.067 C 
ATOM     11  C15 <0> d   1      27.664   0.852  28.810  0.00  0.00     0.062 A 
ATOM     12  N16 <0> d   1      27.990   1.794  27.970  0.00  0.00    -0.179 NA
ATOM     13  N17 <0> d   1      28.815   1.233  26.984  0.00  0.00    -0.289 N 
ATOM     14  C18 <0> d   1      28.970  -0.080  27.266  0.00  0.00     0.118 A 
ATOM     15  C19 <0> d   1      28.269  -0.342  28.386  0.00  0.00    -0.014 A 
ATOM     16  C20 <0> d   1      28.113  -1.648  29.111  0.00  0.00     0.052 C 
ATOM     17  C21 <0> d   1      27.637  -1.388  30.559  0.00  0.00    -0.032 C 
ATOM     18  C22 <0> d   1      28.776  -0.749  31.349  0.00  0.00     0.016 C 
ATOM     19  C23 <0> d   1      27.258  -2.768  31.103  0.00  0.00    -0.001 C 
ATOM     20  C25 <0> d   1      28.405  -3.497  31.746  0.00  0.00     0.007 C 
ATOM     21  C26 <0> d   1      28.012  -4.827  32.394  0.00  0.00     0.013 C 
ATOM     22  C27 <0> d   1      26.871  -4.596  33.355  0.00  0.00    -0.009 C 
ATOM     23  C28 <0> d   1      27.312  -3.691  34.505  0.00  0.00     0.018 C 
ATOM     24  H43 <0> d   1      29.206   1.705  26.232  0.00  0.00     0.188 HD
ENDROOT
BRANCH   2  25
ATOM     25  O3  <0> d   1      26.268  -6.929  33.022  0.00  0.00    -0.389 OA
ATOM     26  H32 <0> d   1      25.515  -7.532  33.093  0.00  0.00     0.210 HD
ENDBRANCH   2  25
TORSDOF 1
ENDMDL
MODEL 116
REMARK CAVERDOCK RESULT:     -11.3      0.000      0.000
REMARK CAVERDOCK CONSTRAINTS:       0.0      0.0      0.0      0.0
REMARK CAVERDOCK TUNNEL: 115    -11.3      3.2    116.2
REMARK  1 active torsions:
REMARK  status: ('A' for Active; 'I' for Inactive)
REMARK    1  A    between atoms: C2_2  and  O3_3 
ROOT
ATOM      1  C1  <0> d   1      24.308  -5.984  33.962  0.00  0.00     0.046 C 
ATOM      2  C2  <0> d   1      25.660  -5.321  34.218  0.00  0.00     0.062 C 
ATOM      3  C4  <0> d   1      26.811  -6.225  33.707  0.00  0.00     0.038 C 
ATOM      4  C5  <0> d   1      27.701  -5.333  32.797  0.00  0.00     0.009 C 
ATOM      5  C6  <0> d   1      27.318  -3.917  33.247  0.00  0.00     0.001 C 
ATOM      6  C8  <0> d   1      27.746  -2.766  32.400  0.00  0.00    -0.005 C 
ATOM      7  C10 <0> d   1      27.640  -2.963  30.899  0.00  0.00     0.006 C 
ATOM      8  C11 <0> d   1      28.516  -1.920  30.212  0.00  0.00     0.006 C 
ATOM      9  C12 <0> d   1      28.649  -0.639  31.038  0.00  0.00     0.000 C 
ATOM     10  C14 <0> d   1      28.966   0.481  30.032  0.00  0.00     0.067 C 
ATOM     11  C15 <0> d   1      28.837   1.827  30.686  0.00  0.00     0.062 A 
ATOM     12  N16 <0> d   1      29.237   2.986  30.243  0.00  0.00    -0.179 NA
ATOM     13  N17 <0> d   1      28.896   3.957  31.198  0.00  0.00    -0.289 N 
ATOM     14  C18 <0> d   1      28.279   3.334  32.226  0.00  0.00     0.118 A 
ATOM     15  C19 <0> d   1      28.231   2.019  31.937  0.00  0.00    -0.014 A 
ATOM     16  C20 <0> d   1      27.653   0.899  32.753  0.00  0.00     0.052 C 
ATOM     17  C21 <0> d   1      27.394  -0.328  31.849  0.00  0.00    -0.032 C 
ATOM     18  C22 <0> d   1      26.232  -0.018  30.911  0.00  0.00     0.016 C 
ATOM     19  C23 <0> d   1      27.071  -1.469  32.816  0.00  0.00    -0.001 C 
ATOM     20  C25 <0> d   1      25.610  -1.573  33.156  0.00  0.00     0.007 C 
ATOM     21  C26 <0> d   1      25.259  -2.779  34.031  0.00  0.00     0.013 C 
ATOM     22  C27 <0> d   1      25.785  -4.036  33.381  0.00  0.00    -0.009 C 
ATOM     23  C28 <0> d   1      25.089  -4.281  32.043  0.00  0.00     0.018 C 
ATOM     24  H43 <0> d   1      29.072   4.909  31.130  0.00  0.00     0.188 HD
ENDROOT
BRANCH   2  25
ATOM     25  O3  <0> d   1      25.829  -5.029  35.602  0.00  0.00    -0.389 OA
ATOM     26  H32 <0> d   1      26.294  -4.199  35.775  0.00  0.00     0.210 HD
ENDBRANCH   2  25
TORSDOF 1
ENDMDL
MODEL 117
REMARK CAVERDOCK RESULT:     -11.3      0.000      0.000
REMARK CAVERDOCK CONSTRAINTS:       0.0      0.0      0.0      0.0
REMARK CAVERDOCK TUNNEL: 116    -11.3      3.2    117.2
REMARK  1 active torsions:
REMARK  status: ('A' for Active; 'I' for Inactive)
REMARK    1  A    between atoms: C2_2  and  O3_3 
ROOT
ATOM      1  C1  <0> d   1      26.837  -6.247  35.396  0.00  0.00     0.046 C 
ATOM      2  C2  <0> d   1      26.096  -5.861  34.118  0.00  0.00     0.062 C 
ATOM      3  C4  <0> d   1      24.652  -5.403  34.448  0.00  0.00     0.038 C 
ATOM      4  C5  <0> d   1      24.458  -4.025  33.754  0.00  0.00     0.009 C 
ATOM      5  C6  <0> d   1      25.564  -4.033  32.690  0.00  0.00     0.001 C 
ATOM      6  C8  <0> d   1      25.895  -2.748  32.006  0.00  0.00    -0.005 C 
ATOM      7  C10 <0> d   1      25.919  -1.509  32.882  0.00  0.00     0.006 C 
ATOM      8  C11 <0> d   1      25.815  -0.281  31.983  0.00  0.00     0.006 C 
ATOM      9  C12 <0> d   1      26.408  -0.527  30.594  0.00  0.00     0.000 C 
ATOM     10  C14 <0> d   1      26.818   0.856  30.060  0.00  0.00     0.067 C 
ATOM     11  C15 <0> d   1      27.669   0.714  28.830  0.00  0.00     0.062 A 
ATOM     12  N16 <0> d   1      28.015   1.631  27.971  0.00  0.00    -0.179 NA
ATOM     13  N17 <0> d   1      28.817   1.028  26.990  0.00  0.00    -0.289 N 
ATOM     14  C18 <0> d   1      28.936  -0.283  27.295  0.00  0.00     0.118 A 
ATOM     15  C19 <0> d   1      28.236  -0.504  28.425  0.00  0.00    -0.014 A 
ATOM     16  C20 <0> d   1      28.047  -1.792  29.175  0.00  0.00     0.052 C 
ATOM     17  C21 <0> d   1      27.590  -1.492  30.621  0.00  0.00    -0.032 C 
ATOM     18  C22 <0> d   1      28.752  -0.871  31.391  0.00  0.00     0.016 C 
ATOM     19  C23 <0> d   1      27.175  -2.850  31.193  0.00  0.00    -0.001 C 
ATOM     20  C25 <0> d   1      28.305  -3.600  31.842  0.00  0.00     0.007 C 
ATOM     21  C26 <0> d   1      27.879  -4.906  32.516  0.00  0.00     0.013 C 
ATOM     22  C27 <0> d   1      26.752  -4.624  33.480  0.00  0.00    -0.009 C 
ATOM     23  C28 <0> d   1      27.227  -3.712  34.610  0.00  0.00     0.018 C 
ATOM     24  H43 <0> d   1      29.216   1.475  26.227  0.00  0.00     0.188 HD
ENDROOT
BRANCH   2  25
ATOM     25  O3  <0> d   1      26.079  -6.945  33.194  0.00  0.00    -0.389 OA
ATOM     26  H32 <0> d   1      25.800  -6.697  32.302  0.00  0.00     0.210 HD
ENDBRANCH   2  25
TORSDOF 1
ENDMDL
MODEL 118
REMARK CAVERDOCK RESULT:     -11.3      0.000      0.000
REMARK CAVERDOCK CONSTRAINTS:       0.0      0.0      0.0      0.0
REMARK CAVERDOCK TUNNEL: 117    -11.3      3.2    118.3
REMARK  1 active torsions:
REMARK  status: ('A' for Active; 'I' for Inactive)
REMARK    1  A    between atoms: C2_2  and  O3_3 
ROOT
ATOM      1  C1  <0> d   1      26.936  -6.246  35.455  0.00  0.00     0.046 C 
ATOM      2  C2  <0> d   1      26.184  -5.889  34.175  0.00  0.00     0.062 C 
ATOM      3  C4  <0> d   1      24.729  -5.466  34.502  0.00  0.00     0.038 C 
ATOM      4  C5  <0> d   1      24.499  -4.099  33.798  0.00  0.00     0.009 C 
ATOM      5  C6  <0> d   1      25.605  -4.086  32.734  0.00  0.00     0.001 C 
ATOM      6  C8  <0> d   1      25.902  -2.798  32.040  0.00  0.00    -0.005 C 
ATOM      7  C10 <0> d   1      25.893  -1.553  32.907  0.00  0.00     0.006 C 
ATOM      8  C11 <0> d   1      25.758  -0.334  31.999  0.00  0.00     0.006 C 
ATOM      9  C12 <0> d   1      26.356  -0.575  30.611  0.00  0.00     0.000 C 
ATOM     10  C14 <0> d   1      26.729   0.814  30.067  0.00  0.00     0.067 C 
ATOM     11  C15 <0> d   1      27.583   0.685  28.838  0.00  0.00     0.062 A 
ATOM     12  N16 <0> d   1      27.905   1.605  27.972  0.00  0.00    -0.179 NA
ATOM     13  N17 <0> d   1      28.722   1.016  26.995  0.00  0.00    -0.289 N 
ATOM     14  C18 <0> d   1      28.875  -0.290  27.309  0.00  0.00     0.118 A 
ATOM     15  C19 <0> d   1      28.181  -0.521  28.441  0.00  0.00    -0.014 A 
ATOM     16  C20 <0> d   1      28.027  -1.807  29.200  0.00  0.00     0.052 C 
ATOM     17  C21 <0> d   1      27.563  -1.509  30.645  0.00  0.00    -0.032 C 
ATOM     18  C22 <0> d   1      28.708  -0.852  31.409  0.00  0.00     0.016 C 
ATOM     19  C23 <0> d   1      27.183  -2.872  31.227  0.00  0.00    -0.001 C 
ATOM     20  C25 <0> d   1      28.333  -3.588  31.880  0.00  0.00     0.007 C 
ATOM     21  C26 <0> d   1      27.941  -4.900  32.565  0.00  0.00     0.013 C 
ATOM     22  C27 <0> d   1      26.808  -4.640  33.527  0.00  0.00    -0.009 C 
ATOM     23  C28 <0> d   1      27.259  -3.708  34.650  0.00  0.00     0.018 C 
ATOM     24  H43 <0> d   1      29.109   1.467  26.228  0.00  0.00     0.188 HD
ENDROOT
BRANCH   2  25
ATOM     25  O3  <0> d   1      26.196  -6.980  33.259  0.00  0.00    -0.389 OA
ATOM     26  H32 <0> d   1      25.644  -6.842  32.476  0.00  0.00     0.210 HD
ENDBRANCH   2  25
TORSDOF 1
ENDMDL
MODEL 119
REMARK CAVERDOCK RESULT:     -11.3      0.000      0.000
REMARK CAVERDOCK CONSTRAINTS:       0.0      0.0      0.0      0.0
REMARK CAVERDOCK TUNNEL: 118    -11.3      3.2    119.1
REMARK  1 active torsions:
REMARK  status: ('A' for Active; 'I' for Inactive)
REMARK    1  A    between atoms: C2_2  and  O3_3 
ROOT
ATOM      1  C1  <0> d   1      26.698  -6.385  35.526  0.00  0.00     0.046 C 
ATOM      2  C2  <0> d   1      25.952  -5.969  34.259  0.00  0.00     0.062 C 
ATOM      3  C4  <0> d   1      24.523  -5.480  34.609  0.00  0.00     0.038 C 
ATOM      4  C5  <0> d   1      24.354  -4.091  33.932  0.00  0.00     0.009 C 
ATOM      5  C6  <0> d   1      25.450  -4.113  32.857  0.00  0.00     0.001 C 
ATOM      6  C8  <0> d   1      25.803  -2.829  32.183  0.00  0.00    -0.005 C 
ATOM      7  C10 <0> d   1      25.865  -1.601  33.071  0.00  0.00     0.006 C 
ATOM      8  C11 <0> d   1      25.781  -0.361  32.186  0.00  0.00     0.006 C 
ATOM      9  C12 <0> d   1      26.354  -0.605  30.788  0.00  0.00     0.000 C 
ATOM     10  C14 <0> d   1      26.791   0.773  30.265  0.00  0.00     0.067 C 
ATOM     11  C15 <0> d   1      27.625   0.624  29.025  0.00  0.00     0.062 A 
ATOM     12  N16 <0> d   1      27.984   1.542  28.172  0.00  0.00    -0.179 NA
ATOM     13  N17 <0> d   1      28.762   0.931  27.176  0.00  0.00    -0.289 N 
ATOM     14  C18 <0> d   1      28.853  -0.386  27.466  0.00  0.00     0.118 A 
ATOM     15  C19 <0> d   1      28.159  -0.603  28.600  0.00  0.00    -0.014 A 
ATOM     16  C20 <0> d   1      27.948  -1.893  29.339  0.00  0.00     0.052 C 
ATOM     17  C21 <0> d   1      27.513  -1.598  30.793  0.00  0.00    -0.032 C 
ATOM     18  C22 <0> d   1      28.697  -1.013  31.557  0.00  0.00     0.016 C 
ATOM     19  C23 <0> d   1      27.072  -2.952  31.355  0.00  0.00    -0.001 C 
ATOM     20  C25 <0> d   1      28.191  -3.735  31.984  0.00  0.00     0.007 C 
ATOM     21  C26 <0> d   1      27.741  -5.039  32.649  0.00  0.00     0.013 C 
ATOM     22  C27 <0> d   1      26.631  -4.741  33.628  0.00  0.00    -0.009 C 
ATOM     23  C28 <0> d   1      27.138  -3.852  34.762  0.00  0.00     0.018 C 
ATOM     24  H43 <0> d   1      29.164   1.377  26.414  0.00  0.00     0.188 HD
ENDROOT
BRANCH   2  25
ATOM     25  O3  <0> d   1      25.901  -7.042  33.324  0.00  0.00    -0.389 OA
ATOM     26  H32 <0> d   1      26.765  -7.303  32.977  0.00  0.00     0.210 HD
ENDBRANCH   2  25
TORSDOF 1
ENDMDL
MODEL 120
REMARK CAVERDOCK RESULT:     -11.3      0.000      0.000
REMARK CAVERDOCK CONSTRAINTS:       0.0      0.0      0.0      0.0
REMARK CAVERDOCK TUNNEL: 119    -11.3      3.2    120.4
REMARK  1 active torsions:
REMARK  status: ('A' for Active; 'I' for Inactive)
REMARK    1  A    between atoms: C2_2  and  O3_3 
ROOT
ATOM      1  C1  <0> d   1      24.046  -6.344  34.098  0.00  0.00     0.046 C 
ATOM      2  C2  <0> d   1      25.370  -5.684  34.473  0.00  0.00     0.062 C 
ATOM      3  C4  <0> d   1      26.558  -6.619  34.127  0.00  0.00     0.038 C 
ATOM      4  C5  <0> d   1      27.554  -5.772  33.285  0.00  0.00     0.009 C 
ATOM      5  C6  <0> d   1      27.143  -4.335  33.634  0.00  0.00     0.001 C 
ATOM      6  C8  <0> d   1      27.676  -3.224  32.793  0.00  0.00    -0.005 C 
ATOM      7  C10 <0> d   1      27.731  -3.482  31.298  0.00  0.00     0.006 C 
ATOM      8  C11 <0> d   1      28.690  -2.476  30.670  0.00  0.00     0.006 C 
ATOM      9  C12 <0> d   1      28.750  -1.163  31.454  0.00  0.00     0.000 C 
ATOM     10  C14 <0> d   1      29.189  -0.089  30.445  0.00  0.00     0.067 C 
ATOM     11  C15 <0> d   1      29.008   1.284  31.026  0.00  0.00     0.062 A 
ATOM     12  N16 <0> d   1      29.469   2.420  30.584  0.00  0.00    -0.179 NA
ATOM     13  N17 <0> d   1      29.039   3.433  31.456  0.00  0.00    -0.289 N 
ATOM     14  C18 <0> d   1      28.306   2.858  32.435  0.00  0.00     0.118 A 
ATOM     15  C19 <0> d   1      28.273   1.533  32.195  0.00  0.00    -0.014 A 
ATOM     16  C20 <0> d   1      27.594   0.453  32.988  0.00  0.00     0.052 C 
ATOM     17  C21 <0> d   1      27.419  -0.808  32.110  0.00  0.00    -0.032 C 
ATOM     18  C22 <0> d   1      26.369  -0.526  31.039  0.00  0.00     0.016 C 
ATOM     19  C23 <0> d   1      26.977  -1.906  33.080  0.00  0.00    -0.001 C 
ATOM     20  C25 <0> d   1      25.486  -1.982  33.263  0.00  0.00     0.007 C 
ATOM     21  C26 <0> d   1      25.026  -3.148  34.142  0.00  0.00     0.013 C 
ATOM     22  C27 <0> d   1      25.603  -4.435  33.604  0.00  0.00    -0.009 C 
ATOM     23  C28 <0> d   1      25.053  -4.729  32.209  0.00  0.00     0.018 C 
ATOM     24  H43 <0> d   1      29.235   4.379  31.370  0.00  0.00     0.188 HD
ENDROOT
BRANCH   2  25
ATOM     25  O3  <0> d   1      25.391  -5.337  35.855  0.00  0.00    -0.389 OA
ATOM     26  H32 <0> d   1      25.447  -6.096  36.450  0.00  0.00     0.210 HD
ENDBRANCH   2  25
TORSDOF 1
ENDMDL
MODEL 121
REMARK CAVERDOCK RESULT:     -11.2      0.000      0.000
REMARK CAVERDOCK CONSTRAINTS:       0.0      0.0      0.0      0.0
REMARK CAVERDOCK TUNNEL: 120    -11.2      3.3    121.3
REMARK  1 active torsions:
REMARK  status: ('A' for Active; 'I' for Inactive)
REMARK    1  A    between atoms: C2_2  and  O3_3 
ROOT
ATOM      1  C1  <0> d   1      24.082  -6.395  34.228  0.00  0.00     0.046 C 
ATOM      2  C2  <0> d   1      25.394  -5.714  34.611  0.00  0.00     0.062 C 
ATOM      3  C4  <0> d   1      26.599  -6.629  34.267  0.00  0.00     0.038 C 
ATOM      4  C5  <0> d   1      27.583  -5.763  33.430  0.00  0.00     0.009 C 
ATOM      5  C6  <0> d   1      27.148  -4.335  33.782  0.00  0.00     0.001 C 
ATOM      6  C8  <0> d   1      27.666  -3.212  32.946  0.00  0.00    -0.005 C 
ATOM      7  C10 <0> d   1      27.730  -3.465  31.452  0.00  0.00     0.006 C 
ATOM      8  C11 <0> d   1      28.675  -2.441  30.830  0.00  0.00     0.006 C 
ATOM      9  C12 <0> d   1      28.711  -1.130  31.618  0.00  0.00     0.000 C 
ATOM     10  C14 <0> d   1      29.136  -0.046  30.614  0.00  0.00     0.067 C 
ATOM     11  C15 <0> d   1      28.930   1.323  31.199  0.00  0.00     0.062 A 
ATOM     12  N16 <0> d   1      29.373   2.468  30.762  0.00  0.00    -0.179 NA
ATOM     13  N17 <0> d   1      28.924   3.470  31.635  0.00  0.00    -0.289 N 
ATOM     14  C18 <0> d   1      28.197   2.881  32.610  0.00  0.00     0.118 A 
ATOM     15  C19 <0> d   1      28.186   1.556  32.366  0.00  0.00    -0.014 A 
ATOM     16  C20 <0> d   1      27.522   0.462  33.152  0.00  0.00     0.052 C 
ATOM     17  C21 <0> d   1      27.371  -0.799  32.270  0.00  0.00    -0.032 C 
ATOM     18  C22 <0> d   1      26.321  -0.531  31.196  0.00  0.00     0.016 C 
ATOM     19  C23 <0> d   1      26.943  -1.906  33.235  0.00  0.00    -0.001 C 
ATOM     20  C25 <0> d   1      25.454  -2.008  33.412  0.00  0.00     0.007 C 
ATOM     21  C26 <0> d   1      25.009  -3.184  34.286  0.00  0.00     0.013 C 
ATOM     22  C27 <0> d   1      25.609  -4.460  33.746  0.00  0.00    -0.009 C 
ATOM     23  C28 <0> d   1      25.070  -4.758  32.348  0.00  0.00     0.018 C 
ATOM     24  H43 <0> d   1      29.104   4.420  31.553  0.00  0.00     0.188 HD
ENDROOT
BRANCH   2  25
ATOM     25  O3  <0> d   1      25.404  -5.371  35.993  0.00  0.00    -0.389 OA
ATOM     26  H32 <0> d   1      25.363  -6.133  36.588  0.00  0.00     0.210 HD
ENDBRANCH   2  25
TORSDOF 1
ENDMDL
MODEL 122
REMARK CAVERDOCK RESULT:     -11.0      0.000      0.000
REMARK CAVERDOCK CONSTRAINTS:       0.0      0.0      0.0      0.0
REMARK CAVERDOCK TUNNEL: 121    -11.0      3.3    122.4
REMARK  1 active torsions:
REMARK  status: ('A' for Active; 'I' for Inactive)
REMARK    1  A    between atoms: C2_2  and  O3_3 
ROOT
ATOM      1  C1  <0> d   1      26.555  -6.620  35.650  0.00  0.00     0.046 C 
ATOM      2  C2  <0> d   1      25.822  -6.212  34.373  0.00  0.00     0.062 C 
ATOM      3  C4  <0> d   1      24.389  -5.721  34.706  0.00  0.00     0.038 C 
ATOM      4  C5  <0> d   1      24.228  -4.336  34.017  0.00  0.00     0.009 C 
ATOM      5  C6  <0> d   1      25.333  -4.366  32.953  0.00  0.00     0.001 C 
ATOM      6  C8  <0> d   1      25.694  -3.088  32.273  0.00  0.00    -0.005 C 
ATOM      7  C10 <0> d   1      25.747  -1.853  33.153  0.00  0.00     0.006 C 
ATOM      8  C11 <0> d   1      25.672  -0.619  32.258  0.00  0.00     0.006 C 
ATOM      9  C12 <0> d   1      26.258  -0.874  30.868  0.00  0.00     0.000 C 
ATOM     10  C14 <0> d   1      26.700   0.500  30.338  0.00  0.00     0.067 C 
ATOM     11  C15 <0> d   1      27.547   0.343  29.108  0.00  0.00     0.062 A 
ATOM     12  N16 <0> d   1      27.914   1.254  28.252  0.00  0.00    -0.179 NA
ATOM     13  N17 <0> d   1      28.701   0.636  27.268  0.00  0.00    -0.289 N 
ATOM     14  C18 <0> d   1      28.789  -0.679  27.568  0.00  0.00     0.118 A 
ATOM     15  C19 <0> d   1      28.084  -0.887  28.697  0.00  0.00    -0.014 A 
ATOM     16  C20 <0> d   1      27.866  -2.172  29.443  0.00  0.00     0.052 C 
ATOM     17  C21 <0> d   1      27.417  -1.867  30.891  0.00  0.00    -0.032 C 
ATOM     18  C22 <0> d   1      28.594  -1.277  31.662  0.00  0.00     0.016 C 
ATOM     19  C23 <0> d   1      26.970  -3.217  31.458  0.00  0.00    -0.001 C 
ATOM     20  C25 <0> d   1      28.083  -3.996  32.103  0.00  0.00     0.007 C 
ATOM     21  C26 <0> d   1      27.626  -5.294  32.774  0.00  0.00     0.013 C 
ATOM     22  C27 <0> d   1      26.507  -4.989  33.739  0.00  0.00    -0.009 C 
ATOM     23  C28 <0> d   1      27.004  -4.092  34.872  0.00  0.00     0.018 C 
ATOM     24  H43 <0> d   1      29.110   1.076  26.506  0.00  0.00     0.188 HD
ENDROOT
BRANCH   2  25
ATOM     25  O3  <0> d   1      25.779  -7.292  33.445  0.00  0.00    -0.389 OA
ATOM     26  H32 <0> d   1      25.054  -7.914  33.599  0.00  0.00     0.210 HD
ENDBRANCH   2  25
TORSDOF 1
ENDMDL
MODEL 123
REMARK CAVERDOCK RESULT:     -10.9      0.000      0.000
REMARK CAVERDOCK CONSTRAINTS:       0.0      0.0      0.0      0.0
REMARK CAVERDOCK TUNNEL: 122    -10.9      3.3    123.3
REMARK  1 active torsions:
REMARK  status: ('A' for Active; 'I' for Inactive)
REMARK    1  A    between atoms: C2_2  and  O3_3 
ROOT
ATOM      1  C1  <0> d   1      26.619  -6.618  35.747  0.00  0.00     0.046 C 
ATOM      2  C2  <0> d   1      25.872  -6.233  34.472  0.00  0.00     0.062 C 
ATOM      3  C4  <0> d   1      24.438  -5.750  34.811  0.00  0.00     0.038 C 
ATOM      4  C5  <0> d   1      24.258  -4.376  34.106  0.00  0.00     0.009 C 
ATOM      5  C6  <0> d   1      25.355  -4.410  33.032  0.00  0.00     0.001 C 
ATOM      6  C8  <0> d   1      25.699  -3.137  32.333  0.00  0.00    -0.005 C 
ATOM      7  C10 <0> d   1      25.748  -1.891  33.197  0.00  0.00     0.006 C 
ATOM      8  C11 <0> d   1      25.655  -0.670  32.287  0.00  0.00     0.006 C 
ATOM      9  C12 <0> d   1      26.232  -0.937  30.895  0.00  0.00     0.000 C 
ATOM     10  C14 <0> d   1      26.657   0.434  30.345  0.00  0.00     0.067 C 
ATOM     11  C15 <0> d   1      27.494   0.268  29.109  0.00  0.00     0.062 A 
ATOM     12  N16 <0> d   1      27.846   1.172  28.238  0.00  0.00    -0.179 NA
ATOM     13  N17 <0> d   1      28.630   0.548  27.256  0.00  0.00    -0.289 N 
ATOM     14  C18 <0> d   1      28.732  -0.762  27.572  0.00  0.00     0.118 A 
ATOM     15  C19 <0> d   1      28.039  -0.962  28.710  0.00  0.00    -0.014 A 
ATOM     16  C20 <0> d   1      27.839  -2.239  29.473  0.00  0.00     0.052 C 
ATOM     17  C21 <0> d   1      27.399  -1.920  30.921  0.00  0.00    -0.032 C 
ATOM     18  C22 <0> d   1      28.577  -1.309  31.675  0.00  0.00     0.016 C 
ATOM     19  C23 <0> d   1      26.969  -3.266  31.509  0.00  0.00    -0.001 C 
ATOM     20  C25 <0> d   1      28.094  -4.026  32.155  0.00  0.00     0.007 C 
ATOM     21  C26 <0> d   1      27.654  -5.320  32.846  0.00  0.00     0.013 C 
ATOM     22  C27 <0> d   1      26.541  -5.012  33.817  0.00  0.00    -0.009 C 
ATOM     23  C28 <0> d   1      27.039  -4.097  34.934  0.00  0.00     0.018 C 
ATOM     24  H43 <0> d   1      29.029   0.982  26.485  0.00  0.00     0.188 HD
ENDROOT
BRANCH   2  25
ATOM     25  O3  <0> d   1      25.831  -7.325  33.559  0.00  0.00    -0.389 OA
ATOM     26  H32 <0> d   1      26.311  -7.167  32.734  0.00  0.00     0.210 HD
ENDBRANCH   2  25
TORSDOF 1
ENDMDL
MODEL 124
REMARK CAVERDOCK RESULT:     -10.6      0.000      0.000
REMARK CAVERDOCK CONSTRAINTS:       0.0      0.0      0.0      0.0
REMARK CAVERDOCK TUNNEL: 123    -10.6      3.3    124.2
REMARK  1 active torsions:
REMARK  status: ('A' for Active; 'I' for Inactive)
REMARK    1  A    between atoms: C2_2  and  O3_3 
ROOT
ATOM      1  C1  <0> d   1      26.482  -6.654  35.861  0.00  0.00     0.046 C 
ATOM      2  C2  <0> d   1      25.743  -6.264  34.583  0.00  0.00     0.062 C 
ATOM      3  C4  <0> d   1      24.325  -5.734  34.918  0.00  0.00     0.038 C 
ATOM      4  C5  <0> d   1      24.185  -4.365  34.196  0.00  0.00     0.009 C 
ATOM      5  C6  <0> d   1      25.277  -4.446  33.120  0.00  0.00     0.001 C 
ATOM      6  C8  <0> d   1      25.656  -3.194  32.403  0.00  0.00    -0.005 C 
ATOM      7  C10 <0> d   1      25.746  -1.938  33.250  0.00  0.00     0.006 C 
ATOM      8  C11 <0> d   1      25.687  -0.726  32.324  0.00  0.00     0.006 C 
ATOM      9  C12 <0> d   1      26.251  -1.030  30.934  0.00  0.00     0.000 C 
ATOM     10  C14 <0> d   1      26.715   0.321  30.364  0.00  0.00     0.067 C 
ATOM     11  C15 <0> d   1      27.544   0.113  29.129  0.00  0.00     0.062 A 
ATOM     12  N16 <0> d   1      27.920   0.994  28.245  0.00  0.00    -0.179 NA
ATOM     13  N17 <0> d   1      28.682   0.334  27.269  0.00  0.00    -0.289 N 
ATOM     14  C18 <0> d   1      28.746  -0.974  27.603  0.00  0.00     0.118 A 
ATOM     15  C19 <0> d   1      28.051  -1.138  28.745  0.00  0.00    -0.014 A 
ATOM     16  C20 <0> d   1      27.814  -2.398  29.526  0.00  0.00     0.052 C 
ATOM     17  C21 <0> d   1      27.388  -2.046  30.970  0.00  0.00    -0.032 C 
ATOM     18  C22 <0> d   1      28.586  -1.462  31.713  0.00  0.00     0.016 C 
ATOM     19  C23 <0> d   1      26.920  -3.371  31.578  0.00  0.00    -0.001 C 
ATOM     20  C25 <0> d   1      28.023  -4.156  32.231  0.00  0.00     0.007 C 
ATOM     21  C26 <0> d   1      27.547  -5.427  32.940  0.00  0.00     0.013 C 
ATOM     22  C27 <0> d   1      26.446  -5.073  33.910  0.00  0.00    -0.009 C 
ATOM     23  C28 <0> d   1      26.975  -4.158  35.013  0.00  0.00     0.018 C 
ATOM     24  H43 <0> d   1      29.092   0.746  26.492  0.00  0.00     0.188 HD
ENDROOT
BRANCH   2  25
ATOM     25  O3  <0> d   1      25.666  -7.367  33.684  0.00  0.00    -0.389 OA
ATOM     26  H32 <0> d   1      26.369  -8.021  33.803  0.00  0.00     0.210 HD
ENDBRANCH   2  25
TORSDOF 1
ENDMDL
MODEL 125
REMARK CAVERDOCK RESULT:     -10.2      0.000      0.000
REMARK CAVERDOCK CONSTRAINTS:       0.0      0.0      0.0      0.0
REMARK CAVERDOCK TUNNEL: 124    -10.2      3.3    125.1
REMARK  1 active torsions:
REMARK  status: ('A' for Active; 'I' for Inactive)
REMARK    1  A    between atoms: C2_2  and  O3_3 
ROOT
ATOM      1  C1  <0> d   1      26.112  -6.695  36.043  0.00  0.00     0.046 C 
ATOM      2  C2  <0> d   1      25.431  -6.312  34.730  0.00  0.00     0.062 C 
ATOM      3  C4  <0> d   1      24.020  -5.730  35.003  0.00  0.00     0.038 C 
ATOM      4  C5  <0> d   1      23.949  -4.374  34.246  0.00  0.00     0.009 C 
ATOM      5  C6  <0> d   1      25.075  -4.514  33.213  0.00  0.00     0.001 C 
ATOM      6  C8  <0> d   1      25.519  -3.290  32.483  0.00  0.00    -0.005 C 
ATOM      7  C10 <0> d   1      25.619  -2.019  33.305  0.00  0.00     0.006 C 
ATOM      8  C11 <0> d   1      25.631  -0.827  32.352  0.00  0.00     0.006 C 
ATOM      9  C12 <0> d   1      26.234  -1.180  30.990  0.00  0.00     0.000 C 
ATOM     10  C14 <0> d   1      26.761   0.142  30.408  0.00  0.00     0.067 C 
ATOM     11  C15 <0> d   1      27.626  -0.119  29.208  0.00  0.00     0.062 A 
ATOM     12  N16 <0> d   1      28.061   0.730  28.320  0.00  0.00    -0.179 NA
ATOM     13  N17 <0> d   1      28.836   0.024  27.386  0.00  0.00    -0.289 N 
ATOM     14  C18 <0> d   1      28.846  -1.277  27.750  0.00  0.00     0.118 A 
ATOM     15  C19 <0> d   1      28.106  -1.394  28.870  0.00  0.00    -0.014 A 
ATOM     16  C20 <0> d   1      27.801  -2.628  29.669  0.00  0.00     0.052 C 
ATOM     17  C21 <0> d   1      27.336  -2.230  31.089  0.00  0.00    -0.032 C 
ATOM     18  C22 <0> d   1      28.525  -1.666  31.861  0.00  0.00     0.016 C 
ATOM     19  C23 <0> d   1      26.805  -3.525  31.708  0.00  0.00    -0.001 C 
ATOM     20  C25 <0> d   1      27.859  -4.329  32.417  0.00  0.00     0.007 C 
ATOM     21  C26 <0> d   1      27.318  -5.568  33.135  0.00  0.00     0.013 C 
ATOM     22  C27 <0> d   1      26.195  -5.158  34.057  0.00  0.00    -0.009 C 
ATOM     23  C28 <0> d   1      26.714  -4.236  35.159  0.00  0.00     0.018 C 
ATOM     24  H43 <0> d   1      29.285   0.405  26.616  0.00  0.00     0.188 HD
ENDROOT
BRANCH   2  25
ATOM     25  O3  <0> d   1      25.351  -7.431  33.854  0.00  0.00    -0.389 OA
ATOM     26  H32 <0> d   1      25.012  -7.218  32.973  0.00  0.00     0.210 HD
ENDBRANCH   2  25
TORSDOF 1
ENDMDL
MODEL 126
REMARK CAVERDOCK RESULT:      -9.9      0.000      0.000
REMARK CAVERDOCK CONSTRAINTS:       0.0      0.0      0.0      0.0
REMARK CAVERDOCK TUNNEL: 125     -9.9      3.3    126.1
REMARK  1 active torsions:
REMARK  status: ('A' for Active; 'I' for Inactive)
REMARK    1  A    between atoms: C2_2  and  O3_3 
ROOT
ATOM      1  C1  <0> d   1      26.180  -6.585  36.220  0.00  0.00     0.046 C 
ATOM      2  C2  <0> d   1      25.495  -6.271  34.892  0.00  0.00     0.062 C 
ATOM      3  C4  <0> d   1      24.064  -5.726  35.136  0.00  0.00     0.038 C 
ATOM      4  C5  <0> d   1      23.955  -4.401  34.330  0.00  0.00     0.009 C 
ATOM      5  C6  <0> d   1      25.091  -4.541  33.308  0.00  0.00     0.001 C 
ATOM      6  C8  <0> d   1      25.500  -3.331  32.536  0.00  0.00    -0.005 C 
ATOM      7  C10 <0> d   1      25.554  -2.029  33.313  0.00  0.00     0.006 C 
ATOM      8  C11 <0> d   1      25.534  -0.873  32.317  0.00  0.00     0.006 C 
ATOM      9  C12 <0> d   1      26.156  -1.254  30.971  0.00  0.00     0.000 C 
ATOM     10  C14 <0> d   1      26.645   0.062  30.345  0.00  0.00     0.067 C 
ATOM     11  C15 <0> d   1      27.525  -0.214  29.159  0.00  0.00     0.062 A 
ATOM     12  N16 <0> d   1      27.938   0.615  28.243  0.00  0.00    -0.179 NA
ATOM     13  N17 <0> d   1      28.740  -0.098  27.339  0.00  0.00    -0.289 N 
ATOM     14  C18 <0> d   1      28.790  -1.385  27.750  0.00  0.00     0.118 A 
ATOM     15  C19 <0> d   1      28.047  -1.485  28.869  0.00  0.00    -0.014 A 
ATOM     16  C20 <0> d   1      27.777  -2.698  29.711  0.00  0.00     0.052 C 
ATOM     17  C21 <0> d   1      27.291  -2.264  31.114  0.00  0.00    -0.032 C 
ATOM     18  C22 <0> d   1      28.457  -1.635  31.871  0.00  0.00     0.016 C 
ATOM     19  C23 <0> d   1      26.798  -3.553  31.776  0.00  0.00    -0.001 C 
ATOM     20  C25 <0> d   1      27.872  -4.297  32.519  0.00  0.00     0.007 C 
ATOM     21  C26 <0> d   1      27.367  -5.526  33.280  0.00  0.00     0.013 C 
ATOM     22  C27 <0> d   1      26.226  -5.119  34.181  0.00  0.00    -0.009 C 
ATOM     23  C28 <0> d   1      26.708  -4.141  35.251  0.00  0.00     0.018 C 
ATOM     24  H43 <0> d   1      29.182   0.268  26.557  0.00  0.00     0.188 HD
ENDROOT
BRANCH   2  25
ATOM     25  O3  <0> d   1      25.456  -7.424  34.055  0.00  0.00    -0.389 OA
ATOM     26  H32 <0> d   1      26.254  -7.969  34.101  0.00  0.00     0.210 HD
ENDBRANCH   2  25
TORSDOF 1
ENDMDL
MODEL 127
REMARK CAVERDOCK RESULT:      -9.5      0.000      0.000
REMARK CAVERDOCK CONSTRAINTS:       0.0      0.0      0.0      0.0
REMARK CAVERDOCK TUNNEL: 126     -9.5      3.3    127.1
REMARK  1 active torsions:
REMARK  status: ('A' for Active; 'I' for Inactive)
REMARK    1  A    between atoms: C2_2  and  O3_3 
ROOT
ATOM      1  C1  <0> d   1      25.773  -6.917  36.177  0.00  0.00     0.046 C 
ATOM      2  C2  <0> d   1      25.129  -6.456  34.871  0.00  0.00     0.062 C 
ATOM      3  C4  <0> d   1      23.744  -5.817  35.147  0.00  0.00     0.038 C 
ATOM      4  C5  <0> d   1      23.748  -4.434  34.438  0.00  0.00     0.009 C 
ATOM      5  C6  <0> d   1      24.880  -4.591  33.414  0.00  0.00     0.001 C 
ATOM      6  C8  <0> d   1      25.392  -3.366  32.733  0.00  0.00    -0.005 C 
ATOM      7  C10 <0> d   1      25.541  -2.130  33.601  0.00  0.00     0.006 C 
ATOM      8  C11 <0> d   1      25.623  -0.908  32.691  0.00  0.00     0.006 C 
ATOM      9  C12 <0> d   1      26.227  -1.241  31.325  0.00  0.00     0.000 C 
ATOM     10  C14 <0> d   1      26.825   0.073  30.797  0.00  0.00     0.067 C 
ATOM     11  C15 <0> d   1      27.692  -0.187  29.599  0.00  0.00     0.062 A 
ATOM     12  N16 <0> d   1      28.180   0.670  28.746  0.00  0.00    -0.179 NA
ATOM     13  N17 <0> d   1      28.933  -0.039  27.798  0.00  0.00    -0.289 N 
ATOM     14  C18 <0> d   1      28.876  -1.352  28.115  0.00  0.00     0.118 A 
ATOM     15  C19 <0> d   1      28.116  -1.471  29.221  0.00  0.00    -0.014 A 
ATOM     16  C20 <0> d   1      27.742  -2.717  29.972  0.00  0.00     0.052 C 
ATOM     17  C21 <0> d   1      27.277  -2.346  31.400  0.00  0.00    -0.032 C 
ATOM     18  C22 <0> d   1      28.481  -1.867  32.206  0.00  0.00     0.016 C 
ATOM     19  C23 <0> d   1      26.676  -3.635  31.966  0.00  0.00    -0.001 C 
ATOM     20  C25 <0> d   1      27.681  -4.513  32.659  0.00  0.00     0.007 C 
ATOM     21  C26 <0> d   1      27.071  -5.749  33.326  0.00  0.00     0.013 C 
ATOM     22  C27 <0> d   1      25.957  -5.318  34.248  0.00  0.00    -0.009 C 
ATOM     23  C28 <0> d   1      26.503  -4.460  35.388  0.00  0.00     0.018 C 
ATOM     24  H43 <0> d   1      29.410   0.346  27.047  0.00  0.00     0.188 HD
ENDROOT
BRANCH   2  25
ATOM     25  O3  <0> d   1      25.008  -7.539  33.954  0.00  0.00    -0.389 OA
ATOM     26  H32 <0> d   1      25.265  -8.397  34.322  0.00  0.00     0.210 HD
ENDBRANCH   2  25
TORSDOF 1
ENDMDL
MODEL 128
REMARK CAVERDOCK RESULT:      -8.8      0.000      0.000
REMARK CAVERDOCK CONSTRAINTS:       0.0      0.0      0.0      0.0
REMARK CAVERDOCK TUNNEL: 127     -8.8      3.2    128.3
REMARK  1 active torsions:
REMARK  status: ('A' for Active; 'I' for Inactive)
REMARK    1  A    between atoms: C2_2  and  O3_3 
ROOT
ATOM      1  C1  <0> d   1      25.467  -6.962  36.398  0.00  0.00     0.046 C 
ATOM      2  C2  <0> d   1      24.869  -6.528  35.061  0.00  0.00     0.062 C 
ATOM      3  C4  <0> d   1      23.498  -5.839  35.281  0.00  0.00     0.038 C 
ATOM      4  C5  <0> d   1      23.561  -4.482  34.525  0.00  0.00     0.009 C 
ATOM      5  C6  <0> d   1      24.712  -4.709  33.535  0.00  0.00     0.001 C 
ATOM      6  C8  <0> d   1      25.278  -3.524  32.825  0.00  0.00    -0.005 C 
ATOM      7  C10 <0> d   1      25.443  -2.264  33.654  0.00  0.00     0.006 C 
ATOM      8  C11 <0> d   1      25.584  -1.078  32.704  0.00  0.00     0.006 C 
ATOM      9  C12 <0> d   1      26.210  -1.477  31.366  0.00  0.00     0.000 C 
ATOM     10  C14 <0> d   1      26.860  -0.200  30.807  0.00  0.00     0.067 C 
ATOM     11  C15 <0> d   1      27.748  -0.528  29.641  0.00  0.00     0.062 A 
ATOM     12  N16 <0> d   1      28.281   0.284  28.772  0.00  0.00    -0.179 NA
ATOM     13  N17 <0> d   1      29.034  -0.481  27.867  0.00  0.00    -0.289 N 
ATOM     14  C18 <0> d   1      28.930  -1.779  28.228  0.00  0.00     0.118 A 
ATOM     15  C19 <0> d   1      28.140  -1.837  29.318  0.00  0.00    -0.014 A 
ATOM     16  C20 <0> d   1      27.711  -3.043  30.103  0.00  0.00     0.052 C 
ATOM     17  C21 <0> d   1      27.224  -2.609  31.505  0.00  0.00    -0.032 C 
ATOM     18  C22 <0> d   1      28.422  -2.138  32.323  0.00  0.00     0.016 C 
ATOM     19  C23 <0> d   1      26.570  -3.859  32.099  0.00  0.00    -0.001 C 
ATOM     20  C25 <0> d   1      27.531  -4.742  32.847  0.00  0.00     0.007 C 
ATOM     21  C26 <0> d   1      26.868  -5.934  33.542  0.00  0.00     0.013 C 
ATOM     22  C27 <0> d   1      25.746  -5.438  34.420  0.00  0.00    -0.009 C 
ATOM     23  C28 <0> d   1      26.291  -4.557  35.543  0.00  0.00     0.018 C 
ATOM     24  H43 <0> d   1      29.541  -0.137  27.115  0.00  0.00     0.188 HD
ENDROOT
BRANCH   2  25
ATOM     25  O3  <0> d   1      24.737  -7.639  34.179  0.00  0.00    -0.389 OA
ATOM     26  H32 <0> d   1      25.497  -8.238  34.184  0.00  0.00     0.210 HD
ENDBRANCH   2  25
TORSDOF 1
ENDMDL
MODEL 129
REMARK CAVERDOCK RESULT:      -8.2      0.000      0.000
REMARK CAVERDOCK CONSTRAINTS:       0.0      0.0      0.0      0.0
REMARK CAVERDOCK TUNNEL: 128     -8.2      3.2    129.6
REMARK  1 active torsions:
REMARK  status: ('A' for Active; 'I' for Inactive)
REMARK    1  A    between atoms: C2_2  and  O3_3 
ROOT
ATOM      1  C1  <0> d   1      25.308  -7.115  36.462  0.00  0.00     0.046 C 
ATOM      2  C2  <0> d   1      24.701  -6.666  35.134  0.00  0.00     0.062 C 
ATOM      3  C4  <0> d   1      23.354  -5.937  35.375  0.00  0.00     0.038 C 
ATOM      4  C5  <0> d   1      23.444  -4.583  34.616  0.00  0.00     0.009 C 
ATOM      5  C6  <0> d   1      24.572  -4.844  33.608  0.00  0.00     0.001 C 
ATOM      6  C8  <0> d   1      25.159  -3.677  32.887  0.00  0.00    -0.005 C 
ATOM      7  C10 <0> d   1      25.375  -2.421  33.711  0.00  0.00     0.006 C 
ATOM      8  C11 <0> d   1      25.534  -1.241  32.757  0.00  0.00     0.006 C 
ATOM      9  C12 <0> d   1      26.127  -1.659  31.410  0.00  0.00     0.000 C 
ATOM     10  C14 <0> d   1      26.804  -0.402  30.839  0.00  0.00     0.067 C 
ATOM     11  C15 <0> d   1      27.663  -0.757  29.659  0.00  0.00     0.062 A 
ATOM     12  N16 <0> d   1      28.205   0.038  28.780  0.00  0.00    -0.179 NA
ATOM     13  N17 <0> d   1      28.921  -0.749  27.865  0.00  0.00    -0.289 N 
ATOM     14  C18 <0> d   1      28.785  -2.043  28.229  0.00  0.00     0.118 A 
ATOM     15  C19 <0> d   1      28.012  -2.077  29.332  0.00  0.00    -0.014 A 
ATOM     16  C20 <0> d   1      27.561  -3.269  30.125  0.00  0.00     0.052 C 
ATOM     17  C21 <0> d   1      27.109  -2.820  31.534  0.00  0.00    -0.032 C 
ATOM     18  C22 <0> d   1      28.334  -2.383  32.332  0.00  0.00     0.016 C 
ATOM     19  C23 <0> d   1      26.430  -4.050  32.141  0.00  0.00    -0.001 C 
ATOM     20  C25 <0> d   1      27.377  -4.959  32.874  0.00  0.00     0.007 C 
ATOM     21  C26 <0> d   1      26.691  -6.131  33.582  0.00  0.00     0.013 C 
ATOM     22  C27 <0> d   1      25.598  -5.602  34.478  0.00  0.00    -0.009 C 
ATOM     23  C28 <0> d   1      26.187  -4.736  35.590  0.00  0.00     0.018 C 
ATOM     24  H43 <0> d   1      29.426  -0.420  27.104  0.00  0.00     0.188 HD
ENDROOT
BRANCH   2  25
ATOM     25  O3  <0> d   1      24.523  -7.773  34.257  0.00  0.00    -0.389 OA
ATOM     26  H32 <0> d   1      25.341  -8.087  33.848  0.00  0.00     0.210 HD
ENDBRANCH   2  25
TORSDOF 1
ENDMDL
MODEL 130
REMARK CAVERDOCK RESULT:      -7.6      0.000      0.000
REMARK CAVERDOCK CONSTRAINTS:       0.0      0.0      0.0      0.0
REMARK CAVERDOCK TUNNEL: 129     -7.6      3.1    130.4
REMARK  1 active torsions:
REMARK  status: ('A' for Active; 'I' for Inactive)
REMARK    1  A    between atoms: C2_2  and  O3_3 
ROOT
ATOM      1  C1  <0> d   1      23.563  -7.806  35.675  0.00  0.00     0.046 C 
ATOM      2  C2  <0> d   1      24.412  -6.551  35.864  0.00  0.00     0.062 C 
ATOM      3  C4  <0> d   1      25.701  -6.884  36.659  0.00  0.00     0.038 C 
ATOM      4  C5  <0> d   1      26.889  -6.319  35.829  0.00  0.00     0.009 C 
ATOM      5  C6  <0> d   1      26.198  -5.288  34.925  0.00  0.00     0.001 C 
ATOM      6  C8  <0> d   1      26.965  -4.737  33.769  0.00  0.00    -0.005 C 
ATOM      7  C10 <0> d   1      27.821  -5.726  33.001  0.00  0.00     0.006 C 
ATOM      8  C11 <0> d   1      28.848  -4.944  32.187  0.00  0.00     0.006 C 
ATOM      9  C12 <0> d   1      28.342  -3.554  31.795  0.00  0.00     0.000 C 
ATOM     10  C14 <0> d   1      29.121  -3.164  30.528  0.00  0.00     0.067 C 
ATOM     11  C15 <0> d   1      28.510  -1.949  29.889  0.00  0.00     0.062 A 
ATOM     12  N16 <0> d   1      29.003  -1.190  28.951  0.00  0.00    -0.179 NA
ATOM     13  N17 <0> d   1      28.071  -0.178  28.676  0.00  0.00    -0.289 N 
ATOM     14  C18 <0> d   1      27.004  -0.361  29.484  0.00  0.00     0.118 A 
ATOM     15  C19 <0> d   1      27.249  -1.446  30.244  0.00  0.00    -0.014 A 
ATOM     16  C20 <0> d   1      26.382  -2.066  31.302  0.00  0.00     0.052 C 
ATOM     17  C21 <0> d   1      26.834  -3.521  31.561  0.00  0.00    -0.032 C 
ATOM     18  C22 <0> d   1      26.476  -4.377  30.350  0.00  0.00     0.016 C 
ATOM     19  C23 <0> d   1      26.076  -3.952  32.819  0.00  0.00    -0.001 C 
ATOM     20  C25 <0> d   1      24.729  -4.557  32.532  0.00  0.00     0.007 C 
ATOM     21  C26 <0> d   1      24.011  -5.094  33.773  0.00  0.00     0.013 C 
ATOM     22  C27 <0> d   1      24.924  -6.050  34.502  0.00  0.00    -0.009 C 
ATOM     23  C28 <0> d   1      25.222  -7.273  33.636  0.00  0.00     0.018 C 
ATOM     24  H43 <0> d   1      28.175   0.529  28.019  0.00  0.00     0.188 HD
ENDROOT
BRANCH   2  25
ATOM     25  O3  <0> d   1      23.669  -5.529  36.520  0.00  0.00    -0.389 OA
ATOM     26  H32 <0> d   1      23.528  -4.738  35.982  0.00  0.00     0.210 HD
ENDBRANCH   2  25
TORSDOF 1
ENDMDL
MODEL 131
REMARK CAVERDOCK RESULT:      -6.5      0.000      0.000
REMARK CAVERDOCK CONSTRAINTS:       0.0      0.0      0.0      0.0
REMARK CAVERDOCK TUNNEL: 130     -6.5      3.1    131.1
REMARK  1 active torsions:
REMARK  status: ('A' for Active; 'I' for Inactive)
REMARK    1  A    between atoms: C2_2  and  O3_3 
ROOT
ATOM      1  C1  <0> d   1      23.389  -7.905  35.853  0.00  0.00     0.046 C 
ATOM      2  C2  <0> d   1      24.251  -6.657  36.030  0.00  0.00     0.062 C 
ATOM      3  C4  <0> d   1      25.528  -6.994  36.842  0.00  0.00     0.038 C 
ATOM      4  C5  <0> d   1      26.730  -6.455  36.016  0.00  0.00     0.009 C 
ATOM      5  C6  <0> d   1      26.060  -5.431  35.089  0.00  0.00     0.001 C 
ATOM      6  C8  <0> d   1      26.844  -4.906  33.932  0.00  0.00    -0.005 C 
ATOM      7  C10 <0> d   1      27.696  -5.917  33.187  0.00  0.00     0.006 C 
ATOM      8  C11 <0> d   1      28.739  -5.160  32.371  0.00  0.00     0.006 C 
ATOM      9  C12 <0> d   1      28.253  -3.770  31.954  0.00  0.00     0.000 C 
ATOM     10  C14 <0> d   1      29.048  -3.408  30.688  0.00  0.00     0.067 C 
ATOM     11  C15 <0> d   1      28.459  -2.196  30.025  0.00  0.00     0.062 A 
ATOM     12  N16 <0> d   1      28.969  -1.458  29.080  0.00  0.00    -0.179 NA
ATOM     13  N17 <0> d   1      28.052  -0.439  28.781  0.00  0.00    -0.289 N 
ATOM     14  C18 <0> d   1      26.975  -0.597  29.582  0.00  0.00     0.118 A 
ATOM     15  C19 <0> d   1      27.200  -1.672  30.361  0.00  0.00    -0.014 A 
ATOM     16  C20 <0> d   1      26.316  -2.266  31.419  0.00  0.00     0.052 C 
ATOM     17  C21 <0> d   1      26.748  -3.723  31.705  0.00  0.00    -0.032 C 
ATOM     18  C22 <0> d   1      26.391  -4.592  30.504  0.00  0.00     0.016 C 
ATOM     19  C23 <0> d   1      25.973  -4.125  32.962  0.00  0.00    -0.001 C 
ATOM     20  C25 <0> d   1      24.623  -4.718  32.672  0.00  0.00     0.007 C 
ATOM     21  C26 <0> d   1      23.886  -5.227  33.914  0.00  0.00     0.013 C 
ATOM     22  C27 <0> d   1      24.781  -6.183  34.666  0.00  0.00    -0.009 C 
ATOM     23  C28 <0> d   1      25.073  -7.423  33.822  0.00  0.00     0.018 C 
ATOM     24  H43 <0> d   1      28.171   0.256  28.115  0.00  0.00     0.188 HD
ENDROOT
BRANCH   2  25
ATOM     25  O3  <0> d   1      23.514  -5.616  36.664  0.00  0.00    -0.389 OA
ATOM     26  H32 <0> d   1      23.710  -5.512  37.605  0.00  0.00     0.210 HD
ENDBRANCH   2  25
TORSDOF 1
ENDMDL
MODEL 132
REMARK CAVERDOCK RESULT:      -4.3      0.000      0.000
REMARK CAVERDOCK CONSTRAINTS:       0.3      0.0      0.0      0.0
REMARK CAVERDOCK TUNNEL: 131     -4.3      3.0    132.1
REMARK  1 active torsions:
REMARK  status: ('A' for Active; 'I' for Inactive)
REMARK    1  A    between atoms: C2_2  and  O3_3 
ROOT
ATOM      1  C1  <0> d   1      23.244  -8.169  35.933  0.00  0.00     0.046 C 
ATOM      2  C2  <0> d   1      24.031  -6.879  36.157  0.00  0.00     0.062 C 
ATOM      3  C4  <0> d   1      25.283  -7.154  37.029  0.00  0.00     0.038 C 
ATOM      4  C5  <0> d   1      26.495  -6.550  36.264  0.00  0.00     0.009 C 
ATOM      5  C6  <0> d   1      25.819  -5.556  35.309  0.00  0.00     0.001 C 
ATOM      6  C8  <0> d   1      26.630  -4.985  34.194  0.00  0.00    -0.005 C 
ATOM      7  C10 <0> d   1      27.568  -5.947  33.488  0.00  0.00     0.006 C 
ATOM      8  C11 <0> d   1      28.609  -5.132  32.726  0.00  0.00     0.006 C 
ATOM      9  C12 <0> d   1      28.073  -3.767  32.290  0.00  0.00     0.000 C 
ATOM     10  C14 <0> d   1      28.909  -3.357  31.066  0.00  0.00     0.067 C 
ATOM     11  C15 <0> d   1      28.291  -2.173  30.379  0.00  0.00     0.062 A 
ATOM     12  N16 <0> d   1      28.808  -1.404  29.463  0.00  0.00    -0.179 NA
ATOM     13  N17 <0> d   1      27.855  -0.432  29.122  0.00  0.00    -0.289 N 
ATOM     14  C18 <0> d   1      26.750  -0.649  29.869  0.00  0.00     0.118 A 
ATOM     15  C19 <0> d   1      26.992  -1.717  30.655  0.00  0.00    -0.014 A 
ATOM     16  C20 <0> d   1      26.089  -2.361  31.667  0.00  0.00     0.052 C 
ATOM     17  C21 <0> d   1      26.582  -3.795  31.969  0.00  0.00    -0.032 C 
ATOM     18  C22 <0> d   1      26.329  -4.675  30.748  0.00  0.00     0.016 C 
ATOM     19  C23 <0> d   1      25.768  -4.244  33.185  0.00  0.00    -0.001 C 
ATOM     20  C25 <0> d   1      24.465  -4.904  32.827  0.00  0.00     0.007 C 
ATOM     21  C26 <0> d   1      23.697  -5.457  34.030  0.00  0.00     0.013 C 
ATOM     22  C27 <0> d   1      24.602  -6.371  34.821  0.00  0.00    -0.009 C 
ATOM     23  C28 <0> d   1      24.998  -7.589  33.988  0.00  0.00     0.018 C 
ATOM     24  H43 <0> d   1      27.970   0.273  28.465  0.00  0.00     0.188 HD
ENDROOT
BRANCH   2  25
ATOM     25  O3  <0> d   1      23.211  -5.881  36.757  0.00  0.00    -0.389 OA
ATOM     26  H32 <0> d   1      22.839  -5.248  36.128  0.00  0.00     0.210 HD
ENDBRANCH   2  25
TORSDOF 1
ENDMDL
MODEL 133
REMARK CAVERDOCK RESULT:      -1.8      0.000      0.000
REMARK CAVERDOCK CONSTRAINTS:       0.0      0.0      0.0      0.0
REMARK CAVERDOCK TUNNEL: 132     -1.8      3.0    133.9
REMARK  1 active torsions:
REMARK  status: ('A' for Active; 'I' for Inactive)
REMARK    1  A    between atoms: C2_2  and  O3_3 
ROOT
ATOM      1  C1  <0> d   1      24.644  -7.619  37.206  0.00  0.00     0.046 C 
ATOM      2  C2  <0> d   1      24.053  -7.088  35.902  0.00  0.00     0.062 C 
ATOM      3  C4  <0> d   1      22.833  -6.176  36.193  0.00  0.00     0.038 C 
ATOM      4  C5  <0> d   1      23.083  -4.849  35.422  0.00  0.00     0.009 C 
ATOM      5  C6  <0> d   1      24.120  -5.267  34.371  0.00  0.00     0.001 C 
ATOM      6  C8  <0> d   1      24.837  -4.195  33.620  0.00  0.00    -0.005 C 
ATOM      7  C10 <0> d   1      25.262  -2.982  34.427  0.00  0.00     0.006 C 
ATOM      8  C11 <0> d   1      25.548  -1.836  33.461  0.00  0.00     0.006 C 
ATOM      9  C12 <0> d   1      26.019  -2.335  32.093  0.00  0.00     0.000 C 
ATOM     10  C14 <0> d   1      26.844  -1.187  31.488  0.00  0.00     0.067 C 
ATOM     11  C15 <0> d   1      27.594  -1.660  30.276  0.00  0.00     0.062 A 
ATOM     12  N16 <0> d   1      28.208  -0.950  29.371  0.00  0.00    -0.179 NA
ATOM     13  N17 <0> d   1      28.767  -1.830  28.432  0.00  0.00    -0.289 N 
ATOM     14  C18 <0> d   1      28.464  -3.092  28.809  0.00  0.00     0.118 A 
ATOM     15  C19 <0> d   1      27.739  -3.016  29.943  0.00  0.00    -0.014 A 
ATOM     16  C20 <0> d   1      27.157  -4.132  30.761  0.00  0.00     0.052 C 
ATOM     17  C21 <0> d   1      26.832  -3.623  32.184  0.00  0.00    -0.032 C 
ATOM     18  C22 <0> d   1      28.137  -3.364  32.929  0.00  0.00     0.016 C 
ATOM     19  C23 <0> d   1      26.010  -4.744  32.826  0.00  0.00    -0.001 C 
ATOM     20  C25 <0> d   1      26.848  -5.778  33.525  0.00  0.00     0.007 C 
ATOM     21  C26 <0> d   1      26.033  -6.842  34.267  0.00  0.00     0.013 C 
ATOM     22  C27 <0> d   1      25.063  -6.162  35.203  0.00  0.00    -0.009 C 
ATOM     23  C28 <0> d   1      25.814  -5.389  36.286  0.00  0.00     0.018 C 
ATOM     24  H43 <0> d   1      29.281  -1.576  27.649  0.00  0.00     0.188 HD
ENDROOT
BRANCH   2  25
ATOM     25  O3  <0> d   1      23.683  -8.160  35.039  0.00  0.00    -0.389 OA
ATOM     26  H32 <0> d   1      22.890  -8.636  35.320  0.00  0.00     0.210 HD
ENDBRANCH   2  25
TORSDOF 1
ENDMDL
MODEL 134
REMARK CAVERDOCK RESULT:       0.4      0.000      0.000
REMARK CAVERDOCK CONSTRAINTS:       0.0      0.0      0.0      0.0
REMARK CAVERDOCK TUNNEL: 133      0.4      3.0   134.11
REMARK  1 active torsions:
REMARK  status: ('A' for Active; 'I' for Inactive)
REMARK    1  A    between atoms: C2_2  and  O3_3 
ROOT
ATOM      1  C1  <0> d   1      23.725  -7.849  36.853  0.00  0.00     0.046 C 
ATOM      2  C2  <0> d   1      23.706  -7.489  35.369  0.00  0.00     0.062 C 
ATOM      3  C4  <0> d   1      22.342  -6.859  34.984  0.00  0.00     0.038 C 
ATOM      4  C5  <0> d   1      22.664  -5.526  34.251  0.00  0.00     0.009 C 
ATOM      5  C6  <0> d   1      24.123  -5.730  33.821  0.00  0.00     0.001 C 
ATOM      6  C8  <0> d   1      24.891  -4.543  33.342  0.00  0.00    -0.005 C 
ATOM      7  C10 <0> d   1      24.669  -3.250  34.104  0.00  0.00     0.006 C 
ATOM      8  C11 <0> d   1      25.146  -2.090  33.234  0.00  0.00     0.006 C 
ATOM      9  C12 <0> d   1      26.271  -2.502  32.282  0.00  0.00     0.000 C 
ATOM     10  C14 <0> d   1      27.052  -1.215  31.971  0.00  0.00     0.067 C 
ATOM     11  C15 <0> d   1      28.345  -1.539  31.278  0.00  0.00     0.062 A 
ATOM     12  N16 <0> d   1      29.159  -0.731  30.658  0.00  0.00    -0.179 NA
ATOM     13  N17 <0> d   1      30.236  -1.488  30.172  0.00  0.00    -0.289 N 
ATOM     14  C18 <0> d   1      30.034  -2.777  30.524  0.00  0.00     0.118 A 
ATOM     15  C19 <0> d   1      28.874  -2.837  31.205  0.00  0.00    -0.014 A 
ATOM     16  C20 <0> d   1      28.201  -4.036  31.809  0.00  0.00     0.052 C 
ATOM     17  C21 <0> d   1      27.176  -3.580  32.873  0.00  0.00    -0.032 C 
ATOM     18  C22 <0> d   1      27.926  -3.026  34.080  0.00  0.00     0.016 C 
ATOM     19  C23 <0> d   1      26.376  -4.839  33.215  0.00  0.00    -0.001 C 
ATOM     20  C25 <0> d   1      26.979  -5.650  34.328  0.00  0.00     0.007 C 
ATOM     21  C26 <0> d   1      26.129  -6.850  34.756  0.00  0.00     0.013 C 
ATOM     22  C27 <0> d   1      24.732  -6.379  35.083  0.00  0.00    -0.009 C 
ATOM     23  C28 <0> d   1      24.750  -5.437  36.285  0.00  0.00     0.018 C 
ATOM     24  H43 <0> d   1      30.993  -1.145  29.672  0.00  0.00     0.188 HD
ENDROOT
BRANCH   2  25
ATOM     25  O3  <0> d   1      23.975  -8.633  34.565  0.00  0.00    -0.389 OA
ATOM     26  H32 <0> d   1      23.567  -8.602  33.688  0.00  0.00     0.210 HD
ENDBRANCH   2  25
TORSDOF 1
ENDMDL
MODEL 135
REMARK CAVERDOCK RESULT:       2.7      0.000      0.000
REMARK CAVERDOCK CONSTRAINTS:       0.0      0.0      0.0      0.0
REMARK CAVERDOCK TUNNEL: 134      2.7      3.0   135.10
REMARK  1 active torsions:
REMARK  status: ('A' for Active; 'I' for Inactive)
REMARK    1  A    between atoms: C2_2  and  O3_3 
ROOT
ATOM      1  C1  <0> d   1      23.108  -8.514  36.236  0.00  0.00     0.046 C 
ATOM      2  C2  <0> d   1      23.035  -7.862  34.856  0.00  0.00     0.062 C 
ATOM      3  C4  <0> d   1      21.741  -7.018  34.725  0.00  0.00     0.038 C 
ATOM      4  C5  <0> d   1      22.182  -5.610  34.234  0.00  0.00     0.009 C 
ATOM      5  C6  <0> d   1      23.570  -5.887  33.641  0.00  0.00     0.001 C 
ATOM      6  C8  <0> d   1      24.450  -4.723  33.329  0.00  0.00    -0.005 C 
ATOM      7  C10 <0> d   1      24.449  -3.592  34.341  0.00  0.00     0.006 C 
ATOM      8  C11 <0> d   1      25.011  -2.343  33.669  0.00  0.00     0.006 C 
ATOM      9  C12 <0> d   1      26.007  -2.680  32.558  0.00  0.00     0.000 C 
ATOM     10  C14 <0> d   1      26.925  -1.453  32.428  0.00  0.00     0.067 C 
ATOM     11  C15 <0> d   1      28.116  -1.775  31.570  0.00  0.00     0.062 A 
ATOM     12  N16 <0> d   1      28.983  -0.957  31.045  0.00  0.00    -0.179 NA
ATOM     13  N17 <0> d   1      29.919  -1.717  30.326  0.00  0.00    -0.289 N 
ATOM     14  C18 <0> d   1      29.577  -3.019  30.442  0.00  0.00     0.118 A 
ATOM     15  C19 <0> d   1      28.467  -3.083  31.203  0.00  0.00    -0.014 A 
ATOM     16  C20 <0> d   1      27.687  -4.295  31.625  0.00  0.00     0.052 C 
ATOM     17  C21 <0> d   1      26.804  -3.950  32.846  0.00  0.00    -0.032 C 
ATOM     18  C22 <0> d   1      27.699  -3.738  34.063  0.00  0.00     0.016 C 
ATOM     19  C23 <0> d   1      25.873  -5.153  33.013  0.00  0.00    -0.001 C 
ATOM     20  C25 <0> d   1      26.440  -6.234  33.891  0.00  0.00     0.007 C 
ATOM     21  C26 <0> d   1      25.473  -7.391  34.157  0.00  0.00     0.013 C 
ATOM     22  C27 <0> d   1      24.174  -6.841  34.694  0.00  0.00    -0.009 C 
ATOM     23  C28 <0> d   1      24.395  -6.168  36.048  0.00  0.00     0.018 C 
ATOM     24  H43 <0> d   1      30.678  -1.368  29.834  0.00  0.00     0.188 HD
ENDROOT
BRANCH   2  25
ATOM     25  O3  <0> d   1      23.100  -8.844  33.827  0.00  0.00    -0.389 OA
ATOM     26  H32 <0> d   1      23.927  -8.835  33.326  0.00  0.00     0.210 HD
ENDBRANCH   2  25
TORSDOF 1
ENDMDL
MODEL 136
REMARK CAVERDOCK RESULT:       4.9      0.000      0.000
REMARK CAVERDOCK CONSTRAINTS:       0.4      0.0      0.0      0.0
REMARK CAVERDOCK TUNNEL: 135      4.9      3.0    136.9
REMARK  1 active torsions:
REMARK  status: ('A' for Active; 'I' for Inactive)
REMARK    1  A    between atoms: C2_2  and  O3_3 
ROOT
ATOM      1  C1  <0> d   1      23.109  -8.601  36.458  0.00  0.00     0.046 C 
ATOM      2  C2  <0> d   1      23.068  -7.970  35.068  0.00  0.00     0.062 C 
ATOM      3  C4  <0> d   1      21.766  -7.148  34.886  0.00  0.00     0.038 C 
ATOM      4  C5  <0> d   1      22.199  -5.740  34.389  0.00  0.00     0.009 C 
ATOM      5  C6  <0> d   1      23.609  -6.003  33.842  0.00  0.00     0.001 C 
ATOM      6  C8  <0> d   1      24.480  -4.829  33.540  0.00  0.00    -0.005 C 
ATOM      7  C10 <0> d   1      24.430  -3.685  34.535  0.00  0.00     0.006 C 
ATOM      8  C11 <0> d   1      24.993  -2.436  33.863  0.00  0.00     0.006 C 
ATOM      9  C12 <0> d   1      26.027  -2.773  32.786  0.00  0.00     0.000 C 
ATOM     10  C14 <0> d   1      26.929  -1.533  32.666  0.00  0.00     0.067 C 
ATOM     11  C15 <0> d   1      28.150  -1.847  31.849  0.00  0.00     0.062 A 
ATOM     12  N16 <0> d   1      29.020  -1.023  31.339  0.00  0.00    -0.179 NA
ATOM     13  N17 <0> d   1      29.989  -1.778  30.659  0.00  0.00    -0.289 N 
ATOM     14  C18 <0> d   1      29.663  -3.084  30.783  0.00  0.00     0.118 A 
ATOM     15  C19 <0> d   1      28.532  -3.155  31.511  0.00  0.00    -0.014 A 
ATOM     16  C20 <0> d   1      27.759  -4.374  31.927  0.00  0.00     0.052 C 
ATOM     17  C21 <0> d   1      26.834  -4.025  33.116  0.00  0.00    -0.032 C 
ATOM     18  C22 <0> d   1      27.689  -3.783  34.356  0.00  0.00     0.016 C 
ATOM     19  C23 <0> d   1      25.918  -5.241  33.272  0.00  0.00    -0.001 C 
ATOM     20  C25 <0> d   1      26.475  -6.301  34.181  0.00  0.00     0.007 C 
ATOM     21  C26 <0> d   1      25.518  -7.470  34.435  0.00  0.00     0.013 C 
ATOM     22  C27 <0> d   1      24.196  -6.933  34.925  0.00  0.00    -0.009 C 
ATOM     23  C28 <0> d   1      24.365  -6.238  36.275  0.00  0.00     0.018 C 
ATOM     24  H43 <0> d   1      30.757  -1.424  30.184  0.00  0.00     0.188 HD
ENDROOT
BRANCH   2  25
ATOM     25  O3  <0> d   1      23.178  -8.964  34.054  0.00  0.00    -0.389 OA
ATOM     26  H32 <0> d   1      23.501  -9.818  34.375  0.00  0.00     0.210 HD
ENDBRANCH   2  25
TORSDOF 1
ENDMDL
MODEL 137
REMARK CAVERDOCK RESULT:       5.3      0.000      0.000
REMARK CAVERDOCK CONSTRAINTS:       0.0      0.0      0.0      0.0
REMARK CAVERDOCK TUNNEL: 136      5.3      3.0    137.8
REMARK  1 active torsions:
REMARK  status: ('A' for Active; 'I' for Inactive)
REMARK    1  A    between atoms: C2_2  and  O3_3 
ROOT
ATOM      1  C1  <0> d   1      28.833  -4.963  34.342  0.00  0.00     0.046 C 
ATOM      2  C2  <0> d   1      27.676  -3.985  34.157  0.00  0.00     0.062 C 
ATOM      3  C4  <0> d   1      27.863  -3.166  32.853  0.00  0.00     0.038 C 
ATOM      4  C5  <0> d   1      26.532  -3.294  32.059  0.00  0.00     0.009 C 
ATOM      5  C6  <0> d   1      25.537  -3.718  33.147  0.00  0.00     0.001 C 
ATOM      6  C8  <0> d   1      24.201  -4.230  32.723  0.00  0.00    -0.005 C 
ATOM      7  C10 <0> d   1      24.189  -5.146  31.513  0.00  0.00     0.006 C 
ATOM      8  C11 <0> d   1      22.768  -5.195  30.960  0.00  0.00     0.006 C 
ATOM      9  C12 <0> d   1      21.713  -4.969  32.046  0.00  0.00     0.000 C 
ATOM     10  C14 <0> d   1      20.432  -5.650  31.538  0.00  0.00     0.067 C 
ATOM     11  C15 <0> d   1      19.413  -5.741  32.638  0.00  0.00     0.062 A 
ATOM     12  N16 <0> d   1      18.146  -6.036  32.550  0.00  0.00    -0.179 NA
ATOM     13  N17 <0> d   1      17.601  -6.001  33.842  0.00  0.00    -0.289 N 
ATOM     14  C18 <0> d   1      18.588  -5.674  34.705  0.00  0.00     0.118 A 
ATOM     15  C19 <0> d   1      19.717  -5.506  33.988  0.00  0.00    -0.014 A 
ATOM     16  C20 <0> d   1      21.089  -5.135  34.472  0.00  0.00     0.052 C 
ATOM     17  C21 <0> d   1      22.141  -5.518  33.404  0.00  0.00    -0.032 C 
ATOM     18  C22 <0> d   1      22.254  -7.038  33.340  0.00  0.00     0.016 C 
ATOM     19  C23 <0> d   1      23.439  -4.860  33.877  0.00  0.00    -0.001 C 
ATOM     20  C25 <0> d   1      24.250  -5.725  34.801  0.00  0.00     0.007 C 
ATOM     21  C26 <0> d   1      25.604  -5.123  35.189  0.00  0.00     0.013 C 
ATOM     22  C27 <0> d   1      26.363  -4.756  33.937  0.00  0.00    -0.009 C 
ATOM     23  C28 <0> d   1      26.686  -6.005  33.119  0.00  0.00     0.018 C 
ATOM     24  H43 <0> d   1      16.676  -6.180  34.075  0.00  0.00     0.188 HD
ENDROOT
BRANCH   2  25
ATOM     25  O3  <0> d   1      27.559  -3.118  35.281  0.00  0.00    -0.389 OA
ATOM     26  H32 <0> d   1      26.670  -3.084  35.661  0.00  0.00     0.210 HD
ENDBRANCH   2  25
TORSDOF 1
ENDMDL
MODEL 138
REMARK CAVERDOCK RESULT:       5.1      0.000      0.000
REMARK CAVERDOCK CONSTRAINTS:       0.0      0.0      0.0      0.0
REMARK CAVERDOCK TUNNEL: 137      5.1      2.9    138.1
REMARK  1 active torsions:
REMARK  status: ('A' for Active; 'I' for Inactive)
REMARK    1  A    between atoms: C2_2  and  O3_3 
ROOT
ATOM      1  C1  <0> d   1      28.886  -5.242  34.667  0.00  0.00     0.046 C 
ATOM      2  C2  <0> d   1      27.753  -4.231  34.509  0.00  0.00     0.062 C 
ATOM      3  C4  <0> d   1      27.989  -3.344  33.259  0.00  0.00     0.038 C 
ATOM      4  C5  <0> d   1      26.678  -3.400  32.426  0.00  0.00     0.009 C 
ATOM      5  C6  <0> d   1      25.647  -3.863  33.464  0.00  0.00     0.001 C 
ATOM      6  C8  <0> d   1      24.312  -4.322  32.978  0.00  0.00    -0.005 C 
ATOM      7  C10 <0> d   1      24.313  -5.169  31.719  0.00  0.00     0.006 C 
ATOM      8  C11 <0> d   1      22.906  -5.157  31.129  0.00  0.00     0.006 C 
ATOM      9  C12 <0> d   1      21.829  -4.969  32.200  0.00  0.00     0.000 C 
ATOM     10  C14 <0> d   1      20.548  -5.593  31.623  0.00  0.00     0.067 C 
ATOM     11  C15 <0> d   1      19.499  -5.725  32.690  0.00  0.00     0.062 A 
ATOM     12  N16 <0> d   1      18.230  -5.987  32.555  0.00  0.00    -0.179 NA
ATOM     13  N17 <0> d   1      17.652  -6.014  33.833  0.00  0.00    -0.289 N 
ATOM     14  C18 <0> d   1      18.623  -5.756  34.737  0.00  0.00     0.118 A 
ATOM     15  C19 <0> d   1      19.773  -5.573  34.059  0.00  0.00    -0.014 A 
ATOM     16  C20 <0> d   1      21.139  -5.259  34.596  0.00  0.00     0.052 C 
ATOM     17  C21 <0> d   1      22.210  -5.602  33.535  0.00  0.00    -0.032 C 
ATOM     18  C22 <0> d   1      22.295  -7.119  33.388  0.00  0.00     0.016 C 
ATOM     19  C23 <0> d   1      23.509  -4.999  34.076  0.00  0.00    -0.001 C 
ATOM     20  C25 <0> d   1      24.278  -5.932  34.970  0.00  0.00     0.007 C 
ATOM     21  C26 <0> d   1      25.633  -5.382  35.424  0.00  0.00     0.013 C 
ATOM     22  C27 <0> d   1      26.431  -4.961  34.214  0.00  0.00    -0.009 C 
ATOM     23  C28 <0> d   1      26.751  -6.168  33.335  0.00  0.00     0.018 C 
ATOM     24  H43 <0> d   1      16.718  -6.186  34.032  0.00  0.00     0.188 HD
ENDROOT
BRANCH   2  25
ATOM     25  O3  <0> d   1      27.624  -3.426  35.678  0.00  0.00    -0.389 OA
ATOM     26  H32 <0> d   1      28.464  -3.239  36.121  0.00  0.00     0.210 HD
ENDBRANCH   2  25
TORSDOF 1
ENDMDL
MODEL 139
REMARK CAVERDOCK RESULT:       5.2      0.000      0.000
REMARK CAVERDOCK CONSTRAINTS:       0.0      0.0      0.0      0.0
REMARK CAVERDOCK TUNNEL: 138      5.2      2.9    139.1
REMARK  1 active torsions:
REMARK  status: ('A' for Active; 'I' for Inactive)
REMARK    1  A    between atoms: C2_2  and  O3_3 
ROOT
ATOM      1  C1  <0> d   1      28.906  -5.298  34.622  0.00  0.00     0.046 C 
ATOM      2  C2  <0> d   1      27.777  -4.278  34.482  0.00  0.00     0.062 C 
ATOM      3  C4  <0> d   1      27.994  -3.402  33.221  0.00  0.00     0.038 C 
ATOM      4  C5  <0> d   1      26.664  -3.452  32.416  0.00  0.00     0.009 C 
ATOM      5  C6  <0> d   1      25.652  -3.900  33.480  0.00  0.00     0.001 C 
ATOM      6  C8  <0> d   1      24.304  -4.352  33.026  0.00  0.00    -0.005 C 
ATOM      7  C10 <0> d   1      24.271  -5.207  31.773  0.00  0.00     0.006 C 
ATOM      8  C11 <0> d   1      22.851  -5.188  31.213  0.00  0.00     0.006 C 
ATOM      9  C12 <0> d   1      21.799  -4.985  32.306  0.00  0.00     0.000 C 
ATOM     10  C14 <0> d   1      20.501  -5.602  31.761  0.00  0.00     0.067 C 
ATOM     11  C15 <0> d   1      19.475  -5.718  32.852  0.00  0.00     0.062 A 
ATOM     12  N16 <0> d   1      18.200  -5.971  32.745  0.00  0.00    -0.179 NA
ATOM     13  N17 <0> d   1      17.650  -5.984  34.036  0.00  0.00    -0.289 N 
ATOM     14  C18 <0> d   1      18.643  -5.729  34.917  0.00  0.00     0.118 A 
ATOM     15  C19 <0> d   1      19.779  -5.559  34.213  0.00  0.00    -0.014 A 
ATOM     16  C20 <0> d   1      21.159  -5.252  34.718  0.00  0.00     0.052 C 
ATOM     17  C21 <0> d   1      22.204  -5.611  33.637  0.00  0.00    -0.032 C 
ATOM     18  C22 <0> d   1      22.273  -7.129  33.498  0.00  0.00     0.016 C 
ATOM     19  C23 <0> d   1      23.519  -5.015  34.145  0.00  0.00    -0.001 C 
ATOM     20  C25 <0> d   1      24.300  -5.948  35.029  0.00  0.00     0.007 C 
ATOM     21  C26 <0> d   1      25.669  -5.405  35.450  0.00  0.00     0.013 C 
ATOM     22  C27 <0> d   1      26.444  -4.999  34.220  0.00  0.00    -0.009 C 
ATOM     23  C28 <0> d   1      26.735  -6.215  33.342  0.00  0.00     0.018 C 
ATOM     24  H43 <0> d   1      16.720  -6.148  34.257  0.00  0.00     0.188 HD
ENDROOT
BRANCH   2  25
ATOM     25  O3  <0> d   1      27.680  -3.464  35.647  0.00  0.00    -0.389 OA
ATOM     26  H32 <0> d   1      27.610  -3.965  36.471  0.00  0.00     0.210 HD
ENDBRANCH   2  25
TORSDOF 1
ENDMDL
MODEL 140
REMARK CAVERDOCK RESULT:       5.9      0.000      0.000
REMARK CAVERDOCK CONSTRAINTS:       0.1      0.0      0.0      0.0
REMARK CAVERDOCK TUNNEL: 139      5.9      2.9    140.4
REMARK  1 active torsions:
REMARK  status: ('A' for Active; 'I' for Inactive)
REMARK    1  A    between atoms: C2_2  and  O3_3 
ROOT
ATOM      1  C1  <0> d   1      28.931  -5.499  34.876  0.00  0.00     0.046 C 
ATOM      2  C2  <0> d   1      27.814  -4.461  34.795  0.00  0.00     0.062 C 
ATOM      3  C4  <0> d   1      28.085  -3.464  33.639  0.00  0.00     0.038 C 
ATOM      4  C5  <0> d   1      26.790  -3.422  32.780  0.00  0.00     0.009 C 
ATOM      5  C6  <0> d   1      25.733  -3.966  33.751  0.00  0.00     0.001 C 
ATOM      6  C8  <0> d   1      24.403  -4.358  33.199  0.00  0.00    -0.005 C 
ATOM      7  C10 <0> d   1      24.418  -5.083  31.866  0.00  0.00     0.006 C 
ATOM      8  C11 <0> d   1      23.023  -4.995  31.253  0.00  0.00     0.006 C 
ATOM      9  C12 <0> d   1      21.927  -4.895  32.317  0.00  0.00     0.000 C 
ATOM     10  C14 <0> d   1      20.650  -5.443  31.660  0.00  0.00     0.067 C 
ATOM     11  C15 <0> d   1      19.579  -5.661  32.691  0.00  0.00     0.062 A 
ATOM     12  N16 <0> d   1      18.310  -5.891  32.508  0.00  0.00    -0.179 NA
ATOM     13  N17 <0> d   1      17.706  -6.030  33.767  0.00  0.00    -0.289 N 
ATOM     14  C18 <0> d   1      18.663  -5.873  34.709  0.00  0.00     0.118 A 
ATOM     15  C19 <0> d   1      19.828  -5.642  34.072  0.00  0.00    -0.014 A 
ATOM     16  C20 <0> d   1      21.187  -5.399  34.662  0.00  0.00     0.052 C 
ATOM     17  C21 <0> d   1      22.275  -5.656  33.593  0.00  0.00    -0.032 C 
ATOM     18  C22 <0> d   1      22.343  -7.153  33.304  0.00  0.00     0.016 C 
ATOM     19  C23 <0> d   1      23.570  -5.126  34.213  0.00  0.00    -0.001 C 
ATOM     20  C25 <0> d   1      24.310  -6.149  35.028  0.00  0.00     0.007 C 
ATOM     21  C26 <0> d   1      25.662  -5.663  35.557  0.00  0.00     0.013 C 
ATOM     22  C27 <0> d   1      26.489  -5.141  34.407  0.00  0.00    -0.009 C 
ATOM     23  C28 <0> d   1      26.811  -6.265  33.423  0.00  0.00     0.018 C 
ATOM     24  H43 <0> d   1      16.767  -6.208  33.932  0.00  0.00     0.188 HD
ENDROOT
BRANCH   2  25
ATOM     25  O3  <0> d   1      27.672  -3.769  36.031  0.00  0.00    -0.389 OA
ATOM     26  H32 <0> d   1      27.911  -4.295  36.807  0.00  0.00     0.210 HD
ENDBRANCH   2  25
TORSDOF 1
ENDMDL
MODEL 141
REMARK CAVERDOCK RESULT:       6.8      0.000      0.000
REMARK CAVERDOCK CONSTRAINTS:       0.1      0.0      0.0      0.0
REMARK CAVERDOCK TUNNEL: 140      6.8      2.9    141.3
REMARK  1 active torsions:
REMARK  status: ('A' for Active; 'I' for Inactive)
REMARK    1  A    between atoms: C2_2  and  O3_3 
ROOT
ATOM      1  C1  <0> d   1      28.978  -5.600  34.455  0.00  0.00     0.046 C 
ATOM      2  C2  <0> d   1      27.857  -4.565  34.520  0.00  0.00     0.062 C 
ATOM      3  C4  <0> d   1      28.022  -3.518  33.389  0.00  0.00     0.038 C 
ATOM      4  C5  <0> d   1      26.653  -3.445  32.654  0.00  0.00     0.009 C 
ATOM      5  C6  <0> d   1      25.689  -4.036  33.692  0.00  0.00     0.001 C 
ATOM      6  C8  <0> d   1      24.315  -4.411  33.246  0.00  0.00    -0.005 C 
ATOM      7  C10 <0> d   1      24.210  -5.076  31.887  0.00  0.00     0.006 C 
ATOM      8  C11 <0> d   1      22.765  -4.969  31.408  0.00  0.00     0.006 C 
ATOM      9  C12 <0> d   1      21.771  -4.921  32.570  0.00  0.00     0.000 C 
ATOM     10  C14 <0> d   1      20.440  -5.446  32.007  0.00  0.00     0.067 C 
ATOM     11  C15 <0> d   1      19.467  -5.714  33.120  0.00  0.00     0.062 A 
ATOM     12  N16 <0> d   1      18.186  -5.942  33.043  0.00  0.00    -0.179 NA
ATOM     13  N17 <0> d   1      17.700  -6.139  34.345  0.00  0.00    -0.289 N 
ATOM     14  C18 <0> d   1      18.738  -6.018  35.202  0.00  0.00     0.118 A 
ATOM     15  C19 <0> d   1      19.840  -5.754  34.473  0.00  0.00    -0.014 A 
ATOM     16  C20 <0> d   1      21.247  -5.530  34.948  0.00  0.00     0.052 C 
ATOM     17  C21 <0> d   1      22.233  -5.735  33.775  0.00  0.00    -0.032 C 
ATOM     18  C22 <0> d   1      22.277  -7.217  33.416  0.00  0.00     0.016 C 
ATOM     19  C23 <0> d   1      23.578  -5.225  34.297  0.00  0.00    -0.001 C 
ATOM     20  C25 <0> d   1      24.391  -6.279  34.996  0.00  0.00     0.007 C 
ATOM     21  C26 <0> d   1      25.785  -5.810  35.422  0.00  0.00     0.013 C 
ATOM     22  C27 <0> d   1      26.503  -5.235  34.226  0.00  0.00    -0.009 C 
ATOM     23  C28 <0> d   1      26.736  -6.313  33.168  0.00  0.00     0.018 C 
ATOM     24  H43 <0> d   1      16.779  -6.328  34.586  0.00  0.00     0.188 HD
ENDROOT
BRANCH   2  25
ATOM     25  O3  <0> d   1      27.827  -3.928  35.794  0.00  0.00    -0.389 OA
ATOM     26  H32 <0> d   1      28.696  -3.841  36.211  0.00  0.00     0.210 HD
ENDBRANCH   2  25
TORSDOF 1
ENDMDL
MODEL 142
REMARK CAVERDOCK RESULT:       7.1      0.000      0.000
REMARK CAVERDOCK CONSTRAINTS:       0.0      0.0      0.0      0.0
REMARK CAVERDOCK TUNNEL: 141      7.1      2.9    142.2
REMARK  1 active torsions:
REMARK  status: ('A' for Active; 'I' for Inactive)
REMARK    1  A    between atoms: C2_2  and  O3_3 
ROOT
ATOM      1  C1  <0> d   1      28.952  -5.818  34.828  0.00  0.00     0.046 C 
ATOM      2  C2  <0> d   1      27.867  -4.744  34.787  0.00  0.00     0.062 C 
ATOM      3  C4  <0> d   1      28.136  -3.746  33.632  0.00  0.00     0.038 C 
ATOM      4  C5  <0> d   1      26.818  -3.655  32.813  0.00  0.00     0.009 C 
ATOM      5  C6  <0> d   1      25.773  -4.174  33.810  0.00  0.00     0.001 C 
ATOM      6  C8  <0> d   1      24.415  -4.518  33.295  0.00  0.00    -0.005 C 
ATOM      7  C10 <0> d   1      24.368  -5.231  31.956  0.00  0.00     0.006 C 
ATOM      8  C11 <0> d   1      22.959  -5.093  31.387  0.00  0.00     0.006 C 
ATOM      9  C12 <0> d   1      21.899  -4.967  32.484  0.00  0.00     0.000 C 
ATOM     10  C14 <0> d   1      20.586  -5.469  31.860  0.00  0.00     0.067 C 
ATOM     11  C15 <0> d   1      19.540  -5.661  32.921  0.00  0.00     0.062 A 
ATOM     12  N16 <0> d   1      18.258  -5.849  32.774  0.00  0.00    -0.179 NA
ATOM     13  N17 <0> d   1      17.688  -5.980  34.050  0.00  0.00    -0.289 N 
ATOM     14  C18 <0> d   1      18.677  -5.862  34.963  0.00  0.00     0.118 A 
ATOM     15  C19 <0> d   1      19.829  -5.663  34.294  0.00  0.00    -0.014 A 
ATOM     16  C20 <0> d   1      21.212  -5.469  34.845  0.00  0.00     0.052 C 
ATOM     17  C21 <0> d   1      22.259  -5.751  33.743  0.00  0.00    -0.032 C 
ATOM     18  C22 <0> d   1      22.271  -7.246  33.440  0.00  0.00     0.016 C 
ATOM     19  C23 <0> d   1      23.588  -5.267  34.327  0.00  0.00    -0.001 C 
ATOM     20  C25 <0> d   1      24.319  -6.321  35.112  0.00  0.00     0.007 C 
ATOM     21  C26 <0> d   1      25.701  -5.884  35.605  0.00  0.00     0.013 C 
ATOM     22  C27 <0> d   1      26.510  -5.378  34.435  0.00  0.00    -0.009 C 
ATOM     23  C28 <0> d   1      26.766  -6.502  33.432  0.00  0.00     0.018 C 
ATOM     24  H43 <0> d   1      16.749  -6.129  34.241  0.00  0.00     0.188 HD
ENDROOT
BRANCH   2  25
ATOM     25  O3  <0> d   1      27.784  -4.059  36.033  0.00  0.00    -0.389 OA
ATOM     26  H32 <0> d   1      27.060  -4.359  36.600  0.00  0.00     0.210 HD
ENDBRANCH   2  25
TORSDOF 1
ENDMDL
MODEL 143
REMARK CAVERDOCK RESULT:       8.0      0.000      0.000
REMARK CAVERDOCK CONSTRAINTS:       0.1      0.0      0.0      0.0
REMARK CAVERDOCK TUNNEL: 142      8.0      2.8    143.1
REMARK  1 active torsions:
REMARK  status: ('A' for Active; 'I' for Inactive)
REMARK    1  A    between atoms: C2_2  and  O3_3 
ROOT
ATOM      1  C1  <0> d   1      28.981  -5.718  35.091  0.00  0.00     0.046 C 
ATOM      2  C2  <0> d   1      27.872  -4.668  35.062  0.00  0.00     0.062 C 
ATOM      3  C4  <0> d   1      28.145  -3.624  33.949  0.00  0.00     0.038 C 
ATOM      4  C5  <0> d   1      26.845  -3.532  33.102  0.00  0.00     0.009 C 
ATOM      5  C6  <0> d   1      25.789  -4.110  34.054  0.00  0.00     0.001 C 
ATOM      6  C8  <0> d   1      24.453  -4.466  33.495  0.00  0.00    -0.005 C 
ATOM      7  C10 <0> d   1      24.453  -5.131  32.131  0.00  0.00     0.006 C 
ATOM      8  C11 <0> d   1      23.055  -5.005  31.532  0.00  0.00     0.006 C 
ATOM      9  C12 <0> d   1      21.967  -4.942  32.606  0.00  0.00     0.000 C 
ATOM     10  C14 <0> d   1      20.681  -5.450  31.934  0.00  0.00     0.067 C 
ATOM     11  C15 <0> d   1      19.615  -5.703  32.961  0.00  0.00     0.062 A 
ATOM     12  N16 <0> d   1      18.342  -5.915  32.776  0.00  0.00    -0.179 NA
ATOM     13  N17 <0> d   1      17.745  -6.103  34.032  0.00  0.00    -0.289 N 
ATOM     14  C18 <0> d   1      18.709  -5.996  34.973  0.00  0.00     0.118 A 
ATOM     15  C19 <0> d   1      19.872  -5.748  34.340  0.00  0.00    -0.014 A 
ATOM     16  C20 <0> d   1      21.237  -5.543  34.931  0.00  0.00     0.052 C 
ATOM     17  C21 <0> d   1      22.316  -5.762  33.845  0.00  0.00    -0.032 C 
ATOM     18  C22 <0> d   1      22.369  -7.245  33.490  0.00  0.00     0.016 C 
ATOM     19  C23 <0> d   1      23.619  -5.270  34.479  0.00  0.00    -0.001 C 
ATOM     20  C25 <0> d   1      24.355  -6.334  35.244  0.00  0.00     0.007 C 
ATOM     21  C26 <0> d   1      25.715  -5.884  35.785  0.00  0.00     0.013 C 
ATOM     22  C27 <0> d   1      26.539  -5.319  34.654  0.00  0.00    -0.009 C 
ATOM     23  C28 <0> d   1      26.845  -6.401  33.620  0.00  0.00     0.018 C 
ATOM     24  H43 <0> d   1      16.805  -6.280  34.195  0.00  0.00     0.188 HD
ENDROOT
BRANCH   2  25
ATOM     25  O3  <0> d   1      27.744  -4.029  36.329  0.00  0.00    -0.389 OA
ATOM     26  H32 <0> d   1      27.150  -3.266  36.326  0.00  0.00     0.210 HD
ENDBRANCH   2  25
TORSDOF 1
ENDMDL
MODEL 144
REMARK CAVERDOCK RESULT:       9.0      0.000      0.000
REMARK CAVERDOCK CONSTRAINTS:       0.1      0.0      0.0      0.0
REMARK CAVERDOCK TUNNEL: 143      9.0      2.8    144.4
REMARK  1 active torsions:
REMARK  status: ('A' for Active; 'I' for Inactive)
REMARK    1  A    between atoms: C2_2  and  O3_3 
ROOT
ATOM      1  C1  <0> d   1      28.936  -5.916  35.148  0.00  0.00     0.046 C 
ATOM      2  C2  <0> d   1      27.839  -4.854  35.168  0.00  0.00     0.062 C 
ATOM      3  C4  <0> d   1      28.127  -3.759  34.109  0.00  0.00     0.038 C 
ATOM      4  C5  <0> d   1      26.830  -3.613  33.264  0.00  0.00     0.009 C 
ATOM      5  C6  <0> d   1      25.765  -4.224  34.185  0.00  0.00     0.001 C 
ATOM      6  C8  <0> d   1      24.426  -4.538  33.606  0.00  0.00    -0.005 C 
ATOM      7  C10 <0> d   1      24.423  -5.136  32.211  0.00  0.00     0.006 C 
ATOM      8  C11 <0> d   1      23.028  -4.965  31.617  0.00  0.00     0.006 C 
ATOM      9  C12 <0> d   1      21.938  -4.942  32.691  0.00  0.00     0.000 C 
ATOM     10  C14 <0> d   1      20.648  -5.403  31.992  0.00  0.00     0.067 C 
ATOM     11  C15 <0> d   1      19.577  -5.694  33.003  0.00  0.00     0.062 A 
ATOM     12  N16 <0> d   1      18.302  -5.882  32.806  0.00  0.00    -0.179 NA
ATOM     13  N17 <0> d   1      17.700  -6.125  34.050  0.00  0.00    -0.289 N 
ATOM     14  C18 <0> d   1      18.663  -6.075  34.997  0.00  0.00     0.118 A 
ATOM     15  C19 <0> d   1      19.830  -5.809  34.379  0.00  0.00    -0.014 A 
ATOM     16  C20 <0> d   1      21.195  -5.648  34.983  0.00  0.00     0.052 C 
ATOM     17  C21 <0> d   1      22.274  -5.826  33.889  0.00  0.00    -0.032 C 
ATOM     18  C22 <0> d   1      22.313  -7.290  33.462  0.00  0.00     0.016 C 
ATOM     19  C23 <0> d   1      23.581  -5.379  34.548  0.00  0.00    -0.001 C 
ATOM     20  C25 <0> d   1      24.304  -6.488  35.262  0.00  0.00     0.007 C 
ATOM     21  C26 <0> d   1      25.667  -6.080  35.827  0.00  0.00     0.013 C 
ATOM     22  C27 <0> d   1      26.500  -5.470  34.727  0.00  0.00    -0.009 C 
ATOM     23  C28 <0> d   1      26.797  -6.503  33.641  0.00  0.00     0.018 C 
ATOM     24  H43 <0> d   1      16.758  -6.299  34.202  0.00  0.00     0.188 HD
ENDROOT
BRANCH   2  25
ATOM     25  O3  <0> d   1      27.715  -4.276  36.465  0.00  0.00    -0.389 OA
ATOM     26  H32 <0> d   1      27.414  -4.896  37.144  0.00  0.00     0.210 HD
ENDBRANCH   2  25
TORSDOF 1
ENDMDL
MODEL 145
REMARK CAVERDOCK RESULT:       9.5      0.000      0.000
REMARK CAVERDOCK CONSTRAINTS:       0.2      0.0      0.0      0.0
REMARK CAVERDOCK TUNNEL: 144      9.5      2.8    145.3
REMARK  1 active torsions:
REMARK  status: ('A' for Active; 'I' for Inactive)
REMARK    1  A    between atoms: C2_2  and  O3_3 
ROOT
ATOM      1  C1  <0> d   1      28.911  -6.085  34.999  0.00  0.00     0.046 C 
ATOM      2  C2  <0> d   1      27.821  -5.025  35.140  0.00  0.00     0.062 C 
ATOM      3  C4  <0> d   1      28.105  -3.829  34.194  0.00  0.00     0.038 C 
ATOM      4  C5  <0> d   1      26.800  -3.590  33.383  0.00  0.00     0.009 C 
ATOM      5  C6  <0> d   1      25.741  -4.287  34.248  0.00  0.00     0.001 C 
ATOM      6  C8  <0> d   1      24.394  -4.532  33.654  0.00  0.00    -0.005 C 
ATOM      7  C10 <0> d   1      24.373  -4.985  32.206  0.00  0.00     0.006 C 
ATOM      8  C11 <0> d   1      22.973  -4.747  31.647  0.00  0.00     0.006 C 
ATOM      9  C12 <0> d   1      21.894  -4.828  32.730  0.00  0.00     0.000 C 
ATOM     10  C14 <0> d   1      20.594  -5.207  32.001  0.00  0.00     0.067 C 
ATOM     11  C15 <0> d   1      19.531  -5.595  32.989  0.00  0.00     0.062 A 
ATOM     12  N16 <0> d   1      18.253  -5.754  32.787  0.00  0.00    -0.179 NA
ATOM     13  N17 <0> d   1      17.663  -6.120  34.007  0.00  0.00    -0.289 N 
ATOM     14  C18 <0> d   1      18.635  -6.172  34.944  0.00  0.00     0.118 A 
ATOM     15  C19 <0> d   1      19.797  -5.850  34.344  0.00  0.00    -0.014 A 
ATOM     16  C20 <0> d   1      21.170  -5.759  34.945  0.00  0.00     0.052 C 
ATOM     17  C21 <0> d   1      22.237  -5.830  33.828  0.00  0.00    -0.032 C 
ATOM     18  C22 <0> d   1      22.261  -7.244  33.254  0.00  0.00     0.016 C 
ATOM     19  C23 <0> d   1      23.553  -5.461  34.515  0.00  0.00    -0.001 C 
ATOM     20  C25 <0> d   1      24.276  -6.641  35.104  0.00  0.00     0.007 C 
ATOM     21  C26 <0> d   1      25.647  -6.300  35.693  0.00  0.00     0.013 C 
ATOM     22  C27 <0> d   1      26.473  -5.585  34.652  0.00  0.00    -0.009 C 
ATOM     23  C28 <0> d   1      26.752  -6.504  33.463  0.00  0.00     0.018 C 
ATOM     24  H43 <0> d   1      16.721  -6.304  34.150  0.00  0.00     0.188 HD
ENDROOT
BRANCH   2  25
ATOM     25  O3  <0> d   1      27.714  -4.582  36.489  0.00  0.00    -0.389 OA
ATOM     26  H32 <0> d   1      28.557  -4.323  36.887  0.00  0.00     0.210 HD
ENDBRANCH   2  25
TORSDOF 1
ENDMDL
MODEL 146
REMARK CAVERDOCK RESULT:      10.9      0.000      0.000
REMARK CAVERDOCK CONSTRAINTS:       0.7      0.0      0.0      0.0
REMARK CAVERDOCK TUNNEL: 145     10.9      2.7    146.3
REMARK  1 active torsions:
REMARK  status: ('A' for Active; 'I' for Inactive)
REMARK    1  A    between atoms: C2_2  and  O3_3 
ROOT
ATOM      1  C1  <0> d   1      28.883  -6.124  35.360  0.00  0.00     0.046 C 
ATOM      2  C2  <0> d   1      27.801  -5.047  35.388  0.00  0.00     0.062 C 
ATOM      3  C4  <0> d   1      28.121  -3.932  34.360  0.00  0.00     0.038 C 
ATOM      4  C5  <0> d   1      26.840  -3.746  33.499  0.00  0.00     0.009 C 
ATOM      5  C6  <0> d   1      25.752  -4.363  34.388  0.00  0.00     0.001 C 
ATOM      6  C8  <0> d   1      24.418  -4.643  33.781  0.00  0.00    -0.005 C 
ATOM      7  C10 <0> d   1      24.428  -5.208  32.372  0.00  0.00     0.006 C 
ATOM      8  C11 <0> d   1      23.046  -5.002  31.761  0.00  0.00     0.006 C 
ATOM      9  C12 <0> d   1      21.939  -4.989  32.818  0.00  0.00     0.000 C 
ATOM     10  C14 <0> d   1      20.654  -5.413  32.088  0.00  0.00     0.067 C 
ATOM     11  C15 <0> d   1      19.562  -5.713  33.075  0.00  0.00     0.062 A 
ATOM     12  N16 <0> d   1      18.289  -5.877  32.853  0.00  0.00    -0.179 NA
ATOM     13  N17 <0> d   1      17.663  -6.141  34.082  0.00  0.00    -0.289 N 
ATOM     14  C18 <0> d   1      18.611  -6.127  35.045  0.00  0.00     0.118 A 
ATOM     15  C19 <0> d   1      19.792  -5.864  34.452  0.00  0.00    -0.014 A 
ATOM     16  C20 <0> d   1      21.150  -5.738  35.080  0.00  0.00     0.052 C 
ATOM     17  C21 <0> d   1      22.243  -5.905  33.999  0.00  0.00    -0.032 C 
ATOM     18  C22 <0> d   1      22.267  -7.359  33.538  0.00  0.00     0.016 C 
ATOM     19  C23 <0> d   1      23.546  -5.494  34.690  0.00  0.00    -0.001 C 
ATOM     20  C25 <0> d   1      24.241  -6.630  35.387  0.00  0.00     0.007 C 
ATOM     21  C26 <0> d   1      25.601  -6.256  35.984  0.00  0.00     0.013 C 
ATOM     22  C27 <0> d   1      26.460  -5.632  34.911  0.00  0.00    -0.009 C 
ATOM     23  C28 <0> d   1      26.759  -6.643  33.806  0.00  0.00     0.018 C 
ATOM     24  H43 <0> d   1      16.717  -6.305  34.215  0.00  0.00     0.188 HD
ENDROOT
BRANCH   2  25
ATOM     25  O3  <0> d   1      27.664  -4.498  36.696  0.00  0.00    -0.389 OA
ATOM     26  H32 <0> d   1      27.525  -5.160  37.388  0.00  0.00     0.210 HD
ENDBRANCH   2  25
TORSDOF 1
ENDMDL
MODEL 147
REMARK CAVERDOCK RESULT:      13.6      0.000      0.000
REMARK CAVERDOCK CONSTRAINTS:       0.0      0.0      0.0      0.0
REMARK CAVERDOCK TUNNEL: 146     13.6      2.7    147.1
REMARK  1 active torsions:
REMARK  status: ('A' for Active; 'I' for Inactive)
REMARK    1  A    between atoms: C2_2  and  O3_3 
ROOT
ATOM      1  C1  <0> d   1      28.898  -6.229  35.396  0.00  0.00     0.046 C 
ATOM      2  C2  <0> d   1      27.788  -5.190  35.535  0.00  0.00     0.062 C 
ATOM      3  C4  <0> d   1      28.077  -3.964  34.632  0.00  0.00     0.038 C 
ATOM      4  C5  <0> d   1      26.792  -3.722  33.791  0.00  0.00     0.009 C 
ATOM      5  C6  <0> d   1      25.721  -4.460  34.607  0.00  0.00     0.001 C 
ATOM      6  C8  <0> d   1      24.395  -4.710  33.970  0.00  0.00    -0.005 C 
ATOM      7  C10 <0> d   1      24.421  -5.121  32.509  0.00  0.00     0.006 C 
ATOM      8  C11 <0> d   1      23.033  -4.889  31.918  0.00  0.00     0.006 C 
ATOM      9  C12 <0> d   1      21.927  -5.019  32.967  0.00  0.00     0.000 C 
ATOM     10  C14 <0> d   1      20.654  -5.398  32.193  0.00  0.00     0.067 C 
ATOM     11  C15 <0> d   1      19.571  -5.830  33.140  0.00  0.00     0.062 A 
ATOM     12  N16 <0> d   1      18.302  -6.004  32.898  0.00  0.00    -0.179 NA
ATOM     13  N17 <0> d   1      17.684  -6.413  34.089  0.00  0.00    -0.289 N 
ATOM     14  C18 <0> d   1      18.631  -6.476  35.051  0.00  0.00     0.118 A 
ATOM     15  C19 <0> d   1      19.804  -6.119  34.493  0.00  0.00    -0.014 A 
ATOM     16  C20 <0> d   1      21.158  -6.024  35.135  0.00  0.00     0.052 C 
ATOM     17  C21 <0> d   1      22.256  -6.046  34.046  0.00  0.00    -0.032 C 
ATOM     18  C22 <0> d   1      22.320  -7.442  33.434  0.00  0.00     0.016 C 
ATOM     19  C23 <0> d   1      23.547  -5.676  34.780  0.00  0.00    -0.001 C 
ATOM     20  C25 <0> d   1      24.273  -6.860  35.356  0.00  0.00     0.007 C 
ATOM     21  C26 <0> d   1      25.621  -6.514  35.993  0.00  0.00     0.013 C 
ATOM     22  C27 <0> d   1      26.464  -5.757  34.995  0.00  0.00    -0.009 C 
ATOM     23  C28 <0> d   1      26.790  -6.637  33.789  0.00  0.00     0.018 C 
ATOM     24  H43 <0> d   1      16.742  -6.616  34.202  0.00  0.00     0.188 HD
ENDROOT
BRANCH   2  25
ATOM     25  O3  <0> d   1      27.636  -4.787  36.893  0.00  0.00    -0.389 OA
ATOM     26  H32 <0> d   1      27.930  -3.883  37.071  0.00  0.00     0.210 HD
ENDBRANCH   2  25
TORSDOF 1
ENDMDL
MODEL 148
REMARK CAVERDOCK RESULT:      14.6      0.000      0.000
REMARK CAVERDOCK CONSTRAINTS:       0.0      0.0      0.0      0.0
REMARK CAVERDOCK TUNNEL: 147     14.6      2.6    148.3
REMARK  1 active torsions:
REMARK  status: ('A' for Active; 'I' for Inactive)
REMARK    1  A    between atoms: C2_2  and  O3_3 
ROOT
ATOM      1  C1  <0> d   1      28.883  -6.301  35.709  0.00  0.00     0.046 C 
ATOM      2  C2  <0> d   1      27.798  -5.230  35.802  0.00  0.00     0.062 C 
ATOM      3  C4  <0> d   1      28.149  -4.025  34.891  0.00  0.00     0.038 C 
ATOM      4  C5  <0> d   1      26.895  -3.760  34.010  0.00  0.00     0.009 C 
ATOM      5  C6  <0> d   1      25.781  -4.456  34.803  0.00  0.00     0.001 C 
ATOM      6  C8  <0> d   1      24.468  -4.678  34.130  0.00  0.00    -0.005 C 
ATOM      7  C10 <0> d   1      24.525  -5.110  32.677  0.00  0.00     0.006 C 
ATOM      8  C11 <0> d   1      23.162  -4.848  32.042  0.00  0.00     0.006 C 
ATOM      9  C12 <0> d   1      22.022  -4.932  33.060  0.00  0.00     0.000 C 
ATOM     10  C14 <0> d   1      20.762  -5.287  32.253  0.00  0.00     0.067 C 
ATOM     11  C15 <0> d   1      19.640  -5.675  33.173  0.00  0.00     0.062 A 
ATOM     12  N16 <0> d   1      18.374  -5.818  32.896  0.00  0.00    -0.179 NA
ATOM     13  N17 <0> d   1      17.710  -6.193  34.074  0.00  0.00    -0.289 N 
ATOM     14  C18 <0> d   1      18.627  -6.269  35.064  0.00  0.00     0.118 A 
ATOM     15  C19 <0> d   1      19.825  -5.953  34.536  0.00  0.00    -0.014 A 
ATOM     16  C20 <0> d   1      21.162  -5.886  35.217  0.00  0.00     0.052 C 
ATOM     17  C21 <0> d   1      22.290  -5.954  34.161  0.00  0.00    -0.032 C 
ATOM     18  C22 <0> d   1      22.332  -7.359  33.569  0.00  0.00     0.016 C 
ATOM     19  C23 <0> d   1      23.569  -5.609  34.928  0.00  0.00    -0.001 C 
ATOM     20  C25 <0> d   1      24.244  -6.805  35.540  0.00  0.00     0.007 C 
ATOM     21  C26 <0> d   1      25.583  -6.487  36.212  0.00  0.00     0.013 C 
ATOM     22  C27 <0> d   1      26.475  -5.768  35.230  0.00  0.00    -0.009 C 
ATOM     23  C28 <0> d   1      26.812  -6.673  34.046  0.00  0.00     0.018 C 
ATOM     24  H43 <0> d   1      16.760  -6.368  34.161  0.00  0.00     0.188 HD
ENDROOT
BRANCH   2  25
ATOM     25  O3  <0> d   1      27.618  -4.804  37.149  0.00  0.00    -0.389 OA
ATOM     26  H32 <0> d   1      27.505  -3.849  37.248  0.00  0.00     0.210 HD
ENDBRANCH   2  25
TORSDOF 1
ENDMDL
MODEL 149
REMARK CAVERDOCK RESULT:      18.9      0.000      0.000
REMARK CAVERDOCK CONSTRAINTS:       0.0      0.0      0.0      0.0
REMARK CAVERDOCK TUNNEL: 148     18.9      2.5    149.5
REMARK  1 active torsions:
REMARK  status: ('A' for Active; 'I' for Inactive)
REMARK    1  A    between atoms: C2_2  and  O3_3 
ROOT
ATOM      1  C1  <0> d   1      28.825  -6.649  35.907  0.00  0.00     0.046 C 
ATOM      2  C2  <0> d   1      27.731  -5.610  36.142  0.00  0.00     0.062 C 
ATOM      3  C4  <0> d   1      28.100  -4.271  35.454  0.00  0.00     0.038 C 
ATOM      4  C5  <0> d   1      26.872  -3.866  34.591  0.00  0.00     0.009 C 
ATOM      5  C6  <0> d   1      25.739  -4.685  35.224  0.00  0.00     0.001 C 
ATOM      6  C8  <0> d   1      24.448  -4.795  34.484  0.00  0.00    -0.005 C 
ATOM      7  C10 <0> d   1      24.551  -4.981  32.982  0.00  0.00     0.006 C 
ATOM      8  C11 <0> d   1      23.206  -4.620  32.358  0.00  0.00     0.006 C 
ATOM      9  C12 <0> d   1      22.036  -4.873  33.313  0.00  0.00     0.000 C 
ATOM     10  C14 <0> d   1      20.803  -5.091  32.420  0.00  0.00     0.067 C 
ATOM     11  C15 <0> d   1      19.657  -5.628  33.229  0.00  0.00     0.062 A 
ATOM     12  N16 <0> d   1      18.401  -5.725  32.894  0.00  0.00    -0.179 NA
ATOM     13  N17 <0> d   1      17.705  -6.291  33.973  0.00  0.00    -0.289 N 
ATOM     14  C18 <0> d   1      18.593  -6.528  34.965  0.00  0.00     0.118 A 
ATOM     15  C19 <0> d   1      19.804  -6.127  34.533  0.00  0.00    -0.014 A 
ATOM     16  C20 <0> d   1      21.120  -6.171  35.255  0.00  0.00     0.052 C 
ATOM     17  C21 <0> d   1      22.279  -6.062  34.238  0.00  0.00    -0.032 C 
ATOM     18  C22 <0> d   1      22.348  -7.350  33.424  0.00  0.00     0.016 C 
ATOM     19  C23 <0> d   1      23.532  -5.846  35.090  0.00  0.00    -0.001 C 
ATOM     20  C25 <0> d   1      24.197  -7.126  35.516  0.00  0.00     0.007 C 
ATOM     21  C26 <0> d   1      25.513  -6.922  36.271  0.00  0.00     0.013 C 
ATOM     22  C27 <0> d   1      26.429  -6.048  35.449  0.00  0.00    -0.009 C 
ATOM     23  C28 <0> d   1      26.807  -6.745  34.143  0.00  0.00     0.018 C 
ATOM     24  H43 <0> d   1      16.754  -6.480  34.001  0.00  0.00     0.188 HD
ENDROOT
BRANCH   2  25
ATOM     25  O3  <0> d   1      27.508  -5.413  37.535  0.00  0.00    -0.389 OA
ATOM     26  H32 <0> d   1      26.747  -4.852  37.737  0.00  0.00     0.210 HD
ENDBRANCH   2  25
TORSDOF 1
ENDMDL
MODEL 150
REMARK CAVERDOCK RESULT:      21.2      0.000      0.000
REMARK CAVERDOCK CONSTRAINTS:       0.0      0.0      0.0      0.0
REMARK CAVERDOCK TUNNEL: 149     21.2      2.5    150.7
REMARK  1 active torsions:
REMARK  status: ('A' for Active; 'I' for Inactive)
REMARK    1  A    between atoms: C2_2  and  O3_3 
ROOT
ATOM      1  C1  <0> d   1      28.727  -6.902  36.279  0.00  0.00     0.046 C 
ATOM      2  C2  <0> d   1      27.667  -5.807  36.378  0.00  0.00     0.062 C 
ATOM      3  C4  <0> d   1      28.130  -4.536  35.620  0.00  0.00     0.038 C 
ATOM      4  C5  <0> d   1      26.969  -4.148  34.662  0.00  0.00     0.009 C 
ATOM      5  C6  <0> d   1      25.770  -4.876  35.285  0.00  0.00     0.001 C 
ATOM      6  C8  <0> d   1      24.517  -4.989  34.481  0.00  0.00    -0.005 C 
ATOM      7  C10 <0> d   1      24.694  -5.286  33.004  0.00  0.00     0.006 C 
ATOM      8  C11 <0> d   1      23.402  -4.920  32.280  0.00  0.00     0.006 C 
ATOM      9  C12 <0> d   1      22.173  -5.058  33.181  0.00  0.00     0.000 C 
ATOM     10  C14 <0> d   1      20.982  -5.293  32.237  0.00  0.00     0.067 C 
ATOM     11  C15 <0> d   1      19.772  -5.726  33.013  0.00  0.00     0.062 A 
ATOM     12  N16 <0> d   1      18.533  -5.798  32.614  0.00  0.00    -0.179 NA
ATOM     13  N17 <0> d   1      17.756  -6.258  33.689  0.00  0.00    -0.289 N 
ATOM     14  C18 <0> d   1      18.576  -6.456  34.744  0.00  0.00     0.118 A 
ATOM     15  C19 <0> d   1      19.826  -6.134  34.356  0.00  0.00    -0.014 A 
ATOM     16  C20 <0> d   1      21.097  -6.176  35.154  0.00  0.00     0.052 C 
ATOM     17  C21 <0> d   1      22.313  -6.186  34.200  0.00  0.00    -0.032 C 
ATOM     18  C22 <0> d   1      22.372  -7.531  33.483  0.00  0.00     0.016 C 
ATOM     19  C23 <0> d   1      23.526  -5.957  35.105  0.00  0.00    -0.001 C 
ATOM     20  C25 <0> d   1      24.112  -7.227  35.657  0.00  0.00     0.007 C 
ATOM     21  C26 <0> d   1      25.392  -7.020  36.471  0.00  0.00     0.013 C 
ATOM     22  C27 <0> d   1      26.388  -6.244  35.644  0.00  0.00    -0.009 C 
ATOM     23  C28 <0> d   1      26.806  -7.047  34.413  0.00  0.00     0.018 C 
ATOM     24  H43 <0> d   1      16.797  -6.407  33.675  0.00  0.00     0.188 HD
ENDROOT
BRANCH   2  25
ATOM     25  O3  <0> d   1      27.377  -5.502  37.739  0.00  0.00    -0.389 OA
ATOM     26  H32 <0> d   1      26.849  -4.701  37.859  0.00  0.00     0.210 HD
ENDBRANCH   2  25
TORSDOF 1
ENDMDL
MODEL 151
REMARK CAVERDOCK RESULT:      24.3      0.000      0.000
REMARK CAVERDOCK CONSTRAINTS:       0.1      0.0      0.0      0.0
REMARK CAVERDOCK TUNNEL: 150     24.3      2.4    151.1
REMARK  1 active torsions:
REMARK  status: ('A' for Active; 'I' for Inactive)
REMARK    1  A    between atoms: C2_2  and  O3_3 
ROOT
ATOM      1  C1  <0> d   1      26.294  -3.476  30.954  0.00  0.00     0.046 C 
ATOM      2  C2  <0> d   1      26.642  -4.841  31.545  0.00  0.00     0.062 C 
ATOM      3  C4  <0> d   1      28.095  -4.841  32.085  0.00  0.00     0.038 C 
ATOM      4  C5  <0> d   1      28.022  -5.373  33.545  0.00  0.00     0.009 C 
ATOM      5  C6  <0> d   1      26.672  -6.103  33.562  0.00  0.00     0.001 C 
ATOM      6  C8  <0> d   1      26.102  -6.501  34.883  0.00  0.00    -0.005 C 
ATOM      7  C10 <0> d   1      26.250  -5.493  36.008  0.00  0.00     0.006 C 
ATOM      8  C11 <0> d   1      26.042  -6.218  37.334  0.00  0.00     0.006 C 
ATOM      9  C12 <0> d   1      25.111  -7.424  37.198  0.00  0.00     0.000 C 
ATOM     10  C14 <0> d   1      24.500  -7.645  38.591  0.00  0.00     0.067 C 
ATOM     11  C15 <0> d   1      23.358  -8.618  38.517  0.00  0.00     0.062 A 
ATOM     12  N16 <0> d   1      22.745  -9.228  39.492  0.00  0.00    -0.179 NA
ATOM     13  N17 <0> d   1      21.741 -10.036  38.938  0.00  0.00    -0.289 N 
ATOM     14  C18 <0> d   1      21.778  -9.887  37.595  0.00  0.00     0.118 A 
ATOM     15  C19 <0> d   1      22.768  -9.019  37.308  0.00  0.00    -0.014 A 
ATOM     16  C20 <0> d   1      23.219  -8.521  35.965  0.00  0.00     0.052 C 
ATOM     17  C21 <0> d   1      24.033  -7.218  36.137  0.00  0.00    -0.032 C 
ATOM     18  C22 <0> d   1      23.090  -6.096  36.564  0.00  0.00     0.016 C 
ATOM     19  C23 <0> d   1      24.657  -6.959  34.764  0.00  0.00    -0.001 C 
ATOM     20  C25 <0> d   1      23.785  -6.142  33.851  0.00  0.00     0.007 C 
ATOM     21  C26 <0> d   1      24.446  -5.781  32.518  0.00  0.00     0.013 C 
ATOM     22  C27 <0> d   1      25.774  -5.116  32.785  0.00  0.00    -0.009 C 
ATOM     23  C28 <0> d   1      25.574  -3.791  33.519  0.00  0.00     0.018 C 
ATOM     24  H43 <0> d   1      21.128 -10.603  39.432  0.00  0.00     0.188 HD
ENDROOT
BRANCH   2  25
ATOM     25  O3  <0> d   1      26.466  -5.872  30.578  0.00  0.00    -0.389 OA
ATOM     26  H32 <0> d   1      26.748  -5.627  29.686  0.00  0.00     0.210 HD
ENDBRANCH   2  25
TORSDOF 1
ENDMDL
MODEL 152
REMARK CAVERDOCK RESULT:      26.7      0.000      0.000
REMARK CAVERDOCK CONSTRAINTS:       0.2      0.0      0.0      0.0
REMARK CAVERDOCK TUNNEL: 151     26.7      2.3    152.5
REMARK  1 active torsions:
REMARK  status: ('A' for Active; 'I' for Inactive)
REMARK    1  A    between atoms: C2_2  and  O3_3 
ROOT
ATOM      1  C1  <0> d   1      25.826  -3.567  30.991  0.00  0.00     0.046 C 
ATOM      2  C2  <0> d   1      26.267  -4.889  31.616  0.00  0.00     0.062 C 
ATOM      3  C4  <0> d   1      27.728  -4.785  32.125  0.00  0.00     0.038 C 
ATOM      4  C5  <0> d   1      27.715  -5.274  33.601  0.00  0.00     0.009 C 
ATOM      5  C6  <0> d   1      26.412  -6.082  33.670  0.00  0.00     0.001 C 
ATOM      6  C8  <0> d   1      25.892  -6.472  35.013  0.00  0.00    -0.005 C 
ATOM      7  C10 <0> d   1      26.001  -5.422  36.103  0.00  0.00     0.006 C 
ATOM      8  C11 <0> d   1      25.863  -6.115  37.456  0.00  0.00     0.006 C 
ATOM      9  C12 <0> d   1      25.003  -7.379  37.375  0.00  0.00     0.000 C 
ATOM     10  C14 <0> d   1      24.434  -7.592  38.788  0.00  0.00     0.067 C 
ATOM     11  C15 <0> d   1      23.351  -8.633  38.767  0.00  0.00     0.062 A 
ATOM     12  N16 <0> d   1      22.795  -9.247  39.773  0.00  0.00    -0.179 NA
ATOM     13  N17 <0> d   1      21.832 -10.132  39.265  0.00  0.00    -0.289 N 
ATOM     14  C18 <0> d   1      21.834 -10.023  37.918  0.00  0.00     0.118 A 
ATOM     15  C19 <0> d   1      22.763  -9.107  37.584  0.00  0.00    -0.014 A 
ATOM     16  C20 <0> d   1      23.158  -8.626  36.217  0.00  0.00     0.052 C 
ATOM     17  C21 <0> d   1      23.894  -7.271  36.332  0.00  0.00    -0.032 C 
ATOM     18  C22 <0> d   1      22.894  -6.195  36.745  0.00  0.00     0.016 C 
ATOM     19  C23 <0> d   1      24.476  -7.019  34.939  0.00  0.00    -0.001 C 
ATOM     20  C25 <0> d   1      23.539  -6.286  34.020  0.00  0.00     0.007 C 
ATOM     21  C26 <0> d   1      24.151  -5.928  32.663  0.00  0.00     0.013 C 
ATOM     22  C27 <0> d   1      25.441  -5.176  32.882  0.00  0.00    -0.009 C 
ATOM     23  C28 <0> d   1      25.175  -3.843  33.579  0.00  0.00     0.018 C 
ATOM     24  H43 <0> d   1      21.264 -10.718  39.789  0.00  0.00     0.188 HD
ENDROOT
BRANCH   2  25
ATOM     25  O3  <0> d   1      26.135  -5.959  30.685  0.00  0.00    -0.389 OA
ATOM     26  H32 <0> d   1      25.352  -6.509  30.826  0.00  0.00     0.210 HD
ENDBRANCH   2  25
TORSDOF 1
ENDMDL
MODEL 153
REMARK CAVERDOCK RESULT:      29.6      0.000      0.000
REMARK CAVERDOCK CONSTRAINTS:       0.3      0.0      0.0      0.0
REMARK CAVERDOCK TUNNEL: 152     29.6      2.2    153.7
REMARK  1 active torsions:
REMARK  status: ('A' for Active; 'I' for Inactive)
REMARK    1  A    between atoms: C2_2  and  O3_3 
ROOT
ATOM      1  C1  <0> d   1      26.086  -4.018  31.009  0.00  0.00     0.046 C 
ATOM      2  C2  <0> d   1      26.541  -5.266  31.763  0.00  0.00     0.062 C 
ATOM      3  C4  <0> d   1      27.947  -5.044  32.378  0.00  0.00     0.038 C 
ATOM      4  C5  <0> d   1      27.836  -5.428  33.881  0.00  0.00     0.009 C 
ATOM      5  C6  <0> d   1      26.575  -6.302  33.906  0.00  0.00     0.001 C 
ATOM      6  C8  <0> d   1      25.966  -6.625  35.229  0.00  0.00    -0.005 C 
ATOM      7  C10 <0> d   1      25.930  -5.497  36.243  0.00  0.00     0.006 C 
ATOM      8  C11 <0> d   1      25.716  -6.100  37.629  0.00  0.00     0.006 C 
ATOM      9  C12 <0> d   1      24.931  -7.413  37.575  0.00  0.00     0.000 C 
ATOM     10  C14 <0> d   1      24.258  -7.559  38.950  0.00  0.00     0.067 C 
ATOM     11  C15 <0> d   1      23.236  -8.659  38.921  0.00  0.00     0.062 A 
ATOM     12  N16 <0> d   1      22.630  -9.231  39.923  0.00  0.00    -0.179 NA
ATOM     13  N17 <0> d   1      21.759 -10.203  39.407  0.00  0.00    -0.289 N 
ATOM     14  C18 <0> d   1      21.867 -10.189  38.060  0.00  0.00     0.118 A 
ATOM     15  C19 <0> d   1      22.773  -9.247  37.734  0.00  0.00    -0.014 A 
ATOM     16  C20 <0> d   1      23.255  -8.842  36.371  0.00  0.00     0.052 C 
ATOM     17  C21 <0> d   1      23.909  -7.442  36.442  0.00  0.00    -0.032 C 
ATOM     18  C22 <0> d   1      22.825  -6.399  36.692  0.00  0.00     0.016 C 
ATOM     19  C23 <0> d   1      24.591  -7.256  35.085  0.00  0.00    -0.001 C 
ATOM     20  C25 <0> d   1      23.697  -6.644  34.042  0.00  0.00     0.007 C 
ATOM     21  C26 <0> d   1      24.401  -6.348  32.715  0.00  0.00     0.013 C 
ATOM     22  C27 <0> d   1      25.629  -5.511  32.978  0.00  0.00    -0.009 C 
ATOM     23  C28 <0> d   1      25.238  -4.149  33.550  0.00  0.00     0.018 C 
ATOM     24  H43 <0> d   1      21.180 -10.782  39.928  0.00  0.00     0.188 HD
ENDROOT
BRANCH   2  25
ATOM     25  O3  <0> d   1      26.542  -6.405  30.908  0.00  0.00    -0.389 OA
ATOM     26  H32 <0> d   1      27.222  -7.058  31.123  0.00  0.00     0.210 HD
ENDBRANCH   2  25
TORSDOF 1
ENDMDL
MODEL 154
REMARK CAVERDOCK RESULT:      31.3      0.000      0.000
REMARK CAVERDOCK CONSTRAINTS:       0.2      0.0      0.0      0.0
REMARK CAVERDOCK TUNNEL: 153     31.3      2.2    154.6
REMARK  1 active torsions:
REMARK  status: ('A' for Active; 'I' for Inactive)
REMARK    1  A    between atoms: C2_2  and  O3_3 
ROOT
ATOM      1  C1  <0> d   1      26.487  -3.802  31.653  0.00  0.00     0.046 C 
ATOM      2  C2  <0> d   1      26.856  -5.108  32.353  0.00  0.00     0.062 C 
ATOM      3  C4  <0> d   1      28.202  -4.955  33.108  0.00  0.00     0.038 C 
ATOM      4  C5  <0> d   1      27.949  -5.441  34.563  0.00  0.00     0.009 C 
ATOM      5  C6  <0> d   1      26.681  -6.293  34.410  0.00  0.00     0.001 C 
ATOM      6  C8  <0> d   1      25.949  -6.698  35.645  0.00  0.00    -0.005 C 
ATOM      7  C10 <0> d   1      25.832  -5.643  36.731  0.00  0.00     0.006 C 
ATOM      8  C11 <0> d   1      25.484  -6.339  38.043  0.00  0.00     0.006 C 
ATOM      9  C12 <0> d   1      24.693  -7.631  37.824  0.00  0.00     0.000 C 
ATOM     10  C14 <0> d   1      23.894  -7.861  39.117  0.00  0.00     0.067 C 
ATOM     11  C15 <0> d   1      22.866  -8.937  38.917  0.00  0.00     0.062 A 
ATOM     12  N16 <0> d   1      22.164  -9.568  39.816  0.00  0.00    -0.179 NA
ATOM     13  N17 <0> d   1      21.333 -10.485  39.154  0.00  0.00    -0.289 N 
ATOM     14  C18 <0> d   1      21.566 -10.379  37.827  0.00  0.00     0.118 A 
ATOM     15  C19 <0> d   1      22.509  -9.432  37.653  0.00  0.00    -0.014 A 
ATOM     16  C20 <0> d   1      23.119  -8.940  36.372  0.00  0.00     0.052 C 
ATOM     17  C21 <0> d   1      23.779  -7.561  36.604  0.00  0.00    -0.032 C 
ATOM     18  C22 <0> d   1      22.688  -6.519  36.828  0.00  0.00     0.016 C 
ATOM     19  C23 <0> d   1      24.586  -7.292  35.331  0.00  0.00    -0.001 C 
ATOM     20  C25 <0> d   1      23.799  -6.592  34.258  0.00  0.00     0.007 C 
ATOM     21  C26 <0> d   1      24.625  -6.216  33.025  0.00  0.00     0.013 C 
ATOM     22  C27 <0> d   1      25.833  -5.421  33.459  0.00  0.00    -0.009 C 
ATOM     23  C28 <0> d   1      25.407  -4.096  34.089  0.00  0.00     0.018 C 
ATOM     24  H43 <0> d   1      20.702 -11.089  39.576  0.00  0.00     0.188 HD
ENDROOT
BRANCH   2  25
ATOM     25  O3  <0> d   1      26.924  -6.183  31.421  0.00  0.00    -0.389 OA
ATOM     26  H32 <0> d   1      26.633  -5.949  30.529  0.00  0.00     0.210 HD
ENDBRANCH   2  25
TORSDOF 1
ENDMDL
MODEL 155
REMARK CAVERDOCK RESULT:      33.9      0.000      0.000
REMARK CAVERDOCK CONSTRAINTS:       0.1      0.0      0.0      0.0
REMARK CAVERDOCK TUNNEL: 154     33.9      2.2    155.3
REMARK  1 active torsions:
REMARK  status: ('A' for Active; 'I' for Inactive)
REMARK    1  A    between atoms: C2_2  and  O3_3 
ROOT
ATOM      1  C1  <0> d   1      26.427  -3.876  31.845  0.00  0.00     0.046 C 
ATOM      2  C2  <0> d   1      26.788  -5.191  32.532  0.00  0.00     0.062 C 
ATOM      3  C4  <0> d   1      28.148  -5.064  33.265  0.00  0.00     0.038 C 
ATOM      4  C5  <0> d   1      27.911  -5.555  34.721  0.00  0.00     0.009 C 
ATOM      5  C6  <0> d   1      26.627  -6.386  34.584  0.00  0.00     0.001 C 
ATOM      6  C8  <0> d   1      25.909  -6.787  35.829  0.00  0.00    -0.005 C 
ATOM      7  C10 <0> d   1      25.826  -5.738  36.922  0.00  0.00     0.006 C 
ATOM      8  C11 <0> d   1      25.489  -6.436  38.236  0.00  0.00     0.006 C 
ATOM      9  C12 <0> d   1      24.675  -7.714  38.022  0.00  0.00     0.000 C 
ATOM     10  C14 <0> d   1      23.894  -7.940  39.327  0.00  0.00     0.067 C 
ATOM     11  C15 <0> d   1      22.846  -8.999  39.137  0.00  0.00     0.062 A 
ATOM     12  N16 <0> d   1      22.149  -9.625  40.043  0.00  0.00    -0.179 NA
ATOM     13  N17 <0> d   1      21.294 -10.525  39.390  0.00  0.00    -0.289 N 
ATOM     14  C18 <0> d   1      21.507 -10.414  38.060  0.00  0.00     0.118 A 
ATOM     15  C19 <0> d   1      22.461  -9.481  37.876  0.00  0.00    -0.014 A 
ATOM     16  C20 <0> d   1      23.057  -8.991  36.589  0.00  0.00     0.052 C 
ATOM     17  C21 <0> d   1      23.743  -7.623  36.817  0.00  0.00    -0.032 C 
ATOM     18  C22 <0> d   1      22.671  -6.566  37.066  0.00  0.00     0.016 C 
ATOM     19  C23 <0> d   1      24.532  -7.358  35.533  0.00  0.00    -0.001 C 
ATOM     20  C25 <0> d   1      23.739  -6.640  34.477  0.00  0.00     0.007 C 
ATOM     21  C26 <0> d   1      24.551  -6.269  33.233  0.00  0.00     0.013 C 
ATOM     22  C27 <0> d   1      25.778  -5.496  33.652  0.00  0.00    -0.009 C 
ATOM     23  C28 <0> d   1      25.382  -4.168  34.297  0.00  0.00     0.018 C 
ATOM     24  H43 <0> d   1      20.660 -11.122  39.819  0.00  0.00     0.188 HD
ENDROOT
BRANCH   2  25
ATOM     25  O3  <0> d   1      26.823  -6.262  31.593  0.00  0.00    -0.389 OA
ATOM     26  H32 <0> d   1      26.152  -6.942  31.745  0.00  0.00     0.210 HD
ENDBRANCH   2  25
TORSDOF 1
ENDMDL
MODEL 156
REMARK CAVERDOCK RESULT:      36.3      0.000      0.000
REMARK CAVERDOCK CONSTRAINTS:       0.9      0.0      0.0      0.0
REMARK CAVERDOCK TUNNEL: 155     36.3      2.2    156.7
REMARK  1 active torsions:
REMARK  status: ('A' for Active; 'I' for Inactive)
REMARK    1  A    between atoms: C2_2  and  O3_3 
ROOT
ATOM      1  C1  <0> d   1      25.938  -4.222  31.566  0.00  0.00     0.046 C 
ATOM      2  C2  <0> d   1      26.379  -5.483  32.306  0.00  0.00     0.062 C 
ATOM      3  C4  <0> d   1      27.750  -5.255  32.993  0.00  0.00     0.038 C 
ATOM      4  C5  <0> d   1      27.576  -5.684  34.477  0.00  0.00     0.009 C 
ATOM      5  C6  <0> d   1      26.331  -6.579  34.418  0.00  0.00     0.001 C 
ATOM      6  C8  <0> d   1      25.667  -6.950  35.702  0.00  0.00    -0.005 C 
ATOM      7  C10 <0> d   1      25.563  -5.852  36.744  0.00  0.00     0.006 C 
ATOM      8  C11 <0> d   1      25.294  -6.499  38.100  0.00  0.00     0.006 C 
ATOM      9  C12 <0> d   1      24.537  -7.823  37.973  0.00  0.00     0.000 C 
ATOM     10  C14 <0> d   1      23.803  -8.019  39.309  0.00  0.00     0.067 C 
ATOM     11  C15 <0> d   1      22.803  -9.134  39.202  0.00  0.00     0.062 A 
ATOM     12  N16 <0> d   1      22.162  -9.745  40.158  0.00  0.00    -0.179 NA
ATOM     13  N17 <0> d   1      21.333 -10.716  39.574  0.00  0.00    -0.289 N 
ATOM     14  C18 <0> d   1      21.505 -10.663  38.235  0.00  0.00     0.118 A 
ATOM     15  C19 <0> d   1      22.408  -9.696  37.978  0.00  0.00    -0.014 A 
ATOM     16  C20 <0> d   1      22.946  -9.244  36.651  0.00  0.00     0.052 C 
ATOM     17  C21 <0> d   1      23.570  -7.836  36.792  0.00  0.00    -0.032 C 
ATOM     18  C22 <0> d   1      22.456  -6.819  37.020  0.00  0.00     0.016 C 
ATOM     19  C23 <0> d   1      24.311  -7.600  35.474  0.00  0.00    -0.001 C 
ATOM     20  C25 <0> d   1      23.457  -6.973  34.408  0.00  0.00     0.007 C 
ATOM     21  C26 <0> d   1      24.216  -6.628  33.124  0.00  0.00     0.013 C 
ATOM     22  C27 <0> d   1      25.415  -5.777  33.469  0.00  0.00    -0.009 C 
ATOM     23  C28 <0> d   1      24.974  -4.439  34.059  0.00  0.00     0.018 C 
ATOM     24  H43 <0> d   1      20.741 -11.320  40.050  0.00  0.00     0.188 HD
ENDROOT
BRANCH   2  25
ATOM     25  O3  <0> d   1      26.441  -6.597  31.420  0.00  0.00    -0.389 OA
ATOM     26  H32 <0> d   1      25.623  -7.112  31.378  0.00  0.00     0.210 HD
ENDBRANCH   2  25
TORSDOF 1
ENDMDL
MODEL 157
REMARK CAVERDOCK RESULT:      38.1      0.000      0.000
REMARK CAVERDOCK CONSTRAINTS:       1.9      0.0      0.0      0.0
REMARK CAVERDOCK TUNNEL: 156     38.1      2.2    157.3
REMARK  1 active torsions:
REMARK  status: ('A' for Active; 'I' for Inactive)
REMARK    1  A    between atoms: C2_2  and  O3_3 
ROOT
ATOM      1  C1  <0> d   1      26.755  -4.351  32.024  0.00  0.00     0.046 C 
ATOM      2  C2  <0> d   1      27.110  -5.578  32.862  0.00  0.00     0.062 C 
ATOM      3  C4  <0> d   1      28.338  -5.283  33.761  0.00  0.00     0.038 C 
ATOM      4  C5  <0> d   1      27.932  -5.686  35.207  0.00  0.00     0.009 C 
ATOM      5  C6  <0> d   1      26.747  -6.631  34.965  0.00  0.00     0.001 C 
ATOM      6  C8  <0> d   1      25.889  -7.000  36.129  0.00  0.00    -0.005 C 
ATOM      7  C10 <0> d   1      25.574  -5.885  37.109  0.00  0.00     0.006 C 
ATOM      8  C11 <0> d   1      25.104  -6.513  38.419  0.00  0.00     0.006 C 
ATOM      9  C12 <0> d   1      24.426  -7.868  38.203  0.00  0.00     0.000 C 
ATOM     10  C14 <0> d   1      23.485  -8.064  39.403  0.00  0.00     0.067 C 
ATOM     11  C15 <0> d   1      22.557  -9.220  39.161  0.00  0.00     0.062 A 
ATOM     12  N16 <0> d   1      21.786  -9.835  40.012  0.00  0.00    -0.179 NA
ATOM     13  N17 <0> d   1      21.102 -10.850  39.326  0.00  0.00    -0.289 N 
ATOM     14  C18 <0> d   1      21.494 -10.817  38.033  0.00  0.00     0.118 A 
ATOM     15  C19 <0> d   1      22.393  -9.823  37.904  0.00  0.00    -0.014 A 
ATOM     16  C20 <0> d   1      23.129  -9.377  36.673  0.00  0.00     0.052 C 
ATOM     17  C21 <0> d   1      23.672  -7.944  36.879  0.00  0.00    -0.032 C 
ATOM     18  C22 <0> d   1      22.501  -6.966  36.889  0.00  0.00     0.016 C 
ATOM     19  C23 <0> d   1      24.615  -7.706  35.697  0.00  0.00    -0.001 C 
ATOM     20  C25 <0> d   1      23.930  -7.136  34.486  0.00  0.00     0.007 C 
ATOM     21  C26 <0> d   1      24.882  -6.789  33.338  0.00  0.00     0.013 C 
ATOM     22  C27 <0> d   1      25.975  -5.885  33.855  0.00  0.00    -0.009 C 
ATOM     23  C28 <0> d   1      25.394  -4.553  34.326  0.00  0.00     0.018 C 
ATOM     24  H43 <0> d   1      20.459 -11.466  39.712  0.00  0.00     0.188 HD
ENDROOT
BRANCH   2  25
ATOM     25  O3  <0> d   1      27.358  -6.707  32.029  0.00  0.00    -0.389 OA
ATOM     26  H32 <0> d   1      27.980  -7.345  32.406  0.00  0.00     0.210 HD
ENDBRANCH   2  25
TORSDOF 1
ENDMDL
MODEL 158
REMARK CAVERDOCK RESULT:      41.5      0.000      0.000
REMARK CAVERDOCK CONSTRAINTS:       0.8      0.0      0.0      0.0
REMARK CAVERDOCK TUNNEL: 157     41.5      2.2    158.7
REMARK  1 active torsions:
REMARK  status: ('A' for Active; 'I' for Inactive)
REMARK    1  A    between atoms: C2_2  and  O3_3 
ROOT
ATOM      1  C1  <0> d   1      27.606  -3.732  33.761  0.00  0.00     0.046 C 
ATOM      2  C2  <0> d   1      26.170  -3.711  34.280  0.00  0.00     0.062 C 
ATOM      3  C4  <0> d   1      25.169  -3.638  33.099  0.00  0.00     0.038 C 
ATOM      4  C5  <0> d   1      24.144  -4.787  33.318  0.00  0.00     0.009 C 
ATOM      5  C6  <0> d   1      24.307  -5.093  34.813  0.00  0.00     0.001 C 
ATOM      6  C8  <0> d   1      23.700  -6.347  35.348  0.00  0.00    -0.005 C 
ATOM      7  C10 <0> d   1      23.824  -7.578  34.469  0.00  0.00     0.006 C 
ATOM      8  C11 <0> d   1      22.791  -8.604  34.929  0.00  0.00     0.006 C 
ATOM      9  C12 <0> d   1      22.468  -8.475  36.419  0.00  0.00     0.000 C 
ATOM     10  C14 <0> d   1      21.974  -9.862  36.865  0.00  0.00     0.067 C 
ATOM     11  C15 <0> d   1      21.898  -9.936  38.363  0.00  0.00     0.062 A 
ATOM     12  N16 <0> d   1      21.321 -10.841  39.103  0.00  0.00    -0.179 NA
ATOM     13  N17 <0> d   1      21.515 -10.491  40.448  0.00  0.00    -0.289 N 
ATOM     14  C18 <0> d   1      22.229  -9.344  40.483  0.00  0.00     0.118 A 
ATOM     15  C19 <0> d   1      22.477  -8.979  39.210  0.00  0.00    -0.014 A 
ATOM     16  C20 <0> d   1      23.228  -7.780  38.708  0.00  0.00     0.052 C 
ATOM     17  C21 <0> d   1      23.666  -8.013  37.243  0.00  0.00    -0.032 C 
ATOM     18  C22 <0> d   1      24.759  -9.077  37.215  0.00  0.00     0.016 C 
ATOM     19  C23 <0> d   1      24.170  -6.651  36.760  0.00  0.00    -0.001 C 
ATOM     20  C25 <0> d   1      25.632  -6.422  37.027  0.00  0.00     0.007 C 
ATOM     21  C26 <0> d   1      26.172  -5.111  36.447  0.00  0.00     0.013 C 
ATOM     22  C27 <0> d   1      25.842  -5.044  34.976  0.00  0.00    -0.009 C 
ATOM     23  C28 <0> d   1      26.556  -6.158  34.213  0.00  0.00     0.018 C 
ATOM     24  H43 <0> d   1      21.193 -10.987  41.217  0.00  0.00     0.188 HD
ENDROOT
BRANCH   2  25
ATOM     25  O3  <0> d   1      25.970  -2.622  35.176  0.00  0.00    -0.389 OA
ATOM     26  H32 <0> d   1      25.714  -1.797  34.741  0.00  0.00     0.210 HD
ENDBRANCH   2  25
TORSDOF 1
ENDMDL
MODEL 159
REMARK CAVERDOCK RESULT:      43.1      0.000      0.000
REMARK CAVERDOCK CONSTRAINTS:       0.1      0.0      0.0      0.0
REMARK CAVERDOCK TUNNEL: 158     43.1      2.2    159.3
REMARK  1 active torsions:
REMARK  status: ('A' for Active; 'I' for Inactive)
REMARK    1  A    between atoms: C2_2  and  O3_3 
ROOT
ATOM      1  C1  <0> d   1      27.537  -4.453  33.434  0.00  0.00     0.046 C 
ATOM      2  C2  <0> d   1      26.160  -4.308  34.077  0.00  0.00     0.062 C 
ATOM      3  C4  <0> d   1      25.062  -4.209  32.987  0.00  0.00     0.038 C 
ATOM      4  C5  <0> d   1      23.985  -5.271  33.349  0.00  0.00     0.009 C 
ATOM      5  C6  <0> d   1      24.263  -5.529  34.836  0.00  0.00     0.001 C 
ATOM      6  C8  <0> d   1      23.623  -6.713  35.479  0.00  0.00    -0.005 C 
ATOM      7  C10 <0> d   1      23.581  -7.984  34.651  0.00  0.00     0.006 C 
ATOM      8  C11 <0> d   1      22.527  -8.914  35.247  0.00  0.00     0.006 C 
ATOM      9  C12 <0> d   1      22.351  -8.703  36.752  0.00  0.00     0.000 C 
ATOM     10  C14 <0> d   1      21.807 -10.031  37.303  0.00  0.00     0.067 C 
ATOM     11  C15 <0> d   1      21.864 -10.041  38.804  0.00  0.00     0.062 A 
ATOM     12  N16 <0> d   1      21.296 -10.871  39.634  0.00  0.00    -0.179 NA
ATOM     13  N17 <0> d   1      21.637 -10.483  40.939  0.00  0.00    -0.289 N 
ATOM     14  C18 <0> d   1      22.428  -9.390  40.857  0.00  0.00     0.118 A 
ATOM     15  C19 <0> d   1      22.582  -9.095  39.552  0.00  0.00    -0.014 A 
ATOM     16  C20 <0> d   1      23.365  -7.974  38.930  0.00  0.00     0.052 C 
ATOM     17  C21 <0> d   1      23.649  -8.296  37.445  0.00  0.00    -0.032 C 
ATOM     18  C22 <0> d   1      24.660  -9.437  37.369  0.00  0.00     0.016 C 
ATOM     19  C23 <0> d   1      24.199  -6.994  36.857  0.00  0.00    -0.001 C 
ATOM     20  C25 <0> d   1      25.691  -6.861  36.982  0.00  0.00     0.007 C 
ATOM     21  C26 <0> d   1      26.265  -5.618  36.297  0.00  0.00     0.013 C 
ATOM     22  C27 <0> d   1      25.806  -5.584  34.860  0.00  0.00    -0.009 C 
ATOM     23  C28 <0> d   1      26.369  -6.777  34.088  0.00  0.00     0.018 C 
ATOM     24  H43 <0> d   1      21.354 -10.923  41.755  0.00  0.00     0.188 HD
ENDROOT
BRANCH   2  25
ATOM     25  O3  <0> d   1      26.117  -3.172  34.936  0.00  0.00    -0.389 OA
ATOM     26  H32 <0> d   1      26.194  -3.387  35.876  0.00  0.00     0.210 HD
ENDBRANCH   2  25
TORSDOF 1
ENDMDL
MODEL 160
REMARK CAVERDOCK RESULT:      44.1      0.000      0.000
REMARK CAVERDOCK CONSTRAINTS:       0.2      0.0      0.0      0.0
REMARK CAVERDOCK TUNNEL: 159     44.1      2.2    160.1
REMARK  1 active torsions:
REMARK  status: ('A' for Active; 'I' for Inactive)
REMARK    1  A    between atoms: C2_2  and  O3_3 
ROOT
ATOM      1  C1  <0> d   1      27.390  -4.622  33.460  0.00  0.00     0.046 C 
ATOM      2  C2  <0> d   1      25.995  -4.496  34.068  0.00  0.00     0.062 C 
ATOM      3  C4  <0> d   1      24.921  -4.447  32.951  0.00  0.00     0.038 C 
ATOM      4  C5  <0> d   1      23.861  -5.527  33.311  0.00  0.00     0.009 C 
ATOM      5  C6  <0> d   1      24.110  -5.746  34.809  0.00  0.00     0.001 C 
ATOM      6  C8  <0> d   1      23.482  -6.932  35.463  0.00  0.00    -0.005 C 
ATOM      7  C10 <0> d   1      23.490  -8.220  34.662  0.00  0.00     0.006 C 
ATOM      8  C11 <0> d   1      22.444  -9.162  35.254  0.00  0.00     0.006 C 
ATOM      9  C12 <0> d   1      22.228  -8.923  36.750  0.00  0.00     0.000 C 
ATOM     10  C14 <0> d   1      21.702 -10.252  37.317  0.00  0.00     0.067 C 
ATOM     11  C15 <0> d   1      21.723 -10.228  38.818  0.00  0.00     0.062 A 
ATOM     12  N16 <0> d   1      21.156 -11.054  39.652  0.00  0.00    -0.179 NA
ATOM     13  N17 <0> d   1      21.456 -10.631  40.956  0.00  0.00    -0.289 N 
ATOM     14  C18 <0> d   1      22.223  -9.521  40.869  0.00  0.00     0.118 A 
ATOM     15  C19 <0> d   1      22.402  -9.250  39.562  0.00  0.00    -0.014 A 
ATOM     16  C20 <0> d   1      23.172  -8.124  38.934  0.00  0.00     0.052 C 
ATOM     17  C21 <0> d   1      23.499  -8.471  37.463  0.00  0.00    -0.032 C 
ATOM     18  C22 <0> d   1      24.538  -9.588  37.435  0.00  0.00     0.016 C 
ATOM     19  C23 <0> d   1      24.032  -7.169  36.860  0.00  0.00    -0.001 C 
ATOM     20  C25 <0> d   1      25.518  -6.998  37.016  0.00  0.00     0.007 C 
ATOM     21  C26 <0> d   1      26.078  -5.756  36.318  0.00  0.00     0.013 C 
ATOM     22  C27 <0> d   1      25.652  -5.764  34.870  0.00  0.00    -0.009 C 
ATOM     23  C28 <0> d   1      26.261  -6.959  34.138  0.00  0.00     0.018 C 
ATOM     24  H43 <0> d   1      21.165 -11.060  41.776  0.00  0.00     0.188 HD
ENDROOT
BRANCH   2  25
ATOM     25  O3  <0> d   1      25.905  -3.344  34.901  0.00  0.00    -0.389 OA
ATOM     26  H32 <0> d   1      26.632  -3.260  35.534  0.00  0.00     0.210 HD
ENDBRANCH   2  25
TORSDOF 1
ENDMDL
MODEL 161
REMARK CAVERDOCK RESULT:      45.1      0.000      0.000
REMARK CAVERDOCK CONSTRAINTS:       0.1      0.0      0.0      0.0
REMARK CAVERDOCK TUNNEL: 160     45.1      2.2    161.1
REMARK  1 active torsions:
REMARK  status: ('A' for Active; 'I' for Inactive)
REMARK    1  A    between atoms: C2_2  and  O3_3 
ROOT
ATOM      1  C1  <0> d   1      27.416  -4.590  33.810  0.00  0.00     0.046 C 
ATOM      2  C2  <0> d   1      26.007  -4.480  34.388  0.00  0.00     0.062 C 
ATOM      3  C4  <0> d   1      24.958  -4.427  33.248  0.00  0.00     0.038 C 
ATOM      4  C5  <0> d   1      23.898  -5.517  33.573  0.00  0.00     0.009 C 
ATOM      5  C6  <0> d   1      24.115  -5.751  35.074  0.00  0.00     0.001 C 
ATOM      6  C8  <0> d   1      23.482  -6.948  35.701  0.00  0.00    -0.005 C 
ATOM      7  C10 <0> d   1      23.516  -8.228  34.887  0.00  0.00     0.006 C 
ATOM      8  C11 <0> d   1      22.465  -9.183  35.444  0.00  0.00     0.006 C 
ATOM      9  C12 <0> d   1      22.213  -8.962  36.938  0.00  0.00     0.000 C 
ATOM     10  C14 <0> d   1      21.685 -10.300  37.479  0.00  0.00     0.067 C 
ATOM     11  C15 <0> d   1      21.672 -10.293  38.981  0.00  0.00     0.062 A 
ATOM     12  N16 <0> d   1      21.093 -11.131  39.793  0.00  0.00    -0.179 NA
ATOM     13  N17 <0> d   1      21.361 -10.720  41.107  0.00  0.00    -0.289 N 
ATOM     14  C18 <0> d   1      22.121  -9.604  41.050  0.00  0.00     0.118 A 
ATOM     15  C19 <0> d   1      22.327  -9.318  39.750  0.00  0.00    -0.014 A 
ATOM     16  C20 <0> d   1      23.103  -8.180  39.151  0.00  0.00     0.052 C 
ATOM     17  C21 <0> d   1      23.465  -8.509  37.684  0.00  0.00    -0.032 C 
ATOM     18  C22 <0> d   1      24.512  -9.619  37.668  0.00  0.00     0.016 C 
ATOM     19  C23 <0> d   1      24.002  -7.197  37.107  0.00  0.00    -0.001 C 
ATOM     20  C25 <0> d   1      25.482  -7.017  37.298  0.00  0.00     0.007 C 
ATOM     21  C26 <0> d   1      26.049  -5.763  36.626  0.00  0.00     0.013 C 
ATOM     22  C27 <0> d   1      25.656  -5.759  35.169  0.00  0.00    -0.009 C 
ATOM     23  C28 <0> d   1      26.290  -6.941  34.437  0.00  0.00     0.018 C 
ATOM     24  H43 <0> d   1      21.054 -11.160  41.916  0.00  0.00     0.188 HD
ENDROOT
BRANCH   2  25
ATOM     25  O3  <0> d   1      25.891  -3.338  35.231  0.00  0.00    -0.389 OA
ATOM     26  H32 <0> d   1      25.982  -3.534  36.174  0.00  0.00     0.210 HD
ENDBRANCH   2  25
TORSDOF 1
ENDMDL
MODEL 162
REMARK CAVERDOCK RESULT:      46.7      0.000      0.000
REMARK CAVERDOCK CONSTRAINTS:       0.1      0.0      0.0      0.0
REMARK CAVERDOCK TUNNEL: 161     46.7      2.2    162.4
REMARK  1 active torsions:
REMARK  status: ('A' for Active; 'I' for Inactive)
REMARK    1  A    between atoms: C2_2  and  O3_3 
ROOT
ATOM      1  C1  <0> d   1      27.070  -4.808  33.639  0.00  0.00     0.046 C 
ATOM      2  C2  <0> d   1      25.713  -4.666  34.326  0.00  0.00     0.062 C 
ATOM      3  C4  <0> d   1      24.575  -4.636  33.273  0.00  0.00     0.038 C 
ATOM      4  C5  <0> d   1      23.537  -5.705  33.717  0.00  0.00     0.009 C 
ATOM      5  C6  <0> d   1      23.873  -5.895  35.202  0.00  0.00     0.001 C 
ATOM      6  C8  <0> d   1      23.283  -7.065  35.916  0.00  0.00    -0.005 C 
ATOM      7  C10 <0> d   1      23.241  -8.370  35.142  0.00  0.00     0.006 C 
ATOM      8  C11 <0> d   1      22.230  -9.296  35.812  0.00  0.00     0.006 C 
ATOM      9  C12 <0> d   1      22.103  -9.027  37.314  0.00  0.00     0.000 C 
ATOM     10  C14 <0> d   1      21.609 -10.343  37.937  0.00  0.00     0.067 C 
ATOM     11  C15 <0> d   1      21.719 -10.289  39.434  0.00  0.00     0.062 A 
ATOM     12  N16 <0> d   1      21.201 -11.097  40.316  0.00  0.00    -0.179 NA
ATOM     13  N17 <0> d   1      21.578 -10.648  41.592  0.00  0.00    -0.289 N 
ATOM     14  C18 <0> d   1      22.340  -9.543  41.437  0.00  0.00     0.118 A 
ATOM     15  C19 <0> d   1      22.442  -9.298  40.117  0.00  0.00    -0.014 A 
ATOM     16  C20 <0> d   1      23.176  -8.188  39.422  0.00  0.00     0.052 C 
ATOM     17  C21 <0> d   1      23.415  -8.565  37.941  0.00  0.00    -0.032 C 
ATOM     18  C22 <0> d   1      24.448  -9.686  37.875  0.00  0.00     0.016 C 
ATOM     19  C23 <0> d   1      23.914  -7.277  37.282  0.00  0.00    -0.001 C 
ATOM     20  C25 <0> d   1      25.406  -7.107  37.347  0.00  0.00     0.007 C 
ATOM     21  C26 <0> d   1      25.927  -5.881  36.592  0.00  0.00     0.013 C 
ATOM     22  C27 <0> d   1      25.416  -5.917  35.172  0.00  0.00    -0.009 C 
ATOM     23  C28 <0> d   1      25.979  -7.127  34.429  0.00  0.00     0.018 C 
ATOM     24  H43 <0> d   1      21.334 -11.060  42.435  0.00  0.00     0.188 HD
ENDROOT
BRANCH   2  25
ATOM     25  O3  <0> d   1      25.675  -3.497  35.139  0.00  0.00    -0.389 OA
ATOM     26  H32 <0> d   1      26.548  -3.144  35.361  0.00  0.00     0.210 HD
ENDBRANCH   2  25
TORSDOF 1
ENDMDL
MODEL 163
REMARK CAVERDOCK RESULT:      47.8      0.000      0.000
REMARK CAVERDOCK CONSTRAINTS:       0.1      0.0      0.0      0.0
REMARK CAVERDOCK TUNNEL: 162     47.8      2.2    163.2
REMARK  1 active torsions:
REMARK  status: ('A' for Active; 'I' for Inactive)
REMARK    1  A    between atoms: C2_2  and  O3_3 
ROOT
ATOM      1  C1  <0> d   1      27.127  -4.982  33.882  0.00  0.00     0.046 C 
ATOM      2  C2  <0> d   1      25.748  -4.825  34.517  0.00  0.00     0.062 C 
ATOM      3  C4  <0> d   1      24.649  -4.795  33.424  0.00  0.00     0.038 C 
ATOM      4  C5  <0> d   1      23.587  -5.854  33.837  0.00  0.00     0.009 C 
ATOM      5  C6  <0> d   1      23.868  -6.035  35.335  0.00  0.00     0.001 C 
ATOM      6  C8  <0> d   1      23.245  -7.196  36.036  0.00  0.00    -0.005 C 
ATOM      7  C10 <0> d   1      23.221  -8.506  35.270  0.00  0.00     0.006 C 
ATOM      8  C11 <0> d   1      22.181  -9.420  35.910  0.00  0.00     0.006 C 
ATOM      9  C12 <0> d   1      22.002  -9.139  37.404  0.00  0.00     0.000 C 
ATOM     10  C14 <0> d   1      21.476 -10.447  38.019  0.00  0.00     0.067 C 
ATOM     11  C15 <0> d   1      21.532 -10.382  39.519  0.00  0.00     0.062 A 
ATOM     12  N16 <0> d   1      20.976 -11.179  40.388  0.00  0.00    -0.179 NA
ATOM     13  N17 <0> d   1      21.310 -10.724  41.672  0.00  0.00    -0.289 N 
ATOM     14  C18 <0> d   1      22.086  -9.625  41.538  0.00  0.00     0.118 A 
ATOM     15  C19 <0> d   1      22.237  -9.391  40.220  0.00  0.00    -0.014 A
[truncated: 939 more chars]
