# Supplementary material for: Fully automated virtual screening pipeline of FDA-approved drugs using Caver Web
Source: Comput Struct Biotechnol J. 2022 Nov 17;20:6512–8. doi: 10.1016/j.csbj.2022.11.031 (PMC9705369; doi:10.1016/j.csbj.2022.11.031)
Supplement: Supplementary data 1 [file mmc1.zip › supplementary_data/pymol/ZINC000003875332.pdbqt]

MODEL 1
REMARK CAVERDOCK RESULT:      14.9      0.000      0.000
REMARK CAVERDOCK CONSTRAINTS:       0.0      0.0      0.0      0.0
REMARK CAVERDOCK TUNNEL: 0     14.9      1.7      1.3
REMARK  5 active torsions:
REMARK  status: ('A' for Active; 'I' for Inactive)
REMARK    1  A    between atoms: C21_18  and  O23_19 
REMARK    2  A    between atoms: C27_23  and  O28_24 
REMARK    3  A    between atoms: C27_23  and  C29_25 
REMARK    4  A    between atoms: C29_25  and  C31_27 
REMARK    5  A    between atoms: C31_27  and  O32_28 
ROOT
ATOM      1  C1  ZIN A   1      40.149   5.296  34.325  0.00  0.00     0.013 C 
ATOM      2  C2  ZIN A   1      41.340   4.889  33.454  0.00  0.00     0.025 C 
ATOM      3  C4  ZIN A   1      42.671   5.208  34.188  0.00  0.00     0.013 C 
ATOM      4  C5  ZIN A   1      43.051   6.583  33.630  0.00  0.00     0.005 C 
ATOM      5  C7  ZIN A   1      44.518   6.958  33.736  0.00  0.00     0.035 C 
ATOM      6  C9  ZIN A   1      44.927   7.042  35.208  0.00  0.00     0.013 C 
ATOM      7  C10 ZIN A   1      46.418   7.381  35.309  0.00  0.00     0.036 C 
ATOM      8  C11 ZIN A   1      46.666   8.656  34.525  0.00  0.00    -0.061 A 
ATOM      9  C12 ZIN A   1      47.307   9.657  35.114  0.00  0.00     0.058 A 
ATOM     10  C13 ZIN A   1      47.548  10.916  34.393  0.00  0.00     0.172 A 
ATOM     11  O14 ZIN A   1      48.169  11.823  34.915  0.00  0.00    -0.289 OA
ATOM     12  C15 ZIN A   1      47.021  11.055  33.024  0.00  0.00     0.052 A 
ATOM     13  C16 ZIN A   1      46.391  10.040  32.454  0.00  0.00    -0.006 A 
ATOM     14  C17 ZIN A   1      46.173   8.720  33.110  0.00  0.00     0.036 A 
ATOM     15  C18 ZIN A   1      46.930   7.664  32.303  0.00  0.00     0.028 C 
ATOM     16  C19 ZIN A   1      44.695   8.323  33.052  0.00  0.00     0.147 C 
ATOM     17  F20 ZIN A   1      43.936   9.269  33.749  0.00  0.00    -0.238 F 
ATOM     18  C21 ZIN A   1      44.233   8.310  31.598  0.00  0.00     0.160 C 
ATOM     19  C24 ZIN A   1      42.792   7.793  31.465  0.00  0.00     0.048 C 
ATOM     20  C25 ZIN A   1      42.709   6.416  32.124  0.00  0.00     0.001 C 
ATOM     21  C26 ZIN A   1      43.768   5.489  31.523  0.00  0.00     0.019 C 
ATOM     22  C27 ZIN A   1      41.351   5.719  32.147  0.00  0.00     0.131 C 
ENDROOT
BRANCH  22  23
ATOM     23  O28 ZIN A   1      40.299   6.685  32.125  0.00  0.00    -0.381 OA
ATOM     24  H54 ZIN A   1      40.159   7.095  31.260  0.00  0.00     0.211 HD
ENDBRANCH  22  23
BRANCH  22  25
ATOM     25  C29 ZIN A   1      41.225   4.782  30.974  0.00  0.00     0.185 C 
ATOM     26  O30 ZIN A   1      42.215   4.393  30.402  0.00  0.00    -0.292 OA
BRANCH  25  27
ATOM     27  C31 ZIN A   1      39.863   4.329  30.514  0.00  0.00     0.245 C 
BRANCH  27  28
ATOM     28  O32 ZIN A   1      38.886   4.687  31.493  0.00  0.00    -0.393 OA
ATOM     29  H57 ZIN A   1      39.231   4.735  32.395  0.00  0.00     0.209 HD
ENDBRANCH  27  28
ENDBRANCH  25  27
ENDBRANCH  22  25
BRANCH  18  30
ATOM     30  O23 ZIN A   1      45.102   7.465  30.840  0.00  0.00    -0.392 OA
ATOM     31  H48 ZIN A   1      45.667   7.941  30.215  0.00  0.00     0.210 HD
ENDBRANCH  18  30
TORSDOF 5
ENDMDL
MODEL 2
REMARK CAVERDOCK RESULT:      16.0      0.000      0.000
REMARK CAVERDOCK CONSTRAINTS:       0.0      0.0      0.0      0.0
REMARK CAVERDOCK TUNNEL: 1     16.0      1.8      2.1
REMARK  5 active torsions:
REMARK  status: ('A' for Active; 'I' for Inactive)
REMARK    1  A    between atoms: C21_18  and  O23_19 
REMARK    2  A    between atoms: C27_23  and  O28_24 
REMARK    3  A    between atoms: C27_23  and  C29_25 
REMARK    4  A    between atoms: C29_25  and  C31_27 
REMARK    5  A    between atoms: C31_27  and  O32_28 
ROOT
ATOM      1  C1  ZIN A   1      39.857   5.571  34.361  0.00  0.00     0.013 C 
ATOM      2  C2  ZIN A   1      41.025   5.017  33.541  0.00  0.00     0.025 C 
ATOM      3  C4  ZIN A   1      42.368   5.299  34.268  0.00  0.00     0.013 C 
ATOM      4  C5  ZIN A   1      42.848   6.598  33.612  0.00  0.00     0.005 C 
ATOM      5  C7  ZIN A   1      44.336   6.878  33.710  0.00  0.00     0.035 C 
ATOM      6  C9  ZIN A   1      44.737   7.047  35.177  0.00  0.00     0.013 C 
ATOM      7  C10 ZIN A   1      46.246   7.289  35.274  0.00  0.00     0.036 C 
ATOM      8  C11 ZIN A   1      46.590   8.480  34.399  0.00  0.00    -0.061 A 
ATOM      9  C12 ZIN A   1      47.294   9.477  34.919  0.00  0.00     0.058 A 
ATOM     10  C13 ZIN A   1      47.629  10.657  34.107  0.00  0.00     0.172 A 
ATOM     11  O14 ZIN A   1      48.307  11.557  34.568  0.00  0.00    -0.289 OA
ATOM     12  C15 ZIN A   1      47.126  10.726  32.725  0.00  0.00     0.052 A 
ATOM     13  C16 ZIN A   1      46.432   9.716  32.225  0.00  0.00    -0.006 A 
ATOM     14  C17 ZIN A   1      46.116   8.468  32.976  0.00  0.00     0.036 A 
ATOM     15  C18 ZIN A   1      46.805   7.304  32.263  0.00  0.00     0.028 C 
ATOM     16  C19 ZIN A   1      44.615   8.171  32.927  0.00  0.00     0.147 C 
ATOM     17  F20 ZIN A   1      43.917   9.218  33.539  0.00  0.00    -0.238 F 
ATOM     18  C21 ZIN A   1      44.166   8.078  31.472  0.00  0.00     0.160 C 
ATOM     19  C24 ZIN A   1      42.693   7.653  31.357  0.00  0.00     0.048 C 
ATOM     20  C25 ZIN A   1      42.509   6.339  32.119  0.00  0.00     0.001 C 
ATOM     21  C26 ZIN A   1      43.506   5.299  31.606  0.00  0.00     0.019 C 
ATOM     22  C27 ZIN A   1      41.106   5.742  32.175  0.00  0.00     0.131 C 
ENDROOT
BRANCH  22  23
ATOM     23  O28 ZIN A   1      40.124   6.773  32.064  0.00  0.00    -0.381 OA
ATOM     24  H54 ZIN A   1      40.466   7.663  32.229  0.00  0.00     0.211 HD
ENDBRANCH  22  23
BRANCH  22  25
ATOM     25  C29 ZIN A   1      40.925   4.727  31.075  0.00  0.00     0.185 C 
ATOM     26  O30 ZIN A   1      41.819   4.524  30.288  0.00  0.00    -0.292 OA
BRANCH  25  27
ATOM     27  C31 ZIN A   1      39.629   3.967  30.956  0.00  0.00     0.245 C 
BRANCH  27  28
ATOM     28  O32 ZIN A   1      38.534   4.850  31.208  0.00  0.00    -0.393 OA
ATOM     29  H57 ZIN A   1      38.310   5.422  30.462  0.00  0.00     0.209 HD
ENDBRANCH  27  28
ENDBRANCH  25  27
ENDBRANCH  22  25
BRANCH  18  30
ATOM     30  O23 ZIN A   1      44.981   7.119  30.793  0.00  0.00    -0.392 OA
ATOM     31  H48 ZIN A   1      45.926   7.205  30.978  0.00  0.00     0.210 HD
ENDBRANCH  18  30
TORSDOF 5
ENDMDL
MODEL 3
REMARK CAVERDOCK RESULT:      17.2      0.000      0.000
REMARK CAVERDOCK CONSTRAINTS:       0.1      0.0      0.0      0.0
REMARK CAVERDOCK TUNNEL: 2     17.2      1.8      3.3
REMARK  5 active torsions:
REMARK  status: ('A' for Active; 'I' for Inactive)
REMARK    1  A    between atoms: C21_18  and  O23_19 
REMARK    2  A    between atoms: C27_23  and  O28_24 
REMARK    3  A    between atoms: C27_23  and  C29_25 
REMARK    4  A    between atoms: C29_25  and  C31_27 
REMARK    5  A    between atoms: C31_27  and  O32_28 
ROOT
ATOM      1  C1  ZIN A   1      39.618   5.626  34.303  0.00  0.00     0.013 C 
ATOM      2  C2  ZIN A   1      40.768   5.030  33.488  0.00  0.00     0.025 C 
ATOM      3  C4  ZIN A   1      42.118   5.263  34.220  0.00  0.00     0.013 C 
ATOM      4  C5  ZIN A   1      42.646   6.544  33.567  0.00  0.00     0.005 C 
ATOM      5  C7  ZIN A   1      44.144   6.770  33.672  0.00  0.00     0.035 C 
ATOM      6  C9  ZIN A   1      44.544   6.923  35.141  0.00  0.00     0.013 C 
ATOM      7  C10 ZIN A   1      46.061   7.110  35.244  0.00  0.00     0.036 C 
ATOM      8  C11 ZIN A   1      46.452   8.289  34.372  0.00  0.00    -0.061 A 
ATOM      9  C12 ZIN A   1      47.189   9.259  34.895  0.00  0.00     0.058 A 
ATOM     10  C13 ZIN A   1      47.569  10.427  34.086  0.00  0.00     0.172 A 
ATOM     11  O14 ZIN A   1      48.278  11.301  34.550  0.00  0.00    -0.289 OA
ATOM     12  C15 ZIN A   1      47.075  10.515  32.702  0.00  0.00     0.052 A 
ATOM     13  C16 ZIN A   1      46.347   9.531  32.198  0.00  0.00    -0.006 A 
ATOM     14  C17 ZIN A   1      45.983   8.295  32.947  0.00  0.00     0.036 A 
ATOM     15  C18 ZIN A   1      46.632   7.108  32.235  0.00  0.00     0.028 C 
ATOM     16  C19 ZIN A   1      44.472   8.053  32.891  0.00  0.00     0.147 C 
ATOM     17  F20 ZIN A   1      43.810   9.123  33.501  0.00  0.00    -0.238 F 
ATOM     18  C21 ZIN A   1      44.026   7.977  31.434  0.00  0.00     0.160 C 
ATOM     19  C24 ZIN A   1      42.540   7.605  31.313  0.00  0.00     0.048 C 
ATOM     20  C25 ZIN A   1      42.305   6.299  32.073  0.00  0.00     0.001 C 
ATOM     21  C26 ZIN A   1      43.266   5.223  31.562  0.00  0.00     0.019 C 
ATOM     22  C27 ZIN A   1      40.881   5.752  32.122  0.00  0.00     0.131 C 
ENDROOT
BRANCH  22  23
ATOM     23  O28 ZIN A   1      39.937   6.819  32.008  0.00  0.00    -0.381 OA
ATOM     24  H54 ZIN A   1      39.079   6.550  31.653  0.00  0.00     0.211 HD
ENDBRANCH  22  23
BRANCH  22  25
ATOM     25  C29 ZIN A   1      40.668   4.746  31.021  0.00  0.00     0.185 C 
ATOM     26  O30 ZIN A   1      41.583   4.448  30.290  0.00  0.00    -0.292 OA
BRANCH  25  27
ATOM     27  C31 ZIN A   1      39.314   4.112  30.830  0.00  0.00     0.245 C 
BRANCH  27  28
ATOM     28  O32 ZIN A   1      38.295   5.051  31.180  0.00  0.00    -0.393 OA
ATOM     29  H57 ZIN A   1      38.417   5.459  32.048  0.00  0.00     0.209 HD
ENDBRANCH  27  28
ENDBRANCH  25  27
ENDBRANCH  22  25
BRANCH  18  30
ATOM     30  O23 ZIN A   1      44.808   6.990  30.758  0.00  0.00    -0.392 OA
ATOM     31  H48 ZIN A   1      45.166   7.285  29.909  0.00  0.00     0.210 HD
ENDBRANCH  18  30
TORSDOF 5
ENDMDL
MODEL 4
REMARK CAVERDOCK RESULT:      19.0      0.000      0.000
REMARK CAVERDOCK CONSTRAINTS:       0.1      0.0      0.0      0.0
REMARK CAVERDOCK TUNNEL: 3     19.0      1.9      4.5
REMARK  5 active torsions:
REMARK  status: ('A' for Active; 'I' for Inactive)
REMARK    1  A    between atoms: C21_18  and  O23_19 
REMARK    2  A    between atoms: C27_23  and  O28_24 
REMARK    3  A    between atoms: C27_23  and  C29_25 
REMARK    4  A    between atoms: C29_25  and  C31_27 
REMARK    5  A    between atoms: C31_27  and  O32_28 
ROOT
ATOM      1  C1  ZIN A   1      39.874   5.267  34.561  0.00  0.00     0.013 C 
ATOM      2  C2  ZIN A   1      40.916   4.851  33.520  0.00  0.00     0.025 C 
ATOM      3  C4  ZIN A   1      42.347   5.125  34.059  0.00  0.00     0.013 C 
ATOM      4  C5  ZIN A   1      42.676   6.502  33.475  0.00  0.00     0.005 C 
ATOM      5  C7  ZIN A   1      44.152   6.842  33.374  0.00  0.00     0.035 C 
ATOM      6  C9  ZIN A   1      44.772   6.886  34.773  0.00  0.00     0.013 C 
ATOM      7  C10 ZIN A   1      46.269   7.189  34.663  0.00  0.00     0.036 C 
ATOM      8  C11 ZIN A   1      46.434   8.475  33.873  0.00  0.00    -0.061 A 
ATOM      9  C12 ZIN A   1      47.178   9.449  34.380  0.00  0.00     0.058 A 
ATOM     10  C13 ZIN A   1      47.344  10.717  33.654  0.00  0.00     0.172 A 
ATOM     11  O14 ZIN A   1      48.057  11.599  34.096  0.00  0.00    -0.289 OA
ATOM     12  C15 ZIN A   1      46.629  10.895  32.379  0.00  0.00     0.052 A 
ATOM     13  C16 ZIN A   1      45.898   9.907  31.888  0.00  0.00    -0.006 A 
ATOM     14  C17 ZIN A   1      45.743   8.579  32.546  0.00  0.00     0.036 A 
ATOM     15  C18 ZIN A   1      46.350   7.524  31.620  0.00  0.00     0.028 C 
ATOM     16  C19 ZIN A   1      44.263   8.217  32.696  0.00  0.00     0.147 C 
ATOM     17  F20 ZIN A   1      43.637   9.164  33.511  0.00  0.00    -0.238 F 
ATOM     18  C21 ZIN A   1      43.596   8.244  31.324  0.00  0.00     0.160 C 
ATOM     19  C24 ZIN A   1      42.138   7.763  31.392  0.00  0.00     0.048 C 
ATOM     20  C25 ZIN A   1      42.117   6.374  32.033  0.00  0.00     0.001 C 
ATOM     21  C26 ZIN A   1      43.054   5.437  31.269  0.00  0.00     0.019 C 
ATOM     22  C27 ZIN A   1      40.759   5.708  32.240  0.00  0.00     0.131 C 
ENDROOT
BRANCH  22  23
ATOM     23  O28 ZIN A   1      39.739   6.698  32.387  0.00  0.00    -0.381 OA
ATOM     24  H54 ZIN A   1      39.214   6.843  31.588  0.00  0.00     0.211 HD
ENDBRANCH  22  23
BRANCH  22  25
ATOM     25  C29 ZIN A   1      40.442   4.798  31.081  0.00  0.00     0.185 C 
ATOM     26  O30 ZIN A   1      41.267   4.605  30.221  0.00  0.00    -0.292 OA
BRANCH  25  27
ATOM     27  C31 ZIN A   1      39.094   4.129  30.996  0.00  0.00     0.245 C 
BRANCH  27  28
ATOM     28  O32 ZIN A   1      38.065   5.118  31.075  0.00  0.00    -0.393 OA
ATOM     29  H57 ZIN A   1      37.523   5.186  30.277  0.00  0.00     0.209 HD
ENDBRANCH  27  28
ENDBRANCH  25  27
ENDBRANCH  22  25
BRANCH  18  30
ATOM     30  O23 ZIN A   1      44.325   7.396  30.434  0.00  0.00    -0.392 OA
ATOM     31  H48 ZIN A   1      44.473   7.779  29.558  0.00  0.00     0.210 HD
ENDBRANCH  18  30
TORSDOF 5
ENDMDL
MODEL 5
REMARK CAVERDOCK RESULT:      19.9      0.000      0.000
REMARK CAVERDOCK CONSTRAINTS:       0.1      0.0      0.0      0.0
REMARK CAVERDOCK TUNNEL: 4     19.9      1.9      5.1
REMARK  5 active torsions:
REMARK  status: ('A' for Active; 'I' for Inactive)
REMARK    1  A    between atoms: C21_18  and  O23_19 
REMARK    2  A    between atoms: C27_23  and  O28_24 
REMARK    3  A    between atoms: C27_23  and  C29_25 
REMARK    4  A    between atoms: C29_25  and  C31_27 
REMARK    5  A    between atoms: C31_27  and  O32_28 
ROOT
ATOM      1  C1  ZIN A   1      39.373   5.451  34.425  0.00  0.00     0.013 C 
ATOM      2  C2  ZIN A   1      40.487   4.930  33.515  0.00  0.00     0.025 C 
ATOM      3  C4  ZIN A   1      41.867   5.110  34.206  0.00  0.00     0.013 C 
ATOM      4  C5  ZIN A   1      42.365   6.443  33.639  0.00  0.00     0.005 C 
ATOM      5  C7  ZIN A   1      43.865   6.668  33.697  0.00  0.00     0.035 C 
ATOM      6  C9  ZIN A   1      44.328   6.702  35.155  0.00  0.00     0.013 C 
ATOM      7  C10 ZIN A   1      45.847   6.889  35.209  0.00  0.00     0.036 C 
ATOM      8  C11 ZIN A   1      46.198   8.137  34.420  0.00  0.00    -0.061 A 
ATOM      9  C12 ZIN A   1      46.955   9.065  34.990  0.00  0.00     0.058 A 
ATOM     10  C13 ZIN A   1      47.298  10.298  34.264  0.00  0.00     0.172 A 
ATOM     11  O14 ZIN A   1      48.024  11.135  34.768  0.00  0.00    -0.289 OA
ATOM     12  C15 ZIN A   1      46.744  10.496  32.914  0.00  0.00     0.052 A 
ATOM     13  C16 ZIN A   1      45.997   9.553  32.363  0.00  0.00    -0.006 A 
ATOM     14  C17 ZIN A   1      45.668   8.258  33.022  0.00  0.00     0.036 A 
ATOM     15  C18 ZIN A   1      46.289   7.136  32.188  0.00  0.00     0.028 C 
ATOM     16  C19 ZIN A   1      44.156   8.012  33.012  0.00  0.00     0.147 C 
ATOM     17  F20 ZIN A   1      43.520   9.026  33.735  0.00  0.00    -0.238 F 
ATOM     18  C21 ZIN A   1      43.649   8.054  31.574  0.00  0.00     0.160 C 
ATOM     19  C24 ZIN A   1      42.159   7.686  31.486  0.00  0.00     0.048 C 
ATOM     20  C25 ZIN A   1      41.960   6.320  32.145  0.00  0.00     0.001 C 
ATOM     21  C26 ZIN A   1      42.900   5.295  31.507  0.00  0.00     0.019 C 
ATOM     22  C27 ZIN A   1      40.540   5.763  32.210  0.00  0.00     0.131 C 
ENDROOT
BRANCH  22  23
ATOM     23  O28 ZIN A   1      39.590   6.831  32.225  0.00  0.00    -0.381 OA
ATOM     24  H54 ZIN A   1      39.988   7.712  32.219  0.00  0.00     0.211 HD
ENDBRANCH  22  23
BRANCH  22  25
ATOM     25  C29 ZIN A   1      40.282   4.850  31.040  0.00  0.00     0.185 C 
ATOM     26  O30 ZIN A   1      41.114   4.731  30.171  0.00  0.00    -0.292 OA
BRANCH  25  27
ATOM     27  C31 ZIN A   1      38.987   4.085  30.952  0.00  0.00     0.245 C 
BRANCH  27  28
ATOM     28  O32 ZIN A   1      37.945   4.838  31.575  0.00  0.00    -0.393 OA
ATOM     29  H57 ZIN A   1      38.200   5.241  32.417  0.00  0.00     0.209 HD
ENDBRANCH  27  28
ENDBRANCH  25  27
ENDBRANCH  22  25
BRANCH  18  30
ATOM     30  O23 ZIN A   1      44.403   7.130  30.786  0.00  0.00    -0.392 OA
ATOM     31  H48 ZIN A   1      43.886   6.685  30.100  0.00  0.00     0.210 HD
ENDBRANCH  18  30
TORSDOF 5
ENDMDL
MODEL 6
REMARK CAVERDOCK RESULT:      21.9      0.000      0.000
REMARK CAVERDOCK CONSTRAINTS:       0.0      0.0      0.0      0.0
REMARK CAVERDOCK TUNNEL: 5     21.9      1.8      6.3
REMARK  5 active torsions:
REMARK  status: ('A' for Active; 'I' for Inactive)
REMARK    1  A    between atoms: C21_18  and  O23_19 
REMARK    2  A    between atoms: C27_23  and  O28_24 
REMARK    3  A    between atoms: C27_23  and  C29_25 
REMARK    4  A    between atoms: C29_25  and  C31_27 
REMARK    5  A    between atoms: C31_27  and  O32_28 
ROOT
ATOM      1  C1  ZIN A   1      39.070   5.548  34.257  0.00  0.00     0.013 C 
ATOM      2  C2  ZIN A   1      40.173   4.919  33.403  0.00  0.00     0.025 C 
ATOM      3  C4  ZIN A   1      41.545   5.057  34.118  0.00  0.00     0.013 C 
ATOM      4  C5  ZIN A   1      42.131   6.328  33.497  0.00  0.00     0.005 C 
ATOM      5  C7  ZIN A   1      43.640   6.471  33.582  0.00  0.00     0.035 C 
ATOM      6  C9  ZIN A   1      44.071   6.555  35.048  0.00  0.00     0.013 C 
ATOM      7  C10 ZIN A   1      45.598   6.658  35.131  0.00  0.00     0.036 C 
ATOM      8  C11 ZIN A   1      46.037   7.842  34.289  0.00  0.00    -0.061 A 
ATOM      9  C12 ZIN A   1      46.833   8.754  34.830  0.00  0.00     0.058 A 
ATOM     10  C13 ZIN A   1      47.263   9.926  34.052  0.00  0.00     0.172 A 
ATOM     11  O14 ZIN A   1      48.025  10.746  34.531  0.00  0.00    -0.289 OA
ATOM     12  C15 ZIN A   1      46.752  10.085  32.680  0.00  0.00     0.052 A 
ATOM     13  C16 ZIN A   1      45.964   9.158  32.158  0.00  0.00    -0.006 A 
ATOM     14  C17 ZIN A   1      45.546   7.920  32.874  0.00  0.00     0.036 A 
ATOM     15  C18 ZIN A   1      46.120   6.723  32.114  0.00  0.00     0.028 C 
ATOM     16  C19 ZIN A   1      44.024   7.759  32.837  0.00  0.00     0.147 C 
ATOM     17  F20 ZIN A   1      43.431   8.843  33.492  0.00  0.00    -0.238 F 
ATOM     18  C21 ZIN A   1      43.552   7.755  31.386  0.00  0.00     0.160 C 
ATOM     19  C24 ZIN A   1      42.046   7.467  31.280  0.00  0.00     0.048 C 
ATOM     20  C25 ZIN A   1      41.753   6.151  32.002  0.00  0.00     0.001 C 
ATOM     21  C26 ZIN A   1      42.647   5.043  31.441  0.00  0.00     0.019 C 
ATOM     22  C27 ZIN A   1      40.303   5.679  32.059  0.00  0.00     0.131 C 
ENDROOT
BRANCH  22  23
ATOM     23  O28 ZIN A   1      39.416   6.798  31.996  0.00  0.00    -0.381 OA
ATOM     24  H54 ZIN A   1      38.865   6.909  32.783  0.00  0.00     0.211 HD
ENDBRANCH  22  23
BRANCH  22  25
ATOM     25  C29 ZIN A   1      40.019   4.722  30.930  0.00  0.00     0.185 C 
ATOM     26  O30 ZIN A   1      40.805   4.613  30.019  0.00  0.00    -0.292 OA
BRANCH  25  27
ATOM     27  C31 ZIN A   1      38.755   3.902  30.937  0.00  0.00     0.245 C 
BRANCH  27  28
ATOM     28  O32 ZIN A   1      37.622   4.772  30.963  0.00  0.00    -0.393 OA
ATOM     29  H57 ZIN A   1      37.786   5.619  31.400  0.00  0.00     0.209 HD
ENDBRANCH  27  28
ENDBRANCH  25  27
ENDBRANCH  22  25
BRANCH  18  30
ATOM     30  O23 ZIN A   1      44.269   6.750  30.666  0.00  0.00    -0.392 OA
ATOM     31  H48 ZIN A   1      45.230   6.858  30.692  0.00  0.00     0.210 HD
ENDBRANCH  18  30
TORSDOF 5
ENDMDL
MODEL 7
REMARK CAVERDOCK RESULT:      24.1      0.000      0.000
REMARK CAVERDOCK CONSTRAINTS:       0.1      0.0      0.0      0.0
REMARK CAVERDOCK TUNNEL: 6     24.1      1.8      7.5
REMARK  5 active torsions:
REMARK  status: ('A' for Active; 'I' for Inactive)
REMARK    1  A    between atoms: C21_18  and  O23_19 
REMARK    2  A    between atoms: C27_23  and  O28_24 
REMARK    3  A    between atoms: C27_23  and  C29_25 
REMARK    4  A    between atoms: C29_25  and  C31_27 
REMARK    5  A    between atoms: C31_27  and  O32_28 
ROOT
ATOM      1  C1  ZIN A   1      39.080   5.457  34.070  0.00  0.00     0.013 C 
ATOM      2  C2  ZIN A   1      40.187   4.899  33.173  0.00  0.00     0.025 C 
ATOM      3  C4  ZIN A   1      41.566   5.047  33.873  0.00  0.00     0.013 C 
ATOM      4  C5  ZIN A   1      42.103   6.362  33.299  0.00  0.00     0.005 C 
ATOM      5  C7  ZIN A   1      43.608   6.547  33.368  0.00  0.00     0.035 C 
ATOM      6  C9  ZIN A   1      44.061   6.581  34.829  0.00  0.00     0.013 C 
ATOM      7  C10 ZIN A   1      45.584   6.727  34.893  0.00  0.00     0.036 C 
ATOM      8  C11 ZIN A   1      45.974   7.959  34.098  0.00  0.00    -0.061 A 
ATOM      9  C12 ZIN A   1      46.751   8.871  34.666  0.00  0.00     0.058 A 
ATOM     10  C13 ZIN A   1      47.133  10.088  33.934  0.00  0.00     0.172 A 
ATOM     11  O14 ZIN A   1      47.877  10.910  34.436  0.00  0.00    -0.289 OA
ATOM     12  C15 ZIN A   1      46.595  10.290  32.578  0.00  0.00     0.052 A 
ATOM     13  C16 ZIN A   1      45.827   9.363  32.027  0.00  0.00    -0.006 A 
ATOM     14  C17 ZIN A   1      45.459   8.083  32.695  0.00  0.00     0.036 A 
ATOM     15  C18 ZIN A   1      46.056   6.938  31.875  0.00  0.00     0.028 C 
ATOM     16  C19 ZIN A   1      43.941   7.878  32.674  0.00  0.00     0.147 C 
ATOM     17  F20 ZIN A   1      43.327   8.913  33.384  0.00  0.00    -0.238 F 
ATOM     18  C21 ZIN A   1      43.446   7.921  31.232  0.00  0.00     0.160 C 
ATOM     19  C24 ZIN A   1      41.948   7.592  31.135  0.00  0.00     0.048 C 
ATOM     20  C25 ZIN A   1      41.707   6.238  31.803  0.00  0.00     0.001 C 
ATOM     21  C26 ZIN A   1      42.624   5.183  31.181  0.00  0.00     0.019 C 
ATOM     22  C27 ZIN A   1      40.272   5.719  31.861  0.00  0.00     0.131 C 
ENDROOT
BRANCH  22  23
ATOM     23  O28 ZIN A   1      39.351   6.812  31.860  0.00  0.00    -0.381 OA
ATOM     24  H54 ZIN A   1      38.425   6.546  31.778  0.00  0.00     0.211 HD
ENDBRANCH  22  23
BRANCH  22  25
ATOM     25  C29 ZIN A   1      39.999   4.804  30.696  0.00  0.00     0.185 C 
ATOM     26  O30 ZIN A   1      40.840   4.645  29.843  0.00  0.00    -0.292 OA
BRANCH  25  27
ATOM     27  C31 ZIN A   1      38.677   4.087  30.594  0.00  0.00     0.245 C 
BRANCH  27  28
ATOM     28  O32 ZIN A   1      38.903   2.678  30.525  0.00  0.00    -0.393 OA
ATOM     29  H57 ZIN A   1      38.654   2.200  31.328  0.00  0.00     0.209 HD
ENDBRANCH  27  28
ENDBRANCH  25  27
ENDBRANCH  22  25
BRANCH  18  30
ATOM     30  O23 ZIN A   1      44.182   6.971  30.457  0.00  0.00    -0.392 OA
ATOM     31  H48 ZIN A   1      44.457   7.299  29.590  0.00  0.00     0.210 HD
ENDBRANCH  18  30
TORSDOF 5
ENDMDL
MODEL 8
REMARK CAVERDOCK RESULT:      27.0      0.000      0.000
REMARK CAVERDOCK CONSTRAINTS:       0.2      0.0      0.0      0.0
REMARK CAVERDOCK TUNNEL: 7     27.0      1.8      8.6
REMARK  5 active torsions:
REMARK  status: ('A' for Active; 'I' for Inactive)
REMARK    1  A    between atoms: C21_18  and  O23_19 
REMARK    2  A    between atoms: C27_23  and  O28_24 
REMARK    3  A    between atoms: C27_23  and  C29_25 
REMARK    4  A    between atoms: C29_25  and  C31_27 
REMARK    5  A    between atoms: C31_27  and  O32_28 
ROOT
ATOM      1  C1  ZIN A   1      38.821   5.809  34.345  0.00  0.00     0.013 C 
ATOM      2  C2  ZIN A   1      39.833   5.185  33.381  0.00  0.00     0.025 C 
ATOM      3  C4  ZIN A   1      41.258   5.235  33.997  0.00  0.00     0.013 C 
ATOM      4  C5  ZIN A   1      41.847   6.515  33.396  0.00  0.00     0.005 C 
ATOM      5  C7  ZIN A   1      43.363   6.598  33.374  0.00  0.00     0.035 C 
ATOM      6  C9  ZIN A   1      43.903   6.591  34.806  0.00  0.00     0.013 C 
ATOM      7  C10 ZIN A   1      45.434   6.634  34.779  0.00  0.00     0.036 C 
ATOM      8  C11 ZIN A   1      45.858   7.843  33.965  0.00  0.00    -0.061 A 
ATOM      9  C12 ZIN A   1      46.728   8.696  34.488  0.00  0.00     0.058 A 
ATOM     10  C13 ZIN A   1      47.146   9.890  33.737  0.00  0.00     0.172 A 
ATOM     11  O14 ZIN A   1      47.973  10.656  34.196  0.00  0.00    -0.289 OA
ATOM     12  C15 ZIN A   1      46.543  10.137  32.417  0.00  0.00     0.052 A 
ATOM     13  C16 ZIN A   1      45.683   9.268  31.911  0.00  0.00    -0.006 A 
ATOM     14  C17 ZIN A   1      45.269   8.010  32.596  0.00  0.00     0.036 A 
ATOM     15  C18 ZIN A   1      45.737   6.834  31.738  0.00  0.00     0.028 C 
ATOM     16  C19 ZIN A   1      43.743   7.908  32.666  0.00  0.00     0.147 C 
ATOM     17  F20 ZIN A   1      43.243   8.977  33.415  0.00  0.00    -0.238 F 
ATOM     18  C21 ZIN A   1      43.166   7.995  31.256  0.00  0.00     0.160 C 
ATOM     19  C24 ZIN A   1      41.646   7.767  31.249  0.00  0.00     0.048 C 
ATOM     20  C25 ZIN A   1      41.354   6.428  31.926  0.00  0.00     0.001 C 
ATOM     21  C26 ZIN A   1      42.160   5.318  31.247  0.00  0.00     0.019 C 
ATOM     22  C27 ZIN A   1      39.894   6.007  32.069  0.00  0.00     0.131 C 
ENDROOT
BRANCH  22  23
ATOM     23  O28 ZIN A   1      39.051   7.159  32.127  0.00  0.00    -0.381 OA
ATOM     24  H54 ZIN A   1      39.389   7.919  31.634  0.00  0.00     0.211 HD
ENDBRANCH  22  23
BRANCH  22  25
ATOM     25  C29 ZIN A   1      39.491   5.120  30.920  0.00  0.00     0.185 C 
ATOM     26  O30 ZIN A   1      40.268   4.904  30.022  0.00  0.00    -0.292 OA
BRANCH  25  27
ATOM     27  C31 ZIN A   1      38.116   4.502  30.891  0.00  0.00     0.245 C 
BRANCH  27  28
ATOM     28  O32 ZIN A   1      37.150   5.504  30.565  0.00  0.00    -0.393 OA
ATOM     29  H57 ZIN A   1      37.512   6.400  30.521  0.00  0.00     0.209 HD
ENDBRANCH  27  28
ENDBRANCH  25  27
ENDBRANCH  22  25
BRANCH  18  30
ATOM     30  O23 ZIN A   1      43.788   7.003  30.436  0.00  0.00    -0.392 OA
ATOM     31  H48 ZIN A   1      43.203   6.623  29.765  0.00  0.00     0.210 HD
ENDBRANCH  18  30
TORSDOF 5
ENDMDL
MODEL 9
REMARK CAVERDOCK RESULT:      26.8      0.000      0.000
REMARK CAVERDOCK CONSTRAINTS:       0.8      0.0      0.0      0.0
REMARK CAVERDOCK TUNNEL: 8     26.8      1.8      9.1
REMARK  5 active torsions:
REMARK  status: ('A' for Active; 'I' for Inactive)
REMARK    1  A    between atoms: C21_18  and  O23_19 
REMARK    2  A    between atoms: C27_23  and  O28_24 
REMARK    3  A    between atoms: C27_23  and  C29_25 
REMARK    4  A    between atoms: C29_25  and  C31_27 
REMARK    5  A    between atoms: C31_27  and  O32_28 
ROOT
ATOM      1  C1  ZIN A   1      38.594   5.867  34.154  0.00  0.00     0.013 C 
ATOM      2  C2  ZIN A   1      39.632   5.058  33.372  0.00  0.00     0.025 C 
ATOM      3  C4  ZIN A   1      41.008   5.122  34.090  0.00  0.00     0.013 C 
ATOM      4  C5  ZIN A   1      41.721   6.269  33.366  0.00  0.00     0.005 C 
ATOM      5  C7  ZIN A   1      43.236   6.268  33.457  0.00  0.00     0.035 C 
ATOM      6  C9  ZIN A   1      43.668   6.439  34.915  0.00  0.00     0.013 C 
ATOM      7  C10 ZIN A   1      45.197   6.398  35.007  0.00  0.00     0.036 C 
ATOM      8  C11 ZIN A   1      45.755   7.453  34.070  0.00  0.00    -0.061 A 
ATOM      9  C12 ZIN A   1      46.636   8.326  34.538  0.00  0.00     0.058 A 
ATOM     10  C13 ZIN A   1      47.183   9.376  33.665  0.00  0.00     0.172 A 
ATOM     11  O14 ZIN A   1      48.021  10.155  34.079  0.00  0.00    -0.289 OA
ATOM     12  C15 ZIN A   1      46.696   9.461  32.278  0.00  0.00     0.052 A 
ATOM     13  C16 ZIN A   1      45.821   8.574  31.830  0.00  0.00    -0.006 A 
ATOM     14  C17 ZIN A   1      45.280   7.452  32.648  0.00  0.00     0.036 A 
ATOM     15  C18 ZIN A   1      45.734   6.142  32.003  0.00  0.00     0.028 C 
ATOM     16  C19 ZIN A   1      43.749   7.441  32.606  0.00  0.00     0.147 C 
ATOM     17  F20 ZIN A   1      43.264   8.632  33.155  0.00  0.00    -0.238 F 
ATOM     18  C21 ZIN A   1      43.284   7.354  31.156  0.00  0.00     0.160 C 
ATOM     19  C24 ZIN A   1      41.757   7.208  31.056  0.00  0.00     0.048 C 
ATOM     20  C25 ZIN A   1      41.332   5.997  31.888  0.00  0.00     0.001 C 
ATOM     21  C26 ZIN A   1      42.113   4.760  31.438  0.00  0.00     0.019 C 
ATOM     22  C27 ZIN A   1      39.842   5.678  31.969  0.00  0.00     0.131 C 
ENDROOT
BRANCH  22  23
ATOM     23  O28 ZIN A   1      39.071   6.869  31.795  0.00  0.00    -0.381 OA
ATOM     24  H54 ZIN A   1      38.116   6.733  31.865  0.00  0.00     0.211 HD
ENDBRANCH  22  23
BRANCH  22  25
ATOM     25  C29 ZIN A   1      39.469   4.657  30.925  0.00  0.00     0.185 C 
ATOM     26  O30 ZIN A   1      40.250   4.375  30.049  0.00  0.00    -0.292 OA
BRANCH  25  27
ATOM     27  C31 ZIN A   1      38.118   3.989  30.974  0.00  0.00     0.245 C 
BRANCH  27  28
ATOM     28  O32 ZIN A   1      37.097   4.983  31.063  0.00  0.00    -0.393 OA
ATOM     29  H57 ZIN A   1      37.110   5.628  30.342  0.00  0.00     0.209 HD
ENDBRANCH  27  28
ENDBRANCH  25  27
ENDBRANCH  22  25
BRANCH  18  30
ATOM     30  O23 ZIN A   1      43.900   6.223  30.536  0.00  0.00    -0.392 OA
ATOM     31  H48 ZIN A   1      44.187   6.381  29.625  0.00  0.00     0.210 HD
ENDBRANCH  18  30
TORSDOF 5
ENDMDL
MODEL 10
REMARK CAVERDOCK RESULT:      29.6      0.000      0.000
REMARK CAVERDOCK CONSTRAINTS:       0.1      0.0      0.0      0.0
REMARK CAVERDOCK TUNNEL: 9     29.6      1.7     10.1
REMARK  5 active torsions:
REMARK  status: ('A' for Active; 'I' for Inactive)
REMARK    1  A    between atoms: C21_18  and  O23_19 
REMARK    2  A    between atoms: C27_23  and  O28_24 
REMARK    3  A    between atoms: C27_23  and  C29_25 
REMARK    4  A    between atoms: C29_25  and  C31_27 
REMARK    5  A    between atoms: C31_27  and  O32_28 
ROOT
ATOM      1  C1  ZIN A   1      38.249   6.464  34.245  0.00  0.00     0.013 C 
ATOM      2  C2  ZIN A   1      39.142   5.385  33.630  0.00  0.00     0.025 C 
ATOM      3  C4  ZIN A   1      40.525   5.369  34.339  0.00  0.00     0.013 C 
ATOM      4  C5  ZIN A   1      41.387   6.251  33.430  0.00  0.00     0.005 C 
ATOM      5  C7  ZIN A   1      42.886   6.041  33.534  0.00  0.00     0.035 C 
ATOM      6  C9  ZIN A   1      43.364   6.402  34.943  0.00  0.00     0.013 C 
ATOM      7  C10 ZIN A   1      44.871   6.150  35.056  0.00  0.00     0.036 C 
ATOM      8  C11 ZIN A   1      45.563   6.927  33.952  0.00  0.00    -0.061 A 
ATOM      9  C12 ZIN A   1      46.572   7.728  34.266  0.00  0.00     0.058 A 
ATOM     10  C13 ZIN A   1      47.254   8.514  33.226  0.00  0.00     0.172 A 
ATOM     11  O14 ZIN A   1      48.205   9.221  33.503  0.00  0.00    -0.289 OA
ATOM     12  C15 ZIN A   1      46.761   8.424  31.841  0.00  0.00     0.052 A 
ATOM     13  C16 ZIN A   1      45.758   7.612  31.549  0.00  0.00    -0.006 A 
ATOM     14  C17 ZIN A   1      45.069   6.745  32.548  0.00  0.00     0.036 A 
ATOM     15  C18 ZIN A   1      45.314   5.288  32.151  0.00  0.00     0.028 C 
ATOM     16  C19 ZIN A   1      43.554   6.955  32.494  0.00  0.00     0.147 C 
ATOM     17  F20 ZIN A   1      43.260   8.283  32.818  0.00  0.00    -0.238 F 
ATOM     18  C21 ZIN A   1      43.057   6.682  31.077  0.00  0.00     0.160 C 
ATOM     19  C24 ZIN A   1      41.523   6.750  30.990  0.00  0.00     0.048 C 
ATOM     20  C25 ZIN A   1      40.938   5.782  32.019  0.00  0.00     0.001 C 
ATOM     21  C26 ZIN A   1      41.519   4.383  31.804  0.00  0.00     0.019 C 
ATOM     22  C27 ZIN A   1      39.418   5.708  32.141  0.00  0.00     0.131 C 
ENDROOT
BRANCH  22  23
ATOM     23  O28 ZIN A   1      38.830   6.951  31.751  0.00  0.00    -0.381 OA
ATOM     24  H54 ZIN A   1      39.293   7.396  31.028  0.00  0.00     0.211 HD
ENDBRANCH  22  23
BRANCH  22  25
ATOM     25  C29 ZIN A   1      38.880   4.586  31.291  0.00  0.00     0.185 C 
ATOM     26  O30 ZIN A   1      39.634   3.764  30.827  0.00  0.00    -0.292 OA
BRANCH  25  27
ATOM     27  C31 ZIN A   1      37.400   4.488  31.021  0.00  0.00     0.245 C 
BRANCH  27  28
ATOM     28  O32 ZIN A   1      36.979   5.622  30.260  0.00  0.00    -0.393 OA
ATOM     29  H57 ZIN A   1      37.146   5.544  29.311  0.00  0.00     0.209 HD
ENDBRANCH  27  28
ENDBRANCH  25  27
ENDBRANCH  22  25
BRANCH  18  30
ATOM     30  O23 ZIN A   1      43.488   5.380  30.674  0.00  0.00    -0.392 OA
ATOM     31  H48 ZIN A   1      43.656   5.298  29.725  0.00  0.00     0.210 HD
ENDBRANCH  18  30
TORSDOF 5
ENDMDL
MODEL 11
REMARK CAVERDOCK RESULT:      30.9      0.000      0.000
REMARK CAVERDOCK CONSTRAINTS:       0.0      0.0      0.0      0.0
REMARK CAVERDOCK TUNNEL: 10     30.9      1.7     11.5
REMARK  5 active torsions:
REMARK  status: ('A' for Active; 'I' for Inactive)
REMARK    1  A    between atoms: C21_18  and  O23_19 
REMARK    2  A    between atoms: C27_23  and  O28_24 
REMARK    3  A    between atoms: C27_23  and  C29_25 
REMARK    4  A    between atoms: C29_25  and  C31_27 
REMARK    5  A    between atoms: C31_27  and  O32_28 
ROOT
ATOM      1  C1  ZIN A   1      37.897   6.319  33.939  0.00  0.00     0.013 C 
ATOM      2  C2  ZIN A   1      38.869   5.271  33.393  0.00  0.00     0.025 C 
ATOM      3  C4  ZIN A   1      40.185   5.284  34.217  0.00  0.00     0.013 C 
ATOM      4  C5  ZIN A   1      41.097   6.199  33.394  0.00  0.00     0.005 C 
ATOM      5  C7  ZIN A   1      42.588   6.028  33.626  0.00  0.00     0.035 C 
ATOM      6  C9  ZIN A   1      42.932   6.385  35.074  0.00  0.00     0.013 C 
ATOM      7  C10 ZIN A   1      44.430   6.172  35.314  0.00  0.00     0.036 C 
ATOM      8  C11 ZIN A   1      45.193   6.980  34.281  0.00  0.00    -0.061 A 
ATOM      9  C12 ZIN A   1      46.149   7.804  34.688  0.00  0.00     0.058 A 
ATOM     10  C13 ZIN A   1      46.896   8.620  33.718  0.00  0.00     0.172 A 
ATOM     11  O14 ZIN A   1      47.800   9.349  34.083  0.00  0.00    -0.289 OA
ATOM     12  C15 ZIN A   1      46.526   8.533  32.295  0.00  0.00     0.052 A 
ATOM     13  C16 ZIN A   1      45.574   7.698  31.910  0.00  0.00    -0.006 A 
ATOM     14  C17 ZIN A   1      44.827   6.802  32.837  0.00  0.00     0.036 A 
ATOM     15  C18 ZIN A   1      45.144   5.357  32.449  0.00  0.00     0.028 C 
ATOM     16  C19 ZIN A   1      43.316   6.971  32.655  0.00  0.00     0.147 C 
ATOM     17  F20 ZIN A   1      42.959   8.287  32.965  0.00  0.00    -0.238 F 
ATOM     18  C21 ZIN A   1      42.950   6.703  31.199  0.00  0.00     0.160 C 
ATOM     19  C24 ZIN A   1      41.429   6.730  30.980  0.00  0.00     0.048 C 
ATOM     20  C25 ZIN A   1      40.784   5.735  31.946  0.00  0.00     0.001 C 
ATOM     21  C26 ZIN A   1      41.420   4.355  31.769  0.00  0.00     0.019 C 
ATOM     22  C27 ZIN A   1      39.262   5.619  31.936  0.00  0.00     0.131 C 
ENDROOT
BRANCH  22  23
ATOM     23  O28 ZIN A   1      38.675   6.850  31.509  0.00  0.00    -0.381 OA
ATOM     24  H54 ZIN A   1      39.263   7.402  30.974  0.00  0.00     0.211 HD
ENDBRANCH  22  23
BRANCH  22  25
ATOM     25  C29 ZIN A   1      38.830   4.493  31.033  0.00  0.00     0.185 C 
ATOM     26  O30 ZIN A   1      39.631   3.661  30.679  0.00  0.00    -0.292 OA
BRANCH  25  27
ATOM     27  C31 ZIN A   1      37.398   4.405  30.570  0.00  0.00     0.245 C 
BRANCH  27  28
ATOM     28  O32 ZIN A   1      36.584   5.264  31.372  0.00  0.00    -0.393 OA
ATOM     29  H57 ZIN A   1      36.503   6.163  31.027  0.00  0.00     0.209 HD
ENDBRANCH  27  28
ENDBRANCH  25  27
ENDBRANCH  22  25
BRANCH  18  30
ATOM     30  O23 ZIN A   1      43.450   5.418  30.822  0.00  0.00    -0.392 OA
ATOM     31  H48 ZIN A   1      42.767   4.737  30.742  0.00  0.00     0.210 HD
ENDBRANCH  18  30
TORSDOF 5
ENDMDL
MODEL 12
REMARK CAVERDOCK RESULT:      32.8      0.000      0.000
REMARK CAVERDOCK CONSTRAINTS:       0.0      0.0      0.0      0.0
REMARK CAVERDOCK TUNNEL: 11     32.8      1.8     12.7
REMARK  5 active torsions:
REMARK  status: ('A' for Active; 'I' for Inactive)
REMARK    1  A    between atoms: C21_18  and  O23_19 
REMARK    2  A    between atoms: C27_23  and  O28_24 
REMARK    3  A    between atoms: C27_23  and  C29_25 
REMARK    4  A    between atoms: C29_25  and  C31_27 
REMARK    5  A    between atoms: C31_27  and  O32_28 
ROOT
ATOM      1  C1  ZIN A   1      37.711   6.291  33.711  0.00  0.00     0.013 C 
ATOM      2  C2  ZIN A   1      38.655   5.170  33.271  0.00  0.00     0.025 C 
ATOM      3  C4  ZIN A   1      39.973   5.230  34.091  0.00  0.00     0.013 C 
ATOM      4  C5  ZIN A   1      40.907   6.036  33.183  0.00  0.00     0.005 C 
ATOM      5  C7  ZIN A   1      42.392   5.851  33.431  0.00  0.00     0.035 C 
ATOM      6  C9  ZIN A   1      42.749   6.338  34.838  0.00  0.00     0.013 C 
ATOM      7  C10 ZIN A   1      44.241   6.111  35.099  0.00  0.00     0.036 C 
ATOM      8  C11 ZIN A   1      45.023   6.795  33.992  0.00  0.00    -0.061 A 
ATOM      9  C12 ZIN A   1      46.000   7.630  34.318  0.00  0.00     0.058 A 
ATOM     10  C13 ZIN A   1      46.765   8.328  33.273  0.00  0.00     0.172 A 
ATOM     11  O14 ZIN A   1      47.688   9.065  33.565  0.00  0.00    -0.289 OA
ATOM     12  C15 ZIN A   1      46.391   8.112  31.865  0.00  0.00     0.052 A 
ATOM     13  C16 ZIN A   1      45.418   7.268  31.563  0.00  0.00    -0.006 A 
ATOM     14  C17 ZIN A   1      44.649   6.486  32.573  0.00  0.00     0.036 A 
ATOM     15  C18 ZIN A   1      44.929   5.002  32.328  0.00  0.00     0.028 C 
ATOM     16  C19 ZIN A   1      43.143   6.675  32.374  0.00  0.00     0.147 C 
ATOM     17  F20 ZIN A   1      42.821   8.024  32.553  0.00  0.00    -0.238 F 
ATOM     18  C21 ZIN A   1      42.768   6.275  30.950  0.00  0.00     0.160 C 
ATOM     19  C24 ZIN A   1      41.247   6.320  30.729  0.00  0.00     0.048 C 
ATOM     20  C25 ZIN A   1      40.579   5.441  31.787  0.00  0.00     0.001 C 
ATOM     21  C26 ZIN A   1      41.179   4.034  31.746  0.00  0.00     0.019 C 
ATOM     22  C27 ZIN A   1      39.055   5.363  31.787  0.00  0.00     0.131 C 
ENDROOT
BRANCH  22  23
ATOM     23  O28 ZIN A   1      38.499   6.561  31.241  0.00  0.00    -0.381 OA
ATOM     24  H54 ZIN A   1      37.564   6.489  31.004  0.00  0.00     0.211 HD
ENDBRANCH  22  23
BRANCH  22  25
ATOM     25  C29 ZIN A   1      38.592   4.166  30.998  0.00  0.00     0.185 C 
ATOM     26  O30 ZIN A   1      39.402   3.394  30.541  0.00  0.00    -0.292 OA
BRANCH  25  27
ATOM     27  C31 ZIN A   1      37.120   3.930  30.779  0.00  0.00     0.245 C 
BRANCH  27  28
ATOM     28  O32 ZIN A   1      36.474   5.174  30.500  0.00  0.00    -0.393 OA
ATOM     29  H57 ZIN A   1      36.787   5.911  31.043  0.00  0.00     0.209 HD
ENDBRANCH  27  28
ENDBRANCH  25  27
ENDBRANCH  22  25
BRANCH  18  30
ATOM     30  O23 ZIN A   1      43.234   4.947  30.701  0.00  0.00    -0.392 OA
ATOM     31  H48 ZIN A   1      42.866   4.543  29.903  0.00  0.00     0.210 HD
ENDBRANCH  18  30
TORSDOF 5
ENDMDL
MODEL 13
REMARK CAVERDOCK RESULT:      33.1      0.000      0.000
REMARK CAVERDOCK CONSTRAINTS:       0.0      0.0      0.0      0.0
REMARK CAVERDOCK TUNNEL: 12     33.1      1.8     13.1
REMARK  5 active torsions:
REMARK  status: ('A' for Active; 'I' for Inactive)
REMARK    1  A    between atoms: C21_18  and  O23_19 
REMARK    2  A    between atoms: C27_23  and  O28_24 
REMARK    3  A    between atoms: C27_23  and  C29_25 
REMARK    4  A    between atoms: C29_25  and  C31_27 
REMARK    5  A    between atoms: C31_27  and  O32_28 
ROOT
ATOM      1  C1  ZIN A   1      41.443   4.762  35.245  0.00  0.00     0.013 C 
ATOM      2  C2  ZIN A   1      41.242   5.714  34.064  0.00  0.00     0.025 C 
ATOM      3  C4  ZIN A   1      39.740   6.085  33.928  0.00  0.00     0.013 C 
ATOM      4  C5  ZIN A   1      39.232   5.083  32.886  0.00  0.00     0.005 C 
ATOM      5  C7  ZIN A   1      37.965   5.480  32.150  0.00  0.00     0.035 C 
ATOM      6  C9  ZIN A   1      36.803   5.591  33.139  0.00  0.00     0.013 C 
ATOM      7  C10 ZIN A   1      35.537   6.031  32.399  0.00  0.00     0.036 C 
ATOM      8  C11 ZIN A   1      35.290   5.054  31.263  0.00  0.00    -0.061 A 
ATOM      9  C12 ZIN A   1      34.094   4.493  31.147  0.00  0.00     0.058 A 
ATOM     10  C13 ZIN A   1      33.824   3.525  30.073  0.00  0.00     0.172 A 
ATOM     11  O14 ZIN A   1      32.718   3.037  29.938  0.00  0.00    -0.289 OA
ATOM     12  C15 ZIN A   1      34.923   3.162  29.162  0.00  0.00     0.052 A 
ATOM     13  C16 ZIN A   1      36.107   3.740  29.292  0.00  0.00    -0.006 A 
ATOM     14  C17 ZIN A   1      36.421   4.773  30.320  0.00  0.00     0.036 A 
ATOM     15  C18 ZIN A   1      36.756   6.074  29.590  0.00  0.00     0.028 C 
ATOM     16  C19 ZIN A   1      37.677   4.389  31.107  0.00  0.00     0.147 C 
ATOM     17  F20 ZIN A   1      37.450   3.183  31.778  0.00  0.00    -0.238 F 
ATOM     18  C21 ZIN A   1      38.839   4.190  30.138  0.00  0.00     0.160 C 
ATOM     19  C24 ZIN A   1      40.160   3.930  30.879  0.00  0.00     0.048 C 
ATOM     20  C25 ZIN A   1      40.397   5.078  31.860  0.00  0.00     0.001 C 
ATOM     21  C26 ZIN A   1      40.347   6.414  31.116  0.00  0.00     0.019 C 
ATOM     22  C27 ZIN A   1      41.642   5.014  32.742  0.00  0.00     0.131 C 
ENDROOT
BRANCH  22  23
ATOM     23  O28 ZIN A   1      42.025   3.654  32.958  0.00  0.00    -0.381 OA
ATOM     24  H54 ZIN A   1      42.974   3.493  32.867  0.00  0.00     0.211 HD
ENDBRANCH  22  23
BRANCH  22  25
ATOM     25  C29 ZIN A   1      42.772   5.781  32.107  0.00  0.00     0.185 C 
ATOM     26  O30 ZIN A   1      42.698   6.981  31.991  0.00  0.00    -0.292 OA
BRANCH  25  27
ATOM     27  C31 ZIN A   1      43.996   5.051  31.616  0.00  0.00     0.245 C 
BRANCH  27  28
ATOM     28  O32 ZIN A   1      45.170   5.710  32.097  0.00  0.00    -0.393 OA
ATOM     29  H57 ZIN A   1      45.078   6.670  32.174  0.00  0.00     0.209 HD
ENDBRANCH  27  28
ENDBRANCH  25  27
ENDBRANCH  22  25
BRANCH  18  30
ATOM     30  O23 ZIN A   1      38.981   5.363  29.333  0.00  0.00    -0.392 OA
ATOM     31  H48 ZIN A   1      38.591   6.157  29.724  0.00  0.00     0.210 HD
ENDBRANCH  18  30
TORSDOF 5
ENDMDL
MODEL 14
REMARK CAVERDOCK RESULT:      33.0      0.000      0.000
REMARK CAVERDOCK CONSTRAINTS:       0.1      0.0      0.0      0.0
REMARK CAVERDOCK TUNNEL: 13     33.0      1.8    14.10
REMARK  5 active torsions:
REMARK  status: ('A' for Active; 'I' for Inactive)
REMARK    1  A    between atoms: C21_18  and  O23_19 
REMARK    2  A    between atoms: C27_23  and  O28_24 
REMARK    3  A    between atoms: C27_23  and  C29_25 
REMARK    4  A    between atoms: C29_25  and  C31_27 
REMARK    5  A    between atoms: C31_27  and  O32_28 
ROOT
ATOM      1  C1  ZIN A   1      41.201   5.249  35.203  0.00  0.00     0.013 C 
ATOM      2  C2  ZIN A   1      40.919   6.159  34.005  0.00  0.00     0.025 C 
ATOM      3  C4  ZIN A   1      39.391   6.406  33.873  0.00  0.00     0.013 C 
ATOM      4  C5  ZIN A   1      38.958   5.346  32.855  0.00  0.00     0.005 C 
ATOM      5  C7  ZIN A   1      37.660   5.627  32.120  0.00  0.00     0.035 C 
ATOM      6  C9  ZIN A   1      36.498   5.666  33.115  0.00  0.00     0.013 C 
ATOM      7  C10 ZIN A   1      35.197   5.989  32.375  0.00  0.00     0.036 C 
ATOM      8  C11 ZIN A   1      35.022   4.973  31.261  0.00  0.00    -0.061 A 
ATOM      9  C12 ZIN A   1      33.874   4.317  31.165  0.00  0.00     0.058 A 
ATOM     10  C13 ZIN A   1      33.675   3.309  30.112  0.00  0.00     0.172 A 
ATOM     11  O14 ZIN A   1      32.610   2.732  29.995  0.00  0.00    -0.289 OA
ATOM     12  C15 ZIN A   1      34.794   3.015  29.200  0.00  0.00     0.052 A 
ATOM     13  C16 ZIN A   1      35.929   3.688  29.310  0.00  0.00    -0.006 A 
ATOM     14  C17 ZIN A   1      36.167   4.762  30.315  0.00  0.00     0.036 A 
ATOM     15  C18 ZIN A   1      36.393   6.071  29.557  0.00  0.00     0.028 C 
ATOM     16  C19 ZIN A   1      37.454   4.495  31.100  0.00  0.00     0.147 C 
ATOM     17  F20 ZIN A   1      37.326   3.290  31.797  0.00  0.00    -0.238 F 
ATOM     18  C21 ZIN A   1      38.622   4.369  30.127  0.00  0.00     0.160 C 
ATOM     19  C24 ZIN A   1      39.963   4.229  30.864  0.00  0.00     0.048 C 
ATOM     20  C25 ZIN A   1      40.115   5.413  31.821  0.00  0.00     0.001 C 
ATOM     21  C26 ZIN A   1      39.954   6.725  31.050  0.00  0.00     0.019 C 
ATOM     22  C27 ZIN A   1      41.365   5.465  32.694  0.00  0.00     0.131 C 
ENDROOT
BRANCH  22  23
ATOM     23  O28 ZIN A   1      41.856   4.144  32.935  0.00  0.00    -0.381 OA
ATOM     24  H54 ZIN A   1      42.239   4.021  33.814  0.00  0.00     0.211 HD
ENDBRANCH  22  23
BRANCH  22  25
ATOM     25  C29 ZIN A   1      42.428   6.306  32.036  0.00  0.00     0.185 C 
ATOM     26  O30 ZIN A   1      42.113   7.222  31.315  0.00  0.00    -0.292 OA
BRANCH  25  27
ATOM     27  C31 ZIN A   1      43.885   6.004  32.278  0.00  0.00     0.245 C 
BRANCH  27  28
ATOM     28  O32 ZIN A   1      44.195   6.222  33.656  0.00  0.00    -0.393 OA
ATOM     29  H57 ZIN A   1      44.190   7.153  33.917  0.00  0.00     0.209 HD
ENDBRANCH  27  28
ENDBRANCH  25  27
ENDBRANCH  22  25
BRANCH  18  30
ATOM     30  O23 ZIN A   1      38.666   5.533  29.298  0.00  0.00    -0.392 OA
ATOM     31  H48 ZIN A   1      39.554   5.761  28.988  0.00  0.00     0.210 HD
ENDBRANCH  18  30
TORSDOF 5
ENDMDL
MODEL 15
REMARK CAVERDOCK RESULT:      32.6      0.000      0.000
REMARK CAVERDOCK CONSTRAINTS:       0.0      0.0      0.0      0.0
REMARK CAVERDOCK TUNNEL: 14     32.6      1.8     15.1
REMARK  5 active torsions:
REMARK  status: ('A' for Active; 'I' for Inactive)
REMARK    1  A    between atoms: C21_18  and  O23_19 
REMARK    2  A    between atoms: C27_23  and  O28_24 
REMARK    3  A    between atoms: C27_23  and  C29_25 
REMARK    4  A    between atoms: C29_25  and  C31_27 
REMARK    5  A    between atoms: C31_27  and  O32_28 
ROOT
ATOM      1  C1  ZIN A   1      41.210   4.926  35.020  0.00  0.00     0.013 C 
ATOM      2  C2  ZIN A   1      40.930   5.886  33.862  0.00  0.00     0.025 C 
ATOM      3  C4  ZIN A   1      39.410   6.195  33.781  0.00  0.00     0.013 C 
ATOM      4  C5  ZIN A   1      38.909   5.187  32.741  0.00  0.00     0.005 C 
ATOM      5  C7  ZIN A   1      37.604   5.541  32.053  0.00  0.00     0.035 C 
ATOM      6  C9  ZIN A   1      36.471   5.588  33.081  0.00  0.00     0.013 C 
ATOM      7  C10 ZIN A   1      35.164   5.985  32.389  0.00  0.00     0.036 C 
ATOM      8  C11 ZIN A   1      34.920   5.015  31.247  0.00  0.00    -0.061 A 
ATOM      9  C12 ZIN A   1      33.746   4.406  31.162  0.00  0.00     0.058 A 
ATOM     10  C13 ZIN A   1      33.481   3.444  30.081  0.00  0.00     0.172 A 
ATOM     11  O14 ZIN A   1      32.391   2.911  29.976  0.00  0.00    -0.289 OA
ATOM     12  C15 ZIN A   1      34.562   3.140  29.130  0.00  0.00     0.052 A 
ATOM     13  C16 ZIN A   1      35.725   3.765  29.230  0.00  0.00    -0.006 A 
ATOM     14  C17 ZIN A   1      36.030   4.795  30.263  0.00  0.00     0.036 A 
ATOM     15  C18 ZIN A   1      36.286   6.120  29.543  0.00  0.00     0.028 C 
ATOM     16  C19 ZIN A   1      37.327   4.453  31.002  0.00  0.00     0.147 C 
ATOM     17  F20 ZIN A   1      37.172   3.230  31.662  0.00  0.00    -0.238 F 
ATOM     18  C21 ZIN A   1      38.463   4.317  29.993  0.00  0.00     0.160 C 
ATOM     19  C24 ZIN A   1      39.817   4.103  30.687  0.00  0.00     0.048 C 
ATOM     20  C25 ZIN A   1      40.039   5.246  31.677  0.00  0.00     0.001 C 
ATOM     21  C26 ZIN A   1      39.908   6.589  30.956  0.00  0.00     0.019 C 
ATOM     22  C27 ZIN A   1      41.314   5.222  32.517  0.00  0.00     0.131 C 
ENDROOT
BRANCH  22  23
ATOM     23  O28 ZIN A   1      41.760   3.876  32.699  0.00  0.00    -0.381 OA
ATOM     24  H54 ZIN A   1      42.532   3.793  33.275  0.00  0.00     0.211 HD
ENDBRANCH  22  23
BRANCH  22  25
ATOM     25  C29 ZIN A   1      42.390   6.045  31.857  0.00  0.00     0.185 C 
ATOM     26  O30 ZIN A   1      42.133   7.145  31.432  0.00  0.00    -0.292 OA
BRANCH  25  27
ATOM     27  C31 ZIN A   1      43.787   5.494  31.728  0.00  0.00     0.245 C 
BRANCH  27  28
ATOM     28  O32 ZIN A   1      44.633   6.105  32.705  0.00  0.00    -0.393 OA
ATOM     29  H57 ZIN A   1      45.455   5.624  32.869  0.00  0.00     0.209 HD
ENDBRANCH  27  28
ENDBRANCH  25  27
ENDBRANCH  22  25
BRANCH  18  30
ATOM     30  O23 ZIN A   1      38.529   5.507  29.202  0.00  0.00    -0.392 OA
ATOM     31  H48 ZIN A   1      38.985   5.392  28.357  0.00  0.00     0.210 HD
ENDBRANCH  18  30
TORSDOF 5
ENDMDL
MODEL 16
REMARK CAVERDOCK RESULT:      32.4      0.000      0.000
REMARK CAVERDOCK CONSTRAINTS:       0.0      0.0      0.0      0.0
REMARK CAVERDOCK TUNNEL: 15     32.4      1.8     16.4
REMARK  5 active torsions:
REMARK  status: ('A' for Active; 'I' for Inactive)
REMARK    1  A    between atoms: C21_18  and  O23_19 
REMARK    2  A    between atoms: C27_23  and  O28_24 
REMARK    3  A    between atoms: C27_23  and  C29_25 
REMARK    4  A    between atoms: C29_25  and  C31_27 
REMARK    5  A    between atoms: C31_27  and  O32_28 
ROOT
ATOM      1  C1  ZIN A   1      40.838   5.186  35.112  0.00  0.00     0.013 C 
ATOM      2  C2  ZIN A   1      40.581   6.039  33.867  0.00  0.00     0.025 C 
ATOM      3  C4  ZIN A   1      39.060   6.318  33.717  0.00  0.00     0.013 C 
ATOM      4  C5  ZIN A   1      38.603   5.218  32.754  0.00  0.00     0.005 C 
ATOM      5  C7  ZIN A   1      37.313   5.492  32.002  0.00  0.00     0.035 C 
ATOM      6  C9  ZIN A   1      36.151   5.612  32.990  0.00  0.00     0.013 C 
ATOM      7  C10 ZIN A   1      34.859   5.929  32.230  0.00  0.00     0.036 C 
ATOM      8  C11 ZIN A   1      34.661   4.861  31.170  0.00  0.00    -0.061 A 
ATOM      9  C12 ZIN A   1      33.497   4.230  31.105  0.00  0.00     0.058 A 
ATOM     10  C13 ZIN A   1      33.275   3.174  30.105  0.00  0.00     0.172 A 
ATOM     11  O14 ZIN A   1      32.195   2.619  30.015  0.00  0.00    -0.289 OA
ATOM     12  C15 ZIN A   1      34.387   2.805  29.214  0.00  0.00     0.052 A 
ATOM     13  C16 ZIN A   1      35.539   3.453  29.292  0.00  0.00    -0.006 A 
ATOM     14  C17 ZIN A   1      35.802   4.572  30.240  0.00  0.00     0.036 A 
ATOM     15  C18 ZIN A   1      36.063   5.834  29.415  0.00  0.00     0.028 C 
ATOM     16  C19 ZIN A   1      37.080   4.314  31.042  0.00  0.00     0.147 C 
ATOM     17  F20 ZIN A   1      36.921   3.150  31.801  0.00  0.00    -0.238 F 
ATOM     18  C21 ZIN A   1      38.246   4.108  30.081  0.00  0.00     0.160 C 
ATOM     19  C24 ZIN A   1      39.582   3.973  30.828  0.00  0.00     0.048 C 
ATOM     20  C25 ZIN A   1      39.762   5.201  31.722  0.00  0.00     0.001 C 
ATOM     21  C26 ZIN A   1      39.636   6.475  30.884  0.00  0.00     0.019 C 
ATOM     22  C27 ZIN A   1      41.012   5.267  32.596  0.00  0.00     0.131 C 
ENDROOT
BRANCH  22  23
ATOM     23  O28 ZIN A   1      41.469   3.949  32.906  0.00  0.00    -0.381 OA
ATOM     24  H54 ZIN A   1      41.966   3.526  32.193  0.00  0.00     0.211 HD
ENDBRANCH  22  23
BRANCH  22  25
ATOM     25  C29 ZIN A   1      42.097   6.045  31.898  0.00  0.00     0.185 C 
ATOM     26  O30 ZIN A   1      41.880   7.168  31.509  0.00  0.00    -0.292 OA
BRANCH  25  27
ATOM     27  C31 ZIN A   1      43.453   5.423  31.684  0.00  0.00     0.245 C 
BRANCH  27  28
ATOM     28  O32 ZIN A   1      44.283   5.685  32.817  0.00  0.00    -0.393 OA
ATOM     29  H57 ZIN A   1      44.377   6.625  33.027  0.00  0.00     0.209 HD
ENDBRANCH  27  28
ENDBRANCH  25  27
ENDBRANCH  22  25
BRANCH  18  30
ATOM     30  O23 ZIN A   1      38.322   5.226  29.193  0.00  0.00    -0.392 OA
ATOM     31  H48 ZIN A   1      37.520   5.768  29.173  0.00  0.00     0.210 HD
ENDBRANCH  18  30
TORSDOF 5
ENDMDL
MODEL 17
REMARK CAVERDOCK RESULT:      33.0      0.000      0.000
REMARK CAVERDOCK CONSTRAINTS:       0.0      0.0      0.0      0.0
REMARK CAVERDOCK TUNNEL: 16     33.0      1.9     17.1
REMARK  5 active torsions:
REMARK  status: ('A' for Active; 'I' for Inactive)
REMARK    1  A    between atoms: C21_18  and  O23_19 
REMARK    2  A    between atoms: C27_23  and  O28_24 
REMARK    3  A    between atoms: C27_23  and  C29_25 
REMARK    4  A    between atoms: C29_25  and  C31_27 
REMARK    5  A    between atoms: C31_27  and  O32_28 
ROOT
ATOM      1  C1  ZIN A   1      40.537   5.174  35.226  0.00  0.00     0.013 C 
ATOM      2  C2  ZIN A   1      40.317   6.030  33.977  0.00  0.00     0.025 C 
ATOM      3  C4  ZIN A   1      38.801   6.302  33.777  0.00  0.00     0.013 C 
ATOM      4  C5  ZIN A   1      38.381   5.203  32.797  0.00  0.00     0.005 C 
ATOM      5  C7  ZIN A   1      37.116   5.473  32.003  0.00  0.00     0.035 C 
ATOM      6  C9  ZIN A   1      35.921   5.584  32.953  0.00  0.00     0.013 C 
ATOM      7  C10 ZIN A   1      34.653   5.897  32.151  0.00  0.00     0.036 C 
ATOM      8  C11 ZIN A   1      34.496   4.832  31.082  0.00  0.00    -0.061 A 
ATOM      9  C12 ZIN A   1      33.337   4.195  30.976  0.00  0.00     0.058 A 
ATOM     10  C13 ZIN A   1      33.153   3.142  29.966  0.00  0.00     0.172 A 
ATOM     11  O14 ZIN A   1      32.080   2.582  29.839  0.00  0.00    -0.289 OA
ATOM     12  C15 ZIN A   1      34.297   2.781  29.111  0.00  0.00     0.052 A 
ATOM     13  C16 ZIN A   1      35.441   3.435  29.229  0.00  0.00    -0.006 A 
ATOM     14  C17 ZIN A   1      35.668   4.552  30.189  0.00  0.00     0.036 A 
ATOM     15  C18 ZIN A   1      35.949   5.817  29.377  0.00  0.00     0.028 C 
ATOM     16  C19 ZIN A   1      36.920   4.297  31.032  0.00  0.00     0.147 C 
ATOM     17  F20 ZIN A   1      36.742   3.130  31.781  0.00  0.00    -0.238 F 
ATOM     18  C21 ZIN A   1      38.118   4.100  30.109  0.00  0.00     0.160 C 
ATOM     19  C24 ZIN A   1      39.430   3.969  30.900  0.00  0.00     0.048 C 
ATOM     20  C25 ZIN A   1      39.574   5.195  31.803  0.00  0.00     0.001 C 
ATOM     21  C26 ZIN A   1      39.469   6.471  30.965  0.00  0.00     0.019 C 
ATOM     22  C27 ZIN A   1      40.794   5.264  32.718  0.00  0.00     0.131 C 
ENDROOT
BRANCH  22  23
ATOM     23  O28 ZIN A   1      41.246   3.947  33.039  0.00  0.00    -0.381 OA
ATOM     24  H54 ZIN A   1      41.369   3.375  32.270  0.00  0.00     0.211 HD
ENDBRANCH  22  23
BRANCH  22  25
ATOM     25  C29 ZIN A   1      41.897   6.050  32.059  0.00  0.00     0.185 C 
ATOM     26  O30 ZIN A   1      41.711   6.568  30.984  0.00  0.00    -0.292 OA
BRANCH  25  27
ATOM     27  C31 ZIN A   1      43.234   6.190  32.741  0.00  0.00     0.245 C 
BRANCH  27  28
ATOM     28  O32 ZIN A   1      43.743   4.894  33.063  0.00  0.00    -0.393 OA
ATOM     29  H57 ZIN A   1      43.060   4.245  33.278  0.00  0.00     0.209 HD
ENDBRANCH  27  28
ENDBRANCH  25  27
ENDBRANCH  22  25
BRANCH  18  30
ATOM     30  O23 ZIN A   1      38.217   5.221  29.228  0.00  0.00    -0.392 OA
ATOM     31  H48 ZIN A   1      37.377   5.481  28.826  0.00  0.00     0.210 HD
ENDBRANCH  18  30
TORSDOF 5
ENDMDL
MODEL 18
REMARK CAVERDOCK RESULT:      33.2      0.000      0.000
REMARK CAVERDOCK CONSTRAINTS:       0.0      0.0      0.0      0.0
REMARK CAVERDOCK TUNNEL: 17     33.2      1.9     18.9
REMARK  5 active torsions:
REMARK  status: ('A' for Active; 'I' for Inactive)
REMARK    1  A    between atoms: C21_18  and  O23_19 
REMARK    2  A    between atoms: C27_23  and  O28_24 
REMARK    3  A    between atoms: C27_23  and  C29_25 
REMARK    4  A    between atoms: C29_25  and  C31_27 
REMARK    5  A    between atoms: C31_27  and  O32_28 
ROOT
ATOM      1  C1  ZIN A   1      40.362   5.247  35.159  0.00  0.00     0.013 C 
ATOM      2  C2  ZIN A   1      40.129   6.036  33.868  0.00  0.00     0.025 C 
ATOM      3  C4  ZIN A   1      38.615   6.334  33.692  0.00  0.00     0.013 C 
ATOM      4  C5  ZIN A   1      38.144   5.192  32.786  0.00  0.00     0.005 C 
ATOM      5  C7  ZIN A   1      36.865   5.448  32.010  0.00  0.00     0.035 C 
ATOM      6  C9  ZIN A   1      35.698   5.642  32.981  0.00  0.00     0.013 C 
ATOM      7  C10 ZIN A   1      34.418   5.941  32.195  0.00  0.00     0.036 C 
ATOM      8  C11 ZIN A   1      34.207   4.821  31.193  0.00  0.00    -0.061 A 
ATOM      9  C12 ZIN A   1      33.032   4.209  31.152  0.00  0.00     0.058 A 
ATOM     10  C13 ZIN A   1      32.797   3.105  30.209  0.00  0.00     0.172 A 
ATOM     11  O14 ZIN A   1      31.708   2.565  30.141  0.00  0.00    -0.289 OA
ATOM     12  C15 ZIN A   1      33.908   2.668  29.348  0.00  0.00     0.052 A 
ATOM     13  C16 ZIN A   1      35.071   3.299  29.400  0.00  0.00    -0.006 A 
ATOM     14  C17 ZIN A   1      35.348   4.463  30.288  0.00  0.00     0.036 A 
ATOM     15  C18 ZIN A   1      35.638   5.673  29.399  0.00  0.00     0.028 C 
ATOM     16  C19 ZIN A   1      36.616   4.225  31.113  0.00  0.00     0.147 C 
ATOM     17  F20 ZIN A   1      36.430   3.107  31.932  0.00  0.00    -0.238 F 
ATOM     18  C21 ZIN A   1      37.785   3.946  30.173  0.00  0.00     0.160 C 
ATOM     19  C24 ZIN A   1      39.113   3.827  30.937  0.00  0.00     0.048 C 
ATOM     20  C25 ZIN A   1      39.310   5.098  31.765  0.00  0.00     0.001 C 
ATOM     21  C26 ZIN A   1      39.213   6.327  30.858  0.00  0.00     0.019 C 
ATOM     22  C27 ZIN A   1      40.554   5.188  32.644  0.00  0.00     0.131 C 
ENDROOT
BRANCH  22  23
ATOM     23  O28 ZIN A   1      40.985   3.881  33.028  0.00  0.00    -0.381 OA
ATOM     24  H54 ZIN A   1      41.610   3.475  32.412  0.00  0.00     0.211 HD
ENDBRANCH  22  23
BRANCH  22  25
ATOM     25  C29 ZIN A   1      41.658   5.909  31.913  0.00  0.00     0.185 C 
ATOM     26  O30 ZIN A   1      41.405   6.565  30.932  0.00  0.00    -0.292 OA
BRANCH  25  27
ATOM     27  C31 ZIN A   1      43.079   5.808  32.407  0.00  0.00     0.245 C 
BRANCH  27  28
ATOM     28  O32 ZIN A   1      43.490   7.071  32.937  0.00  0.00    -0.393 OA
ATOM     29  H57 ZIN A   1      44.433   7.123  33.142  0.00  0.00     0.209 HD
ENDBRANCH  27  28
ENDBRANCH  25  27
ENDBRANCH  22  25
BRANCH  18  30
ATOM     30  O23 ZIN A   1      37.887   5.013  29.227  0.00  0.00    -0.392 OA
ATOM     31  H48 ZIN A   1      37.512   5.849  29.535  0.00  0.00     0.210 HD
ENDBRANCH  18  30
TORSDOF 5
ENDMDL
MODEL 19
REMARK CAVERDOCK RESULT:      32.9      0.000      0.000
REMARK CAVERDOCK CONSTRAINTS:       0.0      0.0      0.0      0.0
REMARK CAVERDOCK TUNNEL: 18     32.9      1.9     19.9
REMARK  5 active torsions:
REMARK  status: ('A' for Active; 'I' for Inactive)
REMARK    1  A    between atoms: C21_18  and  O23_19 
REMARK    2  A    between atoms: C27_23  and  O28_24 
REMARK    3  A    between atoms: C27_23  and  C29_25 
REMARK    4  A    between atoms: C29_25  and  C31_27 
REMARK    5  A    between atoms: C31_27  and  O32_28 
ROOT
ATOM      1  C1  ZIN A   1      40.257   5.192  35.093  0.00  0.00     0.013 C 
ATOM      2  C2  ZIN A   1      39.973   6.048  33.857  0.00  0.00     0.025 C 
ATOM      3  C4  ZIN A   1      38.446   6.297  33.720  0.00  0.00     0.013 C 
ATOM      4  C5  ZIN A   1      38.003   5.194  32.753  0.00  0.00     0.005 C 
ATOM      5  C7  ZIN A   1      36.703   5.446  32.012  0.00  0.00     0.035 C 
ATOM      6  C9  ZIN A   1      35.546   5.535  33.010  0.00  0.00     0.013 C 
ATOM      7  C10 ZIN A   1      34.242   5.831  32.262  0.00  0.00     0.036 C 
ATOM      8  C11 ZIN A   1      34.058   4.766  31.196  0.00  0.00    -0.061 A 
ATOM      9  C12 ZIN A   1      32.906   4.111  31.135  0.00  0.00     0.058 A 
ATOM     10  C13 ZIN A   1      32.698   3.058  30.129  0.00  0.00     0.172 A 
ATOM     11  O14 ZIN A   1      31.630   2.481  30.044  0.00  0.00    -0.289 OA
ATOM     12  C15 ZIN A   1      33.812   2.719  29.227  0.00  0.00     0.052 A 
ATOM     13  C16 ZIN A   1      34.950   3.390  29.301  0.00  0.00    -0.006 A 
ATOM     14  C17 ZIN A   1      35.197   4.508  30.255  0.00  0.00     0.036 A 
ATOM     15  C18 ZIN A   1      35.425   5.780  29.438  0.00  0.00     0.028 C 
ATOM     16  C19 ZIN A   1      36.487   4.271  31.046  0.00  0.00     0.147 C 
ATOM     17  F20 ZIN A   1      36.358   3.099  31.797  0.00  0.00    -0.238 F 
ATOM     18  C21 ZIN A   1      37.649   4.096  30.074  0.00  0.00     0.160 C 
ATOM     19  C24 ZIN A   1      38.994   3.983  30.810  0.00  0.00     0.048 C 
ATOM     20  C25 ZIN A   1      39.155   5.208  31.712  0.00  0.00     0.001 C 
ATOM     21  C26 ZIN A   1      38.996   6.485  30.883  0.00  0.00     0.019 C 
ATOM     22  C27 ZIN A   1      40.410   5.294  32.576  0.00  0.00     0.131 C 
ENDROOT
BRANCH  22  23
ATOM     23  O28 ZIN A   1      40.896   3.984  32.874  0.00  0.00    -0.381 OA
ATOM     24  H54 ZIN A   1      40.304   3.461  33.431  0.00  0.00     0.211 HD
ENDBRANCH  22  23
BRANCH  22  25
ATOM     25  C29 ZIN A   1      41.473   6.100  31.876  0.00  0.00     0.185 C 
ATOM     26  O30 ZIN A   1      41.178   7.124  31.308  0.00  0.00    -0.292 OA
BRANCH  25  27
ATOM     27  C31 ZIN A   1      42.904   5.628  31.884  0.00  0.00     0.245 C 
BRANCH  27  28
ATOM     28  O32 ZIN A   1      43.428   5.716  33.210  0.00  0.00    -0.393 OA
ATOM     29  H57 ZIN A   1      43.951   4.948  33.479  0.00  0.00     0.209 HD
ENDBRANCH  27  28
ENDBRANCH  25  27
ENDBRANCH  22  25
BRANCH  18  30
ATOM     30  O23 ZIN A   1      37.695   5.221  29.193  0.00  0.00    -0.392 OA
ATOM     31  H48 ZIN A   1      37.811   4.987  28.262  0.00  0.00     0.210 HD
ENDBRANCH  18  30
TORSDOF 5
ENDMDL
MODEL 20
REMARK CAVERDOCK RESULT:      30.2      0.000      0.000
REMARK CAVERDOCK CONSTRAINTS:       0.0      0.0      0.0      0.0
REMARK CAVERDOCK TUNNEL: 19     30.2      1.9     20.3
REMARK  5 active torsions:
REMARK  status: ('A' for Active; 'I' for Inactive)
REMARK    1  A    between atoms: C21_18  and  O23_19 
REMARK    2  A    between atoms: C27_23  and  O28_24 
REMARK    3  A    between atoms: C27_23  and  C29_25 
REMARK    4  A    between atoms: C29_25  and  C31_27 
REMARK    5  A    between atoms: C31_27  and  O32_28 
ROOT
ATOM      1  C1  ZIN A   1      41.215   4.300  28.477  0.00  0.00     0.013 C 
ATOM      2  C2  ZIN A   1      40.833   4.035  29.935  0.00  0.00     0.025 C 
ATOM      3  C4  ZIN A   1      39.587   3.110  30.001  0.00  0.00     0.013 C 
ATOM      4  C5  ZIN A   1      38.429   4.102  30.137  0.00  0.00     0.005 C 
ATOM      5  C7  ZIN A   1      37.148   3.546  30.731  0.00  0.00     0.035 C 
ATOM      6  C9  ZIN A   1      36.582   2.457  29.817  0.00  0.00     0.013 C 
ATOM      7  C10 ZIN A   1      35.312   1.870  30.440  0.00  0.00     0.036 C 
ATOM      8  C11 ZIN A   1      34.348   3.011  30.710  0.00  0.00    -0.061 A 
ATOM      9  C12 ZIN A   1      33.104   2.920  30.260  0.00  0.00     0.058 A 
ATOM     10  C13 ZIN A   1      32.147   4.015  30.484  0.00  0.00     0.172 A 
ATOM     11  O14 ZIN A   1      30.994   3.920  30.107  0.00  0.00    -0.289 OA
ATOM     12  C15 ZIN A   1      32.616   5.227  31.175  0.00  0.00     0.052 A 
ATOM     13  C16 ZIN A   1      33.861   5.293  31.622  0.00  0.00    -0.006 A 
ATOM     14  C17 ZIN A   1      34.856   4.192  31.481  0.00  0.00     0.036 A 
ATOM     15  C18 ZIN A   1      35.223   3.711  32.886  0.00  0.00     0.028 C 
ATOM     16  C19 ZIN A   1      36.152   4.711  30.853  0.00  0.00     0.147 C 
ATOM     17  F20 ZIN A   1      35.881   5.198  29.571  0.00  0.00    -0.238 F 
ATOM     18  C21 ZIN A   1      36.699   5.857  31.699  0.00  0.00     0.160 C 
ATOM     19  C24 ZIN A   1      38.069   6.334  31.191  0.00  0.00     0.048 C 
ATOM     20  C25 ZIN A   1      39.012   5.131  31.143  0.00  0.00     0.001 C 
ATOM     21  C26 ZIN A   1      39.052   4.448  32.512  0.00  0.00     0.019 C 
ATOM     22  C27 ZIN A   1      40.431   5.360  30.628  0.00  0.00     0.131 C 
ENDROOT
BRANCH  22  23
ATOM     23  O28 ZIN A   1      40.455   6.462  29.718  0.00  0.00    -0.381 OA
ATOM     24  H54 ZIN A   1      39.608   6.633  29.284  0.00  0.00     0.211 HD
ENDBRANCH  22  23
BRANCH  22  25
ATOM     25  C29 ZIN A   1      41.370   5.612  31.779  0.00  0.00     0.185 C 
ATOM     26  O30 ZIN A   1      41.284   4.950  32.785  0.00  0.00    -0.292 OA
BRANCH  25  27
ATOM     27  C31 ZIN A   1      42.417   6.692  31.675  0.00  0.00     0.245 C 
BRANCH  27  28
ATOM     28  O32 ZIN A   1      43.160   6.755  32.894  0.00  0.00    -0.393 OA
ATOM     29  H57 ZIN A   1      43.153   5.932  33.402  0.00  0.00     0.209 HD
ENDBRANCH  27  28
ENDBRANCH  25  27
ENDBRANCH  22  25
BRANCH  18  30
ATOM     30  O23 ZIN A   1      36.833   5.415  33.052  0.00  0.00    -0.392 OA
ATOM     31  H48 ZIN A   1      36.014   5.075  33.438  0.00  0.00     0.210 HD
ENDBRANCH  18  30
TORSDOF 5
ENDMDL
MODEL 21
REMARK CAVERDOCK RESULT:      28.1      0.000      0.000
REMARK CAVERDOCK CONSTRAINTS:       0.1      0.0      0.0      0.0
REMARK CAVERDOCK TUNNEL: 20     28.1      1.9     21.2
REMARK  5 active torsions:
REMARK  status: ('A' for Active; 'I' for Inactive)
REMARK    1  A    between atoms: C21_18  and  O23_19 
REMARK    2  A    between atoms: C27_23  and  O28_24 
REMARK    3  A    between atoms: C27_23  and  C29_25 
REMARK    4  A    between atoms: C29_25  and  C31_27 
REMARK    5  A    between atoms: C31_27  and  O32_28 
ROOT
ATOM      1  C1  ZIN A   1      41.092   4.349  28.475  0.00  0.00     0.013 C 
ATOM      2  C2  ZIN A   1      40.694   4.150  29.939  0.00  0.00     0.025 C 
ATOM      3  C4  ZIN A   1      39.485   3.180  30.036  0.00  0.00     0.013 C 
ATOM      4  C5  ZIN A   1      38.285   4.131  30.098  0.00  0.00     0.005 C 
ATOM      5  C7  ZIN A   1      37.017   3.556  30.701  0.00  0.00     0.035 C 
ATOM      6  C9  ZIN A   1      36.512   2.396  29.840  0.00  0.00     0.013 C 
ATOM      7  C10 ZIN A   1      35.255   1.793  30.475  0.00  0.00     0.036 C 
ATOM      8  C11 ZIN A   1      34.242   2.907  30.665  0.00  0.00    -0.061 A 
ATOM      9  C12 ZIN A   1      33.010   2.741  30.201  0.00  0.00     0.058 A 
ATOM     10  C13 ZIN A   1      32.007   3.807  30.347  0.00  0.00     0.172 A 
ATOM     11  O14 ZIN A   1      30.865   3.645  29.958  0.00  0.00    -0.289 OA
ATOM     12  C15 ZIN A   1      32.415   5.074  30.977  0.00  0.00     0.052 A 
ATOM     13  C16 ZIN A   1      33.647   5.215  31.440  0.00  0.00    -0.006 A 
ATOM     14  C17 ZIN A   1      34.687   4.149  31.377  0.00  0.00     0.036 A 
ATOM     15  C18 ZIN A   1      35.048   3.762  32.812  0.00  0.00     0.028 C 
ATOM     16  C19 ZIN A   1      35.974   4.685  30.742  0.00  0.00     0.147 C 
ATOM     17  F20 ZIN A   1      35.707   5.088  29.430  0.00  0.00    -0.238 F 
ATOM     18  C21 ZIN A   1      36.459   5.897  31.531  0.00  0.00     0.160 C 
ATOM     19  C24 ZIN A   1      37.818   6.400  31.020  0.00  0.00     0.048 C 
ATOM     20  C25 ZIN A   1      38.809   5.236  31.054  0.00  0.00     0.001 C 
ATOM     21  C26 ZIN A   1      38.850   4.632  32.460  0.00  0.00     0.019 C 
ATOM     22  C27 ZIN A   1      40.227   5.494  30.550  0.00  0.00     0.131 C 
ENDROOT
BRANCH  22  23
ATOM     23  O28 ZIN A   1      40.224   6.544  29.581  0.00  0.00    -0.381 OA
ATOM     24  H54 ZIN A   1      40.297   7.430  29.960  0.00  0.00     0.211 HD
ENDBRANCH  22  23
BRANCH  22  25
ATOM     25  C29 ZIN A   1      41.134   5.847  31.700  0.00  0.00     0.185 C 
ATOM     26  O30 ZIN A   1      41.310   7.005  31.998  0.00  0.00    -0.292 OA
BRANCH  25  27
ATOM     27  C31 ZIN A   1      41.823   4.756  32.479  0.00  0.00     0.245 C 
BRANCH  27  28
ATOM     28  O32 ZIN A   1      42.332   5.292  33.702  0.00  0.00    -0.393 OA
ATOM     29  H57 ZIN A   1      42.306   6.258  33.750  0.00  0.00     0.209 HD
ENDBRANCH  27  28
ENDBRANCH  25  27
ENDBRANCH  22  25
BRANCH  18  30
ATOM     30  O23 ZIN A   1      36.586   5.537  32.909  0.00  0.00    -0.392 OA
ATOM     31  H48 ZIN A   1      35.741   5.374  33.352  0.00  0.00     0.210 HD
ENDBRANCH  18  30
TORSDOF 5
ENDMDL
MODEL 22
REMARK CAVERDOCK RESULT:      25.1      0.000      0.000
REMARK CAVERDOCK CONSTRAINTS:       0.0      0.0      0.0      0.0
REMARK CAVERDOCK TUNNEL: 21     25.1      1.8     22.3
REMARK  5 active torsions:
REMARK  status: ('A' for Active; 'I' for Inactive)
REMARK    1  A    between atoms: C21_18  and  O23_19 
REMARK    2  A    between atoms: C27_23  and  O28_24 
REMARK    3  A    between atoms: C27_23  and  C29_25 
REMARK    4  A    between atoms: C29_25  and  C31_27 
REMARK    5  A    between atoms: C31_27  and  O32_28 
ROOT
ATOM      1  C1  ZIN A   1      40.844   4.172  28.582  0.00  0.00     0.013 C 
ATOM      2  C2  ZIN A   1      40.417   4.030  30.045  0.00  0.00     0.025 C 
ATOM      3  C4  ZIN A   1      39.180   3.098  30.152  0.00  0.00     0.013 C 
ATOM      4  C5  ZIN A   1      38.006   4.083  30.162  0.00  0.00     0.005 C 
ATOM      5  C7  ZIN A   1      36.712   3.563  30.761  0.00  0.00     0.035 C 
ATOM      6  C9  ZIN A   1      36.190   2.390  29.929  0.00  0.00     0.013 C 
ATOM      7  C10 ZIN A   1      34.905   1.843  30.560  0.00  0.00     0.036 C 
ATOM      8  C11 ZIN A   1      33.921   2.990  30.698  0.00  0.00    -0.061 A 
ATOM      9  C12 ZIN A   1      32.694   2.843  30.218  0.00  0.00     0.058 A 
ATOM     10  C13 ZIN A   1      31.718   3.940  30.314  0.00  0.00     0.172 A 
ATOM     11  O14 ZIN A   1      30.579   3.797  29.910  0.00  0.00    -0.289 OA
ATOM     12  C15 ZIN A   1      32.151   5.215  30.910  0.00  0.00     0.052 A 
ATOM     13  C16 ZIN A   1      33.379   5.336  31.389  0.00  0.00    -0.006 A 
ATOM     14  C17 ZIN A   1      34.390   4.241  31.378  0.00  0.00     0.036 A 
ATOM     15  C18 ZIN A   1      34.716   3.890  32.830  0.00  0.00     0.028 C 
ATOM     16  C19 ZIN A   1      35.701   4.720  30.749  0.00  0.00     0.147 C 
ATOM     17  F20 ZIN A   1      35.467   5.089  29.421  0.00  0.00    -0.238 F 
ATOM     18  C21 ZIN A   1      36.207   5.943  31.507  0.00  0.00     0.160 C 
ATOM     19  C24 ZIN A   1      37.588   6.393  31.004  0.00  0.00     0.048 C 
ATOM     20  C25 ZIN A   1      38.545   5.203  31.092  0.00  0.00     0.001 C 
ATOM     21  C26 ZIN A   1      38.546   4.644  32.517  0.00  0.00     0.019 C 
ATOM     22  C27 ZIN A   1      39.978   5.406  30.605  0.00  0.00     0.131 C 
ENDROOT
BRANCH  22  23
ATOM     23  O28 ZIN A   1      40.020   6.424  29.603  0.00  0.00    -0.381 OA
ATOM     24  H54 ZIN A   1      39.151   6.681  29.267  0.00  0.00     0.211 HD
ENDBRANCH  22  23
BRANCH  22  25
ATOM     25  C29 ZIN A   1      40.876   5.771  31.759  0.00  0.00     0.185 C 
ATOM     26  O30 ZIN A   1      41.212   6.919  31.923  0.00  0.00    -0.292 OA
BRANCH  25  27
ATOM     27  C31 ZIN A   1      41.355   4.702  32.708  0.00  0.00     0.245 C 
BRANCH  27  28
ATOM     28  O32 ZIN A   1      42.466   5.195  33.460  0.00  0.00    -0.393 OA
ATOM     29  H57 ZIN A   1      42.897   4.527  34.010  0.00  0.00     0.209 HD
ENDBRANCH  27  28
ENDBRANCH  25  27
ENDBRANCH  22  25
BRANCH  18  30
ATOM     30  O23 ZIN A   1      36.301   5.624  32.898  0.00  0.00    -0.392 OA
ATOM     31  H48 ZIN A   1      36.813   6.262  33.415  0.00  0.00     0.210 HD
ENDBRANCH  18  30
TORSDOF 5
ENDMDL
MODEL 23
REMARK CAVERDOCK RESULT:      23.8      0.000      0.000
REMARK CAVERDOCK CONSTRAINTS:       0.0      0.0      0.0      0.0
REMARK CAVERDOCK TUNNEL: 22     23.8      1.8     23.1
REMARK  5 active torsions:
REMARK  status: ('A' for Active; 'I' for Inactive)
REMARK    1  A    between atoms: C21_18  and  O23_19 
REMARK    2  A    between atoms: C27_23  and  O28_24 
REMARK    3  A    between atoms: C27_23  and  C29_25 
REMARK    4  A    between atoms: C29_25  and  C31_27 
REMARK    5  A    between atoms: C31_27  and  O32_28 
ROOT
ATOM      1  C1  ZIN A   1      40.799   3.628  28.831  0.00  0.00     0.013 C 
ATOM      2  C2  ZIN A   1      40.269   3.705  30.264  0.00  0.00     0.025 C 
ATOM      3  C4  ZIN A   1      39.013   2.805  30.418  0.00  0.00     0.013 C 
ATOM      4  C5  ZIN A   1      37.857   3.787  30.202  0.00  0.00     0.005 C 
ATOM      5  C7  ZIN A   1      36.517   3.368  30.776  0.00  0.00     0.035 C 
ATOM      6  C9  ZIN A   1      36.034   2.089  30.089  0.00  0.00     0.013 C 
ATOM      7  C10 ZIN A   1      34.700   1.648  30.700  0.00  0.00     0.036 C 
ATOM      8  C11 ZIN A   1      33.728   2.808  30.598  0.00  0.00    -0.061 A 
ATOM      9  C12 ZIN A   1      32.534   2.600  30.059  0.00  0.00     0.058 A 
ATOM     10  C13 ZIN A   1      31.572   3.705  29.925  0.00  0.00     0.172 A 
ATOM     11  O14 ZIN A   1      30.462   3.511  29.466  0.00  0.00    -0.289 OA
ATOM     12  C15 ZIN A   1      31.983   5.051  30.359  0.00  0.00     0.052 A 
ATOM     13  C16 ZIN A   1      33.177   5.234  30.901  0.00  0.00    -0.006 A 
ATOM     14  C17 ZIN A   1      34.168   4.143  31.121  0.00  0.00     0.036 A 
ATOM     15  C18 ZIN A   1      34.387   4.006  32.628  0.00  0.00     0.028 C 
ATOM     16  C19 ZIN A   1      35.527   4.517  30.524  0.00  0.00     0.147 C 
ATOM     17  F20 ZIN A   1      35.392   4.690  29.143  0.00  0.00    -0.238 F 
ATOM     18  C21 ZIN A   1      35.999   5.835  31.130  0.00  0.00     0.160 C 
ATOM     19  C24 ZIN A   1      37.419   6.198  30.667  0.00  0.00     0.048 C 
ATOM     20  C25 ZIN A   1      38.348   5.029  30.995  0.00  0.00     0.001 C 
ATOM     21  C26 ZIN A   1      38.241   4.684  32.482  0.00  0.00     0.019 C 
ATOM     22  C27 ZIN A   1      39.814   5.150  30.586  0.00  0.00     0.131 C 
ENDROOT
BRANCH  22  23
ATOM     23  O28 ZIN A   1      39.942   6.010  29.452  0.00  0.00    -0.381 OA
ATOM     24  H54 ZIN A   1      39.274   5.863  28.769  0.00  0.00     0.211 HD
ENDBRANCH  22  23
BRANCH  22  25
ATOM     25  C29 ZIN A   1      40.635   5.674  31.736  0.00  0.00     0.185 C 
ATOM     26  O30 ZIN A   1      40.536   6.830  32.072  0.00  0.00    -0.292 OA
BRANCH  25  27
ATOM     27  C31 ZIN A   1      41.583   4.756  32.465  0.00  0.00     0.245 C 
BRANCH  27  28
ATOM     28  O32 ZIN A   1      42.204   5.467  33.538  0.00  0.00    -0.393 OA
ATOM     29  H57 ZIN A   1      41.909   5.190  34.417  0.00  0.00     0.209 HD
ENDBRANCH  27  28
ENDBRANCH  25  27
ENDBRANCH  22  25
BRANCH  18  30
ATOM     30  O23 ZIN A   1      35.991   5.722  32.556  0.00  0.00    -0.392 OA
ATOM     31  H48 ZIN A   1      35.901   6.567  33.017  0.00  0.00     0.210 HD
ENDBRANCH  18  30
TORSDOF 5
ENDMDL
MODEL 24
REMARK CAVERDOCK RESULT:      22.3      0.000      0.000
REMARK CAVERDOCK CONSTRAINTS:       0.0      0.0      0.0      0.0
REMARK CAVERDOCK TUNNEL: 23     22.3      1.8     24.1
REMARK  5 active torsions:
REMARK  status: ('A' for Active; 'I' for Inactive)
REMARK    1  A    between atoms: C21_18  and  O23_19 
REMARK    2  A    between atoms: C27_23  and  O28_24 
REMARK    3  A    between atoms: C27_23  and  C29_25 
REMARK    4  A    between atoms: C29_25  and  C31_27 
REMARK    5  A    between atoms: C31_27  and  O32_28 
ROOT
ATOM      1  C1  ZIN A   1      40.500   3.620  28.828  0.00  0.00     0.013 C 
ATOM      2  C2  ZIN A   1      39.985   3.724  30.265  0.00  0.00     0.025 C 
ATOM      3  C4  ZIN A   1      38.734   2.821  30.449  0.00  0.00     0.013 C 
ATOM      4  C5  ZIN A   1      37.572   3.794  30.225  0.00  0.00     0.005 C 
ATOM      5  C7  ZIN A   1      36.239   3.381  30.822  0.00  0.00     0.035 C 
ATOM      6  C9  ZIN A   1      35.756   2.086  30.165  0.00  0.00     0.013 C 
ATOM      7  C10 ZIN A   1      34.431   1.651  30.799  0.00  0.00     0.036 C 
ATOM      8  C11 ZIN A   1      33.451   2.805  30.684  0.00  0.00    -0.061 A 
ATOM      9  C12 ZIN A   1      32.254   2.581  30.161  0.00  0.00     0.058 A 
ATOM     10  C13 ZIN A   1      31.285   3.678  30.014  0.00  0.00     0.172 A 
ATOM     11  O14 ZIN A   1      30.171   3.470  29.571  0.00  0.00    -0.289 OA
ATOM     12  C15 ZIN A   1      31.694   5.035  30.417  0.00  0.00     0.052 A 
ATOM     13  C16 ZIN A   1      32.892   5.234  30.943  0.00  0.00    -0.006 A 
ATOM     14  C17 ZIN A   1      33.891   4.152  31.175  0.00  0.00     0.036 A 
ATOM     15  C18 ZIN A   1      34.126   4.046  32.683  0.00  0.00     0.028 C 
ATOM     16  C19 ZIN A   1      35.242   4.520  30.557  0.00  0.00     0.147 C 
ATOM     17  F20 ZIN A   1      35.093   4.664  29.174  0.00  0.00    -0.238 F 
ATOM     18  C21 ZIN A   1      35.714   5.852  31.132  0.00  0.00     0.160 C 
ATOM     19  C24 ZIN A   1      37.128   6.212  30.646  0.00  0.00     0.048 C 
ATOM     20  C25 ZIN A   1      38.066   5.054  30.988  0.00  0.00     0.001 C 
ATOM     21  C26 ZIN A   1      37.975   4.738  32.483  0.00  0.00     0.019 C 
ATOM     22  C27 ZIN A   1      39.526   5.173  30.563  0.00  0.00     0.131 C 
ENDROOT
BRANCH  22  23
ATOM     23  O28 ZIN A   1      39.639   6.011  29.410  0.00  0.00    -0.381 OA
ATOM     24  H54 ZIN A   1      40.219   6.775  29.534  0.00  0.00     0.211 HD
ENDBRANCH  22  23
BRANCH  22  25
ATOM     25  C29 ZIN A   1      40.357   5.724  31.693  0.00  0.00     0.185 C 
ATOM     26  O30 ZIN A   1      40.391   6.914  31.893  0.00  0.00    -0.292 OA
BRANCH  25  27
ATOM     27  C31 ZIN A   1      41.146   4.789  32.574  0.00  0.00     0.245 C 
BRANCH  27  28
ATOM     28  O32 ZIN A   1      42.196   5.513  33.217  0.00  0.00    -0.393 OA
ATOM     29  H57 ZIN A   1      42.816   5.934  32.606  0.00  0.00     0.209 HD
ENDBRANCH  27  28
ENDBRANCH  25  27
ENDBRANCH  22  25
BRANCH  18  30
ATOM     30  O23 ZIN A   1      35.721   5.768  32.559  0.00  0.00    -0.392 OA
ATOM     31  H48 ZIN A   1      35.434   4.910  32.904  0.00  0.00     0.210 HD
ENDBRANCH  18  30
TORSDOF 5
ENDMDL
MODEL 25
REMARK CAVERDOCK RESULT:      21.8      0.000      0.000
REMARK CAVERDOCK CONSTRAINTS:       0.0      0.0      0.0      0.0
REMARK CAVERDOCK TUNNEL: 24     21.8      1.8     25.1
REMARK  5 active torsions:
REMARK  status: ('A' for Active; 'I' for Inactive)
REMARK    1  A    between atoms: C21_18  and  O23_19 
REMARK    2  A    between atoms: C27_23  and  O28_24 
REMARK    3  A    between atoms: C27_23  and  C29_25 
REMARK    4  A    between atoms: C29_25  and  C31_27 
REMARK    5  A    between atoms: C31_27  and  O32_28 
ROOT
ATOM      1  C1  ZIN A   1      40.336   3.642  28.912  0.00  0.00     0.013 C 
ATOM      2  C2  ZIN A   1      39.801   3.661  30.345  0.00  0.00     0.025 C 
ATOM      3  C4  ZIN A   1      38.544   2.755  30.457  0.00  0.00     0.013 C 
ATOM      4  C5  ZIN A   1      37.389   3.745  30.276  0.00  0.00     0.005 C 
ATOM      5  C7  ZIN A   1      36.046   3.302  30.828  0.00  0.00     0.035 C 
ATOM      6  C9  ZIN A   1      35.567   2.052  30.088  0.00  0.00     0.013 C 
ATOM      7  C10 ZIN A   1      34.231   1.585  30.675  0.00  0.00     0.036 C 
ATOM      8  C11 ZIN A   1      33.258   2.748  30.616  0.00  0.00    -0.061 A 
ATOM      9  C12 ZIN A   1      32.067   2.561  30.064  0.00  0.00     0.058 A 
ATOM     10  C13 ZIN A   1      31.105   3.670  29.970  0.00  0.00     0.172 A 
ATOM     11  O14 ZIN A   1      29.996   3.495  29.500  0.00  0.00    -0.289 OA
ATOM     12  C15 ZIN A   1      31.513   4.998  30.460  0.00  0.00     0.052 A 
ATOM     13  C16 ZIN A   1      32.704   5.160  31.014  0.00  0.00    -0.006 A 
ATOM     14  C17 ZIN A   1      33.696   4.061  31.194  0.00  0.00     0.036 A 
ATOM     15  C18 ZIN A   1      33.909   3.864  32.696  0.00  0.00     0.028 C 
ATOM     16  C19 ZIN A   1      35.057   4.460  30.618  0.00  0.00     0.147 C 
ATOM     17  F20 ZIN A   1      34.928   4.687  29.244  0.00  0.00    -0.238 F 
ATOM     18  C21 ZIN A   1      35.526   5.753  31.279  0.00  0.00     0.160 C 
ATOM     19  C24 ZIN A   1      36.947   6.135  30.836  0.00  0.00     0.048 C 
ATOM     20  C25 ZIN A   1      37.876   4.953  31.120  0.00  0.00     0.001 C 
ATOM     21  C26 ZIN A   1      37.763   4.549  32.592  0.00  0.00     0.019 C 
ATOM     22  C27 ZIN A   1      39.343   5.091  30.723  0.00  0.00     0.131 C 
ENDROOT
BRANCH  22  23
ATOM     23  O28 ZIN A   1      39.475   5.996  29.625  0.00  0.00    -0.381 OA
ATOM     24  H54 ZIN A   1      39.970   5.637  28.876  0.00  0.00     0.211 HD
ENDBRANCH  22  23
BRANCH  22  25
ATOM     25  C29 ZIN A   1      40.159   5.569  31.896  0.00  0.00     0.185 C 
ATOM     26  O30 ZIN A   1      39.678   6.338  32.693  0.00  0.00    -0.292 OA
BRANCH  25  27
ATOM     27  C31 ZIN A   1      41.577   5.089  32.073  0.00  0.00     0.245 C 
BRANCH  27  28
ATOM     28  O32 ZIN A   1      41.949   5.196  33.449  0.00  0.00    -0.393 OA
ATOM     29  H57 ZIN A   1      41.286   4.853  34.063  0.00  0.00     0.209 HD
ENDBRANCH  27  28
ENDBRANCH  25  27
ENDBRANCH  22  25
BRANCH  18  30
ATOM     30  O23 ZIN A   1      35.512   5.582  32.698  0.00  0.00    -0.392 OA
ATOM     31  H48 ZIN A   1      34.871   4.927  33.009  0.00  0.00     0.210 HD
ENDBRANCH  18  30
TORSDOF 5
ENDMDL
MODEL 26
REMARK CAVERDOCK RESULT:      21.8      0.000      0.000
REMARK CAVERDOCK CONSTRAINTS:       0.0      0.0      0.0      0.0
REMARK CAVERDOCK TUNNEL: 25     21.8      1.8     26.2
REMARK  5 active torsions:
REMARK  status: ('A' for Active; 'I' for Inactive)
REMARK    1  A    between atoms: C21_18  and  O23_19 
REMARK    2  A    between atoms: C27_23  and  O28_24 
REMARK    3  A    between atoms: C27_23  and  C29_25 
REMARK    4  A    between atoms: C29_25  and  C31_27 
REMARK    5  A    between atoms: C31_27  and  O32_28 
ROOT
ATOM      1  C1  ZIN A   1      40.244   4.097  28.915  0.00  0.00     0.013 C 
ATOM      2  C2  ZIN A   1      39.695   4.028  30.341  0.00  0.00     0.025 C 
ATOM      3  C4  ZIN A   1      38.498   3.040  30.405  0.00  0.00     0.013 C 
ATOM      4  C5  ZIN A   1      37.283   3.960  30.246  0.00  0.00     0.005 C 
ATOM      5  C7  ZIN A   1      35.966   3.412  30.765  0.00  0.00     0.035 C 
ATOM      6  C9  ZIN A   1      35.576   2.163  29.974  0.00  0.00     0.013 C 
ATOM      7  C10 ZIN A   1      34.267   1.590  30.527  0.00  0.00     0.036 C 
ATOM      8  C11 ZIN A   1      33.222   2.690  30.500  0.00  0.00    -0.061 A 
ATOM      9  C12 ZIN A   1      32.051   2.448  29.927  0.00  0.00     0.058 A 
ATOM     10  C13 ZIN A   1      31.021   3.496  29.863  0.00  0.00     0.172 A 
ATOM     11  O14 ZIN A   1      29.930   3.268  29.373  0.00  0.00    -0.289 OA
ATOM     12  C15 ZIN A   1      31.338   4.828  30.406  0.00  0.00     0.052 A 
ATOM     13  C16 ZIN A   1      32.511   5.044  30.980  0.00  0.00    -0.006 A 
ATOM     14  C17 ZIN A   1      33.569   4.005  31.131  0.00  0.00     0.036 A 
ATOM     15  C18 ZIN A   1      33.779   3.766  32.627  0.00  0.00     0.028 C 
ATOM     16  C19 ZIN A   1      34.907   4.512  30.586  0.00  0.00     0.147 C 
ATOM     17  F20 ZIN A   1      34.776   4.782  29.221  0.00  0.00    -0.238 F 
ATOM     18  C21 ZIN A   1      35.285   5.806  31.300  0.00  0.00     0.160 C 
ATOM     19  C24 ZIN A   1      36.684   6.294  30.889  0.00  0.00     0.048 C 
ATOM     20  C25 ZIN A   1      37.683   5.165  31.141  0.00  0.00     0.001 C 
ATOM     21  C26 ZIN A   1      37.583   4.699  32.594  0.00  0.00     0.019 C 
ATOM     22  C27 ZIN A   1      39.143   5.411  30.766  0.00  0.00     0.131 C 
ENDROOT
BRANCH  22  23
ATOM     23  O28 ZIN A   1      39.227   6.363  29.704  0.00  0.00    -0.381 OA
ATOM     24  H54 ZIN A   1      38.539   6.265  29.031  0.00  0.00     0.211 HD
ENDBRANCH  22  23
BRANCH  22  25
ATOM     25  C29 ZIN A   1      39.915   5.896  31.966  0.00  0.00     0.185 C 
ATOM     26  O30 ZIN A   1      39.476   6.793  32.645  0.00  0.00    -0.292 OA
BRANCH  25  27
ATOM     27  C31 ZIN A   1      41.237   5.262  32.317  0.00  0.00     0.245 C 
BRANCH  27  28
ATOM     28  O32 ZIN A   1      41.320   5.086  33.733  0.00  0.00    -0.393 OA
ATOM     29  H57 ZIN A   1      41.632   5.868  34.209  0.00  0.00     0.209 HD
ENDBRANCH  27  28
ENDBRANCH  25  27
ENDBRANCH  22  25
BRANCH  18  30
ATOM     30  O23 ZIN A   1      35.269   5.582  32.712  0.00  0.00    -0.392 OA
ATOM     31  H48 ZIN A   1      34.390   5.391  33.070  0.00  0.00     0.210 HD
ENDBRANCH  18  30
TORSDOF 5
ENDMDL
MODEL 27
REMARK CAVERDOCK RESULT:      21.7      0.000      0.000
REMARK CAVERDOCK CONSTRAINTS:       0.0      0.0      0.0      0.0
REMARK CAVERDOCK TUNNEL: 26     21.7      1.8     27.3
REMARK  5 active torsions:
REMARK  status: ('A' for Active; 'I' for Inactive)
REMARK    1  A    between atoms: C21_18  and  O23_19 
REMARK    2  A    between atoms: C27_23  and  O28_24 
REMARK    3  A    between atoms: C27_23  and  C29_25 
REMARK    4  A    between atoms: C29_25  and  C31_27 
REMARK    5  A    between atoms: C31_27  and  O32_28 
ROOT
ATOM      1  C1  ZIN A   1      40.035   3.953  28.964  0.00  0.00     0.013 C 
ATOM      2  C2  ZIN A   1      39.473   3.926  30.387  0.00  0.00     0.025 C 
ATOM      3  C4  ZIN A   1      38.268   2.949  30.465  0.00  0.00     0.013 C 
ATOM      4  C5  ZIN A   1      37.062   3.874  30.272  0.00  0.00     0.005 C 
ATOM      5  C7  ZIN A   1      35.737   3.351  30.794  0.00  0.00     0.035 C 
ATOM      6  C9  ZIN A   1      35.343   2.083  30.032  0.00  0.00     0.013 C 
ATOM      7  C10 ZIN A   1      34.026   1.536  30.589  0.00  0.00     0.036 C 
ATOM      8  C11 ZIN A   1      32.989   2.642  30.523  0.00  0.00    -0.061 A 
ATOM      9  C12 ZIN A   1      31.821   2.395  29.946  0.00  0.00     0.058 A 
ATOM     10  C13 ZIN A   1      30.800   3.448  29.845  0.00  0.00     0.172 A 
ATOM     11  O14 ZIN A   1      29.712   3.216  29.352  0.00  0.00    -0.289 OA
ATOM     12  C15 ZIN A   1      31.123   4.791  30.356  0.00  0.00     0.052 A 
ATOM     13  C16 ZIN A   1      32.292   5.014  30.934  0.00  0.00    -0.006 A 
ATOM     14  C17 ZIN A   1      33.341   3.972  31.122  0.00  0.00     0.036 A 
ATOM     15  C18 ZIN A   1      33.537   3.770  32.625  0.00  0.00     0.028 C 
ATOM     16  C19 ZIN A   1      34.688   4.453  30.576  0.00  0.00     0.147 C 
ATOM     17  F20 ZIN A   1      34.571   4.688  29.203  0.00  0.00    -0.238 F 
ATOM     18  C21 ZIN A   1      35.070   5.763  31.259  0.00  0.00     0.160 C 
ATOM     19  C24 ZIN A   1      36.476   6.229  30.847  0.00  0.00     0.048 C 
ATOM     20  C25 ZIN A   1      37.464   5.099  31.138  0.00  0.00     0.001 C 
ATOM     21  C26 ZIN A   1      37.347   4.672  32.602  0.00  0.00     0.019 C 
ATOM     22  C27 ZIN A   1      38.929   5.324  30.770  0.00  0.00     0.131 C 
ENDROOT
BRANCH  22  23
ATOM     23  O28 ZIN A   1      39.030   6.247  29.684  0.00  0.00    -0.381 OA
ATOM     24  H54 ZIN A   1      39.495   7.066  29.905  0.00  0.00     0.211 HD
ENDBRANCH  22  23
BRANCH  22  25
ATOM     25  C29 ZIN A   1      39.695   5.834  31.963  0.00  0.00     0.185 C 
ATOM     26  O30 ZIN A   1      39.181   6.625  32.718  0.00  0.00    -0.292 OA
BRANCH  25  27
ATOM     27  C31 ZIN A   1      41.103   5.359  32.214  0.00  0.00     0.245 C 
BRANCH  27  28
ATOM     28  O32 ZIN A   1      41.252   5.015  33.593  0.00  0.00    -0.393 OA
ATOM     29  H57 ZIN A   1      40.605   4.369  33.909  0.00  0.00     0.209 HD
ENDBRANCH  27  28
ENDBRANCH  25  27
ENDBRANCH  22  25
BRANCH  18  30
ATOM     30  O23 ZIN A   1      35.040   5.576  32.676  0.00  0.00    -0.392 OA
ATOM     31  H48 ZIN A   1      34.548   4.792  32.959  0.00  0.00     0.210 HD
ENDBRANCH  18  30
TORSDOF 5
ENDMDL
MODEL 28
REMARK CAVERDOCK RESULT:      22.4      0.000      0.000
REMARK CAVERDOCK CONSTRAINTS:       0.0      0.0      0.0      0.0
REMARK CAVERDOCK TUNNEL: 27     22.4      1.8     28.4
REMARK  5 active torsions:
REMARK  status: ('A' for Active; 'I' for Inactive)
REMARK    1  A    between atoms: C21_18  and  O23_19 
REMARK    2  A    between atoms: C27_23  and  O28_24 
REMARK    3  A    between atoms: C27_23  and  C29_25 
REMARK    4  A    between atoms: C29_25  and  C31_27 
REMARK    5  A    between atoms: C31_27  and  O32_28 
ROOT
ATOM      1  C1  ZIN A   1      39.839   3.708  28.953  0.00  0.00     0.013 C 
ATOM      2  C2  ZIN A   1      39.259   3.711  30.369  0.00  0.00     0.025 C 
ATOM      3  C4  ZIN A   1      38.016   2.782  30.438  0.00  0.00     0.013 C 
ATOM      4  C5  ZIN A   1      36.850   3.752  30.225  0.00  0.00     0.005 C 
ATOM      5  C7  ZIN A   1      35.498   3.283  30.732  0.00  0.00     0.035 C 
ATOM      6  C9  ZIN A   1      35.065   2.028  29.972  0.00  0.00     0.013 C 
ATOM      7  C10 ZIN A   1      33.721   1.535  30.515  0.00  0.00     0.036 C 
ATOM      8  C11 ZIN A   1      32.729   2.681  30.431  0.00  0.00    -0.061 A 
ATOM      9  C12 ZIN A   1      31.559   2.476  29.841  0.00  0.00     0.058 A 
ATOM     10  C13 ZIN A   1      30.581   3.568  29.722  0.00  0.00     0.172 A 
ATOM     11  O14 ZIN A   1      29.491   3.374  29.216  0.00  0.00    -0.289 OA
ATOM     12  C15 ZIN A   1      30.950   4.900  30.230  0.00  0.00     0.052 A 
ATOM     13  C16 ZIN A   1      32.120   5.080  30.821  0.00  0.00    -0.006 A 
ATOM     14  C17 ZIN A   1      33.125   3.999  31.028  0.00  0.00     0.036 A 
ATOM     15  C18 ZIN A   1      33.294   3.798  32.535  0.00  0.00     0.028 C 
ATOM     16  C19 ZIN A   1      34.496   4.424  30.496  0.00  0.00     0.147 C 
ATOM     17  F20 ZIN A   1      34.405   4.656  29.120  0.00  0.00    -0.238 F 
ATOM     18  C21 ZIN A   1      34.921   5.722  31.177  0.00  0.00     0.160 C 
ATOM     19  C24 ZIN A   1      36.348   6.131  30.780  0.00  0.00     0.048 C 
ATOM     20  C25 ZIN A   1      37.288   4.965  31.089  0.00  0.00     0.001 C 
ATOM     21  C26 ZIN A   1      37.137   4.552  32.554  0.00  0.00     0.019 C 
ATOM     22  C27 ZIN A   1      38.765   5.131  30.738  0.00  0.00     0.131 C 
ENDROOT
BRANCH  22  23
ATOM     23  O28 ZIN A   1      38.915   6.044  29.649  0.00  0.00    -0.381 OA
ATOM     24  H54 ZIN A   1      38.309   6.797  29.680  0.00  0.00     0.211 HD
ENDBRANCH  22  23
BRANCH  22  25
ATOM     25  C29 ZIN A   1      39.535   5.618  31.938  0.00  0.00     0.185 C 
ATOM     26  O30 ZIN A   1      38.960   6.183  32.838  0.00  0.00    -0.292 OA
BRANCH  25  27
ATOM     27  C31 ZIN A   1      41.025   5.401  32.016  0.00  0.00     0.245 C 
BRANCH  27  28
ATOM     28  O32 ZIN A   1      41.415   5.257  33.383  0.00  0.00    -0.393 OA
ATOM     29  H57 ZIN A   1      41.469   4.339  33.682  0.00  0.00     0.209 HD
ENDBRANCH  27  28
ENDBRANCH  25  27
ENDBRANCH  22  25
BRANCH  18  30
ATOM     30  O23 ZIN A   1      34.865   5.544  32.595  0.00  0.00    -0.392 OA
ATOM     31  H48 ZIN A   1      34.778   4.622  32.873  0.00  0.00     0.210 HD
ENDBRANCH  18  30
TORSDOF 5
ENDMDL
MODEL 29
REMARK CAVERDOCK RESULT:      23.6      0.000      0.000
REMARK CAVERDOCK CONSTRAINTS:       0.0      0.0      0.0      0.0
REMARK CAVERDOCK TUNNEL: 28     23.6      1.8     29.1
REMARK  5 active torsions:
REMARK  status: ('A' for Active; 'I' for Inactive)
REMARK    1  A    between atoms: C21_18  and  O23_19 
REMARK    2  A    between atoms: C27_23  and  O28_24 
REMARK    3  A    between atoms: C27_23  and  C29_25 
REMARK    4  A    between atoms: C29_25  and  C31_27 
REMARK    5  A    between atoms: C31_27  and  O32_28 
ROOT
ATOM      1  C1  ZIN A   1      39.621   3.827  28.983  0.00  0.00     0.013 C 
ATOM      2  C2  ZIN A   1      39.048   3.783  30.402  0.00  0.00     0.025 C 
ATOM      3  C4  ZIN A   1      37.831   2.819  30.456  0.00  0.00     0.013 C 
ATOM      4  C5  ZIN A   1      36.638   3.761  30.269  0.00  0.00     0.005 C 
ATOM      5  C7  ZIN A   1      35.303   3.245  30.772  0.00  0.00     0.035 C 
ATOM      6  C9  ZIN A   1      34.900   1.995  29.987  0.00  0.00     0.013 C 
ATOM      7  C10 ZIN A   1      33.572   1.453  30.525  0.00  0.00     0.036 C 
ATOM      8  C11 ZIN A   1      32.549   2.573  30.470  0.00  0.00    -0.061 A 
ATOM      9  C12 ZIN A   1      31.382   2.348  29.881  0.00  0.00     0.058 A 
ATOM     10  C13 ZIN A   1      30.374   3.415  29.790  0.00  0.00     0.172 A 
ATOM     11  O14 ZIN A   1      29.287   3.203  29.285  0.00  0.00    -0.289 OA
ATOM     12  C15 ZIN A   1      30.709   4.746  30.325  0.00  0.00     0.052 A 
ATOM     13  C16 ZIN A   1      31.877   4.945  30.915  0.00  0.00    -0.006 A 
ATOM     14  C17 ZIN A   1      32.912   3.888  31.094  0.00  0.00     0.036 A 
ATOM     15  C18 ZIN A   1      33.094   3.659  32.595  0.00  0.00     0.028 C 
ATOM     16  C19 ZIN A   1      34.268   4.362  30.565  0.00  0.00     0.147 C 
ATOM     17  F20 ZIN A   1      34.164   4.621  29.195  0.00  0.00    -0.238 F 
ATOM     18  C21 ZIN A   1      34.660   5.656  31.272  0.00  0.00     0.160 C 
ATOM     19  C24 ZIN A   1      36.074   6.113  30.878  0.00  0.00     0.048 C 
ATOM     20  C25 ZIN A   1      37.048   4.967  31.157  0.00  0.00     0.001 C 
ATOM     21  C26 ZIN A   1      36.915   4.518  32.614  0.00  0.00     0.019 C 
ATOM     22  C27 ZIN A   1      38.517   5.181  30.804  0.00  0.00     0.131 C 
ENDROOT
BRANCH  22  23
ATOM     23  O28 ZIN A   1      38.637   6.120  29.734  0.00  0.00    -0.381 OA
ATOM     24  H54 ZIN A   1      37.867   6.151  29.149  0.00  0.00     0.211 HD
ENDBRANCH  22  23
BRANCH  22  25
ATOM     25  C29 ZIN A   1      39.280   5.663  32.011  0.00  0.00     0.185 C 
ATOM     26  O30 ZIN A   1      38.785   6.477  32.753  0.00  0.00    -0.292 OA
BRANCH  25  27
ATOM     27  C31 ZIN A   1      40.662   5.129  32.291  0.00  0.00     0.245 C 
BRANCH  27  28
ATOM     28  O32 ZIN A   1      40.839   4.984  33.702  0.00  0.00    -0.393 OA
ATOM     29  H57 ZIN A   1      41.572   4.403  33.948  0.00  0.00     0.209 HD
ENDBRANCH  27  28
ENDBRANCH  25  27
ENDBRANCH  22  25
BRANCH  18  30
ATOM     30  O23 ZIN A   1      34.617   5.447  32.686  0.00  0.00    -0.392 OA
ATOM     31  H48 ZIN A   1      33.935   4.822  32.970  0.00  0.00     0.210 HD
ENDBRANCH  18  30
TORSDOF 5
ENDMDL
MODEL 30
REMARK CAVERDOCK RESULT:      24.5      0.000      0.000
REMARK CAVERDOCK CONSTRAINTS:       0.1      0.0      0.0      0.0
REMARK CAVERDOCK TUNNEL: 29     24.5      1.9     30.5
REMARK  5 active torsions:
REMARK  status: ('A' for Active; 'I' for Inactive)
REMARK    1  A    between atoms: C21_18  and  O23_19 
REMARK    2  A    between atoms: C27_23  and  O28_24 
REMARK    3  A    between atoms: C27_23  and  C29_25 
REMARK    4  A    between atoms: C29_25  and  C31_27 
REMARK    5  A    between atoms: C31_27  and  O32_28 
ROOT
ATOM      1  C1  ZIN A   1      39.490   3.163  28.841  0.00  0.00     0.013 C 
ATOM      2  C2  ZIN A   1      38.925   3.310  30.256  0.00  0.00     0.025 C 
ATOM      3  C4  ZIN A   1      37.660   2.423  30.420  0.00  0.00     0.013 C 
ATOM      4  C5  ZIN A   1      36.516   3.399  30.128  0.00  0.00     0.005 C 
ATOM      5  C7  ZIN A   1      35.159   3.013  30.688  0.00  0.00     0.035 C 
ATOM      6  C9  ZIN A   1      34.687   1.705  30.050  0.00  0.00     0.013 C 
ATOM      7  C10 ZIN A   1      33.337   1.298  30.647  0.00  0.00     0.036 C 
ATOM      8  C11 ZIN A   1      32.372   2.456  30.467  0.00  0.00    -0.061 A 
ATOM      9  C12 ZIN A   1      31.192   2.227  29.908  0.00  0.00     0.058 A 
ATOM     10  C13 ZIN A   1      30.239   3.328  29.697  0.00  0.00     0.172 A 
ATOM     11  O14 ZIN A   1      29.139   3.117  29.220  0.00  0.00    -0.289 OA
ATOM     12  C15 ZIN A   1      30.646   4.691  30.077  0.00  0.00     0.052 A 
ATOM     13  C16 ZIN A   1      31.826   4.895  30.641  0.00  0.00    -0.006 A 
ATOM     14  C17 ZIN A   1      32.806   3.812  30.937  0.00  0.00     0.036 A 
ATOM     15  C18 ZIN A   1      32.987   3.746  32.454  0.00  0.00     0.028 C 
ATOM     16  C19 ZIN A   1      34.182   4.152  30.357  0.00  0.00     0.147 C 
ATOM     17  F20 ZIN A   1      34.082   4.260  28.966  0.00  0.00    -0.238 F 
ATOM     18  C21 ZIN A   1      34.645   5.496  30.912  0.00  0.00     0.160 C 
ATOM     19  C24 ZIN A   1      36.078   5.831  30.468  0.00  0.00     0.048 C 
ATOM     20  C25 ZIN A   1      36.993   4.674  30.874  0.00  0.00     0.001 C 
ATOM     21  C26 ZIN A   1      36.847   4.400  32.372  0.00  0.00     0.019 C 
ATOM     22  C27 ZIN A   1      38.469   4.770  30.498  0.00  0.00     0.131 C 
ENDROOT
BRANCH  22  23
ATOM     23  O28 ZIN A   1      38.630   5.575  29.328  0.00  0.00    -0.381 OA
ATOM     24  H54 ZIN A   1      38.872   5.076  28.536  0.00  0.00     0.211 HD
ENDBRANCH  22  23
BRANCH  22  25
ATOM     25  C29 ZIN A   1      39.264   5.345  31.641  0.00  0.00     0.185 C 
ATOM     26  O30 ZIN A   1      38.751   6.135  32.397  0.00  0.00    -0.292 OA
BRANCH  25  27
ATOM     27  C31 ZIN A   1      40.700   4.935  31.842  0.00  0.00     0.245 C 
BRANCH  27  28
ATOM     28  O32 ZIN A   1      41.118   5.291  33.161  0.00  0.00    -0.393 OA
ATOM     29  H57 ZIN A   1      41.557   6.151  33.216  0.00  0.00     0.209 HD
ENDBRANCH  27  28
ENDBRANCH  25  27
ENDBRANCH  22  25
BRANCH  18  30
ATOM     30  O23 ZIN A   1      34.601   5.450  32.341  0.00  0.00    -0.392 OA
ATOM     31  H48 ZIN A   1      34.394   6.299  32.755  0.00  0.00     0.210 HD
ENDBRANCH  18  30
TORSDOF 5
ENDMDL
MODEL 31
REMARK CAVERDOCK RESULT:      25.4      0.000      0.000
REMARK CAVERDOCK CONSTRAINTS:       0.0      0.0      0.0      0.0
REMARK CAVERDOCK TUNNEL: 30     25.4      1.9     31.3
REMARK  5 active torsions:
REMARK  status: ('A' for Active; 'I' for Inactive)
REMARK    1  A    between atoms: C21_18  and  O23_19 
REMARK    2  A    between atoms: C27_23  and  O28_24 
REMARK    3  A    between atoms: C27_23  and  C29_25 
REMARK    4  A    between atoms: C29_25  and  C31_27 
REMARK    5  A    between atoms: C31_27  and  O32_28 
ROOT
ATOM      1  C1  ZIN A   1      38.858   5.362  33.210  0.00  0.00     0.013 C 
ATOM      2  C2  ZIN A   1      38.190   5.822  31.913  0.00  0.00     0.025 C 
ATOM      3  C4  ZIN A   1      36.678   6.083  32.154  0.00  0.00     0.013 C 
ATOM      4  C5  ZIN A   1      36.029   4.762  31.728  0.00  0.00     0.005 C 
ATOM      5  C7  ZIN A   1      34.561   4.837  31.353  0.00  0.00     0.035 C 
ATOM      6  C9  ZIN A   1      33.736   5.267  32.568  0.00  0.00     0.013 C 
ATOM      7  C10 ZIN A   1      32.260   5.381  32.175  0.00  0.00     0.036 C 
ATOM      8  C11 ZIN A   1      31.828   4.057  31.573  0.00  0.00    -0.061 A 
ATOM      9  C12 ZIN A   1      30.740   3.463  32.043  0.00  0.00     0.058 A 
ATOM     10  C13 ZIN A   1      30.302   2.168  31.499  0.00  0.00     0.172 A 
ATOM     11  O14 ZIN A   1      29.283   1.637  31.900  0.00  0.00    -0.289 OA
ATOM     12  C15 ZIN A   1      31.124   1.529  30.458  0.00  0.00     0.052 A 
ATOM     13  C16 ZIN A   1      32.203   2.144  29.999  0.00  0.00    -0.006 A 
ATOM     14  C17 ZIN A   1      32.660   3.483  30.465  0.00  0.00     0.036 A 
ATOM     15  C18 ZIN A   1      32.584   4.444  29.277  0.00  0.00     0.028 C 
ATOM     16  C19 ZIN A   1      34.132   3.438  30.884  0.00  0.00     0.147 C 
ATOM     17  F20 ZIN A   1      34.280   2.548  31.953  0.00  0.00    -0.238 F 
ATOM     18  C21 ZIN A   1      34.974   2.932  29.716  0.00  0.00     0.160 C 
ATOM     19  C24 ZIN A   1      36.477   2.988  30.033  0.00  0.00     0.048 C 
ATOM     20  C25 ZIN A   1      36.832   4.418  30.444  0.00  0.00     0.001 C 
ATOM     21  C26 ZIN A   1      36.382   5.396  29.357  0.00  0.00     0.019 C 
ATOM     22  C27 ZIN A   1      38.276   4.704  30.845  0.00  0.00     0.131 C 
ENDROOT
BRANCH  22  23
ATOM     23  O28 ZIN A   1      38.889   3.522  31.364  0.00  0.00    -0.381 OA
ATOM     24  H54 ZIN A   1      39.321   3.646  32.220  0.00  0.00     0.211 HD
ENDBRANCH  22  23
BRANCH  22  25
ATOM     25  C29 ZIN A   1      39.054   5.219  29.662  0.00  0.00     0.185 C 
ATOM     26  O30 ZIN A   1      38.554   6.025  28.914  0.00  0.00    -0.292 OA
BRANCH  25  27
ATOM     27  C31 ZIN A   1      40.457   4.728  29.410  0.00  0.00     0.245 C 
BRANCH  27  28
ATOM     28  O32 ZIN A   1      41.128   4.542  30.658  0.00  0.00    -0.393 OA
ATOM     29  H57 ZIN A   1      40.710   3.889  31.236  0.00  0.00     0.209 HD
ENDBRANCH  27  28
ENDBRANCH  25  27
ENDBRANCH  22  25
BRANCH  18  30
ATOM     30  O23 ZIN A   1      34.711   3.742  28.567  0.00  0.00    -0.392 OA
ATOM     31  H48 ZIN A   1      34.541   4.672  28.772  0.00  0.00     0.210 HD
ENDBRANCH  18  30
TORSDOF 5
ENDMDL
MODEL 32
REMARK CAVERDOCK RESULT:      24.8      0.000      0.000
REMARK CAVERDOCK CONSTRAINTS:       0.0      0.0      0.0      0.0
REMARK CAVERDOCK TUNNEL: 31     24.8      1.9     32.3
REMARK  5 active torsions:
REMARK  status: ('A' for Active; 'I' for Inactive)
REMARK    1  A    between atoms: C21_18  and  O23_19 
REMARK    2  A    between atoms: C27_23  and  O28_24 
REMARK    3  A    between atoms: C27_23  and  C29_25 
REMARK    4  A    between atoms: C29_25  and  C31_27 
REMARK    5  A    between atoms: C31_27  and  O32_28 
ROOT
ATOM      1  C1  ZIN A   1      38.650   5.395  33.259  0.00  0.00     0.013 C 
ATOM      2  C2  ZIN A   1      37.993   5.837  31.950  0.00  0.00     0.025 C 
ATOM      3  C4  ZIN A   1      36.467   6.037  32.160  0.00  0.00     0.013 C 
ATOM      4  C5  ZIN A   1      35.879   4.695  31.714  0.00  0.00     0.005 C 
ATOM      5  C7  ZIN A   1      34.416   4.716  31.309  0.00  0.00     0.035 C 
ATOM      6  C9  ZIN A   1      33.550   5.107  32.508  0.00  0.00     0.013 C 
ATOM      7  C10 ZIN A   1      32.080   5.166  32.084  0.00  0.00     0.036 C 
ATOM      8  C11 ZIN A   1      31.712   3.829  31.467  0.00  0.00    -0.061 A 
ATOM      9  C12 ZIN A   1      30.638   3.191  31.911  0.00  0.00     0.058 A 
ATOM     10  C13 ZIN A   1      30.262   1.883  31.352  0.00  0.00     0.172 A 
ATOM     11  O14 ZIN A   1      29.256   1.311  31.729  0.00  0.00    -0.289 OA
ATOM     12  C15 ZIN A   1      31.130   1.282  30.326  0.00  0.00     0.052 A 
ATOM     13  C16 ZIN A   1      32.193   1.941  29.892  0.00  0.00    -0.006 A 
ATOM     14  C17 ZIN A   1      32.589   3.294  30.374  0.00  0.00     0.036 A 
ATOM     15  C18 ZIN A   1      32.500   4.258  29.190  0.00  0.00     0.028 C 
ATOM     16  C19 ZIN A   1      34.052   3.303  30.824  0.00  0.00     0.147 C 
ATOM     17  F20 ZIN A   1      34.212   2.414  31.892  0.00  0.00    -0.238 F 
ATOM     18  C21 ZIN A   1      34.937   2.837  29.672  0.00  0.00     0.160 C 
ATOM     19  C24 ZIN A   1      36.430   2.949  30.021  0.00  0.00     0.048 C 
ATOM     20  C25 ZIN A   1      36.720   4.389  30.446  0.00  0.00     0.001 C 
ATOM     21  C26 ZIN A   1      36.256   5.355  29.354  0.00  0.00     0.019 C 
ATOM     22  C27 ZIN A   1      38.144   4.728  30.878  0.00  0.00     0.131 C 
ENDROOT
BRANCH  22  23
ATOM     23  O28 ZIN A   1      38.791   3.568  31.405  0.00  0.00    -0.381 OA
ATOM     24  H54 ZIN A   1      38.184   2.857  31.653  0.00  0.00     0.211 HD
ENDBRANCH  22  23
BRANCH  22  25
ATOM     25  C29 ZIN A   1      38.926   5.280  29.715  0.00  0.00     0.185 C 
ATOM     26  O30 ZIN A   1      38.402   6.049  28.944  0.00  0.00    -0.292 OA
BRANCH  25  27
ATOM     27  C31 ZIN A   1      40.363   4.873  29.511  0.00  0.00     0.245 C 
BRANCH  27  28
ATOM     28  O32 ZIN A   1      40.440   3.900  28.467  0.00  0.00    -0.393 OA
ATOM     29  H57 ZIN A   1      40.779   3.041  28.753  0.00  0.00     0.209 HD
ENDBRANCH  27  28
ENDBRANCH  25  27
ENDBRANCH  22  25
BRANCH  18  30
ATOM     30  O23 ZIN A   1      34.667   3.643  28.522  0.00  0.00    -0.392 OA
ATOM     31  H48 ZIN A   1      35.228   3.440  27.760  0.00  0.00     0.210 HD
ENDBRANCH  18  30
TORSDOF 5
ENDMDL
MODEL 33
REMARK CAVERDOCK RESULT:      25.0      0.000      0.000
REMARK CAVERDOCK CONSTRAINTS:       0.0      0.0      0.0      0.0
REMARK CAVERDOCK TUNNEL: 32     25.0      2.0     33.5
REMARK  5 active torsions:
REMARK  status: ('A' for Active; 'I' for Inactive)
REMARK    1  A    between atoms: C21_18  and  O23_19 
REMARK    2  A    between atoms: C27_23  and  O28_24 
REMARK    3  A    between atoms: C27_23  and  C29_25 
REMARK    4  A    between atoms: C29_25  and  C31_27 
REMARK    5  A    between atoms: C31_27  and  O32_28 
ROOT
ATOM      1  C1  ZIN A   1      38.359   5.726  33.269  0.00  0.00     0.013 C 
ATOM      2  C2  ZIN A   1      37.754   6.037  31.898  0.00  0.00     0.025 C 
ATOM      3  C4  ZIN A   1      36.218   6.227  32.024  0.00  0.00     0.013 C 
ATOM      4  C5  ZIN A   1      35.670   4.840  31.675  0.00  0.00     0.005 C 
ATOM      5  C7  ZIN A   1      34.227   4.797  31.206  0.00  0.00     0.035 C 
ATOM      6  C9  ZIN A   1      33.303   5.277  32.327  0.00  0.00     0.013 C 
ATOM      7  C10 ZIN A   1      31.852   5.271  31.837  0.00  0.00     0.036 C 
ATOM      8  C11 ZIN A   1      31.532   3.878  31.327  0.00  0.00    -0.061 A 
ATOM      9  C12 ZIN A   1      30.448   3.262  31.780  0.00  0.00     0.058 A 
ATOM     10  C13 ZIN A   1      30.117   1.903  31.325  0.00  0.00     0.172 A 
ATOM     11  O14 ZIN A   1      29.104   1.348  31.707  0.00  0.00    -0.289 OA
ATOM     12  C15 ZIN A   1      31.039   1.229  30.395  0.00  0.00     0.052 A 
ATOM     13  C16 ZIN A   1      32.110   1.866  29.950  0.00  0.00    -0.006 A 
ATOM     14  C17 ZIN A   1      32.464   3.264  30.325  0.00  0.00     0.036 A 
ATOM     15  C18 ZIN A   1      32.414   4.117  29.056  0.00  0.00     0.028 C 
ATOM     16  C19 ZIN A   1      33.906   3.341  30.835  0.00  0.00     0.147 C 
ATOM     17  F20 ZIN A   1      34.030   2.553  31.984  0.00  0.00    -0.238 F 
ATOM     18  C21 ZIN A   1      34.848   2.790  29.769  0.00  0.00     0.160 C 
ATOM     19  C24 ZIN A   1      36.322   2.961  30.170  0.00  0.00     0.048 C 
ATOM     20  C25 ZIN A   1      36.572   4.438  30.477  0.00  0.00     0.001 C 
ATOM     21  C26 ZIN A   1      36.142   5.294  29.283  0.00  0.00     0.019 C 
ATOM     22  C27 ZIN A   1      37.970   4.841  30.938  0.00  0.00     0.131 C 
ENDROOT
BRANCH  22  23
ATOM     23  O28 ZIN A   1      38.610   3.745  31.594  0.00  0.00    -0.381 OA
ATOM     24  H54 ZIN A   1      38.545   2.907  31.115  0.00  0.00     0.211 HD
ENDBRANCH  22  23
BRANCH  22  25
ATOM     25  C29 ZIN A   1      38.795   5.302  29.764  0.00  0.00     0.185 C 
ATOM     26  O30 ZIN A   1      38.321   6.061  28.954  0.00  0.00    -0.292 OA
BRANCH  25  27
ATOM     27  C31 ZIN A   1      40.212   4.814  29.601  0.00  0.00     0.245 C 
BRANCH  27  28
ATOM     28  O32 ZIN A   1      40.226   3.667  28.749  0.00  0.00    -0.393 OA
ATOM     29  H57 ZIN A   1      40.161   2.825  29.220  0.00  0.00     0.209 HD
ENDBRANCH  27  28
ENDBRANCH  25  27
ENDBRANCH  22  25
BRANCH  18  30
ATOM     30  O23 ZIN A   1      34.618   3.485  28.541  0.00  0.00    -0.392 OA
ATOM     31  H48 ZIN A   1      33.833   3.186  28.060  0.00  0.00     0.210 HD
ENDBRANCH  18  30
TORSDOF 5
ENDMDL
MODEL 34
REMARK CAVERDOCK RESULT:      24.6      0.000      0.000
REMARK CAVERDOCK CONSTRAINTS:       0.0      0.0      0.0      0.0
REMARK CAVERDOCK TUNNEL: 33     24.6      2.0     34.7
REMARK  5 active torsions:
REMARK  status: ('A' for Active; 'I' for Inactive)
REMARK    1  A    between atoms: C21_18  and  O23_19 
REMARK    2  A    between atoms: C27_23  and  O28_24 
REMARK    3  A    between atoms: C27_23  and  C29_25 
REMARK    4  A    between atoms: C29_25  and  C31_27 
REMARK    5  A    between atoms: C31_27  and  O32_28 
ROOT
ATOM      1  C1  ZIN A   1      38.034   5.874  33.276  0.00  0.00     0.013 C 
ATOM      2  C2  ZIN A   1      37.457   6.135  31.883  0.00  0.00     0.025 C 
ATOM      3  C4  ZIN A   1      35.914   6.290  31.965  0.00  0.00     0.013 C 
ATOM      4  C5  ZIN A   1      35.409   4.881  31.639  0.00  0.00     0.005 C 
ATOM      5  C7  ZIN A   1      33.980   4.790  31.136  0.00  0.00     0.035 C 
ATOM      6  C9  ZIN A   1      33.016   5.276  32.220  0.00  0.00     0.013 C 
ATOM      7  C10 ZIN A   1      31.578   5.221  31.694  0.00  0.00     0.036 C 
ATOM      8  C11 ZIN A   1      31.306   3.808  31.212  0.00  0.00    -0.061 A 
ATOM      9  C12 ZIN A   1      30.226   3.177  31.654  0.00  0.00     0.058 A 
ATOM     10  C13 ZIN A   1      29.939   1.799  31.226  0.00  0.00     0.172 A 
ATOM     11  O14 ZIN A   1      28.930   1.229  31.598  0.00  0.00    -0.289 OA
ATOM     12  C15 ZIN A   1      30.901   1.125  30.338  0.00  0.00     0.052 A 
ATOM     13  C16 ZIN A   1      31.968   1.776  29.903  0.00  0.00    -0.006 A 
ATOM     14  C17 ZIN A   1      32.278   3.192  30.251  0.00  0.00     0.036 A 
ATOM     15  C18 ZIN A   1      32.240   4.011  28.959  0.00  0.00     0.028 C 
ATOM     16  C19 ZIN A   1      33.704   3.317  30.795  0.00  0.00     0.147 C 
ATOM     17  F20 ZIN A   1      33.818   2.563  31.966  0.00  0.00    -0.238 F 
ATOM     18  C21 ZIN A   1      34.686   2.764  29.767  0.00  0.00     0.160 C 
ATOM     19  C24 ZIN A   1      36.144   2.981  30.201  0.00  0.00     0.048 C 
ATOM     20  C25 ZIN A   1      36.351   4.471  30.475  0.00  0.00     0.001 C 
ATOM     21  C26 ZIN A   1      35.931   5.285  29.249  0.00  0.00     0.019 C 
ATOM     22  C27 ZIN A   1      37.726   4.920  30.960  0.00  0.00     0.131 C 
ENDROOT
BRANCH  22  23
ATOM     23  O28 ZIN A   1      38.375   3.857  31.661  0.00  0.00    -0.381 OA
ATOM     24  H54 ZIN A   1      38.010   2.982  31.474  0.00  0.00     0.211 HD
ENDBRANCH  22  23
BRANCH  22  25
ATOM     25  C29 ZIN A   1      38.570   5.371  29.796  0.00  0.00     0.185 C 
ATOM     26  O30 ZIN A   1      38.163   6.231  29.052  0.00  0.00    -0.292 OA
BRANCH  25  27
ATOM     27  C31 ZIN A   1      39.922   4.748  29.559  0.00  0.00     0.245 C 
BRANCH  27  28
ATOM     28  O32 ZIN A   1      40.414   4.197  30.782  0.00  0.00    -0.393 OA
ATOM     29  H57 ZIN A   1      39.757   4.161  31.490  0.00  0.00     0.209 HD
ENDBRANCH  27  28
ENDBRANCH  25  27
ENDBRANCH  22  25
BRANCH  18  30
ATOM     30  O23 ZIN A   1      34.471   3.421  28.516  0.00  0.00    -0.392 OA
ATOM     31  H48 ZIN A   1      34.756   2.907  27.747  0.00  0.00     0.210 HD
ENDBRANCH  18  30
TORSDOF 5
ENDMDL
MODEL 35
REMARK CAVERDOCK RESULT:      24.4      0.000      0.000
REMARK CAVERDOCK CONSTRAINTS:       0.0      0.0      0.0      0.0
REMARK CAVERDOCK TUNNEL: 34     24.4      2.0     35.3
REMARK  5 active torsions:
REMARK  status: ('A' for Active; 'I' for Inactive)
REMARK    1  A    between atoms: C21_18  and  O23_19 
REMARK    2  A    between atoms: C27_23  and  O28_24 
REMARK    3  A    between atoms: C27_23  and  C29_25 
REMARK    4  A    between atoms: C29_25  and  C31_27 
REMARK    5  A    between atoms: C31_27  and  O32_28 
ROOT
ATOM      1  C1  ZIN A   1      37.831   5.853  33.336  0.00  0.00     0.013 C 
ATOM      2  C2  ZIN A   1      37.264   6.105  31.937  0.00  0.00     0.025 C 
ATOM      3  C4  ZIN A   1      35.717   6.233  32.004  0.00  0.00     0.013 C 
ATOM      4  C5  ZIN A   1      35.240   4.816  31.673  0.00  0.00     0.005 C 
ATOM      5  C7  ZIN A   1      33.818   4.701  31.156  0.00  0.00     0.035 C 
ATOM      6  C9  ZIN A   1      32.835   5.170  32.231  0.00  0.00     0.013 C 
ATOM      7  C10 ZIN A   1      31.404   5.091  31.690  0.00  0.00     0.036 C 
ATOM      8  C11 ZIN A   1      31.160   3.673  31.206  0.00  0.00    -0.061 A 
ATOM      9  C12 ZIN A   1      30.087   3.024  31.637  0.00  0.00     0.058 A 
ATOM     10  C13 ZIN A   1      29.828   1.641  31.206  0.00  0.00     0.172 A 
ATOM     11  O14 ZIN A   1      28.825   1.054  31.568  0.00  0.00    -0.289 OA
ATOM     12  C15 ZIN A   1      30.809   0.984  30.327  0.00  0.00     0.052 A 
ATOM     13  C16 ZIN A   1      31.869   1.654  29.903  0.00  0.00    -0.006 A 
ATOM     14  C17 ZIN A   1      32.152   3.074  30.254  0.00  0.00     0.036 A 
ATOM     15  C18 ZIN A   1      32.113   3.892  28.962  0.00  0.00     0.028 C 
ATOM     16  C19 ZIN A   1      33.570   3.224  30.812  0.00  0.00     0.147 C 
ATOM     17  F20 ZIN A   1      33.685   2.471  31.985  0.00  0.00    -0.238 F 
ATOM     18  C21 ZIN A   1      34.571   2.687  29.794  0.00  0.00     0.160 C 
ATOM     19  C24 ZIN A   1      36.022   2.929  30.242  0.00  0.00     0.048 C 
ATOM     20  C25 ZIN A   1      36.200   4.422  30.518  0.00  0.00     0.001 C 
ATOM     21  C26 ZIN A   1      35.779   5.230  29.289  0.00  0.00     0.019 C 
ATOM     22  C27 ZIN A   1      37.563   4.895  31.017  0.00  0.00     0.131 C 
ENDROOT
BRANCH  22  23
ATOM     23  O28 ZIN A   1      38.223   3.843  31.724  0.00  0.00    -0.381 OA
ATOM     24  H54 ZIN A   1      38.667   4.130  32.533  0.00  0.00     0.211 HD
ENDBRANCH  22  23
BRANCH  22  25
ATOM     25  C29 ZIN A   1      38.410   5.360  29.861  0.00  0.00     0.185 C 
ATOM     26  O30 ZIN A   1      37.909   5.987  28.959  0.00  0.00    -0.292 OA
BRANCH  25  27
ATOM     27  C31 ZIN A   1      39.883   5.043  29.831  0.00  0.00     0.245 C 
BRANCH  27  28
ATOM     28  O32 ZIN A   1      40.416   5.125  31.154  0.00  0.00    -0.393 OA
ATOM     29  H57 ZIN A   1      41.352   5.368  31.187  0.00  0.00     0.209 HD
ENDBRANCH  27  28
ENDBRANCH  25  27
ENDBRANCH  22  25
BRANCH  18  30
ATOM     30  O23 ZIN A   1      34.358   3.341  28.541  0.00  0.00    -0.392 OA
ATOM     31  H48 ZIN A   1      33.903   4.192  28.613  0.00  0.00     0.210 HD
ENDBRANCH  18  30
TORSDOF 5
ENDMDL
MODEL 36
REMARK CAVERDOCK RESULT:      23.7      0.000      0.000
REMARK CAVERDOCK CONSTRAINTS:       0.1      0.0      0.0      0.0
REMARK CAVERDOCK TUNNEL: 35     23.7      2.0     36.3
REMARK  5 active torsions:
REMARK  status: ('A' for Active; 'I' for Inactive)
REMARK    1  A    between atoms: C21_18  and  O23_19 
REMARK    2  A    between atoms: C27_23  and  O28_24 
REMARK    3  A    between atoms: C27_23  and  C29_25 
REMARK    4  A    between atoms: C29_25  and  C31_27 
REMARK    5  A    between atoms: C31_27  and  O32_28 
ROOT
ATOM      1  C1  ZIN A   1      37.976   5.563  33.116  0.00  0.00     0.013 C 
ATOM      2  C2  ZIN A   1      37.262   5.950  31.819  0.00  0.00     0.025 C 
ATOM      3  C4  ZIN A   1      35.729   6.025  32.056  0.00  0.00     0.013 C 
ATOM      4  C5  ZIN A   1      35.245   4.640  31.618  0.00  0.00     0.005 C 
ATOM      5  C7  ZIN A   1      33.779   4.541  31.237  0.00  0.00     0.035 C 
ATOM      6  C9  ZIN A   1      32.905   4.860  32.452  0.00  0.00     0.013 C 
ATOM      7  C10 ZIN A   1      31.427   4.799  32.054  0.00  0.00     0.036 C 
ATOM      8  C11 ZIN A   1      31.159   3.437  31.441  0.00  0.00    -0.061 A 
ATOM      9  C12 ZIN A   1      30.149   2.712  31.902  0.00  0.00     0.058 A 
ATOM     10  C13 ZIN A   1      29.871   1.379  31.347  0.00  0.00     0.172 A 
ATOM     11  O14 ZIN A   1      28.922   0.726  31.740  0.00  0.00    -0.289 OA
ATOM     12  C15 ZIN A   1      30.768   0.851  30.304  0.00  0.00     0.052 A 
ATOM     13  C16 ZIN A   1      31.766   1.595  29.854  0.00  0.00    -0.006 A 
ATOM     14  C17 ZIN A   1      32.058   2.976  30.332  0.00  0.00     0.036 A 
ATOM     15  C18 ZIN A   1      31.870   3.929  29.151  0.00  0.00     0.028 C 
ATOM     16  C19 ZIN A   1      33.523   3.104  30.756  0.00  0.00     0.147 C 
ATOM     17  F20 ZIN A   1      33.773   2.230  31.819  0.00  0.00    -0.238 F 
ATOM     18  C21 ZIN A   1      34.423   2.713  29.588  0.00  0.00     0.160 C 
ATOM     19  C24 ZIN A   1      35.908   2.946  29.911  0.00  0.00     0.048 C 
ATOM     20  C25 ZIN A   1      36.087   4.404  30.334  0.00  0.00     0.001 C 
ATOM     21  C26 ZIN A   1      35.526   5.330  29.253  0.00  0.00     0.019 C 
ATOM     22  C27 ZIN A   1      37.485   4.859  30.743  0.00  0.00     0.131 C 
ENDROOT
BRANCH  22  23
ATOM     23  O28 ZIN A   1      38.234   3.755  31.256  0.00  0.00    -0.381 OA
ATOM     24  H54 ZIN A   1      39.015   4.012  31.765  0.00  0.00     0.211 HD
ENDBRANCH  22  23
BRANCH  22  25
ATOM     25  C29 ZIN A   1      38.200   5.473  29.567  0.00  0.00     0.185 C 
ATOM     26  O30 ZIN A   1      37.583   6.124  28.758  0.00  0.00    -0.292 OA
BRANCH  25  27
ATOM     27  C31 ZIN A   1      39.685   5.275  29.400  0.00  0.00     0.245 C 
BRANCH  27  28
ATOM     28  O32 ZIN A   1      40.147   4.309  30.346  0.00  0.00    -0.393 OA
ATOM     29  H57 ZIN A   1      39.441   3.784  30.749  0.00  0.00     0.209 HD
ENDBRANCH  27  28
ENDBRANCH  25  27
ENDBRANCH  22  25
BRANCH  18  30
ATOM     30  O23 ZIN A   1      34.069   3.494  28.445  0.00  0.00    -0.392 OA
ATOM     31  H48 ZIN A   1      33.115   3.577  28.305  0.00  0.00     0.210 HD
ENDBRANCH  18  30
TORSDOF 5
ENDMDL
MODEL 37
REMARK CAVERDOCK RESULT:      24.4      0.000      0.000
REMARK CAVERDOCK CONSTRAINTS:       0.0      0.0      0.0      0.0
REMARK CAVERDOCK TUNNEL: 36     24.4      2.0     37.9
REMARK  5 active torsions:
REMARK  status: ('A' for Active; 'I' for Inactive)
REMARK    1  A    between atoms: C21_18  and  O23_19 
REMARK    2  A    between atoms: C27_23  and  O28_24 
REMARK    3  A    between atoms: C27_23  and  C29_25 
REMARK    4  A    between atoms: C29_25  and  C31_27 
REMARK    5  A    between atoms: C31_27  and  O32_28 
ROOT
ATOM      1  C1  ZIN A   1      37.650   5.749  33.198  0.00  0.00     0.013 C 
ATOM      2  C2  ZIN A   1      36.983   6.035  31.851  0.00  0.00     0.025 C 
ATOM      3  C4  ZIN A   1      35.443   6.139  32.030  0.00  0.00     0.013 C 
ATOM      4  C5  ZIN A   1      34.961   4.726  31.689  0.00  0.00     0.005 C 
ATOM      5  C7  ZIN A   1      33.507   4.607  31.269  0.00  0.00     0.035 C 
ATOM      6  C9  ZIN A   1      32.597   5.028  32.425  0.00  0.00     0.013 C 
ATOM      7  C10 ZIN A   1      31.133   4.945  31.983  0.00  0.00     0.036 C 
ATOM      8  C11 ZIN A   1      30.872   3.540  31.473  0.00  0.00    -0.061 A 
ATOM      9  C12 ZIN A   1      29.840   2.861  31.957  0.00  0.00     0.058 A 
ATOM     10  C13 ZIN A   1      29.569   1.489  31.502  0.00  0.00     0.172 A 
ATOM     11  O14 ZIN A   1      28.601   0.877  31.914  0.00  0.00    -0.289 OA
ATOM     12  C15 ZIN A   1      30.494   0.873  30.535  0.00  0.00     0.052 A 
ATOM     13  C16 ZIN A   1      31.513   1.572  30.060  0.00  0.00    -0.006 A 
ATOM     14  C17 ZIN A   1      31.802   2.985  30.435  0.00  0.00     0.036 A 
ATOM     15  C18 ZIN A   1      31.662   3.842  29.176  0.00  0.00     0.028 C 
ATOM     16  C19 ZIN A   1      33.254   3.137  30.896  0.00  0.00     0.147 C 
ATOM     17  F20 ZIN A   1      33.461   2.351  32.034  0.00  0.00    -0.238 F 
ATOM     18  C21 ZIN A   1      34.188   2.647  29.794  0.00  0.00     0.160 C 
ATOM     19  C24 ZIN A   1      35.663   2.896  30.147  0.00  0.00     0.048 C 
ATOM     20  C25 ZIN A   1      35.842   4.382  30.457  0.00  0.00     0.001 C 
ATOM     21  C26 ZIN A   1      35.325   5.221  29.286  0.00  0.00     0.019 C 
ATOM     22  C27 ZIN A   1      37.231   4.859  30.874  0.00  0.00     0.131 C 
ENDROOT
BRANCH  22  23
ATOM     23  O28 ZIN A   1      37.952   3.795  31.499  0.00  0.00    -0.381 OA
ATOM     24  H54 ZIN A   1      38.624   3.390  30.934  0.00  0.00     0.211 HD
ENDBRANCH  22  23
BRANCH  22  25
ATOM     25  C29 ZIN A   1      37.988   5.372  29.677  0.00  0.00     0.185 C 
ATOM     26  O30 ZIN A   1      37.403   5.955  28.796  0.00  0.00    -0.292 OA
BRANCH  25  27
ATOM     27  C31 ZIN A   1      39.477   5.157  29.579  0.00  0.00     0.245 C 
BRANCH  27  28
ATOM     28  O32 ZIN A   1      40.062   5.268  30.878  0.00  0.00    -0.393 OA
ATOM     29  H57 ZIN A   1      40.704   5.986  30.960  0.00  0.00     0.209 HD
ENDBRANCH  27  28
ENDBRANCH  25  27
ENDBRANCH  22  25
BRANCH  18  30
ATOM     30  O23 ZIN A   1      33.878   3.336  28.580  0.00  0.00    -0.392 OA
ATOM     31  H48 ZIN A   1      34.511   3.179  27.866  0.00  0.00     0.210 HD
ENDBRANCH  18  30
TORSDOF 5
ENDMDL
MODEL 38
REMARK CAVERDOCK RESULT:      22.6      0.000      0.000
REMARK CAVERDOCK CONSTRAINTS:       0.6      0.0      0.0      0.0
REMARK CAVERDOCK TUNNEL: 37     22.6      2.0     38.3
REMARK  5 active torsions:
REMARK  status: ('A' for Active; 'I' for Inactive)
REMARK    1  A    between atoms: C21_18  and  O23_19 
REMARK    2  A    between atoms: C27_23  and  O28_24 
REMARK    3  A    between atoms: C27_23  and  C29_25 
REMARK    4  A    between atoms: C29_25  and  C31_27 
REMARK    5  A    between atoms: C31_27  and  O32_28 
ROOT
ATOM      1  C1  ZIN A   1      36.938   7.287  29.600  0.00  0.00     0.013 C 
ATOM      2  C2  ZIN A   1      36.807   5.770  29.447  0.00  0.00     0.025 C 
ATOM      3  C4  ZIN A   1      35.410   5.412  28.869  0.00  0.00     0.013 C 
ATOM      4  C5  ZIN A   1      34.586   5.108  30.125  0.00  0.00     0.005 C 
ATOM      5  C7  ZIN A   1      33.355   4.246  29.915  0.00  0.00     0.035 C 
ATOM      6  C9  ZIN A   1      32.364   4.970  29.001  0.00  0.00     0.013 C 
ATOM      7  C10 ZIN A   1      31.141   4.080  28.760  0.00  0.00     0.036 C 
ATOM      8  C11 ZIN A   1      30.565   3.692  30.109  0.00  0.00    -0.061 A 
ATOM      9  C12 ZIN A   1      29.273   3.885  30.336  0.00  0.00     0.058 A 
ATOM     10  C13 ZIN A   1      28.684   3.540  31.639  0.00  0.00     0.172 A 
ATOM     11  O14 ZIN A   1      27.492   3.679  31.840  0.00  0.00    -0.289 OA
ATOM     12  C15 ZIN A   1      29.569   3.022  32.696  0.00  0.00     0.052 A 
ATOM     13  C16 ZIN A   1      30.855   2.830  32.445  0.00  0.00    -0.006 A 
ATOM     14  C17 ZIN A   1      31.496   3.101  31.127  0.00  0.00     0.036 A 
ATOM     15  C18 ZIN A   1      32.009   1.770  30.574  0.00  0.00     0.028 C 
ATOM     16  C19 ZIN A   1      32.726   3.997  31.295  0.00  0.00     0.147 C 
ATOM     17  F20 ZIN A   1      32.330   5.227  31.830  0.00  0.00    -0.238 F 
ATOM     18  C21 ZIN A   1      33.700   3.339  32.268  0.00  0.00     0.160 C 
ATOM     19  C24 ZIN A   1      35.013   4.129  32.379  0.00  0.00     0.048 C 
ATOM     20  C25 ZIN A   1      35.598   4.293  30.975  0.00  0.00     0.001 C 
ATOM     21  C26 ZIN A   1      35.743   2.922  30.311  0.00  0.00     0.019 C 
ATOM     22  C27 ZIN A   1      36.895   5.086  30.834  0.00  0.00     0.131 C 
ENDROOT
BRANCH  22  23
ATOM     23  O28 ZIN A   1      37.007   6.043  31.890  0.00  0.00    -0.381 OA
ATOM     24  H54 ZIN A   1      37.100   5.651  32.768  0.00  0.00     0.211 HD
ENDBRANCH  22  23
BRANCH  22  25
ATOM     25  C29 ZIN A   1      38.080   4.156  30.844  0.00  0.00     0.185 C 
ATOM     26  O30 ZIN A   1      37.955   3.015  30.470  0.00  0.00    -0.292 OA
BRANCH  25  27
ATOM     27  C31 ZIN A   1      39.422   4.650  31.322  0.00  0.00     0.245 C 
BRANCH  27  28
ATOM     28  O32 ZIN A   1      39.234   5.738  32.229  0.00  0.00    -0.393 OA
ATOM     29  H57 ZIN A   1      38.372   6.169  32.154  0.00  0.00     0.209 HD
ENDBRANCH  27  28
ENDBRANCH  25  27
ENDBRANCH  22  25
BRANCH  18  30
ATOM     30  O23 ZIN A   1      33.991   2.016  31.813  0.00  0.00    -0.392 OA
ATOM     31  H48 ZIN A   1      33.206   1.493  31.593  0.00  0.00     0.210 HD
ENDBRANCH  18  30
TORSDOF 5
ENDMDL
MODEL 39
REMARK CAVERDOCK RESULT:      20.6      0.000      0.000
REMARK CAVERDOCK CONSTRAINTS:       0.0      0.0      0.0      0.0
REMARK CAVERDOCK TUNNEL: 38     20.6      2.1     39.4
REMARK  5 active torsions:
REMARK  status: ('A' for Active; 'I' for Inactive)
REMARK    1  A    between atoms: C21_18  and  O23_19 
REMARK    2  A    between atoms: C27_23  and  O28_24 
REMARK    3  A    between atoms: C27_23  and  C29_25 
REMARK    4  A    between atoms: C29_25  and  C31_27 
REMARK    5  A    between atoms: C31_27  and  O32_28 
ROOT
ATOM      1  C1  ZIN A   1      36.600   7.324  29.504  0.00  0.00     0.013 C 
ATOM      2  C2  ZIN A   1      36.523   5.798  29.411  0.00  0.00     0.025 C 
ATOM      3  C4  ZIN A   1      35.135   5.367  28.862  0.00  0.00     0.013 C 
ATOM      4  C5  ZIN A   1      34.335   5.082  30.137  0.00  0.00     0.005 C 
ATOM      5  C7  ZIN A   1      33.135   4.168  29.974  0.00  0.00     0.035 C 
ATOM      6  C9  ZIN A   1      32.109   4.820  29.044  0.00  0.00     0.013 C 
ATOM      7  C10 ZIN A   1      30.917   3.877  28.850  0.00  0.00     0.036 C 
ATOM      8  C11 ZIN A   1      30.370   3.520  30.220  0.00  0.00    -0.061 A 
ATOM      9  C12 ZIN A   1      29.074   3.674  30.453  0.00  0.00     0.058 A 
ATOM     10  C13 ZIN A   1      28.510   3.359  31.775  0.00  0.00     0.172 A 
ATOM     11  O14 ZIN A   1      27.315   3.462  31.983  0.00  0.00    -0.289 OA
ATOM     12  C15 ZIN A   1      29.424   2.914  32.841  0.00  0.00     0.052 A 
ATOM     13  C16 ZIN A   1      30.713   2.760  32.583  0.00  0.00    -0.006 A 
ATOM     14  C17 ZIN A   1      31.331   3.003  31.249  0.00  0.00     0.036 A 
ATOM     15  C18 ZIN A   1      31.888   1.672  30.741  0.00  0.00     0.028 C 
ATOM     16  C19 ZIN A   1      32.528   3.949  31.370  0.00  0.00     0.147 C 
ATOM     17  F20 ZIN A   1      32.093   5.184  31.861  0.00  0.00    -0.238 F 
ATOM     18  C21 ZIN A   1      33.535   3.365  32.356  0.00  0.00     0.160 C 
ATOM     19  C24 ZIN A   1      34.820   4.207  32.422  0.00  0.00     0.048 C 
ATOM     20  C25 ZIN A   1      35.385   4.338  31.007  0.00  0.00     0.001 C 
ATOM     21  C26 ZIN A   1      35.574   2.949  30.394  0.00  0.00     0.019 C 
ATOM     22  C27 ZIN A   1      36.650   5.172  30.822  0.00  0.00     0.131 C 
ENDROOT
BRANCH  22  23
ATOM     23  O28 ZIN A   1      36.736   6.172  31.839  0.00  0.00    -0.381 OA
ATOM     24  H54 ZIN A   1      37.565   6.671  31.831  0.00  0.00     0.211 HD
ENDBRANCH  22  23
BRANCH  22  25
ATOM     25  C29 ZIN A   1      37.869   4.287  30.854  0.00  0.00     0.185 C 
ATOM     26  O30 ZIN A   1      37.766   3.109  30.609  0.00  0.00    -0.292 OA
BRANCH  25  27
ATOM     27  C31 ZIN A   1      39.216   4.872  31.192  0.00  0.00     0.245 C 
BRANCH  27  28
ATOM     28  O32 ZIN A   1      39.106   5.675  32.369  0.00  0.00    -0.393 OA
ATOM     29  H57 ZIN A   1      39.925   5.742  32.878  0.00  0.00     0.209 HD
ENDBRANCH  27  28
ENDBRANCH  25  27
ENDBRANCH  22  25
BRANCH  18  30
ATOM     30  O23 ZIN A   1      33.871   2.037  31.948  0.00  0.00    -0.392 OA
ATOM     31  H48 ZIN A   1      34.735   1.964  31.519  0.00  0.00     0.210 HD
ENDBRANCH  18  30
TORSDOF 5
ENDMDL
MODEL 40
REMARK CAVERDOCK RESULT:      19.2      0.000      0.000
REMARK CAVERDOCK CONSTRAINTS:       0.6      0.0      0.0      0.0
REMARK CAVERDOCK TUNNEL: 39     19.2      2.2     40.2
REMARK  5 active torsions:
REMARK  status: ('A' for Active; 'I' for Inactive)
REMARK    1  A    between atoms: C21_18  and  O23_19 
REMARK    2  A    between atoms: C27_23  and  O28_24 
REMARK    3  A    between atoms: C27_23  and  C29_25 
REMARK    4  A    between atoms: C29_25  and  C31_27 
REMARK    5  A    between atoms: C31_27  and  O32_28 
ROOT
ATOM      1  C1  ZIN A   1      36.407   7.032  29.195  0.00  0.00     0.013 C 
ATOM      2  C2  ZIN A   1      36.267   5.511  29.103  0.00  0.00     0.025 C 
ATOM      3  C4  ZIN A   1      34.833   5.133  28.641  0.00  0.00     0.013 C 
ATOM      4  C5  ZIN A   1      34.103   4.873  29.962  0.00  0.00     0.005 C 
ATOM      5  C7  ZIN A   1      32.862   4.005  29.871  0.00  0.00     0.035 C 
ATOM      6  C9  ZIN A   1      31.806   4.698  29.008  0.00  0.00     0.013 C 
ATOM      7  C10 ZIN A   1      30.570   3.800  28.885  0.00  0.00     0.036 C 
ATOM      8  C11 ZIN A   1      30.095   3.458  30.285  0.00  0.00    -0.061 A 
ATOM      9  C12 ZIN A   1      28.822   3.659  30.598  0.00  0.00     0.058 A 
ATOM     10  C13 ZIN A   1      28.330   3.359  31.952  0.00  0.00     0.172 A 
ATOM     11  O14 ZIN A   1      27.154   3.505  32.233  0.00  0.00    -0.289 OA
ATOM     12  C15 ZIN A   1      29.290   2.877  32.958  0.00  0.00     0.052 A 
ATOM     13  C16 ZIN A   1      30.554   2.676  32.621  0.00  0.00    -0.006 A 
ATOM     14  C17 ZIN A   1      31.098   2.902  31.252  0.00  0.00     0.036 A 
ATOM     15  C18 ZIN A   1      31.572   1.553  30.709  0.00  0.00     0.028 C 
ATOM     16  C19 ZIN A   1      32.335   3.803  31.301  0.00  0.00     0.147 C 
ATOM     17  F20 ZIN A   1      31.976   5.050  31.821  0.00  0.00    -0.238 F 
ATOM     18  C21 ZIN A   1      33.378   3.178  32.223  0.00  0.00     0.160 C 
ATOM     19  C24 ZIN A   1      34.694   3.971  32.211  0.00  0.00     0.048 C 
ATOM     20  C25 ZIN A   1      35.176   4.087  30.764  0.00  0.00     0.001 C 
ATOM     21  C26 ZIN A   1      35.275   2.694  30.138  0.00  0.00     0.019 C 
ATOM     22  C27 ZIN A   1      36.457   4.874  30.503  0.00  0.00     0.131 C 
ENDROOT
BRANCH  22  23
ATOM     23  O28 ZIN A   1      36.643   5.867  31.514  0.00  0.00    -0.381 OA
ATOM     24  H54 ZIN A   1      37.220   5.588  32.238  0.00  0.00     0.211 HD
ENDBRANCH  22  23
BRANCH  22  25
ATOM     25  C29 ZIN A   1      37.642   3.945  30.458  0.00  0.00     0.185 C 
ATOM     26  O30 ZIN A   1      37.474   2.758  30.310  0.00  0.00    -0.292 OA
BRANCH  25  27
ATOM     27  C31 ZIN A   1      39.038   4.496  30.600  0.00  0.00     0.245 C 
BRANCH  27  28
ATOM     28  O32 ZIN A   1      39.231   4.967  31.935  0.00  0.00    -0.393 OA
ATOM     29  H57 ZIN A   1      39.357   5.924  32.000  0.00  0.00     0.209 HD
ENDBRANCH  27  28
ENDBRANCH  25  27
ENDBRANCH  22  25
BRANCH  18  30
ATOM     30  O23 ZIN A   1      33.638   1.840  31.792  0.00  0.00    -0.392 OA
ATOM     31  H48 ZIN A   1      32.920   1.445  31.279  0.00  0.00     0.210 HD
ENDBRANCH  18  30
TORSDOF 5
ENDMDL
MODEL 41
REMARK CAVERDOCK RESULT:      18.4      0.000      0.000
REMARK CAVERDOCK CONSTRAINTS:       0.0      0.0      0.0      0.0
REMARK CAVERDOCK TUNNEL: 40     18.4      2.3     41.4
REMARK  5 active torsions:
REMARK  status: ('A' for Active; 'I' for Inactive)
REMARK    1  A    between atoms: C21_18  and  O23_19 
REMARK    2  A    between atoms: C27_23  and  O28_24 
REMARK    3  A    between atoms: C27_23  and  C29_25 
REMARK    4  A    between atoms: C29_25  and  C31_27 
REMARK    5  A    between atoms: C31_27  and  O32_28 
ROOT
ATOM      1  C1  ZIN A   1      36.338   6.884  29.199  0.00  0.00     0.013 C 
ATOM      2  C2  ZIN A   1      36.193   5.361  29.234  0.00  0.00     0.025 C 
ATOM      3  C4  ZIN A   1      34.782   4.948  28.734  0.00  0.00     0.013 C 
ATOM      4  C5  ZIN A   1      33.984   4.806  30.034  0.00  0.00     0.005 C 
ATOM      5  C7  ZIN A   1      32.742   3.937  29.956  0.00  0.00     0.035 C 
ATOM      6  C9  ZIN A   1      31.736   4.554  28.983  0.00  0.00     0.013 C 
ATOM      7  C10 ZIN A   1      30.502   3.653  28.877  0.00  0.00     0.036 C 
ATOM      8  C11 ZIN A   1      29.955   3.436  30.275  0.00  0.00    -0.061 A 
ATOM      9  C12 ZIN A   1      28.669   3.667  30.504  0.00  0.00     0.058 A 
ATOM     10  C13 ZIN A   1      28.107   3.488  31.852  0.00  0.00     0.172 A 
ATOM     11  O14 ZIN A   1      26.920   3.662  32.059  0.00  0.00    -0.289 OA
ATOM     12  C15 ZIN A   1      29.012   3.094  32.944  0.00  0.00     0.052 A 
ATOM     13  C16 ZIN A   1      30.290   2.861  32.691  0.00  0.00    -0.006 A 
ATOM     14  C17 ZIN A   1      30.903   2.964  31.337  0.00  0.00     0.036 A 
ATOM     15  C18 ZIN A   1      31.396   1.572  30.939  0.00  0.00     0.028 C 
ATOM     16  C19 ZIN A   1      32.143   3.863  31.370  0.00  0.00     0.147 C 
ATOM     17  F20 ZIN A   1      31.767   5.152  31.759  0.00  0.00    -0.238 F 
ATOM     18  C21 ZIN A   1      33.133   3.319  32.394  0.00  0.00     0.160 C 
ATOM     19  C24 ZIN A   1      34.454   4.104  32.380  0.00  0.00     0.048 C 
ATOM     20  C25 ZIN A   1      35.009   4.092  30.955  0.00  0.00     0.001 C 
ATOM     21  C26 ZIN A   1      35.130   2.649  30.459  0.00  0.00     0.019 C 
ATOM     22  C27 ZIN A   1      36.307   4.850  30.691  0.00  0.00     0.131 C 
ENDROOT
BRANCH  22  23
ATOM     23  O28 ZIN A   1      36.449   5.927  31.620  0.00  0.00    -0.381 OA
ATOM     24  H54 ZIN A   1      37.286   5.921  32.105  0.00  0.00     0.211 HD
ENDBRANCH  22  23
BRANCH  22  25
ATOM     25  C29 ZIN A   1      37.487   3.917  30.789  0.00  0.00     0.185 C 
ATOM     26  O30 ZIN A   1      37.408   2.795  30.348  0.00  0.00    -0.292 OA
BRANCH  25  27
ATOM     27  C31 ZIN A   1      38.765   4.383  31.438  0.00  0.00     0.245 C 
BRANCH  27  28
ATOM     28  O32 ZIN A   1      39.735   4.670  30.428  0.00  0.00    -0.393 OA
ATOM     29  H57 ZIN A   1      40.392   3.971  30.303  0.00  0.00     0.209 HD
ENDBRANCH  27  28
ENDBRANCH  25  27
ENDBRANCH  22  25
BRANCH  18  30
ATOM     30  O23 ZIN A   1      33.406   1.947  32.097  0.00  0.00    -0.392 OA
ATOM     31  H48 ZIN A   1      32.666   1.351  32.279  0.00  0.00     0.210 HD
ENDBRANCH  18  30
TORSDOF 5
ENDMDL
MODEL 42
REMARK CAVERDOCK RESULT:      17.8      0.000      0.000
REMARK CAVERDOCK CONSTRAINTS:       0.0      0.0      0.0      0.0
REMARK CAVERDOCK TUNNEL: 41     17.8      2.3     42.3
REMARK  5 active torsions:
REMARK  status: ('A' for Active; 'I' for Inactive)
REMARK    1  A    between atoms: C21_18  and  O23_19 
REMARK    2  A    between atoms: C27_23  and  O28_24 
REMARK    3  A    between atoms: C27_23  and  C29_25 
REMARK    4  A    between atoms: C29_25  and  C31_27 
REMARK    5  A    between atoms: C31_27  and  O32_28 
ROOT
ATOM      1  C1  ZIN A   1      36.050   6.790  28.958  0.00  0.00     0.013 C 
ATOM      2  C2  ZIN A   1      35.944   5.268  29.070  0.00  0.00     0.025 C 
ATOM      3  C4  ZIN A   1      34.547   4.793  28.584  0.00  0.00     0.013 C 
ATOM      4  C5  ZIN A   1      33.746   4.696  29.886  0.00  0.00     0.005 C 
ATOM      5  C7  ZIN A   1      32.527   3.792  29.847  0.00  0.00     0.035 C 
ATOM      6  C9  ZIN A   1      31.511   4.333  28.839  0.00  0.00     0.013 C 
ATOM      7  C10 ZIN A   1      30.302   3.395  28.772  0.00  0.00     0.036 C 
ATOM      8  C11 ZIN A   1      29.752   3.235  30.178  0.00  0.00    -0.061 A 
ATOM      9  C12 ZIN A   1      28.459   3.443  30.389  0.00  0.00     0.058 A 
ATOM     10  C13 ZIN A   1      27.894   3.318  31.741  0.00  0.00     0.172 A 
ATOM     11  O14 ZIN A   1      26.702   3.470  31.933  0.00  0.00    -0.289 OA
ATOM     12  C15 ZIN A   1      28.802   3.002  32.856  0.00  0.00     0.052 A 
ATOM     13  C16 ZIN A   1      30.087   2.791  32.621  0.00  0.00    -0.006 A 
ATOM     14  C17 ZIN A   1      30.706   2.842  31.266  0.00  0.00     0.036 A 
ATOM     15  C18 ZIN A   1      31.237   1.444  30.941  0.00  0.00     0.028 C 
ATOM     16  C19 ZIN A   1      31.921   3.773  31.259  0.00  0.00     0.147 C 
ATOM     17  F20 ZIN A   1      31.510   5.070  31.581  0.00  0.00    -0.238 F 
ATOM     18  C21 ZIN A   1      32.920   3.307  32.314  0.00  0.00     0.160 C 
ATOM     19  C24 ZIN A   1      34.220   4.125  32.267  0.00  0.00     0.048 C 
ATOM     20  C25 ZIN A   1      34.783   4.056  30.847  0.00  0.00     0.001 C 
ATOM     21  C26 ZIN A   1      34.945   2.594  30.425  0.00  0.00     0.019 C 
ATOM     22  C27 ZIN A   1      36.063   4.833  30.552  0.00  0.00     0.131 C 
ENDROOT
BRANCH  22  23
ATOM     23  O28 ZIN A   1      36.171   5.959  31.426  0.00  0.00    -0.381 OA
ATOM     24  H54 ZIN A   1      35.429   6.054  32.038  0.00  0.00     0.211 HD
ENDBRANCH  22  23
BRANCH  22  25
ATOM     25  C29 ZIN A   1      37.265   3.938  30.701  0.00  0.00     0.185 C 
ATOM     26  O30 ZIN A   1      37.186   2.767  30.416  0.00  0.00    -0.292 OA
BRANCH  25  27
ATOM     27  C31 ZIN A   1      38.568   4.503  31.208  0.00  0.00     0.245 C 
BRANCH  27  28
ATOM     28  O32 ZIN A   1      39.635   3.612  30.876  0.00  0.00    -0.393 OA
ATOM     29  H57 ZIN A   1      40.406   3.689  31.455  0.00  0.00     0.209 HD
ENDBRANCH  27  28
ENDBRANCH  25  27
ENDBRANCH  22  25
BRANCH  18  30
ATOM     30  O23 ZIN A   1      33.229   1.930  32.088  0.00  0.00    -0.392 OA
ATOM     31  H48 ZIN A   1      34.001   1.788  31.522  0.00  0.00     0.210 HD
ENDBRANCH  18  30
TORSDOF 5
ENDMDL
MODEL 43
REMARK CAVERDOCK RESULT:      18.3      0.000      0.000
REMARK CAVERDOCK CONSTRAINTS:       0.0      0.0      0.0      0.0
REMARK CAVERDOCK TUNNEL: 42     18.3      2.3     43.1
REMARK  5 active torsions:
REMARK  status: ('A' for Active; 'I' for Inactive)
REMARK    1  A    between atoms: C21_18  and  O23_19 
REMARK    2  A    between atoms: C27_23  and  O28_24 
REMARK    3  A    between atoms: C27_23  and  C29_25 
REMARK    4  A    between atoms: C29_25  and  C31_27 
REMARK    5  A    between atoms: C31_27  and  O32_28 
ROOT
ATOM      1  C1  ZIN A   1      35.856   6.737  29.010  0.00  0.00     0.013 C 
ATOM      2  C2  ZIN A   1      35.713   5.214  29.058  0.00  0.00     0.025 C 
ATOM      3  C4  ZIN A   1      34.291   4.797  28.594  0.00  0.00     0.013 C 
ATOM      4  C5  ZIN A   1      33.525   4.663  29.914  0.00  0.00     0.005 C 
ATOM      5  C7  ZIN A   1      32.282   3.792  29.872  0.00  0.00     0.035 C 
ATOM      6  C9  ZIN A   1      31.253   4.403  28.919  0.00  0.00     0.013 C 
ATOM      7  C10 ZIN A   1      30.017   3.500  28.849  0.00  0.00     0.036 C 
ATOM      8  C11 ZIN A   1      29.504   3.291  30.261  0.00  0.00    -0.061 A 
ATOM      9  C12 ZIN A   1      28.224   3.522  30.520  0.00  0.00     0.058 A 
ATOM     10  C13 ZIN A   1      27.695   3.351  31.882  0.00  0.00     0.172 A 
ATOM     11  O14 ZIN A   1      26.513   3.525  32.117  0.00  0.00    -0.289 OA
ATOM     12  C15 ZIN A   1      28.626   2.964  32.955  0.00  0.00     0.052 A 
ATOM     13  C16 ZIN A   1      29.898   2.731  32.672  0.00  0.00    -0.006 A 
ATOM     14  C17 ZIN A   1      30.478   2.826  31.302  0.00  0.00     0.036 A 
ATOM     15  C18 ZIN A   1      30.962   1.432  30.900  0.00  0.00     0.028 C 
ATOM     16  C19 ZIN A   1      31.717   3.725  31.300  0.00  0.00     0.147 C 
ATOM     17  F20 ZIN A   1      31.350   5.017  31.691  0.00  0.00    -0.238 F 
ATOM     18  C21 ZIN A   1      32.733   3.188  32.303  0.00  0.00     0.160 C 
ATOM     19  C24 ZIN A   1      34.053   3.975  32.253  0.00  0.00     0.048 C 
ATOM     20  C25 ZIN A   1      34.573   3.954  30.815  0.00  0.00     0.001 C 
ATOM     21  C26 ZIN A   1      34.683   2.509  30.325  0.00  0.00     0.019 C 
ATOM     22  C27 ZIN A   1      35.863   4.712  30.515  0.00  0.00     0.131 C 
ENDROOT
BRANCH  22  23
ATOM     23  O28 ZIN A   1      36.027   5.794  31.434  0.00  0.00    -0.381 OA
ATOM     24  H54 ZIN A   1      35.248   6.361  31.516  0.00  0.00     0.211 HD
ENDBRANCH  22  23
BRANCH  22  25
ATOM     25  C29 ZIN A   1      37.045   3.780  30.589  0.00  0.00     0.185 C 
ATOM     26  O30 ZIN A   1      36.929   2.627  30.248  0.00  0.00    -0.292 OA
BRANCH  25  27
ATOM     27  C31 ZIN A   1      38.374   4.286  31.091  0.00  0.00     0.245 C 
BRANCH  27  28
ATOM     28  O32 ZIN A   1      39.428   3.515  30.511  0.00  0.00    -0.393 OA
ATOM     29  H57 ZIN A   1      39.854   3.938  29.753  0.00  0.00     0.209 HD
ENDBRANCH  27  28
ENDBRANCH  25  27
ENDBRANCH  22  25
BRANCH  18  30
ATOM     30  O23 ZIN A   1      32.999   1.815  32.007  0.00  0.00    -0.392 OA
ATOM     31  H48 ZIN A   1      33.894   1.650  31.679  0.00  0.00     0.210 HD
ENDBRANCH  18  30
TORSDOF 5
ENDMDL
MODEL 44
REMARK CAVERDOCK RESULT:      18.9      0.000      0.000
REMARK CAVERDOCK CONSTRAINTS:       0.0      0.0      0.0      0.0
REMARK CAVERDOCK TUNNEL: 43     18.9      2.4     44.3
REMARK  5 active torsions:
REMARK  status: ('A' for Active; 'I' for Inactive)
REMARK    1  A    between atoms: C21_18  and  O23_19 
REMARK    2  A    between atoms: C27_23  and  O28_24 
REMARK    3  A    between atoms: C27_23  and  C29_25 
REMARK    4  A    between atoms: C29_25  and  C31_27 
REMARK    5  A    between atoms: C31_27  and  O32_28 
ROOT
ATOM      1  C1  ZIN A   1      36.040   3.866  27.748  0.00  0.00     0.013 C 
ATOM      2  C2  ZIN A   1      35.893   3.423  29.206  0.00  0.00     0.025 C 
ATOM      3  C4  ZIN A   1      34.739   2.391  29.336  0.00  0.00     0.013 C 
ATOM      4  C5  ZIN A   1      33.544   3.261  29.739  0.00  0.00     0.005 C 
ATOM      5  C7  ZIN A   1      32.405   2.539  30.435  0.00  0.00     0.035 C 
ATOM      6  C9  ZIN A   1      31.794   1.502  29.491  0.00  0.00     0.013 C 
ATOM      7  C10 ZIN A   1      30.672   0.747  30.211  0.00  0.00     0.036 C 
ATOM      8  C11 ZIN A   1      29.678   1.767  30.736  0.00  0.00    -0.061 A 
ATOM      9  C12 ZIN A   1      28.392   1.614  30.452  0.00  0.00     0.058 A 
ATOM     10  C13 ZIN A   1      27.401   2.594  30.925  0.00  0.00     0.172 A 
ATOM     11  O14 ZIN A   1      26.215   2.438  30.701  0.00  0.00    -0.289 OA
ATOM     12  C15 ZIN A   1      27.877   3.767  31.677  0.00  0.00     0.052 A 
ATOM     13  C16 ZIN A   1      29.165   3.895  31.955  0.00  0.00    -0.006 A 
ATOM     14  C17 ZIN A   1      30.206   2.905  31.558  0.00  0.00     0.036 A 
ATOM     15  C18 ZIN A   1      30.806   2.318  32.837  0.00  0.00     0.028 C 
ATOM     16  C19 ZIN A   1      31.357   3.594  30.822  0.00  0.00     0.147 C 
ATOM     17  F20 ZIN A   1      30.869   4.183  29.651  0.00  0.00    -0.238 F 
ATOM     18  C21 ZIN A   1      31.937   4.693  31.708  0.00  0.00     0.160 C 
ATOM     19  C24 ZIN A   1      33.182   5.335  31.076  0.00  0.00     0.048 C 
ATOM     20  C25 ZIN A   1      34.192   4.230  30.765  0.00  0.00     0.001 C 
ATOM     21  C26 ZIN A   1      34.477   3.419  32.031  0.00  0.00     0.019 C 
ATOM     22  C27 ZIN A   1      35.501   4.632  30.091  0.00  0.00     0.131 C 
ENDROOT
BRANCH  22  23
ATOM     23  O28 ZIN A   1      35.314   5.818  29.315  0.00  0.00    -0.381 OA
ATOM     24  H54 ZIN A   1      35.129   5.652  28.381  0.00  0.00     0.211 HD
ENDBRANCH  22  23
BRANCH  22  25
ATOM     25  C29 ZIN A   1      36.576   4.847  31.124  0.00  0.00     0.185 C 
ATOM     26  O30 ZIN A   1      36.355   5.536  32.092  0.00  0.00    -0.292 OA
BRANCH  25  27
ATOM     27  C31 ZIN A   1      37.928   4.205  30.950  0.00  0.00     0.245 C 
BRANCH  27  28
ATOM     28  O32 ZIN A   1      38.907   4.947  31.681  0.00  0.00    -0.393 OA
ATOM     29  H57 ZIN A   1      39.747   4.482  31.797  0.00  0.00     0.209 HD
ENDBRANCH  27  28
ENDBRANCH  25  27
ENDBRANCH  22  25
BRANCH  18  30
ATOM     30  O23 ZIN A   1      32.297   4.130  32.972  0.00  0.00    -0.392 OA
ATOM     31  H48 ZIN A   1      31.758   4.446  33.711  0.00  0.00     0.210 HD
ENDBRANCH  18  30
TORSDOF 5
ENDMDL
MODEL 45
REMARK CAVERDOCK RESULT:      17.0      0.000      0.000
REMARK CAVERDOCK CONSTRAINTS:       0.2      0.0      0.0      0.0
REMARK CAVERDOCK TUNNEL: 44     17.0      2.4     45.4
REMARK  5 active torsions:
REMARK  status: ('A' for Active; 'I' for Inactive)
REMARK    1  A    between atoms: C21_18  and  O23_19 
REMARK    2  A    between atoms: C27_23  and  O28_24 
REMARK    3  A    between atoms: C27_23  and  C29_25 
REMARK    4  A    between atoms: C29_25  and  C31_27 
REMARK    5  A    between atoms: C31_27  and  O32_28 
ROOT
ATOM      1  C1  ZIN A   1      36.247   3.274  28.261  0.00  0.00     0.013 C 
ATOM      2  C2  ZIN A   1      35.905   3.139  29.747  0.00  0.00     0.025 C 
ATOM      3  C4  ZIN A   1      34.793   2.073  29.943  0.00  0.00     0.013 C 
ATOM      4  C5  ZIN A   1      33.513   2.914  29.979  0.00  0.00     0.005 C 
ATOM      5  C7  ZIN A   1      32.317   2.270  30.657  0.00  0.00     0.035 C 
ATOM      6  C9  ZIN A   1      31.900   1.014  29.889  0.00  0.00     0.013 C 
ATOM      7  C10 ZIN A   1      30.719   0.345  30.599  0.00  0.00     0.036 C 
ATOM      8  C11 ZIN A   1      29.613   1.373  30.747  0.00  0.00    -0.061 A 
ATOM      9  C12 ZIN A   1      28.392   1.067  30.332  0.00  0.00     0.058 A 
ATOM     10  C13 ZIN A   1      27.299   2.045  30.440  0.00  0.00     0.172 A 
ATOM     11  O14 ZIN A   1      26.168   1.755  30.097  0.00  0.00    -0.289 OA
ATOM     12  C15 ZIN A   1      27.604   3.383  30.973  0.00  0.00     0.052 A 
ATOM     13  C16 ZIN A   1      28.829   3.665  31.388  0.00  0.00    -0.006 A 
ATOM     14  C17 ZIN A   1      29.961   2.696  31.363  0.00  0.00     0.036 A 
ATOM     15  C18 ZIN A   1      30.390   2.440  32.808  0.00  0.00     0.028 C 
ATOM     16  C19 ZIN A   1      31.177   3.300  30.656  0.00  0.00     0.147 C 
ATOM     17  F20 ZIN A   1      30.842   3.589  29.330  0.00  0.00    -0.238 F 
ATOM     18  C21 ZIN A   1      31.568   4.602  31.350  0.00  0.00     0.160 C 
ATOM     19  C24 ZIN A   1      32.863   5.190  30.766  0.00  0.00     0.048 C 
ATOM     20  C25 ZIN A   1      33.957   4.124  30.846  0.00  0.00     0.001 C 
ATOM     21  C26 ZIN A   1      34.087   3.622  32.285  0.00  0.00     0.019 C 
ATOM     22  C27 ZIN A   1      35.332   4.474  30.283  0.00  0.00     0.131 C 
ENDROOT
BRANCH  22  23
ATOM     23  O28 ZIN A   1      35.209   5.451  29.248  0.00  0.00    -0.381 OA
ATOM     24  H54 ZIN A   1      34.493   5.274  28.622  0.00  0.00     0.211 HD
ENDBRANCH  22  23
BRANCH  22  25
ATOM     25  C29 ZIN A   1      36.231   4.984  31.380  0.00  0.00     0.185 C 
ATOM     26  O30 ZIN A   1      35.755   5.367  32.422  0.00  0.00    -0.292 OA
BRANCH  25  27
ATOM     27  C31 ZIN A   1      37.724   5.017  31.176  0.00  0.00     0.245 C 
BRANCH  27  28
ATOM     28  O32 ZIN A   1      38.300   6.007  32.030  0.00  0.00    -0.393 OA
ATOM     29  H57 ZIN A   1      37.775   6.816  32.105  0.00  0.00     0.209 HD
ENDBRANCH  27  28
ENDBRANCH  25  27
ENDBRANCH  22  25
BRANCH  18  30
ATOM     30  O23 ZIN A   1      31.761   4.348  32.743  0.00  0.00    -0.392 OA
ATOM     31  H48 ZIN A   1      31.026   3.878  33.163  0.00  0.00     0.210 HD
ENDBRANCH  18  30
TORSDOF 5
ENDMDL
MODEL 46
REMARK CAVERDOCK RESULT:      16.1      0.000      0.000
REMARK CAVERDOCK CONSTRAINTS:       0.0      0.0      0.0      0.0
REMARK CAVERDOCK TUNNEL: 45     16.1      2.3     46.4
REMARK  5 active torsions:
REMARK  status: ('A' for Active; 'I' for Inactive)
REMARK    1  A    between atoms: C21_18  and  O23_19 
REMARK    2  A    between atoms: C27_23  and  O28_24 
REMARK    3  A    between atoms: C27_23  and  C29_25 
REMARK    4  A    between atoms: C29_25  and  C31_27 
REMARK    5  A    between atoms: C31_27  and  O32_28 
ROOT
ATOM      1  C1  ZIN A   1      36.127   3.196  28.298  0.00  0.00     0.013 C 
ATOM      2  C2  ZIN A   1      35.764   3.059  29.778  0.00  0.00     0.025 C 
ATOM      3  C4  ZIN A   1      34.633   2.008  29.954  0.00  0.00     0.013 C 
ATOM      4  C5  ZIN A   1      33.365   2.868  29.977  0.00  0.00     0.005 C 
ATOM      5  C7  ZIN A   1      32.151   2.237  30.635  0.00  0.00     0.035 C 
ATOM      6  C9  ZIN A   1      31.726   0.991  29.855  0.00  0.00     0.013 C 
ATOM      7  C10 ZIN A   1      30.526   0.336  30.545  0.00  0.00     0.036 C 
ATOM      8  C11 ZIN A   1      29.433   1.380  30.683  0.00  0.00    -0.061 A 
ATOM      9  C12 ZIN A   1      28.213   1.093  30.251  0.00  0.00     0.058 A 
ATOM     10  C13 ZIN A   1      27.133   2.087  30.349  0.00  0.00     0.172 A 
ATOM     11  O14 ZIN A   1      26.003   1.816  29.989  0.00  0.00    -0.289 OA
ATOM     12  C15 ZIN A   1      27.450   3.418  30.894  0.00  0.00     0.052 A 
ATOM     13  C16 ZIN A   1      28.674   3.679  31.327  0.00  0.00    -0.006 A 
ATOM     14  C17 ZIN A   1      29.791   2.694  31.311  0.00  0.00     0.036 A 
ATOM     15  C18 ZIN A   1      30.198   2.424  32.761  0.00  0.00     0.028 C 
ATOM     16  C19 ZIN A   1      31.026   3.284  30.624  0.00  0.00     0.147 C 
ATOM     17  F20 ZIN A   1      30.713   3.585  29.295  0.00  0.00    -0.238 F 
ATOM     18  C21 ZIN A   1      31.427   4.576  31.330  0.00  0.00     0.160 C 
ATOM     19  C24 ZIN A   1      32.737   5.148  30.767  0.00  0.00     0.048 C 
ATOM     20  C25 ZIN A   1      33.814   4.066  30.856  0.00  0.00     0.001 C 
ATOM     21  C26 ZIN A   1      33.918   3.555  32.294  0.00  0.00     0.019 C 
ATOM     22  C27 ZIN A   1      35.202   4.399  30.314  0.00  0.00     0.131 C 
ENDROOT
BRANCH  22  23
ATOM     23  O28 ZIN A   1      35.108   5.383  29.283  0.00  0.00    -0.381 OA
ATOM     24  H54 ZIN A   1      34.823   6.254  29.594  0.00  0.00     0.211 HD
ENDBRANCH  22  23
BRANCH  22  25
ATOM     25  C29 ZIN A   1      36.093   4.890  31.426  0.00  0.00     0.185 C 
ATOM     26  O30 ZIN A   1      35.611   5.431  32.392  0.00  0.00    -0.292 OA
BRANCH  25  27
ATOM     27  C31 ZIN A   1      37.586   4.706  31.331  0.00  0.00     0.245 C 
BRANCH  27  28
ATOM     28  O32 ZIN A   1      38.243   5.861  31.857  0.00  0.00    -0.393 OA
ATOM     29  H57 ZIN A   1      37.766   6.290  32.581  0.00  0.00     0.209 HD
ENDBRANCH  27  28
ENDBRANCH  25  27
ENDBRANCH  22  25
BRANCH  18  30
ATOM     30  O23 ZIN A   1      31.596   4.312  32.725  0.00  0.00    -0.392 OA
ATOM     31  H48 ZIN A   1      32.121   3.522  32.915  0.00  0.00     0.210 HD
ENDBRANCH  18  30
TORSDOF 5
ENDMDL
MODEL 47
REMARK CAVERDOCK RESULT:      15.0      0.000      0.000
REMARK CAVERDOCK CONSTRAINTS:       0.0      0.0      0.0      0.0
REMARK CAVERDOCK TUNNEL: 46     15.0      2.4     47.5
REMARK  5 active torsions:
REMARK  status: ('A' for Active; 'I' for Inactive)
REMARK    1  A    between atoms: C21_18  and  O23_19 
REMARK    2  A    between atoms: C27_23  and  O28_24 
REMARK    3  A    between atoms: C27_23  and  C29_25 
REMARK    4  A    between atoms: C29_25  and  C31_27 
REMARK    5  A    between atoms: C31_27  and  O32_28 
ROOT
ATOM      1  C1  ZIN A   1      35.845   3.135  28.215  0.00  0.00     0.013 C 
ATOM      2  C2  ZIN A   1      35.524   2.998  29.705  0.00  0.00     0.025 C 
ATOM      3  C4  ZIN A   1      34.400   1.946  29.914  0.00  0.00     0.013 C 
ATOM      4  C5  ZIN A   1      33.133   2.804  29.973  0.00  0.00     0.005 C 
ATOM      5  C7  ZIN A   1      31.939   2.173  30.666  0.00  0.00     0.035 C 
ATOM      6  C9  ZIN A   1      31.493   0.926  29.899  0.00  0.00     0.013 C 
ATOM      7  C10 ZIN A   1      30.314   0.270  30.624  0.00  0.00     0.036 C 
ATOM      8  C11 ZIN A   1      29.224   1.313  30.794  0.00  0.00    -0.061 A 
ATOM      9  C12 ZIN A   1      27.992   1.025  30.396  0.00  0.00     0.058 A 
ATOM     10  C13 ZIN A   1      26.915   2.017  30.525  0.00  0.00     0.172 A 
ATOM     11  O14 ZIN A   1      25.775   1.745  30.198  0.00  0.00    -0.289 OA
ATOM     12  C15 ZIN A   1      27.246   3.349  31.060  0.00  0.00     0.052 A 
ATOM     13  C16 ZIN A   1      28.481   3.612  31.457  0.00  0.00    -0.006 A 
ATOM     14  C17 ZIN A   1      29.599   2.628  31.410  0.00  0.00     0.036 A 
ATOM     15  C18 ZIN A   1      30.047   2.359  32.848  0.00  0.00     0.028 C 
ATOM     16  C19 ZIN A   1      30.812   3.219  30.688  0.00  0.00     0.147 C 
ATOM     17  F20 ZIN A   1      30.462   3.519  29.367  0.00  0.00    -0.238 F 
ATOM     18  C21 ZIN A   1      31.232   4.512  31.381  0.00  0.00     0.160 C 
ATOM     19  C24 ZIN A   1      32.525   5.085  30.780  0.00  0.00     0.048 C 
ATOM     20  C25 ZIN A   1      33.606   4.004  30.838  0.00  0.00     0.001 C 
ATOM     21  C26 ZIN A   1      33.751   3.494  32.273  0.00  0.00     0.019 C 
ATOM     22  C27 ZIN A   1      34.977   4.338  30.256  0.00  0.00     0.131 C 
ENDROOT
BRANCH  22  23
ATOM     23  O28 ZIN A   1      34.851   5.322  29.227  0.00  0.00    -0.381 OA
ATOM     24  H54 ZIN A   1      35.694   5.695  28.935  0.00  0.00     0.211 HD
ENDBRANCH  22  23
BRANCH  22  25
ATOM     25  C29 ZIN A   1      35.899   4.831  31.341  0.00  0.00     0.185 C 
ATOM     26  O30 ZIN A   1      35.445   5.374  32.319  0.00  0.00    -0.292 OA
BRANCH  25  27
ATOM     27  C31 ZIN A   1      37.389   4.646  31.205  0.00  0.00     0.245 C 
BRANCH  27  28
ATOM     28  O32 ZIN A   1      38.065   5.620  32.003  0.00  0.00    -0.393 OA
ATOM     29  H57 ZIN A   1      38.851   5.283  32.454  0.00  0.00     0.209 HD
ENDBRANCH  27  28
ENDBRANCH  25  27
ENDBRANCH  22  25
BRANCH  18  30
ATOM     30  O23 ZIN A   1      31.442   4.249  32.770  0.00  0.00    -0.392 OA
ATOM     31  H48 ZIN A   1      32.152   4.773  33.167  0.00  0.00     0.210 HD
ENDBRANCH  18  30
TORSDOF 5
ENDMDL
MODEL 48
REMARK CAVERDOCK RESULT:      13.3      0.000      0.000
REMARK CAVERDOCK CONSTRAINTS:       0.0      0.0      0.0      0.0
REMARK CAVERDOCK TUNNEL: 47     13.3      2.4     48.5
REMARK  5 active torsions:
REMARK  status: ('A' for Active; 'I' for Inactive)
REMARK    1  A    between atoms: C21_18  and  O23_19 
REMARK    2  A    between atoms: C27_23  and  O28_24 
REMARK    3  A    between atoms: C27_23  and  C29_25 
REMARK    4  A    between atoms: C29_25  and  C31_27 
REMARK    5  A    between atoms: C31_27  and  O32_28 
ROOT
ATOM      1  C1  ZIN A   1      36.398   2.737  29.186  0.00  0.00     0.013 C 
ATOM      2  C2  ZIN A   1      35.630   2.910  30.499  0.00  0.00     0.025 C 
ATOM      3  C4  ZIN A   1      34.519   1.831  30.612  0.00  0.00     0.013 C 
ATOM      4  C5  ZIN A   1      33.279   2.557  30.079  0.00  0.00     0.005 C 
ATOM      5  C7  ZIN A   1      31.941   1.989  30.515  0.00  0.00     0.035 C 
ATOM      6  C9  ZIN A   1      31.783   0.565  29.978  0.00  0.00     0.013 C 
ATOM      7  C10 ZIN A   1      30.449  -0.020  30.454  0.00  0.00     0.036 C 
ATOM      8  C11 ZIN A   1      29.341   0.927  30.031  0.00  0.00    -0.061 A 
ATOM      9  C12 ZIN A   1      28.301   0.442  29.367  0.00  0.00     0.058 A 
ATOM     10  C13 ZIN A   1      27.218   1.332  28.921  0.00  0.00     0.172 A 
ATOM     11  O14 ZIN A   1      26.243   0.886  28.345  0.00  0.00    -0.289 OA
ATOM     12  C15 ZIN A   1      27.339   2.775  29.189  0.00  0.00     0.052 A 
ATOM     13  C16 ZIN A   1      28.382   3.236  29.861  0.00  0.00    -0.006 A 
ATOM     14  C17 ZIN A   1      29.478   2.376  30.392  0.00  0.00     0.036 A 
ATOM     15  C18 ZIN A   1      29.459   2.482  31.917  0.00  0.00     0.028 C 
ATOM     16  C19 ZIN A   1      30.845   2.901  29.943  0.00  0.00     0.147 C 
ATOM     17  F20 ZIN A   1      30.918   2.861  28.547  0.00  0.00    -0.238 F 
ATOM     18  C21 ZIN A   1      31.001   4.351  30.393  0.00  0.00     0.160 C 
ATOM     19  C24 ZIN A   1      32.406   4.893  30.086  0.00  0.00     0.048 C 
ATOM     20  C25 ZIN A   1      33.435   3.960  30.726  0.00  0.00     0.001 C 
ATOM     21  C26 ZIN A   1      33.134   3.803  32.218  0.00  0.00     0.019 C 
ATOM     22  C27 ZIN A   1      34.912   4.282  30.517  0.00  0.00     0.131 C 
ENDROOT
BRANCH  22  23
ATOM     23  O28 ZIN A   1      35.095   4.992  29.291  0.00  0.00    -0.381 OA
ATOM     24  H54 ZIN A   1      35.214   4.421  28.519  0.00  0.00     0.211 HD
ENDBRANCH  22  23
BRANCH  22  25
ATOM     25  C29 ZIN A   1      35.439   5.091  31.674  0.00  0.00     0.185 C 
ATOM     26  O30 ZIN A   1      34.802   5.167  32.698  0.00  0.00    -0.292 OA
BRANCH  25  27
ATOM     27  C31 ZIN A   1      36.760   5.807  31.553  0.00  0.00     0.245 C 
BRANCH  27  28
ATOM     28  O32 ZIN A   1      37.800   4.853  31.329  0.00  0.00    -0.393 OA
ATOM     29  H57 ZIN A   1      37.602   4.210  30.634  0.00  0.00     0.209 HD
ENDBRANCH  27  28
ENDBRANCH  25  27
ENDBRANCH  22  25
BRANCH  18  30
ATOM     30  O23 ZIN A   1      30.771   4.429  31.802  0.00  0.00    -0.392 OA
ATOM     31  H48 ZIN A   1      29.845   4.577  32.042  0.00  0.00     0.210 HD
ENDBRANCH  18  30
TORSDOF 5
ENDMDL
MODEL 49
REMARK CAVERDOCK RESULT:      11.8      0.000      0.000
REMARK CAVERDOCK CONSTRAINTS:       0.0      0.0      0.0      0.0
REMARK CAVERDOCK TUNNEL: 48     11.8      2.4     49.1
REMARK  5 active torsions:
REMARK  status: ('A' for Active; 'I' for Inactive)
REMARK    1  A    between atoms: C21_18  and  O23_19 
REMARK    2  A    between atoms: C27_23  and  O28_24 
REMARK    3  A    between atoms: C27_23  and  C29_25 
REMARK    4  A    between atoms: C29_25  and  C31_27 
REMARK    5  A    between atoms: C31_27  and  O32_28 
ROOT
ATOM      1  C1  ZIN A   1      36.199   2.981  29.206  0.00  0.00     0.013 C 
ATOM      2  C2  ZIN A   1      35.438   3.009  30.532  0.00  0.00     0.025 C 
ATOM      3  C4  ZIN A   1      34.373   1.878  30.560  0.00  0.00     0.013 C 
ATOM      4  C5  ZIN A   1      33.100   2.594  30.099  0.00  0.00     0.005 C 
ATOM      5  C7  ZIN A   1      31.791   1.934  30.493  0.00  0.00     0.035 C 
ATOM      6  C9  ZIN A   1      31.687   0.555  29.838  0.00  0.00     0.013 C 
ATOM      7  C10 ZIN A   1      30.383  -0.124  30.271  0.00  0.00     0.036 C 
ATOM      8  C11 ZIN A   1      29.233   0.807  29.936  0.00  0.00    -0.061 A 
ATOM      9  C12 ZIN A   1      28.207   0.336  29.239  0.00  0.00     0.058 A 
ATOM     10  C13 ZIN A   1      27.084   1.214  28.878  0.00  0.00     0.172 A 
ATOM     11  O14 ZIN A   1      26.123   0.778  28.272  0.00  0.00    -0.289 OA
ATOM     12  C15 ZIN A   1      27.147   2.633  29.268  0.00  0.00     0.052 A 
ATOM     13  C16 ZIN A   1      28.176   3.080  29.969  0.00  0.00    -0.006 A 
ATOM     14  C17 ZIN A   1      29.312   2.225  30.418  0.00  0.00     0.036 A 
ATOM     15  C18 ZIN A   1      29.304   2.201  31.948  0.00  0.00     0.028 C 
ATOM     16  C19 ZIN A   1      30.651   2.844  30.008  0.00  0.00     0.147 C 
ATOM     17  F20 ZIN A   1      30.713   2.926  28.613  0.00  0.00    -0.238 F 
ATOM     18  C21 ZIN A   1      30.751   4.255  30.579  0.00  0.00     0.160 C 
ATOM     19  C24 ZIN A   1      32.129   4.881  30.310  0.00  0.00     0.048 C 
ATOM     20  C25 ZIN A   1      33.202   3.942  30.862  0.00  0.00     0.001 C 
ATOM     21  C26 ZIN A   1      32.923   3.646  32.337  0.00  0.00     0.019 C 
ATOM     22  C27 ZIN A   1      34.663   4.343  30.672  0.00  0.00     0.131 C 
ENDROOT
BRANCH  22  23
ATOM     23  O28 ZIN A   1      34.804   5.162  29.510  0.00  0.00    -0.381 OA
ATOM     24  H54 ZIN A   1      35.042   6.079  29.701  0.00  0.00     0.211 HD
ENDBRANCH  22  23
BRANCH  22  25
ATOM     25  C29 ZIN A   1      35.166   5.073  31.891  0.00  0.00     0.185 C 
ATOM     26  O30 ZIN A   1      34.574   4.979  32.939  0.00  0.00    -0.292 OA
BRANCH  25  27
ATOM     27  C31 ZIN A   1      36.409   5.921  31.801  0.00  0.00     0.245 C 
BRANCH  27  28
ATOM     28  O32 ZIN A   1      37.438   5.191  31.129  0.00  0.00    -0.393 OA
ATOM     29  H57 ZIN A   1      38.079   5.749  30.667  0.00  0.00     0.209 HD
ENDBRANCH  27  28
ENDBRANCH  25  27
ENDBRANCH  22  25
BRANCH  18  30
ATOM     30  O23 ZIN A   1      30.532   4.204  31.991  0.00  0.00    -0.392 OA
ATOM     31  H48 ZIN A   1      29.703   3.773  32.245  0.00  0.00     0.210 HD
ENDBRANCH  18  30
TORSDOF 5
ENDMDL
MODEL 50
REMARK CAVERDOCK RESULT:      11.0      0.000      0.000
REMARK CAVERDOCK CONSTRAINTS:       0.2      0.0      0.0      0.0
REMARK CAVERDOCK TUNNEL: 49     11.0      2.3     50.5
REMARK  5 active torsions:
REMARK  status: ('A' for Active; 'I' for Inactive)
REMARK    1  A    between atoms: C21_18  and  O23_19 
REMARK    2  A    between atoms: C27_23  and  O28_24 
REMARK    3  A    between atoms: C27_23  and  C29_25 
REMARK    4  A    between atoms: C29_25  and  C31_27 
REMARK    5  A    between atoms: C31_27  and  O32_28 
ROOT
ATOM      1  C1  ZIN A   1      36.162   3.243  29.481  0.00  0.00     0.013 C 
ATOM      2  C2  ZIN A   1      35.309   3.125  30.746  0.00  0.00     0.025 C 
ATOM      3  C4  ZIN A   1      34.307   1.947  30.605  0.00  0.00     0.013 C 
ATOM      4  C5  ZIN A   1      33.032   2.638  30.108  0.00  0.00     0.005 C 
ATOM      5  C7  ZIN A   1      31.736   1.887  30.351  0.00  0.00     0.035 C 
ATOM      6  C9  ZIN A   1      31.751   0.564  29.582  0.00  0.00     0.013 C 
ATOM      7  C10 ZIN A   1      30.458  -0.209  29.862  0.00  0.00     0.036 C 
ATOM      8  C11 ZIN A   1      29.286   0.691  29.519  0.00  0.00    -0.061 A 
ATOM      9  C12 ZIN A   1      28.339   0.232  28.712  0.00  0.00     0.058 A 
ATOM     10  C13 ZIN A   1      27.198   1.083  28.340  0.00  0.00     0.172 A 
ATOM     11  O14 ZIN A   1      26.306   0.654  27.631  0.00  0.00    -0.289 OA
ATOM     12  C15 ZIN A   1      27.159   2.466  28.844  0.00  0.00     0.052 A 
ATOM     13  C16 ZIN A   1      28.112   2.901  29.654  0.00  0.00    -0.006 A 
ATOM     14  C17 ZIN A   1      29.257   2.067  30.116  0.00  0.00     0.036 A 
ATOM     15  C18 ZIN A   1      29.143   1.915  31.634  0.00  0.00     0.028 C 
ATOM     16  C19 ZIN A   1      30.587   2.779  29.857  0.00  0.00     0.147 C 
ATOM     17  F20 ZIN A   1      30.742   2.979  28.482  0.00  0.00    -0.238 F 
ATOM     18  C21 ZIN A   1      30.572   4.142  30.544  0.00  0.00     0.160 C 
ATOM     19  C24 ZIN A   1      31.930   4.852  30.428  0.00  0.00     0.048 C 
ATOM     20  C25 ZIN A   1      33.010   3.921  30.982  0.00  0.00     0.001 C 
ATOM     21  C26 ZIN A   1      32.644   3.491  32.404  0.00  0.00     0.019 C 
ATOM     22  C27 ZIN A   1      34.457   4.405  30.934  0.00  0.00     0.131 C 
ENDROOT
BRANCH  22  23
ATOM     23  O28 ZIN A   1      34.636   5.323  29.854  0.00  0.00    -0.381 OA
ATOM     24  H54 ZIN A   1      35.559   5.454  29.597  0.00  0.00     0.211 HD
ENDBRANCH  22  23
BRANCH  22  25
ATOM     25  C29 ZIN A   1      34.835   5.054  32.240  0.00  0.00     0.185 C 
ATOM     26  O30 ZIN A   1      34.161   4.867  33.225  0.00  0.00    -0.292 OA
BRANCH  25  27
ATOM     27  C31 ZIN A   1      36.054   5.937  32.318  0.00  0.00     0.245 C 
BRANCH  27  28
ATOM     28  O32 ZIN A   1      36.945   5.615  31.249  0.00  0.00    -0.393 OA
ATOM     29  H57 ZIN A   1      37.877   5.779  31.450  0.00  0.00     0.209 HD
ENDBRANCH  27  28
ENDBRANCH  25  27
ENDBRANCH  22  25
BRANCH  18  30
ATOM     30  O23 ZIN A   1      30.257   3.963  31.927  0.00  0.00    -0.392 OA
ATOM     31  H48 ZIN A   1      30.780   3.276  32.364  0.00  0.00     0.210 HD
ENDBRANCH  18  30
TORSDOF 5
ENDMDL
MODEL 51
REMARK CAVERDOCK RESULT:       9.9      0.000      0.000
REMARK CAVERDOCK CONSTRAINTS:       0.0      0.0      0.0      0.0
REMARK CAVERDOCK TUNNEL: 50      9.9      2.3     51.3
REMARK  5 active torsions:
REMARK  status: ('A' for Active; 'I' for Inactive)
REMARK    1  A    between atoms: C21_18  and  O23_19 
REMARK    2  A    between atoms: C27_23  and  O28_24 
REMARK    3  A    between atoms: C27_23  and  C29_25 
REMARK    4  A    between atoms: C29_25  and  C31_27 
REMARK    5  A    between atoms: C31_27  and  O32_28 
ROOT
ATOM      1  C1  ZIN A   1      35.964   2.988  29.563  0.00  0.00     0.013 C 
ATOM      2  C2  ZIN A   1      35.068   3.034  30.802  0.00  0.00     0.025 C 
ATOM      3  C4  ZIN A   1      34.052   1.859  30.768  0.00  0.00     0.013 C 
ATOM      4  C5  ZIN A   1      32.806   2.498  30.148  0.00  0.00     0.005 C 
ATOM      5  C7  ZIN A   1      31.491   1.797  30.433  0.00  0.00     0.035 C 
ATOM      6  C9  ZIN A   1      31.511   0.390  29.831  0.00  0.00     0.013 C 
ATOM      7  C10 ZIN A   1      30.198  -0.328  30.156  0.00  0.00     0.036 C 
ATOM      8  C11 ZIN A   1      29.052   0.537  29.665  0.00  0.00    -0.061 A 
ATOM      9  C12 ZIN A   1      28.125  -0.005  28.887  0.00  0.00     0.058 A 
ATOM     10  C13 ZIN A   1      27.011   0.807  28.375  0.00  0.00     0.172 A 
ATOM     11  O14 ZIN A   1      26.137   0.305  27.693  0.00  0.00    -0.289 OA
ATOM     12  C15 ZIN A   1      26.976   2.241  28.708  0.00  0.00     0.052 A 
ATOM     13  C16 ZIN A   1      27.908   2.760  29.492  0.00  0.00    -0.006 A 
ATOM     14  C17 ZIN A   1      29.024   1.975  30.092  0.00  0.00     0.036 A 
ATOM     15  C18 ZIN A   1      28.857   2.009  31.611  0.00  0.00     0.028 C 
ATOM     16  C19 ZIN A   1      30.373   2.636  29.795  0.00  0.00     0.147 C 
ATOM     17  F20 ZIN A   1      30.577   2.667  28.412  0.00  0.00    -0.238 F 
ATOM     18  C21 ZIN A   1      30.355   4.071  30.312  0.00  0.00     0.160 C 
ATOM     19  C24 ZIN A   1      31.728   4.747  30.160  0.00  0.00     0.048 C 
ATOM     20  C25 ZIN A   1      32.774   3.878  30.859  0.00  0.00     0.001 C 
ATOM     21  C26 ZIN A   1      32.354   3.627  32.309  0.00  0.00     0.019 C 
ATOM     22  C27 ZIN A   1      34.229   4.336  30.804  0.00  0.00     0.131 C 
ENDROOT
BRANCH  22  23
ATOM     23  O28 ZIN A   1      34.459   5.115  29.628  0.00  0.00    -0.381 OA
ATOM     24  H54 ZIN A   1      34.989   4.666  28.956  0.00  0.00     0.211 HD
ENDBRANCH  22  23
BRANCH  22  25
ATOM     25  C29 ZIN A   1      34.573   5.134  32.035  0.00  0.00     0.185 C 
ATOM     26  O30 ZIN A   1      33.693   5.608  32.713  0.00  0.00    -0.292 OA
BRANCH  25  27
ATOM     27  C31 ZIN A   1      36.015   5.342  32.420  0.00  0.00     0.245 C 
BRANCH  27  28
ATOM     28  O32 ZIN A   1      36.722   5.926  31.324  0.00  0.00    -0.393 OA
ATOM     29  H57 ZIN A   1      37.103   6.793  31.519  0.00  0.00     0.209 HD
ENDBRANCH  27  28
ENDBRANCH  25  27
ENDBRANCH  22  25
BRANCH  18  30
ATOM     30  O23 ZIN A   1      29.992   4.065  31.694  0.00  0.00    -0.392 OA
ATOM     31  H48 ZIN A   1      29.601   4.894  32.003  0.00  0.00     0.210 HD
ENDBRANCH  18  30
TORSDOF 5
ENDMDL
MODEL 52
REMARK CAVERDOCK RESULT:       8.6      0.000      0.000
REMARK CAVERDOCK CONSTRAINTS:       0.0      0.0      0.0      0.0
REMARK CAVERDOCK TUNNEL: 51      8.6      2.3     52.3
REMARK  5 active torsions:
REMARK  status: ('A' for Active; 'I' for Inactive)
REMARK    1  A    between atoms: C21_18  and  O23_19 
REMARK    2  A    between atoms: C27_23  and  O28_24 
REMARK    3  A    between atoms: C27_23  and  C29_25 
REMARK    4  A    between atoms: C29_25  and  C31_27 
REMARK    5  A    between atoms: C31_27  and  O32_28 
ROOT
ATOM      1  C1  ZIN A   1      34.238   3.455  34.267  0.00  0.00     0.013 C 
ATOM      2  C2  ZIN A   1      33.644   4.305  33.142  0.00  0.00     0.025 C 
ATOM      3  C4  ZIN A   1      32.093   4.240  33.187  0.00  0.00     0.013 C 
ATOM      4  C5  ZIN A   1      31.766   3.129  32.184  0.00  0.00     0.005 C 
ATOM      5  C7  ZIN A   1      30.362   3.152  31.607  0.00  0.00     0.035 C 
ATOM      6  C9  ZIN A   1      29.338   2.940  32.724  0.00  0.00     0.013 C 
ATOM      7  C10 ZIN A   1      27.922   3.004  32.144  0.00  0.00     0.036 C 
ATOM      8  C11 ZIN A   1      27.827   1.989  31.019  0.00  0.00    -0.061 A 
ATOM      9  C12 ZIN A   1      26.829   1.116  31.025  0.00  0.00     0.058 A 
ATOM     10  C13 ZIN A   1      26.716   0.104  29.964  0.00  0.00     0.172 A 
ATOM     11  O14 ZIN A   1      25.781  -0.675  29.943  0.00  0.00    -0.289 OA
ATOM     12  C15 ZIN A   1      27.758   0.056  28.925  0.00  0.00     0.052 A 
ATOM     13  C16 ZIN A   1      28.741   0.942  28.934  0.00  0.00    -0.006 A 
ATOM     14  C17 ZIN A   1      28.874   2.028  29.946  0.00  0.00     0.036 A 
ATOM     15  C18 ZIN A   1      28.746   3.367  29.217  0.00  0.00     0.028 C 
ATOM     16  C19 ZIN A   1      30.270   2.016  30.575  0.00  0.00     0.147 C 
ATOM     17  F20 ZIN A   1      30.466   0.800  31.237  0.00  0.00    -0.238 F 
ATOM     18  C21 ZIN A   1      31.320   2.143  29.476  0.00  0.00     0.160 C 
ATOM     19  C24 ZIN A   1      32.738   2.267  30.056  0.00  0.00     0.048 C 
ATOM     20  C25 ZIN A   1      32.759   3.443  31.033  0.00  0.00     0.001 C 
ATOM     21  C26 ZIN A   1      32.252   4.706  30.333  0.00  0.00     0.019 C 
ATOM     22  C27 ZIN A   1      34.066   3.735  31.765  0.00  0.00     0.131 C 
ENDROOT
BRANCH  22  23
ATOM     23  O28 ZIN A   1      34.835   2.538  31.901  0.00  0.00    -0.381 OA
ATOM     24  H54 ZIN A   1      35.728   2.680  32.243  0.00  0.00     0.211 HD
ENDBRANCH  22  23
BRANCH  22  25
ATOM     25  C29 ZIN A   1      34.857   4.783  31.026  0.00  0.00     0.185 C 
ATOM     26  O30 ZIN A   1      34.891   4.774  29.819  0.00  0.00    -0.292 OA
BRANCH  25  27
ATOM     27  C31 ZIN A   1      35.606   5.842  31.793  0.00  0.00     0.245 C 
BRANCH  27  28
ATOM     28  O32 ZIN A   1      37.004   5.732  31.518  0.00  0.00    -0.393 OA
ATOM     29  H57 ZIN A   1      37.241   4.959  30.987  0.00  0.00     0.209 HD
ENDBRANCH  27  28
ENDBRANCH  25  27
ENDBRANCH  22  25
BRANCH  18  30
ATOM     30  O23 ZIN A   1      31.036   3.303  28.691  0.00  0.00    -0.392 OA
ATOM     31  H48 ZIN A   1      31.111   3.161  27.737  0.00  0.00     0.210 HD
ENDBRANCH  18  30
TORSDOF 5
ENDMDL
MODEL 53
REMARK CAVERDOCK RESULT:       6.8      0.000      0.000
REMARK CAVERDOCK CONSTRAINTS:       0.0      0.0      0.0      0.0
REMARK CAVERDOCK TUNNEL: 52      6.8      2.3     53.5
REMARK  5 active torsions:
REMARK  status: ('A' for Active; 'I' for Inactive)
REMARK    1  A    between atoms: C21_18  and  O23_19 
REMARK    2  A    between atoms: C27_23  and  O28_24 
REMARK    3  A    between atoms: C27_23  and  C29_25 
REMARK    4  A    between atoms: C29_25  and  C31_27 
REMARK    5  A    between atoms: C31_27  and  O32_28 
ROOT
ATOM      1  C1  ZIN A   1      35.472   3.262  29.446  0.00  0.00     0.013 C 
ATOM      2  C2  ZIN A   1      34.706   2.975  30.740  0.00  0.00     0.025 C 
ATOM      3  C4  ZIN A   1      33.761   1.759  30.541  0.00  0.00     0.013 C 
ATOM      4  C5  ZIN A   1      32.424   2.416  30.187  0.00  0.00     0.005 C 
ATOM      5  C7  ZIN A   1      31.187   1.571  30.428  0.00  0.00     0.035 C 
ATOM      6  C9  ZIN A   1      31.225   0.329  29.535  0.00  0.00     0.013 C 
ATOM      7  C10 ZIN A   1      29.995  -0.542  29.811  0.00  0.00     0.036 C 
ATOM      8  C11 ZIN A   1      28.757   0.316  29.623  0.00  0.00    -0.061 A 
ATOM      9  C12 ZIN A   1      27.788  -0.120  28.830  0.00  0.00     0.058 A 
ATOM     10  C13 ZIN A   1      26.583   0.693  28.607  0.00  0.00     0.172 A 
ATOM     11  O14 ZIN A   1      25.673   0.281  27.912  0.00  0.00    -0.289 OA
ATOM     12  C15 ZIN A   1      26.501   2.018  29.245  0.00  0.00     0.052 A 
ATOM     13  C16 ZIN A   1      27.477   2.430  30.038  0.00  0.00    -0.006 A 
ATOM     14  C17 ZIN A   1      28.692   1.625  30.352  0.00  0.00     0.036 A 
ATOM     15  C18 ZIN A   1      28.680   1.325  31.852  0.00  0.00     0.028 C 
ATOM     16  C19 ZIN A   1      29.963   2.437  30.089  0.00  0.00     0.147 C 
ATOM     17  F20 ZIN A   1      30.022   2.774  28.733  0.00  0.00    -0.238 F 
ATOM     18  C21 ZIN A   1      29.918   3.725  30.905  0.00  0.00     0.160 C 
ATOM     19  C24 ZIN A   1      31.227   4.521  30.782  0.00  0.00     0.048 C 
ATOM     20  C25 ZIN A   1      32.387   3.608  31.181  0.00  0.00     0.001 C 
ATOM     21  C26 ZIN A   1      32.133   3.026  32.573  0.00  0.00     0.019 C 
ATOM     22  C27 ZIN A   1      33.800   4.179  31.099  0.00  0.00     0.131 C 
ENDROOT
BRANCH  22  23
ATOM     23  O28 ZIN A   1      33.863   5.204  30.105  0.00  0.00    -0.381 OA
ATOM     24  H54 ZIN A   1      33.050   5.304  29.591  0.00  0.00     0.211 HD
ENDBRANCH  22  23
BRANCH  22  25
ATOM     25  C29 ZIN A   1      34.223   4.724  32.439  0.00  0.00     0.185 C 
ATOM     26  O30 ZIN A   1      33.870   4.172  33.454  0.00  0.00    -0.292 OA
BRANCH  25  27
ATOM     27  C31 ZIN A   1      35.086   5.957  32.513  0.00  0.00     0.245 C 
BRANCH  27  28
ATOM     28  O32 ZIN A   1      36.289   5.743  31.771  0.00  0.00    -0.393 OA
ATOM     29  H57 ZIN A   1      36.188   5.136  31.025  0.00  0.00     0.209 HD
ENDBRANCH  27  28
ENDBRANCH  25  27
ENDBRANCH  22  25
BRANCH  18  30
ATOM     30  O23 ZIN A   1      29.699   3.399  32.279  0.00  0.00    -0.392 OA
ATOM     31  H48 ZIN A   1      28.766   3.331  32.524  0.00  0.00     0.210 HD
ENDBRANCH  18  30
TORSDOF 5
ENDMDL
MODEL 54
REMARK CAVERDOCK RESULT:       5.9      0.000      0.000
REMARK CAVERDOCK CONSTRAINTS:       0.0      0.0      0.0      0.0
REMARK CAVERDOCK TUNNEL: 53      5.9      2.3     54.1
REMARK  5 active torsions:
REMARK  status: ('A' for Active; 'I' for Inactive)
REMARK    1  A    between atoms: C21_18  and  O23_19 
REMARK    2  A    between atoms: C27_23  and  O28_24 
REMARK    3  A    between atoms: C27_23  and  C29_25 
REMARK    4  A    between atoms: C29_25  and  C31_27 
REMARK    5  A    between atoms: C31_27  and  O32_28 
ROOT
ATOM      1  C1  ZIN A   1      35.264   3.245  29.408  0.00  0.00     0.013 C 
ATOM      2  C2  ZIN A   1      34.511   2.948  30.706  0.00  0.00     0.025 C 
ATOM      3  C4  ZIN A   1      33.565   1.732  30.508  0.00  0.00     0.013 C 
ATOM      4  C5  ZIN A   1      32.224   2.391  30.171  0.00  0.00     0.005 C 
ATOM      5  C7  ZIN A   1      30.990   1.542  30.418  0.00  0.00     0.035 C 
ATOM      6  C9  ZIN A   1      31.021   0.307  29.515  0.00  0.00     0.013 C 
ATOM      7  C10 ZIN A   1      29.794  -0.567  29.796  0.00  0.00     0.036 C 
ATOM      8  C11 ZIN A   1      28.554   0.291  29.626  0.00  0.00    -0.061 A 
ATOM      9  C12 ZIN A   1      27.578  -0.141  28.840  0.00  0.00     0.058 A 
ATOM     10  C13 ZIN A   1      26.370   0.673  28.634  0.00  0.00     0.172 A 
ATOM     11  O14 ZIN A   1      25.454   0.264  27.944  0.00  0.00    -0.289 OA
ATOM     12  C15 ZIN A   1      26.293   1.993  29.282  0.00  0.00     0.052 A 
ATOM     13  C16 ZIN A   1      27.276   2.401  30.069  0.00  0.00    -0.006 A 
ATOM     14  C17 ZIN A   1      28.494   1.595  30.365  0.00  0.00     0.036 A 
ATOM     15  C18 ZIN A   1      28.497   1.283  31.863  0.00  0.00     0.028 C 
ATOM     16  C19 ZIN A   1      29.762   2.409  30.096  0.00  0.00     0.147 C 
ATOM     17  F20 ZIN A   1      29.808   2.756  28.742  0.00  0.00    -0.238 F 
ATOM     18  C21 ZIN A   1      29.723   3.692  30.921  0.00  0.00     0.160 C 
ATOM     19  C24 ZIN A   1      31.030   4.490  30.793  0.00  0.00     0.048 C 
ATOM     20  C25 ZIN A   1      32.195   3.576  31.174  0.00  0.00     0.001 C 
ATOM     21  C26 ZIN A   1      31.955   2.983  32.564  0.00  0.00     0.019 C 
ATOM     22  C27 ZIN A   1      33.607   4.148  31.082  0.00  0.00     0.131 C 
ENDROOT
BRANCH  22  23
ATOM     23  O28 ZIN A   1      33.659   5.180  30.095  0.00  0.00    -0.381 OA
ATOM     24  H54 ZIN A   1      34.249   4.986  29.354  0.00  0.00     0.211 HD
ENDBRANCH  22  23
BRANCH  22  25
ATOM     25  C29 ZIN A   1      34.042   4.684  32.422  0.00  0.00     0.185 C 
ATOM     26  O30 ZIN A   1      33.633   4.174  33.438  0.00  0.00    -0.292 OA
BRANCH  25  27
ATOM     27  C31 ZIN A   1      34.986   5.857  32.495  0.00  0.00     0.245 C 
BRANCH  27  28
ATOM     28  O32 ZIN A   1      36.116   5.612  31.655  0.00  0.00    -0.393 OA
ATOM     29  H57 ZIN A   1      36.960   5.595  32.126  0.00  0.00     0.209 HD
ENDBRANCH  27  28
ENDBRANCH  25  27
ENDBRANCH  22  25
BRANCH  18  30
ATOM     30  O23 ZIN A   1      29.518   3.355  32.296  0.00  0.00    -0.392 OA
ATOM     31  H48 ZIN A   1      28.965   2.573  32.431  0.00  0.00     0.210 HD
ENDBRANCH  18  30
TORSDOF 5
ENDMDL
MODEL 55
REMARK CAVERDOCK RESULT:       5.3      0.000      0.000
REMARK CAVERDOCK CONSTRAINTS:       0.0      0.0      0.0      0.0
REMARK CAVERDOCK TUNNEL: 54      5.3      2.2     55.1
REMARK  5 active torsions:
REMARK  status: ('A' for Active; 'I' for Inactive)
REMARK    1  A    between atoms: C21_18  and  O23_19 
REMARK    2  A    between atoms: C27_23  and  O28_24 
REMARK    3  A    between atoms: C27_23  and  C29_25 
REMARK    4  A    between atoms: C29_25  and  C31_27 
REMARK    5  A    between atoms: C31_27  and  O32_28 
ROOT
ATOM      1  C1  ZIN A   1      35.168   3.384  29.658  0.00  0.00     0.013 C 
ATOM      2  C2  ZIN A   1      34.344   2.994  30.887  0.00  0.00     0.025 C 
ATOM      3  C4  ZIN A   1      33.464   1.755  30.568  0.00  0.00     0.013 C 
ATOM      4  C5  ZIN A   1      32.122   2.379  30.173  0.00  0.00     0.005 C 
ATOM      5  C7  ZIN A   1      30.910   1.474  30.295  0.00  0.00     0.035 C 
ATOM      6  C9  ZIN A   1      31.050   0.288  29.338  0.00  0.00     0.013 C 
ATOM      7  C10 ZIN A   1      29.844  -0.644  29.494  0.00  0.00     0.036 C 
ATOM      8  C11 ZIN A   1      28.584   0.174  29.282  0.00  0.00    -0.061 A 
ATOM      9  C12 ZIN A   1      27.679  -0.253  28.412  0.00  0.00     0.058 A 
ATOM     10  C13 ZIN A   1      26.455   0.524  28.164  0.00  0.00     0.172 A 
ATOM     11  O14 ZIN A   1      25.604   0.117  27.396  0.00  0.00    -0.289 OA
ATOM     12  C15 ZIN A   1      26.282   1.806  28.868  0.00  0.00     0.052 A 
ATOM     13  C16 ZIN A   1      27.195   2.209  29.738  0.00  0.00    -0.006 A 
ATOM     14  C17 ZIN A   1      28.423   1.436  30.077  0.00  0.00     0.036 A 
ATOM     15  C18 ZIN A   1      28.340   1.050  31.555  0.00  0.00     0.028 C 
ATOM     16  C19 ZIN A   1      29.671   2.310  29.933  0.00  0.00     0.147 C 
ATOM     17  F20 ZIN A   1      29.792   2.726  28.604  0.00  0.00    -0.238 F 
ATOM     18  C21 ZIN A   1      29.526   3.546  30.815  0.00  0.00     0.160 C 
ATOM     19  C24 ZIN A   1      30.805   4.399  30.813  0.00  0.00     0.048 C 
ATOM     20  C25 ZIN A   1      31.979   3.510  31.227  0.00  0.00     0.001 C 
ATOM     21  C26 ZIN A   1      31.673   2.840  32.568  0.00  0.00     0.019 C 
ATOM     22  C27 ZIN A   1      33.370   4.139  31.259  0.00  0.00     0.131 C 
ENDROOT
BRANCH  22  23
ATOM     23  O28 ZIN A   1      33.445   5.221  30.328  0.00  0.00    -0.381 OA
ATOM     24  H54 ZIN A   1      33.318   6.093  30.726  0.00  0.00     0.211 HD
ENDBRANCH  22  23
BRANCH  22  25
ATOM     25  C29 ZIN A   1      33.694   4.622  32.649  0.00  0.00     0.185 C 
ATOM     26  O30 ZIN A   1      34.168   5.721  32.811  0.00  0.00    -0.292 OA
BRANCH  25  27
ATOM     27  C31 ZIN A   1      33.426   3.734  33.837  0.00  0.00     0.245 C 
BRANCH  27  28
ATOM     28  O32 ZIN A   1      34.108   4.250  34.982  0.00  0.00    -0.393 OA
ATOM     29  H57 ZIN A   1      33.630   4.955  35.440  0.00  0.00     0.209 HD
ENDBRANCH  27  28
ENDBRANCH  25  27
ENDBRANCH  22  25
BRANCH  18  30
ATOM     30  O23 ZIN A   1      29.246   3.134  32.154  0.00  0.00    -0.392 OA
ATOM     31  H48 ZIN A   1      29.852   3.499  32.814  0.00  0.00     0.210 HD
ENDBRANCH  18  30
TORSDOF 5
ENDMDL
MODEL 56
REMARK CAVERDOCK RESULT:       5.4      0.000      0.000
REMARK CAVERDOCK CONSTRAINTS:       0.1      0.0      0.0      0.0
REMARK CAVERDOCK TUNNEL: 55      5.4      2.2     56.1
REMARK  5 active torsions:
REMARK  status: ('A' for Active; 'I' for Inactive)
REMARK    1  A    between atoms: C21_18  and  O23_19 
REMARK    2  A    between atoms: C27_23  and  O28_24 
REMARK    3  A    between atoms: C27_23  and  C29_25 
REMARK    4  A    between atoms: C29_25  and  C31_27 
REMARK    5  A    between atoms: C31_27  and  O32_28 
ROOT
ATOM      1  C1  ZIN A   1      33.800   2.919  34.005  0.00  0.00     0.013 C 
ATOM      2  C2  ZIN A   1      33.056   3.781  32.982  0.00  0.00     0.025 C 
ATOM      3  C4  ZIN A   1      31.522   3.655  33.194  0.00  0.00     0.013 C 
ATOM      4  C5  ZIN A   1      31.125   2.563  32.195  0.00  0.00     0.005 C 
ATOM      5  C7  ZIN A   1      29.667   2.549  31.777  0.00  0.00     0.035 C 
ATOM      6  C9  ZIN A   1      28.781   2.264  32.991  0.00  0.00     0.013 C 
ATOM      7  C10 ZIN A   1      27.308   2.291  32.572  0.00  0.00     0.036 C 
ATOM      8  C11 ZIN A   1      27.124   1.308  31.430  0.00  0.00    -0.061 A 
ATOM      9  C12 ZIN A   1      26.164   0.397  31.515  0.00  0.00     0.058 A 
ATOM     10  C13 ZIN A   1      25.969  -0.585  30.438  0.00  0.00     0.172 A 
ATOM     11  O14 ZIN A   1      25.066  -1.398  30.493  0.00  0.00    -0.289 OA
ATOM     12  C15 ZIN A   1      26.892  -0.561  29.290  0.00  0.00     0.052 A 
ATOM     13  C16 ZIN A   1      27.838   0.362  29.222  0.00  0.00    -0.006 A 
ATOM     14  C17 ZIN A   1      28.044   1.421  30.251  0.00  0.00     0.036 A 
ATOM     15  C18 ZIN A   1      27.789   2.775  29.587  0.00  0.00     0.028 C 
ATOM     16  C19 ZIN A   1      29.500   1.443  30.722  0.00  0.00     0.147 C 
ATOM     17  F20 ZIN A   1      29.811   0.216  31.315  0.00  0.00    -0.238 F 
ATOM     18  C21 ZIN A   1      30.417   1.644  29.519  0.00  0.00     0.160 C 
ATOM     19  C24 ZIN A   1      31.885   1.805  29.944  0.00  0.00     0.048 C 
ATOM     20  C25 ZIN A   1      31.973   2.950  30.953  0.00  0.00     0.001 C 
ATOM     21  C26 ZIN A   1      31.349   4.214  30.358  0.00  0.00     0.019 C 
ATOM     22  C27 ZIN A   1      33.342   3.269  31.548  0.00  0.00     0.131 C 
ENDROOT
BRANCH  22  23
ATOM     23  O28 ZIN A   1      34.163   2.099  31.557  0.00  0.00    -0.381 OA
ATOM     24  H54 ZIN A   1      34.348   1.755  32.442  0.00  0.00     0.211 HD
ENDBRANCH  22  23
BRANCH  22  25
ATOM     25  C29 ZIN A   1      34.009   4.369  30.764  0.00  0.00     0.185 C 
ATOM     26  O30 ZIN A   1      33.661   5.516  30.915  0.00  0.00    -0.292 OA
BRANCH  25  27
ATOM     27  C31 ZIN A   1      35.111   4.039  29.789  0.00  0.00     0.245 C 
BRANCH  27  28
ATOM     28  O32 ZIN A   1      35.945   5.184  29.606  0.00  0.00    -0.393 OA
ATOM     29  H57 ZIN A   1      36.753   5.172  30.137  0.00  0.00     0.209 HD
ENDBRANCH  27  28
ENDBRANCH  25  27
ENDBRANCH  22  25
BRANCH  18  30
ATOM     30  O23 ZIN A   1      30.007   2.816  28.811  0.00  0.00    -0.392 OA
ATOM     31  H48 ZIN A   1      30.031   2.723  27.848  0.00  0.00     0.210 HD
ENDBRANCH  18  30
TORSDOF 5
ENDMDL
MODEL 57
REMARK CAVERDOCK RESULT:       5.0      0.000      0.000
REMARK CAVERDOCK CONSTRAINTS:       0.0      0.0      0.0      0.0
REMARK CAVERDOCK TUNNEL: 56      5.0      2.2     57.1
REMARK  5 active torsions:
REMARK  status: ('A' for Active; 'I' for Inactive)
REMARK    1  A    between atoms: C21_18  and  O23_19 
REMARK    2  A    between atoms: C27_23  and  O28_24 
REMARK    3  A    between atoms: C27_23  and  C29_25 
REMARK    4  A    between atoms: C29_25  and  C31_27 
REMARK    5  A    between atoms: C31_27  and  O32_28 
ROOT
ATOM      1  C1  ZIN A   1      33.746   3.113  33.948  0.00  0.00     0.013 C 
ATOM      2  C2  ZIN A   1      32.911   3.907  32.942  0.00  0.00     0.025 C 
ATOM      3  C4  ZIN A   1      31.398   3.725  33.243  0.00  0.00     0.013 C 
ATOM      4  C5  ZIN A   1      30.994   2.585  32.302  0.00  0.00     0.005 C 
ATOM      5  C7  ZIN A   1      29.517   2.497  31.966  0.00  0.00     0.035 C 
ATOM      6  C9  ZIN A   1      28.712   2.216  33.237  0.00  0.00     0.013 C 
ATOM      7  C10 ZIN A   1      27.218   2.168  32.900  0.00  0.00     0.036 C 
ATOM      8  C11 ZIN A   1      27.015   1.141  31.801  0.00  0.00    -0.061 A 
ATOM      9  C12 ZIN A   1      26.102   0.194  31.968  0.00  0.00     0.058 A 
ATOM     10  C13 ZIN A   1      25.892  -0.831  30.934  0.00  0.00     0.172 A 
ATOM     11  O14 ZIN A   1      25.028  -1.679  31.065  0.00  0.00    -0.289 OA
ATOM     12  C15 ZIN A   1      26.748  -0.808  29.737  0.00  0.00     0.052 A 
ATOM     13  C16 ZIN A   1      27.648   0.151  29.588  0.00  0.00    -0.006 A 
ATOM     14  C17 ZIN A   1      27.864   1.252  30.569  0.00  0.00     0.036 A 
ATOM     15  C18 ZIN A   1      27.515   2.571  29.878  0.00  0.00     0.028 C 
ATOM     16  C19 ZIN A   1      29.342   1.350  30.958  0.00  0.00     0.147 C 
ATOM     17  F20 ZIN A   1      29.737   0.157  31.571  0.00  0.00    -0.238 F 
ATOM     18  C21 ZIN A   1      30.182   1.548  29.700  0.00  0.00     0.160 C 
ATOM     19  C24 ZIN A   1      31.663   1.784  30.037  0.00  0.00     0.048 C 
ATOM     20  C25 ZIN A   1      31.756   2.965  31.004  0.00  0.00     0.001 C 
ATOM     21  C26 ZIN A   1      31.046   4.181  30.405  0.00  0.00     0.019 C 
ATOM     22  C27 ZIN A   1      33.140   3.360  31.511  0.00  0.00     0.131 C 
ENDROOT
BRANCH  22  23
ATOM     23  O28 ZIN A   1      34.010   2.226  31.511  0.00  0.00    -0.381 OA
ATOM     24  H54 ZIN A   1      33.595   1.412  31.828  0.00  0.00     0.211 HD
ENDBRANCH  22  23
BRANCH  22  25
ATOM     25  C29 ZIN A   1      33.716   4.460  30.657  0.00  0.00     0.185 C 
ATOM     26  O30 ZIN A   1      33.067   5.455  30.435  0.00  0.00    -0.292 OA
BRANCH  25  27
ATOM     27  C31 ZIN A   1      35.101   4.319  30.078  0.00  0.00     0.245 C 
BRANCH  27  28
ATOM     28  O32 ZIN A   1      36.058   4.847  30.998  0.00  0.00    -0.393 OA
ATOM     29  H57 ZIN A   1      36.955   4.905  30.643  0.00  0.00     0.209 HD
ENDBRANCH  27  28
ENDBRANCH  25  27
ENDBRANCH  22  25
BRANCH  18  30
ATOM     30  O23 ZIN A   1      29.684   2.678  28.980  0.00  0.00    -0.392 OA
ATOM     31  H48 ZIN A   1      29.470   3.438  29.539  0.00  0.00     0.210 HD
ENDBRANCH  18  30
TORSDOF 5
ENDMDL
MODEL 58
REMARK CAVERDOCK RESULT:       5.0      0.000      0.000
REMARK CAVERDOCK CONSTRAINTS:       0.0      0.0      0.0      0.0
REMARK CAVERDOCK TUNNEL: 57      5.0      2.3     58.1
REMARK  5 active torsions:
REMARK  status: ('A' for Active; 'I' for Inactive)
REMARK    1  A    between atoms: C21_18  and  O23_19 
REMARK    2  A    between atoms: C27_23  and  O28_24 
REMARK    3  A    between atoms: C27_23  and  C29_25 
REMARK    4  A    between atoms: C29_25  and  C31_27 
REMARK    5  A    between atoms: C31_27  and  O32_28 
ROOT
ATOM      1  C1  ZIN A   1      33.388   3.374  33.875  0.00  0.00     0.013 C 
ATOM      2  C2  ZIN A   1      32.603   4.006  32.723  0.00  0.00     0.025 C 
ATOM      3  C4  ZIN A   1      31.079   3.795  32.937  0.00  0.00     0.013 C 
ATOM      4  C5  ZIN A   1      30.788   2.535  32.115  0.00  0.00     0.005 C 
ATOM      5  C7  ZIN A   1      29.344   2.342  31.689  0.00  0.00     0.035 C 
ATOM      6  C9  ZIN A   1      28.456   2.180  32.924  0.00  0.00     0.013 C 
ATOM      7  C10 ZIN A   1      26.995   2.027  32.491  0.00  0.00     0.036 C 
ATOM      8  C11 ZIN A   1      26.911   0.869  31.514  0.00  0.00    -0.061 A 
ATOM      9  C12 ZIN A   1      26.021  -0.091  31.729  0.00  0.00     0.058 A 
ATOM     10  C13 ZIN A   1      25.925  -1.239  30.816  0.00  0.00     0.172 A 
ATOM     11  O14 ZIN A   1      25.085  -2.103  30.987  0.00  0.00    -0.289 OA
ATOM     12  C15 ZIN A   1      26.868  -1.321  29.688  0.00  0.00     0.052 A 
ATOM     13  C16 ZIN A   1      27.743  -0.348  29.487  0.00  0.00    -0.006 A 
ATOM     14  C17 ZIN A   1      27.846   0.869  30.341  0.00  0.00     0.036 A 
ATOM     15  C18 ZIN A   1      27.504   2.081  29.471  0.00  0.00     0.028 C 
ATOM     16  C19 ZIN A   1      29.286   1.078  30.818  0.00  0.00     0.147 C 
ATOM     17  F20 ZIN A   1      29.675  -0.015  31.598  0.00  0.00    -0.238 F 
ATOM     18  C21 ZIN A   1      30.211   1.161  29.608  0.00  0.00     0.160 C 
ATOM     19  C24 ZIN A   1      31.653   1.500  30.017  0.00  0.00     0.048 C 
ATOM     20  C25 ZIN A   1      31.632   2.791  30.837  0.00  0.00     0.001 C 
ATOM     21  C26 ZIN A   1      30.927   3.895  30.047  0.00  0.00     0.019 C 
ATOM     22  C27 ZIN A   1      32.959   3.304  31.389  0.00  0.00     0.131 C 
ENDROOT
BRANCH  22  23
ATOM     23  O28 ZIN A   1      33.866   2.217  31.588  0.00  0.00    -0.381 OA
ATOM     24  H54 ZIN A   1      34.698   2.471  32.011  0.00  0.00     0.211 HD
ENDBRANCH  22  23
BRANCH  22  25
ATOM     25  C29 ZIN A   1      33.559   4.319  30.450  0.00  0.00     0.185 C 
ATOM     26  O30 ZIN A   1      32.922   5.292  30.126  0.00  0.00    -0.292 OA
BRANCH  25  27
ATOM     27  C31 ZIN A   1      34.954   4.119  29.915  0.00  0.00     0.245 C 
BRANCH  27  28
ATOM     28  O32 ZIN A   1      35.898   4.698  30.817  0.00  0.00    -0.393 OA
ATOM     29  H57 ZIN A   1      35.789   4.417  31.736  0.00  0.00     0.209 HD
ENDBRANCH  27  28
ENDBRANCH  25  27
ENDBRANCH  22  25
BRANCH  18  30
ATOM     30  O23 ZIN A   1      29.730   2.175  28.722  0.00  0.00    -0.392 OA
ATOM     31  H48 ZIN A   1      28.768   2.182  28.618  0.00  0.00     0.210 HD
ENDBRANCH  18  30
TORSDOF 5
ENDMDL
MODEL 59
REMARK CAVERDOCK RESULT:       4.8      0.000      0.000
REMARK CAVERDOCK CONSTRAINTS:       0.0      0.0      0.0      0.0
REMARK CAVERDOCK TUNNEL: 58      4.8      2.4     59.5
REMARK  5 active torsions:
REMARK  status: ('A' for Active; 'I' for Inactive)
REMARK    1  A    between atoms: C21_18  and  O23_19 
REMARK    2  A    between atoms: C27_23  and  O28_24 
REMARK    3  A    between atoms: C27_23  and  C29_25 
REMARK    4  A    between atoms: C29_25  and  C31_27 
REMARK    5  A    between atoms: C31_27  and  O32_28 
ROOT
ATOM      1  C1  ZIN A   1      33.489   3.293  33.597  0.00  0.00     0.013 C 
ATOM      2  C2  ZIN A   1      32.625   3.935  32.509  0.00  0.00     0.025 C 
ATOM      3  C4  ZIN A   1      31.120   3.690  32.810  0.00  0.00     0.013 C 
ATOM      4  C5  ZIN A   1      30.803   2.443  31.978  0.00  0.00     0.005 C 
ATOM      5  C7  ZIN A   1      29.340   2.231  31.635  0.00  0.00     0.035 C 
ATOM      6  C9  ZIN A   1      28.531   2.024  32.918  0.00  0.00     0.013 C 
ATOM      7  C10 ZIN A   1      27.049   1.851  32.570  0.00  0.00     0.036 C 
ATOM      8  C11 ZIN A   1      26.928   0.714  31.573  0.00  0.00    -0.061 A 
ATOM      9  C12 ZIN A   1      26.071  -0.268  31.819  0.00  0.00     0.058 A 
ATOM     10  C13 ZIN A   1      25.940  -1.397  30.886  0.00  0.00     0.172 A 
ATOM     11  O14 ZIN A   1      25.128  -2.281  31.088  0.00  0.00    -0.289 OA
ATOM     12  C15 ZIN A   1      26.814  -1.435  29.702  0.00  0.00     0.052 A 
ATOM     13  C16 ZIN A   1      27.658  -0.441  29.472  0.00  0.00    -0.006 A 
ATOM     14  C17 ZIN A   1      27.789   0.759  30.346  0.00  0.00     0.036 A 
ATOM     15  C18 ZIN A   1      27.373   1.982  29.528  0.00  0.00     0.028 C 
ATOM     16  C19 ZIN A   1      29.251   0.985  30.740  0.00  0.00     0.147 C 
ATOM     17  F20 ZIN A   1      29.708  -0.117  31.469  0.00  0.00    -0.238 F 
ATOM     18  C21 ZIN A   1      30.100   1.114  29.478  0.00  0.00     0.160 C 
ATOM     19  C24 ZIN A   1      31.558   1.472  29.808  0.00  0.00     0.048 C 
ATOM     20  C25 ZIN A   1      31.563   2.744  30.658  0.00  0.00     0.001 C 
ATOM     21  C26 ZIN A   1      30.791   3.851  29.937  0.00  0.00     0.019 C 
ATOM     22  C27 ZIN A   1      32.912   3.270  31.140  0.00  0.00     0.131 C 
ENDROOT
BRANCH  22  23
ATOM     23  O28 ZIN A   1      33.848   2.197  31.259  0.00  0.00    -0.381 OA
ATOM     24  H54 ZIN A   1      33.718   1.646  32.043  0.00  0.00     0.211 HD
ENDBRANCH  22  23
BRANCH  22  25
ATOM     25  C29 ZIN A   1      33.434   4.317  30.191  0.00  0.00     0.185 C 
ATOM     26  O30 ZIN A   1      32.686   5.151  29.740  0.00  0.00    -0.292 OA
BRANCH  25  27
ATOM     27  C31 ZIN A   1      34.890   4.323  29.802  0.00  0.00     0.245 C 
BRANCH  27  28
ATOM     28  O32 ZIN A   1      35.698   4.328  30.981  0.00  0.00    -0.393 OA
ATOM     29  H57 ZIN A   1      35.402   3.710  31.664  0.00  0.00     0.209 HD
ENDBRANCH  27  28
ENDBRANCH  25  27
ENDBRANCH  22  25
BRANCH  18  30
ATOM     30  O23 ZIN A   1      29.547   2.137  28.647  0.00  0.00    -0.392 OA
ATOM     31  H48 ZIN A   1      28.679   2.453  28.937  0.00  0.00     0.210 HD
ENDBRANCH  18  30
TORSDOF 5
ENDMDL
MODEL 60
REMARK CAVERDOCK RESULT:       4.3      0.000      0.000
REMARK CAVERDOCK CONSTRAINTS:       0.0      0.0      0.0      0.0
REMARK CAVERDOCK TUNNEL: 59      4.3      2.4     60.3
REMARK  5 active torsions:
REMARK  status: ('A' for Active; 'I' for Inactive)
REMARK    1  A    between atoms: C21_18  and  O23_19 
REMARK    2  A    between atoms: C27_23  and  O28_24 
REMARK    3  A    between atoms: C27_23  and  C29_25 
REMARK    4  A    between atoms: C29_25  and  C31_27 
REMARK    5  A    between atoms: C31_27  and  O32_28 
ROOT
ATOM      1  C1  ZIN A   1      33.236   3.247  33.792  0.00  0.00     0.013 C 
ATOM      2  C2  ZIN A   1      32.343   3.848  32.704  0.00  0.00     0.025 C 
ATOM      3  C4  ZIN A   1      30.853   3.523  32.997  0.00  0.00     0.013 C 
ATOM      4  C5  ZIN A   1      30.605   2.265  32.159  0.00  0.00     0.005 C 
ATOM      5  C7  ZIN A   1      29.156   1.978  31.809  0.00  0.00     0.035 C 
ATOM      6  C9  ZIN A   1      28.354   1.723  33.087  0.00  0.00     0.013 C 
ATOM      7  C10 ZIN A   1      26.884   1.475  32.732  0.00  0.00     0.036 C 
ATOM      8  C11 ZIN A   1      26.827   0.338  31.729  0.00  0.00    -0.061 A 
ATOM      9  C12 ZIN A   1      26.021  -0.688  31.968  0.00  0.00     0.058 A 
ATOM     10  C13 ZIN A   1      25.954  -1.819  31.029  0.00  0.00     0.172 A 
ATOM     11  O14 ZIN A   1      25.187  -2.744  31.223  0.00  0.00    -0.289 OA
ATOM     12  C15 ZIN A   1      26.833  -1.806  29.848  0.00  0.00     0.052 A 
ATOM     13  C16 ZIN A   1      27.624  -0.768  29.626  0.00  0.00    -0.006 A 
ATOM     14  C17 ZIN A   1      27.689   0.433  30.506  0.00  0.00     0.036 A 
ATOM     15  C18 ZIN A   1      27.214   1.637  29.691  0.00  0.00     0.028 C 
ATOM     16  C19 ZIN A   1      29.136   0.734  30.907  0.00  0.00     0.147 C 
ATOM     17  F20 ZIN A   1      29.647  -0.347  31.634  0.00  0.00    -0.238 F 
ATOM     18  C21 ZIN A   1      29.982   0.913  29.650  0.00  0.00     0.160 C 
ATOM     19  C24 ZIN A   1      31.418   1.345  29.988  0.00  0.00     0.048 C 
ATOM     20  C25 ZIN A   1      31.353   2.611  30.843  0.00  0.00     0.001 C 
ATOM     21  C26 ZIN A   1      30.527   3.680  30.124  0.00  0.00     0.019 C 
ATOM     22  C27 ZIN A   1      32.670   3.205  31.334  0.00  0.00     0.131 C 
ENDROOT
BRANCH  22  23
ATOM     23  O28 ZIN A   1      33.661   2.182  31.452  0.00  0.00    -0.381 OA
ATOM     24  H54 ZIN A   1      33.930   1.795  30.607  0.00  0.00     0.211 HD
ENDBRANCH  22  23
BRANCH  22  25
ATOM     25  C29 ZIN A   1      33.141   4.282  30.391  0.00  0.00     0.185 C 
ATOM     26  O30 ZIN A   1      32.354   5.084  29.948  0.00  0.00    -0.292 OA
BRANCH  25  27
ATOM     27  C31 ZIN A   1      34.595   4.359  30.000  0.00  0.00     0.245 C 
BRANCH  27  28
ATOM     28  O32 ZIN A   1      35.350   4.915  31.079  0.00  0.00    -0.393 OA
ATOM     29  H57 ZIN A   1      34.850   5.528  31.635  0.00  0.00     0.209 HD
ENDBRANCH  27  28
ENDBRANCH  25  27
ENDBRANCH  22  25
BRANCH  18  30
ATOM     30  O23 ZIN A   1      29.380   1.910  28.821  0.00  0.00    -0.392 OA
ATOM     31  H48 ZIN A   1      28.677   2.412  29.257  0.00  0.00     0.210 HD
ENDBRANCH  18  30
TORSDOF 5
ENDMDL
MODEL 61
REMARK CAVERDOCK RESULT:       4.1      0.000      0.000
REMARK CAVERDOCK CONSTRAINTS:       0.0      0.0      0.0      0.0
REMARK CAVERDOCK TUNNEL: 60      4.1      2.5     61.2
REMARK  5 active torsions:
REMARK  status: ('A' for Active; 'I' for Inactive)
REMARK    1  A    between atoms: C21_18  and  O23_19 
REMARK    2  A    between atoms: C27_23  and  O28_24 
REMARK    3  A    between atoms: C27_23  and  C29_25 
REMARK    4  A    between atoms: C29_25  and  C31_27 
REMARK    5  A    between atoms: C31_27  and  O32_28 
ROOT
ATOM      1  C1  ZIN A   1      33.286   3.187  33.655  0.00  0.00     0.013 C 
ATOM      2  C2  ZIN A   1      32.305   3.787  32.646  0.00  0.00     0.025 C 
ATOM      3  C4  ZIN A   1      30.847   3.421  33.039  0.00  0.00     0.013 C 
ATOM      4  C5  ZIN A   1      30.567   2.173  32.196  0.00  0.00     0.005 C 
ATOM      5  C7  ZIN A   1      29.103   1.859  31.946  0.00  0.00     0.035 C 
ATOM      6  C9  ZIN A   1      28.401   1.563  33.273  0.00  0.00     0.013 C 
ATOM      7  C10 ZIN A   1      26.916   1.286  33.020  0.00  0.00     0.036 C 
ATOM      8  C11 ZIN A   1      26.811   0.166  32.002  0.00  0.00    -0.061 A 
ATOM      9  C12 ZIN A   1      26.047  -0.883  32.278  0.00  0.00     0.058 A 
ATOM     10  C13 ZIN A   1      25.937  -1.998  31.325  0.00  0.00     0.172 A 
ATOM     11  O14 ZIN A   1      25.208  -2.945  31.556  0.00  0.00    -0.289 OA
ATOM     12  C15 ZIN A   1      26.729  -1.943  30.085  0.00  0.00     0.052 A 
ATOM     13  C16 ZIN A   1      27.479  -0.883  29.826  0.00  0.00    -0.006 A 
ATOM     14  C17 ZIN A   1      27.581   0.303  30.722  0.00  0.00     0.036 A 
ATOM     15  C18 ZIN A   1      27.021   1.510  29.967  0.00  0.00     0.028 C 
ATOM     16  C19 ZIN A   1      29.046   0.630  31.024  0.00  0.00     0.147 C 
ATOM     17  F20 ZIN A   1      29.631  -0.450  31.691  0.00  0.00    -0.238 F 
ATOM     18  C21 ZIN A   1      29.794   0.851  29.713  0.00  0.00     0.160 C 
ATOM     19  C24 ZIN A   1      31.241   1.311  29.955  0.00  0.00     0.048 C 
ATOM     20  C25 ZIN A   1      31.210   2.560  30.837  0.00  0.00     0.001 C 
ATOM     21  C26 ZIN A   1      30.311   3.621  30.200  0.00  0.00     0.019 C 
ATOM     22  C27 ZIN A   1      32.546   3.176  31.243  0.00  0.00     0.131 C 
ENDROOT
BRANCH  22  23
ATOM     23  O28 ZIN A   1      33.565   2.174  31.270  0.00  0.00    -0.381 OA
ATOM     24  H54 ZIN A   1      34.258   2.335  31.925  0.00  0.00     0.211 HD
ENDBRANCH  22  23
BRANCH  22  25
ATOM     25  C29 ZIN A   1      32.924   4.280  30.290  0.00  0.00     0.185 C 
ATOM     26  O30 ZIN A   1      32.078   4.799  29.601  0.00  0.00    -0.292 OA
BRANCH  25  27
ATOM     27  C31 ZIN A   1      34.357   4.737  30.196  0.00  0.00     0.245 C 
BRANCH  27  28
ATOM     28  O32 ZIN A   1      34.831   5.092  31.496  0.00  0.00    -0.393 OA
ATOM     29  H57 ZIN A   1      34.448   5.909  31.845  0.00  0.00     0.209 HD
ENDBRANCH  27  28
ENDBRANCH  25  27
ENDBRANCH  22  25
BRANCH  18  30
ATOM     30  O23 ZIN A   1      29.112   1.848  28.949  0.00  0.00    -0.392 OA
ATOM     31  H48 ZIN A   1      28.535   2.420  29.474  0.00  0.00     0.210 HD
ENDBRANCH  18  30
TORSDOF 5
ENDMDL
MODEL 62
REMARK CAVERDOCK RESULT:       4.0      0.000      0.000
REMARK CAVERDOCK CONSTRAINTS:       0.0      0.0      0.0      0.0
REMARK CAVERDOCK TUNNEL: 61      4.0      2.5     62.1
REMARK  5 active torsions:
REMARK  status: ('A' for Active; 'I' for Inactive)
REMARK    1  A    between atoms: C21_18  and  O23_19 
REMARK    2  A    between atoms: C27_23  and  O28_24 
REMARK    3  A    between atoms: C27_23  and  C29_25 
REMARK    4  A    between atoms: C29_25  and  C31_27 
REMARK    5  A    between atoms: C31_27  and  O32_28 
ROOT
ATOM      1  C1  ZIN A   1      33.293   3.037  33.662  0.00  0.00     0.013 C 
ATOM      2  C2  ZIN A   1      32.265   3.683  32.731  0.00  0.00     0.025 C 
ATOM      3  C4  ZIN A   1      30.828   3.282  33.162  0.00  0.00     0.013 C 
ATOM      4  C5  ZIN A   1      30.521   2.081  32.262  0.00  0.00     0.005 C 
ATOM      5  C7  ZIN A   1      29.050   1.768  32.056  0.00  0.00     0.035 C 
ATOM      6  C9  ZIN A   1      28.407   1.390  33.392  0.00  0.00     0.013 C 
ATOM      7  C10 ZIN A   1      26.915   1.115  33.186  0.00  0.00     0.036 C 
ATOM      8  C11 ZIN A   1      26.774   0.053  32.111  0.00  0.00    -0.061 A 
ATOM      9  C12 ZIN A   1      26.031  -1.017  32.358  0.00  0.00     0.058 A 
ATOM     10  C13 ZIN A   1      25.888  -2.077  31.348  0.00  0.00     0.172 A 
ATOM     11  O14 ZIN A   1      25.176  -3.042  31.555  0.00  0.00    -0.289 OA
ATOM     12  C15 ZIN A   1      26.626  -1.944  30.081  0.00  0.00     0.052 A 
ATOM     13  C16 ZIN A   1      27.357  -0.864  29.853  0.00  0.00    -0.006 A 
ATOM     14  C17 ZIN A   1      27.488   0.271  30.810  0.00  0.00     0.036 A 
ATOM     15  C18 ZIN A   1      26.888   1.513  30.150  0.00  0.00     0.028 C 
ATOM     16  C19 ZIN A   1      28.962   0.594  31.069  0.00  0.00     0.147 C 
ATOM     17  F20 ZIN A   1      29.583  -0.518  31.647  0.00  0.00    -0.238 F 
ATOM     18  C21 ZIN A   1      29.653   0.896  29.742  0.00  0.00     0.160 C 
ATOM     19  C24 ZIN A   1      31.105   1.355  29.949  0.00  0.00     0.048 C 
ATOM     20  C25 ZIN A   1      31.103   2.551  30.902  0.00  0.00     0.001 C 
ATOM     21  C26 ZIN A   1      30.170   3.639  30.365  0.00  0.00     0.019 C 
ATOM     22  C27 ZIN A   1      32.451   3.156  31.286  0.00  0.00     0.131 C 
ENDROOT
BRANCH  22  23
ATOM     23  O28 ZIN A   1      33.477   2.164  31.213  0.00  0.00    -0.381 OA
ATOM     24  H54 ZIN A   1      33.165   1.295  30.926  0.00  0.00     0.211 HD
ENDBRANCH  22  23
BRANCH  22  25
ATOM     25  C29 ZIN A   1      32.779   4.316  30.383  0.00  0.00     0.185 C 
ATOM     26  O30 ZIN A   1      31.907   5.072  30.029  0.00  0.00    -0.292 OA
BRANCH  25  27
ATOM     27  C31 ZIN A   1      34.198   4.533  29.921  0.00  0.00     0.245 C 
BRANCH  27  28
ATOM     28  O32 ZIN A   1      35.039   4.761  31.053  0.00  0.00    -0.393 OA
ATOM     29  H57 ZIN A   1      34.571   4.751  31.900  0.00  0.00     0.209 HD
ENDBRANCH  27  28
ENDBRANCH  25  27
ENDBRANCH  22  25
BRANCH  18  30
ATOM     30  O23 ZIN A   1      28.931   1.928  29.066  0.00  0.00    -0.392 OA
ATOM     31  H48 ZIN A   1      29.473   2.693  28.825  0.00  0.00     0.210 HD
ENDBRANCH  18  30
TORSDOF 5
ENDMDL
MODEL 63
REMARK CAVERDOCK RESULT:       3.2      0.000      0.000
REMARK CAVERDOCK CONSTRAINTS:       0.0      0.0      0.0      0.0
REMARK CAVERDOCK TUNNEL: 62      3.2      2.6     63.6
REMARK  5 active torsions:
REMARK  status: ('A' for Active; 'I' for Inactive)
REMARK    1  A    between atoms: C21_18  and  O23_19 
REMARK    2  A    between atoms: C27_23  and  O28_24 
REMARK    3  A    between atoms: C27_23  and  C29_25 
REMARK    4  A    between atoms: C29_25  and  C31_27 
REMARK    5  A    between atoms: C31_27  and  O32_28 
ROOT
ATOM      1  C1  ZIN A   1      33.024   3.198  33.592  0.00  0.00     0.013 C 
ATOM      2  C2  ZIN A   1      32.022   3.722  32.561  0.00  0.00     0.025 C 
ATOM      3  C4  ZIN A   1      30.579   3.306  32.960  0.00  0.00     0.013 C 
ATOM      4  C5  ZIN A   1      30.358   2.020  32.156  0.00  0.00     0.005 C 
ATOM      5  C7  ZIN A   1      28.911   1.635  31.911  0.00  0.00     0.035 C 
ATOM      6  C9  ZIN A   1      28.216   1.350  33.244  0.00  0.00     0.013 C 
ATOM      7  C10 ZIN A   1      26.745   1.001  32.994  0.00  0.00     0.036 C 
ATOM      8  C11 ZIN A   1      26.694  -0.154  32.012  0.00  0.00    -0.061 A 
ATOM      9  C12 ZIN A   1      25.976  -1.226  32.318  0.00  0.00     0.058 A 
ATOM     10  C13 ZIN A   1      25.920  -2.374  31.401  0.00  0.00     0.172 A 
ATOM     11  O14 ZIN A   1      25.231  -3.344  31.659  0.00  0.00    -0.289 OA
ATOM     12  C15 ZIN A   1      26.714  -2.324  30.162  0.00  0.00     0.052 A 
ATOM     13  C16 ZIN A   1      27.418  -1.241  29.873  0.00  0.00    -0.006 A 
ATOM     14  C17 ZIN A   1      27.464  -0.023  30.731  0.00  0.00     0.036 A 
ATOM     15  C18 ZIN A   1      26.856   1.133  29.936  0.00  0.00     0.028 C 
ATOM     16  C19 ZIN A   1      28.912   0.377  31.028  0.00  0.00     0.147 C 
ATOM     17  F20 ZIN A   1      29.540  -0.656  31.731  0.00  0.00    -0.238 F 
ATOM     18  C21 ZIN A   1      29.656   0.589  29.713  0.00  0.00     0.160 C 
ATOM     19  C24 ZIN A   1      31.080   1.119  29.946  0.00  0.00     0.048 C 
ATOM     20  C25 ZIN A   1      30.991   2.392  30.788  0.00  0.00     0.001 C 
ATOM     21  C26 ZIN A   1      30.049   3.393  30.114  0.00  0.00     0.019 C 
ATOM     22  C27 ZIN A   1      32.296   3.079  31.179  0.00  0.00     0.131 C 
ENDROOT
BRANCH  22  23
ATOM     23  O28 ZIN A   1      33.358   2.124  31.241  0.00  0.00    -0.381 OA
ATOM     24  H54 ZIN A   1      33.669   1.939  32.138  0.00  0.00     0.211 HD
ENDBRANCH  22  23
BRANCH  22  25
ATOM     25  C29 ZIN A   1      32.630   4.168  30.193  0.00  0.00     0.185 C 
ATOM     26  O30 ZIN A   1      31.744   4.786  29.653  0.00  0.00    -0.292 OA
BRANCH  25  27
ATOM     27  C31 ZIN A   1      34.070   4.485  29.879  0.00  0.00     0.245 C 
BRANCH  27  28
ATOM     28  O32 ZIN A   1      34.737   4.903  31.072  0.00  0.00    -0.393 OA
ATOM     29  H57 ZIN A   1      35.654   4.602  31.136  0.00  0.00     0.209 HD
ENDBRANCH  27  28
ENDBRANCH  25  27
ENDBRANCH  22  25
BRANCH  18  30
ATOM     30  O23 ZIN A   1      28.935   1.530  28.916  0.00  0.00    -0.392 OA
ATOM     31  H48 ZIN A   1      28.602   1.167  28.083  0.00  0.00     0.210 HD
ENDBRANCH  18  30
TORSDOF 5
ENDMDL
MODEL 64
REMARK CAVERDOCK RESULT:       3.0      0.000      0.000
REMARK CAVERDOCK CONSTRAINTS:       0.0      0.0      0.0      0.0
REMARK CAVERDOCK TUNNEL: 63      3.0      2.6     64.2
REMARK  5 active torsions:
REMARK  status: ('A' for Active; 'I' for Inactive)
REMARK    1  A    between atoms: C21_18  and  O23_19 
REMARK    2  A    between atoms: C27_23  and  O28_24 
REMARK    3  A    between atoms: C27_23  and  C29_25 
REMARK    4  A    between atoms: C29_25  and  C31_27 
REMARK    5  A    between atoms: C31_27  and  O32_28 
ROOT
ATOM      1  C1  ZIN A   1      32.992   3.317  33.462  0.00  0.00     0.013 C 
ATOM      2  C2  ZIN A   1      31.945   3.792  32.453  0.00  0.00     0.025 C 
ATOM      3  C4  ZIN A   1      30.526   3.361  32.914  0.00  0.00     0.013 C 
ATOM      4  C5  ZIN A   1      30.301   2.049  32.156  0.00  0.00     0.005 C 
ATOM      5  C7  ZIN A   1      28.854   1.631  31.973  0.00  0.00     0.035 C 
ATOM      6  C9  ZIN A   1      28.212   1.372  33.337  0.00  0.00     0.013 C 
ATOM      7  C10 ZIN A   1      26.740   0.989  33.150  0.00  0.00     0.036 C 
ATOM      8  C11 ZIN A   1      26.678  -0.195  32.203  0.00  0.00    -0.061 A 
ATOM      9  C12 ZIN A   1      25.991  -1.270  32.565  0.00  0.00     0.058 A 
ATOM     10  C13 ZIN A   1      25.925  -2.446  31.683  0.00  0.00     0.172 A 
ATOM     11  O14 ZIN A   1      25.264  -3.420  31.993  0.00  0.00    -0.289 OA
ATOM     12  C15 ZIN A   1      26.674  -2.417  30.416  0.00  0.00     0.052 A 
ATOM     13  C16 ZIN A   1      27.347  -1.330  30.072  0.00  0.00    -0.006 A 
ATOM     14  C17 ZIN A   1      27.399  -0.087  30.893  0.00  0.00     0.036 A 
ATOM     15  C18 ZIN A   1      26.741   1.034  30.088  0.00  0.00     0.028 C 
ATOM     16  C19 ZIN A   1      28.848   0.347  31.127  0.00  0.00     0.147 C 
ATOM     17  F20 ZIN A   1      29.521  -0.653  31.836  0.00  0.00    -0.238 F 
ATOM     18  C21 ZIN A   1      29.543   0.535  29.781  0.00  0.00     0.160 C 
ATOM     19  C24 ZIN A   1      30.963   1.097  29.948  0.00  0.00     0.048 C 
ATOM     20  C25 ZIN A   1      30.878   2.393  30.756  0.00  0.00     0.001 C 
ATOM     21  C26 ZIN A   1      29.895   3.356  30.088  0.00  0.00     0.019 C 
ATOM     22  C27 ZIN A   1      32.184   3.114  31.081  0.00  0.00     0.131 C 
ENDROOT
BRANCH  22  23
ATOM     23  O28 ZIN A   1      33.265   2.181  31.132  0.00  0.00    -0.381 OA
ATOM     24  H54 ZIN A   1      33.110   1.431  31.723  0.00  0.00     0.211 HD
ENDBRANCH  22  23
BRANCH  22  25
ATOM     25  C29 ZIN A   1      32.462   4.180  30.053  0.00  0.00     0.185 C 
ATOM     26  O30 ZIN A   1      31.546   4.774  29.535  0.00  0.00    -0.292 OA
BRANCH  25  27
ATOM     27  C31 ZIN A   1      33.883   4.506  29.670  0.00  0.00     0.245 C 
BRANCH  27  28
ATOM     28  O32 ZIN A   1      34.688   4.584  30.848  0.00  0.00    -0.393 OA
ATOM     29  H57 ZIN A   1      35.624   4.389  30.699  0.00  0.00     0.209 HD
ENDBRANCH  27  28
ENDBRANCH  25  27
ENDBRANCH  22  25
BRANCH  18  30
ATOM     30  O23 ZIN A   1      28.776   1.440  28.983  0.00  0.00    -0.392 OA
ATOM     31  H48 ZIN A   1      27.978   1.048  28.601  0.00  0.00     0.210 HD
ENDBRANCH  18  30
TORSDOF 5
ENDMDL
MODEL 65
REMARK CAVERDOCK RESULT:       2.7      0.000      0.000
REMARK CAVERDOCK CONSTRAINTS:       0.0      0.0      0.0      0.0
REMARK CAVERDOCK TUNNEL: 64      2.7      2.7     65.3
REMARK  5 active torsions:
REMARK  status: ('A' for Active; 'I' for Inactive)
REMARK    1  A    between atoms: C21_18  and  O23_19 
REMARK    2  A    between atoms: C27_23  and  O28_24 
REMARK    3  A    between atoms: C27_23  and  C29_25 
REMARK    4  A    between atoms: C29_25  and  C31_27 
REMARK    5  A    between atoms: C31_27  and  O32_28 
ROOT
ATOM      1  C1  ZIN A   1      33.016   3.043  33.484  0.00  0.00     0.013 C 
ATOM      2  C2  ZIN A   1      31.944   3.601  32.546  0.00  0.00     0.025 C 
ATOM      3  C4  ZIN A   1      30.534   3.156  33.022  0.00  0.00     0.013 C 
ATOM      4  C5  ZIN A   1      30.266   1.904  32.181  0.00  0.00     0.005 C 
ATOM      5  C7  ZIN A   1      28.807   1.517  32.017  0.00  0.00     0.035 C 
ATOM      6  C9  ZIN A   1      28.206   1.170  33.381  0.00  0.00     0.013 C 
ATOM      7  C10 ZIN A   1      26.724   0.820  33.216  0.00  0.00     0.036 C 
ATOM      8  C11 ZIN A   1      26.613  -0.294  32.191  0.00  0.00    -0.061 A 
ATOM      9  C12 ZIN A   1      25.923  -1.384  32.499  0.00  0.00     0.058 A 
ATOM     10  C13 ZIN A   1      25.811  -2.493  31.540  0.00  0.00     0.172 A 
ATOM     11  O14 ZIN A   1      25.147  -3.479  31.802  0.00  0.00    -0.289 OA
ATOM     12  C15 ZIN A   1      26.520  -2.384  30.254  0.00  0.00     0.052 A 
ATOM     13  C16 ZIN A   1      27.197  -1.284  29.965  0.00  0.00    -0.006 A 
ATOM     14  C17 ZIN A   1      27.294  -0.103  30.869  0.00  0.00     0.036 A 
ATOM     15  C18 ZIN A   1      26.627   1.080  30.166  0.00  0.00     0.028 C 
ATOM     16  C19 ZIN A   1      28.756   0.296  31.084  0.00  0.00     0.147 C 
ATOM     17  F20 ZIN A   1      29.436  -0.759  31.699  0.00  0.00    -0.238 F 
ATOM     18  C21 ZIN A   1      29.409   0.570  29.733  0.00  0.00     0.160 C 
ATOM     19  C24 ZIN A   1      30.843   1.101  29.892  0.00  0.00     0.048 C 
ATOM     20  C25 ZIN A   1      30.803   2.338  30.791  0.00  0.00     0.001 C 
ATOM     21  C26 ZIN A   1      29.813   3.358  30.225  0.00  0.00     0.019 C 
ATOM     22  C27 ZIN A   1      32.128   3.018  31.122  0.00  0.00     0.131 C 
ENDROOT
BRANCH  22  23
ATOM     23  O28 ZIN A   1      33.197   2.071  31.073  0.00  0.00    -0.381 OA
ATOM     24  H54 ZIN A   1      33.899   2.301  30.449  0.00  0.00     0.211 HD
ENDBRANCH  22  23
BRANCH  22  25
ATOM     25  C29 ZIN A   1      32.389   4.151  30.163  0.00  0.00     0.185 C 
ATOM     26  O30 ZIN A   1      31.470   4.823  29.758  0.00  0.00    -0.292 OA
BRANCH  25  27
ATOM     27  C31 ZIN A   1      33.795   4.444  29.708  0.00  0.00     0.245 C 
BRANCH  27  28
ATOM     28  O32 ZIN A   1      34.636   4.635  30.848  0.00  0.00    -0.393 OA
ATOM     29  H57 ZIN A   1      34.178   4.998  31.618  0.00  0.00     0.209 HD
ENDBRANCH  27  28
ENDBRANCH  25  27
ENDBRANCH  22  25
BRANCH  18  30
ATOM     30  O23 ZIN A   1      28.631   1.538  29.026  0.00  0.00    -0.392 OA
ATOM     31  H48 ZIN A   1      28.825   1.584  28.079  0.00  0.00     0.210 HD
ENDBRANCH  18  30
TORSDOF 5
ENDMDL
MODEL 66
REMARK CAVERDOCK RESULT:       2.4      0.000      0.000
REMARK CAVERDOCK CONSTRAINTS:       0.0      0.0      0.0      0.0
REMARK CAVERDOCK TUNNEL: 65      2.4      2.6     66.6
REMARK  5 active torsions:
REMARK  status: ('A' for Active; 'I' for Inactive)
REMARK    1  A    between atoms: C21_18  and  O23_19 
REMARK    2  A    between atoms: C27_23  and  O28_24 
REMARK    3  A    between atoms: C27_23  and  C29_25 
REMARK    4  A    between atoms: C29_25  and  C31_27 
REMARK    5  A    between atoms: C31_27  and  O32_28 
ROOT
ATOM      1  C1  ZIN A   1      32.856   2.932  33.724  0.00  0.00     0.013 C 
ATOM      2  C2  ZIN A   1      31.747   3.511  32.843  0.00  0.00     0.025 C 
ATOM      3  C4  ZIN A   1      30.360   3.016  33.338  0.00  0.00     0.013 C 
ATOM      4  C5  ZIN A   1      30.092   1.798  32.447  0.00  0.00     0.005 C 
ATOM      5  C7  ZIN A   1      28.637   1.390  32.307  0.00  0.00     0.035 C 
ATOM      6  C9  ZIN A   1      28.082   0.968  33.669  0.00  0.00     0.013 C 
ATOM      7  C10 ZIN A   1      26.603   0.596  33.530  0.00  0.00     0.036 C 
ATOM      8  C11 ZIN A   1      26.484  -0.471  32.457  0.00  0.00    -0.061 A 
ATOM      9  C12 ZIN A   1      25.824  -1.588  32.733  0.00  0.00     0.058 A 
ATOM     10  C13 ZIN A   1      25.705  -2.653  31.726  0.00  0.00     0.172 A 
ATOM     11  O14 ZIN A   1      25.068  -3.663  31.960  0.00  0.00    -0.289 OA
ATOM     12  C15 ZIN A   1      26.374  -2.470  30.427  0.00  0.00     0.052 A 
ATOM     13  C16 ZIN A   1      27.021  -1.344  30.170  0.00  0.00    -0.006 A 
ATOM     14  C17 ZIN A   1      27.122  -0.205  31.126  0.00  0.00     0.036 A 
ATOM     15  C18 ZIN A   1      26.412   0.996  30.499  0.00  0.00     0.028 C 
ATOM     16  C19 ZIN A   1      28.582   0.214  31.319  0.00  0.00     0.147 C 
ATOM     17  F20 ZIN A   1      29.300  -0.855  31.863  0.00  0.00    -0.238 F 
ATOM     18  C21 ZIN A   1      29.190   0.563  29.964  0.00  0.00     0.160 C 
ATOM     19  C24 ZIN A   1      30.617   1.116  30.107  0.00  0.00     0.048 C 
ATOM     20  C25 ZIN A   1      30.579   2.308  31.064  0.00  0.00     0.001 C 
ATOM     21  C26 ZIN A   1      29.554   3.333  30.575  0.00  0.00     0.019 C 
ATOM     22  C27 ZIN A   1      31.901   2.999  31.389  0.00  0.00     0.131 C 
ENDROOT
BRANCH  22  23
ATOM     23  O28 ZIN A   1      32.985   2.077  31.265  0.00  0.00    -0.381 OA
ATOM     24  H54 ZIN A   1      33.840   2.495  31.092  0.00  0.00     0.211 HD
ENDBRANCH  22  23
BRANCH  22  25
ATOM     25  C29 ZIN A   1      32.111   4.180  30.478  0.00  0.00     0.185 C 
ATOM     26  O30 ZIN A   1      31.161   4.793  30.053  0.00  0.00    -0.292 OA
BRANCH  25  27
ATOM     27  C31 ZIN A   1      33.508   4.597  30.095  0.00  0.00     0.245 C 
BRANCH  27  28
ATOM     28  O32 ZIN A   1      34.375   4.454  31.222  0.00  0.00    -0.393 OA
ATOM     29  H57 ZIN A   1      34.205   3.664  31.752  0.00  0.00     0.209 HD
ENDBRANCH  27  28
ENDBRANCH  25  27
ENDBRANCH  22  25
BRANCH  18  30
ATOM     30  O23 ZIN A   1      28.372   1.547  29.326  0.00  0.00    -0.392 OA
ATOM     31  H48 ZIN A   1      28.840   2.364  29.104  0.00  0.00     0.210 HD
ENDBRANCH  18  30
TORSDOF 5
ENDMDL
MODEL 67
REMARK CAVERDOCK RESULT:       1.8      0.000      0.000
REMARK CAVERDOCK CONSTRAINTS:       0.0      0.0      0.0      0.0
REMARK CAVERDOCK TUNNEL: 66      1.8      2.7     67.9
REMARK  5 active torsions:
REMARK  status: ('A' for Active; 'I' for Inactive)
REMARK    1  A    between atoms: C21_18  and  O23_19 
REMARK    2  A    between atoms: C27_23  and  O28_24 
REMARK    3  A    between atoms: C27_23  and  C29_25 
REMARK    4  A    between atoms: C29_25  and  C31_27 
REMARK    5  A    between atoms: C31_27  and  O32_28 
ROOT
ATOM      1  C1  ZIN A   1      32.592   3.300  33.543  0.00  0.00     0.013 C 
ATOM      2  C2  ZIN A   1      31.533   3.695  32.511  0.00  0.00     0.025 C 
ATOM      3  C4  ZIN A   1      30.135   3.189  32.961  0.00  0.00     0.013 C 
ATOM      4  C5  ZIN A   1      29.999   1.853  32.224  0.00  0.00     0.005 C 
ATOM      5  C7  ZIN A   1      28.582   1.347  32.030  0.00  0.00     0.035 C 
ATOM      6  C9  ZIN A   1      27.936   1.075  33.390  0.00  0.00     0.013 C 
ATOM      7  C10 ZIN A   1      26.492   0.603  33.190  0.00  0.00     0.036 C 
ATOM      8  C11 ZIN A   1      26.513  -0.600  32.265  0.00  0.00    -0.061 A 
ATOM      9  C12 ZIN A   1      25.886  -1.707  32.638  0.00  0.00     0.058 A 
ATOM     10  C13 ZIN A   1      25.901  -2.900  31.777  0.00  0.00     0.172 A 
ATOM     11  O14 ZIN A   1      25.295  -3.906  32.096  0.00  0.00    -0.289 OA
ATOM     12  C15 ZIN A   1      26.666  -2.850  30.520  0.00  0.00     0.052 A 
ATOM     13  C16 ZIN A   1      27.279  -1.732  30.165  0.00  0.00    -0.006 A 
ATOM     14  C17 ZIN A   1      27.246  -0.474  30.963  0.00  0.00     0.036 A 
ATOM     15  C18 ZIN A   1      26.535   0.593  30.128  0.00  0.00     0.028 C 
ATOM     16  C19 ZIN A   1      28.664   0.050  31.208  0.00  0.00     0.147 C 
ATOM     17  F20 ZIN A   1      29.383  -0.896  31.945  0.00  0.00    -0.238 F 
ATOM     18  C21 ZIN A   1      29.365   0.254  29.869  0.00  0.00     0.160 C 
ATOM     19  C24 ZIN A   1      30.748   0.902  30.044  0.00  0.00     0.048 C 
ATOM     20  C25 ZIN A   1      30.575   2.205  30.826  0.00  0.00     0.001 C 
ATOM     21  C26 ZIN A   1      29.547   3.096  30.127  0.00  0.00     0.019 C 
ATOM     22  C27 ZIN A   1      31.831   3.007  31.155  0.00  0.00     0.131 C 
ENDROOT
BRANCH  22  23
ATOM     23  O28 ZIN A   1      32.964   2.141  31.239  0.00  0.00    -0.381 OA
ATOM     24  H54 ZIN A   1      32.874   1.436  31.895  0.00  0.00     0.211 HD
ENDBRANCH  22  23
BRANCH  22  25
ATOM     25  C29 ZIN A   1      32.061   4.069  30.111  0.00  0.00     0.185 C 
ATOM     26  O30 ZIN A   1      31.121   4.647  29.620  0.00  0.00    -0.292 OA
BRANCH  25  27
ATOM     27  C31 ZIN A   1      33.464   4.410  29.679  0.00  0.00     0.245 C 
BRANCH  27  28
ATOM     28  O32 ZIN A   1      34.271   4.659  30.833  0.00  0.00    -0.393 OA
ATOM     29  H57 ZIN A   1      35.060   5.190  30.655  0.00  0.00     0.209 HD
ENDBRANCH  27  28
ENDBRANCH  25  27
ENDBRANCH  22  25
BRANCH  18  30
ATOM     30  O23 ZIN A   1      28.558   1.097  29.043  0.00  0.00    -0.392 OA
ATOM     31  H48 ZIN A   1      27.697   1.315  29.426  0.00  0.00     0.210 HD
ENDBRANCH  18  30
TORSDOF 5
ENDMDL
MODEL 68
REMARK CAVERDOCK RESULT:       1.4      0.000      0.000
REMARK CAVERDOCK CONSTRAINTS:       0.0      0.0      0.0      0.0
REMARK CAVERDOCK TUNNEL: 67      1.4      2.7     68.4
REMARK  5 active torsions:
REMARK  status: ('A' for Active; 'I' for Inactive)
REMARK    1  A    between atoms: C21_18  and  O23_19 
REMARK    2  A    between atoms: C27_23  and  O28_24 
REMARK    3  A    between atoms: C27_23  and  C29_25 
REMARK    4  A    between atoms: C29_25  and  C31_27 
REMARK    5  A    between atoms: C31_27  and  O32_28 
ROOT
ATOM      1  C1  ZIN A   1      32.785   2.990  33.516  0.00  0.00     0.013 C 
ATOM      2  C2  ZIN A   1      31.618   3.525  32.684  0.00  0.00     0.025 C 
ATOM      3  C4  ZIN A   1      30.271   3.015  33.265  0.00  0.00     0.013 C 
ATOM      4  C5  ZIN A   1      29.980   1.771  32.420  0.00  0.00     0.005 C 
ATOM      5  C7  ZIN A   1      28.529   1.330  32.369  0.00  0.00     0.035 C 
ATOM      6  C9  ZIN A   1      28.058   0.932  33.769  0.00  0.00     0.013 C 
ATOM      7  C10 ZIN A   1      26.581   0.527  33.720  0.00  0.00     0.036 C 
ATOM      8  C11 ZIN A   1      26.426  -0.569  32.682  0.00  0.00    -0.061 A 
ATOM      9  C12 ZIN A   1      25.806  -1.691  33.020  0.00  0.00     0.058 A 
ATOM     10  C13 ZIN A   1      25.656  -2.784  32.047  0.00  0.00     0.172 A 
ATOM     11  O14 ZIN A   1      25.053  -3.800  32.340  0.00  0.00    -0.289 OA
ATOM     12  C15 ZIN A   1      26.249  -2.620  30.709  0.00  0.00     0.052 A 
ATOM     13  C16 ZIN A   1      26.857  -1.488  30.391  0.00  0.00    -0.006 A 
ATOM     14  C17 ZIN A   1      26.986  -0.323  31.312  0.00  0.00     0.036 A 
ATOM     15  C18 ZIN A   1      26.218   0.847  30.696  0.00  0.00     0.028 C 
ATOM     16  C19 ZIN A   1      28.445   0.129  31.414  0.00  0.00     0.147 C 
ATOM     17  F20 ZIN A   1      29.214  -0.912  31.944  0.00  0.00    -0.238 F 
ATOM     18  C21 ZIN A   1      28.971   0.456  30.020  0.00  0.00     0.160 C 
ATOM     19  C24 ZIN A   1      30.392   1.040  30.071  0.00  0.00     0.048 C 
ATOM     20  C25 ZIN A   1      30.381   2.255  31.000  0.00  0.00     0.001 C 
ATOM     21  C26 ZIN A   1      29.309   3.246  30.544  0.00  0.00     0.019 C 
ATOM     22  C27 ZIN A   1      31.704   2.980  31.236  0.00  0.00     0.131 C 
ENDROOT
BRANCH  22  23
ATOM     23  O28 ZIN A   1      32.799   2.076  31.075  0.00  0.00    -0.381 OA
ATOM     24  H54 ZIN A   1      32.855   1.678  30.196  0.00  0.00     0.211 HD
ENDBRANCH  22  23
BRANCH  22  25
ATOM     25  C29 ZIN A   1      31.840   4.141  30.286  0.00  0.00     0.185 C 
ATOM     26  O30 ZIN A   1      30.858   4.745  29.926  0.00  0.00    -0.292 OA
BRANCH  25  27
ATOM     27  C31 ZIN A   1      33.201   4.549  29.785  0.00  0.00     0.245 C 
BRANCH  27  28
ATOM     28  O32 ZIN A   1      34.167   4.362  30.821  0.00  0.00    -0.393 OA
ATOM     29  H57 ZIN A   1      33.808   4.448  31.714  0.00  0.00     0.209 HD
ENDBRANCH  27  28
ENDBRANCH  25  27
ENDBRANCH  22  25
BRANCH  18  30
ATOM     30  O23 ZIN A   1      28.100   1.407  29.404  0.00  0.00    -0.392 OA
ATOM     31  H48 ZIN A   1      27.845   1.179  28.499  0.00  0.00     0.210 HD
ENDBRANCH  18  30
TORSDOF 5
ENDMDL
MODEL 69
REMARK CAVERDOCK RESULT:       0.9      0.000      0.000
REMARK CAVERDOCK CONSTRAINTS:       0.0      0.0      0.0      0.0
REMARK CAVERDOCK TUNNEL: 68      0.9      2.8     69.1
REMARK  5 active torsions:
REMARK  status: ('A' for Active; 'I' for Inactive)
REMARK    1  A    between atoms: C21_18  and  O23_19 
REMARK    2  A    between atoms: C27_23  and  O28_24 
REMARK    3  A    between atoms: C27_23  and  C29_25 
REMARK    4  A    between atoms: C29_25  and  C31_27 
REMARK    5  A    between atoms: C31_27  and  O32_28 
ROOT
ATOM      1  C1  ZIN A   1      32.440   3.022  33.680  0.00  0.00     0.013 C 
ATOM      2  C2  ZIN A   1      31.312   3.494  32.760  0.00  0.00     0.025 C 
ATOM      3  C4  ZIN A   1      29.952   2.921  33.246  0.00  0.00     0.013 C 
ATOM      4  C5  ZIN A   1      29.786   1.660  32.393  0.00  0.00     0.005 C 
ATOM      5  C7  ZIN A   1      28.365   1.148  32.240  0.00  0.00     0.035 C 
ATOM      6  C9  ZIN A   1      27.812   0.734  33.605  0.00  0.00     0.013 C 
ATOM      7  C10 ZIN A   1      26.365   0.257  33.452  0.00  0.00     0.036 C 
ATOM      8  C11 ZIN A   1      26.341  -0.851  32.415  0.00  0.00    -0.061 A 
ATOM      9  C12 ZIN A   1      25.753  -2.001  32.717  0.00  0.00     0.058 A 
ATOM     10  C13 ZIN A   1      25.728  -3.105  31.746  0.00  0.00     0.172 A 
ATOM     11  O14 ZIN A   1      25.156  -4.148  32.003  0.00  0.00    -0.289 OA
ATOM     12  C15 ZIN A   1      26.410  -2.920  30.454  0.00  0.00     0.052 A 
ATOM     13  C16 ZIN A   1      26.984  -1.761  30.170  0.00  0.00    -0.006 A 
ATOM     14  C17 ZIN A   1      26.987  -0.586  31.088  0.00  0.00     0.036 A 
ATOM     15  C18 ZIN A   1      26.210   0.542  30.406  0.00  0.00     0.028 C 
ATOM     16  C19 ZIN A   1      28.411  -0.062  31.293  0.00  0.00     0.147 C 
ATOM     17  F20 ZIN A   1      29.188  -1.060  31.887  0.00  0.00    -0.238 F 
ATOM     18  C21 ZIN A   1      29.022   0.283  29.938  0.00  0.00     0.160 C 
ATOM     19  C24 ZIN A   1      30.404   0.937  30.088  0.00  0.00     0.048 C 
ATOM     20  C25 ZIN A   1      30.266   2.155  31.002  0.00  0.00     0.001 C 
ATOM     21  C26 ZIN A   1      29.184   3.090  30.459  0.00  0.00     0.019 C 
ATOM     22  C27 ZIN A   1      31.530   2.946  31.328  0.00  0.00     0.131 C 
ENDROOT
BRANCH  22  23
ATOM     23  O28 ZIN A   1      32.678   2.097  31.255  0.00  0.00    -0.381 OA
ATOM     24  H54 ZIN A   1      32.586   1.268  31.746  0.00  0.00     0.211 HD
ENDBRANCH  22  23
BRANCH  22  25
ATOM     25  C29 ZIN A   1      31.679   4.107  30.379  0.00  0.00     0.185 C 
ATOM     26  O30 ZIN A   1      30.700   4.611  29.883  0.00  0.00    -0.292 OA
BRANCH  25  27
ATOM     27  C31 ZIN A   1      33.050   4.640  30.050  0.00  0.00     0.245 C 
BRANCH  27  28
ATOM     28  O32 ZIN A   1      34.034   3.921  30.796  0.00  0.00    -0.393 OA
ATOM     29  H57 ZIN A   1      34.887   3.842  30.349  0.00  0.00     0.209 HD
ENDBRANCH  27  28
ENDBRANCH  25  27
ENDBRANCH  22  25
BRANCH  18  30
ATOM     30  O23 ZIN A   1      28.152   1.186  29.251  0.00  0.00    -0.392 OA
ATOM     31  H48 ZIN A   1      27.295   0.805  29.016  0.00  0.00     0.210 HD
ENDBRANCH  18  30
TORSDOF 5
ENDMDL
MODEL 70
REMARK CAVERDOCK RESULT:       0.7      0.000      0.000
REMARK CAVERDOCK CONSTRAINTS:       0.0      0.0      0.0      0.0
REMARK CAVERDOCK TUNNEL: 69      0.7      2.8     70.7
REMARK  5 active torsions:
REMARK  status: ('A' for Active; 'I' for Inactive)
REMARK    1  A    between atoms: C21_18  and  O23_19 
REMARK    2  A    between atoms: C27_23  and  O28_24 
REMARK    3  A    between atoms: C27_23  and  C29_25 
REMARK    4  A    between atoms: C29_25  and  C31_27 
REMARK    5  A    between atoms: C31_27  and  O32_28 
ROOT
ATOM      1  C1  ZIN A   1      32.721   2.910  33.194  0.00  0.00     0.013 C 
ATOM      2  C2  ZIN A   1      31.497   3.445  32.447  0.00  0.00     0.025 C 
ATOM      3  C4  ZIN A   1      30.195   2.925  33.115  0.00  0.00     0.013 C 
ATOM      4  C5  ZIN A   1      29.853   1.685  32.282  0.00  0.00     0.005 C 
ATOM      5  C7  ZIN A   1      28.403   1.238  32.327  0.00  0.00     0.035 C 
ATOM      6  C9  ZIN A   1      28.030   0.828  33.753  0.00  0.00     0.013 C 
ATOM      7  C10 ZIN A   1      26.555   0.416  33.801  0.00  0.00     0.036 C 
ATOM      8  C11 ZIN A   1      26.335  -0.673  32.767  0.00  0.00    -0.061 A 
ATOM      9  C12 ZIN A   1      25.744  -1.800  33.139  0.00  0.00     0.058 A 
ATOM     10  C13 ZIN A   1      25.532  -2.887  32.170  0.00  0.00     0.172 A 
ATOM     11  O14 ZIN A   1      24.955  -3.908  32.496  0.00  0.00    -0.289 OA
ATOM     12  C15 ZIN A   1      26.033  -2.711  30.797  0.00  0.00     0.052 A 
ATOM     13  C16 ZIN A   1      26.613  -1.574  30.446  0.00  0.00    -0.006 A 
ATOM     14  C17 ZIN A   1      26.799  -0.415  31.365  0.00  0.00     0.036 A 
ATOM     15  C18 ZIN A   1      25.986   0.756  30.811  0.00  0.00     0.028 C 
ATOM     16  C19 ZIN A   1      28.259   0.043  31.371  0.00  0.00     0.147 C 
ATOM     17  F20 ZIN A   1      29.067  -0.998  31.840  0.00  0.00    -0.238 F 
ATOM     18  C21 ZIN A   1      28.688   0.382  29.947  0.00  0.00     0.160 C 
ATOM     19  C24 ZIN A   1      30.107   0.973  29.906  0.00  0.00     0.048 C 
ATOM     20  C25 ZIN A   1      30.154   2.181  30.842  0.00  0.00     0.001 C 
ATOM     21  C26 ZIN A   1      29.050   3.171  30.467  0.00  0.00     0.019 C 
ATOM     22  C27 ZIN A   1      31.486   2.911  30.993  0.00  0.00     0.131 C 
ENDROOT
BRANCH  22  23
ATOM     23  O28 ZIN A   1      32.572   2.014  30.751  0.00  0.00    -0.381 OA
ATOM     24  H54 ZIN A   1      33.344   2.431  30.345  0.00  0.00     0.211 HD
ENDBRANCH  22  23
BRANCH  22  25
ATOM     25  C29 ZIN A   1      31.553   4.079  30.045  0.00  0.00     0.185 C 
ATOM     26  O30 ZIN A   1      30.643   4.287  29.278  0.00  0.00    -0.292 OA
BRANCH  25  27
ATOM     27  C31 ZIN A   1      32.755   4.989  30.052  0.00  0.00     0.245 C 
BRANCH  27  28
ATOM     28  O32 ZIN A   1      33.934   4.218  30.289  0.00  0.00    -0.393 OA
ATOM     29  H57 ZIN A   1      33.846   3.282  30.062  0.00  0.00     0.209 HD
ENDBRANCH  27  28
ENDBRANCH  25  27
ENDBRANCH  22  25
BRANCH  18  30
ATOM     30  O23 ZIN A   1      27.773   1.333  29.398  0.00  0.00    -0.392 OA
ATOM     31  H48 ZIN A   1      28.124   1.828  28.644  0.00  0.00     0.210 HD
ENDBRANCH  18  30
TORSDOF 5
ENDMDL
MODEL 71
REMARK CAVERDOCK RESULT:      -1.1      0.000      0.000
REMARK CAVERDOCK CONSTRAINTS:       0.0      0.0      0.0      0.0
REMARK CAVERDOCK TUNNEL: 70     -1.1      2.8     71.4
REMARK  5 active torsions:
REMARK  status: ('A' for Active; 'I' for Inactive)
REMARK    1  A    between atoms: C21_18  and  O23_19 
REMARK    2  A    between atoms: C27_23  and  O28_24 
REMARK    3  A    between atoms: C27_23  and  C29_25 
REMARK    4  A    between atoms: C29_25  and  C31_27 
REMARK    5  A    between atoms: C31_27  and  O32_28 
ROOT
ATOM      1  C1  ZIN A   1      32.607   2.991  33.144  0.00  0.00     0.013 C 
ATOM      2  C2  ZIN A   1      31.339   3.496  32.453  0.00  0.00     0.025 C 
ATOM      3  C4  ZIN A   1      30.081   2.922  33.161  0.00  0.00     0.013 C 
ATOM      4  C5  ZIN A   1      29.748   1.685  32.322  0.00  0.00     0.005 C 
ATOM      5  C7  ZIN A   1      28.317   1.189  32.413  0.00  0.00     0.035 C 
ATOM      6  C9  ZIN A   1      28.012   0.745  33.846  0.00  0.00     0.013 C 
ATOM      7  C10 ZIN A   1      26.555   0.283  33.943  0.00  0.00     0.036 C 
ATOM      8  C11 ZIN A   1      26.331  -0.797  32.901  0.00  0.00    -0.061 A 
ATOM      9  C12 ZIN A   1      25.792  -1.949  33.276  0.00  0.00     0.058 A 
ATOM     10  C13 ZIN A   1      25.579  -3.027  32.298  0.00  0.00     0.172 A 
ATOM     11  O14 ZIN A   1      25.049  -4.072  32.629  0.00  0.00    -0.289 OA
ATOM     12  C15 ZIN A   1      26.020  -2.814  30.909  0.00  0.00     0.052 A 
ATOM     13  C16 ZIN A   1      26.549  -1.653  30.556  0.00  0.00    -0.006 A 
ATOM     14  C17 ZIN A   1      26.732  -0.503  31.486  0.00  0.00     0.036 A 
ATOM     15  C18 ZIN A   1      25.860   0.649  30.983  0.00  0.00     0.028 C 
ATOM     16  C19 ZIN A   1      28.176   0.004  31.445  0.00  0.00     0.147 C 
ATOM     17  F20 ZIN A   1      29.034  -1.016  31.865  0.00  0.00    -0.238 F 
ATOM     18  C21 ZIN A   1      28.538   0.379  30.011  0.00  0.00     0.160 C 
ATOM     19  C24 ZIN A   1      29.934   1.017  29.926  0.00  0.00     0.048 C 
ATOM     20  C25 ZIN A   1      29.978   2.212  30.879  0.00  0.00     0.001 C 
ATOM     21  C26 ZIN A   1      28.827   3.170  30.562  0.00  0.00     0.019 C 
ATOM     22  C27 ZIN A   1      31.290   2.984  30.992  0.00  0.00     0.131 C 
ENDROOT
BRANCH  22  23
ATOM     23  O28 ZIN A   1      32.394   2.127  30.694  0.00  0.00    -0.381 OA
ATOM     24  H54 ZIN A   1      33.222   2.391  31.118  0.00  0.00     0.211 HD
ENDBRANCH  22  23
BRANCH  22  25
ATOM     25  C29 ZIN A   1      31.281   4.168  30.061  0.00  0.00     0.185 C 
ATOM     26  O30 ZIN A   1      32.323   4.668  29.708  0.00  0.00    -0.292 OA
BRANCH  25  27
ATOM     27  C31 ZIN A   1      29.972   4.731  29.570  0.00  0.00     0.245 C 
BRANCH  27  28
ATOM     28  O32 ZIN A   1      29.403   5.567  30.580  0.00  0.00    -0.393 OA
ATOM     29  H57 ZIN A   1      30.044   5.897  31.225  0.00  0.00     0.209 HD
ENDBRANCH  27  28
ENDBRANCH  25  27
ENDBRANCH  22  25
BRANCH  18  30
ATOM     30  O23 ZIN A   1      27.572   1.307  29.513  0.00  0.00    -0.392 OA
ATOM     31  H48 ZIN A   1      27.932   1.955  28.891  0.00  0.00     0.210 HD
ENDBRANCH  18  30
TORSDOF 5
ENDMDL
MODEL 72
REMARK CAVERDOCK RESULT:      -1.1      0.000      0.000
REMARK CAVERDOCK CONSTRAINTS:       0.0      0.0      0.0      0.0
REMARK CAVERDOCK TUNNEL: 71     -1.1      2.9     72.3
REMARK  5 active torsions:
REMARK  status: ('A' for Active; 'I' for Inactive)
REMARK    1  A    between atoms: C21_18  and  O23_19 
REMARK    2  A    between atoms: C27_23  and  O28_24 
REMARK    3  A    between atoms: C27_23  and  C29_25 
REMARK    4  A    between atoms: C29_25  and  C31_27 
REMARK    5  A    between atoms: C31_27  and  O32_28 
ROOT
ATOM      1  C1  ZIN A   1      32.532   3.226  32.846  0.00  0.00     0.013 C 
ATOM      2  C2  ZIN A   1      31.217   3.646  32.187  0.00  0.00     0.025 C 
ATOM      3  C4  ZIN A   1      30.014   3.070  32.981  0.00  0.00     0.013 C 
ATOM      4  C5  ZIN A   1      29.691   1.776  32.227  0.00  0.00     0.005 C 
ATOM      5  C7  ZIN A   1      28.285   1.237  32.411  0.00  0.00     0.035 C 
ATOM      6  C9  ZIN A   1      28.059   0.863  33.878  0.00  0.00     0.013 C 
ATOM      7  C10 ZIN A   1      26.625   0.358  34.066  0.00  0.00     0.036 C 
ATOM      8  C11 ZIN A   1      26.397  -0.787  33.096  0.00  0.00    -0.061 A 
ATOM      9  C12 ZIN A   1      25.918  -1.934  33.557  0.00  0.00     0.058 A 
ATOM     10  C13 ZIN A   1      25.704  -3.072  32.650  0.00  0.00     0.172 A 
ATOM     11  O14 ZIN A   1      25.228  -4.114  33.061  0.00  0.00    -0.289 OA
ATOM     12  C15 ZIN A   1      26.077  -2.922  31.234  0.00  0.00     0.052 A 
ATOM     13  C16 ZIN A   1      26.546  -1.766  30.794  0.00  0.00    -0.006 A 
ATOM     14  C17 ZIN A   1      26.725  -0.559  31.650  0.00  0.00     0.036 A 
ATOM     15  C18 ZIN A   1      25.790   0.531  31.124  0.00  0.00     0.028 C 
ATOM     16  C19 ZIN A   1      28.146  -0.005  31.516  0.00  0.00     0.147 C 
ATOM     17  F20 ZIN A   1      29.060  -0.969  31.952  0.00  0.00    -0.238 F 
ATOM     18  C21 ZIN A   1      28.432   0.301  30.048  0.00  0.00     0.160 C 
ATOM     19  C24 ZIN A   1      29.798   0.982  29.865  0.00  0.00     0.048 C 
ATOM     20  C25 ZIN A   1      29.838   2.229  30.749  0.00  0.00     0.001 C 
ATOM     21  C26 ZIN A   1      28.640   3.127  30.433  0.00  0.00     0.019 C 
ATOM     22  C27 ZIN A   1      31.124   3.051  30.760  0.00  0.00     0.131 C 
ENDROOT
BRANCH  22  23
ATOM     23  O28 ZIN A   1      32.246   2.218  30.460  0.00  0.00    -0.381 OA
ATOM     24  H54 ZIN A   1      33.053   2.707  30.247  0.00  0.00     0.211 HD
ENDBRANCH  22  23
BRANCH  22  25
ATOM     25  C29 ZIN A   1      31.031   4.180  29.766  0.00  0.00     0.185 C 
ATOM     26  O30 ZIN A   1      31.945   4.961  29.652  0.00  0.00    -0.292 OA
BRANCH  25  27
ATOM     27  C31 ZIN A   1      29.796   4.337  28.917  0.00  0.00     0.245 C 
BRANCH  27  28
ATOM     28  O32 ZIN A   1      30.007   3.712  27.649  0.00  0.00    -0.393 OA
ATOM     29  H57 ZIN A   1      30.300   4.319  26.955  0.00  0.00     0.209 HD
ENDBRANCH  27  28
ENDBRANCH  25  27
ENDBRANCH  22  25
BRANCH  18  30
ATOM     30  O23 ZIN A   1      27.411   1.165  29.545  0.00  0.00    -0.392 OA
ATOM     31  H48 ZIN A   1      27.220   1.042  28.604  0.00  0.00     0.210 HD
ENDBRANCH  18  30
TORSDOF 5
ENDMDL
MODEL 73
REMARK CAVERDOCK RESULT:      -1.7      0.000      0.000
REMARK CAVERDOCK CONSTRAINTS:       0.0      0.0      0.0      0.0
REMARK CAVERDOCK TUNNEL: 72     -1.7      3.0     73.5
REMARK  5 active torsions:
REMARK  status: ('A' for Active; 'I' for Inactive)
REMARK    1  A    between atoms: C21_18  and  O23_19 
REMARK    2  A    between atoms: C27_23  and  O28_24 
REMARK    3  A    between atoms: C27_23  and  C29_25 
REMARK    4  A    between atoms: C29_25  and  C31_27 
REMARK    5  A    between atoms: C31_27  and  O32_28 
ROOT
ATOM      1  C1  ZIN A   1      32.605   3.322  32.098  0.00  0.00     0.013 C 
ATOM      2  C2  ZIN A   1      31.174   3.722  31.736  0.00  0.00     0.025 C 
ATOM      3  C4  ZIN A   1      30.169   3.052  32.713  0.00  0.00     0.013 C 
ATOM      4  C5  ZIN A   1      29.744   1.790  31.955  0.00  0.00     0.005 C 
ATOM      5  C7  ZIN A   1      28.418   1.181  32.376  0.00  0.00     0.035 C 
ATOM      6  C9  ZIN A   1      28.499   0.717  33.831  0.00  0.00     0.013 C 
ATOM      7  C10 ZIN A   1      27.147   0.141  34.264  0.00  0.00     0.036 C 
ATOM      8  C11 ZIN A   1      26.767  -0.956  33.286  0.00  0.00    -0.061 A 
ATOM      9  C12 ZIN A   1      26.424  -2.146  33.759  0.00  0.00     0.058 A 
ATOM     10  C13 ZIN A   1      26.069  -3.240  32.841  0.00  0.00     0.172 A 
ATOM     11  O14 ZIN A   1      25.716  -4.323  33.270  0.00  0.00    -0.289 OA
ATOM     12  C15 ZIN A   1      26.150  -2.995  31.391  0.00  0.00     0.052 A 
ATOM     13  C16 ZIN A   1      26.488  -1.797  30.942  0.00  0.00    -0.006 A 
ATOM     14  C17 ZIN A   1      26.795  -0.634  31.822  0.00  0.00     0.036 A 
ATOM     15  C18 ZIN A   1      25.742   0.444  31.559  0.00  0.00     0.028 C 
ATOM     16  C19 ZIN A   1      28.144  -0.013  31.448  0.00  0.00     0.147 C 
ATOM     17  F20 ZIN A   1      29.155  -0.961  31.636  0.00  0.00    -0.238 F 
ATOM     18  C21 ZIN A   1      28.125   0.386  29.975  0.00  0.00     0.160 C 
ATOM     19  C24 ZIN A   1      29.406   1.134  29.573  0.00  0.00     0.048 C 
ATOM     20  C25 ZIN A   1      29.582   2.331  30.509  0.00  0.00     0.001 C 
ATOM     21  C26 ZIN A   1      28.318   3.193  30.490  0.00  0.00     0.019 C 
ATOM     22  C27 ZIN A   1      30.819   3.205  30.320  0.00  0.00     0.131 C 
ENDROOT
BRANCH  22  23
ATOM     23  O28 ZIN A   1      31.885   2.438  29.755  0.00  0.00    -0.381 OA
ATOM     24  H54 ZIN A   1      31.916   2.461  28.788  0.00  0.00     0.211 HD
ENDBRANCH  22  23
BRANCH  22  25
ATOM     25  C29 ZIN A   1      30.497   4.383  29.438  0.00  0.00     0.185 C 
ATOM     26  O30 ZIN A   1      30.400   5.487  29.916  0.00  0.00    -0.292 OA
BRANCH  25  27
ATOM     27  C31 ZIN A   1      30.294   4.183  27.958  0.00  0.00     0.245 C 
BRANCH  27  28
ATOM     28  O32 ZIN A   1      29.152   3.352  27.741  0.00  0.00    -0.393 OA
ATOM     29  H57 ZIN A   1      29.279   2.677  27.060  0.00  0.00     0.209 HD
ENDBRANCH  27  28
ENDBRANCH  25  27
ENDBRANCH  22  25
BRANCH  18  30
ATOM     30  O23 ZIN A   1      26.999   1.234  29.737  0.00  0.00    -0.392 OA
ATOM     31  H48 ZIN A   1      26.282   1.125  30.378  0.00  0.00     0.210 HD
ENDBRANCH  18  30
TORSDOF 5
ENDMDL
MODEL 74
REMARK CAVERDOCK RESULT:      -2.2      0.000      0.000
REMARK CAVERDOCK CONSTRAINTS:       0.0      0.0      0.0      0.0
REMARK CAVERDOCK TUNNEL: 73     -2.2      3.0     74.1
REMARK  5 active torsions:
REMARK  status: ('A' for Active; 'I' for Inactive)
REMARK    1  A    between atoms: C21_18  and  O23_19 
REMARK    2  A    between atoms: C27_23  and  O28_24 
REMARK    3  A    between atoms: C27_23  and  C29_25 
REMARK    4  A    between atoms: C29_25  and  C31_27 
REMARK    5  A    between atoms: C31_27  and  O32_28 
ROOT
ATOM      1  C1  ZIN A   1      32.354   3.625  32.009  0.00  0.00     0.013 C 
ATOM      2  C2  ZIN A   1      30.935   3.866  31.490  0.00  0.00     0.025 C 
ATOM      3  C4  ZIN A   1      29.899   3.228  32.456  0.00  0.00     0.013 C 
ATOM      4  C5  ZIN A   1      29.633   1.860  31.821  0.00  0.00     0.005 C 
ATOM      5  C7  ZIN A   1      28.323   1.196  32.204  0.00  0.00     0.035 C 
ATOM      6  C9  ZIN A   1      28.308   0.905  33.706  0.00  0.00     0.013 C 
ATOM      7  C10 ZIN A   1      26.968   0.272  34.095  0.00  0.00     0.036 C 
ATOM      8  C11 ZIN A   1      26.755  -0.953  33.226  0.00  0.00    -0.061 A 
ATOM      9  C12 ZIN A   1      26.458  -2.108  33.807  0.00  0.00     0.058 A 
ATOM     10  C13 ZIN A   1      26.265  -3.322  32.999  0.00  0.00     0.172 A 
ATOM     11  O14 ZIN A   1      25.954  -4.376  33.523  0.00  0.00    -0.289 OA
ATOM     12  C15 ZIN A   1      26.454  -3.234  31.541  0.00  0.00     0.052 A 
ATOM     13  C16 ZIN A   1      26.743  -2.069  30.982  0.00  0.00    -0.006 A 
ATOM     14  C17 ZIN A   1      26.889  -0.795  31.741  0.00  0.00     0.036 A 
ATOM     15  C18 ZIN A   1      25.788   0.158  31.271  0.00  0.00     0.028 C 
ATOM     16  C19 ZIN A   1      28.217  -0.112  31.404  0.00  0.00     0.147 C 
ATOM     17  F20 ZIN A   1      29.273  -0.948  31.781  0.00  0.00    -0.238 F 
ATOM     18  C21 ZIN A   1      28.299   0.119  29.898  0.00  0.00     0.160 C 
ATOM     19  C24 ZIN A   1      29.554   0.918  29.513  0.00  0.00     0.048 C 
ATOM     20  C25 ZIN A   1      29.561   2.222  30.313  0.00  0.00     0.001 C 
ATOM     21  C26 ZIN A   1      28.245   2.971  30.093  0.00  0.00     0.019 C 
ATOM     22  C27 ZIN A   1      30.744   3.167  30.121  0.00  0.00     0.131 C 
ENDROOT
BRANCH  22  23
ATOM     23  O28 ZIN A   1      31.907   2.432  29.735  0.00  0.00    -0.381 OA
ATOM     24  H54 ZIN A   1      32.633   2.984  29.416  0.00  0.00     0.211 HD
ENDBRANCH  22  23
BRANCH  22  25
ATOM     25  C29 ZIN A   1      30.416   4.210  29.084  0.00  0.00     0.185 C 
ATOM     26  O30 ZIN A   1      30.797   5.347  29.229  0.00  0.00    -0.292 OA
BRANCH  25  27
ATOM     27  C31 ZIN A   1      29.613   3.835  27.865  0.00  0.00     0.245 C 
BRANCH  27  28
ATOM     28  O32 ZIN A   1      30.058   4.603  26.745  0.00  0.00    -0.393 OA
ATOM     29  H57 ZIN A   1      30.895   4.300  26.368  0.00  0.00     0.209 HD
ENDBRANCH  27  28
ENDBRANCH  25  27
ENDBRANCH  22  25
BRANCH  18  30
ATOM     30  O23 ZIN A   1      27.140   0.840  29.474  0.00  0.00    -0.392 OA
ATOM     31  H48 ZIN A   1      27.260   1.325  28.645  0.00  0.00     0.210 HD
ENDBRANCH  18  30
TORSDOF 5
ENDMDL
MODEL 75
REMARK CAVERDOCK RESULT:      -3.4      0.000      0.000
REMARK CAVERDOCK CONSTRAINTS:       0.1      0.0      0.0      0.0
REMARK CAVERDOCK TUNNEL: 74     -3.4      3.0     75.3
REMARK  5 active torsions:
REMARK  status: ('A' for Active; 'I' for Inactive)
REMARK    1  A    between atoms: C21_18  and  O23_19 
REMARK    2  A    between atoms: C27_23  and  O28_24 
REMARK    3  A    between atoms: C27_23  and  C29_25 
REMARK    4  A    between atoms: C29_25  and  C31_27 
REMARK    5  A    between atoms: C31_27  and  O32_28 
ROOT
ATOM      1  C1  ZIN A   1      32.291   3.435  32.116  0.00  0.00     0.013 C 
ATOM      2  C2  ZIN A   1      30.882   3.695  31.579  0.00  0.00     0.025 C 
ATOM      3  C4  ZIN A   1      29.825   3.051  32.518  0.00  0.00     0.013 C 
ATOM      4  C5  ZIN A   1      29.559   1.695  31.856  0.00  0.00     0.005 C 
ATOM      5  C7  ZIN A   1      28.238   1.036  32.208  0.00  0.00     0.035 C 
ATOM      6  C9  ZIN A   1      28.197   0.720  33.704  0.00  0.00     0.013 C 
ATOM      7  C10 ZIN A   1      26.846   0.092  34.061  0.00  0.00     0.036 C 
ATOM      8  C11 ZIN A   1      26.637  -1.118  33.169  0.00  0.00    -0.061 A 
ATOM      9  C12 ZIN A   1      26.322  -2.279  33.726  0.00  0.00     0.058 A 
ATOM     10  C13 ZIN A   1      26.132  -3.478  32.895  0.00  0.00     0.172 A 
ATOM     11  O14 ZIN A   1      25.805  -4.538  33.397  0.00  0.00    -0.289 OA
ATOM     12  C15 ZIN A   1      26.345  -3.368  31.442  0.00  0.00     0.052 A 
ATOM     13  C16 ZIN A   1      26.652  -2.196  30.907  0.00  0.00    -0.006 A 
ATOM     14  C17 ZIN A   1      26.796  -0.935  31.689  0.00  0.00     0.036 A 
ATOM     15  C18 ZIN A   1      25.710   0.034  31.218  0.00  0.00     0.028 C 
ATOM     16  C19 ZIN A   1      28.135  -0.258  31.385  0.00  0.00     0.147 C 
ATOM     17  F20 ZIN A   1      29.178  -1.108  31.765  0.00  0.00    -0.238 F 
ATOM     18  C21 ZIN A   1      28.242  -0.004  29.884  0.00  0.00     0.160 C 
ATOM     19  C24 ZIN A   1      29.509   0.792  29.532  0.00  0.00     0.048 C 
ATOM     20  C25 ZIN A   1      29.513   2.082  30.353  0.00  0.00     0.001 C 
ATOM     21  C26 ZIN A   1      28.207   2.846  30.125  0.00  0.00     0.019 C 
ATOM     22  C27 ZIN A   1      30.707   3.021  30.196  0.00  0.00     0.131 C 
ENDROOT
BRANCH  22  23
ATOM     23  O28 ZIN A   1      31.870   2.283  29.816  0.00  0.00    -0.381 OA
ATOM     24  H54 ZIN A   1      32.657   2.829  29.684  0.00  0.00     0.211 HD
ENDBRANCH  22  23
BRANCH  22  25
ATOM     25  C29 ZIN A   1      30.404   4.083  29.171  0.00  0.00     0.185 C 
ATOM     26  O30 ZIN A   1      30.614   5.245  29.426  0.00  0.00    -0.292 OA
BRANCH  25  27
ATOM     27  C31 ZIN A   1      29.839   3.696  27.828  0.00  0.00     0.245 C 
BRANCH  27  28
ATOM     28  O32 ZIN A   1      29.962   4.796  26.924  0.00  0.00    -0.393 OA
ATOM     29  H57 ZIN A   1      29.559   4.641  26.059  0.00  0.00     0.209 HD
ENDBRANCH  27  28
ENDBRANCH  25  27
ENDBRANCH  22  25
BRANCH  18  30
ATOM     30  O23 ZIN A   1      27.096   0.734  29.453  0.00  0.00    -0.392 OA
ATOM     31  H48 ZIN A   1      26.911   1.520  29.986  0.00  0.00     0.210 HD
ENDBRANCH  18  30
TORSDOF 5
ENDMDL
MODEL 76
REMARK CAVERDOCK RESULT:      -3.9      0.000      0.000
REMARK CAVERDOCK CONSTRAINTS:       0.0      0.0      0.0      0.0
REMARK CAVERDOCK TUNNEL: 75     -3.9      3.0     76.2
REMARK  5 active torsions:
REMARK  status: ('A' for Active; 'I' for Inactive)
REMARK    1  A    between atoms: C21_18  and  O23_19 
REMARK    2  A    between atoms: C27_23  and  O28_24 
REMARK    3  A    between atoms: C27_23  and  C29_25 
REMARK    4  A    between atoms: C29_25  and  C31_27 
REMARK    5  A    between atoms: C31_27  and  O32_28 
ROOT
ATOM      1  C1  ZIN A   1      32.241   3.419  32.021  0.00  0.00     0.013 C 
ATOM      2  C2  ZIN A   1      30.815   3.672  31.526  0.00  0.00     0.025 C 
ATOM      3  C4  ZIN A   1      29.793   2.980  32.468  0.00  0.00     0.013 C 
ATOM      4  C5  ZIN A   1      29.533   1.641  31.771  0.00  0.00     0.005 C 
ATOM      5  C7  ZIN A   1      28.232   0.949  32.132  0.00  0.00     0.035 C 
ATOM      6  C9  ZIN A   1      28.232   0.586  33.618  0.00  0.00     0.013 C 
ATOM      7  C10 ZIN A   1      26.900  -0.076  33.987  0.00  0.00     0.036 C 
ATOM      8  C11 ZIN A   1      26.690  -1.260  33.062  0.00  0.00    -0.061 A 
ATOM      9  C12 ZIN A   1      26.407  -2.444  33.589  0.00  0.00     0.058 A 
ATOM     10  C13 ZIN A   1      26.217  -3.620  32.726  0.00  0.00     0.172 A 
ATOM     11  O14 ZIN A   1      25.919  -4.700  33.202  0.00  0.00    -0.289 OA
ATOM     12  C15 ZIN A   1      26.394  -3.461  31.273  0.00  0.00     0.052 A 
ATOM     13  C16 ZIN A   1      26.669  -2.268  30.768  0.00  0.00    -0.006 A 
ATOM     14  C17 ZIN A   1      26.810  -1.030  31.585  0.00  0.00     0.036 A 
ATOM     15  C18 ZIN A   1      25.698  -0.066  31.170  0.00  0.00     0.028 C 
ATOM     16  C19 ZIN A   1      28.130  -0.321  31.271  0.00  0.00     0.147 C 
ATOM     17  F20 ZIN A   1      29.196  -1.164  31.600  0.00  0.00    -0.238 F 
ATOM     18  C21 ZIN A   1      28.198  -0.018  29.778  0.00  0.00     0.160 C 
ATOM     19  C24 ZIN A   1      29.443   0.810  29.421  0.00  0.00     0.048 C 
ATOM     20  C25 ZIN A   1      29.445   2.074  30.282  0.00  0.00     0.001 C 
ATOM     21  C26 ZIN A   1      28.122   2.821  30.109  0.00  0.00     0.019 C 
ATOM     22  C27 ZIN A   1      30.619   3.037  30.126  0.00  0.00     0.131 C 
ENDROOT
BRANCH  22  23
ATOM     23  O28 ZIN A   1      31.785   2.331  29.697  0.00  0.00    -0.381 OA
ATOM     24  H54 ZIN A   1      31.613   1.660  29.023  0.00  0.00     0.211 HD
ENDBRANCH  22  23
BRANCH  22  25
ATOM     25  C29 ZIN A   1      30.275   4.125  29.143  0.00  0.00     0.185 C 
ATOM     26  O30 ZIN A   1      30.113   3.856  27.976  0.00  0.00    -0.292 OA
BRANCH  25  27
ATOM     27  C31 ZIN A   1      30.134   5.550  29.614  0.00  0.00     0.245 C 
BRANCH  27  28
ATOM     28  O32 ZIN A   1      29.166   5.612  30.664  0.00  0.00    -0.393 OA
ATOM     29  H57 ZIN A   1      28.421   6.200  30.479  0.00  0.00     0.209 HD
ENDBRANCH  27  28
ENDBRANCH  25  27
ENDBRANCH  22  25
BRANCH  18  30
ATOM     30  O23 ZIN A   1      27.029   0.713  29.397  0.00  0.00    -0.392 OA
ATOM     31  H48 ZIN A   1      26.211   0.380  29.791  0.00  0.00     0.210 HD
ENDBRANCH  18  30
TORSDOF 5
ENDMDL
MODEL 77
REMARK CAVERDOCK RESULT:      -4.8      0.000      0.000
REMARK CAVERDOCK CONSTRAINTS:       0.0      0.0      0.0      0.0
REMARK CAVERDOCK TUNNEL: 76     -4.8      3.1     77.3
REMARK  5 active torsions:
REMARK  status: ('A' for Active; 'I' for Inactive)
REMARK    1  A    between atoms: C21_18  and  O23_19 
REMARK    2  A    between atoms: C27_23  and  O28_24 
REMARK    3  A    between atoms: C27_23  and  C29_25 
REMARK    4  A    between atoms: C29_25  and  C31_27 
REMARK    5  A    between atoms: C31_27  and  O32_28 
ROOT
ATOM      1  C1  ZIN A   1      32.075   3.515  31.938  0.00  0.00     0.013 C 
ATOM      2  C2  ZIN A   1      30.674   3.672  31.345  0.00  0.00     0.025 C 
ATOM      3  C4  ZIN A   1      29.617   3.056  32.303  0.00  0.00     0.013 C 
ATOM      4  C5  ZIN A   1      29.427   1.643  31.744  0.00  0.00     0.005 C 
ATOM      5  C7  ZIN A   1      28.124   0.956  32.110  0.00  0.00     0.035 C 
ATOM      6  C9  ZIN A   1      28.051   0.756  33.625  0.00  0.00     0.013 C 
ATOM      7  C10 ZIN A   1      26.717   0.100  33.995  0.00  0.00     0.036 C 
ATOM      8  C11 ZIN A   1      26.585  -1.183  33.195  0.00  0.00    -0.061 A 
ATOM      9  C12 ZIN A   1      26.302  -2.311  33.833  0.00  0.00     0.058 A 
ATOM     10  C13 ZIN A   1      26.187  -3.578  33.095  0.00  0.00     0.172 A 
ATOM     11  O14 ZIN A   1      25.889  -4.608  33.670  0.00  0.00    -0.289 OA
ATOM     12  C15 ZIN A   1      26.440  -3.572  31.645  0.00  0.00     0.052 A 
ATOM     13  C16 ZIN A   1      26.714  -2.433  31.028  0.00  0.00    -0.006 A 
ATOM     14  C17 ZIN A   1      26.781  -1.110  31.710  0.00  0.00     0.036 A 
ATOM     15  C18 ZIN A   1      25.671  -0.229  31.135  0.00  0.00     0.028 C 
ATOM     16  C19 ZIN A   1      28.100  -0.401  31.390  0.00  0.00     0.147 C 
ATOM     17  F20 ZIN A   1      29.165  -1.173  31.864  0.00  0.00    -0.238 F 
ATOM     18  C21 ZIN A   1      28.242  -0.260  29.877  0.00  0.00     0.160 C 
ATOM     19  C24 ZIN A   1      29.485   0.561  29.498  0.00  0.00     0.048 C 
ATOM     20  C25 ZIN A   1      29.411   1.910  30.214  0.00  0.00     0.001 C 
ATOM     21  C26 ZIN A   1      28.082   2.595  29.891  0.00  0.00     0.019 C 
ATOM     22  C27 ZIN A   1      30.569   2.884  30.015  0.00  0.00     0.131 C 
ENDROOT
BRANCH  22  23
ATOM     23  O28 ZIN A   1      31.773   2.170  29.727  0.00  0.00    -0.381 OA
ATOM     24  H54 ZIN A   1      32.393   2.128  30.468  0.00  0.00     0.211 HD
ENDBRANCH  22  23
BRANCH  22  25
ATOM     25  C29 ZIN A   1      30.254   3.849  28.902  0.00  0.00     0.185 C 
ATOM     26  O30 ZIN A   1      30.531   5.019  29.020  0.00  0.00    -0.292 OA
BRANCH  25  27
ATOM     27  C31 ZIN A   1      29.592   3.355  27.641  0.00  0.00     0.245 C 
BRANCH  27  28
ATOM     28  O32 ZIN A   1      29.633   4.382  26.647  0.00  0.00    -0.393 OA
ATOM     29  H57 ZIN A   1      30.022   5.212  26.954  0.00  0.00     0.209 HD
ENDBRANCH  27  28
ENDBRANCH  25  27
ENDBRANCH  22  25
BRANCH  18  30
ATOM     30  O23 ZIN A   1      27.080   0.391  29.359  0.00  0.00    -0.392 OA
ATOM     31  H48 ZIN A   1      26.246   0.037  29.698  0.00  0.00     0.210 HD
ENDBRANCH  18  30
TORSDOF 5
ENDMDL
MODEL 78
REMARK CAVERDOCK RESULT:      -5.3      0.000      0.000
REMARK CAVERDOCK CONSTRAINTS:       0.0      0.0      0.0      0.0
REMARK CAVERDOCK TUNNEL: 77     -5.3      3.1     78.4
REMARK  5 active torsions:
REMARK  status: ('A' for Active; 'I' for Inactive)
REMARK    1  A    between atoms: C21_18  and  O23_19 
REMARK    2  A    between atoms: C27_23  and  O28_24 
REMARK    3  A    between atoms: C27_23  and  C29_25 
REMARK    4  A    between atoms: C29_25  and  C31_27 
REMARK    5  A    between atoms: C31_27  and  O32_28 
ROOT
ATOM      1  C1  ZIN A   1      32.035   3.390  31.949  0.00  0.00     0.013 C 
ATOM      2  C2  ZIN A   1      30.608   3.592  31.435  0.00  0.00     0.025 C 
ATOM      3  C4  ZIN A   1      29.592   2.941  32.413  0.00  0.00     0.013 C 
ATOM      4  C5  ZIN A   1      29.354   1.560  31.795  0.00  0.00     0.005 C 
ATOM      5  C7  ZIN A   1      28.062   0.871  32.192  0.00  0.00     0.035 C 
ATOM      6  C9  ZIN A   1      28.061   0.596  33.697  0.00  0.00     0.013 C 
ATOM      7  C10 ZIN A   1      26.738  -0.063  34.100  0.00  0.00     0.036 C 
ATOM      8  C11 ZIN A   1      26.549  -1.302  33.246  0.00  0.00    -0.061 A 
ATOM      9  C12 ZIN A   1      26.281  -2.457  33.841  0.00  0.00     0.058 A 
ATOM     10  C13 ZIN A   1      26.112  -3.684  33.047  0.00  0.00     0.172 A 
ATOM     11  O14 ZIN A   1      25.828  -4.739  33.585  0.00  0.00    -0.289 OA
ATOM     12  C15 ZIN A   1      26.292  -3.608  31.588  0.00  0.00     0.052 A 
ATOM     13  C16 ZIN A   1      26.551  -2.443  31.015  0.00  0.00    -0.006 A 
ATOM     14  C17 ZIN A   1      26.671  -1.157  31.758  0.00  0.00     0.036 A 
ATOM     15  C18 ZIN A   1      25.547  -0.235  31.284  0.00  0.00     0.028 C 
ATOM     16  C19 ZIN A   1      27.982  -0.448  31.407  0.00  0.00     0.147 C 
ATOM     17  F20 ZIN A   1      29.059  -1.255  31.788  0.00  0.00    -0.238 F 
ATOM     18  C21 ZIN A   1      28.051  -0.232  29.898  0.00  0.00     0.160 C 
ATOM     19  C24 ZIN A   1      29.285   0.592  29.498  0.00  0.00     0.048 C 
ATOM     20  C25 ZIN A   1      29.266   1.904  30.283  0.00  0.00     0.001 C 
ATOM     21  C26 ZIN A   1      27.932   2.620  30.062  0.00  0.00     0.019 C 
ATOM     22  C27 ZIN A   1      30.426   2.874  30.075  0.00  0.00     0.131 C 
ENDROOT
BRANCH  22  23
ATOM     23  O28 ZIN A   1      31.603   2.161  29.691  0.00  0.00    -0.381 OA
ATOM     24  H54 ZIN A   1      32.328   2.729  29.395  0.00  0.00     0.211 HD
ENDBRANCH  22  23
BRANCH  22  25
ATOM     25  C29 ZIN A   1      30.069   3.897  29.028  0.00  0.00     0.185 C 
ATOM     26  O30 ZIN A   1      30.375   5.055  29.186  0.00  0.00    -0.292 OA
BRANCH  25  27
ATOM     27  C31 ZIN A   1      29.330   3.477  27.783  0.00  0.00     0.245 C 
BRANCH  27  28
ATOM     28  O32 ZIN A   1      29.830   4.207  26.662  0.00  0.00    -0.393 OA
ATOM     29  H57 ZIN A   1      30.644   4.697  26.842  0.00  0.00     0.209 HD
ENDBRANCH  27  28
ENDBRANCH  25  27
ENDBRANCH  22  25
BRANCH  18  30
ATOM     30  O23 ZIN A   1      26.873   0.458  29.472  0.00  0.00    -0.392 OA
ATOM     31  H48 ZIN A   1      26.115  -0.121  29.311  0.00  0.00     0.210 HD
ENDBRANCH  18  30
TORSDOF 5
ENDMDL
MODEL 79
REMARK CAVERDOCK RESULT:      -5.9      0.000      0.000
REMARK CAVERDOCK CONSTRAINTS:       0.0      0.0      0.0      0.0
REMARK CAVERDOCK TUNNEL: 78     -5.9      3.2     79.1
REMARK  5 active torsions:
REMARK  status: ('A' for Active; 'I' for Inactive)
REMARK    1  A    between atoms: C21_18  and  O23_19 
REMARK    2  A    between atoms: C27_23  and  O28_24 
REMARK    3  A    between atoms: C27_23  and  C29_25 
REMARK    4  A    between atoms: C29_25  and  C31_27 
REMARK    5  A    between atoms: C31_27  and  O32_28 
ROOT
ATOM      1  C1  ZIN A   1      31.993   3.304  31.930  0.00  0.00     0.013 C 
ATOM      2  C2  ZIN A   1      30.572   3.501  31.398  0.00  0.00     0.025 C 
ATOM      3  C4  ZIN A   1      29.542   2.891  32.388  0.00  0.00     0.013 C 
ATOM      4  C5  ZIN A   1      29.298   1.492  31.810  0.00  0.00     0.005 C 
ATOM      5  C7  ZIN A   1      27.996   0.827  32.218  0.00  0.00     0.035 C 
ATOM      6  C9  ZIN A   1      27.981   0.599  33.731  0.00  0.00     0.013 C 
ATOM      7  C10 ZIN A   1      26.649  -0.035  34.142  0.00  0.00     0.036 C 
ATOM      8  C11 ZIN A   1      26.456  -1.300  33.325  0.00  0.00    -0.061 A 
ATOM      9  C12 ZIN A   1      26.174  -2.433  33.954  0.00  0.00     0.058 A 
ATOM     10  C13 ZIN A   1      26.001  -3.683  33.197  0.00  0.00     0.172 A 
ATOM     11  O14 ZIN A   1      25.703  -4.718  33.765  0.00  0.00    -0.289 OA
ATOM     12  C15 ZIN A   1      26.194  -3.654  31.738  0.00  0.00     0.052 A 
ATOM     13  C16 ZIN A   1      26.468  -2.510  31.131  0.00  0.00    -0.006 A 
ATOM     14  C17 ZIN A   1      26.593  -1.202  31.835  0.00  0.00     0.036 A 
ATOM     15  C18 ZIN A   1      25.480  -0.286  31.323  0.00  0.00     0.028 C 
ATOM     16  C19 ZIN A   1      27.912  -0.515  31.474  0.00  0.00     0.147 C 
ATOM     17  F20 ZIN A   1      28.979  -1.319  31.889  0.00  0.00    -0.238 F 
ATOM     18  C21 ZIN A   1      27.996  -0.348  29.959  0.00  0.00     0.160 C 
ATOM     19  C24 ZIN A   1      29.240   0.453  29.544  0.00  0.00     0.048 C 
ATOM     20  C25 ZIN A   1      29.226   1.789  30.288  0.00  0.00     0.001 C 
ATOM     21  C26 ZIN A   1      27.900   2.510  30.033  0.00  0.00     0.019 C 
ATOM     22  C27 ZIN A   1      30.396   2.742  30.059  0.00  0.00     0.131 C 
ENDROOT
BRANCH  22  23
ATOM     23  O28 ZIN A   1      31.570   2.009  29.708  0.00  0.00    -0.381 OA
ATOM     24  H54 ZIN A   1      31.922   2.223  28.834  0.00  0.00     0.211 HD
ENDBRANCH  22  23
BRANCH  22  25
ATOM     25  C29 ZIN A   1      30.057   3.736  28.978  0.00  0.00     0.185 C 
ATOM     26  O30 ZIN A   1      30.309   4.907  29.133  0.00  0.00    -0.292 OA
BRANCH  25  27
ATOM     27  C31 ZIN A   1      29.403   3.268  27.703  0.00  0.00     0.245 C 
BRANCH  27  28
ATOM     28  O32 ZIN A   1      29.685   4.196  26.654  0.00  0.00    -0.393 OA
ATOM     29  H57 ZIN A   1      30.474   4.734  26.806  0.00  0.00     0.209 HD
ENDBRANCH  27  28
ENDBRANCH  25  27
ENDBRANCH  22  25
BRANCH  18  30
ATOM     30  O23 ZIN A   1      26.828   0.338  29.502  0.00  0.00    -0.392 OA
ATOM     31  H48 ZIN A   1      26.037   0.164  30.030  0.00  0.00     0.210 HD
ENDBRANCH  18  30
TORSDOF 5
ENDMDL
MODEL 80
REMARK CAVERDOCK RESULT:      -6.2      0.000      0.000
REMARK CAVERDOCK CONSTRAINTS:       0.0      0.0      0.0      0.0
REMARK CAVERDOCK TUNNEL: 79     -6.2      3.2     80.1
REMARK  5 active torsions:
REMARK  status: ('A' for Active; 'I' for Inactive)
REMARK    1  A    between atoms: C21_18  and  O23_19 
REMARK    2  A    between atoms: C27_23  and  O28_24 
REMARK    3  A    between atoms: C27_23  and  C29_25 
REMARK    4  A    between atoms: C29_25  and  C31_27 
REMARK    5  A    between atoms: C31_27  and  O32_28 
ROOT
ATOM      1  C1  ZIN A   1      31.943   3.307  31.894  0.00  0.00     0.013 C 
ATOM      2  C2  ZIN A   1      30.530   3.471  31.331  0.00  0.00     0.025 C 
ATOM      3  C4  ZIN A   1      29.490   2.876  32.319  0.00  0.00     0.013 C 
ATOM      4  C5  ZIN A   1      29.273   1.459  31.779  0.00  0.00     0.005 C 
ATOM      5  C7  ZIN A   1      27.972   0.789  32.182  0.00  0.00     0.035 C 
ATOM      6  C9  ZIN A   1      27.932   0.605  33.700  0.00  0.00     0.013 C 
ATOM      7  C10 ZIN A   1      26.601  -0.035  34.107  0.00  0.00     0.036 C 
ATOM      8  C11 ZIN A   1      26.438  -1.324  33.324  0.00  0.00    -0.061 A 
ATOM      9  C12 ZIN A   1      26.158  -2.442  33.979  0.00  0.00     0.058 A 
ATOM     10  C13 ZIN A   1      26.014  -3.716  33.257  0.00  0.00     0.172 A 
ATOM     11  O14 ZIN A   1      25.719  -4.737  33.849  0.00  0.00    -0.289 OA
ATOM     12  C15 ZIN A   1      26.233  -3.726  31.801  0.00  0.00     0.052 A 
ATOM     13  C16 ZIN A   1      26.504  -2.597  31.166  0.00  0.00    -0.006 A 
ATOM     14  C17 ZIN A   1      26.600  -1.268  31.834  0.00  0.00     0.036 A 
ATOM     15  C18 ZIN A   1      25.486  -0.381  31.275  0.00  0.00     0.028 C 
ATOM     16  C19 ZIN A   1      27.918  -0.575  31.476  0.00  0.00     0.147 C 
ATOM     17  F20 ZIN A   1      28.987  -1.353  31.933  0.00  0.00    -0.238 F 
ATOM     18  C21 ZIN A   1      28.027  -0.450  29.959  0.00  0.00     0.160 C 
ATOM     19  C24 ZIN A   1      29.269   0.354  29.543  0.00  0.00     0.048 C 
ATOM     20  C25 ZIN A   1      29.225   1.711  30.247  0.00  0.00     0.001 C 
ATOM     21  C26 ZIN A   1      27.895   2.407  29.948  0.00  0.00     0.019 C 
ATOM     22  C27 ZIN A   1      30.387   2.672  30.012  0.00  0.00     0.131 C 
ENDROOT
BRANCH  22  23
ATOM     23  O28 ZIN A   1      31.577   1.943  29.703  0.00  0.00    -0.381 OA
ATOM     24  H54 ZIN A   1      32.292   2.489  29.350  0.00  0.00     0.211 HD
ENDBRANCH  22  23
BRANCH  22  25
ATOM     25  C29 ZIN A   1      30.056   3.629  28.896  0.00  0.00     0.185 C 
ATOM     26  O30 ZIN A   1      30.404   4.783  28.968  0.00  0.00    -0.292 OA
BRANCH  25  27
ATOM     27  C31 ZIN A   1      29.290   3.146  27.691  0.00  0.00     0.245 C 
BRANCH  27  28
ATOM     28  O32 ZIN A   1      29.491   4.051  26.604  0.00  0.00    -0.393 OA
ATOM     29  H57 ZIN A   1      29.809   4.924  26.872  0.00  0.00     0.209 HD
ENDBRANCH  27  28
ENDBRANCH  25  27
ENDBRANCH  22  25
BRANCH  18  30
ATOM     30  O23 ZIN A   1      26.859   0.208  29.461  0.00  0.00    -0.392 OA
ATOM     31  H48 ZIN A   1      26.935   0.501  28.542  0.00  0.00     0.210 HD
ENDBRANCH  18  30
TORSDOF 5
ENDMDL
MODEL 81
REMARK CAVERDOCK RESULT:      -6.8      0.000      0.000
REMARK CAVERDOCK CONSTRAINTS:       0.0      0.0      0.0      0.0
REMARK CAVERDOCK TUNNEL: 80     -6.8      3.2     81.4
REMARK  5 active torsions:
REMARK  status: ('A' for Active; 'I' for Inactive)
REMARK    1  A    between atoms: C21_18  and  O23_19 
REMARK    2  A    between atoms: C27_23  and  O28_24 
REMARK    3  A    between atoms: C27_23  and  C29_25 
REMARK    4  A    between atoms: C29_25  and  C31_27 
REMARK    5  A    between atoms: C31_27  and  O32_28 
ROOT
ATOM      1  C1  ZIN A   1      31.702   3.609  31.319  0.00  0.00     0.013 C 
ATOM      2  C2  ZIN A   1      30.271   3.560  30.779  0.00  0.00     0.025 C 
ATOM      3  C4  ZIN A   1      29.313   2.985  31.858  0.00  0.00     0.013 C 
ATOM      4  C5  ZIN A   1      29.237   1.499  31.494  0.00  0.00     0.005 C 
ATOM      5  C7  ZIN A   1      28.019   0.753  32.007  0.00  0.00     0.035 C 
ATOM      6  C9  ZIN A   1      28.020   0.749  33.538  0.00  0.00     0.013 C 
ATOM      7  C10 ZIN A   1      26.768   0.031  34.052  0.00  0.00     0.036 C 
ATOM      8  C11 ZIN A   1      26.729  -1.353  33.430  0.00  0.00    -0.061 A 
ATOM      9  C12 ZIN A   1      26.577  -2.407  34.220  0.00  0.00     0.058 A 
ATOM     10  C13 ZIN A   1      26.556  -3.766  33.657  0.00  0.00     0.172 A 
ATOM     11  O14 ZIN A   1      26.377  -4.734  34.372  0.00  0.00    -0.289 OA
ATOM     12  C15 ZIN A   1      26.754  -3.928  32.207  0.00  0.00     0.052 A 
ATOM     13  C16 ZIN A   1      26.897  -2.861  31.436  0.00  0.00    -0.006 A 
ATOM     14  C17 ZIN A   1      26.864  -1.459  31.940  0.00  0.00     0.036 A 
ATOM     15  C18 ZIN A   1      25.655  -0.764  31.311  0.00  0.00     0.028 C 
ATOM     16  C19 ZIN A   1      28.097  -0.684  31.468  0.00  0.00     0.147 C 
ATOM     17  F20 ZIN A   1      29.247  -1.289  31.985  0.00  0.00    -0.238 F 
ATOM     18  C21 ZIN A   1      28.170  -0.731  29.945  0.00  0.00     0.160 C 
ATOM     19  C24 ZIN A   1      29.315   0.139  29.404  0.00  0.00     0.048 C 
ATOM     20  C25 ZIN A   1      29.140   1.559  29.945  0.00  0.00     0.001 C 
ATOM     21  C26 ZIN A   1      27.742   2.076  29.602  0.00  0.00     0.019 C 
ATOM     22  C27 ZIN A   1      30.193   2.598  29.567  0.00  0.00     0.131 C 
ENDROOT
BRANCH  22  23
ATOM     23  O28 ZIN A   1      31.448   1.962  29.315  0.00  0.00    -0.381 OA
ATOM     24  H54 ZIN A   1      31.861   2.224  28.481  0.00  0.00     0.211 HD
ENDBRANCH  22  23
BRANCH  22  25
ATOM     25  C29 ZIN A   1      29.748   3.376  28.356  0.00  0.00     0.185 C 
ATOM     26  O30 ZIN A   1      30.137   4.507  28.188  0.00  0.00    -0.292 OA
BRANCH  25  27
ATOM     27  C31 ZIN A   1      28.816   2.744  27.354  0.00  0.00     0.245 C 
BRANCH  27  28
ATOM     28  O32 ZIN A   1      28.892   3.454  26.117  0.00  0.00    -0.393 OA
ATOM     29  H57 ZIN A   1      29.743   3.887  25.964  0.00  0.00     0.209 HD
ENDBRANCH  27  28
ENDBRANCH  25  27
ENDBRANCH  22  25
BRANCH  18  30
ATOM     30  O23 ZIN A   1      26.933  -0.260  29.404  0.00  0.00    -0.392 OA
ATOM     31  H48 ZIN A   1      26.395  -0.951  28.994  0.00  0.00     0.210 HD
ENDBRANCH  18  30
TORSDOF 5
ENDMDL
MODEL 82
REMARK CAVERDOCK RESULT:      -7.4      0.000      0.000
REMARK CAVERDOCK CONSTRAINTS:       0.0      0.0      0.0      0.0
REMARK CAVERDOCK TUNNEL: 81     -7.4      3.3     82.5
REMARK  5 active torsions:
REMARK  status: ('A' for Active; 'I' for Inactive)
REMARK    1  A    between atoms: C21_18  and  O23_19 
REMARK    2  A    between atoms: C27_23  and  O28_24 
REMARK    3  A    between atoms: C27_23  and  C29_25 
REMARK    4  A    between atoms: C29_25  and  C31_27 
REMARK    5  A    between atoms: C31_27  and  O32_28 
ROOT
ATOM      1  C1  ZIN A   1      31.286   3.845  31.200  0.00  0.00     0.013 C 
ATOM      2  C2  ZIN A   1      29.897   3.637  30.592  0.00  0.00     0.025 C 
ATOM      3  C4  ZIN A   1      28.931   3.052  31.658  0.00  0.00     0.013 C 
ATOM      4  C5  ZIN A   1      29.000   1.545  31.394  0.00  0.00     0.005 C 
ATOM      5  C7  ZIN A   1      27.821   0.731  31.895  0.00  0.00     0.035 C 
ATOM      6  C9  ZIN A   1      27.735   0.826  33.420  0.00  0.00     0.013 C 
ATOM      7  C10 ZIN A   1      26.521   0.037  33.918  0.00  0.00     0.036 C 
ATOM      8  C11 ZIN A   1      26.632  -1.383  33.393  0.00  0.00    -0.061 A 
ATOM      9  C12 ZIN A   1      26.524  -2.393  34.245  0.00  0.00     0.058 A 
ATOM     10  C13 ZIN A   1      26.648  -3.782  33.777  0.00  0.00     0.172 A 
ATOM     11  O14 ZIN A   1      26.510  -4.714  34.548  0.00  0.00    -0.289 OA
ATOM     12  C15 ZIN A   1      26.941  -4.020  32.353  0.00  0.00     0.052 A 
ATOM     13  C16 ZIN A   1      27.038  -2.997  31.519  0.00  0.00    -0.006 A 
ATOM     14  C17 ZIN A   1      26.860  -1.573  31.923  0.00  0.00     0.036 A 
ATOM     15  C18 ZIN A   1      25.635  -1.028  31.186  0.00  0.00     0.028 C 
ATOM     16  C19 ZIN A   1      28.049  -0.726  31.462  0.00  0.00     0.147 C 
ATOM     17  F20 ZIN A   1      29.214  -1.194  32.077  0.00  0.00    -0.238 F 
ATOM     18  C21 ZIN A   1      28.212  -0.865  29.951  0.00  0.00     0.160 C 
ATOM     19  C24 ZIN A   1      29.310   0.065  29.410  0.00  0.00     0.048 C 
ATOM     20  C25 ZIN A   1      28.987   1.496  29.842  0.00  0.00     0.001 C 
ATOM     21  C26 ZIN A   1      27.572   1.866  29.393  0.00  0.00     0.019 C 
ATOM     22  C27 ZIN A   1      29.969   2.596  29.447  0.00  0.00     0.131 C 
ENDROOT
BRANCH  22  23
ATOM     23  O28 ZIN A   1      31.284   2.057  29.304  0.00  0.00    -0.381 OA
ATOM     24  H54 ZIN A   1      31.609   1.596  30.090  0.00  0.00     0.211 HD
ENDBRANCH  22  23
BRANCH  22  25
ATOM     25  C29 ZIN A   1      29.530   3.253  28.164  0.00  0.00     0.185 C 
ATOM     26  O30 ZIN A   1      29.932   4.356  27.882  0.00  0.00    -0.292 OA
BRANCH  25  27
ATOM     27  C31 ZIN A   1      28.589   2.532  27.232  0.00  0.00     0.245 C 
BRANCH  27  28
ATOM     28  O32 ZIN A   1      28.805   2.984  25.894  0.00  0.00    -0.393 OA
ATOM     29  H57 ZIN A   1      28.044   2.863  25.310  0.00  0.00     0.209 HD
ENDBRANCH  27  28
ENDBRANCH  25  27
ENDBRANCH  22  25
BRANCH  18  30
ATOM     30  O23 ZIN A   1      26.973  -0.539  29.316  0.00  0.00    -0.392 OA
ATOM     31  H48 ZIN A   1      26.588  -1.267  28.807  0.00  0.00     0.210 HD
ENDBRANCH  18  30
TORSDOF 5
ENDMDL
MODEL 83
REMARK CAVERDOCK RESULT:      -7.8      0.000      0.000
REMARK CAVERDOCK CONSTRAINTS:       0.0      0.0      0.0      0.0
REMARK CAVERDOCK TUNNEL: 82     -7.8      3.3     83.7
REMARK  5 active torsions:
REMARK  status: ('A' for Active; 'I' for Inactive)
REMARK    1  A    between atoms: C21_18  and  O23_19 
REMARK    2  A    between atoms: C27_23  and  O28_24 
REMARK    3  A    between atoms: C27_23  and  C29_25 
REMARK    4  A    between atoms: C29_25  and  C31_27 
REMARK    5  A    between atoms: C31_27  and  O32_28 
ROOT
ATOM      1  C1  ZIN A   1      31.372   3.591  31.444  0.00  0.00     0.013 C 
ATOM      2  C2  ZIN A   1      29.980   3.446  30.826  0.00  0.00     0.025 C 
ATOM      3  C4  ZIN A   1      28.992   2.857  31.870  0.00  0.00     0.013 C 
ATOM      4  C5  ZIN A   1      29.015   1.358  31.558  0.00  0.00     0.005 C 
ATOM      5  C7  ZIN A   1      27.810   0.565  32.030  0.00  0.00     0.035 C 
ATOM      6  C9  ZIN A   1      27.722   0.614  33.556  0.00  0.00     0.013 C 
ATOM      7  C10 ZIN A   1      26.482  -0.153  34.026  0.00  0.00     0.036 C 
ATOM      8  C11 ZIN A   1      26.551  -1.558  33.455  0.00  0.00    -0.061 A 
ATOM      9  C12 ZIN A   1      26.408  -2.591  34.274  0.00  0.00     0.058 A 
ATOM     10  C13 ZIN A   1      26.491  -3.967  33.761  0.00  0.00     0.172 A 
ATOM     11  O14 ZIN A   1      26.322  -4.918  34.502  0.00  0.00    -0.289 OA
ATOM     12  C15 ZIN A   1      26.781  -4.168  32.332  0.00  0.00     0.052 A 
ATOM     13  C16 ZIN A   1      26.913  -3.122  31.532  0.00  0.00    -0.006 A 
ATOM     14  C17 ZIN A   1      26.777  -1.708  31.980  0.00  0.00     0.036 A 
ATOM     15  C18 ZIN A   1      25.573  -1.101  31.259  0.00  0.00     0.028 C 
ATOM     16  C19 ZIN A   1      27.994  -0.883  31.550  0.00  0.00     0.147 C 
ATOM     17  F20 ZIN A   1      29.142  -1.407  32.153  0.00  0.00    -0.238 F 
ATOM     18  C21 ZIN A   1      28.158  -0.978  30.036  0.00  0.00     0.160 C 
ATOM     19  C24 ZIN A   1      29.286  -0.066  29.528  0.00  0.00     0.048 C 
ATOM     20  C25 ZIN A   1      29.006   1.360  30.005  0.00  0.00     0.001 C 
ATOM     21  C26 ZIN A   1      27.604   1.787  29.564  0.00  0.00     0.019 C 
ATOM     22  C27 ZIN A   1      30.023   2.441  29.649  0.00  0.00     0.131 C 
ENDROOT
BRANCH  22  23
ATOM     23  O28 ZIN A   1      31.321   1.865  29.491  0.00  0.00    -0.381 OA
ATOM     24  H54 ZIN A   1      32.019   2.331  29.973  0.00  0.00     0.211 HD
ENDBRANCH  22  23
BRANCH  22  25
ATOM     25  C29 ZIN A   1      29.609   3.152  28.386  0.00  0.00     0.185 C 
ATOM     26  O30 ZIN A   1      29.937   4.299  28.204  0.00  0.00    -0.292 OA
BRANCH  25  27
ATOM     27  C31 ZIN A   1      28.785   2.430  27.351  0.00  0.00     0.245 C 
BRANCH  27  28
ATOM     28  O32 ZIN A   1      28.808   3.166  26.126  0.00  0.00    -0.393 OA
ATOM     29  H57 ZIN A   1      27.949   3.526  25.866  0.00  0.00     0.209 HD
ENDBRANCH  27  28
ENDBRANCH  25  27
ENDBRANCH  22  25
BRANCH  18  30
ATOM     30  O23 ZIN A   1      26.932  -0.594  29.409  0.00  0.00    -0.392 OA
ATOM     31  H48 ZIN A   1      26.860   0.355  29.235  0.00  0.00     0.210 HD
ENDBRANCH  18  30
TORSDOF 5
ENDMDL
MODEL 84
REMARK CAVERDOCK RESULT:      -8.1      0.000      0.000
REMARK CAVERDOCK CONSTRAINTS:       0.0      0.0      0.0      0.0
REMARK CAVERDOCK TUNNEL: 83     -8.1      3.3     84.7
REMARK  5 active torsions:
REMARK  status: ('A' for Active; 'I' for Inactive)
REMARK    1  A    between atoms: C21_18  and  O23_19 
REMARK    2  A    between atoms: C27_23  and  O28_24 
REMARK    3  A    between atoms: C27_23  and  C29_25 
REMARK    4  A    between atoms: C29_25  and  C31_27 
REMARK    5  A    between atoms: C31_27  and  O32_28 
ROOT
ATOM      1  C1  ZIN A   1      31.202   3.560  31.548  0.00  0.00     0.013 C 
ATOM      2  C2  ZIN A   1      29.839   3.359  30.881  0.00  0.00     0.025 C 
ATOM      3  C4  ZIN A   1      28.846   2.709  31.883  0.00  0.00     0.013 C 
ATOM      4  C5  ZIN A   1      28.951   1.217  31.553  0.00  0.00     0.005 C 
ATOM      5  C7  ZIN A   1      27.769   0.362  31.973  0.00  0.00     0.035 C 
ATOM      6  C9  ZIN A   1      27.628   0.384  33.496  0.00  0.00     0.013 C 
ATOM      7  C10 ZIN A   1      26.410  -0.447  33.913  0.00  0.00     0.036 C 
ATOM      8  C11 ZIN A   1      26.566  -1.839  33.327  0.00  0.00    -0.061 A 
ATOM      9  C12 ZIN A   1      26.444  -2.889  34.127  0.00  0.00     0.058 A 
ATOM     10  C13 ZIN A   1      26.609  -4.252  33.600  0.00  0.00     0.172 A 
ATOM     11  O14 ZIN A   1      26.461  -5.221  34.322  0.00  0.00    -0.289 OA
ATOM     12  C15 ZIN A   1      26.957  -4.419  32.179  0.00  0.00     0.052 A 
ATOM     13  C16 ZIN A   1      27.066  -3.356  31.397  0.00  0.00    -0.006 A 
ATOM     14  C17 ZIN A   1      26.848  -1.956  31.859  0.00  0.00     0.036 A 
ATOM     15  C18 ZIN A   1      25.641  -1.396  31.104  0.00  0.00     0.028 C 
ATOM     16  C19 ZIN A   1      28.038  -1.070  31.481  0.00  0.00     0.147 C 
ATOM     17  F20 ZIN A   1      29.188  -1.547  32.116  0.00  0.00    -0.238 F 
ATOM     18  C21 ZIN A   1      28.257  -1.135  29.973  0.00  0.00     0.160 C 
ATOM     19  C24 ZIN A   1      29.357  -0.163  29.516  0.00  0.00     0.048 C 
ATOM     20  C25 ZIN A   1      28.993   1.241  30.001  0.00  0.00     0.001 C 
ATOM     21  C26 ZIN A   1      27.589   1.608  29.518  0.00  0.00     0.019 C 
ATOM     22  C27 ZIN A   1      29.969   2.373  29.693  0.00  0.00     0.131 C 
ENDROOT
BRANCH  22  23
ATOM     23  O28 ZIN A   1      31.298   1.862  29.573  0.00  0.00    -0.381 OA
ATOM     24  H54 ZIN A   1      31.683   1.969  28.693  0.00  0.00     0.211 HD
ENDBRANCH  22  23
BRANCH  22  25
ATOM     25  C29 ZIN A   1      29.565   3.082  28.427  0.00  0.00     0.185 C 
ATOM     26  O30 ZIN A   1      29.896   4.229  28.244  0.00  0.00    -0.292 OA
BRANCH  25  27
ATOM     27  C31 ZIN A   1      28.747   2.360  27.387  0.00  0.00     0.245 C 
BRANCH  27  28
ATOM     28  O32 ZIN A   1      28.789   3.087  26.158  0.00  0.00    -0.393 OA
ATOM     29  H57 ZIN A   1      28.140   2.792  25.503  0.00  0.00     0.209 HD
ENDBRANCH  27  28
ENDBRANCH  25  27
ENDBRANCH  22  25
BRANCH  18  30
ATOM     30  O23 ZIN A   1      27.036  -0.800  29.309  0.00  0.00    -0.392 OA
ATOM     31  H48 ZIN A   1      26.240  -1.039  29.805  0.00  0.00     0.210 HD
ENDBRANCH  18  30
TORSDOF 5
ENDMDL
MODEL 85
REMARK CAVERDOCK RESULT:      -8.3      0.000      0.000
REMARK CAVERDOCK CONSTRAINTS:       0.0      0.0      0.0      0.0
REMARK CAVERDOCK TUNNEL: 84     -8.3      3.3     85.2
REMARK  5 active torsions:
REMARK  status: ('A' for Active; 'I' for Inactive)
REMARK    1  A    between atoms: C21_18  and  O23_19 
REMARK    2  A    between atoms: C27_23  and  O28_24 
REMARK    3  A    between atoms: C27_23  and  C29_25 
REMARK    4  A    between atoms: C29_25  and  C31_27 
REMARK    5  A    between atoms: C31_27  and  O32_28 
ROOT
ATOM      1  C1  ZIN A   1      31.319   3.356  31.431  0.00  0.00     0.013 C 
ATOM      2  C2  ZIN A   1      29.922   3.213  30.824  0.00  0.00     0.025 C 
ATOM      3  C4  ZIN A   1      28.941   2.626  31.876  0.00  0.00     0.013 C 
ATOM      4  C5  ZIN A   1      28.960   1.126  31.563  0.00  0.00     0.005 C 
ATOM      5  C7  ZIN A   1      27.757   0.336  32.045  0.00  0.00     0.035 C 
ATOM      6  C9  ZIN A   1      27.681   0.384  33.572  0.00  0.00     0.013 C 
ATOM      7  C10 ZIN A   1      26.444  -0.381  34.051  0.00  0.00     0.036 C 
ATOM      8  C11 ZIN A   1      26.507  -1.786  33.480  0.00  0.00    -0.061 A 
ATOM      9  C12 ZIN A   1      26.368  -2.819  34.300  0.00  0.00     0.058 A 
ATOM     10  C13 ZIN A   1      26.445  -4.195  33.787  0.00  0.00     0.172 A 
ATOM     11  O14 ZIN A   1      26.280  -5.146  34.528  0.00  0.00    -0.289 OA
ATOM     12  C15 ZIN A   1      26.724  -4.397  32.355  0.00  0.00     0.052 A 
ATOM     13  C16 ZIN A   1      26.851  -3.351  31.554  0.00  0.00    -0.006 A 
ATOM     14  C17 ZIN A   1      26.721  -1.936  32.004  0.00  0.00     0.036 A 
ATOM     15  C18 ZIN A   1      25.512  -1.327  31.291  0.00  0.00     0.028 C 
ATOM     16  C19 ZIN A   1      27.935  -1.113  31.564  0.00  0.00     0.147 C 
ATOM     17  F20 ZIN A   1      29.087  -1.638  32.157  0.00  0.00    -0.238 F 
ATOM     18  C21 ZIN A   1      28.087  -1.209  30.049  0.00  0.00     0.160 C 
ATOM     19  C24 ZIN A   1      29.212  -0.298  29.532  0.00  0.00     0.048 C 
ATOM     20  C25 ZIN A   1      28.938   1.128  30.011  0.00  0.00     0.001 C 
ATOM     21  C26 ZIN A   1      27.534   1.558  29.581  0.00  0.00     0.019 C 
ATOM     22  C27 ZIN A   1      29.954   2.208  29.646  0.00  0.00     0.131 C 
ENDROOT
BRANCH  22  23
ATOM     23  O28 ZIN A   1      31.250   1.630  29.479  0.00  0.00    -0.381 OA
ATOM     24  H54 ZIN A   1      31.535   1.080  30.221  0.00  0.00     0.211 HD
ENDBRANCH  22  23
BRANCH  22  25
ATOM     25  C29 ZIN A   1      29.531   2.919  28.387  0.00  0.00     0.185 C 
ATOM     26  O30 ZIN A   1      29.794   4.088  28.237  0.00  0.00    -0.292 OA
BRANCH  25  27
ATOM     27  C31 ZIN A   1      28.780   2.172  27.315  0.00  0.00     0.245 C 
BRANCH  27  28
ATOM     28  O32 ZIN A   1      28.503   3.053  26.225  0.00  0.00    -0.393 OA
ATOM     29  H57 ZIN A   1      29.033   3.861  26.227  0.00  0.00     0.209 HD
ENDBRANCH  27  28
ENDBRANCH  25  27
ENDBRANCH  22  25
BRANCH  18  30
ATOM     30  O23 ZIN A   1      26.857  -0.822  29.431  0.00  0.00    -0.392 OA
ATOM     31  H48 ZIN A   1      26.778   0.129  29.271  0.00  0.00     0.210 HD
ENDBRANCH  18  30
TORSDOF 5
ENDMDL
MODEL 86
REMARK CAVERDOCK RESULT:      -8.7      0.000      0.000
REMARK CAVERDOCK CONSTRAINTS:       0.0      0.0      0.0      0.0
REMARK CAVERDOCK TUNNEL: 85     -8.7      3.4     86.1
REMARK  5 active torsions:
REMARK  status: ('A' for Active; 'I' for Inactive)
REMARK    1  A    between atoms: C21_18  and  O23_19 
REMARK    2  A    between atoms: C27_23  and  O28_24 
REMARK    3  A    between atoms: C27_23  and  C29_25 
REMARK    4  A    between atoms: C29_25  and  C31_27 
REMARK    5  A    between atoms: C31_27  and  O32_28 
ROOT
ATOM      1  C1  ZIN A   1      31.180   3.300  31.697  0.00  0.00     0.013 C 
ATOM      2  C2  ZIN A   1      29.803   3.145  31.049  0.00  0.00     0.025 C 
ATOM      3  C4  ZIN A   1      28.807   2.510  32.058  0.00  0.00     0.013 C 
ATOM      4  C5  ZIN A   1      28.865   1.020  31.707  0.00  0.00     0.005 C 
ATOM      5  C7  ZIN A   1      27.666   0.193  32.135  0.00  0.00     0.035 C 
ATOM      6  C9  ZIN A   1      27.550   0.199  33.661  0.00  0.00     0.013 C 
ATOM      7  C10 ZIN A   1      26.316  -0.603  34.086  0.00  0.00     0.036 C 
ATOM      8  C11 ZIN A   1      26.423  -1.991  33.480  0.00  0.00    -0.061 A 
ATOM      9  C12 ZIN A   1      26.285  -3.048  34.268  0.00  0.00     0.058 A 
ATOM     10  C13 ZIN A   1      26.403  -4.408  33.721  0.00  0.00     0.172 A 
ATOM     11  O14 ZIN A   1      26.239  -5.382  34.432  0.00  0.00    -0.289 OA
ATOM     12  C15 ZIN A   1      26.724  -4.565  32.292  0.00  0.00     0.052 A 
ATOM     13  C16 ZIN A   1      26.850  -3.496  31.522  0.00  0.00    -0.006 A 
ATOM     14  C17 ZIN A   1      26.679  -2.097  32.006  0.00  0.00     0.036 A 
ATOM     15  C18 ZIN A   1      25.477  -1.493  31.278  0.00  0.00     0.028 C 
ATOM     16  C19 ZIN A   1      27.887  -1.238  31.621  0.00  0.00     0.147 C 
ATOM     17  F20 ZIN A   1      29.034  -1.756  32.231  0.00  0.00    -0.238 F 
ATOM     18  C21 ZIN A   1      28.081  -1.290  30.108  0.00  0.00     0.160 C 
ATOM     19  C24 ZIN A   1      29.200  -0.343  29.646  0.00  0.00     0.048 C 
ATOM     20  C25 ZIN A   1      28.884   1.064  30.155  0.00  0.00     0.001 C 
ATOM     21  C26 ZIN A   1      27.483   1.477  29.700  0.00  0.00     0.019 C 
ATOM     22  C27 ZIN A   1      29.887   2.173  29.847  0.00  0.00     0.131 C 
ENDROOT
BRANCH  22  23
ATOM     23  O28 ZIN A   1      31.199   1.626  29.699  0.00  0.00    -0.381 OA
ATOM     24  H54 ZIN A   1      31.263   0.688  29.925  0.00  0.00     0.211 HD
ENDBRANCH  22  23
BRANCH  22  25
ATOM     25  C29 ZIN A   1      29.483   2.909  28.596  0.00  0.00     0.185 C 
ATOM     26  O30 ZIN A   1      29.803   4.064  28.445  0.00  0.00    -0.292 OA
BRANCH  25  27
ATOM     27  C31 ZIN A   1      28.678   2.206  27.534  0.00  0.00     0.245 C 
BRANCH  27  28
ATOM     28  O32 ZIN A   1      28.799   2.912  26.297  0.00  0.00    -0.393 OA
ATOM     29  H57 ZIN A   1      29.415   2.507  25.671  0.00  0.00     0.209 HD
ENDBRANCH  27  28
ENDBRANCH  25  27
ENDBRANCH  22  25
BRANCH  18  30
ATOM     30  O23 ZIN A   1      26.859  -0.912  29.469  0.00  0.00    -0.392 OA
ATOM     31  H48 ZIN A   1      26.514  -1.577  28.857  0.00  0.00     0.210 HD
ENDBRANCH  18  30
TORSDOF 5
ENDMDL
MODEL 87
REMARK CAVERDOCK RESULT:      -8.5      0.000      0.000
REMARK CAVERDOCK CONSTRAINTS:       0.0      0.0      0.0      0.0
REMARK CAVERDOCK TUNNEL: 86     -8.5      3.4     87.4
REMARK  5 active torsions:
REMARK  status: ('A' for Active; 'I' for Inactive)
REMARK    1  A    between atoms: C21_18  and  O23_19 
REMARK    2  A    between atoms: C27_23  and  O28_24 
REMARK    3  A    between atoms: C27_23  and  C29_25 
REMARK    4  A    between atoms: C29_25  and  C31_27 
REMARK    5  A    between atoms: C31_27  and  O32_28 
ROOT
ATOM      1  C1  ZIN A   1      31.153   3.311  31.453  0.00  0.00     0.013 C 
ATOM      2  C2  ZIN A   1      29.743   3.125  30.889  0.00  0.00     0.025 C 
ATOM      3  C4  ZIN A   1      28.808   2.528  31.977  0.00  0.00     0.013 C 
ATOM      4  C5  ZIN A   1      28.856   1.025  31.685  0.00  0.00     0.005 C 
ATOM      5  C7  ZIN A   1      27.688   0.212  32.212  0.00  0.00     0.035 C 
ATOM      6  C9  ZIN A   1      27.656   0.280  33.740  0.00  0.00     0.013 C 
ATOM      7  C10 ZIN A   1      26.452  -0.508  34.266  0.00  0.00     0.036 C 
ATOM      8  C11 ZIN A   1      26.534  -1.919  33.712  0.00  0.00    -0.061 A 
ATOM      9  C12 ZIN A   1      26.446  -2.943  34.550  0.00  0.00     0.058 A 
ATOM     10  C13 ZIN A   1      26.542  -4.325  34.053  0.00  0.00     0.172 A 
ATOM     11  O14 ZIN A   1      26.423  -5.269  34.812  0.00  0.00    -0.289 OA
ATOM     12  C15 ZIN A   1      26.784  -4.540  32.617  0.00  0.00     0.052 A 
ATOM     13  C16 ZIN A   1      26.861  -3.502  31.798  0.00  0.00    -0.006 A 
ATOM     14  C17 ZIN A   1      26.709  -2.085  32.232  0.00  0.00     0.036 A 
ATOM     15  C18 ZIN A   1      25.465  -1.517  31.548  0.00  0.00     0.028 C 
ATOM     16  C19 ZIN A   1      27.888  -1.239  31.746  0.00  0.00     0.147 C 
ATOM     17  F20 ZIN A   1      29.070  -1.726  32.312  0.00  0.00    -0.238 F 
ATOM     18  C21 ZIN A   1      27.999  -1.352  30.228  0.00  0.00     0.160 C 
ATOM     19  C24 ZIN A   1      29.085  -0.421  29.666  0.00  0.00     0.048 C 
ATOM     20  C25 ZIN A   1      28.789   1.004  30.134  0.00  0.00     0.001 C 
ATOM     21  C26 ZIN A   1      27.363   1.393  29.740  0.00  0.00     0.019 C 
ATOM     22  C27 ZIN A   1      29.766   2.103  29.725  0.00  0.00     0.131 C 
ENDROOT
BRANCH  22  23
ATOM     23  O28 ZIN A   1      31.072   1.556  29.527  0.00  0.00    -0.381 OA
ATOM     24  H54 ZIN A   1      31.695   1.757  30.239  0.00  0.00     0.211 HD
ENDBRANCH  22  23
BRANCH  22  25
ATOM     25  C29 ZIN A   1      29.290   2.786  28.469  0.00  0.00     0.185 C 
ATOM     26  O30 ZIN A   1      29.339   3.990  28.380  0.00  0.00    -0.292 OA
BRANCH  25  27
ATOM     27  C31 ZIN A   1      28.749   1.967  27.325  0.00  0.00     0.245 C 
BRANCH  27  28
ATOM     28  O32 ZIN A   1      28.798   2.738  26.122  0.00  0.00    -0.393 OA
ATOM     29  H57 ZIN A   1      29.494   2.466  25.508  0.00  0.00     0.209 HD
ENDBRANCH  27  28
ENDBRANCH  25  27
ENDBRANCH  22  25
BRANCH  18  30
ATOM     30  O23 ZIN A   1      26.742  -1.005  29.642  0.00  0.00    -0.392 OA
ATOM     31  H48 ZIN A   1      26.757  -0.180  29.137  0.00  0.00     0.210 HD
ENDBRANCH  18  30
TORSDOF 5
ENDMDL
MODEL 88
REMARK CAVERDOCK RESULT:      -8.8      0.000      0.000
REMARK CAVERDOCK CONSTRAINTS:       0.0      0.0      0.0      0.0
REMARK CAVERDOCK TUNNEL: 87     -8.8      3.4     88.2
REMARK  5 active torsions:
REMARK  status: ('A' for Active; 'I' for Inactive)
REMARK    1  A    between atoms: C21_18  and  O23_19 
REMARK    2  A    between atoms: C27_23  and  O28_24 
REMARK    3  A    between atoms: C27_23  and  C29_25 
REMARK    4  A    between atoms: C29_25  and  C31_27 
REMARK    5  A    between atoms: C31_27  and  O32_28 
ROOT
ATOM      1  C1  ZIN A   1      30.985   3.273  31.614  0.00  0.00     0.013 C 
ATOM      2  C2  ZIN A   1      29.607   3.012  31.001  0.00  0.00     0.025 C 
ATOM      3  C4  ZIN A   1      28.676   2.340  32.048  0.00  0.00     0.013 C 
ATOM      4  C5  ZIN A   1      28.825   0.848  31.733  0.00  0.00     0.005 C 
ATOM      5  C7  ZIN A   1      27.693  -0.045  32.207  0.00  0.00     0.035 C 
ATOM      6  C9  ZIN A   1      27.608  -0.007  33.735  0.00  0.00     0.013 C 
ATOM      7  C10 ZIN A   1      26.439  -0.876  34.207  0.00  0.00     0.036 C 
ATOM      8  C11 ZIN A   1      26.625  -2.269  33.634  0.00  0.00    -0.061 A 
ATOM      9  C12 ZIN A   1      26.573  -3.312  34.451  0.00  0.00     0.058 A 
ATOM     10  C13 ZIN A   1      26.770  -4.675  33.935  0.00  0.00     0.172 A 
ATOM     11  O14 ZIN A   1      26.685  -5.639  34.674  0.00  0.00    -0.289 OA
ATOM     12  C15 ZIN A   1      27.070  -4.849  32.504  0.00  0.00     0.052 A 
ATOM     13  C16 ZIN A   1      27.110  -3.794  31.706  0.00  0.00    -0.006 A 
ATOM     14  C17 ZIN A   1      26.857  -2.397  32.158  0.00  0.00     0.036 A 
ATOM     15  C18 ZIN A   1      25.603  -1.893  31.442  0.00  0.00     0.028 C 
ATOM     16  C19 ZIN A   1      27.997  -1.472  31.724  0.00  0.00     0.147 C 
ATOM     17  F20 ZIN A   1      29.188  -1.897  32.322  0.00  0.00    -0.238 F 
ATOM     18  C21 ZIN A   1      28.163  -1.550  30.209  0.00  0.00     0.160 C 
ATOM     19  C24 ZIN A   1      29.207  -0.545  29.699  0.00  0.00     0.048 C 
ATOM     20  C25 ZIN A   1      28.810   0.852  30.180  0.00  0.00     0.001 C 
ATOM     21  C26 ZIN A   1      27.375   1.160  29.746  0.00  0.00     0.019 C 
ATOM     22  C27 ZIN A   1      29.730   2.015  29.822  0.00  0.00     0.131 C 
ENDROOT
BRANCH  22  23
ATOM     23  O28 ZIN A   1      31.072   1.552  29.658  0.00  0.00    -0.381 OA
ATOM     24  H54 ZIN A   1      31.681   1.858  30.345  0.00  0.00     0.211 HD
ENDBRANCH  22  23
BRANCH  22  25
ATOM     25  C29 ZIN A   1      29.253   2.691  28.562  0.00  0.00     0.185 C 
ATOM     26  O30 ZIN A   1      29.283   3.895  28.474  0.00  0.00    -0.292 OA
BRANCH  25  27
ATOM     27  C31 ZIN A   1      28.736   1.864  27.413  0.00  0.00     0.245 C 
BRANCH  27  28
ATOM     28  O32 ZIN A   1      28.635   2.681  26.245  0.00  0.00    -0.393 OA
ATOM     29  H57 ZIN A   1      29.086   3.533  26.321  0.00  0.00     0.209 HD
ENDBRANCH  27  28
ENDBRANCH  25  27
ENDBRANCH  22  25
BRANCH  18  30
ATOM     30  O23 ZIN A   1      26.906  -1.270  29.588  0.00  0.00    -0.392 OA
ATOM     31  H48 ZIN A   1      26.735  -1.793  28.793  0.00  0.00     0.210 HD
ENDBRANCH  18  30
TORSDOF 5
ENDMDL
MODEL 89
REMARK CAVERDOCK RESULT:      -8.8      0.000      0.000
REMARK CAVERDOCK CONSTRAINTS:       0.0      0.0      0.0      0.0
REMARK CAVERDOCK TUNNEL: 88     -8.8      3.4     89.4
REMARK  5 active torsions:
REMARK  status: ('A' for Active; 'I' for Inactive)
REMARK    1  A    between atoms: C21_18  and  O23_19 
REMARK    2  A    between atoms: C27_23  and  O28_24 
REMARK    3  A    between atoms: C27_23  and  C29_25 
REMARK    4  A    between atoms: C29_25  and  C31_27 
REMARK    5  A    between atoms: C31_27  and  O32_28 
ROOT
ATOM      1  C1  ZIN A   1      31.023   3.113  31.656  0.00  0.00     0.013 C 
ATOM      2  C2  ZIN A   1      29.630   2.879  31.066  0.00  0.00     0.025 C 
ATOM      3  C4  ZIN A   1      28.707   2.217  32.125  0.00  0.00     0.013 C 
ATOM      4  C5  ZIN A   1      28.825   0.725  31.799  0.00  0.00     0.005 C 
ATOM      5  C7  ZIN A   1      27.686  -0.151  32.288  0.00  0.00     0.035 C 
ATOM      6  C9  ZIN A   1      27.628  -0.121  33.817  0.00  0.00     0.013 C 
ATOM      7  C10 ZIN A   1      26.452  -0.973  34.305  0.00  0.00     0.036 C 
ATOM      8  C11 ZIN A   1      26.605  -2.365  33.721  0.00  0.00    -0.061 A 
ATOM      9  C12 ZIN A   1      26.549  -3.412  34.533  0.00  0.00     0.058 A 
ATOM     10  C13 ZIN A   1      26.713  -4.776  34.006  0.00  0.00     0.172 A 
ATOM     11  O14 ZIN A   1      26.625  -5.742  34.741  0.00  0.00    -0.289 OA
ATOM     12  C15 ZIN A   1      26.986  -4.946  32.569  0.00  0.00     0.052 A 
ATOM     13  C16 ZIN A   1      27.029  -3.887  31.776  0.00  0.00    -0.006 A 
ATOM     14  C17 ZIN A   1      26.808  -2.488  32.240  0.00  0.00     0.036 A 
ATOM     15  C18 ZIN A   1      25.551  -1.958  31.549  0.00  0.00     0.028 C 
ATOM     16  C19 ZIN A   1      27.957  -1.580  31.792  0.00  0.00     0.147 C 
ATOM     17  F20 ZIN A   1      29.150  -2.029  32.366  0.00  0.00    -0.238 F 
ATOM     18  C21 ZIN A   1      28.094  -1.652  30.274  0.00  0.00     0.160 C 
ATOM     19  C24 ZIN A   1      29.147  -0.662  29.751  0.00  0.00     0.048 C 
ATOM     20  C25 ZIN A   1      28.782   0.738  30.247  0.00  0.00     0.001 C 
ATOM     21  C26 ZIN A   1      27.346   1.073  29.839  0.00  0.00     0.019 C 
ATOM     22  C27 ZIN A   1      29.716   1.888  29.879  0.00  0.00     0.131 C 
ENDROOT
BRANCH  22  23
ATOM     23  O28 ZIN A   1      31.046   1.403  29.689  0.00  0.00    -0.381 OA
ATOM     24  H54 ZIN A   1      31.403   0.924  30.450  0.00  0.00     0.211 HD
ENDBRANCH  22  23
BRANCH  22  25
ATOM     25  C29 ZIN A   1      29.228   2.579  28.632  0.00  0.00     0.185 C 
ATOM     26  O30 ZIN A   1      29.263   3.784  28.556  0.00  0.00    -0.292 OA
BRANCH  25  27
ATOM     27  C31 ZIN A   1      28.695   1.767  27.480  0.00  0.00     0.245 C 
BRANCH  27  28
ATOM     28  O32 ZIN A   1      28.442   2.627  26.367  0.00  0.00    -0.393 OA
ATOM     29  H57 ZIN A   1      27.517   2.644  26.085  0.00  0.00     0.209 HD
ENDBRANCH  27  28
ENDBRANCH  25  27
ENDBRANCH  22  25
BRANCH  18  30
ATOM     30  O23 ZIN A   1      26.832  -1.347  29.677  0.00  0.00    -0.392 OA
ATOM     31  H48 ZIN A   1      26.159  -2.029  29.808  0.00  0.00     0.210 HD
ENDBRANCH  18  30
TORSDOF 5
ENDMDL
MODEL 90
REMARK CAVERDOCK RESULT:      -8.1      0.000      0.000
REMARK CAVERDOCK CONSTRAINTS:       0.0      0.0      0.0      0.0
REMARK CAVERDOCK TUNNEL: 89     -8.1      3.3     90.2
REMARK  5 active torsions:
REMARK  status: ('A' for Active; 'I' for Inactive)
REMARK    1  A    between atoms: C21_18  and  O23_19 
REMARK    2  A    between atoms: C27_23  and  O28_24 
REMARK    3  A    between atoms: C27_23  and  C29_25 
REMARK    4  A    between atoms: C29_25  and  C31_27 
REMARK    5  A    between atoms: C31_27  and  O32_28 
ROOT
ATOM      1  C1  ZIN A   1      29.010   1.393  27.107  0.00  0.00     0.013 C 
ATOM      2  C2  ZIN A   1      29.527   1.442  28.547  0.00  0.00     0.025 C 
ATOM      3  C4  ZIN A   1      29.618   0.005  29.130  0.00  0.00     0.013 C 
ATOM      4  C5  ZIN A   1      28.288  -0.149  29.875  0.00  0.00     0.005 C 
ATOM      5  C7  ZIN A   1      28.259  -1.205  30.964  0.00  0.00     0.035 C 
ATOM      6  C9  ZIN A   1      28.491  -2.589  30.352  0.00  0.00     0.013 C 
ATOM      7  C10 ZIN A   1      28.501  -3.647  31.460  0.00  0.00     0.036 C 
ATOM      8  C11 ZIN A   1      27.205  -3.526  32.240  0.00  0.00    -0.061 A 
ATOM      9  C12 ZIN A   1      26.468  -4.611  32.433  0.00  0.00     0.058 A 
ATOM     10  C13 ZIN A   1      25.195  -4.529  33.166  0.00  0.00     0.172 A 
ATOM     11  O14 ZIN A   1      24.534  -5.529  33.379  0.00  0.00    -0.289 OA
ATOM     12  C15 ZIN A   1      24.740  -3.211  33.638  0.00  0.00     0.052 A 
ATOM     13  C16 ZIN A   1      25.495  -2.142  33.441  0.00  0.00    -0.006 A 
ATOM     14  C17 ZIN A   1      26.822  -2.173  32.762  0.00  0.00     0.036 A 
ATOM     15  C18 ZIN A   1      27.880  -1.748  33.781  0.00  0.00     0.028 C 
ATOM     16  C19 ZIN A   1      26.876  -1.141  31.632  0.00  0.00     0.147 C 
ATOM     17  F20 ZIN A   1      25.907  -1.454  30.674  0.00  0.00    -0.238 F 
ATOM     18  C21 ZIN A   1      26.567   0.242  32.197  0.00  0.00     0.160 C 
ATOM     19  C24 ZIN A   1      26.735   1.341  31.135  0.00  0.00     0.048 C 
ATOM     20  C25 ZIN A   1      28.146   1.240  30.554  0.00  0.00     0.001 C 
ATOM     21  C26 ZIN A   1      29.176   1.295  31.684  0.00  0.00     0.019 C 
ATOM     22  C27 ZIN A   1      28.529   2.215  29.444  0.00  0.00     0.131 C 
ENDROOT
BRANCH  22  23
ATOM     23  O28 ZIN A   1      27.366   2.618  28.717  0.00  0.00    -0.381 OA
ATOM     24  H54 ZIN A   1      26.738   1.902  28.551  0.00  0.00     0.211 HD
ENDBRANCH  22  23
BRANCH  22  25
ATOM     25  C29 ZIN A   1      29.227   3.418  30.023  0.00  0.00     0.185 C 
ATOM     26  O30 ZIN A   1      28.652   4.128  30.813  0.00  0.00    -0.292 OA
BRANCH  25  27
ATOM     27  C31 ZIN A   1      30.643   3.737  29.616  0.00  0.00     0.245 C 
BRANCH  27  28
ATOM     28  O32 ZIN A   1      31.420   4.027  30.780  0.00  0.00    -0.393 OA
ATOM     29  H57 ZIN A   1      31.197   4.867  31.203  0.00  0.00     0.209 HD
ENDBRANCH  27  28
ENDBRANCH  25  27
ENDBRANCH  22  25
BRANCH  18  30
ATOM     30  O23 ZIN A   1      27.455   0.510  33.286  0.00  0.00    -0.392 OA
ATOM     31  H48 ZIN A   1      27.021   0.889  34.063  0.00  0.00     0.210 HD
ENDBRANCH  18  30
TORSDOF 5
ENDMDL
MODEL 91
REMARK CAVERDOCK RESULT:      -8.9      0.000      0.000
REMARK CAVERDOCK CONSTRAINTS:       0.0      0.0      0.0      0.0
REMARK CAVERDOCK TUNNEL: 90     -8.9      3.3     91.1
REMARK  5 active torsions:
REMARK  status: ('A' for Active; 'I' for Inactive)
REMARK    1  A    between atoms: C21_18  and  O23_19 
REMARK    2  A    between atoms: C27_23  and  O28_24 
REMARK    3  A    between atoms: C27_23  and  C29_25 
REMARK    4  A    between atoms: C29_25  and  C31_27 
REMARK    5  A    between atoms: C31_27  and  O32_28 
ROOT
ATOM      1  C1  ZIN A   1      29.214   3.448  31.135  0.00  0.00     0.013 C 
ATOM      2  C2  ZIN A   1      28.384   2.552  30.213  0.00  0.00     0.025 C 
ATOM      3  C4  ZIN A   1      27.378   1.713  31.047  0.00  0.00     0.013 C 
ATOM      4  C5  ZIN A   1      28.122   0.390  31.255  0.00  0.00     0.005 C 
ATOM      5  C7  ZIN A   1      27.254  -0.813  31.576  0.00  0.00     0.035 C 
ATOM      6  C9  ZIN A   1      26.533  -0.592  32.908  0.00  0.00     0.013 C 
ATOM      7  C10 ZIN A   1      25.628  -1.791  33.208  0.00  0.00     0.036 C 
ATOM      8  C11 ZIN A   1      26.478  -3.047  33.167  0.00  0.00    -0.061 A 
ATOM      9  C12 ZIN A   1      26.434  -3.887  34.192  0.00  0.00     0.058 A 
ATOM     10  C13 ZIN A   1      27.260  -5.104  34.198  0.00  0.00     0.172 A 
ATOM     11  O14 ZIN A   1      27.194  -5.897  35.119  0.00  0.00    -0.289 OA
ATOM     12  C15 ZIN A   1      28.167  -5.342  33.063  0.00  0.00     0.052 A 
ATOM     13  C16 ZIN A   1      28.190  -4.494  32.046  0.00  0.00    -0.006 A 
ATOM     14  C17 ZIN A   1      27.331  -3.280  31.955  0.00  0.00     0.036 A 
ATOM     15  C18 ZIN A   1      26.400  -3.453  30.754  0.00  0.00     0.028 C 
ATOM     16  C19 ZIN A   1      28.178  -2.038  31.665  0.00  0.00     0.147 C 
ATOM     17  F20 ZIN A   1      29.079  -1.838  32.716  0.00  0.00    -0.238 F 
ATOM     18  C21 ZIN A   1      28.975  -2.259  30.382  0.00  0.00     0.160 C 
ATOM     19  C24 ZIN A   1      29.746  -0.996  29.967  0.00  0.00     0.048 C 
ATOM     20  C25 ZIN A   1      28.754   0.162  29.855  0.00  0.00     0.001 C 
ATOM     21  C26 ZIN A   1      27.617  -0.221  28.906  0.00  0.00     0.019 C 
ATOM     22  C27 ZIN A   1      29.305   1.537  29.490  0.00  0.00     0.131 C 
ENDROOT
BRANCH  22  23
ATOM     23  O28 ZIN A   1      30.663   1.656  29.918  0.00  0.00    -0.381 OA
ATOM     24  H54 ZIN A   1      31.285   1.122  29.406  0.00  0.00     0.211 HD
ENDBRANCH  22  23
BRANCH  22  25
ATOM     25  C29 ZIN A   1      29.204   1.762  28.003  0.00  0.00     0.185 C 
ATOM     26  O30 ZIN A   1      29.449   0.861  27.238  0.00  0.00    -0.292 OA
BRANCH  25  27
ATOM     27  C31 ZIN A   1      28.798   3.113  27.471  0.00  0.00     0.245 C 
BRANCH  27  28
ATOM     28  O32 ZIN A   1      28.797   3.083  26.043  0.00  0.00    -0.393 OA
ATOM     29  H57 ZIN A   1      27.918   3.160  25.647  0.00  0.00     0.209 HD
ENDBRANCH  27  28
ENDBRANCH  25  27
ENDBRANCH  22  25
BRANCH  18  30
ATOM     30  O23 ZIN A   1      28.076  -2.620  29.331  0.00  0.00    -0.392 OA
ATOM     31  H48 ZIN A   1      27.142  -2.584  29.582  0.00  0.00     0.210 HD
ENDBRANCH  18  30
TORSDOF 5
ENDMDL
MODEL 92
REMARK CAVERDOCK RESULT:      -9.2      0.000      0.000
REMARK CAVERDOCK CONSTRAINTS:       0.0      0.0      0.0      0.0
REMARK CAVERDOCK TUNNEL: 91     -9.2      3.3     92.2
REMARK  5 active torsions:
REMARK  status: ('A' for Active; 'I' for Inactive)
REMARK    1  A    between atoms: C21_18  and  O23_19 
REMARK    2  A    between atoms: C27_23  and  O28_24 
REMARK    3  A    between atoms: C27_23  and  C29_25 
REMARK    4  A    between atoms: C29_25  and  C31_27 
REMARK    5  A    between atoms: C31_27  and  O32_28 
ROOT
ATOM      1  C1  ZIN A   1      29.351   3.262  30.975  0.00  0.00     0.013 C 
ATOM      2  C2  ZIN A   1      28.430   2.390  30.119  0.00  0.00     0.025 C 
ATOM      3  C4  ZIN A   1      27.429   1.622  31.025  0.00  0.00     0.013 C 
ATOM      4  C5  ZIN A   1      28.116   0.267  31.226  0.00  0.00     0.005 C 
ATOM      5  C7  ZIN A   1      27.208  -0.883  31.620  0.00  0.00     0.035 C 
ATOM      6  C9  ZIN A   1      26.571  -0.597  32.982  0.00  0.00     0.013 C 
ATOM      7  C10 ZIN A   1      25.624  -1.741  33.358  0.00  0.00     0.036 C 
ATOM      8  C11 ZIN A   1      26.408  -3.040  33.303  0.00  0.00    -0.061 A 
ATOM      9  C12 ZIN A   1      26.376  -3.854  34.349  0.00  0.00     0.058 A 
ATOM     10  C13 ZIN A   1      27.140  -5.111  34.341  0.00  0.00     0.172 A 
ATOM     11  O14 ZIN A   1      27.084  -5.880  35.283  0.00  0.00    -0.289 OA
ATOM     12  C15 ZIN A   1      27.973  -5.420  33.166  0.00  0.00     0.052 A 
ATOM     13  C16 ZIN A   1      27.983  -4.596  32.130  0.00  0.00    -0.006 A 
ATOM     14  C17 ZIN A   1      27.182  -3.341  32.054  0.00  0.00     0.036 A 
ATOM     15  C18 ZIN A   1      26.181  -3.492  30.908  0.00  0.00     0.028 C 
ATOM     16  C19 ZIN A   1      28.073  -2.151  31.690  0.00  0.00     0.147 C 
ATOM     17  F20 ZIN A   1      29.037  -1.975  32.687  0.00  0.00    -0.238 F 
ATOM     18  C21 ZIN A   1      28.789  -2.440  30.374  0.00  0.00     0.160 C 
ATOM     19  C24 ZIN A   1      29.599  -1.227  29.889  0.00  0.00     0.048 C 
ATOM     20  C25 ZIN A   1      28.660  -0.023  29.801  0.00  0.00     0.001 C 
ATOM     21  C26 ZIN A   1      27.457  -0.368  28.921  0.00  0.00     0.019 C 
ATOM     22  C27 ZIN A   1      29.259   1.315  29.374  0.00  0.00     0.131 C 
ENDROOT
BRANCH  22  23
ATOM     23  O28 ZIN A   1      30.642   1.373  29.728  0.00  0.00    -0.381 OA
ATOM     24  H54 ZIN A   1      30.889   2.167  30.222  0.00  0.00     0.211 HD
ENDBRANCH  22  23
BRANCH  22  25
ATOM     25  C29 ZIN A   1      29.090   1.513  27.889  0.00  0.00     0.185 C 
ATOM     26  O30 ZIN A   1      29.443   0.650  27.121  0.00  0.00    -0.292 OA
BRANCH  25  27
ATOM     27  C31 ZIN A   1      28.482   2.788  27.364  0.00  0.00     0.245 C 
BRANCH  27  28
ATOM     28  O32 ZIN A   1      28.811   2.938  25.981  0.00  0.00    -0.393 OA
ATOM     29  H57 ZIN A   1      29.408   2.257  25.642  0.00  0.00     0.209 HD
ENDBRANCH  27  28
ENDBRANCH  25  27
ENDBRANCH  22  25
BRANCH  18  30
ATOM     30  O23 ZIN A   1      27.818  -2.777  29.380  0.00  0.00    -0.392 OA
ATOM     31  H48 ZIN A   1      27.268  -2.032  29.097  0.00  0.00     0.210 HD
ENDBRANCH  18  30
TORSDOF 5
ENDMDL
MODEL 93
REMARK CAVERDOCK RESULT:      -9.4      0.000      0.000
REMARK CAVERDOCK CONSTRAINTS:       0.0      0.0      0.0      0.0
REMARK CAVERDOCK TUNNEL: 92     -9.4      3.3     93.4
REMARK  5 active torsions:
REMARK  status: ('A' for Active; 'I' for Inactive)
REMARK    1  A    between atoms: C21_18  and  O23_19 
REMARK    2  A    between atoms: C27_23  and  O28_24 
REMARK    3  A    between atoms: C27_23  and  C29_25 
REMARK    4  A    between atoms: C29_25  and  C31_27 
REMARK    5  A    between atoms: C31_27  and  O32_28 
ROOT
ATOM      1  C1  ZIN A   1      29.352   3.247  31.206  0.00  0.00     0.013 C 
ATOM      2  C2  ZIN A   1      28.484   2.385  30.286  0.00  0.00     0.025 C 
ATOM      3  C4  ZIN A   1      27.441   1.595  31.124  0.00  0.00     0.013 C 
ATOM      4  C5  ZIN A   1      28.126   0.241  31.337  0.00  0.00     0.005 C 
ATOM      5  C7  ZIN A   1      27.206  -0.922  31.663  0.00  0.00     0.035 C 
ATOM      6  C9  ZIN A   1      26.495  -0.664  32.993  0.00  0.00     0.013 C 
ATOM      7  C10 ZIN A   1      25.538  -1.821  33.297  0.00  0.00     0.036 C 
ATOM      8  C11 ZIN A   1      26.332  -3.113  33.262  0.00  0.00    -0.061 A 
ATOM      9  C12 ZIN A   1      26.250  -3.945  34.291  0.00  0.00     0.058 A 
ATOM     10  C13 ZIN A   1      27.022  -5.198  34.302  0.00  0.00     0.172 A 
ATOM     11  O14 ZIN A   1      26.921  -5.983  35.226  0.00  0.00    -0.289 OA
ATOM     12  C15 ZIN A   1      27.919  -5.480  33.168  0.00  0.00     0.052 A 
ATOM     13  C16 ZIN A   1      27.979  -4.639  32.148  0.00  0.00    -0.006 A 
ATOM     14  C17 ZIN A   1      27.175  -3.388  32.052  0.00  0.00     0.036 A 
ATOM     15  C18 ZIN A   1      26.238  -3.524  30.851  0.00  0.00     0.028 C 
ATOM     16  C19 ZIN A   1      28.076  -2.185  31.757  0.00  0.00     0.147 C 
ATOM     17  F20 ZIN A   1      28.984  -2.021  32.807  0.00  0.00    -0.238 F 
ATOM     18  C21 ZIN A   1      28.862  -2.447  30.476  0.00  0.00     0.160 C 
ATOM     19  C24 ZIN A   1      29.689  -1.221  30.056  0.00  0.00     0.048 C 
ATOM     20  C25 ZIN A   1      28.748  -0.021  29.939  0.00  0.00     0.001 C 
ATOM     21  C26 ZIN A   1      27.596  -0.357  28.990  0.00  0.00     0.019 C 
ATOM     22  C27 ZIN A   1      29.359   1.328  29.568  0.00  0.00     0.131 C 
ENDROOT
BRANCH  22  23
ATOM     23  O28 ZIN A   1      30.721   1.388  29.997  0.00  0.00    -0.381 OA
ATOM     24  H54 ZIN A   1      31.065   2.287  30.090  0.00  0.00     0.211 HD
ENDBRANCH  22  23
BRANCH  22  25
ATOM     25  C29 ZIN A   1      29.269   1.551  28.081  0.00  0.00     0.185 C 
ATOM     26  O30 ZIN A   1      29.562   0.662  27.317  0.00  0.00    -0.292 OA
BRANCH  25  27
ATOM     27  C31 ZIN A   1      28.814   2.884  27.545  0.00  0.00     0.245 C 
BRANCH  27  28
ATOM     28  O32 ZIN A   1      28.395   2.735  26.187  0.00  0.00    -0.393 OA
ATOM     29  H57 ZIN A   1      27.469   2.472  26.087  0.00  0.00     0.209 HD
ENDBRANCH  27  28
ENDBRANCH  25  27
ENDBRANCH  22  25
BRANCH  18  30
ATOM     30  O23 ZIN A   1      27.949  -2.772  29.426  0.00  0.00    -0.392 OA
ATOM     31  H48 ZIN A   1      27.054  -2.977  29.732  0.00  0.00     0.210 HD
ENDBRANCH  18  30
TORSDOF 5
ENDMDL
MODEL 94
REMARK CAVERDOCK RESULT:      -9.8      0.000      0.000
REMARK CAVERDOCK CONSTRAINTS:       0.0      0.0      0.0      0.0
REMARK CAVERDOCK TUNNEL: 93     -9.8      3.3     94.1
REMARK  5 active torsions:
REMARK  status: ('A' for Active; 'I' for Inactive)
REMARK    1  A    between atoms: C21_18  and  O23_19 
REMARK    2  A    between atoms: C27_23  and  O28_24 
REMARK    3  A    between atoms: C27_23  and  C29_25 
REMARK    4  A    between atoms: C29_25  and  C31_27 
REMARK    5  A    between atoms: C31_27  and  O32_28 
ROOT
ATOM      1  C1  ZIN A   1      29.227   3.113  31.315  0.00  0.00     0.013 C 
ATOM      2  C2  ZIN A   1      28.372   2.245  30.388  0.00  0.00     0.025 C 
ATOM      3  C4  ZIN A   1      27.332   1.443  31.218  0.00  0.00     0.013 C 
ATOM      4  C5  ZIN A   1      28.028   0.095  31.431  0.00  0.00     0.005 C 
ATOM      5  C7  ZIN A   1      27.117  -1.076  31.748  0.00  0.00     0.035 C 
ATOM      6  C9  ZIN A   1      26.397  -0.830  33.076  0.00  0.00     0.013 C 
ATOM      7  C10 ZIN A   1      25.449  -1.996  33.372  0.00  0.00     0.036 C 
ATOM      8  C11 ZIN A   1      26.255  -3.281  33.336  0.00  0.00    -0.061 A 
ATOM      9  C12 ZIN A   1      26.176  -4.117  34.362  0.00  0.00     0.058 A 
ATOM     10  C13 ZIN A   1      26.959  -5.363  34.372  0.00  0.00     0.172 A 
ATOM     11  O14 ZIN A   1      26.860  -6.152  35.293  0.00  0.00    -0.289 OA
ATOM     12  C15 ZIN A   1      27.863  -5.634  33.242  0.00  0.00     0.052 A 
ATOM     13  C16 ZIN A   1      27.921  -4.788  32.225  0.00  0.00    -0.006 A 
ATOM     14  C17 ZIN A   1      27.106  -3.544  32.129  0.00  0.00     0.036 A 
ATOM     15  C18 ZIN A   1      26.176  -3.685  30.923  0.00  0.00     0.028 C 
ATOM     16  C19 ZIN A   1      27.997  -2.333  31.842  0.00  0.00     0.147 C 
ATOM     17  F20 ZIN A   1      28.899  -2.164  32.897  0.00  0.00    -0.238 F 
ATOM     18  C21 ZIN A   1      28.792  -2.583  30.564  0.00  0.00     0.160 C 
ATOM     19  C24 ZIN A   1      29.610  -1.348  30.152  0.00  0.00     0.048 C 
ATOM     20  C25 ZIN A   1      28.659  -0.156  30.035  0.00  0.00     0.001 C 
ATOM     21  C26 ZIN A   1      27.514  -0.500  29.079  0.00  0.00     0.019 C 
ATOM     22  C27 ZIN A   1      29.260   1.199  29.671  0.00  0.00     0.131 C 
ENDROOT
BRANCH  22  23
ATOM     23  O28 ZIN A   1      30.619   1.270  30.106  0.00  0.00    -0.381 OA
ATOM     24  H54 ZIN A   1      30.864   0.587  30.745  0.00  0.00     0.211 HD
ENDBRANCH  22  23
BRANCH  22  25
ATOM     25  C29 ZIN A   1      29.175   1.426  28.184  0.00  0.00     0.185 C 
ATOM     26  O30 ZIN A   1      29.587   0.587  27.420  0.00  0.00    -0.292 OA
BRANCH  25  27
ATOM     27  C31 ZIN A   1      28.575   2.702  27.649  0.00  0.00     0.245 C 
BRANCH  27  28
ATOM     28  O32 ZIN A   1      28.503   2.634  26.224  0.00  0.00    -0.393 OA
ATOM     29  H57 ZIN A   1      27.609   2.736  25.870  0.00  0.00     0.209 HD
ENDBRANCH  27  28
ENDBRANCH  25  27
ENDBRANCH  22  25
BRANCH  18  30
ATOM     30  O23 ZIN A   1      27.886  -2.913  29.508  0.00  0.00    -0.392 OA
ATOM     31  H48 ZIN A   1      27.507  -2.144  29.061  0.00  0.00     0.210 HD
ENDBRANCH  18  30
TORSDOF 5
ENDMDL
MODEL 95
REMARK CAVERDOCK RESULT:     -10.1      0.000      0.000
REMARK CAVERDOCK CONSTRAINTS:       0.0      0.0      0.0      0.0
REMARK CAVERDOCK TUNNEL: 94    -10.1      3.3     95.1
REMARK  5 active torsions:
REMARK  status: ('A' for Active; 'I' for Inactive)
REMARK    1  A    between atoms: C21_18  and  O23_19 
REMARK    2  A    between atoms: C27_23  and  O28_24 
REMARK    3  A    between atoms: C27_23  and  C29_25 
REMARK    4  A    between atoms: C29_25  and  C31_27 
REMARK    5  A    between atoms: C31_27  and  O32_28 
ROOT
ATOM      1  C1  ZIN A   1      29.114   3.056  31.335  0.00  0.00     0.013 C 
ATOM      2  C2  ZIN A   1      28.264   2.172  30.420  0.00  0.00     0.025 C 
ATOM      3  C4  ZIN A   1      27.227   1.378  31.260  0.00  0.00     0.013 C 
ATOM      4  C5  ZIN A   1      27.928   0.036  31.492  0.00  0.00     0.005 C 
ATOM      5  C7  ZIN A   1      27.022  -1.136  31.824  0.00  0.00     0.035 C 
ATOM      6  C9  ZIN A   1      26.299  -0.874  33.148  0.00  0.00     0.013 C 
ATOM      7  C10 ZIN A   1      25.355  -2.039  33.459  0.00  0.00     0.036 C 
ATOM      8  C11 ZIN A   1      26.167  -3.321  33.442  0.00  0.00    -0.061 A 
ATOM      9  C12 ZIN A   1      26.090  -4.144  34.479  0.00  0.00     0.058 A 
ATOM     10  C13 ZIN A   1      26.878  -5.385  34.508  0.00  0.00     0.172 A 
ATOM     11  O14 ZIN A   1      26.782  -6.162  35.440  0.00  0.00    -0.289 OA
ATOM     12  C15 ZIN A   1      27.786  -5.668  33.383  0.00  0.00     0.052 A 
ATOM     13  C16 ZIN A   1      27.841  -4.837  32.354  0.00  0.00    -0.006 A 
ATOM     14  C17 ZIN A   1      27.021  -3.598  32.240  0.00  0.00     0.036 A 
ATOM     15  C18 ZIN A   1      26.093  -3.760  31.035  0.00  0.00     0.028 C 
ATOM     16  C19 ZIN A   1      27.907  -2.387  31.937  0.00  0.00     0.147 C 
ATOM     17  F20 ZIN A   1      28.806  -2.199  32.991  0.00  0.00    -0.238 F 
ATOM     18  C21 ZIN A   1      28.705  -2.651  30.664  0.00  0.00     0.160 C 
ATOM     19  C24 ZIN A   1      29.518  -1.419  30.236  0.00  0.00     0.048 C 
ATOM     20  C25 ZIN A   1      28.562  -0.233  30.100  0.00  0.00     0.001 C 
ATOM     21  C26 ZIN A   1      27.420  -0.595  29.148  0.00  0.00     0.019 C 
ATOM     22  C27 ZIN A   1      29.157   1.120  29.718  0.00  0.00     0.131 C 
ENDROOT
BRANCH  22  23
ATOM     23  O28 ZIN A   1      30.516   1.203  30.154  0.00  0.00    -0.381 OA
ATOM     24  H54 ZIN A   1      31.132   0.677  29.626  0.00  0.00     0.211 HD
ENDBRANCH  22  23
BRANCH  22  25
ATOM     25  C29 ZIN A   1      29.073   1.326  28.228  0.00  0.00     0.185 C 
ATOM     26  O30 ZIN A   1      29.341   0.419  27.476  0.00  0.00    -0.292 OA
BRANCH  25  27
ATOM     27  C31 ZIN A   1      28.655   2.664  27.675  0.00  0.00     0.245 C 
BRANCH  27  28
ATOM     28  O32 ZIN A   1      28.439   2.552  26.266  0.00  0.00    -0.393 OA
ATOM     29  H57 ZIN A   1      27.994   3.315  25.874  0.00  0.00     0.209 HD
ENDBRANCH  27  28
ENDBRANCH  25  27
ENDBRANCH  22  25
BRANCH  18  30
ATOM     30  O23 ZIN A   1      27.802  -3.000  29.612  0.00  0.00    -0.392 OA
ATOM     31  H48 ZIN A   1      28.217  -3.477  28.879  0.00  0.00     0.210 HD
ENDBRANCH  18  30
TORSDOF 5
ENDMDL
MODEL 96
REMARK CAVERDOCK RESULT:     -10.2      0.000      0.000
REMARK CAVERDOCK CONSTRAINTS:       0.0      0.0      0.0      0.0
REMARK CAVERDOCK TUNNEL: 95    -10.2      3.3     96.2
REMARK  5 active torsions:
REMARK  status: ('A' for Active; 'I' for Inactive)
REMARK    1  A    between atoms: C21_18  and  O23_19 
REMARK    2  A    between atoms: C27_23  and  O28_24 
REMARK    3  A    between atoms: C27_23  and  C29_25 
REMARK    4  A    between atoms: C29_25  and  C31_27 
REMARK    5  A    between atoms: C31_27  and  O32_28 
ROOT
ATOM      1  C1  ZIN A   1      28.756   2.916  31.266  0.00  0.00     0.013 C 
ATOM      2  C2  ZIN A   1      28.020   1.964  30.321  0.00  0.00     0.025 C 
ATOM      3  C4  ZIN A   1      27.008   1.097  31.118  0.00  0.00     0.013 C 
ATOM      4  C5  ZIN A   1      27.798  -0.186  31.396  0.00  0.00     0.005 C 
ATOM      5  C7  ZIN A   1      26.968  -1.421  31.697  0.00  0.00     0.035 C 
ATOM      6  C9  ZIN A   1      26.166  -1.207  32.982  0.00  0.00     0.013 C 
ATOM      7  C10 ZIN A   1      25.300  -2.439  33.260  0.00  0.00     0.036 C 
ATOM      8  C11 ZIN A   1      26.207  -3.656  33.293  0.00  0.00    -0.061 A 
ATOM      9  C12 ZIN A   1      26.143  -4.475  34.334  0.00  0.00     0.058 A 
ATOM     10  C13 ZIN A   1      27.021  -5.653  34.411  0.00  0.00     0.172 A 
ATOM     11  O14 ZIN A   1      26.940  -6.429  35.345  0.00  0.00    -0.289 OA
ATOM     12  C15 ZIN A   1      28.000  -5.872  33.333  0.00  0.00     0.052 A 
ATOM     13  C16 ZIN A   1      28.040  -5.045  32.300  0.00  0.00    -0.006 A 
ATOM     14  C17 ZIN A   1      27.135  -3.873  32.135  0.00  0.00     0.036 A 
ATOM     15  C18 ZIN A   1      26.280  -4.113  30.890  0.00  0.00     0.028 C 
ATOM     16  C19 ZIN A   1      27.940  -2.600  31.863  0.00  0.00     0.147 C 
ATOM     17  F20 ZIN A   1      28.771  -2.337  32.956  0.00  0.00    -0.238 F 
ATOM     18  C21 ZIN A   1      28.815  -2.810  30.631  0.00  0.00     0.160 C 
ATOM     19  C24 ZIN A   1      29.551  -1.522  30.230  0.00  0.00     0.048 C 
ATOM     20  C25 ZIN A   1      28.515  -0.413  30.038  0.00  0.00     0.001 C 
ATOM     21  C26 ZIN A   1      27.451  -0.867  29.037  0.00  0.00     0.019 C 
ATOM     22  C27 ZIN A   1      29.024   0.979  29.672  0.00  0.00     0.131 C 
ENDROOT
BRANCH  22  23
ATOM     23  O28 ZIN A   1      30.350   1.168  30.170  0.00  0.00    -0.381 OA
ATOM     24  H54 ZIN A   1      30.838   0.346  30.312  0.00  0.00     0.211 HD
ENDBRANCH  22  23
BRANCH  22  25
ATOM     25  C29 ZIN A   1      28.995   1.169  28.177  0.00  0.00     0.185 C 
ATOM     26  O30 ZIN A   1      29.430   0.308  27.450  0.00  0.00    -0.292 OA
BRANCH  25  27
ATOM     27  C31 ZIN A   1      28.424   2.434  27.589  0.00  0.00     0.245 C 
BRANCH  27  28
ATOM     28  O32 ZIN A   1      28.814   2.542  26.219  0.00  0.00    -0.393 OA
ATOM     29  H57 ZIN A   1      29.569   1.986  25.980  0.00  0.00     0.209 HD
ENDBRANCH  27  28
ENDBRANCH  25  27
ENDBRANCH  22  25
BRANCH  18  30
ATOM     30  O23 ZIN A   1      27.993  -3.233  29.541  0.00  0.00    -0.392 OA
ATOM     31  H48 ZIN A   1      27.876  -2.563  28.853  0.00  0.00     0.210 HD
ENDBRANCH  18  30
TORSDOF 5
ENDMDL
MODEL 97
REMARK CAVERDOCK RESULT:     -10.3      0.000      0.000
REMARK CAVERDOCK CONSTRAINTS:       0.0      0.0      0.0      0.0
REMARK CAVERDOCK TUNNEL: 96    -10.3      3.3     97.4
REMARK  5 active torsions:
REMARK  status: ('A' for Active; 'I' for Inactive)
REMARK    1  A    between atoms: C21_18  and  O23_19 
REMARK    2  A    between atoms: C27_23  and  O28_24 
REMARK    3  A    between atoms: C27_23  and  C29_25 
REMARK    4  A    between atoms: C29_25  and  C31_27 
REMARK    5  A    between atoms: C31_27  and  O32_28 
ROOT
ATOM      1  C1  ZIN A   1      28.958   2.798  31.373  0.00  0.00     0.013 C 
ATOM      2  C2  ZIN A   1      28.124   1.896  30.462  0.00  0.00     0.025 C 
ATOM      3  C4  ZIN A   1      27.103   1.084  31.305  0.00  0.00     0.013 C 
ATOM      4  C5  ZIN A   1      27.830  -0.244  31.540  0.00  0.00     0.005 C 
ATOM      5  C7  ZIN A   1      26.946  -1.431  31.876  0.00  0.00     0.035 C 
ATOM      6  C9  ZIN A   1      26.221  -1.180  33.200  0.00  0.00     0.013 C 
ATOM      7  C10 ZIN A   1      25.299  -2.362  33.516  0.00  0.00     0.036 C 
ATOM      8  C11 ZIN A   1      26.135  -3.629  33.501  0.00  0.00    -0.061 A 
ATOM      9  C12 ZIN A   1      26.075  -4.450  34.540  0.00  0.00     0.058 A 
ATOM     10  C13 ZIN A   1      26.887  -5.676  34.571  0.00  0.00     0.172 A 
ATOM     11  O14 ZIN A   1      26.806  -6.453  35.505  0.00  0.00    -0.289 OA
ATOM     12  C15 ZIN A   1      27.797  -5.945  33.445  0.00  0.00     0.052 A 
ATOM     13  C16 ZIN A   1      27.835  -5.115  32.414  0.00  0.00    -0.006 A 
ATOM     14  C17 ZIN A   1      26.992  -3.892  32.298  0.00  0.00     0.036 A 
ATOM     15  C18 ZIN A   1      26.065  -4.074  31.095  0.00  0.00     0.028 C 
ATOM     16  C19 ZIN A   1      27.855  -2.665  31.991  0.00  0.00     0.147 C 
ATOM     17  F20 ZIN A   1      28.752  -2.458  33.043  0.00  0.00    -0.238 F 
ATOM     18  C21 ZIN A   1      28.655  -2.918  30.717  0.00  0.00     0.160 C 
ATOM     19  C24 ZIN A   1      29.444  -1.672  30.284  0.00  0.00     0.048 C 
ATOM     20  C25 ZIN A   1      28.466  -0.504  30.147  0.00  0.00     0.001 C 
ATOM     21  C26 ZIN A   1      27.329  -0.890  29.198  0.00  0.00     0.019 C 
ATOM     22  C27 ZIN A   1      29.035   0.858  29.761  0.00  0.00     0.131 C 
ENDROOT
BRANCH  22  23
ATOM     23  O28 ZIN A   1      30.393   0.968  30.195  0.00  0.00    -0.381 OA
ATOM     24  H54 ZIN A   1      30.529   0.738  31.124  0.00  0.00     0.211 HD
ENDBRANCH  22  23
BRANCH  22  25
ATOM     25  C29 ZIN A   1      28.945   1.059  28.271  0.00  0.00     0.185 C 
ATOM     26  O30 ZIN A   1      29.386   0.222  27.520  0.00  0.00    -0.292 OA
BRANCH  25  27
ATOM     27  C31 ZIN A   1      28.304   2.306  27.715  0.00  0.00     0.245 C 
BRANCH  27  28
ATOM     28  O32 ZIN A   1      28.798   2.549  26.397  0.00  0.00    -0.393 OA
ATOM     29  H57 ZIN A   1      29.139   1.761  25.952  0.00  0.00     0.209 HD
ENDBRANCH  27  28
ENDBRANCH  25  27
ENDBRANCH  22  25
BRANCH  18  30
ATOM     30  O23 ZIN A   1      27.757  -3.286  29.667  0.00  0.00    -0.392 OA
ATOM     31  H48 ZIN A   1      26.968  -2.730  29.612  0.00  0.00     0.210 HD
ENDBRANCH  18  30
TORSDOF 5
ENDMDL
MODEL 98
REMARK CAVERDOCK RESULT:     -10.2      0.000      0.000
REMARK CAVERDOCK CONSTRAINTS:       0.0      0.0      0.0      0.0
REMARK CAVERDOCK TUNNEL: 97    -10.2      3.3     98.1
REMARK  5 active torsions:
REMARK  status: ('A' for Active; 'I' for Inactive)
REMARK    1  A    between atoms: C21_18  and  O23_19 
REMARK    2  A    between atoms: C27_23  and  O28_24 
REMARK    3  A    between atoms: C27_23  and  C29_25 
REMARK    4  A    between atoms: C29_25  and  C31_27 
REMARK    5  A    between atoms: C31_27  and  O32_28 
ROOT
ATOM      1  C1  ZIN A   1      28.885   2.790  31.543  0.00  0.00     0.013 C 
ATOM      2  C2  ZIN A   1      28.086   1.882  30.605  0.00  0.00     0.025 C 
ATOM      3  C4  ZIN A   1      27.028   1.081  31.412  0.00  0.00     0.013 C 
ATOM      4  C5  ZIN A   1      27.741  -0.247  31.688  0.00  0.00     0.005 C 
ATOM      5  C7  ZIN A   1      26.840  -1.429  31.998  0.00  0.00     0.035 C 
ATOM      6  C9  ZIN A   1      26.061  -1.164  33.288  0.00  0.00     0.013 C 
ATOM      7  C10 ZIN A   1      25.123  -2.341  33.574  0.00  0.00     0.036 C 
ATOM      8  C11 ZIN A   1      25.954  -3.610  33.605  0.00  0.00    -0.061 A 
ATOM      9  C12 ZIN A   1      25.849  -4.422  34.648  0.00  0.00     0.058 A 
ATOM     10  C13 ZIN A   1      26.654  -5.650  34.723  0.00  0.00     0.172 A 
ATOM     11  O14 ZIN A   1      26.532  -6.418  35.659  0.00  0.00    -0.289 OA
ATOM     12  C15 ZIN A   1      27.610  -5.931  33.639  0.00  0.00     0.052 A 
ATOM     13  C16 ZIN A   1      27.693  -5.111  32.604  0.00  0.00    -0.006 A 
ATOM     14  C17 ZIN A   1      26.860  -3.886  32.442  0.00  0.00     0.036 A 
ATOM     15  C18 ZIN A   1      25.984  -4.076  31.202  0.00  0.00     0.028 C 
ATOM     16  C19 ZIN A   1      27.739  -2.665  32.160  0.00  0.00     0.147 C 
ATOM     17  F20 ZIN A   1      28.592  -2.451  33.247  0.00  0.00    -0.238 F 
ATOM     18  C21 ZIN A   1      28.591  -2.931  30.923  0.00  0.00     0.160 C 
ATOM     19  C24 ZIN A   1      29.402  -1.690  30.514  0.00  0.00     0.048 C 
ATOM     20  C25 ZIN A   1      28.434  -0.521  30.326  0.00  0.00     0.001 C 
ATOM     21  C26 ZIN A   1      27.337  -0.912  29.334  0.00  0.00     0.019 C 
ATOM     22  C27 ZIN A   1      29.023   0.836  29.952  0.00  0.00     0.131 C 
ENDROOT
BRANCH  22  23
ATOM     23  O28 ZIN A   1      30.362   0.946  30.442  0.00  0.00    -0.381 OA
ATOM     24  H54 ZIN A   1      30.436   1.418  31.282  0.00  0.00     0.211 HD
ENDBRANCH  22  23
BRANCH  22  25
ATOM     25  C29 ZIN A   1      28.996   1.024  28.458  0.00  0.00     0.185 C 
ATOM     26  O30 ZIN A   1      29.689   0.335  27.749  0.00  0.00    -0.292 OA
BRANCH  25  27
ATOM     27  C31 ZIN A   1      28.104   2.074  27.846  0.00  0.00     0.245 C 
BRANCH  27  28
ATOM     28  O32 ZIN A   1      28.627   2.464  26.575  0.00  0.00    -0.393 OA
ATOM     29  H57 ZIN A   1      27.974   2.457  25.862  0.00  0.00     0.209 HD
ENDBRANCH  27  28
ENDBRANCH  25  27
ENDBRANCH  22  25
BRANCH  18  30
ATOM     30  O23 ZIN A   1      27.737  -3.305  29.840  0.00  0.00    -0.392 OA
ATOM     31  H48 ZIN A   1      27.517  -2.577  29.242  0.00  0.00     0.210 HD
ENDBRANCH  18  30
TORSDOF 5
ENDMDL
MODEL 99
REMARK CAVERDOCK RESULT:      -9.8      0.000      0.000
REMARK CAVERDOCK CONSTRAINTS:       0.0      0.0      0.0      0.0
REMARK CAVERDOCK TUNNEL: 98     -9.8      3.2     99.4
REMARK  5 active torsions:
REMARK  status: ('A' for Active; 'I' for Inactive)
REMARK    1  A    between atoms: C21_18  and  O23_19 
REMARK    2  A    between atoms: C27_23  and  O28_24 
REMARK    3  A    between atoms: C27_23  and  C29_25 
REMARK    4  A    between atoms: C29_25  and  C31_27 
REMARK    5  A    between atoms: C31_27  and  O32_28 
ROOT
ATOM      1  C1  ZIN A   1      28.897   0.148  27.432  0.00  0.00     0.013 C 
ATOM      2  C2  ZIN A   1      29.250   0.394  28.901  0.00  0.00     0.025 C 
ATOM      3  C4  ZIN A   1      29.396  -0.960  29.648  0.00  0.00     0.013 C 
ATOM      4  C5  ZIN A   1      28.011  -1.160  30.272  0.00  0.00     0.005 C 
ATOM      5  C7  ZIN A   1      27.951  -2.096  31.465  0.00  0.00     0.035 C 
ATOM      6  C9  ZIN A   1      28.361  -3.507  31.039  0.00  0.00     0.013 C 
ATOM      7  C10 ZIN A   1      28.339  -4.439  32.255  0.00  0.00     0.036 C 
ATOM      8  C11 ZIN A   1      26.961  -4.360  32.885  0.00  0.00    -0.061 A 
ATOM      9  C12 ZIN A   1      26.300  -5.484  33.125  0.00  0.00     0.058 A 
ATOM     10  C13 ZIN A   1      24.953  -5.446  33.716  0.00  0.00     0.172 A 
ATOM     11  O14 ZIN A   1      24.357  -6.476  33.974  0.00  0.00    -0.289 OA
ATOM     12  C15 ZIN A   1      24.341  -4.134  33.989  0.00  0.00     0.052 A 
ATOM     13  C16 ZIN A   1      25.023  -3.026  33.748  0.00  0.00    -0.006 A 
ATOM     14  C17 ZIN A   1      26.413  -3.002  33.210  0.00  0.00     0.036 A 
ATOM     15  C18 ZIN A   1      27.316  -2.376  34.274  0.00  0.00     0.028 C 
ATOM     16  C19 ZIN A   1      26.504  -2.092  31.982  0.00  0.00     0.147 C 
ATOM     17  F20 ZIN A   1      25.673  -2.592  30.975  0.00  0.00    -0.238 F 
ATOM     18  C21 ZIN A   1      26.023  -0.693  32.354  0.00  0.00     0.160 C 
ATOM     19  C24 ZIN A   1      26.213   0.300  31.196  0.00  0.00     0.048 C 
ATOM     20  C25 ZIN A   1      27.682   0.272  30.772  0.00  0.00     0.001 C 
ATOM     21  C26 ZIN A   1      28.576   0.541  31.985  0.00  0.00     0.019 C 
ATOM     22  C27 ZIN A   1      28.100   1.159  29.603  0.00  0.00     0.131 C 
ENDROOT
BRANCH  22  23
ATOM     23  O28 ZIN A   1      26.994   1.374  28.724  0.00  0.00    -0.381 OA
ATOM     24  H54 ZIN A   1      26.231   0.809  28.907  0.00  0.00     0.211 HD
ENDBRANCH  22  23
BRANCH  22  25
ATOM     25  C29 ZIN A   1      28.630   2.476  30.108  0.00  0.00     0.185 C 
ATOM     26  O30 ZIN A   1      27.932   3.185  30.792  0.00  0.00    -0.292 OA
BRANCH  25  27
ATOM     27  C31 ZIN A   1      30.031   2.909  29.759  0.00  0.00     0.245 C 
BRANCH  27  28
ATOM     28  O32 ZIN A   1      30.343   4.118  30.453  0.00  0.00    -0.393 OA
ATOM     29  H57 ZIN A   1      30.339   4.031  31.417  0.00  0.00     0.209 HD
ENDBRANCH  27  28
ENDBRANCH  25  27
ENDBRANCH  22  25
BRANCH  18  30
ATOM     30  O23 ZIN A   1      26.762  -0.232  33.488  0.00  0.00    -0.392 OA
ATOM     31  H48 ZIN A   1      27.632   0.130  33.269  0.00  0.00     0.210 HD
ENDBRANCH  18  30
TORSDOF 5
ENDMDL
MODEL 100
REMARK CAVERDOCK RESULT:     -10.1      0.000      0.000
REMARK CAVERDOCK CONSTRAINTS:       0.0      0.0      0.0      0.0
REMARK CAVERDOCK TUNNEL: 99    -10.1      3.3    100.1
REMARK  5 active torsions:
REMARK  status: ('A' for Active; 'I' for Inactive)
REMARK    1  A    between atoms: C21_18  and  O23_19 
REMARK    2  A    between atoms: C27_23  and  O28_24 
REMARK    3  A    between atoms: C27_23  and  C29_25 
REMARK    4  A    between atoms: C29_25  and  C31_27 
REMARK    5  A    between atoms: C31_27  and  O32_28 
ROOT
ATOM      1  C1  ZIN A   1      28.343   2.734  31.768  0.00  0.00     0.013 C 
ATOM      2  C2  ZIN A   1      27.624   1.768  30.823  0.00  0.00     0.025 C 
ATOM      3  C4  ZIN A   1      26.622   0.889  31.620  0.00  0.00     0.013 C 
ATOM      4  C5  ZIN A   1      27.430  -0.381  31.904  0.00  0.00     0.005 C 
ATOM      5  C7  ZIN A   1      26.618  -1.628  32.206  0.00  0.00     0.035 C 
ATOM      6  C9  ZIN A   1      25.809  -1.422  33.488  0.00  0.00     0.013 C 
ATOM      7  C10 ZIN A   1      24.960  -2.666  33.767  0.00  0.00     0.036 C 
ATOM      8  C11 ZIN A   1      25.885  -3.869  33.807  0.00  0.00    -0.061 A 
ATOM      9  C12 ZIN A   1      25.830  -4.686  34.850  0.00  0.00     0.058 A 
ATOM     10  C13 ZIN A   1      26.726  -5.850  34.935  0.00  0.00     0.172 A 
ATOM     11  O14 ZIN A   1      26.653  -6.625  35.870  0.00  0.00    -0.289 OA
ATOM     12  C15 ZIN A   1      27.711  -6.058  33.860  0.00  0.00     0.052 A 
ATOM     13  C16 ZIN A   1      27.742  -5.234  32.825  0.00  0.00    -0.006 A 
ATOM     14  C17 ZIN A   1      26.820  -4.076  32.653  0.00  0.00     0.036 A 
ATOM     15  C18 ZIN A   1      25.973  -4.332  31.406  0.00  0.00     0.028 C 
ATOM     16  C19 ZIN A   1      27.607  -2.791  32.379  0.00  0.00     0.147 C 
ATOM     17  F20 ZIN A   1      28.431  -2.513  33.475  0.00  0.00    -0.238 F 
ATOM     18  C21 ZIN A   1      28.489  -2.993  31.151  0.00  0.00     0.160 C 
ATOM     19  C24 ZIN A   1      29.207  -1.694  30.748  0.00  0.00     0.048 C 
ATOM     20  C25 ZIN A   1      28.156  -0.602  30.550  0.00  0.00     0.001 C 
ATOM     21  C26 ZIN A   1      27.101  -1.075  29.547  0.00  0.00     0.019 C 
ATOM     22  C27 ZIN A   1      28.644   0.796  30.180  0.00  0.00     0.131 C 
ENDROOT
BRANCH  22  23
ATOM     23  O28 ZIN A   1      29.965   1.007  30.683  0.00  0.00    -0.381 OA
ATOM     24  H54 ZIN A   1      30.565   0.263  30.537  0.00  0.00     0.211 HD
ENDBRANCH  22  23
BRANCH  22  25
ATOM     25  C29 ZIN A   1      28.618   0.981  28.685  0.00  0.00     0.185 C 
ATOM     26  O30 ZIN A   1      27.715   1.594  28.168  0.00  0.00    -0.292 OA
BRANCH  25  27
ATOM     27  C31 ZIN A   1      29.718   0.400  27.834  0.00  0.00     0.245 C 
BRANCH  27  28
ATOM     28  O32 ZIN A   1      29.189  -0.652  27.023  0.00  0.00    -0.393 OA
ATOM     29  H57 ZIN A   1      28.670  -1.304  27.514  0.00  0.00     0.209 HD
ENDBRANCH  27  28
ENDBRANCH  25  27
ENDBRANCH  22  25
BRANCH  18  30
ATOM     30  O23 ZIN A   1      27.677  -3.431  30.060  0.00  0.00    -0.392 OA
ATOM     31  H48 ZIN A   1      27.399  -2.721  29.465  0.00  0.00     0.210 HD
ENDBRANCH  18  30
TORSDOF 5
ENDMDL
MODEL 101
REMARK CAVERDOCK RESULT:     -10.3      0.000      0.000
REMARK CAVERDOCK CONSTRAINTS:       0.0      0.0      0.0      0.0
REMARK CAVERDOCK TUNNEL: 100    -10.3      3.3    101.1
REMARK  5 active torsions:
REMARK  status: ('A' for Active; 'I' for Inactive)
REMARK    1  A    between atoms: C21_18  and  O23_19 
REMARK    2  A    between atoms: C27_23  and  O28_24 
REMARK    3  A    between atoms: C27_23  and  C29_25 
REMARK    4  A    between atoms: C29_25  and  C31_27 
REMARK    5  A    between atoms: C31_27  and  O32_28 
ROOT
ATOM      1  C1  ZIN A   1      27.735   2.704  31.676  0.00  0.00     0.013 C 
ATOM      2  C2  ZIN A   1      27.147   1.647  30.738  0.00  0.00     0.025 C 
ATOM      3  C4  ZIN A   1      26.183   0.715  31.524  0.00  0.00     0.013 C 
ATOM      4  C5  ZIN A   1      27.079  -0.471  31.896  0.00  0.00     0.005 C 
ATOM      5  C7  ZIN A   1      26.360  -1.770  32.210  0.00  0.00     0.035 C 
ATOM      6  C9  ZIN A   1      25.474  -1.587  33.444  0.00  0.00     0.013 C 
ATOM      7  C10 ZIN A   1      24.719  -2.888  33.734  0.00  0.00     0.036 C 
ATOM      8  C11 ZIN A   1      25.738  -4.005  33.865  0.00  0.00    -0.061 A 
ATOM      9  C12 ZIN A   1      25.700  -4.786  34.936  0.00  0.00     0.058 A 
ATOM     10  C13 ZIN A   1      26.684  -5.866  35.109  0.00  0.00     0.172 A 
ATOM     11  O14 ZIN A   1      26.631  -6.609  36.071  0.00  0.00    -0.289 OA
ATOM     12  C15 ZIN A   1      27.735  -6.028  34.090  0.00  0.00     0.052 A 
ATOM     13  C16 ZIN A   1      27.749  -5.242  33.025  0.00  0.00    -0.006 A 
ATOM     14  C17 ZIN A   1      26.743  -4.174  32.764  0.00  0.00     0.036 A 
ATOM     15  C18 ZIN A   1      25.983  -4.547  31.491  0.00  0.00     0.028 C 
ATOM     16  C19 ZIN A   1      27.433  -2.838  32.475  0.00  0.00     0.147 C 
ATOM     17  F20 ZIN A   1      28.175  -2.451  33.595  0.00  0.00    -0.238 F 
ATOM     18  C21 ZIN A   1      28.388  -3.008  31.298  0.00  0.00     0.160 C 
ATOM     19  C24 ZIN A   1      29.014  -1.669  30.877  0.00  0.00     0.048 C 
ATOM     20  C25 ZIN A   1      27.886  -0.678  30.586  0.00  0.00     0.001 C 
ATOM     21  C26 ZIN A   1      26.926  -1.275  29.555  0.00  0.00     0.019 C 
ATOM     22  C27 ZIN A   1      28.275   0.742  30.183  0.00  0.00     0.131 C 
ENDROOT
BRANCH  22  23
ATOM     23  O28 ZIN A   1      29.547   1.083  30.737  0.00  0.00    -0.381 OA
ATOM     24  H54 ZIN A   1      30.259   1.134  30.085  0.00  0.00     0.211 HD
ENDBRANCH  22  23
BRANCH  22  25
ATOM     25  C29 ZIN A   1      28.306   0.870  28.682  0.00  0.00     0.185 C 
ATOM     26  O30 ZIN A   1      27.397   1.413  28.103  0.00  0.00    -0.292 OA
BRANCH  25  27
ATOM     27  C31 ZIN A   1      29.473   0.318  27.903  0.00  0.00     0.245 C 
BRANCH  27  28
ATOM     28  O32 ZIN A   1      28.998  -0.609  26.925  0.00  0.00    -0.393 OA
ATOM     29  H57 ZIN A   1      28.205  -0.316  26.457  0.00  0.00     0.209 HD
ENDBRANCH  27  28
ENDBRANCH  25  27
ENDBRANCH  22  25
BRANCH  18  30
ATOM     30  O23 ZIN A   1      27.669  -3.554  30.189  0.00  0.00    -0.392 OA
ATOM     31  H48 ZIN A   1      27.815  -3.084  29.356  0.00  0.00     0.210 HD
ENDBRANCH  18  30
TORSDOF 5
ENDMDL
MODEL 102
REMARK CAVERDOCK RESULT:     -10.3      0.000      0.000
REMARK CAVERDOCK CONSTRAINTS:       0.0      0.0      0.0      0.0
REMARK CAVERDOCK TUNNEL: 101    -10.3      3.2    102.3
REMARK  5 active torsions:
REMARK  status: ('A' for Active; 'I' for Inactive)
REMARK    1  A    between atoms: C21_18  and  O23_19 
REMARK    2  A    between atoms: C27_23  and  O28_24 
REMARK    3  A    between atoms: C27_23  and  C29_25 
REMARK    4  A    between atoms: C29_25  and  C31_27 
REMARK    5  A    between atoms: C31_27  and  O32_28 
ROOT
ATOM      1  C1  ZIN A   1      27.465   2.702  31.935  0.00  0.00     0.013 C 
ATOM      2  C2  ZIN A   1      26.994   1.640  30.940  0.00  0.00     0.025 C 
ATOM      3  C4  ZIN A   1      26.020   0.651  31.636  0.00  0.00     0.013 C 
ATOM      4  C5  ZIN A   1      26.939  -0.502  32.052  0.00  0.00     0.005 C 
ATOM      5  C7  ZIN A   1      26.258  -1.837  32.290  0.00  0.00     0.035 C 
ATOM      6  C9  ZIN A   1      25.278  -1.718  33.460  0.00  0.00     0.013 C 
ATOM      7  C10 ZIN A   1      24.564  -3.057  33.671  0.00  0.00     0.036 C 
ATOM      8  C11 ZIN A   1      25.619  -4.131  33.856  0.00  0.00    -0.061 A 
ATOM      9  C12 ZIN A   1      25.540  -4.935  34.908  0.00  0.00     0.058 A 
ATOM     10  C13 ZIN A   1      26.556  -5.974  35.133  0.00  0.00     0.172 A 
ATOM     11  O14 ZIN A   1      26.467  -6.739  36.076  0.00  0.00    -0.289 OA
ATOM     12  C15 ZIN A   1      27.684  -6.069  34.191  0.00  0.00     0.052 A 
ATOM     13  C16 ZIN A   1      27.739  -5.262  33.144  0.00  0.00    -0.006 A 
ATOM     14  C17 ZIN A   1      26.707  -4.233  32.829  0.00  0.00     0.036 A 
ATOM     15  C18 ZIN A   1      26.059  -4.612  31.497  0.00  0.00     0.028 C 
ATOM     16  C19 ZIN A   1      27.356  -2.863  32.614  0.00  0.00     0.147 C 
ATOM     17  F20 ZIN A   1      27.997  -2.467  33.792  0.00  0.00    -0.238 F 
ATOM     18  C21 ZIN A   1      28.400  -2.967  31.507  0.00  0.00     0.160 C 
ATOM     19  C24 ZIN A   1      28.994  -1.593  31.156  0.00  0.00     0.048 C 
ATOM     20  C25 ZIN A   1      27.847  -0.647  30.801  0.00  0.00     0.001 C 
ATOM     21  C26 ZIN A   1      26.990  -1.264  29.693  0.00  0.00     0.019 C 
ATOM     22  C27 ZIN A   1      28.199   0.797  30.452  0.00  0.00     0.131 C 
ENDROOT
BRANCH  22  23
ATOM     23  O28 ZIN A   1      29.411   1.182  31.103  0.00  0.00    -0.381 OA
ATOM     24  H54 ZIN A   1      29.648   0.624  31.857  0.00  0.00     0.211 HD
ENDBRANCH  22  23
BRANCH  22  25
ATOM     25  C29 ZIN A   1      28.333   0.957  28.960  0.00  0.00     0.185 C 
ATOM     26  O30 ZIN A   1      27.439   1.463  28.324  0.00  0.00    -0.292 OA
BRANCH  25  27
ATOM     27  C31 ZIN A   1      29.581   0.484  28.261  0.00  0.00     0.245 C 
BRANCH  27  28
ATOM     28  O32 ZIN A   1      29.223  -0.358  27.163  0.00  0.00    -0.393 OA
ATOM     29  H57 ZIN A   1      28.544  -1.014  27.375  0.00  0.00     0.209 HD
ENDBRANCH  27  28
ENDBRANCH  25  27
ENDBRANCH  22  25
BRANCH  18  30
ATOM     30  O23 ZIN A   1      27.788  -3.520  30.340  0.00  0.00    -0.392 OA
ATOM     31  H48 ZIN A   1      28.323  -3.436  29.538  0.00  0.00     0.210 HD
ENDBRANCH  18  30
TORSDOF 5
ENDMDL
MODEL 103
REMARK CAVERDOCK RESULT:     -10.4      0.000      0.000
REMARK CAVERDOCK CONSTRAINTS:       0.0      0.0      0.0      0.0
REMARK CAVERDOCK TUNNEL: 102    -10.4      3.3    103.3
REMARK  5 active torsions:
REMARK  status: ('A' for Active; 'I' for Inactive)
REMARK    1  A    between atoms: C21_18  and  O23_19 
REMARK    2  A    between atoms: C27_23  and  O28_24 
REMARK    3  A    between atoms: C27_23  and  C29_25 
REMARK    4  A    between atoms: C29_25  and  C31_27 
REMARK    5  A    between atoms: C31_27  and  O32_28 
ROOT
ATOM      1  C1  ZIN A   1      28.483  -0.404  27.658  0.00  0.00     0.013 C 
ATOM      2  C2  ZIN A   1      28.874  -0.148  29.115  0.00  0.00     0.025 C 
ATOM      3  C4  ZIN A   1      29.109  -1.497  29.849  0.00  0.00     0.013 C 
ATOM      4  C5  ZIN A   1      27.756  -1.765  30.518  0.00  0.00     0.005 C 
ATOM      5  C7  ZIN A   1      27.782  -2.707  31.707  0.00  0.00     0.035 C 
ATOM      6  C9  ZIN A   1      28.243  -4.096  31.259  0.00  0.00     0.013 C 
ATOM      7  C10 ZIN A   1      28.306  -5.033  32.469  0.00  0.00     0.036 C 
ATOM      8  C11 ZIN A   1      26.948  -5.022  33.146  0.00  0.00    -0.061 A 
ATOM      9  C12 ZIN A   1      26.348  -6.177  33.402  0.00  0.00     0.058 A 
ATOM     10  C13 ZIN A   1      25.022  -6.205  34.037  0.00  0.00     0.172 A 
ATOM     11  O14 ZIN A   1      24.485  -7.263  34.309  0.00  0.00    -0.289 OA
ATOM     12  C15 ZIN A   1      24.359  -4.925  34.338  0.00  0.00     0.052 A 
ATOM     13  C16 ZIN A   1      24.979  -3.785  34.081  0.00  0.00    -0.006 A 
ATOM     14  C17 ZIN A   1      26.348  -3.693  33.497  0.00  0.00     0.036 A 
ATOM     15  C18 ZIN A   1      27.256  -3.029  34.534  0.00  0.00     0.028 C 
ATOM     16  C19 ZIN A   1      26.354  -2.774  32.273  0.00  0.00     0.147 C 
ATOM     17  F20 ZIN A   1      25.514  -3.309  31.291  0.00  0.00    -0.238 F 
ATOM     18  C21 ZIN A   1      25.820  -1.401  32.669  0.00  0.00     0.160 C 
ATOM     19  C24 ZIN A   1      25.924  -0.395  31.511  0.00  0.00     0.048 C 
ATOM     20  C25 ZIN A   1      27.377  -0.352  31.038  0.00  0.00     0.001 C 
ATOM     21  C26 ZIN A   1      28.298  -0.046  32.221  0.00  0.00     0.019 C 
ATOM     22  C27 ZIN A   1      27.714   0.559  29.860  0.00  0.00     0.131 C 
ENDROOT
BRANCH  22  23
ATOM     23  O28 ZIN A   1      26.569   0.725  29.020  0.00  0.00    -0.381 OA
ATOM     24  H54 ZIN A   1      26.452   1.625  28.688  0.00  0.00     0.211 HD
ENDBRANCH  22  23
BRANCH  22  25
ATOM     25  C29 ZIN A   1      28.198   1.897  30.355  0.00  0.00     0.185 C 
ATOM     26  O30 ZIN A   1      27.448   2.623  30.963  0.00  0.00    -0.292 OA
BRANCH  25  27
ATOM     27  C31 ZIN A   1      29.617   2.330  30.091  0.00  0.00     0.245 C 
BRANCH  27  28
ATOM     28  O32 ZIN A   1      30.105   3.074  31.209  0.00  0.00    -0.393 OA
ATOM     29  H57 ZIN A   1      29.528   3.041  31.985  0.00  0.00     0.209 HD
ENDBRANCH  27  28
ENDBRANCH  25  27
ENDBRANCH  22  25
BRANCH  18  30
ATOM     30  O23 ZIN A   1      26.575  -0.910  33.779  0.00  0.00    -0.392 OA
ATOM     31  H48 ZIN A   1      26.436  -1.405  34.599  0.00  0.00     0.210 HD
ENDBRANCH  18  30
TORSDOF 5
ENDMDL
MODEL 104
REMARK CAVERDOCK RESULT:     -10.6      0.000      0.000
REMARK CAVERDOCK CONSTRAINTS:       0.0      0.0      0.0      0.0
REMARK CAVERDOCK TUNNEL: 103    -10.6      3.3    104.3
REMARK  5 active torsions:
REMARK  status: ('A' for Active; 'I' for Inactive)
REMARK    1  A    between atoms: C21_18  and  O23_19 
REMARK    2  A    between atoms: C27_23  and  O28_24 
REMARK    3  A    between atoms: C27_23  and  C29_25 
REMARK    4  A    between atoms: C29_25  and  C31_27 
REMARK    5  A    between atoms: C31_27  and  O32_28 
ROOT
ATOM      1  C1  ZIN A   1      28.466  -0.539  27.784  0.00  0.00     0.013 C 
ATOM      2  C2  ZIN A   1      28.852  -0.295  29.244  0.00  0.00     0.025 C 
ATOM      3  C4  ZIN A   1      29.073  -1.650  29.971  0.00  0.00     0.013 C 
ATOM      4  C5  ZIN A   1      27.716  -1.911  30.631  0.00  0.00     0.005 C 
ATOM      5  C7  ZIN A   1      27.728  -2.861  31.815  0.00  0.00     0.035 C 
ATOM      6  C9  ZIN A   1      28.180  -4.251  31.361  0.00  0.00     0.013 C 
ATOM      7  C10 ZIN A   1      28.230  -5.196  32.565  0.00  0.00     0.036 C 
ATOM      8  C11 ZIN A   1      26.869  -5.178  33.236  0.00  0.00    -0.061 A 
ATOM      9  C12 ZIN A   1      26.259  -6.329  33.482  0.00  0.00     0.058 A 
ATOM     10  C13 ZIN A   1      24.930  -6.351  34.111  0.00  0.00     0.172 A 
ATOM     11  O14 ZIN A   1      24.383  -7.406  34.375  0.00  0.00    -0.289 OA
ATOM     12  C15 ZIN A   1      24.276  -5.068  34.417  0.00  0.00     0.052 A 
ATOM     13  C16 ZIN A   1      24.907  -3.930  34.170  0.00  0.00    -0.006 A 
ATOM     14  C17 ZIN A   1      26.278  -3.846  33.593  0.00  0.00     0.036 A 
ATOM     15  C18 ZIN A   1      27.187  -3.197  34.638  0.00  0.00     0.028 C 
ATOM     16  C19 ZIN A   1      26.298  -2.920  32.374  0.00  0.00     0.147 C 
ATOM     17  F20 ZIN A   1      25.457  -3.442  31.385  0.00  0.00    -0.238 F 
ATOM     18  C21 ZIN A   1      25.773  -1.545  32.776  0.00  0.00     0.160 C 
ATOM     19  C24 ZIN A   1      25.890  -0.533  31.625  0.00  0.00     0.048 C 
ATOM     20  C25 ZIN A   1      27.346  -0.498  31.159  0.00  0.00     0.001 C 
ATOM     21  C26 ZIN A   1      28.264  -0.208  32.348  0.00  0.00     0.019 C 
ATOM     22  C27 ZIN A   1      27.695   0.416  29.988  0.00  0.00     0.131 C 
ENDROOT
BRANCH  22  23
ATOM     23  O28 ZIN A   1      26.556   0.597  29.144  0.00  0.00    -0.381 OA
ATOM     24  H54 ZIN A   1      25.912  -0.123  29.192  0.00  0.00     0.211 HD
ENDBRANCH  22  23
BRANCH  22  25
ATOM     25  C29 ZIN A   1      28.187   1.748  30.493  0.00  0.00     0.185 C 
ATOM     26  O30 ZIN A   1      27.443   2.473  31.108  0.00  0.00    -0.292 OA
BRANCH  25  27
ATOM     27  C31 ZIN A   1      29.609   2.175  30.230  0.00  0.00     0.245 C 
BRANCH  27  28
ATOM     28  O32 ZIN A   1      29.995   3.162  31.189  0.00  0.00    -0.393 OA
ATOM     29  H57 ZIN A   1      29.302   3.385  31.825  0.00  0.00     0.209 HD
ENDBRANCH  27  28
ENDBRANCH  25  27
ENDBRANCH  22  25
BRANCH  18  30
ATOM     30  O23 ZIN A   1      26.526  -1.067  33.893  0.00  0.00    -0.392 OA
ATOM     31  H48 ZIN A   1      27.484  -1.169  33.795  0.00  0.00     0.210 HD
ENDBRANCH  18  30
TORSDOF 5
ENDMDL
MODEL 105
REMARK CAVERDOCK RESULT:     -10.7      0.000      0.000
REMARK CAVERDOCK CONSTRAINTS:       0.0      0.0      0.0      0.0
REMARK CAVERDOCK TUNNEL: 104    -10.7      3.3    105.3
REMARK  5 active torsions:
REMARK  status: ('A' for Active; 'I' for Inactive)
REMARK    1  A    between atoms: C21_18  and  O23_19 
REMARK    2  A    between atoms: C27_23  and  O28_24 
REMARK    3  A    between atoms: C27_23  and  C29_25 
REMARK    4  A    between atoms: C29_25  and  C31_27 
REMARK    5  A    between atoms: C31_27  and  O32_28 
ROOT
ATOM      1  C1  ZIN A   1      28.525  -0.822  27.818  0.00  0.00     0.013 C 
ATOM      2  C2  ZIN A   1      28.865  -0.529  29.281  0.00  0.00     0.025 C 
ATOM      3  C4  ZIN A   1      29.074  -1.858  30.057  0.00  0.00     0.013 C 
ATOM      4  C5  ZIN A   1      27.700  -2.111  30.684  0.00  0.00     0.005 C 
ATOM      5  C7  ZIN A   1      27.684  -3.024  31.897  0.00  0.00     0.035 C 
ATOM      6  C9  ZIN A   1      28.161  -4.422  31.500  0.00  0.00     0.013 C 
ATOM      7  C10 ZIN A   1      28.183  -5.329  32.735  0.00  0.00     0.036 C 
ATOM      8  C11 ZIN A   1      26.802  -5.303  33.363  0.00  0.00    -0.061 A 
ATOM      9  C12 ZIN A   1      26.195  -6.452  33.627  0.00  0.00     0.058 A 
ATOM     10  C13 ZIN A   1      24.847  -6.466  34.217  0.00  0.00     0.172 A 
ATOM     11  O14 ZIN A   1      24.301  -7.517  34.496  0.00  0.00    -0.289 OA
ATOM     12  C15 ZIN A   1      24.174  -5.180  34.462  0.00  0.00     0.052 A 
ATOM     13  C16 ZIN A   1      24.802  -4.045  34.198  0.00  0.00    -0.006 A 
ATOM     14  C17 ZIN A   1      26.189  -3.966  33.660  0.00  0.00     0.036 A 
ATOM     15  C18 ZIN A   1      27.061  -3.276  34.711  0.00  0.00     0.028 C 
ATOM     16  C19 ZIN A   1      26.238  -3.078  32.414  0.00  0.00     0.147 C 
ATOM     17  F20 ZIN A   1      25.433  -3.639  31.417  0.00  0.00    -0.238 F 
ATOM     18  C21 ZIN A   1      25.690  -1.696  32.757  0.00  0.00     0.160 C 
ATOM     19  C24 ZIN A   1      25.834  -0.720  31.579  0.00  0.00     0.048 C 
ATOM     20  C25 ZIN A   1      27.303  -0.686  31.155  0.00  0.00     0.001 C 
ATOM     21  C26 ZIN A   1      28.182  -0.350  32.362  0.00  0.00     0.019 C 
ATOM     22  C27 ZIN A   1      27.679   0.195  29.967  0.00  0.00     0.131 C 
ENDROOT
BRANCH  22  23
ATOM     23  O28 ZIN A   1      26.565   0.338  29.084  0.00  0.00    -0.381 OA
ATOM     24  H54 ZIN A   1      25.923   1.005  29.365  0.00  0.00     0.211 HD
ENDBRANCH  22  23
BRANCH  22  25
ATOM     25  C29 ZIN A   1      28.145   1.546  30.445  0.00  0.00     0.185 C 
ATOM     26  O30 ZIN A   1      27.383   2.273  31.037  0.00  0.00    -0.292 OA
BRANCH  25  27
ATOM     27  C31 ZIN A   1      29.561   1.991  30.184  0.00  0.00     0.245 C 
BRANCH  27  28
ATOM     28  O32 ZIN A   1      29.869   3.113  31.013  0.00  0.00    -0.393 OA
ATOM     29  H57 ZIN A   1      29.284   3.210  31.777  0.00  0.00     0.209 HD
ENDBRANCH  27  28
ENDBRANCH  25  27
ENDBRANCH  22  25
BRANCH  18  30
ATOM     30  O23 ZIN A   1      26.405  -1.177  33.880  0.00  0.00    -0.392 OA
ATOM     31  H48 ZIN A   1      27.366  -1.177  33.769  0.00  0.00     0.210 HD
ENDBRANCH  18  30
TORSDOF 5
ENDMDL
MODEL 106
REMARK CAVERDOCK RESULT:     -10.7      0.000      0.000
REMARK CAVERDOCK CONSTRAINTS:       0.0      0.0      0.0      0.0
REMARK CAVERDOCK TUNNEL: 105    -10.7      3.3    106.2
REMARK  5 active torsions:
REMARK  status: ('A' for Active; 'I' for Inactive)
REMARK    1  A    between atoms: C21_18  and  O23_19 
REMARK    2  A    between atoms: C27_23  and  O28_24 
REMARK    3  A    between atoms: C27_23  and  C29_25 
REMARK    4  A    between atoms: C29_25  and  C31_27 
REMARK    5  A    between atoms: C31_27  and  O32_28 
ROOT
ATOM      1  C1  ZIN A   1      28.561  -0.789  28.001  0.00  0.00     0.013 C 
ATOM      2  C2  ZIN A   1      28.860  -0.508  29.475  0.00  0.00     0.025 C 
ATOM      3  C4  ZIN A   1      29.072  -1.844  30.239  0.00  0.00     0.013 C 
ATOM      4  C5  ZIN A   1      27.687  -2.126  30.830  0.00  0.00     0.005 C 
ATOM      5  C7  ZIN A   1      27.657  -3.053  32.031  0.00  0.00     0.035 C 
ATOM      6  C9  ZIN A   1      28.166  -4.439  31.630  0.00  0.00     0.013 C 
ATOM      7  C10 ZIN A   1      28.173  -5.360  32.854  0.00  0.00     0.036 C 
ATOM      8  C11 ZIN A   1      26.776  -5.364  33.449  0.00  0.00    -0.061 A 
ATOM      9  C12 ZIN A   1      26.182  -6.526  33.684  0.00  0.00     0.058 A 
ATOM     10  C13 ZIN A   1      24.821  -6.569  34.240  0.00  0.00     0.172 A 
ATOM     11  O14 ZIN A   1      24.285  -7.632  34.494  0.00  0.00    -0.289 OA
ATOM     12  C15 ZIN A   1      24.121  -5.296  34.485  0.00  0.00     0.052 A 
ATOM     13  C16 ZIN A   1      24.737  -4.148  34.250  0.00  0.00    -0.006 A 
ATOM     14  C17 ZIN A   1      26.135  -4.041  33.747  0.00  0.00     0.036 A 
ATOM     15  C18 ZIN A   1      26.970  -3.350  34.826  0.00  0.00     0.028 C 
ATOM     16  C19 ZIN A   1      26.200  -3.138  32.512  0.00  0.00     0.147 C 
ATOM     17  F20 ZIN A   1      25.428  -3.698  31.490  0.00  0.00    -0.238 F 
ATOM     18  C21 ZIN A   1      25.622  -1.769  32.858  0.00  0.00     0.160 C 
ATOM     19  C24 ZIN A   1      25.778  -0.776  31.695  0.00  0.00     0.048 C 
ATOM     20  C25 ZIN A   1      27.256  -0.713  31.308  0.00  0.00     0.001 C 
ATOM     21  C26 ZIN A   1      28.100  -0.378  32.539  0.00  0.00     0.019 C 
ATOM     22  C27 ZIN A   1      27.647   0.188  30.140  0.00  0.00     0.131 C 
ENDROOT
BRANCH  22  23
ATOM     23  O28 ZIN A   1      26.552   0.324  29.232  0.00  0.00    -0.381 OA
ATOM     24  H54 ZIN A   1      26.803   0.268  28.300  0.00  0.00     0.211 HD
ENDBRANCH  22  23
BRANCH  22  25
ATOM     25  C29 ZIN A   1      28.079   1.540  30.645  0.00  0.00     0.185 C 
ATOM     26  O30 ZIN A   1      27.281   2.264  31.192  0.00  0.00    -0.292 OA
BRANCH  25  27
ATOM     27  C31 ZIN A   1      29.506   1.990  30.467  0.00  0.00     0.245 C 
BRANCH  27  28
ATOM     28  O32 ZIN A   1      29.790   3.049  31.384  0.00  0.00    -0.393 OA
ATOM     29  H57 ZIN A   1      30.726   3.289  31.430  0.00  0.00     0.209 HD
ENDBRANCH  27  28
ENDBRANCH  25  27
ENDBRANCH  22  25
BRANCH  18  30
ATOM     30  O23 ZIN A   1      26.301  -1.252  34.005  0.00  0.00    -0.392 OA
ATOM     31  H48 ZIN A   1      25.897  -1.502  34.848  0.00  0.00     0.210 HD
ENDBRANCH  18  30
TORSDOF 5
ENDMDL
MODEL 107
REMARK CAVERDOCK RESULT:      -9.7      0.000      0.000
REMARK CAVERDOCK CONSTRAINTS:       0.0      0.0      0.0      0.0
REMARK CAVERDOCK TUNNEL: 106     -9.7      3.3    107.1
REMARK  5 active torsions:
REMARK  status: ('A' for Active; 'I' for Inactive)
REMARK    1  A    between atoms: C21_18  and  O23_19 
REMARK    2  A    between atoms: C27_23  and  O28_24 
REMARK    3  A    between atoms: C27_23  and  C29_25 
REMARK    4  A    between atoms: C29_25  and  C31_27 
REMARK    5  A    between atoms: C31_27  and  O32_28 
ROOT
ATOM      1  C1  ZIN A   1      26.199   1.469  30.895  0.00  0.00     0.013 C 
ATOM      2  C2  ZIN A   1      26.560   0.192  30.133  0.00  0.00     0.025 C 
ATOM      3  C4  ZIN A   1      25.634  -0.973  30.576  0.00  0.00     0.013 C 
ATOM      4  C5  ZIN A   1      26.462  -1.679  31.655  0.00  0.00     0.005 C 
ATOM      5  C7  ZIN A   1      26.093  -3.124  31.932  0.00  0.00     0.035 C 
ATOM      6  C9  ZIN A   1      24.662  -3.201  32.470  0.00  0.00     0.013 C 
ATOM      7  C10 ZIN A   1      24.280  -4.665  32.710  0.00  0.00     0.036 C 
ATOM      8  C11 ZIN A   1      25.319  -5.279  33.629  0.00  0.00    -0.061 A 
ATOM      9  C12 ZIN A   1      24.914  -5.920  34.717  0.00  0.00     0.058 A 
ATOM     10  C13 ZIN A   1      25.892  -6.511  35.644  0.00  0.00     0.172 A 
ATOM     11  O14 ZIN A   1      25.525  -7.133  36.623  0.00  0.00    -0.289 OA
ATOM     12  C15 ZIN A   1      27.326  -6.333  35.359  0.00  0.00     0.052 A 
ATOM     13  C16 ZIN A   1      27.707  -5.696  34.263  0.00  0.00    -0.006 A 
ATOM     14  C17 ZIN A   1      26.764  -5.132  33.256  0.00  0.00     0.036 A 
ATOM     15  C18 ZIN A   1      26.984  -5.877  31.939  0.00  0.00     0.028 C 
ATOM     16  C19 ZIN A   1      27.086  -3.662  32.975  0.00  0.00     0.147 C 
ATOM     17  F20 ZIN A   1      26.933  -2.924  34.153  0.00  0.00    -0.238 F 
ATOM     18  C21 ZIN A   1      28.535  -3.542  32.515  0.00  0.00     0.160 C 
ATOM     19  C24 ZIN A   1      28.880  -2.105  32.093  0.00  0.00     0.048 C 
ATOM     20  C25 ZIN A   1      27.881  -1.662  31.023  0.00  0.00     0.001 C 
ATOM     21  C26 ZIN A   1      27.872  -2.671  29.873  0.00  0.00     0.019 C 
ATOM     22  C27 ZIN A   1      28.006  -0.242  30.478  0.00  0.00     0.131 C 
ENDROOT
BRANCH  22  23
ATOM     23  O28 ZIN A   1      28.596   0.614  31.458  0.00  0.00    -0.381 OA
ATOM     24  H54 ZIN A   1      29.286   1.195  31.110  0.00  0.00     0.211 HD
ENDBRANCH  22  23
BRANCH  22  25
ATOM     25  C29 ZIN A   1      28.830  -0.237  29.216  0.00  0.00     0.185 C 
ATOM     26  O30 ZIN A   1      30.023  -0.416  29.273  0.00  0.00    -0.292 OA
BRANCH  25  27
ATOM     27  C31 ZIN A   1      28.165  -0.009  27.883  0.00  0.00     0.245 C 
BRANCH  27  28
ATOM     28  O32 ZIN A   1      28.850  -0.755  26.875  0.00  0.00    -0.393 OA
ATOM     29  H57 ZIN A   1      29.610  -1.255  27.203  0.00  0.00     0.209 HD
ENDBRANCH  27  28
ENDBRANCH  25  27
ENDBRANCH  22  25
BRANCH  18  30
ATOM     30  O23 ZIN A   1      28.745  -4.416  31.403  0.00  0.00    -0.392 OA
ATOM     31  H48 ZIN A   1      28.834  -5.348  31.646  0.00  0.00     0.210 HD
ENDBRANCH  18  30
TORSDOF 5
ENDMDL
MODEL 108
REMARK CAVERDOCK RESULT:     -10.5      0.000      0.000
REMARK CAVERDOCK CONSTRAINTS:       0.0      0.0      0.0      0.0
REMARK CAVERDOCK TUNNEL: 107    -10.5      3.3    108.2
REMARK  5 active torsions:
REMARK  status: ('A' for Active; 'I' for Inactive)
REMARK    1  A    between atoms: C21_18  and  O23_19 
REMARK    2  A    between atoms: C27_23  and  O28_24 
REMARK    3  A    between atoms: C27_23  and  C29_25 
REMARK    4  A    between atoms: C29_25  and  C31_27 
REMARK    5  A    between atoms: C31_27  and  O32_28 
ROOT
ATOM      1  C1  ZIN A   1      28.420  -0.990  28.152  0.00  0.00     0.013 C 
ATOM      2  C2  ZIN A   1      28.766  -0.761  29.625  0.00  0.00     0.025 C 
ATOM      3  C4  ZIN A   1      28.943  -2.123  30.350  0.00  0.00     0.013 C 
ATOM      4  C5  ZIN A   1      27.563  -2.366  30.968  0.00  0.00     0.005 C 
ATOM      5  C7  ZIN A   1      27.525  -3.323  32.146  0.00  0.00     0.035 C 
ATOM      6  C9  ZIN A   1      27.968  -4.717  31.696  0.00  0.00     0.013 C 
ATOM      7  C10 ZIN A   1      27.967  -5.669  32.896  0.00  0.00     0.036 C 
ATOM      8  C11 ZIN A   1      26.587  -5.633  33.526  0.00  0.00    -0.061 A 
ATOM      9  C12 ZIN A   1      25.952  -6.777  33.747  0.00  0.00     0.058 A 
ATOM     10  C13 ZIN A   1      24.604  -6.781  34.336  0.00  0.00     0.172 A 
ATOM     11  O14 ZIN A   1      24.033  -7.828  34.576  0.00  0.00    -0.289 OA
ATOM     12  C15 ZIN A   1      23.962  -5.489  34.630  0.00  0.00     0.052 A 
ATOM     13  C16 ZIN A   1      24.617  -4.360  34.409  0.00  0.00    -0.006 A 
ATOM     14  C17 ZIN A   1      26.006  -4.295  33.873  0.00  0.00     0.036 A 
ATOM     15  C18 ZIN A   1      26.894  -3.665  34.949  0.00  0.00     0.028 C 
ATOM     16  C19 ZIN A   1      26.077  -3.362  32.661  0.00  0.00     0.147 C 
ATOM     17  F20 ZIN A   1      25.259  -3.865  31.645  0.00  0.00    -0.238 F 
ATOM     18  C21 ZIN A   1      25.562  -1.981  33.056  0.00  0.00     0.160 C 
ATOM     19  C24 ZIN A   1      25.730  -0.965  31.915  0.00  0.00     0.048 C 
ATOM     20  C25 ZIN A   1      27.200  -0.951  31.492  0.00  0.00     0.001 C 
ATOM     21  C26 ZIN A   1      28.086  -0.681  32.710  0.00  0.00     0.019 C 
ATOM     22  C27 ZIN A   1      27.598  -0.035  30.338  0.00  0.00     0.131 C 
ENDROOT
BRANCH  22  23
ATOM     23  O28 ZIN A   1      26.488   0.168  29.462  0.00  0.00    -0.381 OA
ATOM     24  H54 ZIN A   1      26.305   1.098  29.266  0.00  0.00     0.211 HD
ENDBRANCH  22  23
BRANCH  22  25
ATOM     25  C29 ZIN A   1      28.096   1.286  30.866  0.00  0.00     0.185 C 
ATOM     26  O30 ZIN A   1      27.319   2.075  31.349  0.00  0.00    -0.292 OA
BRANCH  25  27
ATOM     27  C31 ZIN A   1      29.563   1.622  30.791  0.00  0.00     0.245 C 
BRANCH  27  28
ATOM     28  O32 ZIN A   1      29.811   2.835  31.506  0.00  0.00    -0.393 OA
ATOM     29  H57 ZIN A   1      29.690   3.635  30.977  0.00  0.00     0.209 HD
ENDBRANCH  27  28
ENDBRANCH  25  27
ENDBRANCH  22  25
BRANCH  18  30
ATOM     30  O23 ZIN A   1      26.289  -1.522  34.198  0.00  0.00    -0.392 OA
ATOM     31  H48 ZIN A   1      25.771  -1.509  35.015  0.00  0.00     0.210 HD
ENDBRANCH  18  30
TORSDOF 5
ENDMDL
MODEL 109
REMARK CAVERDOCK RESULT:      -9.7      0.000      0.000
REMARK CAVERDOCK CONSTRAINTS:       0.0      0.0      0.0      0.0
REMARK CAVERDOCK TUNNEL: 108     -9.7      3.3    109.1
REMARK  5 active torsions:
REMARK  status: ('A' for Active; 'I' for Inactive)
REMARK    1  A    between atoms: C21_18  and  O23_19 
REMARK    2  A    between atoms: C27_23  and  O28_24 
REMARK    3  A    between atoms: C27_23  and  C29_25 
REMARK    4  A    between atoms: C29_25  and  C31_27 
REMARK    5  A    between atoms: C31_27  and  O32_28 
ROOT
ATOM      1  C1  ZIN A   1      26.139   1.286  30.843  0.00  0.00     0.013 C 
ATOM      2  C2  ZIN A   1      26.534  -0.013  30.138  0.00  0.00     0.025 C 
ATOM      3  C4  ZIN A   1      25.582  -1.164  30.567  0.00  0.00     0.013 C 
ATOM      4  C5  ZIN A   1      26.353  -1.839  31.706  0.00  0.00     0.005 C 
ATOM      5  C7  ZIN A   1      25.965  -3.275  32.006  0.00  0.00     0.035 C 
ATOM      6  C9  ZIN A   1      24.508  -3.333  32.473  0.00  0.00     0.013 C 
ATOM      7  C10 ZIN A   1      24.109  -4.789  32.735  0.00  0.00     0.036 C 
ATOM      8  C11 ZIN A   1      25.098  -5.379  33.723  0.00  0.00    -0.061 A 
ATOM      9  C12 ZIN A   1      24.636  -5.987  34.808  0.00  0.00     0.058 A 
ATOM     10  C13 ZIN A   1      25.565  -6.552  35.799  0.00  0.00     0.172 A 
ATOM     11  O14 ZIN A   1      25.146  -7.146  36.776  0.00  0.00    -0.289 OA
ATOM     12  C15 ZIN A   1      27.012  -6.386  35.581  0.00  0.00     0.052 A 
ATOM     13  C16 ZIN A   1      27.450  -5.782  34.488  0.00  0.00    -0.006 A 
ATOM     14  C17 ZIN A   1      26.561  -5.246  33.419  0.00  0.00     0.036 A 
ATOM     15  C18 ZIN A   1      26.845  -6.029  32.137  0.00  0.00     0.028 C 
ATOM     16  C19 ZIN A   1      26.901  -3.785  33.113  0.00  0.00     0.147 C 
ATOM     17  F20 ZIN A   1      26.692  -3.013  34.260  0.00  0.00    -0.238 F 
ATOM     18  C21 ZIN A   1      28.373  -3.681  32.723  0.00  0.00     0.160 C 
ATOM     19  C24 ZIN A   1      28.744  -2.258  32.278  0.00  0.00     0.048 C 
ATOM     20  C25 ZIN A   1      27.801  -1.844  31.147  0.00  0.00     0.001 C 
ATOM     21  C26 ZIN A   1      27.847  -2.885  30.027  0.00  0.00     0.019 C 
ATOM     22  C27 ZIN A   1      27.959  -0.440  30.568  0.00  0.00     0.131 C 
ENDROOT
BRANCH  22  23
ATOM     23  O28 ZIN A   1      28.502   0.443  31.552  0.00  0.00    -0.381 OA
ATOM     24  H54 ZIN A   1      29.257   0.079  32.033  0.00  0.00     0.211 HD
ENDBRANCH  22  23
BRANCH  22  25
ATOM     25  C29 ZIN A   1      28.845  -0.474  29.350  0.00  0.00     0.185 C 
ATOM     26  O30 ZIN A   1      30.036  -0.637  29.474  0.00  0.00    -0.292 OA
BRANCH  25  27
ATOM     27  C31 ZIN A   1      28.247  -0.303  27.977  0.00  0.00     0.245 C 
BRANCH  27  28
ATOM     28  O32 ZIN A   1      29.186  -0.736  26.990  0.00  0.00    -0.393 OA
ATOM     29  H57 ZIN A   1      29.903  -0.108  26.827  0.00  0.00     0.209 HD
ENDBRANCH  27  28
ENDBRANCH  25  27
ENDBRANCH  22  25
BRANCH  18  30
ATOM     30  O23 ZIN A   1      28.635  -4.587  31.649  0.00  0.00    -0.392 OA
ATOM     31  H48 ZIN A   1      28.449  -4.222  30.772  0.00  0.00     0.210 HD
ENDBRANCH  18  30
TORSDOF 5
ENDMDL
MODEL 110
REMARK CAVERDOCK RESULT:      -9.8      0.000      0.000
REMARK CAVERDOCK CONSTRAINTS:       0.0      0.0      0.0      0.0
REMARK CAVERDOCK TUNNEL: 109     -9.8      3.3    110.5
REMARK  5 active torsions:
REMARK  status: ('A' for Active; 'I' for Inactive)
REMARK    1  A    between atoms: C21_18  and  O23_19 
REMARK    2  A    between atoms: C27_23  and  O28_24 
REMARK    3  A    between atoms: C27_23  and  C29_25 
REMARK    4  A    between atoms: C29_25  and  C31_27 
REMARK    5  A    between atoms: C31_27  and  O32_28 
ROOT
ATOM      1  C1  ZIN A   1      28.455  -0.840  28.622  0.00  0.00     0.013 C 
ATOM      2  C2  ZIN A   1      28.792  -0.676  30.105  0.00  0.00     0.025 C 
ATOM      3  C4  ZIN A   1      28.966  -2.069  30.770  0.00  0.00     0.013 C 
ATOM      4  C5  ZIN A   1      27.582  -2.339  31.369  0.00  0.00     0.005 C 
ATOM      5  C7  ZIN A   1      27.537  -3.347  32.503  0.00  0.00     0.035 C 
ATOM      6  C9  ZIN A   1      27.983  -4.719  31.995  0.00  0.00     0.013 C 
ATOM      7  C10 ZIN A   1      27.975  -5.724  33.152  0.00  0.00     0.036 C 
ATOM      8  C11 ZIN A   1      26.591  -5.716  33.774  0.00  0.00    -0.061 A 
ATOM      9  C12 ZIN A   1      25.955  -6.868  33.941  0.00  0.00     0.058 A 
ATOM     10  C13 ZIN A   1      24.604  -6.898  34.521  0.00  0.00     0.172 A 
ATOM     11  O14 ZIN A   1      24.032  -7.955  34.712  0.00  0.00    -0.289 OA
ATOM     12  C15 ZIN A   1      23.960  -5.620  34.869  0.00  0.00     0.052 A 
ATOM     13  C16 ZIN A   1      24.617  -4.483  34.701  0.00  0.00    -0.006 A 
ATOM     14  C17 ZIN A   1      26.009  -4.394  34.177  0.00  0.00     0.036 A 
ATOM     15  C18 ZIN A   1      26.890  -3.813  35.284  0.00  0.00     0.028 C 
ATOM     16  C19 ZIN A   1      26.087  -3.409  33.008  0.00  0.00     0.147 C 
ATOM     17  F20 ZIN A   1      25.274  -3.866  31.966  0.00  0.00    -0.238 F 
ATOM     18  C21 ZIN A   1      25.569  -2.047  33.461  0.00  0.00     0.160 C 
ATOM     19  C24 ZIN A   1      25.743  -0.981  32.367  0.00  0.00     0.048 C 
ATOM     20  C25 ZIN A   1      27.215  -0.948  31.954  0.00  0.00     0.001 C 
ATOM     21  C26 ZIN A   1      28.095  -0.733  33.187  0.00  0.00     0.019 C 
ATOM     22  C27 ZIN A   1      27.620   0.018  30.843  0.00  0.00     0.131 C 
ENDROOT
BRANCH  22  23
ATOM     23  O28 ZIN A   1      26.515   0.260  29.971  0.00  0.00    -0.381 OA
ATOM     24  H54 ZIN A   1      26.429   1.181  29.690  0.00  0.00     0.211 HD
ENDBRANCH  22  23
BRANCH  22  25
ATOM     25  C29 ZIN A   1      28.115   1.314  31.432  0.00  0.00     0.185 C 
ATOM     26  O30 ZIN A   1      27.398   1.960  32.159  0.00  0.00    -0.292 OA
BRANCH  25  27
ATOM     27  C31 ZIN A   1      29.504   1.805  31.113  0.00  0.00     0.245 C 
BRANCH  27  28
ATOM     28  O32 ZIN A   1      29.790   2.967  31.894  0.00  0.00    -0.393 OA
ATOM     29  H57 ZIN A   1      30.678   3.324  31.758  0.00  0.00     0.209 HD
ENDBRANCH  27  28
ENDBRANCH  25  27
ENDBRANCH  22  25
BRANCH  18  30
ATOM     30  O23 ZIN A   1      26.290  -1.638  34.626  0.00  0.00    -0.392 OA
ATOM     31  H48 ZIN A   1      26.182  -0.702  34.847  0.00  0.00     0.210 HD
ENDBRANCH  18  30
TORSDOF 5
ENDMDL
MODEL 111
REMARK CAVERDOCK RESULT:      -9.5      0.000      0.000
REMARK CAVERDOCK CONSTRAINTS:       0.0      0.0      0.0      0.0
REMARK CAVERDOCK TUNNEL: 110     -9.5      3.3    111.4
REMARK  5 active torsions:
REMARK  status: ('A' for Active; 'I' for Inactive)
REMARK    1  A    between atoms: C21_18  and  O23_19 
REMARK    2  A    between atoms: C27_23  and  O28_24 
REMARK    3  A    between atoms: C27_23  and  C29_25 
REMARK    4  A    between atoms: C29_25  and  C31_27 
REMARK    5  A    between atoms: C31_27  and  O32_28 
ROOT
ATOM      1  C1  ZIN A   1      28.523  -1.355  28.489  0.00  0.00     0.013 C 
ATOM      2  C2  ZIN A   1      28.839  -1.159  29.974  0.00  0.00     0.025 C 
ATOM      3  C4  ZIN A   1      28.930  -2.536  30.686  0.00  0.00     0.013 C 
ATOM      4  C5  ZIN A   1      27.523  -2.718  31.264  0.00  0.00     0.005 C 
ATOM      5  C7  ZIN A   1      27.406  -3.685  32.428  0.00  0.00     0.035 C 
ATOM      6  C9  ZIN A   1      27.792  -5.094  31.973  0.00  0.00     0.013 C 
ATOM      7  C10 ZIN A   1      27.712  -6.058  33.161  0.00  0.00     0.036 C 
ATOM      8  C11 ZIN A   1      26.319  -5.961  33.754  0.00  0.00    -0.061 A 
ATOM      9  C12 ZIN A   1      25.623  -7.074  33.944  0.00  0.00     0.058 A 
ATOM     10  C13 ZIN A   1      24.261  -7.018  34.497  0.00  0.00     0.172 A 
ATOM     11  O14 ZIN A   1      23.633  -8.039  34.709  0.00  0.00    -0.289 OA
ATOM     12  C15 ZIN A   1      23.675  -5.700  34.790  0.00  0.00     0.052 A 
ATOM     13  C16 ZIN A   1      24.391  -4.602  34.600  0.00  0.00    -0.006 A 
ATOM     14  C17 ZIN A   1      25.795  -4.600  34.103  0.00  0.00     0.036 A 
ATOM     15  C18 ZIN A   1      26.683  -4.027  35.209  0.00  0.00     0.028 C 
ATOM     16  C19 ZIN A   1      25.945  -3.658  32.904  0.00  0.00     0.147 C 
ATOM     17  F20 ZIN A   1      25.131  -4.109  31.860  0.00  0.00    -0.238 F 
ATOM     18  C21 ZIN A   1      25.488  -2.258  33.303  0.00  0.00     0.160 C 
ATOM     19  C24 ZIN A   1      25.736  -1.239  32.180  0.00  0.00     0.048 C 
ATOM     20  C25 ZIN A   1      27.215  -1.292  31.796  0.00  0.00     0.001 C 
ATOM     21  C26 ZIN A   1      28.080  -1.080  33.040  0.00  0.00     0.019 C 
ATOM     22  C27 ZIN A   1      27.689  -0.384  30.664  0.00  0.00     0.131 C 
ENDROOT
BRANCH  22  23
ATOM     23  O28 ZIN A   1      26.614  -0.117  29.762  0.00  0.00    -0.381 OA
ATOM     24  H54 ZIN A   1      26.210  -0.910  29.384  0.00  0.00     0.211 HD
ENDBRANCH  22  23
BRANCH  22  25
ATOM     25  C29 ZIN A   1      28.237   0.904  31.222  0.00  0.00     0.185 C 
ATOM     26  O30 ZIN A   1      29.391   1.202  31.031  0.00  0.00    -0.292 OA
BRANCH  25  27
ATOM     27  C31 ZIN A   1      27.343   1.820  32.019  0.00  0.00     0.245 C 
BRANCH  27  28
ATOM     28  O32 ZIN A   1      26.144   2.073  31.285  0.00  0.00    -0.393 OA
ATOM     29  H57 ZIN A   1      25.873   1.345  30.709  0.00  0.00     0.209 HD
ENDBRANCH  27  28
ENDBRANCH  25  27
ENDBRANCH  22  25
BRANCH  18  30
ATOM     30  O23 ZIN A   1      26.205  -1.848  34.469  0.00  0.00    -0.392 OA
ATOM     31  H48 ZIN A   1      27.039  -1.395  34.279  0.00  0.00     0.210 HD
ENDBRANCH  18  30
TORSDOF 5
ENDMDL
MODEL 112
REMARK CAVERDOCK RESULT:      -9.1      0.000      0.000
REMARK CAVERDOCK CONSTRAINTS:       0.0      0.0      0.0      0.0
REMARK CAVERDOCK TUNNEL: 111     -9.1      3.3    112.2
REMARK  5 active torsions:
REMARK  status: ('A' for Active; 'I' for Inactive)
REMARK    1  A    between atoms: C21_18  and  O23_19 
REMARK    2  A    between atoms: C27_23  and  O28_24 
REMARK    3  A    between atoms: C27_23  and  C29_25 
REMARK    4  A    between atoms: C29_25  and  C31_27 
REMARK    5  A    between atoms: C31_27  and  O32_28 
ROOT
ATOM      1  C1  ZIN A   1      26.592   0.035  29.020  0.00  0.00     0.013 C 
ATOM      2  C2  ZIN A   1      27.532  -0.193  30.205  0.00  0.00     0.025 C 
ATOM      3  C4  ZIN A   1      27.724  -1.715  30.449  0.00  0.00     0.013 C 
ATOM      4  C5  ZIN A   1      26.686  -2.024  31.531  0.00  0.00     0.005 C 
ATOM      5  C7  ZIN A   1      26.941  -3.273  32.355  0.00  0.00     0.035 C 
ATOM      6  C9  ZIN A   1      26.898  -4.508  31.453  0.00  0.00     0.013 C 
ATOM      7  C10 ZIN A   1      27.196  -5.762  32.281  0.00  0.00     0.036 C 
ATOM      8  C11 ZIN A   1      26.215  -5.808  33.438  0.00  0.00    -0.061 A 
ATOM      9  C12 ZIN A   1      25.518  -6.917  33.645  0.00  0.00     0.058 A 
ATOM     10  C13 ZIN A   1      24.542  -6.992  34.743  0.00  0.00     0.172 A 
ATOM     11  O14 ZIN A   1      23.928  -8.020  34.961  0.00  0.00    -0.289 OA
ATOM     12  C15 ZIN A   1      24.326  -5.795  35.574  0.00  0.00     0.052 A 
ATOM     13  C16 ZIN A   1      25.038  -4.701  35.354  0.00  0.00    -0.006 A 
ATOM     14  C17 ZIN A   1      26.084  -4.586  34.298  0.00  0.00     0.036 A 
ATOM     15  C18 ZIN A   1      27.427  -4.358  34.993  0.00  0.00     0.028 C 
ATOM     16  C19 ZIN A   1      25.840  -3.353  33.425  0.00  0.00     0.147 C 
ATOM     17  F20 ZIN A   1      24.606  -3.483  32.780  0.00  0.00    -0.238 F 
ATOM     18  C21 ZIN A   1      25.794  -2.110  34.308  0.00  0.00     0.160 C 
ATOM     19  C24 ZIN A   1      25.681  -0.824  33.473  0.00  0.00     0.048 C 
ATOM     20  C25 ZIN A   1      26.835  -0.796  32.469  0.00  0.00     0.001 C 
ATOM     21  C26 ZIN A   1      28.167  -0.952  33.207  0.00  0.00     0.019 C 
ATOM     22  C27 ZIN A   1      26.905   0.381  31.500  0.00  0.00     0.131 C 
ENDROOT
BRANCH  22  23
ATOM     23  O28 ZIN A   1      25.597   0.907  31.265  0.00  0.00    -0.381 OA
ATOM     24  H54 ZIN A   1      25.152   0.527  30.496  0.00  0.00     0.211 HD
ENDBRANCH  22  23
BRANCH  22  25
ATOM     25  C29 ZIN A   1      27.810   1.454  32.045  0.00  0.00     0.185 C 
ATOM     26  O30 ZIN A   1      27.687   1.825  33.188  0.00  0.00    -0.292 OA
BRANCH  25  27
ATOM     27  C31 ZIN A   1      28.869   2.067  31.164  0.00  0.00     0.245 C 
BRANCH  27  28
ATOM     28  O32 ZIN A   1      29.681   2.951  31.939  0.00  0.00    -0.393 OA
ATOM     29  H57 ZIN A   1      29.332   3.135  32.821  0.00  0.00     0.209 HD
ENDBRANCH  27  28
ENDBRANCH  25  27
ENDBRANCH  22  25
BRANCH  18  30
ATOM     30  O23 ZIN A   1      26.989  -2.051  35.091  0.00  0.00    -0.392 OA
ATOM     31  H48 ZIN A   1      27.430  -1.190  35.073  0.00  0.00     0.210 HD
ENDBRANCH  18  30
TORSDOF 5
ENDMDL
MODEL 113
REMARK CAVERDOCK RESULT:      -7.9      0.000      0.000
REMARK CAVERDOCK CONSTRAINTS:       0.0      0.0      0.0      0.0
REMARK CAVERDOCK TUNNEL: 112     -7.9      3.3    113.1
REMARK  5 active torsions:
REMARK  status: ('A' for Active; 'I' for Inactive)
REMARK    1  A    between atoms: C21_18  and  O23_19 
REMARK    2  A    between atoms: C27_23  and  O28_24 
REMARK    3  A    between atoms: C27_23  and  C29_25 
REMARK    4  A    between atoms: C29_25  and  C31_27 
REMARK    5  A    between atoms: C31_27  and  O32_28 
ROOT
ATOM      1  C1  ZIN A   1      25.326   0.240  35.217  0.00  0.00     0.013 C 
ATOM      2  C2  ZIN A   1      26.532  -0.544  34.695  0.00  0.00     0.025 C 
ATOM      3  C4  ZIN A   1      27.559   0.427  34.050  0.00  0.00     0.013 C 
ATOM      4  C5  ZIN A   1      27.195   0.375  32.563  0.00  0.00     0.005 C 
ATOM      5  C7  ZIN A   1      28.291   0.789  31.598  0.00  0.00     0.035 C 
ATOM      6  C9  ZIN A   1      28.657   2.257  31.827  0.00  0.00     0.013 C 
ATOM      7  C10 ZIN A   1      29.792   2.659  30.880  0.00  0.00     0.036 C 
ATOM      8  C11 ZIN A   1      29.354   2.346  29.461  0.00  0.00    -0.061 A 
ATOM      9  C12 ZIN A   1      29.441   3.295  28.538  0.00  0.00     0.058 A 
ATOM     10  C13 ZIN A   1      29.007   3.036  27.157  0.00  0.00     0.172 A 
ATOM     11  O14 ZIN A   1      29.121   3.890  26.298  0.00  0.00    -0.289 OA
ATOM     12  C15 ZIN A   1      28.433   1.718  26.836  0.00  0.00     0.052 A 
ATOM     13  C16 ZIN A   1      28.363   0.783  27.771  0.00  0.00    -0.006 A 
ATOM     14  C17 ZIN A   1      28.844   0.966  29.170  0.00  0.00     0.036 A 
ATOM     15  C18 ZIN A   1      29.994  -0.016  29.402  0.00  0.00     0.028 C 
ATOM     16  C19 ZIN A   1      27.751   0.589  30.173  0.00  0.00     0.147 C 
ATOM     17  F20 ZIN A   1      26.651   1.432  29.994  0.00  0.00    -0.238 F 
ATOM     18  C21 ZIN A   1      27.305  -0.848  29.916  0.00  0.00     0.160 C 
ATOM     19  C24 ZIN A   1      26.300  -1.328  30.975  0.00  0.00     0.048 C 
ATOM     20  C25 ZIN A   1      26.927  -1.141  32.357  0.00  0.00     0.001 C 
ATOM     21  C26 ZIN A   1      28.283  -1.848  32.410  0.00  0.00     0.019 C 
ATOM     22  C27 ZIN A   1      26.088  -1.518  33.575  0.00  0.00     0.131 C 
ENDROOT
BRANCH  22  23
ATOM     23  O28 ZIN A   1      24.697  -1.385  33.279  0.00  0.00    -0.381 OA
ATOM     24  H54 ZIN A   1      24.374  -2.011  32.616  0.00  0.00     0.211 HD
ENDBRANCH  22  23
BRANCH  22  25
ATOM     25  C29 ZIN A   1      26.398  -2.928  34.007  0.00  0.00     0.185 C 
ATOM     26  O30 ZIN A   1      27.248  -3.132  34.840  0.00  0.00    -0.292 OA
BRANCH  25  27
ATOM     27  C31 ZIN A   1      25.648  -4.085  33.398  0.00  0.00     0.245 C 
BRANCH  27  28
ATOM     28  O32 ZIN A   1      24.298  -4.079  33.868  0.00  0.00    -0.393 OA
ATOM     29  H57 ZIN A   1      24.099  -4.781  34.503  0.00  0.00     0.209 HD
ENDBRANCH  27  28
ENDBRANCH  25  27
ENDBRANCH  22  25
BRANCH  18  30
ATOM     30  O23 ZIN A   1      28.450  -1.703  29.941  0.00  0.00    -0.392 OA
ATOM     31  H48 ZIN A   1      28.236  -2.645  30.001  0.00  0.00     0.210 HD
ENDBRANCH  18  30
TORSDOF 5
ENDMDL
MODEL 114
REMARK CAVERDOCK RESULT:      -8.5      0.000      0.000
REMARK CAVERDOCK CONSTRAINTS:       0.0      0.0      0.0      0.0
REMARK CAVERDOCK TUNNEL: 113     -8.5      3.3    114.2
REMARK  5 active torsions:
REMARK  status: ('A' for Active; 'I' for Inactive)
REMARK    1  A    between atoms: C21_18  and  O23_19 
REMARK    2  A    between atoms: C27_23  and  O28_24 
REMARK    3  A    between atoms: C27_23  and  C29_25 
REMARK    4  A    between atoms: C29_25  and  C31_27 
REMARK    5  A    between atoms: C31_27  and  O32_28 
ROOT
ATOM      1  C1  ZIN A   1      26.297   0.960  31.136  0.00  0.00     0.013 C 
ATOM      2  C2  ZIN A   1      26.590  -0.372  30.443  0.00  0.00     0.025 C 
ATOM      3  C4  ZIN A   1      25.552  -1.441  30.879  0.00  0.00     0.013 C 
ATOM      4  C5  ZIN A   1      26.264  -2.165  32.026  0.00  0.00     0.005 C 
ATOM      5  C7  ZIN A   1      25.765  -3.564  32.337  0.00  0.00     0.035 C 
ATOM      6  C9  ZIN A   1      24.308  -3.505  32.799  0.00  0.00     0.013 C 
ATOM      7  C10 ZIN A   1      23.796  -4.923  33.072  0.00  0.00     0.036 C 
ATOM      8  C11 ZIN A   1      24.734  -5.579  34.069  0.00  0.00    -0.061 A 
ATOM      9  C12 ZIN A   1      24.224  -6.140  35.157  0.00  0.00     0.058 A 
ATOM     10  C13 ZIN A   1      25.103  -6.768  36.155  0.00  0.00     0.172 A 
ATOM     11  O14 ZIN A   1      24.638  -7.318  37.136  0.00  0.00    -0.289 OA
ATOM     12  C15 ZIN A   1      26.559  -6.716  35.941  0.00  0.00     0.052 A 
ATOM     13  C16 ZIN A   1      27.045  -6.157  34.844  0.00  0.00    -0.006 A 
ATOM     14  C17 ZIN A   1      26.203  -5.563  33.768  0.00  0.00     0.036 A 
ATOM     15  C18 ZIN A   1      26.428  -6.376  32.493  0.00  0.00     0.028 C 
ATOM     16  C19 ZIN A   1      26.657  -4.135  33.451  0.00  0.00     0.147 C 
ATOM     17  F20 ZIN A   1      26.506  -3.339  34.590  0.00  0.00    -0.238 F 
ATOM     18  C21 ZIN A   1      28.133  -4.150  33.064  0.00  0.00     0.160 C 
ATOM     19  C24 ZIN A   1      28.614  -2.763  32.608  0.00  0.00     0.048 C 
ATOM     20  C25 ZIN A   1      27.709  -2.287  31.471  0.00  0.00     0.001 C 
ATOM     21  C26 ZIN A   1      27.677  -3.339  30.360  0.00  0.00     0.019 C 
ATOM     22  C27 ZIN A   1      27.977  -0.905  30.881  0.00  0.00     0.131 C 
ENDROOT
BRANCH  22  23
ATOM     23  O28 ZIN A   1      28.584  -0.059  31.859  0.00  0.00    -0.381 OA
ATOM     24  H54 ZIN A   1      27.959   0.507  32.333  0.00  0.00     0.211 HD
ENDBRANCH  22  23
BRANCH  22  25
ATOM     25  C29 ZIN A   1      28.861  -1.018  29.666  0.00  0.00     0.185 C 
ATOM     26  O30 ZIN A   1      30.043  -1.227  29.796  0.00  0.00    -0.292 OA
BRANCH  25  27
ATOM     27  C31 ZIN A   1      28.270  -0.869  28.287  0.00  0.00     0.245 C 
BRANCH  27  28
ATOM     28  O32 ZIN A   1      29.301  -0.516  27.362  0.00  0.00    -0.393 OA
ATOM     29  H57 ZIN A   1      29.387  -1.127  26.618  0.00  0.00     0.209 HD
ENDBRANCH  27  28
ENDBRANCH  25  27
ENDBRANCH  22  25
BRANCH  18  30
ATOM     30  O23 ZIN A   1      28.327  -5.083  31.998  0.00  0.00    -0.392 OA
ATOM     31  H48 ZIN A   1      28.808  -4.720  31.241  0.00  0.00     0.210 HD
ENDBRANCH  18  30
TORSDOF 5
ENDMDL
MODEL 115
REMARK CAVERDOCK RESULT:      -8.7      0.000      0.000
REMARK CAVERDOCK CONSTRAINTS:       0.0      0.0      0.0      0.0
REMARK CAVERDOCK TUNNEL: 114     -8.7      3.2    115.5
REMARK  5 active torsions:
REMARK  status: ('A' for Active; 'I' for Inactive)
REMARK    1  A    between atoms: C21_18  and  O23_19 
REMARK    2  A    between atoms: C27_23  and  O28_24 
REMARK    3  A    between atoms: C27_23  and  C29_25 
REMARK    4  A    between atoms: C29_25  and  C31_27 
REMARK    5  A    between atoms: C31_27  and  O32_28 
ROOT
ATOM      1  C1  ZIN A   1      28.655  -4.995  31.744  0.00  0.00     0.013 C 
ATOM      2  C2  ZIN A   1      27.429  -4.265  31.192  0.00  0.00     0.025 C 
ATOM      3  C4  ZIN A   1      27.864  -3.227  30.121  0.00  0.00     0.013 C 
ATOM      4  C5  ZIN A   1      27.968  -1.927  30.925  0.00  0.00     0.005 C 
ATOM      5  C7  ZIN A   1      27.870  -0.643  30.121  0.00  0.00     0.035 C 
ATOM      6  C9  ZIN A   1      29.041  -0.554  29.140  0.00  0.00     0.013 C 
ATOM      7  C10 ZIN A   1      28.916   0.723  28.303  0.00  0.00     0.036 C 
ATOM      8  C11 ZIN A   1      28.816   1.902  29.253  0.00  0.00    -0.061 A 
ATOM      9  C12 ZIN A   1      29.634   2.932  29.086  0.00  0.00     0.058 A 
ATOM     10  C13 ZIN A   1      29.581   4.084  30.000  0.00  0.00     0.172 A 
ATOM     11  O14 ZIN A   1      30.302   5.049  29.827  0.00  0.00    -0.289 OA
ATOM     12  C15 ZIN A   1      28.634   4.043  31.127  0.00  0.00     0.052 A 
ATOM     13  C16 ZIN A   1      27.823   3.008  31.270  0.00  0.00    -0.006 A 
ATOM     14  C17 ZIN A   1      27.786   1.842  30.342  0.00  0.00     0.036 A 
ATOM     15  C18 ZIN A   1      26.408   1.814  29.680  0.00  0.00     0.028 C 
ATOM     16  C19 ZIN A   1      27.916   0.528  31.116  0.00  0.00     0.147 C 
ATOM     17  F20 ZIN A   1      29.149   0.501  31.774  0.00  0.00    -0.238 F 
ATOM     18  C21 ZIN A   1      26.808   0.446  32.162  0.00  0.00     0.160 C 
ATOM     19  C24 ZIN A   1      26.808  -0.910  32.884  0.00  0.00     0.048 C 
ATOM     20  C25 ZIN A   1      26.712  -2.017  31.833  0.00  0.00     0.001 C 
ATOM     21  C26 ZIN A   1      25.493  -1.780  30.940  0.00  0.00     0.019 C 
ATOM     22  C27 ZIN A   1      26.734  -3.463  32.321  0.00  0.00     0.131 C 
ENDROOT
BRANCH  22  23
ATOM     23  O28 ZIN A   1      27.449  -3.559  33.554  0.00  0.00    -0.381 OA
ATOM     24  H54 ZIN A   1      27.054  -3.055  34.279  0.00  0.00     0.211 HD
ENDBRANCH  22  23
BRANCH  22  25
ATOM     25  C29 ZIN A   1      25.329  -3.979  32.490  0.00  0.00     0.185 C 
ATOM     26  O30 ZIN A   1      24.785  -4.560  31.581  0.00  0.00    -0.292 OA
BRANCH  25  27
ATOM     27  C31 ZIN A   1      24.600  -3.770  33.793  0.00  0.00     0.245 C 
BRANCH  27  28
ATOM     28  O32 ZIN A   1      25.093  -4.691  34.768  0.00  0.00    -0.393 OA
ATOM     29  H57 ZIN A   1      25.311  -5.563  34.411  0.00  0.00     0.209 HD
ENDBRANCH  27  28
ENDBRANCH  25  27
ENDBRANCH  22  25
BRANCH  18  30
ATOM     30  O23 ZIN A   1      25.545   0.631  31.518  0.00  0.00    -0.392 OA
ATOM     31  H48 ZIN A   1      25.604   1.052  30.649  0.00  0.00     0.210 HD
ENDBRANCH  18  30
TORSDOF 5
ENDMDL
MODEL 116
REMARK CAVERDOCK RESULT:      -9.1      0.000      0.000
REMARK CAVERDOCK CONSTRAINTS:       0.0      0.0      0.0      0.0
REMARK CAVERDOCK TUNNEL: 115     -9.1      3.2    116.7
REMARK  5 active torsions:
REMARK  status: ('A' for Active; 'I' for Inactive)
REMARK    1  A    between atoms: C21_18  and  O23_19 
REMARK    2  A    between atoms: C27_23  and  O28_24 
REMARK    3  A    between atoms: C27_23  and  C29_25 
REMARK    4  A    between atoms: C29_25  and  C31_27 
REMARK    5  A    between atoms: C31_27  and  O32_28 
ROOT
ATOM      1  C1  ZIN A   1      28.730  -5.128  31.568  0.00  0.00     0.013 C 
ATOM      2  C2  ZIN A   1      27.478  -4.370  31.121  0.00  0.00     0.025 C 
ATOM      3  C4  ZIN A   1      27.854  -3.297  30.063  0.00  0.00     0.013 C 
ATOM      4  C5  ZIN A   1      28.020  -2.028  30.905  0.00  0.00     0.005 C 
ATOM      5  C7  ZIN A   1      27.882  -0.715  30.155  0.00  0.00     0.035 C 
ATOM      6  C9  ZIN A   1      28.989  -0.598  29.106  0.00  0.00     0.013 C 
ATOM      7  C10 ZIN A   1      28.822   0.709  28.325  0.00  0.00     0.036 C 
ATOM      8  C11 ZIN A   1      28.792   1.854  29.321  0.00  0.00    -0.061 A 
ATOM      9  C12 ZIN A   1      29.606   2.885  29.139  0.00  0.00     0.058 A 
ATOM     10  C13 ZIN A   1      29.621   4.002  30.095  0.00  0.00     0.172 A 
ATOM     11  O14 ZIN A   1      30.338   4.969  29.912  0.00  0.00    -0.289 OA
ATOM     12  C15 ZIN A   1      28.747   3.927  31.278  0.00  0.00     0.052 A 
ATOM     13  C16 ZIN A   1      27.937   2.892  31.435  0.00  0.00    -0.006 A 
ATOM     14  C17 ZIN A   1      27.833   1.761  30.470  0.00  0.00     0.036 A 
ATOM     15  C18 ZIN A   1      26.415   1.765  29.896  0.00  0.00     0.028 C 
ATOM     16  C19 ZIN A   1      28.000   0.419  31.186  0.00  0.00     0.147 C 
ATOM     17  F20 ZIN A   1      29.272   0.360  31.764  0.00  0.00    -0.238 F 
ATOM     18  C21 ZIN A   1      26.960   0.306  32.297  0.00  0.00     0.160 C 
ATOM     19  C24 ZIN A   1      26.993  -1.076  32.969  0.00  0.00     0.048 C 
ATOM     20  C25 ZIN A   1      26.823  -2.143  31.887  0.00  0.00     0.001 C 
ATOM     21  C26 ZIN A   1      25.552  -1.866  31.082  0.00  0.00     0.019 C 
ATOM     22  C27 ZIN A   1      26.863  -3.606  32.320  0.00  0.00     0.131 C 
ENDROOT
BRANCH  22  23
ATOM     23  O28 ZIN A   1      27.654  -3.751  33.502  0.00  0.00    -0.381 OA
ATOM     24  H54 ZIN A   1      27.539  -3.035  34.142  0.00  0.00     0.211 HD
ENDBRANCH  22  23
BRANCH  22  25
ATOM     25  C29 ZIN A   1      25.467  -4.119  32.559  0.00  0.00     0.185 C 
ATOM     26  O30 ZIN A   1      24.882  -4.711  31.683  0.00  0.00    -0.292 OA
BRANCH  25  27
ATOM     27  C31 ZIN A   1      24.798  -3.893  33.891  0.00  0.00     0.245 C 
BRANCH  27  28
ATOM     28  O32 ZIN A   1      25.389  -4.748  34.872  0.00  0.00    -0.393 OA
ATOM     29  H57 ZIN A   1      25.274  -4.441  35.782  0.00  0.00     0.209 HD
ENDBRANCH  27  28
ENDBRANCH  25  27
ENDBRANCH  22  25
BRANCH  18  30
ATOM     30  O23 ZIN A   1      25.660   0.522  31.742  0.00  0.00    -0.392 OA
ATOM     31  H48 ZIN A   1      24.997  -0.119  32.033  0.00  0.00     0.210 HD
ENDBRANCH  18  30
TORSDOF 5
ENDMDL
MODEL 117
REMARK CAVERDOCK RESULT:      -7.7      0.000      0.000
REMARK CAVERDOCK CONSTRAINTS:       0.0      0.0      0.0      0.0
REMARK CAVERDOCK TUNNEL: 116     -7.7      3.2    117.1
REMARK  5 active torsions:
REMARK  status: ('A' for Active; 'I' for Inactive)
REMARK    1  A    between atoms: C21_18  and  O23_19 
REMARK    2  A    between atoms: C27_23  and  O28_24 
REMARK    3  A    between atoms: C27_23  and  C29_25 
REMARK    4  A    between atoms: C29_25  and  C31_27 
REMARK    5  A    between atoms: C31_27  and  O32_28 
ROOT
ATOM      1  C1  ZIN A   1      25.776   0.850  31.538  0.00  0.00     0.013 C 
ATOM      2  C2  ZIN A   1      26.240  -0.453  30.885  0.00  0.00     0.025 C 
ATOM      3  C4  ZIN A   1      25.250  -1.601  31.223  0.00  0.00     0.013 C 
ATOM      4  C5  ZIN A   1      25.901  -2.269  32.439  0.00  0.00     0.005 C 
ATOM      5  C7  ZIN A   1      25.484  -3.704  32.707  0.00  0.00     0.035 C 
ATOM      6  C9  ZIN A   1      23.988  -3.760  33.023  0.00  0.00     0.013 C 
ATOM      7  C10 ZIN A   1      23.565  -5.214  33.253  0.00  0.00     0.036 C 
ATOM      8  C11 ZIN A   1      24.448  -5.797  34.341  0.00  0.00    -0.061 A 
ATOM      9  C12 ZIN A   1      23.879  -6.398  35.376  0.00  0.00     0.058 A 
ATOM     10  C13 ZIN A   1      24.701  -6.956  36.461  0.00  0.00     0.172 A 
ATOM     11  O14 ZIN A   1      24.186  -7.544  37.394  0.00  0.00    -0.289 OA
ATOM     12  C15 ZIN A   1      26.163  -6.791  36.391  0.00  0.00     0.052 A 
ATOM     13  C16 ZIN A   1      26.710  -6.193  35.344  0.00  0.00    -0.006 A 
ATOM     14  C17 ZIN A   1      25.934  -5.664  34.186  0.00  0.00     0.036 A 
ATOM     15  C18 ZIN A   1      26.347  -6.456  32.944  0.00  0.00     0.028 C 
ATOM     16  C19 ZIN A   1      26.304  -4.205  33.907  0.00  0.00     0.147 C 
ATOM     17  F20 ZIN A   1      25.979  -3.426  35.021  0.00  0.00    -0.238 F 
ATOM     18  C21 ZIN A   1      27.807  -4.103  33.668  0.00  0.00     0.160 C 
ATOM     19  C24 ZIN A   1      28.221  -2.682  33.253  0.00  0.00     0.048 C 
ATOM     20  C25 ZIN A   1      27.398  -2.276  32.030  0.00  0.00     0.001 C 
ATOM     21  C26 ZIN A   1      27.558  -3.325  30.927  0.00  0.00     0.019 C 
ATOM     22  C27 ZIN A   1      27.614  -0.877  31.461  0.00  0.00     0.131 C 
ENDROOT
BRANCH  22  23
ATOM     23  O28 ZIN A   1      28.054   0.013  32.489  0.00  0.00    -0.381 OA
ATOM     24  H54 ZIN A   1      28.193  -0.413  33.346  0.00  0.00     0.211 HD
ENDBRANCH  22  23
BRANCH  22  25
ATOM     25  C29 ZIN A   1      28.620  -0.917  30.340  0.00  0.00     0.185 C 
ATOM     26  O30 ZIN A   1      29.789  -1.100  30.583  0.00  0.00    -0.292 OA
BRANCH  25  27
ATOM     27  C31 ZIN A   1      28.168  -0.730  28.914  0.00  0.00     0.245 C 
BRANCH  27  28
ATOM     28  O32 ZIN A   1      29.305  -0.726  28.049  0.00  0.00    -0.393 OA
ATOM     29  H57 ZIN A   1      30.119  -1.041  28.467  0.00  0.00     0.209 HD
ENDBRANCH  27  28
ENDBRANCH  25  27
ENDBRANCH  22  25
BRANCH  18  30
ATOM     30  O23 ZIN A   1      28.178  -5.016  32.632  0.00  0.00    -0.392 OA
ATOM     31  H48 ZIN A   1      27.437  -5.523  32.271  0.00  0.00     0.210 HD
ENDBRANCH  18  30
TORSDOF 5
ENDMDL
MODEL 118
REMARK CAVERDOCK RESULT:      -7.4      0.000      0.000
REMARK CAVERDOCK CONSTRAINTS:       0.0      0.0      0.0      0.0
REMARK CAVERDOCK TUNNEL: 117     -7.4      3.2    118.3
REMARK  5 active torsions:
REMARK  status: ('A' for Active; 'I' for Inactive)
REMARK    1  A    between atoms: C21_18  and  O23_19 
REMARK    2  A    between atoms: C27_23  and  O28_24 
REMARK    3  A    between atoms: C27_23  and  C29_25 
REMARK    4  A    between atoms: C29_25  and  C31_27 
REMARK    5  A    between atoms: C31_27  and  O32_28 
ROOT
ATOM      1  C1  ZIN A   1      24.660  -2.344  33.944  0.00  0.00     0.013 C 
ATOM      2  C2  ZIN A   1      26.167  -2.539  33.760  0.00  0.00     0.025 C 
ATOM      3  C4  ZIN A   1      26.848  -1.175  33.462  0.00  0.00     0.013 C 
ATOM      4  C5  ZIN A   1      26.914  -1.151  31.931  0.00  0.00     0.005 C 
ATOM      5  C7  ZIN A   1      27.957  -0.227  31.329  0.00  0.00     0.035 C 
ATOM      6  C9  ZIN A   1      27.639   1.224  31.697  0.00  0.00     0.013 C 
ATOM      7  C10 ZIN A   1      28.715   2.149  31.122  0.00  0.00     0.036 C 
ATOM      8  C11 ZIN A   1      28.805   1.897  29.628  0.00  0.00    -0.061 A 
ATOM      9  C12 ZIN A   1      28.732   2.928  28.797  0.00  0.00     0.058 A 
ATOM     10  C13 ZIN A   1      28.793   2.721  27.342  0.00  0.00     0.172 A 
ATOM     11  O14 ZIN A   1      28.766   3.667  26.577  0.00  0.00    -0.289 OA
ATOM     12  C15 ZIN A   1      28.891   1.343  26.832  0.00  0.00     0.052 A 
ATOM     13  C16 ZIN A   1      28.970   0.330  27.680  0.00  0.00    -0.006 A 
ATOM     14  C17 ZIN A   1      28.976   0.482  29.162  0.00  0.00     0.036 A 
ATOM     15  C18 ZIN A   1      30.325  -0.021  29.679  0.00  0.00     0.028 C 
ATOM     16  C19 ZIN A   1      27.912  -0.413  29.804  0.00  0.00     0.147 C 
ATOM     17  F20 ZIN A   1      26.648  -0.026  29.347  0.00  0.00    -0.238 F 
ATOM     18  C21 ZIN A   1      28.153  -1.861  29.388  0.00  0.00     0.160 C 
ATOM     19  C24 ZIN A   1      27.194  -2.825  30.104  0.00  0.00     0.048 C 
ATOM     20  C25 ZIN A   1      27.332  -2.612  31.612  0.00  0.00     0.001 C 
ATOM     21  C26 ZIN A   1      28.798  -2.761  32.024  0.00  0.00     0.019 C 
ATOM     22  C27 ZIN A   1      26.440  -3.442  32.532  0.00  0.00     0.131 C 
ENDROOT
BRANCH  22  23
ATOM     23  O28 ZIN A   1      25.231  -3.799  31.858  0.00  0.00    -0.381 OA
ATOM     24  H54 ZIN A   1      24.716  -3.042  31.547  0.00  0.00     0.211 HD
ENDBRANCH  22  23
BRANCH  22  25
ATOM     25  C29 ZIN A   1      27.168  -4.679  32.990  0.00  0.00     0.185 C 
ATOM     26  O30 ZIN A   1      27.614  -5.453  32.177  0.00  0.00    -0.292 OA
BRANCH  25  27
ATOM     27  C31 ZIN A   1      27.339  -4.951  34.463  0.00  0.00     0.245 C 
BRANCH  27  28
ATOM     28  O32 ZIN A   1      26.580  -6.106  34.826  0.00  0.00    -0.393 OA
ATOM     29  H57 ZIN A   1      25.863  -5.925  35.448  0.00  0.00     0.209 HD
ENDBRANCH  27  28
ENDBRANCH  25  27
ENDBRANCH  22  25
BRANCH  18  30
ATOM     30  O23 ZIN A   1      29.499  -2.221  29.708  0.00  0.00    -0.392 OA
ATOM     31  H48 ZIN A   1      30.125  -2.091  28.982  0.00  0.00     0.210 HD
ENDBRANCH  18  30
TORSDOF 5
ENDMDL
MODEL 119
REMARK CAVERDOCK RESULT:      -7.9      0.000      0.000
REMARK CAVERDOCK CONSTRAINTS:       0.0      0.0      0.0      0.0
REMARK CAVERDOCK TUNNEL: 118     -7.9      3.2    119.3
REMARK  5 active torsions:
REMARK  status: ('A' for Active; 'I' for Inactive)
REMARK    1  A    between atoms: C21_18  and  O23_19 
REMARK    2  A    between atoms: C27_23  and  O28_24 
REMARK    3  A    between atoms: C27_23  and  C29_25 
REMARK    4  A    between atoms: C29_25  and  C31_27 
REMARK    5  A    between atoms: C31_27  and  O32_28 
ROOT
ATOM      1  C1  ZIN A   1      24.753  -2.432  34.147  0.00  0.00     0.013 C 
ATOM      2  C2  ZIN A   1      26.255  -2.633  33.930  0.00  0.00     0.025 C 
ATOM      3  C4  ZIN A   1      26.933  -1.274  33.605  0.00  0.00     0.013 C 
ATOM      4  C5  ZIN A   1      26.964  -1.262  32.073  0.00  0.00     0.005 C 
ATOM      5  C7  ZIN A   1      27.995  -0.346  31.440  0.00  0.00     0.035 C 
ATOM      6  C9  ZIN A   1      27.690   1.108  31.804  0.00  0.00     0.013 C 
ATOM      7  C10 ZIN A   1      28.756   2.026  31.197  0.00  0.00     0.036 C 
ATOM      8  C11 ZIN A   1      28.810   1.762  29.703  0.00  0.00    -0.061 A 
ATOM      9  C12 ZIN A   1      28.721   2.787  28.867  0.00  0.00     0.058 A 
ATOM     10  C13 ZIN A   1      28.749   2.568  27.412  0.00  0.00     0.172 A 
ATOM     11  O14 ZIN A   1      28.706   3.508  26.640  0.00  0.00    -0.289 OA
ATOM     12  C15 ZIN A   1      28.830   1.186  26.911  0.00  0.00     0.052 A 
ATOM     13  C16 ZIN A   1      28.925   0.179  27.764  0.00  0.00    -0.006 A 
ATOM     14  C17 ZIN A   1      28.966   0.342  29.245  0.00  0.00     0.036 A 
ATOM     15  C18 ZIN A   1      30.325  -0.161  29.734  0.00  0.00     0.028 C 
ATOM     16  C19 ZIN A   1      27.914  -0.544  29.918  0.00  0.00     0.147 C 
ATOM     17  F20 ZIN A   1      26.641  -0.157  29.488  0.00  0.00    -0.238 F 
ATOM     18  C21 ZIN A   1      28.141  -1.996  29.507  0.00  0.00     0.160 C 
ATOM     19  C24 ZIN A   1      27.196  -2.952  30.253  0.00  0.00     0.048 C 
ATOM     20  C25 ZIN A   1      27.370  -2.727  31.756  0.00  0.00     0.001 C 
ATOM     21  C26 ZIN A   1      28.844  -2.877  32.135  0.00  0.00     0.019 C 
ATOM     22  C27 ZIN A   1      26.496  -3.547  32.702  0.00  0.00     0.131 C 
ENDROOT
BRANCH  22  23
ATOM     23  O28 ZIN A   1      25.271  -3.905  32.060  0.00  0.00    -0.381 OA
ATOM     24  H54 ZIN A   1      24.489  -3.483  32.441  0.00  0.00     0.211 HD
ENDBRANCH  22  23
BRANCH  22  25
ATOM     25  C29 ZIN A   1      27.231  -4.783  33.153  0.00  0.00     0.185 C 
ATOM     26  O30 ZIN A   1      27.629  -5.580  32.338  0.00  0.00    -0.292 OA
BRANCH  25  27
ATOM     27  C31 ZIN A   1      27.469  -5.024  34.622  0.00  0.00     0.245 C 
BRANCH  27  28
ATOM     28  O32 ZIN A   1      27.055  -6.350  34.960  0.00  0.00    -0.393 OA
ATOM     29  H57 ZIN A   1      27.599  -6.770  35.641  0.00  0.00     0.209 HD
ENDBRANCH  27  28
ENDBRANCH  25  27
ENDBRANCH  22  25
BRANCH  18  30
ATOM     30  O23 ZIN A   1      29.493  -2.358  29.799  0.00  0.00    -0.392 OA
ATOM     31  H48 ZIN A   1      30.151  -1.860  29.294  0.00  0.00     0.210 HD
ENDBRANCH  18  30
TORSDOF 5
ENDMDL
MODEL 120
REMARK CAVERDOCK RESULT:      -9.6      0.000      0.000
REMARK CAVERDOCK CONSTRAINTS:       0.0      0.0      0.0      0.0
REMARK CAVERDOCK TUNNEL: 119     -9.6      3.2    120.2
REMARK  5 active torsions:
REMARK  status: ('A' for Active; 'I' for Inactive)
REMARK    1  A    between atoms: C21_18  and  O23_19 
REMARK    2  A    between atoms: C27_23  and  O28_24 
REMARK    3  A    between atoms: C27_23  and  C29_25 
REMARK    4  A    between atoms: C29_25  and  C31_27 
REMARK    5  A    between atoms: C31_27  and  O32_28 
ROOT
ATOM      1  C1  ZIN A   1      28.661  -5.377  31.866  0.00  0.00     0.013 C 
ATOM      2  C2  ZIN A   1      27.386  -4.641  31.453  0.00  0.00     0.025 C 
ATOM      3  C4  ZIN A   1      27.713  -3.571  30.375  0.00  0.00     0.013 C 
ATOM      4  C5  ZIN A   1      27.888  -2.293  31.202  0.00  0.00     0.005 C 
ATOM      5  C7  ZIN A   1      27.709  -0.988  30.447  0.00  0.00     0.035 C 
ATOM      6  C9  ZIN A   1      28.782  -0.864  29.363  0.00  0.00     0.013 C 
ATOM      7  C10 ZIN A   1      28.573   0.435  28.578  0.00  0.00     0.036 C 
ATOM      8  C11 ZIN A   1      28.558   1.586  29.566  0.00  0.00    -0.061 A 
ATOM      9  C12 ZIN A   1      29.352   2.627  29.351  0.00  0.00     0.058 A 
ATOM     10  C13 ZIN A   1      29.381   3.752  30.298  0.00  0.00     0.172 A 
ATOM     11  O14 ZIN A   1      30.079   4.726  30.085  0.00  0.00    -0.289 OA
ATOM     12  C15 ZIN A   1      28.545   3.674  31.508  0.00  0.00     0.052 A 
ATOM     13  C16 ZIN A   1      27.755   2.629  31.698  0.00  0.00    -0.006 A 
ATOM     14  C17 ZIN A   1      27.636   1.490  30.745  0.00  0.00     0.036 A 
ATOM     15  C18 ZIN A   1      26.201   1.471  30.215  0.00  0.00     0.028 C 
ATOM     16  C19 ZIN A   1      27.844   0.156  31.466  0.00  0.00     0.147 C 
ATOM     17  F20 ZIN A   1      29.134   0.119  32.004  0.00  0.00    -0.238 F 
ATOM     18  C21 ZIN A   1      26.840   0.038  32.609  0.00  0.00     0.160 C 
ATOM     19  C24 ZIN A   1      26.913  -1.338  33.289  0.00  0.00     0.048 C 
ATOM     20  C25 ZIN A   1      26.724  -2.416  32.221  0.00  0.00     0.001 C 
ATOM     21  C26 ZIN A   1      25.425  -2.162  31.454  0.00  0.00     0.019 C 
ATOM     22  C27 ZIN A   1      26.797  -3.875  32.664  0.00  0.00     0.131 C 
ENDROOT
BRANCH  22  23
ATOM     23  O28 ZIN A   1      27.626  -4.000  33.822  0.00  0.00    -0.381 OA
ATOM     24  H54 ZIN A   1      27.602  -3.231  34.408  0.00  0.00     0.211 HD
ENDBRANCH  22  23
BRANCH  22  25
ATOM     25  C29 ZIN A   1      25.416  -4.405  32.950  0.00  0.00     0.185 C 
ATOM     26  O30 ZIN A   1      24.796  -4.975  32.084  0.00  0.00    -0.292 OA
BRANCH  25  27
ATOM     27  C31 ZIN A   1      24.808  -4.224  34.317  0.00  0.00     0.245 C 
BRANCH  27  28
ATOM     28  O32 ZIN A   1      23.447  -4.661  34.296  0.00  0.00    -0.393 OA
ATOM     29  H57 ZIN A   1      22.827  -4.040  34.701  0.00  0.00     0.209 HD
ENDBRANCH  27  28
ENDBRANCH  25  27
ENDBRANCH  22  25
BRANCH  18  30
ATOM     30  O23 ZIN A   1      25.521   0.231  32.092  0.00  0.00    -0.392 OA
ATOM     31  H48 ZIN A   1      25.166  -0.536  31.622  0.00  0.00     0.210 HD
ENDBRANCH  18  30
TORSDOF 5
ENDMDL
MODEL 121
REMARK CAVERDOCK RESULT:      -9.8      0.000      0.000
REMARK CAVERDOCK CONSTRAINTS:       0.0      0.0      0.0      0.0
REMARK CAVERDOCK TUNNEL: 120     -9.8      3.3    121.1
REMARK  5 active torsions:
REMARK  status: ('A' for Active; 'I' for Inactive)
REMARK    1  A    between atoms: C21_18  and  O23_19 
REMARK    2  A    between atoms: C27_23  and  O28_24 
REMARK    3  A    between atoms: C27_23  and  C29_25 
REMARK    4  A    between atoms: C29_25  and  C31_27 
REMARK    5  A    between atoms: C31_27  and  O32_28 
ROOT
ATOM      1  C1  ZIN A   1      28.670  -5.446  31.948  0.00  0.00     0.013 C 
ATOM      2  C2  ZIN A   1      27.390  -4.715  31.539  0.00  0.00     0.025 C 
ATOM      3  C4  ZIN A   1      27.706  -3.656  30.448  0.00  0.00     0.013 C 
ATOM      4  C5  ZIN A   1      27.887  -2.369  31.259  0.00  0.00     0.005 C 
ATOM      5  C7  ZIN A   1      27.699  -1.072  30.494  0.00  0.00     0.035 C 
ATOM      6  C9  ZIN A   1      28.761  -0.958  29.397  0.00  0.00     0.013 C 
ATOM      7  C10 ZIN A   1      28.543   0.332  28.601  0.00  0.00     0.036 C 
ATOM      8  C11 ZIN A   1      28.536   1.494  29.577  0.00  0.00    -0.061 A 
ATOM      9  C12 ZIN A   1      29.327   2.533  29.344  0.00  0.00     0.058 A 
ATOM     10  C13 ZIN A   1      29.363   3.668  30.279  0.00  0.00     0.172 A 
ATOM     11  O14 ZIN A   1      30.058   4.641  30.049  0.00  0.00    -0.289 OA
ATOM     12  C15 ZIN A   1      28.540   3.601  31.498  0.00  0.00     0.052 A 
ATOM     13  C16 ZIN A   1      27.753   2.558  31.706  0.00  0.00    -0.006 A 
ATOM     14  C17 ZIN A   1      27.626   1.409  30.766  0.00  0.00     0.036 A 
ATOM     15  C18 ZIN A   1      26.186   1.382  30.251  0.00  0.00     0.028 C 
ATOM     16  C19 ZIN A   1      27.842   0.082  31.498  0.00  0.00     0.147 C 
ATOM     17  F20 ZIN A   1      29.137   0.052  32.025  0.00  0.00    -0.238 F 
ATOM     18  C21 ZIN A   1      26.850  -0.025  32.652  0.00  0.00     0.160 C 
ATOM     19  C24 ZIN A   1      26.931  -1.394  33.347  0.00  0.00     0.048 C 
ATOM     20  C25 ZIN A   1      26.733  -2.483  32.292  0.00  0.00     0.001 C 
ATOM     21  C26 ZIN A   1      25.426  -2.239  31.535  0.00  0.00     0.019 C 
ATOM     22  C27 ZIN A   1      26.813  -3.938  32.749  0.00  0.00     0.131 C 
ENDROOT
BRANCH  22  23
ATOM     23  O28 ZIN A   1      27.653  -4.049  33.899  0.00  0.00    -0.381 OA
ATOM     24  H54 ZIN A   1      27.631  -4.920  34.319  0.00  0.00     0.211 HD
ENDBRANCH  22  23
BRANCH  22  25
ATOM     25  C29 ZIN A   1      25.435  -4.466  33.054  0.00  0.00     0.185 C 
ATOM     26  O30 ZIN A   1      24.708  -4.813  32.154  0.00  0.00    -0.292 OA
BRANCH  25  27
ATOM     27  C31 ZIN A   1      24.963  -4.560  34.482  0.00  0.00     0.245 C 
BRANCH  27  28
ATOM     28  O32 ZIN A   1      23.551  -4.777  34.505  0.00  0.00    -0.393 OA
ATOM     29  H57 ZIN A   1      23.027  -3.971  34.400  0.00  0.00     0.209 HD
ENDBRANCH  27  28
ENDBRANCH  25  27
ENDBRANCH  22  25
BRANCH  18  30
ATOM     30  O23 ZIN A   1      25.526   0.161  32.147  0.00  0.00    -0.392 OA
ATOM     31  H48 ZIN A   1      24.875   0.395  32.825  0.00  0.00     0.210 HD
ENDBRANCH  18  30
TORSDOF 5
ENDMDL
MODEL 122
REMARK CAVERDOCK RESULT:      -9.7      0.000      0.000
REMARK CAVERDOCK CONSTRAINTS:       0.0      0.0      0.0      0.0
REMARK CAVERDOCK TUNNEL: 121     -9.7      3.3    122.1
REMARK  5 active torsions:
REMARK  status: ('A' for Active; 'I' for Inactive)
REMARK    1  A    between atoms: C21_18  and  O23_19 
REMARK    2  A    between atoms: C27_23  and  O28_24 
REMARK    3  A    between atoms: C27_23  and  C29_25 
REMARK    4  A    between atoms: C29_25  and  C31_27 
REMARK    5  A    between atoms: C31_27  and  O32_28 
ROOT
ATOM      1  C1  ZIN A   1      28.170  -5.717  31.597  0.00  0.00     0.013 C 
ATOM      2  C2  ZIN A   1      26.944  -4.802  31.633  0.00  0.00     0.025 C 
ATOM      3  C4  ZIN A   1      27.039  -3.740  30.503  0.00  0.00     0.013 C 
ATOM      4  C5  ZIN A   1      27.653  -2.532  31.218  0.00  0.00     0.005 C 
ATOM      5  C7  ZIN A   1      27.415  -1.184  30.561  0.00  0.00     0.035 C 
ATOM      6  C9  ZIN A   1      28.072  -1.156  29.179  0.00  0.00     0.013 C 
ATOM      7  C10 ZIN A   1      27.795   0.191  28.504  0.00  0.00     0.036 C 
ATOM      8  C11 ZIN A   1      28.269   1.291  29.435  0.00  0.00    -0.061 A 
ATOM      9  C12 ZIN A   1      29.081   2.226  28.962  0.00  0.00     0.058 A 
ATOM     10  C13 ZIN A   1      29.579   3.297  29.839  0.00  0.00     0.172 A 
ATOM     11  O14 ZIN A   1      30.293   4.180  29.401  0.00  0.00    -0.289 OA
ATOM     12  C15 ZIN A   1      29.192   3.279  31.260  0.00  0.00     0.052 A 
ATOM     13  C16 ZIN A   1      28.374   2.340  31.709  0.00  0.00    -0.006 A 
ATOM     14  C17 ZIN A   1      27.788   1.267  30.856  0.00  0.00     0.036 A 
ATOM     15  C18 ZIN A   1      26.270   1.459  30.838  0.00  0.00     0.028 C 
ATOM     16  C19 ZIN A   1      28.038  -0.112  31.471  0.00  0.00     0.147 C 
ATOM     17  F20 ZIN A   1      29.415  -0.341  31.545  0.00  0.00    -0.238 F 
ATOM     18  C21 ZIN A   1      27.466  -0.145  32.885  0.00  0.00     0.160 C 
ATOM     19  C24 ZIN A   1      27.571  -1.547  33.507  0.00  0.00     0.048 C 
ATOM     20  C25 ZIN A   1      26.890  -2.544  32.570  0.00  0.00     0.001 C 
ATOM     21  C26 ZIN A   1      25.457  -2.090  32.281  0.00  0.00     0.019 C 
ATOM     22  C27 ZIN A   1      26.904  -4.018  32.968  0.00  0.00     0.131 C 
ENDROOT
BRANCH  22  23
ATOM     23  O28 ZIN A   1      28.046  -4.299  33.781  0.00  0.00    -0.381 OA
ATOM     24  H54 ZIN A   1      28.161  -5.237  33.987  0.00  0.00     0.211 HD
ENDBRANCH  22  23
BRANCH  22  25
ATOM     25  C29 ZIN A   1      25.638  -4.373  33.703  0.00  0.00     0.185 C 
ATOM     26  O30 ZIN A   1      25.582  -4.250  34.903  0.00  0.00    -0.292 OA
BRANCH  25  27
ATOM     27  C31 ZIN A   1      24.442  -4.883  32.941  0.00  0.00     0.245 C 
BRANCH  27  28
ATOM     28  O32 ZIN A   1      23.264  -4.712  33.732  0.00  0.00    -0.393 OA
ATOM     29  H57 ZIN A   1      23.377  -4.952  34.663  0.00  0.00     0.209 HD
ENDBRANCH  27  28
ENDBRANCH  25  27
ENDBRANCH  22  25
BRANCH  18  30
ATOM     30  O23 ZIN A   1      26.090   0.241  32.840  0.00  0.00    -0.392 OA
ATOM     31  H48 ZIN A   1      25.623  -0.058  32.048  0.00  0.00     0.210 HD
ENDBRANCH  18  30
TORSDOF 5
ENDMDL
MODEL 123
REMARK CAVERDOCK RESULT:      -9.9      0.000      0.000
REMARK CAVERDOCK CONSTRAINTS:       0.0      0.0      0.0      0.0
REMARK CAVERDOCK TUNNEL: 122     -9.9      3.3    123.1
REMARK  5 active torsions:
REMARK  status: ('A' for Active; 'I' for Inactive)
REMARK    1  A    between atoms: C21_18  and  O23_19 
REMARK    2  A    between atoms: C27_23  and  O28_24 
REMARK    3  A    between atoms: C27_23  and  C29_25 
REMARK    4  A    between atoms: C29_25  and  C31_27 
REMARK    5  A    between atoms: C31_27  and  O32_28 
ROOT
ATOM      1  C1  ZIN A   1      28.066  -5.787  31.767  0.00  0.00     0.013 C 
ATOM      2  C2  ZIN A   1      26.852  -4.857  31.810  0.00  0.00     0.025 C 
ATOM      3  C4  ZIN A   1      26.945  -3.806  30.670  0.00  0.00     0.013 C 
ATOM      4  C5  ZIN A   1      27.583  -2.599  31.366  0.00  0.00     0.005 C 
ATOM      5  C7  ZIN A   1      27.353  -1.255  30.701  0.00  0.00     0.035 C 
ATOM      6  C9  ZIN A   1      27.991  -1.247  29.310  0.00  0.00     0.013 C 
ATOM      7  C10 ZIN A   1      27.722   0.097  28.627  0.00  0.00     0.036 C 
ATOM      8  C11 ZIN A   1      28.222   1.200  29.541  0.00  0.00    -0.061 A 
ATOM      9  C12 ZIN A   1      29.039   2.121  29.049  0.00  0.00     0.058 A 
ATOM     10  C13 ZIN A   1      29.561   3.193  29.910  0.00  0.00     0.172 A 
ATOM     11  O14 ZIN A   1      30.280   4.063  29.454  0.00  0.00    -0.289 OA
ATOM     12  C15 ZIN A   1      29.193   3.192  31.336  0.00  0.00     0.052 A 
ATOM     13  C16 ZIN A   1      28.369   2.267  31.804  0.00  0.00    -0.006 A 
ATOM     14  C17 ZIN A   1      27.759   1.194  30.968  0.00  0.00     0.036 A 
ATOM     15  C18 ZIN A   1      26.244   1.405  30.969  0.00  0.00     0.028 C 
ATOM     16  C19 ZIN A   1      28.001  -0.183  31.592  0.00  0.00     0.147 C 
ATOM     17  F20 ZIN A   1      29.376  -0.428  31.650  0.00  0.00    -0.238 F 
ATOM     18  C21 ZIN A   1      27.447  -0.196  33.014  0.00  0.00     0.160 C 
ATOM     19  C24 ZIN A   1      27.543  -1.593  33.647  0.00  0.00     0.048 C 
ATOM     20  C25 ZIN A   1      26.838  -2.591  32.728  0.00  0.00     0.001 C 
ATOM     21  C26 ZIN A   1      25.407  -2.121  32.455  0.00  0.00     0.019 C 
ATOM     22  C27 ZIN A   1      26.840  -4.061  33.139  0.00  0.00     0.131 C 
ENDROOT
BRANCH  22  23
ATOM     23  O28 ZIN A   1      27.989  -4.349  33.939  0.00  0.00    -0.381 OA
ATOM     24  H54 ZIN A   1      27.808  -4.387  34.888  0.00  0.00     0.211 HD
ENDBRANCH  22  23
BRANCH  22  25
ATOM     25  C29 ZIN A   1      25.580  -4.394  33.894  0.00  0.00     0.185 C 
ATOM     26  O30 ZIN A   1      25.504  -4.160  35.077  0.00  0.00    -0.292 OA
BRANCH  25  27
ATOM     27  C31 ZIN A   1      24.413  -5.021  33.174  0.00  0.00     0.245 C 
BRANCH  27  28
ATOM     28  O32 ZIN A   1      23.213  -4.782  33.913  0.00  0.00    -0.393 OA
ATOM     29  H57 ZIN A   1      23.348  -4.296  34.738  0.00  0.00     0.209 HD
ENDBRANCH  27  28
ENDBRANCH  25  27
ENDBRANCH  22  25
BRANCH  18  30
ATOM     30  O23 ZIN A   1      26.076   0.207  32.984  0.00  0.00    -0.392 OA
ATOM     31  H48 ZIN A   1      25.580  -0.140  32.230  0.00  0.00     0.210 HD
ENDBRANCH  18  30
TORSDOF 5
ENDMDL
MODEL 124
REMARK CAVERDOCK RESULT:     -10.0      0.000      0.000
REMARK CAVERDOCK CONSTRAINTS:       0.0      0.0      0.0      0.0
REMARK CAVERDOCK TUNNEL: 123    -10.0      3.3    124.1
REMARK  5 active torsions:
REMARK  status: ('A' for Active; 'I' for Inactive)
REMARK    1  A    between atoms: C21_18  and  O23_19 
REMARK    2  A    between atoms: C27_23  and  O28_24 
REMARK    3  A    between atoms: C27_23  and  C29_25 
REMARK    4  A    between atoms: C29_25  and  C31_27 
REMARK    5  A    between atoms: C31_27  and  O32_28 
ROOT
ATOM      1  C1  ZIN A   1      27.939  -5.894  31.960  0.00  0.00     0.013 C 
ATOM      2  C2  ZIN A   1      26.750  -4.934  32.028  0.00  0.00     0.025 C 
ATOM      3  C4  ZIN A   1      26.816  -3.918  30.855  0.00  0.00     0.013 C 
ATOM      4  C5  ZIN A   1      27.512  -2.708  31.487  0.00  0.00     0.005 C 
ATOM      5  C7  ZIN A   1      27.285  -1.377  30.793  0.00  0.00     0.035 C 
ATOM      6  C9  ZIN A   1      27.861  -1.425  29.377  0.00  0.00     0.013 C 
ATOM      7  C10 ZIN A   1      27.593  -0.094  28.667  0.00  0.00     0.036 C 
ATOM      8  C11 ZIN A   1      28.158   1.022  29.527  0.00  0.00    -0.061 A 
ATOM      9  C12 ZIN A   1      28.974   1.908  28.973  0.00  0.00     0.058 A 
ATOM     10  C13 ZIN A   1      29.558   2.991  29.780  0.00  0.00     0.172 A 
ATOM     11  O14 ZIN A   1      30.277   3.830  29.268  0.00  0.00    -0.289 OA
ATOM     12  C15 ZIN A   1      29.252   3.039  31.219  0.00  0.00     0.052 A 
ATOM     13  C16 ZIN A   1      28.429   2.148  31.749  0.00  0.00    -0.006 A 
ATOM     14  C17 ZIN A   1      27.758   1.068  30.972  0.00  0.00     0.036 A 
ATOM     15  C18 ZIN A   1      26.250   1.314  31.032  0.00  0.00     0.028 C 
ATOM     16  C19 ZIN A   1      27.995  -0.297  31.624  0.00  0.00     0.147 C 
ATOM     17  F20 ZIN A   1      29.365  -0.573  31.631  0.00  0.00    -0.238 F 
ATOM     18  C21 ZIN A   1      27.504  -0.257  33.068  0.00  0.00     0.160 C 
ATOM     19  C24 ZIN A   1      27.595  -1.638  33.738  0.00  0.00     0.048 C 
ATOM     20  C25 ZIN A   1      26.827  -2.643  32.879  0.00  0.00     0.001 C 
ATOM     21  C26 ZIN A   1      25.398  -2.147  32.654  0.00  0.00     0.019 C 
ATOM     22  C27 ZIN A   1      26.814  -4.101  33.332  0.00  0.00     0.131 C 
ENDROOT
BRANCH  22  23
ATOM     23  O28 ZIN A   1      27.989  -4.394  34.090  0.00  0.00    -0.381 OA
ATOM     24  H54 ZIN A   1      27.902  -4.214  35.037  0.00  0.00     0.211 HD
ENDBRANCH  22  23
BRANCH  22  25
ATOM     25  C29 ZIN A   1      25.580  -4.382  34.150  0.00  0.00     0.185 C 
ATOM     26  O30 ZIN A   1      25.551  -4.086  35.321  0.00  0.00    -0.292 OA
BRANCH  25  27
ATOM     27  C31 ZIN A   1      24.382  -5.033  33.508  0.00  0.00     0.245 C 
BRANCH  27  28
ATOM     28  O32 ZIN A   1      23.269  -4.974  34.403  0.00  0.00    -0.393 OA
ATOM     29  H57 ZIN A   1      22.417  -4.848  33.964  0.00  0.00     0.209 HD
ENDBRANCH  27  28
ENDBRANCH  25  27
ENDBRANCH  22  25
BRANCH  18  30
ATOM     30  O23 ZIN A   1      26.142   0.178  33.086  0.00  0.00    -0.392 OA
ATOM     31  H48 ZIN A   1      26.032   1.130  32.953  0.00  0.00     0.210 HD
ENDBRANCH  18  30
TORSDOF 5
ENDMDL
MODEL 125
REMARK CAVERDOCK RESULT:     -10.4      0.000      0.000
REMARK CAVERDOCK CONSTRAINTS:       0.0      0.0      0.0      0.0
REMARK CAVERDOCK TUNNEL: 124    -10.4      3.3    125.3
REMARK  5 active torsions:
REMARK  status: ('A' for Active; 'I' for Inactive)
REMARK    1  A    between atoms: C21_18  and  O23_19 
REMARK    2  A    between atoms: C27_23  and  O28_24 
REMARK    3  A    between atoms: C27_23  and  C29_25 
REMARK    4  A    between atoms: C29_25  and  C31_27 
REMARK    5  A    between atoms: C31_27  and  O32_28 
ROOT
ATOM      1  C1  ZIN A   1      28.092  -5.898  31.967  0.00  0.00     0.013 C 
ATOM      2  C2  ZIN A   1      26.834  -5.031  32.053  0.00  0.00     0.025 C 
ATOM      3  C4  ZIN A   1      26.863  -3.937  30.951  0.00  0.00     0.013 C 
ATOM      4  C5  ZIN A   1      27.448  -2.726  31.685  0.00  0.00     0.005 C 
ATOM      5  C7  ZIN A   1      27.145  -1.371  31.071  0.00  0.00     0.035 C 
ATOM      6  C9  ZIN A   1      27.769  -1.282  29.677  0.00  0.00     0.013 C 
ATOM      7  C10 ZIN A   1      27.427   0.070  29.045  0.00  0.00     0.036 C 
ATOM      8  C11 ZIN A   1      27.880   1.164  29.995  0.00  0.00    -0.061 A 
ATOM      9  C12 ZIN A   1      28.646   2.141  29.530  0.00  0.00     0.058 A 
ATOM     10  C13 ZIN A   1      29.123   3.206  30.425  0.00  0.00     0.172 A 
ATOM     11  O14 ZIN A   1      29.794   4.127  29.996  0.00  0.00    -0.289 OA
ATOM     12  C15 ZIN A   1      28.768   3.136  31.853  0.00  0.00     0.052 A 
ATOM     13  C16 ZIN A   1      27.996   2.155  32.293  0.00  0.00    -0.006 A 
ATOM     14  C17 ZIN A   1      27.432   1.084  31.424  0.00  0.00     0.036 A 
ATOM     15  C18 ZIN A   1      25.909   1.218  31.444  0.00  0.00     0.028 C
[truncated: 123,565 more chars]
