# Supplementary material for: Fully automated virtual screening pipeline of FDA-approved drugs using Caver Web
Source: Comput Struct Biotechnol J. 2022 Nov 17;20:6512–8. doi: 10.1016/j.csbj.2022.11.031 (PMC9705369; doi:10.1016/j.csbj.2022.11.031)
Supplement: Supplementary data 1 [file mmc1.zip › supplementary_data/pymol/ZINC000003875334.pdbqt]

MODEL 1
REMARK CAVERDOCK RESULT:      11.1      0.000      0.000
REMARK CAVERDOCK CONSTRAINTS:       0.0      0.0      0.0      0.0
REMARK CAVERDOCK TUNNEL: 0     11.1      1.7      1.5
REMARK  5 active torsions:
REMARK  status: ('A' for Active; 'I' for Inactive)
REMARK    1  A    between atoms: C2_2  and  O4_4 
REMARK    2  A    between atoms: O4_4  and  C5_5 
REMARK    3  A    between atoms: C5_5  and  C6_6 
REMARK    4  A    between atoms: C6_6  and  C8_8 
REMARK    5  A    between atoms: C8_8  and  O9_9 
ROOT
ATOM      1  C8  ZIN A   1      41.288   5.781  32.477  0.00  0.00     0.128 C 
ATOM      2  C10 ZIN A   1      41.360   5.002  33.812  0.00  0.00     0.047 C 
ATOM      3  C11 ZIN A   1      42.735   5.345  34.446  0.00  0.00     0.009 C 
ATOM      4  C12 ZIN A   1      43.081   6.698  33.812  0.00  0.00     0.002 C 
ATOM      5  C14 ZIN A   1      44.554   7.055  33.812  0.00  0.00     0.003 C 
ATOM      6  C16 ZIN A   1      45.104   7.138  35.236  0.00  0.00     0.010 C 
ATOM      7  C17 ZIN A   1      46.611   7.402  35.166  0.00  0.00     0.035 C 
ATOM      8  C18 ZIN A   1      46.863   8.639  34.325  0.00  0.00    -0.067 C 
ATOM      9  C19 ZIN A   1      47.695   9.559  34.813  0.00  0.00     0.053 C 
ATOM     10  C20 ZIN A   1      47.989  10.770  34.041  0.00  0.00     0.149 C 
ATOM     11  O21 ZIN A   1      48.413  11.777  34.570  0.00  0.00    -0.293 OA
ATOM     12  C22 ZIN A   1      47.736  10.699  32.548  0.00  0.00     0.084 C 
ATOM     13  C23 ZIN A   1      46.333  10.129  32.348  0.00  0.00     0.022 C 
ATOM     14  C24 ZIN A   1      46.185   8.763  32.993  0.00  0.00    -0.009 C 
ATOM     15  C25 ZIN A   1      46.790   7.721  32.049  0.00  0.00     0.021 C 
ATOM     16  C26 ZIN A   1      44.699   8.429  33.135  0.00  0.00     0.072 C 
ATOM     17  C28 ZIN A   1      44.034   8.412  31.782  0.00  0.00     0.133 C 
ATOM     18  O29 ZIN A   1      44.605   8.863  30.818  0.00  0.00    -0.297 OA
ATOM     19  C30 ZIN A   1      42.640   7.820  31.641  0.00  0.00     0.091 C 
ATOM     20  C31 ZIN A   1      42.637   6.482  32.339  0.00  0.00     0.005 C 
ATOM     21  C32 ZIN A   1      43.658   5.551  31.683  0.00  0.00     0.019 C 
ENDROOT
BRANCH   1  22
ATOM     22  C6  ZIN A   1      41.076   4.829  31.328  0.00  0.00     0.185 C 
ATOM     23  O7  ZIN A   1      42.000   4.538  30.607  0.00  0.00    -0.292 OA
BRANCH  22  24
ATOM     24  C5  ZIN A   1      39.710   4.241  31.079  0.00  0.00     0.260 C 
BRANCH  24  25
ATOM     25  O4  ZIN A   1      38.697   5.251  31.325  0.00  0.00    -0.314 OA
BRANCH  25  26
ATOM     26  C2  ZIN A   1      37.416   4.851  31.291  0.00  0.00     0.255 C 
ATOM     27  C1  ZIN A   1      36.326   5.769  31.779  0.00  0.00     0.126 C 
ATOM     28  O3  ZIN A   1      37.138   3.753  30.869  0.00  0.00    -0.266 OA
ENDBRANCH  25  26
ENDBRANCH  24  25
ENDBRANCH  22  24
ENDBRANCH   1  22
BRANCH   1  29
ATOM     29  O9  ZIN A   1      40.233   6.743  32.522  0.00  0.00    -0.381 OA
ATOM     30  H38 ZIN A   1      39.392   6.423  32.167  0.00  0.00     0.211 HD
ENDBRANCH   1  29
TORSDOF 5
ENDMDL
MODEL 2
REMARK CAVERDOCK RESULT:      11.8      0.000      0.000
REMARK CAVERDOCK CONSTRAINTS:       0.1      0.0      0.0      0.0
REMARK CAVERDOCK TUNNEL: 1     11.8      1.8      2.1
REMARK  5 active torsions:
REMARK  status: ('A' for Active; 'I' for Inactive)
REMARK    1  A    between atoms: C2_2  and  O4_4 
REMARK    2  A    between atoms: O4_4  and  C5_5 
REMARK    3  A    between atoms: C5_5  and  C6_6 
REMARK    4  A    between atoms: C6_6  and  C8_8 
REMARK    5  A    between atoms: C8_8  and  O9_9 
ROOT
ATOM      1  C8  ZIN A   1      41.178   5.623  32.268  0.00  0.00     0.128 C 
ATOM      2  C10 ZIN A   1      41.262   4.808  33.580  0.00  0.00     0.047 C 
ATOM      3  C11 ZIN A   1      42.627   5.163  34.230  0.00  0.00     0.009 C 
ATOM      4  C12 ZIN A   1      42.947   6.540  33.635  0.00  0.00     0.002 C 
ATOM      5  C14 ZIN A   1      44.411   6.928  33.652  0.00  0.00     0.003 C 
ATOM      6  C16 ZIN A   1      44.954   6.983  35.080  0.00  0.00     0.010 C 
ATOM      7  C17 ZIN A   1      46.455   7.280  35.025  0.00  0.00     0.035 C 
ATOM      8  C18 ZIN A   1      46.684   8.546  34.219  0.00  0.00    -0.067 C 
ATOM      9  C19 ZIN A   1      47.494   9.470  34.737  0.00  0.00     0.053 C 
ATOM     10  C20 ZIN A   1      47.765  10.708  34.001  0.00  0.00     0.149 C 
ATOM     11  O21 ZIN A   1      48.165  11.708  34.559  0.00  0.00    -0.293 OA
ATOM     12  C22 ZIN A   1      47.519  10.673  32.505  0.00  0.00     0.084 C 
ATOM     13  C23 ZIN A   1      46.130  10.080  32.283  0.00  0.00     0.022 C 
ATOM     14  C24 ZIN A   1      46.008   8.693  32.889  0.00  0.00    -0.009 C 
ATOM     15  C25 ZIN A   1      46.639   7.692  31.919  0.00  0.00     0.021 C 
ATOM     16  C26 ZIN A   1      44.529   8.324  33.015  0.00  0.00     0.072 C 
ATOM     17  C28 ZIN A   1      43.870   8.330  31.659  0.00  0.00     0.133 C 
ATOM     18  O29 ZIN A   1      44.434   8.820  30.710  0.00  0.00    -0.297 OA
ATOM     19  C30 ZIN A   1      42.489   7.713  31.495  0.00  0.00     0.091 C 
ATOM     20  C31 ZIN A   1      42.512   6.356  32.156  0.00  0.00     0.005 C 
ATOM     21  C32 ZIN A   1      43.556   5.466  31.477  0.00  0.00     0.019 C 
ENDROOT
BRANCH   1  22
ATOM     22  C6  ZIN A   1      40.991   4.699  31.091  0.00  0.00     0.185 C 
ATOM     23  O7  ZIN A   1      41.927   4.436  30.375  0.00  0.00    -0.292 OA
BRANCH  22  24
ATOM     24  C5  ZIN A   1      39.635   4.104  30.809  0.00  0.00     0.260 C 
BRANCH  24  25
ATOM     25  O4  ZIN A   1      38.604   5.067  31.154  0.00  0.00    -0.314 OA
BRANCH  25  26
ATOM     26  C2  ZIN A   1      37.332   4.703  30.929  0.00  0.00     0.255 C 
ATOM     27  C1  ZIN A   1      37.032   3.445  30.156  0.00  0.00     0.126 C 
ATOM     28  O3  ZIN A   1      36.426   5.385  31.348  0.00  0.00    -0.266 OA
ENDBRANCH  25  26
ENDBRANCH  24  25
ENDBRANCH  22  24
ENDBRANCH   1  22
BRANCH   1  29
ATOM     29  O9  ZIN A   1      40.102   6.561  32.334  0.00  0.00    -0.381 OA
ATOM     30  H38 ZIN A   1      40.098   7.207  31.616  0.00  0.00     0.211 HD
ENDBRANCH   1  29
TORSDOF 5
ENDMDL
MODEL 3
REMARK CAVERDOCK RESULT:      11.7      0.000      0.000
REMARK CAVERDOCK CONSTRAINTS:       0.0      0.0      0.0      0.0
REMARK CAVERDOCK TUNNEL: 2     11.7      1.8      3.5
REMARK  5 active torsions:
REMARK  status: ('A' for Active; 'I' for Inactive)
REMARK    1  A    between atoms: C2_2  and  O4_4 
REMARK    2  A    between atoms: O4_4  and  C5_5 
REMARK    3  A    between atoms: C5_5  and  C6_6 
REMARK    4  A    between atoms: C6_6  and  C8_8 
REMARK    5  A    between atoms: C8_8  and  O9_9 
ROOT
ATOM      1  C8  ZIN A   1      40.925   5.582  32.366  0.00  0.00     0.128 C 
ATOM      2  C10 ZIN A   1      41.088   4.737  33.652  0.00  0.00     0.047 C 
ATOM      3  C11 ZIN A   1      42.483   5.090  34.234  0.00  0.00     0.009 C 
ATOM      4  C12 ZIN A   1      42.758   6.484  33.656  0.00  0.00     0.002 C 
ATOM      5  C14 ZIN A   1      44.218   6.886  33.601  0.00  0.00     0.003 C 
ATOM      6  C16 ZIN A   1      44.838   6.912  34.998  0.00  0.00     0.010 C 
ATOM      7  C17 ZIN A   1      46.332   7.226  34.867  0.00  0.00     0.035 C 
ATOM      8  C18 ZIN A   1      46.505   8.512  34.080  0.00  0.00    -0.067 C 
ATOM      9  C19 ZIN A   1      47.334   9.431  34.575  0.00  0.00     0.053 C 
ATOM     10  C20 ZIN A   1      47.554  10.689  33.854  0.00  0.00     0.149 C 
ATOM     11  O21 ZIN A   1      47.976  11.680  34.413  0.00  0.00    -0.293 OA
ATOM     12  C22 ZIN A   1      47.227  10.686  32.374  0.00  0.00     0.084 C 
ATOM     13  C23 ZIN A   1      45.832  10.085  32.215  0.00  0.00     0.022 C 
ATOM     14  C24 ZIN A   1      45.755   8.684  32.793  0.00  0.00    -0.009 C 
ATOM     15  C25 ZIN A   1      46.340   7.711  31.766  0.00  0.00     0.021 C 
ATOM     16  C26 ZIN A   1      44.289   8.296  32.992  0.00  0.00     0.072 C 
ATOM     17  C28 ZIN A   1      43.556   8.328  31.674  0.00  0.00     0.133 C 
ATOM     18  O29 ZIN A   1      44.063   8.846  30.708  0.00  0.00    -0.297 OA
ATOM     19  C30 ZIN A   1      42.173   7.702  31.572  0.00  0.00     0.091 C 
ATOM     20  C31 ZIN A   1      42.245   6.330  32.198  0.00  0.00     0.005 C 
ATOM     21  C32 ZIN A   1      43.257   5.466  31.443  0.00  0.00     0.019 C 
ENDROOT
BRANCH   1  22
ATOM     22  C6  ZIN A   1      40.681   4.684  31.180  0.00  0.00     0.185 C 
ATOM     23  O7  ZIN A   1      41.572   4.465  30.395  0.00  0.00    -0.292 OA
BRANCH  22  24
ATOM     24  C5  ZIN A   1      39.324   4.059  30.975  0.00  0.00     0.260 C 
BRANCH  24  25
ATOM     25  O4  ZIN A   1      38.416   5.048  30.420  0.00  0.00    -0.314 OA
BRANCH  25  26
ATOM     26  C2  ZIN A   1      37.205   5.150  30.989  0.00  0.00     0.255 C 
ATOM     27  C1  ZIN A   1      36.060   4.311  30.482  0.00  0.00     0.126 C 
ATOM     28  O3  ZIN A   1      37.033   5.915  31.909  0.00  0.00    -0.266 OA
ENDBRANCH  25  26
ENDBRANCH  24  25
ENDBRANCH  22  24
ENDBRANCH   1  22
BRANCH   1  29
ATOM     29  O9  ZIN A   1      39.846   6.507  32.514  0.00  0.00    -0.381 OA
ATOM     30  H38 ZIN A   1      39.998   7.361  32.086  0.00  0.00     0.211 HD
ENDBRANCH   1  29
TORSDOF 5
ENDMDL
MODEL 4
REMARK CAVERDOCK RESULT:      12.5      0.000      0.000
REMARK CAVERDOCK CONSTRAINTS:       0.3      0.0      0.0      0.0
REMARK CAVERDOCK TUNNEL: 3     12.5      1.9      4.1
REMARK  5 active torsions:
REMARK  status: ('A' for Active; 'I' for Inactive)
REMARK    1  A    between atoms: C2_2  and  O4_4 
REMARK    2  A    between atoms: O4_4  and  C5_5 
REMARK    3  A    between atoms: C5_5  and  C6_6 
REMARK    4  A    between atoms: C6_6  and  C8_8 
REMARK    5  A    between atoms: C8_8  and  O9_9 
ROOT
ATOM      1  C8  ZIN A   1      40.758   5.567  32.281  0.00  0.00     0.128 C 
ATOM      2  C10 ZIN A   1      40.814   4.786  33.615  0.00  0.00     0.047 C 
ATOM      3  C11 ZIN A   1      42.197   5.097  34.248  0.00  0.00     0.009 C 
ATOM      4  C12 ZIN A   1      42.574   6.442  33.614  0.00  0.00     0.002 C 
ATOM      5  C14 ZIN A   1      44.054   6.765  33.613  0.00  0.00     0.003 C 
ATOM      6  C16 ZIN A   1      44.607   6.835  35.036  0.00  0.00     0.010 C 
ATOM      7  C17 ZIN A   1      46.120   7.064  34.965  0.00  0.00     0.035 C 
ATOM      8  C18 ZIN A   1      46.400   8.295  34.124  0.00  0.00    -0.067 C 
ATOM      9  C19 ZIN A   1      47.253   9.196  34.612  0.00  0.00     0.053 C 
ATOM     10  C20 ZIN A   1      47.574  10.401  33.841  0.00  0.00     0.149 C 
ATOM     11  O21 ZIN A   1      48.021  11.397  34.369  0.00  0.00    -0.293 OA
ATOM     12  C22 ZIN A   1      47.318  10.336  32.348  0.00  0.00     0.084 C 
ATOM     13  C23 ZIN A   1      45.902   9.799  32.149  0.00  0.00     0.022 C 
ATOM     14  C24 ZIN A   1      45.723   8.436  32.793  0.00  0.00    -0.009 C 
ATOM     15  C25 ZIN A   1      46.303   7.381  31.848  0.00  0.00     0.021 C 
ATOM     16  C26 ZIN A   1      44.230   8.136  32.937  0.00  0.00     0.072 C 
ATOM     17  C28 ZIN A   1      43.564   8.135  31.585  0.00  0.00     0.133 C 
ATOM     18  O29 ZIN A   1      44.143   8.573  30.620  0.00  0.00    -0.297 OA
ATOM     19  C30 ZIN A   1      42.156   7.575  31.445  0.00  0.00     0.091 C 
ATOM     20  C31 ZIN A   1      42.123   6.237  32.142  0.00  0.00     0.005 C 
ATOM     21  C32 ZIN A   1      43.122   5.283  31.484  0.00  0.00     0.019 C 
ENDROOT
BRANCH   1  22
ATOM     22  C6  ZIN A   1      40.523   4.621  31.131  0.00  0.00     0.185 C 
ATOM     23  O7  ZIN A   1      41.451   4.260  30.447  0.00  0.00    -0.292 OA
BRANCH  22  24
ATOM     24  C5  ZIN A   1      39.131   4.125  30.836  0.00  0.00     0.260 C 
BRANCH  24  25
ATOM     25  O4  ZIN A   1      38.227   5.258  30.734  0.00  0.00    -0.314 OA
BRANCH  25  26
ATOM     26  C2  ZIN A   1      36.954   5.057  31.110  0.00  0.00     0.255 C 
ATOM     27  C1  ZIN A   1      36.117   4.016  30.412  0.00  0.00     0.126 C 
ATOM     28  O3  ZIN A   1      36.480   5.711  32.009  0.00  0.00    -0.266 OA
ENDBRANCH  25  26
ENDBRANCH  24  25
ENDBRANCH  22  24
ENDBRANCH   1  22
BRANCH   1  29
ATOM     29  O9  ZIN A   1      39.726   6.553  32.327  0.00  0.00    -0.381 OA
ATOM     30  H38 ZIN A   1      40.031   7.431  32.592  0.00  0.00     0.211 HD
ENDBRANCH   1  29
TORSDOF 5
ENDMDL
MODEL 5
REMARK CAVERDOCK RESULT:      13.1      0.000      0.000
REMARK CAVERDOCK CONSTRAINTS:       0.0      0.0      0.0      0.0
REMARK CAVERDOCK TUNNEL: 4     13.1      1.9      5.3
REMARK  5 active torsions:
REMARK  status: ('A' for Active; 'I' for Inactive)
REMARK    1  A    between atoms: C2_2  and  O4_4 
REMARK    2  A    between atoms: O4_4  and  C5_5 
REMARK    3  A    between atoms: C5_5  and  C6_6 
REMARK    4  A    between atoms: C6_6  and  C8_8 
REMARK    5  A    between atoms: C8_8  and  O9_9 
ROOT
ATOM      1  C8  ZIN A   1      40.605   5.612  32.263  0.00  0.00     0.128 C 
ATOM      2  C10 ZIN A   1      40.679   4.798  33.577  0.00  0.00     0.047 C 
ATOM      3  C11 ZIN A   1      42.077   5.082  34.191  0.00  0.00     0.009 C 
ATOM      4  C12 ZIN A   1      42.453   6.439  33.582  0.00  0.00     0.002 C 
ATOM      5  C14 ZIN A   1      43.936   6.750  33.560  0.00  0.00     0.003 C 
ATOM      6  C16 ZIN A   1      44.517   6.781  34.973  0.00  0.00     0.010 C 
ATOM      7  C17 ZIN A   1      46.030   6.999  34.878  0.00  0.00     0.035 C 
ATOM      8  C18 ZIN A   1      46.304   8.248  34.062  0.00  0.00    -0.067 C 
ATOM      9  C19 ZIN A   1      47.174   9.130  34.555  0.00  0.00     0.053 C 
ATOM     10  C20 ZIN A   1      47.490  10.350  33.806  0.00  0.00     0.149 C 
ATOM     11  O21 ZIN A   1      47.956  11.329  34.350  0.00  0.00    -0.293 OA
ATOM     12  C22 ZIN A   1      47.205  10.323  32.317  0.00  0.00     0.084 C 
ATOM     13  C23 ZIN A   1      45.781   9.803  32.134  0.00  0.00     0.022 C 
ATOM     14  C24 ZIN A   1      45.603   8.427  32.748  0.00  0.00    -0.009 C 
ATOM     15  C25 ZIN A   1      46.155   7.390  31.767  0.00  0.00     0.021 C 
ATOM     16  C26 ZIN A   1      44.110   8.135  32.914  0.00  0.00     0.072 C 
ATOM     17  C28 ZIN A   1      43.418   8.172  31.575  0.00  0.00     0.133 C 
ATOM     18  O29 ZIN A   1      43.983   8.629  30.610  0.00  0.00    -0.297 OA
ATOM     19  C30 ZIN A   1      42.003   7.628  31.449  0.00  0.00     0.091 C 
ATOM     20  C31 ZIN A   1      41.972   6.273  32.114  0.00  0.00     0.005 C 
ATOM     21  C32 ZIN A   1      42.950   5.328  31.414  0.00  0.00     0.019 C 
ENDROOT
BRANCH   1  22
ATOM     22  C6  ZIN A   1      40.339   4.695  31.096  0.00  0.00     0.185 C 
ATOM     23  O7  ZIN A   1      41.198   4.508  30.268  0.00  0.00    -0.292 OA
BRANCH  22  24
ATOM     24  C5  ZIN A   1      39.002   4.013  30.964  0.00  0.00     0.260 C 
BRANCH  24  25
ATOM     25  O4  ZIN A   1      38.046   4.934  30.375  0.00  0.00    -0.314 OA
BRANCH  25  26
ATOM     26  C2  ZIN A   1      36.849   5.034  30.974  0.00  0.00     0.255 C 
ATOM     27  C1  ZIN A   1      35.703   4.166  30.521  0.00  0.00     0.126 C 
ATOM     28  O3  ZIN A   1      36.690   5.822  31.877  0.00  0.00    -0.266 OA
ENDBRANCH  25  26
ENDBRANCH  24  25
ENDBRANCH  22  24
ENDBRANCH   1  22
BRANCH   1  29
ATOM     29  O9  ZIN A   1      39.581   6.605  32.353  0.00  0.00    -0.381 OA
ATOM     30  H38 ZIN A   1      39.539   7.050  33.210  0.00  0.00     0.211 HD
ENDBRANCH   1  29
TORSDOF 5
ENDMDL
MODEL 6
REMARK CAVERDOCK RESULT:      14.2      0.000      0.000
REMARK CAVERDOCK CONSTRAINTS:       0.0      0.0      0.0      0.0
REMARK CAVERDOCK TUNNEL: 5     14.2      1.8      6.4
REMARK  5 active torsions:
REMARK  status: ('A' for Active; 'I' for Inactive)
REMARK    1  A    between atoms: C2_2  and  O4_4 
REMARK    2  A    between atoms: O4_4  and  C5_5 
REMARK    3  A    between atoms: C5_5  and  C6_6 
REMARK    4  A    between atoms: C6_6  and  C8_8 
REMARK    5  A    between atoms: C8_8  and  O9_9 
ROOT
ATOM      1  C8  ZIN A   1      40.466   5.449  32.198  0.00  0.00     0.128 C 
ATOM      2  C10 ZIN A   1      40.746   4.559  33.433  0.00  0.00     0.047 C 
ATOM      3  C11 ZIN A   1      42.179   4.912  33.912  0.00  0.00     0.009 C 
ATOM      4  C12 ZIN A   1      42.387   6.331  33.368  0.00  0.00     0.002 C 
ATOM      5  C14 ZIN A   1      43.833   6.758  33.211  0.00  0.00     0.003 C 
ATOM      6  C16 ZIN A   1      44.565   6.741  34.552  0.00  0.00     0.010 C 
ATOM      7  C17 ZIN A   1      46.039   7.083  34.312  0.00  0.00     0.035 C 
ATOM      8  C18 ZIN A   1      46.130   8.401  33.565  0.00  0.00    -0.067 C 
ATOM      9  C19 ZIN A   1      46.985   9.314  34.026  0.00  0.00     0.053 C 
ATOM     10  C20 ZIN A   1      47.129  10.602  33.340  0.00  0.00     0.149 C 
ATOM     11  O21 ZIN A   1      47.582  11.577  33.901  0.00  0.00    -0.293 OA
ATOM     12  C22 ZIN A   1      46.680  10.651  31.892  0.00  0.00     0.084 C 
ATOM     13  C23 ZIN A   1      45.285  10.033  31.824  0.00  0.00     0.022 C 
ATOM     14  C24 ZIN A   1      45.275   8.610  32.351  0.00  0.00    -0.009 C 
ATOM     15  C25 ZIN A   1      45.786   7.686  31.242  0.00  0.00     0.021 C 
ATOM     16  C26 ZIN A   1      43.835   8.192  32.653  0.00  0.00     0.072 C 
ATOM     17  C28 ZIN A   1      42.996   8.262  31.403  0.00  0.00     0.133 C 
ATOM     18  O29 ZIN A   1      43.415   8.824  30.419  0.00  0.00    -0.297 OA
ATOM     19  C30 ZIN A   1      41.618   7.618  31.390  0.00  0.00     0.091 C 
ATOM     20  C31 ZIN A   1      41.758   6.224  31.953  0.00  0.00     0.005 C 
ATOM     21  C32 ZIN A   1      42.715   5.406  31.084  0.00  0.00     0.019 C 
ENDROOT
BRANCH   1  22
ATOM     22  C6  ZIN A   1      40.137   4.593  31.002  0.00  0.00     0.185 C 
ATOM     23  O7  ZIN A   1      40.980   4.374  30.165  0.00  0.00    -0.292 OA
BRANCH  22  24
ATOM     24  C5  ZIN A   1      38.755   4.010  30.850  0.00  0.00     0.260 C 
BRANCH  24  25
ATOM     25  O4  ZIN A   1      37.838   5.049  30.415  0.00  0.00    -0.314 OA
BRANCH  25  26
ATOM     26  C2  ZIN A   1      36.654   5.118  31.044  0.00  0.00     0.255 C 
ATOM     27  C1  ZIN A   1      35.489   4.300  30.551  0.00  0.00     0.126 C 
ATOM     28  O3  ZIN A   1      36.523   5.838  32.006  0.00  0.00    -0.266 OA
ENDBRANCH  25  26
ENDBRANCH  24  25
ENDBRANCH  22  24
ENDBRANCH   1  22
BRANCH   1  29
ATOM     29  O9  ZIN A   1      39.392   6.350  32.470  0.00  0.00    -0.381 OA
ATOM     30  H38 ZIN A   1      38.664   5.956  32.969  0.00  0.00     0.211 HD
ENDBRANCH   1  29
TORSDOF 5
ENDMDL
MODEL 7
REMARK CAVERDOCK RESULT:      15.0      0.000      0.000
REMARK CAVERDOCK CONSTRAINTS:       0.0      0.0      0.0      0.0
REMARK CAVERDOCK TUNNEL: 6     15.0      1.8      7.4
REMARK  5 active torsions:
REMARK  status: ('A' for Active; 'I' for Inactive)
REMARK    1  A    between atoms: C2_2  and  O4_4 
REMARK    2  A    between atoms: O4_4  and  C5_5 
REMARK    3  A    between atoms: C5_5  and  C6_6 
REMARK    4  A    between atoms: C6_6  and  C8_8 
REMARK    5  A    between atoms: C8_8  and  O9_9 
ROOT
ATOM      1  C8  ZIN A   1      40.318   5.543  32.145  0.00  0.00     0.128 C 
ATOM      2  C10 ZIN A   1      40.520   4.666  33.404  0.00  0.00     0.047 C 
ATOM      3  C11 ZIN A   1      41.960   4.950  33.910  0.00  0.00     0.009 C 
ATOM      4  C12 ZIN A   1      42.259   6.343  33.342  0.00  0.00     0.002 C 
ATOM      5  C14 ZIN A   1      43.729   6.686  33.209  0.00  0.00     0.003 C 
ATOM      6  C16 ZIN A   1      44.429   6.659  34.567  0.00  0.00     0.010 C 
ATOM      7  C17 ZIN A   1      45.925   6.914  34.354  0.00  0.00     0.035 C 
ATOM      8  C18 ZIN A   1      46.106   8.208  33.582  0.00  0.00    -0.067 C 
ATOM      9  C19 ZIN A   1      47.000   9.082  34.043  0.00  0.00     0.053 C 
ATOM     10  C20 ZIN A   1      47.230  10.344  33.334  0.00  0.00     0.149 C 
ATOM     11  O21 ZIN A   1      47.724  11.305  33.885  0.00  0.00    -0.293 OA
ATOM     12  C22 ZIN A   1      46.817  10.386  31.876  0.00  0.00     0.084 C 
ATOM     13  C23 ZIN A   1      45.392   9.845  31.788  0.00  0.00     0.022 C 
ATOM     14  C24 ZIN A   1      45.291   8.436  32.344  0.00  0.00    -0.009 C 
ATOM     15  C25 ZIN A   1      45.774   7.462  31.267  0.00  0.00     0.021 C 
ATOM     16  C26 ZIN A   1      43.823   8.105  32.622  0.00  0.00     0.072 C 
ATOM     17  C28 ZIN A   1      43.017   8.194  31.351  0.00  0.00     0.133 C 
ATOM     18  O29 ZIN A   1      43.488   8.710  30.366  0.00  0.00    -0.297 OA
ATOM     19  C30 ZIN A   1      41.606   7.626  31.319  0.00  0.00     0.091 C 
ATOM     20  C31 ZIN A   1      41.656   6.240  31.914  0.00  0.00     0.005 C 
ATOM     21  C32 ZIN A   1      42.585   5.352  31.085  0.00  0.00     0.019 C 
ENDROOT
BRANCH   1  22
ATOM     22  C6  ZIN A   1      39.968   4.680  30.960  0.00  0.00     0.185 C 
ATOM     23  O7  ZIN A   1      40.791   4.471  30.101  0.00  0.00    -0.292 OA
BRANCH  22  24
ATOM     24  C5  ZIN A   1      38.591   4.078  30.846  0.00  0.00     0.260 C 
BRANCH  24  25
ATOM     25  O4  ZIN A   1      37.601   5.055  31.266  0.00  0.00    -0.314 OA
BRANCH  25  26
ATOM     26  C2  ZIN A   1      36.333   4.841  30.882  0.00  0.00     0.255 C 
ATOM     27  C1  ZIN A   1      35.206   5.020  31.866  0.00  0.00     0.126 C 
ATOM     28  O3  ZIN A   1      36.095   4.503  29.746  0.00  0.00    -0.266 OA
ENDBRANCH  25  26
ENDBRANCH  24  25
ENDBRANCH  22  24
ENDBRANCH   1  22
BRANCH   1  29
ATOM     29  O9  ZIN A   1      39.290   6.508  32.374  0.00  0.00    -0.381 OA
ATOM     30  H38 ZIN A   1      39.183   7.147  31.656  0.00  0.00     0.211 HD
ENDBRANCH   1  29
TORSDOF 5
ENDMDL
MODEL 8
REMARK CAVERDOCK RESULT:      16.1      0.000      0.000
REMARK CAVERDOCK CONSTRAINTS:       0.0      0.0      0.0      0.0
REMARK CAVERDOCK TUNNEL: 7     16.1      1.8      8.1
REMARK  5 active torsions:
REMARK  status: ('A' for Active; 'I' for Inactive)
REMARK    1  A    between atoms: C2_2  and  O4_4 
REMARK    2  A    between atoms: O4_4  and  C5_5 
REMARK    3  A    between atoms: C5_5  and  C6_6 
REMARK    4  A    between atoms: C6_6  and  C8_8 
REMARK    5  A    between atoms: C8_8  and  O9_9 
ROOT
ATOM      1  C8  ZIN A   1      40.087   5.456  32.039  0.00  0.00     0.128 C 
ATOM      2  C10 ZIN A   1      40.318   4.540  33.265  0.00  0.00     0.047 C 
ATOM      3  C11 ZIN A   1      41.764   4.822  33.756  0.00  0.00     0.009 C 
ATOM      4  C12 ZIN A   1      42.040   6.236  33.229  0.00  0.00     0.002 C 
ATOM      5  C14 ZIN A   1      43.504   6.597  33.083  0.00  0.00     0.003 C 
ATOM      6  C16 ZIN A   1      44.228   6.533  34.428  0.00  0.00     0.010 C 
ATOM      7  C17 ZIN A   1      45.717   6.809  34.199  0.00  0.00     0.035 C 
ATOM      8  C18 ZIN A   1      45.873   8.129  33.467  0.00  0.00    -0.067 C 
ATOM      9  C19 ZIN A   1      46.767   8.997  33.943  0.00  0.00     0.053 C 
ATOM     10  C20 ZIN A   1      46.973  10.284  33.272  0.00  0.00     0.149 C 
ATOM     11  O21 ZIN A   1      47.467  11.232  33.846  0.00  0.00    -0.293 OA
ATOM     12  C22 ZIN A   1      46.536  10.369  31.823  0.00  0.00     0.084 C 
ATOM     13  C23 ZIN A   1      45.114   9.817  31.740  0.00  0.00     0.022 C 
ATOM     14  C24 ZIN A   1      45.035   8.390  32.252  0.00  0.00    -0.009 C 
ATOM     15  C25 ZIN A   1      45.509   7.456  31.135  0.00  0.00     0.021 C 
ATOM     16  C26 ZIN A   1      43.575   8.036  32.542  0.00  0.00     0.072 C 
ATOM     17  C28 ZIN A   1      42.748   8.158  31.288  0.00  0.00     0.133 C 
ATOM     18  O29 ZIN A   1      43.198   8.711  30.313  0.00  0.00    -0.297 OA
ATOM     19  C30 ZIN A   1      41.342   7.578  31.260  0.00  0.00     0.091 C 
ATOM     20  C31 ZIN A   1      41.414   6.173  31.809  0.00  0.00     0.005 C 
ATOM     21  C32 ZIN A   1      42.338   5.322  30.935  0.00  0.00     0.019 C 
ENDROOT
BRANCH   1  22
ATOM     22  C6  ZIN A   1      39.726   4.629  30.831  0.00  0.00     0.185 C 
ATOM     23  O7  ZIN A   1      40.557   4.400  29.986  0.00  0.00    -0.292 OA
BRANCH  22  24
ATOM     24  C5  ZIN A   1      38.327   4.088  30.680  0.00  0.00     0.260 C 
BRANCH  24  25
ATOM     25  O4  ZIN A   1      37.371   5.095  31.107  0.00  0.00    -0.314 OA
BRANCH  25  26
ATOM     26  C2  ZIN A   1      36.074   4.751  31.087  0.00  0.00     0.255 C 
ATOM     27  C1  ZIN A   1      35.579   3.733  30.092  0.00  0.00     0.126 C 
ATOM     28  O3  ZIN A   1      35.303   5.257  31.868  0.00  0.00    -0.266 OA
ENDBRANCH  25  26
ENDBRANCH  24  25
ENDBRANCH  22  24
ENDBRANCH   1  22
BRANCH   1  29
ATOM     29  O9  ZIN A   1      39.054   6.403  32.315  0.00  0.00    -0.381 OA
ATOM     30  H38 ZIN A   1      38.209   6.198  31.894  0.00  0.00     0.211 HD
ENDBRANCH   1  29
TORSDOF 5
ENDMDL
MODEL 9
REMARK CAVERDOCK RESULT:      17.4      0.000      0.000
REMARK CAVERDOCK CONSTRAINTS:       0.0      0.0      0.0      0.0
REMARK CAVERDOCK TUNNEL: 8     17.4      1.8      9.2
REMARK  5 active torsions:
REMARK  status: ('A' for Active; 'I' for Inactive)
REMARK    1  A    between atoms: C2_2  and  O4_4 
REMARK    2  A    between atoms: O4_4  and  C5_5 
REMARK    3  A    between atoms: C5_5  and  C6_6 
REMARK    4  A    between atoms: C6_6  and  C8_8 
REMARK    5  A    between atoms: C8_8  and  O9_9 
ROOT
ATOM      1  C8  ZIN A   1      40.049   5.529  32.313  0.00  0.00     0.128 C 
ATOM      2  C10 ZIN A   1      40.563   4.593  33.432  0.00  0.00     0.047 C 
ATOM      3  C11 ZIN A   1      42.072   4.909  33.610  0.00  0.00     0.009 C 
ATOM      4  C12 ZIN A   1      42.191   6.344  33.079  0.00  0.00     0.002 C 
ATOM      5  C14 ZIN A   1      43.579   6.756  32.634  0.00  0.00     0.003 C 
ATOM      6  C16 ZIN A   1      44.576   6.683  33.790  0.00  0.00     0.010 C 
ATOM      7  C17 ZIN A   1      45.973   7.013  33.256  0.00  0.00     0.035 C 
ATOM      8  C18 ZIN A   1      45.933   8.355  32.548  0.00  0.00    -0.067 C 
ATOM      9  C19 ZIN A   1      46.884   9.240  32.847  0.00  0.00     0.053 C 
ATOM     10  C20 ZIN A   1      46.907  10.549  32.187  0.00  0.00     0.149 C 
ATOM     11  O21 ZIN A   1      47.488  11.498  32.671  0.00  0.00    -0.293 OA
ATOM     12  C22 ZIN A   1      46.166  10.654  30.869  0.00  0.00     0.084 C 
ATOM     13  C23 ZIN A   1      44.775  10.058  31.077  0.00  0.00     0.022 C 
ATOM     14  C24 ZIN A   1      44.846   8.618  31.549  0.00  0.00    -0.009 C 
ATOM     15  C25 ZIN A   1      45.094   7.727  30.329  0.00  0.00     0.021 C 
ATOM     16  C26 ZIN A   1      43.493   8.209  32.134  0.00  0.00     0.072 C 
ATOM     17  C28 ZIN A   1      42.412   8.334  31.091  0.00  0.00     0.133 C 
ATOM     18  O29 ZIN A   1      42.627   8.925  30.060  0.00  0.00    -0.297 OA
ATOM     19  C30 ZIN A   1      41.049   7.709  31.348  0.00  0.00     0.091 C 
ATOM     20  C31 ZIN A   1      41.276   6.295  31.825  0.00  0.00     0.005 C 
ATOM     21  C32 ZIN A   1      42.012   5.495  30.749  0.00  0.00     0.019 C 
ENDROOT
BRANCH   1  22
ATOM     22  C6  ZIN A   1      39.458   4.720  31.186  0.00  0.00     0.185 C 
ATOM     23  O7  ZIN A   1      39.985   3.690  30.841  0.00  0.00    -0.292 OA
BRANCH  22  24
ATOM     24  C5  ZIN A   1      38.209   5.198  30.490  0.00  0.00     0.260 C 
BRANCH  24  25
ATOM     25  O4  ZIN A   1      37.067   5.015  31.368  0.00  0.00    -0.314 OA
BRANCH  25  26
ATOM     26  C2  ZIN A   1      35.901   4.688  30.790  0.00  0.00     0.255 C 
ATOM     27  C1  ZIN A   1      34.644   4.609  31.618  0.00  0.00     0.126 C 
ATOM     28  O3  ZIN A   1      35.859   4.456  29.605  0.00  0.00    -0.266 OA
ENDBRANCH  25  26
ENDBRANCH  24  25
ENDBRANCH  22  24
ENDBRANCH   1  22
BRANCH   1  29
ATOM     29  O9  ZIN A   1      39.074   6.435  32.833  0.00  0.00    -0.381 OA
ATOM     30  H38 ZIN A   1      39.342   6.874  33.652  0.00  0.00     0.211 HD
ENDBRANCH   1  29
TORSDOF 5
ENDMDL
MODEL 10
REMARK CAVERDOCK RESULT:      18.8      0.000      0.000
REMARK CAVERDOCK CONSTRAINTS:       0.0      0.0      0.0      0.0
REMARK CAVERDOCK TUNNEL: 9     18.8      1.7     10.1
REMARK  5 active torsions:
REMARK  status: ('A' for Active; 'I' for Inactive)
REMARK    1  A    between atoms: C2_2  and  O4_4 
REMARK    2  A    between atoms: O4_4  and  C5_5 
REMARK    3  A    between atoms: C5_5  and  C6_6 
REMARK    4  A    between atoms: C6_6  and  C8_8 
REMARK    5  A    between atoms: C8_8  and  O9_9 
ROOT
ATOM      1  C8  ZIN A   1      39.734   5.505  32.100  0.00  0.00     0.128 C 
ATOM      2  C10 ZIN A   1      40.119   4.539  33.246  0.00  0.00     0.047 C 
ATOM      3  C11 ZIN A   1      41.617   4.804  33.558  0.00  0.00     0.009 C 
ATOM      4  C12 ZIN A   1      41.826   6.240  33.060  0.00  0.00     0.002 C 
ATOM      5  C14 ZIN A   1      43.260   6.612  32.741  0.00  0.00     0.003 C 
ATOM      6  C16 ZIN A   1      44.151   6.493  33.978  0.00  0.00     0.010 C 
ATOM      7  C17 ZIN A   1      45.599   6.784  33.570  0.00  0.00     0.035 C 
ATOM      8  C18 ZIN A   1      45.662   8.134  32.881  0.00  0.00    -0.067 C 
ATOM      9  C19 ZIN A   1      46.611   8.984  33.273  0.00  0.00     0.053 C 
ATOM     10  C20 ZIN A   1      46.732  10.299  32.636  0.00  0.00     0.149 C 
ATOM     11  O21 ZIN A   1      47.299  11.223  33.181  0.00  0.00    -0.293 OA
ATOM     12  C22 ZIN A   1      46.111  10.444  31.260  0.00  0.00     0.084 C 
ATOM     13  C23 ZIN A   1      44.690   9.891  31.339  0.00  0.00     0.022 C 
ATOM     14  C24 ZIN A   1      44.674   8.444  31.796  0.00  0.00    -0.009 C 
ATOM     15  C25 ZIN A   1      44.998   7.559  30.589  0.00  0.00     0.021 C 
ATOM     16  C26 ZIN A   1      43.264   8.072  32.257  0.00  0.00     0.072 C 
ATOM     17  C28 ZIN A   1      42.281   8.245  31.126  0.00  0.00     0.133 C 
ATOM     18  O29 ZIN A   1      42.603   8.840  30.126  0.00  0.00    -0.297 OA
ATOM     19  C30 ZIN A   1      40.882   7.662  31.257  0.00  0.00     0.091 C 
ATOM     20  C31 ZIN A   1      41.022   6.236  31.731  0.00  0.00     0.005 C 
ATOM     21  C32 ZIN A   1      41.823   5.425  30.711  0.00  0.00     0.019 C 
ENDROOT
BRANCH   1  22
ATOM     22  C6  ZIN A   1      39.217   4.729  30.916  0.00  0.00     0.185 C 
ATOM     23  O7  ZIN A   1      39.862   3.811  30.468  0.00  0.00    -0.292 OA
BRANCH  22  24
ATOM     24  C5  ZIN A   1      37.896   5.098  30.291  0.00  0.00     0.260 C 
BRANCH  24  25
ATOM     25  O4  ZIN A   1      36.844   4.988  31.286  0.00  0.00    -0.314 OA
BRANCH  25  26
ATOM     26  C2  ZIN A   1      35.690   4.427  30.892  0.00  0.00     0.255 C 
ATOM     27  C1  ZIN A   1      34.448   4.588  31.731  0.00  0.00     0.126 C 
ATOM     28  O3  ZIN A   1      35.647   3.792  29.865  0.00  0.00    -0.266 OA
ENDBRANCH  25  26
ENDBRANCH  24  25
ENDBRANCH  22  24
ENDBRANCH   1  22
BRANCH   1  29
ATOM     29  O9  ZIN A   1      38.747   6.436  32.548  0.00  0.00    -0.381 OA
ATOM     30  H38 ZIN A   1      37.910   6.384  32.068  0.00  0.00     0.211 HD
ENDBRANCH   1  29
TORSDOF 5
ENDMDL
MODEL 11
REMARK CAVERDOCK RESULT:      19.9      0.000      0.000
REMARK CAVERDOCK CONSTRAINTS:       0.1      0.0      0.0      0.0
REMARK CAVERDOCK TUNNEL: 10     19.9      1.7     11.2
REMARK  5 active torsions:
REMARK  status: ('A' for Active; 'I' for Inactive)
REMARK    1  A    between atoms: C2_2  and  O4_4 
REMARK    2  A    between atoms: O4_4  and  C5_5 
REMARK    3  A    between atoms: C5_5  and  C6_6 
REMARK    4  A    between atoms: C6_6  and  C8_8 
REMARK    5  A    between atoms: C8_8  and  O9_9 
ROOT
ATOM      1  C8  ZIN A   1      39.699   5.469  32.127  0.00  0.00     0.128 C 
ATOM      2  C10 ZIN A   1      40.236   4.491  33.199  0.00  0.00     0.047 C 
ATOM      3  C11 ZIN A   1      41.753   4.789  33.345  0.00  0.00     0.009 C 
ATOM      4  C12 ZIN A   1      41.869   6.240  32.860  0.00  0.00     0.002 C 
ATOM      5  C14 ZIN A   1      43.248   6.656  32.390  0.00  0.00     0.003 C 
ATOM      6  C16 ZIN A   1      44.276   6.536  33.514  0.00  0.00     0.010 C 
ATOM      7  C17 ZIN A   1      45.661   6.873  32.951  0.00  0.00     0.035 C 
ATOM      8  C18 ZIN A   1      45.613   8.239  32.291  0.00  0.00    -0.067 C 
ATOM      9  C19 ZIN A   1      46.580   9.105  32.593  0.00  0.00     0.053 C 
ATOM     10  C20 ZIN A   1      46.595  10.436  31.977  0.00  0.00     0.149 C 
ATOM     11  O21 ZIN A   1      47.198  11.363  32.476  0.00  0.00    -0.293 OA
ATOM     12  C22 ZIN A   1      45.818  10.592  30.685  0.00  0.00     0.084 C 
ATOM     13  C23 ZIN A   1      44.429  10.000  30.911  0.00  0.00     0.022 C 
ATOM     14  C24 ZIN A   1      44.501   8.544  31.333  0.00  0.00    -0.009 C 
ATOM     15  C25 ZIN A   1      44.706   7.693  30.077  0.00  0.00     0.021 C 
ATOM     16  C26 ZIN A   1      43.161   8.126  31.942  0.00  0.00     0.072 C 
ATOM     17  C28 ZIN A   1      42.052   8.295  30.935  0.00  0.00     0.133 C 
ATOM     18  O29 ZIN A   1      42.243   8.919  29.918  0.00  0.00    -0.297 OA
ATOM     19  C30 ZIN A   1      40.691   7.672  31.209  0.00  0.00     0.091 C 
ATOM     20  C31 ZIN A   1      40.919   6.241  31.631  0.00  0.00     0.005 C 
ATOM     21  C32 ZIN A   1      41.618   5.473  30.508  0.00  0.00     0.019 C 
ENDROOT
BRANCH   1  22
ATOM     22  C6  ZIN A   1      39.070   4.703  30.991  0.00  0.00     0.185 C 
ATOM     23  O7  ZIN A   1      39.569   3.672  30.609  0.00  0.00    -0.292 OA
BRANCH  22  24
ATOM     24  C5  ZIN A   1      37.819   5.226  30.332  0.00  0.00     0.260 C 
BRANCH  24  25
ATOM     25  O4  ZIN A   1      36.713   5.156  31.271  0.00  0.00    -0.314 OA
BRANCH  25  26
ATOM     26  C2  ZIN A   1      35.638   4.447  30.894  0.00  0.00     0.255 C 
ATOM     27  C1  ZIN A   1      35.784   3.334  29.888  0.00  0.00     0.126 C 
ATOM     28  O3  ZIN A   1      34.553   4.702  31.360  0.00  0.00    -0.266 OA
ENDBRANCH  25  26
ENDBRANCH  24  25
ENDBRANCH  22  24
ENDBRANCH   1  22
BRANCH   1  29
ATOM     29  O9  ZIN A   1      38.748   6.364  32.705  0.00  0.00    -0.381 OA
ATOM     30  H38 ZIN A   1      39.001   7.295  32.653  0.00  0.00     0.211 HD
ENDBRANCH   1  29
TORSDOF 5
ENDMDL
MODEL 12
REMARK CAVERDOCK RESULT:      21.8      0.000      0.000
REMARK CAVERDOCK CONSTRAINTS:       0.2      0.0      0.0      0.0
REMARK CAVERDOCK TUNNEL: 11     21.8      1.8     12.1
REMARK  5 active torsions:
REMARK  status: ('A' for Active; 'I' for Inactive)
REMARK    1  A    between atoms: C2_2  and  O4_4 
REMARK    2  A    between atoms: O4_4  and  C5_5 
REMARK    3  A    between atoms: C5_5  and  C6_6 
REMARK    4  A    between atoms: C6_6  and  C8_8 
REMARK    5  A    between atoms: C8_8  and  O9_9 
ROOT
ATOM      1  C8  ZIN A   1      39.453   5.456  31.931  0.00  0.00     0.128 C 
ATOM      2  C10 ZIN A   1      39.908   4.460  33.024  0.00  0.00     0.047 C 
ATOM      3  C11 ZIN A   1      41.409   4.755  33.289  0.00  0.00     0.009 C 
ATOM      4  C12 ZIN A   1      41.560   6.214  32.840  0.00  0.00     0.002 C 
ATOM      5  C14 ZIN A   1      42.970   6.639  32.483  0.00  0.00     0.003 C 
ATOM      6  C16 ZIN A   1      43.910   6.499  33.680  0.00  0.00     0.010 C 
ATOM      7  C17 ZIN A   1      45.333   6.846  33.231  0.00  0.00     0.035 C 
ATOM      8  C18 ZIN A   1      45.333   8.222  32.592  0.00  0.00    -0.067 C 
ATOM      9  C19 ZIN A   1      46.274   9.083  32.981  0.00  0.00     0.053 C 
ATOM     10  C20 ZIN A   1      46.334  10.424  32.391  0.00  0.00     0.149 C 
ATOM     11  O21 ZIN A   1      46.896  11.343  32.950  0.00  0.00    -0.293 OA
ATOM     12  C22 ZIN A   1      45.658  10.603  31.046  0.00  0.00     0.084 C 
ATOM     13  C23 ZIN A   1      44.256  10.007  31.157  0.00  0.00     0.022 C 
ATOM     14  C24 ZIN A   1      44.297   8.544  31.557  0.00  0.00    -0.009 C 
ATOM     15  C25 ZIN A   1      44.599   7.715  30.306  0.00  0.00     0.021 C 
ATOM     16  C26 ZIN A   1      42.916   8.116  32.055  0.00  0.00     0.072 C 
ATOM     17  C28 ZIN A   1      41.887   8.302  30.970  0.00  0.00     0.133 C 
ATOM     18  O29 ZIN A   1      42.153   8.943  29.981  0.00  0.00    -0.297 OA
ATOM     19  C30 ZIN A   1      40.510   7.675  31.129  0.00  0.00     0.091 C 
ATOM     20  C31 ZIN A   1      40.706   6.237  31.543  0.00  0.00     0.005 C 
ATOM     21  C32 ZIN A   1      41.489   5.488  30.463  0.00  0.00     0.019 C 
ENDROOT
BRANCH   1  22
ATOM     22  C6  ZIN A   1      38.913   4.710  30.737  0.00  0.00     0.185 C 
ATOM     23  O7  ZIN A   1      39.547   3.802  30.255  0.00  0.00    -0.292 OA
BRANCH  22  24
ATOM     24  C5  ZIN A   1      37.582   5.099  30.145  0.00  0.00     0.260 C 
BRANCH  24  25
ATOM     25  O4  ZIN A   1      36.524   4.783  31.088  0.00  0.00    -0.314 OA
BRANCH  25  26
ATOM     26  C2  ZIN A   1      35.438   4.163  30.599  0.00  0.00     0.255 C 
ATOM     27  C1  ZIN A   1      34.085   4.418  31.211  0.00  0.00     0.126 C 
ATOM     28  O3  ZIN A   1      35.547   3.399  29.669  0.00  0.00    -0.266 OA
ENDBRANCH  25  26
ENDBRANCH  24  25
ENDBRANCH  22  24
ENDBRANCH   1  22
BRANCH   1  29
ATOM     29  O9  ZIN A   1      38.459   6.341  32.450  0.00  0.00    -0.381 OA
ATOM     30  H38 ZIN A   1      37.860   6.698  31.780  0.00  0.00     0.211 HD
ENDBRANCH   1  29
TORSDOF 5
ENDMDL
MODEL 13
REMARK CAVERDOCK RESULT:      23.1      0.000      0.000
REMARK CAVERDOCK CONSTRAINTS:       0.4      0.0      0.0      0.0
REMARK CAVERDOCK TUNNEL: 12     23.1      1.8     13.3
REMARK  5 active torsions:
REMARK  status: ('A' for Active; 'I' for Inactive)
REMARK    1  A    between atoms: C2_2  and  O4_4 
REMARK    2  A    between atoms: O4_4  and  C5_5 
REMARK    3  A    between atoms: C5_5  and  C6_6 
REMARK    4  A    between atoms: C6_6  and  C8_8 
REMARK    5  A    between atoms: C8_8  and  O9_9 
ROOT
ATOM      1  C8  ZIN A   1      39.304   5.478  32.049  0.00  0.00     0.128 C 
ATOM      2  C10 ZIN A   1      39.789   4.450  33.099  0.00  0.00     0.047 C 
ATOM      3  C11 ZIN A   1      41.320   4.658  33.242  0.00  0.00     0.009 C 
ATOM      4  C12 ZIN A   1      41.517   6.109  32.785  0.00  0.00     0.002 C 
ATOM      5  C14 ZIN A   1      42.915   6.456  32.315  0.00  0.00     0.003 C 
ATOM      6  C16 ZIN A   1      43.940   6.255  33.431  0.00  0.00     0.010 C 
ATOM      7  C17 ZIN A   1      45.339   6.524  32.868  0.00  0.00     0.035 C 
ATOM      8  C18 ZIN A   1      45.366   7.903  32.235  0.00  0.00    -0.067 C 
ATOM      9  C19 ZIN A   1      46.382   8.707  32.548  0.00  0.00     0.053 C 
ATOM     10  C20 ZIN A   1      46.471  10.046  31.958  0.00  0.00     0.149 C 
ATOM     11  O21 ZIN A   1      47.127  10.927  32.471  0.00  0.00    -0.293 OA
ATOM     12  C22 ZIN A   1      45.699  10.272  30.673  0.00  0.00     0.084 C 
ATOM     13  C23 ZIN A   1      44.278   9.755  30.896  0.00  0.00     0.022 C 
ATOM     14  C24 ZIN A   1      44.269   8.289  31.288  0.00  0.00    -0.009 C 
ATOM     15  C25 ZIN A   1      44.420   7.453  30.015  0.00  0.00     0.021 C 
ATOM     16  C26 ZIN A   1      42.911   7.936  31.897  0.00  0.00     0.072 C 
ATOM     17  C28 ZIN A   1      41.809   8.188  30.899  0.00  0.00     0.133 C 
ATOM     18  O29 ZIN A   1      42.030   8.820  29.894  0.00  0.00    -0.297 OA
ATOM     19  C30 ZIN A   1      40.416   7.639  31.169  0.00  0.00     0.091 C 
ATOM     20  C31 ZIN A   1      40.563   6.189  31.562  0.00  0.00     0.005 C 
ATOM     21  C32 ZIN A   1      41.212   5.404  30.420  0.00  0.00     0.019 C 
ENDROOT
BRANCH   1  22
ATOM     22  C6  ZIN A   1      38.627   4.772  30.902  0.00  0.00     0.185 C 
ATOM     23  O7  ZIN A   1      39.153   3.814  30.387  0.00  0.00    -0.292 OA
BRANCH  22  24
ATOM     24  C5  ZIN A   1      37.294   5.262  30.397  0.00  0.00     0.260 C 
BRANCH  24  25
ATOM     25  O4  ZIN A   1      36.237   4.752  31.253  0.00  0.00    -0.314 OA
BRANCH  25  26
ATOM     26  C2  ZIN A   1      35.219   4.117  30.652  0.00  0.00     0.255 C 
ATOM     27  C1  ZIN A   1      33.849   4.122  31.281  0.00  0.00     0.126 C 
ATOM     28  O3  ZIN A   1      35.401   3.540  29.606  0.00  0.00    -0.266 OA
ENDBRANCH  25  26
ENDBRANCH  24  25
ENDBRANCH  22  24
ENDBRANCH   1  22
BRANCH   1  29
ATOM     29  O9  ZIN A   1      38.407   6.414  32.650  0.00  0.00    -0.381 OA
ATOM     30  H38 ZIN A   1      37.473   6.206  32.517  0.00  0.00     0.211 HD
ENDBRANCH   1  29
TORSDOF 5
ENDMDL
MODEL 14
REMARK CAVERDOCK RESULT:      23.4      0.000      0.000
REMARK CAVERDOCK CONSTRAINTS:       0.2      0.0      0.0      0.0
REMARK CAVERDOCK TUNNEL: 13     23.4      1.8     14.4
REMARK  5 active torsions:
REMARK  status: ('A' for Active; 'I' for Inactive)
REMARK    1  A    between atoms: C2_2  and  O4_4 
REMARK    2  A    between atoms: O4_4  and  C5_5 
REMARK    3  A    between atoms: C5_5  and  C6_6 
REMARK    4  A    between atoms: C6_6  and  C8_8 
REMARK    5  A    between atoms: C8_8  and  O9_9 
ROOT
ATOM      1  C8  ZIN A   1      41.347   5.146  32.670  0.00  0.00     0.128 C 
ATOM      2  C10 ZIN A   1      40.954   6.294  33.631  0.00  0.00     0.047 C 
ATOM      3  C11 ZIN A   1      39.464   6.617  33.344  0.00  0.00     0.009 C 
ATOM      4  C12 ZIN A   1      38.937   5.310  32.736  0.00  0.00     0.002 C 
ATOM      5  C14 ZIN A   1      37.691   5.449  31.884  0.00  0.00     0.003 C 
ATOM      6  C16 ZIN A   1      36.522   6.002  32.699  0.00  0.00     0.010 C 
ATOM      7  C17 ZIN A   1      35.327   6.212  31.763  0.00  0.00     0.035 C 
ATOM      8  C18 ZIN A   1      35.026   4.914  31.037  0.00  0.00    -0.067 C 
ATOM      9  C19 ZIN A   1      33.758   4.505  31.003  0.00  0.00     0.053 C 
ATOM     10  C20 ZIN A   1      33.402   3.266  30.305  0.00  0.00     0.149 C 
ATOM     11  O21 ZIN A   1      32.377   2.666  30.552  0.00  0.00    -0.293 OA
ATOM     12  C22 ZIN A   1      34.382   2.773  29.259  0.00  0.00     0.084 C 
ATOM     13  C23 ZIN A   1      35.772   2.782  29.893  0.00  0.00     0.022 C 
ATOM     14  C24 ZIN A   1      36.153   4.165  30.390  0.00  0.00    -0.009 C 
ATOM     15  C25 ZIN A   1      36.645   4.983  29.194  0.00  0.00     0.021 C 
ATOM     16  C26 ZIN A   1      37.326   4.048  31.365  0.00  0.00     0.072 C 
ATOM     17  C28 ZIN A   1      38.515   3.424  30.680  0.00  0.00     0.133 C 
ATOM     18  O29 ZIN A   1      38.387   2.888  29.605  0.00  0.00    -0.297 OA
ATOM     19  C30 ZIN A   1      39.878   3.474  31.355  0.00  0.00     0.091 C 
ATOM     20  C31 ZIN A   1      40.112   4.895  31.809  0.00  0.00     0.005 C 
ATOM     21  C32 ZIN A   1      40.101   5.835  30.602  0.00  0.00     0.019 C 
ENDROOT
BRANCH   1  22
ATOM     22  C6  ZIN A   1      42.508   5.565  31.805  0.00  0.00     0.185 C 
ATOM     23  O7  ZIN A   1      42.831   4.887  30.859  0.00  0.00    -0.292 OA
BRANCH  22  24
ATOM     24  C5  ZIN A   1      43.267   6.828  32.122  0.00  0.00     0.260 C 
BRANCH  24  25
ATOM     25  O4  ZIN A   1      44.680   6.523  32.255  0.00  0.00    -0.314 OA
BRANCH  25  26
ATOM     26  C2  ZIN A   1      45.421   7.373  32.982  0.00  0.00     0.255 C 
ATOM     27  C1  ZIN A   1      46.542   8.143  32.331  0.00  0.00     0.126 C 
ATOM     28  O3  ZIN A   1      45.191   7.521  34.159  0.00  0.00    -0.266 OA
ENDBRANCH  25  26
ENDBRANCH  24  25
ENDBRANCH  22  24
ENDBRANCH   1  22
BRANCH   1  29
ATOM     29  O9  ZIN A   1      41.681   3.971  33.411  0.00  0.00    -0.381 OA
ATOM     30  H38 ZIN A   1      40.919   3.516  33.792  0.00  0.00     0.211 HD
ENDBRANCH   1  29
TORSDOF 5
ENDMDL
MODEL 15
REMARK CAVERDOCK RESULT:      23.4      0.000      0.000
REMARK CAVERDOCK CONSTRAINTS:       0.0      0.0      0.0      0.0
REMARK CAVERDOCK TUNNEL: 14     23.4      1.8     15.3
REMARK  5 active torsions:
REMARK  status: ('A' for Active; 'I' for Inactive)
REMARK    1  A    between atoms: C2_2  and  O4_4 
REMARK    2  A    between atoms: O4_4  and  C5_5 
REMARK    3  A    between atoms: C5_5  and  C6_6 
REMARK    4  A    between atoms: C6_6  and  C8_8 
REMARK    5  A    between atoms: C8_8  and  O9_9 
ROOT
ATOM      1  C8  ZIN A   1      41.255   5.078  32.525  0.00  0.00     0.128 C 
ATOM      2  C10 ZIN A   1      40.873   6.243  33.469  0.00  0.00     0.047 C 
ATOM      3  C11 ZIN A   1      39.380   6.562  33.192  0.00  0.00     0.009 C 
ATOM      4  C12 ZIN A   1      38.846   5.245  32.614  0.00  0.00     0.002 C 
ATOM      5  C14 ZIN A   1      37.591   5.368  31.774  0.00  0.00     0.003 C 
ATOM      6  C16 ZIN A   1      36.431   5.936  32.590  0.00  0.00     0.010 C 
ATOM      7  C17 ZIN A   1      35.226   6.130  31.664  0.00  0.00     0.035 C 
ATOM      8  C18 ZIN A   1      34.917   4.819  30.965  0.00  0.00    -0.067 C 
ATOM      9  C19 ZIN A   1      33.648   4.410  30.952  0.00  0.00     0.053 C 
ATOM     10  C20 ZIN A   1      33.285   3.158  30.281  0.00  0.00     0.149 C 
ATOM     11  O21 ZIN A   1      32.262   2.563  30.550  0.00  0.00    -0.293 OA
ATOM     12  C22 ZIN A   1      34.253   2.646  29.234  0.00  0.00     0.084 C 
ATOM     13  C23 ZIN A   1      35.650   2.666  29.852  0.00  0.00     0.022 C 
ATOM     14  C24 ZIN A   1      36.036   4.058  30.320  0.00  0.00    -0.009 C 
ATOM     15  C25 ZIN A   1      36.516   4.854  29.103  0.00  0.00     0.021 C 
ATOM     16  C26 ZIN A   1      37.220   3.958  31.284  0.00  0.00     0.072 C 
ATOM     17  C28 ZIN A   1      38.401   3.321  30.598  0.00  0.00     0.133 C 
ATOM     18  O29 ZIN A   1      38.262   2.766  29.534  0.00  0.00    -0.297 OA
ATOM     19  C30 ZIN A   1      39.771   3.383  31.257  0.00  0.00     0.091 C 
ATOM     20  C31 ZIN A   1      40.011   4.811  31.682  0.00  0.00     0.005 C 
ATOM     21  C32 ZIN A   1      39.987   5.729  30.458  0.00  0.00     0.019 C 
ENDROOT
BRANCH   1  22
ATOM     22  C6  ZIN A   1      42.407   5.480  31.640  0.00  0.00     0.185 C 
ATOM     23  O7  ZIN A   1      42.706   4.797  30.690  0.00  0.00    -0.292 OA
BRANCH  22  24
ATOM     24  C5  ZIN A   1      43.186   6.735  31.942  0.00  0.00     0.260 C 
BRANCH  24  25
ATOM     25  O4  ZIN A   1      44.332   6.404  32.770  0.00  0.00    -0.314 OA
BRANCH  25  26
ATOM     26  C2  ZIN A   1      45.265   7.357  32.928  0.00  0.00     0.255 C 
ATOM     27  C1  ZIN A   1      46.331   7.548  31.879  0.00  0.00     0.126 C 
ATOM     28  O3  ZIN A   1      45.250   8.060  33.910  0.00  0.00    -0.266 OA
ENDBRANCH  25  26
ENDBRANCH  24  25
ENDBRANCH  22  24
ENDBRANCH   1  22
BRANCH   1  29
ATOM     29  O9  ZIN A   1      41.597   3.917  33.284  0.00  0.00    -0.381 OA
ATOM     30  H38 ZIN A   1      40.987   3.727  34.010  0.00  0.00     0.211 HD
ENDBRANCH   1  29
TORSDOF 5
ENDMDL
MODEL 16
REMARK CAVERDOCK RESULT:      23.0      0.000      0.000
REMARK CAVERDOCK CONSTRAINTS:       0.0      0.0      0.0      0.0
REMARK CAVERDOCK TUNNEL: 15     23.0      1.8     16.3
REMARK  5 active torsions:
REMARK  status: ('A' for Active; 'I' for Inactive)
REMARK    1  A    between atoms: C2_2  and  O4_4 
REMARK    2  A    between atoms: O4_4  and  C5_5 
REMARK    3  A    between atoms: C5_5  and  C6_6 
REMARK    4  A    between atoms: C6_6  and  C8_8 
REMARK    5  A    between atoms: C8_8  and  O9_9 
ROOT
ATOM      1  C8  ZIN A   1      41.115   4.961  32.239  0.00  0.00     0.128 C 
ATOM      2  C10 ZIN A   1      40.822   6.214  33.097  0.00  0.00     0.047 C 
ATOM      3  C11 ZIN A   1      39.330   6.571  32.857  0.00  0.00     0.009 C 
ATOM      4  C12 ZIN A   1      38.721   5.235  32.414  0.00  0.00     0.002 C 
ATOM      5  C14 ZIN A   1      37.435   5.342  31.620  0.00  0.00     0.003 C 
ATOM      6  C16 ZIN A   1      36.335   6.023  32.434  0.00  0.00     0.010 C 
ATOM      7  C17 ZIN A   1      35.098   6.191  31.546  0.00  0.00     0.035 C 
ATOM      8  C18 ZIN A   1      34.708   4.841  30.973  0.00  0.00    -0.067 C 
ATOM      9  C19 ZIN A   1      33.425   4.487  31.047  0.00  0.00     0.053 C 
ATOM     10  C20 ZIN A   1      32.983   3.200  30.500  0.00  0.00     0.149 C 
ATOM     11  O21 ZIN A   1      31.952   2.673  30.860  0.00  0.00    -0.293 OA
ATOM     12  C22 ZIN A   1      33.883   2.564  29.459  0.00  0.00     0.084 C 
ATOM     13  C23 ZIN A   1      35.306   2.576  30.014  0.00  0.00     0.022 C 
ATOM     14  C24 ZIN A   1      35.766   3.984  30.347  0.00  0.00    -0.009 C 
ATOM     15  C25 ZIN A   1      36.220   4.657  29.049  0.00  0.00     0.021 C 
ATOM     16  C26 ZIN A   1      36.988   3.913  31.266  0.00  0.00     0.072 C 
ATOM     17  C28 ZIN A   1      38.111   3.173  30.586  0.00  0.00     0.133 C 
ATOM     18  O29 ZIN A   1      37.903   2.539  29.580  0.00  0.00    -0.297 OA
ATOM     19  C30 ZIN A   1      39.511   3.232  31.179  0.00  0.00     0.091 C 
ATOM     20  C31 ZIN A   1      39.824   4.679  31.474  0.00  0.00     0.005 C 
ATOM     21  C32 ZIN A   1      39.780   5.494  30.180  0.00  0.00     0.019 C 
ENDROOT
BRANCH   1  22
ATOM     22  C6  ZIN A   1      42.241   5.240  31.275  0.00  0.00     0.185 C 
ATOM     23  O7  ZIN A   1      42.266   4.691  30.200  0.00  0.00    -0.292 OA
BRANCH  22  24
ATOM     24  C5  ZIN A   1      43.334   6.205  31.655  0.00  0.00     0.260 C 
BRANCH  24  25
ATOM     25  O4  ZIN A   1      43.828   5.878  32.981  0.00  0.00    -0.314 OA
BRANCH  25  26
ATOM     26  C2  ZIN A   1      44.477   6.848  33.646  0.00  0.00     0.255 C 
ATOM     27  C1  ZIN A   1      45.539   7.659  32.949  0.00  0.00     0.126 C 
ATOM     28  O3  ZIN A   1      44.209   7.069  34.803  0.00  0.00    -0.266 OA
ENDBRANCH  25  26
ENDBRANCH  24  25
ENDBRANCH  22  24
ENDBRANCH   1  22
BRANCH   1  29
ATOM     29  O9  ZIN A   1      41.446   3.852  33.077  0.00  0.00    -0.381 OA
ATOM     30  H38 ZIN A   1      41.300   2.990  32.665  0.00  0.00     0.211 HD
ENDBRANCH   1  29
TORSDOF 5
ENDMDL
MODEL 17
REMARK CAVERDOCK RESULT:      22.7      0.000      0.000
REMARK CAVERDOCK CONSTRAINTS:       0.0      0.0      0.0      0.0
REMARK CAVERDOCK TUNNEL: 16     22.7      1.9     17.5
REMARK  5 active torsions:
REMARK  status: ('A' for Active; 'I' for Inactive)
REMARK    1  A    between atoms: C2_2  and  O4_4 
REMARK    2  A    between atoms: O4_4  and  C5_5 
REMARK    3  A    between atoms: C5_5  and  C6_6 
REMARK    4  A    between atoms: C6_6  and  C8_8 
REMARK    5  A    between atoms: C8_8  and  O9_9 
ROOT
ATOM      1  C8  ZIN A   1      40.958   4.953  32.184  0.00  0.00     0.128 C 
ATOM      2  C10 ZIN A   1      40.657   6.185  33.070  0.00  0.00     0.047 C 
ATOM      3  C11 ZIN A   1      39.161   6.532  32.845  0.00  0.00     0.009 C 
ATOM      4  C12 ZIN A   1      38.562   5.199  32.376  0.00  0.00     0.002 C 
ATOM      5  C14 ZIN A   1      37.272   5.310  31.590  0.00  0.00     0.003 C 
ATOM      6  C16 ZIN A   1      36.169   5.963  32.424  0.00  0.00     0.010 C 
ATOM      7  C17 ZIN A   1      34.926   6.137  31.545  0.00  0.00     0.035 C 
ATOM      8  C18 ZIN A   1      34.546   4.796  30.946  0.00  0.00    -0.067 C 
ATOM      9  C19 ZIN A   1      33.268   4.427  31.018  0.00  0.00     0.053 C 
ATOM     10  C20 ZIN A   1      32.836   3.148  30.446  0.00  0.00     0.149 C 
ATOM     11  O21 ZIN A   1      31.812   2.603  30.800  0.00  0.00    -0.293 OA
ATOM     12  C22 ZIN A   1      33.737   2.542  29.388  0.00  0.00     0.084 C 
ATOM     13  C23 ZIN A   1      35.162   2.557  29.937  0.00  0.00     0.022 C 
ATOM     14  C24 ZIN A   1      35.610   3.962  30.297  0.00  0.00    -0.009 C 
ATOM     15  C25 ZIN A   1      36.052   4.666  29.012  0.00  0.00     0.021 C 
ATOM     16  C26 ZIN A   1      36.837   3.885  31.209  0.00  0.00     0.072 C 
ATOM     17  C28 ZIN A   1      37.964   3.170  30.509  0.00  0.00     0.133 C 
ATOM     18  O29 ZIN A   1      37.757   2.555  29.490  0.00  0.00    -0.297 OA
ATOM     19  C30 ZIN A   1      39.367   3.230  31.097  0.00  0.00     0.091 C 
ATOM     20  C31 ZIN A   1      39.667   4.673  31.420  0.00  0.00     0.005 C 
ATOM     21  C32 ZIN A   1      39.609   5.515  30.143  0.00  0.00     0.019 C 
ENDROOT
BRANCH   1  22
ATOM     22  C6  ZIN A   1      42.076   5.263  31.222  0.00  0.00     0.185 C 
ATOM     23  O7  ZIN A   1      42.048   4.819  30.099  0.00  0.00    -0.292 OA
BRANCH  22  24
ATOM     24  C5  ZIN A   1      43.230   6.128  31.662  0.00  0.00     0.260 C 
BRANCH  24  25
ATOM     25  O4  ZIN A   1      43.529   5.861  33.058  0.00  0.00    -0.314 OA
BRANCH  25  26
ATOM     26  C2  ZIN A   1      44.226   6.797  33.721  0.00  0.00     0.255 C 
ATOM     27  C1  ZIN A   1      44.988   7.850  32.959  0.00  0.00     0.126 C 
ATOM     28  O3  ZIN A   1      44.244   6.793  34.929  0.00  0.00    -0.266 OA
ENDBRANCH  25  26
ENDBRANCH  24  25
ENDBRANCH  22  24
ENDBRANCH   1  22
BRANCH   1  29
ATOM     29  O9  ZIN A   1      41.304   3.830  32.998  0.00  0.00    -0.381 OA
ATOM     30  H38 ZIN A   1      41.826   4.056  33.779  0.00  0.00     0.211 HD
ENDBRANCH   1  29
TORSDOF 5
ENDMDL
MODEL 18
REMARK CAVERDOCK RESULT:      22.9      0.000      0.000
REMARK CAVERDOCK CONSTRAINTS:       0.0      0.0      0.0      0.0
REMARK CAVERDOCK TUNNEL: 17     22.9      1.9     18.1
REMARK  5 active torsions:
REMARK  status: ('A' for Active; 'I' for Inactive)
REMARK    1  A    between atoms: C2_2  and  O4_4 
REMARK    2  A    between atoms: O4_4  and  C5_5 
REMARK    3  A    between atoms: C5_5  and  C6_6 
REMARK    4  A    between atoms: C6_6  and  C8_8 
REMARK    5  A    between atoms: C8_8  and  O9_9 
ROOT
ATOM      1  C8  ZIN A   1      40.727   4.845  32.027  0.00  0.00     0.128 C 
ATOM      2  C10 ZIN A   1      40.458   6.100  32.892  0.00  0.00     0.047 C 
ATOM      3  C11 ZIN A   1      38.959   6.453  32.698  0.00  0.00     0.009 C 
ATOM      4  C12 ZIN A   1      38.339   5.114  32.277  0.00  0.00     0.002 C 
ATOM      5  C14 ZIN A   1      37.028   5.217  31.524  0.00  0.00     0.003 C 
ATOM      6  C16 ZIN A   1      35.953   5.897  32.371  0.00  0.00     0.010 C 
ATOM      7  C17 ZIN A   1      34.688   6.060  31.522  0.00  0.00     0.035 C 
ATOM      8  C18 ZIN A   1      34.283   4.708  30.965  0.00  0.00    -0.067 C 
ATOM      9  C19 ZIN A   1      33.004   4.350  31.080  0.00  0.00     0.053 C 
ATOM     10  C20 ZIN A   1      32.549   3.062  30.549  0.00  0.00     0.149 C 
ATOM     11  O21 ZIN A   1      31.531   2.533  30.943  0.00  0.00    -0.293 OA
ATOM     12  C22 ZIN A   1      33.417   2.425  29.481  0.00  0.00     0.084 C 
ATOM     13  C23 ZIN A   1      34.857   2.442  29.992  0.00  0.00     0.022 C 
ATOM     14  C24 ZIN A   1      35.324   3.852  30.307  0.00  0.00    -0.009 C 
ATOM     15  C25 ZIN A   1      35.735   4.523  28.994  0.00  0.00     0.021 C 
ATOM     16  C26 ZIN A   1      36.574   3.786  31.187  0.00  0.00     0.072 C 
ATOM     17  C28 ZIN A   1      37.677   3.047  30.474  0.00  0.00     0.133 C 
ATOM     18  O29 ZIN A   1      37.438   2.411  29.475  0.00  0.00    -0.297 OA
ATOM     19  C30 ZIN A   1      39.095   3.110  31.022  0.00  0.00     0.091 C 
ATOM     20  C31 ZIN A   1      39.414   4.558  31.304  0.00  0.00     0.005 C 
ATOM     21  C32 ZIN A   1      39.327   5.370  30.010  0.00  0.00     0.019 C 
ENDROOT
BRANCH   1  22
ATOM     22  C6  ZIN A   1      41.821   5.125  31.028  0.00  0.00     0.185 C 
ATOM     23  O7  ZIN A   1      41.824   4.559  29.962  0.00  0.00    -0.292 OA
BRANCH  22  24
ATOM     24  C5  ZIN A   1      42.910   6.113  31.362  0.00  0.00     0.260 C 
BRANCH  24  25
ATOM     25  O4  ZIN A   1      43.258   5.992  32.766  0.00  0.00    -0.314 OA
BRANCH  25  26
ATOM     26  C2  ZIN A   1      44.233   6.793  33.223  0.00  0.00     0.255 C 
ATOM     27  C1  ZIN A   1      45.046   7.618  32.258  0.00  0.00     0.126 C 
ATOM     28  O3  ZIN A   1      44.460   6.853  34.409  0.00  0.00    -0.266 OA
ENDBRANCH  25  26
ENDBRANCH  24  25
ENDBRANCH  22  24
ENDBRANCH   1  22
BRANCH   1  29
ATOM     29  O9  ZIN A   1      41.087   3.739  32.856  0.00  0.00    -0.381 OA
ATOM     30  H38 ZIN A   1      40.713   3.776  33.747  0.00  0.00     0.211 HD
ENDBRANCH   1  29
TORSDOF 5
ENDMDL
MODEL 19
REMARK CAVERDOCK RESULT:      22.5      0.000      0.000
REMARK CAVERDOCK CONSTRAINTS:       0.0      0.0      0.0      0.0
REMARK CAVERDOCK TUNNEL: 18     22.5      1.9     19.5
REMARK  5 active torsions:
REMARK  status: ('A' for Active; 'I' for Inactive)
REMARK    1  A    between atoms: C2_2  and  O4_4 
REMARK    2  A    between atoms: O4_4  and  C5_5 
REMARK    3  A    between atoms: C5_5  and  C6_6 
REMARK    4  A    between atoms: C6_6  and  C8_8 
REMARK    5  A    between atoms: C8_8  and  O9_9 
ROOT
ATOM      1  C8  ZIN A   1      40.605   4.844  31.910  0.00  0.00     0.128 C 
ATOM      2  C10 ZIN A   1      40.391   6.085  32.809  0.00  0.00     0.047 C 
ATOM      3  C11 ZIN A   1      38.891   6.463  32.685  0.00  0.00     0.009 C 
ATOM      4  C12 ZIN A   1      38.234   5.141  32.267  0.00  0.00     0.002 C 
ATOM      5  C14 ZIN A   1      36.894   5.276  31.572  0.00  0.00     0.003 C 
ATOM      6  C16 ZIN A   1      35.866   5.955  32.476  0.00  0.00     0.010 C 
ATOM      7  C17 ZIN A   1      34.569   6.152  31.685  0.00  0.00     0.035 C 
ATOM      8  C18 ZIN A   1      34.121   4.816  31.121  0.00  0.00    -0.067 C 
ATOM      9  C19 ZIN A   1      32.843   4.474  31.284  0.00  0.00     0.053 C 
ATOM     10  C20 ZIN A   1      32.347   3.203  30.749  0.00  0.00     0.149 C 
ATOM     11  O21 ZIN A   1      31.338   2.681  31.176  0.00  0.00    -0.293 OA
ATOM     12  C22 ZIN A   1      33.159   2.574  29.634  0.00  0.00     0.084 C 
ATOM     13  C23 ZIN A   1      34.619   2.562  30.083  0.00  0.00     0.022 C 
ATOM     14  C24 ZIN A   1      35.120   3.958  30.404  0.00  0.00    -0.009 C 
ATOM     15  C25 ZIN A   1      35.485   4.648  29.087  0.00  0.00     0.021 C 
ATOM     16  C26 ZIN A   1      36.405   3.858  31.228  0.00  0.00     0.072 C 
ATOM     17  C28 ZIN A   1      37.466   3.118  30.456  0.00  0.00     0.133 C 
ATOM     18  O29 ZIN A   1      37.176   2.504  29.457  0.00  0.00    -0.297 OA
ATOM     19  C30 ZIN A   1      38.907   3.150  30.945  0.00  0.00     0.091 C 
ATOM     20  C31 ZIN A   1      39.258   4.589  31.239  0.00  0.00     0.005 C 
ATOM     21  C32 ZIN A   1      39.129   5.426  29.965  0.00  0.00     0.019 C 
ENDROOT
BRANCH   1  22
ATOM     22  C6  ZIN A   1      41.660   5.127  30.871  0.00  0.00     0.185 C 
ATOM     23  O7  ZIN A   1      41.520   4.721  29.742  0.00  0.00    -0.292 OA
BRANCH  22  24
ATOM     24  C5  ZIN A   1      42.889   5.917  31.242  0.00  0.00     0.260 C 
BRANCH  24  25
ATOM     25  O4  ZIN A   1      43.125   5.802  32.670  0.00  0.00    -0.314 OA
BRANCH  25  26
ATOM     26  C2  ZIN A   1      44.086   6.579  33.193  0.00  0.00     0.255 C 
ATOM     27  C1  ZIN A   1      45.024   7.332  32.286  0.00  0.00     0.126 C 
ATOM     28  O3  ZIN A   1      44.198   6.674  34.393  0.00  0.00    -0.266 OA
ENDBRANCH  25  26
ENDBRANCH  24  25
ENDBRANCH  22  24
ENDBRANCH   1  22
BRANCH   1  29
ATOM     29  O9  ZIN A   1      40.984   3.717  32.703  0.00  0.00    -0.381 OA
ATOM     30  H38 ZIN A   1      41.151   2.914  32.192  0.00  0.00     0.211 HD
ENDBRANCH   1  29
TORSDOF 5
ENDMDL
MODEL 20
REMARK CAVERDOCK RESULT:      22.7      0.000      0.000
REMARK CAVERDOCK CONSTRAINTS:       0.0      0.0      0.0      0.0
REMARK CAVERDOCK TUNNEL: 19     22.7      1.9     20.5
REMARK  5 active torsions:
REMARK  status: ('A' for Active; 'I' for Inactive)
REMARK    1  A    between atoms: C2_2  and  O4_4 
REMARK    2  A    between atoms: O4_4  and  C5_5 
REMARK    3  A    between atoms: C5_5  and  C6_6 
REMARK    4  A    between atoms: C6_6  and  C8_8 
REMARK    5  A    between atoms: C8_8  and  O9_9 
ROOT
ATOM      1  C8  ZIN A   1      40.346   5.517  31.277  0.00  0.00     0.128 C 
ATOM      2  C10 ZIN A   1      40.835   4.483  30.235  0.00  0.00     0.047 C 
ATOM      3  C11 ZIN A   1      39.614   3.583  29.903  0.00  0.00     0.009 C 
ATOM      4  C12 ZIN A   1      38.418   4.478  30.256  0.00  0.00     0.002 C 
ATOM      5  C14 ZIN A   1      37.123   3.745  30.540  0.00  0.00     0.003 C 
ATOM      6  C16 ZIN A   1      36.664   2.939  29.325  0.00  0.00     0.010 C 
ATOM      7  C17 ZIN A   1      35.410   2.146  29.707  0.00  0.00     0.035 C 
ATOM      8  C18 ZIN A   1      34.365   3.098  30.258  0.00  0.00    -0.067 C 
ATOM      9  C19 ZIN A   1      33.123   2.992  29.786  0.00  0.00     0.053 C 
ATOM     10  C20 ZIN A   1      32.066   3.874  30.289  0.00  0.00     0.149 C 
ATOM     11  O21 ZIN A   1      31.051   4.080  29.656  0.00  0.00    -0.293 OA
ATOM     12  C22 ZIN A   1      32.307   4.516  31.641  0.00  0.00     0.084 C 
ATOM     13  C23 ZIN A   1      33.704   5.132  31.612  0.00  0.00     0.022 C 
ATOM     14  C24 ZIN A   1      34.768   4.094  31.303  0.00  0.00    -0.009 C 
ATOM     15  C25 ZIN A   1      35.082   3.333  32.593  0.00  0.00     0.021 C 
ATOM     16  C26 ZIN A   1      36.056   4.801  30.877  0.00  0.00     0.072 C 
ATOM     17  C28 ZIN A   1      36.549   5.701  31.981  0.00  0.00     0.133 C 
ATOM     18  O29 ZIN A   1      35.834   5.964  32.918  0.00  0.00    -0.297 OA
ATOM     19  C30 ZIN A   1      37.956   6.276  31.905  0.00  0.00     0.091 C 
ATOM     20  C31 ZIN A   1      38.897   5.142  31.576  0.00  0.00     0.005 C 
ATOM     21  C32 ZIN A   1      38.835   4.080  32.675  0.00  0.00     0.019 C 
ENDROOT
BRANCH   1  22
ATOM     22  C6  ZIN A   1      41.177   5.425  32.531  0.00  0.00     0.185 C 
ATOM     23  O7  ZIN A   1      40.646   5.492  33.614  0.00  0.00    -0.292 OA
BRANCH  22  24
ATOM     24  C5  ZIN A   1      42.671   5.251  32.434  0.00  0.00     0.260 C 
BRANCH  24  25
ATOM     25  O4  ZIN A   1      43.314   5.969  33.521  0.00  0.00    -0.314 OA
BRANCH  25  26
ATOM     26  C2  ZIN A   1      44.259   6.861  33.186  0.00  0.00     0.255 C 
ATOM     27  C1  ZIN A   1      44.804   7.807  34.225  0.00  0.00     0.126 C 
ATOM     28  O3  ZIN A   1      44.673   6.905  32.052  0.00  0.00    -0.266 OA
ENDBRANCH  25  26
ENDBRANCH  24  25
ENDBRANCH  22  24
ENDBRANCH   1  22
BRANCH   1  29
ATOM     29  O9  ZIN A   1      40.415   6.837  30.735  0.00  0.00    -0.381 OA
ATOM     30  H38 ZIN A   1      40.933   7.455  31.267  0.00  0.00     0.211 HD
ENDBRANCH   1  29
TORSDOF 5
ENDMDL
MODEL 21
REMARK CAVERDOCK RESULT:      21.9      0.000      0.000
REMARK CAVERDOCK CONSTRAINTS:       0.0      0.0      0.0      0.0
REMARK CAVERDOCK TUNNEL: 20     21.9      1.9     21.3
REMARK  5 active torsions:
REMARK  status: ('A' for Active; 'I' for Inactive)
REMARK    1  A    between atoms: C2_2  and  O4_4 
REMARK    2  A    between atoms: O4_4  and  C5_5 
REMARK    3  A    between atoms: C5_5  and  C6_6 
REMARK    4  A    between atoms: C6_6  and  C8_8 
REMARK    5  A    between atoms: C8_8  and  O9_9 
ROOT
ATOM      1  C8  ZIN A   1      40.160   4.872  31.863  0.00  0.00     0.128 C 
ATOM      2  C10 ZIN A   1      39.955   6.090  32.795  0.00  0.00     0.047 C 
ATOM      3  C11 ZIN A   1      38.448   6.454  32.714  0.00  0.00     0.009 C 
ATOM      4  C12 ZIN A   1      37.795   5.136  32.279  0.00  0.00     0.002 C 
ATOM      5  C14 ZIN A   1      36.439   5.274  31.617  0.00  0.00     0.003 C 
ATOM      6  C16 ZIN A   1      35.425   5.920  32.560  0.00  0.00     0.010 C 
ATOM      7  C17 ZIN A   1      34.108   6.122  31.803  0.00  0.00     0.035 C 
ATOM      8  C18 ZIN A   1      33.661   4.796  31.217  0.00  0.00    -0.067 C 
ATOM      9  C19 ZIN A   1      32.390   4.437  31.399  0.00  0.00     0.053 C 
ATOM     10  C20 ZIN A   1      31.894   3.173  30.846  0.00  0.00     0.149 C 
ATOM     11  O21 ZIN A   1      30.901   2.631  31.283  0.00  0.00    -0.293 OA
ATOM     12  C22 ZIN A   1      32.688   2.580  29.698  0.00  0.00     0.084 C 
ATOM     13  C23 ZIN A   1      34.158   2.572  30.115  0.00  0.00     0.022 C 
ATOM     14  C24 ZIN A   1      34.652   3.965  30.458  0.00  0.00    -0.009 C 
ATOM     15  C25 ZIN A   1      34.981   4.690  29.150  0.00  0.00     0.021 C 
ATOM     16  C26 ZIN A   1      35.956   3.859  31.251  0.00  0.00     0.072 C 
ATOM     17  C28 ZIN A   1      37.007   3.148  30.438  0.00  0.00     0.133 C 
ATOM     18  O29 ZIN A   1      36.701   2.555  29.431  0.00  0.00    -0.297 OA
ATOM     19  C30 ZIN A   1      38.458   3.184  30.895  0.00  0.00     0.091 C 
ATOM     20  C31 ZIN A   1      38.802   4.619  31.215  0.00  0.00     0.005 C 
ATOM     21  C32 ZIN A   1      38.635   5.485  29.965  0.00  0.00     0.019 C 
ENDROOT
BRANCH   1  22
ATOM     22  C6  ZIN A   1      41.189   5.191  30.808  0.00  0.00     0.185 C 
ATOM     23  O7  ZIN A   1      40.949   4.971  29.645  0.00  0.00    -0.292 OA
BRANCH  22  24
ATOM     24  C5  ZIN A   1      42.516   5.784  31.205  0.00  0.00     0.260 C 
BRANCH  24  25
ATOM     25  O4  ZIN A   1      42.725   5.591  32.629  0.00  0.00    -0.314 OA
BRANCH  25  26
ATOM     26  C2  ZIN A   1      43.773   6.222  33.183  0.00  0.00     0.255 C 
ATOM     27  C1  ZIN A   1      44.853   6.801  32.306  0.00  0.00     0.126 C 
ATOM     28  O3  ZIN A   1      43.849   6.324  34.384  0.00  0.00    -0.266 OA
ENDBRANCH  25  26
ENDBRANCH  24  25
ENDBRANCH  22  24
ENDBRANCH   1  22
BRANCH   1  29
ATOM     29  O9  ZIN A   1      40.568   3.731  32.620  0.00  0.00    -0.381 OA
ATOM     30  H38 ZIN A   1      41.447   3.813  33.014  0.00  0.00     0.211 HD
ENDBRANCH   1  29
TORSDOF 5
ENDMDL
MODEL 22
REMARK CAVERDOCK RESULT:      21.4      0.000      0.000
REMARK CAVERDOCK CONSTRAINTS:       0.0      0.0      0.0      0.0
REMARK CAVERDOCK TUNNEL: 21     21.4      1.8     22.3
REMARK  5 active torsions:
REMARK  status: ('A' for Active; 'I' for Inactive)
REMARK    1  A    between atoms: C2_2  and  O4_4 
REMARK    2  A    between atoms: O4_4  and  C5_5 
REMARK    3  A    between atoms: C5_5  and  C6_6 
REMARK    4  A    between atoms: C6_6  and  C8_8 
REMARK    5  A    between atoms: C8_8  and  O9_9 
ROOT
ATOM      1  C8  ZIN A   1      39.945   5.284  31.063  0.00  0.00     0.128 C 
ATOM      2  C10 ZIN A   1      40.425   4.020  30.309  0.00  0.00     0.047 C 
ATOM      3  C11 ZIN A   1      39.180   3.108  30.146  0.00  0.00     0.009 C 
ATOM      4  C12 ZIN A   1      38.011   4.097  30.233  0.00  0.00     0.002 C 
ATOM      5  C14 ZIN A   1      36.679   3.492  30.626  0.00  0.00     0.003 C 
ATOM      6  C16 ZIN A   1      36.227   2.440  29.613  0.00  0.00     0.010 C 
ATOM      7  C17 ZIN A   1      34.931   1.797  30.116  0.00  0.00     0.035 C 
ATOM      8  C18 ZIN A   1      33.907   2.884  30.389  0.00  0.00    -0.067 C 
ATOM      9  C19 ZIN A   1      32.678   2.710  29.904  0.00  0.00     0.053 C 
ATOM     10  C20 ZIN A   1      31.641   3.719  30.146  0.00  0.00     0.149 C 
ATOM     11  O21 ZIN A   1      30.657   3.803  29.442  0.00  0.00    -0.293 OA
ATOM     12  C22 ZIN A   1      31.864   4.650  31.321  0.00  0.00     0.084 C 
ATOM     13  C23 ZIN A   1      33.286   5.197  31.208  0.00  0.00     0.022 C 
ATOM     14  C24 ZIN A   1      34.316   4.084  31.191  0.00  0.00    -0.009 C 
ATOM     15  C25 ZIN A   1      34.557   3.634  32.634  0.00  0.00     0.021 C 
ATOM     16  C26 ZIN A   1      35.645   4.631  30.665  0.00  0.00     0.072 C 
ATOM     17  C28 ZIN A   1      36.138   5.747  31.549  0.00  0.00     0.133 C 
ATOM     18  O29 ZIN A   1      35.404   6.243  32.371  0.00  0.00    -0.297 OA
ATOM     19  C30 ZIN A   1      37.568   6.243  31.400  0.00  0.00     0.091 C 
ATOM     20  C31 ZIN A   1      38.473   5.035  31.381  0.00  0.00     0.005 C 
ATOM     21  C32 ZIN A   1      38.333   4.260  32.693  0.00  0.00     0.019 C 
ENDROOT
BRANCH   1  22
ATOM     22  C6  ZIN A   1      40.731   5.461  32.337  0.00  0.00     0.185 C 
ATOM     23  O7  ZIN A   1      40.165   5.778  33.356  0.00  0.00    -0.292 OA
BRANCH  22  24
ATOM     24  C5  ZIN A   1      42.222   5.241  32.339  0.00  0.00     0.260 C 
BRANCH  24  25
ATOM     25  O4  ZIN A   1      42.853   6.218  33.209  0.00  0.00    -0.314 OA
BRANCH  25  26
ATOM     26  C2  ZIN A   1      44.172   6.409  33.054  0.00  0.00     0.255 C 
ATOM     27  C1  ZIN A   1      44.923   5.657  31.986  0.00  0.00     0.126 C 
ATOM     28  O3  ZIN A   1      44.758   7.185  33.772  0.00  0.00    -0.266 OA
ENDBRANCH  25  26
ENDBRANCH  24  25
ENDBRANCH  22  24
ENDBRANCH   1  22
BRANCH   1  29
ATOM     29  O9  ZIN A   1      40.084   6.439  30.233  0.00  0.00    -0.381 OA
ATOM     30  H38 ZIN A   1      39.248   6.776  29.885  0.00  0.00     0.211 HD
ENDBRANCH   1  29
TORSDOF 5
ENDMDL
MODEL 23
REMARK CAVERDOCK RESULT:      20.8      0.000      0.000
REMARK CAVERDOCK CONSTRAINTS:       0.2      0.0      0.0      0.0
REMARK CAVERDOCK TUNNEL: 22     20.8      1.8     23.5
REMARK  5 active torsions:
REMARK  status: ('A' for Active; 'I' for Inactive)
REMARK    1  A    between atoms: C2_2  and  O4_4 
REMARK    2  A    between atoms: O4_4  and  C5_5 
REMARK    3  A    between atoms: C5_5  and  C6_6 
REMARK    4  A    between atoms: C6_6  and  C8_8 
REMARK    5  A    between atoms: C8_8  and  O9_9 
ROOT
ATOM      1  C8  ZIN A   1      39.730   5.133  31.037  0.00  0.00     0.128 C 
ATOM      2  C10 ZIN A   1      40.187   3.826  30.347  0.00  0.00     0.047 C 
ATOM      3  C11 ZIN A   1      38.925   2.930  30.225  0.00  0.00     0.009 C 
ATOM      4  C12 ZIN A   1      37.775   3.945  30.260  0.00  0.00     0.002 C 
ATOM      5  C14 ZIN A   1      36.430   3.385  30.679  0.00  0.00     0.003 C 
ATOM      6  C16 ZIN A   1      35.960   2.294  29.717  0.00  0.00     0.010 C 
ATOM      7  C17 ZIN A   1      34.651   1.701  30.248  0.00  0.00     0.035 C 
ATOM      8  C18 ZIN A   1      33.648   2.820  30.464  0.00  0.00    -0.067 C 
ATOM      9  C19 ZIN A   1      32.417   2.646  29.985  0.00  0.00     0.053 C 
ATOM     10  C20 ZIN A   1      31.399   3.684  30.173  0.00  0.00     0.149 C 
ATOM     11  O21 ZIN A   1      30.418   3.754  29.463  0.00  0.00    -0.293 OA
ATOM     12  C22 ZIN A   1      31.638   4.668  31.302  0.00  0.00     0.084 C 
ATOM     13  C23 ZIN A   1      33.070   5.182  31.167  0.00  0.00     0.022 C 
ATOM     14  C24 ZIN A   1      34.079   4.049  31.207  0.00  0.00    -0.009 C 
ATOM     15  C25 ZIN A   1      34.308   3.666  32.671  0.00  0.00     0.021 C 
ATOM     16  C26 ZIN A   1      35.419   4.544  30.659  0.00  0.00     0.072 C 
ATOM     17  C28 ZIN A   1      35.931   5.693  31.490  0.00  0.00     0.133 C 
ATOM     18  O29 ZIN A   1      35.206   6.242  32.283  0.00  0.00    -0.297 OA
ATOM     19  C30 ZIN A   1      37.371   6.154  31.320  0.00  0.00     0.091 C 
ATOM     20  C31 ZIN A   1      38.253   4.929  31.363  0.00  0.00     0.005 C 
ATOM     21  C32 ZIN A   1      38.095   4.222  32.711  0.00  0.00     0.019 C 
ENDROOT
BRANCH   1  22
ATOM     22  C6  ZIN A   1      40.516   5.357  32.304  0.00  0.00     0.185 C 
ATOM     23  O7  ZIN A   1      39.958   5.750  33.300  0.00  0.00    -0.292 OA
BRANCH  22  24
ATOM     24  C5  ZIN A   1      42.000   5.091  32.326  0.00  0.00     0.260 C 
BRANCH  24  25
ATOM     25  O4  ZIN A   1      42.636   5.980  33.283  0.00  0.00    -0.314 OA
BRANCH  25  26
ATOM     26  C2  ZIN A   1      43.882   6.390  32.998  0.00  0.00     0.255 C 
ATOM     27  C1  ZIN A   1      44.602   7.322  33.938  0.00  0.00     0.126 C 
ATOM     28  O3  ZIN A   1      44.425   6.012  31.987  0.00  0.00    -0.266 OA
ENDBRANCH  25  26
ENDBRANCH  24  25
ENDBRANCH  22  24
ENDBRANCH   1  22
BRANCH   1  29
ATOM     29  O9  ZIN A   1      39.893   6.243  30.152  0.00  0.00    -0.381 OA
ATOM     30  H38 ZIN A   1      40.321   6.020  29.315  0.00  0.00     0.211 HD
ENDBRANCH   1  29
TORSDOF 5
ENDMDL
MODEL 24
REMARK CAVERDOCK RESULT:      20.3      0.000      0.000
REMARK CAVERDOCK CONSTRAINTS:       0.0      0.0      0.0      0.0
REMARK CAVERDOCK TUNNEL: 23     20.3      1.8     24.7
REMARK  5 active torsions:
REMARK  status: ('A' for Active; 'I' for Inactive)
REMARK    1  A    between atoms: C2_2  and  O4_4 
REMARK    2  A    between atoms: O4_4  and  C5_5 
REMARK    3  A    between atoms: C5_5  and  C6_6 
REMARK    4  A    between atoms: C6_6  and  C8_8 
REMARK    5  A    between atoms: C8_8  and  O9_9 
ROOT
ATOM      1  C8  ZIN A   1      39.469   5.170  31.039  0.00  0.00     0.128 C 
ATOM      2  C10 ZIN A   1      39.962   3.868  30.365  0.00  0.00     0.047 C 
ATOM      3  C11 ZIN A   1      38.721   2.943  30.238  0.00  0.00     0.009 C 
ATOM      4  C12 ZIN A   1      37.548   3.932  30.254  0.00  0.00     0.002 C 
ATOM      5  C14 ZIN A   1      36.213   3.345  30.664  0.00  0.00     0.003 C 
ATOM      6  C16 ZIN A   1      35.777   2.236  29.707  0.00  0.00     0.010 C 
ATOM      7  C17 ZIN A   1      34.476   1.619  30.230  0.00  0.00     0.035 C 
ATOM      8  C18 ZIN A   1      33.447   2.716  30.427  0.00  0.00    -0.067 C 
ATOM      9  C19 ZIN A   1      32.224   2.510  29.937  0.00  0.00     0.053 C 
ATOM     10  C20 ZIN A   1      31.182   3.527  30.107  0.00  0.00     0.149 C 
ATOM     11  O21 ZIN A   1      30.206   3.568  29.387  0.00  0.00    -0.293 OA
ATOM     12  C22 ZIN A   1      31.387   4.525  31.230  0.00  0.00     0.084 C 
ATOM     13  C23 ZIN A   1      32.808   5.070  31.104  0.00  0.00     0.022 C 
ATOM     14  C24 ZIN A   1      33.842   3.960  31.164  0.00  0.00    -0.009 C 
ATOM     15  C25 ZIN A   1      34.066   3.594  32.633  0.00  0.00     0.021 C 
ATOM     16  C26 ZIN A   1      35.176   4.481  30.624  0.00  0.00     0.072 C 
ATOM     17  C28 ZIN A   1      35.654   5.648  31.450  0.00  0.00     0.133 C 
ATOM     18  O29 ZIN A   1      34.909   6.187  32.232  0.00  0.00    -0.297 OA
ATOM     19  C30 ZIN A   1      37.085   6.140  31.291  0.00  0.00     0.091 C 
ATOM     20  C31 ZIN A   1      37.993   4.935  31.352  0.00  0.00     0.005 C 
ATOM     21  C32 ZIN A   1      37.838   4.236  32.704  0.00  0.00     0.019 C 
ENDROOT
BRANCH   1  22
ATOM     22  C6  ZIN A   1      40.237   5.422  32.311  0.00  0.00     0.185 C 
ATOM     23  O7  ZIN A   1      39.740   6.074  33.198  0.00  0.00    -0.292 OA
BRANCH  22  24
ATOM     24  C5  ZIN A   1      41.627   4.862  32.475  0.00  0.00     0.260 C 
BRANCH  24  25
ATOM     25  O4  ZIN A   1      42.406   5.742  33.328  0.00  0.00    -0.314 OA
BRANCH  25  26
ATOM     26  C2  ZIN A   1      43.691   5.935  32.992  0.00  0.00     0.255 C 
ATOM     27  C1  ZIN A   1      44.529   6.926  33.758  0.00  0.00     0.126 C 
ATOM     28  O3  ZIN A   1      44.175   5.315  32.075  0.00  0.00    -0.266 OA
ENDBRANCH  25  26
ENDBRANCH  24  25
ENDBRANCH  22  24
ENDBRANCH   1  22
BRANCH   1  29
ATOM     29  O9  ZIN A   1      39.615   6.277  30.147  0.00  0.00    -0.381 OA
ATOM     30  H38 ZIN A   1      40.201   6.972  30.475  0.00  0.00     0.211 HD
ENDBRANCH   1  29
TORSDOF 5
ENDMDL
MODEL 25
REMARK CAVERDOCK RESULT:      20.3      0.000      0.000
REMARK CAVERDOCK CONSTRAINTS:       0.1      0.0      0.0      0.0
REMARK CAVERDOCK TUNNEL: 24     20.3      1.8     25.7
REMARK  5 active torsions:
REMARK  status: ('A' for Active; 'I' for Inactive)
REMARK    1  A    between atoms: C2_2  and  O4_4 
REMARK    2  A    between atoms: O4_4  and  C5_5 
REMARK    3  A    between atoms: C5_5  and  C6_6 
REMARK    4  A    between atoms: C6_6  and  C8_8 
REMARK    5  A    between atoms: C8_8  and  O9_9 
ROOT
ATOM      1  C8  ZIN A   1      39.333   5.303  31.099  0.00  0.00     0.128 C 
ATOM      2  C10 ZIN A   1      39.862   3.981  30.494  0.00  0.00     0.047 C 
ATOM      3  C11 ZIN A   1      38.641   3.028  30.388  0.00  0.00     0.009 C 
ATOM      4  C12 ZIN A   1      37.450   3.994  30.338  0.00  0.00     0.002 C 
ATOM      5  C14 ZIN A   1      36.119   3.402  30.752  0.00  0.00     0.003 C 
ATOM      6  C16 ZIN A   1      35.720   2.242  29.839  0.00  0.00     0.010 C 
ATOM      7  C17 ZIN A   1      34.422   1.624  30.367  0.00  0.00     0.035 C 
ATOM      8  C18 ZIN A   1      33.369   2.710  30.496  0.00  0.00    -0.067 C 
ATOM      9  C19 ZIN A   1      32.159   2.459  29.995  0.00  0.00     0.053 C 
ATOM     10  C20 ZIN A   1      31.096   3.462  30.100  0.00  0.00     0.149 C 
ATOM     11  O21 ZIN A   1      30.133   3.452  29.362  0.00  0.00    -0.293 OA
ATOM     12  C22 ZIN A   1      31.262   4.514  31.180  0.00  0.00     0.084 C 
ATOM     13  C23 ZIN A   1      32.675   5.079  31.054  0.00  0.00     0.022 C 
ATOM     14  C24 ZIN A   1      33.728   3.994  31.182  0.00  0.00    -0.009 C 
ATOM     15  C25 ZIN A   1      33.932   3.699  32.670  0.00  0.00     0.021 C 
ATOM     16  C26 ZIN A   1      35.062   4.514  30.642  0.00  0.00     0.072 C 
ATOM     17  C28 ZIN A   1      35.504   5.726  31.422  0.00  0.00     0.133 C 
ATOM     18  O29 ZIN A   1      34.735   6.287  32.165  0.00  0.00    -0.297 OA
ATOM     19  C30 ZIN A   1      36.928   6.238  31.265  0.00  0.00     0.091 C 
ATOM     20  C31 ZIN A   1      37.857   5.055  31.397  0.00  0.00     0.005 C 
ATOM     21  C32 ZIN A   1      37.690   4.415  32.777  0.00  0.00     0.019 C 
ENDROOT
BRANCH   1  22
ATOM     22  C6  ZIN A   1      40.074   5.628  32.372  0.00  0.00     0.185 C 
ATOM     23  O7  ZIN A   1      39.581   6.373  33.184  0.00  0.00    -0.292 OA
BRANCH  22  24
ATOM     24  C5  ZIN A   1      41.430   5.022  32.629  0.00  0.00     0.260 C 
BRANCH  24  25
ATOM     25  O4  ZIN A   1      42.459   5.899  32.100  0.00  0.00    -0.314 OA
BRANCH  25  26
ATOM     26  C2  ZIN A   1      43.591   6.009  32.813  0.00  0.00     0.255 C 
ATOM     27  C1  ZIN A   1      44.917   6.141  32.107  0.00  0.00     0.126 C 
ATOM     28  O3  ZIN A   1      43.548   6.001  34.020  0.00  0.00    -0.266 OA
ENDBRANCH  25  26
ENDBRANCH  24  25
ENDBRANCH  22  24
ENDBRANCH   1  22
BRANCH   1  29
ATOM     29  O9  ZIN A   1      39.476   6.370  30.160  0.00  0.00    -0.381 OA
ATOM     30  H38 ZIN A   1      38.790   7.048  30.226  0.00  0.00     0.211 HD
ENDBRANCH   1  29
TORSDOF 5
ENDMDL
MODEL 26
REMARK CAVERDOCK RESULT:      20.2      0.000      0.000
REMARK CAVERDOCK CONSTRAINTS:       0.1      0.0      0.0      0.0
REMARK CAVERDOCK TUNNEL: 25     20.2      1.8     26.1
REMARK  5 active torsions:
REMARK  status: ('A' for Active; 'I' for Inactive)
REMARK    1  A    between atoms: C2_2  and  O4_4 
REMARK    2  A    between atoms: O4_4  and  C5_5 
REMARK    3  A    between atoms: C5_5  and  C6_6 
REMARK    4  A    between atoms: C6_6  and  C8_8 
REMARK    5  A    between atoms: C8_8  and  O9_9 
ROOT
ATOM      1  C8  ZIN A   1      39.165   5.232  30.937  0.00  0.00     0.128 C 
ATOM      2  C10 ZIN A   1      39.654   3.916  30.285  0.00  0.00     0.047 C 
ATOM      3  C11 ZIN A   1      38.414   2.988  30.187  0.00  0.00     0.009 C 
ATOM      4  C12 ZIN A   1      37.240   3.975  30.191  0.00  0.00     0.002 C 
ATOM      5  C14 ZIN A   1      35.909   3.395  30.624  0.00  0.00     0.003 C 
ATOM      6  C16 ZIN A   1      35.467   2.266  29.693  0.00  0.00     0.010 C 
ATOM      7  C17 ZIN A   1      34.172   1.657  30.238  0.00  0.00     0.035 C 
ATOM      8  C18 ZIN A   1      33.142   2.757  30.420  0.00  0.00    -0.067 C 
ATOM      9  C19 ZIN A   1      31.916   2.540  29.945  0.00  0.00     0.053 C 
ATOM     10  C20 ZIN A   1      30.873   3.559  30.102  0.00  0.00     0.149 C 
ATOM     11  O21 ZIN A   1      29.892   3.584  29.389  0.00  0.00    -0.293 OA
ATOM     12  C22 ZIN A   1      31.085   4.579  31.203  0.00  0.00     0.084 C 
ATOM     13  C23 ZIN A   1      32.505   5.123  31.055  0.00  0.00     0.022 C 
ATOM     14  C24 ZIN A   1      33.541   4.017  31.129  0.00  0.00    -0.009 C 
ATOM     15  C25 ZIN A   1      33.776   3.681  32.604  0.00  0.00     0.021 C 
ATOM     16  C26 ZIN A   1      34.870   4.528  30.569  0.00  0.00     0.072 C 
ATOM     17  C28 ZIN A   1      35.353   5.712  31.367  0.00  0.00     0.133 C 
ATOM     18  O29 ZIN A   1      34.612   6.266  32.144  0.00  0.00    -0.297 OA
ATOM     19  C30 ZIN A   1      36.782   6.202  31.187  0.00  0.00     0.091 C 
ATOM     20  C31 ZIN A   1      37.692   5.001  31.266  0.00  0.00     0.005 C 
ATOM     21  C32 ZIN A   1      37.549   4.329  32.633  0.00  0.00     0.019 C 
ENDROOT
BRANCH   1  22
ATOM     22  C6  ZIN A   1      39.943   5.510  32.198  0.00  0.00     0.185 C 
ATOM     23  O7  ZIN A   1      39.527   6.313  32.999  0.00  0.00    -0.292 OA
BRANCH  22  24
ATOM     24  C5  ZIN A   1      41.239   4.787  32.458  0.00  0.00     0.260 C 
BRANCH  24  25
ATOM     25  O4  ZIN A   1      42.084   5.603  33.312  0.00  0.00    -0.314 OA
BRANCH  25  26
ATOM     26  C2  ZIN A   1      43.355   5.782  32.920  0.00  0.00     0.255 C 
ATOM     27  C1  ZIN A   1      44.251   6.731  33.673  0.00  0.00     0.126 C 
ATOM     28  O3  ZIN A   1      43.781   5.182  31.961  0.00  0.00    -0.266 OA
ENDBRANCH  25  26
ENDBRANCH  24  25
ENDBRANCH  22  24
ENDBRANCH   1  22
BRANCH   1  29
ATOM     29  O9  ZIN A   1      39.303   6.320  30.021  0.00  0.00    -0.381 OA
ATOM     30  H38 ZIN A   1      38.921   6.151  29.149  0.00  0.00     0.211 HD
ENDBRANCH   1  29
TORSDOF 5
ENDMDL
MODEL 27
REMARK CAVERDOCK RESULT:      20.6      0.000      0.000
REMARK CAVERDOCK CONSTRAINTS:       0.1      0.0      0.0      0.0
REMARK CAVERDOCK TUNNEL: 26     20.6      1.8     27.4
REMARK  5 active torsions:
REMARK  status: ('A' for Active; 'I' for Inactive)
REMARK    1  A    between atoms: C2_2  and  O4_4 
REMARK    2  A    between atoms: O4_4  and  C5_5 
REMARK    3  A    between atoms: C5_5  and  C6_6 
REMARK    4  A    between atoms: C6_6  and  C8_8 
REMARK    5  A    between atoms: C8_8  and  O9_9 
ROOT
ATOM      1  C8  ZIN A   1      38.978   5.045  30.751  0.00  0.00     0.128 C 
ATOM      2  C10 ZIN A   1      39.453   3.692  30.171  0.00  0.00     0.047 C 
ATOM      3  C11 ZIN A   1      38.209   2.763  30.149  0.00  0.00     0.009 C 
ATOM      4  C12 ZIN A   1      37.038   3.753  30.114  0.00  0.00     0.002 C 
ATOM      5  C14 ZIN A   1      35.713   3.206  30.603  0.00  0.00     0.003 C 
ATOM      6  C16 ZIN A   1      35.252   2.025  29.749  0.00  0.00     0.010 C 
ATOM      7  C17 ZIN A   1      33.964   1.455  30.351  0.00  0.00     0.035 C 
ATOM      8  C18 ZIN A   1      32.940   2.567  30.484  0.00  0.00    -0.067 C 
ATOM      9  C19 ZIN A   1      31.706   2.326  30.043  0.00  0.00     0.053 C 
ATOM     10  C20 ZIN A   1      30.669   3.357  30.156  0.00  0.00     0.149 C 
ATOM     11  O21 ZIN A   1      29.676   3.343  29.459  0.00  0.00    -0.293 OA
ATOM     12  C22 ZIN A   1      30.903   4.441  31.190  0.00  0.00     0.084 C 
ATOM     13  C23 ZIN A   1      32.321   4.969  30.986  0.00  0.00     0.022 C 
ATOM     14  C24 ZIN A   1      33.355   3.865  31.109  0.00  0.00    -0.009 C 
ATOM     15  C25 ZIN A   1      33.614   3.618  32.597  0.00  0.00     0.021 C 
ATOM     16  C26 ZIN A   1      34.676   4.337  30.498  0.00  0.00     0.072 C 
ATOM     17  C28 ZIN A   1      35.175   5.565  31.215  0.00  0.00     0.133 C 
ATOM     18  O29 ZIN A   1      34.450   6.168  31.969  0.00  0.00    -0.297 OA
ATOM     19  C30 ZIN A   1      36.602   6.039  30.982  0.00  0.00     0.091 C 
ATOM     20  C31 ZIN A   1      37.511   4.841  31.117  0.00  0.00     0.005 C 
ATOM     21  C32 ZIN A   1      37.388   4.253  32.525  0.00  0.00     0.019 C 
ENDROOT
BRANCH   1  22
ATOM     22  C6  ZIN A   1      39.778   5.397  31.979  0.00  0.00     0.185 C 
ATOM     23  O7  ZIN A   1      39.343   6.193  32.776  0.00  0.00    -0.292 OA
BRANCH  22  24
ATOM     24  C5  ZIN A   1      41.121   4.753  32.213  0.00  0.00     0.260 C 
BRANCH  24  25
ATOM     25  O4  ZIN A   1      41.829   5.477  33.254  0.00  0.00    -0.314 OA
BRANCH  25  26
ATOM     26  C2  ZIN A   1      43.147   5.660  33.080  0.00  0.00     0.255 C 
ATOM     27  C1  ZIN A   1      43.964   6.328  34.156  0.00  0.00     0.126 C 
ATOM     28  O3  ZIN A   1      43.679   5.289  32.060  0.00  0.00    -0.266 OA
ENDBRANCH  25  26
ENDBRANCH  24  25
ENDBRANCH  22  24
ENDBRANCH   1  22
BRANCH   1  29
ATOM     29  O9  ZIN A   1      39.104   6.076  29.769  0.00  0.00    -0.381 OA
ATOM     30  H38 ZIN A   1      38.261   6.452  29.483  0.00  0.00     0.211 HD
ENDBRANCH   1  29
TORSDOF 5
ENDMDL
MODEL 28
REMARK CAVERDOCK RESULT:      21.1      0.000      0.000
REMARK CAVERDOCK CONSTRAINTS:       0.3      0.0      0.0      0.0
REMARK CAVERDOCK TUNNEL: 27     21.1      1.8     28.1
REMARK  5 active torsions:
REMARK  status: ('A' for Active; 'I' for Inactive)
REMARK    1  A    between atoms: C2_2  and  O4_4 
REMARK    2  A    between atoms: O4_4  and  C5_5 
REMARK    3  A    between atoms: C5_5  and  C6_6 
REMARK    4  A    between atoms: C6_6  and  C8_8 
REMARK    5  A    between atoms: C8_8  and  O9_9 
ROOT
ATOM      1  C8  ZIN A   1      38.789   5.127  30.873  0.00  0.00     0.128 C 
ATOM      2  C10 ZIN A   1      39.291   3.822  30.210  0.00  0.00     0.047 C 
ATOM      3  C11 ZIN A   1      38.055   2.890  30.084  0.00  0.00     0.009 C 
ATOM      4  C12 ZIN A   1      36.878   3.874  30.086  0.00  0.00     0.002 C 
ATOM      5  C14 ZIN A   1      35.543   3.284  30.494  0.00  0.00     0.003 C 
ATOM      6  C16 ZIN A   1      35.117   2.166  29.543  0.00  0.00     0.010 C 
ATOM      7  C17 ZIN A   1      33.816   1.547  30.064  0.00  0.00     0.035 C 
ATOM      8  C18 ZIN A   1      32.781   2.640  30.248  0.00  0.00    -0.067 C 
ATOM      9  C19 ZIN A   1      31.561   2.426  29.754  0.00  0.00     0.053 C 
ATOM     10  C20 ZIN A   1      30.514   3.439  29.911  0.00  0.00     0.149 C 
ATOM     11  O21 ZIN A   1      29.542   3.471  29.186  0.00  0.00    -0.293 OA
ATOM     12  C22 ZIN A   1      30.709   4.446  31.028  0.00  0.00     0.084 C 
ATOM     13  C23 ZIN A   1      32.128   4.996  30.905  0.00  0.00     0.022 C 
ATOM     14  C24 ZIN A   1      33.167   3.892  30.978  0.00  0.00    -0.009 C 
ATOM     15  C25 ZIN A   1      33.385   3.537  32.451  0.00  0.00     0.021 C 
ATOM     16  C26 ZIN A   1      34.501   4.415  30.442  0.00  0.00     0.072 C 
ATOM     17  C28 ZIN A   1      34.970   5.589  31.261  0.00  0.00     0.133 C 
ATOM     18  O29 ZIN A   1      34.218   6.131  32.036  0.00  0.00    -0.297 OA
ATOM     19  C30 ZIN A   1      36.400   6.087  31.106  0.00  0.00     0.091 C 
ATOM     20  C31 ZIN A   1      37.313   4.887  31.180  0.00  0.00     0.005 C 
ATOM     21  C32 ZIN A   1      37.154   4.197  32.536  0.00  0.00     0.019 C 
ENDROOT
BRANCH   1  22
ATOM     22  C6  ZIN A   1      39.550   5.391  32.147  0.00  0.00     0.185 C 
ATOM     23  O7  ZIN A   1      39.118   6.177  32.956  0.00  0.00    -0.292 OA
BRANCH  22  24
ATOM     24  C5  ZIN A   1      40.849   4.674  32.410  0.00  0.00     0.260 C 
BRANCH  24  25
ATOM     25  O4  ZIN A   1      41.660   5.463  33.321  0.00  0.00    -0.314 OA
BRANCH  25  26
ATOM     26  C2  ZIN A   1      42.961   5.597  33.018  0.00  0.00     0.255 C 
ATOM     27  C1  ZIN A   1      43.834   6.516  33.833  0.00  0.00     0.126 C 
ATOM     28  O3  ZIN A   1      43.431   4.981  32.091  0.00  0.00    -0.266 OA
ENDBRANCH  25  26
ENDBRANCH  24  25
ENDBRANCH  22  24
ENDBRANCH   1  22
BRANCH   1  29
ATOM     29  O9  ZIN A   1      38.935   6.227  29.973  0.00  0.00    -0.381 OA
ATOM     30  H38 ZIN A   1      39.225   7.046  30.397  0.00  0.00     0.211 HD
ENDBRANCH   1  29
TORSDOF 5
ENDMDL
MODEL 29
REMARK CAVERDOCK RESULT:      21.6      0.000      0.000
REMARK CAVERDOCK CONSTRAINTS:       0.0      0.0      0.0      0.0
REMARK CAVERDOCK TUNNEL: 28     21.6      1.8     29.9
REMARK  5 active torsions:
REMARK  status: ('A' for Active; 'I' for Inactive)
REMARK    1  A    between atoms: C2_2  and  O4_4 
REMARK    2  A    between atoms: O4_4  and  C5_5 
REMARK    3  A    between atoms: C5_5  and  C6_6 
REMARK    4  A    between atoms: C6_6  and  C8_8 
REMARK    5  A    between atoms: C8_8  and  O9_9 
ROOT
ATOM      1  C8  ZIN A   1      38.543   4.915  31.352  0.00  0.00     0.128 C 
ATOM      2  C10 ZIN A   1      38.318   5.941  32.488  0.00  0.00     0.047 C 
ATOM      3  C11 ZIN A   1      36.782   6.117  32.623  0.00  0.00     0.009 C 
ATOM      4  C12 ZIN A   1      36.231   4.806  32.047  0.00  0.00     0.002 C 
ATOM      5  C14 ZIN A   1      34.798   4.865  31.560  0.00  0.00     0.003 C 
ATOM      6  C16 ZIN A   1      33.841   5.226  32.695  0.00  0.00     0.010 C 
ATOM      7  C17 ZIN A   1      32.428   5.368  32.121  0.00  0.00     0.035 C 
ATOM      8  C18 ZIN A   1      32.062   4.098  31.375  0.00  0.00    -0.067 C 
ATOM      9  C19 ZIN A   1      30.871   3.555  31.626  0.00  0.00     0.053 C 
ATOM     10  C20 ZIN A   1      30.455   2.335  30.927  0.00  0.00     0.149 C 
ATOM     11  O21 ZIN A   1      29.589   1.610  31.369  0.00  0.00    -0.293 OA
ATOM     12  C22 ZIN A   1      31.164   2.029  29.622  0.00  0.00     0.084 C 
ATOM     13  C23 ZIN A   1      32.665   2.148  29.878  0.00  0.00     0.022 C 
ATOM     14  C24 ZIN A   1      33.039   3.526  30.392  0.00  0.00    -0.009 C 
ATOM     15  C25 ZIN A   1      33.124   4.475  29.194  0.00  0.00     0.021 C 
ATOM     16  C26 ZIN A   1      34.434   3.471  31.019  0.00  0.00     0.072 C 
ATOM     17  C28 ZIN A   1      35.450   3.032  29.996  0.00  0.00     0.133 C 
ATOM     18  O29 ZIN A   1      35.091   2.562  28.943  0.00  0.00    -0.297 OA
ATOM     19  C30 ZIN A   1      36.933   3.186  30.301  0.00  0.00     0.091 C 
ATOM     20  C31 ZIN A   1      37.152   4.588  30.815  0.00  0.00     0.005 C 
ATOM     21  C32 ZIN A   1      36.739   5.604  29.748  0.00  0.00     0.019 C 
ENDROOT
BRANCH   1  22
ATOM     22  C6  ZIN A   1      39.393   5.518  30.263  0.00  0.00     0.185 C 
ATOM     23  O7  ZIN A   1      38.870   6.015  29.295  0.00  0.00    -0.292 OA
BRANCH  22  24
ATOM     24  C5  ZIN A   1      40.896   5.501  30.384  0.00  0.00     0.260 C 
BRANCH  24  25
ATOM     25  O4  ZIN A   1      41.293   6.234  31.574  0.00  0.00    -0.314 OA
BRANCH  25  26
ATOM     26  C2  ZIN A   1      41.994   5.560  32.499  0.00  0.00     0.255 C 
ATOM     27  C1  ZIN A   1      43.489   5.730  32.584  0.00  0.00     0.126 C 
ATOM     28  O3  ZIN A   1      41.425   4.817  33.263  0.00  0.00    -0.266 OA
ENDBRANCH  25  26
ENDBRANCH  24  25
ENDBRANCH  22  24
ENDBRANCH   1  22
BRANCH   1  29
ATOM     29  O9  ZIN A   1      39.164   3.735  31.866  0.00  0.00    -0.381 OA
ATOM     30  H38 ZIN A   1      38.916   2.925  31.402  0.00  0.00     0.211 HD
ENDBRANCH   1  29
TORSDOF 5
ENDMDL
MODEL 30
REMARK CAVERDOCK RESULT:      21.4      0.000      0.000
REMARK CAVERDOCK CONSTRAINTS:       0.1      0.0      0.0      0.0
REMARK CAVERDOCK TUNNEL: 29     21.4      1.9    30.13
REMARK  5 active torsions:
REMARK  status: ('A' for Active; 'I' for Inactive)
REMARK    1  A    between atoms: C2_2  and  O4_4 
REMARK    2  A    between atoms: O4_4  and  C5_5 
REMARK    3  A    between atoms: C5_5  and  C6_6 
REMARK    4  A    between atoms: C6_6  and  C8_8 
REMARK    5  A    between atoms: C8_8  and  O9_9 
ROOT
ATOM      1  C8  ZIN A   1      38.587   4.604  30.890  0.00  0.00     0.128 C 
ATOM      2  C10 ZIN A   1      38.547   5.639  32.039  0.00  0.00     0.047 C 
ATOM      3  C11 ZIN A   1      37.048   5.891  32.351  0.00  0.00     0.009 C 
ATOM      4  C12 ZIN A   1      36.369   4.611  31.848  0.00  0.00     0.002 C 
ATOM      5  C14 ZIN A   1      34.893   4.743  31.530  0.00  0.00     0.003 C 
ATOM      6  C16 ZIN A   1      34.094   5.150  32.767  0.00  0.00     0.010 C 
ATOM      7  C17 ZIN A   1      32.632   5.364  32.360  0.00  0.00     0.035 C 
ATOM      8  C18 ZIN A   1      32.119   4.116  31.666  0.00  0.00    -0.067 C 
ATOM      9  C19 ZIN A   1      30.940   3.633  32.056  0.00  0.00     0.053 C 
ATOM     10  C20 ZIN A   1      30.385   2.437  31.415  0.00  0.00     0.149 C 
ATOM     11  O21 ZIN A   1      29.540   1.755  31.958  0.00  0.00    -0.293 OA
ATOM     12  C22 ZIN A   1      30.921   2.097  30.039  0.00  0.00     0.084 C 
ATOM     13  C23 ZIN A   1      32.446   2.140  30.118  0.00  0.00     0.022 C 
ATOM     14  C24 ZIN A   1      32.946   3.496  30.579  0.00  0.00    -0.009 C 
ATOM     15  C25 ZIN A   1      32.939   4.442  29.376  0.00  0.00     0.021 C 
ATOM     16  C26 ZIN A   1      34.399   3.370  31.041  0.00  0.00     0.072 C 
ATOM     17  C28 ZIN A   1      35.267   2.882  29.909  0.00  0.00     0.133 C 
ATOM     18  O29 ZIN A   1      34.765   2.433  28.906  0.00  0.00    -0.297 OA
ATOM     19  C30 ZIN A   1      36.781   2.960  30.040  0.00  0.00     0.091 C 
ATOM     20  C31 ZIN A   1      37.128   4.349  30.519  0.00  0.00     0.005 C 
ATOM     21  C32 ZIN A   1      36.646   5.386  29.502  0.00  0.00     0.019 C 
ENDROOT
BRANCH   1  22
ATOM     22  C6  ZIN A   1      39.334   5.165  29.707  0.00  0.00     0.185 C 
ATOM     23  O7  ZIN A   1      38.932   6.162  29.156  0.00  0.00    -0.292 OA
BRANCH  22  24
ATOM     24  C5  ZIN A   1      40.584   4.483  29.213  0.00  0.00     0.260 C 
BRANCH  24  25
ATOM     25  O4  ZIN A   1      40.239   3.186  28.658  0.00  0.00    -0.314 OA
BRANCH  25  26
ATOM     26  C2  ZIN A   1      40.920   2.787  27.572  0.00  0.00     0.255 C 
ATOM     27  C1  ZIN A   1      40.273   1.863  26.573  0.00  0.00     0.126 C 
ATOM     28  O3  ZIN A   1      42.053   3.169  27.397  0.00  0.00    -0.266 OA
ENDBRANCH  25  26
ENDBRANCH  24  25
ENDBRANCH  22  24
ENDBRANCH   1  22
BRANCH   1  29
ATOM     29  O9  ZIN A   1      39.203   3.393  31.333  0.00  0.00    -0.381 OA
ATOM     30  H38 ZIN A   1      38.842   3.047  32.160  0.00  0.00     0.211 HD
ENDBRANCH   1  29
TORSDOF 5
ENDMDL
MODEL 31
REMARK CAVERDOCK RESULT:      20.9      0.000      0.000
REMARK CAVERDOCK CONSTRAINTS:       0.0      0.0      0.0      0.0
REMARK CAVERDOCK TUNNEL: 30     20.9      1.9     31.4
REMARK  5 active torsions:
REMARK  status: ('A' for Active; 'I' for Inactive)
REMARK    1  A    between atoms: C2_2  and  O4_4 
REMARK    2  A    between atoms: O4_4  and  C5_5 
REMARK    3  A    between atoms: C5_5  and  C6_6 
REMARK    4  A    between atoms: C6_6  and  C8_8 
REMARK    5  A    between atoms: C8_8  and  O9_9 
ROOT
ATOM      1  C8  ZIN A   1      38.212   4.816  31.202  0.00  0.00     0.128 C 
ATOM      2  C10 ZIN A   1      38.016   5.767  32.406  0.00  0.00     0.047 C 
ATOM      3  C11 ZIN A   1      36.483   5.898  32.617  0.00  0.00     0.009 C 
ATOM      4  C12 ZIN A   1      35.935   4.612  31.985  0.00  0.00     0.002 C 
ATOM      5  C14 ZIN A   1      34.481   4.668  31.563  0.00  0.00     0.003 C 
ATOM      6  C16 ZIN A   1      33.567   4.938  32.758  0.00  0.00     0.010 C 
ATOM      7  C17 ZIN A   1      32.127   5.082  32.253  0.00  0.00     0.035 C 
ATOM      8  C18 ZIN A   1      31.756   3.852  31.446  0.00  0.00    -0.067 C 
ATOM      9  C19 ZIN A   1      30.588   3.267  31.714  0.00  0.00     0.053 C 
ATOM     10  C20 ZIN A   1      30.167   2.083  30.959  0.00  0.00     0.149 C 
ATOM     11  O21 ZIN A   1      29.336   1.312  31.391  0.00  0.00    -0.293 OA
ATOM     12  C22 ZIN A   1      30.825   1.872  29.609  0.00  0.00     0.084 C 
ATOM     13  C23 ZIN A   1      32.333   2.010  29.808  0.00  0.00     0.022 C 
ATOM     14  C24 ZIN A   1      32.701   3.362  30.390  0.00  0.00    -0.009 C 
ATOM     15  C25 ZIN A   1      32.714   4.384  29.250  0.00  0.00     0.021 C 
ATOM     16  C26 ZIN A   1      34.122   3.302  30.953  0.00  0.00     0.072 C 
ATOM     17  C28 ZIN A   1      35.102   2.949  29.863  0.00  0.00     0.133 C 
ATOM     18  O29 ZIN A   1      34.707   2.535  28.799  0.00  0.00    -0.297 OA
ATOM     19  C30 ZIN A   1      36.593   3.118  30.115  0.00  0.00     0.091 C 
ATOM     20  C31 ZIN A   1      36.806   4.491  30.705  0.00  0.00     0.005 C 
ATOM     21  C32 ZIN A   1      36.326   5.559  29.719  0.00  0.00     0.019 C 
ENDROOT
BRANCH   1  22
ATOM     22  C6  ZIN A   1      39.001   5.504  30.117  0.00  0.00     0.185 C 
ATOM     23  O7  ZIN A   1      38.428   6.029  29.193  0.00  0.00    -0.292 OA
BRANCH  22  24
ATOM     24  C5  ZIN A   1      40.507   5.535  30.186  0.00  0.00     0.260 C 
BRANCH  24  25
ATOM     25  O4  ZIN A   1      40.921   6.238  31.388  0.00  0.00    -0.314 OA
BRANCH  25  26
ATOM     26  C2  ZIN A   1      41.685   5.559  32.258  0.00  0.00     0.255 C 
ATOM     27  C1  ZIN A   1      43.179   5.757  32.263  0.00  0.00     0.126 C 
ATOM     28  O3  ZIN A   1      41.175   4.789  33.036  0.00  0.00    -0.266 OA
ENDBRANCH  25  26
ENDBRANCH  24  25
ENDBRANCH  22  24
ENDBRANCH   1  22
BRANCH   1  29
ATOM     29  O9  ZIN A   1      38.878   3.622  31.616  0.00  0.00    -0.381 OA
ATOM     30  H38 ZIN A   1      38.782   2.883  31.000  0.00  0.00     0.211 HD
ENDBRANCH   1  29
TORSDOF 5
ENDMDL
MODEL 32
REMARK CAVERDOCK RESULT:      20.5      0.000      0.000
REMARK CAVERDOCK CONSTRAINTS:       0.1      0.0      0.0      0.0
REMARK CAVERDOCK TUNNEL: 31     20.5      1.9     32.8
REMARK  5 active torsions:
REMARK  status: ('A' for Active; 'I' for Inactive)
REMARK    1  A    between atoms: C2_2  and  O4_4 
REMARK    2  A    between atoms: O4_4  and  C5_5 
REMARK    3  A    between atoms: C5_5  and  C6_6 
REMARK    4  A    between atoms: C6_6  and  C8_8 
REMARK    5  A    between atoms: C8_8  and  O9_9 
ROOT
ATOM      1  C8  ZIN A   1      38.064   4.786  31.135  0.00  0.00     0.128 C 
ATOM      2  C10 ZIN A   1      37.894   5.667  32.396  0.00  0.00     0.047 C 
ATOM      3  C11 ZIN A   1      36.368   5.772  32.656  0.00  0.00     0.009 C 
ATOM      4  C12 ZIN A   1      35.812   4.518  31.969  0.00  0.00     0.002 C 
ATOM      5  C14 ZIN A   1      34.346   4.582  31.592  0.00  0.00     0.003 C 
ATOM      6  C16 ZIN A   1      33.464   4.777  32.824  0.00  0.00     0.010 C 
ATOM      7  C17 ZIN A   1      32.010   4.935  32.369  0.00  0.00     0.035 C 
ATOM      8  C18 ZIN A   1      31.626   3.747  31.505  0.00  0.00    -0.067 C 
ATOM      9  C19 ZIN A   1      30.471   3.138  31.772  0.00  0.00     0.053 C 
ATOM     10  C20 ZIN A   1      30.038   1.993  30.965  0.00  0.00     0.149 C 
ATOM     11  O21 ZIN A   1      29.226   1.192  31.377  0.00  0.00    -0.293 OA
ATOM     12  C22 ZIN A   1      30.659   1.863  29.588  0.00  0.00     0.084 C 
ATOM     13  C23 ZIN A   1      32.171   2.004  29.753  0.00  0.00     0.022 C 
ATOM     14  C24 ZIN A   1      32.544   3.326  30.398  0.00  0.00    -0.009 C 
ATOM     15  C25 ZIN A   1      32.517   4.410  29.317  0.00  0.00     0.021 C 
ATOM     16  C26 ZIN A   1      33.981   3.249  30.917  0.00  0.00     0.072 C 
ATOM     17  C28 ZIN A   1      34.933   2.966  29.782  0.00  0.00     0.133 C 
ATOM     18  O29 ZIN A   1      34.511   2.608  28.708  0.00  0.00    -0.297 OA
ATOM     19  C30 ZIN A   1      36.429   3.135  30.001  0.00  0.00     0.091 C 
ATOM     20  C31 ZIN A   1      36.647   4.476  30.660  0.00  0.00     0.005 C 
ATOM     21  C32 ZIN A   1      36.131   5.592  29.750  0.00  0.00     0.019 C 
ENDROOT
BRANCH   1  22
ATOM     22  C6  ZIN A   1      38.817   5.540  30.069  0.00  0.00     0.185 C 
ATOM     23  O7  ZIN A   1      38.263   5.846  29.040  0.00  0.00    -0.292 OA
BRANCH  22  24
ATOM     24  C5  ZIN A   1      40.261   5.913  30.288  0.00  0.00     0.260 C 
BRANCH  24  25
ATOM     25  O4  ZIN A   1      40.921   4.863  31.044  0.00  0.00    -0.314 OA
BRANCH  25  26
ATOM     26  C2  ZIN A   1      41.485   5.216  32.210  0.00  0.00     0.255 C 
ATOM     27  C1  ZIN A   1      42.972   5.446  32.290  0.00  0.00     0.126 C 
ATOM     28  O3  ZIN A   1      40.799   5.348  33.197  0.00  0.00    -0.266 OA
ENDBRANCH  25  26
ENDBRANCH  24  25
ENDBRANCH  22  24
ENDBRANCH   1  22
BRANCH   1  29
ATOM     29  O9  ZIN A   1      38.752   3.578  31.464  0.00  0.00    -0.381 OA
ATOM     30  H38 ZIN A   1      38.185   2.892  31.841  0.00  0.00     0.211 HD
ENDBRANCH   1  29
TORSDOF 5
ENDMDL
MODEL 33
REMARK CAVERDOCK RESULT:      20.4      0.000      0.000
REMARK CAVERDOCK CONSTRAINTS:       0.3      0.0      0.0      0.0
REMARK CAVERDOCK TUNNEL: 32     20.4      2.0    33.11
REMARK  5 active torsions:
REMARK  status: ('A' for Active; 'I' for Inactive)
REMARK    1  A    between atoms: C2_2  and  O4_4 
REMARK    2  A    between atoms: O4_4  and  C5_5 
REMARK    3  A    between atoms: C5_5  and  C6_6 
REMARK    4  A    between atoms: C6_6  and  C8_8 
REMARK    5  A    between atoms: C8_8  and  O9_9 
ROOT
ATOM      1  C8  ZIN A   1      37.476   5.835  30.960  0.00  0.00     0.128 C 
ATOM      2  C10 ZIN A   1      37.391   6.000  29.424  0.00  0.00     0.047 C 
ATOM      3  C11 ZIN A   1      36.094   5.275  28.976  0.00  0.00     0.009 C 
ATOM      4  C12 ZIN A   1      35.234   5.287  30.246  0.00  0.00     0.002 C 
ATOM      5  C14 ZIN A   1      34.150   4.230  30.303  0.00  0.00     0.003 C 
ATOM      6  C16 ZIN A   1      33.154   4.394  29.155  0.00  0.00     0.010 C 
ATOM      7  C17 ZIN A   1      32.146   3.241  29.210  0.00  0.00     0.035 C 
ATOM      8  C18 ZIN A   1      31.511   3.198  30.588  0.00  0.00    -0.067 C 
ATOM      9  C19 ZIN A   1      30.184   3.094  30.653  0.00  0.00     0.053 C 
ATOM     10  C20 ZIN A   1      29.513   3.035  31.955  0.00  0.00     0.149 C 
ATOM     11  O21 ZIN A   1      28.339   3.315  32.082  0.00  0.00    -0.293 OA
ATOM     12  C22 ZIN A   1      30.362   2.605  33.135  0.00  0.00     0.084 C 
ATOM     13  C23 ZIN A   1      31.643   3.437  33.104  0.00  0.00     0.022 C 
ATOM     14  C24 ZIN A   1      32.395   3.263  31.798  0.00  0.00    -0.009 C 
ATOM     15  C25 ZIN A   1      33.192   1.959  31.877  0.00  0.00     0.021 C 
ATOM     16  C26 ZIN A   1      33.408   4.398  31.641  0.00  0.00     0.072 C 
ATOM     17  C28 ZIN A   1      34.391   4.383  32.783  0.00  0.00     0.133 C 
ATOM     18  O29 ZIN A   1      34.178   3.710  33.763  0.00  0.00    -0.297 OA
ATOM     19  C30 ZIN A   1      35.656   5.224  32.692  0.00  0.00     0.091 C 
ATOM     20  C31 ZIN A   1      36.284   4.963  31.343  0.00  0.00     0.005 C 
ATOM     21  C32 ZIN A   1      36.641   3.481  31.215  0.00  0.00     0.019 C 
ENDROOT
BRANCH   1  22
ATOM     22  C6  ZIN A   1      38.765   5.151  31.341  0.00  0.00     0.185 C 
ATOM     23  O7  ZIN A   1      38.990   4.029  30.956  0.00  0.00    -0.292 OA
BRANCH  22  24
ATOM     24  C5  ZIN A   1      39.772   5.870  32.202  0.00  0.00     0.260 C 
BRANCH  24  25
ATOM     25  O4  ZIN A   1      41.110   5.428  31.851  0.00  0.00    -0.314 OA
BRANCH  25  26
ATOM     26  C2  ZIN A   1      41.989   5.290  32.856  0.00  0.00     0.255 C 
ATOM     27  C1  ZIN A   1      43.462   5.484  32.601  0.00  0.00     0.126 C 
ATOM     28  O3  ZIN A   1      41.599   5.011  33.965  0.00  0.00    -0.266 OA
ENDBRANCH  25  26
ENDBRANCH  24  25
ENDBRANCH  22  24
ENDBRANCH   1  22
BRANCH   1  29
ATOM     29  O9  ZIN A   1      37.385   7.108  31.601  0.00  0.00    -0.381 OA
ATOM     30  H38 ZIN A   1      38.079   7.730  31.343  0.00  0.00     0.211 HD
ENDBRANCH   1  29
TORSDOF 5
ENDMDL
MODEL 34
REMARK CAVERDOCK RESULT:      19.3      0.000      0.000
REMARK CAVERDOCK CONSTRAINTS:       0.2      0.0      0.0      0.0
REMARK CAVERDOCK TUNNEL: 33     19.3      2.0     34.5
REMARK  5 active torsions:
REMARK  status: ('A' for Active; 'I' for Inactive)
REMARK    1  A    between atoms: C2_2  and  O4_4 
REMARK    2  A    between atoms: O4_4  and  C5_5 
REMARK    3  A    between atoms: C5_5  and  C6_6 
REMARK    4  A    between atoms: C6_6  and  C8_8 
REMARK    5  A    between atoms: C8_8  and  O9_9 
ROOT
ATOM      1  C8  ZIN A   1      37.294   5.734  30.939  0.00  0.00     0.128 C 
ATOM      2  C10 ZIN A   1      37.160   5.917  29.408  0.00  0.00     0.047 C 
ATOM      3  C11 ZIN A   1      35.839   5.212  28.997  0.00  0.00     0.009 C 
ATOM      4  C12 ZIN A   1      35.023   5.220  30.295  0.00  0.00     0.002 C 
ATOM      5  C14 ZIN A   1      33.929   4.174  30.378  0.00  0.00     0.003 C 
ATOM      6  C16 ZIN A   1      32.897   4.362  29.266  0.00  0.00     0.010 C 
ATOM      7  C17 ZIN A   1      31.878   3.221  29.343  0.00  0.00     0.035 C 
ATOM      8  C18 ZIN A   1      31.290   3.170  30.741  0.00  0.00    -0.067 C 
ATOM      9  C19 ZIN A   1      29.964   3.080  30.850  0.00  0.00     0.053 C 
ATOM     10  C20 ZIN A   1      29.337   3.014  32.173  0.00  0.00     0.149 C 
ATOM     11  O21 ZIN A   1      28.172   3.306  32.342  0.00  0.00    -0.293 OA
ATOM     12  C22 ZIN A   1      30.220   2.561  33.319  0.00  0.00     0.084 C 
ATOM     13  C23 ZIN A   1      31.509   3.379  33.254  0.00  0.00     0.022 C 
ATOM     14  C24 ZIN A   1      32.214   3.210  31.921  0.00  0.00    -0.009 C 
ATOM     15  C25 ZIN A   1      32.999   1.897  31.958  0.00  0.00     0.021 C 
ATOM     16  C26 ZIN A   1      33.235   4.336  31.742  0.00  0.00     0.072 C 
ATOM     17  C28 ZIN A   1      34.256   4.297  32.850  0.00  0.00     0.133 C 
ATOM     18  O29 ZIN A   1      34.068   3.615  33.829  0.00  0.00    -0.297 OA
ATOM     19  C30 ZIN A   1      35.527   5.124  32.724  0.00  0.00     0.091 C 
ATOM     20  C31 ZIN A   1      36.105   4.872  31.353  0.00  0.00     0.005 C 
ATOM     21  C32 ZIN A   1      36.441   3.387  31.197  0.00  0.00     0.019 C 
ENDROOT
BRANCH   1  22
ATOM     22  C6  ZIN A   1      38.587   5.032  31.268  0.00  0.00     0.185 C 
ATOM     23  O7  ZIN A   1      38.842   3.966  30.761  0.00  0.00    -0.292 OA
BRANCH  22  24
ATOM     24  C5  ZIN A   1      39.561   5.661  32.232  0.00  0.00     0.260 C 
BRANCH  24  25
ATOM     25  O4  ZIN A   1      40.890   5.123  31.995  0.00  0.00    -0.314 OA
BRANCH  25  26
ATOM     26  C2  ZIN A   1      41.784   5.252  32.987  0.00  0.00     0.255 C 
ATOM     27  C1  ZIN A   1      43.235   5.505  32.666  0.00  0.00     0.126 C 
ATOM     28  O3  ZIN A   1      41.426   5.165  34.138  0.00  0.00    -0.266 OA
ENDBRANCH  25  26
ENDBRANCH  24  25
ENDBRANCH  22  24
ENDBRANCH   1  22
BRANCH   1  29
ATOM     29  O9  ZIN A   1      37.240   7.001  31.596  0.00  0.00    -0.381 OA
ATOM     30  H38 ZIN A   1      37.909   7.117  32.284  0.00  0.00     0.211 HD
ENDBRANCH   1  29
TORSDOF 5
ENDMDL
MODEL 35
REMARK CAVERDOCK RESULT:      18.8      0.000      0.000
REMARK CAVERDOCK CONSTRAINTS:       0.1      0.0      0.0      0.0
REMARK CAVERDOCK TUNNEL: 34     18.8      2.0     35.1
REMARK  5 active torsions:
REMARK  status: ('A' for Active; 'I' for Inactive)
REMARK    1  A    between atoms: C2_2  and  O4_4 
REMARK    2  A    between atoms: O4_4  and  C5_5 
REMARK    3  A    between atoms: C5_5  and  C6_6 
REMARK    4  A    between atoms: C6_6  and  C8_8 
REMARK    5  A    between atoms: C8_8  and  O9_9 
ROOT
ATOM      1  C8  ZIN A   1      37.224   5.686  30.966  0.00  0.00     0.128 C 
ATOM      2  C10 ZIN A   1      37.127   5.954  29.445  0.00  0.00     0.047 C 
ATOM      3  C11 ZIN A   1      35.799   5.307  28.969  0.00  0.00     0.009 C 
ATOM      4  C12 ZIN A   1      34.955   5.267  30.250  0.00  0.00     0.002 C 
ATOM      5  C14 ZIN A   1      33.833   4.248  30.254  0.00  0.00     0.003 C 
ATOM      6  C16 ZIN A   1      32.831   4.522  29.133  0.00  0.00     0.010 C 
ATOM      7  C17 ZIN A   1      31.782   3.406  29.127  0.00  0.00     0.035 C 
ATOM      8  C18 ZIN A   1      31.162   3.296  30.508  0.00  0.00    -0.067 C 
ATOM      9  C19 ZIN A   1      29.833   3.236  30.585  0.00  0.00     0.053 C 
ATOM     10  C20 ZIN A   1      29.175   3.116  31.890  0.00  0.00     0.149 C 
ATOM     11  O21 ZIN A   1      28.014   3.429  32.051  0.00  0.00    -0.293 OA
ATOM     12  C22 ZIN A   1      30.022   2.580  33.028  0.00  0.00     0.084 C 
ATOM     13  C23 ZIN A   1      31.332   3.365  33.033  0.00  0.00     0.022 C 
ATOM     14  C24 ZIN A   1      32.061   3.249  31.707  0.00  0.00    -0.009 C 
ATOM     15  C25 ZIN A   1      32.811   1.915  31.690  0.00  0.00     0.021 C 
ATOM     16  C26 ZIN A   1      33.114   4.355  31.610  0.00  0.00     0.072 C 
ATOM     17  C28 ZIN A   1      34.110   4.231  32.735  0.00  0.00     0.133 C 
ATOM     18  O29 ZIN A   1      33.883   3.503  33.671  0.00  0.00    -0.297 OA
ATOM     19  C30 ZIN A   1      35.404   5.029  32.680  0.00  0.00     0.091 C 
ATOM     20  C31 ZIN A   1      36.005   4.835  31.309  0.00  0.00     0.005 C 
ATOM     21  C32 ZIN A   1      36.306   3.352  31.080  0.00  0.00     0.019 C 
ENDROOT
BRANCH   1  22
ATOM     22  C6  ZIN A   1      38.491   4.933  31.283  0.00  0.00     0.185 C 
ATOM     23  O7  ZIN A   1      38.659   3.821  30.844  0.00  0.00    -0.292 OA
BRANCH  22  24
ATOM     24  C5  ZIN A   1      39.548   5.570  32.149  0.00  0.00     0.260 C 
BRANCH  24  25
ATOM     25  O4  ZIN A   1      40.801   4.852  31.989  0.00  0.00    -0.314 OA
BRANCH  25  26
ATOM     26  C2  ZIN A   1      41.785   5.144  32.854  0.00  0.00     0.255 C 
ATOM     27  C1  ZIN A   1      43.138   5.567  32.342  0.00  0.00     0.126 C 
ATOM     28  O3  ZIN A   1      41.585   5.066  34.043  0.00  0.00    -0.266 OA
ENDBRANCH  25  26
ENDBRANCH  24  25
ENDBRANCH  22  24
ENDBRANCH   1  22
BRANCH   1  29
ATOM     29  O9  ZIN A   1      37.187   6.917  31.689  0.00  0.00    -0.381 OA
ATOM     30  H38 ZIN A   1      37.130   6.809  32.648  0.00  0.00     0.211 HD
ENDBRANCH   1  29
TORSDOF 5
ENDMDL
MODEL 36
REMARK CAVERDOCK RESULT:      17.9      0.000      0.000
REMARK CAVERDOCK CONSTRAINTS:       0.3      0.0      0.0      0.0
REMARK CAVERDOCK TUNNEL: 35     17.9      2.0     36.7
REMARK  5 active torsions:
REMARK  status: ('A' for Active; 'I' for Inactive)
REMARK    1  A    between atoms: C2_2  and  O4_4 
REMARK    2  A    between atoms: O4_4  and  C5_5 
REMARK    3  A    between atoms: C5_5  and  C6_6 
REMARK    4  A    between atoms: C6_6  and  C8_8 
REMARK    5  A    between atoms: C8_8  and  O9_9 
ROOT
ATOM      1  C8  ZIN A   1      37.069   5.589  30.921  0.00  0.00     0.128 C 
ATOM      2  C10 ZIN A   1      36.937   5.791  29.393  0.00  0.00     0.047 C 
ATOM      3  C11 ZIN A   1      35.605   5.113  28.974  0.00  0.00     0.009 C 
ATOM      4  C12 ZIN A   1      34.789   5.119  30.273  0.00  0.00     0.002 C 
ATOM      5  C14 ZIN A   1      33.678   4.091  30.345  0.00  0.00     0.003 C 
ATOM      6  C16 ZIN A   1      32.650   4.308  29.235  0.00  0.00     0.010 C 
ATOM      7  C17 ZIN A   1      31.612   3.183  29.300  0.00  0.00     0.035 C 
ATOM      8  C18 ZIN A   1      31.023   3.127  30.697  0.00  0.00    -0.067 C 
ATOM      9  C19 ZIN A   1      29.696   3.058  30.806  0.00  0.00     0.053 C 
ATOM     10  C20 ZIN A   1      29.068   2.988  32.129  0.00  0.00     0.149 C 
ATOM     11  O21 ZIN A   1      27.908   3.297  32.301  0.00  0.00    -0.293 OA
ATOM     12  C22 ZIN A   1      29.944   2.508  33.269  0.00  0.00     0.084 C 
ATOM     13  C23 ZIN A   1      31.246   3.305  33.213  0.00  0.00     0.022 C 
ATOM     14  C24 ZIN A   1      31.948   3.140  31.877  0.00  0.00    -0.009 C 
ATOM     15  C25 ZIN A   1      32.710   1.813  31.901  0.00  0.00     0.021 C 
ATOM     16  C26 ZIN A   1      32.987   4.250  31.710  0.00  0.00     0.072 C 
ATOM     17  C28 ZIN A   1      34.008   4.182  32.817  0.00  0.00     0.133 C 
ATOM     18  O29 ZIN A   1      33.808   3.493  33.789  0.00  0.00    -0.297 OA
ATOM     19  C30 ZIN A   1      35.292   4.990  32.701  0.00  0.00     0.091 C 
ATOM     20  C31 ZIN A   1      35.866   4.742  31.327  0.00  0.00     0.005 C 
ATOM     21  C32 ZIN A   1      36.177   3.254  31.154  0.00  0.00     0.019 C 
ENDROOT
BRANCH   1  22
ATOM     22  C6  ZIN A   1      38.350   4.862  31.243  0.00  0.00     0.185 C 
ATOM     23  O7  ZIN A   1      38.532   3.744  30.823  0.00  0.00    -0.292 OA
BRANCH  22  24
ATOM     24  C5  ZIN A   1      39.404   5.531  32.088  0.00  0.00     0.260 C 
BRANCH  24  25
ATOM     25  O4  ZIN A   1      40.703   4.958  31.784  0.00  0.00    -0.314 OA
BRANCH  25  26
ATOM     26  C2  ZIN A   1      41.686   5.173  32.671  0.00  0.00     0.255 C 
ATOM     27  C1  ZIN A   1      42.908   5.958  32.268  0.00  0.00     0.126 C 
ATOM     28  O3  ZIN A   1      41.593   4.736  33.794  0.00  0.00    -0.266 OA
ENDBRANCH  25  26
ENDBRANCH  24  25
ENDBRANCH  22  24
ENDBRANCH   1  22
BRANCH   1  29
ATOM     29  O9  ZIN A   1      37.036   6.850  31.592  0.00  0.00    -0.381 OA
ATOM     30  H38 ZIN A   1      37.832   7.383  31.468  0.00  0.00     0.211 HD
ENDBRANCH   1  29
TORSDOF 5
ENDMDL
MODEL 37
REMARK CAVERDOCK RESULT:      17.3      0.000      0.000
REMARK CAVERDOCK CONSTRAINTS:       0.3      0.0      0.0      0.0
REMARK CAVERDOCK TUNNEL: 36     17.3      2.0     37.7
REMARK  5 active torsions:
REMARK  status: ('A' for Active; 'I' for Inactive)
REMARK    1  A    between atoms: C2_2  and  O4_4 
REMARK    2  A    between atoms: O4_4  and  C5_5 
REMARK    3  A    between atoms: C5_5  and  C6_6 
REMARK    4  A    between atoms: C6_6  and  C8_8 
REMARK    5  A    between atoms: C8_8  and  O9_9 
ROOT
ATOM      1  C8  ZIN A   1      36.843   5.583  30.844  0.00  0.00     0.128 C 
ATOM      2  C10 ZIN A   1      36.665   5.792  29.321  0.00  0.00     0.047 C 
ATOM      3  C11 ZIN A   1      35.326   5.108  28.938  0.00  0.00     0.009 C 
ATOM      4  C12 ZIN A   1      34.548   5.104  30.260  0.00  0.00     0.002 C 
ATOM      5  C14 ZIN A   1      33.446   4.069  30.359  0.00  0.00     0.003 C 
ATOM      6  C16 ZIN A   1      32.384   4.285  29.281  0.00  0.00     0.010 C 
ATOM      7  C17 ZIN A   1      31.355   3.153  29.370  0.00  0.00     0.035 C 
ATOM      8  C18 ZIN A   1      30.807   3.086  30.784  0.00  0.00    -0.067 C 
ATOM      9  C19 ZIN A   1      29.485   3.009  30.931  0.00  0.00     0.053 C 
ATOM     10  C20 ZIN A   1      28.896   2.928  32.271  0.00  0.00     0.149 C 
ATOM     11  O21 ZIN A   1      27.740   3.230  32.480  0.00  0.00    -0.293 OA
ATOM     12  C22 ZIN A   1      29.808   2.448  33.383  0.00  0.00     0.084 C 
ATOM     13  C23 ZIN A   1      31.103   3.253  33.293  0.00  0.00     0.022 C 
ATOM     14  C24 ZIN A   1      31.767   3.099  31.937  0.00  0.00    -0.009 C 
ATOM     15  C25 ZIN A   1      32.537   1.776  31.931  0.00  0.00     0.021 C 
ATOM     16  C26 ZIN A   1      32.794   4.216  31.745  0.00  0.00     0.072 C 
ATOM     17  C28 ZIN A   1      33.847   4.149  32.822  0.00  0.00     0.133 C 
ATOM     18  O29 ZIN A   1      33.680   3.453  33.795  0.00  0.00    -0.297 OA
ATOM     19  C30 ZIN A   1      35.123   4.964  32.672  0.00  0.00     0.091 C 
ATOM     20  C31 ZIN A   1      35.657   4.727  31.280  0.00  0.00     0.005 C 
ATOM     21  C32 ZIN A   1      35.972   3.242  31.090  0.00  0.00     0.019 C 
ENDROOT
BRANCH   1  22
ATOM     22  C6  ZIN A   1      38.137   4.862  31.124  0.00  0.00     0.185 C 
ATOM     23  O7  ZIN A   1      38.251   3.694  30.840  0.00  0.00    -0.292 OA
BRANCH  22  24
ATOM     24  C5  ZIN A   1      39.288   5.600  31.758  0.00  0.00     0.260 C 
BRANCH  24  25
ATOM     25  O4  ZIN A   1      40.487   4.785  31.680  0.00  0.00    -0.314 OA
BRANCH  25  26
ATOM     26  C2  ZIN A   1      41.423   4.986  32.620  0.00  0.00     0.255 C 
ATOM     27  C1  ZIN A   1      42.648   5.805  32.302  0.00  0.00     0.126 C 
ATOM     28  O3  ZIN A   1      41.285   4.510  33.722  0.00  0.00    -0.266 OA
ENDBRANCH  25  26
ENDBRANCH  24  25
ENDBRANCH  22  24
ENDBRANCH   1  22
BRANCH   1  29
ATOM     29  O9  ZIN A   1      36.822   6.841  31.522  0.00  0.00    -0.381 OA
ATOM     30  H38 ZIN A   1      37.174   6.808  32.422  0.00  0.00     0.211 HD
ENDBRANCH   1  29
TORSDOF 5
ENDMDL
MODEL 38
REMARK CAVERDOCK RESULT:      16.5      0.000      0.000
REMARK CAVERDOCK CONSTRAINTS:       0.1      0.0      0.0      0.0
REMARK CAVERDOCK TUNNEL: 37     16.5      2.0     38.7
REMARK  5 active torsions:
REMARK  status: ('A' for Active; 'I' for Inactive)
REMARK    1  A    between atoms: C2_2  and  O4_4 
REMARK    2  A    between atoms: O4_4  and  C5_5 
REMARK    3  A    between atoms: C5_5  and  C6_6 
REMARK    4  A    between atoms: C6_6  and  C8_8 
REMARK    5  A    between atoms: C8_8  and  O9_9 
ROOT
ATOM      1  C8  ZIN A   1      36.707   5.549  30.938  0.00  0.00     0.128 C 
ATOM      2  C10 ZIN A   1      36.548   5.831  29.424  0.00  0.00     0.047 C 
ATOM      3  C11 ZIN A   1      35.208   5.178  28.994  0.00  0.00     0.009 C 
ATOM      4  C12 ZIN A   1      34.415   5.117  30.306  0.00  0.00     0.002 C 
ATOM      5  C14 ZIN A   1      33.303   4.088  30.343  0.00  0.00     0.003 C 
ATOM      6  C16 ZIN A   1      32.256   4.364  29.265  0.00  0.00     0.010 C 
ATOM      7  C17 ZIN A   1      31.217   3.238  29.288  0.00  0.00     0.035 C 
ATOM      8  C18 ZIN A   1      30.652   3.109  30.691  0.00  0.00    -0.067 C 
ATOM      9  C19 ZIN A   1      29.328   3.035  30.819  0.00  0.00     0.053 C 
ATOM     10  C20 ZIN A   1      28.723   2.896  32.147  0.00  0.00     0.149 C 
ATOM     11  O21 ZIN A   1      27.566   3.197  32.356  0.00  0.00    -0.293 OA
ATOM     12  C22 ZIN A   1      29.618   2.356  33.245  0.00  0.00     0.084 C 
ATOM     13  C23 ZIN A   1      30.920   3.154  33.208  0.00  0.00     0.022 C 
ATOM     14  C24 ZIN A   1      31.598   3.058  31.853  0.00  0.00    -0.009 C 
ATOM     15  C25 ZIN A   1      32.358   1.731  31.793  0.00  0.00     0.021 C 
ATOM     16  C26 ZIN A   1      32.637   4.174  31.727  0.00  0.00     0.072 C 
ATOM     17  C28 ZIN A   1      33.676   4.047  32.811  0.00  0.00     0.133 C 
ATOM     18  O29 ZIN A   1      33.492   3.308  33.748  0.00  0.00    -0.297 OA
ATOM     19  C30 ZIN A   1      34.960   4.858  32.714  0.00  0.00     0.091 C 
ATOM     20  C31 ZIN A   1      35.509   4.683  31.319  0.00  0.00     0.005 C 
ATOM     21  C32 ZIN A   1      35.814   3.206  31.062  0.00  0.00     0.019 C 
ENDROOT
BRANCH   1  22
ATOM     22  C6  ZIN A   1      37.992   4.804  31.198  0.00  0.00     0.185 C 
ATOM     23  O7  ZIN A   1      38.146   3.692  30.753  0.00  0.00    -0.292 OA
BRANCH  22  24
ATOM     24  C5  ZIN A   1      39.083   5.449  32.013  0.00  0.00     0.260 C 
BRANCH  24  25
ATOM     25  O4  ZIN A   1      40.368   4.894  31.625  0.00  0.00    -0.314 OA
BRANCH  25  26
ATOM     26  C2  ZIN A   1      41.384   5.049  32.487  0.00  0.00     0.255 C 
ATOM     27  C1  ZIN A   1      42.725   5.531  31.994  0.00  0.00     0.126 C 
ATOM     28  O3  ZIN A   1      41.224   4.803  33.659  0.00  0.00    -0.266 OA
ENDBRANCH  25  26
ENDBRANCH  24  25
ENDBRANCH  22  24
ENDBRANCH   1  22
BRANCH   1  29
ATOM     29  O9  ZIN A   1      36.687   6.772  31.675  0.00  0.00    -0.381 OA
ATOM     30  H38 ZIN A   1      35.898   6.892  32.219  0.00  0.00     0.211 HD
ENDBRANCH   1  29
TORSDOF 5
ENDMDL
MODEL 39
REMARK CAVERDOCK RESULT:      16.3      0.000      0.000
REMARK CAVERDOCK CONSTRAINTS:       0.2      0.0      0.0      0.0
REMARK CAVERDOCK TUNNEL: 38     16.3      2.1     39.3
REMARK  5 active torsions:
REMARK  status: ('A' for Active; 'I' for Inactive)
REMARK    1  A    between atoms: C2_2  and  O4_4 
REMARK    2  A    between atoms: O4_4  and  C5_5 
REMARK    3  A    between atoms: C5_5  and  C6_6 
REMARK    4  A    between atoms: C6_6  and  C8_8 
REMARK    5  A    between atoms: C8_8  and  O9_9 
ROOT
ATOM      1  C8  ZIN A   1      36.601   5.194  30.748  0.00  0.00     0.128 C 
ATOM      2  C10 ZIN A   1      36.373   5.779  29.334  0.00  0.00     0.047 C 
ATOM      3  C11 ZIN A   1      34.939   5.361  28.912  0.00  0.00     0.009 C 
ATOM      4  C12 ZIN A   1      34.236   5.127  30.255  0.00  0.00     0.002 C 
ATOM      5  C14 ZIN A   1      33.018   4.228  30.200  0.00  0.00     0.003 C 
ATOM      6  C16 ZIN A   1      31.938   4.813  29.290  0.00  0.00     0.010 C 
ATOM      7  C17 ZIN A   1      30.779   3.815  29.197  0.00  0.00     0.035 C 
ATOM      8  C18 ZIN A   1      30.301   3.473  30.596  0.00  0.00    -0.067 C 
ATOM      9  C19 ZIN A   1      28.989   3.511  30.827  0.00  0.00     0.053 C 
ATOM     10  C20 ZIN A   1      28.464   3.178  32.155  0.00  0.00     0.149 C 
ATOM     11  O21 ZIN A   1      27.368   3.549  32.519  0.00  0.00    -0.293 OA
ATOM     12  C22 ZIN A   1      29.364   2.348  33.049  0.00  0.00     0.084 C 
ATOM     13  C23 ZIN A   1      30.744   3.002  33.044  0.00  0.00     0.022 C 
ATOM     14  C24 ZIN A   1      31.312   3.102  31.640  0.00  0.00    -0.009 C 
ATOM     15  C25 ZIN A   1      31.907   1.742  31.267  0.00  0.00     0.021 C 
ATOM     16  C26 ZIN A   1      32.462   4.111  31.630  0.00  0.00     0.072 C 
ATOM     17  C28 ZIN A   1      33.552   3.672  32.574  0.00  0.00     0.133 C 
ATOM     18  O29 ZIN A   1      33.348   2.787  33.370  0.00  0.00    -0.297 OA
ATOM     19  C30 ZIN A   1      34.912   4.352  32.515  0.00  0.00     0.091 C 
ATOM     20  C31 ZIN A   1      35.340   4.396  31.068  0.00  0.00     0.005 C 
ATOM     21  C32 ZIN A   1      35.452   2.973  30.515  0.00  0.00     0.019 C 
ENDROOT
BRANCH   1  22
ATOM     22  C6  ZIN A   1      37.805   4.287  30.749  0.00  0.00     0.185 C 
ATOM     23  O7  ZIN A   1      37.664   3.096  30.894  0.00  0.00    -0.292 OA
BRANCH  22  24
ATOM     24  C5  ZIN A   1      39.185   4.867  30.570  0.00  0.00     0.260 C 
BRANCH  24  25
ATOM     25  O4  ZIN A   1      40.057   4.373  31.620  0.00  0.00    -0.314 OA
BRANCH  25  26
ATOM     26  C2  ZIN A   1      40.608   5.287  32.434  0.00  0.00     0.255 C 
ATOM     27  C1  ZIN A   1      42.094   5.537  32.393  0.00  0.00     0.126 C 
ATOM     28  O3  ZIN A   1      39.912   5.910  33.201  0.00  0.00    -0.266 OA
ENDBRANCH  25  26
ENDBRANCH  24  25
ENDBRANCH  22  24
ENDBRANCH   1  22
BRANCH   1  29
ATOM     29  O9  ZIN A   1      36.775   6.246  31.698  0.00  0.00    -0.381 OA
ATOM     30  H38 ZIN A   1      36.208   7.014  31.544  0.00  0.00     0.211 HD
ENDBRANCH   1  29
TORSDOF 5
ENDMDL
MODEL 40
REMARK CAVERDOCK RESULT:      15.2      0.000      0.000
REMARK CAVERDOCK CONSTRAINTS:       0.4      0.0      0.0      0.0
REMARK CAVERDOCK TUNNEL: 39     15.2      2.2     40.4
REMARK  5 active torsions:
REMARK  status: ('A' for Active; 'I' for Inactive)
REMARK    1  A    between atoms: C2_2  and  O4_4 
REMARK    2  A    between atoms: O4_4  and  C5_5 
REMARK    3  A    between atoms: C5_5  and  C6_6 
REMARK    4  A    between atoms: C6_6  and  C8_8 
REMARK    5  A    between atoms: C8_8  and  O9_9 
ROOT
ATOM      1  C8  ZIN A   1      36.493   5.069  30.593  0.00  0.00     0.128 C 
ATOM      2  C10 ZIN A   1      36.255   5.690  29.196  0.00  0.00     0.047 C 
ATOM      3  C11 ZIN A   1      34.801   5.323  28.795  0.00  0.00     0.009 C 
ATOM      4  C12 ZIN A   1      34.118   5.081  30.147  0.00  0.00     0.002 C 
ATOM      5  C14 ZIN A   1      32.873   4.220  30.098  0.00  0.00     0.003 C 
ATOM      6  C16 ZIN A   1      31.793   4.855  29.223  0.00  0.00     0.010 C 
ATOM      7  C17 ZIN A   1      30.604   3.894  29.133  0.00  0.00     0.035 C 
ATOM      8  C18 ZIN A   1      30.143   3.537  30.534  0.00  0.00    -0.067 C 
ATOM      9  C19 ZIN A   1      28.837   3.608  30.792  0.00  0.00     0.053 C 
ATOM     10  C20 ZIN A   1      28.329   3.263  32.123  0.00  0.00     0.149 C 
ATOM     11  O21 ZIN A   1      27.252   3.657  32.517  0.00  0.00    -0.293 OA
ATOM     12  C22 ZIN A   1      29.221   2.388  32.982  0.00  0.00     0.084 C 
ATOM     13  C23 ZIN A   1      30.620   3.001  32.962  0.00  0.00     0.022 C 
ATOM     14  C24 ZIN A   1      31.163   3.115  31.549  0.00  0.00    -0.009 C 
ATOM     15  C25 ZIN A   1      31.709   1.746  31.136  0.00  0.00     0.021 C 
ATOM     16  C26 ZIN A   1      32.342   4.089  31.537  0.00  0.00     0.072 C 
ATOM     17  C28 ZIN A   1      33.437   3.598  32.449  0.00  0.00     0.133 C 
ATOM     18  O29 ZIN A   1      33.222   2.702  33.231  0.00  0.00    -0.297 OA
ATOM     19  C30 ZIN A   1      34.815   4.239  32.376  0.00  0.00     0.091 C 
ATOM     20  C31 ZIN A   1      35.215   4.301  30.922  0.00  0.00     0.005 C 
ATOM     21  C32 ZIN A   1      35.275   2.888  30.338  0.00  0.00     0.019 C 
ENDROOT
BRANCH   1  22
ATOM     22  C6  ZIN A   1      37.670   4.127  30.551  0.00  0.00     0.185 C 
ATOM     23  O7  ZIN A   1      37.496   2.938  30.668  0.00  0.00    -0.292 OA
BRANCH  22  24
ATOM     24  C5  ZIN A   1      39.063   4.671  30.364  0.00  0.00     0.260 C 
BRANCH  24  25
ATOM     25  O4  ZIN A   1      39.885   4.295  31.501  0.00  0.00    -0.314 OA
BRANCH  25  26
ATOM     26  C2  ZIN A   1      40.333   5.289  32.284  0.00  0.00     0.255 C 
ATOM     27  C1  ZIN A   1      41.780   5.327  32.700  0.00  0.00     0.126 C 
ATOM     28  O3  ZIN A   1      39.574   6.153  32.655  0.00  0.00    -0.266 OA
ENDBRANCH  25  26
ENDBRANCH  24  25
ENDBRANCH  22  24
ENDBRANCH   1  22
BRANCH   1  29
ATOM     29  O9  ZIN A   1      36.717   6.095  31.561  0.00  0.00    -0.381 OA
ATOM     30  H38 ZIN A   1      35.956   6.274  32.129  0.00  0.00     0.211 HD
ENDBRANCH   1  29
TORSDOF 5
ENDMDL
MODEL 41
REMARK CAVERDOCK RESULT:      14.7      0.000      0.000
REMARK CAVERDOCK CONSTRAINTS:       0.0      0.0      0.0      0.0
REMARK CAVERDOCK TUNNEL: 40     14.7      2.3     41.4
REMARK  5 active torsions:
REMARK  status: ('A' for Active; 'I' for Inactive)
REMARK    1  A    between atoms: C2_2  and  O4_4 
REMARK    2  A    between atoms: O4_4  and  C5_5 
REMARK    3  A    between atoms: C5_5  and  C6_6 
REMARK    4  A    between atoms: C6_6  and  C8_8 
REMARK    5  A    between atoms: C8_8  and  O9_9 
ROOT
ATOM      1  C8  ZIN A   1      36.227   5.050  30.699  0.00  0.00     0.128 C 
ATOM      2  C10 ZIN A   1      36.027   5.665  29.293  0.00  0.00     0.047 C 
ATOM      3  C11 ZIN A   1      34.595   5.270  28.842  0.00  0.00     0.009 C 
ATOM      4  C12 ZIN A   1      33.870   5.019  30.170  0.00  0.00     0.002 C 
ATOM      5  C14 ZIN A   1      32.643   4.134  30.080  0.00  0.00     0.003 C 
ATOM      6  C16 ZIN A   1      31.583   4.748  29.166  0.00  0.00     0.010 C 
ATOM      7  C17 ZIN A   1      30.415   3.765  29.037  0.00  0.00     0.035 C 
ATOM      8  C18 ZIN A   1      29.912   3.403  30.423  0.00  0.00    -0.067 C 
ATOM      9  C19 ZIN A   1      28.597   3.450  30.635  0.00  0.00     0.053 C 
ATOM     10  C20 ZIN A   1      28.050   3.099  31.948  0.00  0.00     0.149 C 
ATOM     11  O21 ZIN A   1      26.952   3.474  32.304  0.00  0.00    -0.293 OA
ATOM     12  C22 ZIN A   1      28.927   2.241  32.839  0.00  0.00     0.084 C 
ATOM     13  C23 ZIN A   1      30.314   2.880  32.867  0.00  0.00     0.022 C 
ATOM     14  C24 ZIN A   1      30.904   3.001  31.474  0.00  0.00    -0.009 C 
ATOM     15  C25 ZIN A   1      31.489   1.641  31.083  0.00  0.00     0.021 C 
ATOM     16  C26 ZIN A   1      32.065   3.997  31.500  0.00  0.00     0.072 C 
ATOM     17  C28 ZIN A   1      33.136   3.527  32.451  0.00  0.00     0.133 C 
ATOM     18  O29 ZIN A   1      32.910   2.630  33.227  0.00  0.00    -0.297 OA
ATOM     19  C30 ZIN A   1      34.503   4.193  32.425  0.00  0.00     0.091 C 
ATOM     20  C31 ZIN A   1      34.953   4.260  30.985  0.00  0.00     0.005 C 
ATOM     21  C32 ZIN A   1      35.058   2.848  30.407  0.00  0.00     0.019 C 
ENDROOT
BRANCH   1  22
ATOM     22  C6  ZIN A   1      37.422   4.130  30.701  0.00  0.00     0.185 C 
ATOM     23  O7  ZIN A   1      37.268   2.942  30.852  0.00  0.00    -0.292 OA
BRANCH  22  24
ATOM     24  C5  ZIN A   1      38.807   4.694  30.514  0.00  0.00     0.260 C 
BRANCH  24  25
ATOM     25  O4  ZIN A   1      39.631   4.341  31.656  0.00  0.00    -0.314 OA
BRANCH  25  26
ATOM     26  C2  ZIN A   1      40.357   5.325  32.210  0.00  0.00     0.255 C 
ATOM     27  C1  ZIN A   1      41.586   4.991  33.018  0.00  0.00     0.126 C 
ATOM     28  O3  ZIN A   1      40.025   6.477  32.063  0.00  0.00    -0.266 OA
ENDBRANCH  25  26
ENDBRANCH  24  25
ENDBRANCH  22  24
ENDBRANCH   1  22
BRANCH   1  29
ATOM     29  O9  ZIN A   1      36.399   6.083  31.672  0.00  0.00    -0.381 OA
ATOM     30  H38 ZIN A   1      35.570   6.462  31.993  0.00  0.00     0.211 HD
ENDBRANCH   1  29
TORSDOF 5
ENDMDL
MODEL 42
REMARK CAVERDOCK RESULT:      14.1      0.000      0.000
REMARK CAVERDOCK CONSTRAINTS:       0.0      0.0      0.0      0.0
REMARK CAVERDOCK TUNNEL: 41     14.1      2.3     42.5
REMARK  5 active torsions:
REMARK  status: ('A' for Active; 'I' for Inactive)
REMARK    1  A    between atoms: C2_2  and  O4_4 
REMARK    2  A    between atoms: O4_4  and  C5_5 
REMARK    3  A    between atoms: C5_5  and  C6_6 
REMARK    4  A    between atoms: C6_6  and  C8_8 
REMARK    5  A    between atoms: C8_8  and  O9_9 
ROOT
ATOM      1  C8  ZIN A   1      36.090   4.815  30.618  0.00  0.00     0.128 C 
ATOM      2  C10 ZIN A   1      35.894   5.438  29.215  0.00  0.00     0.047 C 
ATOM      3  C11 ZIN A   1      34.442   5.099  28.784  0.00  0.00     0.009 C 
ATOM      4  C12 ZIN A   1      33.726   4.875  30.122  0.00  0.00     0.002 C 
ATOM      5  C14 ZIN A   1      32.465   4.039  30.049  0.00  0.00     0.003 C 
ATOM      6  C16 ZIN A   1      31.417   4.693  29.149  0.00  0.00     0.010 C 
ATOM      7  C17 ZIN A   1      30.210   3.756  29.037  0.00  0.00     0.035 C 
ATOM      8  C18 ZIN A   1      29.713   3.413  30.429  0.00  0.00    -0.067 C 
ATOM      9  C19 ZIN A   1      28.404   3.511  30.659  0.00  0.00     0.053 C 
ATOM     10  C20 ZIN A   1      27.861   3.181  31.980  0.00  0.00     0.149 C 
ATOM     11  O21 ZIN A   1      26.784   3.598  32.351  0.00  0.00    -0.293 OA
ATOM     12  C22 ZIN A   1      28.717   2.290  32.860  0.00  0.00     0.084 C 
ATOM     13  C23 ZIN A   1      30.128   2.874  32.868  0.00  0.00     0.022 C 
ATOM     14  C24 ZIN A   1      30.703   2.973  31.466  0.00  0.00    -0.009 C 
ATOM     15  C25 ZIN A   1      31.229   1.592  31.068  0.00  0.00     0.021 C 
ATOM     16  C26 ZIN A   1      31.901   3.923  31.476  0.00  0.00     0.072 C 
ATOM     17  C28 ZIN A   1      32.966   3.413  32.413  0.00  0.00     0.133 C 
ATOM     18  O29 ZIN A   1      32.717   2.524  33.192  0.00  0.00    -0.297 OA
ATOM     19  C30 ZIN A   1      34.358   4.025  32.367  0.00  0.00     0.091 C 
ATOM     20  C31 ZIN A   1      34.790   4.075  30.922  0.00  0.00     0.005 C 
ATOM     21  C32 ZIN A   1      34.833   2.660  30.343  0.00  0.00     0.019 C 
ENDROOT
BRANCH   1  22
ATOM     22  C6  ZIN A   1      37.248   3.850  30.603  0.00  0.00     0.185 C 
ATOM     23  O7  ZIN A   1      37.063   2.682  30.849  0.00  0.00    -0.292 OA
BRANCH  22  24
ATOM     24  C5  ZIN A   1      38.636   4.344  30.283  0.00  0.00     0.260 C 
BRANCH  24  25
ATOM     25  O4  ZIN A   1      39.505   4.117  31.424  0.00  0.00    -0.314 OA
BRANCH  25  26
ATOM     26  C2  ZIN A   1      39.914   5.200  32.102  0.00  0.00     0.255 C 
ATOM     27  C1  ZIN A   1      41.243   5.187  32.813  0.00  0.00     0.126 C 
ATOM     28  O3  ZIN A   1      39.217   6.186  32.143  0.00  0.00    -0.266 OA
ENDBRANCH  25  26
ENDBRANCH  24  25
ENDBRANCH  22  24
ENDBRANCH   1  22
BRANCH   1  29
ATOM     29  O9  ZIN A   1      36.314   5.840  31.588  0.00  0.00    -0.381 OA
ATOM     30  H38 ZIN A   1      35.510   6.288  31.881  0.00  0.00     0.211 HD
ENDBRANCH   1  29
TORSDOF 5
ENDMDL
MODEL 43
REMARK CAVERDOCK RESULT:      13.1      0.000      0.000
REMARK CAVERDOCK CONSTRAINTS:       0.0      0.0      0.0      0.0
REMARK CAVERDOCK TUNNEL: 42     13.1      2.3     43.8
REMARK  5 active torsions:
REMARK  status: ('A' for Active; 'I' for Inactive)
REMARK    1  A    between atoms: C2_2  and  O4_4 
REMARK    2  A    between atoms: O4_4  and  C5_5 
REMARK    3  A    between atoms: C5_5  and  C6_6 
REMARK    4  A    between atoms: C6_6  and  C8_8 
REMARK    5  A    between atoms: C8_8  and  O9_9 
ROOT
ATOM      1  C8  ZIN A   1      35.906   4.409  31.183  0.00  0.00     0.128 C 
ATOM      2  C10 ZIN A   1      35.713   4.900  32.637  0.00  0.00     0.047 C 
ATOM      3  C11 ZIN A   1      34.210   4.703  32.971  0.00  0.00     0.009 C 
ATOM      4  C12 ZIN A   1      33.781   3.598  31.997  0.00  0.00     0.002 C 
ATOM      5  C14 ZIN A   1      32.296   3.536  31.704  0.00  0.00     0.003 C 
ATOM      6  C16 ZIN A   1      31.490   3.271  32.976  0.00  0.00     0.010 C 
ATOM      7  C17 ZIN A   1      29.998   3.319  32.632  0.00  0.00     0.035 C 
ATOM      8  C18 ZIN A   1      29.715   2.349  31.499  0.00  0.00    -0.067 C 
ATOM      9  C19 ZIN A   1      28.678   1.524  31.637  0.00  0.00     0.053 C 
ATOM     10  C20 ZIN A   1      28.346   0.573  30.572  0.00  0.00     0.149 C 
ATOM     11  O21 ZIN A   1      27.683  -0.420  30.786  0.00  0.00    -0.293 OA
ATOM     12  C22 ZIN A   1      28.874   0.897  29.188  0.00  0.00     0.084 C 
ATOM     13  C23 ZIN A   1      30.360   1.218  29.329  0.00  0.00     0.022 C 
ATOM     14  C24 ZIN A   1      30.598   2.371  30.287  0.00  0.00    -0.009 C 
ATOM     15  C25 ZIN A   1      30.342   3.678  29.533  0.00  0.00     0.021 C 
ATOM     16  C26 ZIN A   1      32.066   2.380  30.714  0.00  0.00     0.072 C 
ATOM     17  C28 ZIN A   1      32.960   2.545  29.511  0.00  0.00     0.133 C 
ATOM     18  O29 ZIN A   1      32.512   2.416  28.397  0.00  0.00    -0.297 OA
ATOM     19  C30 ZIN A   1      34.431   2.877  29.713  0.00  0.00     0.091 C 
ATOM     20  C31 ZIN A   1      34.513   4.020  30.695  0.00  0.00     0.005 C 
ATOM     21  C32 ZIN A   1      33.784   5.242  30.132  0.00  0.00     0.019 C 
ENDROOT
BRANCH   1  22
ATOM     22  C6  ZIN A   1      36.468   5.516  30.328  0.00  0.00     0.185 C 
ATOM     23  O7  ZIN A   1      35.990   5.741  29.241  0.00  0.00    -0.292 OA
BRANCH  22  24
ATOM     24  C5  ZIN A   1      37.625   6.342  30.829  0.00  0.00     0.260 C 
BRANCH  24  25
ATOM     25  O4  ZIN A   1      38.304   5.625  31.894  0.00  0.00    -0.314 OA
BRANCH  25  26
ATOM     26  C2  ZIN A   1      39.510   5.110  31.608  0.00  0.00     0.255 C 
ATOM     27  C1  ZIN A   1      40.708   5.489  32.441  0.00  0.00     0.126 C 
ATOM     28  O3  ZIN A   1      39.636   4.343  30.683  0.00  0.00    -0.266 OA
ENDBRANCH  25  26
ENDBRANCH  24  25
ENDBRANCH  22  24
ENDBRANCH   1  22
BRANCH   1  29
ATOM     29  O9  ZIN A   1      36.775   3.275  31.154  0.00  0.00    -0.381 OA
ATOM     30  H38 ZIN A   1      37.539   3.349  31.741  0.00  0.00     0.211 HD
ENDBRANCH   1  29
TORSDOF 5
ENDMDL
MODEL 44
REMARK CAVERDOCK RESULT:      11.8      0.000      0.000
REMARK CAVERDOCK CONSTRAINTS:       0.1      0.0      0.0      0.0
REMARK CAVERDOCK TUNNEL: 43     11.8      2.4    44.13
REMARK  5 active torsions:
REMARK  status: ('A' for Active; 'I' for Inactive)
REMARK    1  A    between atoms: C2_2  and  O4_4 
REMARK    2  A    between atoms: O4_4  and  C5_5 
REMARK    3  A    between atoms: C5_5  and  C6_6 
REMARK    4  A    between atoms: C6_6  and  C8_8 
REMARK    5  A    between atoms: C8_8  and  O9_9 
ROOT
ATOM      1  C8  ZIN A   1      35.714   4.312  31.038  0.00  0.00     0.128 C 
ATOM      2  C10 ZIN A   1      35.616   4.829  32.493  0.00  0.00     0.047 C 
ATOM      3  C11 ZIN A   1      34.145   4.610  32.938  0.00  0.00     0.009 C 
ATOM      4  C12 ZIN A   1      33.669   3.478  32.020  0.00  0.00     0.002 C 
ATOM      5  C14 ZIN A   1      32.168   3.381  31.835  0.00  0.00     0.003 C 
ATOM      6  C16 ZIN A   1      31.462   3.128  33.167  0.00  0.00     0.010 C 
ATOM      7  C17 ZIN A   1      29.948   3.140  32.930  0.00  0.00     0.035 C 
ATOM      8  C18 ZIN A   1      29.605   2.142  31.840  0.00  0.00    -0.067 C 
ATOM      9  C19 ZIN A   1      28.596   1.301  32.068  0.00  0.00     0.053 C 
ATOM     10  C20 ZIN A   1      28.208   0.322  31.047  0.00  0.00     0.149 C 
ATOM     11  O21 ZIN A   1      27.583  -0.679  31.327  0.00  0.00    -0.293 OA
ATOM     12  C22 ZIN A   1      28.629   0.628  29.623  0.00  0.00     0.084 C 
ATOM     13  C23 ZIN A   1      30.115   0.979  29.650  0.00  0.00     0.022 C 
ATOM     14  C24 ZIN A   1      30.397   2.156  30.566  0.00  0.00    -0.009 C 
ATOM     15  C25 ZIN A   1      30.061   3.443  29.809  0.00  0.00     0.021 C 
ATOM     16  C26 ZIN A   1      31.892   2.202  30.886  0.00  0.00     0.072 C 
ATOM     17  C28 ZIN A   1      32.694   2.359  29.619  0.00  0.00     0.133 C 
ATOM     18  O29 ZIN A   1      32.170   2.199  28.543  0.00  0.00    -0.297 OA
ATOM     19  C30 ZIN A   1      34.169   2.722  29.708  0.00  0.00     0.091 C 
ATOM     20  C31 ZIN A   1      34.297   3.887  30.659  0.00  0.00     0.005 C 
ATOM     21  C32 ZIN A   1      33.505   5.083  30.128  0.00  0.00     0.019 C 
ENDROOT
BRANCH   1  22
ATOM     22  C6  ZIN A   1      36.190   5.412  30.124  0.00  0.00     0.185 C 
ATOM     23  O7  ZIN A   1      35.551   5.698  29.140  0.00  0.00    -0.292 OA
BRANCH  22  24
ATOM     24  C5  ZIN A   1      37.463   6.154  30.439  0.00  0.00     0.260 C 
BRANCH  24  25
ATOM     25  O4  ZIN A   1      38.102   5.549  31.594  0.00  0.00    -0.314 OA
BRANCH  25  26
ATOM     26  C2  ZIN A   1      39.264   4.911  31.382  0.00  0.00     0.255 C 
ATOM     27  C1  ZIN A   1      40.512   5.361  32.097  0.00  0.00     0.126 C 
ATOM     28  O3  ZIN A   1      39.309   3.976  30.618  0.00  0.00    -0.266 OA
ENDBRANCH  25  26
ENDBRANCH  24  25
ENDBRANCH  22  24
ENDBRANCH   1  22
BRANCH   1  29
ATOM     29  O9  ZIN A   1      36.601   3.194  30.968  0.00  0.00    -0.381 OA
ATOM     30  H38 ZIN A   1      37.425   3.314  31.460  0.00  0.00     0.211 HD
ENDBRANCH   1  29
TORSDOF 5
ENDMDL
MODEL 45
REMARK CAVERDOCK RESULT:      10.5      0.000      0.000
REMARK CAVERDOCK CONSTRAINTS:       0.0      0.0      0.0      0.0
REMARK CAVERDOCK TUNNEL: 44     10.5      2.4     45.7
REMARK  5 active torsions:
REMARK  status: ('A' for Active; 'I' for Inactive)
REMARK    1  A    between atoms: C2_2  and  O4_4 
REMARK    2  A    between atoms: O4_4  and  C5_5 
REMARK    3  A    between atoms: C5_5  and  C6_6 
REMARK    4  A    between atoms: C6_6  and  C8_8 
REMARK    5  A    between atoms: C8_8  and  O9_9 
ROOT
ATOM      1  C8  ZIN A   1      35.493   4.289  31.110  0.00  0.00     0.128 C 
ATOM      2  C10 ZIN A   1      35.506   4.666  32.611  0.00  0.00     0.047 C 
ATOM      3  C11 ZIN A   1      34.061   4.443  33.131  0.00  0.00     0.009 C 
ATOM      4  C12 ZIN A   1      33.490   3.418  32.144  0.00  0.00     0.002 C 
ATOM      5  C14 ZIN A   1      31.978   3.379  32.053  0.00  0.00     0.003 C 
ATOM      6  C16 ZIN A   1      31.351   3.016  33.399  0.00  0.00     0.010 C 
ATOM      7  C17 ZIN A   1      29.827   3.091  33.267  0.00  0.00     0.035 C 
ATOM      8  C18 ZIN A   1      29.381   2.213  32.113  0.00  0.00    -0.067 C 
ATOM      9  C19 ZIN A   1      28.363   1.380  32.327  0.00  0.00     0.053 C 
ATOM     10  C20 ZIN A   1      27.878   0.515  31.247  0.00  0.00     0.149 C 
ATOM     11  O21 ZIN A   1      27.241  -0.492  31.473  0.00  0.00    -0.293 OA
ATOM     12  C22 ZIN A   1      28.216   0.945  29.833  0.00  0.00     0.084 C 
ATOM     13  C23 ZIN A   1      29.711   1.254  29.793  0.00  0.00     0.022 C 
ATOM     14  C24 ZIN A   1      30.089   2.328  30.796  0.00  0.00    -0.009 C 
ATOM     15  C25 ZIN A   1      29.747   3.691  30.188  0.00  0.00     0.021 C 
ATOM     16  C26 ZIN A   1      31.603   2.304  31.017  0.00  0.00     0.072 C 
ATOM     17  C28 ZIN A   1      32.326   2.562  29.719  0.00  0.00     0.133 C 
ATOM     18  O29 ZIN A   1      31.728   2.520  28.671  0.00  0.00    -0.297 OA
ATOM     19  C30 ZIN A   1      33.814   2.877  29.742  0.00  0.00     0.091 C 
ATOM     20  C31 ZIN A   1      34.042   3.940  30.789  0.00  0.00     0.005 C 
ATOM     21  C32 ZIN A   1      33.256   5.202  30.428  0.00  0.00     0.019 C 
ENDROOT
BRANCH   1  22
ATOM     22  C6  ZIN A   1      35.944   5.460  30.274  0.00  0.00     0.185 C 
ATOM     23  O7  ZIN A   1      35.456   5.649  29.186  0.00  0.00    -0.292 OA
BRANCH  22  24
ATOM     24  C5  ZIN A   1      37.005   6.394  30.798  0.00  0.00     0.260 C 
BRANCH  24  25
ATOM     25  O4  ZIN A   1      37.693   5.768  31.913  0.00  0.00    -0.314 OA
BRANCH  25  26
ATOM     26  C2  ZIN A   1      38.973   5.415  31.718  0.00  0.00     0.255 C 
ATOM     27  C1  ZIN A   1      39.317   4.361  30.697  0.00  0.00     0.126 C 
ATOM     28  O3  ZIN A   1      39.849   5.941  32.362  0.00  0.00    -0.266 OA
ENDBRANCH  25  26
ENDBRANCH  24  25
ENDBRANCH  22  24
ENDBRANCH   1  22
BRANCH   1  29
ATOM     29  O9  ZIN A   1      36.337   3.161  30.875  0.00  0.00    -0.381 OA
ATOM     30  H38 ZIN A   1      35.987   2.329  31.220  0.00  0.00     0.211 HD
ENDBRANCH   1  29
TORSDOF 5
ENDMDL
MODEL 46
REMARK CAVERDOCK RESULT:       9.7      0.000      0.000
REMARK CAVERDOCK CONSTRAINTS:       0.1      0.0      0.0      0.0
REMARK CAVERDOCK TUNNEL: 45      9.7      2.3     46.7
REMARK  5 active torsions:
REMARK  status: ('A' for Active; 'I' for Inactive)
REMARK    1  A    between atoms: C2_2  and  O4_4 
REMARK    2  A    between atoms: O4_4  and  C5_5 
REMARK    3  A    between atoms: C5_5  and  C6_6 
REMARK    4  A    between atoms: C6_6  and  C8_8 
REMARK    5  A    between atoms: C8_8  and  O9_9 
ROOT
ATOM      1  C8  ZIN A   1      35.352   4.115  31.070  0.00  0.00     0.128 C 
ATOM      2  C10 ZIN A   1      35.382   4.433  32.584  0.00  0.00     0.047 C 
ATOM      3  C11 ZIN A   1      33.930   4.249  33.100  0.00  0.00     0.009 C 
ATOM      4  C12 ZIN A   1      33.317   3.286  32.075  0.00  0.00     0.002 C 
ATOM      5  C14 ZIN A   1      31.804   3.311  31.988  0.00  0.00     0.003 C 
ATOM      6  C16 ZIN A   1      31.165   2.922  33.320  0.00  0.00     0.010 C 
ATOM      7  C17 ZIN A   1      29.645   3.064  33.196  0.00  0.00     0.035 C 
ATOM      8  C18 ZIN A   1      29.163   2.249  32.010  0.00  0.00    -0.067 C 
ATOM      9  C19 ZIN A   1      28.112   1.450  32.196  0.00  0.00     0.053 C 
ATOM     10  C20 ZIN A   1      27.591   0.648  31.084  0.00  0.00     0.149 C 
ATOM     11  O21 ZIN A   1      26.914  -0.341  31.273  0.00  0.00    -0.293 OA
ATOM     12  C22 ZIN A   1      27.944   1.119  29.687  0.00  0.00     0.084 C 
ATOM     13  C23 ZIN A   1      29.450   1.368  29.654  0.00  0.00     0.022 C 
ATOM     14  C24 ZIN A   1      29.873   2.387  30.697  0.00  0.00    -0.009 C 
ATOM     15  C25 ZIN A   1      29.586   3.785  30.143  0.00  0.00     0.021 C 
ATOM     16  C26 ZIN A   1      31.385   2.294  30.912  0.00  0.00     0.072 C 
ATOM     17  C28 ZIN A   1      32.115   2.572  29.623  0.00  0.00     0.133 C 
ATOM     18  O29 ZIN A   1      31.515   2.595  28.576  0.00  0.00    -0.297 OA
ATOM     19  C30 ZIN A   1      33.615   2.826  29.654  0.00  0.00     0.091 C 
ATOM     20  C31 ZIN A   1      33.888   3.838  30.740  0.00  0.00     0.005 C 
ATOM     21  C32 ZIN A   1      33.152   5.143  30.430  0.00  0.00     0.019 C 
ENDROOT
BRANCH   1  22
ATOM     22  C6  ZIN A   1      35.849   5.298  30.279  0.00  0.00     0.185 C 
ATOM     23  O7  ZIN A   1      35.503   5.446  29.131  0.00  0.00    -0.292 OA
BRANCH  22  24
ATOM     24  C5  ZIN A   1      36.778   6.297  30.921  0.00  0.00     0.260 C 
BRANCH  24  25
ATOM     25  O4  ZIN A   1      37.563   5.635  31.948  0.00  0.00    -0.314 OA
BRANCH  25  26
ATOM     26  C2  ZIN A   1      38.810   5.267  31.619  0.00  0.00     0.255 C 
ATOM     27  C1  ZIN A   1      39.034   4.263  30.517  0.00  0.00     0.126 C 
ATOM     28  O3  ZIN A   1      39.754   5.740  32.206  0.00  0.00    -0.266 OA
ENDBRANCH  25  26
ENDBRANCH  24  25
ENDBRANCH  22  24
ENDBRANCH   1  22
BRANCH   1  29
ATOM     29  O9  ZIN A   1      36.149   2.964  30.789  0.00  0.00    -0.381 OA
ATOM     30  H38 ZIN A   1      35.648   2.210  30.450  0.00  0.00     0.211 HD
ENDBRANCH   1  29
TORSDOF 5
ENDMDL
MODEL 47
REMARK CAVERDOCK RESULT:       8.3      0.000      0.000
REMARK CAVERDOCK CONSTRAINTS:       0.1      0.0      0.0      0.0
REMARK CAVERDOCK TUNNEL: 46      8.3      2.4     47.7
REMARK  5 active torsions:
REMARK  status: ('A' for Active; 'I' for Inactive)
REMARK    1  A    between atoms: C2_2  and  O4_4 
REMARK    2  A    between atoms: O4_4  and  C5_5 
REMARK    3  A    between atoms: C5_5  and  C6_6 
REMARK    4  A    between atoms: C6_6  and  C8_8 
REMARK    5  A    between atoms: C8_8  and  O9_9 
ROOT
ATOM      1  C8  ZIN A   1      35.005   4.509  30.533  0.00  0.00     0.128 C 
ATOM      2  C10 ZIN A   1      35.737   3.180  30.232  0.00  0.00     0.047 C 
ATOM      3  C11 ZIN A   1      34.657   2.065  30.269  0.00  0.00     0.009 C 
ATOM      4  C12 ZIN A   1      33.361   2.829  29.972  0.00  0.00     0.002 C 
ATOM      5  C14 ZIN A   1      32.089   2.151  30.438  0.00  0.00     0.003 C 
ATOM      6  C16 ZIN A   1      31.906   0.792  29.764  0.00  0.00     0.010 C 
ATOM      7  C17 ZIN A   1      30.661   0.116  30.349  0.00  0.00     0.035 C 
ATOM      8  C18 ZIN A   1      29.473   1.050  30.208  0.00  0.00    -0.067 C 
ATOM      9  C19 ZIN A   1      28.343   0.541  29.717  0.00  0.00     0.053 C 
ATOM     10  C20 ZIN A   1      27.157   1.390  29.569  0.00  0.00     0.149 C 
ATOM     11  O21 ZIN A   1      26.258   1.103  28.807  0.00  0.00    -0.293 OA
ATOM     12  C22 ZIN A   1      27.113   2.645  30.419  0.00  0.00     0.084 C 
ATOM     13  C23 ZIN A   1      28.449   3.364  30.242  0.00  0.00     0.022 C 
ATOM     14  C24 ZIN A   1      29.618   2.480  30.634  0.00  0.00    -0.009 C 
ATOM     15  C25 ZIN A   1      29.752   2.513  32.159  0.00  0.00     0.021 C 
ATOM     16  C26 ZIN A   1      30.910   3.064  30.059  0.00  0.00     0.072 C 
ATOM     17  C28 ZIN A   1      31.139   4.454  30.595  0.00  0.00     0.133 C 
ATOM     18  O29 ZIN A   1      30.255   5.038  31.175  0.00  0.00    -0.297 OA
ATOM     19  C30 ZIN A   1      32.495   5.117  30.400  0.00  0.00     0.091 C 
ATOM     20  C31 ZIN A   1      33.554   4.122  30.810  0.00  0.00     0.005 C 
ATOM     21  C32 ZIN A   1      33.373   3.748  32.282  0.00  0.00     0.019 C 
ENDROOT
BRANCH   1  22
ATOM     22  C6  ZIN A   1      35.607   5.175  31.744  0.00  0.00     0.185 C 
ATOM     23  O7  ZIN A   1      34.991   5.210  32.782  0.00  0.00    -0.292 OA
BRANCH  22  24
ATOM     24  C5  ZIN A   1      36.978   5.796  31.658  0.00  0.00     0.260 C 
BRANCH  24  25
ATOM     25  O4  ZIN A   1      37.868   4.905  30.936  0.00  0.00    -0.314 OA
BRANCH  25  26
ATOM     26  C2  ZIN A   1      39.137   4.831  31.366  0.00  0.00     0.255 C 
ATOM     27  C1  ZIN A   1      39.675   5.877  32.309  0.00  0.00     0.126 C 
ATOM     28  O3  ZIN A   1      39.848   3.926  30.998  0.00  0.00    -0.266 OA
ENDBRANCH  25  26
ENDBRANCH  24  25
ENDBRANCH  22  24
ENDBRANCH   1  22
BRANCH   1  29
ATOM     29  O9  ZIN A   1      35.077   5.381  29.403  0.00  0.00    -0.381 OA
ATOM     30  H38 ZIN A   1      34.512   6.162  29.473  0.00  0.00     0.211 HD
ENDBRANCH   1  29
TORSDOF 5
ENDMDL
MODEL 48
REMARK CAVERDOCK RESULT:       7.5      0.000      0.000
REMARK CAVERDOCK CONSTRAINTS:       0.1      0.0      0.0      0.0
REMARK CAVERDOCK TUNNEL: 47      7.5      2.4     48.1
REMARK  5 active torsions:
REMARK  status: ('A' for Active; 'I' for Inactive)
REMARK    1  A    between atoms: C2_2  and  O4_4 
REMARK    2  A    between atoms: O4_4  and  C5_5 
REMARK    3  A    between atoms: C5_5  and  C6_6 
REMARK    4  A    between atoms: C6_6  and  C8_8 
REMARK    5  A    between atoms: C8_8  and  O9_9 
ROOT
ATOM      1  C8  ZIN A   1      35.046   3.736  31.000  0.00  0.00     0.128 C 
ATOM      2  C10 ZIN A   1      35.161   3.960  32.526  0.00  0.00     0.047 C 
ATOM      3  C11 ZIN A   1      33.717   3.882  33.091  0.00  0.00     0.009 C 
ATOM      4  C12 ZIN A   1      32.979   3.041  32.041  0.00  0.00     0.002 C 
ATOM      5  C14 ZIN A   1      31.474   3.212  32.017  0.00  0.00     0.003 C 
ATOM      6  C16 ZIN A   1      30.849   2.807  33.352  0.00  0.00     0.010 C 
ATOM      7  C17 ZIN A   1      29.345   3.095  33.299  0.00  0.00     0.035 C 
ATOM      8  C18 ZIN A   1      28.746   2.400  32.091  0.00  0.00    -0.067 C 
ATOM      9  C19 ZIN A   1      27.631   1.692  32.275  0.00  0.00     0.053 C 
ATOM     10  C20 ZIN A   1      26.997   1.008  31.144  0.00  0.00     0.149 C 
ATOM     11  O21 ZIN A   1      26.236   0.077  31.306  0.00  0.00    -0.293 OA
ATOM     12  C22 ZIN A   1      27.342   1.525  29.761  0.00  0.00     0.084 C 
ATOM     13  C23 ZIN A   1      28.863   1.635  29.680  0.00  0.00     0.022 C 
ATOM     14  C24 ZIN A   1      29.418   2.548  30.759  0.00  0.00    -0.009 C 
ATOM     15  C25 ZIN A   1      29.245   3.996  30.294  0.00  0.00     0.021 C 
ATOM     16  C26 ZIN A   1      30.921   2.302  30.906  0.00  0.00     0.072 C 
ATOM     17  C28 ZIN A   1      31.628   2.587  29.606  0.00  0.00     0.133 C 
ATOM     18  O29 ZIN A   1      30.995   2.726  28.586  0.00  0.00    -0.297 OA
ATOM     19  C30 ZIN A   1      33.145   2.697  29.588  0.00  0.00     0.091 C 
ATOM     20  C31 ZIN A   1      33.551   3.615  30.716  0.00  0.00     0.005 C 
ATOM     21  C32 ZIN A   1      32.933   4.999  30.508  0.00  0.00     0.019 C 
ENDROOT
BRANCH   1  22
ATOM     22  C6  ZIN A   1      35.624   4.912  30.255  0.00  0.00     0.185 C 
ATOM     23  O7  ZIN A   1      35.174   5.225  29.179  0.00  0.00    -0.292 OA
BRANCH  22  24
ATOM     24  C5  ZIN A   1      36.764   5.696  30.853  0.00  0.00     0.260 C 
BRANCH  24  25
ATOM     25  O4  ZIN A   1      37.884   4.806  31.102  0.00  0.00    -0.314 OA
BRANCH  25  26
ATOM     26  C2  ZIN A   1      38.943   5.325  31.744  0.00  0.00     0.255 C 
ATOM     27  C1  ZIN A   1      40.317   4.745  31.522  0.00  0.00     0.126 C 
ATOM     28  O3  ZIN A   1      38.794   6.256  32.499  0.00  0.00    -0.266 OA
ENDBRANCH  25  26
ENDBRANCH  24  25
ENDBRANCH  22  24
ENDBRANCH   1  22
BRANCH   1  29
ATOM     29  O9  ZIN A   1      35.720   2.533  30.623  0.00  0.00    -0.381 OA
ATOM     30  H38 ZIN A   1      35.144   1.867  30.226  0.00  0.00     0.211 HD
ENDBRANCH   1  29
TORSDOF 5
ENDMDL
MODEL 49
REMARK CAVERDOCK RESULT:       6.0      0.000      0.000
REMARK CAVERDOCK CONSTRAINTS:       0.4      0.0      0.0      0.0
REMARK CAVERDOCK TUNNEL: 48      6.0      2.4     49.3
REMARK  5 active torsions:
REMARK  status: ('A' for Active; 'I' for Inactive)
REMARK    1  A    between atoms: C2_2  and  O4_4 
REMARK    2  A    between atoms: O4_4  and  C5_5 
REMARK    3  A    between atoms: C5_5  and  C6_6 
REMARK    4  A    between atoms: C6_6  and  C8_8 
REMARK    5  A    between atoms: C8_8  and  O9_9 
ROOT
ATOM      1  C8  ZIN A   1      34.771   3.708  31.276  0.00  0.00     0.128 C 
ATOM      2  C10 ZIN A   1      34.820   3.825  32.819  0.00  0.00     0.047 C 
ATOM      3  C11 ZIN A   1      33.351   3.732  33.312  0.00  0.00     0.009 C 
ATOM      4  C12 ZIN A   1      32.650   2.978  32.175  0.00  0.00     0.002 C 
ATOM      5  C14 ZIN A   1      31.150   3.174  32.097  0.00  0.00     0.003 C 
ATOM      6  C16 ZIN A   1      30.460   2.689  33.371  0.00  0.00     0.010 C 
ATOM      7  C17 ZIN A   1      28.964   3.005  33.272  0.00  0.00     0.035 C 
ATOM      8  C18 ZIN A   1      28.411   2.404  31.993  0.00  0.00    -0.067 C 
ATOM      9  C19 ZIN A   1      27.280   1.704  32.079  0.00  0.00     0.053 C 
ATOM     10  C20 ZIN A   1      26.688   1.109  30.877  0.00  0.00     0.149 C 
ATOM     11  O21 ZIN A   1      25.908   0.182  30.940  0.00  0.00    -0.293 OA
ATOM     12  C22 ZIN A   1      27.102   1.714  29.550  0.00  0.00     0.084 C 
ATOM     13  C23 ZIN A   1      28.627   1.804  29.544  0.00  0.00     0.022 C 
ATOM     14  C24 ZIN A   1      29.145   2.632  30.706  0.00  0.00    -0.009 C 
ATOM     15  C25 ZIN A   1      29.012   4.111  30.335  0.00  0.00     0.021 C 
ATOM     16  C26 ZIN A   1      30.636   2.352  30.902  0.00  0.00     0.072 C 
ATOM     17  C28 ZIN A   1      31.404   2.713  29.657  0.00  0.00     0.133 C 
ATOM     18  O29 ZIN A   1      30.820   2.932  28.622  0.00  0.00    -0.297 OA
ATOM     19  C30 ZIN A   1      32.923   2.800  29.714  0.00  0.00     0.091 C 
ATOM     20  C31 ZIN A   1      33.289   3.631  30.919  0.00  0.00     0.005 C 
ATOM     21  C32 ZIN A   1      32.699   5.036  30.781  0.00  0.00     0.019 C 
ENDROOT
BRANCH   1  22
ATOM     22  C6  ZIN A   1      35.398   4.922  30.641  0.00  0.00     0.185 C 
ATOM     23  O7  ZIN A   1      34.984   5.331  29.582  0.00  0.00    -0.292 OA
BRANCH  22  24
ATOM     24  C5  ZIN A   1      36.542   5.626  31.326  0.00  0.00     0.260 C 
BRANCH  24  25
ATOM     25  O4  ZIN A   1      37.748   4.828  31.195  0.00  0.00    -0.314 OA
BRANCH  25  26
ATOM     26  C2  ZIN A   1      38.874   5.336  31.718  0.00  0.00     0.255 C 
ATOM     27  C1  ZIN A   1      40.215   4.790  31.298  0.00  0.00     0.126 C 
ATOM     28  O3  ZIN A   1      38.813   6.231  32.527  0.00  0.00    -0.266 OA
ENDBRANCH  25  26
ENDBRANCH  24  25
ENDBRANCH  22  24
ENDBRANCH   1  22
BRANCH   1  29
ATOM     29  O9  ZIN A   1      35.445   2.523  30.848  0.00  0.00    -0.381 OA
ATOM     30  H38 ZIN A   1      36.304   2.686  30.435  0.00  0.00     0.211 HD
ENDBRANCH   1  29
TORSDOF 5
ENDMDL
MODEL 50
REMARK CAVERDOCK RESULT:       5.0      0.000      0.000
REMARK CAVERDOCK CONSTRAINTS:       0.1      0.0      0.0      0.0
REMARK CAVERDOCK TUNNEL: 49      5.0      2.3     50.1
REMARK  5 active torsions:
REMARK  status: ('A' for Active; 'I' for Inactive)
REMARK    1  A    between atoms: C2_2  and  O4_4 
REMARK    2  A    between atoms: O4_4  and  C5_5 
REMARK    3  A    between atoms: C5_5  and  C6_6 
REMARK    4  A    between atoms: C6_6  and  C8_8 
REMARK    5  A    between atoms: C8_8  and  O9_9 
ROOT
ATOM      1  C8  ZIN A   1      34.644   3.648  31.248  0.00  0.00     0.128 C 
ATOM      2  C10 ZIN A   1      34.722   3.765  32.789  0.00  0.00     0.047 C 
ATOM      3  C11 ZIN A   1      33.262   3.678  33.310  0.00  0.00     0.009 C 
ATOM      4  C12 ZIN A   1      32.537   2.926  32.186  0.00  0.00     0.002 C 
ATOM      5  C14 ZIN A   1      31.037   3.128  32.135  0.00  0.00     0.003 C 
ATOM      6  C16 ZIN A   1      30.368   2.646  33.423  0.00  0.00     0.010 C 
ATOM      7  C17 ZIN A   1      28.872   2.968  33.351  0.00  0.00     0.035 C 
ATOM      8  C18 ZIN A   1      28.293   2.369  32.083  0.00  0.00    -0.067 C 
ATOM      9  C19 ZIN A   1      27.161   1.673  32.190  0.00  0.00     0.053 C 
ATOM     10  C20 ZIN A   1      26.545   1.081  30.998  0.00  0.00     0.149 C 
ATOM     11  O21 ZIN A   1      25.763   0.157  31.076  0.00  0.00    -0.293 OA
ATOM     12  C22 ZIN A   1      26.937   1.684  29.663  0.00  0.00     0.084 C 
ATOM     13  C23 ZIN A   1      28.462   1.768  29.629  0.00  0.00     0.022 C 
ATOM     14  C24 ZIN A   1      29.004   2.594  30.782  0.00  0.00    -0.009 C 
ATOM     15  C25 ZIN A   1      28.870   4.073  30.414  0.00  0.00     0.021 C 
ATOM     16  C26 ZIN A   1      30.497   2.308  30.951  0.00  0.00     0.072 C 
ATOM     17  C28 ZIN A   1      31.244   2.666  29.691  0.00  0.00     0.133 C 
ATOM     18  O29 ZIN A   1      30.642   2.888  28.668  0.00  0.00    -0.297 OA
ATOM     19  C30 ZIN A   1      32.763   2.747  29.720  0.00  0.00     0.091 C 
ATOM     20  C31 ZIN A   1      33.156   3.577  30.919  0.00  0.00     0.005 C 
ATOM     21  C32 ZIN A   1      32.569   4.984  30.791  0.00  0.00     0.019 C 
ENDROOT
BRANCH   1  22
ATOM     22  C6  ZIN A   1      35.264   4.860  30.601  0.00  0.00     0.185 C 
ATOM     23  O7  ZIN A   1      34.855   5.250  29.533  0.00  0.00    -0.292 OA
BRANCH  22  24
ATOM     24  C5  ZIN A   1      36.394   5.585  31.287  0.00  0.00     0.260 C 
BRANCH  24  25
ATOM     25  O4  ZIN A   1      37.615   4.810  31.156  0.00  0.00    -0.314 OA
BRANCH  25  26
ATOM     26  C2  ZIN A   1      38.723   5.321  31.714  0.00  0.00     0.255 C 
ATOM     27  C1  ZIN A   1      40.068   4.707  31.420  0.00  0.00     0.126 C 
ATOM     28  O3  ZIN A   1      38.643   6.274  32.453  0.00  0.00    -0.266 OA
ENDBRANCH  25  26
ENDBRANCH  24  25
ENDBRANCH  22  24
ENDBRANCH   1  22
BRANCH   1  29
ATOM     29  O9  ZIN A   1      35.306   2.460  30.808  0.00  0.00    -0.381 OA
ATOM     30  H38 ZIN A   1      34.962   2.103  29.978  0.00  0.00     0.211 HD
ENDBRANCH   1  29
TORSDOF 5
ENDMDL
MODEL 51
REMARK CAVERDOCK RESULT:       3.7      0.000      0.000
REMARK CAVERDOCK CONSTRAINTS:       0.1      0.0      0.0      0.0
REMARK CAVERDOCK TUNNEL: 50      3.7      2.3     51.3
REMARK  5 active torsions:
REMARK  status: ('A' for Active; 'I' for Inactive)
REMARK    1  A    between atoms: C2_2  and  O4_4 
REMARK    2  A    between atoms: O4_4  and  C5_5 
REMARK    3  A    between atoms: C5_5  and  C6_6 
REMARK    4  A    between atoms: C6_6  and  C8_8 
REMARK    5  A    between atoms: C8_8  and  O9_9 
ROOT
ATOM      1  C8  ZIN A   1      34.419   3.523  31.175  0.00  0.00     0.128 C 
ATOM      2  C10 ZIN A   1      34.496   3.704  32.710  0.00  0.00     0.047 C 
ATOM      3  C11 ZIN A   1      33.037   3.628  33.235  0.00  0.00     0.009 C 
ATOM      4  C12 ZIN A   1      32.317   2.826  32.143  0.00  0.00     0.002 C 
ATOM      5  C14 ZIN A   1      30.815   3.015  32.086  0.00  0.00     0.003 C 
ATOM      6  C16 ZIN A   1      30.151   2.582  33.392  0.00  0.00     0.010 C 
ATOM      7  C17 ZIN A   1      28.653   2.890  33.308  0.00  0.00     0.035 C 
ATOM      8  C18 ZIN A   1      28.077   2.235  32.066  0.00  0.00    -0.067 C 
ATOM      9  C19 ZIN A   1      26.950   1.536  32.202  0.00  0.00     0.053 C 
ATOM     10  C20 ZIN A   1      26.338   0.891  31.037  0.00  0.00     0.149 C 
ATOM     11  O21 ZIN A   1      25.562  -0.034  31.153  0.00  0.00    -0.293 OA
ATOM     12  C22 ZIN A   1      26.725   1.442  29.678  0.00  0.00     0.084 C 
ATOM     13  C23 ZIN A   1      28.249   1.535  29.639  0.00  0.00     0.022 C 
ATOM     14  C24 ZIN A   1      28.786   2.411  30.756  0.00  0.00    -0.009 C 
ATOM     15  C25 ZIN A   1      28.641   3.873  30.328  0.00  0.00     0.021 C 
ATOM     16  C26 ZIN A   1      30.281   2.143  30.936  0.00  0.00     0.072 C 
ATOM     17  C28 ZIN A   1      31.025   2.455  29.662  0.00  0.00     0.133 C 
ATOM     18  O29 ZIN A   1      30.421   2.630  28.631  0.00  0.00    -0.297 OA
ATOM     19  C30 ZIN A   1      32.544   2.547  29.687  0.00  0.00     0.091 C 
ATOM     20  C31 ZIN A   1      32.931   3.428  30.850  0.00  0.00     0.005 C 
ATOM     21  C32 ZIN A   1      32.334   4.825  30.665  0.00  0.00     0.019 C 
ENDROOT
BRANCH   1  22
ATOM     22  C6  ZIN A   1      35.030   4.712  30.478  0.00  0.00     0.185 C 
ATOM     23  O7  ZIN A   1      34.609   5.063  29.402  0.00  0.00    -0.292 OA
BRANCH  22  24
ATOM     24  C5  ZIN A   1      36.166   5.462  31.125  0.00  0.00     0.260 C 
BRANCH  24  25
ATOM     25  O4  ZIN A   1      37.340   4.609  31.179  0.00  0.00    -0.314 OA
BRANCH  25  26
ATOM     26  C2  ZIN A   1      38.500   5.190  31.520  0.00  0.00     0.255 C 
ATOM     27  C1  ZIN A   1      39.805   4.491  31.239  0.00  0.00     0.126 C 
ATOM     28  O3  ZIN A   1      38.498   6.274  32.054  0.00  0.00    -0.266 OA
ENDBRANCH  25  26
ENDBRANCH  24  25
ENDBRANCH  22  24
ENDBRANCH   1  22
BRANCH   1  29
ATOM     29  O9  ZIN A   1      35.088   2.323  30.783  0.00  0.00    -0.381 OA
ATOM     30  H38 ZIN A   1      35.993   2.461  30.472  0.00  0.00     0.211 HD
ENDBRANCH   1  29
TORSDOF 5
ENDMDL
MODEL 52
REMARK CAVERDOCK RESULT:       3.1      0.000      0.000
REMARK CAVERDOCK CONSTRAINTS:       0.1      0.0      0.0      0.0
REMARK CAVERDOCK TUNNEL: 51      3.1      2.3     52.2
REMARK  5 active torsions:
REMARK  status: ('A' for Active; 'I' for Inactive)
REMARK    1  A    between atoms: C2_2  and  O4_4 
REMARK    2  A    between atoms: O4_4  and  C5_5 
REMARK    3  A    between atoms: C5_5  and  C6_6 
REMARK    4  A    between atoms: C6_6  and  C8_8 
REMARK    5  A    between atoms: C8_8  and  O9_9 
ROOT
ATOM      1  C8  ZIN A   1      34.283   3.477  31.196  0.00  0.00     0.128 C 
ATOM      2  C10 ZIN A   1      34.373   3.643  32.732  0.00  0.00     0.047 C 
ATOM      3  C11 ZIN A   1      32.918   3.572  33.267  0.00  0.00     0.009 C 
ATOM      4  C12 ZIN A   1      32.184   2.786  32.174  0.00  0.00     0.002 C 
ATOM      5  C14 ZIN A   1      30.683   2.988  32.129  0.00  0.00     0.003 C 
ATOM      6  C16 ZIN A   1      30.025   2.547  33.437  0.00  0.00     0.010 C 
ATOM      7  C17 ZIN A   1      28.529   2.867  33.368  0.00  0.00     0.035 C 
ATOM      8  C18 ZIN A   1      27.938   2.229  32.124  0.00  0.00    -0.067 C 
ATOM      9  C19 ZIN A   1      26.807   1.537  32.262  0.00  0.00     0.053 C 
ATOM     10  C20 ZIN A   1      26.181   0.908  31.095  0.00  0.00     0.149 C 
ATOM     11  O21 ZIN A   1      25.399  -0.012  31.209  0.00  0.00    -0.293 OA
ATOM     12  C22 ZIN A   1      26.561   1.469  29.739  0.00  0.00     0.084 C 
ATOM     13  C23 ZIN A   1      28.086   1.552  29.689  0.00  0.00     0.022 C 
ATOM     14  C24 ZIN A   1      28.638   2.412  30.810  0.00  0.00    -0.009 C 
ATOM     15  C25 ZIN A   1      28.502   3.880  30.397  0.00  0.00     0.021 C 
ATOM     16  C26 ZIN A   1      30.133   2.131  30.975  0.00  0.00     0.072 C 
ATOM     17  C28 ZIN A   1      30.869   2.449  29.699  0.00  0.00     0.133 C 
ATOM     18  O29 ZIN A   1      30.259   2.639  28.675  0.00  0.00    -0.297 OA
ATOM     19  C30 ZIN A   1      32.389   2.530  29.712  0.00  0.00     0.091 C 
ATOM     20  C31 ZIN A   1      32.791   3.397  30.881  0.00  0.00     0.005 C 
ATOM     21  C32 ZIN A   1      32.204   4.800  30.714  0.00  0.00     0.019 C 
ENDROOT
BRANCH   1  22
ATOM     22  C6  ZIN A   1      34.897   4.668  30.506  0.00  0.00     0.185 C 
ATOM     23  O7  ZIN A   1      34.538   4.973  29.394  0.00  0.00    -0.292 OA
BRANCH  22  24
ATOM     24  C5  ZIN A   1      35.960   5.477  31.204  0.00  0.00     0.260 C 
BRANCH  24  25
ATOM     25  O4  ZIN A   1      37.272   5.006  30.796  0.00  0.00    -0.314 OA
BRANCH  25  26
ATOM     26  C2  ZIN A   1      38.316   5.378  31.554  0.00  0.00     0.255 C 
ATOM     27  C1  ZIN A   1      39.633   4.657  31.430  0.00  0.00     0.126 C 
ATOM     28  O3  ZIN A   1      38.198   6.292  32.336  0.00  0.00    -0.266 OA
ENDBRANCH  25  26
ENDBRANCH  24  25
ENDBRANCH  22  24
ENDBRANCH   1  22
BRANCH   1  29
ATOM     29  O9  ZIN A   1      34.940   2.276  30.787  0.00  0.00    -0.381 OA
ATOM     30  H38 ZIN A   1      35.061   1.632  31.497  0.00  0.00     0.211 HD
ENDBRANCH   1  29
TORSDOF 5
ENDMDL
MODEL 53
REMARK CAVERDOCK RESULT:       2.4      0.000      0.000
REMARK CAVERDOCK CONSTRAINTS:       0.1      0.0      0.0      0.0
REMARK CAVERDOCK TUNNEL: 52      2.4      2.3     53.2
REMARK  5 active torsions:
REMARK  status: ('A' for Active; 'I' for Inactive)
REMARK    1  A    between atoms: C2_2  and  O4_4 
REMARK    2  A    between atoms: O4_4  and  C5_5 
REMARK    3  A    between atoms: C5_5  and  C6_6 
REMARK    4  A    between atoms: C6_6  and  C8_8 
REMARK    5  A    between atoms: C8_8  and  O9_9 
ROOT
ATOM      1  C8  ZIN A   1      34.047   3.336  31.247  0.00  0.00     0.128 C 
ATOM      2  C10 ZIN A   1      34.083   3.606  32.770  0.00  0.00     0.047 C 
ATOM      3  C11 ZIN A   1      32.609   3.568  33.257  0.00  0.00     0.009 C 
ATOM      4  C12 ZIN A   1      31.915   2.707  32.195  0.00  0.00     0.002 C 
ATOM      5  C14 ZIN A   1      30.416   2.900  32.084  0.00  0.00     0.003 C 
ATOM      6  C16 ZIN A   1      29.713   2.548  33.394  0.00  0.00     0.010 C 
ATOM      7  C17 ZIN A   1      28.220   2.858  33.250  0.00  0.00     0.035 C 
ATOM      8  C18 ZIN A   1      27.674   2.134  32.033  0.00  0.00    -0.067 C 
ATOM      9  C19 ZIN A   1      26.540   1.450  32.178  0.00  0.00     0.053 C 
ATOM     10  C20 ZIN A   1      25.956   0.741  31.035  0.00  0.00     0.149 C 
ATOM     11  O21 ZIN A   1      25.171  -0.173  31.184  0.00  0.00    -0.293 OA
ATOM     12  C22 ZIN A   1      26.384   1.208  29.658  0.00  0.00     0.084 C 
ATOM     13  C23 ZIN A   1      27.909   1.292  29.657  0.00  0.00     0.022 C 
ATOM     14  C24 ZIN A   1      28.421   2.229  30.735  0.00  0.00    -0.009 C 
ATOM     15  C25 ZIN A   1      28.298   3.665  30.218  0.00  0.00     0.021 C 
ATOM     16  C26 ZIN A   1      29.909   1.965  30.972  0.00  0.00     0.072 C 
ATOM     17  C28 ZIN A   1      30.690   2.197  29.704  0.00  0.00     0.133 C 
ATOM     18  O29 ZIN A   1      30.116   2.315  28.648  0.00  0.00    -0.297 OA
ATOM     19  C30 ZIN A   1      32.208   2.284  29.766  0.00  0.00     0.091 C 
ATOM     20  C31 ZIN A   1      32.568   3.230  30.886  0.00  0.00     0.005 C 
ATOM     21  C32 ZIN A   1      31.985   4.616  30.603  0.00  0.00     0.019 C 
ENDROOT
BRANCH   1  22
ATOM     22  C6  ZIN A   1      34.685   4.479  30.499  0.00  0.00     0.185 C 
ATOM     23  O7  ZIN A   1      34.327   4.740  29.376  0.00  0.00    -0.292 OA
BRANCH  22  24
ATOM     24  C5  ZIN A   1      35.769   5.296  31.154  0.00  0.00     0.260 C 
BRANCH  24  25
ATOM     25  O4  ZIN A   1      37.051   4.642  30.958  0.00  0.00    -0.314 OA
BRANCH  25  26
ATOM     26  C2  ZIN A   1      38.121   5.216  31.531  0.00  0.00     0.255 C 
ATOM     27  C1  ZIN A   1      39.507   4.719  31.207  0.00  0.00     0.126 C 
ATOM     28  O3  ZIN A   1      37.973   6.130  32.307  0.00  0.00    -0.266 OA
ENDBRANCH  25  26
ENDBRANCH  24  25
ENDBRANCH  22  24
ENDBRANCH   1  22
BRANCH   1  29
ATOM     29  O9  ZIN A   1      34.719   2.112  30.945  0.00  0.00    -0.381 OA
ATOM     30  H38 ZIN A   1      34.474   1.728  30.093  0.00  0.00     0.211 HD
ENDBRANCH   1  29
TORSDOF 5
ENDMDL
MODEL 54
REMARK CAVERDOCK RESULT:       2.4      0.000      0.000
REMARK CAVERDOCK CONSTRAINTS:       0.1      0.0      0.0      0.0
REMARK CAVERDOCK TUNNEL: 53      2.4      2.3     54.1
REMARK  5 active torsions:
REMARK  status: ('A' for Active; 'I' for Inactive)
REMARK    1  A    between atoms: C2_2  and  O4_4 
REMARK    2  A    between atoms: O4_4  and  C5_5 
REMARK    3  A    between atoms: C5_5  and  C6_6 
REMARK    4  A    between atoms: C6_6  and  C8_8 
REMARK    5  A    between atoms: C8_8  and  O9_9 
ROOT
ATOM      1  C8  ZIN A   1      33.916   3.277  31.302  0.00  0.00     0.128 C 
ATOM      2  C10 ZIN A   1      33.907   3.594  32.816  0.00  0.00     0.047 C 
ATOM      3  C11 ZIN A   1      32.423   3.535  33.268  0.00  0.00     0.009 C 
ATOM      4  C12 ZIN A   1      31.776   2.626  32.215  0.00  0.00     0.002 C 
ATOM      5  C14 ZIN A   1      30.276   2.779  32.062  0.00  0.00     0.003 C 
ATOM      6  C16 ZIN A   1      29.549   2.449  33.365  0.00  0.00     0.010 C 
ATOM      7  C17 ZIN A   1      28.053   2.719  33.175  0.00  0.00     0.035 C 
ATOM      8  C18 ZIN A   1      27.556   1.946  31.967  0.00  0.00    -0.067 C 
ATOM      9  C19 ZIN A   1      26.434   1.239  32.105  0.00  0.00     0.053 C 
ATOM     10  C20 ZIN A   1      25.895   0.482  30.971  0.00  0.00     0.149 C 
ATOM     11  O21 ZIN A   1      25.129  -0.445  31.128  0.00  0.00    -0.293 OA
ATOM     12  C22 ZIN A   1      26.347   0.919  29.591  0.00  0.00     0.084 C 
ATOM     13  C23 ZIN A   1      27.870   1.039  29.625  0.00  0.00     0.022 C 
ATOM     14  C24 ZIN A   1      28.332   2.020  30.686  0.00  0.00    -0.009 C 
ATOM     15  C25 ZIN A   1      28.188   3.436  30.123  0.00  0.00     0.021 C 
ATOM     16  C26 ZIN A   1      29.819   1.799  30.967  0.00  0.00     0.072 C 
ATOM     17  C28 ZIN A   1      30.626   2.012  29.712  0.00  0.00     0.133 C 
ATOM     18  O29 ZIN A   1      30.076   2.084  28.639  0.00  0.00    -0.297 OA
ATOM     19  C30 ZIN A   1      32.140   2.137  29.809  0.00  0.00     0.091 C 
ATOM     20  C31 ZIN A   1      32.449   3.124  30.908  0.00  0.00     0.005 C 
ATOM     21  C32 ZIN A   1      31.842   4.487  30.568  0.00  0.00     0.019 C 
ENDROOT
BRANCH   1  22
ATOM     22  C6  ZIN A   1      34.546   4.412  30.535  0.00  0.00     0.185 C 
ATOM     23  O7  ZIN A   1      34.242   4.604  29.382  0.00  0.00    -0.292 OA
BRANCH  22  24
ATOM     24  C5  ZIN A   1      35.555   5.307  31.208  0.00  0.00     0.260 C 
BRANCH  24  25
ATOM     25  O4  ZIN A   1      36.873   5.048  30.657  0.00  0.00    -0.314 OA
BRANCH  25  26
ATOM     26  C2  ZIN A   1      37.925   5.288  31.455  0.00  0.00     0.255 C 
ATOM     27  C1  ZIN A   1      39.253   4.633  31.170  0.00  0.00     0.126 C 
ATOM     28  O3  ZIN A   1      37.807   6.027  32.403  0.00  0.00    -0.266 OA
ENDBRANCH  25  26
ENDBRANCH  24  25
ENDBRANCH  22  24
ENDBRANCH   1  22
BRANCH   1  29
ATOM     29  O9  ZIN A   1      34.624   2.061  31.054  0.00  0.00    -0.381 OA
ATOM     30  H38 ZIN A   1      35.572   2.114  31.234  0.00  0.00     0.211 HD
ENDBRANCH   1  29
TORSDOF 5
ENDMDL
MODEL 55
REMARK CAVERDOCK RESULT:       2.1      0.000      0.000
REMARK CAVERDOCK CONSTRAINTS:       0.0      0.0      0.0      0.0
REMARK CAVERDOCK TUNNEL: 54      2.1      2.2     55.3
REMARK  5 active torsions:
REMARK  status: ('A' for Active; 'I' for Inactive)
REMARK    1  A    between atoms: C2_2  and  O4_4 
REMARK    2  A    between atoms: O4_4  and  C5_5 
REMARK    3  A    between atoms: C5_5  and  C6_6 
REMARK    4  A    between atoms: C6_6  and  C8_8 
REMARK    5  A    between atoms: C8_8  and  O9_9 
ROOT
ATOM      1  C8  ZIN A   1      33.615   3.348  31.431  0.00  0.00     0.128 C 
ATOM      2  C10 ZIN A   1      33.551   3.592  32.958  0.00  0.00     0.047 C 
ATOM      3  C11 ZIN A   1      32.066   3.407  33.370  0.00  0.00     0.009 C 
ATOM      4  C12 ZIN A   1      31.508   2.505  32.261  0.00  0.00     0.002 C 
ATOM      5  C14 ZIN A   1      30.005   2.560  32.077  0.00  0.00     0.003 C 
ATOM      6  C16 ZIN A   1      29.275   2.118  33.346  0.00  0.00     0.010 C 
ATOM      7  C17 ZIN A   1      27.768   2.290  33.131  0.00  0.00     0.035 C 
ATOM      8  C18 ZIN A   1      27.354   1.542  31.877  0.00  0.00    -0.067 C 
ATOM      9  C19 ZIN A   1      26.283   0.753  31.955  0.00  0.00     0.053 C 
ATOM     10  C20 ZIN A   1      25.824   0.014  30.775  0.00  0.00     0.149 C 
ATOM     11  O21 ZIN A   1      25.123  -0.971  30.870  0.00  0.00    -0.293 OA
ATOM     12  C22 ZIN A   1      26.273   0.546  29.428  0.00  0.00     0.084 C 
ATOM     13  C23 ZIN A   1      27.782   0.771  29.505  0.00  0.00     0.022 C 
ATOM     14  C24 ZIN A   1      28.150   1.732  30.621  0.00  0.00    -0.009 C 
ATOM     15  C25 ZIN A   1      27.918   3.159  30.119  0.00  0.00     0.021 C 
ATOM     16  C26 ZIN A   1      29.643   1.603  30.929  0.00  0.00     0.072 C 
ATOM     17  C28 ZIN A   1      30.460   1.931  29.705  0.00  0.00     0.133 C 
ATOM     18  O29 ZIN A   1      29.929   2.015  28.623  0.00  0.00    -0.297 OA
ATOM     19  C30 ZIN A   1      31.958   2.158  29.844  0.00  0.00     0.091 C 
ATOM     20  C31 ZIN A   1      32.172   3.111  30.995  0.00  0.00     0.005 C 
ATOM     21  C32 ZIN A   1      31.476   4.443  30.702  0.00  0.00     0.019 C 
ENDROOT
BRANCH   1  22
ATOM     22  C6  ZIN A   1      34.179   4.560  30.733  0.00  0.00     0.185 C 
ATOM     23  O7  ZIN A   1      33.665   5.642  30.892  0.00  0.00    -0.292 OA
BRANCH  22  24
ATOM     24  C5  ZIN A   1      35.382   4.421  29.837  0.00  0.00     0.260 C 
BRANCH  24  25
ATOM     25  O4  ZIN A   1      36.521   3.980  30.623  0.00  0.00    -0.314 OA
BRANCH  25  26
ATOM     26  C2  ZIN A   1      37.306   4.935  31.146  0.00  0.00     0.255 C 
ATOM     27  C1  ZIN A   1      38.801   4.747  31.181  0.00  0.00     0.126 C 
ATOM     28  O3  ZIN A   1      36.814   5.946  31.589  0.00  0.00    -0.266 OA
ENDBRANCH  25  26
ENDBRANCH  24  25
ENDBRANCH  22  24
ENDBRANCH   1  22
BRANCH   1  29
ATOM     29  O9  ZIN A   1      34.414   2.199  31.146  0.00  0.00    -0.381 OA
ATOM     30  H38 ZIN A   1      34.599   1.646  31.917  0.00  0.00     0.211 HD
ENDBRANCH   1  29
TORSDOF 5
ENDMDL
MODEL 56
REMARK CAVERDOCK RESULT:       2.1      0.000      0.000
REMARK CAVERDOCK CONSTRAINTS:       0.1      0.0      0.0      0.0
REMARK CAVERDOCK TUNNEL: 55      2.1      2.2     56.5
REMARK  5 active torsions:
REMARK  status: ('A' for Active; 'I' for Inactive)
REMARK    1  A    between atoms: C2_2  and  O4_4 
REMARK    2  A    between atoms: O4_4  and  C5_5 
REMARK    3  A    between atoms: C5_5  and  C6_6 
REMARK    4  A    between atoms: C6_6  and  C8_8 
REMARK    5  A    between atoms: C8_8  and  O9_9 
ROOT
ATOM      1  C8  ZIN A   1      33.381   3.303  31.532  0.00  0.00     0.128 C 
ATOM      2  C10 ZIN A   1      33.275   3.495  33.063  0.00  0.00     0.047 C 
ATOM      3  C11 ZIN A   1      31.785   3.263  33.432  0.00  0.00     0.009 C 
ATOM      4  C12 ZIN A   1      31.275   2.385  32.282  0.00  0.00     0.002 C 
ATOM      5  C14 ZIN A   1      29.776   2.411  32.063  0.00  0.00     0.003 C 
ATOM      6  C16 ZIN A   1      29.027   1.912  33.298  0.00  0.00     0.010 C 
ATOM      7  C17 ZIN A   1      27.522   2.056  33.052  0.00  0.00     0.035 C 
ATOM      8  C18 ZIN A   1      27.155   1.340  31.765  0.00  0.00    -0.067 C 
ATOM      9  C19 ZIN A   1      26.102   0.524  31.791  0.00  0.00     0.053 C 
ATOM     10  C20 ZIN A   1      25.689  -0.186  30.577  0.00  0.00     0.149 C 
ATOM     11  O21 ZIN A   1      25.009  -1.190  30.624  0.00  0.00    -0.293 OA
ATOM     12  C22 ZIN A   1      26.158   0.400  29.259  0.00  0.00     0.084 C 
ATOM     13  C23 ZIN A   1      27.658   0.657  29.380  0.00  0.00     0.022 C 
ATOM     14  C24 ZIN A   1      27.977   1.589  30.536  0.00  0.00    -0.009 C 
ATOM     15  C25 ZIN A   1      27.723   3.026  30.074  0.00  0.00     0.021 C 
ATOM     16  C26 ZIN A   1      29.465   1.484  30.876  0.00  0.00     0.072 C 
ATOM     17  C28 ZIN A   1      30.302   1.871  29.683  0.00  0.00     0.133 C 
ATOM     18  O29 ZIN A   1      29.796   1.977  28.592  0.00  0.00    -0.297 OA
ATOM     19  C30 ZIN A   1      31.791   2.127  29.867  0.00  0.00     0.091 C 
ATOM     20  C31 ZIN A   1      31.955   3.047  31.052  0.00  0.00     0.005 C 
ATOM     21  C32 ZIN A   1      31.235   4.371  30.786  0.00  0.00     0.019 C 
ENDROOT
BRANCH   1  22
ATOM     22  C6  ZIN A   1      33.932   4.549  30.887  0.00  0.00     0.185 C 
ATOM     23  O7  ZIN A   1      33.409   5.618  31.093  0.00  0.00    -0.292 OA
BRANCH  22  24
ATOM     24  C5  ZIN A   1      35.136   4.461  29.984  0.00  0.00     0.260 C 
BRANCH  24  25
ATOM     25  O4  ZIN A   1      36.286   4.022  30.755  0.00  0.00    -0.314 OA
BRANCH  25  26
ATOM     26  C2  ZIN A   1      37.138   4.971  31.172  0.00  0.00     0.255 C 
ATOM     27  C1  ZIN A   1      38.623   4.717  31.144  0.00  0.00     0.126 C 
ATOM     28  O3  ZIN A   1      36.713   6.030  31.571  0.00  0.00    -0.266 OA
ENDBRANCH  25  26
ENDBRANCH  24  25
ENDBRANCH  22  24
ENDBRANCH   1  22
BRANCH   1  29
ATOM     29  O9  ZIN A   1      34.213   2.182  31.229  0.00  0.00    -0.381 OA
ATOM     30  H38 ZIN A   1      34.939   2.050  31.854  0.00  0.00     0.211 HD
ENDBRANCH   1  29
TORSDOF 5
ENDMDL
MODEL 57
REMARK CAVERDOCK RESULT:       2.4      0.000      0.000
REMARK CAVERDOCK CONSTRAINTS:       0.1      0.0      0.0      0.0
REMARK CAVERDOCK TUNNEL: 56      2.4      2.2     57.3
REMARK  5 active torsions:
REMARK  status: ('A' for Active; 'I' for Inactive)
REMARK    1  A    between atoms: C2_2  and  O4_4 
REMARK    2  A    between atoms: O4_4  and  C5_5 
REMARK    3  A    between atoms: C5_5  and  C6_6 
REMARK    4  A    between atoms: C6_6  and  C8_8 
REMARK    5  A    between atoms: C8_8  and  O9_9 
ROOT
ATOM      1  C8  ZIN A   1      33.266   3.227  31.244  0.00  0.00     0.128 C 
ATOM      2  C10 ZIN A   1      33.140   3.546  32.752  0.00  0.00     0.047 C 
ATOM      3  C11 ZIN A   1      31.653   3.311  33.128  0.00  0.00     0.009 C 
ATOM      4  C12 ZIN A   1      31.175   2.326  32.053  0.00  0.00     0.002 C 
ATOM      5  C14 ZIN A   1      29.678   2.297  31.822  0.00  0.00     0.003 C 
ATOM      6  C16 ZIN A   1      28.929   1.887  33.089  0.00  0.00     0.010 C 
ATOM      7  C17 ZIN A   1      27.423   1.973  32.820  0.00  0.00     0.035 C 
ATOM      8  C18 ZIN A   1      27.086   1.141  31.597  0.00  0.00    -0.067 C 
ATOM      9  C19 ZIN A   1      26.051   0.305  31.684  0.00  0.00     0.053 C 
ATOM     10  C20 ZIN A   1      25.668  -0.516  30.532  0.00  0.00     0.149 C 
ATOM     11  O21 ZIN A   1      25.011  -1.528  30.659  0.00  0.00    -0.293 OA
ATOM     12  C22 ZIN A   1      26.135  -0.034  29.173  0.00  0.00     0.084 C 
ATOM     13  C23 ZIN A   1      27.628   0.269  29.283  0.00  0.00     0.022 C 
ATOM     14  C24 ZIN A   1      27.913   1.303  30.357  0.00  0.00    -0.009 C 
ATOM     15  C25 ZIN A   1      27.630   2.689  29.772  0.00  0.00     0.021 C 
ATOM     16  C26 ZIN A   1      29.400   1.264  30.716  0.00  0.00     0.072 C 
ATOM     17  C28 ZIN A   1      30.239   1.568  29.501  0.00  0.00     0.133 C 
ATOM     18  O29 ZIN A   1      29.741   1.569  28.401  0.00  0.00    -0.297 OA
ATOM     19  C30 ZIN A   1      31.720   1.875  29.673  0.00  0.00     0.091 C 
ATOM     20  C31 ZIN A   1      31.851   2.897  30.777  0.00  0.00     0.005 C 
ATOM     21  C32 ZIN A   1      31.103   4.175  30.393  0.00  0.00     0.019 C 
ENDROOT
BRANCH   1  22
ATOM     22  C6  ZIN A   1      33.794   4.426  30.498  0.00  0.00     0.185 C 
ATOM     23  O7  ZIN A   1      33.130   5.433  30.427  0.00  0.00    -0.292 OA
BRANCH  22  24
ATOM     24  C5  ZIN A   1      35.150   4.368  29.842  0.00  0.00     0.260 C 
BRANCH  24  25
ATOM     25  O4  ZIN A   1      36.157   4.055  30.841  0.00  0.00    -0.314 OA
BRANCH  25  26
ATOM     26  C2  ZIN A   1      36.989   5.045  31.198  0.00  0.00     0.255 C 
ATOM     27  C1  ZIN A   1      38.478   4.812  31.206  0.00  0.00     0.126 C 
ATOM     28  O3  ZIN A   1      36.544   6.123  31.514  0.00  0.00    -0.266 OA
ENDBRANCH  25  26
ENDBRANCH  24  25
ENDBRANCH  22  24
ENDBRANCH   1  22
BRANCH   1  29
ATOM     29  O9  ZIN A   1      34.127   2.104  31.045  0.00  0.00    -0.381 OA
ATOM     30  H38 ZIN A   1      34.654   2.150  30.236  0.00  0.00     0.211 HD
ENDBRANCH   1  29
TORSDOF 5
ENDMDL
MODEL 58
REMARK CAVERDOCK RESULT:       3.0      0.000      0.000
REMARK CAVERDOCK CONSTRAINTS:       0.0      0.0      0.0      0.0
REMARK CAVERDOCK TUNNEL: 57      3.0      2.3     58.5
REMARK  5 active torsions:
REMARK  status: ('A' for Active; 'I' for Inactive)
REMARK    1  A    between atoms: C2_2  and  O4_4 
REMARK    2  A    between atoms: O4_4  and  C5_5 
REMARK    3  A    between atoms: C5_5  and  C6_6 
REMARK    4  A    between atoms: C6_6  and  C8_8 
REMARK    5  A    between atoms: C8_8  and  O9_9 
ROOT
ATOM      1  C8  ZIN A   1      33.066   3.189  31.219  0.00  0.00     0.128 C 
ATOM      2  C10 ZIN A   1      32.926   3.585  32.708  0.00  0.00     0.047 C 
ATOM      3  C11 ZIN A   1      31.444   3.328  33.093  0.00  0.00     0.009 C 
ATOM      4  C12 ZIN A   1      30.998   2.274  32.071  0.00  0.00     0.002 C 
ATOM      5  C14 ZIN A   1      29.504   2.191  31.838  0.00  0.00     0.003 C 
ATOM      6  C16 ZIN A   1      28.761   1.828  33.124  0.00  0.00     0.010 C 
ATOM      7  C17 ZIN A   1      27.255   1.857  32.848  0.00  0.00     0.035 C 
ATOM      8  C18 ZIN A   1      26.946   0.952  31.670  0.00  0.00    -0.067 C 
ATOM      9  C19 ZIN A   1      25.935   0.093  31.800  0.00  0.00     0.053 C 
ATOM     10  C20 ZIN A   1      25.579  -0.799  30.692  0.00  0.00     0.149 C 
ATOM     11  O21 ZIN A   1      24.950  -1.821  30.872  0.00  0.00    -0.293 OA
ATOM     12  C22 ZIN A   1      26.037  -0.377  29.310  0.00  0.00     0.084 C 
ATOM     13  C23 ZIN A   1      27.521  -0.027  29.407  0.00  0.00     0.022 C 
ATOM     14  C24 ZIN A   1      27.773   1.071  30.424  0.00  0.00    -0.009 C 
ATOM     15  C25 ZIN A   1      27.453   2.415  29.766  0.00  0.00     0.021 C 
ATOM     16  C26 ZIN A   1      29.258   1.093  30.788  0.00  0.00     0.072 C 
ATOM     17  C28 ZIN A   1      30.094   1.355  29.561  0.00  0.00     0.133 C 
ATOM     18  O29 ZIN A   1      29.600   1.283  28.461  0.00  0.00    -0.297 OA
ATOM     19  C30 ZIN A   1      31.564   1.712  29.720  0.00  0.00     0.091 C 
ATOM     20  C31 ZIN A   1      31.662   2.795  30.767  0.00  0.00     0.005 C 
ATOM     21  C32 ZIN A   1      30.880   4.029  30.314  0.00  0.00     0.019 C 
ENDROOT
BRANCH   1  22
ATOM     22  C6  ZIN A   1      33.563   4.362  30.412  0.00  0.00     0.185 C 
ATOM     23  O7  ZIN A   1      32.914   5.379  30.362  0.00  0.00    -0.292 OA
BRANCH  22  24
ATOM     24  C5  ZIN A   1      34.870   4.263  29.667  0.00  0.00     0.260 C 
BRANCH  24  25
ATOM     25  O4  ZIN A   1      35.914   3.830  30.579  0.00  0.00    -0.314 OA
BRANCH  25  26
ATOM     26  C2  ZIN A   1      36.668   4.788  31.141  0.00  0.00     0.255 C 
ATOM     27  C1  ZIN A   1      38.141   4.865  30.834  0.00  0.00     0.126 C 
ATOM     28  O3  ZIN A   1      36.165   5.588  31.894  0.00  0.00    -0.266 OA
ENDBRANCH  25  26
ENDBRANCH  24  25
ENDBRANCH  22  24
ENDBRANCH   1  22
BRANCH   1  29
ATOM     29  O9  ZIN A   1      33.959   2.082  31.082  0.00  0.00    -0.381 OA
ATOM     30  H38 ZIN A   1      33.665   1.415  30.448  0.00  0.00     0.211 HD
ENDBRANCH   1  29
TORSDOF 5
ENDMDL
MODEL 59
REMARK CAVERDOCK RESULT:       2.9      0.000      0.000
REMARK CAVERDOCK CONSTRAINTS:       0.0      0.0      0.0      0.0
REMARK CAVERDOCK TUNNEL: 58      2.9      2.4     59.3
REMARK  5 active torsions:
REMARK  status: ('A' for Active; 'I' for Inactive)
REMARK    1  A    between atoms: C2_2  and  O4_4 
REMARK    2  A    between atoms: O4_4  and  C5_5 
REMARK    3  A    between atoms: C5_5  and  C6_6 
REMARK    4  A    between atoms: C6_6  and  C8_8 
REMARK    5  A    between atoms: C8_8  and  O9_9 
ROOT
ATOM      1  C8  ZIN A   1      32.962   3.103  31.267  0.00  0.00     0.128 C 
ATOM      2  C10 ZIN A   1      32.839   3.458  32.768  0.00  0.00     0.047 C 
ATOM      3  C11 ZIN A   1      31.366   3.175  33.166  0.00  0.00     0.009 C 
ATOM      4  C12 ZIN A   1      30.916   2.143  32.123  0.00  0.00     0.002 C 
ATOM      5  C14 ZIN A   1      29.420   2.050  31.909  0.00  0.00     0.003 C 
ATOM      6  C16 ZIN A   1      28.700   1.645  33.195  0.00  0.00     0.010 C 
ATOM      7  C17 ZIN A   1      27.189   1.665  32.941  0.00  0.00     0.035 C 
ATOM      8  C18 ZIN A   1      26.872   0.788  31.744  0.00  0.00    -0.067 C 
ATOM      9  C19 ZIN A   1      25.873  -0.085  31.865  0.00  0.00     0.053 C 
ATOM     10  C20 ZIN A   1      25.510  -0.951  30.739  0.00  0.00     0.149 C 
ATOM     11  O21 ZIN A   1      24.895  -1.984  30.901  0.00  0.00    -0.293 OA
ATOM     12  C22 ZIN A   1      25.944  -0.488  29.362  0.00  0.00     0.084 C 
ATOM     13  C23 ZIN A   1      27.425  -0.124  29.448  0.00  0.00     0.022 C 
ATOM     14  C24 ZIN A   1      27.680   0.949  30.491  0.00  0.00    -0.009 C 
ATOM     15  C25 ZIN A   1      27.337   2.307  29.872  0.00  0.00     0.021 C 
ATOM     16  C26 ZIN A   1      29.171   0.978  30.834  0.00  0.00     0.072 C 
ATOM     17  C28 ZIN A   1      29.986   1.281  29.603  0.00  0.00     0.133 C 
ATOM     18  O29 ZIN A   1      29.477   1.233  28.508  0.00  0.00    -0.297 OA
ATOM     19  C30 ZIN A   1      31.454   1.650  29.750  0.00  0.00     0.091 C 
ATOM     20  C31 ZIN A   1      31.556   2.705  30.824  0.00  0.00     0.005 C 
ATOM     21  C32 ZIN A   1      30.755   3.943  30.415  0.00  0.00     0.019 C 
ENDROOT
BRANCH   1  22
ATOM     22  C6  ZIN A   1      33.435   4.302  30.484  0.00  0.00     0.185 C 
ATOM     23  O7  ZIN A   1      32.649   5.159  30.160  0.00  0.00    -0.292 OA
BRANCH  22  24
ATOM     24  C5  ZIN A   1      34.889   4.429  30.107  0.00  0.00     0.260 C 
BRANCH  24  25
ATOM     25  O4  ZIN A   1      35.704   4.402  31.308  0.00  0.00    -0.314 OA
BRANCH  25  26
ATOM     26  C2  ZIN A   1      36.827   5.136  31.298  0.00  0.00     0.255 C 
ATOM     27  C1  ZIN A   1      38.133   4.510  30.881  0.00  0.00     0.126 C 
ATOM     28  O3  ZIN A   1      36.792   6.299  31.625  0.00  0.00    -0.266 OA
ENDBRANCH  25  26
ENDBRANCH  24  25
ENDBRANCH  22  24
ENDBRANCH   1  22
BRANCH   1  29
ATOM     29  O9  ZIN A   1      33.865   2.010  31.088  0.00  0.00    -0.381 OA
ATOM     30  H38 ZIN A   1      33.985   1.466  31.878  0.00  0.00     0.211 HD
ENDBRANCH   1  29
TORSDOF 5
ENDMDL
MODEL 60
REMARK CAVERDOCK RESULT:       3.5      0.000      0.000
REMARK CAVERDOCK CONSTRAINTS:       0.0      0.0      0.0      0.0
REMARK CAVERDOCK TUNNEL: 59      3.5      2.4     60.4
REMARK  5 active torsions:
REMARK  status: ('A' for Active; 'I' for Inactive)
REMARK    1  A    between atoms: C2_2  and  O4_4 
REMARK    2  A    between atoms: O4_4  and  C5_5 
REMARK    3  A    between atoms: C5_5  and  C6_6 
REMARK    4  A    between atoms: C6_6  and  C8_8 
REMARK    5  A    between atoms: C8_8  and  O9_9 
ROOT
ATOM      1  C8  ZIN A   1      32.642   3.177  31.545  0.00  0.00     0.128 C 
ATOM      2  C10 ZIN A   1      32.577   3.361  33.079  0.00  0.00     0.047 C 
ATOM      3  C11 ZIN A   1      31.141   2.957  33.510  0.00  0.00     0.009 C 
ATOM      4  C12 ZIN A   1      30.691   2.021  32.381  0.00  0.00     0.002 C 
ATOM      5  C14 ZIN A   1      29.192   1.870  32.224  0.00  0.00     0.003 C 
ATOM      6  C16 ZIN A   1      28.558   1.290  33.489  0.00  0.00     0.010 C 
ATOM      7  C17 ZIN A   1      27.038   1.256  33.306  0.00  0.00     0.035 C 
ATOM      8  C18 ZIN A   1      26.705   0.497  32.035  0.00  0.00    -0.067 C 
ATOM      9  C19 ZIN A   1      25.756  -0.437  32.104  0.00  0.00     0.053 C 
ATOM     10  C20 ZIN A   1      25.380  -1.195  30.906  0.00  0.00     0.149 C 
ATOM     11  O21 ZIN A   1      24.826  -2.272  30.980  0.00  0.00    -0.293 OA
ATOM     12  C22 ZIN A   1      25.722  -0.564  29.571  0.00  0.00     0.084 C 
ATOM     13  C23 ZIN A   1      27.185  -0.131  29.630  0.00  0.00     0.022 C 
ATOM     14  C24 ZIN A   1      27.439   0.835  30.772  0.00  0.00    -0.009 C 
ATOM     15  C25 ZIN A   1      26.999   2.231  30.323  0.00  0.00     0.021 C 
ATOM     16  C26 ZIN A   1      28.942   0.908  31.050  0.00  0.00     0.072 C 
ATOM     17  C28 ZIN A   1      29.678   1.386  29.824  0.00  0.00     0.133 C 
ATOM     18  O29 ZIN A   1      29.118   1.428  28.755  0.00  0.00    -0.297 OA
ATOM     19  C30 ZIN A   1      31.133   1.816  29.946  0.00  0.00     0.091 C 
ATOM     20  C31 ZIN A   1      31.237   2.753  31.124  0.00  0.00     0.005 C 
ATOM     21  C32 ZIN A   1      30.356   3.982  30.890  0.00  0.00     0.019 C 
ENDROOT
BRANCH   1  22
ATOM     22  C6  ZIN A   1      33.015   4.476  30.878  0.00  0.00     0.185 C 
ATOM     23  O7  ZIN A   1      32.299   4.947  30.028  0.00  0.00    -0.292 OA
BRANCH  22  24
ATOM     24  C5  ZIN A   1      34.283   5.189  31.275  0.00  0.00     0.260 C 
BRANCH  24  25
ATOM     25  O4  ZIN A   1      35.430   4.428  30.811  0.00  0.00    -0.314 OA
BRANCH  25  26
ATOM     26  C2  ZIN A   1      36.645   4.911  31.115  0.00  0.00     0.255 C 
ATOM     27  C1  ZIN A   1      37.879   4.113  30.781  0.00  0.00     0.126 C 
ATOM     28  O3  ZIN A   1      36.748   5.986  31.657  0.00  0.00    -0.266 OA
ENDBRANCH  25  26
ENDBRANCH  24  25
ENDBRANCH  22  24
ENDBRANCH   1  22
BRANCH   1  29
ATOM     29  O9  ZIN A   1      33.587   2.160  31.206  0.00  0.00    -0.381 OA
ATOM     30  H38 ZIN A   1      33.583   1.403  31.807  0.00  0.00     0.211 HD
ENDBRANCH   1  29
TORSDOF 5
ENDMDL
MODEL 61
REMARK CAVERDOCK RESULT:       3.8      0.000      0.000
REMARK CAVERDOCK CONSTRAINTS:       0.0      0.0      0.0      0.0
REMARK CAVERDOCK TUNNEL: 60      3.8      2.5    61.12
REMARK  5 active torsions:
REMARK  status: ('A' for Active; 'I' for Inactive)
REMARK    1  A    between atoms: C2_2  and  O4_4 
REMARK    2  A    between atoms: O4_4  and  C5_5 
REMARK    3  A    between atoms: C5_5  and  C6_6 
REMARK    4  A    between atoms: C6_6  and  C8_8 
REMARK    5  A    between atoms: C8_8  and  O9_9 
ROOT
ATOM      1  C8  ZIN A   1      32.476   3.155  31.499  0.00  0.00     0.128 C 
ATOM      2  C10 ZIN A   1      32.408   3.378  33.029  0.00  0.00     0.047 C 
ATOM      3  C11 ZIN A   1      30.991   2.929  33.475  0.00  0.00     0.009 C 
ATOM      4  C12 ZIN A   1      30.576   1.945  32.373  0.00  0.00     0.002 C 
ATOM      5  C14 ZIN A   1      29.084   1.730  32.226  0.00  0.00     0.003 C 
ATOM      6  C16 ZIN A   1      28.477   1.160  33.508  0.00  0.00     0.010 C 
ATOM      7  C17 ZIN A   1      26.958   1.060  33.332  0.00  0.00     0.035 C 
ATOM      8  C18 ZIN A   1      26.653   0.254  32.083  0.00  0.00    -0.067 C 
ATOM      9  C19 ZIN A   1      25.743  -0.715  32.181  0.00  0.00     0.053 C 
ATOM     10  C20 ZIN A   1      25.395  -1.521  31.006  0.00  0.00     0.149 C 
ATOM     11  O21 ZIN A   1      24.884  -2.616  31.111  0.00  0.00    -0.293 OA
ATOM     12  C22 ZIN A   1      25.707  -0.913  29.653  0.00  0.00     0.084 C 
ATOM     13  C23 ZIN A   1      27.153  -0.420  29.695  0.00  0.00     0.022 C 
ATOM     14  C24 ZIN A   1      27.371   0.587  30.809  0.00  0.00    -0.009 C 
ATOM     15  C25 ZIN A   1      26.874   1.951  30.324  0.00  0.00     0.021 C 
ATOM     16  C26 ZIN A   1      28.870   0.727  31.079  0.00  0.00     0.072 C 
ATOM     17  C28 ZIN A   1      29.583   1.200  29.839  0.00  0.00     0.133 C 
ATOM     18  O29 ZIN A   1      29.019   1.190  28.771  0.00  0.00    -0.297 OA
ATOM     19  C30 ZIN A   1      31.020   1.691  29.943  0.00  0.00     0.091 C 
ATOM     20  C31 ZIN A   1      31.089   2.664  31.095  0.00  0.00     0.005 C 
ATOM     21  C32 ZIN A   1      30.158   3.850  30.830  0.00  0.00     0.019 C 
ENDROOT
BRANCH   1  22
ATOM     22  C6  ZIN A   1      32.796   4.450  30.796  0.00  0.00     0.185 C 
ATOM     23  O7  ZIN A   1      32.093   4.836  29.894  0.00  0.00    -0.292 OA
BRANCH  22  24
ATOM     24  C5  ZIN A   1      33.993   5.261  31.221  0.00  0.00     0.260 C 
BRANCH  24  25
ATOM     25  O4  ZIN A   1      35.183   4.430  31.171  0.00  0.00    -0.314 OA
BRANCH  25  26
ATOM     26  C2  ZIN A   1      36.250   4.933  30.531  0.00  0.00     0.255 C 
ATOM     27  C1  ZIN A   1      37.553   5.116  31.266  0.00  0.00     0.126 C 
ATOM     28  O3  ZIN A   1      36.166   5.238  29.365  0.00  0.00    -0.266 OA
ENDBRANCH  25  26
ENDBRANCH  24  25
ENDBRANCH  22  24
ENDBRANCH   1  22
BRANCH   1  29
ATOM     29  O9  ZIN A   1      33.461   2.168  31.185  0.00  0.00    -0.381 OA
ATOM     30  H38 ZIN A   1      33.896   1.786  31.959  0.00  0.00     0.211 HD
ENDBRANCH   1  29
TORSDOF 5
ENDMDL
MODEL 62
REMARK CAVERDOCK RESULT:       3.6      0.000      0.000
REMARK CAVERDOCK CONSTRAINTS:       0.0      0.0      0.0      0.0
REMARK CAVERDOCK TUNNEL: 61      3.6      2.5    62.10
REMARK  5 active torsions:
REMARK  status: ('A' for Active; 'I' for Inactive)
REMARK    1  A    between atoms: C2_2  and  O4_4 
REMARK    2  A    between atoms: O4_4  and  C5_5 
REMARK    3  A    between atoms: C5_5  and  C6_6 
REMARK    4  A    between atoms: C6_6  and  C8_8 
REMARK    5  A    between atoms: C8_8  and  O9_9 
ROOT
ATOM      1  C8  ZIN A   1      31.675   4.015  30.257  0.00  0.00     0.128 C 
ATOM      2  C10 ZIN A   1      31.081   4.090  28.831  0.00  0.00     0.047 C 
ATOM      3  C11 ZIN A   1      29.825   3.178  28.830  0.00  0.00     0.009 C 
ATOM      4  C12 ZIN A   1      29.423   3.139  30.310  0.00  0.00     0.002 C 
ATOM      5  C14 ZIN A   1      28.576   1.952  30.720  0.00  0.00     0.003 C 
ATOM      6  C16 ZIN A   1      27.253   1.924  29.955  0.00  0.00     0.010 C 
ATOM      7  C17 ZIN A   1      26.490   0.652  30.339  0.00  0.00     0.035 C 
ATOM      8  C18 ZIN A   1      26.342   0.595  31.848  0.00  0.00    -0.067 C 
ATOM      9  C19 ZIN A   1      25.134   0.319  32.340  0.00  0.00     0.053 C 
ATOM     10  C20 ZIN A   1      24.930   0.236  33.789  0.00  0.00     0.149 C 
ATOM     11  O21 ZIN A   1      23.831   0.364  34.288  0.00  0.00    -0.293 OA
ATOM     12  C22 ZIN A   1      26.164  -0.017  34.633  0.00  0.00     0.084 C 
ATOM     13  C23 ZIN A   1      27.236   0.975  34.186  0.00  0.00     0.022 C 
ATOM     14  C24 ZIN A   1      27.547   0.837  32.707  0.00  0.00    -0.009 C 
ATOM     15  C25 ZIN A   1      28.504  -0.345  32.529  0.00  0.00     0.021 C 
ATOM     16  C26 ZIN A   1      28.285   2.087  32.225  0.00  0.00     0.072 C 
ATOM     17  C28 ZIN A   1      29.574   2.260  32.988  0.00  0.00     0.133 C 
ATOM     18  O29 ZIN A   1      29.782   1.614  33.987  0.00  0.00    -0.297 OA
ATOM     19  C30 ZIN A   1      30.610   3.256  32.488  0.00  0.00     0.091 C 
ATOM     20  C31 ZIN A   1      30.804   3.013  31.011  0.00  0.00     0.005 C 
ATOM     21  C32 ZIN A   1      31.308   1.587  30.780  0.00  0.00     0.019 C 
ENDROOT
BRANCH   1  22
ATOM     22  C6  ZIN A   1      33.101   3.529  30.204  0.00  0.00     0.185 C 
ATOM     23  O7  ZIN A   1      33.423   2.689  29.398  0.00  0.00    -0.292 OA
BRANCH  22  24
ATOM     24  C5  ZIN A   1      34.124   4.091  31.157  0.00  0.00     0.260 C 
BRANCH  24  25
ATOM     25  O4  ZIN A   1      35.252   4.611  30.403  0.00  0.00    -0.314 OA
BRANCH  25  26
ATOM     26  C2  ZIN A   1      36.322   5.012  31.107  0.00  0.00     0.255 C 
ATOM     27  C1  ZIN A   1      37.686   4.456  30.789  0.00  0.00     0.126 C 
ATOM     28  O3  ZIN A   1      36.191   5.819  31.997  0.00  0.00    -0.266 OA
ENDBRANCH  25  26
ENDBRANCH  24  25
ENDBRANCH  22  24
ENDBRANCH   1  22
BRANCH   1  29
ATOM     29  O9  ZIN A   1      31.614   5.296  30.888  0.00  0.00    -0.381 OA
ATOM     30  H38 ZIN A   1      31.876   6.029  30.316  0.00  0.00     0.211 HD
ENDBRANCH   1  29
TORSDOF 5
ENDMDL
MODEL 63
REMARK CAVERDOCK RESULT:       2.1      0.000      0.000
REMARK CAVERDOCK CONSTRAINTS:       0.2      0.0      0.0      0.0
REMARK CAVERDOCK TUNNEL: 62      2.1      2.6     63.7
REMARK  5 active torsions:
REMARK  status: ('A' for Active; 'I' for Inactive)
REMARK    1  A    between atoms: C2_2  and  O4_4 
REMARK    2  A    between atoms: O4_4  and  C5_5 
REMARK    3  A    between atoms: C5_5  and  C6_6 
REMARK    4  A    between atoms: C6_6  and  C8_8 
REMARK    5  A    between atoms: C8_8  and  O9_9 
ROOT
ATOM      1  C8  ZIN A   1      31.347   4.007  30.391  0.00  0.00     0.128 C 
ATOM      2  C10 ZIN A   1      30.750   4.017  28.963  0.00  0.00     0.047 C 
ATOM      3  C11 ZIN A   1      29.534   3.053  28.989  0.00  0.00     0.009 C 
ATOM      4  C12 ZIN A   1      29.135   3.038  30.470  0.00  0.00     0.002 C 
ATOM      5  C14 ZIN A   1      28.339   1.827  30.914  0.00  0.00     0.003 C 
ATOM      6  C16 ZIN A   1      27.019   1.722  30.152  0.00  0.00     0.010 C 
ATOM      7  C17 ZIN A   1      26.310   0.430  30.571  0.00  0.00     0.035 C 
ATOM      8  C18 ZIN A   1      26.165   0.408  32.081  0.00  0.00    -0.067 C 
ATOM      9  C19 ZIN A   1      24.970   0.094  32.582  0.00  0.00     0.053 C 
ATOM     10  C20 ZIN A   1      24.770   0.042  34.033  0.00  0.00     0.149 C 
ATOM     11  O21 ZIN A   1      23.667   0.137  34.529  0.00  0.00    -0.293 OA
ATOM     12  C22 ZIN A   1      26.014  -0.135  34.882  0.00  0.00     0.084 C 
ATOM     13  C23 ZIN A   1      27.042   0.889  34.406  0.00  0.00     0.022 C 
ATOM     14  C24 ZIN A   1      27.359   0.724  32.931  0.00  0.00    -0.009 C 
ATOM     15  C25 ZIN A   1      28.366  -0.420  32.785  0.00  0.00     0.021 C 
ATOM     16  C26 ZIN A   1      28.043   1.991  32.415  0.00  0.00     0.072 C 
ATOM     17  C28 ZIN A   1      29.323   2.240  33.171  0.00  0.00     0.133 C 
ATOM     18  O29 ZIN A   1      29.559   1.630  34.187  0.00  0.00    -0.297 OA
ATOM     19  C30 ZIN A   1      30.316   3.264  32.642  0.00  0.00     0.091 C 
ATOM     20  C31 ZIN A   1      30.520   2.990  31.172  0.00  0.00     0.005 C 
ATOM     21  C32 ZIN A   1      31.084   1.580  30.980  0.00  0.00     0.019 C 
ENDROOT
BRANCH   1  22
ATOM     22  C6  ZIN A   1      32.793   3.580  30.349  0.00  0.00     0.185 C 
ATOM     23  O7  ZIN A   1      33.152   2.742  29.557  0.00  0.00    -0.292 OA
BRANCH  22  24
ATOM     24  C5  ZIN A   1      33.789   4.201  31.295  0.00  0.00     0.260 C 
BRANCH  24  25
ATOM     25  O4  ZIN A   1      35.096   4.239  30.663  0.00  0.00    -0.314 OA
BRANCH  25  26
ATOM     26  C2  ZIN A   1      36.032   5.003  31.248  0.00  0.00     0.255 C 
ATOM     27  C1  ZIN A   1      37.483   4.836  30.872  0.00  0.00     0.126 C 
ATOM     28  O3  ZIN A   1      35.712   5.822  32.075  0.00  0.00    -0.266 OA
ENDBRANCH  25  26
ENDBRANCH  24  25
ENDBRANCH  22  24
ENDBRANCH   1  22
BRANCH   1  29
ATOM     29  O9  ZIN A   1      31.232   5.300  30.986  0.00  0.00    -0.381 OA
ATOM     30  H38 ZIN A   1      31.473   6.028  30.397  0.00  0.00     0.211 HD
ENDBRANCH   1  29
TORSDOF 5
ENDMDL
MODEL 64
REMARK CAVERDOCK RESULT:       1.6      0.000      0.000
REMARK CAVERDOCK CONSTRAINTS:       0.2      0.0      0.0      0.0
REMARK CAVERDOCK TUNNEL: 63      1.6      2.6     64.1
REMARK  5 active torsions:
REMARK  status: ('A' for Active; 'I' for Inactive)
REMARK    1  A    between atoms: C2_2  and  O4_4 
REMARK    2  A    between atoms: O4_4  and  C5_5 
REMARK    3  A    between atoms: C5_5  and  C6_6 
REMARK    4  A    between atoms: C6_6  and  C8_8 
REMARK    5  A    between atoms: C8_8  and  O9_9 
ROOT
ATOM      1  C8  ZIN A   1      31.309   3.869  30.298  0.00  0.00     0.128 C 
ATOM      2  C10 ZIN A   1      30.712   3.877  28.871  0.00  0.00     0.047 C 
ATOM      3  C11 ZIN A   1      29.478   2.936  28.905  0.00  0.00     0.009 C 
ATOM      4  C12 ZIN A   1      29.079   2.942  30.386  0.00  0.00     0.002 C 
ATOM      5  C14 ZIN A   1      28.261   1.751  30.841  0.00  0.00     0.003 C 
ATOM      6  C16 ZIN A   1      26.939   1.663  30.079  0.00  0.00     0.010 C 
ATOM      7  C17 ZIN A   1      26.206   0.388  30.510  0.00  0.00     0.035 C 
ATOM      8  C18 ZIN A   1      26.060   0.383  32.021  0.00  0.00    -0.067 C 
ATOM      9  C19 ZIN A   1      24.860   0.096  32.524  0.00  0.00     0.053 C 
ATOM     10  C20 ZIN A   1      24.658   0.062  33.976  0.00  0.00     0.149 C 
ATOM     11  O21 ZIN A   1      23.557   0.182  34.471  0.00  0.00    -0.293 OA
ATOM     12  C22 ZIN A   1      25.898  -0.130  34.827  0.00  0.00     0.084 C 
ATOM     13  C23 ZIN A   1      26.945   0.870  34.342  0.00  0.00     0.022 C 
ATOM     14  C24 ZIN A   1      27.260   0.685  32.869  0.00  0.00    -0.009 C 
ATOM     15  C25 ZIN A   1      28.245  -0.479  32.734  0.00  0.00     0.021 C 
ATOM     16  C26 ZIN A   1      27.967   1.934  32.340  0.00  0.00     0.072 C 
ATOM     17  C28 ZIN A   1      29.252   2.166  33.094  0.00  0.00     0.133 C 
ATOM     18  O29 ZIN A   1      29.476   1.563  34.116  0.00  0.00    -0.297 OA
ATOM     19  C30 ZIN A   1      30.264   3.167  32.557  0.00  0.00     0.091 C 
ATOM     20  C31 ZIN A   1      30.462   2.875  31.089  0.00  0.00     0.005 C 
ATOM     21  C32 ZIN A   1      31.001   1.454  30.910  0.00  0.00     0.019 C 
ENDROOT
BRANCH   1  22
ATOM     22  C6  ZIN A   1      32.746   3.416  30.261  0.00  0.00     0.185 C 
ATOM     23  O7  ZIN A   1      33.099   2.594  29.449  0.00  0.00    -0.292 OA
BRANCH  22  24
ATOM     24  C5  ZIN A   1      33.742   3.988  31.237  0.00  0.00     0.260 C 
BRANCH  24  25
ATOM     25  O4  ZIN A   1      35.007   4.211  30.561  0.00  0.00    -0.314 OA
BRANCH  25  26
ATOM     26  C2  ZIN A   1      35.945   4.896  31.234  0.00  0.00     0.255 C 
ATOM     27  C1  ZIN A   1      37.380   4.860  30.774  0.00  0.00     0.126 C 
ATOM     28  O3  ZIN A   1      35.639   5.540  32.209  0.00  0.00    -0.266 OA
ENDBRANCH  25  26
ENDBRANCH  24  25
ENDBRANCH  22  24
ENDBRANCH   1  22
BRANCH   1  29
ATOM     29  O9  ZIN A   1      31.217   5.170  30.881  0.00  0.00    -0.381 OA
ATOM     30  H38 ZIN A   1      31.974   5.409  31.433  0.00  0.00     0.211 HD
ENDBRANCH   1  29
TORSDOF 5
ENDMDL
MODEL 65
REMARK CAVERDOCK RESULT:       0.9      0.000      0.000
REMARK CAVERDOCK CONSTRAINTS:       0.1      0.0      0.0      0.0
REMARK CAVERDOCK TUNNEL: 64      0.9      2.7     65.2
REMARK  5 active torsions:
REMARK  status: ('A' for Active; 'I' for Inactive)
REMARK    1  A    between atoms: C2_2  and  O4_4 
REMARK    2  A    between atoms: O4_4  and  C5_5 
REMARK    3  A    between atoms: C5_5  and  C6_6 
REMARK    4  A    between atoms: C6_6  and  C8_8 
REMARK    5  A    between atoms: C8_8  and  O9_9 
ROOT
ATOM      1  C8  ZIN A   1      31.264   3.710  30.331  0.00  0.00     0.128 C 
ATOM      2  C10 ZIN A   1      30.643   3.715  28.914  0.00  0.00     0.047 C 
ATOM      3  C11 ZIN A   1      29.377   2.819  28.986  0.00  0.00     0.009 C 
ATOM      4  C12 ZIN A   1      29.005   2.865  30.474  0.00  0.00     0.002 C 
ATOM      5  C14 ZIN A   1      28.154   1.711  30.963  0.00  0.00     0.003 C 
ATOM      6  C16 ZIN A   1      26.816   1.657  30.226  0.00  0.00     0.010 C 
ATOM      7  C17 ZIN A   1      26.047   0.417  30.693  0.00  0.00     0.035 C 
ATOM      8  C18 ZIN A   1      25.927   0.443  32.205  0.00  0.00    -0.067 C 
ATOM      9  C19 ZIN A   1      24.726   0.208  32.734  0.00  0.00     0.053 C 
ATOM     10  C20 ZIN A   1      24.550   0.206  34.189  0.00  0.00     0.149 C 
ATOM     11  O21 ZIN A   1      23.462   0.374  34.701  0.00  0.00    -0.293 OA
ATOM     12  C22 ZIN A   1      25.797  -0.015  35.022  0.00  0.00     0.084 C 
ATOM     13  C23 ZIN A   1      26.870   0.939  34.501  0.00  0.00     0.022 C 
ATOM     14  C24 ZIN A   1      27.152   0.717  33.027  0.00  0.00    -0.009 C 
ATOM     15  C25 ZIN A   1      28.093  -0.483  32.896  0.00  0.00     0.021 C 
ATOM     16  C26 ZIN A   1      27.893   1.931  32.464  0.00  0.00     0.072 C 
ATOM     17  C28 ZIN A   1      29.198   2.130  33.191  0.00  0.00     0.133 C 
ATOM     18  O29 ZIN A   1      29.419   1.537  34.220  0.00  0.00    -0.297 OA
ATOM     19  C30 ZIN A   1      30.235   3.085  32.619  0.00  0.00     0.091 C 
ATOM     20  C31 ZIN A   1      30.397   2.761  31.153  0.00  0.00     0.005 C 
ATOM     21  C32 ZIN A   1      30.882   1.318  30.991  0.00  0.00     0.019 C 
ENDROOT
BRANCH   1  22
ATOM     22  C6  ZIN A   1      32.683   3.205  30.277  0.00  0.00     0.185 C 
ATOM     23  O7  ZIN A   1      33.020   2.443  29.403  0.00  0.00    -0.292 OA
BRANCH  22  24
ATOM     24  C5  ZIN A   1      33.681   3.652  31.314  0.00  0.00     0.260 C 
BRANCH  24  25
ATOM     25  O4  ZIN A   1      34.579   4.633  30.730  0.00  0.00    -0.314 OA
BRANCH  25  26
ATOM     26  C2  ZIN A   1      35.841   4.241  30.497  0.00  0.00     0.255 C 
ATOM     27  C1  ZIN A   1      36.990   5.153  30.841  0.00  0.00     0.126 C 
ATOM     28  O3  ZIN A   1      36.055   3.156  30.009  0.00  0.00    -0.266 OA
ENDBRANCH  25  26
ENDBRANCH  24  25
ENDBRANCH  22  24
ENDBRANCH   1  22
BRANCH   1  29
ATOM     29  O9  ZIN A   1      31.228   5.024  30.892  0.00  0.00    -0.381 OA
ATOM     30  H38 ZIN A   1      30.991   5.716  30.260  0.00  0.00     0.211 HD
ENDBRANCH   1  29
TORSDOF 5
ENDMDL
MODEL 66
REMARK CAVERDOCK RESULT:       0.2      0.000      0.000
REMARK CAVERDOCK CONSTRAINTS:       0.5      0.0      0.0      0.0
REMARK CAVERDOCK TUNNEL: 65      0.2      2.6     66.1
REMARK  5 active torsions:
REMARK  status: ('A' for Active; 'I' for Inactive)
REMARK    1  A    between atoms: C2_2  and  O4_4 
REMARK    2  A    between atoms: O4_4  and  C5_5 
REMARK    3  A    between atoms: C5_5  and  C6_6 
REMARK    4  A    between atoms: C6_6  and  C8_8 
REMARK    5  A    between atoms: C8_8  and  O9_9 
ROOT
ATOM      1  C8  ZIN A   1      30.646   4.164  30.271  0.00  0.00     0.128 C 
ATOM      2  C10 ZIN A   1      30.369   3.987  28.759  0.00  0.00     0.047 C 
ATOM      3  C11 ZIN A   1      29.620   2.636  28.605  0.00  0.00     0.009 C 
ATOM      4  C12 ZIN A   1      28.984   2.433  29.986  0.00  0.00     0.002 C 
ATOM      5  C14 ZIN A   1      28.630   1.001  30.331  0.00  0.00     0.003 C 
ATOM      6  C16 ZIN A   1      27.614   0.427  29.344  0.00  0.00     0.010 C 
ATOM      7  C17 ZIN A   1      27.374  -1.047  29.685  0.00  0.00     0.035 C 
ATOM      8  C18 ZIN A   1      26.965  -1.162  31.142  0.00  0.00    -0.067 C 
ATOM      9  C19 ZIN A   1      25.903  -1.915  31.428  0.00  0.00     0.053 C 
ATOM     10  C20 ZIN A   1      25.467  -2.076  32.818  0.00  0.00     0.149 C 
ATOM     11  O21 ZIN A   1      24.336  -2.416  33.097  0.00  0.00    -0.293 OA
ATOM     12  C22 ZIN A   1      26.503  -1.796  33.889  0.00  0.00     0.084 C 
ATOM     13  C23 ZIN A   1      27.143  -0.448  33.564  0.00  0.00     0.022 C 
ATOM     14  C24 ZIN A   1      27.771  -0.443  32.182  0.00  0.00    -0.009 C 
ATOM     15  C25 ZIN A   1      29.141  -1.121  32.278  0.00  0.00     0.021 C 
ATOM     16  C26 ZIN A   1      28.017   1.001  31.742  0.00  0.00     0.072 C 
ATOM     17  C28 ZIN A   1      28.944   1.693  32.709  0.00  0.00     0.133 C 
ATOM     18  O29 ZIN A   1      29.194   1.190  33.778  0.00  0.00    -0.297 OA
ATOM     19  C30 ZIN A   1      29.562   3.029  32.326  0.00  0.00     0.091 C 
ATOM     20  C31 ZIN A   1      30.127   2.890  30.933  0.00  0.00     0.005 C 
ATOM     21  C32 ZIN A   1      31.203   1.801  30.914  0.00  0.00     0.019 C 
ENDROOT
BRANCH   1  22
ATOM     22  C6  ZIN A   1      32.126   4.313  30.517  0.00  0.00     0.185 C 
ATOM     23  O7  ZIN A   1      32.538   5.236  31.177  0.00  0.00    -0.292 OA
BRANCH  22  24
ATOM     24  C5  ZIN A   1      33.090   3.309  29.937  0.00  0.00     0.260 C 
BRANCH  24  25
ATOM     25  O4  ZIN A   1      34.215   3.143  30.841  0.00  0.00    -0.314 OA
BRANCH  25  26
ATOM     26  C2  ZIN A   1      35.412   3.568  30.408  0.00  0.00     0.255 C 
ATOM     27  C1  ZIN A   1      35.986   4.860  30.930  0.00  0.00     0.126 C 
ATOM     28  O3  ZIN A   1      36.028   2.916  29.599  0.00  0.00    -0.266 OA
ENDBRANCH  25  26
ENDBRANCH  24  25
ENDBRANCH  22  24
ENDBRANCH   1  22
BRANCH   1  29
ATOM     29  O9  ZIN A   1      29.945   5.303  30.774  0.00  0.00    -0.381 OA
ATOM     30  H38 ZIN A   1      29.734   5.252  31.715  0.00  0.00     0.211 HD
ENDBRANCH   1  29
TORSDOF 5
ENDMDL
MODEL 67
REMARK CAVERDOCK RESULT:      -0.4      0.000      0.000
REMARK CAVERDOCK CONSTRAINTS:       0.0      0.0      0.0      0.0
REMARK CAVERDOCK TUNNEL: 66     -0.4      2.7     67.1
REMARK  5 active torsions:
REMARK  status: ('A' for Active; 'I' for Inactive)
REMARK    1  A    between atoms: C2_2  and  O4_4 
REMARK    2  A    between atoms: O4_4  and  C5_5 
REMARK    3  A    between atoms: C5_5  and  C6_6 
REMARK    4  A    between atoms: C6_6  and  C8_8 
REMARK    5  A    between atoms: C8_8  and  O9_9 
ROOT
ATOM      1  C8  ZIN A   1      30.523   4.150  30.387  0.00  0.00     0.128 C 
ATOM      2  C10 ZIN A   1      30.329   3.961  28.864  0.00  0.00     0.047 C 
ATOM      3  C11 ZIN A   1      29.643   2.582  28.677  0.00  0.00     0.009 C 
ATOM      4  C12 ZIN A   1      28.947   2.355  30.026  0.00  0.00     0.002 C 
ATOM      5  C14 ZIN A   1      28.634   0.910  30.357  0.00  0.00     0.003 C 
ATOM      6  C16 ZIN A   1      27.691   0.296  29.322  0.00  0.00     0.010 C 
ATOM      7  C17 ZIN A   1      27.494  -1.186  29.655  0.00  0.00     0.035 C 
ATOM      8  C18 ZIN A   1      27.018  -1.317  31.091  0.00  0.00    -0.067 C 
ATOM      9  C19 ZIN A   1      25.974  -2.111  31.325  0.00  0.00     0.053 C 
ATOM     10  C20 ZIN A   1      25.476  -2.288  32.693  0.00  0.00     0.149 C 
ATOM     11  O21 ZIN A   1      24.347  -2.672  32.917  0.00  0.00    -0.293 OA
ATOM     12  C22 ZIN A   1      26.445  -1.966  33.813  0.00  0.00     0.084 C 
ATOM     13  C23 ZIN A   1      27.048  -0.594  33.516  0.00  0.00     0.022 C 
ATOM     14  C24 ZIN A   1      27.743  -0.565  32.167  0.00  0.00    -0.009 C 
ATOM     15  C25 ZIN A   1      29.131  -1.188  32.333  0.00  0.00     0.021 C 
ATOM     16  C26 ZIN A   1      27.952   0.887  31.736  0.00  0.00     0.072 C 
ATOM     17  C28 ZIN A   1      28.802   1.616  32.745  0.00  0.00     0.133 C 
ATOM     18  O29 ZIN A   1      29.018   1.125  33.827  0.00  0.00    -0.297 OA
ATOM     19  C30 ZIN A   1      29.385   2.975  32.389  0.00  0.00     0.091 C 
ATOM     20  C31 ZIN A   1      30.023   2.858  31.026  0.00  0.00     0.005 C 
ATOM     21  C32 ZIN A   1      31.141   1.813  31.064  0.00  0.00     0.019 C 
ENDROOT
BRANCH   1  22
ATOM     22  C6  ZIN A   1      31.982   4.358  30.705  0.00  0.00     0.185 C 
ATOM     23  O7  ZIN A   1      32.334   5.344  31.308  0.00  0.00    -0.292 OA
BRANCH  22  24
ATOM     24  C5  ZIN A   1      33.001   3.336  30.271  0.00  0.00     0.260 C 
BRANCH  24  25
ATOM     25  O4  ZIN A   1      34.235   3.539  31.010  0.00  0.00    -0.314 OA
BRANCH  25  26
ATOM     26  C2  ZIN A   1      35.355   3.704  30.290  0.00  0.00     0.255 C 
ATOM     27  C1  ZIN A   1      35.976   5.072  30.165  0.00  0.00     0.126 C 
ATOM     28  O3  ZIN A   1      35.866   2.757  29.741  0.00  0.00    -0.266 OA
ENDBRANCH  25  26
ENDBRANCH  24  25
ENDBRANCH  22  24
ENDBRANCH   1  22
BRANCH   1  29
ATOM     29  O9  ZIN A   1      29.754   5.261  30.851  0.00  0.00    -0.381 OA
ATOM     30  H38 ZIN A   1      29.073   5.555  30.232  0.00  0.00     0.211 HD
ENDBRANCH   1  29
TORSDOF 5
ENDMDL
MODEL 68
REMARK CAVERDOCK RESULT:      -1.8      0.000      0.000
REMARK CAVERDOCK CONSTRAINTS:       0.1      0.0      0.0      0.0
REMARK CAVERDOCK TUNNEL: 67     -1.8      2.7     68.1
REMARK  5 active torsions:
REMARK  status: ('A' for Active; 'I' for Inactive)
REMARK    1  A    between atoms: C2_2  and  O4_4 
REMARK    2  A    between atoms: O4_4  and  C5_5 
REMARK    3  A    between atoms: C5_5  and  C6_6 
REMARK    4  A    between atoms: C6_6  and  C8_8 
REMARK    5  A    between atoms: C8_8  and  O9_9 
ROOT
ATOM      1  C8  ZIN A   1      30.357   4.105  30.225  0.00  0.00     0.128 C 
ATOM      2  C10 ZIN A   1      30.251   3.844  28.704  0.00  0.00     0.047 C 
ATOM      3  C11 ZIN A   1      29.628   2.431  28.543  0.00  0.00     0.009 C 
ATOM      4  C12 ZIN A   1      28.872   2.233  29.863  0.00  0.00     0.002 C 
ATOM      5  C14 ZIN A   1      28.597   0.792  30.242  0.00  0.00     0.003 C 
ATOM      6  C16 ZIN A   1      27.734   0.098  29.188  0.00  0.00     0.010 C 
ATOM      7  C17 ZIN A   1      27.576  -1.376  29.576  0.00  0.00     0.035 C 
ATOM      8  C18 ZIN A   1      27.031  -1.465  30.990  0.00  0.00    -0.067 C 
ATOM      9  C19 ZIN A   1      26.006  -2.290  31.206  0.00  0.00     0.053 C 
ATOM     10  C20 ZIN A   1      25.444  -2.429  32.552  0.00  0.00     0.149 C 
ATOM     11  O21 ZIN A   1      24.321  -2.849  32.735  0.00  0.00    -0.293 OA
ATOM     12  C22 ZIN A   1      26.340  -2.021  33.705  0.00  0.00     0.084 C 
ATOM     13  C23 ZIN A   1      26.905  -0.640  33.379  0.00  0.00     0.022 C 
ATOM     14  C24 ZIN A   1      27.668  -0.640  32.068  0.00  0.00    -0.009 C 
ATOM     15  C25 ZIN A   1      29.069  -1.199  32.331  0.00  0.00     0.021 C 
ATOM     16  C26 ZIN A   1      27.845   0.800  31.583  0.00  0.00     0.072 C 
ATOM     17  C28 ZIN A   1      28.612   1.604  32.602  0.00  0.00     0.133 C 
ATOM     18  O29 ZIN A   1      28.789   1.168  33.714  0.00  0.00    -0.297 OA
ATOM     19  C30 ZIN A   1      29.161   2.970  32.217  0.00  0.00     0.091 C 
ATOM     20  C31 ZIN A   1      29.874   2.821  30.894  0.00  0.00     0.005 C 
ATOM     21  C32 ZIN A   1      31.027   1.825  31.035  0.00  0.00     0.019 C 
ENDROOT
BRANCH   1  22
ATOM     22  C6  ZIN A   1      31.788   4.385  30.608  0.00  0.00     0.185 C 
ATOM     23  O7  ZIN A   1      32.086   5.449  31.094  0.00  0.00    -0.292 OA
BRANCH  22  24
ATOM     24  C5  ZIN A   1      32.847   3.335  30.383  0.00  0.00     0.260 C 
BRANCH  24  25
ATOM     25  O4  ZIN A   1      34.079   3.745  31.032  0.00  0.00    -0.314 OA
BRANCH  25  26
ATOM     26  C2  ZIN A   1      35.208   3.650  30.312  0.00  0.00     0.255 C 
ATOM     27  C1  ZIN A   1      36.354   4.593  30.579  0.00  0.00     0.126 C 
ATOM     28  O3  ZIN A   1      35.305   2.809  29.450  0.00  0.00    -0.266 OA
ENDBRANCH  25  26
ENDBRANCH  24  25
ENDBRANCH  22  24
ENDBRANCH   1  22
BRANCH   1  29
ATOM     29  O9  ZIN A   1      29.523   5.202  30.600  0.00  0.00    -0.381 OA
ATOM     30  H38 ZIN A   1      29.004   5.569  29.872  0.00  0.00     0.211 HD
ENDBRANCH   1  29
TORSDOF 5
ENDMDL
MODEL 69
REMARK CAVERDOCK RESULT:      -2.4      0.000      0.000
REMARK CAVERDOCK CONSTRAINTS:       0.0      0.0      0.0      0.0
REMARK CAVERDOCK TUNNEL: 68     -2.4      2.8     69.5
REMARK  5 active torsions:
REMARK  status: ('A' for Active; 'I' for Inactive)
REMARK    1  A    between atoms: C2_2  and  O4_4 
REMARK    2  A    between atoms: O4_4  and  C5_5 
REMARK    3  A    between atoms: C5_5  and  C6_6 
REMARK    4  A    between atoms: C6_6  and  C8_8 
REMARK    5  A    between atoms: C8_8  and  O9_9 
ROOT
ATOM      1  C8  ZIN A   1      30.136   4.091  30.358  0.00  0.00     0.128 C 
ATOM      2  C10 ZIN A   1      29.947   3.820  28.847  0.00  0.00     0.047 C 
ATOM      3  C11 ZIN A   1      29.307   2.411  28.730  0.00  0.00     0.009 C 
ATOM      4  C12 ZIN A   1      28.621   2.227  30.089  0.00  0.00     0.002 C 
ATOM      5  C14 ZIN A   1      28.357   0.791  30.492  0.00  0.00     0.003 C 
ATOM      6  C16 ZIN A   1      27.435   0.095  29.491  0.00  0.00     0.010 C 
ATOM      7  C17 ZIN A   1      27.288  -1.375  29.897  0.00  0.00     0.035 C 
ATOM      8  C18 ZIN A   1      26.818  -1.450  31.338  0.00  0.00    -0.067 C 
ATOM      9  C19 ZIN A   1      25.801  -2.267  31.614  0.00  0.00     0.053 C 
ATOM     10  C20 ZIN A   1      25.310  -2.393  32.990  0.00  0.00     0.149 C 
ATOM     11  O21 ZIN A   1      24.195  -2.803  33.235  0.00  0.00    -0.293 OA
ATOM     12  C22 ZIN A   1      26.269  -1.983  34.091  0.00  0.00     0.084 C 
ATOM     13  C23 ZIN A   1      26.824  -0.608  33.725  0.00  0.00     0.022 C 
ATOM     14  C24 ZIN A   1      27.517  -0.623  32.375  0.00  0.00    -0.009 C 
ATOM     15  C25 ZIN A   1      28.926  -1.189  32.568  0.00  0.00     0.021 C 
ATOM     16  C26 ZIN A   1      27.677   0.813  31.872  0.00  0.00     0.072 C 
ATOM     17  C28 ZIN A   1      28.502   1.619  32.842  0.00  0.00     0.133 C 
ATOM     18  O29 ZIN A   1      28.736   1.189  33.947  0.00  0.00    -0.297 OA
ATOM     19  C30 ZIN A   1      29.039   2.978  32.418  0.00  0.00     0.091 C 
ATOM     20  C31 ZIN A   1      29.680   2.815  31.061  0.00  0.00     0.005 C 
ATOM     21  C32 ZIN A   1      30.832   1.811  31.148  0.00  0.00     0.019 C 
ENDROOT
BRANCH   1  22
ATOM     22  C6  ZIN A   1      31.587   4.363  30.662  0.00  0.00     0.185 C 
ATOM     23  O7  ZIN A   1      31.905   5.384  31.223  0.00  0.00    -0.292 OA
BRANCH  22  24
ATOM     24  C5  ZIN A   1      32.640   3.360  30.266  0.00  0.00     0.260 C 
BRANCH  24  25
ATOM     25  O4  ZIN A   1      33.898   3.701  30.908  0.00  0.00    -0.314 OA
BRANCH  25  26
ATOM     26  C2  ZIN A   1      35.013   3.568  30.173  0.00  0.00     0.255 C 
ATOM     27  C1  ZIN A   1      36.079   4.632  30.220  0.00  0.00     0.126 C 
ATOM     28  O3  ZIN A   1      35.161   2.594  29.473  0.00  0.00    -0.266 OA
ENDBRANCH  25  26
ENDBRANCH  24  25
ENDBRANCH  22  24
ENDBRANCH   1  22
BRANCH   1  29
ATOM     29  O9  ZIN A   1      29.330   5.197  30.769  0.00  0.00    -0.381 OA
ATOM     30  H38 ZIN A   1      28.468   4.944  31.126  0.00  0.00     0.211 HD
ENDBRANCH   1  29
TORSDOF 5
ENDMDL
MODEL 70
REMARK CAVERDOCK RESULT:      -3.3      0.000      0.000
REMARK CAVERDOCK CONSTRAINTS:       0.0      0.0      0.0      0.0
REMARK CAVERDOCK TUNNEL: 69     -3.3      2.8     70.5
REMARK  5 active torsions:
REMARK  status: ('A' for Active; 'I' for Inactive)
REMARK    1  A    between atoms: C2_2  and  O4_4 
REMARK    2  A    between atoms: O4_4  and  C5_5 
REMARK    3  A    between atoms: C5_5  and  C6_6 
REMARK    4  A    between atoms: C6_6  and  C8_8 
REMARK    5  A    between atoms: C8_8  and  O9_9 
ROOT
ATOM      1  C8  ZIN A   1      30.076   3.984  30.084  0.00  0.00     0.128 C 
ATOM      2  C10 ZIN A   1      29.875   3.684  28.580  0.00  0.00     0.047 C 
ATOM      3  C11 ZIN A   1      29.263   2.260  28.494  0.00  0.00     0.009 C 
ATOM      4  C12 ZIN A   1      28.598   2.085  29.865  0.00  0.00     0.002 C 
ATOM      5  C14 ZIN A   1      28.368   0.650  30.295  0.00  0.00     0.003 C 
ATOM      6  C16 ZIN A   1      27.449  -0.081  29.317  0.00  0.00     0.010 C 
ATOM      7  C17 ZIN A   1      27.337  -1.547  29.750  0.00  0.00     0.035 C 
ATOM      8  C18 ZIN A   1      26.886  -1.607  31.197  0.00  0.00    -0.067 C 
ATOM      9  C19 ZIN A   1      25.890  -2.439  31.499  0.00  0.00     0.053 C 
ATOM     10  C20 ZIN A   1      25.418  -2.552  32.883  0.00  0.00     0.149 C 
ATOM     11  O21 ZIN A   1      24.315  -2.981  33.148  0.00  0.00    -0.293 OA
ATOM     12  C22 ZIN A   1      26.381  -2.104  33.965  0.00  0.00     0.084 C 
ATOM     13  C23 ZIN A   1      26.903  -0.724  33.570  0.00  0.00     0.022 C 
ATOM     14  C24 ZIN A   1      27.580  -0.748  32.211  0.00  0.00    -0.009 C 
ATOM     15  C25 ZIN A   1      29.003  -1.282  32.396  0.00  0.00     0.021 C 
ATOM     16  C26 ZIN A   1      27.704   0.682  31.682  0.00  0.00     0.072 C 
ATOM     17  C28 ZIN A   1      28.524   1.521  32.629  0.00  0.00     0.133 C 
ATOM     18  O29 ZIN A   1      28.780   1.115  33.737  0.00  0.00    -0.297 OA
ATOM     19  C30 ZIN A   1      29.028   2.884  32.176  0.00  0.00     0.091 C 
ATOM     20  C31 ZIN A   1      29.656   2.711  30.814  0.00  0.00     0.005 C 
ATOM     21  C32 ZIN A   1      30.829   1.733  30.903  0.00  0.00     0.019 C 
ENDROOT
BRANCH   1  22
ATOM     22  C6  ZIN A   1      31.525   4.291  30.366  0.00  0.00     0.185 C 
ATOM     23  O7  ZIN A   1      31.845   5.390  30.750  0.00  0.00    -0.292 OA
BRANCH  22  24
ATOM     24  C5  ZIN A   1      32.573   3.226  30.167  0.00  0.00     0.260 C 
BRANCH  24  25
ATOM     25  O4  ZIN A   1      33.746   3.549  30.960  0.00  0.00    -0.314 OA
BRANCH  25  26
ATOM     26  C2  ZIN A   1      34.924   3.587  30.317  0.00  0.00     0.255 C 
ATOM     27  C1  ZIN A   1      36.038   4.460  30.836  0.00  0.00     0.126 C 
ATOM     28  O3  ZIN A   1      35.091   2.922  29.322  0.00  0.00    -0.266 OA
ENDBRANCH  25  26
ENDBRANCH  24  25
ENDBRANCH  22  24
ENDBRANCH   1  22
BRANCH   1  29
ATOM     29  O9  ZIN A   1      29.252   5.079  30.486  0.00  0.00    -0.381 OA
ATOM     30  H38 ZIN A   1      28.650   5.393  29.798  0.00  0.00     0.211 HD
ENDBRANCH   1  29
TORSDOF 5
ENDMDL
MODEL 71
REMARK CAVERDOCK RESULT:      -4.0      0.000      0.000
REMARK CAVERDOCK CONSTRAINTS:       0.1      0.0      0.0      0.0
REMARK CAVERDOCK TUNNEL: 70     -4.0      2.8     71.5
REMARK  5 active torsions:
REMARK  status: ('A' for Active; 'I' for Inactive)
REMARK    1  A    between atoms: C2_2  and  O4_4 
REMARK    2  A    between atoms: O4_4  and  C5_5 
REMARK    3  A    between atoms: C5_5  and  C6_6 
REMARK    4  A    between atoms: C6_6  and  C8_8 
REMARK    5  A    between atoms: C8_8  and  O9_9 
ROOT
ATOM      1  C8  ZIN A   1      29.999   3.869  30.297  0.00  0.00     0.128 C 
ATOM      2  C10 ZIN A   1      29.815   3.630  28.779  0.00  0.00     0.047 C 
ATOM      3  C11 ZIN A   1      29.224   2.202  28.628  0.00  0.00     0.009 C 
ATOM      4  C12 ZIN A   1      28.548   1.962  29.984  0.00  0.00     0.002 C 
ATOM      5  C14 ZIN A   1      28.334   0.508  30.352  0.00  0.00     0.003 C 
ATOM      6  C16 ZIN A   1      27.434  -0.194  29.336  0.00  0.00     0.010 C 
ATOM      7  C17 ZIN A   1      27.338  -1.678  29.706  0.00  0.00     0.035 C 
ATOM      8  C18 ZIN A   1      26.875  -1.804  31.146  0.00  0.00    -0.067 C 
ATOM      9  C19 ZIN A   1      25.887  -2.662  31.404  0.00  0.00     0.053 C 
ATOM     10  C20 ZIN A   1      25.405  -2.838  32.777  0.00  0.00     0.149 C 
ATOM     11  O21 ZIN A   1      24.305  -3.293  33.014  0.00  0.00    -0.293 OA
ATOM     12  C22 ZIN A   1      26.352  -2.423  33.885  0.00  0.00     0.084 C 
ATOM     13  C23 ZIN A   1      26.859  -1.021  33.553  0.00  0.00     0.022 C 
ATOM     14  C24 ZIN A   1      27.548  -0.979  32.202  0.00  0.00    -0.009 C 
ATOM     15  C25 ZIN A   1      28.976  -1.501  32.378  0.00  0.00     0.021 C 
ATOM     16  C26 ZIN A   1      27.657   0.473  31.733  0.00  0.00     0.072 C 
ATOM     17  C28 ZIN A   1      28.457   1.283  32.722  0.00  0.00     0.133 C 
ATOM     18  O29 ZIN A   1      28.709   0.834  33.815  0.00  0.00    -0.297 OA
ATOM     19  C30 ZIN A   1      28.947   2.669  32.331  0.00  0.00     0.091 C 
ATOM     20  C31 ZIN A   1      29.589   2.562  30.969  0.00  0.00     0.005 C 
ATOM     21  C32 ZIN A   1      30.775   1.596  31.029  0.00  0.00     0.019 C 
ENDROOT
BRANCH   1  22
ATOM     22  C6  ZIN A   1      31.441   4.184  30.605  0.00  0.00     0.185 C 
ATOM     23  O7  ZIN A   1      31.750   5.288  30.984  0.00  0.00    -0.292 OA
BRANCH  22  24
ATOM     24  C5  ZIN A   1      32.495   3.120  30.439  0.00  0.00     0.260 C 
BRANCH  24  25
ATOM     25  O4  ZIN A   1      33.704   3.525  31.135  0.00  0.00    -0.314 OA
BRANCH  25  26
ATOM     26  C2  ZIN A   1      34.833   3.581  30.412  0.00  0.00     0.255 C 
ATOM     27  C1  ZIN A   1      35.774   4.747  30.571  0.00  0.00     0.126 C 
ATOM     28  O3  ZIN A   1      35.095   2.695  29.632  0.00  0.00    -0.266 OA
ENDBRANCH  25  26
ENDBRANCH  24  25
ENDBRANCH  22  24
ENDBRANCH   1  22
BRANCH   1  29
ATOM     29  O9  ZIN A   1      29.156   4.936  30.736  0.00  0.00    -0.381 OA
ATOM     30  H38 ZIN A   1      28.396   5.100  30.161  0.00  0.00     0.211 HD
ENDBRANCH   1  29
TORSDOF 5
ENDMDL
MODEL 72
REMARK CAVERDOCK RESULT:      -4.5      0.000      0.000
REMARK CAVERDOCK CONSTRAINTS:       0.0      0.0      0.0      0.0
REMARK CAVERDOCK TUNNEL: 71     -4.5      2.9     72.3
REMARK  5 active torsions:
REMARK  status: ('A' for Active; 'I' for Inactive)
REMARK    1  A    between atoms: C2_2  and  O4_4 
REMARK    2  A    between atoms: O4_4  and  C5_5 
REMARK    3  A    between atoms: C5_5  and  C6_6 
REMARK    4  A    between atoms: C6_6  and  C8_8 
REMARK    5  A    between atoms: C8_8  and  O9_9 
ROOT
ATOM      1  C8  ZIN A   1      29.870   3.854  30.133  0.00  0.00     0.128 C 
ATOM      2  C10 ZIN A   1      29.581   3.585  28.637  0.00  0.00     0.047 C 
ATOM      3  C11 ZIN A   1      28.977   2.158  28.556  0.00  0.00     0.009 C 
ATOM      4  C12 ZIN A   1      28.396   1.947  29.960  0.00  0.00     0.002 C 
ATOM      5  C14 ZIN A   1      28.204   0.501  30.371  0.00  0.00     0.003 C 
ATOM      6  C16 ZIN A   1      27.234  -0.218  29.434  0.00  0.00     0.010 C 
ATOM      7  C17 ZIN A   1      27.160  -1.693  29.839  0.00  0.00     0.035 C 
ATOM      8  C18 ZIN A   1      26.798  -1.790  31.310  0.00  0.00    -0.067 C 
ATOM      9  C19 ZIN A   1      25.828  -2.638  31.653  0.00  0.00     0.053 C 
ATOM     10  C20 ZIN A   1      25.441  -2.785  33.059  0.00  0.00     0.149 C 
ATOM     11  O21 ZIN A   1      24.360  -3.231  33.381  0.00  0.00    -0.293 OA
ATOM     12  C22 ZIN A   1      26.464  -2.352  34.091  0.00  0.00     0.084 C 
ATOM     13  C23 ZIN A   1      26.951  -0.959  33.696  0.00  0.00     0.022 C 
ATOM     14  C24 ZIN A   1      27.545  -0.946  32.300  0.00  0.00    -0.009 C 
ATOM     15  C25 ZIN A   1      28.980  -1.471  32.387  0.00  0.00     0.021 C 
ATOM     16  C26 ZIN A   1      27.625   0.496  31.796  0.00  0.00     0.072 C 
ATOM     17  C28 ZIN A   1      28.494   1.322  32.711  0.00  0.00     0.133 C 
ATOM     18  O29 ZIN A   1      28.819   0.894  33.792  0.00  0.00    -0.297 OA
ATOM     19  C30 ZIN A   1      28.958   2.698  32.259  0.00  0.00     0.091 C 
ATOM     20  C31 ZIN A   1      29.504   2.561  30.858  0.00  0.00     0.005 C 
ATOM     21  C32 ZIN A   1      30.689   1.593  30.855  0.00  0.00     0.019 C 
ENDROOT
BRANCH   1  22
ATOM     22  C6  ZIN A   1      31.330   4.169  30.334  0.00  0.00     0.185 C 
ATOM     23  O7  ZIN A   1      31.671   5.288  30.634  0.00  0.00    -0.292 OA
BRANCH  22  24
ATOM     24  C5  ZIN A   1      32.365   3.086  30.161  0.00  0.00     0.260 C 
BRANCH  24  25
ATOM     25  O4  ZIN A   1      33.508   3.369  31.010  0.00  0.00    -0.314 OA
BRANCH  25  26
ATOM     26  C2  ZIN A   1      34.710   3.426  30.415  0.00  0.00     0.255 C 
ATOM     27  C1  ZIN A   1      35.690   4.505  30.797  0.00  0.00     0.126 C 
ATOM     28  O3  ZIN A   1      35.005   2.611  29.573  0.00  0.00    -0.266 OA
ENDBRANCH  25  26
ENDBRANCH  24  25
ENDBRANCH  22  24
ENDBRANCH   1  22
BRANCH   1  29
ATOM     29  O9  ZIN A   1      29.062   4.933  30.608  0.00  0.00    -0.381 OA
ATOM     30  H38 ZIN A   1      28.119   4.830  30.423  0.00  0.00     0.211 HD
ENDBRANCH   1  29
TORSDOF 5
ENDMDL
MODEL 73
REMARK CAVERDOCK RESULT:      -4.5      0.000      0.000
REMARK CAVERDOCK CONSTRAINTS:       0.1      0.0      0.0      0.0
REMARK CAVERDOCK TUNNEL: 72     -4.5      3.0     73.1
REMARK  5 active torsions:
REMARK  status: ('A' for Active; 'I' for Inactive)
REMARK    1  A    between atoms: C2_2  and  O4_4 
REMARK    2  A    between atoms: O4_4  and  C5_5 
REMARK    3  A    between atoms: C5_5  and  C6_6 
REMARK    4  A    between atoms: C6_6  and  C8_8 
REMARK    5  A    between atoms: C8_8  and  O9_9 
ROOT
ATOM      1  C8  ZIN A   1      30.431   3.409  31.127  0.00  0.00     0.128 C 
ATOM      2  C10 ZIN A   1      29.243   4.331  31.489  0.00  0.00     0.047 C 
ATOM      3  C11 ZIN A   1      27.962   3.461  31.377  0.00  0.00     0.009 C 
ATOM      4  C12 ZIN A   1      28.494   2.035  31.571  0.00  0.00     0.002 C 
ATOM      5  C14 ZIN A   1      27.614   0.935  31.013  0.00  0.00     0.003 C 
ATOM      6  C16 ZIN A   1      26.238   0.934  31.679  0.00  0.00     0.010 C 
ATOM      7  C17 ZIN A   1      25.366  -0.130  31.006  0.00  0.00     0.035 C 
ATOM      8  C18 ZIN A   1      26.084  -1.466  31.051  0.00  0.00    -0.067 C 
ATOM      9  C19 ZIN A   1      25.389  -2.528  31.459  0.00  0.00     0.053 C 
ATOM     10  C20 ZIN A   1      26.023  -3.848  31.512  0.00  0.00     0.149 C 
ATOM     11  O21 ZIN A   1      25.583  -4.741  32.205  0.00  0.00    -0.293 OA
ATOM     12  C22 ZIN A   1      27.259  -4.040  30.654  0.00  0.00     0.084 C 
ATOM     13  C23 ZIN A   1      28.192  -2.862  30.927  0.00  0.00     0.022 C 
ATOM     14  C24 ZIN A   1      27.522  -1.534  30.629  0.00  0.00    -0.009 C 
ATOM     15  C25 ZIN A   1      27.588  -1.293  29.119  0.00  0.00     0.021 C 
ATOM     16  C26 ZIN A   1      28.312  -0.406  31.297  0.00  0.00     0.072 C 
ATOM     17  C28 ZIN A   1      29.724  -0.376  30.773  0.00  0.00     0.133 C 
ATOM     18  O29 ZIN A   1      30.154  -1.300  30.125  0.00  0.00    -0.297 OA
ATOM     19  C30 ZIN A   1      30.605   0.830  31.066  0.00  0.00     0.091 C 
ATOM     20  C31 ZIN A   1      29.807   2.070  30.743  0.00  0.00     0.005 C 
ATOM     21  C32 ZIN A   1      29.418   2.066  29.263  0.00  0.00     0.019 C 
ENDROOT
BRANCH   1  22
ATOM     22  C6  ZIN A   1      31.198   3.979  29.961  0.00  0.00     0.185 C 
ATOM     23  O7  ZIN A   1      30.680   4.799  29.241  0.00  0.00    -0.292 OA
BRANCH  22  24
ATOM     24  C5  ZIN A   1      32.611   3.526  29.694  0.00  0.00     0.260 C 
BRANCH  24  25
ATOM     25  O4  ZIN A   1      33.274   3.246  30.956  0.00  0.00    -0.314 OA
BRANCH  25  26
ATOM     26  C2  ZIN A   1      34.274   4.066  31.313  0.00  0.00     0.255 C 
ATOM     27  C1  ZIN A   1      35.525   4.139  30.476  0.00  0.00     0.126 C 
ATOM     28  O3  ZIN A   1      34.171   4.746  32.307  0.00  0.00    -0.266 OA
ENDBRANCH  25  26
ENDBRANCH  24  25
ENDBRANCH  22  24
ENDBRANCH   1  22
BRANCH   1  29
ATOM     29  O9  ZIN A   1      31.295   3.247  32.253  0.00  0.00    -0.381 OA
ATOM     30  H38 ZIN A   1      31.272   2.363  32.644  0.00  0.00     0.211 HD
ENDBRANCH   1  29
TORSDOF 5
ENDMDL
MODEL 74
REMARK CAVERDOCK RESULT:      -5.0      0.000      0.000
REMARK CAVERDOCK CONSTRAINTS:       0.0      0.0      0.0      0.0
REMARK CAVERDOCK TUNNEL: 73     -5.0      3.0     74.6
REMARK  5 active torsions:
REMARK  status: ('A' for Active; 'I' for Inactive)
REMARK    1  A    between atoms: C2_2  and  O4_4 
REMARK    2  A    between atoms: O4_4  and  C5_5 
REMARK    3  A    between atoms: C5_5  and  C6_6 
REMARK    4  A    between atoms: C6_6  and  C8_8 
REMARK    5  A    between atoms: C8_8  and  O9_9 
ROOT
ATOM      1  C8  ZIN A   1      30.281   3.431  31.120  0.00  0.00     0.128 C 
ATOM      2  C10 ZIN A   1      29.066   4.289  31.545  0.00  0.00     0.047 C 
ATOM      3  C11 ZIN A   1      27.825   3.360  31.471  0.00  0.00     0.009 C 
ATOM      4  C12 ZIN A   1      28.432   1.958  31.620  0.00  0.00     0.002 C 
ATOM      5  C14 ZIN A   1      27.583   0.825  31.081  0.00  0.00     0.003 C 
ATOM      6  C16 ZIN A   1      26.238   0.748  31.802  0.00  0.00     0.010 C 
ATOM      7  C17 ZIN A   1      25.390  -0.347  31.147  0.00  0.00     0.035 C 
ATOM      8  C18 ZIN A   1      26.172  -1.647  31.141  0.00  0.00    -0.067 C 
ATOM      9  C19 ZIN A   1      25.546  -2.747  31.560  0.00  0.00     0.053 C 
ATOM     10  C20 ZIN A   1      26.244  -4.036  31.565  0.00  0.00     0.149 C 
ATOM     11  O21 ZIN A   1      25.876  -4.959  32.261  0.00  0.00    -0.293 OA
ATOM     12  C22 ZIN A   1      27.451  -4.155  30.655  0.00  0.00     0.084 C 
ATOM     13  C23 ZIN A   1      28.338  -2.938  30.909  0.00  0.00     0.022 C 
ATOM     14  C24 ZIN A   1      27.593  -1.639  30.661  0.00  0.00    -0.009 C 
ATOM     15  C25 ZIN A   1      27.585  -1.374  29.153  0.00  0.00     0.021 C 
ATOM     16  C26 ZIN A   1      28.355  -0.485  31.314  0.00  0.00     0.072 C 
ATOM     17  C28 ZIN A   1      29.742  -0.378  30.733  0.00  0.00     0.133 C 
ATOM     18  O29 ZIN A   1      30.188  -1.271  30.053  0.00  0.00    -0.297 OA
ATOM     19  C30 ZIN A   1      30.575   0.864  31.010  0.00  0.00     0.091 C 
ATOM     20  C31 ZIN A   1      29.706   2.069  30.740  0.00  0.00     0.005 C 
ATOM     21  C32 ZIN A   1      29.257   2.067  29.277  0.00  0.00     0.019 C 
ENDROOT
BRANCH   1  22
ATOM     22  C6  ZIN A   1      30.971   4.054  29.933  0.00  0.00     0.185 C 
ATOM     23  O7  ZIN A   1      30.343   4.738  29.160  0.00  0.00    -0.292 OA
BRANCH  22  24
ATOM     24  C5  ZIN A   1      32.444   3.824  29.712  0.00  0.00     0.260 C 
BRANCH  24  25
ATOM     25  O4  ZIN A   1      33.067   3.439  30.966  0.00  0.00    -0.314 OA
BRANCH  25  26
ATOM     26  C2  ZIN A   1      34.197   4.078  31.307  0.00  0.00     0.255 C 
ATOM     27  C1  ZIN A   1      35.394   4.033  30.392  0.00  0.00     0.126 C 
ATOM     28  O3  ZIN A   1      34.254   4.689  32.347  0.00  0.00    -0.266 OA
ENDBRANCH  25  26
ENDBRANCH  24  25
ENDBRANCH  22  24
ENDBRANCH   1  22
BRANCH   1  29
ATOM     29  O9  ZIN A   1      31.197   3.295  32.208  0.00  0.00    -0.381 OA
ATOM     30  H38 ZIN A   1      31.771   4.062  32.338  0.00  0.00     0.211 HD
ENDBRANCH   1  29
TORSDOF 5
ENDMDL
MODEL 75
REMARK CAVERDOCK RESULT:      -5.3      0.000      0.000
REMARK CAVERDOCK CONSTRAINTS:       0.0      0.0      0.0      0.0
REMARK CAVERDOCK TUNNEL: 74     -5.3      3.0     75.1
REMARK  5 active torsions:
REMARK  status: ('A' for Active; 'I' for Inactive)
REMARK    1  A    between atoms: C2_2  and  O4_4 
REMARK    2  A    between atoms: O4_4  and  C5_5 
REMARK    3  A    between atoms: C5_5  and  C6_6 
REMARK    4  A    between atoms: C6_6  and  C8_8 
REMARK    5  A    between atoms: C8_8  and  O9_9 
ROOT
ATOM      1  C8  ZIN A   1      30.081   3.412  31.192  0.00  0.00     0.128 C 
ATOM      2  C10 ZIN A   1      28.811   4.231  31.525  0.00  0.00     0.047 C 
ATOM      3  C11 ZIN A   1      27.609   3.262  31.365  0.00  0.00     0.009 C 
ATOM      4  C12 ZIN A   1      28.248   1.881  31.562  0.00  0.00     0.002 C 
ATOM      5  C14 ZIN A   1      27.477   0.720  30.966  0.00  0.00     0.003 C 
ATOM      6  C16 ZIN A   1      26.087   0.601  31.589  0.00  0.00     0.010 C 
ATOM      7  C17 ZIN A   1      25.324  -0.522  30.878  0.00  0.00     0.035 C 
ATOM      8  C18 ZIN A   1      26.147  -1.796  30.933  0.00  0.00    -0.067 C 
ATOM      9  C19 ZIN A   1      25.527  -2.915  31.308  0.00  0.00     0.053 C 
ATOM     10  C20 ZIN A   1      26.265  -4.181  31.368  0.00  0.00     0.149 C 
ATOM     11  O21 ZIN A   1      25.877  -5.115  32.039  0.00  0.00    -0.293 OA
ATOM     12  C22 ZIN A   1      27.537  -4.262  30.548  0.00  0.00     0.084 C 
ATOM     13  C23 ZIN A   1      28.364  -3.016  30.862  0.00  0.00     0.022 C 
ATOM     14  C24 ZIN A   1      27.597  -1.743  30.556  0.00  0.00    -0.009 C 
ATOM     15  C25 ZIN A   1      27.690  -1.479  29.051  0.00  0.00     0.021 C 
ATOM     16  C26 ZIN A   1      28.272  -0.564  31.259  0.00  0.00     0.072 C 
ATOM     17  C28 ZIN A   1      29.694  -0.413  30.780  0.00  0.00     0.133 C 
ATOM     18  O29 ZIN A   1      30.216  -1.291  30.136  0.00  0.00    -0.297 OA
ATOM     19  C30 ZIN A   1      30.464   0.856  31.112  0.00  0.00     0.091 C 
ATOM     20  C31 ZIN A   1      29.579   2.032  30.776  0.00  0.00     0.005 C 
ATOM     21  C32 ZIN A   1      29.237   2.014  29.284  0.00  0.00     0.019 C 
ENDROOT
BRANCH   1  22
ATOM     22  C6  ZIN A   1      30.834   4.056  30.056  0.00  0.00     0.185 C 
ATOM     23  O7  ZIN A   1      30.303   4.911  29.388  0.00  0.00    -0.292 OA
BRANCH  22  24
ATOM     24  C5  ZIN A   1      32.250   3.634  29.756  0.00  0.00     0.260 C 
BRANCH  24  25
ATOM     25  O4  ZIN A   1      32.953   3.382  31.002  0.00  0.00    -0.314 OA
BRANCH  25  26
ATOM     26  C2  ZIN A   1      34.037   4.133  31.252  0.00  0.00     0.255 C 
ATOM     27  C1  ZIN A   1      35.189   4.141  30.280  0.00  0.00     0.126 C 
ATOM     28  O3  ZIN A   1      34.089   4.802  32.256  0.00  0.00    -0.266 OA
ENDBRANCH  25  26
ENDBRANCH  24  25
ENDBRANCH  22  24
ENDBRANCH   1  22
BRANCH   1  29
ATOM     29  O9  ZIN A   1      30.919   3.307  32.344  0.00  0.00    -0.381 OA
ATOM     30  H38 ZIN A   1      30.873   2.450  32.788  0.00  0.00     0.211 HD
ENDBRANCH   1  29
TORSDOF 5
ENDMDL
MODEL 76
REMARK CAVERDOCK RESULT:      -5.8      0.000      0.000
REMARK CAVERDOCK CONSTRAINTS:       0.0      0.0      0.0      0.0
REMARK CAVERDOCK TUNNEL: 75     -5.8      3.0     76.5
REMARK  5 active torsions:
REMARK  status: ('A' for Active; 'I' for Inactive)
REMARK    1  A    between atoms: C2_2  and  O4_4 
REMARK    2  A    between atoms: O4_4  and  C5_5 
REMARK    3  A    between atoms: C5_5  and  C6_6 
REMARK    4  A    between atoms: C6_6  and  C8_8 
REMARK    5  A    between atoms: C8_8  and  O9_9 
ROOT
ATOM      1  C8  ZIN A   1      30.055   3.362  31.179  0.00  0.00     0.128 C 
ATOM      2  C10 ZIN A   1      28.789   4.155  31.582  0.00  0.00     0.047 C 
ATOM      3  C11 ZIN A   1      27.599   3.163  31.480  0.00  0.00     0.009 C 
ATOM      4  C12 ZIN A   1      28.274   1.795  31.637  0.00  0.00     0.002 C 
ATOM      5  C14 ZIN A   1      27.496   0.621  31.077  0.00  0.00     0.003 C 
ATOM      6  C16 ZIN A   1      26.142   0.472  31.771  0.00  0.00     0.010 C 
ATOM      7  C17 ZIN A   1      25.366  -0.663  31.096  0.00  0.00     0.035 C 
ATOM      8  C18 ZIN A   1      26.214  -1.921  31.102  0.00  0.00    -0.067 C 
ATOM      9  C19 ZIN A   1      25.637  -3.053  31.504  0.00  0.00     0.053 C 
ATOM     10  C20 ZIN A   1      26.401  -4.305  31.519  0.00  0.00     0.149 C 
ATOM     11  O21 ZIN A   1      26.067  -5.248  32.205  0.00  0.00    -0.293 OA
ATOM     12  C22 ZIN A   1      27.630  -4.358  30.633  0.00  0.00     0.084 C 
ATOM     13  C23 ZIN A   1      28.448  -3.097  30.909  0.00  0.00     0.022 C 
ATOM     14  C24 ZIN A   1      27.642  -1.837  30.650  0.00  0.00    -0.009 C 
ATOM     15  C25 ZIN A   1      27.651  -1.567  29.143  0.00  0.00     0.021 C 
ATOM     16  C26 ZIN A   1      28.330  -0.648  31.322  0.00  0.00     0.072 C 
ATOM     17  C28 ZIN A   1      29.721  -0.468  30.770  0.00  0.00     0.133 C 
ATOM     18  O29 ZIN A   1      30.226  -1.333  30.096  0.00  0.00    -0.297 OA
ATOM     19  C30 ZIN A   1      30.483   0.815  31.068  0.00  0.00     0.091 C 
ATOM     20  C31 ZIN A   1      29.559   1.974  30.783  0.00  0.00     0.005 C 
ATOM     21  C32 ZIN A   1      29.140   1.956  29.312  0.00  0.00     0.019 C 
ENDROOT
BRANCH   1  22
ATOM     22  C6  ZIN A   1      30.735   4.026  30.009  0.00  0.00     0.185 C 
ATOM     23  O7  ZIN A   1      30.135   4.832  29.340  0.00  0.00    -0.292 OA
BRANCH  22  24
ATOM     24  C5  ZIN A   1      32.164   3.682  29.675  0.00  0.00     0.260 C 
BRANCH  24  25
ATOM     25  O4  ZIN A   1      32.855   3.263  30.882  0.00  0.00    -0.314 OA
BRANCH  25  26
ATOM     26  C2  ZIN A   1      33.919   3.990  31.257  0.00  0.00     0.255 C 
ATOM     27  C1  ZIN A   1      35.185   3.952  30.439  0.00  0.00     0.126 C 
ATOM     28  O3  ZIN A   1      33.863   4.675  32.251  0.00  0.00    -0.266 OA
ENDBRANCH  25  26
ENDBRANCH  24  25
ENDBRANCH  22  24
ENDBRANCH   1  22
BRANCH   1  29
ATOM     29  O9  ZIN A   1      30.955   3.269  32.285  0.00  0.00    -0.381 OA
ATOM     30  H38 ZIN A   1      30.588   3.591  33.120  0.00  0.00     0.211 HD
ENDBRANCH   1  29
TORSDOF 5
ENDMDL
MODEL 77
REMARK CAVERDOCK RESULT:      -6.3      0.000      0.000
REMARK CAVERDOCK CONSTRAINTS:       0.0      0.0      0.0      0.0
REMARK CAVERDOCK TUNNEL: 76     -6.3      3.1     77.6
REMARK  5 active torsions:
REMARK  status: ('A' for Active; 'I' for Inactive)
REMARK    1  A    between atoms: C2_2  and  O4_4 
REMARK    2  A    between atoms: O4_4  and  C5_5 
REMARK    3  A    between atoms: C5_5  and  C6_6 
REMARK    4  A    between atoms: C6_6  and  C8_8 
REMARK    5  A    between atoms: C8_8  and  O9_9 
ROOT
ATOM      1  C8  ZIN A   1      29.910   3.299  30.991  0.00  0.00     0.128 C 
ATOM      2  C10 ZIN A   1      28.615   4.062  31.357  0.00  0.00     0.047 C 
ATOM      3  C11 ZIN A   1      27.463   3.023  31.299  0.00  0.00     0.009 C 
ATOM      4  C12 ZIN A   1      28.187   1.689  31.518  0.00  0.00     0.002 C 
ATOM      5  C14 ZIN A   1      27.454   0.464  31.010  0.00  0.00     0.003 C 
ATOM      6  C16 ZIN A   1      26.105   0.296  31.709  0.00  0.00     0.010 C 
ATOM      7  C17 ZIN A   1      25.373  -0.896  31.085  0.00  0.00     0.035 C 
ATOM      8  C18 ZIN A   1      26.267  -2.120  31.148  0.00  0.00    -0.067 C 
ATOM      9  C19 ZIN A   1      25.731  -3.254  31.600  0.00  0.00     0.053 C 
ATOM     10  C20 ZIN A   1      26.540  -4.474  31.672  0.00  0.00     0.149 C 
ATOM     11  O21 ZIN A   1      26.240  -5.398  32.399  0.00  0.00    -0.293 OA
ATOM     12  C22 ZIN A   1      27.773  -4.522  30.791  0.00  0.00     0.084 C 
ATOM     13  C23 ZIN A   1      28.543  -3.221  31.010  0.00  0.00     0.022 C 
ATOM     14  C24 ZIN A   1      27.692  -2.005  30.694  0.00  0.00    -0.009 C 
ATOM     15  C25 ZIN A   1      27.694  -1.802  29.177  0.00  0.00     0.021 C 
ATOM     16  C26 ZIN A   1      28.334  -0.762  31.313  0.00  0.00     0.072 C 
ATOM     17  C28 ZIN A   1      29.719  -0.555  30.754  0.00  0.00     0.133 C 
ATOM     18  O29 ZIN A   1      30.257  -1.431  30.120  0.00  0.00    -0.297 OA
ATOM     19  C30 ZIN A   1      30.432   0.767  30.995  0.00  0.00     0.091 C 
ATOM     20  C31 ZIN A   1      29.467   1.877  30.658  0.00  0.00     0.005 C 
ATOM     21  C32 ZIN A   1      29.052   1.777  29.188  0.00  0.00     0.019 C 
ENDROOT
BRANCH   1  22
ATOM     22  C6  ZIN A   1      30.569   3.934  29.793  0.00  0.00     0.185 C 
ATOM     23  O7  ZIN A   1      29.961   4.037  28.754  0.00  0.00    -0.292 OA
BRANCH  22  24
ATOM     24  C5  ZIN A   1      31.985   4.440  29.892  0.00  0.00     0.260 C 
BRANCH  24  25
ATOM     25  O4  ZIN A   1      32.854   3.361  30.328  0.00  0.00    -0.314 OA
BRANCH  25  26
ATOM     26  C2  ZIN A   1      33.874   3.689  31.137  0.00  0.00     0.255 C 
ATOM     27  C1  ZIN A   1      35.226   4.007  30.553  0.00  0.00     0.126 C 
ATOM     28  O3  ZIN A   1      33.707   3.728  32.333  0.00  0.00    -0.266 OA
ENDBRANCH  25  26
ENDBRANCH  24  25
ENDBRANCH  22  24
ENDBRANCH   1  22
BRANCH   1  29
ATOM     29  O9  ZIN A   1      30.810   3.289  32.101  0.00  0.00    -0.381 OA
ATOM     30  H38 ZIN A   1      30.503   2.765  32.852  0.00  0.00     0.211 HD
ENDBRANCH   1  29
TORSDOF 5
ENDMDL
MODEL 78
REMARK CAVERDOCK RESULT:      -7.1      0.000      0.000
REMARK CAVERDOCK CONSTRAINTS:       0.0      0.0      0.0      0.0
REMARK CAVERDOCK TUNNEL: 77     -7.1      3.1     78.3
REMARK  5 active torsions:
REMARK  status: ('A' for Active; 'I' for Inactive)
REMARK    1  A    between atoms: C2_2  and  O4_4 
REMARK    2  A    between atoms: O4_4  and  C5_5 
REMARK    3  A    between atoms: C5_5  and  C6_6 
REMARK    4  A    between atoms: C6_6  and  C8_8 
REMARK    5  A    between atoms: C8_8  and  O9_9 
ROOT
ATOM      1  C8  ZIN A   1      29.188   3.522  30.150  0.00  0.00     0.128 C 
ATOM      2  C10 ZIN A   1      28.852   3.191  28.676  0.00  0.00     0.047 C 
ATOM      3  C11 ZIN A   1      28.326   1.731  28.663  0.00  0.00     0.009 C 
ATOM      4  C12 ZIN A   1      27.817   1.533  30.097  0.00  0.00     0.002 C 
ATOM      5  C14 ZIN A   1      27.724   0.092  30.557  0.00  0.00     0.003 C 
ATOM      6  C16 ZIN A   1      26.757  -0.707  29.684  0.00  0.00     0.010 C 
ATOM      7  C17 ZIN A   1      26.782  -2.171  30.135  0.00  0.00     0.035 C 
ATOM      8  C18 ZIN A   1      26.488  -2.241  31.622  0.00  0.00    -0.067 C 
ATOM      9  C19 ZIN A   1      25.582  -3.130  32.031  0.00  0.00     0.053 C 
ATOM     10  C20 ZIN A   1      25.264  -3.254  33.456  0.00  0.00     0.149 C 
ATOM     11  O21 ZIN A   1      24.223  -3.748  33.837  0.00  0.00    -0.293 OA
ATOM     12  C22 ZIN A   1      26.304  -2.734  34.430  0.00  0.00     0.084 C 
ATOM     13  C23 ZIN A   1      26.695  -1.330  33.974  0.00  0.00     0.022 C 
ATOM     14  C24 ZIN A   1      27.228  -1.328  32.553  0.00  0.00    -0.009 C 
ATOM     15  C25 ZIN A   1      28.692  -1.771  32.592  0.00  0.00     0.021 C 
ATOM     16  C26 ZIN A   1      27.206   0.100  32.005  0.00  0.00     0.072 C 
ATOM     17  C28 ZIN A   1      28.065   1.000  32.857  0.00  0.00     0.133 C 
ATOM     18  O29 ZIN A   1      28.459   0.624  33.935  0.00  0.00    -0.297 OA
ATOM     19  C30 ZIN A   1      28.433   2.385  32.346  0.00  0.00     0.091 C 
ATOM     20  C31 ZIN A   1      28.926   2.234  30.927  0.00  0.00     0.005 C 
ATOM     21  C32 ZIN A   1      30.162   1.332  30.900  0.00  0.00     0.019 C 
ENDROOT
BRANCH   1  22
ATOM     22  C6  ZIN A   1      30.636   3.922  30.278  0.00  0.00     0.185 C 
ATOM     23  O7  ZIN A   1      31.066   4.847  29.632  0.00  0.00    -0.292 OA
BRANCH  22  24
ATOM     24  C5  ZIN A   1      31.547   3.166  31.211  0.00  0.00     0.260 C 
BRANCH  24  25
ATOM     25  O4  ZIN A   1      32.874   3.082  30.629  0.00  0.00    -0.314 OA
BRANCH  25  26
ATOM     26  C2  ZIN A   1      33.835   3.830  31.192  0.00  0.00     0.255 C 
ATOM     27  C1  ZIN A   1      35.128   4.075  30.458  0.00  0.00     0.126 C 
ATOM     28  O3  ZIN A   1      33.663   4.307  32.289  0.00  0.00    -0.266 OA
ENDBRANCH  25  26
ENDBRANCH  24  25
ENDBRANCH  22  24
ENDBRANCH   1  22
BRANCH   1  29
ATOM     29  O9  ZIN A   1      28.343   4.569  30.628  0.00  0.00    -0.381 OA
ATOM     30  H38 ZIN A   1      28.101   4.485  31.560  0.00  0.00     0.211 HD
ENDBRANCH   1  29
TORSDOF 5
ENDMDL
MODEL 79
REMARK CAVERDOCK RESULT:      -7.2      0.000      0.000
REMARK CAVERDOCK CONSTRAINTS:       0.0      0.0      0.0      0.0
REMARK CAVERDOCK TUNNEL: 78     -7.2      3.2     79.2
REMARK  5 active torsions:
REMARK  status: ('A' for Active; 'I' for Inactive)
REMARK    1  A    between atoms: C2_2  and  O4_4 
REMARK    2  A    between atoms: O4_4  and  C5_5 
REMARK    3  A    between atoms: C5_5  and  C6_6 
REMARK    4  A    between atoms: C6_6  and  C8_8 
REMARK    5  A    between atoms: C8_8  and  O9_9 
ROOT
ATOM      1  C8  ZIN A   1      29.206   3.419  30.266  0.00  0.00     0.128 C 
ATOM      2  C10 ZIN A   1      28.803   3.154  28.795  0.00  0.00     0.047 C 
ATOM      3  C11 ZIN A   1      28.220   1.716  28.752  0.00  0.00     0.009 C 
ATOM      4  C12 ZIN A   1      27.756   1.486  30.196  0.00  0.00     0.002 C 
ATOM      5  C14 ZIN A   1      27.624   0.035  30.610  0.00  0.00     0.003 C 
ATOM      6  C16 ZIN A   1      26.595  -0.696  29.747  0.00  0.00     0.010 C 
ATOM      7  C17 ZIN A   1      26.579  -2.175  30.146  0.00  0.00     0.035 C 
ATOM      8  C18 ZIN A   1      26.337  -2.287  31.640  0.00  0.00    -0.067 C 
ATOM      9  C19 ZIN A   1      25.412  -3.154  32.052  0.00  0.00     0.053 C 
ATOM     10  C20 ZIN A   1      25.141  -3.317  33.484  0.00  0.00     0.149 C 
ATOM     11  O21 ZIN A   1      24.097  -3.784  33.886  0.00  0.00    -0.293 OA
ATOM     12  C22 ZIN A   1      26.235  -2.872  34.434  0.00  0.00     0.084 C 
ATOM     13  C23 ZIN A   1      26.664  -1.468  34.013  0.00  0.00     0.022 C 
ATOM     14  C24 ZIN A   1      27.145  -1.436  32.574  0.00  0.00    -0.009 C 
ATOM     15  C25 ZIN A   1      28.592  -1.935  32.542  0.00  0.00     0.021 C 
ATOM     16  C26 ZIN A   1      27.160   0.011  32.076  0.00  0.00     0.072 C 
ATOM     17  C28 ZIN A   1      28.083   0.846  32.925  0.00  0.00     0.133 C 
ATOM     18  O29 ZIN A   1      28.501   0.418  33.974  0.00  0.00    -0.297 OA
ATOM     19  C30 ZIN A   1      28.486   2.234  32.448  0.00  0.00     0.091 C 
ATOM     20  C31 ZIN A   1      28.922   2.115  31.008  0.00  0.00     0.005 C 
ATOM     21  C32 ZIN A   1      30.119   1.169  30.903  0.00  0.00     0.019 C 
ENDROOT
BRANCH   1  22
ATOM     22  C6  ZIN A   1      30.672   3.759  30.353  0.00  0.00     0.185 C 
ATOM     23  O7  ZIN A   1      31.186   4.438  29.496  0.00  0.00    -0.292 OA
BRANCH  22  24
ATOM     24  C5  ZIN A   1      31.495   3.251  31.509  0.00  0.00     0.260 C 
BRANCH  24  25
ATOM     25  O4  ZIN A   1      32.837   2.943  31.047  0.00  0.00    -0.314 OA
BRANCH  25  26
ATOM     26  C2  ZIN A   1      33.791   3.854  31.294  0.00  0.00     0.255 C 
ATOM     27  C1  ZIN A   1      35.044   3.880  30.457  0.00  0.00     0.126 C 
ATOM     28  O3  ZIN A   1      33.644   4.654  32.187  0.00  0.00    -0.266 OA
ENDBRANCH  25  26
ENDBRANCH  24  25
ENDBRANCH  22  24
ENDBRANCH   1  22
BRANCH   1  29
ATOM     29  O9  ZIN A   1      28.420   4.480  30.811  0.00  0.00    -0.381 OA
ATOM     30  H38 ZIN A   1      27.802   4.876  30.182  0.00  0.00     0.211 HD
ENDBRANCH   1  29
TORSDOF 5
ENDMDL
MODEL 80
REMARK CAVERDOCK RESULT:      -7.0      0.000      0.000
REMARK CAVERDOCK CONSTRAINTS:       0.0      0.0      0.0      0.0
REMARK CAVERDOCK TUNNEL: 79     -7.0      3.2     80.4
REMARK  5 active torsions:
REMARK  status: ('A' for Active; 'I' for Inactive)
REMARK    1  A    between atoms: C2_2  and  O4_4 
REMARK    2  A    between atoms: O4_4  and  C5_5 
REMARK    3  A    between atoms: C5_5  and  C6_6 
REMARK    4  A    between atoms: C6_6  and  C8_8 
REMARK    5  A    between atoms: C8_8  and  O9_9 
ROOT
ATOM      1  C8  ZIN A   1      29.124   3.372  30.119  0.00  0.00     0.128 C 
ATOM      2  C10 ZIN A   1      28.744   3.067  28.650  0.00  0.00     0.047 C 
ATOM      3  C11 ZIN A   1      28.192   1.616  28.632  0.00  0.00     0.009 C 
ATOM      4  C12 ZIN A   1      27.717   1.408  30.075  0.00  0.00     0.002 C 
ATOM      5  C14 ZIN A   1      27.610  -0.037  30.519  0.00  0.00     0.003 C 
ATOM      6  C16 ZIN A   1      26.606  -0.807  29.662  0.00  0.00     0.010 C 
ATOM      7  C17 ZIN A   1      26.617  -2.277  30.093  0.00  0.00     0.035 C 
ATOM      8  C18 ZIN A   1      26.360  -2.362  31.586  0.00  0.00    -0.067 C 
ATOM      9  C19 ZIN A   1      25.450  -3.240  32.007  0.00  0.00     0.053 C 
ATOM     10  C20 ZIN A   1      25.166  -3.378  33.439  0.00  0.00     0.149 C 
ATOM     11  O21 ZIN A   1      24.127  -3.858  33.840  0.00  0.00    -0.293 OA
ATOM     12  C22 ZIN A   1      26.239  -2.889  34.391  0.00  0.00     0.084 C 
ATOM     13  C23 ZIN A   1      26.644  -1.486  33.944  0.00  0.00     0.022 C 
ATOM     14  C24 ZIN A   1      27.140  -1.474  32.510  0.00  0.00    -0.009 C 
ATOM     15  C25 ZIN A   1      28.597  -1.943  32.505  0.00  0.00     0.021 C 
ATOM     16  C26 ZIN A   1      27.130  -0.039  31.981  0.00  0.00     0.072 C 
ATOM     17  C28 ZIN A   1      28.026   0.834  32.821  0.00  0.00     0.133 C 
ATOM     18  O29 ZIN A   1      28.441   0.438  33.884  0.00  0.00    -0.297 OA
ATOM     19  C30 ZIN A   1      28.405   2.220  32.319  0.00  0.00     0.091 C 
ATOM     20  C31 ZIN A   1      28.859   2.079  30.886  0.00  0.00     0.005 C 
ATOM     21  C32 ZIN A   1      30.077   1.156  30.815  0.00  0.00     0.019 C 
ENDROOT
BRANCH   1  22
ATOM     22  C6  ZIN A   1      30.582   3.745  30.214  0.00  0.00     0.185 C 
ATOM     23  O7  ZIN A   1      31.096   4.398  29.339  0.00  0.00    -0.292 OA
BRANCH  22  24
ATOM     24  C5  ZIN A   1      31.396   3.301  31.402  0.00  0.00     0.260 C 
BRANCH  24  25
ATOM     25  O4  ZIN A   1      32.774   3.093  30.993  0.00  0.00    -0.314 OA
BRANCH  25  26
ATOM     26  C2  ZIN A   1      33.709   3.844  31.596  0.00  0.00     0.255 C 
ATOM     27  C1  ZIN A   1      34.842   4.427  30.792  0.00  0.00     0.126 C 
ATOM     28  O3  ZIN A   1      33.641   4.051  32.784  0.00  0.00    -0.266 OA
ENDBRANCH  25  26
ENDBRANCH  24  25
ENDBRANCH  22  24
ENDBRANCH   1  22
BRANCH   1  29
ATOM     29  O9  ZIN A   1      28.310   4.428  30.632  0.00  0.00    -0.381 OA
ATOM     30  H38 ZIN A   1      27.364   4.308  30.474  0.00  0.00     0.211 HD
ENDBRANCH   1  29
TORSDOF 5
ENDMDL
MODEL 81
REMARK CAVERDOCK RESULT:      -7.3      0.000      0.000
REMARK CAVERDOCK CONSTRAINTS:       0.0      0.0      0.0      0.0
REMARK CAVERDOCK TUNNEL: 80     -7.3      3.2     81.3
REMARK  5 active torsions:
REMARK  status: ('A' for Active; 'I' for Inactive)
REMARK    1  A    between atoms: C2_2  and  O4_4 
REMARK    2  A    between atoms: O4_4  and  C5_5 
REMARK    3  A    between atoms: C5_5  and  C6_6 
REMARK    4  A    between atoms: C6_6  and  C8_8 
REMARK    5  A    between atoms: C8_8  and  O9_9 
ROOT
ATOM      1  C8  ZIN A   1      29.119   3.276  30.177  0.00  0.00     0.128 C 
ATOM      2  C10 ZIN A   1      28.724   2.992  28.708  0.00  0.00     0.047 C 
ATOM      3  C11 ZIN A   1      28.158   1.547  28.678  0.00  0.00     0.009 C 
ATOM      4  C12 ZIN A   1      27.693   1.326  30.123  0.00  0.00     0.002 C 
ATOM      5  C14 ZIN A   1      27.576  -0.122  30.552  0.00  0.00     0.003 C 
ATOM      6  C16 ZIN A   1      26.558  -0.873  29.694  0.00  0.00     0.010 C 
ATOM      7  C17 ZIN A   1      26.559  -2.348  30.108  0.00  0.00     0.035 C 
ATOM      8  C18 ZIN A   1      26.313  -2.448  31.602  0.00  0.00    -0.067 C 
ATOM      9  C19 ZIN A   1      25.398  -3.322  32.021  0.00  0.00     0.053 C 
ATOM     10  C20 ZIN A   1      25.125  -3.474  33.453  0.00  0.00     0.149 C 
ATOM     11  O21 ZIN A   1      24.084  -3.949  33.858  0.00  0.00    -0.293 OA
ATOM     12  C22 ZIN A   1      26.211  -3.006  34.402  0.00  0.00     0.084 C 
ATOM     13  C23 ZIN A   1      26.624  -1.601  33.967  0.00  0.00     0.022 C 
ATOM     14  C24 ZIN A   1      27.109  -1.578  32.529  0.00  0.00    -0.009 C 
ATOM     15  C25 ZIN A   1      28.561  -2.060  32.507  0.00  0.00     0.021 C 
ATOM     16  C26 ZIN A   1      27.108  -0.137  32.017  0.00  0.00     0.072 C 
ATOM     17  C28 ZIN A   1      28.019   0.718  32.860  0.00  0.00     0.133 C 
ATOM     18  O29 ZIN A   1      28.439   0.306  33.914  0.00  0.00    -0.297 OA
ATOM     19  C30 ZIN A   1      28.407   2.106  32.370  0.00  0.00     0.091 C 
ATOM     20  C31 ZIN A   1      28.848   1.978  30.932  0.00  0.00     0.005 C 
ATOM     21  C32 ZIN A   1      30.057   1.044  30.840  0.00  0.00     0.019 C 
ENDROOT
BRANCH   1  22
ATOM     22  C6  ZIN A   1      30.581   3.635  30.264  0.00  0.00     0.185 C 
ATOM     23  O7  ZIN A   1      31.111   4.233  29.359  0.00  0.00    -0.292 OA
BRANCH  22  24
ATOM     24  C5  ZIN A   1      31.380   3.245  31.482  0.00  0.00     0.260 C 
BRANCH  24  25
ATOM     25  O4  ZIN A   1      32.738   2.921  31.084  0.00  0.00    -0.314 OA
BRANCH  25  26
ATOM     26  C2  ZIN A   1      33.708   3.755  31.492  0.00  0.00     0.255 C 
ATOM     27  C1  ZIN A   1      34.867   4.066  30.580  0.00  0.00     0.126 C 
ATOM     28  O3  ZIN A   1      33.650   4.257  32.589  0.00  0.00    -0.266 OA
ENDBRANCH  25  26
ENDBRANCH  24  25
ENDBRANCH  22  24
ENDBRANCH   1  22
BRANCH   1  29
ATOM     29  O9  ZIN A   1      28.319   4.334  30.710  0.00  0.00    -0.381 OA
ATOM     30  H38 ZIN A   1      28.518   4.553  31.630  0.00  0.00     0.211 HD
ENDBRANCH   1  29
TORSDOF 5
ENDMDL
MODEL 82
REMARK CAVERDOCK RESULT:      -7.4      0.000      0.000
REMARK CAVERDOCK CONSTRAINTS:       0.0      0.0      0.0      0.0
REMARK CAVERDOCK TUNNEL: 81     -7.4      3.3     82.2
REMARK  5 active torsions:
REMARK  status: ('A' for Active; 'I' for Inactive)
REMARK    1  A    between atoms: C2_2  and  O4_4 
REMARK    2  A    between atoms: O4_4  and  C5_5 
REMARK    3  A    between atoms: C5_5  and  C6_6 
REMARK    4  A    between atoms: C6_6  and  C8_8 
REMARK    5  A    between atoms: C8_8  and  O9_9 
ROOT
ATOM      1  C8  ZIN A   1      29.537   3.049  31.076  0.00  0.00     0.128 C 
ATOM      2  C10 ZIN A   1      28.199   3.758  31.397  0.00  0.00     0.047 C 
ATOM      3  C11 ZIN A   1      27.104   2.657  31.380  0.00  0.00     0.009 C 
ATOM      4  C12 ZIN A   1      27.897   1.375  31.667  0.00  0.00     0.002 C 
ATOM      5  C14 ZIN A   1      27.234   0.090  31.214  0.00  0.00     0.003 C 
ATOM      6  C16 ZIN A   1      25.890  -0.116  31.911  0.00  0.00     0.010 C 
ATOM      7  C17 ZIN A   1      25.227  -1.374  31.339  0.00  0.00     0.035 C 
ATOM      8  C18 ZIN A   1      26.185  -2.544  31.466  0.00  0.00    -0.067 C 
ATOM      9  C19 ZIN A   1      25.706  -3.683  31.968  0.00  0.00     0.053 C 
ATOM     10  C20 ZIN A   1      26.578  -4.853  32.104  0.00  0.00     0.149 C 
ATOM     11  O21 ZIN A   1      26.320  -5.756  32.872  0.00  0.00    -0.293 OA
ATOM     12  C22 ZIN A   1      27.819  -4.876  31.234  0.00  0.00     0.084 C 
ATOM     13  C23 ZIN A   1      28.517  -3.527  31.396  0.00  0.00     0.022 C 
ATOM     14  C24 ZIN A   1      27.605  -2.374  31.017  0.00  0.00    -0.009 C 
ATOM     15  C25 ZIN A   1      27.611  -2.243  29.492  0.00  0.00     0.021 C 
ATOM     16  C26 ZIN A   1      28.175  -1.071  31.580  0.00  0.00     0.072 C 
ATOM     17  C28 ZIN A   1      29.552  -0.817  31.021  0.00  0.00     0.133 C 
ATOM     18  O29 ZIN A   1      30.141  -1.692  30.433  0.00  0.00    -0.297 OA
ATOM     19  C30 ZIN A   1      30.192   0.551  31.203  0.00  0.00     0.091 C 
ATOM     20  C31 ZIN A   1      29.172   1.591  30.807  0.00  0.00     0.005 C 
ATOM     21  C32 ZIN A   1      28.777   1.400  29.342  0.00  0.00     0.019 C 
ENDROOT
BRANCH   1  22
ATOM     22  C6  ZIN A   1      30.171   3.661  29.853  0.00  0.00     0.185 C 
ATOM     23  O7  ZIN A   1      29.543   3.746  28.825  0.00  0.00    -0.292 OA
BRANCH  22  24
ATOM     24  C5  ZIN A   1      31.590   4.166  29.914  0.00  0.00     0.260 C 
BRANCH  24  25
ATOM     25  O4  ZIN A   1      32.459   3.108  30.398  0.00  0.00    -0.314 OA
BRANCH  25  26
ATOM     26  C2  ZIN A   1      33.510   3.478  31.147  0.00  0.00     0.255 C 
ATOM     27  C1  ZIN A   1      34.855   3.696  30.504  0.00  0.00     0.126 C 
ATOM     28  O3  ZIN A   1      33.376   3.636  32.338  0.00  0.00    -0.266 OA
ENDBRANCH  25  26
ENDBRANCH  24  25
ENDBRANCH  22  24
ENDBRANCH   1  22
BRANCH   1  29
ATOM     29  O9  ZIN A   1      30.426   3.139  32.191  0.00  0.00    -0.381 OA
ATOM     30  H38 ZIN A   1      30.707   4.040  32.397  0.00  0.00     0.211 HD
ENDBRANCH   1  29
TORSDOF 5
ENDMDL
MODEL 83
REMARK CAVERDOCK RESULT:      -7.5      0.000      0.000
REMARK CAVERDOCK CONSTRAINTS:       0.0      0.0      0.0      0.0
REMARK CAVERDOCK TUNNEL: 82     -7.5      3.3     83.4
REMARK  5 active torsions:
REMARK  status: ('A' for Active; 'I' for Inactive)
REMARK    1  A    between atoms: C2_2  and  O4_4 
REMARK    2  A    between atoms: O4_4  and  C5_5 
REMARK    3  A    between atoms: C5_5  and  C6_6 
REMARK    4  A    between atoms: C6_6  and  C8_8 
REMARK    5  A    between atoms: C8_8  and  O9_9 
ROOT
ATOM      1  C8  ZIN A   1      29.378   3.011  30.984  0.00  0.00     0.128 C 
ATOM      2  C10 ZIN A   1      28.007   3.682  31.241  0.00  0.00     0.047 C 
ATOM      3  C11 ZIN A   1      26.952   2.544  31.233  0.00  0.00     0.009 C 
ATOM      4  C12 ZIN A   1      27.780   1.302  31.589  0.00  0.00     0.002 C 
ATOM      5  C14 ZIN A   1      27.176  -0.021  31.164  0.00  0.00     0.003 C 
ATOM      6  C16 ZIN A   1      25.819  -0.251  31.829  0.00  0.00     0.010 C 
ATOM      7  C17 ZIN A   1      25.218  -1.551  31.285  0.00  0.00     0.035 C 
ATOM      8  C18 ZIN A   1      26.211  -2.681  31.483  0.00  0.00    -0.067 C 
ATOM      9  C19 ZIN A   1      25.757  -3.817  32.012  0.00  0.00     0.053 C 
ATOM     10  C20 ZIN A   1      26.665  -4.950  32.215  0.00  0.00     0.149 C 
ATOM     11  O21 ZIN A   1      26.416  -5.834  33.008  0.00  0.00    -0.293 OA
ATOM     12  C22 ZIN A   1      27.932  -4.959  31.382  0.00  0.00     0.084 C 
ATOM     13  C23 ZIN A   1      28.577  -3.581  31.515  0.00  0.00     0.022 C 
ATOM     14  C24 ZIN A   1      27.638  -2.476  31.068  0.00  0.00    -0.009 C 
ATOM     15  C25 ZIN A   1      27.685  -2.399  29.540  0.00  0.00     0.021 C 
ATOM     16  C26 ZIN A   1      28.145  -1.134  31.599  0.00  0.00     0.072 C 
ATOM     17  C28 ZIN A   1      29.528  -0.851  31.071  0.00  0.00     0.133 C 
ATOM     18  O29 ZIN A   1      30.165  -1.725  30.533  0.00  0.00    -0.297 OA
ATOM     19  C30 ZIN A   1      30.115   0.544  31.222  0.00  0.00     0.091 C 
ATOM     20  C31 ZIN A   1      29.072   1.532  30.759  0.00  0.00     0.005 C 
ATOM     21  C32 ZIN A   1      28.728   1.275  29.290  0.00  0.00     0.019 C 
ENDROOT
BRANCH   1  22
ATOM     22  C6  ZIN A   1      30.027   3.601  29.759  0.00  0.00     0.185 C 
ATOM     23  O7  ZIN A   1      29.411   3.667  28.722  0.00  0.00    -0.292 OA
BRANCH  22  24
ATOM     24  C5  ZIN A   1      31.444   4.109  29.828  0.00  0.00     0.260 C 
BRANCH  24  25
ATOM     25  O4  ZIN A   1      32.304   3.070  30.368  0.00  0.00    -0.314 OA
BRANCH  25  26
ATOM     26  C2  ZIN A   1      33.353   3.468  31.103  0.00  0.00     0.255 C 
ATOM     27  C1  ZIN A   1      34.703   3.646  30.457  0.00  0.00     0.126 C 
ATOM     28  O3  ZIN A   1      33.215   3.684  32.284  0.00  0.00    -0.266 OA
ENDBRANCH  25  26
ENDBRANCH  24  25
ENDBRANCH  22  24
ENDBRANCH   1  22
BRANCH   1  29
ATOM     29  O9  ZIN A   1      30.229   3.173  32.120  0.00  0.00    -0.381 OA
ATOM     30  H38 ZIN A   1      31.148   3.372  31.898  0.00  0.00     0.211 HD
ENDBRANCH   1  29
TORSDOF 5
ENDMDL
MODEL 84
REMARK CAVERDOCK RESULT:      -7.6      0.000      0.000
REMARK CAVERDOCK CONSTRAINTS:       0.0      0.0      0.0      0.0
REMARK CAVERDOCK TUNNEL: 83     -7.6      3.3     84.1
REMARK  5 active torsions:
REMARK  status: ('A' for Active; 'I' for Inactive)
REMARK    1  A    between atoms: C2_2  and  O4_4 
REMARK    2  A    between atoms: O4_4  and  C5_5 
REMARK    3  A    between atoms: C5_5  and  C6_6 
REMARK    4  A    between atoms: C6_6  and  C8_8 
REMARK    5  A    between atoms: C8_8  and  O9_9 
ROOT
ATOM      1  C8  ZIN A   1      29.366   2.973  31.143  0.00  0.00     0.128 C 
ATOM      2  C10 ZIN A   1      28.039   3.656  31.549  0.00  0.00     0.047 C 
ATOM      3  C11 ZIN A   1      26.965   2.536  31.594  0.00  0.00     0.009 C 
ATOM      4  C12 ZIN A   1      27.796   1.267  31.824  0.00  0.00     0.002 C 
ATOM      5  C14 ZIN A   1      27.129  -0.027  31.405  0.00  0.00     0.003 C 
ATOM      6  C16 ZIN A   1      25.834  -0.261  32.182  0.00  0.00     0.010 C 
ATOM      7  C17 ZIN A   1      25.160  -1.527  31.645  0.00  0.00     0.035 C 
ATOM      8  C18 ZIN A   1      26.144  -2.681  31.706  0.00  0.00    -0.067 C 
ATOM      9  C19 ZIN A   1      25.716  -3.830  32.229  0.00  0.00     0.053 C 
ATOM     10  C20 ZIN A   1      26.616  -4.985  32.304  0.00  0.00     0.149 C 
ATOM     11  O21 ZIN A   1      26.422  -5.896  33.081  0.00  0.00    -0.293 OA
ATOM     12  C22 ZIN A   1      27.801  -4.982  31.359  0.00  0.00     0.084 C 
ATOM     13  C23 ZIN A   1      28.484  -3.621  31.486  0.00  0.00     0.022 C 
ATOM     14  C24 ZIN A   1      27.530  -2.483  31.171  0.00  0.00    -0.009 C 
ATOM     15  C25 ZIN A   1      27.440  -2.345  29.649  0.00  0.00     0.021 C 
ATOM     16  C26 ZIN A   1      28.111  -1.173  31.705  0.00  0.00     0.072 C 
ATOM     17  C28 ZIN A   1      29.446  -0.892  31.064  0.00  0.00     0.133 C 
ATOM     18  O29 ZIN A   1      30.014  -1.753  30.436  0.00  0.00    -0.297 OA
ATOM     19  C30 ZIN A   1      30.072   0.487  31.215  0.00  0.00     0.091 C 
ATOM     20  C31 ZIN A   1      29.012   1.510  30.889  0.00  0.00     0.005 C 
ATOM     21  C32 ZIN A   1      28.530   1.319  29.449  0.00  0.00     0.019 C 
ENDROOT
BRANCH   1  22
ATOM     22  C6  ZIN A   1      29.914   3.602  29.886  0.00  0.00     0.185 C 
ATOM     23  O7  ZIN A   1      29.212   3.707  28.909  0.00  0.00    -0.292 OA
BRANCH  22  24
ATOM     24  C5  ZIN A   1      31.336   4.098  29.851  0.00  0.00     0.260 C 
BRANCH  24  25
ATOM     25  O4  ZIN A   1      32.232   3.028  30.255  0.00  0.00    -0.314 OA
BRANCH  25  26
ATOM     26  C2  ZIN A   1      33.287   3.370  31.011  0.00  0.00     0.255 C 
ATOM     27  C1  ZIN A   1      34.650   3.509  30.383  0.00  0.00     0.126 C 
ATOM     28  O3  ZIN A   1      33.144   3.565  32.194  0.00  0.00    -0.266 OA
ENDBRANCH  25  26
ENDBRANCH  24  25
ENDBRANCH  22  24
ENDBRANCH   1  22
BRANCH   1  29
ATOM     29  O9  ZIN A   1      30.321   3.074  32.201  0.00  0.00    -0.381 OA
ATOM     30  H38 ZIN A   1      30.251   2.372  32.862  0.00  0.00     0.211 HD
ENDBRANCH   1  29
TORSDOF 5
ENDMDL
MODEL 85
REMARK CAVERDOCK RESULT:      -8.1      0.000      0.000
REMARK CAVERDOCK CONSTRAINTS:       0.0      0.0      0.0      0.0
REMARK CAVERDOCK TUNNEL: 84     -8.1      3.3     85.4
REMARK  5 active torsions:
REMARK  status: ('A' for Active; 'I' for Inactive)
REMARK    1  A    between atoms: C2_2  and  O4_4 
REMARK    2  A    between atoms: O4_4  and  C5_5 
REMARK    3  A    between atoms: C5_5  and  C6_6 
REMARK    4  A    between atoms: C6_6  and  C8_8 
REMARK    5  A    between atoms: C8_8  and  O9_9 
ROOT
ATOM      1  C8  ZIN A   1      29.174   2.516  29.448  0.00  0.00     0.128 C 
ATOM      2  C10 ZIN A   1      30.279   1.708  28.727  0.00  0.00     0.047 C 
ATOM      3  C11 ZIN A   1      30.245   0.280  29.333  0.00  0.00     0.009 C 
ATOM      4  C12 ZIN A   1      28.812   0.164  29.868  0.00  0.00     0.002 C 
ATOM      5  C14 ZIN A   1      28.609  -0.873  30.954  0.00  0.00     0.003 C 
ATOM      6  C16 ZIN A   1      28.954  -2.275  30.454  0.00  0.00     0.010 C 
ATOM      7  C17 ZIN A   1      28.825  -3.260  31.620  0.00  0.00     0.035 C 
ATOM      8  C18 ZIN A   1      27.440  -3.135  32.228  0.00  0.00    -0.067 C 
ATOM      9  C19 ZIN A   1      26.762  -4.260  32.456  0.00  0.00     0.053 C 
ATOM     10  C20 ZIN A   1      25.424  -4.206  33.053  0.00  0.00     0.149 C 
ATOM     11  O21 ZIN A   1      24.636  -5.121  32.937  0.00  0.00    -0.293 OA
ATOM     12  C22 ZIN A   1      25.078  -2.948  33.824  0.00  0.00     0.084 C 
ATOM     13  C23 ZIN A   1      25.440  -1.756  32.940  0.00  0.00     0.022 C 
ATOM     14  C24 ZIN A   1      26.907  -1.771  32.550  0.00  0.00    -0.009 C 
ATOM     15  C25 ZIN A   1      27.717  -1.206  33.719  0.00  0.00     0.021 C 
ATOM     16  C26 ZIN A   1      27.125  -0.834  31.360  0.00  0.00     0.072 C 
ATOM     17  C28 ZIN A   1      26.724   0.573  31.722  0.00  0.00     0.133 C 
ATOM     18  O29 ZIN A   1      26.092   0.787  32.729  0.00  0.00    -0.297 OA
ATOM     19  C30 ZIN A   1      27.124   1.723  30.809  0.00  0.00     0.091 C 
ATOM     20  C31 ZIN A   1      28.592   1.568  30.494  0.00  0.00     0.005 C 
ATOM     21  C32 ZIN A   1      29.410   1.630  31.786  0.00  0.00     0.019 C 
ENDROOT
BRANCH   1  22
ATOM     22  C6  ZIN A   1      29.767   3.729  30.117  0.00  0.00     0.185 C 
ATOM     23  O7  ZIN A   1      29.047   4.532  30.661  0.00  0.00    -0.292 OA
BRANCH  22  24
ATOM     24  C5  ZIN A   1      31.260   3.940  30.108  0.00  0.00     0.260 C 
BRANCH  24  25
ATOM     25  O4  ZIN A   1      31.869   3.126  31.145  0.00  0.00    -0.314 OA
BRANCH  25  26
ATOM     26  C2  ZIN A   1      33.093   3.485  31.561  0.00  0.00     0.255 C 
ATOM     27  C1  ZIN A   1      34.196   3.708  30.558  0.00  0.00     0.126 C 
ATOM     28  O3  ZIN A   1      33.312   3.630  32.741  0.00  0.00    -0.266 OA
ENDBRANCH  25  26
ENDBRANCH  24  25
ENDBRANCH  22  24
ENDBRANCH   1  22
BRANCH   1  29
ATOM     29  O9  ZIN A   1      28.162   2.910  28.520  0.00  0.00    -0.381 OA
ATOM     30  H38 ZIN A   1      27.932   2.227  27.875  0.00  0.00     0.211 HD
ENDBRANCH   1  29
TORSDOF 5
ENDMDL
MODEL 86
REMARK CAVERDOCK RESULT:      -8.3      0.000      0.000
REMARK CAVERDOCK CONSTRAINTS:       0.0      0.0      0.0      0.0
REMARK CAVERDOCK TUNNEL: 85     -8.3      3.4     86.5
REMARK  5 active torsions:
REMARK  status: ('A' for Active; 'I' for Inactive)
REMARK    1  A    between atoms: C2_2  and  O4_4 
REMARK    2  A    between atoms: O4_4  and  C5_5 
REMARK    3  A    between atoms: C5_5  and  C6_6 
REMARK    4  A    between atoms: C6_6  and  C8_8 
REMARK    5  A    between atoms: C8_8  and  O9_9 
ROOT
ATOM      1  C8  ZIN A   1      29.069   2.430  29.407  0.00  0.00     0.128 C 
ATOM      2  C10 ZIN A   1      30.171   1.629  28.673  0.00  0.00     0.047 C 
ATOM      3  C11 ZIN A   1      30.153   0.200  29.280  0.00  0.00     0.009 C 
ATOM      4  C12 ZIN A   1      28.727   0.076  29.831  0.00  0.00     0.002 C 
ATOM      5  C14 ZIN A   1      28.542  -0.962  30.919  0.00  0.00     0.003 C 
ATOM      6  C16 ZIN A   1      28.890  -2.362  30.415  0.00  0.00     0.010 C 
ATOM      7  C17 ZIN A   1      28.780  -3.347  31.583  0.00  0.00     0.035 C 
ATOM      8  C18 ZIN A   1      27.401  -3.232  32.205  0.00  0.00    -0.067 C 
ATOM      9  C19 ZIN A   1      26.733  -4.361  32.442  0.00  0.00     0.053 C 
ATOM     10  C20 ZIN A   1      25.402  -4.315  33.054  0.00  0.00     0.149 C 
ATOM     11  O21 ZIN A   1      24.618  -5.235  32.946  0.00  0.00    -0.293 OA
ATOM     12  C22 ZIN A   1      25.056  -3.058  33.828  0.00  0.00     0.084 C 
ATOM     13  C23 ZIN A   1      25.401  -1.864  32.940  0.00  0.00     0.022 C 
ATOM     14  C24 ZIN A   1      26.863  -1.871  32.534  0.00  0.00    -0.009 C 
ATOM     15  C25 ZIN A   1      27.683  -1.301  33.694  0.00  0.00     0.021 C 
ATOM     16  C26 ZIN A   1      27.063  -0.933  31.342  0.00  0.00     0.072 C 
ATOM     17  C28 ZIN A   1      26.657   0.472  31.708  0.00  0.00     0.133 C 
ATOM     18  O29 ZIN A   1      26.035   0.682  32.722  0.00  0.00    -0.297 OA
ATOM     19  C30 ZIN A   1      27.039   1.624  30.791  0.00  0.00     0.091 C 
ATOM     20  C31 ZIN A   1      28.505   1.479  30.459  0.00  0.00     0.005 C 
ATOM     21  C32 ZIN A   1      29.337   1.546  31.741  0.00  0.00     0.019 C 
ENDROOT
BRANCH   1  22
ATOM     22  C6  ZIN A   1      29.662   3.647  30.069  0.00  0.00     0.185 C 
ATOM     23  O7  ZIN A   1      28.941   4.460  30.596  0.00  0.00    -0.292 OA
BRANCH  22  24
ATOM     24  C5  ZIN A   1      31.156   3.849  30.075  0.00  0.00     0.260 C 
BRANCH  24  25
ATOM     25  O4  ZIN A   1      31.729   3.182  31.231  0.00  0.00    -0.314 OA
BRANCH  25  26
ATOM     26  C2  ZIN A   1      33.011   3.458  31.520  0.00  0.00     0.255 C 
ATOM     27  C1  ZIN A   1      34.072   3.308  30.460  0.00  0.00     0.126 C 
ATOM     28  O3  ZIN A   1      33.313   3.827  32.630  0.00  0.00    -0.266 OA
ENDBRANCH  25  26
ENDBRANCH  24  25
ENDBRANCH  22  24
ENDBRANCH   1  22
BRANCH   1  29
ATOM     29  O9  ZIN A   1      28.044   2.817  28.490  0.00  0.00    -0.381 OA
ATOM     30  H38 ZIN A   1      27.159   2.846  28.877  0.00  0.00     0.211 HD
ENDBRANCH   1  29
TORSDOF 5
ENDMDL
MODEL 87
REMARK CAVERDOCK RESULT:      -8.4      0.000      0.000
REMARK CAVERDOCK CONSTRAINTS:       0.0      0.0      0.0      0.0
REMARK CAVERDOCK TUNNEL: 86     -8.4      3.4     87.4
REMARK  5 active torsions:
REMARK  status: ('A' for Active; 'I' for Inactive)
REMARK    1  A    between atoms: C2_2  and  O4_4 
REMARK    2  A    between atoms: O4_4  and  C5_5 
REMARK    3  A    between atoms: C5_5  and  C6_6 
REMARK    4  A    between atoms: C6_6  and  C8_8 
REMARK    5  A    between atoms: C8_8  and  O9_9 
ROOT
ATOM      1  C8  ZIN A   1      29.109   2.340  29.491  0.00  0.00     0.128 C 
ATOM      2  C10 ZIN A   1      30.187   1.531  28.731  0.00  0.00     0.047 C 
ATOM      3  C11 ZIN A   1      30.148   0.092  29.311  0.00  0.00     0.009 C 
ATOM      4  C12 ZIN A   1      28.726  -0.015  29.877  0.00  0.00     0.002 C 
ATOM      5  C14 ZIN A   1      28.533  -1.069  30.948  0.00  0.00     0.003 C 
ATOM      6  C16 ZIN A   1      28.848  -2.466  30.414  0.00  0.00     0.010 C 
ATOM      7  C17 ZIN A   1      28.732  -3.470  31.565  0.00  0.00     0.035 C 
ATOM      8  C18 ZIN A   1      27.362  -3.339  32.205  0.00  0.00    -0.067 C 
ATOM      9  C19 ZIN A   1      26.675  -4.460  32.429  0.00  0.00     0.053 C 
ATOM     10  C20 ZIN A   1      25.352  -4.399  33.057  0.00  0.00     0.149 C 
ATOM     11  O21 ZIN A   1      24.549  -5.302  32.942  0.00  0.00    -0.293 OA
ATOM     12  C22 ZIN A   1      25.039  -3.151  33.858  0.00  0.00     0.084 C 
ATOM     13  C23 ZIN A   1      25.398  -1.947  32.988  0.00  0.00     0.022 C 
ATOM     14  C24 ZIN A   1      26.855  -1.975  32.565  0.00  0.00    -0.009 C 
ATOM     15  C25 ZIN A   1      27.699  -1.442  33.726  0.00  0.00     0.021 C 
ATOM     16  C26 ZIN A   1      27.059  -1.019  31.388  0.00  0.00     0.072 C 
ATOM     17  C28 ZIN A   1      26.686   0.387  31.784  0.00  0.00     0.133 C 
ATOM     18  O29 ZIN A   1      26.079   0.590  32.809  0.00  0.00    -0.297 OA
ATOM     19  C30 ZIN A   1      27.080   1.548  30.883  0.00  0.00     0.091 C 
ATOM     20  C31 ZIN A   1      28.539   1.380  30.532  0.00  0.00     0.005 C 
ATOM     21  C32 ZIN A   1      29.386   1.408  31.806  0.00  0.00     0.019 C 
ENDROOT
BRANCH   1  22
ATOM     22  C6  ZIN A   1      29.734   3.533  30.169  0.00  0.00     0.185 C 
ATOM     23  O7  ZIN A   1      29.038   4.328  30.753  0.00  0.00    -0.292 OA
BRANCH  22  24
ATOM     24  C5  ZIN A   1      31.227   3.732  30.117  0.00  0.00     0.260 C 
BRANCH  24  25
ATOM     25  O4  ZIN A   1      31.840   3.092  31.267  0.00  0.00    -0.314 OA
BRANCH  25  26
ATOM     26  C2  ZIN A   1      33.074   3.500  31.605  0.00  0.00     0.255 C 
ATOM     27  C1  ZIN A   1      34.120   3.700  30.539  0.00  0.00     0.126 C 
ATOM     28  O3  ZIN A   1      33.345   3.705  32.764  0.00  0.00    -0.266 OA
ENDBRANCH  25  26
ENDBRANCH  24  25
ENDBRANCH  22  24
ENDBRANCH   1  22
BRANCH   1  29
ATOM     29  O9  ZIN A   1      28.082   2.764  28.593  0.00  0.00    -0.381 OA
ATOM     30  H38 ZIN A   1      28.013   3.723  28.499  0.00  0.00     0.211 HD
ENDBRANCH   1  29
TORSDOF 5
ENDMDL
MODEL 88
REMARK CAVERDOCK RESULT:      -8.6      0.000      0.000
REMARK CAVERDOCK CONSTRAINTS:       0.0      0.0      0.0      0.0
REMARK CAVERDOCK TUNNEL: 87     -8.6      3.4     88.5
REMARK  5 active torsions:
REMARK  status: ('A' for Active; 'I' for Inactive)
REMARK    1  A    between atoms: C2_2  and  O4_4 
REMARK    2  A    between atoms: O4_4  and  C5_5 
REMARK    3  A    between atoms: C5_5  and  C6_6 
REMARK    4  A    between atoms: C6_6  and  C8_8 
REMARK    5  A    between atoms: C8_8  and  O9_9 
ROOT
ATOM      1  C8  ZIN A   1      28.984   2.253  29.428  0.00  0.00     0.128 C 
ATOM      2  C10 ZIN A   1      30.086   1.452  28.693  0.00  0.00     0.047 C 
ATOM      3  C11 ZIN A   1      30.078   0.028  29.311  0.00  0.00     0.009 C 
ATOM      4  C12 ZIN A   1      28.656  -0.099  29.872  0.00  0.00     0.002 C 
ATOM      5  C14 ZIN A   1      28.484  -1.130  30.969  0.00  0.00     0.003 C 
ATOM      6  C16 ZIN A   1      28.836  -2.532  30.473  0.00  0.00     0.010 C 
ATOM      7  C17 ZIN A   1      28.738  -3.509  31.649  0.00  0.00     0.035 C 
ATOM      8  C18 ZIN A   1      27.363  -3.395  32.280  0.00  0.00    -0.067 C 
ATOM      9  C19 ZIN A   1      26.702  -4.526  32.529  0.00  0.00     0.053 C 
ATOM     10  C20 ZIN A   1      25.374  -4.482  33.149  0.00  0.00     0.149 C 
ATOM     11  O21 ZIN A   1      24.594  -5.407  33.054  0.00  0.00    -0.293 OA
ATOM     12  C22 ZIN A   1      25.027  -3.221  33.916  0.00  0.00     0.084 C 
ATOM     13  C23 ZIN A   1      25.361  -2.032  33.017  0.00  0.00     0.022 C 
ATOM     14  C24 ZIN A   1      26.820  -2.035  32.602  0.00  0.00    -0.009 C 
ATOM     15  C25 ZIN A   1      27.645  -1.452  33.752  0.00  0.00     0.021 C 
ATOM     16  C26 ZIN A   1      27.007  -1.105  31.401  0.00  0.00     0.072 C 
ATOM     17  C28 ZIN A   1      26.597   0.301  31.760  0.00  0.00     0.133 C 
ATOM     18  O29 ZIN A   1      25.980   0.515  32.775  0.00  0.00    -0.297 OA
ATOM     19  C30 ZIN A   1      26.968   1.448  30.831  0.00  0.00     0.091 C 
ATOM     20  C31 ZIN A   1      28.432   1.307  30.491  0.00  0.00     0.005 C 
ATOM     21  C32 ZIN A   1      29.272   1.388  31.767  0.00  0.00     0.019 C 
ENDROOT
BRANCH   1  22
ATOM     22  C6  ZIN A   1      29.576   3.478  30.077  0.00  0.00     0.185 C 
ATOM     23  O7  ZIN A   1      28.875   4.211  30.734  0.00  0.00    -0.292 OA
BRANCH  22  24
ATOM     24  C5  ZIN A   1      31.041   3.788  29.906  0.00  0.00     0.260 C 
BRANCH  24  25
ATOM     25  O4  ZIN A   1      31.795   3.161  30.977  0.00  0.00    -0.314 OA
BRANCH  25  26
ATOM     26  C2  ZIN A   1      33.114   3.409  31.019  0.00  0.00     0.255 C 
ATOM     27  C1  ZIN A   1      33.687   4.252  32.128  0.00  0.00     0.126 C 
ATOM     28  O3  ZIN A   1      33.841   2.955  30.166  0.00  0.00    -0.266 OA
ENDBRANCH  25  26
ENDBRANCH  24  25
ENDBRANCH  22  24
ENDBRANCH   1  22
BRANCH   1  29
ATOM     29  O9  ZIN A   1      27.952   2.628  28.514  0.00  0.00    -0.381 OA
ATOM     30  H38 ZIN A   1      27.231   3.130  28.919  0.00  0.00     0.211 HD
ENDBRANCH   1  29
TORSDOF 5
ENDMDL
MODEL 89
REMARK CAVERDOCK RESULT:      -8.6      0.000      0.000
REMARK CAVERDOCK CONSTRAINTS:       0.0      0.0      0.0      0.0
REMARK CAVERDOCK TUNNEL: 88     -8.6      3.4     89.3
REMARK  5 active torsions:
REMARK  status: ('A' for Active; 'I' for Inactive)
REMARK    1  A    between atoms: C2_2  and  O4_4 
REMARK    2  A    between atoms: O4_4  and  C5_5 
REMARK    3  A    between atoms: C5_5  and  C6_6 
REMARK    4  A    between atoms: C6_6  and  C8_8 
REMARK    5  A    between atoms: C8_8  and  O9_9 
ROOT
ATOM      1  C8  ZIN A   1      28.955   2.114  29.434  0.00  0.00     0.128 C 
ATOM      2  C10 ZIN A   1      30.040   1.308  28.682  0.00  0.00     0.047 C 
ATOM      3  C11 ZIN A   1      30.035  -0.117  29.299  0.00  0.00     0.009 C 
ATOM      4  C12 ZIN A   1      28.621  -0.237  29.882  0.00  0.00     0.002 C 
ATOM      5  C14 ZIN A   1      28.459  -1.267  30.981  0.00  0.00     0.003 C 
ATOM      6  C16 ZIN A   1      28.796  -2.670  30.479  0.00  0.00     0.010 C 
ATOM      7  C17 ZIN A   1      28.711  -3.647  31.656  0.00  0.00     0.035 C 
ATOM      8  C18 ZIN A   1      27.346  -3.526  32.308  0.00  0.00    -0.067 C 
ATOM      9  C19 ZIN A   1      26.683  -4.654  32.567  0.00  0.00     0.053 C 
ATOM     10  C20 ZIN A   1      25.365  -4.603  33.207  0.00  0.00     0.149 C 
ATOM     11  O21 ZIN A   1      24.579  -5.523  33.124  0.00  0.00    -0.293 OA
ATOM     12  C22 ZIN A   1      25.037  -3.341  33.980  0.00  0.00     0.084 C 
ATOM     13  C23 ZIN A   1      25.363  -2.153  33.076  0.00  0.00     0.022 C 
ATOM     14  C24 ZIN A   1      26.816  -2.163  32.639  0.00  0.00    -0.009 C 
ATOM     15  C25 ZIN A   1      27.661  -1.585  33.777  0.00  0.00     0.021 C 
ATOM     16  C26 ZIN A   1      26.990  -1.234  31.436  0.00  0.00     0.072 C 
ATOM     17  C28 ZIN A   1      26.593   0.174  31.801  0.00  0.00     0.133 C 
ATOM     18  O29 ZIN A   1      25.993   0.391  32.827  0.00  0.00    -0.297 OA
ATOM     19  C30 ZIN A   1      26.955   1.319  30.867  0.00  0.00     0.091 C 
ATOM     20  C31 ZIN A   1      28.413   1.171  30.505  0.00  0.00     0.005 C 
ATOM     21  C32 ZIN A   1      29.273   1.247  31.768  0.00  0.00     0.019 C 
ENDROOT
BRANCH   1  22
ATOM     22  C6  ZIN A   1      29.563   3.336  30.075  0.00  0.00     0.185 C 
ATOM     23  O7  ZIN A   1      28.872   4.085  30.723  0.00  0.00    -0.292 OA
BRANCH  22  24
ATOM     24  C5  ZIN A   1      31.033   3.622  29.906  0.00  0.00     0.260 C 
BRANCH  24  25
ATOM     25  O4  ZIN A   1      31.741   3.244  31.116  0.00  0.00    -0.314 OA
BRANCH  25  26
ATOM     26  C2  ZIN A   1      33.065   3.462  31.141  0.00  0.00     0.255 C 
ATOM     27  C1  ZIN A   1      33.655   4.401  32.161  0.00  0.00     0.126 C 
ATOM     28  O3  ZIN A   1      33.783   2.906  30.344  0.00  0.00    -0.266 OA
ENDBRANCH  25  26
ENDBRANCH  24  25
ENDBRANCH  22  24
ENDBRANCH   1  22
BRANCH   1  29
ATOM     29  O9  ZIN A   1      27.910   2.496  28.537  0.00  0.00    -0.381 OA
ATOM     30  H38 ZIN A   1      28.086   3.314  28.053  0.00  0.00     0.211 HD
ENDBRANCH   1  29
TORSDOF 5
ENDMDL
MODEL 90
REMARK CAVERDOCK RESULT:      -8.7      0.000      0.000
REMARK CAVERDOCK CONSTRAINTS:       0.0      0.0      0.0      0.0
REMARK CAVERDOCK TUNNEL: 89     -8.7      3.3     90.1
REMARK  5 active torsions:
REMARK  status: ('A' for Active; 'I' for Inactive)
REMARK    1  A    between atoms: C2_2  and  O4_4 
REMARK    2  A    between atoms: O4_4  and  C5_5 
REMARK    3  A    between atoms: C5_5  and  C6_6 
REMARK    4  A    between atoms: C6_6  and  C8_8 
REMARK    5  A    between atoms: C8_8  and  O9_9 
ROOT
ATOM      1  C8  ZIN A   1      28.845   1.958  29.328  0.00  0.00     0.128 C 
ATOM      2  C10 ZIN A   1      29.892   1.120  28.555  0.00  0.00     0.047 C 
ATOM      3  C11 ZIN A   1      29.874  -0.296  29.189  0.00  0.00     0.009 C 
ATOM      4  C12 ZIN A   1      28.475  -0.380  29.813  0.00  0.00     0.002 C 
ATOM      5  C14 ZIN A   1      28.324  -1.394  30.928  0.00  0.00     0.003 C 
ATOM      6  C16 ZIN A   1      28.616  -2.810  30.433  0.00  0.00     0.010 C 
ATOM      7  C17 ZIN A   1      28.545  -3.772  31.623  0.00  0.00     0.035 C 
ATOM      8  C18 ZIN A   1      27.202  -3.615  32.312  0.00  0.00    -0.067 C 
ATOM      9  C19 ZIN A   1      26.523  -4.725  32.602  0.00  0.00     0.053 C 
ATOM     10  C20 ZIN A   1      25.225  -4.640  33.279  0.00  0.00     0.149 C 
ATOM     11  O21 ZIN A   1      24.418  -5.544  33.228  0.00  0.00    -0.293 OA
ATOM     12  C22 ZIN A   1      24.945  -3.362  34.046  0.00  0.00     0.084 C 
ATOM     13  C23 ZIN A   1      25.270  -2.192  33.119  0.00  0.00     0.022 C 
ATOM     14  C24 ZIN A   1      26.710  -2.237  32.641  0.00  0.00    -0.009 C 
ATOM     15  C25 ZIN A   1      27.599  -1.665  33.748  0.00  0.00     0.021 C 
ATOM     16  C26 ZIN A   1      26.869  -1.325  31.423  0.00  0.00     0.072 C 
ATOM     17  C28 ZIN A   1      26.512   0.095  31.783  0.00  0.00     0.133 C 
ATOM     18  O29 ZIN A   1      25.946   0.336  32.823  0.00  0.00    -0.297 OA
ATOM     19  C30 ZIN A   1      26.871   1.221  30.826  0.00  0.00     0.091 C 
ATOM     20  C31 ZIN A   1      28.315   1.038  30.425  0.00  0.00     0.005 C 
ATOM     21  C32 ZIN A   1      29.212   1.110  31.662  0.00  0.00     0.019 C 
ENDROOT
BRANCH   1  22
ATOM     22  C6  ZIN A   1      29.497   3.174  29.937  0.00  0.00     0.185 C 
ATOM     23  O7  ZIN A   1      28.833   3.963  30.566  0.00  0.00    -0.292 OA
BRANCH  22  24
ATOM     24  C5  ZIN A   1      30.976   3.403  29.761  0.00  0.00     0.260 C 
BRANCH  24  25
ATOM     25  O4  ZIN A   1      31.638   3.297  31.049  0.00  0.00    -0.314 OA
BRANCH  25  26
ATOM     26  C2  ZIN A   1      32.973   3.440  31.062  0.00  0.00     0.255 C 
ATOM     27  C1  ZIN A   1      33.624   4.352  32.069  0.00  0.00     0.126 C 
ATOM     28  O3  ZIN A   1      33.651   2.836  30.265  0.00  0.00    -0.266 OA
ENDBRANCH  25  26
ENDBRANCH  24  25
ENDBRANCH  22  24
ENDBRANCH   1  22
BRANCH   1  29
ATOM     29  O9  ZIN A   1      27.784   2.352  28.456  0.00  0.00    -0.381 OA
ATOM     30  H38 ZIN A   1      26.912   2.356  28.874  0.00  0.00     0.211 HD
ENDBRANCH   1  29
TORSDOF 5
ENDMDL
MODEL 91
REMARK CAVERDOCK RESULT:      -8.8      0.000      0.000
REMARK CAVERDOCK CONSTRAINTS:       0.0      0.0      0.0      0.0
REMARK CAVERDOCK TUNNEL: 90     -8.8      3.3     91.7
REMARK  5 active torsions:
REMARK  status: ('A' for Active; 'I' for Inactive)
REMARK    1  A    between atoms: C2_2  and  O4_4 
REMARK    2  A    between atoms: O4_4  and  C5_5 
REMARK    3  A    between atoms: C5_5  and  C6_6 
REMARK    4  A    between atoms: C6_6  and  C8_8 
REMARK    5  A    between atoms: C8_8  and  O9_9 
ROOT
ATOM      1  C8  ZIN A   1      28.819   1.744  29.213  0.00  0.00     0.128 C 
ATOM      2  C10 ZIN A   1      29.875   0.897  28.464  0.00  0.00     0.047 C 
ATOM      3  C11 ZIN A   1      29.877  -0.500  29.141  0.00  0.00     0.009 C 
ATOM      4  C12 ZIN A   1      28.480  -0.582  29.770  0.00  0.00     0.002 C 
ATOM      5  C14 ZIN A   1      28.343  -1.563  30.917  0.00  0.00     0.003 C 
ATOM      6  C16 ZIN A   1      28.653  -2.990  30.465  0.00  0.00     0.010 C 
ATOM      7  C17 ZIN A   1      28.595  -3.916  31.684  0.00  0.00     0.035 C 
ATOM      8  C18 ZIN A   1      27.251  -3.754  32.371  0.00  0.00    -0.067 C 
ATOM      9  C19 ZIN A   1      26.587  -4.863  32.696  0.00  0.00     0.053 C 
ATOM     10  C20 ZIN A   1      25.290  -4.773  33.373  0.00  0.00     0.149 C 
ATOM     11  O21 ZIN A   1      24.494  -5.689  33.352  0.00  0.00    -0.293 OA
ATOM     12  C22 ZIN A   1      24.995  -3.476  34.100  0.00  0.00     0.084 C 
ATOM     13  C23 ZIN A   1      25.303  -2.331  33.138  0.00  0.00     0.022 C 
ATOM     14  C24 ZIN A   1      26.743  -2.373  32.658  0.00  0.00    -0.009 C 
ATOM     15  C25 ZIN A   1      27.626  -1.756  33.745  0.00  0.00     0.021 C 
ATOM     16  C26 ZIN A   1      26.888  -1.497  31.413  0.00  0.00     0.072 C 
ATOM     17  C28 ZIN A   1      26.513  -0.072  31.729  0.00  0.00     0.133 C 
ATOM     18  O29 ZIN A   1      25.946   0.194  32.762  0.00  0.00    -0.297 OA
ATOM     19  C30 ZIN A   1      26.857   1.030  30.737  0.00  0.00     0.091 C 
ATOM     20  C31 ZIN A   1      28.302   0.852  30.338  0.00  0.00     0.005 C 
ATOM     21  C32 ZIN A   1      29.200   0.973  31.572  0.00  0.00     0.019 C 
ENDROOT
BRANCH   1  22
ATOM     22  C6  ZIN A   1      29.456   2.986  29.783  0.00  0.00     0.185 C 
ATOM     23  O7  ZIN A   1      28.767   3.842  30.284  0.00  0.00    -0.292 OA
BRANCH  22  24
ATOM     24  C5  ZIN A   1      30.952   3.159  29.727  0.00  0.00     0.260 C 
BRANCH  24  25
ATOM     25  O4  ZIN A   1      31.475   3.284  31.076  0.00  0.00    -0.314 OA
BRANCH  25  26
ATOM     26  C2  ZIN A   1      32.810   3.319  31.211  0.00  0.00     0.255 C 
ATOM     27  C1  ZIN A   1      33.424   3.725  32.526  0.00  0.00     0.126 C 
ATOM     28  O3  ZIN A   1      33.519   3.025  30.278  0.00  0.00    -0.266 OA
ENDBRANCH  25  26
ENDBRANCH  24  25
ENDBRANCH  22  24
ENDBRANCH   1  22
BRANCH   1  29
ATOM     29  O9  ZIN A   1      27.752   2.098  28.331  0.00  0.00    -0.381 OA
ATOM     30  H38 ZIN A   1      27.652   1.503  27.576  0.00  0.00     0.211 HD
ENDBRANCH   1  29
TORSDOF 5
ENDMDL
MODEL 92
REMARK CAVERDOCK RESULT:      -8.9      0.000      0.000
REMARK CAVERDOCK CONSTRAINTS:       0.0      0.0      0.0      0.0
REMARK CAVERDOCK TUNNEL: 91     -8.9      3.3     92.1
REMARK  5 active torsions:
REMARK  status: ('A' for Active; 'I' for Inactive)
REMARK    1  A    between atoms: C2_2  and  O4_4 
REMARK    2  A    between atoms: O4_4  and  C5_5 
REMARK    3  A    between atoms: C5_5  and  C6_6 
REMARK    4  A    between atoms: C6_6  and  C8_8 
REMARK    5  A    between atoms: C8_8  and  O9_9 
ROOT
ATOM      1  C8  ZIN A   1      28.734   1.765  29.390  0.00  0.00     0.128 C 
ATOM      2  C10 ZIN A   1      29.838   0.931  28.697  0.00  0.00     0.047 C 
ATOM      3  C11 ZIN A   1      29.842  -0.456  29.393  0.00  0.00     0.009 C 
ATOM      4  C12 ZIN A   1      28.422  -0.561  29.965  0.00  0.00     0.002 C 
ATOM      5  C14 ZIN A   1      28.259  -1.531  31.118  0.00  0.00     0.003 C 
ATOM      6  C16 ZIN A   1      28.619  -2.956  30.699  0.00  0.00     0.010 C 
ATOM      7  C17 ZIN A   1      28.531  -3.867  31.928  0.00  0.00     0.035 C 
ATOM      8  C18 ZIN A   1      27.157  -3.727  32.556  0.00  0.00    -0.067 C 
ATOM      9  C19 ZIN A   1      26.504  -4.846  32.870  0.00  0.00     0.053 C 
ATOM     10  C20 ZIN A   1      25.178  -4.776  33.491  0.00  0.00     0.149 C 
ATOM     11  O21 ZIN A   1      24.404  -5.710  33.450  0.00  0.00    -0.293 OA
ATOM     12  C22 ZIN A   1      24.825  -3.477  34.188  0.00  0.00     0.084 C 
ATOM     13  C23 ZIN A   1      25.148  -2.338  33.223  0.00  0.00     0.022 C 
ATOM     14  C24 ZIN A   1      26.607  -2.354  32.804  0.00  0.00    -0.009 C 
ATOM     15  C25 ZIN A   1      27.431  -1.703  33.917  0.00  0.00     0.021 C 
ATOM     16  C26 ZIN A   1      26.784  -1.491  31.553  0.00  0.00     0.072 C 
ATOM     17  C28 ZIN A   1      26.366  -0.070  31.834  0.00  0.00     0.133 C 
ATOM     18  O29 ZIN A   1      25.751   0.196  32.839  0.00  0.00    -0.297 OA
ATOM     19  C30 ZIN A   1      26.726   1.026  30.842  0.00  0.00     0.091 C 
ATOM     20  C31 ZIN A   1      28.190   0.876  30.506  0.00  0.00     0.005 C 
ATOM     21  C32 ZIN A   1      29.034   1.033  31.773  0.00  0.00     0.019 C 
ENDROOT
BRANCH   1  22
ATOM     22  C6  ZIN A   1      29.319   3.028  29.969  0.00  0.00     0.185 C 
ATOM     23  O7  ZIN A   1      28.613   3.799  30.572  0.00  0.00    -0.292 OA
BRANCH  22  24
ATOM     24  C5  ZIN A   1      30.786   3.327  29.794  0.00  0.00     0.260 C 
BRANCH  24  25
ATOM     25  O4  ZIN A   1      31.471   3.147  31.062  0.00  0.00    -0.314 OA
BRANCH  25  26
ATOM     26  C2  ZIN A   1      32.803   3.305  31.062  0.00  0.00     0.255 C 
ATOM     27  C1  ZIN A   1      33.483   3.966  32.234  0.00  0.00     0.126 C 
ATOM     28  O3  ZIN A   1      33.457   2.919  30.123  0.00  0.00    -0.266 OA
ENDBRANCH  25  26
ENDBRANCH  24  25
ENDBRANCH  22  24
ENDBRANCH   1  22
BRANCH   1  29
ATOM     29  O9  ZIN A   1      27.696   2.083  28.461  0.00  0.00    -0.381 OA
ATOM     30  H38 ZIN A   1      27.640   3.022  28.239  0.00  0.00     0.211 HD
ENDBRANCH   1  29
TORSDOF 5
ENDMDL
MODEL 93
REMARK CAVERDOCK RESULT:      -8.9      0.000      0.000
REMARK CAVERDOCK CONSTRAINTS:       0.0      0.0      0.0      0.0
REMARK CAVERDOCK TUNNEL: 92     -8.9      3.3     93.1
REMARK  5 active torsions:
REMARK  status: ('A' for Active; 'I' for Inactive)
REMARK    1  A    between atoms: C2_2  and  O4_4 
REMARK    2  A    between atoms: O4_4  and  C5_5 
REMARK    3  A    between atoms: C5_5  and  C6_6 
REMARK    4  A    between atoms: C6_6  and  C8_8 
REMARK    5  A    between atoms: C8_8  and  O9_9 
ROOT
ATOM      1  C8  ZIN A   1      28.571   1.781  29.311  0.00  0.00     0.128 C 
ATOM      2  C10 ZIN A   1      29.584   0.950  28.488  0.00  0.00     0.047 C 
ATOM      3  C11 ZIN A   1      29.606  -0.467  29.120  0.00  0.00     0.009 C 
ATOM      4  C12 ZIN A   1      28.240  -0.560  29.812  0.00  0.00     0.002 C 
ATOM      5  C14 ZIN A   1      28.149  -1.575  30.932  0.00  0.00     0.003 C 
ATOM      6  C16 ZIN A   1      28.426  -2.989  30.423  0.00  0.00     0.010 C 
ATOM      7  C17 ZIN A   1      28.418  -3.952  31.615  0.00  0.00     0.035 C 
ATOM      8  C18 ZIN A   1      27.109  -3.803  32.368  0.00  0.00    -0.067 C 
ATOM      9  C19 ZIN A   1      26.452  -4.917  32.690  0.00  0.00     0.053 C 
ATOM     10  C20 ZIN A   1      25.189  -4.840  33.430  0.00  0.00     0.149 C 
ATOM     11  O21 ZIN A   1      24.385  -5.749  33.418  0.00  0.00    -0.293 OA
ATOM     12  C22 ZIN A   1      24.938  -3.564  34.210  0.00  0.00     0.084 C 
ATOM     13  C23 ZIN A   1      25.211  -2.392  33.269  0.00  0.00     0.022 C 
ATOM     14  C24 ZIN A   1      26.626  -2.428  32.722  0.00  0.00    -0.009 C 
ATOM     15  C25 ZIN A   1      27.564  -1.851  33.784  0.00  0.00     0.021 C 
ATOM     16  C26 ZIN A   1      26.719  -1.515  31.498  0.00  0.00     0.072 C 
ATOM     17  C28 ZIN A   1      26.372  -0.098  31.876  0.00  0.00     0.133 C 
ATOM     18  O29 ZIN A   1      25.855   0.140  32.941  0.00  0.00    -0.297 OA
ATOM     19  C30 ZIN A   1      26.677   1.032  30.903  0.00  0.00     0.091 C 
ATOM     20  C31 ZIN A   1      28.101   0.858  30.431  0.00  0.00     0.005 C 
ATOM     21  C32 ZIN A   1      29.056   0.934  31.624  0.00  0.00     0.019 C 
ENDROOT
BRANCH   1  22
ATOM     22  C6  ZIN A   1      29.244   3.000  29.888  0.00  0.00     0.185 C 
ATOM     23  O7  ZIN A   1      28.588   3.839  30.458  0.00  0.00    -0.292 OA
BRANCH  22  24
ATOM     24  C5  ZIN A   1      30.736   3.172  29.754  0.00  0.00     0.260 C 
BRANCH  24  25
ATOM     25  O4  ZIN A   1      31.337   3.216  31.075  0.00  0.00    -0.314 OA
BRANCH  25  26
ATOM     26  C2  ZIN A   1      32.677   3.276  31.133  0.00  0.00     0.255 C 
ATOM     27  C1  ZIN A   1      33.358   3.724  32.400  0.00  0.00     0.126 C 
ATOM     28  O3  ZIN A   1      33.337   2.971  30.167  0.00  0.00    -0.266 OA
ENDBRANCH  25  26
ENDBRANCH  24  25
ENDBRANCH  22  24
ENDBRANCH   1  22
BRANCH   1  29
ATOM     29  O9  ZIN A   1      27.467   2.168  28.492  0.00  0.00    -0.381 OA
ATOM     30  H38 ZIN A   1      26.640   2.292  28.978  0.00  0.00     0.211 HD
ENDBRANCH   1  29
TORSDOF 5
ENDMDL
MODEL 94
REMARK CAVERDOCK RESULT:      -8.9      0.000      0.000
REMARK CAVERDOCK CONSTRAINTS:       0.0      0.0      0.0      0.0
REMARK CAVERDOCK TUNNEL: 93     -8.9      3.3     94.3
REMARK  5 active torsions:
REMARK  status: ('A' for Active; 'I' for Inactive)
REMARK    1  A    between atoms: C2_2  and  O4_4 
REMARK    2  A    between atoms: O4_4  and  C5_5 
REMARK    3  A    between atoms: C5_5  and  C6_6 
REMARK    4  A    between atoms: C6_6  and  C8_8 
REMARK    5  A    between atoms: C8_8  and  O9_9 
ROOT
ATOM      1  C8  ZIN A   1      28.611   1.507  29.328  0.00  0.00     0.128 C 
ATOM      2  C10 ZIN A   1      29.520   0.607  28.459  0.00  0.00     0.047 C 
ATOM      3  C11 ZIN A   1      29.444  -0.817  29.072  0.00  0.00     0.009 C 
ATOM      4  C12 ZIN A   1      28.100  -0.805  29.811  0.00  0.00     0.002 C 
ATOM      5  C14 ZIN A   1      27.963  -1.827  30.921  0.00  0.00     0.003 C 
ATOM      6  C16 ZIN A   1      28.102  -3.251  30.384  0.00  0.00     0.010 C 
ATOM      7  C17 ZIN A   1      28.054  -4.229  31.563  0.00  0.00     0.035 C 
ATOM      8  C18 ZIN A   1      26.790  -3.983  32.365  0.00  0.00    -0.067 C 
ATOM      9  C19 ZIN A   1      26.053  -5.043  32.696  0.00  0.00     0.053 C 
ATOM     10  C20 ZIN A   1      24.827  -4.871  33.482  0.00  0.00     0.149 C 
ATOM     11  O21 ZIN A   1      23.950  -5.709  33.488  0.00  0.00    -0.293 OA
ATOM     12  C22 ZIN A   1      24.713  -3.591  34.287  0.00  0.00     0.084 C 
ATOM     13  C23 ZIN A   1      25.050  -2.431  33.352  0.00  0.00     0.022 C 
ATOM     14  C24 ZIN A   1      26.437  -2.578  32.753  0.00  0.00    -0.009 C 
ATOM     15  C25 ZIN A   1      27.457  -2.098  33.789  0.00  0.00     0.021 C 
ATOM     16  C26 ZIN A   1      26.564  -1.656  31.539  0.00  0.00     0.072 C 
ATOM     17  C28 ZIN A   1      26.351  -0.221  31.947  0.00  0.00     0.133 C 
ATOM     18  O29 ZIN A   1      25.894   0.042  33.034  0.00  0.00    -0.297 OA
ATOM     19  C30 ZIN A   1      26.717   0.894  30.978  0.00  0.00     0.091 C 
ATOM     20  C31 ZIN A   1      28.103   0.609  30.454  0.00  0.00     0.005 C 
ATOM     21  C32 ZIN A   1      29.103   0.586  31.612  0.00  0.00     0.019 C 
ENDROOT
BRANCH   1  22
ATOM     22  C6  ZIN A   1      29.404   2.656  29.897  0.00  0.00     0.185 C 
ATOM     23  O7  ZIN A   1      28.835   3.570  30.444  0.00  0.00    -0.292 OA
BRANCH  22  24
ATOM     24  C5  ZIN A   1      30.907   2.664  29.782  0.00  0.00     0.260 C 
BRANCH  24  25
ATOM     25  O4  ZIN A   1      31.466   3.517  30.815  0.00  0.00    -0.314 OA
BRANCH  25  26
ATOM     26  C2  ZIN A   1      32.774   3.375  31.080  0.00  0.00     0.255 C 
ATOM     27  C1  ZIN A   1      33.302   3.684  32.458  0.00  0.00     0.126 C 
ATOM     28  O3  ZIN A   1      33.528   2.999  30.214  0.00  0.00    -0.266 OA
ENDBRANCH  25  26
ENDBRANCH  24  25
ENDBRANCH  22  24
ENDBRANCH   1  22
BRANCH   1  29
ATOM     29  O9  ZIN A   1      27.514   1.999  28.555  0.00  0.00    -0.381 OA
ATOM     30  H38 ZIN A   1      26.922   2.586  29.042  0.00  0.00     0.211 HD
ENDBRANCH   1  29
TORSDOF 5
ENDMDL
MODEL 95
REMARK CAVERDOCK RESULT:      -9.1      0.000      0.000
REMARK CAVERDOCK CONSTRAINTS:       0.0      0.0      0.0      0.0
REMARK CAVERDOCK TUNNEL: 94     -9.1      3.3     95.2
REMARK  5 active torsions:
REMARK  status: ('A' for Active; 'I' for Inactive)
REMARK    1  A    between atoms: C2_2  and  O4_4 
REMARK    2  A    between atoms: O4_4  and  C5_5 
REMARK    3  A    between atoms: C5_5  and  C6_6 
REMARK    4  A    between atoms: C6_6  and  C8_8 
REMARK    5  A    between atoms: C8_8  and  O9_9 
ROOT
ATOM      1  C8  ZIN A   1      28.509   1.527  29.459  0.00  0.00     0.128 C 
ATOM      2  C10 ZIN A   1      29.612   0.714  28.740  0.00  0.00     0.047 C 
ATOM      3  C11 ZIN A   1      29.653  -0.676  29.430  0.00  0.00     0.009 C 
ATOM      4  C12 ZIN A   1      28.248  -0.806  30.031  0.00  0.00     0.002 C 
ATOM      5  C14 ZIN A   1      28.125  -1.782  31.184  0.00  0.00     0.003 C 
ATOM      6  C16 ZIN A   1      28.499  -3.199  30.752  0.00  0.00     0.010 C 
ATOM      7  C17 ZIN A   1      28.451  -4.116  31.979  0.00  0.00     0.035 C 
ATOM      8  C18 ZIN A   1      27.088  -4.000  32.636  0.00  0.00    -0.067 C 
ATOM      9  C19 ZIN A   1      26.461  -5.131  32.959  0.00  0.00     0.053 C 
ATOM     10  C20 ZIN A   1      25.147  -5.085  33.608  0.00  0.00     0.149 C 
ATOM     11  O21 ZIN A   1      24.387  -6.031  33.579  0.00  0.00    -0.293 OA
ATOM     12  C22 ZIN A   1      24.788  -3.794  34.317  0.00  0.00     0.084 C 
ATOM     13  C23 ZIN A   1      25.072  -2.647  33.350  0.00  0.00     0.022 C 
ATOM     14  C24 ZIN A   1      26.521  -2.637  32.900  0.00  0.00    -0.009 C 
ATOM     15  C25 ZIN A   1      27.358  -1.977  33.999  0.00  0.00     0.021 C 
ATOM     16  C26 ZIN A   1      26.658  -1.767  31.649  0.00  0.00     0.072 C 
ATOM     17  C28 ZIN A   1      26.223  -0.355  31.945  0.00  0.00     0.133 C 
ATOM     18  O29 ZIN A   1      25.625  -0.101  32.963  0.00  0.00    -0.297 OA
ATOM     19  C30 ZIN A   1      26.545   0.751  30.949  0.00  0.00     0.091 C 
ATOM     20  C31 ZIN A   1      28.004   0.626  30.582  0.00  0.00     0.005 C 
ATOM     21  C32 ZIN A   1      28.871   0.792  31.832  0.00  0.00     0.019 C 
ENDROOT
BRANCH   1  22
ATOM     22  C6  ZIN A   1      29.086   2.798  30.030  0.00  0.00     0.185 C 
ATOM     23  O7  ZIN A   1      28.388   3.538  30.681  0.00  0.00    -0.292 OA
BRANCH  22  24
ATOM     24  C5  ZIN A   1      30.533   3.143  29.788  0.00  0.00     0.260 C 
BRANCH  24  25
ATOM     25  O4  ZIN A   1      31.207   3.318  31.062  0.00  0.00    -0.314 OA
BRANCH  25  26
ATOM     26  C2  ZIN A   1      32.549   3.305  31.048  0.00  0.00     0.255 C 
ATOM     27  C1  ZIN A   1      33.321   3.777  32.254  0.00  0.00     0.126 C 
ATOM     28  O3  ZIN A   1      33.139   2.916  30.067  0.00  0.00    -0.266 OA
ENDBRANCH  25  26
ENDBRANCH  24  25
ENDBRANCH  22  24
ENDBRANCH   1  22
BRANCH   1  29
ATOM     29  O9  ZIN A   1      27.447   1.831  28.552  0.00  0.00    -0.381 OA
ATOM     30  H38 ZIN A   1      26.566   1.642  28.901  0.00  0.00     0.211 HD
ENDBRANCH   1  29
TORSDOF 5
ENDMDL
MODEL 96
REMARK CAVERDOCK RESULT:      -9.2      0.000      0.000
REMARK CAVERDOCK CONSTRAINTS:       0.0      0.0      0.0      0.0
REMARK CAVERDOCK TUNNEL: 95     -9.2      3.3     96.3
REMARK  5 active torsions:
REMARK  status: ('A' for Active; 'I' for Inactive)
REMARK    1  A    between atoms: C2_2  and  O4_4 
REMARK    2  A    between atoms: O4_4  and  C5_5 
REMARK    3  A    between atoms: C5_5  and  C6_6 
REMARK    4  A    between atoms: C6_6  and  C8_8 
REMARK    5  A    between atoms: C8_8  and  O9_9 
ROOT
ATOM      1  C8  ZIN A   1      28.434   1.408  29.425  0.00  0.00     0.128 C 
ATOM      2  C10 ZIN A   1      29.454   0.562  28.627  0.00  0.00     0.047 C 
ATOM      3  C11 ZIN A   1      29.478  -0.840  29.291  0.00  0.00     0.009 C 
ATOM      4  C12 ZIN A   1      28.108  -0.922  29.977  0.00  0.00     0.002 C 
ATOM      5  C14 ZIN A   1      28.015  -1.913  31.120  0.00  0.00     0.003 C 
ATOM      6  C16 ZIN A   1      28.300  -3.337  30.644  0.00  0.00     0.010 C 
ATOM      7  C17 ZIN A   1      28.289  -4.273  31.857  0.00  0.00     0.035 C 
ATOM      8  C18 ZIN A   1      26.975  -4.112  32.600  0.00  0.00    -0.067 C 
ATOM      9  C19 ZIN A   1      26.321  -5.221  32.943  0.00  0.00     0.053 C 
ATOM     10  C20 ZIN A   1      25.053  -5.132  33.674  0.00  0.00     0.149 C 
ATOM     11  O21 ZIN A   1      24.253  -6.044  33.678  0.00  0.00    -0.293 OA
ATOM     12  C22 ZIN A   1      24.794  -3.840  34.424  0.00  0.00     0.084 C 
ATOM     13  C23 ZIN A   1      25.067  -2.688  33.459  0.00  0.00     0.022 C 
ATOM     14  C24 ZIN A   1      26.485  -2.732  32.920  0.00  0.00    -0.009 C 
ATOM     15  C25 ZIN A   1      27.415  -2.127  33.974  0.00  0.00     0.021 C 
ATOM     16  C26 ZIN A   1      26.582  -1.845  31.676  0.00  0.00     0.072 C 
ATOM     17  C28 ZIN A   1      26.227  -0.421  32.020  0.00  0.00     0.133 C 
ATOM     18  O29 ZIN A   1      25.704  -0.162  33.077  0.00  0.00    -0.297 OA
ATOM     19  C30 ZIN A   1      26.534   0.687  31.024  0.00  0.00     0.091 C 
ATOM     20  C31 ZIN A   1      27.960   0.508  30.564  0.00  0.00     0.005 C 
ATOM     21  C32 ZIN A   1      28.909   0.615  31.760  0.00  0.00     0.019 C 
ENDROOT
BRANCH   1  22
ATOM     22  C6  ZIN A   1      29.099   2.642  29.979  0.00  0.00     0.185 C 
ATOM     23  O7  ZIN A   1      28.449   3.455  30.591  0.00  0.00    -0.292 OA
BRANCH  22  24
ATOM     24  C5  ZIN A   1      30.575   2.860  29.769  0.00  0.00     0.260 C 
BRANCH  24  25
ATOM     25  O4  ZIN A   1      31.196   3.217  31.033  0.00  0.00    -0.314 OA
BRANCH  25  26
ATOM     26  C2  ZIN A   1      32.537   3.254  31.064  0.00  0.00     0.255 C 
ATOM     27  C1  ZIN A   1      33.250   3.692  32.317  0.00  0.00     0.126 C 
ATOM     28  O3  ZIN A   1      33.172   2.937  30.086  0.00  0.00    -0.266 OA
ENDBRANCH  25  26
ENDBRANCH  24  25
ENDBRANCH  22  24
ENDBRANCH   1  22
BRANCH   1  29
ATOM     29  O9  ZIN A   1      27.332   1.772  28.592  0.00  0.00    -0.381 OA
ATOM     30  H38 ZIN A   1      26.725   2.406  28.997  0.00  0.00     0.211 HD
ENDBRANCH   1  29
TORSDOF 5
ENDMDL
MODEL 97
REMARK CAVERDOCK RESULT:      -9.5      0.000      0.000
REMARK CAVERDOCK CONSTRAINTS:       0.0      0.0      0.0      0.0
REMARK CAVERDOCK TUNNEL: 96     -9.5      3.3     97.5
REMARK  5 active torsions:
REMARK  status: ('A' for Active; 'I' for Inactive)
REMARK    1  A    between atoms: C2_2  and  O4_4 
REMARK    2  A    between atoms: O4_4  and  C5_5 
REMARK    3  A    between atoms: C5_5  and  C6_6 
REMARK    4  A    between atoms: C6_6  and  C8_8 
REMARK    5  A    between atoms: C8_8  and  O9_9 
ROOT
ATOM      1  C8  ZIN A   1      29.257   1.008  30.151  0.00  0.00     0.128 C 
ATOM      2  C10 ZIN A   1      28.529   2.004  31.085  0.00  0.00     0.047 C 
ATOM      3  C11 ZIN A   1      27.570   1.159  31.966  0.00  0.00     0.009 C 
ATOM      4  C12 ZIN A   1      28.214  -0.233  31.943  0.00  0.00     0.002 C 
ATOM      5  C14 ZIN A   1      27.281  -1.384  32.260  0.00  0.00     0.003 C 
ATOM      6  C16 ZIN A   1      26.690  -1.249  33.663  0.00  0.00     0.010 C 
ATOM      7  C17 ZIN A   1      25.683  -2.382  33.884  0.00  0.00     0.035 C 
ATOM      8  C18 ZIN A   1      26.362  -3.712  33.616  0.00  0.00    -0.067 C 
ATOM      9  C19 ZIN A   1      26.198  -4.681  34.516  0.00  0.00     0.053 C 
ATOM     10  C20 ZIN A   1      26.818  -5.994  34.307  0.00  0.00     0.149 C 
ATOM     11  O21 ZIN A   1      27.019  -6.758  35.227  0.00  0.00    -0.293 OA
ATOM     12  C22 ZIN A   1      27.193  -6.345  32.881  0.00  0.00     0.084 C 
ATOM     13  C23 ZIN A   1      27.973  -5.162  32.309  0.00  0.00     0.022 C 
ATOM     14  C24 ZIN A   1      27.165  -3.879  32.361  0.00  0.00    -0.009 C 
ATOM     15  C25 ZIN A   1      26.200  -3.874  31.172  0.00  0.00     0.021 C 
ATOM     16  C26 ZIN A   1      28.102  -2.682  32.181  0.00  0.00     0.072 C 
ATOM     17  C28 ZIN A   1      28.810  -2.767  30.854  0.00  0.00     0.133 C 
ATOM     18  O29 ZIN A   1      28.782  -3.790  30.212  0.00  0.00    -0.297 OA
ATOM     19  C30 ZIN A   1      29.562  -1.553  30.328  0.00  0.00     0.091 C 
ATOM     20  C31 ZIN A   1      28.649  -0.358  30.457  0.00  0.00     0.005 C 
ATOM     21  C32 ZIN A   1      27.383  -0.579  29.625  0.00  0.00     0.019 C 
ENDROOT
BRANCH   1  22
ATOM     22  C6  ZIN A   1      29.015   1.375  28.709  0.00  0.00     0.185 C 
ATOM     23  O7  ZIN A   1      29.007   0.515  27.860  0.00  0.00    -0.292 OA
BRANCH  22  24
ATOM     24  C5  ZIN A   1      28.783   2.814  28.326  0.00  0.00     0.260 C 
BRANCH  24  25
ATOM     25  O4  ZIN A   1      30.042   3.537  28.380  0.00  0.00    -0.314 OA
BRANCH  25  26
ATOM     26  C2  ZIN A   1      30.390   4.065  29.564  0.00  0.00     0.255 C 
ATOM     27  C1  ZIN A   1      29.491   5.072  30.234  0.00  0.00     0.126 C 
ATOM     28  O3  ZIN A   1      31.425   3.733  30.092  0.00  0.00    -0.266 OA
ENDBRANCH  25  26
ENDBRANCH  24  25
ENDBRANCH  22  24
ENDBRANCH   1  22
BRANCH   1  29
ATOM     29  O9  ZIN A   1      30.658   1.000  30.430  0.00  0.00    -0.381 OA
ATOM     30  H38 ZIN A   1      30.939   1.680  31.056  0.00  0.00     0.211 HD
ENDBRANCH   1  29
TORSDOF 5
ENDMDL
MODEL 98
REMARK CAVERDOCK RESULT:      -9.5      0.000      0.000
REMARK CAVERDOCK CONSTRAINTS:       0.0      0.0      0.0      0.0
REMARK CAVERDOCK TUNNEL: 97     -9.5      3.3     98.2
REMARK  5 active torsions:
REMARK  status: ('A' for Active; 'I' for Inactive)
REMARK    1  A    between atoms: C2_2  and  O4_4 
REMARK    2  A    between atoms: O4_4  and  C5_5 
REMARK    3  A    between atoms: C5_5  and  C6_6 
REMARK    4  A    between atoms: C6_6  and  C8_8 
REMARK    5  A    between atoms: C8_8  and  O9_9 
ROOT
ATOM      1  C8  ZIN A   1      29.219   1.124  30.525  0.00  0.00     0.128 C 
ATOM      2  C10 ZIN A   1      28.279   2.074  31.306  0.00  0.00     0.047 C 
ATOM      3  C11 ZIN A   1      27.236   1.172  32.019  0.00  0.00     0.009 C 
ATOM      4  C12 ZIN A   1      27.960  -0.176  32.127  0.00  0.00     0.002 C 
ATOM      5  C14 ZIN A   1      27.060  -1.383  32.293  0.00  0.00     0.003 C 
ATOM      6  C16 ZIN A   1      26.227  -1.282  33.571  0.00  0.00     0.010 C 
ATOM      7  C17 ZIN A   1      25.270  -2.476  33.630  0.00  0.00     0.035 C 
ATOM      8  C18 ZIN A   1      26.066  -3.761  33.502  0.00  0.00    -0.067 C 
ATOM      9  C19 ZIN A   1      25.810  -4.736  34.374  0.00  0.00     0.053 C 
ATOM     10  C20 ZIN A   1      26.537  -6.007  34.294  0.00  0.00     0.149 C 
ATOM     11  O21 ZIN A   1      26.623  -6.755  35.246  0.00  0.00    -0.293 OA
ATOM     12  C22 ZIN A   1      27.176  -6.337  32.960  0.00  0.00     0.084 C 
ATOM     13  C23 ZIN A   1      27.968  -5.109  32.515  0.00  0.00     0.022 C 
ATOM     14  C24 ZIN A   1      27.084  -3.880  32.408  0.00  0.00    -0.009 C 
ATOM     15  C25 ZIN A   1      26.342  -3.940  31.070  0.00  0.00     0.021 C 
ATOM     16  C26 ZIN A   1      27.961  -2.627  32.377  0.00  0.00     0.072 C 
ATOM     17  C28 ZIN A   1      28.894  -2.670  31.193  0.00  0.00     0.133 C 
ATOM     18  O29 ZIN A   1      29.041  -3.694  30.571  0.00  0.00    -0.297 OA
ATOM     19  C30 ZIN A   1      29.648  -1.412  30.789  0.00  0.00     0.091 C 
ATOM     20  C31 ZIN A   1      28.653  -0.277  30.741  0.00  0.00     0.005 C 
ATOM     21  C32 ZIN A   1      27.568  -0.581  29.705  0.00  0.00     0.019 C 
ENDROOT
BRANCH   1  22
ATOM     22  C6  ZIN A   1      29.209   1.470  29.058  0.00  0.00     0.185 C 
ATOM     23  O7  ZIN A   1      29.433   0.615  28.235  0.00  0.00    -0.292 OA
BRANCH  22  24
ATOM     24  C5  ZIN A   1      28.919   2.883  28.619  0.00  0.00     0.260 C 
BRANCH  24  25
ATOM     25  O4  ZIN A   1      30.149   3.654  28.629  0.00  0.00    -0.314 OA
BRANCH  25  26
ATOM     26  C2  ZIN A   1      30.545   4.155  29.809  0.00  0.00     0.255 C 
ATOM     27  C1  ZIN A   1      31.869   3.743  30.398  0.00  0.00     0.126 C 
ATOM     28  O3  ZIN A   1      29.838   4.937  30.400  0.00  0.00    -0.266 OA
ENDBRANCH  25  26
ENDBRANCH  24  25
ENDBRANCH  22  24
ENDBRANCH   1  22
BRANCH   1  29
ATOM     29  O9  ZIN A   1      30.548   1.206  31.043  0.00  0.00    -0.381 OA
ATOM     30  H38 ZIN A   1      31.011   2.022  30.811  0.00  0.00     0.211 HD
ENDBRANCH   1  29
TORSDOF 5
ENDMDL
MODEL 99
REMARK CAVERDOCK RESULT:      -9.6      0.000      0.000
REMARK CAVERDOCK CONSTRAINTS:       0.0      0.0      0.0      0.0
REMARK CAVERDOCK TUNNEL: 98     -9.6      3.2     99.2
REMARK  5 active torsions:
REMARK  status: ('A' for Active; 'I' for Inactive)
REMARK    1  A    between atoms: C2_2  and  O4_4 
REMARK    2  A    between atoms: O4_4  and  C5_5 
REMARK    3  A    between atoms: C5_5  and  C6_6 
REMARK    4  A    between atoms: C6_6  and  C8_8 
REMARK    5  A    between atoms: C8_8  and  O9_9 
ROOT
ATOM      1  C8  ZIN A   1      27.813   0.826  29.138  0.00  0.00     0.128 C 
ATOM      2  C10 ZIN A   1      28.834   0.014  28.307  0.00  0.00     0.047 C 
ATOM      3  C11 ZIN A   1      29.018  -1.341  29.040  0.00  0.00     0.009 C 
ATOM      4  C12 ZIN A   1      27.714  -1.485  29.836  0.00  0.00     0.002 C 
ATOM      5  C14 ZIN A   1      27.785  -2.411  31.033  0.00  0.00     0.003 C 
ATOM      6  C16 ZIN A   1      28.146  -3.835  30.612  0.00  0.00     0.010 C 
ATOM      7  C17 ZIN A   1      28.300  -4.696  31.870  0.00  0.00     0.035 C 
ATOM      8  C18 ZIN A   1      27.037  -4.591  32.704  0.00  0.00    -0.067 C 
ATOM      9  C19 ZIN A   1      26.500  -5.724  33.157  0.00  0.00     0.053 C 
ATOM     10  C20 ZIN A   1      25.287  -5.687  33.980  0.00  0.00     0.149 C 
ATOM     11  O21 ZIN A   1      24.564  -6.654  34.096  0.00  0.00    -0.293 OA
ATOM     12  C22 ZIN A   1      24.984  -4.376  34.679  0.00  0.00     0.084 C 
ATOM     13  C23 ZIN A   1      25.092  -3.266  33.636  0.00  0.00     0.022 C 
ATOM     14  C24 ZIN A   1      26.464  -3.235  32.989  0.00  0.00    -0.009 C 
ATOM     15  C25 ZIN A   1      27.420  -2.501  33.933  0.00  0.00     0.021 C 
ATOM     16  C26 ZIN A   1      26.397  -2.418  31.697  0.00  0.00     0.072 C 
ATOM     17  C28 ZIN A   1      25.958  -1.007  31.992  0.00  0.00     0.133 C 
ATOM     18  O29 ZIN A   1      25.497  -0.725  33.072  0.00  0.00    -0.297 OA
ATOM     19  C30 ZIN A   1      26.101   0.061  30.918  0.00  0.00     0.091 C 
ATOM     20  C31 ZIN A   1      27.498  -0.038  30.356  0.00  0.00     0.005 C 
ATOM     21  C32 ZIN A   1      28.523   0.210  31.466  0.00  0.00     0.019 C 
ENDROOT
BRANCH   1  22
ATOM     22  C6  ZIN A   1      28.418   2.138  29.571  0.00  0.00     0.185 C 
ATOM     23  O7  ZIN A   1      27.872   2.803  30.419  0.00  0.00    -0.292 OA
BRANCH  22  24
ATOM     24  C5  ZIN A   1      29.703   2.617  28.946  0.00  0.00     0.260 C 
BRANCH  24  25
ATOM     25  O4  ZIN A   1      30.803   2.384  29.864  0.00  0.00    -0.314 OA
BRANCH  25  26
ATOM     26  C2  ZIN A   1      31.413   3.466  30.372  0.00  0.00     0.255 C 
ATOM     27  C1  ZIN A   1      32.836   3.370  30.861  0.00  0.00     0.126 C 
ATOM     28  O3  ZIN A   1      30.821   4.517  30.438  0.00  0.00    -0.266 OA
ENDBRANCH  25  26
ENDBRANCH  24  25
ENDBRANCH  22  24
ENDBRANCH   1  22
BRANCH   1  29
ATOM     29  O9  ZIN A   1      26.626   1.058  28.376  0.00  0.00    -0.381 OA
ATOM     30  H38 ZIN A   1      26.595   1.925  27.950  0.00  0.00     0.211 HD
ENDBRANCH   1  29
TORSDOF 5
ENDMDL
MODEL 100
REMARK CAVERDOCK RESULT:     -10.0      0.000      0.000
REMARK CAVERDOCK CONSTRAINTS:       0.0      0.0      0.0      0.0
REMARK CAVERDOCK TUNNEL: 99    -10.0      3.3    100.6
REMARK  5 active torsions:
REMARK  status: ('A' for Active; 'I' for Inactive)
REMARK    1  A    between atoms: C2_2  and  O4_4 
REMARK    2  A    between atoms: O4_4  and  C5_5 
REMARK    3  A    between atoms: C5_5  and  C6_6 
REMARK    4  A    between atoms: C6_6  and  C8_8 
REMARK    5  A    between atoms: C8_8  and  O9_9 
ROOT
ATOM      1  C8  ZIN A   1      27.752   0.650  29.228  0.00  0.00     0.128 C 
ATOM      2  C10 ZIN A   1      28.818  -0.128  28.421  0.00  0.00     0.047 C 
ATOM      3  C11 ZIN A   1      29.046  -1.467  29.172  0.00  0.00     0.009 C 
ATOM      4  C12 ZIN A   1      27.737  -1.656  29.949  0.00  0.00     0.002 C 
ATOM      5  C14 ZIN A   1      27.828  -2.566  31.157  0.00  0.00     0.003 C 
ATOM      6  C16 ZIN A   1      28.252  -3.979  30.757  0.00  0.00     0.010 C 
ATOM      7  C17 ZIN A   1      28.422  -4.820  32.026  0.00  0.00     0.035 C 
ATOM      8  C18 ZIN A   1      27.143  -4.759  32.840  0.00  0.00    -0.067 C 
ATOM      9  C19 ZIN A   1      26.646  -5.908  33.297  0.00  0.00     0.053 C 
ATOM     10  C20 ZIN A   1      25.420  -5.913  34.101  0.00  0.00     0.149 C 
ATOM     11  O21 ZIN A   1      24.736  -6.908  34.216  0.00  0.00    -0.293 OA
ATOM     12  C22 ZIN A   1      25.052  -4.609  34.781  0.00  0.00     0.084 C 
ATOM     13  C23 ZIN A   1      25.131  -3.505  33.728  0.00  0.00     0.022 C 
ATOM     14  C24 ZIN A   1      26.511  -3.424  33.102  0.00  0.00    -0.009 C 
ATOM     15  C25 ZIN A   1      27.422  -2.643  34.052  0.00  0.00     0.021 C 
ATOM     16  C26 ZIN A   1      26.431  -2.624  31.800  0.00  0.00     0.072 C 
ATOM     17  C28 ZIN A   1      25.929  -1.229  32.074  0.00  0.00     0.133 C 
ATOM     18  O29 ZIN A   1      25.441  -0.956  33.144  0.00  0.00    -0.297 OA
ATOM     19  C30 ZIN A   1      26.045  -0.167  30.990  0.00  0.00     0.091 C 
ATOM     20  C31 ZIN A   1      27.454  -0.214  30.451  0.00  0.00     0.005 C 
ATOM     21  C32 ZIN A   1      28.450   0.087  31.573  0.00  0.00     0.019 C 
ENDROOT
BRANCH   1  22
ATOM     22  C6  ZIN A   1      28.296   1.989  29.657  0.00  0.00     0.185 C 
ATOM     23  O7  ZIN A   1      27.728   2.626  30.511  0.00  0.00    -0.292 OA
BRANCH  22  24
ATOM     24  C5  ZIN A   1      29.548   2.532  29.018  0.00  0.00     0.260 C 
BRANCH  24  25
ATOM     25  O4  ZIN A   1      30.679   2.302  29.900  0.00  0.00    -0.314 OA
BRANCH  25  26
ATOM     26  C2  ZIN A   1      31.382   3.379  30.283  0.00  0.00     0.255 C 
ATOM     27  C1  ZIN A   1      32.774   3.212  30.837  0.00  0.00     0.126 C 
ATOM     28  O3  ZIN A   1      30.899   4.482  30.184  0.00  0.00    -0.266 OA
ENDBRANCH  25  26
ENDBRANCH  24  25
ENDBRANCH  22  24
ENDBRANCH   1  22
BRANCH   1  29
ATOM     29  O9  ZIN A   1      26.569   0.825  28.447  0.00  0.00    -0.381 OA
ATOM     30  H38 ZIN A   1      25.990   1.532  28.762  0.00  0.00     0.211 HD
ENDBRANCH   1  29
TORSDOF 5
ENDMDL
MODEL 101
REMARK CAVERDOCK RESULT:     -10.3      0.000      0.000
REMARK CAVERDOCK CONSTRAINTS:       0.0      0.0      0.0      0.0
REMARK CAVERDOCK TUNNEL: 100    -10.3      3.3    101.1
REMARK  5 active torsions:
REMARK  status: ('A' for Active; 'I' for Inactive)
REMARK    1  A    between atoms: C2_2  and  O4_4 
REMARK    2  A    between atoms: O4_4  and  C5_5 
REMARK    3  A    between atoms: C5_5  and  C6_6 
REMARK    4  A    between atoms: C6_6  and  C8_8 
REMARK    5  A    between atoms: C8_8  and  O9_9 
ROOT
ATOM      1  C8  ZIN A   1      27.678   0.467  29.320  0.00  0.00     0.128 C 
ATOM      2  C10 ZIN A   1      28.727  -0.318  28.496  0.00  0.00     0.047 C 
ATOM      3  C11 ZIN A   1      28.945  -1.666  29.234  0.00  0.00     0.009 C 
ATOM      4  C12 ZIN A   1      27.641  -1.844  30.023  0.00  0.00     0.002 C 
ATOM      5  C14 ZIN A   1      27.732  -2.765  31.223  0.00  0.00     0.003 C 
ATOM      6  C16 ZIN A   1      28.135  -4.179  30.807  0.00  0.00     0.010 C 
ATOM      7  C17 ZIN A   1      28.306  -5.032  32.068  0.00  0.00     0.035 C 
ATOM      8  C18 ZIN A   1      27.036  -4.961  32.896  0.00  0.00    -0.067 C 
ATOM      9  C19 ZIN A   1      26.529  -6.107  33.349  0.00  0.00     0.053 C 
ATOM     10  C20 ZIN A   1      25.311  -6.103  34.165  0.00  0.00     0.149 C 
ATOM     11  O21 ZIN A   1      24.615  -7.090  34.279  0.00  0.00    -0.293 OA
ATOM     12  C22 ZIN A   1      24.967  -4.799  34.859  0.00  0.00     0.084 C 
ATOM     13  C23 ZIN A   1      25.049  -3.689  33.813  0.00  0.00     0.022 C 
ATOM     14  C24 ZIN A   1      26.424  -3.621  33.174  0.00  0.00    -0.009 C 
ATOM     15  C25 ZIN A   1      27.354  -2.858  34.121  0.00  0.00     0.021 C 
ATOM     16  C26 ZIN A   1      26.341  -2.810  31.879  0.00  0.00     0.072 C 
ATOM     17  C28 ZIN A   1      25.860  -1.410  32.169  0.00  0.00     0.133 C 
ATOM     18  O29 ZIN A   1      25.386  -1.140  33.246  0.00  0.00    -0.297 OA
ATOM     19  C30 ZIN A   1      25.979  -0.342  31.092  0.00  0.00     0.091 C 
ATOM     20  C31 ZIN A   1      27.382  -0.402  30.538  0.00  0.00     0.005 C 
ATOM     21  C32 ZIN A   1      28.393  -0.123  31.653  0.00  0.00     0.019 C 
ENDROOT
BRANCH   1  22
ATOM     22  C6  ZIN A   1      28.244   1.796  29.753  0.00  0.00     0.185 C 
ATOM     23  O7  ZIN A   1      27.687   2.438  30.611  0.00  0.00    -0.292 OA
BRANCH  22  24
ATOM     24  C5  ZIN A   1      29.503   2.323  29.114  0.00  0.00     0.260 C 
BRANCH  24  25
ATOM     25  O4  ZIN A   1      30.600   2.230  30.061  0.00  0.00    -0.314 OA
BRANCH  25  26
ATOM     26  C2  ZIN A   1      31.258   3.366  30.344  0.00  0.00     0.255 C 
ATOM     27  C1  ZIN A   1      32.701   3.314  30.774  0.00  0.00     0.126 C 
ATOM     28  O3  ZIN A   1      30.691   4.429  30.255  0.00  0.00    -0.266 OA
ENDBRANCH  25  26
ENDBRANCH  24  25
ENDBRANCH  22  24
ENDBRANCH   1  22
BRANCH   1  29
ATOM     29  O9  ZIN A   1      26.490   0.664  28.551  0.00  0.00    -0.381 OA
ATOM     30  H38 ZIN A   1      25.672   0.518  29.046  0.00  0.00     0.211 HD
ENDBRANCH   1  29
TORSDOF 5
ENDMDL
MODEL 102
REMARK CAVERDOCK RESULT:     -10.6      0.000      0.000
REMARK CAVERDOCK CONSTRAINTS:       0.0      0.0      0.0      0.0
REMARK CAVERDOCK TUNNEL: 101    -10.6      3.2    102.2
REMARK  5 active torsions:
REMARK  status: ('A' for Active; 'I' for Inactive)
REMARK    1  A    between atoms: C2_2  and  O4_4 
REMARK    2  A    between atoms: O4_4  and  C5_5 
REMARK    3  A    between atoms: C5_5  and  C6_6 
REMARK    4  A    between atoms: C6_6  and  C8_8 
REMARK    5  A    between atoms: C8_8  and  O9_9 
ROOT
ATOM      1  C8  ZIN A   1      27.666   0.301  29.388  0.00  0.00     0.128 C 
ATOM      2  C10 ZIN A   1      28.759  -0.462  28.603  0.00  0.00     0.047 C 
ATOM      3  C11 ZIN A   1      28.996  -1.794  29.364  0.00  0.00     0.009 C 
ATOM      4  C12 ZIN A   1      27.677  -2.002  30.120  0.00  0.00     0.002 C 
ATOM      5  C14 ZIN A   1      27.761  -2.905  31.333  0.00  0.00     0.003 C 
ATOM      6  C16 ZIN A   1      28.216  -4.312  30.946  0.00  0.00     0.010 C 
ATOM      7  C17 ZIN A   1      28.378  -5.145  32.222  0.00  0.00     0.035 C 
ATOM      8  C18 ZIN A   1      27.084  -5.101  33.014  0.00  0.00    -0.067 C 
ATOM      9  C19 ZIN A   1      26.598  -6.256  33.467  0.00  0.00     0.053 C 
ATOM     10  C20 ZIN A   1      25.359  -6.278  34.250  0.00  0.00     0.149 C 
ATOM     11  O21 ZIN A   1      24.689  -7.284  34.358  0.00  0.00    -0.293 OA
ATOM     12  C22 ZIN A   1      24.958  -4.977  34.918  0.00  0.00     0.084 C 
ATOM     13  C23 ZIN A   1      25.037  -3.877  33.861  0.00  0.00     0.022 C 
ATOM     14  C24 ZIN A   1      26.426  -3.776  33.259  0.00  0.00    -0.009 C 
ATOM     15  C25 ZIN A   1      27.306  -2.975  34.221  0.00  0.00     0.021 C 
ATOM     16  C26 ZIN A   1      26.355  -2.983  31.952  0.00  0.00     0.072 C 
ATOM     17  C28 ZIN A   1      25.826  -1.595  32.210  0.00  0.00     0.133 C 
ATOM     18  O29 ZIN A   1      25.314  -1.326  33.271  0.00  0.00    -0.297 OA
ATOM     19  C30 ZIN A   1      25.943  -0.536  31.124  0.00  0.00     0.091 C 
ATOM     20  C31 ZIN A   1      27.361  -0.562  30.610  0.00  0.00     0.005 C 
ATOM     21  C32 ZIN A   1      28.333  -0.240  31.747  0.00  0.00     0.019 C 
ENDROOT
BRANCH   1  22
ATOM     22  C6  ZIN A   1      28.180   1.651  29.820  0.00  0.00     0.185 C 
ATOM     23  O7  ZIN A   1      27.656   2.231  30.741  0.00  0.00    -0.292 OA
BRANCH  22  24
ATOM     24  C5  ZIN A   1      29.348   2.277  29.101  0.00  0.00     0.260 C 
BRANCH  24  25
ATOM     25  O4  ZIN A   1      30.537   2.173  29.928  0.00  0.00    -0.314 OA
BRANCH  25  26
ATOM     26  C2  ZIN A   1      31.119   3.322  30.304  0.00  0.00     0.255 C 
ATOM     27  C1  ZIN A   1      32.462   3.298  30.988  0.00  0.00     0.126 C 
ATOM     28  O3  ZIN A   1      30.567   4.376  30.094  0.00  0.00    -0.266 OA
ENDBRANCH  25  26
ENDBRANCH  24  25
ENDBRANCH  22  24
ENDBRANCH   1  22
BRANCH   1  29
ATOM     29  O9  ZIN A   1      26.494   0.453  28.585  0.00  0.00    -0.381 OA
ATOM     30  H38 ZIN A   1      25.777   0.933  29.022  0.00  0.00     0.211 HD
ENDBRANCH   1  29
TORSDOF 5
ENDMDL
MODEL 103
REMARK CAVERDOCK RESULT:     -10.6      0.000      0.000
REMARK CAVERDOCK CONSTRAINTS:       0.0      0.0      0.0      0.0
REMARK CAVERDOCK TUNNEL: 102    -10.6      3.3    103.3
REMARK  5 active torsions:
REMARK  status: ('A' for Active; 'I' for Inactive)
REMARK    1  A    between atoms: C2_2  and  O4_4 
REMARK    2  A    between atoms: O4_4  and  C5_5 
REMARK    3  A    between atoms: C5_5  and  C6_6 
REMARK    4  A    between atoms: C6_6  and  C8_8 
REMARK    5  A    between atoms: C8_8  and  O9_9 
ROOT
ATOM      1  C8  ZIN A   1      27.703   0.091  29.486  0.00  0.00     0.128 C 
ATOM      2  C10 ZIN A   1      28.707  -0.750  28.663  0.00  0.00     0.047 C 
ATOM      3  C11 ZIN A   1      28.877  -2.095  29.419  0.00  0.00     0.009 C 
ATOM      4  C12 ZIN A   1      27.577  -2.206  30.225  0.00  0.00     0.002 C 
ATOM      5  C14 ZIN A   1      27.643  -3.112  31.438  0.00  0.00     0.003 C 
ATOM      6  C16 ZIN A   1      27.981  -4.548  31.039  0.00  0.00     0.010 C 
ATOM      7  C17 ZIN A   1      28.131  -5.389  32.310  0.00  0.00     0.035 C 
ATOM      8  C18 ZIN A   1      26.875  -5.252  33.151  0.00  0.00    -0.067 C 
ATOM      9  C19 ZIN A   1      26.325  -6.369  33.627  0.00  0.00     0.053 C 
ATOM     10  C20 ZIN A   1      25.118  -6.301  34.457  0.00  0.00     0.149 C 
ATOM     11  O21 ZIN A   1      24.383  -7.256  34.594  0.00  0.00    -0.293 OA
ATOM     12  C22 ZIN A   1      24.838  -4.974  35.135  0.00  0.00     0.084 C 
ATOM     13  C23 ZIN A   1      24.955  -3.884  34.072  0.00  0.00     0.022 C 
ATOM     14  C24 ZIN A   1      26.323  -3.883  33.416  0.00  0.00    -0.009 C 
ATOM     15  C25 ZIN A   1      27.296  -3.147  34.341  0.00  0.00     0.021 C 
ATOM     16  C26 ZIN A   1      26.259  -3.088  32.110  0.00  0.00     0.072 C 
ATOM     17  C28 ZIN A   1      25.841  -1.666  32.384  0.00  0.00     0.133 C 
ATOM     18  O29 ZIN A   1      25.391  -1.360  33.462  0.00  0.00    -0.297 OA
ATOM     19  C30 ZIN A   1      25.992  -0.619  31.290  0.00  0.00     0.091 C 
ATOM     20  C31 ZIN A   1      27.385  -0.747  30.721  0.00  0.00     0.005 C 
ATOM     21  C32 ZIN A   1      28.420  -0.495  31.820  0.00  0.00     0.019 C 
ENDROOT
BRANCH   1  22
ATOM     22  C6  ZIN A   1      28.329   1.401  29.893  0.00  0.00     0.185 C 
ATOM     23  O7  ZIN A   1      27.749   2.137  30.654  0.00  0.00    -0.292 OA
BRANCH  22  24
ATOM     24  C5  ZIN A   1      29.679   1.791  29.348  0.00  0.00     0.260 C 
BRANCH  24  25
ATOM     25  O4  ZIN A   1      30.588   2.052  30.450  0.00  0.00    -0.314 OA
BRANCH  25  26
ATOM     26  C2  ZIN A   1      31.220   3.236  30.452  0.00  0.00     0.255 C 
ATOM     27  C1  ZIN A   1      32.667   3.318  30.865  0.00  0.00     0.126 C 
ATOM     28  O3  ZIN A   1      30.627   4.236  30.123  0.00  0.00    -0.266 OA
ENDBRANCH  25  26
ENDBRANCH  24  25
ENDBRANCH  22  24
ENDBRANCH   1  22
BRANCH   1  29
ATOM     29  O9  ZIN A   1      26.515   0.326  28.728  0.00  0.00    -0.381 OA
ATOM     30  H38 ZIN A   1      25.723   0.453  29.267  0.00  0.00     0.211 HD
ENDBRANCH   1  29
TORSDOF 5
ENDMDL
MODEL 104
REMARK CAVERDOCK RESULT:     -11.0      0.000      0.000
REMARK CAVERDOCK CONSTRAINTS:       0.0      0.0      0.0      0.0
REMARK CAVERDOCK TUNNEL: 103    -11.0      3.3    104.1
REMARK  5 active torsions:
REMARK  status: ('A' for Active; 'I' for Inactive)
REMARK    1  A    between atoms: C2_2  and  O4_4 
REMARK    2  A    between atoms: O4_4  and  C5_5 
REMARK    3  A    between atoms: C5_5  and  C6_6 
REMARK    4  A    between atoms: C6_6  and  C8_8 
REMARK    5  A    between atoms: C8_8  and  O9_9 
ROOT
ATOM      1  C8  ZIN A   1      27.593  -0.078  29.538  0.00  0.00     0.128 C 
ATOM      2  C10 ZIN A   1      28.626  -0.899  28.730  0.00  0.00     0.047 C 
ATOM      3  C11 ZIN A   1      28.824  -2.233  29.499  0.00  0.00     0.009 C 
ATOM      4  C12 ZIN A   1      27.520  -2.372  30.295  0.00  0.00     0.002 C 
ATOM      5  C14 ZIN A   1      27.599  -3.265  31.515  0.00  0.00     0.003 C 
ATOM      6  C16 ZIN A   1      27.977  -4.696  31.132  0.00  0.00     0.010 C 
ATOM      7  C17 ZIN A   1      28.138  -5.522  32.412  0.00  0.00     0.035 C 
ATOM      8  C18 ZIN A   1      26.872  -5.411  33.241  0.00  0.00    -0.067 C 
ATOM      9  C19 ZIN A   1      26.347  -6.538  33.721  0.00  0.00     0.053 C 
ATOM     10  C20 ZIN A   1      25.132  -6.494  34.540  0.00  0.00     0.149 C 
ATOM     11  O21 ZIN A   1      24.420  -7.466  34.679  0.00  0.00    -0.293 OA
ATOM     12  C22 ZIN A   1      24.811  -5.169  35.205  0.00  0.00     0.084 C 
ATOM     13  C23 ZIN A   1      24.909  -4.085  34.134  0.00  0.00     0.022 C 
ATOM     14  C24 ZIN A   1      26.283  -4.054  33.489  0.00  0.00    -0.009 C 
ATOM     15  C25 ZIN A   1      27.228  -3.286  34.416  0.00  0.00     0.021 C 
ATOM     16  C26 ZIN A   1      26.210  -3.272  32.176  0.00  0.00     0.072 C 
ATOM     17  C28 ZIN A   1      25.753  -1.859  32.434  0.00  0.00     0.133 C 
ATOM     18  O29 ZIN A   1      25.286  -1.555  33.506  0.00  0.00    -0.297 OA
ATOM     19  C30 ZIN A   1      25.886  -0.817  31.333  0.00  0.00     0.091 C 
ATOM     20  C31 ZIN A   1      27.286  -0.914  30.777  0.00  0.00     0.005 C 
ATOM     21  C32 ZIN A   1      28.305  -0.626  31.882  0.00  0.00     0.019 C 
ENDROOT
BRANCH   1  22
ATOM     22  C6  ZIN A   1      28.182   1.251  29.938  0.00  0.00     0.185 C 
ATOM     23  O7  ZIN A   1      27.566   1.988  30.671  0.00  0.00    -0.292 OA
BRANCH  22  24
ATOM     24  C5  ZIN A   1      29.538   1.659  29.424  0.00  0.00     0.260 C 
BRANCH  24  25
ATOM     25  O4  ZIN A   1      30.388   2.029  30.542  0.00  0.00    -0.314 OA
BRANCH  25  26
ATOM     26  C2  ZIN A   1      31.011   3.215  30.468  0.00  0.00     0.255 C 
ATOM     27  C1  ZIN A   1      32.461   3.332  30.863  0.00  0.00     0.126 C 
ATOM     28  O3  ZIN A   1      30.408   4.190  30.085  0.00  0.00    -0.266 OA
ENDBRANCH  25  26
ENDBRANCH  24  25
ENDBRANCH  22  24
ENDBRANCH   1  22
BRANCH   1  29
ATOM     29  O9  ZIN A   1      26.406   0.120  28.768  0.00  0.00    -0.381 OA
ATOM     30  H38 ZIN A   1      26.174  -0.628  28.201  0.00  0.00     0.211 HD
ENDBRANCH   1  29
TORSDOF 5
ENDMDL
MODEL 105
REMARK CAVERDOCK RESULT:     -11.1      0.000      0.000
REMARK CAVERDOCK CONSTRAINTS:       0.0      0.0      0.0      0.0
REMARK CAVERDOCK TUNNEL: 104    -11.1      3.3    105.3
REMARK  5 active torsions:
REMARK  status: ('A' for Active; 'I' for Inactive)
REMARK    1  A    between atoms: C2_2  and  O4_4 
REMARK    2  A    between atoms: O4_4  and  C5_5 
REMARK    3  A    between atoms: C5_5  and  C6_6 
REMARK    4  A    between atoms: C6_6  and  C8_8 
REMARK    5  A    between atoms: C8_8  and  O9_9 
ROOT
ATOM      1  C8  ZIN A   1      27.580  -0.024  29.749  0.00  0.00     0.128 C 
ATOM      2  C10 ZIN A   1      28.641  -0.813  28.947  0.00  0.00     0.047 C 
ATOM      3  C11 ZIN A   1      28.832  -2.166  29.685  0.00  0.00     0.009 C 
ATOM      4  C12 ZIN A   1      27.509  -2.338  30.442  0.00  0.00     0.002 C 
ATOM      5  C14 ZIN A   1      27.564  -3.264  31.640  0.00  0.00     0.003 C 
ATOM      6  C16 ZIN A   1      27.966  -4.680  31.227  0.00  0.00     0.010 C 
ATOM      7  C17 ZIN A   1      28.102  -5.540  32.488  0.00  0.00     0.035 C 
ATOM      8  C18 ZIN A   1      26.813  -5.462  33.286  0.00  0.00    -0.067 C 
ATOM      9  C19 ZIN A   1      26.287  -6.606  33.722  0.00  0.00     0.053 C 
ATOM     10  C20 ZIN A   1      25.050  -6.596  34.509  0.00  0.00     0.149 C 
ATOM     11  O21 ZIN A   1      24.345  -7.578  34.603  0.00  0.00    -0.293 OA
ATOM     12  C22 ZIN A   1      24.700  -5.293  35.201  0.00  0.00     0.084 C 
ATOM     13  C23 ZIN A   1      24.815  -4.179  34.162  0.00  0.00     0.022 C 
ATOM     14  C24 ZIN A   1      26.205  -4.118  33.556  0.00  0.00    -0.009 C 
ATOM     15  C25 ZIN A   1      27.118  -3.367  34.528  0.00  0.00     0.021 C 
ATOM     16  C26 ZIN A   1      26.158  -3.301  32.263  0.00  0.00     0.072 C 
ATOM     17  C28 ZIN A   1      25.681  -1.900  32.547  0.00  0.00     0.133 C 
ATOM     18  O29 ZIN A   1      25.183  -1.630  33.614  0.00  0.00    -0.297 OA
ATOM     19  C30 ZIN A   1      25.833  -0.827  31.478  0.00  0.00     0.091 C 
ATOM     20  C31 ZIN A   1      27.248  -0.896  30.957  0.00  0.00     0.005 C 
ATOM     21  C32 ZIN A   1      28.235  -0.629  32.096  0.00  0.00     0.019 C 
ENDROOT
BRANCH   1  22
ATOM     22  C6  ZIN A   1      28.144   1.299  30.201  0.00  0.00     0.185 C 
ATOM     23  O7  ZIN A   1      27.536   1.976  30.995  0.00  0.00    -0.292 OA
BRANCH  22  24
ATOM     24  C5  ZIN A   1      29.469   1.776  29.662  0.00  0.00     0.260 C 
BRANCH  24  25
ATOM     25  O4  ZIN A   1      30.266   2.318  30.748  0.00  0.00    -0.314 OA
BRANCH  25  26
ATOM     26  C2  ZIN A   1      31.081   3.342  30.453  0.00  0.00     0.255 C 
ATOM     27  C1  ZIN A   1      32.516   3.321  30.916  0.00  0.00     0.126 C 
ATOM     28  O3  ZIN A   1      30.665   4.281  29.816  0.00  0.00    -0.266 OA
ENDBRANCH  25  26
ENDBRANCH  24  25
ENDBRANCH  22  24
ENDBRANCH   1  22
BRANCH   1  29
ATOM     29  O9  ZIN A   1      26.411   0.185  28.954  0.00  0.00    -0.381 OA
ATOM     30  H38 ZIN A   1      26.012  -0.630  28.620  0.00  0.00     0.211 HD
ENDBRANCH   1  29
TORSDOF 5
ENDMDL
MODEL 106
REMARK CAVERDOCK RESULT:     -11.1      0.000      0.000
REMARK CAVERDOCK CONSTRAINTS:       0.0      0.0      0.0      0.0
REMARK CAVERDOCK TUNNEL: 105    -11.1      3.3    106.5
REMARK  5 active torsions:
REMARK  status: ('A' for Active; 'I' for Inactive)
REMARK    1  A    between atoms: C2_2  and  O4_4 
REMARK    2  A    between atoms: O4_4  and  C5_5 
REMARK    3  A    between atoms: C5_5  and  C6_6 
REMARK    4  A    between atoms: C6_6  and  C8_8 
REMARK    5  A    between atoms: C8_8  and  O9_9 
ROOT
ATOM      1  C8  ZIN A   1      27.692  -0.287  29.767  0.00  0.00     0.128 C 
ATOM      2  C10 ZIN A   1      28.780  -1.112  29.039  0.00  0.00     0.047 C 
ATOM      3  C11 ZIN A   1      28.929  -2.438  29.832  0.00  0.00     0.009 C 
ATOM      4  C12 ZIN A   1      27.574  -2.574  30.538  0.00  0.00     0.002 C 
ATOM      5  C14 ZIN A   1      27.571  -3.457  31.769  0.00  0.00     0.003 C 
ATOM      6  C16 ZIN A   1      27.979  -4.889  31.425  0.00  0.00     0.010 C 
ATOM      7  C17 ZIN A   1      28.054  -5.704  32.721  0.00  0.00     0.035 C 
ATOM      8  C18 ZIN A   1      26.733  -5.589  33.460  0.00  0.00    -0.067 C 
ATOM      9  C19 ZIN A   1      26.180  -6.714  33.913  0.00  0.00     0.053 C 
ATOM     10  C20 ZIN A   1      24.911  -6.667  34.646  0.00  0.00     0.149 C 
ATOM     11  O21 ZIN A   1      24.194  -7.641  34.745  0.00  0.00    -0.293 OA
ATOM     12  C22 ZIN A   1      24.541  -5.338  35.275  0.00  0.00     0.084 C 
ATOM     13  C23 ZIN A   1      24.709  -4.262  34.203  0.00  0.00     0.022 C 
ATOM     14  C24 ZIN A   1      26.124  -4.233  33.655  0.00  0.00    -0.009 C 
ATOM     15  C25 ZIN A   1      27.001  -3.452  34.637  0.00  0.00     0.021 C 
ATOM     16  C26 ZIN A   1      26.139  -3.462  32.333  0.00  0.00     0.072 C 
ATOM     17  C28 ZIN A   1      25.662  -2.049  32.546  0.00  0.00     0.133 C 
ATOM     18  O29 ZIN A   1      25.121  -1.737  33.580  0.00  0.00    -0.297 OA
ATOM     19  C30 ZIN A   1      25.867  -1.016  31.447  0.00  0.00     0.091 C 
ATOM     20  C31 ZIN A   1      27.303  -1.113  30.990  0.00  0.00     0.005 C 
ATOM     21  C32 ZIN A   1      28.242  -0.812  32.160  0.00  0.00     0.019 C 
ENDROOT
BRANCH   1  22
ATOM     22  C6  ZIN A   1      28.247   1.048  30.195  0.00  0.00     0.185 C 
ATOM     23  O7  ZIN A   1      27.531   1.854  30.737  0.00  0.00    -0.292 OA
BRANCH  22  24
ATOM     24  C5  ZIN A   1      29.698   1.374  29.946  0.00  0.00     0.260 C 
BRANCH  24  25
ATOM     25  O4  ZIN A   1      30.150   2.343  30.928  0.00  0.00    -0.314 OA
BRANCH  25  26
ATOM     26  C2  ZIN A   1      30.919   3.349  30.482  0.00  0.00     0.255 C 
ATOM     27  C1  ZIN A   1      32.420   3.215  30.497  0.00  0.00     0.126 C 
ATOM     28  O3  ZIN A   1      30.407   4.363  30.070  0.00  0.00    -0.266 OA
ENDBRANCH  25  26
ENDBRANCH  24  25
ENDBRANCH  22  24
ENDBRANCH   1  22
BRANCH   1  29
ATOM     29  O9  ZIN A   1      26.560  -0.100  28.915  0.00  0.00    -0.381 OA
ATOM     30  H38 ZIN A   1      26.232  -0.914  28.511  0.00  0.00     0.211 HD
ENDBRANCH   1  29
TORSDOF 5
ENDMDL
MODEL 107
REMARK CAVERDOCK RESULT:     -11.1      0.000      0.000
REMARK CAVERDOCK CONSTRAINTS:       0.0      0.0      0.0      0.0
REMARK CAVERDOCK TUNNEL: 106    -11.1      3.3    107.2
REMARK  5 active torsions:
REMARK  status: ('A' for Active; 'I' for Inactive)
REMARK    1  A    between atoms: C2_2  and  O4_4 
REMARK    2  A    between atoms: O4_4  and  C5_5 
REMARK    3  A    between atoms: C5_5  and  C6_6 
REMARK    4  A    between atoms: C6_6  and  C8_8 
REMARK    5  A    between atoms: C8_8  and  O9_9 
ROOT
ATOM      1  C8  ZIN A   1      27.696  -0.239  30.041  0.00  0.00     0.128 C 
ATOM      2  C10 ZIN A   1      28.791  -1.041  29.296  0.00  0.00     0.047 C 
ATOM      3  C11 ZIN A   1      28.912  -2.403  30.030  0.00  0.00     0.009 C 
ATOM      4  C12 ZIN A   1      27.542  -2.558  30.703  0.00  0.00     0.002 C 
ATOM      5  C14 ZIN A   1      27.508  -3.496  31.892  0.00  0.00     0.003 C 
ATOM      6  C16 ZIN A   1      27.909  -4.915  31.490  0.00  0.00     0.010 C 
ATOM      7  C17 ZIN A   1      27.952  -5.789  32.748  0.00  0.00     0.035 C 
ATOM      8  C18 ZIN A   1      26.619  -5.696  33.467  0.00  0.00    -0.067 C 
ATOM      9  C19 ZIN A   1      26.047  -6.834  33.857  0.00  0.00     0.053 C 
ATOM     10  C20 ZIN A   1      24.764  -6.809  34.568  0.00  0.00     0.149 C 
ATOM     11  O21 ZIN A   1      24.037  -7.779  34.608  0.00  0.00    -0.293 OA
ATOM     12  C22 ZIN A   1      24.395  -5.506  35.250  0.00  0.00     0.084 C 
ATOM     13  C23 ZIN A   1      24.594  -4.384  34.233  0.00  0.00     0.022 C 
ATOM     14  C24 ZIN A   1      26.019  -4.343  33.713  0.00  0.00    -0.009 C 
ATOM     15  C25 ZIN A   1      26.884  -3.618  34.746  0.00  0.00     0.021 C 
ATOM     16  C26 ZIN A   1      26.066  -3.514  32.428  0.00  0.00     0.072 C 
ATOM     17  C28 ZIN A   1      25.597  -2.106  32.697  0.00  0.00     0.133 C 
ATOM     18  O29 ZIN A   1      25.040  -1.837  33.734  0.00  0.00    -0.297 OA
ATOM     19  C30 ZIN A   1      25.833  -1.027  31.651  0.00  0.00     0.091 C 
ATOM     20  C31 ZIN A   1      27.276  -1.117  31.217  0.00  0.00     0.005 C 
ATOM     21  C32 ZIN A   1      28.195  -0.879  32.417  0.00  0.00     0.019 C 
ENDROOT
BRANCH   1  22
ATOM     22  C6  ZIN A   1      28.255   1.069  30.540  0.00  0.00     0.185 C 
ATOM     23  O7  ZIN A   1      27.536   1.856  31.107  0.00  0.00    -0.292 OA
BRANCH  22  24
ATOM     24  C5  ZIN A   1      29.713   1.393  30.332  0.00  0.00     0.260 C 
BRANCH  24  25
ATOM     25  O4  ZIN A   1      30.053   2.589  31.081  0.00  0.00    -0.314 OA
BRANCH  25  26
ATOM     26  C2  ZIN A   1      30.849   3.483  30.474  0.00  0.00     0.255 C 
ATOM     27  C1  ZIN A   1      32.346   3.314  30.521  0.00  0.00     0.126 C 
ATOM     28  O3  ZIN A   1      30.365   4.423  29.889  0.00  0.00    -0.266 OA
ENDBRANCH  25  26
ENDBRANCH  24  25
ENDBRANCH  22  24
ENDBRANCH   1  22
BRANCH   1  29
ATOM     29  O9  ZIN A   1      26.582  -0.002  29.178  0.00  0.00    -0.381 OA
ATOM     30  H38 ZIN A   1      26.158   0.856  29.309  0.00  0.00     0.211 HD
ENDBRANCH   1  29
TORSDOF 5
ENDMDL
MODEL 108
REMARK CAVERDOCK RESULT:     -10.9      0.000      0.000
REMARK CAVERDOCK CONSTRAINTS:       0.0      0.0      0.0      0.0
REMARK CAVERDOCK TUNNEL: 107    -10.9      3.3    108.5
REMARK  5 active torsions:
REMARK  status: ('A' for Active; 'I' for Inactive)
REMARK    1  A    between atoms: C2_2  and  O4_4 
REMARK    2  A    between atoms: O4_4  and  C5_5 
REMARK    3  A    between atoms: C5_5  and  C6_6 
REMARK    4  A    between atoms: C6_6  and  C8_8 
REMARK    5  A    between atoms: C8_8  and  O9_9 
ROOT
ATOM      1  C8  ZIN A   1      27.672  -0.252  30.177  0.00  0.00     0.128 C 
ATOM      2  C10 ZIN A   1      28.731  -1.067  29.396  0.00  0.00     0.047 C 
ATOM      3  C11 ZIN A   1      28.826  -2.448  30.097  0.00  0.00     0.009 C 
ATOM      4  C12 ZIN A   1      27.464  -2.580  30.791  0.00  0.00     0.002 C 
ATOM      5  C14 ZIN A   1      27.424  -3.543  31.960  0.00  0.00     0.003 C 
ATOM      6  C16 ZIN A   1      27.777  -4.963  31.520  0.00  0.00     0.010 C 
ATOM      7  C17 ZIN A   1      27.817  -5.866  32.757  0.00  0.00     0.035 C 
ATOM      8  C18 ZIN A   1      26.500  -5.751  33.501  0.00  0.00    -0.067 C 
ATOM      9  C19 ZIN A   1      25.902  -6.882  33.877  0.00  0.00     0.053 C 
ATOM     10  C20 ZIN A   1      24.633  -6.836  34.611  0.00  0.00     0.149 C 
ATOM     11  O21 ZIN A   1      23.880  -7.786  34.643  0.00  0.00    -0.293 OA
ATOM     12  C22 ZIN A   1      24.313  -5.539  35.328  0.00  0.00     0.084 C 
ATOM     13  C23 ZIN A   1      24.526  -4.401  34.332  0.00  0.00     0.022 C 
ATOM     14  C24 ZIN A   1      25.943  -4.389  33.788  0.00  0.00    -0.009 C 
ATOM     15  C25 ZIN A   1      26.846  -3.711  34.821  0.00  0.00     0.021 C 
ATOM     16  C26 ZIN A   1      25.991  -3.532  32.521  0.00  0.00     0.072 C 
ATOM     17  C28 ZIN A   1      25.568  -2.118  32.829  0.00  0.00     0.133 C 
ATOM     18  O29 ZIN A   1      25.036  -1.857  33.882  0.00  0.00    -0.297 OA
ATOM     19  C30 ZIN A   1      25.816  -1.023  31.803  0.00  0.00     0.091 C 
ATOM     20  C31 ZIN A   1      27.248  -1.143  31.341  0.00  0.00     0.005 C 
ATOM     21  C32 ZIN A   1      28.195  -0.959  32.529  0.00  0.00     0.019 C 
ENDROOT
BRANCH   1  22
ATOM     22  C6  ZIN A   1      28.278   1.028  30.695  0.00  0.00     0.185 C 
ATOM     23  O7  ZIN A   1      27.619   1.773  31.381  0.00  0.00    -0.292 OA
BRANCH  22  24
ATOM     24  C5  ZIN A   1      29.704   1.378  30.357  0.00  0.00     0.260 C 
BRANCH  24  25
ATOM     25  O4  ZIN A   1      30.101   2.561  31.100  0.00  0.00    -0.314 OA
BRANCH  25  26
ATOM     26  C2  ZIN A   1      30.975   3.388  30.505  0.00  0.00     0.255 C 
ATOM     27  C1  ZIN A   1      32.440   3.313  30.851  0.00  0.00     0.126 C 
ATOM     28  O3  ZIN A   1      30.586   4.194  29.693  0.00  0.00    -0.266 OA
ENDBRANCH  25  26
ENDBRANCH  24  25
ENDBRANCH  22  24
ENDBRANCH   1  22
BRANCH   1  29
ATOM     29  O9  ZIN A   1      26.551   0.036  29.340  0.00  0.00    -0.381 OA
ATOM     30  H38 ZIN A   1      26.754   0.031  28.395  0.00  0.00     0.211 HD
ENDBRANCH   1  29
TORSDOF 5
ENDMDL
MODEL 109
REMARK CAVERDOCK RESULT:     -10.8      0.000      0.000
REMARK CAVERDOCK CONSTRAINTS:       0.1      0.0      0.0      0.0
REMARK CAVERDOCK TUNNEL: 108    -10.8      3.3    109.3
REMARK  5 active torsions:
REMARK  status: ('A' for Active; 'I' for Inactive)
REMARK    1  A    between atoms: C2_2  and  O4_4 
REMARK    2  A    between atoms: O4_4  and  C5_5 
REMARK    3  A    between atoms: C5_5  and  C6_6 
REMARK    4  A    between atoms: C6_6  and  C8_8 
REMARK    5  A    between atoms: C8_8  and  O9_9 
ROOT
ATOM      1  C8  ZIN A   1      27.681  -0.421  30.219  0.00  0.00     0.128 C 
ATOM      2  C10 ZIN A   1      28.780  -1.242  29.502  0.00  0.00     0.047 C 
ATOM      3  C11 ZIN A   1      28.864  -2.603  30.243  0.00  0.00     0.009 C 
ATOM      4  C12 ZIN A   1      27.478  -2.734  30.887  0.00  0.00     0.002 C 
ATOM      5  C14 ZIN A   1      27.403  -3.666  32.079  0.00  0.00     0.003 C 
ATOM      6  C16 ZIN A   1      27.792  -5.093  31.693  0.00  0.00     0.010 C 
ATOM      7  C17 ZIN A   1      27.794  -5.961  32.955  0.00  0.00     0.035 C 
ATOM      8  C18 ZIN A   1      26.447  -5.844  33.644  0.00  0.00    -0.067 C 
ATOM      9  C19 ZIN A   1      25.849  -6.972  34.027  0.00  0.00     0.053 C 
ATOM     10  C20 ZIN A   1      24.552  -6.924  34.709  0.00  0.00     0.149 C 
ATOM     11  O21 ZIN A   1      23.810  -7.882  34.738  0.00  0.00    -0.293 OA
ATOM     12  C22 ZIN A   1      24.188  -5.612  35.378  0.00  0.00     0.084 C 
ATOM     13  C23 ZIN A   1      24.426  -4.499  34.360  0.00  0.00     0.022 C 
ATOM     14  C24 ZIN A   1      25.862  -4.482  33.871  0.00  0.00    -0.009 C 
ATOM     15  C25 ZIN A   1      26.716  -3.765  34.920  0.00  0.00     0.021 C 
ATOM     16  C26 ZIN A   1      25.950  -3.659  32.584  0.00  0.00     0.072 C 
ATOM     17  C28 ZIN A   1      25.497  -2.243  32.837  0.00  0.00     0.133 C 
ATOM     18  O29 ZIN A   1      24.922  -1.961  33.861  0.00  0.00    -0.297 OA
ATOM     19  C30 ZIN A   1      25.772  -1.173  31.791  0.00  0.00     0.091 C 
ATOM     20  C31 ZIN A   1      27.223  -1.286  31.389  0.00  0.00     0.005 C 
ATOM     21  C32 ZIN A   1      28.119  -1.057  32.608  0.00  0.00     0.019 C 
ENDROOT
BRANCH   1  22
ATOM     22  C6  ZIN A   1      28.250   0.881  30.724  0.00  0.00     0.185 C 
ATOM     23  O7  ZIN A   1      27.581   1.599  31.428  0.00  0.00    -0.292 OA
BRANCH  22  24
ATOM     24  C5  ZIN A   1      29.653   1.285  30.352  0.00  0.00     0.260 C 
BRANCH  24  25
ATOM     25  O4  ZIN A   1      29.984   2.539  31.004  0.00  0.00    -0.314 OA
BRANCH  25  26
ATOM     26  C2  ZIN A   1      30.821   3.362  30.354  0.00  0.00     0.255 C 
ATOM     27  C1  ZIN A   1      32.310   3.236  30.553  0.00  0.00     0.126 C 
ATOM     28  O3  ZIN A   1      30.381   4.205  29.608  0.00  0.00    -0.266 OA
ENDBRANCH  25  26
ENDBRANCH  24  25
ENDBRANCH  22  24
ENDBRANCH   1  22
BRANCH   1  29
ATOM     29  O9  ZIN A   1      26.590  -0.171  29.331  0.00  0.00    -0.381 OA
ATOM     30  H38 ZIN A   1      26.852   0.216  28.484  0.00  0.00     0.211 HD
ENDBRANCH   1  29
TORSDOF 5
ENDMDL
MODEL 110
REMARK CAVERDOCK RESULT:     -10.3      0.000      0.000
REMARK CAVERDOCK CONSTRAINTS:       0.0      0.0      0.0      0.0
REMARK CAVERDOCK TUNNEL: 109    -10.3      3.3    110.7
REMARK  5 active torsions:
REMARK  status: ('A' for Active; 'I' for Inactive)
REMARK    1  A    between atoms: C2_2  and  O4_4 
REMARK    2  A    between atoms: O4_4  and  C5_5 
REMARK    3  A    between atoms: C5_5  and  C6_6 
REMARK    4  A    between atoms: C6_6  and  C8_8 
REMARK    5  A    between atoms: C8_8  and  O9_9 
ROOT
ATOM      1  C8  ZIN A   1      27.817  -0.515  30.408  0.00  0.00     0.128 C 
ATOM      2  C10 ZIN A   1      28.957  -1.332  29.753  0.00  0.00     0.047 C 
ATOM      3  C11 ZIN A   1      28.993  -2.700  30.486  0.00  0.00     0.009 C 
ATOM      4  C12 ZIN A   1      27.569  -2.834  31.041  0.00  0.00     0.002 C 
ATOM      5  C14 ZIN A   1      27.420  -3.777  32.218  0.00  0.00     0.003 C 
ATOM      6  C16 ZIN A   1      27.830  -5.201  31.843  0.00  0.00     0.010 C 
ATOM      7  C17 ZIN A   1      27.752  -6.081  33.094  0.00  0.00     0.035 C 
ATOM      8  C18 ZIN A   1      26.365  -5.968  33.699  0.00  0.00    -0.067 C 
ATOM      9  C19 ZIN A   1      25.743  -7.098  34.034  0.00  0.00     0.053 C 
ATOM     10  C20 ZIN A   1      24.407  -7.054  34.635  0.00  0.00     0.149 C 
ATOM     11  O21 ZIN A   1      23.662  -8.011  34.608  0.00  0.00    -0.293 OA
ATOM     12  C22 ZIN A   1      24.003  -5.748  35.292  0.00  0.00     0.084 C 
ATOM     13  C23 ZIN A   1      24.305  -4.625  34.301  0.00  0.00     0.022 C 
ATOM     14  C24 ZIN A   1      25.769  -4.607  33.902  0.00  0.00    -0.009 C 
ATOM     15  C25 ZIN A   1      26.557  -3.901  35.009  0.00  0.00     0.021 C 
ATOM     16  C26 ZIN A   1      25.938  -3.772  32.631  0.00  0.00     0.072 C 
ATOM     17  C28 ZIN A   1      25.472  -2.358  32.868  0.00  0.00     0.133 C 
ATOM     18  O29 ZIN A   1      24.834  -2.084  33.857  0.00  0.00    -0.297 OA
ATOM     19  C30 ZIN A   1      25.813  -1.278  31.852  0.00  0.00     0.091 C 
ATOM     20  C31 ZIN A   1      27.285  -1.391  31.539  0.00  0.00     0.005 C 
ATOM     21  C32 ZIN A   1      28.105  -1.174  32.813  0.00  0.00     0.019 C 
ENDROOT
BRANCH   1  22
ATOM     22  C6  ZIN A   1      28.354   0.780  30.960  0.00  0.00     0.185 C 
ATOM     23  O7  ZIN A   1      27.694   1.425  31.739  0.00  0.00    -0.292 OA
BRANCH  22  24
ATOM     24  C5  ZIN A   1      29.716   1.271  30.539  0.00  0.00     0.260 C 
BRANCH  24  25
ATOM     25  O4  ZIN A   1      29.868   2.664  30.922  0.00  0.00    -0.314 OA
BRANCH  25  26
ATOM     26  C2  ZIN A   1      30.752   3.394  30.225  0.00  0.00     0.255 C 
ATOM     27  C1  ZIN A   1      32.218   3.334  30.570  0.00  0.00     0.126 C 
ATOM     28  O3  ZIN A   1      30.371   4.101  29.322  0.00  0.00    -0.266 OA
ENDBRANCH  25  26
ENDBRANCH  24  25
ENDBRANCH  22  24
ENDBRANCH   1  22
BRANCH   1  29
ATOM     29  O9  ZIN A   1      26.784  -0.255  29.456  0.00  0.00    -0.381 OA
ATOM     30  H38 ZIN A   1      26.910  -0.698  28.606  0.00  0.00     0.211 HD
ENDBRANCH   1  29
TORSDOF 5
ENDMDL
MODEL 111
REMARK CAVERDOCK RESULT:     -10.0      0.000      0.000
REMARK CAVERDOCK CONSTRAINTS:       0.0      0.0      0.0      0.0
REMARK CAVERDOCK TUNNEL: 110    -10.0      3.3    111.1
REMARK  5 active torsions:
REMARK  status: ('A' for Active; 'I' for Inactive)
REMARK    1  A    between atoms: C2_2  and  O4_4 
REMARK    2  A    between atoms: O4_4  and  C5_5 
REMARK    3  A    between atoms: C5_5  and  C6_6 
REMARK    4  A    between atoms: C6_6  and  C8_8 
REMARK    5  A    between atoms: C8_8  and  O9_9 
ROOT
ATOM      1  C8  ZIN A   1      27.877  -0.659  30.465  0.00  0.00     0.128 C 
ATOM      2  C10 ZIN A   1      29.036  -1.503  29.881  0.00  0.00     0.047 C 
ATOM      3  C11 ZIN A   1      29.029  -2.850  30.651  0.00  0.00     0.009 C 
ATOM      4  C12 ZIN A   1      27.582  -2.958  31.149  0.00  0.00     0.002 C 
ATOM      5  C14 ZIN A   1      27.374  -3.867  32.343  0.00  0.00     0.003 C 
ATOM      6  C16 ZIN A   1      27.786  -5.304  32.023  0.00  0.00     0.010 C 
ATOM      7  C17 ZIN A   1      27.648  -6.149  33.294  0.00  0.00     0.035 C 
ATOM      8  C18 ZIN A   1      26.238  -6.008  33.837  0.00  0.00    -0.067 C 
ATOM      9  C19 ZIN A   1      25.592  -7.124  34.175  0.00  0.00     0.053 C 
ATOM     10  C20 ZIN A   1      24.232  -7.053  34.717  0.00  0.00     0.149 C 
ATOM     11  O21 ZIN A   1      23.481  -8.005  34.685  0.00  0.00    -0.293 OA
ATOM     12  C22 ZIN A   1      23.814  -5.727  35.321  0.00  0.00     0.084 C 
ATOM     13  C23 ZIN A   1      24.167  -4.634  34.314  0.00  0.00     0.022 C 
ATOM     14  C24 ZIN A   1      25.647  -4.638  33.977  0.00  0.00    -0.009 C 
ATOM     15  C25 ZIN A   1      26.393  -3.908  35.097  0.00  0.00     0.021 C 
ATOM     16  C26 ZIN A   1      25.876  -3.839  32.693  0.00  0.00     0.072 C 
ATOM     17  C28 ZIN A   1      25.414  -2.416  32.872  0.00  0.00     0.133 C 
ATOM     18  O29 ZIN A   1      24.738  -2.110  33.825  0.00  0.00    -0.297 OA
ATOM     19  C30 ZIN A   1      25.807  -1.367  31.842  0.00  0.00     0.091 C 
ATOM     20  C31 ZIN A   1      27.290  -1.499  31.596  0.00  0.00     0.005 C 
ATOM     21  C32 ZIN A   1      28.057  -1.255  32.897  0.00  0.00     0.019 C 
ENDROOT
BRANCH   1  22
ATOM     22  C6  ZIN A   1      28.403   0.647  31.004  0.00  0.00     0.185 C 
ATOM     23  O7  ZIN A   1      27.727   1.303  31.761  0.00  0.00    -0.292 OA
BRANCH  22  24
ATOM     24  C5  ZIN A   1      29.771   1.132  30.599  0.00  0.00     0.260 C 
BRANCH  24  25
ATOM     25  O4  ZIN A   1      29.918   2.528  30.974  0.00  0.00    -0.314 OA
BRANCH  25  26
ATOM     26  C2  ZIN A   1      30.821   3.249  30.292  0.00  0.00     0.255 C 
ATOM     27  C1  ZIN A   1      32.265   3.253  30.724  0.00  0.00     0.126 C 
ATOM     28  O3  ZIN A   1      30.476   3.896  29.332  0.00  0.00    -0.266 OA
ENDBRANCH  25  26
ENDBRANCH  24  25
ENDBRANCH  22  24
ENDBRANCH   1  22
BRANCH   1  29
ATOM     29  O9  ZIN A   1      26.887  -0.417  29.463  0.00  0.00    -0.381 OA
ATOM     30  H38 ZIN A   1      25.980  -0.424  29.797  0.00  0.00     0.211 HD
ENDBRANCH   1  29
TORSDOF 5
ENDMDL
MODEL 112
REMARK CAVERDOCK RESULT:      -9.0      0.000      0.000
REMARK CAVERDOCK CONSTRAINTS:       0.1      0.0      0.0      0.0
REMARK CAVERDOCK TUNNEL: 111     -9.0      3.3    112.4
REMARK  5 active torsions:
REMARK  status: ('A' for Active; 'I' for Inactive)
REMARK    1  A    between atoms: C2_2  and  O4_4 
REMARK    2  A    between atoms: O4_4  and  C5_5 
REMARK    3  A    between atoms: C5_5  and  C6_6 
REMARK    4  A    between atoms: C6_6  and  C8_8 
REMARK    5  A    between atoms: C8_8  and  O9_9 
ROOT
ATOM      1  C8  ZIN A   1      27.521  -0.834  30.442  0.00  0.00     0.128 C 
ATOM      2  C10 ZIN A   1      28.489  -1.731  29.633  0.00  0.00     0.047 C 
ATOM      3  C11 ZIN A   1      28.488  -3.118  30.331  0.00  0.00     0.009 C 
ATOM      4  C12 ZIN A   1      27.139  -3.138  31.061  0.00  0.00     0.002 C 
ATOM      5  C14 ZIN A   1      27.050  -4.098  32.230  0.00  0.00     0.003 C 
ATOM      6  C16 ZIN A   1      27.274  -5.542  31.781  0.00  0.00     0.010 C 
ATOM      7  C17 ZIN A   1      27.272  -6.447  33.016  0.00  0.00     0.035 C 
ATOM      8  C18 ZIN A   1      25.989  -6.227  33.795  0.00  0.00    -0.067 C 
ATOM      9  C19 ZIN A   1      25.310  -7.305  34.186  0.00  0.00     0.053 C 
ATOM     10  C20 ZIN A   1      24.070  -7.157  34.953  0.00  0.00     0.149 C 
ATOM     11  O21 ZIN A   1      23.241  -8.042  35.004  0.00  0.00    -0.293 OA
ATOM     12  C22 ZIN A   1      23.876  -5.840  35.679  0.00  0.00     0.084 C 
ATOM     13  C23 ZIN A   1      24.155  -4.721  34.678  0.00  0.00     0.022 C 
ATOM     14  C24 ZIN A   1      25.553  -4.824  34.096  0.00  0.00    -0.009 C 
ATOM     15  C25 ZIN A   1      26.535  -4.225  35.106  0.00  0.00     0.021 C 
ATOM     16  C26 ZIN A   1      25.639  -3.971  32.829  0.00  0.00     0.072 C 
ATOM     17  C28 ZIN A   1      25.341  -2.528  33.148  0.00  0.00     0.133 C 
ATOM     18  O29 ZIN A   1      24.860  -2.227  34.215  0.00  0.00    -0.297 OA
ATOM     19  C30 ZIN A   1      25.651  -1.454  32.116  0.00  0.00     0.091 C 
ATOM     20  C31 ZIN A   1      27.056  -1.691  31.617  0.00  0.00     0.005 C 
ATOM     21  C32 ZIN A   1      28.045  -1.587  32.780  0.00  0.00     0.019 C 
ENDROOT
BRANCH   1  22
ATOM     22  C6  ZIN A   1      28.243   0.391  30.945  0.00  0.00     0.185 C 
ATOM     23  O7  ZIN A   1      27.693   1.142  31.714  0.00  0.00    -0.292 OA
BRANCH  22  24
ATOM     24  C5  ZIN A   1      29.650   0.676  30.487  0.00  0.00     0.260 C 
BRANCH  24  25
ATOM     25  O4  ZIN A   1      29.645   1.821  29.593  0.00  0.00    -0.314 OA
BRANCH  25  26
ATOM     26  C2  ZIN A   1      30.067   2.991  30.099  0.00  0.00     0.255 C 
ATOM     27  C1  ZIN A   1      29.069   3.984  30.636  0.00  0.00     0.126 C 
ATOM     28  O3  ZIN A   1      31.248   3.246  30.124  0.00  0.00    -0.266 OA
ENDBRANCH  25  26
ENDBRANCH  24  25
ENDBRANCH  22  24
ENDBRANCH   1  22
BRANCH   1  29
ATOM     29  O9  ZIN A   1      26.406  -0.453  29.635  0.00  0.00    -0.381 OA
ATOM     30  H38 ZIN A   1      26.605  -0.393  28.691  0.00  0.00     0.211 HD
ENDBRANCH   1  29
TORSDOF 5
ENDMDL
MODEL 113
REMARK CAVERDOCK RESULT:      -9.0      0.000      0.000
REMARK CAVERDOCK CONSTRAINTS:       0.0      0.0      0.0      0.0
REMARK CAVERDOCK TUNNEL: 112     -9.0      3.3    113.1
REMARK  5 active torsions:
REMARK  status: ('A' for Active; 'I' for Inactive)
REMARK    1  A    between atoms: C2_2  and  O4_4 
REMARK    2  A    between atoms: O4_4  and  C5_5 
REMARK    3  A    between atoms: C5_5  and  C6_6 
REMARK    4  A    between atoms: C6_6  and  C8_8 
REMARK    5  A    between atoms: C8_8  and  O9_9 
ROOT
ATOM      1  C8  ZIN A   1      27.783  -0.717  30.813  0.00  0.00     0.128 C 
ATOM      2  C10 ZIN A   1      28.867  -1.554  30.093  0.00  0.00     0.047 C 
ATOM      3  C11 ZIN A   1      28.842  -2.961  30.749  0.00  0.00     0.009 C 
ATOM      4  C12 ZIN A   1      27.421  -3.051  31.321  0.00  0.00     0.002 C 
ATOM      5  C14 ZIN A   1      27.239  -4.049  32.446  0.00  0.00     0.003 C 
ATOM      6  C16 ZIN A   1      27.566  -5.470  31.986  0.00  0.00     0.010 C 
ATOM      7  C17 ZIN A   1      27.461  -6.413  33.188  0.00  0.00     0.035 C 
ATOM      8  C18 ZIN A   1      26.091  -6.261  33.823  0.00  0.00    -0.067 C 
ATOM      9  C19 ZIN A   1      25.415  -7.375  34.106  0.00  0.00     0.053 C 
ATOM     10  C20 ZIN A   1      24.092  -7.294  34.733  0.00  0.00     0.149 C 
ATOM     11  O21 ZIN A   1      23.297  -8.208  34.667  0.00  0.00    -0.293 OA
ATOM     12  C22 ZIN A   1      23.769  -6.007  35.468  0.00  0.00     0.084 C 
ATOM     13  C23 ZIN A   1      24.116  -4.848  34.535  0.00  0.00     0.022 C 
ATOM     14  C24 ZIN A   1      25.573  -4.884  34.112  0.00  0.00    -0.009 C 
ATOM     15  C25 ZIN A   1      26.413  -4.284  35.242  0.00  0.00     0.021 C 
ATOM     16  C26 ZIN A   1      25.766  -3.990  32.886  0.00  0.00     0.072 C 
ATOM     17  C28 ZIN A   1      25.380  -2.569  33.209  0.00  0.00     0.133 C 
ATOM     18  O29 ZIN A   1      24.773  -2.318  34.223  0.00  0.00    -0.297 OA
ATOM     19  C30 ZIN A   1      25.763  -1.453  32.248  0.00  0.00     0.091 C 
ATOM     20  C31 ZIN A   1      27.223  -1.625  31.904  0.00  0.00     0.005 C 
ATOM     21  C32 ZIN A   1      28.072  -1.524  33.173  0.00  0.00     0.019 C 
ENDROOT
BRANCH   1  22
ATOM     22  C6  ZIN A   1      28.398   0.516  31.426  0.00  0.00     0.185 C 
ATOM     23  O7  ZIN A   1      28.007   0.917  32.496  0.00  0.00    -0.292 OA
BRANCH  22  24
ATOM     24  C5  ZIN A   1      29.500   1.247  30.703  0.00  0.00     0.260 C 
BRANCH  24  25
ATOM     25  O4  ZIN A   1      28.937   2.372  29.977  0.00  0.00    -0.314 OA
BRANCH  25  26
ATOM     26  C2  ZIN A   1      29.238   3.600  30.427  0.00  0.00     0.255 C 
ATOM     27  C1  ZIN A   1      30.582   4.208  30.120  0.00  0.00     0.126 C 
ATOM     28  O3  ZIN A   1      28.430   4.217  31.081  0.00  0.00    -0.266 OA
ENDBRANCH  25  26
ENDBRANCH  24  25
ENDBRANCH  22  24
ENDBRANCH   1  22
BRANCH   1  29
ATOM     29  O9  ZIN A   1      26.751  -0.349  29.896  0.00  0.00    -0.381 OA
ATOM     30  H38 ZIN A   1      26.635  -0.970  29.165  0.00  0.00     0.211 HD
ENDBRANCH   1  29
TORSDOF 5
ENDMDL
MODEL 114
REMARK CAVERDOCK RESULT:      -8.9      0.000      0.000
REMARK CAVERDOCK CONSTRAINTS:       0.0      0.0      0.0      0.0
REMARK CAVERDOCK TUNNEL: 113     -8.9      3.3    114.6
REMARK  5 active torsions:
REMARK  status: ('A' for Active; 'I' for Inactive)
REMARK    1  A    between atoms: C2_2  and  O4_4 
REMARK    2  A    between atoms: O4_4  and  C5_5 
REMARK    3  A    between atoms: C5_5  and  C6_6 
REMARK    4  A    between atoms: C6_6  and  C8_8 
REMARK    5  A    between atoms: C8_8  and  O9_9 
ROOT
ATOM      1  C8  ZIN A   1      27.072  -3.581  31.814  0.00  0.00     0.128 C 
ATOM      2  C10 ZIN A   1      27.528  -4.239  30.490  0.00  0.00     0.047 C 
ATOM      3  C11 ZIN A   1      27.903  -3.079  29.530  0.00  0.00     0.009 C 
ATOM      4  C12 ZIN A   1      28.233  -1.928  30.489  0.00  0.00     0.002 C 
ATOM      5  C14 ZIN A   1      28.132  -0.539  29.893  0.00  0.00     0.003 C 
ATOM      6  C16 ZIN A   1      29.101  -0.365  28.724  0.00  0.00     0.010 C 
ATOM      7  C17 ZIN A   1      28.880   1.018  28.104  0.00  0.00     0.035 C 
ATOM      8  C18 ZIN A   1      29.006   2.076  29.184  0.00  0.00    -0.067 C 
ATOM      9  C19 ZIN A   1      29.769   3.138  28.923  0.00  0.00     0.053 C 
ATOM     10  C20 ZIN A   1      29.920   4.200  29.922  0.00  0.00     0.149 C 
ATOM     11  O21 ZIN A   1      30.860   4.968  29.901  0.00  0.00    -0.293 OA
ATOM     12  C22 ZIN A   1      28.841   4.290  30.983  0.00  0.00     0.084 C 
ATOM     13  C23 ZIN A   1      28.644   2.887  31.555  0.00  0.00     0.022 C 
ATOM     14  C24 ZIN A   1      28.268   1.888  30.476  0.00  0.00    -0.009 C 
ATOM     15  C25 ZIN A   1      26.770   2.031  30.194  0.00  0.00     0.021 C 
ATOM     16  C26 ZIN A   1      28.491   0.468  30.999  0.00  0.00     0.072 C 
ATOM     17  C28 ZIN A   1      27.641   0.221  32.220  0.00  0.00     0.133 C 
ATOM     18  O29 ZIN A   1      27.099   1.143  32.782  0.00  0.00    -0.297 OA
ATOM     19  C30 ZIN A   1      27.471  -1.200  32.737  0.00  0.00     0.091 C 
ATOM     20  C31 ZIN A   1      27.119  -2.077  31.560  0.00  0.00     0.005 C 
ATOM     21  C32 ZIN A   1      25.809  -1.600  30.931  0.00  0.00     0.019 C 
ENDROOT
BRANCH   1  22
ATOM     22  C6  ZIN A   1      25.666  -4.009  32.152  0.00  0.00     0.185 C 
ATOM     23  O7  ZIN A   1      24.986  -4.560  31.320  0.00  0.00    -0.292 OA
BRANCH  22  24
ATOM     24  C5  ZIN A   1      25.110  -3.748  33.529  0.00  0.00     0.260 C 
BRANCH  24  25
ATOM     25  O4  ZIN A   1      25.703  -4.679  34.473  0.00  0.00    -0.314 OA
BRANCH  25  26
ATOM     26  C2  ZIN A   1      24.875  -5.549  35.072  0.00  0.00     0.255 C 
ATOM     27  C1  ZIN A   1      25.411  -6.519  36.094  0.00  0.00     0.126 C 
ATOM     28  O3  ZIN A   1      23.699  -5.554  34.792  0.00  0.00    -0.266 OA
ENDBRANCH  25  26
ENDBRANCH  24  25
ENDBRANCH  22  24
ENDBRANCH   1  22
BRANCH   1  29
ATOM     29  O9  ZIN A   1      27.963  -3.932  32.875  0.00  0.00    -0.381 OA
ATOM     30  H38 ZIN A   1      28.764  -3.393  32.911  0.00  0.00     0.211 HD
ENDBRANCH   1  29
TORSDOF 5
ENDMDL
MODEL 115
REMARK CAVERDOCK RESULT:      -9.6      0.000      0.000
REMARK CAVERDOCK CONSTRAINTS:       0.0      0.0      0.0      0.0
REMARK CAVERDOCK TUNNEL: 114     -9.6      3.2    115.5
REMARK  5 active torsions:
REMARK  status: ('A' for Active; 'I' for Inactive)
REMARK    1  A    between atoms: C2_2  and  O4_4 
REMARK    2  A    between atoms: O4_4  and  C5_5 
REMARK    3  A    between atoms: C5_5  and  C6_6 
REMARK    4  A    between atoms: C6_6  and  C8_8 
REMARK    5  A    between atoms: C8_8  and  O9_9 
ROOT
ATOM      1  C8  ZIN A   1      27.047  -3.669  32.066  0.00  0.00     0.128 C 
ATOM      2  C10 ZIN A   1      27.554  -4.357  30.776  0.00  0.00     0.047 C 
ATOM      3  C11 ZIN A   1      27.957  -3.218  29.801  0.00  0.00     0.009 C 
ATOM      4  C12 ZIN A   1      28.247  -2.042  30.742  0.00  0.00     0.002 C 
ATOM      5  C14 ZIN A   1      28.159  -0.668  30.108  0.00  0.00     0.003 C 
ATOM      6  C16 ZIN A   1      29.168  -0.517  28.971  0.00  0.00     0.010 C 
ATOM      7  C17 ZIN A   1      28.962   0.849  28.308  0.00  0.00     0.035 C 
ATOM      8  C18 ZIN A   1      29.044   1.934  29.366  0.00  0.00    -0.067 C 
ATOM      9  C19 ZIN A   1      29.810   2.993  29.106  0.00  0.00     0.053 C 
ATOM     10  C20 ZIN A   1      29.919   4.081  30.082  0.00  0.00     0.149 C 
ATOM     11  O21 ZIN A   1      30.854   4.854  30.075  0.00  0.00    -0.293 OA
ATOM     12  C22 ZIN A   1      28.802   4.190  31.101  0.00  0.00     0.084 C 
ATOM     13  C23 ZIN A   1      28.592   2.801  31.701  0.00  0.00     0.022 C 
ATOM     14  C24 ZIN A   1      28.260   1.773  30.634  0.00  0.00    -0.009 C 
ATOM     15  C25 ZIN A   1      26.773   1.900  30.296  0.00  0.00     0.021 C 
ATOM     16  C26 ZIN A   1      28.472   0.368  31.201  0.00  0.00     0.072 C 
ATOM     17  C28 ZIN A   1      27.581   0.146  32.396  0.00  0.00     0.133 C 
ATOM     18  O29 ZIN A   1      27.014   1.078  32.915  0.00  0.00    -0.297 OA
ATOM     19  C30 ZIN A   1      27.401  -1.262  32.943  0.00  0.00     0.091 C 
ATOM     20  C31 ZIN A   1      27.095  -2.171  31.777  0.00  0.00     0.005 C 
ATOM     21  C32 ZIN A   1      25.806  -1.718  31.089  0.00  0.00     0.019 C 
ENDROOT
BRANCH   1  22
ATOM     22  C6  ZIN A   1      25.633  -4.097  32.365  0.00  0.00     0.185 C 
ATOM     23  O7  ZIN A   1      24.978  -4.653  31.516  0.00  0.00    -0.292 OA
BRANCH  22  24
ATOM     24  C5  ZIN A   1      25.036  -3.830  33.723  0.00  0.00     0.260 C 
BRANCH  24  25
ATOM     25  O4  ZIN A   1      25.457  -4.868  34.648  0.00  0.00    -0.314 OA
BRANCH  25  26
ATOM     26  C2  ZIN A   1      24.525  -5.752  35.036  0.00  0.00     0.255 C 
ATOM     27  C1  ZIN A   1      24.613  -7.187  34.586  0.00  0.00     0.126 C 
ATOM     28  O3  ZIN A   1      23.615  -5.396  35.747  0.00  0.00    -0.266 OA
ENDBRANCH  25  26
ENDBRANCH  24  25
ENDBRANCH  22  24
ENDBRANCH   1  22
BRANCH   1  29
ATOM     29  O9  ZIN A   1      27.902  -3.988  33.166  0.00  0.00    -0.381 OA
ATOM     30  H38 ZIN A   1      27.482  -3.892  34.032  0.00  0.00     0.211 HD
ENDBRANCH   1  29
TORSDOF 5
ENDMDL
MODEL 116
REMARK CAVERDOCK RESULT:      -9.9      0.000      0.000
REMARK CAVERDOCK CONSTRAINTS:       0.0      0.0      0.0      0.0
REMARK CAVERDOCK TUNNEL: 115     -9.9      3.2    116.4
REMARK  5 active torsions:
REMARK  status: ('A' for Active; 'I' for Inactive)
REMARK    1  A    between atoms: C2_2  and  O4_4 
REMARK    2  A    between atoms: O4_4  and  C5_5 
REMARK    3  A    between atoms: C5_5  and  C6_6 
REMARK    4  A    between atoms: C6_6  and  C8_8 
REMARK    5  A    between atoms: C8_8  and  O9_9 
ROOT
ATOM      1  C8  ZIN A   1      26.996  -3.718  32.149  0.00  0.00     0.128 C 
ATOM      2  C10 ZIN A   1      27.469  -4.410  30.849  0.00  0.00     0.047 C 
ATOM      3  C11 ZIN A   1      27.838  -3.275  29.857  0.00  0.00     0.009 C 
ATOM      4  C12 ZIN A   1      28.149  -2.092  30.783  0.00  0.00     0.002 C 
ATOM      5  C14 ZIN A   1      28.037  -0.723  30.144  0.00  0.00     0.003 C 
ATOM      6  C16 ZIN A   1      29.012  -0.573  28.978  0.00  0.00     0.010 C 
ATOM      7  C17 ZIN A   1      28.781   0.788  28.314  0.00  0.00     0.035 C 
ATOM      8  C18 ZIN A   1      28.888   1.879  29.363  0.00  0.00    -0.067 C 
ATOM      9  C19 ZIN A   1      29.641   2.941  29.075  0.00  0.00     0.053 C 
ATOM     10  C20 ZIN A   1      29.773   4.034  30.043  0.00  0.00     0.149 C 
ATOM     11  O21 ZIN A   1      30.704   4.811  30.005  0.00  0.00    -0.293 OA
ATOM     12  C22 ZIN A   1      28.685   4.144  31.093  0.00  0.00     0.084 C 
ATOM     13  C23 ZIN A   1      28.499   2.757  31.706  0.00  0.00     0.022 C 
ATOM     14  C24 ZIN A   1      28.142   1.722  30.655  0.00  0.00    -0.009 C 
ATOM     15  C25 ZIN A   1      26.644   1.840  30.359  0.00  0.00     0.021 C 
ATOM     16  C26 ZIN A   1      28.377   0.321  31.222  0.00  0.00     0.072 C 
ATOM     17  C28 ZIN A   1      27.521   0.101  32.444  0.00  0.00     0.133 C 
ATOM     18  O29 ZIN A   1      26.965   1.033  32.974  0.00  0.00    -0.297 OA
ATOM     19  C30 ZIN A   1      27.363  -1.305  33.003  0.00  0.00     0.091 C 
ATOM     20  C31 ZIN A   1      27.029  -2.222  31.851  0.00  0.00     0.005 C 
ATOM     21  C32 ZIN A   1      25.718  -1.778  31.198  0.00  0.00     0.019 C 
ENDROOT
BRANCH   1  22
ATOM     22  C6  ZIN A   1      25.593  -4.151  32.491  0.00  0.00     0.185 C 
ATOM     23  O7  ZIN A   1      24.928  -4.742  31.674  0.00  0.00    -0.292 OA
BRANCH  22  24
ATOM     24  C5  ZIN A   1      25.021  -3.845  33.851  0.00  0.00     0.260 C 
BRANCH  24  25
ATOM     25  O4  ZIN A   1      25.458  -4.857  34.797  0.00  0.00    -0.314 OA
BRANCH  25  26
ATOM     26  C2  ZIN A   1      24.527  -5.713  35.247  0.00  0.00     0.255 C 
ATOM     27  C1  ZIN A   1      24.669  -7.189  34.980  0.00  0.00     0.126 C 
ATOM     28  O3  ZIN A   1      23.575  -5.299  35.865  0.00  0.00    -0.266 OA
ENDBRANCH  25  26
ENDBRANCH  24  25
ENDBRANCH  22  24
ENDBRANCH   1  22
BRANCH   1  29
ATOM     29  O9  ZIN A   1      27.884  -4.027  33.226  0.00  0.00    -0.381 OA
ATOM     30  H38 ZIN A   1      28.298  -4.898  33.157  0.00  0.00     0.211 HD
ENDBRANCH   1  29
TORSDOF 5
ENDMDL
MODEL 117
REMARK CAVERDOCK RESULT:      -8.8      0.000      0.000
REMARK CAVERDOCK CONSTRAINTS:       0.0      0.0      0.0      0.0
REMARK CAVERDOCK TUNNEL: 116     -8.8      3.2    117.2
REMARK  5 active torsions:
REMARK  status: ('A' for Active; 'I' for Inactive)
REMARK    1  A    between atoms: C2_2  and  O4_4 
REMARK    2  A    between atoms: O4_4  and  C5_5 
REMARK    3  A    between atoms: C5_5  and  C6_6 
REMARK    4  A    between atoms: C6_6  and  C8_8 
REMARK    5  A    between atoms: C8_8  and  O9_9 
ROOT
ATOM      1  C8  ZIN A   1      26.058  -2.246  33.819  0.00  0.00     0.128 C 
ATOM      2  C10 ZIN A   1      26.200  -1.130  34.882  0.00  0.00     0.047 C 
ATOM      3  C11 ZIN A   1      27.026   0.004  34.219  0.00  0.00     0.009 C 
ATOM      4  C12 ZIN A   1      26.783  -0.220  32.721  0.00  0.00     0.002 C 
ATOM      5  C14 ZIN A   1      27.831   0.371  31.800  0.00  0.00     0.003 C 
ATOM      6  C16 ZIN A   1      27.918   1.888  31.959  0.00  0.00     0.010 C 
ATOM      7  C17 ZIN A   1      29.058   2.411  31.080  0.00  0.00     0.035 C 
ATOM      8  C18 ZIN A   1      28.843   1.943  29.653  0.00  0.00    -0.067 C 
ATOM      9  C19 ZIN A   1      28.961   2.849  28.682  0.00  0.00     0.053 C 
ATOM     10  C20 ZIN A   1      28.778   2.455  27.281  0.00  0.00     0.149 C 
ATOM     11  O21 ZIN A   1      28.503   3.266  26.421  0.00  0.00    -0.293 OA
ATOM     12  C22 ZIN A   1      28.949   0.983  26.964  0.00  0.00     0.084 C 
ATOM     13  C23 ZIN A   1      28.112   0.197  27.972  0.00  0.00     0.022 C 
ATOM     14  C24 ZIN A   1      28.523   0.500  29.401  0.00  0.00    -0.009 C 
ATOM     15  C25 ZIN A   1      29.769  -0.328  29.724  0.00  0.00     0.021 C 
ATOM     16  C26 ZIN A   1      27.420   0.039  30.355  0.00  0.00     0.072 C 
ATOM     17  C28 ZIN A   1      27.189  -1.444  30.210  0.00  0.00     0.133 C 
ATOM     18  O29 ZIN A   1      27.661  -2.046  29.276  0.00  0.00    -0.297 OA
ATOM     19  C30 ZIN A   1      26.356  -2.176  31.252  0.00  0.00     0.091 C 
ATOM     20  C31 ZIN A   1      26.863  -1.767  32.614  0.00  0.00     0.005 C 
ATOM     21  C32 ZIN A   1      28.333  -2.164  32.761  0.00  0.00     0.019 C 
ENDROOT
BRANCH   1  22
ATOM     22  C6  ZIN A   1      26.625  -3.541  34.343  0.00  0.00     0.185 C 
ATOM     23  O7  ZIN A   1      27.438  -3.526  35.236  0.00  0.00    -0.292 OA
BRANCH  22  24
ATOM     24  C5  ZIN A   1      26.178  -4.853  33.752  0.00  0.00     0.260 C 
BRANCH  24  25
ATOM     25  O4  ZIN A   1      24.733  -4.963  33.858  0.00  0.00    -0.314 OA
BRANCH  25  26
ATOM     26  C2  ZIN A   1      24.252  -5.723  34.854  0.00  0.00     0.255 C 
ATOM     27  C1  ZIN A   1      24.570  -7.196  34.899  0.00  0.00     0.126 C 
ATOM     28  O3  ZIN A   1      23.563  -5.227  35.713  0.00  0.00    -0.266 OA
ENDBRANCH  25  26
ENDBRANCH  24  25
ENDBRANCH  22  24
ENDBRANCH   1  22
BRANCH   1  29
ATOM     29  O9  ZIN A   1      24.685  -2.418  33.461  0.00  0.00    -0.381 OA
ATOM     30  H38 ZIN A   1      24.183  -2.968  34.078  0.00  0.00     0.211 HD
ENDBRANCH   1  29
TORSDOF 5
ENDMDL
MODEL 118
REMARK CAVERDOCK RESULT:     -10.0      0.000      0.000
REMARK CAVERDOCK CONSTRAINTS:       0.0      0.0      0.0      0.0
REMARK CAVERDOCK TUNNEL: 117    -10.0      3.2    118.4
REMARK  5 active torsions:
REMARK  status: ('A' for Active; 'I' for Inactive)
REMARK    1  A    between atoms: C2_2  and  O4_4 
REMARK    2  A    between atoms: O4_4  and  C5_5 
REMARK    3  A    between atoms: C5_5  and  C6_6 
REMARK    4  A    between atoms: C6_6  and  C8_8 
REMARK    5  A    between atoms: C8_8  and  O9_9 
ROOT
ATOM      1  C8  ZIN A   1      26.959  -3.727  32.392  0.00  0.00     0.128 C 
ATOM      2  C10 ZIN A   1      27.428  -4.448  31.106  0.00  0.00     0.047 C 
ATOM      3  C11 ZIN A   1      27.781  -3.335  30.083  0.00  0.00     0.009 C 
ATOM      4  C12 ZIN A   1      28.089  -2.127  30.977  0.00  0.00     0.002 C 
ATOM      5  C14 ZIN A   1      27.960  -0.775  30.305  0.00  0.00     0.003 C 
ATOM      6  C16 ZIN A   1      28.927  -0.647  29.128  0.00  0.00     0.010 C 
ATOM      7  C17 ZIN A   1      28.679   0.695  28.432  0.00  0.00     0.035 C 
ATOM      8  C18 ZIN A   1      28.784   1.813  29.452  0.00  0.00    -0.067 C 
ATOM      9  C19 ZIN A   1      29.527   2.873  29.132  0.00  0.00     0.053 C 
ATOM     10  C20 ZIN A   1      29.656   3.992  30.071  0.00  0.00     0.149 C 
ATOM     11  O21 ZIN A   1      30.581   4.775  30.007  0.00  0.00    -0.293 OA
ATOM     12  C22 ZIN A   1      28.575   4.119  31.126  0.00  0.00     0.084 C 
ATOM     13  C23 ZIN A   1      28.405   2.747  31.774  0.00  0.00     0.022 C 
ATOM     14  C24 ZIN A   1      28.049   1.683  30.752  0.00  0.00    -0.009 C 
ATOM     15  C25 ZIN A   1      26.549   1.781  30.464  0.00  0.00     0.021 C 
ATOM     16  C26 ZIN A   1      28.299   0.299  31.354  0.00  0.00     0.072 C 
ATOM     17  C28 ZIN A   1      27.454   0.103  32.586  0.00  0.00     0.133 C 
ATOM     18  O29 ZIN A   1      26.894   1.043  33.097  0.00  0.00    -0.297 OA
ATOM     19  C30 ZIN A   1      27.312  -1.290  33.182  0.00  0.00     0.091 C 
ATOM     20  C31 ZIN A   1      26.977  -2.238  32.056  0.00  0.00     0.005 C 
ATOM     21  C32 ZIN A   1      25.658  -1.822  31.401  0.00  0.00     0.019 C 
ENDROOT
BRANCH   1  22
ATOM     22  C6  ZIN A   1      25.561  -4.162  32.754  0.00  0.00     0.185 C 
ATOM     23  O7  ZIN A   1      24.844  -4.648  31.914  0.00  0.00    -0.292 OA
BRANCH  22  24
ATOM     24  C5  ZIN A   1      25.061  -3.990  34.166  0.00  0.00     0.260 C 
BRANCH  24  25
ATOM     25  O4  ZIN A   1      25.748  -4.926  35.039  0.00  0.00    -0.314 OA
BRANCH  25  26
ATOM     26  C2  ZIN A   1      25.724  -6.220  34.684  0.00  0.00     0.255 C 
ATOM     27  C1  ZIN A   1      24.435  -6.997  34.750  0.00  0.00     0.126 C 
ATOM     28  O3  ZIN A   1      26.738  -6.762  34.311  0.00  0.00    -0.266 OA
ENDBRANCH  25  26
ENDBRANCH  24  25
ENDBRANCH  22  24
ENDBRANCH   1  22
BRANCH   1  29
ATOM     29  O9  ZIN A   1      27.856  -4.001  33.470  0.00  0.00    -0.381 OA
ATOM     30  H38 ZIN A   1      27.490  -4.586  34.147  0.00  0.00     0.211 HD
ENDBRANCH   1  29
TORSDOF 5
ENDMDL
MODEL 119
REMARK CAVERDOCK RESULT:     -10.1      0.000      0.000
REMARK CAVERDOCK CONSTRAINTS:       0.0      0.0      0.0      0.0
REMARK CAVERDOCK TUNNEL: 118    -10.1      3.2    119.7
REMARK  5 active torsions:
REMARK  status: ('A' for Active; 'I' for Inactive)
REMARK    1  A    between atoms: C2_2  and  O4_4 
REMARK    2  A    between atoms: O4_4  and  C5_5 
REMARK    3  A    between atoms: C5_5  and  C6_6 
REMARK    4  A    between atoms: C6_6  and  C8_8 
REMARK    5  A    between atoms: C8_8  and  O9_9 
ROOT
ATOM      1  C8  ZIN A   1      27.037  -3.904  32.455  0.00  0.00     0.128 C 
ATOM      2  C10 ZIN A   1      27.489  -4.605  31.151  0.00  0.00     0.047 C 
ATOM      3  C11 ZIN A   1      27.802  -3.476  30.132  0.00  0.00     0.009 C 
ATOM      4  C12 ZIN A   1      28.111  -2.273  31.032  0.00  0.00     0.002 C 
ATOM      5  C14 ZIN A   1      27.947  -0.917  30.377  0.00  0.00     0.003 C 
ATOM      6  C16 ZIN A   1      28.885  -0.762  29.181  0.00  0.00     0.010 C 
ATOM      7  C17 ZIN A   1      28.602   0.584  28.504  0.00  0.00     0.035 C 
ATOM      8  C18 ZIN A   1      28.713   1.693  29.534  0.00  0.00    -0.067 C 
ATOM      9  C19 ZIN A   1      29.431   2.768  29.209  0.00  0.00     0.053 C 
ATOM     10  C20 ZIN A   1      29.565   3.879  30.156  0.00  0.00     0.149 C 
ATOM     11  O21 ZIN A   1      30.475   4.677  30.080  0.00  0.00    -0.293 OA
ATOM     12  C22 ZIN A   1      28.505   3.978  31.236  0.00  0.00     0.084 C 
ATOM     13  C23 ZIN A   1      28.371   2.597  31.874  0.00  0.00     0.022 C 
ATOM     14  C24 ZIN A   1      28.008   1.538  30.849  0.00  0.00    -0.009 C 
ATOM     15  C25 ZIN A   1      26.501   1.616  30.595  0.00  0.00     0.021 C 
ATOM     16  C26 ZIN A   1      28.293   0.151  31.429  0.00  0.00     0.072 C 
ATOM     17  C28 ZIN A   1      27.479  -0.070  32.678  0.00  0.00     0.133 C 
ATOM     18  O29 ZIN A   1      26.916   0.856  33.211  0.00  0.00    -0.297 OA
ATOM     19  C30 ZIN A   1      27.371  -1.471  33.262  0.00  0.00     0.091 C 
ATOM     20  C31 ZIN A   1      27.025  -2.412  32.134  0.00  0.00     0.005 C 
ATOM     21  C32 ZIN A   1      25.686  -2.010  31.513  0.00  0.00     0.019 C 
ENDROOT
BRANCH   1  22
ATOM     22  C6  ZIN A   1      25.655  -4.365  32.843  0.00  0.00     0.185 C 
ATOM     23  O7  ZIN A   1      24.959  -4.932  32.036  0.00  0.00    -0.292 OA
BRANCH  22  24
ATOM     24  C5  ZIN A   1      25.143  -4.117  34.239  0.00  0.00     0.260 C 
BRANCH  24  25
ATOM     25  O4  ZIN A   1      26.002  -4.793  35.196  0.00  0.00    -0.314 OA
BRANCH  25  26
ATOM     26  C2  ZIN A   1      25.942  -6.133  35.227  0.00  0.00     0.255 C 
ATOM     27  C1  ZIN A   1      24.687  -6.820  35.702  0.00  0.00     0.126 C 
ATOM     28  O3  ZIN A   1      26.894  -6.789  34.876  0.00  0.00    -0.266 OA
ENDBRANCH  25  26
ENDBRANCH  24  25
ENDBRANCH  22  24
ENDBRANCH   1  22
BRANCH   1  29
ATOM     29  O9  ZIN A   1      27.962  -4.176  33.510  0.00  0.00    -0.381 OA
ATOM     30  H38 ZIN A   1      27.892  -5.068  33.876  0.00  0.00     0.211 HD
ENDBRANCH   1  29
TORSDOF 5
ENDMDL
MODEL 120
REMARK CAVERDOCK RESULT:     -10.4      0.000      0.000
REMARK CAVERDOCK CONSTRAINTS:       0.0      0.0      0.0      0.0
REMARK CAVERDOCK TUNNEL: 119    -10.4      3.2    120.4
REMARK  5 active torsions:
REMARK  status: ('A' for Active; 'I' for Inactive)
REMARK    1  A    between atoms: C2_2  and  O4_4 
REMARK    2  A    between atoms: O4_4  and  C5_5 
REMARK    3  A    between atoms: C5_5  and  C6_6 
REMARK    4  A    between atoms: C6_6  and  C8_8 
REMARK    5  A    between atoms: C8_8  and  O9_9 
ROOT
ATOM      1  C8  ZIN A   1      27.034  -4.014  32.441  0.00  0.00     0.128 C 
ATOM      2  C10 ZIN A   1      27.414  -4.695  31.105  0.00  0.00     0.047 C 
ATOM      3  C11 ZIN A   1      27.697  -3.551  30.094  0.00  0.00     0.009 C 
ATOM      4  C12 ZIN A   1      28.066  -2.370  31.001  0.00  0.00     0.002 C 
ATOM      5  C14 ZIN A   1      27.893  -0.999  30.381  0.00  0.00     0.003 C 
ATOM      6  C16 ZIN A   1      28.776  -0.834  29.144  0.00  0.00     0.010 C 
ATOM      7  C17 ZIN A   1      28.483   0.528  28.508  0.00  0.00     0.035 C 
ATOM      8  C18 ZIN A   1      28.658   1.615  29.552  0.00  0.00    -0.067 C 
ATOM      9  C19 ZIN A   1      29.378   2.686  29.215  0.00  0.00     0.053 C 
ATOM     10  C20 ZIN A   1      29.572   3.776  30.176  0.00  0.00     0.149 C 
ATOM     11  O21 ZIN A   1      30.490   4.562  30.072  0.00  0.00    -0.293 OA
ATOM     12  C22 ZIN A   1      28.565   3.869  31.305  0.00  0.00     0.084 C 
ATOM     13  C23 ZIN A   1      28.439   2.478  31.922  0.00  0.00     0.022 C 
ATOM     14  C24 ZIN A   1      28.013   1.445  30.895  0.00  0.00    -0.009 C 
ATOM     15  C25 ZIN A   1      26.497   1.549  30.713  0.00  0.00     0.021 C 
ATOM     16  C26 ZIN A   1      28.303   0.043  31.436  0.00  0.00     0.072 C 
ATOM     17  C28 ZIN A   1      27.544  -0.191  32.717  0.00  0.00     0.133 C 
ATOM     18  O29 ZIN A   1      27.021   0.733  33.293  0.00  0.00    -0.297 OA
ATOM     19  C30 ZIN A   1      27.442  -1.602  33.278  0.00  0.00     0.091 C 
ATOM     20  C31 ZIN A   1      27.030  -2.515  32.149  0.00  0.00     0.005 C 
ATOM     21  C32 ZIN A   1      25.670  -2.081  31.599  0.00  0.00     0.019 C 
ENDROOT
BRANCH   1  22
ATOM     22  C6  ZIN A   1      25.665  -4.462  32.885  0.00  0.00     0.185 C 
ATOM     23  O7  ZIN A   1      24.886  -4.912  32.078  0.00  0.00    -0.292 OA
BRANCH  22  24
ATOM     24  C5  ZIN A   1      25.268  -4.347  34.334  0.00  0.00     0.260 C 
BRANCH  24  25
ATOM     25  O4  ZIN A   1      26.031  -5.300  35.121  0.00  0.00    -0.314 OA
BRANCH  25  26
ATOM     26  C2  ZIN A   1      25.385  -6.398  35.543  0.00  0.00     0.255 C 
ATOM     27  C1  ZIN A   1      24.542  -7.194  34.579  0.00  0.00     0.126 C 
ATOM     28  O3  ZIN A   1      25.478  -6.748  36.695  0.00  0.00    -0.266 OA
ENDBRANCH  25  26
ENDBRANCH  24  25
ENDBRANCH  22  24
ENDBRANCH   1  22
BRANCH   1  29
ATOM     29  O9  ZIN A   1      28.003  -4.319  33.446  0.00  0.00    -0.381 OA
ATOM     30  H38 ZIN A   1      27.638  -4.767  34.221  0.00  0.00     0.211 HD
ENDBRANCH   1  29
TORSDOF 5
ENDMDL
MODEL 121
REMARK CAVERDOCK RESULT:     -10.5      0.000      0.000
REMARK CAVERDOCK CONSTRAINTS:       0.0      0.0      0.0      0.0
REMARK CAVERDOCK TUNNEL: 120    -10.5      3.3    121.4
REMARK  5 active torsions:
REMARK  status: ('A' for Active; 'I' for Inactive)
REMARK    1  A    between atoms: C2_2  and  O4_4 
REMARK    2  A    between atoms: O4_4  and  C5_5 
REMARK    3  A    between atoms: C5_5  and  C6_6 
REMARK    4  A    between atoms: C6_6  and  C8_8 
REMARK    5  A    between atoms: C8_8  and  O9_9 
ROOT
ATOM      1  C8  ZIN A   1      26.813  -4.048  32.517  0.00  0.00     0.128 C 
ATOM      2  C10 ZIN A   1      27.250  -4.762  31.216  0.00  0.00     0.047 C 
ATOM      3  C11 ZIN A   1      27.593  -3.644  30.195  0.00  0.00     0.009 C 
ATOM      4  C12 ZIN A   1      27.929  -2.446  31.093  0.00  0.00     0.002 C 
ATOM      5  C14 ZIN A   1      27.799  -1.088  30.435  0.00  0.00     0.003 C 
ATOM      6  C16 ZIN A   1      28.744  -0.958  29.240  0.00  0.00     0.010 C 
ATOM      7  C17 ZIN A   1      28.494   0.392  28.560  0.00  0.00     0.035 C 
ATOM      8  C18 ZIN A   1      28.629   1.500  29.587  0.00  0.00    -0.067 C 
ATOM      9  C19 ZIN A   1      29.374   2.557  29.262  0.00  0.00     0.053 C 
ATOM     10  C20 ZIN A   1      29.532   3.666  30.207  0.00  0.00     0.149 C 
ATOM     11  O21 ZIN A   1      30.462   4.442  30.131  0.00  0.00    -0.293 OA
ATOM     12  C22 ZIN A   1      28.473   3.794  31.284  0.00  0.00     0.084 C 
ATOM     13  C23 ZIN A   1      28.303   2.418  31.924  0.00  0.00     0.022 C 
ATOM     14  C24 ZIN A   1      27.918   1.365  30.901  0.00  0.00    -0.009 C 
ATOM     15  C25 ZIN A   1      26.414   1.479  30.643  0.00  0.00     0.021 C 
ATOM     16  C26 ZIN A   1      28.168  -0.026  31.485  0.00  0.00     0.072 C 
ATOM     17  C28 ZIN A   1      27.345  -0.225  32.733  0.00  0.00     0.133 C 
ATOM     18  O29 ZIN A   1      26.804   0.716  33.262  0.00  0.00    -0.297 OA
ATOM     19  C30 ZIN A   1      27.202  -1.622  33.319  0.00  0.00     0.091 C 
ATOM     20  C31 ZIN A   1      26.837  -2.557  32.192  0.00  0.00     0.005 C 
ATOM     21  C32 ZIN A   1      25.509  -2.124  31.567  0.00  0.00     0.019 C 
ENDROOT
BRANCH   1  22
ATOM     22  C6  ZIN A   1      25.419  -4.474  32.903  0.00  0.00     0.185 C 
ATOM     23  O7  ZIN A   1      24.659  -4.886  32.060  0.00  0.00    -0.292 OA
BRANCH  22  24
ATOM     24  C5  ZIN A   1      24.976  -4.386  34.341  0.00  0.00     0.260 C 
BRANCH  24  25
ATOM     25  O4  ZIN A   1      25.797  -5.265  35.154  0.00  0.00    -0.314 OA
BRANCH  25  26
ATOM     26  C2  ZIN A   1      25.243  -6.420  35.553  0.00  0.00     0.255 C 
ATOM     27  C1  ZIN A   1      24.393  -7.218  34.598  0.00  0.00     0.126 C 
ATOM     28  O3  ZIN A   1      25.425  -6.821  36.678  0.00  0.00    -0.266 OA
ENDBRANCH  25  26
ENDBRANCH  24  25
ENDBRANCH  22  24
ENDBRANCH   1  22
BRANCH   1  29
ATOM     29  O9  ZIN A   1      27.728  -4.339  33.575  0.00  0.00    -0.381 OA
ATOM     30  H38 ZIN A   1      28.431  -4.956  33.329  0.00  0.00     0.211 HD
ENDBRANCH   1  29
TORSDOF 5
ENDMDL
MODEL 122
REMARK CAVERDOCK RESULT:     -10.4      0.000      0.000
REMARK CAVERDOCK CONSTRAINTS:       0.0      0.0      0.0      0.0
REMARK CAVERDOCK TUNNEL: 121    -10.4      3.3    122.3
REMARK  5 active torsions:
REMARK  status: ('A' for Active; 'I' for Inactive)
REMARK    1  A    between atoms: C2_2  and  O4_4 
REMARK    2  A    between atoms: O4_4  and  C5_5 
REMARK    3  A    between atoms: C5_5  and  C6_6 
REMARK    4  A    between atoms: C6_6  and  C8_8 
REMARK    5  A    between atoms: C8_8  and  O9_9 
ROOT
ATOM      1  C8  ZIN A   1      26.789  -4.071  32.833  0.00  0.00     0.128 C 
ATOM      2  C10 ZIN A   1      27.200  -4.833  31.550  0.00  0.00     0.047 C 
ATOM      3  C11 ZIN A   1      27.534  -3.754  30.487  0.00  0.00     0.009 C 
ATOM      4  C12 ZIN A   1      27.895  -2.529  31.337  0.00  0.00     0.002 C 
ATOM      5  C14 ZIN A   1      27.765  -1.192  30.634  0.00  0.00     0.003 C 
ATOM      6  C16 ZIN A   1      28.690  -1.112  29.421  0.00  0.00     0.010 C 
ATOM      7  C17 ZIN A   1      28.441   0.216  28.699  0.00  0.00     0.035 C 
ATOM      8  C18 ZIN A   1      28.601   1.358  29.685  0.00  0.00    -0.067 C 
ATOM      9  C19 ZIN A   1      29.349   2.396  29.312  0.00  0.00     0.053 C 
ATOM     10  C20 ZIN A   1      29.531   3.536  30.215  0.00  0.00     0.149 C 
ATOM     11  O21 ZIN A   1      30.466   4.301  30.098  0.00  0.00    -0.293 OA
ATOM     12  C22 ZIN A   1      28.491   3.710  31.304  0.00  0.00     0.084 C 
ATOM     13  C23 ZIN A   1      28.321   2.358  31.994  0.00  0.00     0.022 C 
ATOM     14  C24 ZIN A   1      27.911   1.274  31.014  0.00  0.00    -0.009 C 
ATOM     15  C25 ZIN A   1      26.403   1.391  30.776  0.00  0.00     0.021 C 
ATOM     16  C26 ZIN A   1      28.159  -0.098  31.642  0.00  0.00     0.072 C 
ATOM     17  C28 ZIN A   1      27.355  -0.247  32.908  0.00  0.00     0.133 C 
ATOM     18  O29 ZIN A   1      26.830   0.716  33.413  0.00  0.00    -0.297 OA
ATOM     19  C30 ZIN A   1      27.211  -1.622  33.545  0.00  0.00     0.091 C 
ATOM     20  C31 ZIN A   1      26.820  -2.592  32.457  0.00  0.00     0.005 C 
ATOM     21  C32 ZIN A   1      25.486  -2.170  31.838  0.00  0.00     0.019 C 
ENDROOT
BRANCH   1  22
ATOM     22  C6  ZIN A   1      25.399  -4.472  33.255  0.00  0.00     0.185 C 
ATOM     23  O7  ZIN A   1      24.625  -4.918  32.442  0.00  0.00    -0.292 OA
BRANCH  22  24
ATOM     24  C5  ZIN A   1      24.974  -4.316  34.693  0.00  0.00     0.260 C 
BRANCH  24  25
ATOM     25  O4  ZIN A   1      24.115  -5.426  35.067  0.00  0.00    -0.314 OA
BRANCH  25  26
ATOM     26  C2  ZIN A   1      24.704  -6.620  35.239  0.00  0.00     0.255 C 
ATOM     27  C1  ZIN A   1      25.930  -6.738  36.108  0.00  0.00     0.126 C 
ATOM     28  O3  ZIN A   1      24.250  -7.601  34.698  0.00  0.00    -0.266 OA
ENDBRANCH  25  26
ENDBRANCH  24  25
ENDBRANCH  22  24
ENDBRANCH   1  22
BRANCH   1  29
ATOM     29  O9  ZIN A   1      27.719  -4.334  33.885  0.00  0.00    -0.381 OA
ATOM     30  H38 ZIN A   1      28.132  -5.207  33.837  0.00  0.00     0.211 HD
ENDBRANCH   1  29
TORSDOF 5
ENDMDL
MODEL 123
REMARK CAVERDOCK RESULT:     -10.4      0.000      0.000
REMARK CAVERDOCK CONSTRAINTS:       0.0      0.0      0.0      0.0
REMARK CAVERDOCK TUNNEL: 122    -10.4      3.3    123.4
REMARK  5 active torsions:
REMARK  status: ('A' for Active; 'I' for Inactive)
REMARK    1  A    between atoms: C2_2  and  O4_4 
REMARK    2  A    between atoms: O4_4  and  C5_5 
REMARK    3  A    between atoms: C5_5  and  C6_6 
REMARK    4  A    between atoms: C6_6  and  C8_8 
REMARK    5  A    between atoms: C8_8  and  O9_9 
ROOT
ATOM      1  C8  ZIN A   1      26.819  -4.020  33.258  0.00  0.00     0.128 C 
ATOM      2  C10 ZIN A   1      27.617  -4.908  32.274  0.00  0.00     0.047 C 
ATOM      3  C11 ZIN A   1      28.217  -3.952  31.208  0.00  0.00     0.009 C 
ATOM      4  C12 ZIN A   1      28.267  -2.604  31.939  0.00  0.00     0.002 C 
ATOM      5  C14 ZIN A   1      28.307  -1.383  31.043  0.00  0.00     0.003 C 
ATOM      6  C16 ZIN A   1      29.548  -1.390  30.151  0.00  0.00     0.010 C 
ATOM      7  C17 ZIN A   1      29.480  -0.189  29.203  0.00  0.00     0.035 C 
ATOM      8  C18 ZIN A   1      29.302   1.080  30.017  0.00  0.00    -0.067 C 
ATOM      9  C19 ZIN A   1      30.092   2.114  29.730  0.00  0.00     0.053 C 
ATOM     10  C20 ZIN A   1      29.959   3.371  30.472  0.00  0.00     0.149 C 
ATOM     11  O21 ZIN A   1      30.860   4.182  30.521  0.00  0.00    -0.293 OA
ATOM     12  C22 ZIN A   1      28.636   3.605  31.176  0.00  0.00     0.084 C 
ATOM     13  C23 ZIN A   1      28.314   2.344  31.976  0.00  0.00     0.022 C 
ATOM     14  C24 ZIN A   1      28.251   1.116  31.086  0.00  0.00    -0.009 C 
ATOM     15  C25 ZIN A   1      26.879   1.088  30.408  0.00  0.00     0.021 C 
ATOM     16  C26 ZIN A   1      28.347  -0.142  31.952  0.00  0.00     0.072 C 
ATOM     17  C28 ZIN A   1      27.209  -0.187  32.939  0.00  0.00     0.133 C 
ATOM     18  O29 ZIN A   1      26.525   0.791  33.125  0.00  0.00    -0.297 OA
ATOM     19  C30 ZIN A   1      26.928  -1.475  33.698  0.00  0.00     0.091 C 
ATOM     20  C31 ZIN A   1      26.911  -2.603  32.696  0.00  0.00     0.005 C 
ATOM     21  C32 ZIN A   1      25.807  -2.365  31.664  0.00  0.00     0.019 C 
ENDROOT
BRANCH   1  22
ATOM     22  C6  ZIN A   1      25.380  -4.466  33.313  0.00  0.00     0.185 C 
ATOM     23  O7  ZIN A   1      24.872  -4.988  32.349  0.00  0.00    -0.292 OA
BRANCH  22  24
ATOM     24  C5  ZIN A   1      24.575  -4.260  34.571  0.00  0.00     0.260 C 
BRANCH  24  25
ATOM     25  O4  ZIN A   1      23.785  -5.449  34.839  0.00  0.00    -0.314 OA
BRANCH  25  26
ATOM     26  C2  ZIN A   1      24.456  -6.568  35.152  0.00  0.00     0.255 C 
ATOM     27  C1  ZIN A   1      25.536  -6.531  36.202  0.00  0.00     0.126 C 
ATOM     28  O3  ZIN A   1      24.193  -7.606  34.592  0.00  0.00    -0.266 OA
ENDBRANCH  25  26
ENDBRANCH  24  25
ENDBRANCH  22  24
ENDBRANCH   1  22
BRANCH   1  29
ATOM     29  O9  ZIN A   1      27.403  -4.075  34.561  0.00  0.00    -0.381 OA
ATOM     30  H38 ZIN A   1      28.322  -3.779  34.593  0.00  0.00     0.211 HD
ENDBRANCH   1  29
TORSDOF 5
ENDMDL
MODEL 124
REMARK CAVERDOCK RESULT:     -10.1      0.000      0.000
REMARK CAVERDOCK CONSTRAINTS:       0.0      0.0      0.0      0.0
REMARK CAVERDOCK TUNNEL: 123    -10.1      3.3    124.1
REMARK  5 active torsions:
REMARK  status: ('A' for Active; 'I' for Inactive)
REMARK    1  A    between atoms: C2_2  and  O4_4 
REMARK    2  A    between atoms: O4_4  and  C5_5 
REMARK    3  A    between atoms: C5_5  and  C6_6 
REMARK    4  A    between atoms: C6_6  and  C8_8 
REMARK    5  A    between atoms: C8_8  and  O9_9 
ROOT
ATOM      1  C8  ZIN A   1      26.922  -4.124  33.341  0.00  0.00     0.128 C 
ATOM      2  C10 ZIN A   1      27.588  -4.999  32.251  0.00  0.00     0.047 C 
ATOM      3  C11 ZIN A   1      28.104  -4.023  31.160  0.00  0.00     0.009 C 
ATOM      4  C12 ZIN A   1      28.271  -2.704  31.925  0.00  0.00     0.002 C 
ATOM      5  C14 ZIN A   1      28.257  -1.453  31.069  0.00  0.00     0.003 C 
ATOM      6  C16 ZIN A   1      29.399  -1.464  30.054  0.00  0.00     0.010 C 
ATOM      7  C17 ZIN A   1      29.272  -0.228  29.157  0.00  0.00     0.035 C 
ATOM      8  C18 ZIN A   1      29.218   1.015  30.025  0.00  0.00    -0.067 C 
ATOM      9  C19 ZIN A   1      30.006   2.037  29.690  0.00  0.00     0.053 C 
ATOM     10  C20 ZIN A   1      29.989   3.270  30.482  0.00  0.00     0.149 C 
ATOM     11  O21 ZIN A   1      30.915   4.054  30.463  0.00  0.00    -0.293 OA
ATOM     12  C22 ZIN A   1      28.754   3.516  31.326  0.00  0.00     0.084 C 
ATOM     13  C23 ZIN A   1      28.477   2.237  32.114  0.00  0.00     0.022 C 
ATOM     14  C24 ZIN A   1      28.283   1.043  31.198  0.00  0.00    -0.009 C 
ATOM     15  C25 ZIN A   1      26.849   1.078  30.665  0.00  0.00     0.021 C 
ATOM     16  C26 ZIN A   1      28.429  -0.247  32.008  0.00  0.00     0.072 C 
ATOM     17  C28 ZIN A   1      27.397  -0.294  33.106  0.00  0.00     0.133 C 
ATOM     18  O29 ZIN A   1      26.767   0.696  33.393  0.00  0.00    -0.297 OA
ATOM     19  C30 ZIN A   1      27.155  -1.600  33.849  0.00  0.00     0.091 C 
ATOM     20  C31 ZIN A   1      27.000  -2.692  32.818  0.00  0.00     0.005 C 
ATOM     21  C32 ZIN A   1      25.804  -2.387  31.914  0.00  0.00     0.019 C 
ENDROOT
BRANCH   1  22
ATOM     22  C6  ZIN A   1      25.483  -4.531  33.530  0.00  0.00     0.185 C 
ATOM     23  O7  ZIN A   1      24.867  -5.015  32.611  0.00  0.00    -0.292 OA
BRANCH  22  24
ATOM     24  C5  ZIN A   1      24.815  -4.336  34.867  0.00  0.00     0.260 C 
BRANCH  24  25
ATOM     25  O4  ZIN A   1      23.935  -5.459  35.136  0.00  0.00    -0.314 OA
BRANCH  25  26
ATOM     26  C2  ZIN A   1      24.516  -6.649  35.356  0.00  0.00     0.255 C 
ATOM     27  C1  ZIN A   1      25.534  -6.799  36.458  0.00  0.00     0.126 C 
ATOM     28  O3  ZIN A   1      24.223  -7.599  34.671  0.00  0.00    -0.266 OA
ENDBRANCH  25  26
ENDBRANCH  24  25
ENDBRANCH  22  24
ENDBRANCH   1  22
BRANCH   1  29
ATOM     29  O9  ZIN A   1      27.635  -4.240  34.574  0.00  0.00    -0.381 OA
ATOM     30  H38 ZIN A   1      27.505  -5.085  35.025  0.00  0.00     0.211 HD
ENDBRANCH   1  29
TORSDOF 5
ENDMDL
MODEL 125
REMARK CAVERDOCK RESULT:      -9.6      0.000      0.000
REMARK CAVERDOCK CONSTRAINTS:       0.0      0.0      0.0      0.0
REMARK CAVERDOCK TUNNEL: 124     -9.6      3.3    125.1
REMARK  5 active torsions:
REMARK  status: ('A' for Active; 'I' for Inactive)
REMARK    1  A    between atoms: C2_2  and  O4_4 
REMARK    2  A    between atoms: O4_4  and  C5_5 
REMARK    3  A    between atoms: C5_5  and  C6_6 
REMARK    4  A    between atoms: C6_6  and  C8_8 
REMARK    5  A    between atoms: C8_8  and  O9_9 
ROOT
ATOM      1  C8  ZIN A   1      27.140  -4.385  33.359  0.00  0.00     0.128 C 
ATOM      2  C10 ZIN A   1      27.985  -5.181  32.336  0.00  0.00     0.047 C 
ATOM      3  C11 ZIN A   1      28.437  -4.164  31.254  0.00  0.00     0.009 C 
ATOM      4  C12 ZIN A   1      28.377  -2.821  31.993  0.00  0.00     0.002 C 
ATOM      5  C14 ZIN A   1      28.252  -1.599  31.107  0.00  0.00     0.003 C 
ATOM      6  C16 ZIN A   1      29.449  -1.473  30.165  0.00  0.00     0.010 C 
ATOM      7  C17 ZIN A   1      29.217  -0.282  29.231  0.00  0.00     0.035 C 
ATOM      8  C18 ZIN A   1      28.942   0.958  30.062  0.00  0.00    -0.067 C 
ATOM      9  C19 ZIN A   1      29.608   2.070  29.750  0.00  0.00     0.053 C 
ATOM     10  C20 ZIN A   1      29.376   3.304  30.508  0.00  0.00     0.149 C 
ATOM     11  O21 ZIN A   1      30.189   4.204  30.526  0.00  0.00    -0.293 OA
ATOM     12  C22 ZIN A   1      28.067   3.396  31.267  0.00  0.00     0.084 C 
ATOM     13  C23 ZIN A   1      27.912   2.105  32.069  0.00  0.00     0.022 C 
ATOM     14  C24 ZIN A   1      27.939   0.880  31.173  0.00  0.00    -0.009 C 
ATOM     15  C25 ZIN A   1      26.550   0.713  30.552  0.00  0.00     0.021 C 
ATOM     16  C26 ZIN A   1      28.202  -0.364  32.023  0.00  0.00     0.072 C 
ATOM     17  C28 ZIN A   1      27.116  -0.531  33.056  0.00  0.00     0.133 C 
ATOM     18  O29 ZIN A   1      26.343   0.370  33.278  0.00  0.00    -0.297 OA
ATOM     19  C30 ZIN A   1      27.003  -1.844  33.816  0.00  0.00     0.091 C 
ATOM     20  C31 ZIN A   1      27.061  -2.965  32.806  0.00  0.00     0.005 C 
ATOM     21  C32 ZIN A   1      25.896  -2.838  31.822  0.00  0.00     0.019 C 
ENDROOT
BRANCH   1  22
ATOM     22  C6  ZIN A   1      25.759  -4.979  33.470  0.00  0.00     0.185 C 
ATOM     23  O7  ZIN A   1      25.384  -5.790  32.658  0.00  0.00    -0.292 OA
BRANCH  22  24
ATOM     24  C5  ZIN A   1      24.847  -4.559  34.594  0.00  0.00     0.260 C 
BRANCH  24  25
ATOM     25  O4  ZIN A   1      25.405  -5.001  35.860  0.00  0.00    -0.314 OA
BRANCH  25  26
ATOM     26  C2  ZIN A   1      25.532  -6.325  36.040  0.00  0.00     0.255 C 
ATOM     27  C1  ZIN A   1      24.314  -7.169  36.315  0.00  0.00     0.126 C 
ATOM     28  O3  ZIN A   1      26.624  -6.840  35.982  0.00  0.00    -0.266 OA
ENDBRANCH  25  26
ENDBRANCH  24  25
ENDBRANCH  22  24
ENDBRANCH   1  22
BRANCH   1  29
ATOM     29  O9  ZIN A   1      27.781  -4.384  34.636  0.00  0.00    -0.381 OA
ATOM     30  H38 ZIN A   1      27.269  -4.816  35.333  0.00  0.00     0.211 HD
ENDBRANCH   1  29
TORSDOF 5
ENDMDL
MODEL 126
REMARK CAVERDOCK RESULT:      -9.8      0.000      0.000
REMARK CAVERDOCK CONSTRAINTS:       0.0      0.0      0.0      0.0
REMARK CAVERDOCK TUNNEL: 125     -9.8      3.3    126.4
REMARK  5 active torsions:
REMARK  status: ('A' for Active; 'I' for Inactive)
REMARK    1  A    between atoms: C2_2  and  O4_4 
REMARK    2  A    between atoms: O4_4  and  C5_5 
REMARK    3  A    between atoms: C5_5  and  C6_6 
REMARK    4  A    between atoms: C6_6  and  C8_8 
REMARK    5  A    between atoms: C8_8  and  O9_9 
ROOT
ATOM      1  C8  ZIN A   1      26.509  -4.470  33.280  0.00  0.00     0.128 C 
ATOM      2  C10 ZIN A   1      27.152  -5.347  32.179  0.00  0.00     0.047 C 
ATOM      3  C11 ZIN A   1      27.760  -4.369  31.139  0.00  0.00     0.009 C 
ATOM      4  C12 ZIN A   1      27.984  -3.089  31.954  0.00  0.00     0.002 C 
ATOM      5  C14 ZIN A   1      28.073  -1.812  31.144  0.00  0.00     0.003 C 
ATOM      6  C16 ZIN A   1      29.242  -1.860  30.161  0.00  0.00     0.010 C 
ATOM      7  C17 ZIN A   1      29.218  -0.589  29.306  0.00  0.00     0.035 C 
ATOM      8  C18 ZIN A   1      29.214   0.625  30.216  0.00  0.00    -0.067 C 
ATOM      9  C19 ZIN A   1      30.073   1.607  29.940  0.00  0.00     0.053 C 
ATOM     10  C20 ZIN A   1      30.108   2.811  30.775  0.00  0.00     0.149 C 
ATOM     11  O21 ZIN A   1      31.081   3.536  30.810  0.00  0.00    -0.293 OA
ATOM     12  C22 ZIN A   1      28.866   3.105  31.592  0.00  0.00     0.084 C 
ATOM     13  C23 ZIN A   1      28.487   1.820  32.326  0.00  0.00     0.022 C 
ATOM     14  C24 ZIN A   1      28.249   0.672  31.362  0.00  0.00    -0.009 C 
ATOM     15  C25 ZIN A   1      26.836   0.814  30.791  0.00  0.00     0.021 C 
ATOM     16  C26 ZIN A   1      28.290  -0.651  32.130  0.00  0.00     0.072 C 
ATOM     17  C28 ZIN A   1      27.225  -0.671  33.196  0.00  0.00     0.133 C 
ATOM     18  O29 ZIN A   1      26.648   0.345  33.500  0.00  0.00    -0.297 OA
ATOM     19  C30 ZIN A   1      26.881  -1.984  33.885  0.00  0.00     0.091 C 
ATOM     20  C31 ZIN A   1      26.690  -3.029  32.812  0.00  0.00     0.005 C 
ATOM     21  C32 ZIN A   1      25.543  -2.619  31.886  0.00  0.00     0.019 C 
ENDROOT
BRANCH   1  22
ATOM     22  C6  ZIN A   1      25.043  -4.793  33.415  0.00  0.00     0.185 C 
ATOM     23  O7  ZIN A   1      24.450  -5.304  32.495  0.00  0.00    -0.292 OA
BRANCH  22  24
ATOM     24  C5  ZIN A   1      24.317  -4.479  34.698  0.00  0.00     0.260 C 
BRANCH  24  25
ATOM     25  O4  ZIN A   1      23.630  -5.669  35.169  0.00  0.00    -0.314 OA
BRANCH  25  26
ATOM     26  C2  ZIN A   1      24.374  -6.773  35.341  0.00  0.00     0.255 C 
ATOM     27  C1  ZIN A   1      25.458  -6.796  36.388  0.00  0.00     0.126 C 
ATOM     28  O3  ZIN A   1      24.174  -7.748  34.656  0.00  0.00    -0.266 OA
ENDBRANCH  25  26
ENDBRANCH  24  25
ENDBRANCH  22  24
ENDBRANCH   1  22
BRANCH   1  29
ATOM     29  O9  ZIN A   1      27.176  -4.672  34.528  0.00  0.00    -0.381 OA
ATOM     30  H38 ZIN A   1      26.579  -4.831  35.271  0.00  0.00     0.211 HD
ENDBRANCH   1  29
TORSDOF 5
ENDMDL
MODEL 127
REMARK CAVERDOCK RESULT:      -9.5      0.000      0.000
REMARK CAVERDOCK CONSTRAINTS:       0.0      0.0      0.0      0.0
REMARK CAVERDOCK TUNNEL: 126     -9.5      3.3    127.2
REMARK  5 active torsions:
REMARK  status: ('A' for Active; 'I' for Inactive)
REMARK    1  A    between atoms: C2_2  and  O4_4 
REMARK    2  A    between atoms: O4_4  and  C5_5 
REMARK    3  A    between atoms: C5_5  and  C6_6 
REMARK    4  A    between atoms: C6_6  and  C8_8 
REMARK    5  A    between atoms: C8_8  and  O9_9 
ROOT
ATOM      1  C8  ZIN A   1      25.711  -4.374  33.065  0.00  0.00     0.128 C 
ATOM      2  C10 ZIN A   1      25.126  -3.395  34.111  0.00  0.00     0.047 C 
ATOM      3  C11 ZIN A   1      25.682  -1.989  33.755  0.00  0.00     0.009 C 
ATOM      4  C12 ZIN A   1      26.011  -2.114  32.262  0.00  0.00     0.002 C 
ATOM      5  C14 ZIN A   1      27.029  -1.122  31.739  0.00  0.00     0.003 C 
ATOM      6  C16 ZIN A   1      26.541   0.316  31.913  0.00  0.00     0.010 C 
ATOM      7  C17 ZIN A   1      27.650   1.271  31.460  0.00  0.00     0.035 C 
ATOM      8  C18 ZIN A   1      28.065   0.917  30.043  0.00  0.00    -0.067 C 
ATOM      9  C19 ZIN A   1      28.166   1.913  29.163  0.00  0.00     0.053 C 
ATOM     10  C20 ZIN A   1      28.575   1.638  27.782  0.00  0.00     0.149 C 
ATOM     11  O21 ZIN A   1      28.325   2.406  26.877  0.00  0.00    -0.293 OA
ATOM     12  C22 ZIN A   1      29.325   0.342  27.545  0.00  0.00     0.084 C 
ATOM     13  C23 ZIN A   1      28.533  -0.776  28.221  0.00  0.00     0.022 C 
ATOM     14  C24 ZIN A   1      28.349  -0.515  29.705  0.00  0.00    -0.009 C 
ATOM     15  C25 ZIN A   1      29.634  -0.930  30.425  0.00  0.00     0.021 C 
ATOM     16  C26 ZIN A   1      27.228  -1.408  30.240  0.00  0.00     0.072 C 
ATOM     17  C28 ZIN A   1      27.571  -2.861  30.032  0.00  0.00     0.133 C 
ATOM     18  O29 ZIN A   1      28.486  -3.173  29.309  0.00  0.00    -0.297 OA
ATOM     19  C30 ZIN A   1      26.754  -3.931  30.742  0.00  0.00     0.091 C 
ATOM     20  C31 ZIN A   1      26.640  -3.533  32.193  0.00  0.00     0.005 C 
ATOM     21  C32 ZIN A   1      28.033  -3.450  32.821  0.00  0.00     0.019 C 
ENDROOT
BRANCH   1  22
ATOM     22  C6  ZIN A   1      26.490  -5.467  33.752  0.00  0.00     0.185 C 
ATOM     23  O7  ZIN A   1      26.987  -6.354  33.101  0.00  0.00    -0.292 OA
BRANCH  22  24
ATOM     24  C5  ZIN A   1      26.647  -5.451  35.251  0.00  0.00     0.260 C 
BRANCH  24  25
ATOM     25  O4  ZIN A   1      25.862  -6.527  35.830  0.00  0.00    -0.314 OA
BRANCH  25  26
ATOM     26  C2  ZIN A   1      24.544  -6.524  35.578  0.00  0.00     0.255 C 
ATOM     27  C1  ZIN A   1      23.947  -7.567  34.668  0.00  0.00     0.126 C 
ATOM     28  O3  ZIN A   1      23.835  -5.683  36.079  0.00  0.00    -0.266 OA
ENDBRANCH  25  26
ENDBRANCH  24  25
ENDBRANCH  22  24
ENDBRANCH   1  22
BRANCH   1  29
ATOM     29  O9  ZIN A   1      24.664  -4.937  32.273  0.00  0.00    -0.381 OA
ATOM     30  H38 ZIN A   1      24.344  -4.354  31.572  0.00  0.00     0.211 HD
ENDBRANCH   1  29
TORSDOF 5
ENDMDL
MODEL 128
REMARK CAVERDOCK RESULT:      -9.4      0.000      0.000
REMARK CAVERDOCK CONSTRAINTS:       0.0      0.0      0.0      0.0
REMARK CAVERDOCK TUNNEL: 127     -9.4      3.2    128.2
REMARK  5 active torsions:
REMARK  status: ('A' for Active; 'I' for Inactive)
REMARK    1  A    between atoms: C2_2  and  O4_4 
REMARK    2  A    between atoms: O4_4  and  C5_5 
REMARK    3  A    between atoms: C5_5  and  C6_6 
REMARK    4  A    between atoms: C6_6  and  C8_8 
REMARK    5  A    between atoms: C8_8  and  O9_9 
ROOT
ATOM      1  C8  ZIN A   1      27.393  -4.945  33.379  0.00  0.00     0.128 C 
ATOM      2  C10 ZIN A   1      28.323  -5.595  32.327  0.00  0.00     0.047 C 
ATOM      3  C11 ZIN A   1      28.650  -4.489  31.287  0.00  0.00     0.009 C 
ATOM      4  C12 ZIN A   1      28.433  -3.193  32.079  0.00  0.00     0.002 C 
ATOM      5  C14 ZIN A   1      28.163  -1.960  31.241  0.00  0.00     0.003 C 
ATOM      6  C16 ZIN A   1      29.335  -1.657  30.308  0.00  0.00     0.010 C 
ATOM      7  C17 ZIN A   1      28.961  -0.465  29.421  0.00  0.00     0.035 C 
ATOM      8  C18 ZIN A   1      28.544   0.699  30.299  0.00  0.00    -0.067 C 
ATOM      9  C19 ZIN A   1      29.072   1.894  30.034  0.00  0.00     0.053 C 
ATOM     10  C20 ZIN A   1      28.698   3.061  30.839  0.00  0.00     0.149 C 
ATOM     11  O21 ZIN A   1      29.399   4.049  30.895  0.00  0.00    -0.293 OA
ATOM     12  C22 ZIN A   1      27.389   2.967  31.597  0.00  0.00     0.084 C 
ATOM     13  C23 ZIN A   1      27.389   1.636  32.348  0.00  0.00     0.022 C 
ATOM     14  C24 ZIN A   1      27.558   0.460  31.404  0.00  0.00    -0.009 C 
ATOM     15  C25 ZIN A   1      26.198   0.154  30.773  0.00  0.00     0.021 C 
ATOM     16  C26 ZIN A   1      27.968  -0.777  32.205  0.00  0.00     0.072 C 
ATOM     17  C28 ZIN A   1      26.912  -1.112  33.228  0.00  0.00     0.133 C 
ATOM     18  O29 ZIN A   1      26.038  -0.318  33.483  0.00  0.00    -0.297 OA
ATOM     19  C30 ZIN A   1      26.956  -2.458  33.935  0.00  0.00     0.091 C 
ATOM     20  C31 ZIN A   1      27.145  -3.523  32.882  0.00  0.00     0.005 C 
ATOM     21  C32 ZIN A   1      25.971  -3.497  31.901  0.00  0.00     0.019 C 
ENDROOT
BRANCH   1  22
ATOM     22  C6  ZIN A   1      26.092  -5.702  33.463  0.00  0.00     0.185 C 
ATOM     23  O7  ZIN A   1      26.000  -6.801  32.971  0.00  0.00    -0.292 OA
BRANCH  22  24
ATOM     24  C5  ZIN A   1      24.906  -5.086  34.160  0.00  0.00     0.260 C 
BRANCH  24  25
ATOM     25  O4  ZIN A   1      25.127  -5.102  35.595  0.00  0.00    -0.314 OA
BRANCH  25  26
ATOM     26  C2  ZIN A   1      25.315  -6.301  36.169  0.00  0.00     0.255 C 
ATOM     27  C1  ZIN A   1      24.176  -7.285  36.248  0.00  0.00     0.126 C 
ATOM     28  O3  ZIN A   1      26.397  -6.590  36.623  0.00  0.00    -0.266 OA
ENDBRANCH  25  26
ENDBRANCH  24  25
ENDBRANCH  22  24
ENDBRANCH   1  22
BRANCH   1  29
ATOM     29  O9  ZIN A   1      28.031  -4.918  34.657  0.00  0.00    -0.381 OA
ATOM     30  H38 ZIN A   1      28.977  -5.115  34.629  0.00  0.00     0.211 HD
ENDBRANCH   1  29
TORSDOF 5
ENDMDL
MODEL 129
REMARK CAVERDOCK RESULT:      -9.3      0.000      0.000
REMARK CAVERDOCK CONSTRAINTS:       0.0      0.0      0.0      0.0
REMARK CAVERDOCK TUNNEL: 128     -9.3      3.2    129.4
REMARK  5 active torsions:
REMARK  status: ('A' for Active; 'I' for Inactive)
REMARK    1  A    between atoms: C2_2  and  O4_4 
REMARK    2  A    between atoms: O4_4  and  C5_5 
REMARK    3  A    between atoms: C5_5  and  C6_6 
REMARK    4  A    between atoms: C6_6  and  C8_8 
REMARK    5  A    between atoms: C8_8  and  O9_9 
ROOT
ATOM      1  C8  ZIN A   1      27.402  -4.883  33.973  0.00  0.00     0.128 C 
ATOM      2  C10 ZIN A   1      27.777  -5.663  32.690  0.00  0.00     0.047 C 
ATOM      3  C11 ZIN A   1      27.806  -4.623  31.538  0.00  0.00     0.009 C 
ATOM      4  C12 ZIN A   1      28.061  -3.300  32.271  0.00  0.00     0.002 C 
ATOM      5  C14 ZIN A   1      27.635  -2.053  31.522  0.00  0.00     0.003 C 
ATOM      6  C16 ZIN A   1      28.387  -1.918  30.198  0.00  0.00     0.010 C 
ATOM      7  C17 ZIN A   1      27.843  -0.699  29.446  0.00  0.00     0.035 C 
ATOM      8  C18 ZIN A   1      27.932   0.521  30.343  0.00  0.00    -0.067 C 
ATOM      9  C19 ZIN A   1      28.453   1.633  29.824  0.00  0.00     0.053 C 
ATOM     10  C20 ZIN A   1      28.553   2.849  30.636  0.00  0.00     0.149 C 
ATOM     11  O21 ZIN A   1      29.332   3.738  30.362  0.00  0.00    -0.293 OA
ATOM     12  C22 ZIN A   1      27.633   2.937  31.838  0.00  0.00     0.084 C 
ATOM     13  C23 ZIN A   1      27.766   1.628  32.613  0.00  0.00     0.022 C 
ATOM     14  C24 ZIN A   1      27.424   0.427  31.751  0.00  0.00    -0.009 C 
ATOM     15  C25 ZIN A   1      25.900   0.294  31.701  0.00  0.00     0.021 C
[truncated: 107,233 more chars]
