# Supplementary material for: Fully automated virtual screening pipeline of FDA-approved drugs using Caver Web
Source: Comput Struct Biotechnol J. 2022 Nov 17;20:6512–8. doi: 10.1016/j.csbj.2022.11.031 (PMC9705369; doi:10.1016/j.csbj.2022.11.031)
Supplement: Supplementary data 1 [file mmc1.zip › supplementary_data/pymol/ZINC000003875383.pdbqt]

MODEL 1
REMARK CAVERDOCK RESULT:       8.8      0.000      0.000
REMARK CAVERDOCK CONSTRAINTS:       0.0      0.0      0.0      0.0
REMARK CAVERDOCK TUNNEL: 0      8.8      1.7      1.5
REMARK  6 active torsions:
REMARK  status: ('A' for Active; 'I' for Inactive)
REMARK    1  A    between atoms: C2_2  and  C4_4 
REMARK    2  A    between atoms: C4_4  and  C5_5 
REMARK    3  A    between atoms: C5_5  and  C6_6 
REMARK    4  A    between atoms: C6_6  and  C7_7 
REMARK    5  A    between atoms: C7_7  and  C10_9 
REMARK    6  A    between atoms: C22_18  and  O24_19 
ROOT
ATOM      1  C10 <0> d   1      41.543   4.917  32.402  0.00  0.00    -0.002 C 
ATOM      2  C12 <0> d   1      42.017   4.218  31.104  0.00  0.00     0.006 C 
ATOM      3  C13 <0> d   1      43.401   4.832  30.756  0.00  0.00     0.006 C 
ATOM      4  C14 <0> d   1      43.901   5.341  32.113  0.00  0.00    -0.001 C 
ATOM      5  C16 <0> d   1      44.961   6.427  32.060  0.00  0.00    -0.001 C 
ATOM      6  C18 <0> d   1      46.241   5.863  31.432  0.00  0.00     0.033 C 
ATOM      7  C19 <0> d   1      47.334   6.885  31.538  0.00  0.00    -0.023 C 
ATOM      8  C20 <0> d   1      47.365   7.798  32.464  0.00  0.00    -0.072 C 
ATOM      9  C21 <0> d   1      48.529   8.773  32.475  0.00  0.00     0.066 C 
ATOM     10  C22 <0> d   1      49.136   8.788  33.882  0.00  0.00     0.122 C 
ATOM     11  C25 <0> d   1      48.044   9.112  34.904  0.00  0.00     0.033 C 
ATOM     12  C26 <0> d   1      46.990   8.004  34.902  0.00  0.00     0.016 C 
ATOM     13  C27 <0> d   1      46.317   7.944  33.528  0.00  0.00    -0.017 C 
ATOM     14  C28 <0> d   1      45.587   9.269  33.299  0.00  0.00     0.020 C 
ATOM     15  C29 <0> d   1      45.261   6.854  33.504  0.00  0.00     0.003 C 
ATOM     16  C31 <0> d   1      44.014   7.326  34.247  0.00  0.00     0.007 C 
ATOM     17  C32 <0> d   1      42.883   6.288  34.183  0.00  0.00     0.010 C 
ATOM     18  C33 <0> d   1      42.610   5.962  32.713  0.00  0.00    -0.036 C 
ATOM     19  C34 <0> d   1      42.323   7.251  31.940  0.00  0.00     0.016 C 
ENDROOT
BRANCH   1  20
ATOM     20  C7  <0> d   1      40.190   5.593  32.176  0.00  0.00    -0.014 C 
ATOM     21  C9  <0> d   1      39.458   5.731  33.513  0.00  0.00     0.010 C 
BRANCH  20  22
ATOM     22  C6  <0> d   1      39.350   4.745  31.220  0.00  0.00     0.005 C 
BRANCH  22  23
ATOM     23  C5  <0> d   1      37.893   5.212  31.268  0.00  0.00     0.001 C 
BRANCH  23  24
ATOM     24  C4  <0> d   1      37.017   4.234  30.483  0.00  0.00     0.004 C 
BRANCH  24  25
ATOM     25  C2  <0> d   1      35.547   4.624  30.644  0.00  0.00    -0.023 C 
ATOM     26  C1  <0> d   1      34.673   3.372  30.556  0.00  0.00     0.009 C 
ATOM     27  C3  <0> d   1      35.343   5.294  32.004  0.00  0.00     0.009 C 
ENDBRANCH  24  25
ENDBRANCH  23  24
ENDBRANCH  22  23
ENDBRANCH  20  22
ENDBRANCH   1  20
BRANCH  10  28
ATOM     28  O24 <0> d   1      50.161   9.781  33.949  0.00  0.00    -0.395 OA
ATOM     29  H60 <0> d   1      50.392  10.167  33.093  0.00  0.00     0.210 HD
ENDBRANCH  10  28
TORSDOF 6
ENDMDL
MODEL 2
REMARK CAVERDOCK RESULT:       9.3      0.000      0.000
REMARK CAVERDOCK CONSTRAINTS:       0.1      0.0      0.0      0.0
REMARK CAVERDOCK TUNNEL: 1      9.3      1.8      2.5
REMARK  6 active torsions:
REMARK  status: ('A' for Active; 'I' for Inactive)
REMARK    1  A    between atoms: C2_2  and  C4_4 
REMARK    2  A    between atoms: C4_4  and  C5_5 
REMARK    3  A    between atoms: C5_5  and  C6_6 
REMARK    4  A    between atoms: C6_6  and  C7_7 
REMARK    5  A    between atoms: C7_7  and  C10_9 
REMARK    6  A    between atoms: C22_18  and  O24_19 
ROOT
ATOM      1  C10 <0> d   1      41.118   5.767  32.438  0.00  0.00    -0.002 C 
ATOM      2  C12 <0> d   1      41.281   4.920  33.726  0.00  0.00     0.006 C 
ATOM      3  C13 <0> d   1      42.717   5.195  34.251  0.00  0.00     0.006 C 
ATOM      4  C14 <0> d   1      43.046   6.566  33.651  0.00  0.00    -0.001 C 
ATOM      5  C16 <0> d   1      44.523   6.900  33.537  0.00  0.00    -0.001 C 
ATOM      6  C18 <0> d   1      45.134   7.003  34.939  0.00  0.00     0.033 C 
ATOM      7  C19 <0> d   1      46.546   7.498  34.826  0.00  0.00    -0.023 C 
ATOM      8  C20 <0> d   1      46.965   8.230  33.836  0.00  0.00    -0.072 C 
ATOM      9  C21 <0> d   1      48.416   8.679  33.837  0.00  0.00     0.066 C 
ATOM     10  C22 <0> d   1      48.453  10.196  33.626  0.00  0.00     0.122 C 
ATOM     11  C25 <0> d   1      47.693  10.551  32.347  0.00  0.00     0.033 C 
ATOM     12  C26 <0> d   1      46.218  10.176  32.501  0.00  0.00     0.016 C 
ATOM     13  C27 <0> d   1      46.097   8.661  32.692  0.00  0.00    -0.017 C 
ATOM     14  C28 <0> d   1      46.610   7.980  31.421  0.00  0.00     0.020 C 
ATOM     15  C29 <0> d   1      44.639   8.263  32.841  0.00  0.00     0.003 C 
ATOM     16  C31 <0> d   1      43.955   8.285  31.477  0.00  0.00     0.007 C 
ATOM     17  C32 <0> d   1      42.495   7.811  31.562  0.00  0.00     0.010 C 
ATOM     18  C33 <0> d   1      42.475   6.427  32.214  0.00  0.00    -0.036 C 
ATOM     19  C34 <0> d   1      43.399   5.479  31.446  0.00  0.00     0.016 C 
ENDROOT
BRANCH   1  20
ATOM     20  C7  <0> d   1      40.764   4.867  31.254  0.00  0.00    -0.014 C 
ATOM     21  C9  <0> d   1      40.523   5.729  30.012  0.00  0.00     0.010 C 
BRANCH  20  22
ATOM     22  C6  <0> d   1      39.497   4.074  31.577  0.00  0.00     0.005 C 
BRANCH  22  23
ATOM     23  C5  <0> d   1      38.427   4.369  30.523  0.00  0.00     0.001 C 
BRANCH  23  24
ATOM     24  C4  <0> d   1      37.166   4.898  31.209  0.00  0.00     0.004 C 
BRANCH  24  25
ATOM     25  C2  <0> d   1      35.930   4.408  30.453  0.00  0.00    -0.023 C 
ATOM     26  C1  <0> d   1      36.126   2.946  30.046  0.00  0.00     0.009 C 
ATOM     27  C3  <0> d   1      34.701   4.526  31.355  0.00  0.00     0.009 C 
ENDBRANCH  24  25
ENDBRANCH  23  24
ENDBRANCH  22  23
ENDBRANCH  20  22
ENDBRANCH   1  20
BRANCH  10  28
ATOM     28  O24 <0> d   1      49.811  10.628  33.509  0.00  0.00    -0.395 OA
ATOM     29  H60 <0> d   1      49.977  11.200  32.748  0.00  0.00     0.210 HD
ENDBRANCH  10  28
TORSDOF 6
ENDMDL
MODEL 3
REMARK CAVERDOCK RESULT:      10.0      0.000      0.000
REMARK CAVERDOCK CONSTRAINTS:       0.5      0.0      0.0      0.0
REMARK CAVERDOCK TUNNEL: 2     10.0      1.8      3.4
REMARK  6 active torsions:
REMARK  status: ('A' for Active; 'I' for Inactive)
REMARK    1  A    between atoms: C2_2  and  C4_4 
REMARK    2  A    between atoms: C4_4  and  C5_5 
REMARK    3  A    between atoms: C5_5  and  C6_6 
REMARK    4  A    between atoms: C6_6  and  C7_7 
REMARK    5  A    between atoms: C7_7  and  C10_9 
REMARK    6  A    between atoms: C22_18  and  O24_19 
ROOT
ATOM      1  C10 <0> d   1      41.025   5.434  32.298  0.00  0.00    -0.002 C 
ATOM      2  C12 <0> d   1      41.157   4.662  33.634  0.00  0.00     0.006 C 
ATOM      3  C13 <0> d   1      42.556   5.017  34.208  0.00  0.00     0.006 C 
ATOM      4  C14 <0> d   1      42.864   6.367  33.551  0.00  0.00    -0.001 C 
ATOM      5  C16 <0> d   1      44.332   6.750  33.485  0.00  0.00    -0.001 C 
ATOM      6  C18 <0> d   1      44.872   6.948  34.906  0.00  0.00     0.033 C 
ATOM      7  C19 <0> d   1      46.270   7.490  34.830  0.00  0.00    -0.023 C 
ATOM      8  C20 <0> d   1      46.708   8.185  33.822  0.00  0.00    -0.072 C 
ATOM      9  C21 <0> d   1      48.141   8.688  33.864  0.00  0.00     0.066 C 
ATOM     10  C22 <0> d   1      48.134  10.193  33.574  0.00  0.00     0.122 C 
ATOM     11  C25 <0> d   1      47.422  10.452  32.245  0.00  0.00     0.033 C 
ATOM     12  C26 <0> d   1      45.957  10.030  32.353  0.00  0.00     0.016 C 
ATOM     13  C27 <0> d   1      45.880   8.523  32.619  0.00  0.00    -0.017 C 
ATOM     14  C28 <0> d   1      46.476   7.798  31.410  0.00  0.00     0.020 C 
ATOM     15  C29 <0> d   1      44.432   8.078  32.724  0.00  0.00     0.003 C 
ATOM     16  C31 <0> d   1      43.812   8.004  31.331  0.00  0.00     0.007 C 
ATOM     17  C32 <0> d   1      42.368   7.480  31.376  0.00  0.00     0.010 C 
ATOM     18  C33 <0> d   1      42.366   6.132  32.099  0.00  0.00    -0.036 C 
ATOM     19  C34 <0> d   1      43.358   5.181  31.425  0.00  0.00     0.016 C 
ENDROOT
BRANCH   1  20
ATOM     20  C7  <0> d   1      40.758   4.461  31.148  0.00  0.00    -0.014 C 
ATOM     21  C9  <0> d   1      40.860   5.206  29.815  0.00  0.00     0.010 C 
BRANCH  20  22
ATOM     22  C6  <0> d   1      39.355   3.870  31.295  0.00  0.00     0.005 C 
BRANCH  22  23
ATOM     23  C5  <0> d   1      38.319   4.885  30.807  0.00  0.00     0.001 C 
BRANCH  23  24
ATOM     24  C4  <0> d   1      37.028   4.157  30.430  0.00  0.00     0.004 C 
BRANCH  24  25
ATOM     25  C2  <0> d   1      35.824   4.980  30.892  0.00  0.00    -0.023 C 
ATOM     26  C1  <0> d   1      34.580   4.091  30.923  0.00  0.00     0.009 C 
ATOM     27  C3  <0> d   1      36.093   5.532  32.294  0.00  0.00     0.009 C 
ENDBRANCH  24  25
ENDBRANCH  23  24
ENDBRANCH  22  23
ENDBRANCH  20  22
ENDBRANCH   1  20
BRANCH  10  28
ATOM     28  O24 <0> d   1      49.479  10.669  33.495  0.00  0.00    -0.395 OA
ATOM     29  H60 <0> d   1      50.008  10.487  34.284  0.00  0.00     0.210 HD
ENDBRANCH  10  28
TORSDOF 6
ENDMDL
MODEL 4
REMARK CAVERDOCK RESULT:       9.8      0.000      0.000
REMARK CAVERDOCK CONSTRAINTS:       0.1      0.0      0.0      0.0
REMARK CAVERDOCK TUNNEL: 3      9.8      1.9      4.7
REMARK  6 active torsions:
REMARK  status: ('A' for Active; 'I' for Inactive)
REMARK    1  A    between atoms: C2_2  and  C4_4 
REMARK    2  A    between atoms: C4_4  and  C5_5 
REMARK    3  A    between atoms: C5_5  and  C6_6 
REMARK    4  A    between atoms: C6_6  and  C7_7 
REMARK    5  A    between atoms: C7_7  and  C10_9 
REMARK    6  A    between atoms: C22_18  and  O24_19 
ROOT
ATOM      1  C10 <0> d   1      40.752   5.505  32.288  0.00  0.00    -0.002 C 
ATOM      2  C12 <0> d   1      40.782   4.801  33.668  0.00  0.00     0.006 C 
ATOM      3  C13 <0> d   1      42.177   5.102  34.282  0.00  0.00     0.006 C 
ATOM      4  C14 <0> d   1      42.594   6.393  33.569  0.00  0.00    -0.001 C 
ATOM      5  C16 <0> d   1      44.085   6.682  33.548  0.00  0.00    -0.001 C 
ATOM      6  C18 <0> d   1      44.579   6.926  34.978  0.00  0.00     0.033 C 
ATOM      7  C19 <0> d   1      46.010   7.377  34.935  0.00  0.00    -0.023 C 
ATOM      8  C20 <0> d   1      46.531   7.988  33.911  0.00  0.00    -0.072 C 
ATOM      9  C21 <0> d   1      47.989   8.406  33.989  0.00  0.00     0.066 C 
ATOM     10  C22 <0> d   1      48.088   9.890  33.621  0.00  0.00     0.122 C 
ATOM     11  C25 <0> d   1      47.448  10.118  32.250  0.00  0.00     0.033 C 
ATOM     12  C26 <0> d   1      45.956   9.791  32.317  0.00  0.00     0.016 C 
ATOM     13  C27 <0> d   1      45.774   8.309  32.657  0.00  0.00    -0.017 C 
ATOM     14  C28 <0> d   1      46.372   7.483  31.515  0.00  0.00     0.020 C 
ATOM     15  C29 <0> d   1      44.298   7.959  32.722  0.00  0.00     0.003 C 
ATOM     16  C31 <0> d   1      43.731   7.845  31.310  0.00  0.00     0.007 C 
ATOM     17  C32 <0> d   1      42.256   7.413  31.319  0.00  0.00     0.010 C 
ATOM     18  C33 <0> d   1      42.142   6.109  32.111  0.00  0.00    -0.036 C 
ATOM     19  C34 <0> d   1      43.098   5.065  31.532  0.00  0.00     0.016 C 
ENDROOT
BRANCH   1  20
ATOM     20  C7  <0> d   1      40.472   4.488  31.180  0.00  0.00    -0.014 C 
ATOM     21  C9  <0> d   1      40.728   5.135  29.817  0.00  0.00     0.010 C 
BRANCH  20  22
ATOM     22  C6  <0> d   1      39.014   4.033  31.263  0.00  0.00     0.005 C 
BRANCH  22  23
ATOM     23  C5  <0> d   1      38.120   5.236  31.577  0.00  0.00     0.001 C 
BRANCH  23  24
ATOM     24  C4  <0> d   1      36.931   5.254  30.616  0.00  0.00     0.004 C 
BRANCH  24  25
ATOM     25  C2  <0> d   1      35.815   4.364  31.168  0.00  0.00    -0.023 C 
ATOM     26  C1  <0> d   1      34.857   5.210  32.008  0.00  0.00     0.009 C 
ATOM     27  C3  <0> d   1      35.050   3.727  30.006  0.00  0.00     0.009 C 
ENDBRANCH  24  25
ENDBRANCH  23  24
ENDBRANCH  22  23
ENDBRANCH  20  22
ENDBRANCH   1  20
BRANCH  10  28
ATOM     28  O24 <0> d   1      49.463  10.279  33.576  0.00  0.00    -0.395 OA
ATOM     29  H60 <0> d   1      49.717  10.904  34.267  0.00  0.00     0.210 HD
ENDBRANCH  10  28
TORSDOF 6
ENDMDL
MODEL 5
REMARK CAVERDOCK RESULT:      10.1      0.000      0.000
REMARK CAVERDOCK CONSTRAINTS:       0.0      0.0      0.0      0.0
REMARK CAVERDOCK TUNNEL: 4     10.1      1.9      5.5
REMARK  6 active torsions:
REMARK  status: ('A' for Active; 'I' for Inactive)
REMARK    1  A    between atoms: C2_2  and  C4_4 
REMARK    2  A    between atoms: C4_4  and  C5_5 
REMARK    3  A    between atoms: C5_5  and  C6_6 
REMARK    4  A    between atoms: C6_6  and  C7_7 
REMARK    5  A    between atoms: C7_7  and  C10_9 
REMARK    6  A    between atoms: C22_18  and  O24_19 
ROOT
ATOM      1  C10 <0> d   1      40.636   5.594  32.199  0.00  0.00    -0.002 C 
ATOM      2  C12 <0> d   1      40.725   4.754  33.497  0.00  0.00     0.006 C 
ATOM      3  C13 <0> d   1      42.137   5.012  34.091  0.00  0.00     0.006 C 
ATOM      4  C14 <0> d   1      42.513   6.376  33.500  0.00  0.00    -0.001 C 
ATOM      5  C16 <0> d   1      43.998   6.689  33.456  0.00  0.00    -0.001 C 
ATOM      6  C18 <0> d   1      44.541   6.793  34.886  0.00  0.00     0.033 C 
ATOM      7  C19 <0> d   1      45.963   7.269  34.840  0.00  0.00    -0.023 C 
ATOM      8  C20 <0> d   1      46.440   7.989  33.867  0.00  0.00    -0.072 C 
ATOM      9  C21 <0> d   1      47.895   8.419  33.936  0.00  0.00     0.066 C 
ATOM     10  C22 <0> d   1      47.963   9.934  33.719  0.00  0.00     0.122 C 
ATOM     11  C25 <0> d   1      47.271  10.291  32.402  0.00  0.00     0.033 C 
ATOM     12  C26 <0> d   1      45.786   9.936  32.487  0.00  0.00     0.016 C 
ATOM     13  C27 <0> d   1      45.635   8.424  32.679  0.00  0.00    -0.017 C 
ATOM     14  C28 <0> d   1      46.201   7.729  31.439  0.00  0.00     0.020 C 
ATOM     15  C29 <0> d   1      44.166   8.046  32.759  0.00  0.00     0.003 C 
ATOM     16  C31 <0> d   1      43.550   8.069  31.363  0.00  0.00     0.007 C 
ATOM     17  C32 <0> d   1      42.082   7.615  31.379  0.00  0.00     0.010 C 
ATOM     18  C33 <0> d   1      42.011   6.235  32.037  0.00  0.00    -0.036 C 
ATOM     19  C34 <0> d   1      42.959   5.270  31.321  0.00  0.00     0.016 C 
ENDROOT
BRANCH   1  20
ATOM     20  C7  <0> d   1      40.328   4.692  31.003  0.00  0.00    -0.014 C 
ATOM     21  C9  <0> d   1      40.416   5.508  29.712  0.00  0.00     0.010 C 
BRANCH  20  22
ATOM     22  C6  <0> d   1      38.918   4.117  31.148  0.00  0.00     0.005 C 
BRANCH  22  23
ATOM     23  C5  <0> d   1      37.905   5.087  30.536  0.00  0.00     0.001 C 
BRANCH  23  24
ATOM     24  C4  <0> d   1      36.694   5.213  31.462  0.00  0.00     0.004 C 
BRANCH  24  25
ATOM     25  C2  <0> d   1      35.436   4.761  30.719  0.00  0.00    -0.023 C 
ATOM     26  C1  <0> d   1      35.693   3.407  30.055  0.00  0.00     0.009 C 
ATOM     27  C3  <0> d   1      34.278   4.632  31.710  0.00  0.00     0.009 C 
ENDBRANCH  24  25
ENDBRANCH  23  24
ENDBRANCH  22  23
ENDBRANCH  20  22
ENDBRANCH   1  20
BRANCH  10  28
ATOM     28  O24 <0> d   1      49.330  10.348  33.667  0.00  0.00    -0.395 OA
ATOM     29  H60 <0> d   1      49.931   9.782  34.170  0.00  0.00     0.210 HD
ENDBRANCH  10  28
TORSDOF 6
ENDMDL
MODEL 6
REMARK CAVERDOCK RESULT:      10.7      0.000      0.000
REMARK CAVERDOCK CONSTRAINTS:       0.0      0.0      0.0      0.0
REMARK CAVERDOCK TUNNEL: 5     10.7      1.8      6.7
REMARK  6 active torsions:
REMARK  status: ('A' for Active; 'I' for Inactive)
REMARK    1  A    between atoms: C2_2  and  C4_4 
REMARK    2  A    between atoms: C4_4  and  C5_5 
REMARK    3  A    between atoms: C5_5  and  C6_6 
REMARK    4  A    between atoms: C6_6  and  C7_7 
REMARK    5  A    between atoms: C7_7  and  C10_9 
REMARK    6  A    between atoms: C22_18  and  O24_19 
ROOT
ATOM      1  C10 <0> d   1      40.446   5.358  32.097  0.00  0.00    -0.002 C 
ATOM      2  C12 <0> d   1      40.566   4.509  33.387  0.00  0.00     0.006 C 
ATOM      3  C13 <0> d   1      41.965   4.820  33.987  0.00  0.00     0.006 C 
ATOM      4  C14 <0> d   1      42.285   6.203  33.411  0.00  0.00    -0.001 C 
ATOM      5  C16 <0> d   1      43.756   6.579  33.375  0.00  0.00    -0.001 C 
ATOM      6  C18 <0> d   1      44.291   6.691  34.807  0.00  0.00     0.033 C 
ATOM      7  C19 <0> d   1      45.692   7.226  34.770  0.00  0.00    -0.023 C 
ATOM      8  C20 <0> d   1      46.140   7.975  33.806  0.00  0.00    -0.072 C 
ATOM      9  C21 <0> d   1      47.576   8.465  33.883  0.00  0.00     0.066 C 
ATOM     10  C22 <0> d   1      47.582   9.984  33.682  0.00  0.00     0.122 C 
ATOM     11  C25 <0> d   1      46.878  10.325  32.367  0.00  0.00     0.033 C 
ATOM     12  C26 <0> d   1      45.409   9.908  32.444  0.00  0.00     0.016 C 
ATOM     13  C27 <0> d   1      45.321   8.389  32.620  0.00  0.00    -0.017 C 
ATOM     14  C28 <0> d   1      45.918   7.731  31.374  0.00  0.00     0.020 C 
ATOM     15  C29 <0> d   1      43.869   7.949  32.692  0.00  0.00     0.003 C 
ATOM     16  C31 <0> d   1      43.256   7.961  31.295  0.00  0.00     0.007 C 
ATOM     17  C32 <0> d   1      41.807   7.445  31.302  0.00  0.00     0.010 C 
ATOM     18  C33 <0> d   1      41.793   6.057  31.946  0.00  0.00    -0.036 C 
ATOM     19  C34 <0> d   1      42.782   5.140  31.222  0.00  0.00     0.016 C 
ENDROOT
BRANCH   1  20
ATOM     20  C7  <0> d   1      40.179   4.456  30.891  0.00  0.00    -0.014 C 
ATOM     21  C9  <0> d   1      40.549   5.199  29.606  0.00  0.00     0.010 C 
BRANCH  20  22
ATOM     22  C6  <0> d   1      38.696   4.080  30.854  0.00  0.00     0.005 C 
BRANCH  22  23
ATOM     23  C5  <0> d   1      37.877   5.160  31.565  0.00  0.00     0.001 C 
BRANCH  23  24
ATOM     24  C4  <0> d   1      36.567   5.389  30.810  0.00  0.00     0.004 C 
BRANCH  24  25
ATOM     25  C2  <0> d   1      35.543   4.335  31.233  0.00  0.00    -0.023 C 
ATOM     26  C1  <0> d   1      34.372   5.016  31.942  0.00  0.00     0.009 C 
ATOM     27  C3  <0> d   1      35.032   3.595  29.996  0.00  0.00     0.009 C 
ENDBRANCH  24  25
ENDBRANCH  23  24
ENDBRANCH  22  23
ENDBRANCH  20  22
ENDBRANCH   1  20
BRANCH  10  28
ATOM     28  O24 <0> d   1      48.930  10.454  33.637  0.00  0.00    -0.395 OA
ATOM     29  H60 <0> d   1      49.577   9.774  33.407  0.00  0.00     0.210 HD
ENDBRANCH  10  28
TORSDOF 6
ENDMDL
MODEL 7
REMARK CAVERDOCK RESULT:      11.4      0.000      0.000
REMARK CAVERDOCK CONSTRAINTS:       0.1      0.0      0.0      0.0
REMARK CAVERDOCK TUNNEL: 6     11.4      1.8      7.6
REMARK  6 active torsions:
REMARK  status: ('A' for Active; 'I' for Inactive)
REMARK    1  A    between atoms: C2_2  and  C4_4 
REMARK    2  A    between atoms: C4_4  and  C5_5 
REMARK    3  A    between atoms: C5_5  and  C6_6 
REMARK    4  A    between atoms: C6_6  and  C7_7 
REMARK    5  A    between atoms: C7_7  and  C10_9 
REMARK    6  A    between atoms: C22_18  and  O24_19 
ROOT
ATOM      1  C10 <0> d   1      40.338   5.274  32.096  0.00  0.00    -0.002 C 
ATOM      2  C12 <0> d   1      40.451   4.469  33.414  0.00  0.00     0.006 C 
ATOM      3  C13 <0> d   1      41.852   4.791  34.005  0.00  0.00     0.006 C 
ATOM      4  C14 <0> d   1      42.183   6.151  33.382  0.00  0.00    -0.001 C 
ATOM      5  C16 <0> d   1      43.656   6.515  33.335  0.00  0.00    -0.001 C 
ATOM      6  C18 <0> d   1      44.190   6.672  34.763  0.00  0.00     0.033 C 
ATOM      7  C19 <0> d   1      45.596   7.196  34.708  0.00  0.00    -0.023 C 
ATOM      8  C20 <0> d   1      46.050   7.909  33.720  0.00  0.00    -0.072 C 
ATOM      9  C21 <0> d   1      47.489   8.390  33.782  0.00  0.00     0.066 C 
ATOM     10  C22 <0> d   1      47.505   9.901  33.529  0.00  0.00     0.122 C 
ATOM     11  C25 <0> d   1      46.805  10.202  32.202  0.00  0.00     0.033 C 
ATOM     12  C26 <0> d   1      45.333   9.798  32.291  0.00  0.00     0.016 C 
ATOM     13  C27 <0> d   1      45.234   8.287  32.520  0.00  0.00    -0.017 C 
ATOM     14  C28 <0> d   1      45.828   7.582  31.298  0.00  0.00     0.020 C 
ATOM     15  C29 <0> d   1      43.779   7.860  32.605  0.00  0.00     0.003 C 
ATOM     16  C31 <0> d   1      43.167   7.828  31.208  0.00  0.00     0.007 C 
ATOM     17  C32 <0> d   1      41.716   7.324  31.231  0.00  0.00     0.010 C 
ATOM     18  C33 <0> d   1      41.691   5.959  31.922  0.00  0.00    -0.036 C 
ATOM     19  C34 <0> d   1      42.674   5.010  31.231  0.00  0.00     0.016 C 
ENDROOT
BRANCH   1  20
ATOM     20  C7  <0> d   1      40.066   4.333  30.921  0.00  0.00    -0.014 C 
ATOM     21  C9  <0> d   1      40.508   5.002  29.618  0.00  0.00     0.010 C 
BRANCH  20  22
ATOM     22  C6  <0> d   1      38.570   4.023  30.853  0.00  0.00     0.005 C 
BRANCH  22  23
ATOM     23  C5  <0> d   1      37.783   5.144  31.537  0.00  0.00     0.001 C 
BRANCH  23  24
ATOM     24  C4  <0> d   1      36.480   5.392  30.775  0.00  0.00     0.004 C 
BRANCH  24  25
ATOM     25  C2  <0> d   1      35.427   4.377  31.221  0.00  0.00    -0.023 C 
ATOM     26  C1  <0> d   1      34.393   5.070  32.110  0.00  0.00     0.009 C 
ATOM     27  C3  <0> d   1      34.733   3.789  29.992  0.00  0.00     0.009 C 
ENDBRANCH  24  25
ENDBRANCH  23  24
ENDBRANCH  22  23
ENDBRANCH  20  22
ENDBRANCH   1  20
BRANCH  10  28
ATOM     28  O24 <0> d   1      48.857  10.360  33.469  0.00  0.00    -0.395 OA
ATOM     29  H60 <0> d   1      49.254  10.528  34.335  0.00  0.00     0.210 HD
ENDBRANCH  10  28
TORSDOF 6
ENDMDL
MODEL 8
REMARK CAVERDOCK RESULT:      12.0      0.000      0.000
REMARK CAVERDOCK CONSTRAINTS:       0.1      0.0      0.0      0.0
REMARK CAVERDOCK TUNNEL: 7     12.0      1.8      8.3
REMARK  6 active torsions:
REMARK  status: ('A' for Active; 'I' for Inactive)
REMARK    1  A    between atoms: C2_2  and  C4_4 
REMARK    2  A    between atoms: C4_4  and  C5_5 
REMARK    3  A    between atoms: C5_5  and  C6_6 
REMARK    4  A    between atoms: C6_6  and  C7_7 
REMARK    5  A    between atoms: C7_7  and  C10_9 
REMARK    6  A    between atoms: C22_18  and  O24_19 
ROOT
ATOM      1  C10 <0> d   1      40.239   4.459  31.707  0.00  0.00    -0.002 C 
ATOM      2  C12 <0> d   1      40.826   3.874  30.398  0.00  0.00     0.006 C 
ATOM      3  C13 <0> d   1      42.248   4.482  30.246  0.00  0.00     0.006 C 
ATOM      4  C14 <0> d   1      42.621   4.844  31.688  0.00  0.00    -0.001 C 
ATOM      5  C16 <0> d   1      43.700   5.901  31.845  0.00  0.00    -0.001 C 
ATOM      6  C18 <0> d   1      45.025   5.365  31.290  0.00  0.00     0.033 C 
ATOM      7  C19 <0> d   1      46.121   6.343  31.600  0.00  0.00    -0.023 C 
ATOM      8  C20 <0> d   1      46.076   7.161  32.610  0.00  0.00    -0.072 C 
ATOM      9  C21 <0> d   1      47.251   8.099  32.829  0.00  0.00     0.066 C 
ATOM     10  C22 <0> d   1      47.717   7.962  34.282  0.00  0.00     0.122 C 
ATOM     11  C25 <0> d   1      46.536   8.216  35.221  0.00  0.00     0.033 C 
ATOM     12  C26 <0> d   1      45.468   7.142  35.009  0.00  0.00     0.016 C 
ATOM     13  C27 <0> d   1      44.932   7.233  33.577  0.00  0.00    -0.017 C 
ATOM     14  C28 <0> d   1      44.251   8.593  33.411  0.00  0.00     0.020 C 
ATOM     15  C29 <0> d   1      43.864   6.179  33.345  0.00  0.00     0.003 C 
ATOM     16  C31 <0> d   1      42.559   6.611  34.008  0.00  0.00     0.007 C 
ATOM     17  C32 <0> d   1      41.421   5.615  33.734  0.00  0.00     0.010 C 
ATOM     18  C33 <0> d   1      41.289   5.439  32.219  0.00  0.00    -0.036 C 
ATOM     19  C34 <0> d   1      41.102   6.804  31.554  0.00  0.00     0.016 C 
ENDROOT
BRANCH   1  20
ATOM     20  C7  <0> d   1      38.927   5.190  31.419  0.00  0.00    -0.014 C 
ATOM     21  C9  <0> d   1      38.452   5.904  32.687  0.00  0.00     0.010 C 
BRANCH  20  22
ATOM     22  C6  <0> d   1      37.867   4.180  30.976  0.00  0.00     0.005 C 
BRANCH  22  23
ATOM     23  C5  <0> d   1      36.554   4.911  30.685  0.00  0.00     0.001 C 
BRANCH  23  24
ATOM     24  C4  <0> d   1      35.472   3.893  30.320  0.00  0.00     0.004 C 
BRANCH  24  25
ATOM     25  C2  <0> d   1      34.132   4.342  30.904  0.00  0.00    -0.023 C 
ATOM     26  C1  <0> d   1      33.215   3.129  31.069  0.00  0.00     0.009 C 
ATOM     27  C3  <0> d   1      34.363   4.997  32.267  0.00  0.00     0.009 C 
ENDBRANCH  24  25
ENDBRANCH  23  24
ENDBRANCH  22  23
ENDBRANCH  20  22
ENDBRANCH   1  20
BRANCH  10  28
ATOM     28  O24 <0> d   1      48.748   8.916  34.544  0.00  0.00    -0.395 OA
ATOM     29  H60 <0> d   1      49.524   8.822  33.976  0.00  0.00     0.210 HD
ENDBRANCH  10  28
TORSDOF 6
ENDMDL
MODEL 9
REMARK CAVERDOCK RESULT:      12.2      0.000      0.000
REMARK CAVERDOCK CONSTRAINTS:       0.1      0.0      0.0      0.0
REMARK CAVERDOCK TUNNEL: 8     12.2      1.8      9.9
REMARK  6 active torsions:
REMARK  status: ('A' for Active; 'I' for Inactive)
REMARK    1  A    between atoms: C2_2  and  C4_4 
REMARK    2  A    between atoms: C4_4  and  C5_5 
REMARK    3  A    between atoms: C5_5  and  C6_6 
REMARK    4  A    between atoms: C6_6  and  C7_7 
REMARK    5  A    between atoms: C7_7  and  C10_9 
REMARK    6  A    between atoms: C22_18  and  O24_19 
ROOT
ATOM      1  C10 <0> d   1      40.015   4.593  31.765  0.00  0.00    -0.002 C 
ATOM      2  C12 <0> d   1      40.566   3.924  30.481  0.00  0.00     0.006 C 
ATOM      3  C13 <0> d   1      42.012   4.460  30.294  0.00  0.00     0.006 C 
ATOM      4  C14 <0> d   1      42.412   4.871  31.715  0.00  0.00    -0.001 C 
ATOM      5  C16 <0> d   1      43.538   5.884  31.817  0.00  0.00    -0.001 C 
ATOM      6  C18 <0> d   1      44.834   5.265  31.280  0.00  0.00     0.033 C 
ATOM      7  C19 <0> d   1      45.974   6.206  31.539  0.00  0.00    -0.023 C 
ATOM      8  C20 <0> d   1      45.974   7.070  32.511  0.00  0.00    -0.072 C 
ATOM      9  C21 <0> d   1      47.191   7.964  32.679  0.00  0.00     0.066 C 
ATOM     10  C22 <0> d   1      47.661   7.873  34.134  0.00  0.00     0.122 C 
ATOM     11  C25 <0> d   1      46.499   8.222  35.067  0.00  0.00     0.033 C 
ATOM     12  C26 <0> d   1      45.383   7.188  34.911  0.00  0.00     0.016 C 
ATOM     13  C27 <0> d   1      44.841   7.237  33.480  0.00  0.00    -0.017 C 
ATOM     14  C28 <0> d   1      44.220   8.618  33.255  0.00  0.00     0.020 C 
ATOM     15  C29 <0> d   1      43.725   6.222  33.302  0.00  0.00     0.003 C 
ATOM     16  C31 <0> d   1      42.446   6.743  33.952  0.00  0.00     0.007 C 
ATOM     17  C32 <0> d   1      41.263   5.787  33.730  0.00  0.00     0.010 C 
ATOM     18  C33 <0> d   1      41.112   5.548  32.226  0.00  0.00    -0.036 C 
ATOM     19  C34 <0> d   1      40.980   6.888  31.499  0.00  0.00     0.016 C 
ENDROOT
BRANCH   1  20
ATOM     20  C7  <0> d   1      38.735   5.368  31.452  0.00  0.00    -0.014 C 
ATOM     21  C9  <0> d   1      38.160   5.949  32.746  0.00  0.00     0.010 C 
BRANCH  20  22
ATOM     22  C6  <0> d   1      37.710   4.426  30.817  0.00  0.00     0.005 C 
BRANCH  22  23
ATOM     23  C5  <0> d   1      36.304   5.001  31.001  0.00  0.00     0.001 C 
BRANCH  23  24
ATOM     24  C4  <0> d   1      35.283   4.080  30.330  0.00  0.00     0.004 C 
BRANCH  24  25
ATOM     25  C2  <0> d   1      34.139   3.792  31.303  0.00  0.00    -0.023 C 
ATOM     26  C1  <0> d   1      34.096   4.880  32.377  0.00  0.00     0.009 C 
ATOM     27  C3  <0> d   1      32.813   3.775  30.540  0.00  0.00     0.009 C 
ENDBRANCH  24  25
ENDBRANCH  23  24
ENDBRANCH  22  23
ENDBRANCH  20  22
ENDBRANCH   1  20
BRANCH  10  28
ATOM     28  O24 <0> d   1      48.736   8.790  34.347  0.00  0.00    -0.395 OA
ATOM     29  H60 <0> d   1      49.364   8.836  33.614  0.00  0.00     0.210 HD
ENDBRANCH  10  28
TORSDOF 6
ENDMDL
MODEL 10
REMARK CAVERDOCK RESULT:      12.1      0.000      0.000
REMARK CAVERDOCK CONSTRAINTS:       0.1      0.0      0.0      0.0
REMARK CAVERDOCK TUNNEL: 9     12.1      1.7     10.2
REMARK  6 active torsions:
REMARK  status: ('A' for Active; 'I' for Inactive)
REMARK    1  A    between atoms: C2_2  and  C4_4 
REMARK    2  A    between atoms: C4_4  and  C5_5 
REMARK    3  A    between atoms: C5_5  and  C6_6 
REMARK    4  A    between atoms: C6_6  and  C7_7 
REMARK    5  A    between atoms: C7_7  and  C10_9 
REMARK    6  A    between atoms: C22_18  and  O24_19 
ROOT
ATOM      1  C10 <0> d   1      39.868   4.426  31.550  0.00  0.00    -0.002 C 
ATOM      2  C12 <0> d   1      40.457   3.830  30.247  0.00  0.00     0.006 C 
ATOM      3  C13 <0> d   1      41.898   4.396  30.119  0.00  0.00     0.006 C 
ATOM      4  C14 <0> d   1      42.261   4.742  31.568  0.00  0.00    -0.001 C 
ATOM      5  C16 <0> d   1      43.368   5.765  31.745  0.00  0.00    -0.001 C 
ATOM      6  C18 <0> d   1      44.685   5.193  31.207  0.00  0.00     0.033 C 
ATOM      7  C19 <0> d   1      45.804   6.137  31.538  0.00  0.00    -0.023 C 
ATOM      8  C20 <0> d   1      45.769   6.953  32.550  0.00  0.00    -0.072 C 
ATOM      9  C21 <0> d   1      46.967   7.854  32.789  0.00  0.00     0.066 C 
ATOM     10  C22 <0> d   1      47.407   7.699  34.249  0.00  0.00     0.122 C 
ATOM     11  C25 <0> d   1      46.220   7.984  35.171  0.00  0.00     0.033 C 
ATOM     12  C26 <0> d   1      45.125   6.942  34.940  0.00  0.00     0.016 C 
ATOM     13  C27 <0> d   1      44.613   7.054  33.501  0.00  0.00    -0.017 C 
ATOM     14  C28 <0> d   1      43.975   8.435  33.330  0.00  0.00     0.020 C 
ATOM     15  C29 <0> d   1      43.518   6.033  33.249  0.00  0.00     0.003 C 
ATOM     16  C31 <0> d   1      42.217   6.501  33.894  0.00  0.00     0.007 C 
ATOM     17  C32 <0> d   1      41.054   5.539  33.599  0.00  0.00     0.010 C 
ATOM     18  C33 <0> d   1      40.939   5.373  32.082  0.00  0.00    -0.036 C 
ATOM     19  C34 <0> d   1      40.802   6.746  31.420  0.00  0.00     0.016 C 
ENDROOT
BRANCH   1  20
ATOM     20  C7  <0> d   1      38.583   5.197  31.247  0.00  0.00    -0.014 C 
ATOM     21  C9  <0> d   1      38.092   5.893  32.519  0.00  0.00     0.010 C 
BRANCH  20  22
ATOM     22  C6  <0> d   1      37.510   4.224  30.753  0.00  0.00     0.005 C 
BRANCH  22  23
ATOM     23  C5  <0> d   1      36.131   4.711  31.205  0.00  0.00     0.001 C 
BRANCH  23  24
ATOM     24  C4  <0> d   1      35.050   4.056  30.343  0.00  0.00     0.004 C 
BRANCH  24  25
ATOM     25  C2  <0> d   1      33.672   4.377  30.924  0.00  0.00    -0.023 C 
ATOM     26  C1  <0> d   1      32.753   3.166  30.755  0.00  0.00     0.009 C 
ATOM     27  C3  <0> d   1      33.810   4.710  32.410  0.00  0.00     0.009 C 
ENDBRANCH  24  25
ENDBRANCH  23  24
ENDBRANCH  22  23
ENDBRANCH  20  22
ENDBRANCH   1  20
BRANCH  10  28
ATOM     28  O24 <0> d   1      48.462   8.621  34.530  0.00  0.00    -0.395 OA
ATOM     29  H60 <0> d   1      48.323   9.145  35.329  0.00  0.00     0.210 HD
ENDBRANCH  10  28
TORSDOF 6
ENDMDL
MODEL 11
REMARK CAVERDOCK RESULT:      12.4      0.000      0.000
REMARK CAVERDOCK CONSTRAINTS:       0.0      0.0      0.0      0.0
REMARK CAVERDOCK TUNNEL: 10     12.4      1.7     11.2
REMARK  6 active torsions:
REMARK  status: ('A' for Active; 'I' for Inactive)
REMARK    1  A    between atoms: C2_2  and  C4_4 
REMARK    2  A    between atoms: C4_4  and  C5_5 
REMARK    3  A    between atoms: C5_5  and  C6_6 
REMARK    4  A    between atoms: C6_6  and  C7_7 
REMARK    5  A    between atoms: C7_7  and  C10_9 
REMARK    6  A    between atoms: C22_18  and  O24_19 
ROOT
ATOM      1  C10 <0> d   1      39.588   4.496  31.641  0.00  0.00    -0.002 C 
ATOM      2  C12 <0> d   1      40.128   3.682  30.439  0.00  0.00     0.006 C 
ATOM      3  C13 <0> d   1      41.606   4.118  30.243  0.00  0.00     0.006 C 
ATOM      4  C14 <0> d   1      41.998   4.637  31.631  0.00  0.00    -0.001 C 
ATOM      5  C16 <0> d   1      43.177   5.592  31.671  0.00  0.00    -0.001 C 
ATOM      6  C18 <0> d   1      44.447   4.856  31.228  0.00  0.00     0.033 C 
ATOM      7  C19 <0> d   1      45.633   5.753  31.431  0.00  0.00    -0.023 C 
ATOM      8  C20 <0> d   1      45.660   6.703  32.319  0.00  0.00    -0.072 C 
ATOM      9  C21 <0> d   1      46.922   7.540  32.438  0.00  0.00     0.066 C 
ATOM     10  C22 <0> d   1      47.354   7.559  33.908  0.00  0.00     0.122 C 
ATOM     11  C25 <0> d   1      46.194   8.057  34.773  0.00  0.00     0.033 C 
ATOM     12  C26 <0> d   1      45.025   7.075  34.682  0.00  0.00     0.016 C 
ATOM     13  C27 <0> d   1      44.518   7.021  33.237  0.00  0.00    -0.017 C 
ATOM     14  C28 <0> d   1      43.981   8.406  32.870  0.00  0.00     0.020 C 
ATOM     15  C29 <0> d   1      43.350   6.056  33.123  0.00  0.00     0.003 C 
ATOM     16  C31 <0> d   1      42.089   6.704  33.687  0.00  0.00     0.007 C 
ATOM     17  C32 <0> d   1      40.858   5.797  33.521  0.00  0.00     0.010 C 
ATOM     18  C33 <0> d   1      40.727   5.429  32.042  0.00  0.00    -0.036 C 
ATOM     19  C34 <0> d   1      40.688   6.701  31.193  0.00  0.00     0.016 C 
ENDROOT
BRANCH   1  20
ATOM     20  C7  <0> d   1      38.361   5.308  31.223  0.00  0.00    -0.014 C 
ATOM     21  C9  <0> d   1      37.687   5.891  32.467  0.00  0.00     0.010 C 
BRANCH  20  22
ATOM     22  C6  <0> d   1      37.375   4.399  30.488  0.00  0.00     0.005 C 
BRANCH  22  23
ATOM     23  C5  <0> d   1      35.950   4.916  30.696  0.00  0.00     0.001 C 
BRANCH  23  24
ATOM     24  C4  <0> d   1      34.950   3.893  30.155  0.00  0.00     0.004 C 
BRANCH  24  25
ATOM     25  C2  <0> d   1      33.954   3.523  31.255  0.00  0.00    -0.023 C 
ATOM     26  C1  <0> d   1      33.956   4.608  32.332  0.00  0.00     0.009 C 
ATOM     27  C3  <0> d   1      32.552   3.404  30.653  0.00  0.00     0.009 C 
ENDBRANCH  24  25
ENDBRANCH  23  24
ENDBRANCH  22  23
ENDBRANCH  20  22
ENDBRANCH   1  20
BRANCH  10  28
ATOM     28  O24 <0> d   1      48.474   8.433  34.064  0.00  0.00    -0.395 OA
ATOM     29  H60 <0> d   1      48.475   9.185  33.457  0.00  0.00     0.210 HD
ENDBRANCH  10  28
TORSDOF 6
ENDMDL
MODEL 12
REMARK CAVERDOCK RESULT:      11.9      0.000      0.000
REMARK CAVERDOCK CONSTRAINTS:       0.2      0.0      0.0      0.0
REMARK CAVERDOCK TUNNEL: 11     11.9      1.8     12.4
REMARK  6 active torsions:
REMARK  status: ('A' for Active; 'I' for Inactive)
REMARK    1  A    between atoms: C2_2  and  C4_4 
REMARK    2  A    between atoms: C4_4  and  C5_5 
REMARK    3  A    between atoms: C5_5  and  C6_6 
REMARK    4  A    between atoms: C6_6  and  C7_7 
REMARK    5  A    between atoms: C7_7  and  C10_9 
REMARK    6  A    between atoms: C22_18  and  O24_19 
ROOT
ATOM      1  C10 <0> d   1      39.402   4.342  31.424  0.00  0.00    -0.002 C 
ATOM      2  C12 <0> d   1      40.001   3.600  30.203  0.00  0.00     0.006 C 
ATOM      3  C13 <0> d   1      41.475   4.074  30.083  0.00  0.00     0.006 C 
ATOM      4  C14 <0> d   1      41.807   4.529  31.509  0.00  0.00    -0.001 C 
ATOM      5  C16 <0> d   1      42.964   5.503  31.639  0.00  0.00    -0.001 C 
ATOM      6  C18 <0> d   1      44.263   4.814  31.207  0.00  0.00     0.033 C 
ATOM      7  C19 <0> d   1      45.422   5.723  31.497  0.00  0.00    -0.023 C 
ATOM      8  C20 <0> d   1      45.399   6.627  32.432  0.00  0.00    -0.072 C 
ATOM      9  C21 <0> d   1      46.638   7.481  32.638  0.00  0.00     0.066 C 
ATOM     10  C22 <0> d   1      47.017   7.434  34.122  0.00  0.00     0.122 C 
ATOM     11  C25 <0> d   1      45.817   7.865  34.967  0.00  0.00     0.033 C 
ATOM     12  C26 <0> d   1      44.672   6.868  34.785  0.00  0.00     0.016 C 
ATOM     13  C27 <0> d   1      44.218   6.876  33.322  0.00  0.00    -0.017 C 
ATOM     14  C28 <0> d   1      43.666   8.268  33.005  0.00  0.00     0.020 C 
ATOM     15  C29 <0> d   1      43.076   5.897  33.118  0.00  0.00     0.003 C 
ATOM     16  C31 <0> d   1      41.782   6.491  33.667  0.00  0.00     0.007 C 
ATOM     17  C32 <0> d   1      40.577   5.571  33.412  0.00  0.00     0.010 C 
ATOM     18  C33 <0> d   1      40.506   5.275  31.912  0.00  0.00    -0.036 C 
ATOM     19  C34 <0> d   1      40.470   6.587  31.126  0.00  0.00     0.016 C 
ENDROOT
BRANCH   1  20
ATOM     20  C7  <0> d   1      38.174   5.151  31.002  0.00  0.00    -0.014 C 
ATOM     21  C9  <0> d   1      37.656   5.954  32.198  0.00  0.00     0.010 C 
BRANCH  20  22
ATOM     22  C6  <0> d   1      37.079   4.199  30.516  0.00  0.00     0.005 C 
BRANCH  22  23
ATOM     23  C5  <0> d   1      35.706   4.795  30.832  0.00  0.00     0.001 C 
BRANCH  23  24
ATOM     24  C4  <0> d   1      34.612   3.822  30.387  0.00  0.00     0.004 C 
BRANCH  24  25
ATOM     25  C2  <0> d   1      33.333   4.096  31.179  0.00  0.00    -0.023 C 
ATOM     26  C1  <0> d   1      32.243   3.115  30.744  0.00  0.00     0.009 C 
ATOM     27  C3  <0> d   1      33.611   3.921  32.673  0.00  0.00     0.009 C 
ENDBRANCH  24  25
ENDBRANCH  23  24
ENDBRANCH  22  23
ENDBRANCH  20  22
ENDBRANCH   1  20
BRANCH  10  28
ATOM     28  O24 <0> d   1      48.112   8.320  34.362  0.00  0.00    -0.395 OA
ATOM     29  H60 <0> d   1      47.856   9.166  34.752  0.00  0.00     0.210 HD
ENDBRANCH  10  28
TORSDOF 6
ENDMDL
MODEL 13
REMARK CAVERDOCK RESULT:      12.4      0.000      0.000
REMARK CAVERDOCK CONSTRAINTS:       0.1      0.0      0.0      0.0
REMARK CAVERDOCK TUNNEL: 12     12.4      1.8     13.4
REMARK  6 active torsions:
REMARK  status: ('A' for Active; 'I' for Inactive)
REMARK    1  A    between atoms: C2_2  and  C4_4 
REMARK    2  A    between atoms: C4_4  and  C5_5 
REMARK    3  A    between atoms: C5_5  and  C6_6 
REMARK    4  A    between atoms: C6_6  and  C7_7 
REMARK    5  A    between atoms: C7_7  and  C10_9 
REMARK    6  A    between atoms: C22_18  and  O24_19 
ROOT
ATOM      1  C10 <0> d   1      39.194   4.376  31.530  0.00  0.00    -0.002 C 
ATOM      2  C12 <0> d   1      39.753   3.605  30.308  0.00  0.00     0.006 C 
ATOM      3  C13 <0> d   1      41.228   4.061  30.140  0.00  0.00     0.006 C 
ATOM      4  C14 <0> d   1      41.602   4.539  31.548  0.00  0.00    -0.001 C 
ATOM      5  C16 <0> d   1      42.772   5.504  31.628  0.00  0.00    -0.001 C 
ATOM      6  C18 <0> d   1      44.052   4.794  31.175  0.00  0.00     0.033 C 
ATOM      7  C19 <0> d   1      45.228   5.695  31.417  0.00  0.00    -0.023 C 
ATOM      8  C20 <0> d   1      45.238   6.617  32.335  0.00  0.00    -0.072 C 
ATOM      9  C21 <0> d   1      46.491   7.461  32.492  0.00  0.00     0.066 C 
ATOM     10  C22 <0> d   1      46.909   7.438  33.966  0.00  0.00     0.122 C 
ATOM     11  C25 <0> d   1      45.736   7.896  34.835  0.00  0.00     0.033 C 
ATOM     12  C26 <0> d   1      44.577   6.908  34.702  0.00  0.00     0.016 C 
ATOM     13  C27 <0> d   1      44.084   6.894  33.252  0.00  0.00    -0.017 C 
ATOM     14  C28 <0> d   1      43.538   8.286  32.924  0.00  0.00     0.020 C 
ATOM     15  C29 <0> d   1      42.927   5.923  33.096  0.00  0.00     0.003 C 
ATOM     16  C31 <0> d   1      41.654   6.541  33.668  0.00  0.00     0.007 C 
ATOM     17  C32 <0> d   1      40.434   5.629  33.463  0.00  0.00     0.010 C 
ATOM     18  C33 <0> d   1      40.320   5.306  31.972  0.00  0.00    -0.036 C 
ATOM     19  C34 <0> d   1      40.276   6.604  31.162  0.00  0.00     0.016 C 
ENDROOT
BRANCH   1  20
ATOM     20  C7  <0> d   1      37.963   5.189  31.126  0.00  0.00    -0.014 C 
ATOM     21  C9  <0> d   1      37.419   5.932  32.349  0.00  0.00     0.010 C 
BRANCH  20  22
ATOM     22  C6  <0> d   1      36.887   4.248  30.581  0.00  0.00     0.005 C 
BRANCH  22  23
ATOM     23  C5  <0> d   1      35.504   4.854  30.832  0.00  0.00     0.001 C 
BRANCH  23  24
ATOM     24  C4  <0> d   1      34.426   3.882  30.350  0.00  0.00     0.004 C 
BRANCH  24  25
ATOM     25  C2  <0> d   1      33.190   4.007  31.242  0.00  0.00    -0.023 C 
ATOM     26  C1  <0> d   1      32.121   3.018  30.776  0.00  0.00     0.009 C 
ATOM     27  C3  <0> d   1      33.574   3.700  32.691  0.00  0.00     0.009 C 
ENDBRANCH  24  25
ENDBRANCH  23  24
ENDBRANCH  22  23
ENDBRANCH  20  22
ENDBRANCH   1  20
BRANCH  10  28
ATOM     28  O24 <0> d   1      48.019   8.316  34.161  0.00  0.00    -0.395 OA
ATOM     29  H60 <0> d   1      48.702   8.243  33.481  0.00  0.00     0.210 HD
ENDBRANCH  10  28
TORSDOF 6
ENDMDL
MODEL 14
REMARK CAVERDOCK RESULT:      12.6      0.000      0.000
REMARK CAVERDOCK CONSTRAINTS:       0.0      0.0      0.0      0.0
REMARK CAVERDOCK TUNNEL: 13     12.6      1.8     14.3
REMARK  6 active torsions:
REMARK  status: ('A' for Active; 'I' for Inactive)
REMARK    1  A    between atoms: C2_2  and  C4_4 
REMARK    2  A    between atoms: C4_4  and  C5_5 
REMARK    3  A    between atoms: C5_5  and  C6_6 
REMARK    4  A    between atoms: C6_6  and  C7_7 
REMARK    5  A    between atoms: C7_7  and  C10_9 
REMARK    6  A    between atoms: C22_18  and  O24_19 
ROOT
ATOM      1  C10 <0> d   1      39.034   4.301  31.379  0.00  0.00    -0.002 C 
ATOM      2  C12 <0> d   1      39.637   3.541  30.171  0.00  0.00     0.006 C 
ATOM      3  C13 <0> d   1      41.113   4.010  30.051  0.00  0.00     0.006 C 
ATOM      4  C14 <0> d   1      41.439   4.484  31.472  0.00  0.00    -0.001 C 
ATOM      5  C16 <0> d   1      42.598   5.457  31.594  0.00  0.00    -0.001 C 
ATOM      6  C18 <0> d   1      43.898   4.761  31.177  0.00  0.00     0.033 C 
ATOM      7  C19 <0> d   1      45.057   5.670  31.460  0.00  0.00    -0.023 C 
ATOM      8  C20 <0> d   1      45.031   6.587  32.382  0.00  0.00    -0.072 C 
ATOM      9  C21 <0> d   1      46.272   7.441  32.583  0.00  0.00     0.066 C 
ATOM     10  C22 <0> d   1      46.644   7.413  34.068  0.00  0.00     0.122 C 
ATOM     11  C25 <0> d   1      45.442   7.857  34.903  0.00  0.00     0.033 C 
ATOM     12  C26 <0> d   1      44.296   6.860  34.730  0.00  0.00     0.016 C 
ATOM     13  C27 <0> d   1      43.848   6.850  33.265  0.00  0.00    -0.017 C 
ATOM     14  C28 <0> d   1      43.300   8.238  32.927  0.00  0.00     0.020 C 
ATOM     15  C29 <0> d   1      42.704   5.870  33.068  0.00  0.00     0.003 C 
ATOM     16  C31 <0> d   1      41.409   6.474  33.604  0.00  0.00     0.007 C 
ATOM     17  C32 <0> d   1      40.204   5.553  33.356  0.00  0.00     0.010 C 
ATOM     18  C33 <0> d   1      40.138   5.237  31.860  0.00  0.00    -0.036 C 
ATOM     19  C34 <0> d   1      40.109   6.539  31.057  0.00  0.00     0.016 C 
ENDROOT
BRANCH   1  20
ATOM     20  C7  <0> d   1      37.810   5.105  30.942  0.00  0.00    -0.014 C 
ATOM     21  C9  <0> d   1      37.292   5.929  32.124  0.00  0.00     0.010 C 
BRANCH  20  22
ATOM     22  C6  <0> d   1      36.714   4.149  30.468  0.00  0.00     0.005 C 
BRANCH  22  23
ATOM     23  C5  <0> d   1      35.341   4.749  30.782  0.00  0.00     0.001 C 
BRANCH  23  24
ATOM     24  C4  <0> d   1      34.247   3.751  30.398  0.00  0.00     0.004 C 
BRANCH  24  25
ATOM     25  C2  <0> d   1      33.007   3.998  31.257  0.00  0.00    -0.023 C 
ATOM     26  C1  <0> d   1      31.875   3.078  30.798  0.00  0.00     0.009 C 
ATOM     27  C3  <0> d   1      33.337   3.710  32.723  0.00  0.00     0.009 C 
ENDBRANCH  24  25
ENDBRANCH  23  24
ENDBRANCH  22  23
ENDBRANCH  20  22
ENDBRANCH   1  20
BRANCH  10  28
ATOM     28  O24 <0> d   1      47.740   8.299  34.302  0.00  0.00    -0.395 OA
ATOM     29  H60 <0> d   1      48.354   7.995  34.984  0.00  0.00     0.210 HD
ENDBRANCH  10  28
TORSDOF 6
ENDMDL
MODEL 15
REMARK CAVERDOCK RESULT:      13.0      0.000      0.000
REMARK CAVERDOCK CONSTRAINTS:       0.1      0.0      0.0      0.0
REMARK CAVERDOCK TUNNEL: 14     13.0      1.8     15.2
REMARK  6 active torsions:
REMARK  status: ('A' for Active; 'I' for Inactive)
REMARK    1  A    between atoms: C2_2  and  C4_4 
REMARK    2  A    between atoms: C4_4  and  C5_5 
REMARK    3  A    between atoms: C5_5  and  C6_6 
REMARK    4  A    between atoms: C6_6  and  C7_7 
REMARK    5  A    between atoms: C7_7  and  C10_9 
REMARK    6  A    between atoms: C22_18  and  O24_19 
ROOT
ATOM      1  C10 <0> d   1      38.799   4.426  31.562  0.00  0.00    -0.002 C 
ATOM      2  C12 <0> d   1      39.321   3.470  30.460  0.00  0.00     0.006 C 
ATOM      3  C13 <0> d   1      40.828   3.801  30.272  0.00  0.00     0.006 C 
ATOM      4  C14 <0> d   1      41.212   4.427  31.617  0.00  0.00    -0.001 C 
ATOM      5  C16 <0> d   1      42.445   5.314  31.605  0.00  0.00    -0.001 C 
ATOM      6  C18 <0> d   1      43.680   4.468  31.275  0.00  0.00     0.033 C 
ATOM      7  C19 <0> d   1      44.911   5.311  31.431  0.00  0.00    -0.023 C 
ATOM      8  C20 <0> d   1      44.971   6.339  32.226  0.00  0.00    -0.072 C 
ATOM      9  C21 <0> d   1      46.277   7.111  32.306  0.00  0.00     0.066 C 
ATOM     10  C22 <0> d   1      46.670   7.246  33.781  0.00  0.00     0.122 C 
ATOM     11  C25 <0> d   1      45.519   7.889  34.557  0.00  0.00     0.033 C 
ATOM     12  C26 <0> d   1      44.296   6.971  34.521  0.00  0.00     0.016 C 
ATOM     13  C27 <0> d   1      43.826   6.807  33.073  0.00  0.00    -0.017 C 
ATOM     14  C28 <0> d   1      43.383   8.179  32.559  0.00  0.00     0.020 C 
ATOM     15  C29 <0> d   1      42.606   5.904  33.012  0.00  0.00     0.003 C 
ATOM     16  C31 <0> d   1      41.371   6.674  33.471  0.00  0.00     0.007 C 
ATOM     17  C32 <0> d   1      40.093   5.827  33.352  0.00  0.00     0.010 C 
ATOM     18  C33 <0> d   1      39.980   5.326  31.910  0.00  0.00    -0.036 C 
ATOM     19  C34 <0> d   1      40.040   6.511  30.944  0.00  0.00     0.016 C 
ENDROOT
BRANCH   1  20
ATOM     20  C7  <0> d   1      37.634   5.262  31.030  0.00  0.00    -0.014 C 
ATOM     21  C9  <0> d   1      36.941   5.971  32.195  0.00  0.00     0.010 C 
BRANCH  20  22
ATOM     22  C6  <0> d   1      36.633   4.348  30.321  0.00  0.00     0.005 C 
BRANCH  22  23
ATOM     23  C5  <0> d   1      35.277   4.430  31.027  0.00  0.00     0.001 C 
BRANCH  23  24
ATOM     24  C4  <0> d   1      34.306   3.438  30.385  0.00  0.00     0.004 C 
BRANCH  24  25
ATOM     25  C2  <0> d   1      33.105   3.229  31.310  0.00  0.00    -0.023 C 
ATOM     26  C1  <0> d   1      33.363   3.925  32.647  0.00  0.00     0.009 C 
ATOM     27  C3  <0> d   1      31.853   3.819  30.660  0.00  0.00     0.009 C 
ENDBRANCH  24  25
ENDBRANCH  23  24
ENDBRANCH  22  23
ENDBRANCH  20  22
ENDBRANCH   1  20
BRANCH  10  28
ATOM     28  O24 <0> d   1      47.835   8.065  33.891  0.00  0.00    -0.395 OA
ATOM     29  H60 <0> d   1      48.664   7.593  33.737  0.00  0.00     0.210 HD
ENDBRANCH  10  28
TORSDOF 6
ENDMDL
MODEL 16
REMARK CAVERDOCK RESULT:      13.6      0.000      0.000
REMARK CAVERDOCK CONSTRAINTS:       0.2      0.0      0.0      0.0
REMARK CAVERDOCK TUNNEL: 15     13.6      1.8     16.1
REMARK  6 active torsions:
REMARK  status: ('A' for Active; 'I' for Inactive)
REMARK    1  A    between atoms: C2_2  and  C4_4 
REMARK    2  A    between atoms: C4_4  and  C5_5 
REMARK    3  A    between atoms: C5_5  and  C6_6 
REMARK    4  A    between atoms: C6_6  and  C7_7 
REMARK    5  A    between atoms: C7_7  and  C10_9 
REMARK    6  A    between atoms: C22_18  and  O24_19 
ROOT
ATOM      1  C10 <0> d   1      38.563   4.440  31.546  0.00  0.00    -0.002 C 
ATOM      2  C12 <0> d   1      39.077   3.392  30.526  0.00  0.00     0.006 C 
ATOM      3  C13 <0> d   1      40.593   3.674  30.335  0.00  0.00     0.006 C 
ATOM      4  C14 <0> d   1      40.975   4.392  31.634  0.00  0.00    -0.001 C 
ATOM      5  C16 <0> d   1      42.228   5.247  31.572  0.00  0.00    -0.001 C 
ATOM      6  C18 <0> d   1      43.447   4.351  31.325  0.00  0.00     0.033 C 
ATOM      7  C19 <0> d   1      44.696   5.176  31.434  0.00  0.00    -0.023 C 
ATOM      8  C20 <0> d   1      44.770   6.260  32.150  0.00  0.00    -0.072 C 
ATOM      9  C21 <0> d   1      46.092   7.006  32.190  0.00  0.00     0.066 C 
ATOM     10  C22 <0> d   1      46.470   7.244  33.656  0.00  0.00     0.122 C 
ATOM     11  C25 <0> d   1      45.325   7.970  34.365  0.00  0.00     0.033 C 
ATOM     12  C26 <0> d   1      44.081   7.079  34.381  0.00  0.00     0.016 C 
ATOM     13  C27 <0> d   1      43.625   6.817  32.943  0.00  0.00    -0.017 C 
ATOM     14  C28 <0> d   1      43.221   8.155  32.321  0.00  0.00     0.020 C 
ATOM     15  C29 <0> d   1      42.386   5.939  32.933  0.00  0.00     0.003 C 
ATOM     16  C31 <0> d   1      41.163   6.768  33.315  0.00  0.00     0.007 C 
ATOM     17  C32 <0> d   1      39.868   5.943  33.242  0.00  0.00     0.010 C 
ATOM     18  C33 <0> d   1      39.761   5.338  31.842  0.00  0.00    -0.036 C 
ATOM     19  C34 <0> d   1      39.860   6.444  30.789  0.00  0.00     0.016 C 
ENDROOT
BRANCH   1  20
ATOM     20  C7  <0> d   1      37.425   5.259  30.935  0.00  0.00    -0.014 C 
ATOM     21  C9  <0> d   1      36.639   5.950  32.052  0.00  0.00     0.010 C 
BRANCH  20  22
ATOM     22  C6  <0> d   1      36.492   4.332  30.154  0.00  0.00     0.005 C 
BRANCH  22  23
ATOM     23  C5  <0> d   1      35.074   4.440  30.718  0.00  0.00     0.001 C 
BRANCH  23  24
ATOM     24  C4  <0> d   1      34.301   3.157  30.408  0.00  0.00     0.004 C 
BRANCH  24  25
ATOM     25  C2  <0> d   1      33.112   3.035  31.362  0.00  0.00    -0.023 C 
ATOM     26  C1  <0> d   1      33.332   3.943  32.573  0.00  0.00     0.009 C 
ATOM     27  C3  <0> d   1      31.832   3.453  30.636  0.00  0.00     0.009 C 
ENDBRANCH  24  25
ENDBRANCH  23  24
ENDBRANCH  22  23
ENDBRANCH  20  22
ENDBRANCH   1  20
BRANCH  10  28
ATOM     28  O24 <0> d   1      47.653   8.043  33.719  0.00  0.00    -0.395 OA
ATOM     29  H60 <0> d   1      48.447   7.597  33.397  0.00  0.00     0.210 HD
ENDBRANCH  10  28
TORSDOF 6
ENDMDL
MODEL 17
REMARK CAVERDOCK RESULT:      14.2      0.000      0.000
REMARK CAVERDOCK CONSTRAINTS:       0.5      0.0      0.0      0.0
REMARK CAVERDOCK TUNNEL: 16     14.2      1.9     17.4
REMARK  6 active torsions:
REMARK  status: ('A' for Active; 'I' for Inactive)
REMARK    1  A    between atoms: C2_2  and  C4_4 
REMARK    2  A    between atoms: C4_4  and  C5_5 
REMARK    3  A    between atoms: C5_5  and  C6_6 
REMARK    4  A    between atoms: C6_6  and  C7_7 
REMARK    5  A    between atoms: C7_7  and  C10_9 
REMARK    6  A    between atoms: C22_18  and  O24_19 
ROOT
ATOM      1  C10 <0> d   1      38.469   4.238  31.434  0.00  0.00    -0.002 C 
ATOM      2  C12 <0> d   1      38.977   3.191  30.411  0.00  0.00     0.006 C 
ATOM      3  C13 <0> d   1      40.489   3.481  30.202  0.00  0.00     0.006 C 
ATOM      4  C14 <0> d   1      40.882   4.204  31.495  0.00  0.00    -0.001 C 
ATOM      5  C16 <0> d   1      42.129   5.066  31.417  0.00  0.00    -0.001 C 
ATOM      6  C18 <0> d   1      43.350   4.176  31.158  0.00  0.00     0.033 C 
ATOM      7  C19 <0> d   1      44.595   5.008  31.251  0.00  0.00    -0.023 C 
ATOM      8  C20 <0> d   1      44.672   6.093  31.963  0.00  0.00    -0.072 C 
ATOM      9  C21 <0> d   1      45.991   6.847  31.987  0.00  0.00     0.066 C 
ATOM     10  C22 <0> d   1      46.384   7.090  33.448  0.00  0.00     0.122 C 
ATOM     11  C25 <0> d   1      45.243   7.811  34.169  0.00  0.00     0.033 C 
ATOM     12  C26 <0> d   1      44.005   6.914  34.201  0.00  0.00     0.016 C 
ATOM     13  C27 <0> d   1      43.534   6.645  32.768  0.00  0.00    -0.017 C 
ATOM     14  C28 <0> d   1      43.115   7.981  32.148  0.00  0.00     0.020 C 
ATOM     15  C29 <0> d   1      42.299   5.761  32.775  0.00  0.00     0.003 C 
ATOM     16  C31 <0> d   1      41.076   6.585  33.169  0.00  0.00     0.007 C 
ATOM     17  C32 <0> d   1      39.785   5.752  33.113  0.00  0.00     0.010 C 
ATOM     18  C33 <0> d   1      39.665   5.143  31.715  0.00  0.00    -0.036 C 
ATOM     19  C34 <0> d   1      39.746   6.248  30.659  0.00  0.00     0.016 C 
ENDROOT
BRANCH   1  20
ATOM     20  C7  <0> d   1      37.319   5.050  30.836  0.00  0.00    -0.014 C 
ATOM     21  C9  <0> d   1      36.633   5.855  31.942  0.00  0.00     0.010 C 
BRANCH  20  22
ATOM     22  C6  <0> d   1      36.306   4.101  30.193  0.00  0.00     0.005 C 
BRANCH  22  23
ATOM     23  C5  <0> d   1      35.021   4.086  31.025  0.00  0.00     0.001 C 
BRANCH  23  24
ATOM     24  C4  <0> d   1      34.071   3.020  30.477  0.00  0.00     0.004 C 
BRANCH  24  25
ATOM     25  C2  <0> d   1      32.825   2.944  31.361  0.00  0.00    -0.023 C 
ATOM     26  C1  <0> d   1      32.978   3.904  32.543  0.00  0.00     0.009 C 
ATOM     27  C3  <0> d   1      31.594   3.335  30.542  0.00  0.00     0.009 C 
ENDBRANCH  24  25
ENDBRANCH  23  24
ENDBRANCH  22  23
ENDBRANCH  20  22
ENDBRANCH   1  20
BRANCH  10  28
ATOM     28  O24 <0> d   1      47.563   7.896  33.496  0.00  0.00    -0.395 OA
ATOM     29  H60 <0> d   1      47.946   8.086  32.630  0.00  0.00     0.210 HD
ENDBRANCH  10  28
TORSDOF 6
ENDMDL
MODEL 18
REMARK CAVERDOCK RESULT:      15.1      0.000      0.000
REMARK CAVERDOCK CONSTRAINTS:       0.5      0.0      0.0      0.0
REMARK CAVERDOCK TUNNEL: 17     15.1      1.9     18.1
REMARK  6 active torsions:
REMARK  status: ('A' for Active; 'I' for Inactive)
REMARK    1  A    between atoms: C2_2  and  C4_4 
REMARK    2  A    between atoms: C4_4  and  C5_5 
REMARK    3  A    between atoms: C5_5  and  C6_6 
REMARK    4  A    between atoms: C6_6  and  C7_7 
REMARK    5  A    between atoms: C7_7  and  C10_9 
REMARK    6  A    between atoms: C22_18  and  O24_19 
ROOT
ATOM      1  C10 <0> d   1      38.171   4.364  31.431  0.00  0.00    -0.002 C 
ATOM      2  C12 <0> d   1      38.673   3.262  30.464  0.00  0.00     0.006 C 
ATOM      3  C13 <0> d   1      40.198   3.499  30.283  0.00  0.00     0.006 C 
ATOM      4  C14 <0> d   1      40.580   4.263  31.557  0.00  0.00    -0.001 C 
ATOM      5  C16 <0> d   1      41.854   5.084  31.477  0.00  0.00    -0.001 C 
ATOM      6  C18 <0> d   1      43.054   4.149  31.285  0.00  0.00     0.033 C 
ATOM      7  C19 <0> d   1      44.321   4.949  31.377  0.00  0.00    -0.023 C 
ATOM      8  C20 <0> d   1      44.412   6.060  32.047  0.00  0.00    -0.072 C 
ATOM      9  C21 <0> d   1      45.752   6.775  32.075  0.00  0.00     0.066 C 
ATOM     10  C22 <0> d   1      46.115   7.067  33.535  0.00  0.00     0.122 C 
ATOM     11  C25 <0> d   1      44.978   7.849  34.195  0.00  0.00     0.033 C 
ATOM     12  C26 <0> d   1      43.713   6.990  34.231  0.00  0.00     0.016 C 
ATOM     13  C27 <0> d   1      43.271   6.677  32.799  0.00  0.00    -0.017 C 
ATOM     14  C28 <0> d   1      42.907   7.997  32.115  0.00  0.00     0.020 C 
ATOM     15  C29 <0> d   1      42.010   5.830  32.809  0.00  0.00     0.003 C 
ATOM     16  C31 <0> d   1      40.803   6.704  33.138  0.00  0.00     0.007 C 
ATOM     17  C32 <0> d   1      39.489   5.908  33.081  0.00  0.00     0.010 C 
ATOM     18  C33 <0> d   1      39.386   5.245  31.706  0.00  0.00    -0.036 C 
ATOM     19  C34 <0> d   1      39.527   6.303  30.609  0.00  0.00     0.016 C 
ENDROOT
BRANCH   1  20
ATOM     20  C7  <0> d   1      37.062   5.183  30.770  0.00  0.00    -0.014 C 
ATOM     21  C9  <0> d   1      36.228   5.878  31.849  0.00  0.00     0.010 C 
BRANCH  20  22
ATOM     22  C6  <0> d   1      36.163   4.256  29.950  0.00  0.00     0.005 C 
BRANCH  22  23
ATOM     23  C5  <0> d   1      34.715   4.398  30.423  0.00  0.00     0.001 C 
BRANCH  23  24
ATOM     24  C4  <0> d   1      34.006   3.047  30.311  0.00  0.00     0.004 C 
BRANCH  24  25
ATOM     25  C2  <0> d   1      32.793   3.029  31.243  0.00  0.00    -0.023 C 
ATOM     26  C1  <0> d   1      33.095   3.861  32.490  0.00  0.00     0.009 C 
ATOM     27  C3  <0> d   1      31.583   3.618  30.516  0.00  0.00     0.009 C 
ENDBRANCH  24  25
ENDBRANCH  23  24
ENDBRANCH  22  23
ENDBRANCH  20  22
ENDBRANCH   1  20
BRANCH  10  28
ATOM     28  O24 <0> d   1      47.316   7.839  33.582  0.00  0.00    -0.395 OA
ATOM     29  H60 <0> d   1      47.975   7.583  32.923  0.00  0.00     0.210 HD
ENDBRANCH  10  28
TORSDOF 6
ENDMDL
MODEL 19
REMARK CAVERDOCK RESULT:      16.5      0.000      0.000
REMARK CAVERDOCK CONSTRAINTS:       0.1      0.0      0.0      0.0
REMARK CAVERDOCK TUNNEL: 18     16.5      1.9     19.4
REMARK  6 active torsions:
REMARK  status: ('A' for Active; 'I' for Inactive)
REMARK    1  A    between atoms: C2_2  and  C4_4 
REMARK    2  A    between atoms: C4_4  and  C5_5 
REMARK    3  A    between atoms: C5_5  and  C6_6 
REMARK    4  A    between atoms: C6_6  and  C7_7 
REMARK    5  A    between atoms: C7_7  and  C10_9 
REMARK    6  A    between atoms: C22_18  and  O24_19 
ROOT
ATOM      1  C10 <0> d   1      37.896   4.364  31.482  0.00  0.00    -0.002 C 
ATOM      2  C12 <0> d   1      38.355   3.219  30.544  0.00  0.00     0.006 C 
ATOM      3  C13 <0> d   1      39.879   3.418  30.324  0.00  0.00     0.006 C 
ATOM      4  C14 <0> d   1      40.303   4.217  31.562  0.00  0.00    -0.001 C 
ATOM      5  C16 <0> d   1      41.592   5.008  31.427  0.00  0.00    -0.001 C 
ATOM      6  C18 <0> d   1      42.769   4.042  31.244  0.00  0.00     0.033 C 
ATOM      7  C19 <0> d   1      44.053   4.818  31.282  0.00  0.00    -0.023 C 
ATOM      8  C20 <0> d   1      44.181   5.949  31.911  0.00  0.00    -0.072 C 
ATOM      9  C21 <0> d   1      45.535   6.637  31.887  0.00  0.00     0.066 C 
ATOM     10  C22 <0> d   1      45.935   6.971  33.328  0.00  0.00     0.122 C 
ATOM     11  C25 <0> d   1      44.828   7.799  33.984  0.00  0.00     0.033 C 
ATOM     12  C26 <0> d   1      43.547   6.969  34.075  0.00  0.00     0.016 C 
ATOM     13  C27 <0> d   1      43.068   6.616  32.664  0.00  0.00    -0.017 C 
ATOM     14  C28 <0> d   1      42.717   7.919  31.942  0.00  0.00     0.020 C 
ATOM     15  C29 <0> d   1      41.792   5.796  32.729  0.00  0.00     0.003 C 
ATOM     16  C31 <0> d   1      40.610   6.705  33.052  0.00  0.00     0.007 C 
ATOM     17  C32 <0> d   1      39.279   5.935  33.050  0.00  0.00     0.010 C 
ATOM     18  C33 <0> d   1      39.134   5.228  31.701  0.00  0.00    -0.036 C 
ATOM     19  C34 <0> d   1      39.272   6.245  30.565  0.00  0.00     0.016 C 
ENDROOT
BRANCH   1  20
ATOM     20  C7  <0> d   1      36.789   5.183  30.815  0.00  0.00    -0.014 C 
ATOM     21  C9  <0> d   1      36.020   5.966  31.882  0.00  0.00     0.010 C 
BRANCH  20  22
ATOM     22  C6  <0> d   1      35.830   4.243  30.083  0.00  0.00     0.005 C 
BRANCH  22  23
ATOM     23  C5  <0> d   1      34.501   4.177  30.841  0.00  0.00     0.001 C 
BRANCH  23  24
ATOM     24  C4  <0> d   1      33.525   3.276  30.083  0.00  0.00     0.004 C 
BRANCH  24  25
ATOM     25  C2  <0> d   1      32.327   2.955  30.978  0.00  0.00    -0.023 C 
ATOM     26  C1  <0> d   1      32.561   3.538  32.373  0.00  0.00     0.009 C 
ATOM     27  C3  <0> d   1      31.062   3.566  30.375  0.00  0.00     0.009 C 
ENDBRANCH  24  25
ENDBRANCH  23  24
ENDBRANCH  22  23
ENDBRANCH  20  22
ENDBRANCH   1  20
BRANCH  10  28
ATOM     28  O24 <0> d   1      47.152   7.720  33.323  0.00  0.00    -0.395 OA
ATOM     29  H60 <0> d   1      47.897   7.262  33.735  0.00  0.00     0.210 HD
ENDBRANCH  10  28
TORSDOF 6
ENDMDL
MODEL 20
REMARK CAVERDOCK RESULT:      15.1      0.000      0.000
REMARK CAVERDOCK CONSTRAINTS:       0.2      0.0      0.0      0.0
REMARK CAVERDOCK TUNNEL: 19     15.1      1.9     20.1
REMARK  6 active torsions:
REMARK  status: ('A' for Active; 'I' for Inactive)
REMARK    1  A    between atoms: C2_2  and  C4_4 
REMARK    2  A    between atoms: C4_4  and  C5_5 
REMARK    3  A    between atoms: C5_5  and  C6_6 
REMARK    4  A    between atoms: C6_6  and  C7_7 
REMARK    5  A    between atoms: C7_7  and  C10_9 
REMARK    6  A    between atoms: C22_18  and  O24_19 
ROOT
ATOM      1  C10 <0> d   1      40.369   5.821  31.220  0.00  0.00    -0.002 C 
ATOM      2  C12 <0> d   1      40.926   4.527  30.575  0.00  0.00     0.006 C 
ATOM      3  C13 <0> d   1      39.726   3.550  30.446  0.00  0.00     0.006 C 
ATOM      4  C14 <0> d   1      38.517   4.492  30.427  0.00  0.00    -0.001 C 
ATOM      5  C16 <0> d   1      37.188   3.870  30.819  0.00  0.00    -0.001 C 
ATOM      6  C18 <0> d   1      36.793   2.812  29.783  0.00  0.00     0.033 C 
ATOM      7  C19 <0> d   1      35.406   2.324  30.082  0.00  0.00    -0.023 C 
ATOM      8  C20 <0> d   1      34.520   3.043  30.706  0.00  0.00    -0.072 C 
ATOM      9  C21 <0> d   1      33.144   2.443  30.943  0.00  0.00     0.066 C 
ATOM     10  C22 <0> d   1      32.090   3.436  30.442  0.00  0.00     0.122 C 
ATOM     11  C25 <0> d   1      32.304   4.791  31.122  0.00  0.00     0.033 C 
ATOM     12  C26 <0> d   1      33.662   5.364  30.715  0.00  0.00     0.016 C 
ATOM     13  C27 <0> d   1      34.775   4.433  31.206  0.00  0.00    -0.017 C 
ATOM     14  C28 <0> d   1      34.730   4.406  32.735  0.00  0.00     0.020 C 
ATOM     15  C29 <0> d   1      36.135   4.986  30.819  0.00  0.00     0.003 C 
ATOM     16  C31 <0> d   1      36.505   6.143  31.744  0.00  0.00     0.007 C 
ATOM     17  C32 <0> d   1      37.911   6.686  31.444  0.00  0.00     0.010 C 
ATOM     18  C33 <0> d   1      38.903   5.524  31.520  0.00  0.00    -0.036 C 
ATOM     19  C34 <0> d   1      38.777   4.822  32.874  0.00  0.00     0.016 C 
ENDROOT
BRANCH   1  20
ATOM     20  C7  <0> d   1      41.122   6.135  32.513  0.00  0.00    -0.014 C 
ATOM     21  C9  <0> d   1      41.946   7.412  32.327  0.00  0.00     0.010 C 
BRANCH  20  22
ATOM     22  C6  <0> d   1      42.056   4.972  32.855  0.00  0.00     0.005 C 
BRANCH  22  23
ATOM     23  C5  <0> d   1      43.427   5.519  33.259  0.00  0.00     0.001 C 
BRANCH  23  24
ATOM     24  C4  <0> d   1      44.351   5.533  32.039  0.00  0.00     0.004 C 
BRANCH  24  25
ATOM     25  C2  <0> d   1      45.506   6.505  32.286  0.00  0.00    -0.023 C 
ATOM     26  C1  <0> d   1      46.080   6.965  30.946  0.00  0.00     0.009 C 
ATOM     27  C3  <0> d   1      44.995   7.717  33.066  0.00  0.00     0.009 C 
ENDBRANCH  24  25
ENDBRANCH  23  24
ENDBRANCH  22  23
ENDBRANCH  20  22
ENDBRANCH   1  20
BRANCH  10  28
ATOM     28  O24 <0> d   1      30.785   2.946  30.756  0.00  0.00    -0.395 OA
ATOM     29  H60 <0> d   1      30.265   2.688  29.983  0.00  0.00     0.210 HD
ENDBRANCH  10  28
TORSDOF 6
ENDMDL
MODEL 21
REMARK CAVERDOCK RESULT:      15.4      0.000      0.000
REMARK CAVERDOCK CONSTRAINTS:       0.1      0.0      0.0      0.0
REMARK CAVERDOCK TUNNEL: 20     15.4      1.9     21.3
REMARK  6 active torsions:
REMARK  status: ('A' for Active; 'I' for Inactive)
REMARK    1  A    between atoms: C2_2  and  C4_4 
REMARK    2  A    between atoms: C4_4  and  C5_5 
REMARK    3  A    between atoms: C5_5  and  C6_6 
REMARK    4  A    between atoms: C6_6  and  C7_7 
REMARK    5  A    between atoms: C7_7  and  C10_9 
REMARK    6  A    between atoms: C22_18  and  O24_19 
ROOT
ATOM      1  C10 <0> d   1      40.255   5.808  31.125  0.00  0.00    -0.002 C 
ATOM      2  C12 <0> d   1      40.829   4.470  30.596  0.00  0.00     0.006 C 
ATOM      3  C13 <0> d   1      39.635   3.480  30.521  0.00  0.00     0.006 C 
ATOM      4  C14 <0> d   1      38.424   4.412  30.402  0.00  0.00    -0.001 C 
ATOM      5  C16 <0> d   1      37.089   3.817  30.815  0.00  0.00    -0.001 C 
ATOM      6  C18 <0> d   1      36.719   2.678  29.858  0.00  0.00     0.033 C 
ATOM      7  C19 <0> d   1      35.327   2.208  30.166  0.00  0.00    -0.023 C 
ATOM      8  C20 <0> d   1      34.426   2.970  30.713  0.00  0.00    -0.072 C 
ATOM      9  C21 <0> d   1      33.048   2.384  30.968  0.00  0.00     0.066 C 
ATOM     10  C22 <0> d   1      32.002   3.330  30.369  0.00  0.00     0.122 C 
ATOM     11  C25 <0> d   1      32.197   4.734  30.943  0.00  0.00     0.033 C 
ATOM     12  C26 <0> d   1      33.561   5.280  30.520  0.00  0.00     0.016 C 
ATOM     13  C27 <0> d   1      34.666   4.397  31.106  0.00  0.00    -0.017 C 
ATOM     14  C28 <0> d   1      34.590   4.491  32.632  0.00  0.00     0.020 C 
ATOM     15  C29 <0> d   1      36.033   4.924  30.704  0.00  0.00     0.003 C 
ATOM     16  C31 <0> d   1      36.379   6.152  31.542  0.00  0.00     0.007 C 
ATOM     17  C32 <0> d   1      37.790   6.677  31.230  0.00  0.00     0.010 C 
ATOM     18  C33 <0> d   1      38.784   5.529  31.418  0.00  0.00    -0.036 C 
ATOM     19  C34 <0> d   1      38.632   4.936  32.820  0.00  0.00     0.016 C 
ENDROOT
BRANCH   1  20
ATOM     20  C7  <0> d   1      40.980   6.227  32.404  0.00  0.00    -0.014 C 
ATOM     21  C9  <0> d   1      41.601   7.612  32.209  0.00  0.00     0.010 C 
BRANCH  20  22
ATOM     22  C6  <0> d   1      42.082   5.215  32.720  0.00  0.00     0.005 C 
BRANCH  22  23
ATOM     23  C5  <0> d   1      43.366   5.958  33.097  0.00  0.00     0.001 C 
BRANCH  23  24
ATOM     24  C4  <0> d   1      44.418   5.746  32.008  0.00  0.00     0.004 C 
BRANCH  24  25
ATOM     25  C2  <0> d   1      45.375   6.939  31.982  0.00  0.00    -0.023 C 
ATOM     26  C1  <0> d   1      45.872   7.226  33.400  0.00  0.00     0.009 C 
ATOM     27  C3  <0> d   1      46.566   6.619  31.077  0.00  0.00     0.009 C 
ENDBRANCH  24  25
ENDBRANCH  23  24
ENDBRANCH  22  23
ENDBRANCH  20  22
ENDBRANCH   1  20
BRANCH  10  28
ATOM     28  O24 <0> d   1      30.692   2.859  30.694  0.00  0.00    -0.395 OA
ATOM     29  H60 <0> d   1      30.001   3.530  30.612  0.00  0.00     0.210 HD
ENDBRANCH  10  28
TORSDOF 6
ENDMDL
MODEL 22
REMARK CAVERDOCK RESULT:      14.1      0.000      0.000
REMARK CAVERDOCK CONSTRAINTS:       0.2      0.0      0.0      0.0
REMARK CAVERDOCK TUNNEL: 21     14.1      1.8     22.5
REMARK  6 active torsions:
REMARK  status: ('A' for Active; 'I' for Inactive)
REMARK    1  A    between atoms: C2_2  and  C4_4 
REMARK    2  A    between atoms: C4_4  and  C5_5 
REMARK    3  A    between atoms: C5_5  and  C6_6 
REMARK    4  A    between atoms: C6_6  and  C7_7 
REMARK    5  A    between atoms: C7_7  and  C10_9 
REMARK    6  A    between atoms: C22_18  and  O24_19 
ROOT
ATOM      1  C10 <0> d   1      39.928   5.762  30.968  0.00  0.00    -0.002 C 
ATOM      2  C12 <0> d   1      40.484   4.445  30.370  0.00  0.00     0.006 C 
ATOM      3  C13 <0> d   1      39.290   3.453  30.310  0.00  0.00     0.006 C 
ATOM      4  C14 <0> d   1      38.073   4.383  30.272  0.00  0.00    -0.001 C 
ATOM      5  C16 <0> d   1      36.758   3.768  30.718  0.00  0.00    -0.001 C 
ATOM      6  C18 <0> d   1      36.353   2.661  29.738  0.00  0.00     0.033 C 
ATOM      7  C19 <0> d   1      34.976   2.175  30.086  0.00  0.00    -0.023 C 
ATOM      8  C20 <0> d   1      34.095   2.914  30.695  0.00  0.00    -0.072 C 
ATOM      9  C21 <0> d   1      32.730   2.314  30.985  0.00  0.00     0.066 C 
ATOM     10  C22 <0> d   1      31.658   3.275  30.461  0.00  0.00     0.122 C 
ATOM     11  C25 <0> d   1      31.872   4.660  31.075  0.00  0.00     0.033 C 
ATOM     12  C26 <0> d   1      33.216   5.226  30.616  0.00  0.00     0.016 C 
ATOM     13  C27 <0> d   1      34.347   4.328  31.126  0.00  0.00    -0.017 C 
ATOM     14  C28 <0> d   1      34.332   4.369  32.656  0.00  0.00     0.020 C 
ATOM     15  C29 <0> d   1      35.695   4.874  30.688  0.00  0.00     0.003 C 
ATOM     16  C31 <0> d   1      36.071   6.074  31.553  0.00  0.00     0.007 C 
ATOM     17  C32 <0> d   1      37.466   6.616  31.202  0.00  0.00     0.010 C 
ATOM     18  C33 <0> d   1      38.471   5.467  31.310  0.00  0.00    -0.036 C 
ATOM     19  C34 <0> d   1      38.377   4.825  32.697  0.00  0.00     0.016 C 
ENDROOT
BRANCH   1  20
ATOM     20  C7  <0> d   1      40.703   6.140  32.230  0.00  0.00    -0.014 C 
ATOM     21  C9  <0> d   1      41.654   7.298  31.918  0.00  0.00     0.010 C 
BRANCH  20  22
ATOM     22  C6  <0> d   1      41.510   4.934  32.714  0.00  0.00     0.005 C 
BRANCH  22  23
ATOM     23  C5  <0> d   1      43.005   5.248  32.617  0.00  0.00     0.001 C 
BRANCH  23  24
ATOM     24  C4  <0> d   1      43.414   6.152  33.781  0.00  0.00     0.004 C 
BRANCH  24  25
ATOM     25  C2  <0> d   1      44.608   7.012  33.364  0.00  0.00    -0.023 C 
ATOM     26  C1  <0> d   1      45.352   6.330  32.214  0.00  0.00     0.009 C 
ATOM     27  C3  <0> d   1      44.113   8.386  32.909  0.00  0.00     0.009 C 
ENDBRANCH  24  25
ENDBRANCH  23  24
ENDBRANCH  22  23
ENDBRANCH  20  22
ENDBRANCH   1  20
BRANCH  10  28
ATOM     28  O24 <0> d   1      30.364   2.788  30.822  0.00  0.00    -0.395 OA
ATOM     29  H60 <0> d   1      29.768   3.469  31.161  0.00  0.00     0.210 HD
ENDBRANCH  10  28
TORSDOF 6
ENDMDL
MODEL 23
REMARK CAVERDOCK RESULT:      14.7      0.000      0.000
REMARK CAVERDOCK CONSTRAINTS:       0.2      0.0      0.0      0.0
REMARK CAVERDOCK TUNNEL: 22     14.7      1.8     23.5
REMARK  6 active torsions:
REMARK  status: ('A' for Active; 'I' for Inactive)
REMARK    1  A    between atoms: C2_2  and  C4_4 
REMARK    2  A    between atoms: C4_4  and  C5_5 
REMARK    3  A    between atoms: C5_5  and  C6_6 
REMARK    4  A    between atoms: C6_6  and  C7_7 
REMARK    5  A    between atoms: C7_7  and  C10_9 
REMARK    6  A    between atoms: C22_18  and  O24_19 
ROOT
ATOM      1  C10 <0> d   1      39.704   5.568  31.145  0.00  0.00    -0.002 C 
ATOM      2  C12 <0> d   1      40.254   4.231  30.587  0.00  0.00     0.006 C 
ATOM      3  C13 <0> d   1      39.042   3.263  30.497  0.00  0.00     0.006 C 
ATOM      4  C14 <0> d   1      37.847   4.217  30.402  0.00  0.00    -0.001 C 
ATOM      5  C16 <0> d   1      36.504   3.636  30.808  0.00  0.00    -0.001 C 
ATOM      6  C18 <0> d   1      36.111   2.523  29.830  0.00  0.00     0.033 C 
ATOM      7  C19 <0> d   1      34.713   2.071  30.134  0.00  0.00    -0.023 C 
ATOM      8  C20 <0> d   1      33.827   2.836  30.700  0.00  0.00    -0.072 C 
ATOM      9  C21 <0> d   1      32.440   2.269  30.949  0.00  0.00     0.066 C 
ATOM     10  C22 <0> d   1      31.407   3.244  30.373  0.00  0.00     0.122 C 
ATOM     11  C25 <0> d   1      31.628   4.633  30.975  0.00  0.00     0.033 C 
ATOM     12  C26 <0> d   1      33.000   5.165  30.557  0.00  0.00     0.016 C 
ATOM     13  C27 <0> d   1      34.092   4.251  31.121  0.00  0.00    -0.017 C 
ATOM     14  C28 <0> d   1      34.023   4.315  32.649  0.00  0.00     0.020 C 
ATOM     15  C29 <0> d   1      35.466   4.763  30.724  0.00  0.00     0.003 C 
ATOM     16  C31 <0> d   1      35.836   5.968  31.585  0.00  0.00     0.007 C 
ATOM     17  C32 <0> d   1      37.254   6.475  31.278  0.00  0.00     0.010 C 
ATOM     18  C33 <0> d   1      38.229   5.308  31.439  0.00  0.00    -0.036 C 
ATOM     19  C34 <0> d   1      38.072   4.689  32.830  0.00  0.00     0.016 C 
ENDROOT
BRANCH   1  20
ATOM     20  C7  <0> d   1      40.441   5.949  32.430  0.00  0.00    -0.014 C 
ATOM     21  C9  <0> d   1      40.942   7.391  32.322  0.00  0.00     0.010 C 
BRANCH  20  22
ATOM     22  C6  <0> d   1      41.631   5.009  32.633  0.00  0.00     0.005 C 
BRANCH  22  23
ATOM     23  C5  <0> d   1      42.931   5.761  32.339  0.00  0.00     0.001 C 
BRANCH  23  24
ATOM     24  C4  <0> d   1      43.781   5.828  33.609  0.00  0.00     0.004 C 
BRANCH  24  25
ATOM     25  C2  <0> d   1      44.699   7.050  33.544  0.00  0.00    -0.023 C 
ATOM     26  C1  <0> d   1      44.144   8.052  32.530  0.00  0.00     0.009 C 
ATOM     27  C3  <0> d   1      44.771   7.706  34.924  0.00  0.00     0.009 C 
ENDBRANCH  24  25
ENDBRANCH  23  24
ENDBRANCH  22  23
ENDBRANCH  20  22
ENDBRANCH   1  20
BRANCH  10  28
ATOM     28  O24 <0> d   1      30.091   2.789  30.694  0.00  0.00    -0.395 OA
ATOM     29  H60 <0> d   1      29.755   2.105  30.099  0.00  0.00     0.210 HD
ENDBRANCH  10  28
TORSDOF 6
ENDMDL
MODEL 24
REMARK CAVERDOCK RESULT:      13.9      0.000      0.000
REMARK CAVERDOCK CONSTRAINTS:       0.0      0.0      0.0      0.0
REMARK CAVERDOCK TUNNEL: 23     13.9      1.8     24.7
REMARK  6 active torsions:
REMARK  status: ('A' for Active; 'I' for Inactive)
REMARK    1  A    between atoms: C2_2  and  C4_4 
REMARK    2  A    between atoms: C4_4  and  C5_5 
REMARK    3  A    between atoms: C5_5  and  C6_6 
REMARK    4  A    between atoms: C6_6  and  C7_7 
REMARK    5  A    between atoms: C7_7  and  C10_9 
REMARK    6  A    between atoms: C22_18  and  O24_19 
ROOT
ATOM      1  C10 <0> d   1      39.491   5.371  30.908  0.00  0.00    -0.002 C 
ATOM      2  C12 <0> d   1      40.000   3.998  30.401  0.00  0.00     0.006 C 
ATOM      3  C13 <0> d   1      38.762   3.060  30.360  0.00  0.00     0.006 C 
ATOM      4  C14 <0> d   1      37.592   4.042  30.234  0.00  0.00    -0.001 C 
ATOM      5  C16 <0> d   1      36.238   3.515  30.674  0.00  0.00    -0.001 C 
ATOM      6  C18 <0> d   1      35.807   2.373  29.746  0.00  0.00     0.033 C 
ATOM      7  C19 <0> d   1      34.400   1.972  30.079  0.00  0.00    -0.023 C 
ATOM      8  C20 <0> d   1      33.539   2.784  30.620  0.00  0.00    -0.072 C 
ATOM      9  C21 <0> d   1      32.139   2.265  30.902  0.00  0.00     0.066 C 
ATOM     10  C22 <0> d   1      31.129   3.243  30.294  0.00  0.00     0.122 C 
ATOM     11  C25 <0> d   1      31.392   4.649  30.836  0.00  0.00     0.033 C 
ATOM     12  C26 <0> d   1      32.774   5.126  30.386  0.00  0.00     0.016 C 
ATOM     13  C27 <0> d   1      33.846   4.207  30.979  0.00  0.00    -0.017 C 
ATOM     14  C28 <0> d   1      33.792   4.336  32.503  0.00  0.00     0.020 C 
ATOM     15  C29 <0> d   1      35.229   4.665  30.552  0.00  0.00     0.003 C 
ATOM     16  C31 <0> d   1      35.639   5.893  31.359  0.00  0.00     0.007 C 
ATOM     17  C32 <0> d   1      37.067   6.349  31.020  0.00  0.00     0.010 C 
ATOM     18  C33 <0> d   1      38.013   5.163  31.222  0.00  0.00    -0.036 C 
ATOM     19  C34 <0> d   1      37.851   4.607  32.639  0.00  0.00     0.016 C 
ENDROOT
BRANCH   1  20
ATOM     20  C7  <0> d   1      40.248   5.784  32.170  0.00  0.00    -0.014 C 
ATOM     21  C9  <0> d   1      40.922   7.140  31.940  0.00  0.00     0.010 C 
BRANCH  20  22
ATOM     22  C6  <0> d   1      41.313   4.735  32.493  0.00  0.00     0.005 C 
BRANCH  22  23
ATOM     23  C5  <0> d   1      42.516   5.413  33.153  0.00  0.00     0.001 C 
BRANCH  23  24
ATOM     24  C4  <0> d   1      43.710   5.379  32.197  0.00  0.00     0.004 C 
BRANCH  24  25
ATOM     25  C2  <0> d   1      44.664   6.527  32.531  0.00  0.00    -0.023 C 
ATOM     26  C1  <0> d   1      45.584   6.790  31.339  0.00  0.00     0.009 C 
ATOM     27  C3  <0> d   1      43.855   7.788  32.841  0.00  0.00     0.009 C 
ENDBRANCH  24  25
ENDBRANCH  23  24
ENDBRANCH  22  23
ENDBRANCH  20  22
ENDBRANCH   1  20
BRANCH  10  28
ATOM     28  O24 <0> d   1      29.804   2.837  30.643  0.00  0.00    -0.395 OA
ATOM     29  H60 <0> d   1      29.119   3.185  30.056  0.00  0.00     0.210 HD
ENDBRANCH  10  28
TORSDOF 6
ENDMDL
MODEL 25
REMARK CAVERDOCK RESULT:      13.9      0.000      0.000
REMARK CAVERDOCK CONSTRAINTS:       0.0      0.0      0.0      0.0
REMARK CAVERDOCK TUNNEL: 24     13.9      1.8     25.7
REMARK  6 active torsions:
REMARK  status: ('A' for Active; 'I' for Inactive)
REMARK    1  A    between atoms: C2_2  and  C4_4 
REMARK    2  A    between atoms: C4_4  and  C5_5 
REMARK    3  A    between atoms: C5_5  and  C6_6 
REMARK    4  A    between atoms: C6_6  and  C7_7 
REMARK    5  A    between atoms: C7_7  and  C10_9 
REMARK    6  A    between atoms: C22_18  and  O24_19 
ROOT
ATOM      1  C10 <0> d   1      39.297   5.473  30.983  0.00  0.00    -0.002 C 
ATOM      2  C12 <0> d   1      39.830   4.174  30.329  0.00  0.00     0.006 C 
ATOM      3  C13 <0> d   1      38.615   3.214  30.208  0.00  0.00     0.006 C 
ATOM      4  C14 <0> d   1      37.419   4.173  30.202  0.00  0.00    -0.001 C 
ATOM      5  C16 <0> d   1      36.086   3.569  30.604  0.00  0.00    -0.001 C 
ATOM      6  C18 <0> d   1      35.667   2.519  29.569  0.00  0.00     0.033 C 
ATOM      7  C19 <0> d   1      34.275   2.050  29.878  0.00  0.00    -0.023 C 
ATOM      8  C20 <0> d   1      33.405   2.779  30.513  0.00  0.00    -0.072 C 
ATOM      9  C21 <0> d   1      32.023   2.198  30.759  0.00  0.00     0.066 C 
ATOM     10  C22 <0> d   1      30.979   3.207  30.271  0.00  0.00     0.122 C 
ATOM     11  C25 <0> d   1      31.218   4.556  30.953  0.00  0.00     0.033 C 
ATOM     12  C26 <0> d   1      32.580   5.112  30.536  0.00  0.00     0.016 C 
ATOM     13  C27 <0> d   1      33.684   4.164  31.014  0.00  0.00    -0.017 C 
ATOM     14  C28 <0> d   1      33.652   4.133  32.544  0.00  0.00     0.020 C 
ATOM     15  C29 <0> d   1      35.048   4.699  30.617  0.00  0.00     0.003 C 
ATOM     16  C31 <0> d   1      35.442   5.847  31.542  0.00  0.00     0.007 C 
ATOM     17  C32 <0> d   1      36.853   6.372  31.232  0.00  0.00     0.010 C 
ATOM     18  C33 <0> d   1      37.830   5.196  31.296  0.00  0.00    -0.036 C 
ATOM     19  C34 <0> d   1      37.705   4.492  32.649  0.00  0.00     0.016 C 
ENDROOT
BRANCH   1  20
ATOM     20  C7  <0> d   1      40.066   5.773  32.271  0.00  0.00    -0.014 C 
ATOM     21  C9  <0> d   1      40.528   7.232  32.262  0.00  0.00     0.010 C 
BRANCH  20  22
ATOM     22  C6  <0> d   1      41.285   4.853  32.362  0.00  0.00     0.005 C 
BRANCH  22  23
ATOM     23  C5  <0> d   1      42.348   5.501  33.252  0.00  0.00     0.001 C 
BRANCH  23  24
ATOM     24  C4  <0> d   1      43.696   5.489  32.528  0.00  0.00     0.004 C 
BRANCH  24  25
ATOM     25  C2  <0> d   1      44.534   6.681  32.993  0.00  0.00    -0.023 C 
ATOM     26  C1  <0> d   1      44.187   7.909  32.150  0.00  0.00     0.009 C 
ATOM     27  C3  <0> d   1      44.237   6.971  34.465  0.00  0.00     0.009 C 
ENDBRANCH  24  25
ENDBRANCH  23  24
ENDBRANCH  22  23
ENDBRANCH  20  22
ENDBRANCH   1  20
BRANCH  10  28
ATOM     28  O24 <0> d   1      29.670   2.734  30.595  0.00  0.00    -0.395 OA
ATOM     29  H60 <0> d   1      29.044   3.434  30.823  0.00  0.00     0.210 HD
ENDBRANCH  10  28
TORSDOF 6
ENDMDL
MODEL 26
REMARK CAVERDOCK RESULT:      13.8      0.000      0.000
REMARK CAVERDOCK CONSTRAINTS:       0.1      0.0      0.0      0.0
REMARK CAVERDOCK TUNNEL: 25     13.8      1.8     26.7
REMARK  6 active torsions:
REMARK  status: ('A' for Active; 'I' for Inactive)
REMARK    1  A    between atoms: C2_2  and  C4_4 
REMARK    2  A    between atoms: C4_4  and  C5_5 
REMARK    3  A    between atoms: C5_5  and  C6_6 
REMARK    4  A    between atoms: C6_6  and  C7_7 
REMARK    5  A    between atoms: C7_7  and  C10_9 
REMARK    6  A    between atoms: C22_18  and  O24_19 
ROOT
ATOM      1  C10 <0> d   1      39.139   5.417  31.085  0.00  0.00    -0.002 C 
ATOM      2  C12 <0> d   1      39.692   4.109  30.466  0.00  0.00     0.006 C 
ATOM      3  C13 <0> d   1      38.482   3.145  30.329  0.00  0.00     0.006 C 
ATOM      4  C14 <0> d   1      37.285   4.101  30.276  0.00  0.00    -0.001 C 
ATOM      5  C16 <0> d   1      35.943   3.500  30.652  0.00  0.00    -0.001 C 
ATOM      6  C18 <0> d   1      35.553   2.433  29.623  0.00  0.00     0.033 C 
ATOM      7  C19 <0> d   1      34.155   1.965  29.903  0.00  0.00    -0.023 C 
ATOM      8  C20 <0> d   1      33.267   2.702  30.502  0.00  0.00    -0.072 C 
ATOM      9  C21 <0> d   1      31.880   2.122  30.722  0.00  0.00     0.066 C 
ATOM     10  C22 <0> d   1      30.847   3.121  30.190  0.00  0.00     0.122 C 
ATOM     11  C25 <0> d   1      31.065   4.481  30.856  0.00  0.00     0.033 C 
ATOM     12  C26 <0> d   1      32.437   5.034  30.466  0.00  0.00     0.016 C 
ATOM     13  C27 <0> d   1      33.530   4.096  30.989  0.00  0.00    -0.017 C 
ATOM     14  C28 <0> d   1      33.458   4.089  32.518  0.00  0.00     0.020 C 
ATOM     15  C29 <0> d   1      34.903   4.628  30.619  0.00  0.00     0.003 C 
ATOM     16  C31 <0> d   1      35.270   5.791  31.536  0.00  0.00     0.007 C 
ATOM     17  C32 <0> d   1      36.688   6.315  31.255  0.00  0.00     0.010 C 
ATOM     18  C33 <0> d   1      37.665   5.142  31.363  0.00  0.00    -0.036 C 
ATOM     19  C34 <0> d   1      37.506   4.459  32.724  0.00  0.00     0.016 C 
ENDROOT
BRANCH   1  20
ATOM     20  C7  <0> d   1      39.873   5.739  32.388  0.00  0.00    -0.014 C 
ATOM     21  C9  <0> d   1      40.276   7.216  32.395  0.00  0.00     0.010 C 
BRANCH  20  22
ATOM     22  C6  <0> d   1      41.126   4.869  32.495  0.00  0.00     0.005 C 
BRANCH  22  23
ATOM     23  C5  <0> d   1      42.276   5.696  33.075  0.00  0.00     0.001 C 
BRANCH  23  24
ATOM     24  C4  <0> d   1      43.537   5.475  32.239  0.00  0.00     0.004 C 
BRANCH  24  25
ATOM     25  C2  <0> d   1      44.480   6.668  32.413  0.00  0.00    -0.023 C 
ATOM     26  C1  <0> d   1      44.560   7.043  33.894  0.00  0.00     0.009 C 
ATOM     27  C3  <0> d   1      45.873   6.294  31.905  0.00  0.00     0.009 C 
ENDBRANCH  24  25
ENDBRANCH  23  24
ENDBRANCH  22  23
ENDBRANCH  20  22
ENDBRANCH   1  20
BRANCH  10  28
ATOM     28  O24 <0> d   1      29.531   2.650  30.487  0.00  0.00    -0.395 OA
ATOM     29  H60 <0> d   1      29.375   1.732  30.227  0.00  0.00     0.210 HD
ENDBRANCH  10  28
TORSDOF 6
ENDMDL
MODEL 27
REMARK CAVERDOCK RESULT:      14.0      0.000      0.000
REMARK CAVERDOCK CONSTRAINTS:       0.2      0.0      0.0      0.0
REMARK CAVERDOCK TUNNEL: 26     14.0      1.8     27.5
REMARK  6 active torsions:
REMARK  status: ('A' for Active; 'I' for Inactive)
REMARK    1  A    between atoms: C2_2  and  C4_4 
REMARK    2  A    between atoms: C4_4  and  C5_5 
REMARK    3  A    between atoms: C5_5  and  C6_6 
REMARK    4  A    between atoms: C6_6  and  C7_7 
REMARK    5  A    between atoms: C7_7  and  C10_9 
REMARK    6  A    between atoms: C22_18  and  O24_19 
ROOT
ATOM      1  C10 <0> d   1      38.889   5.287  30.950  0.00  0.00    -0.002 C 
ATOM      2  C12 <0> d   1      39.433   4.000  30.281  0.00  0.00     0.006 C 
ATOM      3  C13 <0> d   1      38.225   3.032  30.147  0.00  0.00     0.006 C 
ATOM      4  C14 <0> d   1      37.022   3.982  30.151  0.00  0.00    -0.001 C 
ATOM      5  C16 <0> d   1      35.693   3.363  30.544  0.00  0.00    -0.001 C 
ATOM      6  C18 <0> d   1      35.283   2.323  29.495  0.00  0.00     0.033 C 
ATOM      7  C19 <0> d   1      33.895   1.839  29.797  0.00  0.00    -0.023 C 
ATOM      8  C20 <0> d   1      33.018   2.554  30.440  0.00  0.00    -0.072 C 
ATOM      9  C21 <0> d   1      31.640   1.959  30.677  0.00  0.00     0.066 C 
ATOM     10  C22 <0> d   1      30.589   2.967  30.200  0.00  0.00     0.122 C 
ATOM     11  C25 <0> d   1      30.816   4.309  30.898  0.00  0.00     0.033 C 
ATOM     12  C26 <0> d   1      32.175   4.880  30.490  0.00  0.00     0.016 C 
ATOM     13  C27 <0> d   1      33.286   3.935  30.958  0.00  0.00    -0.017 C 
ATOM     14  C28 <0> d   1      33.252   3.885  32.487  0.00  0.00     0.020 C 
ATOM     15  C29 <0> d   1      34.646   4.485  30.569  0.00  0.00     0.003 C 
ATOM     16  C31 <0> d   1      35.030   5.625  31.508  0.00  0.00     0.007 C 
ATOM     17  C32 <0> d   1      36.438   6.164  31.207  0.00  0.00     0.010 C 
ATOM     18  C33 <0> d   1      37.423   4.995  31.257  0.00  0.00    -0.036 C 
ATOM     19  C34 <0> d   1      37.303   4.274  32.602  0.00  0.00     0.016 C 
ENDROOT
BRANCH   1  20
ATOM     20  C7  <0> d   1      39.654   5.577  32.242  0.00  0.00    -0.014 C 
ATOM     21  C9  <0> d   1      39.968   7.072  32.325  0.00  0.00     0.010 C 
BRANCH  20  22
ATOM     22  C6  <0> d   1      40.960   4.781  32.250  0.00  0.00     0.005 C 
BRANCH  22  23
ATOM     23  C5  <0> d   1      42.005   5.523  33.087  0.00  0.00     0.001 C 
BRANCH  23  24
ATOM     24  C4  <0> d   1      43.314   5.619  32.302  0.00  0.00     0.004 C 
BRANCH  24  25
ATOM     25  C2  <0> d   1      44.152   6.777  32.846  0.00  0.00    -0.023 C 
ATOM     26  C1  <0> d   1      44.204   6.697  34.373  0.00  0.00     0.009 C 
ATOM     27  C3  <0> d   1      45.571   6.689  32.282  0.00  0.00     0.009 C 
ENDBRANCH  24  25
ENDBRANCH  23  24
ENDBRANCH  22  23
ENDBRANCH  20  22
ENDBRANCH   1  20
BRANCH  10  28
ATOM     28  O24 <0> d   1      29.284   2.480  30.516  0.00  0.00    -0.395 OA
ATOM     29  H60 <0> d   1      28.794   2.144  29.754  0.00  0.00     0.210 HD
ENDBRANCH  10  28
TORSDOF 6
ENDMDL
MODEL 28
REMARK CAVERDOCK RESULT:      13.9      0.000      0.000
REMARK CAVERDOCK CONSTRAINTS:       0.1      0.0      0.0      0.0
REMARK CAVERDOCK TUNNEL: 27     13.9      1.8     28.3
REMARK  6 active torsions:
REMARK  status: ('A' for Active; 'I' for Inactive)
REMARK    1  A    between atoms: C2_2  and  C4_4 
REMARK    2  A    between atoms: C4_4  and  C5_5 
REMARK    3  A    between atoms: C5_5  and  C6_6 
REMARK    4  A    between atoms: C6_6  and  C7_7 
REMARK    5  A    between atoms: C7_7  and  C10_9 
REMARK    6  A    between atoms: C22_18  and  O24_19 
ROOT
ATOM      1  C10 <0> d   1      38.760   5.134  30.920  0.00  0.00    -0.002 C 
ATOM      2  C12 <0> d   1      39.247   3.868  30.172  0.00  0.00     0.006 C 
ATOM      3  C13 <0> d   1      38.003   2.953  30.005  0.00  0.00     0.006 C 
ATOM      4  C14 <0> d   1      36.835   3.943  30.081  0.00  0.00    -0.001 C 
ATOM      5  C16 <0> d   1      35.490   3.351  30.462  0.00  0.00    -0.001 C 
ATOM      6  C18 <0> d   1      35.027   2.386  29.364  0.00  0.00     0.033 C 
ATOM      7  C19 <0> d   1      33.627   1.936  29.662  0.00  0.00    -0.023 C 
ATOM      8  C20 <0> d   1      32.786   2.645  30.357  0.00  0.00    -0.072 C 
ATOM      9  C21 <0> d   1      31.392   2.087  30.584  0.00  0.00     0.066 C 
ATOM     10  C22 <0> d   1      30.371   3.157  30.181  0.00  0.00     0.122 C 
ATOM     11  C25 <0> d   1      30.657   4.449  30.948  0.00  0.00     0.033 C 
ATOM     12  C26 <0> d   1      32.030   4.993  30.549  0.00  0.00     0.016 C 
ATOM     13  C27 <0> d   1      33.112   3.985  30.946  0.00  0.00    -0.017 C 
ATOM     14  C28 <0> d   1      33.099   3.851  32.471  0.00  0.00     0.020 C 
ATOM     15  C29 <0> d   1      34.486   4.507  30.566  0.00  0.00     0.003 C 
ATOM     16  C31 <0> d   1      34.925   5.578  31.560  0.00  0.00     0.007 C 
ATOM     17  C32 <0> d   1      36.347   6.083  31.265  0.00  0.00     0.010 C 
ATOM     18  C33 <0> d   1      37.289   4.878  31.235  0.00  0.00    -0.036 C 
ATOM     19  C34 <0> d   1      37.162   4.088  32.539  0.00  0.00     0.016 C 
ENDROOT
BRANCH   1  20
ATOM     20  C7  <0> d   1      39.554   5.324  32.213  0.00  0.00    -0.014 C 
ATOM     21  C9  <0> d   1      39.591   6.811  32.576  0.00  0.00     0.010 C 
BRANCH  20  22
ATOM     22  C6  <0> d   1      40.981   4.813  32.015  0.00  0.00     0.005 C 
BRANCH  22  23
ATOM     23  C5  <0> d   1      41.838   5.207  33.221  0.00  0.00     0.001 C 
BRANCH  23  24
ATOM     24  C4  <0> d   1      43.304   5.308  32.795  0.00  0.00     0.004 C 
BRANCH  24  25
ATOM     25  C2  <0> d   1      43.809   6.731  33.042  0.00  0.00    -0.023 C 
ATOM     26  C1  <0> d   1      44.282   6.861  34.490  0.00  0.00     0.009 C 
ATOM     27  C3  <0> d   1      44.973   7.029  32.095  0.00  0.00     0.009 C 
ENDBRANCH  24  25
ENDBRANCH  23  24
ENDBRANCH  22  23
ENDBRANCH  20  22
ENDBRANCH   1  20
BRANCH  10  28
ATOM     28  O24 <0> d   1      29.053   2.699  30.491  0.00  0.00    -0.395 OA
ATOM     29  H60 <0> d   1      28.699   3.052  31.318  0.00  0.00     0.210 HD
ENDBRANCH  10  28
TORSDOF 6
ENDMDL
MODEL 29
REMARK CAVERDOCK RESULT:      14.2      0.000      0.000
REMARK CAVERDOCK CONSTRAINTS:       0.1      0.0      0.0      0.0
REMARK CAVERDOCK TUNNEL: 28     14.2      1.8     29.1
REMARK  6 active torsions:
REMARK  status: ('A' for Active; 'I' for Inactive)
REMARK    1  A    between atoms: C2_2  and  C4_4 
REMARK    2  A    between atoms: C4_4  and  C5_5 
REMARK    3  A    between atoms: C5_5  and  C6_6 
REMARK    4  A    between atoms: C6_6  and  C7_7 
REMARK    5  A    between atoms: C7_7  and  C10_9 
REMARK    6  A    between atoms: C22_18  and  O24_19 
ROOT
ATOM      1  C10 <0> d   1      38.520   5.215  31.043  0.00  0.00    -0.002 C 
ATOM      2  C12 <0> d   1      39.037   3.978  30.267  0.00  0.00     0.006 C 
ATOM      3  C13 <0> d   1      37.809   3.053  30.049  0.00  0.00     0.006 C 
ATOM      4  C14 <0> d   1      36.627   4.026  30.133  0.00  0.00    -0.001 C 
ATOM      5  C16 <0> d   1      35.283   3.405  30.470  0.00  0.00    -0.001 C 
ATOM      6  C18 <0> d   1      34.854   2.468  29.335  0.00  0.00     0.033 C 
ATOM      7  C19 <0> d   1      33.454   1.991  29.593  0.00  0.00    -0.023 C 
ATOM      8  C20 <0> d   1      32.591   2.667  30.293  0.00  0.00    -0.072 C 
ATOM      9  C21 <0> d   1      31.200   2.086  30.477  0.00  0.00     0.066 C 
ATOM     10  C22 <0> d   1      30.173   3.154  30.086  0.00  0.00     0.122 C 
ATOM     11  C25 <0> d   1      30.428   4.426  30.898  0.00  0.00     0.033 C 
ATOM     12  C26 <0> d   1      31.800   4.999  30.541  0.00  0.00     0.016 C 
ATOM     13  C27 <0> d   1      32.888   3.993  30.928  0.00  0.00    -0.017 C 
ATOM     14  C28 <0> d   1      32.849   3.813  32.448  0.00  0.00     0.020 C 
ATOM     15  C29 <0> d   1      34.262   4.544  30.590  0.00  0.00     0.003 C 
ATOM     16  C31 <0> d   1      34.668   5.590  31.624  0.00  0.00     0.007 C 
ATOM     17  C32 <0> d   1      36.088   6.122  31.371  0.00  0.00     0.010 C 
ATOM     18  C33 <0> d   1      37.047   4.931  31.323  0.00  0.00    -0.036 C 
ATOM     19  C34 <0> d   1      36.906   4.100  32.600  0.00  0.00     0.016 C 
ENDROOT
BRANCH   1  20
ATOM     20  C7  <0> d   1      39.287   5.376  32.357  0.00  0.00    -0.014 C 
ATOM     21  C9  <0> d   1      39.388   6.862  32.710  0.00  0.00     0.010 C 
BRANCH  20  22
ATOM     22  C6  <0> d   1      40.692   4.793  32.201  0.00  0.00     0.005 C 
BRANCH  22  23
ATOM     23  C5  <0> d   1      41.667   5.563  33.094  0.00  0.00     0.001 C 
BRANCH  23  24
ATOM     24  C4  <0> d   1      43.102   5.284  32.643  0.00  0.00     0.004 C 
BRANCH  24  25
ATOM     25  C2  <0> d   1      43.933   6.563  32.766  0.00  0.00    -0.023 C 
ATOM     26  C1  <0> d   1      44.219   6.846  34.242  0.00  0.00     0.009 C 
ATOM     27  C3  <0> d   1      45.253   6.387  32.014  0.00  0.00     0.009 C 
ENDBRANCH  24  25
ENDBRANCH  23  24
ENDBRANCH  22  23
ENDBRANCH  20  22
ENDBRANCH   1  20
BRANCH  10  28
ATOM     28  O24 <0> d   1      28.856   2.670  30.358  0.00  0.00    -0.395 OA
ATOM     29  H60 <0> d   1      28.161   3.125  29.864  0.00  0.00     0.210 HD
ENDBRANCH  10  28
TORSDOF 6
ENDMDL
MODEL 30
REMARK CAVERDOCK RESULT:      14.0      0.000      0.000
REMARK CAVERDOCK CONSTRAINTS:       0.0      0.0      0.0      0.0
REMARK CAVERDOCK TUNNEL: 29     14.0      1.9     30.5
REMARK  6 active torsions:
REMARK  status: ('A' for Active; 'I' for Inactive)
REMARK    1  A    between atoms: C2_2  and  C4_4 
REMARK    2  A    between atoms: C4_4  and  C5_5 
REMARK    3  A    between atoms: C5_5  and  C6_6 
REMARK    4  A    between atoms: C6_6  and  C7_7 
REMARK    5  A    between atoms: C7_7  and  C10_9 
REMARK    6  A    between atoms: C22_18  and  O24_19 
ROOT
ATOM      1  C10 <0> d   1      38.408   4.785  31.429  0.00  0.00    -0.002 C 
ATOM      2  C12 <0> d   1      38.114   5.934  32.426  0.00  0.00     0.006 C 
ATOM      3  C13 <0> d   1      36.572   6.118  32.440  0.00  0.00     0.006 C 
ATOM      4  C14 <0> d   1      36.059   4.747  31.983  0.00  0.00    -0.001 C 
ATOM      5  C16 <0> d   1      34.656   4.727  31.403  0.00  0.00    -0.001 C 
ATOM      6  C18 <0> d   1      33.647   5.105  32.493  0.00  0.00     0.033 C 
ATOM      7  C19 <0> d   1      32.255   4.919  31.962  0.00  0.00    -0.023 C 
ATOM      8  C20 <0> d   1      31.964   4.077  31.015  0.00  0.00    -0.072 C 
ATOM      9  C21 <0> d   1      30.516   3.970  30.567  0.00  0.00     0.066 C 
ATOM     10  C22 <0> d   1      30.109   2.493  30.596  0.00  0.00     0.122 C 
ATOM     11  C25 <0> d   1      31.085   1.680  29.743  0.00  0.00     0.033 C 
ATOM     12  C26 <0> d   1      32.485   1.750  30.354  0.00  0.00     0.016 C 
ATOM     13  C27 <0> d   1      32.975   3.201  30.337  0.00  0.00    -0.017 C 
ATOM     14  C28 <0> d   1      33.090   3.646  28.877  0.00  0.00     0.020 C 
ATOM     15  C29 <0> d   1      34.369   3.295  30.932  0.00  0.00     0.003 C 
ATOM     16  C31 <0> d   1      35.396   2.791  29.923  0.00  0.00     0.007 C 
ATOM     17  C32 <0> d   1      36.833   2.941  30.448  0.00  0.00     0.010 C 
ATOM     18  C33 <0> d   1      37.053   4.403  30.841  0.00  0.00    -0.036 C 
ATOM     19  C34 <0> d   1      36.720   5.314  29.657  0.00  0.00     0.016 C 
ENDROOT
BRANCH   1  20
ATOM     20  C7  <0> d   1      39.348   5.269  30.324  0.00  0.00    -0.014 C 
ATOM     21  C9  <0> d   1      39.704   4.097  29.407  0.00  0.00     0.010 C 
BRANCH  20  22
ATOM     22  C6  <0> d   1      40.625   5.831  30.951  0.00  0.00     0.005 C 
BRANCH  22  23
ATOM     23  C5  <0> d   1      41.269   4.765  31.842  0.00  0.00     0.001 C 
BRANCH  23  24
ATOM     24  C4  <0> d   1      41.922   5.436  33.051  0.00  0.00     0.004 C 
BRANCH  24  25
ATOM     25  C2  <0> d   1      43.242   6.082  32.625  0.00  0.00    -0.023 C 
ATOM     26  C1  <0> d   1      43.928   6.695  33.847  0.00  0.00     0.009 C 
ATOM     27  C3  <0> d   1      44.153   5.020  32.007  0.00  0.00     0.009 C 
ENDBRANCH  24  25
ENDBRANCH  23  24
ENDBRANCH  22  23
ENDBRANCH  20  22
ENDBRANCH   1  20
BRANCH  10  28
ATOM     28  O24 <0> d   1      28.787   2.354  30.071  0.00  0.00    -0.395 OA
ATOM     29  H60 <0> d   1      28.544   3.034  29.429  0.00  0.00     0.210 HD
ENDBRANCH  10  28
TORSDOF 6
ENDMDL
MODEL 31
REMARK CAVERDOCK RESULT:      14.1      0.000      0.000
REMARK CAVERDOCK CONSTRAINTS:       0.1      0.0      0.0      0.0
REMARK CAVERDOCK TUNNEL: 30     14.1      1.9     31.5
REMARK  6 active torsions:
REMARK  status: ('A' for Active; 'I' for Inactive)
REMARK    1  A    between atoms: C2_2  and  C4_4 
REMARK    2  A    between atoms: C4_4  and  C5_5 
REMARK    3  A    between atoms: C5_5  and  C6_6 
REMARK    4  A    between atoms: C6_6  and  C7_7 
REMARK    5  A    between atoms: C7_7  and  C10_9 
REMARK    6  A    between atoms: C22_18  and  O24_19 
ROOT
ATOM      1  C10 <0> d   1      38.225   4.669  31.323  0.00  0.00    -0.002 C 
ATOM      2  C12 <0> d   1      37.977   5.852  32.291  0.00  0.00     0.006 C 
ATOM      3  C13 <0> d   1      36.441   6.078  32.323  0.00  0.00     0.006 C 
ATOM      4  C14 <0> d   1      35.885   4.710  31.912  0.00  0.00    -0.001 C 
ATOM      5  C16 <0> d   1      34.473   4.712  31.353  0.00  0.00    -0.001 C 
ATOM      6  C18 <0> d   1      33.491   5.147  32.447  0.00  0.00     0.033 C 
ATOM      7  C19 <0> d   1      32.087   4.984  31.941  0.00  0.00    -0.023 C 
ATOM      8  C20 <0> d   1      31.759   4.125  31.022  0.00  0.00    -0.072 C 
ATOM      9  C21 <0> d   1      30.302   4.045  30.598  0.00  0.00     0.066 C 
ATOM     10  C22 <0> d   1      29.855   2.582  30.674  0.00  0.00     0.122 C 
ATOM     11  C25 <0> d   1      30.796   1.719  29.830  0.00  0.00     0.033 C 
ATOM     12  C26 <0> d   1      32.207   1.767  30.418  0.00  0.00     0.016 C 
ATOM     13  C27 <0> d   1      32.735   3.203  30.354  0.00  0.00    -0.017 C 
ATOM     14  C28 <0> d   1      32.840   3.605  28.881  0.00  0.00     0.020 C 
ATOM     15  C29 <0> d   1      34.140   3.276  30.926  0.00  0.00     0.003 C 
ATOM     16  C31 <0> d   1      35.138   2.717  29.917  0.00  0.00     0.007 C 
ATOM     17  C32 <0> d   1      36.587   2.842  30.417  0.00  0.00     0.010 C 
ATOM     18  C33 <0> d   1      36.852   4.308  30.765  0.00  0.00    -0.036 C 
ATOM     19  C34 <0> d   1      36.525   5.194  29.561  0.00  0.00     0.016 C 
ENDROOT
BRANCH   1  20
ATOM     20  C7  <0> d   1      39.161   5.096  30.192  0.00  0.00    -0.014 C 
ATOM     21  C9  <0> d   1      39.664   3.856  29.449  0.00  0.00     0.010 C 
BRANCH  20  22
ATOM     22  C6  <0> d   1      40.351   5.859  30.776  0.00  0.00     0.005 C 
BRANCH  22  23
ATOM     23  C5  <0> d   1      40.973   5.043  31.912  0.00  0.00     0.001 C 
BRANCH  23  24
ATOM     24  C4  <0> d   1      41.722   5.979  32.862  0.00  0.00     0.004 C 
BRANCH  24  25
ATOM     25  C2  <0> d   1      43.136   5.444  33.096  0.00  0.00    -0.023 C 
ATOM     26  C1  <0> d   1      43.898   5.418  31.770  0.00  0.00     0.009 C 
ATOM     27  C3  <0> d   1      43.866   6.351  34.088  0.00  0.00     0.009 C 
ENDBRANCH  24  25
ENDBRANCH  23  24
ENDBRANCH  22  23
ENDBRANCH  20  22
ENDBRANCH   1  20
BRANCH  10  28
ATOM     28  O24 <0> d   1      28.522   2.464  30.172  0.00  0.00    -0.395 OA
ATOM     29  H60 <0> d   1      28.188   1.557  30.153  0.00  0.00     0.210 HD
ENDBRANCH  10  28
TORSDOF 6
ENDMDL
MODEL 32
REMARK CAVERDOCK RESULT:      14.2      0.000      0.000
REMARK CAVERDOCK CONSTRAINTS:       0.5      0.0      0.0      0.0
REMARK CAVERDOCK TUNNEL: 31     14.2      1.9     32.3
REMARK  6 active torsions:
REMARK  status: ('A' for Active; 'I' for Inactive)
REMARK    1  A    between atoms: C2_2  and  C4_4 
REMARK    2  A    between atoms: C4_4  and  C5_5 
REMARK    3  A    between atoms: C5_5  and  C6_6 
REMARK    4  A    between atoms: C6_6  and  C7_7 
REMARK    5  A    between atoms: C7_7  and  C10_9 
REMARK    6  A    between atoms: C22_18  and  O24_19 
ROOT
ATOM      1  C10 <0> d   1      38.111   4.647  31.445  0.00  0.00    -0.002 C 
ATOM      2  C12 <0> d   1      37.813   5.773  32.466  0.00  0.00     0.006 C 
ATOM      3  C13 <0> d   1      36.273   5.974  32.459  0.00  0.00     0.006 C 
ATOM      4  C14 <0> d   1      35.753   4.622  31.958  0.00  0.00    -0.001 C 
ATOM      5  C16 <0> d   1      34.360   4.632  31.354  0.00  0.00    -0.001 C 
ATOM      6  C18 <0> d   1      33.336   4.994  32.437  0.00  0.00     0.033 C 
ATOM      7  C19 <0> d   1      31.952   4.837  31.878  0.00  0.00    -0.023 C 
ATOM      8  C20 <0> d   1      31.668   4.024  30.904  0.00  0.00    -0.072 C 
ATOM      9  C21 <0> d   1      30.227   3.945  30.430  0.00  0.00     0.066 C 
ATOM     10  C22 <0> d   1      29.802   2.473  30.412  0.00  0.00     0.122 C 
ATOM     11  C25 <0> d   1      30.784   1.670  29.555  0.00  0.00     0.033 C 
ATOM     12  C26 <0> d   1      32.174   1.708  30.191  0.00  0.00     0.016 C 
ATOM     13  C27 <0> d   1      32.680   3.154  30.220  0.00  0.00    -0.017 C 
ATOM     14  C28 <0> d   1      32.825   3.636  28.775  0.00  0.00     0.020 C 
ATOM     15  C29 <0> d   1      34.065   3.216  30.841  0.00  0.00     0.003 C 
ATOM     16  C31 <0> d   1      35.104   2.728  29.836  0.00  0.00     0.007 C 
ATOM     17  C32 <0> d   1      36.533   2.847  30.389  0.00  0.00     0.010 C 
ATOM     18  C33 <0> d   1      36.763   4.296  30.824  0.00  0.00    -0.036 C 
ATOM     19  C34 <0> d   1      36.460   5.241  29.658  0.00  0.00     0.016 C 
ENDROOT
BRANCH   1  20
ATOM     20  C7  <0> d   1      39.075   5.149  30.369  0.00  0.00    -0.014 C 
ATOM     21  C9  <0> d   1      39.589   3.962  29.550  0.00  0.00     0.010 C 
BRANCH  20  22
ATOM     22  C6  <0> d   1      40.256   5.858  31.033  0.00  0.00     0.005 C 
BRANCH  22  23
ATOM     23  C5  <0> d   1      41.214   4.818  31.618  0.00  0.00     0.001 C 
BRANCH  23  24
ATOM     24  C4  <0> d   1      41.793   5.340  32.934  0.00  0.00     0.004 C 
BRANCH  24  25
ATOM     25  C2  <0> d   1      43.089   6.103  32.655  0.00  0.00    -0.023 C 
ATOM     26  C1  <0> d   1      43.741   6.505  33.978  0.00  0.00     0.009 C 
ATOM     27  C3  <0> d   1      44.046   5.210  31.864  0.00  0.00     0.009 C 
ENDBRANCH  24  25
ENDBRANCH  23  24
ENDBRANCH  22  23
ENDBRANCH  20  22
ENDBRANCH   1  20
BRANCH  10  28
ATOM     28  O24 <0> d   1      28.488   2.362  29.862  0.00  0.00    -0.395 OA
ATOM     29  H60 <0> d   1      28.239   3.098  29.288  0.00  0.00     0.210 HD
ENDBRANCH  10  28
TORSDOF 6
ENDMDL
MODEL 33
REMARK CAVERDOCK RESULT:      14.1      0.000      0.000
REMARK CAVERDOCK CONSTRAINTS:       0.1      0.0      0.0      0.0
REMARK CAVERDOCK TUNNEL: 32     14.1      2.0     33.7
REMARK  6 active torsions:
REMARK  status: ('A' for Active; 'I' for Inactive)
REMARK    1  A    between atoms: C2_2  and  C4_4 
REMARK    2  A    between atoms: C4_4  and  C5_5 
REMARK    3  A    between atoms: C5_5  and  C6_6 
REMARK    4  A    between atoms: C6_6  and  C7_7 
REMARK    5  A    between atoms: C7_7  and  C10_9 
REMARK    6  A    between atoms: C22_18  and  O24_19 
ROOT
ATOM      1  C10 <0> d   1      37.981   4.636  31.376  0.00  0.00    -0.002 C 
ATOM      2  C12 <0> d   1      37.696   5.826  32.327  0.00  0.00     0.006 C 
ATOM      3  C13 <0> d   1      36.156   6.028  32.326  0.00  0.00     0.006 C 
ATOM      4  C14 <0> d   1      35.629   4.648  31.918  0.00  0.00    -0.001 C 
ATOM      5  C16 <0> d   1      34.228   4.623  31.331  0.00  0.00    -0.001 C 
ATOM      6  C18 <0> d   1      33.218   5.054  32.400  0.00  0.00     0.033 C 
ATOM      7  C19 <0> d   1      31.827   4.865  31.869  0.00  0.00    -0.023 C 
ATOM      8  C20 <0> d   1      31.531   3.991  30.952  0.00  0.00    -0.072 C 
ATOM      9  C21 <0> d   1      30.084   3.885  30.501  0.00  0.00     0.066 C 
ATOM     10  C22 <0> d   1      29.658   2.415  30.583  0.00  0.00     0.122 C 
ATOM     11  C25 <0> d   1      30.629   1.558  29.768  0.00  0.00     0.033 C 
ATOM     12  C26 <0> d   1      32.026   1.634  30.383  0.00  0.00     0.016 C 
ATOM     13  C27 <0> d   1      32.534   3.077  30.314  0.00  0.00    -0.017 C 
ATOM     14  C28 <0> d   1      32.662   3.466  28.839  0.00  0.00     0.020 C 
ATOM     15  C29 <0> d   1      33.926   3.177  30.913  0.00  0.00     0.003 C 
ATOM     16  C31 <0> d   1      34.953   2.623  29.930  0.00  0.00     0.007 C 
ATOM     17  C32 <0> d   1      36.389   2.775  30.457  0.00  0.00     0.010 C 
ATOM     18  C33 <0> d   1      36.624   4.249  30.795  0.00  0.00    -0.036 C 
ATOM     19  C34 <0> d   1      36.309   5.117  29.575  0.00  0.00     0.016 C 
ENDROOT
BRANCH   1  20
ATOM     20  C7  <0> d   1      38.932   5.066  30.259  0.00  0.00    -0.014 C 
ATOM     21  C9  <0> d   1      39.672   3.840  29.718  0.00  0.00     0.010 C 
BRANCH  20  22
ATOM     22  C6  <0> d   1      39.947   6.070  30.812  0.00  0.00     0.005 C 
BRANCH  22  23
ATOM     23  C5  <0> d   1      40.860   5.370  31.821  0.00  0.00     0.001 C 
BRANCH  23  24
ATOM     24  C4  <0> d   1      42.100   6.230  32.070  0.00  0.00     0.004 C 
BRANCH  24  25
ATOM     25  C2  <0> d   1      43.173   5.390  32.764  0.00  0.00    -0.023 C 
ATOM     26  C1  <0> d   1      44.466   5.437  31.949  0.00  0.00     0.009 C 
ATOM     27  C3  <0> d   1      43.431   5.948  34.164  0.00  0.00     0.009 C 
ENDBRANCH  24  25
ENDBRANCH  23  24
ENDBRANCH  22  23
ENDBRANCH  20  22
ENDBRANCH   1  20
BRANCH  10  28
ATOM     28  O24 <0> d   1      28.337   2.272  30.057  0.00  0.00    -0.395 OA
ATOM     29  H60 <0> d   1      27.638   2.508  30.680  0.00  0.00     0.210 HD
ENDBRANCH  10  28
TORSDOF 6
ENDMDL
MODEL 34
REMARK CAVERDOCK RESULT:      14.4      0.000      0.000
REMARK CAVERDOCK CONSTRAINTS:       0.0      0.0      0.0      0.0
REMARK CAVERDOCK TUNNEL: 33     14.4      2.0     34.1
REMARK  6 active torsions:
REMARK  status: ('A' for Active; 'I' for Inactive)
REMARK    1  A    between atoms: C2_2  and  C4_4 
REMARK    2  A    between atoms: C4_4  and  C5_5 
REMARK    3  A    between atoms: C5_5  and  C6_6 
REMARK    4  A    between atoms: C6_6  and  C7_7 
REMARK    5  A    between atoms: C7_7  and  C10_9 
REMARK    6  A    between atoms: C22_18  and  O24_19 
ROOT
ATOM      1  C10 <0> d   1      37.707   4.566  31.490  0.00  0.00    -0.002 C 
ATOM      2  C12 <0> d   1      37.376   5.784  32.389  0.00  0.00     0.006 C 
ATOM      3  C13 <0> d   1      35.840   5.991  32.298  0.00  0.00     0.006 C 
ATOM      4  C14 <0> d   1      35.329   4.601  31.901  0.00  0.00    -0.001 C 
ATOM      5  C16 <0> d   1      33.963   4.563  31.240  0.00  0.00    -0.001 C 
ATOM      6  C18 <0> d   1      32.898   5.028  32.239  0.00  0.00     0.033 C 
ATOM      7  C19 <0> d   1      31.537   4.828  31.638  0.00  0.00    -0.023 C 
ATOM      8  C20 <0> d   1      31.287   3.929  30.732  0.00  0.00    -0.072 C 
ATOM      9  C21 <0> d   1      29.867   3.814  30.206  0.00  0.00     0.066 C 
ATOM     10  C22 <0> d   1      29.430   2.349  30.306  0.00  0.00     0.122 C 
ATOM     11  C25 <0> d   1      30.440   1.465  29.571  0.00  0.00     0.033 C 
ATOM     12  C26 <0> d   1      31.802   1.555  30.259  0.00  0.00     0.016 C 
ATOM     13  C27 <0> d   1      32.320   2.994  30.176  0.00  0.00    -0.017 C 
ATOM     14  C28 <0> d   1      32.530   3.338  28.700  0.00  0.00     0.020 C 
ATOM     15  C29 <0> d   1      33.677   3.107  30.848  0.00  0.00     0.003 C 
ATOM     16  C31 <0> d   1      34.753   2.521  29.939  0.00  0.00     0.007 C 
ATOM     17  C32 <0> d   1      36.159   2.684  30.539  0.00  0.00     0.010 C 
ATOM     18  C33 <0> d   1      36.383   4.166  30.847  0.00  0.00    -0.036 C 
ATOM     19  C34 <0> d   1      36.138   4.999  29.587  0.00  0.00     0.016 C 
ENDROOT
BRANCH   1  20
ATOM     20  C7  <0> d   1      38.721   4.960  30.415  0.00  0.00    -0.014 C 
ATOM     21  C9  <0> d   1      39.476   3.715  29.944  0.00  0.00     0.010 C 
BRANCH  20  22
ATOM     22  C6  <0> d   1      39.713   5.969  30.996  0.00  0.00     0.005 C 
BRANCH  22  23
ATOM     23  C5  <0> d   1      40.763   5.231  31.831  0.00  0.00     0.001 C 
BRANCH  23  24
ATOM     24  C4  <0> d   1      41.994   6.121  32.006  0.00  0.00     0.004 C 
BRANCH  24  25
ATOM     25  C2  <0> d   1      43.108   5.323  32.687  0.00  0.00    -0.023 C 
ATOM     26  C1  <0> d   1      44.448   5.650  32.026  0.00  0.00     0.009 C 
ATOM     27  C3  <0> d   1      43.165   5.691  34.170  0.00  0.00     0.009 C 
ENDBRANCH  24  25
ENDBRANCH  23  24
ENDBRANCH  22  23
ENDBRANCH  20  22
ENDBRANCH   1  20
BRANCH  10  28
ATOM     28  O24 <0> d   1      28.139   2.194  29.713  0.00  0.00    -0.395 OA
ATOM     29  H60 <0> d   1      28.046   2.631  28.856  0.00  0.00     0.210 HD
ENDBRANCH  10  28
TORSDOF 6
ENDMDL
MODEL 35
REMARK CAVERDOCK RESULT:      14.5      0.000      0.000
REMARK CAVERDOCK CONSTRAINTS:       0.2      0.0      0.0      0.0
REMARK CAVERDOCK TUNNEL: 34     14.5      2.0     35.5
REMARK  6 active torsions:
REMARK  status: ('A' for Active; 'I' for Inactive)
REMARK    1  A    between atoms: C2_2  and  C4_4 
REMARK    2  A    between atoms: C4_4  and  C5_5 
REMARK    3  A    between atoms: C5_5  and  C6_6 
REMARK    4  A    between atoms: C6_6  and  C7_7 
REMARK    5  A    between atoms: C7_7  and  C10_9 
REMARK    6  A    between atoms: C22_18  and  O24_19 
ROOT
ATOM      1  C10 <0> d   1      37.514   4.710  31.567  0.00  0.00    -0.002 C 
ATOM      2  C12 <0> d   1      37.110   6.049  32.234  0.00  0.00     0.006 C 
ATOM      3  C13 <0> d   1      35.581   6.205  32.011  0.00  0.00     0.006 C 
ATOM      4  C14 <0> d   1      35.114   4.758  31.813  0.00  0.00    -0.001 C 
ATOM      5  C16 <0> d   1      33.796   4.585  31.080  0.00  0.00    -0.001 C 
ATOM      6  C18 <0> d   1      32.661   5.181  31.920  0.00  0.00     0.033 C 
ATOM      7  C19 <0> d   1      31.346   4.857  31.273  0.00  0.00    -0.023 C 
ATOM      8  C20 <0> d   1      31.167   3.819  30.510  0.00  0.00    -0.072 C 
ATOM      9  C21 <0> d   1      29.787   3.589  29.919  0.00  0.00     0.066 C 
ATOM     10  C22 <0> d   1      29.361   2.150  30.227  0.00  0.00     0.122 C 
ATOM     11  C25 <0> d   1      30.427   1.182  29.711  0.00  0.00     0.033 C 
ATOM     12  C26 <0> d   1      31.740   1.411  30.462  0.00  0.00     0.016 C 
ATOM     13  C27 <0> d   1      32.245   2.829  30.181  0.00  0.00    -0.017 C 
ATOM     14  C28 <0> d   1      32.550   2.937  28.685  0.00  0.00     0.020 C 
ATOM     15  C29 <0> d   1      33.553   3.079  30.912  0.00  0.00     0.003 C 
ATOM     16  C31 <0> d   1      34.695   2.378  30.180  0.00  0.00     0.007 C 
ATOM     17  C32 <0> d   1      36.055   2.666  30.836  0.00  0.00     0.010 C 
ATOM     18  C33 <0> d   1      36.241   4.183  30.913  0.00  0.00    -0.036 C 
ATOM     19  C34 <0> d   1      36.072   4.798  29.522  0.00  0.00     0.016 C 
ENDROOT
BRANCH   1  20
ATOM     20  C7  <0> d   1      38.593   4.949  30.510  0.00  0.00    -0.014 C 
ATOM     21  C9  <0> d   1      39.295   3.627  30.190  0.00  0.00     0.010 C 
BRANCH  20  22
ATOM     22  C6  <0> d   1      39.617   5.953  31.044  0.00  0.00     0.005 C 
BRANCH  22  23
ATOM     23  C5  <0> d   1      40.714   5.208  31.807  0.00  0.00     0.001 C 
BRANCH  23  24
ATOM     24  C4  <0> d   1      41.924   6.126  31.989  0.00  0.00     0.004 C 
BRANCH  24  25
ATOM     25  C2  <0> d   1      43.034   5.368  32.718  0.00  0.00    -0.023 C 
ATOM     26  C1  <0> d   1      44.215   5.156  31.771  0.00  0.00     0.009 C 
ATOM     27  C3  <0> d   1      43.492   6.178  33.932  0.00  0.00     0.009 C 
ENDBRANCH  24  25
ENDBRANCH  23  24
ENDBRANCH  22  23
ENDBRANCH  20  22
ENDBRANCH   1  20
BRANCH  10  28
ATOM     28  O24 <0> d   1      28.115   1.874  29.585  0.00  0.00    -0.395 OA
ATOM     29  H60 <0> d   1      27.421   2.519  29.778  0.00  0.00     0.210 HD
ENDBRANCH  10  28
TORSDOF 6
ENDMDL
MODEL 36
REMARK CAVERDOCK RESULT:      14.3      0.000      0.000
REMARK CAVERDOCK CONSTRAINTS:       0.2      0.0      0.0      0.0
REMARK CAVERDOCK TUNNEL: 35     14.3      2.0     36.5
REMARK  6 active torsions:
REMARK  status: ('A' for Active; 'I' for Inactive)
REMARK    1  A    between atoms: C2_2  and  C4_4 
REMARK    2  A    between atoms: C4_4  and  C5_5 
REMARK    3  A    between atoms: C5_5  and  C6_6 
REMARK    4  A    between atoms: C6_6  and  C7_7 
REMARK    5  A    between atoms: C7_7  and  C10_9 
REMARK    6  A    between atoms: C22_18  and  O24_19 
ROOT
ATOM      1  C10 <0> d   1      37.393   4.843  30.543  0.00  0.00    -0.002 C 
ATOM      2  C12 <0> d   1      37.870   3.526  29.881  0.00  0.00     0.006 C 
ATOM      3  C13 <0> d   1      36.632   2.590  29.827  0.00  0.00     0.006 C 
ATOM      4  C14 <0> d   1      35.456   3.572  29.866  0.00  0.00    -0.001 C 
ATOM      5  C16 <0> d   1      34.132   2.999  30.336  0.00  0.00    -0.001 C 
ATOM      6  C18 <0> d   1      33.644   1.947  29.333  0.00  0.00     0.033 C 
ATOM      7  C19 <0> d   1      32.260   1.508  29.712  0.00  0.00    -0.023 C 
ATOM      8  C20 <0> d   1      31.434   2.261  30.378  0.00  0.00    -0.072 C 
ATOM      9  C21 <0> d   1      30.055   1.711  30.695  0.00  0.00     0.066 C 
ATOM     10  C22 <0> d   1      29.009   2.736  30.244  0.00  0.00     0.122 C 
ATOM     11  C25 <0> d   1      29.305   4.087  30.898  0.00  0.00     0.033 C 
ATOM     12  C26 <0> d   1      30.657   4.611  30.412  0.00  0.00     0.016 C 
ATOM     13  C27 <0> d   1      31.763   3.646  30.850  0.00  0.00    -0.017 C 
ATOM     14  C28 <0> d   1      31.802   3.632  32.380  0.00  0.00     0.020 C 
ATOM     15  C29 <0> d   1      33.118   4.150  30.383  0.00  0.00     0.003 C 
ATOM     16  C31 <0> d   1      33.576   5.300  31.276  0.00  0.00     0.007 C 
ATOM     17  C32 <0> d   1      34.981   5.793  30.895  0.00  0.00     0.010 C 
ATOM     18  C33 <0> d   1      35.937   4.599  30.927  0.00  0.00    -0.036 C 
ATOM     19  C34 <0> d   1      35.862   3.912  32.292  0.00  0.00     0.016 C 
ENDROOT
BRANCH   1  20
ATOM     20  C7  <0> d   1      38.227   5.141  31.790  0.00  0.00    -0.014 C 
ATOM     21  C9  <0> d   1      38.179   6.641  32.090  0.00  0.00     0.010 C 
BRANCH  20  22
ATOM     22  C6  <0> d   1      39.676   4.716  31.548  0.00  0.00     0.005 C 
BRANCH  22  23
ATOM     23  C5  <0> d   1      40.614   5.611  32.362  0.00  0.00     0.001 C 
BRANCH  23  24
ATOM     24  C4  <0> d   1      41.887   4.837  32.708  0.00  0.00     0.004 C 
BRANCH  24  25
ATOM     25  C2  <0> d   1      43.064   5.809  32.807  0.00  0.00    -0.023 C 
ATOM     26  C1  <0> d   1      43.496   5.940  34.268  0.00  0.00     0.009 C 
ATOM     27  C3  <0> d   1      44.233   5.280  31.974  0.00  0.00     0.009 C 
ENDBRANCH  24  25
ENDBRANCH  23  24
ENDBRANCH  22  23
ENDBRANCH  20  22
ENDBRANCH   1  20
BRANCH  10  28
ATOM     28  O24 <0> d   1      27.708   2.292  30.633  0.00  0.00    -0.395 OA
ATOM     29  H60 <0> d   1      27.041   2.992  30.648  0.00  0.00     0.210 HD
ENDBRANCH  10  28
TORSDOF 6
ENDMDL
MODEL 37
REMARK CAVERDOCK RESULT:      14.0      0.000      0.000
REMARK CAVERDOCK CONSTRAINTS:       0.0      0.0      0.0      0.0
REMARK CAVERDOCK TUNNEL: 36     14.0      2.0     37.3
REMARK  6 active torsions:
REMARK  status: ('A' for Active; 'I' for Inactive)
REMARK    1  A    between atoms: C2_2  and  C4_4 
REMARK    2  A    between atoms: C4_4  and  C5_5 
REMARK    3  A    between atoms: C5_5  and  C6_6 
REMARK    4  A    between atoms: C6_6  and  C7_7 
REMARK    5  A    between atoms: C7_7  and  C10_9 
REMARK    6  A    between atoms: C22_18  and  O24_19 
ROOT
ATOM      1  C10 <0> d   1      37.124   5.107  30.796  0.00  0.00    -0.002 C 
ATOM      2  C12 <0> d   1      37.634   3.954  29.896  0.00  0.00     0.006 C 
ATOM      3  C13 <0> d   1      36.441   2.974  29.723  0.00  0.00     0.006 C 
ATOM      4  C14 <0> d   1      35.222   3.869  29.974  0.00  0.00    -0.001 C 
ATOM      5  C16 <0> d   1      33.949   3.151  30.383  0.00  0.00    -0.001 C 
ATOM      6  C18 <0> d   1      33.468   2.264  29.228  0.00  0.00     0.033 C 
ATOM      7  C19 <0> d   1      32.125   1.691  29.573  0.00  0.00    -0.023 C 
ATOM      8  C20 <0> d   1      31.294   2.271  30.389  0.00  0.00    -0.072 C 
ATOM      9  C21 <0> d   1      29.958   1.599  30.653  0.00  0.00     0.066 C 
ATOM     10  C22 <0> d   1      28.845   2.627  30.425  0.00  0.00     0.122 C 
ATOM     11  C25 <0> d   1      29.105   3.859  31.296  0.00  0.00     0.033 C 
ATOM     12  C26 <0> d   1      30.407   4.532  30.862  0.00  0.00     0.016 C 
ATOM     13  C27 <0> d   1      31.577   3.569  31.085  0.00  0.00    -0.017 C 
ATOM     14  C28 <0> d   1      31.684   3.292  32.586  0.00  0.00     0.020 C 
ATOM     15  C29 <0> d   1      32.884   4.219  30.667  0.00  0.00     0.003 C 
ATOM     16  C31 <0> d   1      33.326   5.220  31.730  0.00  0.00     0.007 C 
ATOM     17  C32 <0> d   1      34.687   5.849  31.393  0.00  0.00     0.010 C 
ATOM     18  C33 <0> d   1      35.699   4.721  31.181  0.00  0.00    -0.036 C 
ATOM     19  C34 <0> d   1      35.718   3.805  32.407  0.00  0.00     0.016 C 
ENDROOT
BRANCH   1  20
ATOM     20  C7  <0> d   1      37.996   5.230  32.046  0.00  0.00    -0.014 C 
ATOM     21  C9  <0> d   1      37.853   6.636  32.633  0.00  0.00     0.010 C 
BRANCH  20  22
ATOM     22  C6  <0> d   1      39.459   4.981  31.673  0.00  0.00     0.005 C 
BRANCH  22  23
ATOM     23  C5  <0> d   1      40.370   5.602  32.734  0.00  0.00     0.001 C 
BRANCH  23  24
ATOM     24  C4  <0> d   1      41.665   4.795  32.832  0.00  0.00     0.004 C 
BRANCH  24  25
ATOM     25  C2  <0> d   1      42.864   5.743  32.768  0.00  0.00    -0.023 C 
ATOM     26  C1  <0> d   1      43.330   6.073  34.186  0.00  0.00     0.009 C 
ATOM     27  C3  <0> d   1      44.003   5.073  31.998  0.00  0.00     0.009 C 
ENDBRANCH  24  25
ENDBRANCH  23  24
ENDBRANCH  22  23
ENDBRANCH  20  22
ENDBRANCH   1  20
BRANCH  10  28
ATOM     28  O24 <0> d   1      27.585   2.052  30.776  0.00  0.00    -0.395 OA
ATOM     29  H60 <0> d   1      26.845   2.673  30.737  0.00  0.00     0.210 HD
ENDBRANCH  10  28
TORSDOF 6
ENDMDL
MODEL 38
REMARK CAVERDOCK RESULT:      13.4      0.000      0.000
REMARK CAVERDOCK CONSTRAINTS:       0.0      0.0      0.0      0.0
REMARK CAVERDOCK TUNNEL: 37     13.4      2.0     38.3
REMARK  6 active torsions:
REMARK  status: ('A' for Active; 'I' for Inactive)
REMARK    1  A    between atoms: C2_2  and  C4_4 
REMARK    2  A    between atoms: C4_4  and  C5_5 
REMARK    3  A    between atoms: C5_5  and  C6_6 
REMARK    4  A    between atoms: C6_6  and  C7_7 
REMARK    5  A    between atoms: C7_7  and  C10_9 
REMARK    6  A    between atoms: C22_18  and  O24_19 
ROOT
ATOM      1  C10 <0> d   1      36.947   4.985  30.657  0.00  0.00    -0.002 C 
ATOM      2  C12 <0> d   1      37.432   3.792  29.795  0.00  0.00     0.006 C 
ATOM      3  C13 <0> d   1      36.228   2.817  29.681  0.00  0.00     0.006 C 
ATOM      4  C14 <0> d   1      35.021   3.732  29.918  0.00  0.00    -0.001 C 
ATOM      5  C16 <0> d   1      33.749   3.041  30.377  0.00  0.00    -0.001 C 
ATOM      6  C18 <0> d   1      33.242   2.114  29.267  0.00  0.00     0.033 C 
ATOM      7  C19 <0> d   1      31.900   1.567  29.657  0.00  0.00    -0.023 C 
ATOM      8  C20 <0> d   1      31.089   2.185  30.465  0.00  0.00    -0.072 C 
ATOM      9  C21 <0> d   1      29.752   1.535  30.778  0.00  0.00     0.066 C 
ATOM     10  C22 <0> d   1      28.644   2.564  30.530  0.00  0.00     0.122 C 
ATOM     11  C25 <0> d   1      28.929   3.826  31.347  0.00  0.00     0.033 C 
ATOM     12  C26 <0> d   1      30.228   4.471  30.864  0.00  0.00     0.016 C 
ATOM     13  C27 <0> d   1      31.394   3.507  31.104  0.00  0.00    -0.017 C 
ATOM     14  C28 <0> d   1      31.526   3.288  32.613  0.00  0.00     0.020 C 
ATOM     15  C29 <0> d   1      32.699   4.129  30.638  0.00  0.00     0.003 C 
ATOM     16  C31 <0> d   1      33.168   5.167  31.654  0.00  0.00     0.007 C 
ATOM     17  C32 <0> d   1      34.528   5.770  31.268  0.00  0.00     0.010 C 
ATOM     18  C33 <0> d   1      35.527   4.626  31.083  0.00  0.00    -0.036 C 
ATOM     19  C34 <0> d   1      35.560   3.758  32.342  0.00  0.00     0.016 C 
ENDROOT
BRANCH   1  20
ATOM     20  C7  <0> d   1      37.843   5.148  31.886  0.00  0.00    -0.014 C 
ATOM     21  C9  <0> d   1      37.720   6.577  32.421  0.00  0.00     0.010 C 
BRANCH  20  22
ATOM     22  C6  <0> d   1      39.297   4.873  31.497  0.00  0.00     0.005 C 
BRANCH  22  23
ATOM     23  C5  <0> d   1      40.224   5.773  32.318  0.00  0.00     0.001 C 
BRANCH  23  24
ATOM     24  C4  <0> d   1      41.417   4.956  32.818  0.00  0.00     0.004 C 
BRANCH  24  25
ATOM     25  C2  <0> d   1      42.681   5.815  32.765  0.00  0.00    -0.023 C 
ATOM     26  C1  <0> d   1      43.260   5.960  34.173  0.00  0.00     0.009 C 
ATOM     27  C3  <0> d   1      43.714   5.147  31.855  0.00  0.00     0.009 C 
ENDBRANCH  24  25
ENDBRANCH  23  24
ENDBRANCH  22  23
ENDBRANCH  20  22
ENDBRANCH   1  20
BRANCH  10  28
ATOM     28  O24 <0> d   1      27.385   2.014  30.926  0.00  0.00    -0.395 OA
ATOM     29  H60 <0> d   1      26.644   2.629  30.844  0.00  0.00     0.210 HD
ENDBRANCH  10  28
TORSDOF 6
ENDMDL
MODEL 39
REMARK CAVERDOCK RESULT:      11.0      0.000      0.000
REMARK CAVERDOCK CONSTRAINTS:       0.1      0.0      0.0      0.0
REMARK CAVERDOCK TUNNEL: 38     11.0      2.1     39.7
REMARK  6 active torsions:
REMARK  status: ('A' for Active; 'I' for Inactive)
REMARK    1  A    between atoms: C2_2  and  C4_4 
REMARK    2  A    between atoms: C4_4  and  C5_5 
REMARK    3  A    between atoms: C5_5  and  C6_6 
REMARK    4  A    between atoms: C6_6  and  C7_7 
REMARK    5  A    between atoms: C7_7  and  C10_9 
REMARK    6  A    between atoms: C22_18  and  O24_19 
ROOT
ATOM      1  C10 <0> d   1      36.765   4.696  31.215  0.00  0.00    -0.002 C 
ATOM      2  C12 <0> d   1      36.592   5.270  32.643  0.00  0.00     0.006 C 
ATOM      3  C13 <0> d   1      35.083   5.139  32.987  0.00  0.00     0.006 C 
ATOM      4  C14 <0> d   1      34.621   3.998  32.074  0.00  0.00    -0.001 C 
ATOM      5  C16 <0> d   1      33.132   3.949  31.781  0.00  0.00    -0.001 C 
ATOM      6  C18 <0> d   1      32.364   3.660  33.076  0.00  0.00     0.033 C 
ATOM      7  C19 <0> d   1      30.915   3.445  32.752  0.00  0.00    -0.023 C 
ATOM      8  C20 <0> d   1      30.502   3.017  31.596  0.00  0.00    -0.072 C 
ATOM      9  C21 <0> d   1      29.009   2.828  31.390  0.00  0.00     0.066 C 
ATOM     10  C22 <0> d   1      28.769   1.417  30.844  0.00  0.00     0.122 C 
ATOM     11  C25 <0> d   1      29.602   1.213  29.577  0.00  0.00     0.033 C 
ATOM     12  C26 <0> d   1      31.091   1.294  29.919  0.00  0.00     0.016 C 
ATOM     13  C27 <0> d   1      31.415   2.694  30.451  0.00  0.00    -0.017 C 
ATOM     14  C28 <0> d   1      31.148   3.701  29.330  0.00  0.00     0.020 C 
ATOM     15  C29 <0> d   1      32.891   2.801  30.792  0.00  0.00     0.003 C 
ATOM     16  C31 <0> d   1      33.707   2.948  29.511  0.00  0.00     0.007 C 
ATOM     17  C32 <0> d   1      35.203   3.141  29.806  0.00  0.00     0.010 C 
ATOM     18  C33 <0> d   1      35.358   4.335  30.750  0.00  0.00    -0.036 C 
ATOM     19  C34 <0> d   1      34.674   5.564  30.147  0.00  0.00     0.016 C 
ENDROOT
BRANCH   1  20
ATOM     20  C7  <0> d   1      37.375   5.750  30.290  0.00  0.00    -0.014 C 
ATOM     21  C9  <0> d   1      36.555   5.833  29.000  0.00  0.00     0.010 C 
BRANCH  20  22
ATOM     22  C6  <0> d   1      38.816   5.361  29.953  0.00  0.00     0.005 C 
BRANCH  22  23
ATOM     23  C5  <0> d   1      39.457   4.679  31.164  0.00  0.00     0.001 C 
BRANCH  23  24
ATOM     24  C4  <0> d   1      40.293   5.698  31.941  0.00  0.00     0.004 C 
BRANCH  24  25
ATOM     25  C2  <0> d   1      41.435   4.979  32.660  0.00  0.00    -0.023 C 
ATOM     26  C1  <0> d   1      42.758   5.678  32.344  0.00  0.00     0.009 C 
ATOM     27  C3  <0> d   1      41.188   5.012  34.169  0.00  0.00     0.009 C 
ENDBRANCH  24  25
ENDBRANCH  23  24
ENDBRANCH  22  23
ENDBRANCH  20  22
ENDBRANCH   1  20
BRANCH  10  28
ATOM     28  O24 <0> d   1      27.384   1.254  30.535  0.00  0.00    -0.395 OA
ATOM     29  H60 <0> d   1      27.140   0.353  30.285  0.00  0.00     0.210 HD
ENDBRANCH  10  28
TORSDOF 6
ENDMDL
MODEL 40
REMARK CAVERDOCK RESULT:      10.3      0.000      0.000
REMARK CAVERDOCK CONSTRAINTS:       0.1      0.0      0.0      0.0
REMARK CAVERDOCK TUNNEL: 39     10.3      2.2     40.3
REMARK  6 active torsions:
REMARK  status: ('A' for Active; 'I' for Inactive)
REMARK    1  A    between atoms: C2_2  and  C4_4 
REMARK    2  A    between atoms: C4_4  and  C5_5 
REMARK    3  A    between atoms: C5_5  and  C6_6 
REMARK    4  A    between atoms: C6_6  and  C7_7 
REMARK    5  A    between atoms: C7_7  and  C10_9 
REMARK    6  A    between atoms: C22_18  and  O24_19 
ROOT
ATOM      1  C10 <0> d   1      36.542   4.672  31.060  0.00  0.00    -0.002 C 
ATOM      2  C12 <0> d   1      36.396   5.235  32.496  0.00  0.00     0.006 C 
ATOM      3  C13 <0> d   1      34.898   5.077  32.877  0.00  0.00     0.006 C 
ATOM      4  C14 <0> d   1      34.431   3.935  31.968  0.00  0.00    -0.001 C 
ATOM      5  C16 <0> d   1      32.936   3.865  31.712  0.00  0.00    -0.001 C 
ATOM      6  C18 <0> d   1      32.206   3.556  33.024  0.00  0.00     0.033 C 
ATOM      7  C19 <0> d   1      30.752   3.320  32.735  0.00  0.00    -0.023 C 
ATOM      8  C20 <0> d   1      30.317   2.893  31.586  0.00  0.00    -0.072 C 
ATOM      9  C21 <0> d   1      28.822   2.682  31.416  0.00  0.00     0.066 C 
ATOM     10  C22 <0> d   1      28.591   1.271  30.867  0.00  0.00     0.122 C 
ATOM     11  C25 <0> d   1      29.395   1.088  29.578  0.00  0.00     0.033 C 
ATOM     12  C26 <0> d   1      30.890   1.190  29.884  0.00  0.00     0.016 C 
ATOM     13  C27 <0> d   1      31.206   2.591  30.417  0.00  0.00    -0.017 C 
ATOM     14  C28 <0> d   1      30.896   3.601  29.309  0.00  0.00     0.020 C 
ATOM     15  C29 <0> d   1      32.688   2.719  30.721  0.00  0.00     0.003 C 
ATOM     16  C31 <0> d   1      33.470   2.887  29.421  0.00  0.00     0.007 C 
ATOM     17  C32 <0> d   1      34.969   3.101  29.681  0.00  0.00     0.010 C 
ATOM     18  C33 <0> d   1      35.129   4.292  30.628  0.00  0.00    -0.036 C 
ATOM     19  C34 <0> d   1      34.411   5.514  30.051  0.00  0.00     0.016 C 
ENDROOT
BRANCH   1  20
ATOM     20  C7  <0> d   1      37.112   5.741  30.127  0.00  0.00    -0.014 C 
ATOM     21  C9  <0> d   1      36.463   5.613  28.747  0.00  0.00     0.010 C 
BRANCH  20  22
ATOM     22  C6  <0> d   1      38.625   5.551  29.998  0.00  0.00     0.005 C 
BRANCH  22  23
ATOM     23  C5  <0> d   1      39.161   4.853  31.250  0.00  0.00     0.001 C 
BRANCH  23  24
ATOM     24  C4  <0> d   1      40.164   5.768  31.955  0.00  0.00     0.004 C 
BRANCH  24  25
ATOM     25  C2  <0> d   1      41.334   4.935  32.480  0.00  0.00    -0.023 C 
ATOM     26  C1  <0> d   1      42.648   5.664  32.197  0.00  0.00     0.009 C 
ATOM     27  C3  <0> d   1      41.178   4.731  33.988  0.00  0.00     0.009 C 
ENDBRANCH  24  25
ENDBRANCH  23  24
ENDBRANCH  22  23
ENDBRANCH  20  22
ENDBRANCH   1  20
BRANCH  10  28
ATOM     28  O24 <0> d   1      27.201   1.088  30.592  0.00  0.00    -0.395 OA
ATOM     29  H60 <0> d   1      26.857   1.670  29.901  0.00  0.00     0.210 HD
ENDBRANCH  10  28
TORSDOF 6
ENDMDL
MODEL 41
REMARK CAVERDOCK RESULT:       9.0      0.000      0.000
REMARK CAVERDOCK CONSTRAINTS:       0.1      0.0      0.0      0.0
REMARK CAVERDOCK TUNNEL: 40      9.0      2.3     41.3
REMARK  6 active torsions:
REMARK  status: ('A' for Active; 'I' for Inactive)
REMARK    1  A    between atoms: C2_2  and  C4_4 
REMARK    2  A    between atoms: C4_4  and  C5_5 
REMARK    3  A    between atoms: C5_5  and  C6_6 
REMARK    4  A    between atoms: C6_6  and  C7_7 
REMARK    5  A    between atoms: C7_7  and  C10_9 
REMARK    6  A    between atoms: C22_18  and  O24_19 
ROOT
ATOM      1  C10 <0> d   1      36.319   4.584  31.231  0.00  0.00    -0.002 C 
ATOM      2  C12 <0> d   1      36.059   5.150  32.650  0.00  0.00     0.006 C 
ATOM      3  C13 <0> d   1      34.535   4.999  32.908  0.00  0.00     0.006 C 
ATOM      4  C14 <0> d   1      34.138   3.857  31.966  0.00  0.00    -0.001 C 
ATOM      5  C16 <0> d   1      32.669   3.792  31.590  0.00  0.00    -0.001 C 
ATOM      6  C18 <0> d   1      31.834   3.488  32.839  0.00  0.00     0.033 C 
ATOM      7  C19 <0> d   1      30.407   3.257  32.434  0.00  0.00    -0.023 C 
ATOM      8  C20 <0> d   1      30.065   2.829  31.255  0.00  0.00    -0.072 C 
ATOM      9  C21 <0> d   1      28.588   2.624  30.965  0.00  0.00     0.066 C 
ATOM     10  C22 <0> d   1      28.397   1.212  30.401  0.00  0.00     0.122 C 
ATOM     11  C25 <0> d   1      29.302   1.023  29.182  0.00  0.00     0.033 C 
ATOM     12  C26 <0> d   1      30.767   1.121  29.607  0.00  0.00     0.016 C 
ATOM     13  C27 <0> d   1      31.044   2.521  30.161  0.00  0.00    -0.017 C 
ATOM     14  C28 <0> d   1      30.829   3.530  29.031  0.00  0.00     0.020 C 
ATOM     15  C29 <0> d   1      32.497   2.645  30.585  0.00  0.00     0.003 C 
ATOM     16  C31 <0> d   1      33.382   2.807  29.352  0.00  0.00     0.007 C 
ATOM     17  C32 <0> d   1      34.857   3.017  29.732  0.00  0.00     0.010 C 
ATOM     18  C33 <0> d   1      34.944   4.209  30.687  0.00  0.00    -0.036 C 
ATOM     19  C34 <0> d   1      34.280   5.432  30.051  0.00  0.00     0.016 C 
ENDROOT
BRANCH   1  20
ATOM     20  C7  <0> d   1      36.967   5.649  30.346  0.00  0.00    -0.014 C 
ATOM     21  C9  <0> d   1      36.177   5.778  29.041  0.00  0.00     0.010 C 
BRANCH  20  22
ATOM     22  C6  <0> d   1      38.408   5.243  30.031  0.00  0.00     0.005 C 
BRANCH  22  23
ATOM     23  C5  <0> d   1      38.877   4.197  31.045  0.00  0.00     0.001 C 
BRANCH  23  24
ATOM     24  C4  <0> d   1      40.393   4.302  31.223  0.00  0.00     0.004 C 
BRANCH  24  25
ATOM     25  C2  <0> d   1      40.703   5.114  32.481  0.00  0.00    -0.023 C 
ATOM     26  C1  <0> d   1      42.072   5.780  32.335  0.00  0.00     0.009 C 
ATOM     27  C3  <0> d   1      39.630   6.188  32.672  0.00  0.00     0.009 C 
ENDBRANCH  24  25
ENDBRANCH  23  24
ENDBRANCH  22  23
ENDBRANCH  20  22
ENDBRANCH   1  20
BRANCH  10  28
ATOM     28  O24 <0> d   1      27.033   1.034  30.014  0.00  0.00    -0.395 OA
ATOM     29  H60 <0> d   1      26.786   0.113  29.854  0.00  0.00     0.210 HD
ENDBRANCH  10  28
TORSDOF 6
ENDMDL
MODEL 42
REMARK CAVERDOCK RESULT:       8.8      0.000      0.000
REMARK CAVERDOCK CONSTRAINTS:       0.3      0.0      0.0      0.0
REMARK CAVERDOCK TUNNEL: 41      8.8      2.3     42.5
REMARK  6 active torsions:
REMARK  status: ('A' for Active; 'I' for Inactive)
REMARK    1  A    between atoms: C2_2  and  C4_4 
REMARK    2  A    between atoms: C4_4  and  C5_5 
REMARK    3  A    between atoms: C5_5  and  C6_6 
REMARK    4  A    between atoms: C6_6  and  C7_7 
REMARK    5  A    between atoms: C7_7  and  C10_9 
REMARK    6  A    between atoms: C22_18  and  O24_19 
ROOT
ATOM      1  C10 <0> d   1      36.095   4.505  30.324  0.00  0.00    -0.002 C 
ATOM      2  C12 <0> d   1      36.517   3.241  29.533  0.00  0.00     0.006 C 
ATOM      3  C13 <0> d   1      35.287   2.292  29.535  0.00  0.00     0.006 C 
ATOM      4  C14 <0> d   1      34.112   3.253  29.750  0.00  0.00    -0.001 C 
ATOM      5  C16 <0> d   1      32.843   2.631  30.305  0.00  0.00    -0.001 C 
ATOM      6  C18 <0> d   1      32.271   1.640  29.285  0.00  0.00     0.033 C 
ATOM      7  C19 <0> d   1      30.933   1.158  29.763  0.00  0.00    -0.023 C 
ATOM      8  C20 <0> d   1      30.169   1.853  30.553  0.00  0.00    -0.072 C 
ATOM      9  C21 <0> d   1      28.830   1.263  30.962  0.00  0.00     0.066 C 
ATOM     10  C22 <0> d   1      27.738   2.300  30.682  0.00  0.00     0.122 C 
ATOM     11  C25 <0> d   1      28.084   3.610  31.394  0.00  0.00     0.033 C 
ATOM     12  C26 <0> d   1      29.378   4.184  30.817  0.00  0.00     0.016 C 
ATOM     13  C27 <0> d   1      30.530   3.209  31.083  0.00  0.00    -0.017 C 
ATOM     14  C28 <0> d   1      30.715   3.095  32.598  0.00  0.00     0.020 C 
ATOM     15  C29 <0> d   1      31.829   3.762  30.525  0.00  0.00     0.003 C 
ATOM     16  C31 <0> d   1      32.362   4.857  31.444  0.00  0.00     0.007 C 
ATOM     17  C32 <0> d   1      33.720   5.395  30.965  0.00  0.00     0.010 C 
ATOM     18  C33 <0> d   1      34.684   4.215  30.827  0.00  0.00    -0.036 C 
ATOM     19  C34 <0> d   1      34.746   3.438  32.144  0.00  0.00     0.016 C 
ENDROOT
BRANCH   1  20
ATOM     20  C7  <0> d   1      37.041   4.732  31.504  0.00  0.00    -0.014 C 
ATOM     21  C9  <0> d   1      36.811   6.131  32.081  0.00  0.00     0.010 C 
BRANCH  20  22
ATOM     22  C6  <0> d   1      38.489   4.611  31.026  0.00  0.00     0.005 C 
BRANCH  22  23
ATOM     23  C5  <0> d   1      39.416   5.320  32.017  0.00  0.00     0.001 C 
BRANCH  23  24
ATOM     24  C4  <0> d   1      40.869   4.955  31.708  0.00  0.00     0.004 C 
BRANCH  24  25
ATOM     25  C2  <0> d   1      41.785   5.569  32.768  0.00  0.00    -0.023 C 
ATOM     26  C1  <0> d   1      41.606   4.823  34.092  0.00  0.00     0.009 C 
ATOM     27  C3  <0> d   1      43.240   5.457  32.311  0.00  0.00     0.009 C 
ENDBRANCH  24  25
ENDBRANCH  23  24
ENDBRANCH  22  23
ENDBRANCH  20  22
ENDBRANCH   1  20
BRANCH  10  28
ATOM     28  O24 <0> d   1      26.483   1.813  31.163  0.00  0.00    -0.395 OA
ATOM     29  H60 <0> d   1      26.554   1.245  31.942  0.00  0.00     0.210 HD
ENDBRANCH  10  28
TORSDOF 6
ENDMDL
MODEL 43
REMARK CAVERDOCK RESULT:       7.9      0.000      0.000
REMARK CAVERDOCK CONSTRAINTS:       0.1      0.0      0.0      0.0
REMARK CAVERDOCK TUNNEL: 42      7.9      2.3     43.1
REMARK  6 active torsions:
REMARK  status: ('A' for Active; 'I' for Inactive)
REMARK    1  A    between atoms: C2_2  and  C4_4 
REMARK    2  A    between atoms: C4_4  and  C5_5 
REMARK    3  A    between atoms: C5_5  and  C6_6 
REMARK    4  A    between atoms: C6_6  and  C7_7 
REMARK    5  A    between atoms: C7_7  and  C10_9 
REMARK    6  A    between atoms: C22_18  and  O24_19 
ROOT
ATOM      1  C10 <0> d   1      35.899   4.357  30.294  0.00  0.00    -0.002 C 
ATOM      2  C12 <0> d   1      36.297   3.064  29.539  0.00  0.00     0.006 C 
ATOM      3  C13 <0> d   1      35.057   2.130  29.586  0.00  0.00     0.006 C 
ATOM      4  C14 <0> d   1      33.896   3.112  29.783  0.00  0.00    -0.001 C 
ATOM      5  C16 <0> d   1      32.626   2.523  30.372  0.00  0.00    -0.001 C 
ATOM      6  C18 <0> d   1      32.031   1.507  29.391  0.00  0.00     0.033 C 
ATOM      7  C19 <0> d   1      30.693   1.056  29.900  0.00  0.00    -0.023 C 
ATOM      8  C20 <0> d   1      29.946   1.785  30.676  0.00  0.00    -0.072 C 
ATOM      9  C21 <0> d   1      28.605   1.225  31.119  0.00  0.00     0.066 C 
ATOM     10  C22 <0> d   1      27.522   2.265  30.818  0.00  0.00     0.122 C 
ATOM     11  C25 <0> d   1      27.891   3.592  31.483  0.00  0.00     0.033 C 
ATOM     12  C26 <0> d   1      29.186   4.132  30.874  0.00  0.00     0.016 C 
ATOM     13  C27 <0> d   1      30.329   3.153  31.158  0.00  0.00    -0.017 C 
ATOM     14  C28 <0> d   1      30.530   3.085  32.673  0.00  0.00     0.020 C 
ATOM     15  C29 <0> d   1      31.628   3.672  30.567  0.00  0.00     0.003 C 
ATOM     16  C31 <0> d   1      32.184   4.790  31.445  0.00  0.00     0.007 C 
ATOM     17  C32 <0> d   1      33.542   5.296  30.933  0.00  0.00     0.010 C 
ATOM     18  C33 <0> d   1      34.491   4.100  30.822  0.00  0.00    -0.036 C 
ATOM     19  C34 <0> d   1      34.559   3.366  32.163  0.00  0.00     0.016 C 
ENDROOT
BRANCH   1  20
ATOM     20  C7  <0> d   1      36.862   4.611  31.455  0.00  0.00    -0.014 C 
ATOM     21  C9  <0> d   1      36.604   6.004  32.036  0.00  0.00     0.010 C 
BRANCH  20  22
ATOM     22  C6  <0> d   1      38.303   4.529  30.949  0.00  0.00     0.005 C 
BRANCH  22  23
ATOM     23  C5  <0> d   1      39.228   5.269  31.918  0.00  0.00     0.001 C 
BRANCH  23  24
ATOM     24  C4  <0> d   1      40.679   5.106  31.464  0.00  0.00     0.004 C 
BRANCH  24  25
ATOM     25  C2  <0> d   1      41.617   5.632  32.552  0.00  0.00    -0.023 C 
ATOM     26  C1  <0> d   1      41.509   4.743  33.793  0.00  0.00     0.009 C 
ATOM     27  C3  <0> d   1      43.057   5.616  32.036  0.00  0.00     0.009 C 
ENDBRANCH  24  25
ENDBRANCH  23  24
ENDBRANCH  22  23
ENDBRANCH  20  22
ENDBRANCH   1  20
BRANCH  10  28
ATOM     28  O24 <0> d   1      26.268   1.808  31.328  0.00  0.00    -0.395 OA
ATOM     29  H60 <0> d   1      25.731   1.330  30.683  0.00  0.00     0.210 HD
ENDBRANCH  10  28
TORSDOF 6
ENDMDL
MODEL 44
REMARK CAVERDOCK RESULT:       6.7      0.000      0.000
REMARK CAVERDOCK CONSTRAINTS:       0.1      0.0      0.0      0.0
REMARK CAVERDOCK TUNNEL: 43      6.7      2.4     44.5
REMARK  6 active torsions:
REMARK  status: ('A' for Active; 'I' for Inactive)
REMARK    1  A    between atoms: C2_2  and  C4_4 
REMARK    2  A    between atoms: C4_4  and  C5_5 
REMARK    3  A    between atoms: C5_5  and  C6_6 
REMARK    4  A    between atoms: C6_6  and  C7_7 
REMARK    5  A    between atoms: C7_7  and  C10_9 
REMARK    6  A    between atoms: C22_18  and  O24_19 
ROOT
ATOM      1  C10 <0> d   1      35.603   4.353  31.699  0.00  0.00    -0.002 C 
ATOM      2  C12 <0> d   1      35.241   4.754  33.151  0.00  0.00     0.006 C 
ATOM      3  C13 <0> d   1      33.710   4.535  33.297  0.00  0.00     0.006 C 
ATOM      4  C14 <0> d   1      33.407   3.493  32.215  0.00  0.00    -0.001 C 
ATOM      5  C16 <0> d   1      31.966   3.431  31.743  0.00  0.00    -0.001 C 
ATOM      6  C18 <0> d   1      31.069   2.971  32.898  0.00  0.00     0.033 C 
ATOM      7  C19 <0> d   1      29.677   2.748  32.383  0.00  0.00    -0.023 C 
ATOM      8  C20 <0> d   1      29.419   2.443  31.145  0.00  0.00    -0.072 C 
ATOM      9  C21 <0> d   1      27.969   2.232  30.744  0.00  0.00     0.066 C 
ATOM     10  C22 <0> d   1      27.857   0.886  30.021  0.00  0.00     0.122 C 
ATOM     11  C25 <0> d   1      28.838   0.856  28.847  0.00  0.00     0.033 C 
ATOM     12  C26 <0> d   1      30.272   0.944  29.370  0.00  0.00     0.016 C 
ATOM     13  C27 <0> d   1      30.470   2.282  30.088  0.00  0.00    -0.017 C 
ATOM     14  C28 <0> d   1      30.289   3.403  29.061  0.00  0.00     0.020 C 
ATOM     15  C29 <0> d   1      31.891   2.396  30.612  0.00  0.00     0.003 C 
ATOM     16  C31 <0> d   1      32.841   2.716  29.461  0.00  0.00     0.007 C 
ATOM     17  C32 <0> d   1      34.284   2.921  29.951  0.00  0.00     0.010 C 
ATOM     18  C33 <0> d   1      34.275   4.003  31.033  0.00  0.00    -0.036 C 
ATOM     19  C34 <0> d   1      33.610   5.271  30.493  0.00  0.00     0.016 C 
ENDROOT
BRANCH   1  20
ATOM     20  C7  <0> d   1      36.266   5.525  30.975  0.00  0.00    -0.014 C 
ATOM     21  C9  <0> d   1      36.968   5.015  29.714  0.00  0.00     0.010 C 
BRANCH  20  22
ATOM     22  C6  <0> d   1      37.294   6.180  31.900  0.00  0.00     0.005 C 
BRANCH  22  23
ATOM     23  C5  <0> d   1      38.663   6.190  31.217  0.00  0.00     0.001 C 
BRANCH  23  24
ATOM     24  C4  <0> d   1      39.762   6.301  32.276  0.00  0.00     0.004 C 
BRANCH  24  25
ATOM     25  C2  <0> d   1      40.390   4.925  32.505  0.00  0.00    -0.023 C 
ATOM     26  C1  <0> d   1      40.131   4.036  31.288  0.00  0.00     0.009 C 
ATOM     27  C3  <0> d   1      41.897   5.081  32.713  0.00  0.00     0.009 C 
ENDBRANCH  24  25
ENDBRANCH  23  24
ENDBRANCH  22  23
ENDBRANCH  20  22
ENDBRANCH   1  20
BRANCH  10  28
ATOM     28  O24 <0> d   1      26.525   0.715  29.533  0.00  0.00    -0.395 OA
ATOM     29  H60 <0> d   1      26.254  -0.208  29.443  0.00  0.00     0.210 HD
ENDBRANCH  10  28
TORSDOF 6
ENDMDL
MODEL 45
REMARK CAVERDOCK RESULT:       5.1      0.000      0.000
REMARK CAVERDOCK CONSTRAINTS:       0.3      0.0      0.0      0.0
REMARK CAVERDOCK TUNNEL: 44      5.1      2.4     45.1
REMARK  6 active torsions:
REMARK  status: ('A' for Active; 'I' for Inactive)
REMARK    1  A    between atoms: C2_2  and  C4_4 
REMARK    2  A    between atoms: C4_4  and  C5_5 
REMARK    3  A    between atoms: C5_5  and  C6_6 
REMARK    4  A    between atoms: C6_6  and  C7_7 
REMARK    5  A    between atoms: C7_7  and  C10_9 
REMARK    6  A    between atoms: C22_18  and  O24_19 
ROOT
ATOM      1  C10 <0> d   1      35.300   4.406  32.023  0.00  0.00    -0.002 C 
ATOM      2  C12 <0> d   1      34.872   4.758  33.470  0.00  0.00     0.006 C 
ATOM      3  C13 <0> d   1      33.350   4.463  33.560  0.00  0.00     0.006 C 
ATOM      4  C14 <0> d   1      33.133   3.432  32.448  0.00  0.00    -0.001 C 
ATOM      5  C16 <0> d   1      31.712   3.311  31.927  0.00  0.00    -0.001 C 
ATOM      6  C18 <0> d   1      30.802   2.783  33.042  0.00  0.00     0.033 C 
ATOM      7  C19 <0> d   1      29.440   2.506  32.476  0.00  0.00    -0.023 C 
ATOM      8  C20 <0> d   1      29.236   2.215  31.225  0.00  0.00    -0.072 C 
ATOM      9  C21 <0> d   1      27.812   1.944  30.771  0.00  0.00     0.066 C 
ATOM     10  C22 <0> d   1      27.790   0.611  30.017  0.00  0.00     0.122 C 
ATOM     11  C25 <0> d   1      28.809   0.653  28.877  0.00  0.00     0.033 C 
ATOM     12  C26 <0> d   1      30.219   0.799  29.449  0.00  0.00     0.016 C 
ATOM     13  C27 <0> d   1      30.328   2.129  30.200  0.00  0.00    -0.017 C 
ATOM     14  C28 <0> d   1      30.126   3.262  29.191  0.00  0.00     0.020 C 
ATOM     15  C29 <0> d   1      31.724   2.299  30.773  0.00  0.00     0.003 C 
ATOM     16  C31 <0> d   1      32.695   2.689  29.661  0.00  0.00     0.007 C 
ATOM     17  C32 <0> d   1      34.109   2.952  30.204  0.00  0.00     0.010 C 
ATOM     18  C33 <0> d   1      34.013   4.009  31.306  0.00  0.00    -0.036 C 
ATOM     19  C34 <0> d   1      33.305   5.255  30.770  0.00  0.00     0.016 C 
ENDROOT
BRANCH   1  20
ATOM     20  C7  <0> d   1      35.929   5.625  31.346  0.00  0.00    -0.014 C 
ATOM     21  C9  <0> d   1      36.548   5.204  30.011  0.00  0.00     0.010 C 
BRANCH  20  22
ATOM     22  C6  <0> d   1      37.016   6.206  32.251  0.00  0.00     0.005 C 
BRANCH  22  23
ATOM     23  C5  <0> d   1      38.384   6.020  31.591  0.00  0.00     0.001 C 
BRANCH  23  24
ATOM     24  C4  <0> d   1      39.481   6.114  32.653  0.00  0.00     0.004 C 
BRANCH  24  25
ATOM     25  C2  <0> d   1      40.541   5.044  32.387  0.00  0.00    -0.023 C 
ATOM     26  C1  <0> d   1      40.271   4.382  31.036  0.00  0.00     0.009 C 
ATOM     27  C3  <0> d   1      41.926   5.692  32.371  0.00  0.00     0.009 C 
ENDBRANCH  24  25
ENDBRANCH  23  24
ENDBRANCH  22  23
ENDBRANCH  20  22
ENDBRANCH   1  20
BRANCH  10  28
ATOM     28  O24 <0> d   1      26.484   0.387  29.482  0.00  0.00    -0.395 OA
ATOM     29  H60 <0> d   1      26.018   1.196  29.231  0.00  0.00     0.210 HD
ENDBRANCH  10  28
TORSDOF 6
ENDMDL
MODEL 46
REMARK CAVERDOCK RESULT:       4.1      0.000      0.000
REMARK CAVERDOCK CONSTRAINTS:       0.1      0.0      0.0      0.0
REMARK CAVERDOCK TUNNEL: 45      4.1      2.3     46.3
REMARK  6 active torsions:
REMARK  status: ('A' for Active; 'I' for Inactive)
REMARK    1  A    between atoms: C2_2  and  C4_4 
REMARK    2  A    between atoms: C4_4  and  C5_5 
REMARK    3  A    between atoms: C5_5  and  C6_6 
REMARK    4  A    between atoms: C6_6  and  C7_7 
REMARK    5  A    between atoms: C7_7  and  C10_9 
REMARK    6  A    between atoms: C22_18  and  O24_19 
ROOT
ATOM      1  C10 <0> d   1      35.200   4.239  31.891  0.00  0.00    -0.002 C 
ATOM      2  C12 <0> d   1      34.852   4.597  33.357  0.00  0.00     0.006 C 
ATOM      3  C13 <0> d   1      33.322   4.375  33.511  0.00  0.00     0.006 C 
ATOM      4  C14 <0> d   1      33.009   3.365  32.401  0.00  0.00    -0.001 C 
ATOM      5  C16 <0> d   1      31.563   3.318  31.941  0.00  0.00    -0.001 C 
ATOM      6  C18 <0> d   1      30.676   2.825  33.091  0.00  0.00     0.033 C 
ATOM      7  C19 <0> d   1      29.280   2.618  32.582  0.00  0.00    -0.023 C 
ATOM      8  C20 <0> d   1      29.010   2.349  31.338  0.00  0.00    -0.072 C 
ATOM      9  C21 <0> d   1      27.556   2.151  30.944  0.00  0.00     0.066 C 
ATOM     10  C22 <0> d   1      27.437   0.827  30.183  0.00  0.00     0.122 C 
ATOM     11  C25 <0> d   1      28.407   0.831  28.999  0.00  0.00     0.033 C 
ATOM     12  C26 <0> d   1      29.846   0.903  29.512  0.00  0.00     0.016 C 
ATOM     13  C27 <0> d   1      30.051   2.220  30.267  0.00  0.00    -0.017 C 
ATOM     14  C28 <0> d   1      29.861   3.370  29.275  0.00  0.00     0.020 C 
ATOM     15  C29 <0> d   1      31.477   2.317  30.781  0.00  0.00     0.003 C 
ATOM     16  C31 <0> d   1      32.417   2.670  29.631  0.00  0.00     0.007 C 
ATOM     17  C32 <0> d   1      33.864   2.860  30.114  0.00  0.00     0.010 C 
ATOM     18  C33 <0> d   1      33.867   3.910  31.227  0.00  0.00    -0.036 C 
ATOM     19  C34 <0> d   1      33.197   5.193  30.731  0.00  0.00     0.016 C 
ENDROOT
BRANCH   1  20
ATOM     20  C7  <0> d   1      35.858   5.432  31.196  0.00  0.00    -0.014 C 
ATOM     21  C9  <0> d   1      36.423   4.987  29.845  0.00  0.00     0.010 C 
BRANCH  20  22
ATOM     22  C6  <0> d   1      36.992   5.969  32.070  0.00  0.00     0.005 C 
BRANCH  22  23
ATOM     23  C5  <0> d   1      38.310   5.307  31.662  0.00  0.00     0.001 C 
BRANCH  23  24
ATOM     24  C4  <0> d   1      39.473   6.007  32.367  0.00  0.00     0.004 C 
BRANCH  24  25
ATOM     25  C2  <0> d   1      40.796   5.399  31.896  0.00  0.00    -0.023 C 
ATOM     26  C1  <0> d   1      41.697   5.139  33.103  0.00  0.00     0.009 C 
ATOM     27  C3  <0> d   1      40.520   4.081  31.170  0.00  0.00     0.009 C 
ENDBRANCH  24  25
ENDBRANCH  23  24
ENDBRANCH  22  23
ENDBRANCH  20  22
ENDBRANCH   1  20
BRANCH  10  28
ATOM     28  O24 <0> d   1      26.100   0.672  29.702  0.00  0.00    -0.395 OA
ATOM     29  H60 <0> d   1      25.589   1.492  29.690  0.00  0.00     0.210 HD
ENDBRANCH  10  28
TORSDOF 6
ENDMDL
MODEL 47
REMARK CAVERDOCK RESULT:       3.4      0.000      0.000
REMARK CAVERDOCK CONSTRAINTS:       0.0      0.0      0.0      0.0
REMARK CAVERDOCK TUNNEL: 46      3.4      2.4     47.3
REMARK  6 active torsions:
REMARK  status: ('A' for Active; 'I' for Inactive)
REMARK    1  A    between atoms: C2_2  and  C4_4 
REMARK    2  A    between atoms: C4_4  and  C5_5 
REMARK    3  A    between atoms: C5_5  and  C6_6 
REMARK    4  A    between atoms: C6_6  and  C7_7 
REMARK    5  A    between atoms: C7_7  and  C10_9 
REMARK    6  A    between atoms: C22_18  and  O24_19 
ROOT
ATOM      1  C10 <0> d   1      35.062   4.057  31.841  0.00  0.00    -0.002 C 
ATOM      2  C12 <0> d   1      34.775   4.429  33.318  0.00  0.00     0.006 C 
ATOM      3  C13 <0> d   1      33.245   4.253  33.524  0.00  0.00     0.006 C 
ATOM      4  C14 <0> d   1      32.864   3.250  32.430  0.00  0.00    -0.001 C 
ATOM      5  C16 <0> d   1      31.402   3.245  32.019  0.00  0.00    -0.001 C 
ATOM      6  C18 <0> d   1      30.541   2.781  33.200  0.00  0.00     0.033 C 
ATOM      7  C19 <0> d   1      29.123   2.615  32.740  0.00  0.00    -0.023 C 
ATOM      8  C20 <0> d   1      28.802   2.351  31.507  0.00  0.00    -0.072 C 
ATOM      9  C21 <0> d   1      27.331   2.196  31.163  0.00  0.00     0.066 C 
ATOM     10  C22 <0> d   1      27.146   0.874  30.411  0.00  0.00     0.122 C 
ATOM     11  C25 <0> d   1      28.075   0.846  29.195  0.00  0.00     0.033 C 
ATOM     12  C26 <0> d   1      29.532   0.877  29.658  0.00  0.00     0.016 C 
ATOM     13  C27 <0> d   1      29.803   2.188  30.401  0.00  0.00    -0.017 C 
ATOM     14  C28 <0> d   1      29.613   3.341  29.413  0.00  0.00     0.020 C 
ATOM     15  C29 <0> d   1      31.247   2.245  30.866  0.00  0.00     0.003 C 
ATOM     16  C31 <0> d   1      32.157   2.567  29.683  0.00  0.00     0.007 C 
ATOM     17  C32 <0> d   1      33.625   2.715  30.116  0.00  0.00     0.010 C 
ATOM     18  C33 <0> d   1      33.697   3.766  31.225  0.00  0.00    -0.036 C 
ATOM     19  C34 <0> d   1      33.049   5.068  30.747  0.00  0.00     0.016 C 
ENDROOT
BRANCH   1  20
ATOM     20  C7  <0> d   1      35.731   5.228  31.120  0.00  0.00    -0.014 C 
ATOM     21  C9  <0> d   1      36.376   4.729  29.825  0.00  0.00     0.010 C 
BRANCH  20  22
ATOM     22  C6  <0> d   1      36.805   5.836  32.023  0.00  0.00     0.005 C 
BRANCH  22  23
ATOM     23  C5  <0> d   1      38.143   5.860  31.280  0.00  0.00     0.001 C 
BRANCH  23  24
ATOM     24  C4  <0> d   1      39.289   5.919  32.292  0.00  0.00     0.004 C 
BRANCH  24  25
ATOM     25  C2  <0> d   1      40.516   5.212  31.715  0.00  0.00    -0.023 C 
ATOM     26  C1  <0> d   1      41.508   4.912  32.840  0.00  0.00     0.009 C 
ATOM     27  C3  <0> d   1      40.085   3.903  31.051  0.00  0.00     0.009 C 
ENDBRANCH  24  25
ENDBRANCH  23  24
ENDBRANCH  22  23
ENDBRANCH  20  22
ENDBRANCH   1  20
BRANCH  10  28
ATOM     28  O24 <0> d   1      25.790   0.757  29.977  0.00  0.00    -0.395 OA
ATOM     29  H60 <0> d   1      25.486  -0.155  29.876  0.00  0.00     0.210 HD
ENDBRANCH  10  28
TORSDOF 6
ENDMDL
MODEL 48
REMARK CAVERDOCK RESULT:       2.5      0.000      0.000
REMARK CAVERDOCK CONSTRAINTS:       0.0      0.0      0.0      0.0
REMARK CAVERDOCK TUNNEL: 47      2.5      2.4     48.7
REMARK  6 active torsions:
REMARK  status: ('A' for Active; 'I' for Inactive)
REMARK    1  A    between atoms: C2_2  and  C4_4 
REMARK    2  A    between atoms: C4_4  and  C5_5 
REMARK    3  A    between atoms: C5_5  and  C6_6 
REMARK    4  A    between atoms: C6_6  and  C7_7 
REMARK    5  A    between atoms: C7_7  and  C10_9 
REMARK    6  A    between atoms: C22_18  and  O24_19 
ROOT
ATOM      1  C10 <0> d   1      34.819   4.065  32.019  0.00  0.00    -0.002 C 
ATOM      2  C12 <0> d   1      34.466   4.360  33.499  0.00  0.00     0.006 C 
ATOM      3  C13 <0> d   1      32.936   4.126  33.639  0.00  0.00     0.006 C 
ATOM      4  C14 <0> d   1      32.629   3.163  32.486  0.00  0.00    -0.001 C 
ATOM      5  C16 <0> d   1      31.185   3.130  32.021  0.00  0.00    -0.001 C 
ATOM      6  C18 <0> d   1      30.297   2.585  33.146  0.00  0.00     0.033 C 
ATOM      7  C19 <0> d   1      28.903   2.395  32.625  0.00  0.00    -0.023 C 
ATOM      8  C20 <0> d   1      28.637   2.178  31.370  0.00  0.00    -0.072 C 
ATOM      9  C21 <0> d   1      27.185   1.992  30.964  0.00  0.00     0.066 C 
ATOM     10  C22 <0> d   1      27.073   0.700  30.147  0.00  0.00     0.122 C 
ATOM     11  C25 <0> d   1      28.046   0.758  28.968  0.00  0.00     0.033 C 
ATOM     12  C26 <0> d   1      29.483   0.814  29.487  0.00  0.00     0.016 C 
ATOM     13  C27 <0> d   1      29.682   2.098  30.298  0.00  0.00    -0.017 C 
ATOM     14  C28 <0> d   1      29.490   3.289  29.355  0.00  0.00     0.020 C 
ATOM     15  C29 <0> d   1      31.106   2.179  30.819  0.00  0.00     0.003 C 
ATOM     16  C31 <0> d   1      32.047   2.584  29.688  0.00  0.00     0.007 C 
ATOM     17  C32 <0> d   1      33.492   2.758  30.182  0.00  0.00     0.010 C 
ATOM     18  C33 <0> d   1      33.488   3.760  31.338  0.00  0.00    -0.036 C 
ATOM     19  C34 <0> d   1      32.815   5.061  30.895  0.00  0.00     0.016 C 
ENDROOT
BRANCH   1  20
ATOM     20  C7  <0> d   1      35.474   5.289  31.377  0.00  0.00    -0.014 C 
ATOM     21  C9  <0> d   1      36.126   4.883  30.053  0.00  0.00     0.010 C 
BRANCH  20  22
ATOM     22  C6  <0> d   1      36.540   5.850  32.319  0.00  0.00     0.005 C 
BRANCH  22  23
ATOM     23  C5  <0> d   1      37.781   6.242  31.513  0.00  0.00     0.001 C 
BRANCH  23  24
ATOM     24  C4  <0> d   1      39.029   6.072  32.380  0.00  0.00     0.004 C 
BRANCH  24  25
ATOM     25  C2  <0> d   1      40.073   5.254  31.618  0.00  0.00    -0.023 C 
ATOM     26  C1  <0> d   1      41.179   4.815  32.578  0.00  0.00     0.009 C 
ATOM     27  C3  <0> d   1      39.407   4.020  31.007  0.00  0.00     0.009 C 
ENDBRANCH  24  25
ENDBRANCH  23  24
ENDBRANCH  22  23
ENDBRANCH  20  22
ENDBRANCH   1  20
BRANCH  10  28
ATOM     28  O24 <0> d   1      25.738   0.561  29.657  0.00  0.00    -0.395 OA
ATOM     29  H60 <0> d   1      25.450  -0.356  29.554  0.00  0.00     0.210 HD
ENDBRANCH  10  28
TORSDOF 6
ENDMDL
MODEL 49
REMARK CAVERDOCK RESULT:       1.5      0.000      0.000
REMARK CAVERDOCK CONSTRAINTS:       0.1      0.0      0.0      0.0
REMARK CAVERDOCK TUNNEL: 48      1.5      2.4     49.1
REMARK  6 active torsions:
REMARK  status: ('A' for Active; 'I' for Inactive)
REMARK    1  A    between atoms: C2_2  and  C4_4 
REMARK    2  A    between atoms: C4_4  and  C5_5 
REMARK    3  A    between atoms: C5_5  and  C6_6 
REMARK    4  A    between atoms: C6_6  and  C7_7 
REMARK    5  A    between atoms: C7_7  and  C10_9 
REMARK    6  A    between atoms: C22_18  and  O24_19 
ROOT
ATOM      1  C10 <0> d   1      34.689   3.970  31.604  0.00  0.00    -0.002 C 
ATOM      2  C12 <0> d   1      34.533   4.278  33.114  0.00  0.00     0.006 C 
ATOM      3  C13 <0> d   1      33.030   4.077  33.450  0.00  0.00     0.006 C 
ATOM      4  C14 <0> d   1      32.559   3.116  32.352  0.00  0.00    -0.001 C 
ATOM      5  C16 <0> d   1      31.066   3.111  32.075  0.00  0.00    -0.001 C 
ATOM      6  C18 <0> d   1      30.318   2.589  33.307  0.00  0.00     0.033 C 
ATOM      7  C19 <0> d   1      28.865   2.427  32.969  0.00  0.00    -0.023 C 
ATOM      8  C20 <0> d   1      28.437   2.211  31.760  0.00  0.00    -0.072 C 
ATOM      9  C21 <0> d   1      26.942   2.053  31.544  0.00  0.00     0.066 C 
ATOM     10  C22 <0> d   1      26.700   0.762  30.756  0.00  0.00     0.122 C 
ATOM     11  C25 <0> d   1      27.516   0.795  29.462  0.00  0.00     0.033 C 
ATOM     12  C26 <0> d   1      29.008   0.822  29.793  0.00  0.00     0.016 C 
ATOM     13  C27 <0> d   1      29.335   2.105  30.564  0.00  0.00    -0.017 C 
ATOM     14  C28 <0> d   1      29.049   3.296  29.646  0.00  0.00     0.020 C 
ATOM     15  C29 <0> d   1      30.815   2.158  30.898  0.00  0.00     0.003 C 
ATOM     16  C31 <0> d   1      31.613   2.538  29.654  0.00  0.00     0.007 C 
ATOM     17  C32 <0> d   1      33.112   2.685  29.959  0.00  0.00     0.010 C 
ATOM     18  C33 <0> d   1      33.276   3.691  31.100  0.00  0.00    -0.036 C 
ATOM     19  C34 <0> d   1      32.578   5.004  30.738  0.00  0.00     0.016 C 
ENDROOT
BRANCH   1  20
ATOM     20  C7  <0> d   1      35.281   5.178  30.875  0.00  0.00    -0.014 C 
ATOM     21  C9  <0> d   1      35.843   4.733  29.523  0.00  0.00     0.010 C 
BRANCH  20  22
ATOM     22  C6  <0> d   1      36.405   5.781  31.720  0.00  0.00     0.005 C 
BRANCH  22  23
ATOM     23  C5  <0> d   1      37.748   5.195  31.278  0.00  0.00     0.001 C 
BRANCH  23  24
ATOM     24  C4  <0> d   1      38.884   5.913  32.010  0.00  0.00     0.004 C 
BRANCH  24  25
ATOM     25  C2  <0> d   1      40.221   5.281  31.619  0.00  0.00    -0.023 C 
ATOM     26  C1  <0> d   1      41.080   5.090  32.869  0.00  0.00     0.009 C 
ATOM     27  C3  <0> d   1      39.970   3.924  30.959  0.00  0.00     0.009 C 
ENDBRANCH  24  25
ENDBRANCH  23  24
ENDBRANCH  22  23
ENDBRANCH  20  22
ENDBRANCH   1  20
BRANCH  10  28
ATOM     28  O24 <0> d   1      25.311   0.648  30.441  0.00  0.00    -0.395 OA
ATOM     29  H60 <0> d   1      24.826   1.483  30.497  0.00  0.00     0.210 HD
ENDBRANCH  10  28
TORSDOF 6
ENDMDL
MODEL 50
REMARK CAVERDOCK RESULT:       1.2      0.000      0.000
REMARK CAVERDOCK CONSTRAINTS:       0.1      0.0      0.0      0.0
REMARK CAVERDOCK TUNNEL: 49      1.2      2.3     50.4
REMARK  6 active torsions:
REMARK  status: ('A' for Active; 'I' for Inactive)
REMARK    1  A    between atoms: C2_2  and  C4_4 
REMARK    2  A    between atoms: C4_4  and  C5_5 
REMARK    3  A    between atoms: C5_5  and  C6_6 
REMARK    4  A    between atoms: C6_6  and  C7_7 
REMARK    5  A    between atoms: C7_7  and  C10_9 
REMARK    6  A    between atoms: C22_18  and  O24_19 
ROOT
ATOM      1  C10 <0> d   1      34.538   3.824  31.833  0.00  0.00    -0.002 C 
ATOM      2  C12 <0> d   1      34.326   4.189  33.324  0.00  0.00     0.006 C 
ATOM      3  C13 <0> d   1      32.807   4.023  33.603  0.00  0.00     0.006 C 
ATOM      4  C14 <0> d   1      32.366   3.029  32.523  0.00  0.00    -0.001 C 
ATOM      5  C16 <0> d   1      30.886   3.037  32.184  0.00  0.00    -0.001 C 
ATOM      6  C18 <0> d   1      30.080   2.572  33.402  0.00  0.00     0.033 C 
ATOM      7  C19 <0> d   1      28.639   2.418  33.011  0.00  0.00    -0.023 C 
ATOM      8  C20 <0> d   1      28.258   2.164  31.793  0.00  0.00    -0.072 C 
ATOM      9  C21 <0> d   1      26.770   2.021  31.521  0.00  0.00     0.066 C 
ATOM     10  C22 <0> d   1      26.540   0.705  30.771  0.00  0.00     0.122 C 
ATOM     11  C25 <0> d   1      27.408   0.677  29.512  0.00  0.00     0.033 C 
ATOM     12  C26 <0> d   1      28.886   0.695  29.904  0.00  0.00     0.016 C 
ATOM     13  C27 <0> d   1      29.202   2.000  30.640  0.00  0.00    -0.017 C 
ATOM     14  C28 <0> d   1      28.973   3.160  29.668  0.00  0.00     0.020 C 
ATOM     15  C29 <0> d   1      30.668   2.044  31.034  0.00  0.00     0.003 C 
ATOM     16  C31 <0> d   1      31.522   2.366  29.811  0.00  0.00     0.007 C 
ATOM     17  C32 <0> d   1      33.010   2.501  30.172  0.00  0.00     0.010 C 
ATOM     18  C33 <0> d   1      33.143   3.546  31.282  0.00  0.00    -0.036 C 
ATOM     19  C34 <0> d   1      32.482   4.855  30.843  0.00  0.00     0.016 C 
ENDROOT
BRANCH   1  20
ATOM     20  C7  <0> d   1      35.180   4.994  31.087  0.00  0.00    -0.014 C 
ATOM     21  C9  <0> d   1      35.794   4.490  29.779  0.00  0.00     0.010 C 
BRANCH  20  22
ATOM     22  C6  <0> d   1      36.273   5.616  31.957  0.00  0.00     0.005 C 
BRANCH  22  23
ATOM     23  C5  <0> d   1      37.568   5.729  31.148  0.00  0.00     0.001 C 
BRANCH  23  24
ATOM     24  C4  <0> d   1      38.747   5.939  32.099  0.00  0.00     0.004 C 
BRANCH  24  25
ATOM     25  C2  <0> d   1      39.970   5.189  31.568  0.00  0.00    -0.023 C 
ATOM     26  C1  <0> d   1      40.871   4.789  32.738  0.00  0.00     0.009 C 
ATOM     27  C3  <0> d   1      39.514   3.934  30.823  0.00  0.00     0.009 C 
ENDBRANCH  24  25
ENDBRANCH  23  24
ENDBRANCH  22  23
ENDBRANCH  20  22
ENDBRANCH   1  20
BRANCH  10  28
ATOM     28  O24 <0> d   1      25.163   0.600  30.403  0.00  0.00    -0.395 OA
ATOM     29  H60 <0> d   1      24.548   0.823  31.114  0.00  0.00     0.210 HD
ENDBRANCH  10  28
TORSDOF 6
ENDMDL
MODEL 51
REMARK CAVERDOCK RESULT:       0.6      0.000      0.000
REMARK CAVERDOCK CONSTRAINTS:       0.0      0.0      0.0      0.0
REMARK CAVERDOCK TUNNEL: 50      0.6      2.3     51.3
REMARK  6 active torsions:
REMARK  status: ('A' for Active; 'I' for Inactive)
REMARK    1  A    between atoms: C2_2  and  C4_4 
REMARK    2  A    between atoms: C4_4  and  C5_5 
REMARK    3  A    between atoms: C5_5  and  C6_6 
REMARK    4  A    between atoms: C6_6  and  C7_7 
REMARK    5  A    between atoms: C7_7  and  C10_9 
REMARK    6  A    between atoms: C22_18  and  O24_19 
ROOT
ATOM      1  C10 <0> d   1      34.313   3.694  31.806  0.00  0.00    -0.002 C 
ATOM      2  C12 <0> d   1      34.087   4.110  33.281  0.00  0.00     0.006 C 
ATOM      3  C13 <0> d   1      32.563   3.967  33.548  0.00  0.00     0.006 C 
ATOM      4  C14 <0> d   1      32.125   2.942  32.496  0.00  0.00    -0.001 C 
ATOM      5  C16 <0> d   1      30.650   2.952  32.139  0.00  0.00    -0.001 C 
ATOM      6  C18 <0> d   1      29.825   2.535  33.363  0.00  0.00     0.033 C 
ATOM      7  C19 <0> d   1      28.388   2.382  32.960  0.00  0.00    -0.023 C 
ATOM      8  C20 <0> d   1      28.018   2.091  31.747  0.00  0.00    -0.072 C 
ATOM      9  C21 <0> d   1      26.532   1.952  31.462  0.00  0.00     0.066 C 
ATOM     10  C22 <0> d   1      26.298   0.614  30.753  0.00  0.00     0.122 C 
ATOM     11  C25 <0> d   1      27.181   0.537  29.506  0.00  0.00     0.033 C 
ATOM     12  C26 <0> d   1      28.654   0.554  29.914  0.00  0.00     0.016 C 
ATOM     13  C27 <0> d   1      28.974   1.881  30.611  0.00  0.00    -0.017 C 
ATOM     14  C28 <0> d   1      28.767   3.010  29.599  0.00  0.00     0.020 C 
ATOM     15  C29 <0> d   1      30.435   1.924  31.020  0.00  0.00     0.003 C 
ATOM     16  C31 <0> d   1      31.306   2.198  29.797  0.00  0.00     0.007 C 
ATOM     17  C32 <0> d   1      32.791   2.331  30.172  0.00  0.00     0.010 C 
ATOM     18  C33 <0> d   1      32.921   3.411  31.248  0.00  0.00    -0.036 C 
ATOM     19  C34 <0> d   1      32.278   4.711  30.758  0.00  0.00     0.016 C 
ENDROOT
BRANCH   1  20
ATOM     20  C7  <0> d   1      34.974   4.833  31.029  0.00  0.00    -0.014 C 
ATOM     21  C9  <0> d   1      35.606   4.280  29.750  0.00  0.00     0.010 C 
BRANCH  20  22
ATOM     22  C6  <0> d   1      36.058   5.479  31.894  0.00  0.00     0.005 C 
BRANCH  22  23
ATOM     23  C5  <0> d   1      37.409   5.373  31.184  0.00  0.00     0.001 C 
BRANCH  23  24
ATOM     24  C4  <0> d   1      38.519   5.848  32.123  0.00  0.00     0.004 C 
BRANCH  24  25
ATOM     25  C2  <0> d   1      39.875   5.389  31.585  0.00  0.00    -0.023 C 
ATOM     26  C1  <0> d   1      40.846   5.189  32.749  0.00  0.00     0.009 C 
ATOM     27  C3  <0> d   1      39.703   4.069  30.831  0.00  0.00     0.009 C 
ENDBRANCH  24  25
ENDBRANCH  23  24
ENDBRANCH  22  23
ENDBRANCH  20  22
ENDBRANCH   1  20
BRANCH  10  28
ATOM     28  O24 <0> d   1      24.925   0.510  30.373  0.00  0.00    -0.395 OA
ATOM     29  H60 <0> d   1      24.631   1.203  29.766  0.00  0.00     0.210 HD
ENDBRANCH  10  28
TORSDOF 6
ENDMDL
MODEL 52
REMARK CAVERDOCK RESULT:       0.5      0.000      0.000
REMARK CAVERDOCK CONSTRAINTS:       0.1      0.0      0.0      0.0
REMARK CAVERDOCK TUNNEL: 51      0.5      2.3     52.3
REMARK  6 active torsions:
REMARK  status: ('A' for Active; 'I' for Inactive)
REMARK    1  A    between atoms: C2_2  and  C4_4 
REMARK    2  A    between atoms: C4_4  and  C5_5 
REMARK    3  A    between atoms: C5_5  and  C6_6 
REMARK    4  A    between atoms: C6_6  and  C7_7 
REMARK    5  A    between atoms: C7_7  and  C10_9 
REMARK    6  A    between atoms: C22_18  and  O24_19 
ROOT
ATOM      1  C10 <0> d   1      34.187   3.604  31.647  0.00  0.00    -0.002 C 
ATOM      2  C12 <0> d   1      33.982   4.025  33.124  0.00  0.00     0.006 C 
ATOM      3  C13 <0> d   1      32.463   3.881  33.414  0.00  0.00     0.006 C 
ATOM      4  C14 <0> d   1      32.010   2.853  32.371  0.00  0.00    -0.001 C 
ATOM      5  C16 <0> d   1      30.530   2.860  32.036  0.00  0.00    -0.001 C 
ATOM      6  C18 <0> d   1      29.724   2.445  33.273  0.00  0.00     0.033 C 
ATOM      7  C19 <0> d   1      28.281   2.290  32.891  0.00  0.00    -0.023 C 
ATOM      8  C20 <0> d   1      27.893   1.995  31.684  0.00  0.00    -0.072 C 
ATOM      9  C21 <0> d   1      26.404   1.853  31.421  0.00  0.00     0.066 C 
ATOM     10  C22 <0> d   1      26.161   0.513  30.720  0.00  0.00     0.122 C 
ATOM     11  C25 <0> d   1      27.026   0.433  29.460  0.00  0.00     0.033 C 
ATOM     12  C26 <0> d   1      28.505   0.453  29.847  0.00  0.00     0.016 C 
ATOM     13  C27 <0> d   1      28.833   1.782  30.535  0.00  0.00    -0.017 C 
ATOM     14  C28 <0> d   1      28.610   2.908  29.522  0.00  0.00     0.020 C 
ATOM     15  C29 <0> d   1      30.300   1.828  30.923  0.00  0.00     0.003 C 
ATOM     16  C31 <0> d   1      31.153   2.099  29.687  0.00  0.00     0.007 C 
ATOM     17  C32 <0> d   1      32.643   2.235  30.039  0.00  0.00     0.010 C 
ATOM     18  C33 <0> d   1      32.788   3.319  31.110  0.00  0.00    -0.036 C 
ATOM     19  C34 <0> d   1      32.136   4.616  30.626  0.00  0.00     0.016 C 
ENDROOT
BRANCH   1  20
ATOM     20  C7  <0> d   1      34.835   4.742  30.857  0.00  0.00    -0.014 C 
ATOM     21  C9  <0> d   1      35.577   4.166  29.648  0.00  0.00     0.010 C 
BRANCH  20  22
ATOM     22  C6  <0> d   1      35.826   5.486  31.755  0.00  0.00     0.005 C 
BRANCH  22  23
ATOM     23  C5  <0> d   1      37.173   5.607  31.039  0.00  0.00     0.001 C 
BRANCH  23  24
ATOM     24  C4  <0> d   1      38.278   5.855  32.068  0.00  0.00     0.004 C 
BRANCH  24  25
ATOM     25  C2  <0> d   1      39.603   5.306  31.536  0.00  0.00    -0.023 C 
ATOM     26  C1  <0> d   1      40.604   5.187  32.686  0.00  0.00     0.009 C 
ATOM     27  C3  <0> d   1      39.371   3.927  30.916  0.00  0.00     0.009 C 
ENDBRANCH  24  25
ENDBRANCH  23  24
ENDBRANCH  22  23
ENDBRANCH  20  22
ENDBRANCH   1  20
BRANCH  10  28
ATOM     28  O24 <0> d   1      24.782   0.406  30.360  0.00  0.00    -0.395 OA
ATOM     29  H60 <0> d   1      24.172   0.531  31.099  0.00  0.00     0.210 HD
ENDBRANCH  10  28
TORSDOF 6
ENDMDL
MODEL 53
REMARK CAVERDOCK RESULT:       0.8      0.000      0.000
REMARK CAVERDOCK CONSTRAINTS:       0.0      0.0      0.0      0.0
REMARK CAVERDOCK TUNNEL: 52      0.8      2.3     53.3
REMARK  6 active torsions:
REMARK  status: ('A' for Active; 'I' for Inactive)
REMARK    1  A    between atoms: C2_2  and  C4_4 
REMARK    2  A    between atoms: C4_4  and  C5_5 
REMARK    3  A    between atoms: C5_5  and  C6_6 
REMARK    4  A    between atoms: C6_6  and  C7_7 
REMARK    5  A    between atoms: C7_7  and  C10_9 
REMARK    6  A    between atoms: C22_18  and  O24_19 
ROOT
ATOM      1  C10 <0> d   1      34.020   3.350  31.593  0.00  0.00    -0.002 C 
ATOM      2  C12 <0> d   1      33.849   3.852  33.049  0.00  0.00     0.006 C 
ATOM      3  C13 <0> d   1      32.325   3.821  33.346  0.00  0.00     0.006 C 
ATOM      4  C14 <0> d   1      31.802   2.777  32.354  0.00  0.00    -0.001 C 
ATOM      5  C16 <0> d   1      30.324   2.865  32.020  0.00  0.00    -0.001 C 
ATOM      6  C18 <0> d   1      29.498   2.562  33.276  0.00  0.00     0.033 C 
ATOM      7  C19 <0> d   1      28.046   2.483  32.904  0.00  0.00    -0.023 C 
ATOM      8  C20 <0> d   1      27.635   2.158  31.713  0.00  0.00    -0.072 C 
ATOM      9  C21 <0> d   1      26.139   2.102  31.459  0.00  0.00     0.066 C 
ATOM     10  C22 <0> d   1      25.806   0.749  30.821  0.00  0.00     0.122 C 
ATOM     11  C25 <0> d   1      26.658   0.554  29.566  0.00  0.00     0.033 C 
ATOM     12  C26 <0> d   1      28.137   0.496  29.950  0.00  0.00     0.016 C 
ATOM     13  C27 <0> d   1      28.554   1.831  30.574  0.00  0.00    -0.017 C 
ATOM     14  C28 <0> d   1      28.401   2.921  29.510  0.00  0.00     0.020 C 
ATOM     15  C29 <0> d   1      30.023   1.799  30.957  0.00  0.00     0.003 C 
ATOM     16  C31 <0> d   1      30.886   1.956  29.709  0.00  0.00     0.007 C 
ATOM     17  C32 <0> d   1      32.383   2.011  30.053  0.00  0.00     0.010 C 
ATOM     18  C33 <0> d   1      32.603   3.132  31.071  0.00  0.00    -0.036 C 
ATOM     19  C34 <0> d   1      32.035   4.445  30.528  0.00  0.00     0.016 C 
ENDROOT
BRANCH   1  20
ATOM     20  C7  <0> d   1      34.738   4.405  30.750  0.00  0.00    -0.014 C 
ATOM     21  C9  <0> d   1      35.541   3.715  29.644  0.00  0.00     0.010 C 
BRANCH  20  22
ATOM     22  C6  <0> d   1      35.685   5.211  31.640  0.00  0.00     0.005 C 
BRANCH  22  23
ATOM     23  C5  <0> d   1      37.034   5.374  30.935  0.00  0.00     0.001 C 
BRANCH  23  24
ATOM     24  C4  <0> d   1      38.099   5.777  31.957  0.00  0.00     0.004 C 
BRANCH  24  25
ATOM     25  C2  <0> d   1      39.469   5.288  31.485  0.00  0.00    -0.023 C 
ATOM     26  C1  <0> d   1      40.415   5.187  32.683  0.00  0.00     0.009 C 
ATOM     27  C3  <0> d   1      39.323   3.913  30.832  0.00  0.00     0.009 C 
ENDBRANCH  24  25
ENDBRANCH  23  24
ENDBRANCH  22  23
ENDBRANCH  20  22
ENDBRANCH   1  20
BRANCH  10  28
ATOM     28  O24 <0> d   1      24.422   0.716  30.468  0.00  0.00    -0.395 OA
ATOM     29  H60 <0> d   1      23.846   1.177  31.092  0.00  0.00     0.210 HD
ENDBRANCH  10  28
TORSDOF 6
ENDMDL
MODEL 54
REMARK CAVERDOCK RESULT:       0.7      0.000      0.000
REMARK CAVERDOCK CONSTRAINTS:       0.0      0.0      0.0      0.0
REMARK CAVERDOCK TUNNEL: 53      0.7      2.3     54.1
REMARK  6 active torsions:
REMARK  status: ('A' for Active; 'I' for Inactive)
REMARK    1  A    between atoms: C2_2  and  C4_4 
REMARK    2  A    between atoms: C4_4  and  C5_5 
REMARK    3  A    between atoms: C5_5  and  C6_6 
REMARK    4  A    between atoms: C6_6  and  C7_7 
REMARK    5  A    between atoms: C7_7  and  C10_9 
REMARK    6  A    between atoms: C22_18  and  O24_19 
ROOT
ATOM      1  C10 <0> d   1      33.820   3.343  31.600  0.00  0.00    -0.002 C 
ATOM      2  C12 <0> d   1      33.573   3.855  33.041  0.00  0.00     0.006 C 
ATOM      3  C13 <0> d   1      32.049   3.705  33.304  0.00  0.00     0.006 C 
ATOM      4  C14 <0> d   1      31.638   2.604  32.320  0.00  0.00    -0.001 C 
ATOM      5  C16 <0> d   1      30.166   2.564  31.951  0.00  0.00    -0.001 C 
ATOM      6  C18 <0> d   1      29.336   2.218  33.193  0.00  0.00     0.033 C 
ATOM      7  C19 <0> d   1      27.906   2.013  32.789  0.00  0.00    -0.023 C 
ATOM      8  C20 <0> d   1      27.553   1.635  31.596  0.00  0.00    -0.072 C 
ATOM      9  C21 <0> d   1      26.072   1.452  31.308  0.00  0.00     0.066 C 
ATOM     10  C22 <0> d   1      25.867   0.065  30.690  0.00  0.00     0.122 C 
ATOM     11  C25 <0> d   1      26.763  -0.082  29.458  0.00  0.00     0.033 C 
ATOM     12  C26 <0> d   1      28.232  -0.012  29.877  0.00  0.00     0.016 C 
ATOM     13  C27 <0> d   1      28.523   1.364  30.485  0.00  0.00    -0.017 C 
ATOM     14  C28 <0> d   1      28.308   2.418  29.396  0.00  0.00     0.020 C 
ATOM     15  C29 <0> d   1      29.979   1.459  30.903  0.00  0.00     0.003 C 
ATOM     16  C31 <0> d   1      30.858   1.664  29.672  0.00  0.00     0.007 C 
ATOM     17  C32 <0> d   1      32.337   1.848  30.049  0.00  0.00     0.010 C 
ATOM     18  C33 <0> d   1      32.439   3.000  31.050  0.00  0.00    -0.036 C 
ATOM     19  C34 <0> d   1      31.780   4.253  30.468  0.00  0.00     0.016 C 
ENDROOT
BRANCH   1  20
ATOM     20  C7  <0> d   1      34.470   4.438  30.753  0.00  0.00    -0.014 C 
ATOM     21  C9  <0> d   1      35.109   3.811  29.512  0.00  0.00     0.010 C 
BRANCH  20  22
ATOM     22  C6  <0> d   1      35.546   5.148  31.577  0.00  0.00     0.005 C 
BRANCH  22  23
ATOM     23  C5  <0> d   1      36.918   4.905  30.943  0.00  0.00     0.001 C 
BRANCH  23  24
ATOM     24  C4  <0> d   1      37.994   5.613  31.768  0.00  0.00     0.004 C 
BRANCH  24  25
ATOM     25  C2  <0> d   1      39.378   5.172  31.286  0.00  0.00    -0.023 C 
ATOM     26  C1  <0> d   1      40.378   5.281  32.438  0.00  0.00     0.009 C 
ATOM     27  C3  <0> d   1      39.311   3.722  30.803  0.00  0.00     0.009 C 
ENDBRANCH  24  25
ENDBRANCH  23  24
ENDBRANCH  22  23
ENDBRANCH  20  22
ENDBRANCH   1  20
BRANCH  10  28
ATOM     28  O24 <0> d   1      24.499  -0.088  30.305  0.00  0.00    -0.395 OA
ATOM     29  H60 <0> d   1      24.366  -0.680  29.553  0.00  0.00     0.210 HD
ENDBRANCH  10  28
TORSDOF 6
ENDMDL
MODEL 55
REMARK CAVERDOCK RESULT:       1.0      0.000      0.000
REMARK CAVERDOCK CONSTRAINTS:       0.0      0.0      0.0      0.0
REMARK CAVERDOCK TUNNEL: 54      1.0      2.2     55.2
REMARK  6 active torsions:
REMARK  status: ('A' for Active; 'I' for Inactive)
REMARK    1  A    between atoms: C2_2  and  C4_4 
REMARK    2  A    between atoms: C4_4  and  C5_5 
REMARK    3  A    between atoms: C5_5  and  C6_6 
REMARK    4  A    between atoms: C6_6  and  C7_7 
REMARK    5  A    between atoms: C7_7  and  C10_9 
REMARK    6  A    between atoms: C22_18  and  O24_19 
ROOT
ATOM      1  C10 <0> d   1      33.646   3.312  31.487  0.00  0.00    -0.002 C 
ATOM      2  C12 <0> d   1      33.404   3.835  32.925  0.00  0.00     0.006 C 
ATOM      3  C13 <0> d   1      31.881   3.684  33.195  0.00  0.00     0.006 C 
ATOM      4  C14 <0> d   1      31.469   2.574  32.223  0.00  0.00    -0.001 C 
ATOM      5  C16 <0> d   1      29.995   2.528  31.860  0.00  0.00    -0.001 C 
ATOM      6  C18 <0> d   1      29.171   2.190  33.108  0.00  0.00     0.033 C 
ATOM      7  C19 <0> d   1      27.740   1.979  32.711  0.00  0.00    -0.023 C 
ATOM      8  C20 <0> d   1      27.382   1.589  31.523  0.00  0.00    -0.072 C 
ATOM      9  C21 <0> d   1      25.902   1.400  31.242  0.00  0.00     0.066 C 
ATOM     10  C22 <0> d   1      25.697   0.008  30.637  0.00  0.00     0.122 C 
ATOM     11  C25 <0> d   1      26.588  -0.147  29.403  0.00  0.00     0.033 C 
ATOM     12  C26 <0> d   1      28.059  -0.071  29.816  0.00  0.00     0.016 C 
ATOM     13  C27 <0> d   1      28.349   1.311  30.410  0.00  0.00    -0.017 C 
ATOM     14  C28 <0> d   1      28.127   2.355  29.313  0.00  0.00     0.020 C 
ATOM     15  C29 <0> d   1      29.807   1.413  30.822  0.00  0.00     0.003 C 
ATOM     16  C31 <0> d   1      30.680   1.609  29.585  0.00  0.00     0.007 C 
ATOM     17  C32 <0> d   1      32.160   1.799  29.955  0.00  0.00     0.010 C 
ATOM     18  C33 <0> d   1      32.263   2.961  30.946  0.00  0.00    -0.036 C 
ATOM     19  C34 <0> d   1      31.599   4.207  30.356  0.00  0.00     0.016 C 
ENDROOT
BRANCH   1  20
ATOM     20  C7  <0> d   1      34.290   4.401  30.628  0.00  0.00    -0.014 C 
ATOM     21  C9  <0> d   1      34.951   3.762  29.404  0.00  0.00     0.010 C 
BRANCH  20  22
ATOM     22  C6  <0> d   1      35.348   5.139  31.450  0.00  0.00     0.005 C 
BRANCH  22  23
ATOM     23  C5  <0> d   1      36.738   4.836  30.886  0.00  0.00     0.001 C 
BRANCH  23  24
ATOM     24  C4  <0> d   1      37.796   5.568  31.712  0.00  0.00     0.004 C 
BRANCH  24  25
ATOM     25  C2  <0> d   1      39.190   5.189  31.208  0.00  0.00    -0.023 C 
ATOM     26  C1  <0> d   1      40.218   5.440  32.312  0.00  0.00     0.009 C 
ATOM     27  C3  <0> d   1      39.206   3.709  30.821  0.00  0.00     0.009 C 
ENDBRANCH  24  25
ENDBRANCH  23  24
ENDBRANCH  22  23
ENDBRANCH  20  22
ENDBRANCH   1  20
BRANCH  10  28
ATOM     28  O24 <0> d   1      24.328  -0.151  30.259  0.00  0.00    -0.395 OA
ATOM     29  H60 <0> d   1      24.199  -0.680  29.461  0.00  0.00     0.210 HD
ENDBRANCH  10  28
TORSDOF 6
ENDMDL
MODEL 56
REMARK CAVERDOCK RESULT:       1.7      0.000      0.000
REMARK CAVERDOCK CONSTRAINTS:       0.1      0.0      0.0      0.0
REMARK CAVERDOCK TUNNEL: 55      1.7      2.2     56.2
REMARK  6 active torsions:
REMARK  status: ('A' for Active; 'I' for Inactive)
REMARK    1  A    between atoms: C2_2  and  C4_4 
REMARK    2  A    between atoms: C4_4  and  C5_5 
REMARK    3  A    between atoms: C5_5  and  C6_6 
REMARK    4  A    between atoms: C6_6  and  C7_7 
REMARK    5  A    between atoms: C7_7  and  C10_9 
REMARK    6  A    between atoms: C22_18  and  O24_19 
ROOT
ATOM      1  C10 <0> d   1      33.394   3.227  31.626  0.00  0.00    -0.002 C 
ATOM      2  C12 <0> d   1      33.078   3.793  33.033  0.00  0.00     0.006 C 
ATOM      3  C13 <0> d   1      31.546   3.633  33.235  0.00  0.00     0.006 C 
ATOM      4  C14 <0> d   1      31.192   2.488  32.279  0.00  0.00    -0.001 C 
ATOM      5  C16 <0> d   1      29.738   2.413  31.848  0.00  0.00    -0.001 C 
ATOM      6  C18 <0> d   1      28.858   2.105  33.066  0.00  0.00     0.033 C 
ATOM      7  C19 <0> d   1      27.449   1.866  32.608  0.00  0.00    -0.023 C 
ATOM      8  C20 <0> d   1      27.154   1.435  31.416  0.00  0.00    -0.072 C 
ATOM      9  C21 <0> d   1      25.690   1.220  31.072  0.00  0.00     0.066 C 
ATOM     10  C22 <0> d   1      25.528  -0.193  30.502  0.00  0.00     0.122 C 
ATOM     11  C25 <0> d   1      26.480  -0.376  29.318  0.00  0.00     0.033 C 
ATOM     12  C26 <0> d   1      27.928  -0.270  29.798  0.00  0.00     0.016 C 
ATOM     13  C27 <0> d   1      28.175   1.133  30.361  0.00  0.00    -0.017 C 
ATOM     14  C28 <0> d   1      27.996   2.140  29.222  0.00  0.00     0.020 C 
ATOM     15  C29 <0> d   1      29.611   1.265  30.838  0.00  0.00     0.003 C 
ATOM     16  C31 <0> d   1      30.540   1.432  29.639  0.00  0.00     0.007 C 
ATOM     17  C32 <0> d   1      31.999   1.651  30.074  0.00  0.00     0.010 C 
ATOM     18  C33 <0> d   1      32.043   2.843  31.031  0.00  0.00    -0.036 C 
ATOM     19  C34 <0> d   1      31.396   4.062  30.370  0.00  0.00     0.016 C 
ENDROOT
BRANCH   1  20
ATOM     20  C7  <0> d   1      34.068   4.296  30.765  0.00  0.00    -0.014 C 
ATOM     21  C9  <0> d   1      34.719   3.635  29.547  0.00  0.00     0.010 C 
BRANCH  20  22
ATOM     22  C6  <0> d   1      35.140   5.013  31.588  0.00  0.00     0.005 C 
BRANCH  22  23
ATOM     23  C5  <0> d   1      36.482   4.939  30.855  0.00  0.00     0.001 C 
BRANCH  23  24
ATOM     24  C4  <0> d   1      37.568   5.591  31.712  0.00  0.00     0.004 C 
BRANCH  24  25
ATOM     25  C2  <0> d   1      38.945   5.162  31.203  0.00  0.00    -0.023 C 
ATOM     26  C1  <0> d   1      39.988   5.391  32.298  0.00  0.00     0.009 C 
ATOM     27  C3  <0> d   1      38.912   3.678  30.832  0.00  0.00     0.009 C 
ENDBRANCH  24  25
ENDBRANCH  23  24
ENDBRANCH  22  23
ENDBRANCH  20  22
ENDBRANCH   1  20
BRANCH  10  28
ATOM     28  O24 <0> d   1      24.181  -0.379  30.064  0.00  0.00    -0.395 OA
ATOM     29  H60 <0> d   1      23.692  -1.042  30.570  0.00  0.00     0.210 HD
ENDBRANCH  10  28
TORSDOF 6
ENDMDL
MODEL 57
REMARK CAVERDOCK RESULT:       2.0      0.000      0.000
REMARK CAVERDOCK CONSTRAINTS:       0.2      0.0      0.0      0.0
REMARK CAVERDOCK TUNNEL: 56      2.0      2.2     57.7
REMARK  6 active torsions:
REMARK  status: ('A' for Active; 'I' for Inactive)
REMARK    1  A    between atoms: C2_2  and  C4_4 
REMARK    2  A    between atoms: C4_4  and  C5_5 
REMARK    3  A    between atoms: C5_5  and  C6_6 
REMARK    4  A    between atoms: C6_6  and  C7_7 
REMARK    5  A    between atoms: C7_7  and  C10_9 
REMARK    6  A    between atoms: C22_18  and  O24_19 
ROOT
ATOM      1  C10 <0> d   1      33.341   3.031  31.360  0.00  0.00    -0.002 C 
ATOM      2  C12 <0> d   1      33.076   3.682  32.741  0.00  0.00     0.006 C 
ATOM      3  C13 <0> d   1      31.547   3.572  32.990  0.00  0.00     0.006 C 
ATOM      4  C14 <0> d   1      31.140   2.385  32.111  0.00  0.00    -0.001 C 
ATOM      5  C16 <0> d   1      29.674   2.323  31.722  0.00  0.00    -0.001 C 
ATOM      6  C18 <0> d   1      28.820   2.106  32.977  0.00  0.00     0.033 C 
ATOM      7  C19 <0> d   1      27.394   1.876  32.569  0.00  0.00    -0.023 C 
ATOM      8  C20 <0> d   1      27.057   1.387  31.412  0.00  0.00    -0.072 C 
ATOM      9  C21 <0> d   1      25.580   1.190  31.118  0.00  0.00     0.066 C 
ATOM     10  C22 <0> d   1      25.369  -0.248  30.633  0.00  0.00     0.122 C 
ATOM     11  C25 <0> d   1      26.284  -0.521  29.438  0.00  0.00     0.033 C 
ATOM     12  C26 <0> d   1      27.746  -0.425  29.873  0.00  0.00     0.016 C 
ATOM     13  C27 <0> d   1      28.042   1.001  30.350  0.00  0.00    -0.017 C 
ATOM     14  C28 <0> d   1      27.856   1.946  29.161  0.00  0.00     0.020 C 
ATOM     15  C29 <0> d   1      29.493   1.123  30.782  0.00  0.00     0.003 C 
ATOM     16  C31 <0> d   1      30.393   1.200  29.552  0.00  0.00     0.007 C 
ATOM     17  C32 <0> d   1      31.867   1.405  29.936  0.00  0.00     0.010 C 
ATOM     18  C33 <0> d   1      31.966   2.649  30.822  0.00  0.00    -0.036 C 
ATOM     19  C34 <0> d   1      31.330   3.845  30.110  0.00  0.00     0.016 C 
ENDROOT
BRANCH   1  20
ATOM     20  C7  <0> d   1      34.017   4.033  30.423  0.00  0.00    -0.014 C 
ATOM     21  C9  <0> d   1      34.776   3.277  29.330  0.00  0.00     0.010 C 
BRANCH  20  22
ATOM     22  C6  <0> d   1      34.997   4.896  31.220  0.00  0.00     0.005 C 
BRANCH  22  23
ATOM     23  C5  <0> d   1      36.432   4.528  30.835  0.00  0.00     0.001 C 
BRANCH  23  24
ATOM     24  C4  <0> d   1      37.404   5.504  31.498  0.00  0.00     0.004 C 
BRANCH  24  25
ATOM     25  C2  <0> d   1      38.837   5.146  31.101  0.00  0.00    -0.023 C 
ATOM     26  C1  <0> d   1      39.787   5.487  32.250  0.00  0.00     0.009 C 
ATOM     27  C3  <0> d   1      38.922   3.649  30.796  0.00  0.00     0.009 C 
ENDBRANCH  24  25
ENDBRANCH  23  24
ENDBRANCH  22  23
ENDBRANCH  20  22
ENDBRANCH   1  20
BRANCH  10  28
ATOM     28  O24 <0> d   1      24.006  -0.425  30.242  0.00  0.00    -0.395 OA
ATOM     29  H60 <0> d   1      23.593   0.373  29.886  0.00  0.00     0.210 HD
ENDBRANCH  10  28
TORSDOF 6
ENDMDL
MODEL 58
REMARK CAVERDOCK RESULT:       2.4      0.000      0.000
REMARK CAVERDOCK CONSTRAINTS:       0.0      0.0      0.0      0.0
REMARK CAVERDOCK TUNNEL: 57      2.4      2.3     58.1
REMARK  6 active torsions:
REMARK  status: ('A' for Active; 'I' for Inactive)
REMARK    1  A    between atoms: C2_2  and  C4_4 
REMARK    2  A    between atoms: C4_4  and  C5_5 
REMARK    3  A    between atoms: C5_5  and  C6_6 
REMARK    4  A    between atoms: C6_6  and  C7_7 
REMARK    5  A    between atoms: C7_7  and  C10_9 
REMARK    6  A    between atoms: C22_18  and  O24_19 
ROOT
ATOM      1  C10 <0> d   1      32.259   4.412  31.237  0.00  0.00    -0.002 C 
ATOM      2  C12 <0> d   1      32.115   4.918  29.780  0.00  0.00     0.006 C 
ATOM      3  C13 <0> d   1      31.061   4.002  29.100  0.00  0.00     0.006 C 
ATOM      4  C14 <0> d   1      30.248   3.474  30.288  0.00  0.00    -0.001 C 
ATOM      5  C16 <0> d   1      29.484   2.185  30.045  0.00  0.00    -0.001 C 
ATOM      6  C18 <0> d   1      28.400   2.424  28.988  0.00  0.00     0.033 C 
ATOM      7  C19 <0> d   1      27.542   1.198  28.876  0.00  0.00    -0.023 C 
ATOM      8  C20 <0> d   1      27.380   0.353  29.852  0.00  0.00    -0.072 C 
ATOM      9  C21 <0> d   1      26.478  -0.848  29.622  0.00  0.00     0.066 C 
ATOM     10  C22 <0> d   1      25.459  -0.913  30.764  0.00  0.00     0.122 C 
ATOM     11  C25 <0> d   1      26.196  -0.937  32.104  0.00  0.00     0.033 C 
ATOM     12  C26 <0> d   1      26.967   0.370  32.292  0.00  0.00     0.016 C 
ATOM     13  C27 <0> d   1      28.029   0.496  31.196  0.00  0.00    -0.017 C 
ATOM     14  C28 <0> d   1      29.027  -0.651  31.368  0.00  0.00     0.020 C 
ATOM     15  C29 <0> d   1      28.814   1.785  31.366  0.00  0.00     0.003 C 
ATOM     16  C31 <0> d   1      29.813   1.635  32.509  0.00  0.00     0.007 C 
ATOM     17  C32 <0> d   1      30.690   2.887  32.671  0.00  0.00     0.010 C 
ATOM     18  C33 <0> d   1      31.362   3.181  31.328  0.00  0.00    -0.036 C 
ATOM     19  C34 <0> d   1      32.121   1.942  30.847  0.00  0.00     0.016 C 
ENDROOT
BRANCH   1  20
ATOM     20  C7  <0> d   1      33.712   4.031  31.524  0.00  0.00    -0.014 C 
ATOM     21  C9  <0> d   1      34.186   4.744  32.793  0.00  0.00     0.010 C 
BRANCH  20  22
ATOM     22  C6  <0> d   1      34.592   4.452  30.345  0.00  0.00     0.005 C 
BRANCH  22  23
ATOM     23  C5  <0> d   1      36.047   4.074  30.633  0.00  0.00     0.001 C 
BRANCH  23  24
ATOM     24  C4  <0> d   1      36.788   5.288  31.196  0.00  0.00     0.004 C 
BRANCH  24  25
ATOM     25  C2  <0> d   1      38.287   5.140  30.928  0.00  0.00    -0.023 C 
ATOM     26  C1  <0> d   1      39.075   5.803  32.058  0.00  0.00     0.009 C 
ATOM     27  C3  <0> d   1      38.647   3.655  30.858  0.00  0.00     0.009 C 
ENDBRANCH  24  25
ENDBRANCH  23  24
ENDBRANCH  22  23
ENDBRANCH  20  22
ENDBRANCH   1  20
BRANCH  10  28
ATOM     28  O24 <0> d   1      24.671  -2.099  30.632  0.00  0.00    -0.395 OA
ATOM     29  H60 <0> d   1      25.076  -2.780  30.079  0.00  0.00     0.210 HD
ENDBRANCH  10  28
TORSDOF 6
ENDMDL
MODEL 59
REMARK CAVERDOCK RESULT:       1.8      0.000      0.000
REMARK CAVERDOCK CONSTRAINTS:       0.0      0.0      0.0      0.0
REMARK CAVERDOCK TUNNEL: 58      1.8      2.4     59.1
REMARK  6 active torsions:
REMARK  status: ('A' for Active; 'I' for Inactive)
REMARK    1  A    between atoms: C2_2  and  C4_4 
REMARK    2  A    between atoms: C4_4  and  C5_5 
REMARK    3  A    between atoms: C5_5  and  C6_6 
REMARK    4  A    between atoms: C6_6  and  C7_7 
REMARK    5  A    between atoms: C7_7  and  C10_9 
REMARK    6  A    between atoms: C22_18  and  O24_19 
ROOT
ATOM      1  C10 <0> d   1      32.070   4.357  31.435  0.00  0.00    -0.002 C 
ATOM      2  C12 <0> d   1      32.025   4.765  29.942  0.00  0.00     0.006 C 
ATOM      3  C13 <0> d   1      31.035   3.788  29.250  0.00  0.00     0.006 C 
ATOM      4  C14 <0> d   1      30.145   3.324  30.409  0.00  0.00    -0.001 C 
ATOM      5  C16 <0> d   1      29.419   2.008  30.198  0.00  0.00    -0.001 C 
ATOM      6  C18 <0> d   1      28.410   2.158  29.053  0.00  0.00     0.033 C 
ATOM      7  C19 <0> d   1      27.579   0.912  28.961  0.00  0.00    -0.023 C 
ATOM      8  C20 <0> d   1      27.358   0.130  29.976  0.00  0.00    -0.072 C 
ATOM      9  C21 <0> d   1      26.491  -1.099  29.762  0.00  0.00     0.066 C 
ATOM     10  C22 <0> d   1      25.393  -1.109  30.830  0.00  0.00     0.122 C 
ATOM     11  C25 <0> d   1      26.032  -1.033  32.219  0.00  0.00     0.033 C 
ATOM     12  C26 <0> d   1      26.770   0.298  32.374  0.00  0.00     0.016 C 
ATOM     13  C27 <0> d   1      27.907   0.372  31.351  0.00  0.00    -0.017 C 
ATOM     14  C28 <0> d   1      28.905  -0.745  31.669  0.00  0.00     0.020 C 
ATOM     15  C29 <0> d   1      28.660   1.683  31.491  0.00  0.00     0.003 C 
ATOM     16  C31 <0> d   1      29.576   1.624  32.710  0.00  0.00     0.007 C 
ATOM     17  C32 <0> d   1      30.421   2.900  32.851  0.00  0.00     0.010 C 
ATOM     18  C33 <0> d   1      31.186   3.118  31.544  0.00  0.00    -0.036 C 
ATOM     19  C34 <0> d   1      31.993   1.865  31.200  0.00  0.00     0.016 C 
ENDROOT
BRANCH   1  20
ATOM     20  C7  <0> d   1      33.504   4.021  31.850  0.00  0.00    -0.014 C 
ATOM     21  C9  <0> d   1      34.048   5.133  32.751  0.00  0.00     0.010 C 
BRANCH  20  22
ATOM     22  C6  <0> d   1      34.380   3.902  30.602  0.00  0.00     0.005 C 
BRANCH  22  23
ATOM     23  C5  <0> d   1      35.547   4.889  30.700  0.00  0.00     0.001 C 
BRANCH  23  24
ATOM     24  C4  <0> d   1      36.866   4.142  30.495  0.00  0.00     0.004 C 
BRANCH  24  25
ATOM     25  C2  <0> d   1      38.035   5.074  30.820  0.00  0.00    -0.023 C 
ATOM     26  C1  <0> d   1      37.672   5.948  32.021  0.00  0.00     0.009 C 
ATOM     27  C3  <0> d   1      39.274   4.240  31.150  0.00  0.00     0.009 C 
ENDBRANCH  24  25
ENDBRANCH  23  24
ENDBRANCH  22  23
ENDBRANCH  20  22
ENDBRANCH   1  20
BRANCH  10  28
ATOM     28  O24 <0> d   1      24.633  -2.314  30.721  0.00  0.00    -0.395 OA
ATOM     29  H60 <0> d   1      25.154  -3.120  30.837  0.00  0.00     0.210 HD
ENDBRANCH  10  28
TORSDOF 6
ENDMDL
MODEL 60
REMARK CAVERDOCK RESULT:       1.4      0.000      0.000
REMARK CAVERDOCK CONSTRAINTS:       0.0      0.0      0.0      0.0
REMARK CAVERDOCK TUNNEL: 59      1.4      2.4     60.3
REMARK  6 active torsions:
REMARK  status: ('A' for Active; 'I' for Inactive)
REMARK    1  A    between atoms: C2_2  and  C4_4 
REMARK    2  A    between atoms: C4_4  and  C5_5 
REMARK    3  A    between atoms: C5_5  and  C6_6 
REMARK    4  A    between atoms: C6_6  and  C7_7 
REMARK    5  A    between atoms: C7_7  and  C10_9 
REMARK    6  A    between atoms: C22_18  and  O24_19 
ROOT
ATOM      1  C10 <0> d   1      31.882   4.289  31.236  0.00  0.00    -0.002 C 
ATOM      2  C12 <0> d   1      31.717   4.741  29.764  0.00  0.00     0.006 C 
ATOM      3  C13 <0> d   1      30.694   3.766  29.118  0.00  0.00     0.006 C 
ATOM      4  C14 <0> d   1      29.903   3.250  30.325  0.00  0.00    -0.001 C 
ATOM      5  C16 <0> d   1      29.185   1.927  30.127  0.00  0.00    -0.001 C 
ATOM      6  C18 <0> d   1      28.090   2.093  29.066  0.00  0.00     0.033 C 
ATOM      7  C19 <0> d   1      27.276   0.835  28.997  0.00  0.00    -0.023 C 
ATOM      8  C20 <0> d   1      27.145   0.018  30.001  0.00  0.00    -0.072 C 
ATOM      9  C21 <0> d   1      26.286  -1.221  29.814  0.00  0.00     0.066 C 
ATOM     10  C22 <0> d   1      25.271  -1.284  30.961  0.00  0.00     0.122 C 
ATOM     11  C25 <0> d   1      26.012  -1.237  32.299  0.00  0.00     0.033 C 
ATOM     12  C26 <0> d   1      26.737   0.102  32.441  0.00  0.00     0.016 C 
ATOM     13  C27 <0> d   1      27.792   0.228  31.338  0.00  0.00    -0.017 C 
ATOM     14  C28 <0> d   1      28.830  -0.877  31.545  0.00  0.00     0.020 C 
ATOM     15  C29 <0> d   1      28.531   1.549  31.463  0.00  0.00     0.003 C 
ATOM     16  C31 <0> d   1      29.537   1.472  32.608  0.00  0.00     0.007 C 
ATOM     17  C32 <0> d   1      30.369   2.759  32.725  0.00  0.00     0.010 C 
ATOM     18  C33 <0> d   1      31.029   3.031  31.371  0.00  0.00    -0.036 C 
ATOM     19  C34 <0> d   1      31.829   1.804  30.929  0.00  0.00     0.016 C 
ENDROOT
BRANCH   1  20
ATOM     20  C7  <0> d   1      33.348   3.969  31.531  0.00  0.00    -0.014 C 
ATOM     21  C9  <0> d   1      33.698   4.440  32.945  0.00  0.00     0.010 C 
BRANCH  20  22
ATOM     22  C6  <0> d   1      34.240   4.689  30.519  0.00  0.00     0.005 C 
BRANCH  22  23
ATOM     23  C5  <0> d   1      35.626   4.039  30.506  0.00  0.00     0.001 C 
BRANCH  23  24
ATOM     24  C4  <0> d   1      36.698   5.124  30.393  0.00  0.00     0.004 C 
BRANCH  24  25
ATOM     25  C2  <0> d   1      37.757   4.909  31.475  0.00  0.00    -0.023 C 
ATOM     26  C1  <0> d   1      39.066   4.454  30.827  0.00  0.00     0.009 C 
ATOM     27  C3  <0> d   1      37.989   6.220  32.228  0.00  0.00     0.009 C 
ENDBRANCH  24  25
ENDBRANCH  23  24
ENDBRANCH  22  23
ENDBRANCH  20  22
ENDBRANCH   1  20
BRANCH  10  28
ATOM     28  O24 <0> d   1      24.526  -2.500  30.871  0.00  0.00    -0.395 OA
ATOM     29  H60 <0> d   1      25.067  -3.281  30.694  0.00  0.00     0.210 HD
ENDBRANCH  10  28
TORSDOF 6
ENDMDL
MODEL 61
REMARK CAVERDOCK RESULT:       0.7      0.000      0.000
REMARK CAVERDOCK CONSTRAINTS:       0.0      0.0      0.0      0.0
REMARK CAVERDOCK TUNNEL: 60      0.7      2.5     61.4
REMARK  6 active torsions:
REMARK  status: ('A' for Active; 'I' for Inactive)
REMARK    1  A    between atoms: C2_2  and  C4_4 
REMARK    2  A    between atoms: C4_4  and  C5_5 
REMARK    3  A    between atoms: C5_5  and  C6_6 
REMARK    4  A    between atoms: C6_6  and  C7_7 
REMARK    5  A    between atoms: C7_7  and  C10_9 
REMARK    6  A    between atoms: C22_18  and  O24_19 
ROOT
ATOM      1  C10 <0> d   1      31.740   4.136  31.097  0.00  0.00    -0.002 C 
ATOM      2  C12 <0> d   1      31.522   4.511  29.610  0.00  0.00     0.006 C 
ATOM      3  C13 <0> d   1      30.515   3.474  29.041  0.00  0.00     0.006 C 
ATOM      4  C14 <0> d   1      29.772   2.994  30.293  0.00  0.00    -0.001 C 
ATOM      5  C16 <0> d   1      29.091   1.642  30.178  0.00  0.00    -0.001 C 
ATOM      6  C18 <0> d   1      27.964   1.722  29.142  0.00  0.00     0.033 C 
ATOM      7  C19 <0> d   1      27.189   0.437  29.157  0.00  0.00    -0.023 C 
ATOM      8  C20 <0> d   1      27.111  -0.333  30.202  0.00  0.00    -0.072 C 
ATOM      9  C21 <0> d   1      26.287  -1.605  30.098  0.00  0.00     0.066 C 
ATOM     10  C22 <0> d   1      25.306  -1.644  31.274  0.00  0.00     0.122 C 
ATOM     11  C25 <0> d   1      26.080  -1.509  32.587  0.00  0.00     0.033 C 
ATOM     12  C26 <0> d   1      26.765  -0.143  32.645  0.00  0.00     0.016 C 
ATOM     13  C27 <0> d   1      27.786  -0.038  31.508  0.00  0.00    -0.017 C 
ATOM     14  C28 <0> d   1      28.864  -1.100  31.739  0.00  0.00     0.020 C 
ATOM     15  C29 <0> d   1      28.486   1.309  31.549  0.00  0.00     0.003 C 
ATOM     16  C31 <0> d   1      29.524   1.318  32.667  0.00  0.00     0.007 C 
ATOM     17  C32 <0> d   1      30.317   2.635  32.699  0.00  0.00     0.010 C 
ATOM     18  C33 <0> d   1      30.932   2.861  31.316  0.00  0.00    -0.036 C 
ATOM     19  C34 <0> d   1      31.759   1.639  30.911  0.00  0.00     0.016 C 
ENDROOT
BRANCH   1  20
ATOM     20  C7  <0> d   1      33.223   3.876  31.366  0.00  0.00    -0.014 C 
ATOM     21  C9  <0> d   1      33.701   4.778  32.506  0.00  0.00     0.010 C 
BRANCH  20  22
ATOM     22  C6  <0> d   1      34.031   4.179  30.104  0.00  0.00     0.005 C 
BRANCH  22  23
ATOM     23  C5  <0> d   1      35.457   3.650  30.269  0.00  0.00     0.001 C 
BRANCH  23  24
ATOM     24  C4  <0> d   1      36.453   4.797  30.090  0.00  0.00     0.004 C 
BRANCH  24  25
ATOM     25  C2  <0> d   1      37.415   4.828  31.278  0.00  0.00    -0.023 C 
ATOM     26  C1  <0> d   1      38.794   4.341  30.832  0.00  0.00     0.009 C 
ATOM     27  C3  <0> d   1      37.525   6.260  31.807  0.00  0.00     0.009 C 
ENDBRANCH  24  25
ENDBRANCH  23  24
ENDBRANCH  22  23
ENDBRANCH  20  22
ENDBRANCH   1  20
BRANCH  10  28
ATOM     28  O24 <0> d   1      24.598  -2.884  31.263  0.00  0.00    -0.395 OA
ATOM     29  H60 <0> d   1      25.111  -3.634  31.594  0.00  0.00     0.210 HD
ENDBRANCH  10  28
TORSDOF 6
ENDMDL
MODEL 62
REMARK CAVERDOCK RESULT:       0.7      0.000      0.000
REMARK CAVERDOCK CONSTRAINTS:       0.1      0.0      0.0      0.0
REMARK CAVERDOCK TUNNEL: 61      0.7      2.5     62.3
REMARK  6 active torsions:
REMARK  status: ('A' for Active; 'I' for Inactive)
REMARK    1  A    between atoms: C2_2  and  C4_4 
REMARK    2  A    between atoms: C4_4  and  C5_5 
REMARK    3  A    between atoms: C5_5  and  C6_6 
REMARK    4  A    between atoms: C6_6  and  C7_7 
REMARK    5  A    between atoms: C7_7  and  C10_9 
REMARK    6  A    between atoms: C22_18  and  O24_19 
ROOT
ATOM      1  C10 <0> d   1      31.641   4.056  31.159  0.00  0.00    -0.002 C 
ATOM      2  C12 <0> d   1      31.425   4.388  29.661  0.00  0.00     0.006 C 
ATOM      3  C13 <0> d   1      30.427   3.330  29.118  0.00  0.00     0.006 C 
ATOM      4  C14 <0> d   1      29.683   2.879  30.380  0.00  0.00    -0.001 C 
ATOM      5  C16 <0> d   1      29.012   1.520  30.301  0.00  0.00    -0.001 C 
ATOM      6  C18 <0> d   1      27.888   1.563  29.260  0.00  0.00     0.033 C 
ATOM      7  C19 <0> d   1      27.121   0.274  29.307  0.00  0.00    -0.023 C 
ATOM      8  C20 <0> d   1      27.045  -0.467  30.373  0.00  0.00    -0.072 C 
ATOM      9  C21 <0> d   1      26.230  -1.747  30.303  0.00  0.00     0.066 C 
ATOM     10  C22 <0> d   1      25.245  -1.760  31.476  0.00  0.00     0.122 C 
ATOM     11  C25 <0> d   1      26.013  -1.583  32.788  0.00  0.00     0.033 C 
ATOM     12  C26 <0> d   1      26.689  -0.211  32.809  0.00  0.00     0.016 C 
ATOM     13  C27 <0> d   1      27.713  -0.131  31.673  0.00  0.00    -0.017 C 
ATOM     14  C28 <0> d   1      28.797  -1.179  31.937  0.00  0.00     0.020 C 
ATOM     15  C29 <0> d   1      28.404   1.221  31.679  0.00  0.00     0.003 C 
ATOM     16  C31 <0> d   1      29.438   1.269  32.800  0.00  0.00     0.007 C 
ATOM     17  C32 <0> d   1      30.222   2.591  32.797  0.00  0.00     0.010 C 
ATOM     18  C33 <0> d   1      30.840   2.782  31.411  0.00  0.00    -0.036 C 
ATOM     19  C34 <0> d   1      31.677   1.555  31.042  0.00  0.00     0.016 C 
ENDROOT
BRANCH   1  20
ATOM     20  C7  <0> d   1      33.124   3.814  31.440  0.00  0.00    -0.014 C 
ATOM     21  C9  <0> d   1      33.495   4.427  32.793  0.00  0.00     0.010 C 
BRANCH  20  22
ATOM     22  C6  <0> d   1      33.964   4.464  30.339  0.00  0.00     0.005 C 
BRANCH  22  23
ATOM     23  C5  <0> d   1      35.322   3.763  30.250  0.00  0.00     0.001 C 
BRANCH  23  24
ATOM     24  C4  <0> d   1      36.423   4.804  30.046  0.00  0.00     0.004 C 
BRANCH  24  25
ATOM     25  C2  <0> d   1      37.356   4.805  31.258  0.00  0.00    -0.023 C 
ATOM     26  C1  <0> d   1      38.761   4.386  30.821  0.00  0.00     0.009 C 
ATOM     27  C3  <0> d   1      37.406   6.210  31.861  0.00  0.00     0.009 C 
ENDBRANCH  24  25
ENDBRANCH  23  24
ENDBRANCH  22  23
ENDBRANCH  20  22
ENDBRANCH   1  20
BRANCH  10  28
ATOM     28  O24 <0> d   1      24.545  -3.005  31.498  0.00  0.00    -0.395 OA
ATOM     29  H60 <0> d   1      25.104  -3.767  31.698  0.00  0.00     0.210 HD
ENDBRANCH  10  28
TORSDOF 6
ENDMDL
MODEL 63
REMARK CAVERDOCK RESULT:      -2.2      0.000      0.000
REMARK CAVERDOCK CONSTRAINTS:       0.2      0.0      0.0      0.0
REMARK CAVERDOCK TUNNEL: 62     -2.2      2.6     63.1
REMARK  6 active torsions:
REMARK  status: ('A' for Active; 'I' for Inactive)
REMARK    1  A    between atoms: C2_2  and  C4_4 
REMARK    2  A    between atoms: C4_4  and  C5_5 
REMARK    3  A    between atoms: C5_5  and  C6_6 
REMARK    4  A    between atoms: C6_6  and  C7_7 
REMARK    5  A    between atoms: C7_7  and  C10_9 
REMARK    6  A    between atoms: C22_18  and  O24_19 
ROOT
ATOM      1  C10 <0> d   1      31.067   4.415  30.424  0.00  0.00    -0.002 C 
ATOM      2  C12 <0> d   1      30.585   4.400  28.952  0.00  0.00     0.006 C 
ATOM      3  C13 <0> d   1      29.599   3.206  28.826  0.00  0.00     0.006 C 
ATOM      4  C14 <0> d   1      29.109   3.012  30.265  0.00  0.00    -0.001 C 
ATOM      5  C16 <0> d   1      28.546   1.641  30.592  0.00  0.00    -0.001 C 
ATOM      6  C18 <0> d   1      27.268   1.406  29.779  0.00  0.00     0.033 C 
ATOM      7  C19 <0> d   1      26.625   0.127  30.229  0.00  0.00    -0.023 C 
ATOM      8  C20 <0> d   1      26.783  -0.364  31.423  0.00  0.00    -0.072 C 
ATOM      9  C21 <0> d   1      26.072  -1.663  31.766  0.00  0.00     0.066 C 
ATOM     10  C22 <0> d   1      25.295  -1.459  33.071  0.00  0.00     0.122 C 
ATOM     11  C25 <0> d   1      26.250  -0.966  34.160  0.00  0.00     0.033 C 
ATOM     12  C26 <0> d   1      26.808   0.405  33.775  0.00  0.00     0.016 C 
ATOM     13  C27 <0> d   1      27.624   0.277  32.486  0.00  0.00    -0.017 C 
ATOM     14  C28 <0> d   1      28.817  -0.639  32.767  0.00  0.00     0.020 C 
ATOM     15  C29 <0> d   1      28.195   1.627  32.086  0.00  0.00     0.003 C 
ATOM     16  C31 <0> d   1      29.391   1.964  32.973  0.00  0.00     0.007 C 
ATOM     17  C32 <0> d   1      30.056   3.286  32.556  0.00  0.00     0.010 C 
ATOM     18  C33 <0> d   1      30.423   3.194  31.073  0.00  0.00    -0.036 C 
ATOM     19  C34 <0> d   1      31.284   1.953  30.828  0.00  0.00     0.016 C 
ENDROOT
BRANCH   1  20
ATOM     20  C7  <0> d   1      32.591   4.305  30.484  0.00  0.00    -0.014 C 
ATOM     21  C9  <0> d   1      33.010   2.859  30.202  0.00  0.00     0.010 C 
BRANCH  20  22
ATOM     22  C6  <0> d   1      33.078   4.714  31.875  0.00  0.00     0.005 C 
BRANCH  22  23
ATOM     23  C5  <0> d   1      34.525   4.254  32.066  0.00  0.00     0.001 C 
BRANCH  23  24
ATOM     24  C4  <0> d   1      35.467   5.447  31.895  0.00  0.00     0.004 C 
BRANCH  24  25
ATOM     25  C2  <0> d   1      36.468   5.151  30.777  0.00  0.00    -0.023 C 
ATOM     26  C1  <0> d   1      37.889   5.186  31.342  0.00  0.00     0.009 C 
ATOM     27  C3  <0> d   1      36.185   3.766  30.193  0.00  0.00     0.009 C 
ENDBRANCH  24  25
ENDBRANCH  23  24
ENDBRANCH  22  23
ENDBRANCH  20  22
ENDBRANCH   1  20
BRANCH  10  28
ATOM     28  O24 <0> d   1      24.710  -2.699  33.476  0.00  0.00    -0.395 OA
ATOM     29  H60 <0> d   1      23.999  -2.605  34.123  0.00  0.00     0.210 HD
ENDBRANCH  10  28
TORSDOF 6
ENDMDL
MODEL 64
REMARK CAVERDOCK RESULT:      -3.0      0.000      0.000
REMARK CAVERDOCK CONSTRAINTS:       0.1      0.0      0.0      0.0
REMARK CAVERDOCK TUNNEL: 63     -3.0      2.6     64.3
REMARK  6 active torsions:
REMARK  status: ('A' for Active; 'I' for Inactive)
REMARK    1  A    between atoms: C2_2  and  C4_4 
REMARK    2  A    between atoms: C4_4  and  C5_5 
REMARK    3  A    between atoms: C5_5  and  C6_6 
REMARK    4  A    between atoms: C6_6  and  C7_7 
REMARK    5  A    between atoms: C7_7  and  C10_9 
REMARK    6  A    between atoms: C22_18  and  O24_19 
ROOT
ATOM      1  C10 <0> d   1      30.920   4.394  30.394  0.00  0.00    -0.002 C 
ATOM      2  C12 <0> d   1      30.439   4.361  28.922  0.00  0.00     0.006 C 
ATOM      3  C13 <0> d   1      29.468   3.154  28.806  0.00  0.00     0.006 C 
ATOM      4  C14 <0> d   1      28.979   2.968  30.247  0.00  0.00    -0.001 C 
ATOM      5  C16 <0> d   1      28.431   1.593  30.585  0.00  0.00    -0.001 C 
ATOM      6  C18 <0> d   1      27.156   1.336  29.773  0.00  0.00     0.033 C 
ATOM      7  C19 <0> d   1      26.527   0.054  30.234  0.00  0.00    -0.023 C 
ATOM      8  C20 <0> d   1      26.690  -0.425  31.432  0.00  0.00    -0.072 C 
ATOM      9  C21 <0> d   1      25.994  -1.728  31.786  0.00  0.00     0.066 C 
ATOM     10  C22 <0> d   1      25.214  -1.523  33.089  0.00  0.00     0.122 C 
ATOM     11  C25 <0> d   1      26.162  -1.009  34.174  0.00  0.00     0.033 C 
ATOM     12  C26 <0> d   1      26.705   0.365  33.778  0.00  0.00     0.016 C 
ATOM     13  C27 <0> d   1      27.523   0.235  32.490  0.00  0.00    -0.017 C 
ATOM     14  C28 <0> d   1      28.727  -0.665  32.780  0.00  0.00     0.020 C 
ATOM     15  C29 <0> d   1      28.079   1.588  32.079  0.00  0.00     0.003 C 
ATOM     16  C31 <0> d   1      29.270   1.946  32.963  0.00  0.00     0.007 C 
ATOM     17  C32 <0> d   1      29.921   3.272  32.535  0.00  0.00     0.010 C 
ATOM     18  C33 <0> d   1      30.289   3.172  31.054  0.00  0.00    -0.036 C 
ATOM     19  C34 <0> d   1      31.165   1.939  30.820  0.00  0.00     0.016 C 
ENDROOT
BRANCH   1  20
ATOM     20  C7  <0> d   1      32.445   4.302  30.456  0.00  0.00    -0.014 C 
ATOM     21  C9  <0> d   1      32.878   2.850  30.237  0.00  0.00     0.010 C 
BRANCH  20  22
ATOM     22  C6  <0> d   1      32.930   4.777  31.827  0.00  0.00     0.005 C 
BRANCH  22  23
ATOM     23  C5  <0> d   1      34.271   4.115  32.152  0.00  0.00     0.001 C 
BRANCH  23  24
ATOM     24  C4  <0> d   1      35.384   5.163  32.098  0.00  0.00     0.004 C 
BRANCH  24  25
ATOM     25  C2  <0> d   1      36.199   4.976  30.817  0.00  0.00    -0.023 C 
ATOM     26  C1  <0> d   1      37.690   4.982  31.155  0.00  0.00     0.009 C 
ATOM     27  C3  <0> d   1      35.827   3.643  30.167  0.00  0.00     0.009 C 
ENDBRANCH  24  25
ENDBRANCH  23  24
ENDBRANCH  22  23
ENDBRANCH  20  22
ENDBRANCH   1  20
BRANCH  10  28
ATOM     28  O24 <0> d   1      24.643  -2.765  33.504  0.00  0.00    -0.395 OA
ATOM     29  H60 <0> d   1      23.872  -2.671  34.080  0.00  0.00     0.210 HD
ENDBRANCH  10  28
TORSDOF 6
ENDMDL
MODEL 65
REMARK CAVERDOCK RESULT:      -3.7      0.000      0.000
REMARK CAVERDOCK CONSTRAINTS:       0.2      0.0      0.0      0.0
REMARK CAVERDOCK TUNNEL: 64     -3.7      2.7     65.4
REMARK  6 active torsions:
REMARK  status: ('A' for Active; 'I' for Inactive)
REMARK    1  A    between atoms: C2_2  and  C4_4 
REMARK    2  A    between atoms: C4_4  and  C5_5 
REMARK    3  A    between atoms: C5_5  and  C6_6 
REMARK    4  A    between atoms: C6_6  and  C7_7 
REMARK    5  A    between atoms: C7_7  and  C10_9 
REMARK    6  A    between atoms: C22_18  and  O24_19 
ROOT
ATOM      1  C10 <0> d   1      30.782   4.302  30.294  0.00  0.00    -0.002 C 
ATOM      2  C12 <0> d   1      30.302   4.213  28.823  0.00  0.00     0.006 C 
ATOM      3  C13 <0> d   1      29.369   2.974  28.742  0.00  0.00     0.006 C 
ATOM      4  C14 <0> d   1      28.887   2.811  30.187  0.00  0.00    -0.001 C 
ATOM      5  C16 <0> d   1      28.382   1.429  30.564  0.00  0.00    -0.001 C 
ATOM      6  C18 <0> d   1      27.116   1.111  29.760  0.00  0.00     0.033 C 
ATOM      7  C19 <0> d   1      26.529  -0.178  30.257  0.00  0.00    -0.023 C 
ATOM      8  C20 <0> d   1      26.707  -0.619  31.468  0.00  0.00    -0.072 C 
ATOM      9  C21 <0> d   1      26.053  -1.933  31.858  0.00  0.00     0.066 C 
ATOM     10  C22 <0> d   1      25.267  -1.717  33.155  0.00  0.00     0.122 C 
ATOM     11  C25 <0> d   1      26.198  -1.144  34.225  0.00  0.00     0.033 C 
ATOM     12  C26 <0> d   1      26.697   0.235  33.791  0.00  0.00     0.016 C 
ATOM     13  C27 <0> d   1      27.519   0.097  32.506  0.00  0.00    -0.017 C 
ATOM     14  C28 <0> d   1      28.750  -0.757  32.819  0.00  0.00     0.020 C 
ATOM     15  C29 <0> d   1      28.032   1.454  32.058  0.00  0.00     0.003 C 
ATOM     16  C31 <0> d   1      29.211   1.874  32.930  0.00  0.00     0.007 C 
ATOM     17  C32 <0> d   1      29.819   3.208  32.466  0.00  0.00     0.010 C 
ATOM     18  C33 <0> d   1      30.190   3.079  30.987  0.00  0.00    -0.036 C 
ATOM     19  C34 <0> d   1      31.105   1.868  30.786  0.00  0.00     0.016 C 
ENDROOT
BRANCH   1  20
ATOM     20  C7  <0> d   1      32.309   4.260  30.356  0.00  0.00    -0.014 C 
ATOM     21  C9  <0> d   1      32.790   2.824  30.128  0.00  0.00     0.010 C 
BRANCH  20  22
ATOM     22  C6  <0> d   1      32.777   4.741  31.731  0.00  0.00     0.005 C 
BRANCH  22  23
ATOM     23  C5  <0> d   1      34.186   4.210  32.006  0.00  0.00     0.001 C 
BRANCH  23  24
ATOM     24  C4  <0> d   1      35.186   5.367  31.959  0.00  0.00     0.004 C 
BRANCH  24  25
ATOM     25  C2  <0> d   1      36.125   5.181  30.767  0.00  0.00    -0.023 C 
ATOM     26  C1  <0> d   1      37.572   5.127  31.259  0.00  0.00     0.009 C 
ATOM     27  C3  <0> d   1      35.782   3.875  30.047  0.00  0.00     0.009 C 
ENDBRANCH  24  25
ENDBRANCH  23  24
ENDBRANCH  22  23
ENDBRANCH  20  22
ENDBRANCH   1  20
BRANCH  10  28
ATOM     28  O24 <0> d   1      24.735  -2.965  33.604  0.00  0.00    -0.395 OA
ATOM     29  H60 <0> d   1      25.408  -3.604  33.875  0.00  0.00     0.210 HD
ENDBRANCH  10  28
TORSDOF 6
ENDMDL
MODEL 66
REMARK CAVERDOCK RESULT:      -4.3      0.000      0.000
REMARK CAVERDOCK CONSTRAINTS:       0.1      0.0      0.0      0.0
REMARK CAVERDOCK TUNNEL: 65     -4.3      2.6     66.3
REMARK  6 active torsions:
REMARK  status: ('A' for Active; 'I' for Inactive)
REMARK    1  A    between atoms: C2_2  and  C4_4 
REMARK    2  A    between atoms: C4_4  and  C5_5 
REMARK    3  A    between atoms: C5_5  and  C6_6 
REMARK    4  A    between atoms: C6_6  and  C7_7 
REMARK    5  A    between atoms: C7_7  and  C10_9 
REMARK    6  A    between atoms: C22_18  and  O24_19 
ROOT
ATOM      1  C10 <0> d   1      30.723   4.155  30.486  0.00  0.00    -0.002 C 
ATOM      2  C12 <0> d   1      30.189   4.172  29.032  0.00  0.00     0.006 C 
ATOM      3  C13 <0> d   1      29.205   2.976  28.912  0.00  0.00     0.006 C 
ATOM      4  C14 <0> d   1      28.768   2.745  30.363  0.00  0.00    -0.001 C 
ATOM      5  C16 <0> d   1      28.223   1.363  30.676  0.00  0.00    -0.001 C 
ATOM      6  C18 <0> d   1      26.918   1.140  29.903  0.00  0.00     0.033 C 
ATOM      7  C19 <0> d   1      26.298  -0.153  30.345  0.00  0.00    -0.023 C 
ATOM      8  C20 <0> d   1      26.500  -0.672  31.521  0.00  0.00    -0.072 C 
ATOM      9  C21 <0> d   1      25.809  -1.982  31.858  0.00  0.00     0.066 C 
ATOM     10  C22 <0> d   1      25.078  -1.814  33.194  0.00  0.00     0.122 C 
ATOM     11  C25 <0> d   1      26.068  -1.341  34.260  0.00  0.00     0.033 C 
ATOM     12  C26 <0> d   1      26.606   0.041  33.888  0.00  0.00     0.016 C 
ATOM     13  C27 <0> d   1      27.376  -0.051  32.568  0.00  0.00    -0.017 C 
ATOM     14  C28 <0> d   1      28.583  -0.966  32.785  0.00  0.00     0.020 C 
ATOM     15  C29 <0> d   1      27.926   1.311  32.181  0.00  0.00     0.003 C 
ATOM     16  C31 <0> d   1      29.151   1.634  33.033  0.00  0.00     0.007 C 
ATOM     17  C32 <0> d   1      29.794   2.969  32.624  0.00  0.00     0.010 C 
ATOM     18  C33 <0> d   1      30.108   2.915  31.128  0.00  0.00    -0.036 C 
ATOM     19  C34 <0> d   1      30.967   1.686  30.823  0.00  0.00     0.016 C 
ENDROOT
BRANCH   1  20
ATOM     20  C7  <0> d   1      32.249   4.052  30.489  0.00  0.00    -0.014 C 
ATOM     21  C9  <0> d   1      32.666   2.643  30.061  0.00  0.00     0.010 C 
BRANCH  20  22
ATOM     22  C6  <0> d   1      32.776   4.334  31.896  0.00  0.00     0.005 C 
BRANCH  22  23
ATOM     23  C5  <0> d   1      34.258   3.958  31.972  0.00  0.00     0.001 C 
BRANCH  23  24
ATOM     24  C4  <0> d   1      35.113   5.180  31.632  0.00  0.00     0.004 C 
BRANCH  24  25
ATOM     25  C2  <0> d   1      36.068   4.831  30.489  0.00  0.00    -0.023 C 
ATOM     26  C1  <0> d   1      37.509   5.092  30.930  0.00  0.00     0.009 C 
ATOM     27  C3  <0> d   1      35.905   3.355  30.121  0.00  0.00     0.009 C 
ENDBRANCH  24  25
ENDBRANCH  23  24
ENDBRANCH  22  23
ENDBRANCH  20  22
ENDBRANCH   1  20
BRANCH  10  28
ATOM     28  O24 <0> d   1      24.514  -3.066  33.589  0.00  0.00    -0.395 OA
ATOM     29  H60 <0> d   1      25.075  -3.580  34.185  0.00  0.00     0.210 HD
ENDBRANCH  10  28
TORSDOF 6
ENDMDL
MODEL 67
REMARK CAVERDOCK RESULT:      -5.1      0.000      0.000
REMARK CAVERDOCK CONSTRAINTS:       0.0      0.0      0.0      0.0
REMARK CAVERDOCK TUNNEL: 66     -5.1      2.7     67.1
REMARK  6 active torsions:
REMARK  status: ('A' for Active; 'I' for Inactive)
REMARK    1  A    between atoms: C2_2  and  C4_4 
REMARK    2  A    between atoms: C4_4  and  C5_5 
REMARK    3  A    between atoms: C5_5  and  C6_6 
REMARK    4  A    between atoms: C6_6  and  C7_7 
REMARK    5  A    between atoms: C7_7  and  C10_9 
REMARK    6  A    between atoms: C22_18  and  O24_19 
ROOT
ATOM      1  C10 <0> d   1      30.594   4.129  30.262  0.00  0.00    -0.002 C 
ATOM      2  C12 <0> d   1      30.111   4.069  28.791  0.00  0.00     0.006 C 
ATOM      3  C13 <0> d   1      29.172   2.835  28.689  0.00  0.00     0.006 C 
ATOM      4  C14 <0> d   1      28.691   2.649  30.132  0.00  0.00    -0.001 C 
ATOM      5  C16 <0> d   1      28.181   1.263  30.484  0.00  0.00    -0.001 C 
ATOM      6  C18 <0> d   1      26.912   0.965  29.677  0.00  0.00     0.033 C 
ATOM      7  C19 <0> d   1      26.319  -0.329  30.152  0.00  0.00    -0.023 C 
ATOM      8  C20 <0> d   1      26.497  -0.793  31.354  0.00  0.00    -0.072 C 
ATOM      9  C21 <0> d   1      25.837  -2.111  31.722  0.00  0.00     0.066 C 
ATOM     10  C22 <0> d   1      25.054  -1.914  33.024  0.00  0.00     0.122 C 
ATOM     11  C25 <0> d   1      25.990  -1.364  34.103  0.00  0.00     0.033 C 
ATOM     12  C26 <0> d   1      26.494   0.019  33.692  0.00  0.00     0.016 C 
ATOM     13  C27 <0> d   1      27.314  -0.100  32.404  0.00  0.00    -0.017 C 
ATOM     14  C28 <0> d   1      28.541  -0.965  32.700  0.00  0.00     0.020 C 
ATOM     15  C29 <0> d   1      27.832   1.263  31.979  0.00  0.00     0.003 C 
ATOM     16  C31 <0> d   1      29.015   1.662  32.857  0.00  0.00     0.007 C 
ATOM     17  C32 <0> d   1      29.628   3.000  32.416  0.00  0.00     0.010 C 
ATOM     18  C33 <0> d   1      29.997   2.896  30.935  0.00  0.00    -0.036 C 
ATOM     19  C34 <0> d   1      30.906   1.685  30.711  0.00  0.00     0.016 C 
ENDROOT
BRANCH   1  20
ATOM     20  C7  <0> d   1      32.121   4.078  30.322  0.00  0.00    -0.014 C 
ATOM     21  C9  <0> d   1      32.610   2.742  29.757  0.00  0.00     0.010 C 
BRANCH  20  22
ATOM     22  C6  <0> d   1      32.579   4.215  31.775  0.00  0.00     0.005 C 
BRANCH  22  23
ATOM     23  C5  <0> d   1      34.056   3.827  31.884  0.00  0.00     0.001 C 
BRANCH  23  24
ATOM     24  C4  <0> d   1      34.928   5.057  31.624  0.00  0.00     0.004 C 
BRANCH  24  25
ATOM     25  C2  <0> d   1      35.935   4.743  30.516  0.00  0.00    -0.023 C 
ATOM     26  C1  <0> d   1      37.354   4.971  31.036  0.00  0.00     0.009 C 
ATOM     27  C3  <0> d   1      35.777   3.285  30.082  0.00  0.00     0.009 C 
ENDBRANCH  24  25
ENDBRANCH  23  24
ENDBRANCH  22  23
ENDBRANCH  20  22
ENDBRANCH   1  20
BRANCH  10  28
ATOM     28  O24 <0> d   1      24.517  -3.167  33.451  0.00  0.00    -0.395 OA
ATOM     29  H60 <0> d   1      25.187  -3.828  33.670  0.00  0.00     0.210 HD
ENDBRANCH  10  28
TORSDOF 6
ENDMDL
MODEL 68
REMARK CAVERDOCK RESULT:      -5.7      0.000      0.000
REMARK CAVERDOCK CONSTRAINTS:       0.1      0.0      0.0      0.0
REMARK CAVERDOCK TUNNEL: 67     -5.7      2.7     68.2
REMARK  6 active torsions:
REMARK  status: ('A' for Active; 'I' for Inactive)
REMARK    1  A    between atoms: C2_2  and  C4_4 
REMARK    2  A    between atoms: C4_4  and  C5_5 
REMARK    3  A    between atoms: C5_5  and  C6_6 
REMARK    4  A    between atoms: C6_6  and  C7_7 
REMARK    5  A    between atoms: C7_7  and  C10_9 
REMARK    6  A    between atoms: C22_18  and  O24_19 
ROOT
ATOM      1  C10 <0> d   1      30.427   4.069  30.050  0.00  0.00    -0.002 C 
ATOM      2  C12 <0> d   1      29.920   3.918  28.594  0.00  0.00     0.006 C 
ATOM      3  C13 <0> d   1      28.997   2.668  28.579  0.00  0.00     0.006 C 
ATOM      4  C14 <0> d   1      28.545   2.559  30.040  0.00  0.00    -0.001 C 
ATOM      5  C16 <0> d   1      28.061   1.189  30.480  0.00  0.00    -0.001 C 
ATOM      6  C18 <0> d   1      26.782   0.828  29.715  0.00  0.00     0.033 C 
ATOM      7  C19 <0> d   1      26.217  -0.445  30.274  0.00  0.00    -0.023 C 
ATOM      8  C20 <0> d   1      26.422  -0.836  31.498  0.00  0.00    -0.072 C 
ATOM      9  C21 <0> d   1      25.789  -2.140  31.953  0.00  0.00     0.066 C 
ATOM     10  C22 <0> d   1      25.026  -1.878  33.255  0.00  0.00     0.122 C 
ATOM     11  C25 <0> d   1      25.972  -1.255  34.283  0.00  0.00     0.033 C 
ATOM     12  C26 <0> d   1      26.450   0.109  33.785  0.00  0.00     0.016 C 
ATOM     13  C27 <0> d   1      27.248  -0.073  32.490  0.00  0.00    -0.017 C 
ATOM     14  C28 <0> d   1      28.493  -0.903  32.813  0.00  0.00     0.020 C 
ATOM     15  C29 <0> d   1      27.739   1.270  31.979  0.00  0.00     0.003 C 
ATOM     16  C31 <0> d   1      28.931   1.735  32.811  0.00  0.00     0.007 C 
ATOM     17  C32 <0> d   1      29.517   3.054  32.282  0.00  0.00     0.010 C 
ATOM     18  C33 <0> d   1      29.861   2.869  30.803  0.00  0.00    -0.036 C 
ATOM     19  C34 <0> d   1      30.783   1.660  30.632  0.00  0.00     0.016 C 
ENDROOT
BRANCH   1  20
ATOM     20  C7  <0> d   1      31.956   4.042  30.084  0.00  0.00    -0.014 C 
ATOM     21  C9  <0> d   1      32.450   2.632  29.751  0.00  0.00     0.010 C 
BRANCH  20  22
ATOM     22  C6  <0> d   1      32.442   4.436  31.480  0.00  0.00     0.005 C 
BRANCH  22  23
ATOM     23  C5  <0> d   1      33.782   3.753  31.766  0.00  0.00     0.001 C 
BRANCH  23  24
ATOM     24  C4  <0> d   1      34.865   4.816  31.958  0.00  0.00     0.004 C 
BRANCH  24  25
ATOM     25  C2  <0> d   1      35.807   4.809  30.753  0.00  0.00    -0.023 C 
ATOM     26  C1  <0> d   1      37.210   5.222  31.198  0.00  0.00     0.009 C 
ATOM     27  C3  <0> d   1      35.854   3.404  30.151  0.00  0.00     0.009 C 
ENDBRANCH  24  25
ENDBRANCH  23  24
ENDBRANCH  22  23
ENDBRANCH  20  22
ENDBRANCH   1  20
BRANCH  10  28
ATOM     28  O24 <0> d   1      24.515  -3.112  33.764  0.00  0.00    -0.395 OA
ATOM     29  H60 <0> d   1      24.698  -3.876  33.201  0.00  0.00     0.210 HD
ENDBRANCH  10  28
TORSDOF 6
ENDMDL
MODEL 69
REMARK CAVERDOCK RESULT:      -6.2      0.000      0.000
REMARK CAVERDOCK CONSTRAINTS:       0.0      0.0      0.0      0.0
REMARK CAVERDOCK TUNNEL: 68     -6.2      2.8     69.1
REMARK  6 active torsions:
REMARK  status: ('A' for Active; 'I' for Inactive)
REMARK    1  A    between atoms: C2_2  and  C4_4 
REMARK    2  A    between atoms: C4_4  and  C5_5 
REMARK    3  A    between atoms: C5_5  and  C6_6 
REMARK    4  A    between atoms: C6_6  and  C7_7 
REMARK    5  A    between atoms: C7_7  and  C10_9 
REMARK    6  A    between atoms: C22_18  and  O24_19 
ROOT
ATOM      1  C10 <0> d   1      30.348   3.944  30.152  0.00  0.00    -0.002 C 
ATOM      2  C12 <0> d   1      29.852   3.789  28.692  0.00  0.00     0.006 C 
ATOM      3  C13 <0> d   1      28.936   2.534  28.673  0.00  0.00     0.006 C 
ATOM      4  C14 <0> d   1      28.473   2.425  30.130  0.00  0.00    -0.001 C 
ATOM      5  C16 <0> d   1      27.992   1.053  30.569  0.00  0.00    -0.001 C 
ATOM      6  C18 <0> d   1      26.721   0.685  29.795  0.00  0.00     0.033 C 
ATOM      7  C19 <0> d   1      26.157  -0.590  30.351  0.00  0.00    -0.023 C 
ATOM      8  C20 <0> d   1      26.356  -0.978  31.576  0.00  0.00    -0.072 C 
ATOM      9  C21 <0> d   1      25.725  -2.284  32.028  0.00  0.00     0.066 C 
ATOM     10  C22 <0> d   1      24.951  -2.025  33.325  0.00  0.00     0.122 C 
ATOM     11  C25 <0> d   1      25.888  -1.396  34.359  0.00  0.00     0.033 C 
ATOM     12  C26 <0> d   1      26.362  -0.030  33.863  0.00  0.00     0.016 C 
ATOM     13  C27 <0> d   1      27.171  -0.210  32.574  0.00  0.00    -0.017 C 
ATOM     14  C28 <0> d   1      28.417  -1.034  32.907  0.00  0.00     0.020 C 
ATOM     15  C29 <0> d   1      27.659   1.134  32.065  0.00  0.00     0.003 C 
ATOM     16  C31 <0> d   1      28.843   1.606  32.905  0.00  0.00     0.007 C 
ATOM     17  C32 <0> d   1      29.427   2.927  32.378  0.00  0.00     0.010 C 
ATOM     18  C33 <0> d   1      29.782   2.742  30.902  0.00  0.00    -0.036 C 
ATOM     19  C34 <0> d   1      30.711   1.537  30.739  0.00  0.00     0.016 C 
ENDROOT
BRANCH   1  20
ATOM     20  C7  <0> d   1      31.877   3.924  30.197  0.00  0.00    -0.014 C 
ATOM     21  C9  <0> d   1      32.376   2.494  29.979  0.00  0.00     0.010 C 
BRANCH  20  22
ATOM     22  C6  <0> d   1      32.353   4.428  31.560  0.00  0.00     0.005 C 
BRANCH  22  23
ATOM     23  C5  <0> d   1      33.779   3.933  31.818  0.00  0.00     0.001 C 
BRANCH  23  24
ATOM     24  C4  <0> d   1      34.745   5.118  31.780  0.00  0.00     0.004 C 
BRANCH  24  25
ATOM     25  C2  <0> d   1      35.760   4.912  30.655  0.00  0.00    -0.023 C 
ATOM     26  C1  <0> d   1      37.176   5.087  31.205  0.00  0.00     0.009 C 
ATOM     27  C3  <0> d   1      35.606   3.502  30.081  0.00  0.00     0.009 C 
ENDBRANCH  24  25
ENDBRANCH  23  24
ENDBRANCH  22  23
ENDBRANCH  20  22
ENDBRANCH   1  20
BRANCH  10  28
ATOM     28  O24 <0> d   1      24.443  -3.261  33.832  0.00  0.00    -0.395 OA
ATOM     29  H60 <0> d   1      23.890  -3.165  34.619  0.00  0.00     0.210 HD
ENDBRANCH  10  28
TORSDOF 6
ENDMDL
MODEL 70
REMARK CAVERDOCK RESULT:      -6.6      0.000      0.000
REMARK CAVERDOCK CONSTRAINTS:       0.0      0.0      0.0      0.0
REMARK CAVERDOCK TUNNEL: 69     -6.6      2.8     70.1
REMARK  6 active torsions:
REMARK  status: ('A' for Active; 'I' for Inactive)
REMARK    1  A    between atoms: C2_2  and  C4_4 
REMARK    2  A    between atoms: C4_4  and  C5_5 
REMARK    3  A    between atoms: C5_5  and  C6_6 
REMARK    4  A    between atoms: C6_6  and  C7_7 
REMARK    5  A    between atoms: C7_7  and  C10_9 
REMARK    6  A    between atoms: C22_18  and  O24_19 
ROOT
ATOM      1  C10 <0> d   1      30.203   3.908  30.087  0.00  0.00    -0.002 C 
ATOM      2  C12 <0> d   1      29.665   3.770  28.640  0.00  0.00     0.006 C 
ATOM      3  C13 <0> d   1      28.769   2.501  28.625  0.00  0.00     0.006 C 
ATOM      4  C14 <0> d   1      28.353   2.358  30.094  0.00  0.00    -0.001 C 
ATOM      5  C16 <0> d   1      27.909   0.970  30.521  0.00  0.00    -0.001 C 
ATOM      6  C18 <0> d   1      26.621   0.595  29.780  0.00  0.00     0.033 C 
ATOM      7  C19 <0> d   1      26.096  -0.699  30.329  0.00  0.00    -0.023 C 
ATOM      8  C20 <0> d   1      26.338  -1.107  31.540  0.00  0.00    -0.072 C 
ATOM      9  C21 <0> d   1      25.743  -2.431  31.987  0.00  0.00     0.066 C 
ATOM     10  C22 <0> d   1      25.006  -2.209  33.311  0.00  0.00     0.122 C 
ATOM     11  C25 <0> d   1      25.963  -1.583  34.328  0.00  0.00     0.033 C 
ATOM     12  C26 <0> d   1      26.399  -0.200  33.842  0.00  0.00     0.016 C 
ATOM     13  C27 <0> d   1      27.170  -0.343  32.527  0.00  0.00    -0.017 C 
ATOM     14  C28 <0> d   1      28.440  -1.151  32.806  0.00  0.00     0.020 C 
ATOM     15  C29 <0> d   1      27.621   1.019  32.028  0.00  0.00     0.003 C 
ATOM     16  C31 <0> d   1      28.822   1.495  32.840  0.00  0.00     0.007 C 
ATOM     17  C32 <0> d   1      29.367   2.835  32.321  0.00  0.00     0.010 C 
ATOM     18  C33 <0> d   1      29.680   2.683  30.831  0.00  0.00    -0.036 C 
ATOM     19  C34 <0> d   1      30.623   1.497  30.618  0.00  0.00     0.016 C 
ENDROOT
BRANCH   1  20
ATOM     20  C7  <0> d   1      31.733   3.914  30.085  0.00  0.00    -0.014 C 
ATOM     21  C9  <0> d   1      32.248   2.516  29.732  0.00  0.00     0.010 C 
BRANCH  20  22
ATOM     22  C6  <0> d   1      32.243   4.310  31.471  0.00  0.00     0.005 C 
BRANCH  22  23
ATOM     23  C5  <0> d   1      33.627   3.699  31.701  0.00  0.00     0.001 C 
BRANCH  23  24
ATOM     24  C4  <0> d   1      34.684   4.804  31.672  0.00  0.00     0.004 C 
BRANCH  24  25
ATOM     25  C2  <0> d   1      35.634   4.571  30.495  0.00  0.00    -0.023 C 
ATOM     26  C1  <0> d   1      37.066   4.896  30.922  0.00  0.00     0.009 C 
ATOM     27  C3  <0> d   1      35.552   3.108  30.057  0.00  0.00     0.009 C 
ENDBRANCH  24  25
ENDBRANCH  23  24
ENDBRANCH  22  23
ENDBRANCH  20  22
ENDBRANCH   1  20
BRANCH  10  28
ATOM     28  O24 <0> d   1      24.533  -3.462  33.810  0.00  0.00    -0.395 OA
ATOM     29  H60 <0> d   1      23.912  -3.383  34.546  0.00  0.00     0.210 HD
ENDBRANCH  10  28
TORSDOF 6
ENDMDL
MODEL 71
REMARK CAVERDOCK RESULT:      -7.2      0.000      0.000
REMARK CAVERDOCK CONSTRAINTS:       0.0      0.0      0.0      0.0
REMARK CAVERDOCK TUNNEL: 70     -7.2      2.8     71.1
REMARK  6 active torsions:
REMARK  status: ('A' for Active; 'I' for Inactive)
REMARK    1  A    between atoms: C2_2  and  C4_4 
REMARK    2  A    between atoms: C4_4  and  C5_5 
REMARK    3  A    between atoms: C5_5  and  C6_6 
REMARK    4  A    between atoms: C6_6  and  C7_7 
REMARK    5  A    between atoms: C7_7  and  C10_9 
REMARK    6  A    between atoms: C22_18  and  O24_19 
ROOT
ATOM      1  C10 <0> d   1      30.086   3.817  30.145  0.00  0.00    -0.002 C 
ATOM      2  C12 <0> d   1      29.617   3.621  28.681  0.00  0.00     0.006 C 
ATOM      3  C13 <0> d   1      28.759   2.325  28.667  0.00  0.00     0.006 C 
ATOM      4  C14 <0> d   1      28.283   2.212  30.119  0.00  0.00    -0.001 C 
ATOM      5  C16 <0> d   1      27.861   0.825  30.569  0.00  0.00    -0.001 C 
ATOM      6  C18 <0> d   1      26.619   0.388  29.784  0.00  0.00     0.033 C 
ATOM      7  C19 <0> d   1      26.107  -0.904  30.350  0.00  0.00    -0.023 C 
ATOM      8  C20 <0> d   1      26.308  -1.268  31.583  0.00  0.00    -0.072 C 
ATOM      9  C21 <0> d   1      25.732  -2.596  32.043  0.00  0.00     0.066 C 
ATOM     10  C22 <0> d   1      24.930  -2.357  33.327  0.00  0.00     0.122 C 
ATOM     11  C25 <0> d   1      25.822  -1.673  34.364  0.00  0.00     0.033 C 
ATOM     12  C26 <0> d   1      26.240  -0.292  33.856  0.00  0.00     0.016 C 
ATOM     13  C27 <0> d   1      27.072  -0.450  32.580  0.00  0.00    -0.017 C 
ATOM     14  C28 <0> d   1      28.351  -1.211  32.940  0.00  0.00     0.020 C 
ATOM     15  C29 <0> d   1      27.505   0.909  32.060  0.00  0.00     0.003 C 
ATOM     16  C31 <0> d   1      28.654   1.445  32.909  0.00  0.00     0.007 C 
ATOM     17  C32 <0> d   1      29.183   2.786  32.373  0.00  0.00     0.010 C 
ATOM     18  C33 <0> d   1      29.566   2.600  30.903  0.00  0.00    -0.036 C 
ATOM     19  C34 <0> d   1      30.552   1.437  30.768  0.00  0.00     0.016 C 
ENDROOT
BRANCH   1  20
ATOM     20  C7  <0> d   1      31.613   3.869  30.209  0.00  0.00    -0.014 C 
ATOM     21  C9  <0> d   1      32.190   2.542  29.711  0.00  0.00     0.010 C 
BRANCH  20  22
ATOM     22  C6  <0> d   1      32.054   4.106  31.655  0.00  0.00     0.005 C 
BRANCH  22  23
ATOM     23  C5  <0> d   1      33.440   3.496  31.872  0.00  0.00     0.001 C 
BRANCH  23  24
ATOM     24  C4  <0> d   1      34.497   4.601  31.840  0.00  0.00     0.004 C 
BRANCH  24  25
ATOM     25  C2  <0> d   1      35.326   4.477  30.561  0.00  0.00    -0.023 C 
ATOM     26  C1  <0> d   1      36.794   4.771  30.873  0.00  0.00     0.009 C 
ATOM     27  C3  <0> d   1      35.197   3.057  30.006  0.00  0.00     0.009 C 
ENDBRANCH  24  25
ENDBRANCH  23  24
ENDBRANCH  22  23
ENDBRANCH  20  22
ENDBRANCH   1  20
BRANCH  10  28
ATOM     28  O24 <0> d   1      24.473  -3.609  33.843  0.00  0.00    -0.395 OA
ATOM     29  H60 <0> d   1      24.247  -3.588  34.782  0.00  0.00     0.210 HD
ENDBRANCH  10  28
TORSDOF 6
ENDMDL
MODEL 72
REMARK CAVERDOCK RESULT:      -7.1      0.000      0.000
REMARK CAVERDOCK CONSTRAINTS:       0.1      0.0      0.0      0.0
REMARK CAVERDOCK TUNNEL: 71     -7.1      2.9     72.2
REMARK  6 active torsions:
REMARK  status: ('A' for Active; 'I' for Inactive)
REMARK    1  A    between atoms: C2_2  and  C4_4 
REMARK    2  A    between atoms: C4_4  and  C5_5 
REMARK    3  A    between atoms: C5_5  and  C6_6 
REMARK    4  A    between atoms: C6_6  and  C7_7 
REMARK    5  A    between atoms: C7_7  and  C10_9 
REMARK    6  A    between atoms: C22_18  and  O24_19 
ROOT
ATOM      1  C10 <0> d   1      29.949   3.802  30.048  0.00  0.00    -0.002 C 
ATOM      2  C12 <0> d   1      29.455   3.592  28.595  0.00  0.00     0.006 C 
ATOM      3  C13 <0> d   1      28.623   2.279  28.601  0.00  0.00     0.006 C 
ATOM      4  C14 <0> d   1      28.178   2.162  30.063  0.00  0.00    -0.001 C 
ATOM      5  C16 <0> d   1      27.793   0.768  30.526  0.00  0.00    -0.001 C 
ATOM      6  C18 <0> d   1      26.544   0.304  29.767  0.00  0.00     0.033 C 
ATOM      7  C19 <0> d   1      26.071  -0.997  30.347  0.00  0.00    -0.023 C 
ATOM      8  C20 <0> d   1      26.303  -1.352  31.576  0.00  0.00    -0.072 C 
ATOM      9  C21 <0> d   1      25.763  -2.690  32.052  0.00  0.00     0.066 C 
ATOM     10  C22 <0> d   1      24.983  -2.464  33.351  0.00  0.00     0.122 C 
ATOM     11  C25 <0> d   1      25.882  -1.758  34.368  0.00  0.00     0.033 C 
ATOM     12  C26 <0> d   1      26.261  -0.371  33.848  0.00  0.00     0.016 C 
ATOM     13  C27 <0> d   1      27.071  -0.517  32.556  0.00  0.00    -0.017 C 
ATOM     14  C28 <0> d   1      28.372  -1.250  32.892  0.00  0.00     0.020 C 
ATOM     15  C29 <0> d   1      27.465   0.850  32.023  0.00  0.00     0.003 C 
ATOM     16  C31 <0> d   1      28.621   1.411  32.847  0.00  0.00     0.007 C 
ATOM     17  C32 <0> d   1      29.112   2.760  32.297  0.00  0.00     0.010 C 
ATOM     18  C33 <0> d   1      29.469   2.577  30.821  0.00  0.00    -0.036 C 
ATOM     19  C34 <0> d   1      30.475   1.434  30.669  0.00  0.00     0.016 C 
ENDROOT
BRANCH   1  20
ATOM     20  C7  <0> d   1      31.475   3.885  30.082  0.00  0.00    -0.014 C 
ATOM     21  C9  <0> d   1      32.070   2.575  29.559  0.00  0.00     0.010 C 
BRANCH  20  22
ATOM     22  C6  <0> d   1      31.942   4.117  31.520  0.00  0.00     0.005 C 
BRANCH  22  23
ATOM     23  C5  <0> d   1      33.329   3.500  31.714  0.00  0.00     0.001 C 
BRANCH  23  24
ATOM     24  C4  <0> d   1      34.372   4.613  31.829  0.00  0.00     0.004 C 
BRANCH  24  25
ATOM     25  C2  <0> d   1      35.273   4.598  30.594  0.00  0.00    -0.023 C 
ATOM     26  C1  <0> d   1      36.653   5.145  30.961  0.00  0.00     0.009 C 
ATOM     27  C3  <0> d   1      35.412   3.163  30.082  0.00  0.00     0.009 C 
ENDBRANCH  24  25
ENDBRANCH  23  24
ENDBRANCH  22  23
ENDBRANCH  20  22
ENDBRANCH   1  20
BRANCH  10  28
ATOM     28  O24 <0> d   1      24.561  -3.722  33.880  0.00  0.00    -0.395 OA
ATOM     29  H60 <0> d   1      23.611  -3.884  33.799  0.00  0.00     0.210 HD
ENDBRANCH  10  28
TORSDOF 6
ENDMDL
MODEL 73
REMARK CAVERDOCK RESULT:      -7.4      0.000      0.000
REMARK CAVERDOCK CONSTRAINTS:       0.0      0.0      0.0      0.0
REMARK CAVERDOCK TUNNEL: 72     -7.4      3.0     73.1
REMARK  6 active torsions:
REMARK  status: ('A' for Active; 'I' for Inactive)
REMARK    1  A    between atoms: C2_2  and  C4_4 
REMARK    2  A    between atoms: C4_4  and  C5_5 
REMARK    3  A    between atoms: C5_5  and  C6_6 
REMARK    4  A    between atoms: C6_6  and  C7_7 
REMARK    5  A    between atoms: C7_7  and  C10_9 
REMARK    6  A    between atoms: C22_18  and  O24_19 
ROOT
ATOM      1  C10 <0> d   1      29.905   3.675  30.049  0.00  0.00    -0.002 C 
ATOM      2  C12 <0> d   1      29.412   3.454  28.597  0.00  0.00     0.006 C 
ATOM      3  C13 <0> d   1      28.577   2.144  28.614  0.00  0.00     0.006 C 
ATOM      4  C14 <0> d   1      28.130   2.040  30.076  0.00  0.00    -0.001 C 
ATOM      5  C16 <0> d   1      27.740   0.652  30.550  0.00  0.00    -0.001 C 
ATOM      6  C18 <0> d   1      26.490   0.185  29.794  0.00  0.00     0.033 C 
ATOM      7  C19 <0> d   1      26.012  -1.109  30.385  0.00  0.00    -0.023 C 
ATOM      8  C20 <0> d   1      26.242  -1.455  31.617  0.00  0.00    -0.072 C 
ATOM      9  C21 <0> d   1      25.697  -2.787  32.104  0.00  0.00     0.066 C 
ATOM     10  C22 <0> d   1      24.916  -2.547  33.400  0.00  0.00     0.122 C 
ATOM     11  C25 <0> d   1      25.817  -1.836  34.412  0.00  0.00     0.033 C 
ATOM     12  C26 <0> d   1      26.201  -0.454  33.880  0.00  0.00     0.016 C 
ATOM     13  C27 <0> d   1      27.011  -0.613  32.591  0.00  0.00    -0.017 C 
ATOM     14  C28 <0> d   1      28.310  -1.348  32.934  0.00  0.00     0.020 C 
ATOM     15  C29 <0> d   1      27.411   0.747  32.046  0.00  0.00     0.003 C 
ATOM     16  C31 <0> d   1      28.567   1.312  32.867  0.00  0.00     0.007 C 
ATOM     17  C32 <0> d   1      29.063   2.655  32.306  0.00  0.00     0.010 C 
ATOM     18  C33 <0> d   1      29.421   2.458  30.831  0.00  0.00    -0.036 C 
ATOM     19  C34 <0> d   1      30.423   1.310  30.690  0.00  0.00     0.016 C 
ENDROOT
BRANCH   1  20
ATOM     20  C7  <0> d   1      31.432   3.753  30.084  0.00  0.00    -0.014 C 
ATOM     21  C9  <0> d   1      32.023   2.421  29.616  0.00  0.00     0.010 C 
BRANCH  20  22
ATOM     22  C6  <0> d   1      31.896   4.042  31.513  0.00  0.00     0.005 C 
BRANCH  22  23
ATOM     23  C5  <0> d   1      33.285   3.437  31.732  0.00  0.00     0.001 C 
BRANCH  23  24
ATOM     24  C4  <0> d   1      34.333   4.551  31.731  0.00  0.00     0.004 C 
BRANCH  24  25
ATOM     25  C2  <0> d   1      35.228   4.408  30.498  0.00  0.00    -0.023 C 
ATOM     26  C1  <0> d   1      36.638   4.896  30.832  0.00  0.00     0.009 C 
ATOM     27  C3  <0> d   1      35.282   2.939  30.075  0.00  0.00     0.009 C 
ENDBRANCH  24  25
ENDBRANCH  23  24
ENDBRANCH  22  23
ENDBRANCH  20  22
ENDBRANCH   1  20
BRANCH  10  28
ATOM     28  O24 <0> d   1      24.490  -3.800  33.939  0.00  0.00    -0.395 OA
ATOM     29  H60 <0> d   1      24.668  -4.556  33.364  0.00  0.00     0.210 HD
ENDBRANCH  10  28
TORSDOF 6
ENDMDL
MODEL 74
REMARK CAVERDOCK RESULT:      -7.4      0.000      0.000
REMARK CAVERDOCK CONSTRAINTS:       0.0      0.0      0.0      0.0
REMARK CAVERDOCK TUNNEL: 73     -7.4      3.0     74.3
REMARK  6 active torsions:
REMARK  status: ('A' for Active; 'I' for Inactive)
REMARK    1  A    between atoms: C2_2  and  C4_4 
REMARK    2  A    between atoms: C4_4  and  C5_5 
REMARK    3  A    between atoms: C5_5  and  C6_6 
REMARK    4  A    between atoms: C6_6  and  C7_7 
REMARK    5  A    between atoms: C7_7  and  C10_9 
REMARK    6  A    between atoms: C22_18  and  O24_19 
ROOT
ATOM      1  C10 <0> d   1      29.836   3.614  30.095  0.00  0.00    -0.002 C 
ATOM      2  C12 <0> d   1      29.302   3.430  28.653  0.00  0.00     0.006 C 
ATOM      3  C13 <0> d   1      28.440   2.137  28.667  0.00  0.00     0.006 C 
ATOM      4  C14 <0> d   1      28.028   2.015  30.138  0.00  0.00    -0.001 C 
ATOM      5  C16 <0> d   1      27.622   0.626  30.597  0.00  0.00    -0.001 C 
ATOM      6  C18 <0> d   1      26.344   0.199  29.864  0.00  0.00     0.033 C 
ATOM      7  C19 <0> d   1      25.854  -1.096  30.443  0.00  0.00    -0.023 C 
ATOM      8  C20 <0> d   1      26.108  -1.470  31.662  0.00  0.00    -0.072 C 
ATOM      9  C21 <0> d   1      25.548  -2.799  32.138  0.00  0.00     0.066 C 
ATOM     10  C22 <0> d   1      24.805  -2.568  33.458  0.00  0.00     0.122 C 
ATOM     11  C25 <0> d   1      25.746  -1.894  34.460  0.00  0.00     0.033 C 
ATOM     12  C26 <0> d   1      26.145  -0.511  33.944  0.00  0.00     0.016 C 
ATOM     13  C27 <0> d   1      26.919  -0.662  32.631  0.00  0.00    -0.017 C 
ATOM     14  C28 <0> d   1      28.210  -1.430  32.927  0.00  0.00     0.020 C 
ATOM     15  C29 <0> d   1      27.333   0.700  32.102  0.00  0.00     0.003 C 
ATOM     16  C31 <0> d   1      28.521   1.226  32.903  0.00  0.00     0.007 C 
ATOM     17  C32 <0> d   1      29.030   2.568  32.354  0.00  0.00     0.010 C 
ATOM     18  C33 <0> d   1      29.347   2.392  30.867  0.00  0.00    -0.036 C 
ATOM     19  C34 <0> d   1      30.321   1.227  30.679  0.00  0.00     0.016 C 
ENDROOT
BRANCH   1  20
ATOM     20  C7  <0> d   1      31.365   3.660  30.092  0.00  0.00    -0.014 C 
ATOM     21  C9  <0> d   1      31.914   2.355  29.511  0.00  0.00     0.010 C 
BRANCH  20  22
ATOM     22  C6  <0> d   1      31.873   3.833  31.524  0.00  0.00     0.005 C 
BRANCH  22  23
ATOM     23  C5  <0> d   1      33.312   3.321  31.622  0.00  0.00     0.001 C 
BRANCH  23  24
ATOM     24  C4  <0> d   1      34.277   4.507  31.636  0.00  0.00     0.004 C 
BRANCH  24  25
ATOM     25  C2  <0> d   1      35.245   4.391  30.458  0.00  0.00    -0.023 C 
ATOM     26  C1  <0> d   1      36.640   4.840  30.896  0.00  0.00     0.009 C 
ATOM     27  C3  <0> d   1      35.301   2.937  29.986  0.00  0.00     0.009 C 
ENDBRANCH  24  25
ENDBRANCH  23  24
ENDBRANCH  22  23
ENDBRANCH  20  22
ENDBRANCH   1  20
BRANCH  10  28
ATOM     28  O24 <0> d   1      24.367  -3.822  33.985  0.00  0.00    -0.395 OA
ATOM     29  H60 <0> d   1      23.942  -4.395  33.333  0.00  0.00     0.210 HD
ENDBRANCH  10  28
TORSDOF 6
ENDMDL
MODEL 75
REMARK CAVERDOCK RESULT:      -7.4      0.000      0.000
REMARK CAVERDOCK CONSTRAINTS:       0.0      0.0      0.0      0.0
REMARK CAVERDOCK TUNNEL: 74     -7.4      3.0     75.1
REMARK  6 active torsions:
REMARK  status: ('A' for Active; 'I' for Inactive)
REMARK    1  A    between atoms: C2_2  and  C4_4 
REMARK    2  A    between atoms: C4_4  and  C5_5 
REMARK    3  A    between atoms: C5_5  and  C6_6 
REMARK    4  A    between atoms: C6_6  and  C7_7 
REMARK    5  A    between atoms: C7_7  and  C10_9 
REMARK    6  A    between atoms: C22_18  and  O24_19 
ROOT
ATOM      1  C10 <0> d   1      29.709   3.573  30.186  0.00  0.00    -0.002 C 
ATOM      2  C12 <0> d   1      29.220   3.358  28.732  0.00  0.00     0.006 C 
ATOM      3  C13 <0> d   1      28.421   2.026  28.731  0.00  0.00     0.006 C 
ATOM      4  C14 <0> d   1      27.979   1.890  30.193  0.00  0.00    -0.001 C 
ATOM      5  C16 <0> d   1      27.628   0.485  30.649  0.00  0.00    -0.001 C 
ATOM      6  C18 <0> d   1      26.391  -0.005  29.888  0.00  0.00     0.033 C 
ATOM      7  C19 <0> d   1      25.949  -1.320  30.461  0.00  0.00    -0.023 C 
ATOM      8  C20 <0> d   1      26.189  -1.676  31.688  0.00  0.00    -0.072 C 
ATOM      9  C21 <0> d   1      25.682  -3.029  32.158  0.00  0.00     0.066 C 
ATOM     10  C22 <0> d   1      24.897  -2.827  33.457  0.00  0.00     0.122 C 
ATOM     11  C25 <0> d   1      25.778  -2.105  34.478  0.00  0.00     0.033 C 
ATOM     12  C26 <0> d   1      26.124  -0.707  33.965  0.00  0.00     0.016 C 
ATOM     13  C27 <0> d   1      26.937  -0.826  32.672  0.00  0.00    -0.017 C 
ATOM     14  C28 <0> d   1      28.255  -1.530  33.005  0.00  0.00     0.020 C 
ATOM     15  C29 <0> d   1      27.298   0.551  32.146  0.00  0.00     0.003 C 
ATOM     16  C31 <0> d   1      28.440   1.137  32.973  0.00  0.00     0.007 C 
ATOM     17  C32 <0> d   1      28.898   2.500  32.430  0.00  0.00     0.010 C 
ATOM     18  C33 <0> d   1      29.259   2.333  30.952  0.00  0.00    -0.036 C 
ATOM     19  C34 <0> d   1      30.293   1.215  30.795  0.00  0.00     0.016 C 
ENDROOT
BRANCH   1  20
ATOM     20  C7  <0> d   1      31.234   3.693  30.220  0.00  0.00    -0.014 C 
ATOM     21  C9  <0> d   1      31.853   2.559  29.400  0.00  0.00     0.010 C 
BRANCH  20  22
ATOM     22  C6  <0> d   1      31.720   3.598  31.668  0.00  0.00     0.005 C 
BRANCH  22  23
ATOM     23  C5  <0> d   1      33.218   3.284  31.684  0.00  0.00     0.001 C 
BRANCH  23  24
ATOM     24  C4  <0> d   1      34.014   4.584  31.551  0.00  0.00     0.004 C 
BRANCH  24  25
ATOM     25  C2  <0> d   1      35.092   4.414  30.479  0.00  0.00    -0.023 C 
ATOM     26  C1  <0> d   1      36.441   4.874  31.034  0.00  0.00     0.009 C 
ATOM     27  C3  <0> d   1      35.182   2.941  30.076  0.00  0.00     0.009 C 
ENDBRANCH  24  25
ENDBRANCH  23  24
ENDBRANCH  22  23
ENDBRANCH  20  22
ENDBRANCH   1  20
BRANCH  10  28
ATOM     28  O24 <0> d   1      24.505  -4.098  33.980  0.00  0.00    -0.395 OA
ATOM     29  H60 <0> d   1      23.599  -4.124  34.314  0.00  0.00     0.210 HD
ENDBRANCH  10  28
TORSDOF 6
ENDMDL
MODEL 76
REMARK CAVERDOCK RESULT:      -7.5      0.000      0.000
REMARK CAVERDOCK CONSTRAINTS:       0.0      0.0      0.0      0.0
REMARK CAVERDOCK TUNNEL: 75     -7.5      3.0     76.1
REMARK  6 active torsions:
REMARK  status: ('A' for Active; 'I' for Inactive)
REMARK    1  A    between atoms: C2_2  and  C4_4 
REMARK    2  A    between atoms: C4_4  and  C5_5 
REMARK    3  A    between atoms: C5_5  and  C6_6 
REMARK    4  A    between atoms: C6_6  and  C7_7 
REMARK    5  A    between atoms: C7_7  and  C10_9 
REMARK    6  A    between atoms: C22_18  and  O24_19 
ROOT
ATOM      1  C10 <0> d   1      29.723   3.438  29.857  0.00  0.00    -0.002 C 
ATOM      2  C12 <0> d   1      29.190   3.190  28.423  0.00  0.00     0.006 C 
ATOM      3  C13 <0> d   1      28.351   1.884  28.489  0.00  0.00     0.006 C 
ATOM      4  C14 <0> d   1      27.943   1.811  29.965  0.00  0.00    -0.001 C 
ATOM      5  C16 <0> d   1      27.562   0.434  30.477  0.00  0.00    -0.001 C 
ATOM      6  C18 <0> d   1      26.290  -0.042  29.765  0.00  0.00     0.033 C 
ATOM      7  C19 <0> d   1      25.824  -1.323  30.394  0.00  0.00    -0.023 C 
ATOM      8  C20 <0> d   1      26.086  -1.645  31.627  0.00  0.00    -0.072 C 
ATOM      9  C21 <0> d   1      25.550  -2.965  32.155  0.00  0.00     0.066 C 
ATOM     10  C22 <0> d   1      24.806  -2.695  33.466  0.00  0.00     0.122 C 
ATOM     11  C25 <0> d   1      25.736  -1.967  34.439  0.00  0.00     0.033 C 
ATOM     12  C26 <0> d   1      26.110  -0.598  33.869  0.00  0.00     0.016 C 
ATOM     13  C27 <0> d   1      26.885  -0.787  32.562  0.00  0.00    -0.017 C 
ATOM     14  C28 <0> d   1      28.189  -1.519  32.884  0.00  0.00     0.020 C 
ATOM     15  C29 <0> d   1      27.274   0.561  31.979  0.00  0.00     0.003 C 
ATOM     16  C31 <0> d   1      28.454   1.138  32.756  0.00  0.00     0.007 C 
ATOM     17  C32 <0> d   1      28.939   2.467  32.155  0.00  0.00     0.010 C 
ATOM     18  C33 <0> d   1      29.256   2.239  30.676  0.00  0.00    -0.036 C 
ATOM     19  C34 <0> d   1      30.250   1.085  30.531  0.00  0.00     0.016 C 
ENDROOT
BRANCH   1  20
ATOM     20  C7  <0> d   1      31.251   3.511  29.848  0.00  0.00    -0.014 C 
ATOM     21  C9  <0> d   1      31.828   2.106  29.665  0.00  0.00     0.010 C 
BRANCH  20  22
ATOM     22  C6  <0> d   1      31.740   4.094  31.175  0.00  0.00     0.005 C 
BRANCH  22  23
ATOM     23  C5  <0> d   1      33.040   3.399  31.589  0.00  0.00     0.001 C 
BRANCH  23  24
ATOM     24  C4  <0> d   1      34.156   4.438  31.717  0.00  0.00     0.004 C 
BRANCH  24  25
ATOM     25  C2  <0> d   1      35.050   4.381  30.477  0.00  0.00    -0.023 C 
ATOM     26  C1  <0> d   1      36.462   4.838  30.844  0.00  0.00     0.009 C 
ATOM     27  C3  <0> d   1      35.098   2.946  29.949  0.00  0.00     0.009 C 
ENDBRANCH  24  25
ENDBRANCH  23  24
ENDBRANCH  22  23
ENDBRANCH  20  22
ENDBRANCH   1  20
BRANCH  10  28
ATOM     28  O24 <0> d   1      24.390  -3.935  34.042  0.00  0.00    -0.395 OA
ATOM     29  H60 <0> d   1      24.235  -3.895  34.995  0.00  0.00     0.210 HD
ENDBRANCH  10  28
TORSDOF 6
ENDMDL
MODEL 77
REMARK CAVERDOCK RESULT:      -7.5      0.000      0.000
REMARK CAVERDOCK CONSTRAINTS:       0.0      0.0      0.0      0.0
REMARK CAVERDOCK TUNNEL: 76     -7.5      3.1     77.1
REMARK  6 active torsions:
REMARK  status: ('A' for Active; 'I' for Inactive)
REMARK    1  A    between atoms: C2_2  and  C4_4 
REMARK    2  A    between atoms: C4_4  and  C5_5 
REMARK    3  A    between atoms: C5_5  and  C6_6 
REMARK    4  A    between atoms: C6_6  and  C7_7 
REMARK    5  A    between atoms: C7_7  and  C10_9 
REMARK    6  A    between atoms: C22_18  and  O24_19 
ROOT
ATOM      1  C10 <0> d   1      29.666   3.297  29.808  0.00  0.00    -0.002 C 
ATOM      2  C12 <0> d   1      29.135   3.022  28.379  0.00  0.00     0.006 C 
ATOM      3  C13 <0> d   1      28.311   1.708  28.462  0.00  0.00     0.006 C 
ATOM      4  C14 <0> d   1      27.905   1.651  29.939  0.00  0.00    -0.001 C 
ATOM      5  C16 <0> d   1      27.539   0.277  30.471  0.00  0.00    -0.001 C 
ATOM      6  C18 <0> d   1      26.273  -0.224  29.766  0.00  0.00     0.033 C 
ATOM      7  C19 <0> d   1      25.822  -1.501  30.413  0.00  0.00    -0.023 C 
ATOM      8  C20 <0> d   1      26.087  -1.802  31.650  0.00  0.00    -0.072 C 
ATOM      9  C21 <0> d   1      25.567  -3.121  32.196  0.00  0.00     0.066 C 
ATOM     10  C22 <0> d   1      24.819  -2.842  33.504  0.00  0.00     0.122 C 
ATOM     11  C25 <0> d   1      25.740  -2.089  34.467  0.00  0.00     0.033 C 
ATOM     12  C26 <0> d   1      26.099  -0.725  33.877  0.00  0.00     0.016 C 
ATOM     13  C27 <0> d   1      26.876  -0.922  32.573  0.00  0.00    -0.017 C 
ATOM     14  C28 <0> d   1      28.189  -1.635  32.905  0.00  0.00     0.020 C 
ATOM     15  C29 <0> d   1      27.250   0.421  31.971  0.00  0.00     0.003 C 
ATOM     16  C31 <0> d   1      28.423   1.023  32.740  0.00  0.00     0.007 C 
ATOM     17  C32 <0> d   1      28.892   2.349  32.120  0.00  0.00     0.010 C 
ATOM     18  C33 <0> d   1      29.212   2.104  30.644  0.00  0.00    -0.036 C 
ATOM     19  C34 <0> d   1      30.220   0.959  30.515  0.00  0.00     0.016 C 
ENDROOT
BRANCH   1  20
ATOM     20  C7  <0> d   1      31.192   3.387  29.798  0.00  0.00    -0.014 C 
ATOM     21  C9  <0> d   1      31.785   1.991  29.596  0.00  0.00     0.010 C 
BRANCH  20  22
ATOM     22  C6  <0> d   1      31.677   3.958  31.132  0.00  0.00     0.005 C 
BRANCH  22  23
ATOM     23  C5  <0> d   1      33.060   3.389  31.459  0.00  0.00     0.001 C 
BRANCH  23  24
ATOM     24  C4  <0> d   1      34.060   4.536  31.616  0.00  0.00     0.004 C 
BRANCH  24  25
ATOM     25  C2  <0> d   1      35.114   4.449  30.510  0.00  0.00    -0.023 C 
ATOM     26  C1  <0> d   1      36.481   4.833  31.076  0.00  0.00     0.009 C 
ATOM     27  C3  <0> d   1      35.168   3.018  29.970  0.00  0.00     0.009 C 
ENDBRANCH  24  25
ENDBRANCH  23  24
ENDBRANCH  22  23
ENDBRANCH  20  22
ENDBRANCH   1  20
BRANCH  10  28
ATOM     28  O24 <0> d   1      24.417  -4.078  34.097  0.00  0.00    -0.395 OA
ATOM     29  H60 <0> d   1      24.410  -4.067  35.063  0.00  0.00     0.210 HD
ENDBRANCH  10  28
TORSDOF 6
ENDMDL
MODEL 78
REMARK CAVERDOCK RESULT:      -7.4      0.000      0.000
REMARK CAVERDOCK CONSTRAINTS:       0.0      0.0      0.0      0.0
REMARK CAVERDOCK TUNNEL: 77     -7.4      3.1     78.4
REMARK  6 active torsions:
REMARK  status: ('A' for Active; 'I' for Inactive)
REMARK    1  A    between atoms: C2_2  and  C4_4 
REMARK    2  A    between atoms: C4_4  and  C5_5 
REMARK    3  A    between atoms: C5_5  and  C6_6 
REMARK    4  A    between atoms: C6_6  and  C7_7 
REMARK    5  A    between atoms: C7_7  and  C10_9 
REMARK    6  A    between atoms: C22_18  and  O24_19 
ROOT
ATOM      1  C10 <0> d   1      29.408   3.426  30.101  0.00  0.00    -0.002 C 
ATOM      2  C12 <0> d   1      28.915   3.164  28.656  0.00  0.00     0.006 C 
ATOM      3  C13 <0> d   1      28.163   1.805  28.690  0.00  0.00     0.006 C 
ATOM      4  C14 <0> d   1      27.738   1.684  30.158  0.00  0.00    -0.001 C 
ATOM      5  C16 <0> d   1      27.440   0.278  30.645  0.00  0.00    -0.001 C 
ATOM      6  C18 <0> d   1      26.214  -0.271  29.905  0.00  0.00     0.033 C 
ATOM      7  C19 <0> d   1      25.823  -1.588  30.509  0.00  0.00    -0.023 C 
ATOM      8  C20 <0> d   1      26.086  -1.910  31.741  0.00  0.00    -0.072 C 
ATOM      9  C21 <0> d   1      25.631  -3.270  32.242  0.00  0.00     0.066 C 
ATOM     10  C22 <0> d   1      24.850  -3.070  33.545  0.00  0.00     0.122 C 
ATOM     11  C25 <0> d   1      25.715  -2.297  34.543  0.00  0.00     0.033 C 
ATOM     12  C26 <0> d   1      26.007  -0.898  33.998  0.00  0.00     0.016 C 
ATOM     13  C27 <0> d   1      26.812  -1.016  32.701  0.00  0.00    -0.017 C 
ATOM     14  C28 <0> d   1      28.157  -1.666  33.035  0.00  0.00     0.020 C 
ATOM     15  C29 <0> d   1      27.121   0.363  32.144  0.00  0.00     0.003 C 
ATOM     16  C31 <0> d   1      28.248   1.005  32.948  0.00  0.00     0.007 C 
ATOM     17  C32 <0> d   1      28.654   2.371  32.373  0.00  0.00     0.010 C 
ATOM     18  C33 <0> d   1      29.008   2.187  30.896  0.00  0.00    -0.036 C 
ATOM     19  C34 <0> d   1      30.079   1.102  30.752  0.00  0.00     0.016 C 
ENDROOT
BRANCH   1  20
ATOM     20  C7  <0> d   1      30.928   3.599  30.119  0.00  0.00    -0.014 C 
ATOM     21  C9  <0> d   1      31.575   2.521  29.246  0.00  0.00     0.010 C 
BRANCH  20  22
ATOM     22  C6  <0> d   1      31.439   3.466  31.554  0.00  0.00     0.005 C 
BRANCH  22  23
ATOM     23  C5  <0> d   1      32.936   3.149  31.536  0.00  0.00     0.001 C 
BRANCH  23  24
ATOM     24  C4  <0> d   1      33.735   4.453  31.564  0.00  0.00     0.004 C 
BRANCH  24  25
ATOM     25  C2  <0> d   1      34.856   4.387  30.524  0.00  0.00    -0.023 C 
ATOM     26  C1  <0> d   1      36.159   4.890  31.146  0.00  0.00     0.009 C 
ATOM     27  C3  <0> d   1      35.036   2.940  30.061  0.00  0.00     0.009 C 
ENDBRANCH  24  25
ENDBRANCH  23  24
ENDBRANCH  22  23
ENDBRANCH  20  22
ENDBRANCH   1  20
BRANCH  10  28
ATOM     28  O24 <0> d   1      24.508  -4.343  34.096  0.00  0.00    -0.395 OA
ATOM     29  H60 <0> d   1      23.592  -4.607  33.936  0.00  0.00     0.210 HD
ENDBRANCH  10  28
TORSDOF 6
ENDMDL
MODEL 79
REMARK CAVERDOCK RESULT:      -6.8      0.000      0.000
REMARK CAVERDOCK CONSTRAINTS:       0.0      0.0      0.0      0.0
REMARK CAVERDOCK TUNNEL: 78     -6.8      3.2     79.3
REMARK  6 active torsions:
REMARK  status: ('A' for Active; 'I' for Inactive)
REMARK    1  A    between atoms: C2_2  and  C4_4 
REMARK    2  A    between atoms: C4_4  and  C5_5 
REMARK    3  A    between atoms: C5_5  and  C6_6 
REMARK    4  A    between atoms: C6_6  and  C7_7 
REMARK    5  A    between atoms: C7_7  and  C10_9 
REMARK    6  A    between atoms: C22_18  and  O24_19 
ROOT
ATOM      1  C10 <0> d   1      29.086   3.441  29.979  0.00  0.00    -0.002 C 
ATOM      2  C12 <0> d   1      29.345   2.792  28.596  0.00  0.00     0.006 C 
ATOM      3  C13 <0> d   1      28.983   1.288  28.745  0.00  0.00     0.006 C 
ATOM      4  C14 <0> d   1      28.002   1.285  29.922  0.00  0.00    -0.001 C 
ATOM      5  C16 <0> d   1      27.849  -0.037  30.651  0.00  0.00    -0.001 C 
ATOM      6  C18 <0> d   1      27.228  -1.073  29.707  0.00  0.00     0.033 C 
ATOM      7  C19 <0> d   1      26.923  -2.323  30.479  0.00  0.00    -0.023 C 
ATOM      8  C20 <0> d   1      26.689  -2.328  31.759  0.00  0.00    -0.072 C 
ATOM      9  C21 <0> d   1      26.382  -3.657  32.429  0.00  0.00     0.066 C 
ATOM     10  C22 <0> d   1      25.089  -3.505  33.236  0.00  0.00     0.122 C 
ATOM     11  C25 <0> d   1      25.232  -2.334  34.212  0.00  0.00     0.033 C 
ATOM     12  C26 <0> d   1      25.407  -1.031  33.431  0.00  0.00     0.016 C 
ATOM     13  C27 <0> d   1      26.700  -1.097  32.614  0.00  0.00    -0.017 C 
ATOM     14  C28 <0> d   1      27.874  -1.205  33.591  0.00  0.00     0.020 C 
ATOM     15  C29 <0> d   1      26.899   0.192  31.835  0.00  0.00     0.003 C 
ATOM     16  C31 <0> d   1      27.385   1.293  32.773  0.00  0.00     0.007 C 
ATOM     17  C32 <0> d   1      27.679   2.599  32.017  0.00  0.00     0.010 C 
ATOM     18  C33 <0> d   1      28.673   2.293  30.895  0.00  0.00    -0.036 C 
ATOM     19  C34 <0> d   1      29.914   1.610  31.473  0.00  0.00     0.016 C 
ENDROOT
BRANCH   1  20
ATOM     20  C7  <0> d   1      30.363   4.102  30.501  0.00  0.00    -0.014 C 
ATOM     21  C9  <0> d   1      30.389   5.571  30.072  0.00  0.00     0.010 C 
BRANCH  20  22
ATOM     22  C6  <0> d   1      31.582   3.381  29.925  0.00  0.00     0.005 C 
BRANCH  22  23
ATOM     23  C5  <0> d   1      32.636   3.202  31.021  0.00  0.00     0.001 C 
BRANCH  23  24
ATOM     24  C4  <0> d   1      34.033   3.301  30.407  0.00  0.00     0.004 C 
BRANCH  24  25
ATOM     25  C2  <0> d   1      34.708   4.590  30.881  0.00  0.00    -0.023 C 
ATOM     26  C1  <0> d   1      34.303   4.876  32.328  0.00  0.00     0.009 C 
ATOM     27  C3  <0> d   1      36.227   4.430  30.797  0.00  0.00     0.009 C 
ENDBRANCH  24  25
ENDBRANCH  23  24
ENDBRANCH  22  23
ENDBRANCH  20  22
ENDBRANCH   1  20
BRANCH  10  28
ATOM     28  O24 <0> d   1      24.840  -4.707  33.968  0.00  0.00    -0.395 OA
ATOM     29  H60 <0> d   1      25.485  -4.884  34.665  0.00  0.00     0.210 HD
ENDBRANCH  10  28
TORSDOF 6
ENDMDL
MODEL 80
REMARK CAVERDOCK RESULT:      -7.2      0.000      0.000
REMARK CAVERDOCK CONSTRAINTS:       0.0      0.0      0.0      0.0
REMARK CAVERDOCK TUNNEL: 79     -7.2      3.2     80.4
REMARK  6 active torsions:
REMARK  status: ('A' for Active; 'I' for Inactive)
REMARK    1  A    between atoms: C2_2  and  C4_4 
REMARK    2  A    between atoms: C4_4  and  C5_5 
REMARK    3  A    between atoms: C5_5  and  C6_6 
REMARK    4  A    between atoms: C6_6  and  C7_7 
REMARK    5  A    between atoms: C7_7  and  C10_9 
REMARK    6  A    between atoms: C22_18  and  O24_19 
ROOT
ATOM      1  C10 <0> d   1      28.971   3.410  29.877  0.00  0.00    -0.002 C 
ATOM      2  C12 <0> d   1      29.344   2.749  28.527  0.00  0.00     0.006 C 
ATOM      3  C13 <0> d   1      29.105   1.224  28.705  0.00  0.00     0.006 C 
ATOM      4  C14 <0> d   1      28.076   1.169  29.840  0.00  0.00    -0.001 C 
ATOM      5  C16 <0> d   1      28.004  -0.142  30.601  0.00  0.00    -0.001 C 
ATOM      6  C18 <0> d   1      27.514  -1.252  29.664  0.00  0.00     0.033 C 
ATOM      7  C19 <0> d   1      27.283  -2.503  30.460  0.00  0.00    -0.023 C 
ATOM      8  C20 <0> d   1      26.994  -2.494  31.728  0.00  0.00    -0.072 C 
ATOM      9  C21 <0> d   1      26.771  -3.826  32.424  0.00  0.00     0.066 C 
ATOM     10  C22 <0> d   1      25.435  -3.764  33.172  0.00  0.00     0.122 C 
ATOM     11  C25 <0> d   1      25.436  -2.561  34.117  0.00  0.00     0.033 C 
ATOM     12  C26 <0> d   1      25.534  -1.268  33.306  0.00  0.00     0.016 C 
ATOM     13  C27 <0> d   1      26.863  -1.244  32.545  0.00  0.00    -0.017 C 
ATOM     14  C28 <0> d   1      27.998  -1.226  33.573  0.00  0.00     0.020 C 
ATOM     15  C29 <0> d   1      26.987   0.035  31.737  0.00  0.00     0.003 C 
ATOM     16  C31 <0> d   1      27.336   1.199  32.661  0.00  0.00     0.007 C 
ATOM     17  C32 <0> d   1      27.551   2.504  31.879  0.00  0.00     0.010 C 
ATOM     18  C33 <0> d   1      28.616   2.255  30.809  0.00  0.00    -0.036 C 
ATOM     19  C34 <0> d   1      29.884   1.697  31.459  0.00  0.00     0.016 C 
ENDROOT
BRANCH   1  20
ATOM     20  C7  <0> d   1      30.163   4.191  30.432  0.00  0.00    -0.014 C 
ATOM     21  C9  <0> d   1      30.037   5.664  30.036  0.00  0.00     0.010 C 
BRANCH  20  22
ATOM     22  C6  <0> d   1      31.460   3.619  29.858  0.00  0.00     0.005 C 
BRANCH  22  23
ATOM     23  C5  <0> d   1      32.414   3.266  31.002  0.00  0.00     0.001 C 
BRANCH  23  24
ATOM     24  C4  <0> d   1      33.851   3.243  30.479  0.00  0.00     0.004 C 
BRANCH  24  25
ATOM     25  C2  <0> d   1      34.562   4.536  30.883  0.00  0.00    -0.023 C 
ATOM     26  C1  <0> d   1      34.318   4.810  32.368  0.00  0.00     0.009 C 
ATOM     27  C3  <0> d   1      36.064   4.392  30.630  0.00  0.00     0.009 C 
ENDBRANCH  24  25
ENDBRANCH  23  24
ENDBRANCH  22  23
ENDBRANCH  20  22
ENDBRANCH   1  20
BRANCH  10  28
ATOM     28  O24 <0> d   1      25.256  -4.964  33.928  0.00  0.00    -0.395 OA
ATOM     29  H60 <0> d   1      24.706  -4.854  34.715  0.00  0.00     0.210 HD
ENDBRANCH  10  28
TORSDOF 6
ENDMDL
MODEL 81
REMARK CAVERDOCK RESULT:      -7.6      0.000      0.000
REMARK CAVERDOCK CONSTRAINTS:       0.0      0.0      0.0      0.0
REMARK CAVERDOCK TUNNEL: 80     -7.6      3.2     81.7
REMARK  6 active torsions:
REMARK  status: ('A' for Active; 'I' for Inactive)
REMARK    1  A    between atoms: C2_2  and  C4_4 
REMARK    2  A    between atoms: C4_4  and  C5_5 
REMARK    3  A    between atoms: C5_5  and  C6_6 
REMARK    4  A    between atoms: C6_6  and  C7_7 
REMARK    5  A    between atoms: C7_7  and  C10_9 
REMARK    6  A    between atoms: C22_18  and  O24_19 
ROOT
ATOM      1  C10 <0> d   1      28.916   3.351  29.852  0.00  0.00    -0.002 C 
ATOM      2  C12 <0> d   1      29.332   2.736  28.492  0.00  0.00     0.006 C 
ATOM      3  C13 <0> d   1      29.107   1.204  28.618  0.00  0.00     0.006 C 
ATOM      4  C14 <0> d   1      28.050   1.102  29.724  0.00  0.00    -0.001 C 
ATOM      5  C16 <0> d   1      27.975  -0.232  30.443  0.00  0.00    -0.001 C 
ATOM      6  C18 <0> d   1      27.523  -1.319  29.461  0.00  0.00     0.033 C 
ATOM      7  C19 <0> d   1      27.287  -2.596  30.212  0.00  0.00    -0.023 C 
ATOM      8  C20 <0> d   1      26.965  -2.629  31.472  0.00  0.00    -0.072 C 
ATOM      9  C21 <0> d   1      26.742  -3.984  32.122  0.00  0.00     0.066 C 
ATOM     10  C22 <0> d   1      25.387  -3.960  32.837  0.00  0.00     0.122 C 
ATOM     11  C25 <0> d   1      25.349  -2.786  33.817  0.00  0.00     0.033 C 
ATOM     12  C26 <0> d   1      25.451  -1.468  33.048  0.00  0.00     0.016 C 
ATOM     13  C27 <0> d   1      26.799  -1.406  32.324  0.00  0.00    -0.017 C 
ATOM     14  C28 <0> d   1      27.907  -1.406  33.380  0.00  0.00     0.020 C 
ATOM     15  C29 <0> d   1      26.927  -0.101  31.557  0.00  0.00     0.003 C 
ATOM     16  C31 <0> d   1      27.239   1.038  32.525  0.00  0.00     0.007 C 
ATOM     17  C32 <0> d   1      27.458   2.369  31.788  0.00  0.00     0.010 C 
ATOM     18  C33 <0> d   1      28.552   2.165  30.739  0.00  0.00    -0.036 C 
ATOM     19  C34 <0> d   1      29.810   1.602  31.404  0.00  0.00     0.016 C 
ENDROOT
BRANCH   1  20
ATOM     20  C7  <0> d   1      30.084   4.129  30.460  0.00  0.00    -0.014 C 
ATOM     21  C9  <0> d   1      29.967   5.607  30.080  0.00  0.00     0.010 C 
BRANCH  20  22
ATOM     22  C6  <0> d   1      31.403   3.569  29.926  0.00  0.00     0.005 C 
BRANCH  22  23
ATOM     23  C5  <0> d   1      32.250   3.054  31.092  0.00  0.00     0.001 C 
BRANCH  23  24
ATOM     24  C4  <0> d   1      33.721   3.011  30.676  0.00  0.00     0.004 C 
BRANCH  24  25
ATOM     25  C2  <0> d   1      34.333   4.406  30.822  0.00  0.00    -0.023 C 
ATOM     26  C1  <0> d   1      34.243   4.852  32.282  0.00  0.00     0.009 C 
ATOM     27  C3  <0> d   1      35.800   4.366  30.390  0.00  0.00     0.009 C 
ENDBRANCH  24  25
ENDBRANCH  23  24
ENDBRANCH  22  23
ENDBRANCH  20  22
ENDBRANCH   1  20
BRANCH  10  28
ATOM     28  O24 <0> d   1      25.204  -5.184  33.552  0.00  0.00    -0.395 OA
ATOM     29  H60 <0> d   1      24.599  -5.114  34.303  0.00  0.00     0.210 HD
ENDBRANCH  10  28
TORSDOF 6
ENDMDL
MODEL 82
REMARK CAVERDOCK RESULT:      -7.8      0.000      0.000
REMARK CAVERDOCK CONSTRAINTS:       0.0      0.0      0.0      0.0
REMARK CAVERDOCK TUNNEL: 81     -7.8      3.3     82.1
REMARK  6 active torsions:
REMARK  status: ('A' for Active; 'I' for Inactive)
REMARK    1  A    between atoms: C2_2  and  C4_4 
REMARK    2  A    between atoms: C4_4  and  C5_5 
REMARK    3  A    between atoms: C5_5  and  C6_6 
REMARK    4  A    between atoms: C6_6  and  C7_7 
REMARK    5  A    between atoms: C7_7  and  C10_9 
REMARK    6  A    between atoms: C22_18  and  O24_19 
ROOT
ATOM      1  C10 <0> d   1      28.948   3.180  29.784  0.00  0.00    -0.002 C 
ATOM      2  C12 <0> d   1      29.512   2.465  28.531  0.00  0.00     0.006 C 
ATOM      3  C13 <0> d   1      29.318   0.942  28.771  0.00  0.00     0.006 C 
ATOM      4  C14 <0> d   1      28.161   0.898  29.776  0.00  0.00    -0.001 C 
ATOM      5  C16 <0> d   1      28.052  -0.371  30.602  0.00  0.00    -0.001 C 
ATOM      6  C18 <0> d   1      27.730  -1.554  29.682  0.00  0.00     0.033 C 
ATOM      7  C19 <0> d   1      27.456  -2.769  30.519  0.00  0.00    -0.023 C 
ATOM      8  C20 <0> d   1      27.014  -2.705  31.741  0.00  0.00    -0.072 C 
ATOM      9  C21 <0> d   1      26.765  -4.005  32.485  0.00  0.00     0.066 C 
ATOM     10  C22 <0> d   1      25.346  -3.969  33.063  0.00  0.00     0.122 C 
ATOM     11  C25 <0> d   1      25.180  -2.716  33.926  0.00  0.00     0.033 C 
ATOM     12  C26 <0> d   1      25.321  -1.467  33.055  0.00  0.00     0.016 C 
ATOM     13  C27 <0> d   1      26.731  -1.419  32.459  0.00  0.00    -0.017 C 
ATOM     14  C28 <0> d   1      27.729  -1.287  33.612  0.00  0.00     0.020 C 
ATOM     15  C29 <0> d   1      26.897  -0.182  31.595  0.00  0.00     0.003 C 
ATOM     16  C31 <0> d   1      27.081   1.047  32.481  0.00  0.00     0.007 C 
ATOM     17  C32 <0> d   1      27.334   2.317  31.653  0.00  0.00     0.010 C 
ATOM     18  C33 <0> d   1      28.531   2.062  30.735  0.00  0.00    -0.036 C 
ATOM     19  C34 <0> d   1      29.733   1.605  31.565  0.00  0.00     0.016 C 
ENDROOT
BRANCH   1  20
ATOM     20  C7  <0> d   1      30.028   4.049  30.429  0.00  0.00    -0.014 C 
ATOM     21  C9  <0> d   1      29.740   5.524  30.136  0.00  0.00     0.010 C 
BRANCH  20  22
ATOM     22  C6  <0> d   1      31.395   3.674  29.854  0.00  0.00     0.005 C 
BRANCH  22  23
ATOM     23  C5  <0> d   1      32.291   3.138  30.974  0.00  0.00     0.001 C 
BRANCH  23  24
ATOM     24  C4  <0> d   1      33.739   3.081  30.486  0.00  0.00     0.004 C 
BRANCH  24  25
ATOM     25  C2  <0> d   1      34.453   4.382  30.855  0.00  0.00    -0.023 C 
ATOM     26  C1  <0> d   1      34.258   4.667  32.345  0.00  0.00     0.009 C 
ATOM     27  C3  <0> d   1      35.947   4.248  30.552  0.00  0.00     0.009 C 
ENDBRANCH  24  25
ENDBRANCH  23  24
ENDBRANCH  22  23
ENDBRANCH  20  22
ENDBRANCH   1  20
BRANCH  10  28
ATOM     28  O24 <0> d   1      25.128  -5.132  33.863  0.00  0.00    -0.395 OA
ATOM     29  H60 <0> d   1      25.498  -5.072  34.754  0.00  0.00     0.210 HD
ENDBRANCH  10  28
TORSDOF 6
ENDMDL
MODEL 83
REMARK CAVERDOCK RESULT:      -8.0      0.000      0.000
REMARK CAVERDOCK CONSTRAINTS:       0.1      0.0      0.0      0.0
REMARK CAVERDOCK TUNNEL: 82     -8.0      3.3     83.4
REMARK  6 active torsions:
REMARK  status: ('A' for Active; 'I' for Inactive)
REMARK    1  A    between atoms: C2_2  and  C4_4 
REMARK    2  A    between atoms: C4_4  and  C5_5 
REMARK    3  A    between atoms: C5_5  and  C6_6 
REMARK    4  A    between atoms: C6_6  and  C7_7 
REMARK    5  A    between atoms: C7_7  and  C10_9 
REMARK    6  A    between atoms: C22_18  and  O24_19 
ROOT
ATOM      1  C10 <0> d   1      28.710   3.229  29.901  0.00  0.00    -0.002 C 
ATOM      2  C12 <0> d   1      29.106   2.587  28.547  0.00  0.00     0.006 C 
ATOM      3  C13 <0> d   1      28.922   1.054  28.719  0.00  0.00     0.006 C 
ATOM      4  C14 <0> d   1      27.896   0.957  29.854  0.00  0.00    -0.001 C 
ATOM      5  C16 <0> d   1      27.871  -0.359  30.611  0.00  0.00    -0.001 C 
ATOM      6  C18 <0> d   1      27.421  -1.482  29.669  0.00  0.00     0.033 C 
ATOM      7  C19 <0> d   1      27.235  -2.743  30.460  0.00  0.00    -0.023 C 
ATOM      8  C20 <0> d   1      26.947  -2.750  31.728  0.00  0.00    -0.072 C 
ATOM      9  C21 <0> d   1      26.773  -4.092  32.419  0.00  0.00     0.066 C 
ATOM     10  C22 <0> d   1      25.436  -4.081  33.167  0.00  0.00     0.122 C 
ATOM     11  C25 <0> d   1      25.394  -2.882  34.117  0.00  0.00     0.033 C 
ATOM     12  C26 <0> d   1      25.445  -1.583  33.311  0.00  0.00     0.016 C 
ATOM     13  C27 <0> d   1      26.772  -1.509  32.551  0.00  0.00    -0.017 C 
ATOM     14  C28 <0> d   1      27.905  -1.454  33.578  0.00  0.00     0.020 C 
ATOM     15  C29 <0> d   1      26.849  -0.222  31.747  0.00  0.00     0.003 C 
ATOM     16  C31 <0> d   1      27.157   0.949  32.676  0.00  0.00     0.007 C 
ATOM     17  C32 <0> d   1      27.325   2.265  31.899  0.00  0.00     0.010 C 
ATOM     18  C33 <0> d   1      28.397   2.059  30.828  0.00  0.00    -0.036 C 
ATOM     19  C34 <0> d   1      29.684   1.543  31.475  0.00  0.00     0.016 C 
ENDROOT
BRANCH   1  20
ATOM     20  C7  <0> d   1      29.873   4.050  30.458  0.00  0.00    -0.014 C 
ATOM     21  C9  <0> d   1      29.630   5.536  30.180  0.00  0.00     0.010 C 
BRANCH  20  22
ATOM     22  C6  <0> d   1      31.175   3.613  29.785  0.00  0.00     0.005 C 
BRANCH  22  23
ATOM     23  C5  <0> d   1      32.194   3.212  30.854  0.00  0.00     0.001 C 
BRANCH  23  24
ATOM     24  C4  <0> d   1      33.603   3.261  30.261  0.00  0.00     0.004 C 
BRANCH  24  25
ATOM     25  C2  <0> d   1      34.367   4.444  30.858  0.00  0.00    -0.023 C 
ATOM     26  C1  <0> d   1      34.146   4.484  32.371  0.00  0.00     0.009 C 
ATOM     27  C3  <0> d   1      35.860   4.288  30.564  0.00  0.00     0.009 C 
ENDBRANCH  24  25
ENDBRANCH  23  24
ENDBRANCH  22  23
ENDBRANCH  20  22
ENDBRANCH   1  20
BRANCH  10  28
ATOM     28  O24 <0> d   1      25.300  -5.289  33.918  0.00  0.00    -0.395 OA
ATOM     29  H60 <0> d   1      24.384  -5.537  34.103  0.00  0.00     0.210 HD
ENDBRANCH  10  28
TORSDOF 6
ENDMDL
MODEL 84
REMARK CAVERDOCK RESULT:      -8.6      0.000      0.000
REMARK CAVERDOCK CONSTRAINTS:       0.0      0.0      0.0      0.0
REMARK CAVERDOCK TUNNEL: 83     -8.6      3.3     84.4
REMARK  6 active torsions:
REMARK  status: ('A' for Active; 'I' for Inactive)
REMARK    1  A    between atoms: C2_2  and  C4_4 
REMARK    2  A    between atoms: C4_4  and  C5_5 
REMARK    3  A    between atoms: C5_5  and  C6_6 
REMARK    4  A    between atoms: C6_6  and  C7_7 
REMARK    5  A    between atoms: C7_7  and  C10_9 
REMARK    6  A    between atoms: C22_18  and  O24_19 
ROOT
ATOM      1  C10 <0> d   1      29.244   3.158  30.783  0.00  0.00    -0.002 C 
ATOM      2  C12 <0> d   1      28.208   4.005  31.563  0.00  0.00     0.006 C 
ATOM      3  C13 <0> d   1      27.158   3.006  32.122  0.00  0.00     0.006 C 
ATOM      4  C14 <0> d   1      27.935   1.686  32.177  0.00  0.00    -0.001 C 
ATOM      5  C16 <0> d   1      27.093   0.423  32.187  0.00  0.00    -0.001 C 
ATOM      6  C18 <0> d   1      26.267   0.369  33.477  0.00  0.00     0.033 C 
ATOM      7  C19 <0> d   1      25.569  -0.957  33.560  0.00  0.00    -0.023 C 
ATOM      8  C20 <0> d   1      26.017  -2.033  32.982  0.00  0.00    -0.072 C 
ATOM      9  C21 <0> d   1      25.227  -3.320  33.146  0.00  0.00     0.066 C 
ATOM     10  C22 <0> d   1      26.184  -4.418  33.622  0.00  0.00     0.122 C 
ATOM     11  C25 <0> d   1      27.358  -4.528  32.647  0.00  0.00     0.033 C 
ATOM     12  C26 <0> d   1      28.161  -3.227  32.656  0.00  0.00     0.016 C 
ATOM     13  C27 <0> d   1      27.273  -2.079  32.164  0.00  0.00    -0.017 C 
ATOM     14  C28 <0> d   1      26.886  -2.367  30.712  0.00  0.00     0.020 C 
ATOM     15  C29 <0> d   1      28.052  -0.775  32.158  0.00  0.00     0.003 C 
ATOM     16  C31 <0> d   1      28.995  -0.743  30.959  0.00  0.00     0.007 C 
ATOM     17  C32 <0> d   1      29.750   0.593  30.861  0.00  0.00     0.010 C 
ATOM     18  C33 <0> d   1      28.722   1.726  30.839  0.00  0.00    -0.036 C 
ATOM     19  C34 <0> d   1      27.715   1.490  29.711  0.00  0.00     0.016 C 
ENDROOT
BRANCH   1  20
ATOM     20  C7  <0> d   1      29.332   3.634  29.332  0.00  0.00    -0.014 C 
ATOM     21  C9  <0> d   1      29.176   2.436  28.392  0.00  0.00     0.010 C 
BRANCH  20  22
ATOM     22  C6  <0> d   1      30.691   4.295  29.093  0.00  0.00     0.005 C 
BRANCH  22  23
ATOM     23  C5  <0> d   1      31.573   4.110  30.330  0.00  0.00     0.001 C 
BRANCH  23  24
ATOM     24  C4  <0> d   1      32.567   2.974  30.084  0.00  0.00     0.004 C 
BRANCH  24  25
ATOM     25  C2  <0> d   1      33.697   3.053  31.112  0.00  0.00    -0.023 C 
ATOM     26  C1  <0> d   1      34.855   3.869  30.535  0.00  0.00     0.009 C 
ATOM     27  C3  <0> d   1      33.182   3.727  32.385  0.00  0.00     0.009 C 
ENDBRANCH  24  25
ENDBRANCH  23  24
ENDBRANCH  22  23
ENDBRANCH  20  22
ENDBRANCH   1  20
BRANCH  10  28
ATOM     28  O24 <0> d   1      25.489  -5.666  33.675  0.00  0.00    -0.395 OA
ATOM     29  H60 <0> d   1      24.533  -5.589  33.553  0.00  0.00     0.210 HD
ENDBRANCH  10  28
TORSDOF 6
ENDMDL
MODEL 85
REMARK CAVERDOCK RESULT:      -9.0      0.000      0.000
REMARK CAVERDOCK CONSTRAINTS:       0.0      0.0      0.0      0.0
REMARK CAVERDOCK TUNNEL: 84     -9.0      3.3     85.6
REMARK  6 active torsions:
REMARK  status: ('A' for Active; 'I' for Inactive)
REMARK    1  A    between atoms: C2_2  and  C4_4 
REMARK    2  A    between atoms: C4_4  and  C5_5 
REMARK    3  A    between atoms: C5_5  and  C6_6 
REMARK    4  A    between atoms: C6_6  and  C7_7 
REMARK    5  A    between atoms: C7_7  and  C10_9 
REMARK    6  A    between atoms: C22_18  and  O24_19 
ROOT
ATOM      1  C10 <0> d   1      29.377   3.021  30.959  0.00  0.00    -0.002 C 
ATOM      2  C12 <0> d   1      28.380   3.896  31.759  0.00  0.00     0.006 C 
ATOM      3  C13 <0> d   1      27.288   2.931  32.299  0.00  0.00     0.006 C 
ATOM      4  C14 <0> d   1      28.008   1.578  32.326  0.00  0.00    -0.001 C 
ATOM      5  C16 <0> d   1      27.111   0.353  32.311  0.00  0.00    -0.001 C 
ATOM      6  C18 <0> d   1      26.285   0.308  33.602  0.00  0.00     0.033 C 
ATOM      7  C19 <0> d   1      25.530  -0.987  33.659  0.00  0.00    -0.023 C 
ATOM      8  C20 <0> d   1      25.931  -2.069  33.058  0.00  0.00    -0.072 C 
ATOM      9  C21 <0> d   1      25.086  -3.324  33.197  0.00  0.00     0.066 C 
ATOM     10  C22 <0> d   1      25.994  -4.472  33.649  0.00  0.00     0.122 C 
ATOM     11  C25 <0> d   1      27.161  -4.613  32.669  0.00  0.00     0.033 C 
ATOM     12  C26 <0> d   1      28.019  -3.348  32.703  0.00  0.00     0.016 C 
ATOM     13  C27 <0> d   1      27.182  -2.153  32.237  0.00  0.00    -0.017 C 
ATOM     14  C28 <0> d   1      26.781  -2.394  30.779  0.00  0.00     0.020 C 
ATOM     15  C29 <0> d   1      28.017  -0.885  32.255  0.00  0.00     0.003 C 
ATOM     16  C31 <0> d   1      28.959  -0.869  31.055  0.00  0.00     0.007 C 
ATOM     17  C32 <0> d   1      29.771   0.435  30.983  0.00  0.00     0.010 C 
ATOM     18  C33 <0> d   1      28.793   1.612  30.986  0.00  0.00    -0.036 C 
ATOM     19  C34 <0> d   1      27.775   1.444  29.856  0.00  0.00     0.016 C 
ENDROOT
BRANCH   1  20
ATOM     20  C7  <0> d   1      29.484   3.522  29.517  0.00  0.00    -0.014 C 
ATOM     21  C9  <0> d   1      29.294   2.348  28.554  0.00  0.00     0.010 C 
BRANCH  20  22
ATOM     22  C6  <0> d   1      30.863   4.145  29.295  0.00  0.00     0.005 C 
BRANCH  22  23
ATOM     23  C5  <0> d   1      31.716   3.962  30.553  0.00  0.00     0.001 C 
BRANCH  23  24
ATOM     24  C4  <0> d   1      32.818   2.939  30.278  0.00  0.00     0.004 C 
BRANCH  24  25
ATOM     25  C2  <0> d   1      34.079   3.326  31.053  0.00  0.00    -0.023 C 
ATOM     26  C1  <0> d   1      35.188   3.703  30.070  0.00  0.00     0.009 C 
ATOM     27  C3  <0> d   1      33.772   4.519  31.961  0.00  0.00     0.009 C 
ENDBRANCH  24  25
ENDBRANCH  23  24
ENDBRANCH  22  23
ENDBRANCH  20  22
ENDBRANCH   1  20
BRANCH  10  28
ATOM     28  O24 <0> d   1      25.246  -5.689  33.677  0.00  0.00    -0.395 OA
ATOM     29  H60 <0> d   1      24.288  -5.562  33.670  0.00  0.00     0.210 HD
ENDBRANCH  10  28
TORSDOF 6
ENDMDL
MODEL 86
REMARK CAVERDOCK RESULT:      -9.2      0.000      0.000
REMARK CAVERDOCK CONSTRAINTS:       0.0      0.0      0.0      0.0
REMARK CAVERDOCK TUNNEL: 85     -9.2      3.4     86.4
REMARK  6 active torsions:
REMARK  status: ('A' for Active; 'I' for Inactive)
REMARK    1  A    between atoms: C2_2  and  C4_4 
REMARK    2  A    between atoms: C4_4  and  C5_5 
REMARK    3  A    between atoms: C5_5  and  C6_6 
REMARK    4  A    between atoms: C6_6  and  C7_7 
REMARK    5  A    between atoms: C7_7  and  C10_9 
REMARK    6  A    between atoms: C22_18  and  O24_19 
ROOT
ATOM      1  C10 <0> d   1      29.472   2.881  31.045  0.00  0.00    -0.002 C 
ATOM      2  C12 <0> d   1      28.600   3.745  31.991  0.00  0.00     0.006 C 
ATOM      3  C13 <0> d   1      27.518   2.797  32.576  0.00  0.00     0.006 C 
ATOM      4  C14 <0> d   1      28.168   1.414  32.451  0.00  0.00    -0.001 C 
ATOM      5  C16 <0> d   1      27.214   0.234  32.451  0.00  0.00    -0.001 C 
ATOM      6  C18 <0> d   1      26.514   0.142  33.811  0.00  0.00     0.033 C 
ATOM      7  C19 <0> d   1      25.703  -1.120  33.864  0.00  0.00    -0.023 C 
ATOM      8  C20 <0> d   1      25.990  -2.178  33.163  0.00  0.00    -0.072 C 
ATOM      9  C21 <0> d   1      25.100  -3.400  33.309  0.00  0.00     0.066 C 
ATOM     10  C22 <0> d   1      25.989  -4.614  33.599  0.00  0.00     0.122 C 
ATOM     11  C25 <0> d   1      27.048  -4.743  32.502  0.00  0.00     0.033 C 
ATOM     12  C26 <0> d   1      27.968  -3.522  32.528  0.00  0.00     0.016 C 
ATOM     13  C27 <0> d   1      27.152  -2.264  32.219  0.00  0.00    -0.017 C 
ATOM     14  C28 <0> d   1      26.602  -2.392  30.796  0.00  0.00     0.020 C 
ATOM     15  C29 <0> d   1      28.047  -1.037  32.232  0.00  0.00     0.003 C 
ATOM     16  C31 <0> d   1      28.870  -0.985  30.948  0.00  0.00     0.007 C 
ATOM     17  C32 <0> d   1      29.735   0.284  30.875  0.00  0.00     0.010 C 
ATOM     18  C33 <0> d   1      28.823   1.500  31.045  0.00  0.00    -0.036 C 
ATOM     19  C34 <0> d   1      27.695   1.450  30.013  0.00  0.00     0.016 C 
ENDROOT
BRANCH   1  20
ATOM     20  C7  <0> d   1      29.465   3.469  29.633  0.00  0.00    -0.014 C 
ATOM     21  C9  <0> d   1      29.255   2.347  28.614  0.00  0.00     0.010 C 
BRANCH  20  22
ATOM     22  C6  <0> d   1      30.804   4.158  29.362  0.00  0.00     0.005 C 
BRANCH  22  23
ATOM     23  C5  <0> d   1      31.692   4.057  30.605  0.00  0.00     0.001 C 
BRANCH  23  24
ATOM     24  C4  <0> d   1      32.766   2.992  30.380  0.00  0.00     0.004 C 
BRANCH  24  25
ATOM     25  C2  <0> d   1      34.045   3.394  31.117  0.00  0.00    -0.023 C 
ATOM     26  C1  <0> d   1      35.069   3.921  30.111  0.00  0.00     0.009 C 
ATOM     27  C3  <0> d   1      33.723   4.487  32.138  0.00  0.00     0.009 C 
ENDBRANCH  24  25
ENDBRANCH  23  24
ENDBRANCH  22  23
ENDBRANCH  20  22
ENDBRANCH   1  20
BRANCH  10  28
ATOM     28  O24 <0> d   1      25.186  -5.797  33.628  0.00  0.00    -0.395 OA
ATOM     29  H60 <0> d   1      25.487  -6.461  34.262  0.00  0.00     0.210 HD
ENDBRANCH  10  28
TORSDOF 6
ENDMDL
MODEL 87
REMARK CAVERDOCK RESULT:      -9.2      0.000      0.000
REMARK CAVERDOCK CONSTRAINTS:       0.0      0.0      0.0      0.0
REMARK CAVERDOCK TUNNEL: 86     -9.2      3.4     87.3
REMARK  6 active torsions:
REMARK  status: ('A' for Active; 'I' for Inactive)
REMARK    1  A    between atoms: C2_2  and  C4_4 
REMARK    2  A    between atoms: C4_4  and  C5_5 
REMARK    3  A    between atoms: C5_5  and  C6_6 
REMARK    4  A    between atoms: C6_6  and  C7_7 
REMARK    5  A    between atoms: C7_7  and  C10_9 
REMARK    6  A    between atoms: C22_18  and  O24_19 
ROOT
ATOM      1  C10 <0> d   1      29.467   2.859  31.153  0.00  0.00    -0.002 C 
ATOM      2  C12 <0> d   1      28.655   3.717  32.155  0.00  0.00     0.006 C 
ATOM      3  C13 <0> d   1      27.571   2.779  32.756  0.00  0.00     0.006 C 
ATOM      4  C14 <0> d   1      28.180   1.385  32.566  0.00  0.00    -0.001 C 
ATOM      5  C16 <0> d   1      27.197   0.229  32.570  0.00  0.00    -0.001 C 
ATOM      6  C18 <0> d   1      26.547   0.115  33.954  0.00  0.00     0.033 C 
ATOM      7  C19 <0> d   1      25.707  -1.128  34.003  0.00  0.00    -0.023 C 
ATOM      8  C20 <0> d   1      25.939  -2.171  33.262  0.00  0.00    -0.072 C 
ATOM      9  C21 <0> d   1      25.024  -3.375  33.407  0.00  0.00     0.066 C 
ATOM     10  C22 <0> d   1      25.891  -4.619  33.628  0.00  0.00     0.122 C 
ATOM     11  C25 <0> d   1      26.905  -4.742  32.489  0.00  0.00     0.033 C 
ATOM     12  C26 <0> d   1      27.856  -3.545  32.512  0.00  0.00     0.016 C 
ATOM     13  C27 <0> d   1      27.061  -2.258  32.271  0.00  0.00    -0.017 C 
ATOM     14  C28 <0> d   1      26.455  -2.331  30.868  0.00  0.00     0.020 C 
ATOM     15  C29 <0> d   1      27.987  -1.055  32.283  0.00  0.00     0.003 C 
ATOM     16  C31 <0> d   1      28.762  -0.986  30.970  0.00  0.00     0.007 C 
ATOM     17  C32 <0> d   1      29.657   0.262  30.900  0.00  0.00     0.010 C 
ATOM     18  C33 <0> d   1      28.783   1.495  31.139  0.00  0.00    -0.036 C 
ATOM     19  C34 <0> d   1      27.616   1.503  30.150  0.00  0.00     0.016 C 
ENDROOT
BRANCH   1  20
ATOM     20  C7  <0> d   1      29.422   3.488  29.759  0.00  0.00    -0.014 C 
ATOM     21  C9  <0> d   1      29.239   2.389  28.709  0.00  0.00     0.010 C 
BRANCH  20  22
ATOM     22  C6  <0> d   1      30.731   4.233  29.494  0.00  0.00     0.005 C 
BRANCH  22  23
ATOM     23  C5  <0> d   1      31.705   3.982  30.647  0.00  0.00     0.001 C 
BRANCH  23  24
ATOM     24  C4  <0> d   1      32.862   3.108  30.159  0.00  0.00     0.004 C 
BRANCH  24  25
ATOM     25  C2  <0> d   1      34.102   3.378  31.013  0.00  0.00    -0.023 C 
ATOM     26  C1  <0> d   1      35.238   3.879  30.120  0.00  0.00     0.009 C 
ATOM     27  C3  <0> d   1      33.774   4.438  32.066  0.00  0.00     0.009 C 
ENDBRANCH  24  25
ENDBRANCH  23  24
ENDBRANCH  22  23
ENDBRANCH  20  22
ENDBRANCH   1  20
BRANCH  10  28
ATOM     28  O24 <0> d   1      25.061  -5.781  33.655  0.00  0.00    -0.395 OA
ATOM     29  H60 <0> d   1      25.424  -6.512  34.172  0.00  0.00     0.210 HD
ENDBRANCH  10  28
TORSDOF 6
ENDMDL
MODEL 88
REMARK CAVERDOCK RESULT:      -9.5      0.000      0.000
REMARK CAVERDOCK CONSTRAINTS:       0.0      0.0      0.0      0.0
REMARK CAVERDOCK TUNNEL: 87     -9.5      3.4     88.1
REMARK  6 active torsions:
REMARK  status: ('A' for Active; 'I' for Inactive)
REMARK    1  A    between atoms: C2_2  and  C4_4 
REMARK    2  A    between atoms: C4_4  and  C5_5 
REMARK    3  A    between atoms: C5_5  and  C6_6 
REMARK    4  A    between atoms: C6_6  and  C7_7 
REMARK    5  A    between atoms: C7_7  and  C10_9 
REMARK    6  A    between atoms: C22_18  and  O24_19 
ROOT
ATOM      1  C10 <0> d   1      29.377   2.744  30.973  0.00  0.00    -0.002 C 
ATOM      2  C12 <0> d   1      28.510   3.638  31.895  0.00  0.00     0.006 C 
ATOM      3  C13 <0> d   1      27.422   2.712  32.505  0.00  0.00     0.006 C 
ATOM      4  C14 <0> d   1      28.064   1.323  32.416  0.00  0.00    -0.001 C 
ATOM      5  C16 <0> d   1      27.104   0.148  32.447  0.00  0.00    -0.001 C 
ATOM      6  C18 <0> d   1      26.402   0.096  33.809  0.00  0.00     0.033 C 
ATOM      7  C19 <0> d   1      25.585  -1.159  33.895  0.00  0.00    -0.023 C 
ATOM      8  C20 <0> d   1      25.866  -2.237  33.223  0.00  0.00    -0.072 C 
ATOM      9  C21 <0> d   1      24.969  -3.450  33.400  0.00  0.00     0.066 C 
ATOM     10  C22 <0> d   1      25.851  -4.661  33.723  0.00  0.00     0.122 C 
ATOM     11  C25 <0> d   1      26.910  -4.825  32.631  0.00  0.00     0.033 C 
ATOM     12  C26 <0> d   1      27.837  -3.608  32.624  0.00  0.00     0.016 C 
ATOM     13  C27 <0> d   1      27.028  -2.354  32.282  0.00  0.00    -0.017 C 
ATOM     14  C28 <0> d   1      26.478  -2.517  30.863  0.00  0.00     0.020 C 
ATOM     15  C29 <0> d   1      27.929  -1.132  32.262  0.00  0.00     0.003 C 
ATOM     16  C31 <0> d   1      28.753  -1.119  30.978  0.00  0.00     0.007 C 
ATOM     17  C32 <0> d   1      29.626   0.142  30.872  0.00  0.00     0.010 C 
ATOM     18  C33 <0> d   1      28.721   1.368  31.010  0.00  0.00    -0.036 C 
ATOM     19  C34 <0> d   1      27.592   1.297  29.978  0.00  0.00     0.016 C 
ENDROOT
BRANCH   1  20
ATOM     20  C7  <0> d   1      29.375   3.295  29.546  0.00  0.00    -0.014 C 
ATOM     21  C9  <0> d   1      29.280   2.135  28.552  0.00  0.00     0.010 C 
BRANCH  20  22
ATOM     22  C6  <0> d   1      30.667   4.074  29.298  0.00  0.00     0.005 C 
BRANCH  22  23
ATOM     23  C5  <0> d   1      31.590   3.933  30.511  0.00  0.00     0.001 C 
BRANCH  23  24
ATOM     24  C4  <0> d   1      32.703   2.933  30.192  0.00  0.00     0.004 C 
BRANCH  24  25
ATOM     25  C2  <0> d   1      33.941   3.265  31.027  0.00  0.00    -0.023 C 
ATOM     26  C1  <0> d   1      35.144   3.455  30.102  0.00  0.00     0.009 C 
ATOM     27  C3  <0> d   1      33.694   4.553  31.814  0.00  0.00     0.009 C 
ENDBRANCH  24  25
ENDBRANCH  23  24
ENDBRANCH  22  23
ENDBRANCH  20  22
ENDBRANCH   1  20
BRANCH  10  28
ATOM     28  O24 <0> d   1      25.042  -5.837  33.783  0.00  0.00    -0.395 OA
ATOM     29  H60 <0> d   1      25.282  -6.513  33.136  0.00  0.00     0.210 HD
ENDBRANCH  10  28
TORSDOF 6
ENDMDL
MODEL 89
REMARK CAVERDOCK RESULT:      -9.4      0.000      0.000
REMARK CAVERDOCK CONSTRAINTS:       0.0      0.0      0.0      0.0
REMARK CAVERDOCK TUNNEL: 88     -9.4      3.4     89.1
REMARK  6 active torsions:
REMARK  status: ('A' for Active; 'I' for Inactive)
REMARK    1  A    between atoms: C2_2  and  C4_4 
REMARK    2  A    between atoms: C4_4  and  C5_5 
REMARK    3  A    between atoms: C5_5  and  C6_6 
REMARK    4  A    between atoms: C6_6  and  C7_7 
REMARK    5  A    between atoms: C7_7  and  C10_9 
REMARK    6  A    between atoms: C22_18  and  O24_19 
ROOT
ATOM      1  C10 <0> d   1      29.276   2.717  31.009  0.00  0.00    -0.002 C 
ATOM      2  C12 <0> d   1      28.336   3.615  31.853  0.00  0.00     0.006 C 
ATOM      3  C13 <0> d   1      27.246   2.677  32.440  0.00  0.00     0.006 C 
ATOM      4  C14 <0> d   1      27.932   1.306  32.434  0.00  0.00    -0.001 C 
ATOM      5  C16 <0> d   1      27.005   0.104  32.457  0.00  0.00    -0.001 C 
ATOM      6  C18 <0> d   1      26.236   0.077  33.783  0.00  0.00     0.033 C 
ATOM      7  C19 <0> d   1      25.452  -1.200  33.872  0.00  0.00    -0.023 C 
ATOM      8  C20 <0> d   1      25.798  -2.290  33.253  0.00  0.00    -0.072 C 
ATOM      9  C21 <0> d   1      24.929  -3.524  33.428  0.00  0.00     0.066 C 
ATOM     10  C22 <0> d   1      25.828  -4.695  33.837  0.00  0.00     0.122 C 
ATOM     11  C25 <0> d   1      26.946  -4.863  32.807  0.00  0.00     0.033 C 
ATOM     12  C26 <0> d   1      27.837  -3.620  32.804  0.00  0.00     0.016 C 
ATOM     13  C27 <0> d   1      27.010  -2.403  32.377  0.00  0.00    -0.017 C 
ATOM     14  C28 <0> d   1      26.539  -2.631  30.939  0.00  0.00     0.020 C 
ATOM     15  C29 <0> d   1      27.876  -1.156  32.360  0.00  0.00     0.003 C 
ATOM     16  C31 <0> d   1      28.765  -1.161  31.120  0.00  0.00     0.007 C 
ATOM     17  C32 <0> d   1      29.605   0.122  31.014  0.00  0.00     0.010 C 
ATOM     18  C33 <0> d   1      28.658   1.323  31.061  0.00  0.00    -0.036 C 
ATOM     19  C34 <0> d   1      27.587   1.183  29.977  0.00  0.00     0.016 C 
ENDROOT
BRANCH   1  20
ATOM     20  C7  <0> d   1      29.331   3.219  29.565  0.00  0.00    -0.014 C 
ATOM     21  C9  <0> d   1      29.499   2.028  28.618  0.00  0.00     0.010 C 
BRANCH  20  22
ATOM     22  C6  <0> d   1      30.517   4.171  29.402  0.00  0.00     0.005 C 
BRANCH  22  23
ATOM     23  C5  <0> d   1      31.478   3.998  30.580  0.00  0.00     0.001 C 
BRANCH  23  24
ATOM     24  C4  <0> d   1      32.630   3.080  30.170  0.00  0.00     0.004 C 
BRANCH  24  25
ATOM     25  C2  <0> d   1      33.796   3.257  31.144  0.00  0.00    -0.023 C 
ATOM     26  C1  <0> d   1      34.914   4.049  30.464  0.00  0.00     0.009 C 
ATOM     27  C3  <0> d   1      33.314   4.015  32.382  0.00  0.00     0.009 C 
ENDBRANCH  24  25
ENDBRANCH  23  24
ENDBRANCH  22  23
ENDBRANCH  20  22
ENDBRANCH   1  20
BRANCH  10  28
ATOM     28  O24 <0> d   1      25.051  -5.893  33.898  0.00  0.00    -0.395 OA
ATOM     29  H60 <0> d   1      25.466  -6.606  34.401  0.00  0.00     0.210 HD
ENDBRANCH  10  28
TORSDOF 6
ENDMDL
MODEL 90
REMARK CAVERDOCK RESULT:      -9.7      0.000      0.000
REMARK CAVERDOCK CONSTRAINTS:       0.0      0.0      0.0      0.0
REMARK CAVERDOCK TUNNEL: 89     -9.7      3.3     90.4
REMARK  6 active torsions:
REMARK  status: ('A' for Active; 'I' for Inactive)
REMARK    1  A    between atoms: C2_2  and  C4_4 
REMARK    2  A    between atoms: C4_4  and  C5_5 
REMARK    3  A    between atoms: C5_5  and  C6_6 
REMARK    4  A    between atoms: C6_6  and  C7_7 
REMARK    5  A    between atoms: C7_7  and  C10_9 
REMARK    6  A    between atoms: C22_18  and  O24_19 
ROOT
ATOM      1  C10 <0> d   1      29.446   2.485  31.056  0.00  0.00    -0.002 C 
ATOM      2  C12 <0> d   1      28.693   3.391  32.062  0.00  0.00     0.006 C 
ATOM      3  C13 <0> d   1      27.590   2.508  32.707  0.00  0.00     0.006 C 
ATOM      4  C14 <0> d   1      28.141   1.088  32.529  0.00  0.00    -0.001 C 
ATOM      5  C16 <0> d   1      27.114  -0.029  32.580  0.00  0.00    -0.001 C 
ATOM      6  C18 <0> d   1      26.496  -0.093  33.981  0.00  0.00     0.033 C 
ATOM      7  C19 <0> d   1      25.611  -1.301  34.075  0.00  0.00    -0.023 C 
ATOM      8  C20 <0> d   1      25.784  -2.366  33.348  0.00  0.00    -0.072 C 
ATOM      9  C21 <0> d   1      24.828  -3.531  33.540  0.00  0.00     0.066 C 
ATOM     10  C22 <0> d   1      25.653  -4.803  33.763  0.00  0.00     0.122 C 
ATOM     11  C25 <0> d   1      26.631  -4.986  32.601  0.00  0.00     0.033 C 
ATOM     12  C26 <0> d   1      27.628  -3.826  32.578  0.00  0.00     0.016 C 
ATOM     13  C27 <0> d   1      26.877  -2.514  32.332  0.00  0.00    -0.017 C 
ATOM     14  C28 <0> d   1      26.232  -2.590  30.946  0.00  0.00     0.020 C 
ATOM     15  C29 <0> d   1      27.848  -1.347  32.298  0.00  0.00     0.003 C 
ATOM     16  C31 <0> d   1      28.591  -1.332  30.966  0.00  0.00     0.007 C 
ATOM     17  C32 <0> d   1      29.530  -0.121  30.849  0.00  0.00     0.010 C 
ATOM     18  C33 <0> d   1      28.711   1.149  31.086  0.00  0.00    -0.036 C 
ATOM     19  C34 <0> d   1      27.519   1.184  30.127  0.00  0.00     0.016 C 
ENDROOT
BRANCH   1  20
ATOM     20  C7  <0> d   1      29.390   3.089  29.653  0.00  0.00    -0.014 C 
ATOM     21  C9  <0> d   1      29.440   1.968  28.612  0.00  0.00     0.010 C 
BRANCH  20  22
ATOM     22  C6  <0> d   1      30.583   4.025  29.452  0.00  0.00     0.005 C 
BRANCH  22  23
ATOM     23  C5  <0> d   1      31.586   3.825  30.591  0.00  0.00     0.001 C 
BRANCH  23  24
ATOM     24  C4  <0> d   1      32.792   3.037  30.078  0.00  0.00     0.004 C 
BRANCH  24  25
ATOM     25  C2  <0> d   1      33.999   3.307  30.978  0.00  0.00    -0.023 C 
ATOM     26  C1  <0> d   1      35.200   3.705  30.119  0.00  0.00     0.009 C 
ATOM     27  C3  <0> d   1      33.667   4.442  31.948  0.00  0.00     0.009 C 
ENDBRANCH  24  25
ENDBRANCH  23  24
ENDBRANCH  22  23
ENDBRANCH  20  22
ENDBRANCH   1  20
BRANCH  10  28
ATOM     28  O24 <0> d   1      24.779  -5.931  33.833  0.00  0.00    -0.395 OA
ATOM     29  H60 <0> d   1      25.234  -6.773  33.968  0.00  0.00     0.210 HD
ENDBRANCH  10  28
TORSDOF 6
ENDMDL
MODEL 91
REMARK CAVERDOCK RESULT:      -9.9      0.000      0.000
REMARK CAVERDOCK CONSTRAINTS:       0.0      0.0      0.0      0.0
REMARK CAVERDOCK TUNNEL: 90     -9.9      3.3     91.2
REMARK  6 active torsions:
REMARK  status: ('A' for Active; 'I' for Inactive)
REMARK    1  A    between atoms: C2_2  and  C4_4 
REMARK    2  A    between atoms: C4_4  and  C5_5 
REMARK    3  A    between atoms: C5_5  and  C6_6 
REMARK    4  A    between atoms: C6_6  and  C7_7 
REMARK    5  A    between atoms: C7_7  and  C10_9 
REMARK    6  A    between atoms: C22_18  and  O24_19 
ROOT
ATOM      1  C10 <0> d   1      29.332   2.293  30.869  0.00  0.00    -0.002 C 
ATOM      2  C12 <0> d   1      28.632   3.046  32.028  0.00  0.00     0.006 C 
ATOM      3  C13 <0> d   1      27.735   2.003  32.750  0.00  0.00     0.006 C 
ATOM      4  C14 <0> d   1      28.407   0.671  32.400  0.00  0.00    -0.001 C 
ATOM      5  C16 <0> d   1      27.527  -0.561  32.507  0.00  0.00    -0.001 C 
ATOM      6  C18 <0> d   1      27.122  -0.775  33.970  0.00  0.00     0.033 C 
ATOM      7  C19 <0> d   1      26.397  -2.083  34.094  0.00  0.00    -0.023 C 
ATOM      8  C20 <0> d   1      26.583  -3.078  33.277  0.00  0.00    -0.072 C 
ATOM      9  C21 <0> d   1      25.797  -4.357  33.510  0.00  0.00     0.066 C 
ATOM     10  C22 <0> d   1      26.779  -5.532  33.531  0.00  0.00     0.122 C 
ATOM     11  C25 <0> d   1      27.599  -5.533  32.239  0.00  0.00     0.033 C 
ATOM     12  C26 <0> d   1      28.449  -4.264  32.166  0.00  0.00     0.016 C 
ATOM     13  C27 <0> d   1      27.531  -3.039  32.116  0.00  0.00    -0.017 C 
ATOM     14  C28 <0> d   1      26.711  -3.113  30.826  0.00  0.00     0.020 C 
ATOM     15  C29 <0> d   1      28.354  -1.765  32.037  0.00  0.00     0.003 C 
ATOM     16  C31 <0> d   1      28.897  -1.588  30.621  0.00  0.00     0.007 C 
ATOM     17  C32 <0> d   1      29.672  -0.270  30.467  0.00  0.00     0.010 C 
ATOM     18  C33 <0> d   1      28.759   0.879  30.902  0.00  0.00    -0.036 C 
ATOM     19  C34 <0> d   1      27.448   0.826  30.114  0.00  0.00     0.016 C 
ENDROOT
BRANCH   1  20
ATOM     20  C7  <0> d   1      29.013   2.963  29.532  0.00  0.00    -0.014 C 
ATOM     21  C9  <0> d   1      29.087   1.925  28.410  0.00  0.00     0.010 C 
BRANCH  20  22
ATOM     22  C6  <0> d   1      30.029   4.075  29.265  0.00  0.00     0.005 C 
BRANCH  22  23
ATOM     23  C5  <0> d   1      31.004   4.170  30.440  0.00  0.00     0.001 C 
BRANCH  23  24
ATOM     24  C4  <0> d   1      32.265   3.364  30.124  0.00  0.00     0.004 C 
BRANCH  24  25
ATOM     25  C2  <0> d   1      33.454   3.961  30.878  0.00  0.00    -0.023 C 
ATOM     26  C1  <0> d   1      33.306   3.677  32.374  0.00  0.00     0.009 C 
ATOM     27  C3  <0> d   1      34.751   3.331  30.365  0.00  0.00     0.009 C 
ENDBRANCH  24  25
ENDBRANCH  23  24
ENDBRANCH  22  23
ENDBRANCH  20  22
ENDBRANCH   1  20
BRANCH  10  28
ATOM     28  O24 <0> d   1      26.053  -6.759  33.636  0.00  0.00    -0.395 OA
ATOM     29  H60 <0> d   1      25.093  -6.652  33.593  0.00  0.00     0.210 HD
ENDBRANCH  10  28
TORSDOF 6
ENDMDL
MODEL 92
REMARK CAVERDOCK RESULT:     -10.5      0.000      0.000
REMARK CAVERDOCK CONSTRAINTS:       0.0      0.0      0.0      0.0
REMARK CAVERDOCK TUNNEL: 91    -10.5      3.3     92.1
REMARK  6 active torsions:
REMARK  status: ('A' for Active; 'I' for Inactive)
REMARK    1  A    between atoms: C2_2  and  C4_4 
REMARK    2  A    between atoms: C4_4  and  C5_5 
REMARK    3  A    between atoms: C5_5  and  C6_6 
REMARK    4  A    between atoms: C6_6  and  C7_7 
REMARK    5  A    between atoms: C7_7  and  C10_9 
REMARK    6  A    between atoms: C22_18  and  O24_19 
ROOT
ATOM      1  C10 <0> d   1      29.455   2.042  30.760  0.00  0.00    -0.002 C 
ATOM      2  C12 <0> d   1      28.881   2.837  31.960  0.00  0.00     0.006 C 
ATOM      3  C13 <0> d   1      27.999   1.841  32.762  0.00  0.00     0.006 C 
ATOM      4  C14 <0> d   1      28.584   0.478  32.378  0.00  0.00    -0.001 C 
ATOM      5  C16 <0> d   1      27.662  -0.713  32.569  0.00  0.00    -0.001 C 
ATOM      6  C18 <0> d   1      27.364  -0.896  34.061  0.00  0.00     0.033 C 
ATOM      7  C19 <0> d   1      26.595  -2.169  34.258  0.00  0.00    -0.023 C 
ATOM      8  C20 <0> d   1      26.672  -3.179  33.442  0.00  0.00    -0.072 C 
ATOM      9  C21 <0> d   1      25.853  -4.420  33.752  0.00  0.00     0.066 C 
ATOM     10  C22 <0> d   1      26.782  -5.637  33.711  0.00  0.00     0.122 C 
ATOM     11  C25 <0> d   1      27.497  -5.686  32.360  0.00  0.00     0.033 C 
ATOM     12  C26 <0> d   1      28.393  -4.457  32.205  0.00  0.00     0.016 C 
ATOM     13  C27 <0> d   1      27.528  -3.193  32.211  0.00  0.00    -0.017 C 
ATOM     14  C28 <0> d   1      26.607  -3.243  30.990  0.00  0.00     0.020 C 
ATOM     15  C29 <0> d   1      28.397  -1.957  32.051  0.00  0.00     0.003 C 
ATOM     16  C31 <0> d   1      28.834  -1.818  30.596  0.00  0.00     0.007 C 
ATOM     17  C32 <0> d   1      29.651  -0.536  30.365  0.00  0.00     0.010 C 
ATOM     18  C33 <0> d   1      28.826   0.656  30.854  0.00  0.00    -0.036 C 
ATOM     19  C34 <0> d   1      27.456   0.653  30.172  0.00  0.00     0.016 C 
ENDROOT
BRANCH   1  20
ATOM     20  C7  <0> d   1      29.061   2.714  29.443  0.00  0.00    -0.014 C 
ATOM     21  C9  <0> d   1      29.045   1.671  28.323  0.00  0.00     0.010 C 
BRANCH  20  22
ATOM     22  C6  <0> d   1      30.076   3.807  29.105  0.00  0.00     0.005 C 
BRANCH  22  23
ATOM     23  C5  <0> d   1      30.874   4.169  30.360  0.00  0.00     0.001 C 
BRANCH  23  24
ATOM     24  C4  <0> d   1      32.132   3.303  30.432  0.00  0.00     0.004 C 
BRANCH  24  25
ATOM     25  C2  <0> d   1      33.248   4.081  31.131  0.00  0.00    -0.023 C 
ATOM     26  C1  <0> d   1      33.321   3.663  32.600  0.00  0.00     0.009 C 
ATOM     27  C3  <0> d   1      34.584   3.781  30.448  0.00  0.00     0.009 C 
ENDBRANCH  24  25
ENDBRANCH  23  24
ENDBRANCH  22  23
ENDBRANCH  20  22
ENDBRANCH   1  20
BRANCH  10  28
ATOM     28  O24 <0> d   1      26.014  -6.829  33.888  0.00  0.00    -0.395 OA
ATOM     29  H60 <0> d   1      26.306  -7.570  33.340  0.00  0.00     0.210 HD
ENDBRANCH  10  28
TORSDOF 6
ENDMDL
MODEL 93
REMARK CAVERDOCK RESULT:      -9.3      0.000      0.000
REMARK CAVERDOCK CONSTRAINTS:       0.0      0.0      0.0      0.0
REMARK CAVERDOCK TUNNEL: 92     -9.3      3.3     93.4
REMARK  6 active torsions:
REMARK  status: ('A' for Active; 'I' for Inactive)
REMARK    1  A    between atoms: C2_2  and  C4_4 
REMARK    2  A    between atoms: C4_4  and  C5_5 
REMARK    3  A    between atoms: C5_5  and  C6_6 
REMARK    4  A    between atoms: C6_6  and  C7_7 
REMARK    5  A    between atoms: C7_7  and  C10_9 
REMARK    6  A    between atoms: C22_18  and  O24_19 
ROOT
ATOM      1  C10 <0> d   1      28.442   2.289  29.887  0.00  0.00    -0.002 C 
ATOM      2  C12 <0> d   1      29.302   1.662  28.761  0.00  0.00     0.006 C 
ATOM      3  C13 <0> d   1      29.377   0.140  29.063  0.00  0.00     0.006 C 
ATOM      4  C14 <0> d   1      28.123  -0.104  29.910  0.00  0.00    -0.001 C 
ATOM      5  C16 <0> d   1      28.150  -1.342  30.788  0.00  0.00    -0.001 C 
ATOM      6  C18 <0> d   1      28.194  -2.594  29.904  0.00  0.00     0.033 C 
ATOM      7  C19 <0> d   1      28.050  -3.813  30.769  0.00  0.00    -0.023 C 
ATOM      8  C20 <0> d   1      27.438  -3.800  31.917  0.00  0.00    -0.072 C 
ATOM      9  C21 <0> d   1      27.347  -5.100  32.697  0.00  0.00     0.066 C 
ATOM     10  C22 <0> d   1      25.882  -5.331  33.083  0.00  0.00     0.122 C 
ATOM     11  C25 <0> d   1      25.357  -4.111  33.843  0.00  0.00     0.033 C 
ATOM     12  C26 <0> d   1      25.371  -2.887  32.926  0.00  0.00     0.016 C 
ATOM     13  C27 <0> d   1      26.814  -2.575  32.516  0.00  0.00    -0.017 C 
ATOM     14  C28 <0> d   1      27.597  -2.210  33.779  0.00  0.00     0.020 C 
ATOM     15  C29 <0> d   1      26.854  -1.357  31.610  0.00  0.00     0.003 C 
ATOM     16  C31 <0> d   1      26.670  -0.090  32.439  0.00  0.00     0.007 C 
ATOM     17  C32 <0> d   1      26.784   1.178  31.578  0.00  0.00     0.010 C 
ATOM     18  C33 <0> d   1      28.123   1.141  30.839  0.00  0.00    -0.036 C 
ATOM     19  C34 <0> d   1      29.264   0.960  31.843  0.00  0.00     0.016 C 
ENDROOT
BRANCH   1  20
ATOM     20  C7  <0> d   1      29.232   3.377  30.614  0.00  0.00    -0.014 C 
ATOM     21  C9  <0> d   1      28.286   4.510  31.019  0.00  0.00     0.010 C 
BRANCH  20  22
ATOM     22  C6  <0> d   1      30.317   3.926  29.686  0.00  0.00     0.005 C 
BRANCH  22  23
ATOM     23  C5  <0> d   1      31.597   4.175  30.487  0.00  0.00     0.001 C 
BRANCH  23  24
ATOM     24  C4  <0> d   1      32.500   2.944  30.401  0.00  0.00     0.004 C 
BRANCH  24  25
ATOM     25  C2  <0> d   1      33.743   3.162  31.266  0.00  0.00    -0.023 C 
ATOM     26  C1  <0> d   1      34.741   4.043  30.512  0.00  0.00     0.009 C 
ATOM     27  C3  <0> d   1      33.341   3.848  32.573  0.00  0.00     0.009 C 
ENDBRANCH  24  25
ENDBRANCH  23  24
ENDBRANCH  22  23
ENDBRANCH  20  22
ENDBRANCH   1  20
BRANCH  10  28
ATOM     28  O24 <0> d   1      25.785  -6.489  33.915  0.00  0.00    -0.395 OA
ATOM     29  H60 <0> d   1      25.468  -6.305  34.810  0.00  0.00     0.210 HD
ENDBRANCH  10  28
TORSDOF 6
ENDMDL
MODEL 94
REMARK CAVERDOCK RESULT:     -10.6      0.000      0.000
REMARK CAVERDOCK CONSTRAINTS:       0.0      0.0      0.0      0.0
REMARK CAVERDOCK TUNNEL: 93    -10.6      3.3     94.2
REMARK  6 active torsions:
REMARK  status: ('A' for Active; 'I' for Inactive)
REMARK    1  A    between atoms: C2_2  and  C4_4 
REMARK    2  A    between atoms: C4_4  and  C5_5 
REMARK    3  A    between atoms: C5_5  and  C6_6 
REMARK    4  A    between atoms: C6_6  and  C7_7 
REMARK    5  A    between atoms: C7_7  and  C10_9 
REMARK    6  A    between atoms: C22_18  and  O24_19 
ROOT
ATOM      1  C10 <0> d   1      29.357   1.895  30.816  0.00  0.00    -0.002 C 
ATOM      2  C12 <0> d   1      28.712   2.732  31.950  0.00  0.00     0.006 C 
ATOM      3  C13 <0> d   1      27.779   1.765  32.730  0.00  0.00     0.006 C 
ATOM      4  C14 <0> d   1      28.383   0.389  32.430  0.00  0.00    -0.001 C 
ATOM      5  C16 <0> d   1      27.447  -0.795  32.605  0.00  0.00    -0.001 C 
ATOM      6  C18 <0> d   1      27.057  -0.924  34.082  0.00  0.00     0.033 C 
ATOM      7  C19 <0> d   1      26.273  -2.190  34.275  0.00  0.00    -0.023 C 
ATOM      8  C20 <0> d   1      26.399  -3.227  33.501  0.00  0.00    -0.072 C 
ATOM      9  C21 <0> d   1      25.558  -4.456  33.802  0.00  0.00     0.066 C 
ATOM     10  C22 <0> d   1      26.485  -5.675  33.862  0.00  0.00     0.122 C 
ATOM     11  C25 <0> d   1      27.282  -5.771  32.559  0.00  0.00     0.033 C 
ATOM     12  C26 <0> d   1      28.190  -4.549  32.418  0.00  0.00     0.016 C 
ATOM     13  C27 <0> d   1      27.330  -3.285  32.326  0.00  0.00    -0.017 C 
ATOM     14  C28 <0> d   1      26.485  -3.377  31.053  0.00  0.00     0.020 C 
ATOM     15  C29 <0> d   1      28.210  -2.056  32.178  0.00  0.00     0.003 C 
ATOM     16  C31 <0> d   1      28.737  -1.968  30.748  0.00  0.00     0.007 C 
ATOM     17  C32 <0> d   1      29.570  -0.695  30.524  0.00  0.00     0.010 C 
ATOM     18  C33 <0> d   1      28.719   0.513  30.920  0.00  0.00    -0.036 C 
ATOM     19  C34 <0> d   1      27.394   0.488  30.154  0.00  0.00     0.016 C 
ENDROOT
BRANCH   1  20
ATOM     20  C7  <0> d   1      29.048   2.521  29.455  0.00  0.00    -0.014 C 
ATOM     21  C9  <0> d   1      29.169   1.454  28.364  0.00  0.00     0.010 C 
BRANCH  20  22
ATOM     22  C6  <0> d   1      30.040   3.650  29.175  0.00  0.00     0.005 C 
BRANCH  22  23
ATOM     23  C5  <0> d   1      30.840   3.953  30.444  0.00  0.00     0.001 C 
BRANCH  23  24
ATOM     24  C4  <0> d   1      32.155   3.173  30.419  0.00  0.00     0.004 C 
BRANCH  24  25
ATOM     25  C2  <0> d   1      33.257   4.006  31.075  0.00  0.00    -0.023 C 
ATOM     26  C1  <0> d   1      33.333   3.670  32.565  0.00  0.00     0.009 C 
ATOM     27  C3  <0> d   1      34.598   3.692  30.411  0.00  0.00     0.009 C 
ENDBRANCH  24  25
ENDBRANCH  23  24
ENDBRANCH  22  23
ENDBRANCH  20  22
ENDBRANCH   1  20
BRANCH  10  28
ATOM     28  O24 <0> d   1      25.704  -6.859  34.032  0.00  0.00    -0.395 OA
ATOM     29  H60 <0> d   1      26.139  -7.545  34.556  0.00  0.00     0.210 HD
ENDBRANCH  10  28
TORSDOF 6
ENDMDL
MODEL 95
REMARK CAVERDOCK RESULT:     -10.0      0.000      0.000
REMARK CAVERDOCK CONSTRAINTS:       0.0      0.0      0.0      0.0
REMARK CAVERDOCK TUNNEL: 94    -10.0      3.3     95.4
REMARK  6 active torsions:
REMARK  status: ('A' for Active; 'I' for Inactive)
REMARK    1  A    between atoms: C2_2  and  C4_4 
REMARK    2  A    between atoms: C4_4  and  C5_5 
REMARK    3  A    between atoms: C5_5  and  C6_6 
REMARK    4  A    between atoms: C6_6  and  C7_7 
REMARK    5  A    between atoms: C7_7  and  C10_9 
REMARK    6  A    between atoms: C22_18  and  O24_19 
ROOT
ATOM      1  C10 <0> d   1      29.345   1.983  31.080  0.00  0.00    -0.002 C 
ATOM      2  C12 <0> d   1      28.796   2.781  32.290  0.00  0.00     0.006 C 
ATOM      3  C13 <0> d   1      27.888   1.802  33.084  0.00  0.00     0.006 C 
ATOM      4  C14 <0> d   1      28.434   0.427  32.684  0.00  0.00    -0.001 C 
ATOM      5  C16 <0> d   1      27.480  -0.741  32.864  0.00  0.00    -0.001 C 
ATOM      6  C18 <0> d   1      27.180  -0.931  34.356  0.00  0.00     0.033 C 
ATOM      7  C19 <0> d   1      26.376  -2.184  34.541  0.00  0.00    -0.023 C 
ATOM      8  C20 <0> d   1      26.424  -3.187  33.714  0.00  0.00    -0.072 C 
ATOM      9  C21 <0> d   1      25.571  -4.407  34.013  0.00  0.00     0.066 C 
ATOM     10  C22 <0> d   1      26.466  -5.650  33.957  0.00  0.00     0.122 C 
ATOM     11  C25 <0> d   1      27.176  -5.704  32.603  0.00  0.00     0.033 C 
ATOM     12  C26 <0> d   1      28.106  -4.499  32.459  0.00  0.00     0.016 C 
ATOM     13  C27 <0> d   1      27.277  -3.211  32.480  0.00  0.00    -0.017 C 
ATOM     14  C28 <0> d   1      26.351  -3.223  31.261  0.00  0.00     0.020 C 
ATOM     15  C29 <0> d   1      28.179  -1.999  32.332  0.00  0.00     0.003 C 
ATOM     16  C31 <0> d   1      28.616  -1.856  30.877  0.00  0.00     0.007 C 
ATOM     17  C32 <0> d   1      29.468  -0.595  30.658  0.00  0.00     0.010 C 
ATOM     18  C33 <0> d   1      28.677   0.614  31.162  0.00  0.00    -0.036 C 
ATOM     19  C34 <0> d   1      27.307   0.657  30.483  0.00  0.00     0.016 C 
ENDROOT
BRANCH   1  20
ATOM     20  C7  <0> d   1      28.967   2.680  29.772  0.00  0.00    -0.014 C 
ATOM     21  C9  <0> d   1      29.014   1.668  28.624  0.00  0.00     0.010 C 
BRANCH  20  22
ATOM     22  C6  <0> d   1      29.957   3.812  29.493  0.00  0.00     0.005 C 
BRANCH  22  23
ATOM     23  C5  <0> d   1      31.378   3.339  29.808  0.00  0.00     0.001 C 
BRANCH  23  24
ATOM     24  C4  <0> d   1      31.936   4.143  30.983  0.00  0.00     0.004 C 
BRANCH  24  25
ATOM     25  C2  <0> d   1      33.201   3.465  31.510  0.00  0.00    -0.023 C 
ATOM     26  C1  <0> d   1      34.427   4.063  30.818  0.00  0.00     0.009 C 
ATOM     27  C3  <0> d   1      33.308   3.688  33.020  0.00  0.00     0.009 C 
ENDBRANCH  24  25
ENDBRANCH  23  24
ENDBRANCH  22  23
ENDBRANCH  20  22
ENDBRANCH   1  20
BRANCH  10  28
ATOM     28  O24 <0> d   1      25.665  -6.822  34.122  0.00  0.00    -0.395 OA
ATOM     29  H60 <0> d   1      25.515  -7.068  35.045  0.00  0.00     0.210 HD
ENDBRANCH  10  28
TORSDOF 6
ENDMDL
MODEL 96
REMARK CAVERDOCK RESULT:     -10.6      0.000      0.000
REMARK CAVERDOCK CONSTRAINTS:       0.0      0.0      0.0      0.0
REMARK CAVERDOCK TUNNEL: 95    -10.6      3.3     96.5
REMARK  6 active torsions:
REMARK  status: ('A' for Active; 'I' for Inactive)
REMARK    1  A    between atoms: C2_2  and  C4_4 
REMARK    2  A    between atoms: C4_4  and  C5_5 
REMARK    3  A    between atoms: C5_5  and  C6_6 
REMARK    4  A    between atoms: C6_6  and  C7_7 
REMARK    5  A    between atoms: C7_7  and  C10_9 
REMARK    6  A    between atoms: C22_18  and  O24_19 
ROOT
ATOM      1  C10 <0> d   1      29.362   1.698  30.911  0.00  0.00    -0.002 C 
ATOM      2  C12 <0> d   1      28.757   2.496  32.093  0.00  0.00     0.006 C 
ATOM      3  C13 <0> d   1      27.839   1.507  32.863  0.00  0.00     0.006 C 
ATOM      4  C14 <0> d   1      28.423   0.139  32.495  0.00  0.00    -0.001 C 
ATOM      5  C16 <0> d   1      27.483  -1.044  32.651  0.00  0.00    -0.001 C 
ATOM      6  C18 <0> d   1      27.134  -1.227  34.133  0.00  0.00     0.033 C 
ATOM      7  C19 <0> d   1      26.346  -2.493  34.301  0.00  0.00    -0.023 C 
ATOM      8  C20 <0> d   1      26.441  -3.502  33.485  0.00  0.00    -0.072 C 
ATOM      9  C21 <0> d   1      25.599  -4.735  33.764  0.00  0.00     0.066 C 
ATOM     10  C22 <0> d   1      26.517  -5.961  33.750  0.00  0.00     0.122 C 
ATOM     11  C25 <0> d   1      27.277  -6.014  32.423  0.00  0.00     0.033 C 
ATOM     12  C26 <0> d   1      28.189  -4.793  32.301  0.00  0.00     0.016 C 
ATOM     13  C27 <0> d   1      27.337  -3.521  32.282  0.00  0.00    -0.017 C 
ATOM     14  C28 <0> d   1      26.456  -3.559  31.031  0.00  0.00     0.020 C 
ATOM     15  C29 <0> d   1      28.223  -2.294  32.155  0.00  0.00     0.003 C 
ATOM     16  C31 <0> d   1      28.709  -2.155  30.715  0.00  0.00     0.007 C 
ATOM     17  C32 <0> d   1      29.546  -0.881  30.515  0.00  0.00     0.010 C 
ATOM     18  C33 <0> d   1      28.717   0.318  30.980  0.00  0.00    -0.036 C 
ATOM     19  C34 <0> d   1      27.370   0.331  30.253  0.00  0.00     0.016 C 
ENDROOT
BRANCH   1  20
ATOM     20  C7  <0> d   1      29.019   2.377  29.584  0.00  0.00    -0.014 C 
ATOM     21  C9  <0> d   1      29.128   1.359  28.446  0.00  0.00     0.010 C 
BRANCH  20  22
ATOM     22  C6  <0> d   1      29.995   3.528  29.332  0.00  0.00     0.005 C 
BRANCH  22  23
ATOM     23  C5  <0> d   1      30.914   3.693  30.545  0.00  0.00     0.001 C 
BRANCH  23  24
ATOM     24  C4  <0> d   1      32.313   3.183  30.200  0.00  0.00     0.004 C 
BRANCH  24  25
ATOM     25  C2  <0> d   1      33.356   3.987  30.978  0.00  0.00    -0.023 C 
ATOM     26  C1  <0> d   1      33.259   3.644  32.466  0.00  0.00     0.009 C 
ATOM     27  C3  <0> d   1      34.755   3.641  30.464  0.00  0.00     0.009 C 
ENDBRANCH  24  25
ENDBRANCH  23  24
ENDBRANCH  22  23
ENDBRANCH  20  22
ENDBRANCH   1  20
BRANCH  10  28
ATOM     28  O24 <0> d   1      25.732  -7.146  33.898  0.00  0.00    -0.395 OA
ATOM     29  H60 <0> d   1      25.473  -7.553  33.061  0.00  0.00     0.210 HD
ENDBRANCH  10  28
TORSDOF 6
ENDMDL
MODEL 97
REMARK CAVERDOCK RESULT:     -10.1      0.000      0.000
REMARK CAVERDOCK CONSTRAINTS:       0.0      0.0      0.0      0.0
REMARK CAVERDOCK TUNNEL: 96    -10.1      3.3     97.2
REMARK  6 active torsions:
REMARK  status: ('A' for Active; 'I' for Inactive)
REMARK    1  A    between atoms: C2_2  and  C4_4 
REMARK    2  A    between atoms: C4_4  and  C5_5 
REMARK    3  A    between atoms: C5_5  and  C6_6 
REMARK    4  A    between atoms: C6_6  and  C7_7 
REMARK    5  A    between atoms: C7_7  and  C10_9 
REMARK    6  A    between atoms: C22_18  and  O24_19 
ROOT
ATOM      1  C10 <0> d   1      29.343   1.544  30.923  0.00  0.00    -0.002 C 
ATOM      2  C12 <0> d   1      28.827   2.373  32.126  0.00  0.00     0.006 C 
ATOM      3  C13 <0> d   1      27.909   1.427  32.948  0.00  0.00     0.006 C 
ATOM      4  C14 <0> d   1      28.420   0.034  32.564  0.00  0.00    -0.001 C 
ATOM      5  C16 <0> d   1      27.444  -1.109  32.776  0.00  0.00    -0.001 C 
ATOM      6  C18 <0> d   1      27.160  -1.268  34.274  0.00  0.00     0.033 C 
ATOM      7  C19 <0> d   1      26.332  -2.501  34.491  0.00  0.00    -0.023 C 
ATOM      8  C20 <0> d   1      26.348  -3.518  33.680  0.00  0.00    -0.072 C 
ATOM      9  C21 <0> d   1      25.473  -4.715  34.010  0.00  0.00     0.066 C 
ATOM     10  C22 <0> d   1      26.341  -5.977  33.963  0.00  0.00     0.122 C 
ATOM     11  C25 <0> d   1      27.032  -6.069  32.602  0.00  0.00     0.033 C 
ATOM     12  C26 <0> d   1      27.985  -4.886  32.426  0.00  0.00     0.016 C 
ATOM     13  C27 <0> d   1      27.183  -3.581  32.436  0.00  0.00    -0.017 C 
ATOM     14  C28 <0> d   1      26.242  -3.593  31.230  0.00  0.00     0.020 C 
ATOM     15  C29 <0> d   1      28.109  -2.391  32.256  0.00  0.00     0.003 C 
ATOM     16  C31 <0> d   1      28.531  -2.281  30.793  0.00  0.00     0.007 C 
ATOM     17  C32 <0> d   1      29.406  -1.043  30.542  0.00  0.00     0.010 C 
ATOM     18  C33 <0> d   1      28.648   0.191  31.036  0.00  0.00    -0.036 C 
ATOM     19  C34 <0> d   1      27.269   0.252  30.374  0.00  0.00     0.016 C 
ENDROOT
BRANCH   1  20
ATOM     20  C7  <0> d   1      28.963   2.227  29.608  0.00  0.00    -0.014 C 
ATOM     21  C9  <0> d   1      29.135   1.239  28.452  0.00  0.00     0.010 C 
BRANCH  20  22
ATOM     22  C6  <0> d   1      29.869   3.438  29.382  0.00  0.00     0.005 C 
BRANCH  22  23
ATOM     23  C5  <0> d   1      31.328   3.035  29.607  0.00  0.00     0.001 C 
BRANCH  23  24
ATOM     24  C4  <0> d   1      31.973   3.988  30.615  0.00  0.00     0.004 C 
BRANCH  24  25
ATOM     25  C2  <0> d   1      33.202   3.320  31.234  0.00  0.00    -0.023 C 
ATOM     26  C1  <0> d   1      34.462   3.799  30.511  0.00  0.00     0.009 C 
ATOM     27  C3  <0> d   1      33.290   3.690  32.715  0.00  0.00     0.009 C 
ENDBRANCH  24  25
ENDBRANCH  23  24
ENDBRANCH  22  23
ENDBRANCH  20  22
ENDBRANCH   1  20
BRANCH  10  28
ATOM     28  O24 <0> d   1      25.518  -7.129  34.159  0.00  0.00    -0.395 OA
ATOM     29  H60 <0> d   1      25.242  -7.264  35.076  0.00  0.00     0.210 HD
ENDBRANCH  10  28
TORSDOF 6
ENDMDL
MODEL 98
REMARK CAVERDOCK RESULT:     -10.3      0.000      0.000
REMARK CAVERDOCK CONSTRAINTS:       0.0      0.0      0.0      0.0
REMARK CAVERDOCK TUNNEL: 97    -10.3      3.3     98.3
REMARK  6 active torsions:
REMARK  status: ('A' for Active; 'I' for Inactive)
REMARK    1  A    between atoms: C2_2  and  C4_4 
REMARK    2  A    between atoms: C4_4  and  C5_5 
REMARK    3  A    between atoms: C5_5  and  C6_6 
REMARK    4  A    between atoms: C6_6  and  C7_7 
REMARK    5  A    between atoms: C7_7  and  C10_9 
REMARK    6  A    between atoms: C22_18  and  O24_19 
ROOT
ATOM      1  C10 <0> d   1      29.194   1.718  31.150  0.00  0.00    -0.002 C 
ATOM      2  C12 <0> d   1      28.768   2.470  32.435  0.00  0.00     0.006 C 
ATOM      3  C13 <0> d   1      27.933   1.464  33.274  0.00  0.00     0.006 C 
ATOM      4  C14 <0> d   1      28.429   0.103  32.772  0.00  0.00    -0.001 C 
ATOM      5  C16 <0> d   1      27.489  -1.067  32.998  0.00  0.00    -0.001 C 
ATOM      6  C18 <0> d   1      27.331  -1.313  34.503  0.00  0.00     0.033 C 
ATOM      7  C19 <0> d   1      26.540  -2.571  34.716  0.00  0.00    -0.023 C 
ATOM      8  C20 <0> d   1      26.503  -3.541  33.851  0.00  0.00    -0.072 C 
ATOM      9  C21 <0> d   1      25.674  -4.770  34.183  0.00  0.00     0.066 C 
ATOM     10  C22 <0> d   1      26.552  -6.012  33.995  0.00  0.00     0.122 C 
ATOM     11  C25 <0> d   1      27.131  -6.016  32.579  0.00  0.00     0.033 C 
ATOM     12  C26 <0> d   1      28.051  -4.809  32.394  0.00  0.00     0.016 C 
ATOM     13  C27 <0> d   1      27.235  -3.521  32.542  0.00  0.00    -0.017 C 
ATOM     14  C28 <0> d   1      26.198  -3.483  31.417  0.00  0.00     0.020 C 
ATOM     15  C29 <0> d   1      28.127  -2.306  32.355  0.00  0.00     0.003 C 
ATOM     16  C31 <0> d   1      28.426  -2.109  30.871  0.00  0.00     0.007 C 
ATOM     17  C32 <0> d   1      29.261  -0.843  30.620  0.00  0.00     0.010 C 
ATOM     18  C33 <0> d   1      28.529   0.348  31.242  0.00  0.00    -0.036 C 
ATOM     19  C34 <0> d   1      27.101   0.420  30.698  0.00  0.00     0.016 C 
ENDROOT
BRANCH   1  20
ATOM     20  C7  <0> d   1      28.699   2.464  29.910  0.00  0.00    -0.014 C 
ATOM     21  C9  <0> d   1      28.691   1.514  28.711  0.00  0.00     0.010 C 
BRANCH  20  22
ATOM     22  C6  <0> d   1      29.630   3.643  29.620  0.00  0.00     0.005 C 
BRANCH  22  23
ATOM     23  C5  <0> d   1      31.085   3.195  29.772  0.00  0.00     0.001 C 
BRANCH  23  24
ATOM     24  C4  <0> d   1      31.763   4.023  30.865  0.00  0.00     0.004 C 
BRANCH  24  25
ATOM     25  C2  <0> d   1      33.021   3.300  31.348  0.00  0.00    -0.023 C 
ATOM     26  C1  <0> d   1      34.205   3.689  30.461  0.00  0.00     0.009 C 
ATOM     27  C3  <0> d   1      33.315   3.698  32.795  0.00  0.00     0.009 C 
ENDBRANCH  24  25
ENDBRANCH  23  24
ENDBRANCH  22  23
ENDBRANCH  20  22
ENDBRANCH   1  20
BRANCH  10  28
ATOM     28  O24 <0> d   1      25.763  -7.187  34.192  0.00  0.00    -0.395 OA
ATOM     29  H60 <0> d   1      26.198  -8.004  33.912  0.00  0.00     0.210 HD
ENDBRANCH  10  28
TORSDOF 6
ENDMDL
MODEL 99
REMARK CAVERDOCK RESULT:     -10.4      0.000      0.000
REMARK CAVERDOCK CONSTRAINTS:       0.0      0.0      0.0      0.0
REMARK CAVERDOCK TUNNEL: 98    -10.4      3.2     99.5
REMARK  6 active torsions:
REMARK  status: ('A' for Active; 'I' for Inactive)
REMARK    1  A    between atoms: C2_2  and  C4_4 
REMARK    2  A    between atoms: C4_4  and  C5_5 
REMARK    3  A    between atoms: C5_5  and  C6_6 
REMARK    4  A    between atoms: C6_6  and  C7_7 
REMARK    5  A    between atoms: C7_7  and  C10_9 
REMARK    6  A    between atoms: C22_18  and  O24_19 
ROOT
ATOM      1  C10 <0> d   1      28.000   1.594  29.973  0.00  0.00    -0.002 C 
ATOM      2  C12 <0> d   1      28.778   0.891  28.833  0.00  0.00     0.006 C 
ATOM      3  C13 <0> d   1      28.846  -0.614  29.211  0.00  0.00     0.006 C 
ATOM      4  C14 <0> d   1      27.643  -0.787  30.145  0.00  0.00    -0.001 C 
ATOM      5  C16 <0> d   1      27.703  -1.978  31.085  0.00  0.00    -0.001 C 
ATOM      6  C18 <0> d   1      27.671  -3.275  30.270  0.00  0.00     0.033 C 
ATOM      7  C19 <0> d   1      27.560  -4.443  31.206  0.00  0.00    -0.023 C 
ATOM      8  C20 <0> d   1      27.021  -4.357  32.387  0.00  0.00    -0.072 C 
ATOM      9  C21 <0> d   1      26.956  -5.612  33.241  0.00  0.00     0.066 C 
ATOM     10  C22 <0> d   1      25.515  -5.793  33.727  0.00  0.00     0.122 C 
ATOM     11  C25 <0> d   1      25.058  -4.524  34.450  0.00  0.00     0.033 C 
ATOM     12  C26 <0> d   1      25.036  -3.351  33.470  0.00  0.00     0.016 C 
ATOM     13  C27 <0> d   1      26.456  -3.090  32.956  0.00  0.00    -0.017 C 
ATOM     14  C28 <0> d   1      27.322  -2.674  34.147  0.00  0.00     0.020 C 
ATOM     15  C29 <0> d   1      26.461  -1.923  31.984  0.00  0.00     0.003 C 
ATOM     16  C31 <0> d   1      26.350  -0.610  32.754  0.00  0.00     0.007 C 
ATOM     17  C32 <0> d   1      26.431   0.608  31.820  0.00  0.00     0.010 C 
ATOM     18  C33 <0> d   1      27.721   0.504  31.004  0.00  0.00    -0.036 C 
ATOM     19  C34 <0> d   1      28.919   0.354  31.945  0.00  0.00     0.016 C 
ENDROOT
BRANCH   1  20
ATOM     20  C7  <0> d   1      28.852   2.703  30.591  0.00  0.00    -0.014 C 
ATOM     21  C9  <0> d   1      27.939   3.776  31.189  0.00  0.00     0.010 C 
BRANCH  20  22
ATOM     22  C6  <0> d   1      29.735   3.330  29.511  0.00  0.00     0.005 C 
BRANCH  22  23
ATOM     23  C5  <0> d   1      30.866   4.121  30.171  0.00  0.00     0.001 C 
BRANCH  23  24
ATOM     24  C4  <0> d   1      31.946   3.156  30.663  0.00  0.00     0.004 C 
BRANCH  24  25
ATOM     25  C2  <0> d   1      33.140   3.953  31.191  0.00  0.00    -0.023 C 
ATOM     26  C1  <0> d   1      33.313   3.684  32.686  0.00  0.00     0.009 C 
ATOM     27  C3  <0> d   1      34.406   3.526  30.445  0.00  0.00     0.009 C 
ENDBRANCH  24  25
ENDBRANCH  23  24
ENDBRANCH  22  23
ENDBRANCH  20  22
ENDBRANCH   1  20
BRANCH  10  28
ATOM     28  O24 <0> d   1      25.450  -6.903  34.625  0.00  0.00    -0.395 OA
ATOM     29  H60 <0> d   1      25.136  -6.675  35.510  0.00  0.00     0.210 HD
ENDBRANCH  10  28
TORSDOF 6
ENDMDL
MODEL 100
REMARK CAVERDOCK RESULT:     -10.6      0.000      0.000
REMARK CAVERDOCK CONSTRAINTS:       0.0      0.0      0.0      0.0
REMARK CAVERDOCK TUNNEL: 99    -10.6      3.3    100.1
REMARK  6 active torsions:
REMARK  status: ('A' for Active; 'I' for Inactive)
REMARK    1  A    between atoms: C2_2  and  C4_4 
REMARK    2  A    between atoms: C4_4  and  C5_5 
REMARK    3  A    between atoms: C5_5  and  C6_6 
REMARK    4  A    between atoms: C6_6  and  C7_7 
REMARK    5  A    between atoms: C7_7  and  C10_9 
REMARK    6  A    between atoms: C22_18  and  O24_19 
ROOT
ATOM      1  C10 <0> d   1      28.028   1.347  30.013  0.00  0.00    -0.002 C 
ATOM      2  C12 <0> d   1      28.923   0.620  28.979  0.00  0.00     0.006 C 
ATOM      3  C13 <0> d   1      28.972  -0.871  29.415  0.00  0.00     0.006 C 
ATOM      4  C14 <0> d   1      27.686  -1.032  30.233  0.00  0.00    -0.001 C 
ATOM      5  C16 <0> d   1      27.669  -2.189  31.215  0.00  0.00    -0.001 C 
ATOM      6  C18 <0> d   1      27.734  -3.514  30.446  0.00  0.00     0.033 C 
ATOM      7  C19 <0> d   1      27.546  -4.651  31.407  0.00  0.00    -0.023 C 
ATOM      8  C20 <0> d   1      26.893  -4.534  32.526  0.00  0.00    -0.072 C 
ATOM      9  C21 <0> d   1      26.760  -5.760  33.413  0.00  0.00     0.066 C 
ATOM     10  C22 <0> d   1      25.280  -5.948  33.762  0.00  0.00     0.122 C 
ATOM     11  C25 <0> d   1      24.739  -4.663  34.393  0.00  0.00     0.033 C 
ATOM     12  C26 <0> d   1      24.799  -3.524  33.374  0.00  0.00     0.016 C 
ATOM     13  C27 <0> d   1      26.258  -3.258  32.993  0.00  0.00    -0.017 C 
ATOM     14  C28 <0> d   1      26.999  -2.789  34.247  0.00  0.00     0.020 C 
ATOM     15  C29 <0> d   1      26.343  -2.125  31.986  0.00  0.00     0.003 C 
ATOM     16  C31 <0> d   1      26.141  -0.788  32.695  0.00  0.00     0.007 C 
ATOM     17  C32 <0> d   1      26.298   0.399  31.731  0.00  0.00     0.010 C 
ATOM     18  C33 <0> d   1      27.663   0.289  31.049  0.00  0.00    -0.036 C 
ATOM     19  C34 <0> d   1      28.765   0.189  32.107  0.00  0.00     0.016 C 
ENDROOT
BRANCH   1  20
ATOM     20  C7  <0> d   1      28.801   2.490  30.672  0.00  0.00    -0.014 C 
ATOM     21  C9  <0> d   1      27.816   3.465  31.321  0.00  0.00     0.010 C 
BRANCH  20  22
ATOM     22  C6  <0> d   1      29.624   3.226  29.613  0.00  0.00     0.005 C 
BRANCH  22  23
ATOM     23  C5  <0> d   1      30.776   3.973  30.289  0.00  0.00     0.001 C 
BRANCH  23  24
ATOM     24  C4  <0> d   1      31.942   3.011  30.522  0.00  0.00     0.004 C 
BRANCH  24  25
ATOM     25  C2  <0> d   1      33.162   3.795  31.008  0.00  0.00    -0.023 C 
ATOM     26  C1  <0> d   1      33.297   3.643  32.523  0.00  0.00     0.009 C 
ATOM     27  C3  <0> d   1      34.420   3.255  30.325  0.00  0.00     0.009 C 
ENDBRANCH  24  25
ENDBRANCH  23  24
ENDBRANCH  22  23
ENDBRANCH  20  22
ENDBRANCH   1  20
BRANCH  10  28
ATOM     28  O24 <0> d   1      25.142  -7.028  34.688  0.00  0.00    -0.395 OA
ATOM     29  H60 <0> d   1      25.869  -7.099  35.321  0.00  0.00     0.210 HD
ENDBRANCH  10  28
TORSDOF 6
ENDMDL
MODEL 101
REMARK CAVERDOCK RESULT:     -10.8      0.000      0.000
REMARK CAVERDOCK CONSTRAINTS:       0.0      0.0      0.0      0.0
REMARK CAVERDOCK TUNNEL: 100    -10.8      3.3    101.1
REMARK  6 active torsions:
REMARK  status: ('A' for Active; 'I' for Inactive)
REMARK    1  A    between atoms: C2_2  and  C4_4 
REMARK    2  A    between atoms: C4_4  and  C5_5 
REMARK    3  A    between atoms: C5_5  and  C6_6 
REMARK    4  A    between atoms: C6_6  and  C7_7 
REMARK    5  A    between atoms: C7_7  and  C10_9 
REMARK    6  A    between atoms: C22_18  and  O24_19 
ROOT
ATOM      1  C10 <0> d   1      27.933   1.007  29.921  0.00  0.00    -0.002 C 
ATOM      2  C12 <0> d   1      28.802   0.235  28.896  0.00  0.00     0.006 C 
ATOM      3  C13 <0> d   1      28.835  -1.243  29.375  0.00  0.00     0.006 C 
ATOM      4  C14 <0> d   1      27.559  -1.359  30.216  0.00  0.00    -0.001 C 
ATOM      5  C16 <0> d   1      27.539  -2.487  31.232  0.00  0.00    -0.001 C 
ATOM      6  C18 <0> d   1      27.572  -3.834  30.502  0.00  0.00     0.033 C 
ATOM      7  C19 <0> d   1      27.381  -4.940  31.499  0.00  0.00    -0.023 C 
ATOM      8  C20 <0> d   1      26.747  -4.780  32.624  0.00  0.00    -0.072 C 
ATOM      9  C21 <0> d   1      26.609  -5.977  33.548  0.00  0.00     0.066 C 
ATOM     10  C22 <0> d   1      25.132  -6.131  33.924  0.00  0.00     0.122 C 
ATOM     11  C25 <0> d   1      24.619  -4.820  34.524  0.00  0.00     0.033 C 
ATOM     12  C26 <0> d   1      24.681  -3.713  33.471  0.00  0.00     0.016 C 
ATOM     13  C27 <0> d   1      26.138  -3.481  33.061  0.00  0.00    -0.017 C 
ATOM     14  C28 <0> d   1      26.904  -2.986  34.291  0.00  0.00     0.020 C 
ATOM     15  C29 <0> d   1      26.226  -2.379  32.020  0.00  0.00     0.003 C 
ATOM     16  C31 <0> d   1      26.054  -1.019  32.692  0.00  0.00     0.007 C 
ATOM     17  C32 <0> d   1      26.215   0.136  31.691  0.00  0.00     0.010 C 
ATOM     18  C33 <0> d   1      27.568  -0.015  30.993  0.00  0.00    -0.036 C 
ATOM     19  C34 <0> d   1      28.683  -0.100  32.038  0.00  0.00     0.016 C 
ENDROOT
BRANCH   1  20
ATOM     20  C7  <0> d   1      28.733   2.156  30.534  0.00  0.00    -0.014 C 
ATOM     21  C9  <0> d   1      27.782   3.110  31.261  0.00  0.00     0.010 C 
BRANCH  20  22
ATOM     22  C6  <0> d   1      29.467   2.915  29.427  0.00  0.00     0.005 C 
BRANCH  22  23
ATOM     23  C5  <0> d   1      30.577   3.770  30.042  0.00  0.00     0.001 C 
BRANCH  23  24
ATOM     24  C4  <0> d   1      31.669   2.859  30.607  0.00  0.00     0.004 C 
BRANCH  24  25
ATOM     25  C2  <0> d   1      32.939   3.676  30.850  0.00  0.00    -0.023 C 
ATOM     26  C1  <0> d   1      33.256   3.697  32.346  0.00  0.00     0.009 C 
ATOM     27  C3  <0> d   1      34.106   3.042  30.089  0.00  0.00     0.009 C 
ENDBRANCH  24  25
ENDBRANCH  23  24
ENDBRANCH  22  23
ENDBRANCH  20  22
ENDBRANCH   1  20
BRANCH  10  28
ATOM     28  O24 <0> d   1      24.991  -7.181  34.884  0.00  0.00    -0.395 OA
ATOM     29  H60 <0> d   1      24.165  -7.148  35.385  0.00  0.00     0.210 HD
ENDBRANCH  10  28
TORSDOF 6
ENDMDL
MODEL 102
REMARK CAVERDOCK RESULT:     -11.0      0.000      0.000
REMARK CAVERDOCK CONSTRAINTS:       0.1      0.0      0.0      0.0
REMARK CAVERDOCK TUNNEL: 101    -11.0      3.2    102.1
REMARK  6 active torsions:
REMARK  status: ('A' for Active; 'I' for Inactive)
REMARK    1  A    between atoms: C2_2  and  C4_4 
REMARK    2  A    between atoms: C4_4  and  C5_5 
REMARK    3  A    between atoms: C5_5  and  C6_6 
REMARK    4  A    between atoms: C6_6  and  C7_7 
REMARK    5  A    between atoms: C7_7  and  C10_9 
REMARK    6  A    between atoms: C22_18  and  O24_19 
ROOT
ATOM      1  C10 <0> d   1      27.688   1.143  30.123  0.00  0.00    -0.002 C 
ATOM      2  C12 <0> d   1      28.410   0.398  28.972  0.00  0.00     0.006 C 
ATOM      3  C13 <0> d   1      28.432  -1.104  29.370  0.00  0.00     0.006 C 
ATOM      4  C14 <0> d   1      27.250  -1.220  30.338  0.00  0.00    -0.001 C 
ATOM      5  C16 <0> d   1      27.291  -2.400  31.293  0.00  0.00    -0.001 C 
ATOM      6  C18 <0> d   1      27.191  -3.706  30.496  0.00  0.00     0.033 C 
ATOM      7  C19 <0> d   1      27.061  -4.857  31.451  0.00  0.00    -0.023 C 
ATOM      8  C20 <0> d   1      26.558  -4.736  32.644  0.00  0.00    -0.072 C 
ATOM      9  C21 <0> d   1      26.470  -5.976  33.517  0.00  0.00     0.066 C 
ATOM     10  C22 <0> d   1      25.036  -6.097  34.044  0.00  0.00     0.122 C 
ATOM     11  C25 <0> d   1      24.646  -4.803  34.760  0.00  0.00     0.033 C 
ATOM     12  C26 <0> d   1      24.641  -3.643  33.764  0.00  0.00     0.016 C 
ATOM     13  C27 <0> d   1      26.054  -3.441  33.211  0.00  0.00    -0.017 C 
ATOM     14  C28 <0> d   1      26.967  -3.042  34.373  0.00  0.00     0.020 C 
ATOM     15  C29 <0> d   1      26.076  -2.288  32.223  0.00  0.00     0.003 C 
ATOM     16  C31 <0> d   1      26.034  -0.962  32.977  0.00  0.00     0.007 C 
ATOM     17  C32 <0> d   1      26.134   0.240  32.024  0.00  0.00     0.010 C 
ATOM     18  C33 <0> d   1      27.398   0.079  31.176  0.00  0.00    -0.036 C 
ATOM     19  C34 <0> d   1      28.614  -0.103  32.087  0.00  0.00     0.016 C 
ENDROOT
BRANCH   1  20
ATOM     20  C7  <0> d   1      28.597   2.228  30.703  0.00  0.00    -0.014 C 
ATOM     21  C9  <0> d   1      27.743   3.289  31.403  0.00  0.00     0.010 C 
BRANCH  20  22
ATOM     22  C6  <0> d   1      29.396   2.882  29.574  0.00  0.00     0.005 C 
BRANCH  22  23
ATOM     23  C5  <0> d   1      30.521   3.731  30.169  0.00  0.00     0.001 C 
BRANCH  23  24
ATOM     24  C4  <0> d   1      31.735   2.844  30.453  0.00  0.00     0.004 C 
BRANCH  24  25
ATOM     25  C2  <0> d   1      32.895   3.710  30.947  0.00  0.00    -0.023 C 
ATOM     26  C1  <0> d   1      32.996   3.608  32.470  0.00  0.00     0.009 C 
ATOM     27  C3  <0> d   1      34.200   3.222  30.315  0.00  0.00     0.009 C 
ENDBRANCH  24  25
ENDBRANCH  23  24
ENDBRANCH  22  23
ENDBRANCH  20  22
ENDBRANCH   1  20
BRANCH  10  28
ATOM     28  O24 <0> d   1      24.955  -7.192  34.958  0.00  0.00    -0.395 OA
ATOM     29  H60 <0> d   1      24.704  -6.937  35.856  0.00  0.00     0.210 HD
ENDBRANCH  10  28
TORSDOF 6
ENDMDL
MODEL 103
REMARK CAVERDOCK RESULT:     -11.0      0.000      0.000
REMARK CAVERDOCK CONSTRAINTS:       0.0      0.0      0.0      0.0
REMARK CAVERDOCK TUNNEL: 102    -11.0      3.3    103.3
REMARK  6 active torsions:
REMARK  status: ('A' for Active; 'I' for Inactive)
REMARK    1  A    between atoms: C2_2  and  C4_4 
REMARK    2  A    between atoms: C4_4  and  C5_5 
REMARK    3  A    between atoms: C5_5  and  C6_6 
REMARK    4  A    between atoms: C6_6  and  C7_7 
REMARK    5  A    between atoms: C7_7  and  C10_9 
REMARK    6  A    between atoms: C22_18  and  O24_19 
ROOT
ATOM      1  C10 <0> d   1      27.452   1.185  30.290  0.00  0.00    -0.002 C 
ATOM      2  C12 <0> d   1      28.151   0.463  29.110  0.00  0.00     0.006 C 
ATOM      3  C13 <0> d   1      28.199  -1.044  29.486  0.00  0.00     0.006 C 
ATOM      4  C14 <0> d   1      27.043  -1.186  30.482  0.00  0.00    -0.001 C 
ATOM      5  C16 <0> d   1      27.122  -2.378  31.419  0.00  0.00    -0.001 C 
ATOM      6  C18 <0> d   1      27.014  -3.674  30.607  0.00  0.00     0.033 C 
ATOM      7  C19 <0> d   1      26.921  -4.839  31.549  0.00  0.00    -0.023 C 
ATOM      8  C20 <0> d   1      26.448  -4.740  32.756  0.00  0.00    -0.072 C 
ATOM      9  C21 <0> d   1      26.395  -5.993  33.613  0.00  0.00     0.066 C 
ATOM     10  C22 <0> d   1      24.977  -6.137  34.175  0.00  0.00     0.122 C 
ATOM     11  C25 <0> d   1      24.592  -4.857  34.920  0.00  0.00     0.033 C 
ATOM     12  C26 <0> d   1      24.549  -3.683  33.941  0.00  0.00     0.016 C 
ATOM     13  C27 <0> d   1      25.946  -3.459  33.353  0.00  0.00    -0.017 C 
ATOM     14  C28 <0> d   1      26.885  -3.066  34.497  0.00  0.00     0.020 C 
ATOM     15  C29 <0> d   1      25.930  -2.292  32.382  0.00  0.00     0.003 C 
ATOM     16  C31 <0> d   1      25.894  -0.977  33.155  0.00  0.00     0.007 C 
ATOM     17  C32 <0> d   1      25.958   0.239  32.217  0.00  0.00     0.010 C 
ATOM     18  C33 <0> d   1      27.200   0.102  31.335  0.00  0.00    -0.036 C 
ATOM     19  C34 <0> d   1      28.441  -0.079  32.211  0.00  0.00     0.016 C 
ENDROOT
BRANCH   1  20
ATOM     20  C7  <0> d   1      28.364   2.271  30.861  0.00  0.00    -0.014 C 
ATOM     21  C9  <0> d   1      27.511   3.386  31.470  0.00  0.00     0.010 C 
BRANCH  20  22
ATOM     22  C6  <0> d   1      29.233   2.848  29.742  0.00  0.00     0.005 C 
BRANCH  22  23
ATOM     23  C5  <0> d   1      30.351   3.699  30.350  0.00  0.00     0.001 C 
BRANCH  23  24
ATOM     24  C4  <0> d   1      31.627   2.863  30.460  0.00  0.00     0.004 C 
BRANCH  24  25
ATOM     25  C2  <0> d   1      32.786   3.757  30.903  0.00  0.00    -0.023 C 
ATOM     26  C1  <0> d   1      32.943   3.675  32.422  0.00  0.00     0.009 C 
ATOM     27  C3  <0> d   1      34.077   3.288  30.230  0.00  0.00     0.009 C 
ENDBRANCH  24  25
ENDBRANCH  23  24
ENDBRANCH  22  23
ENDBRANCH  20  22
ENDBRANCH   1  20
BRANCH  10  28
ATOM     28  O24 <0> d   1      24.931  -7.245  35.076  0.00  0.00    -0.395 OA
ATOM     29  H60 <0> d   1      24.037  -7.557  35.270  0.00  0.00     0.210 HD
ENDBRANCH  10  28
TORSDOF 6
ENDMDL
MODEL 104
REMARK CAVERDOCK RESULT:     -10.9      0.000      0.000
REMARK CAVERDOCK CONSTRAINTS:       0.0      0.0      0.0      0.0
REMARK CAVERDOCK TUNNEL: 103    -10.9      3.3    104.4
REMARK  6 active torsions:
REMARK  status: ('A' for Active; 'I' for Inactive)
REMARK    1  A    between atoms: C2_2  and  C4_4 
REMARK    2  A    between atoms: C4_4  and  C5_5 
REMARK    3  A    between atoms: C5_5  and  C6_6 
REMARK    4  A    between atoms: C6_6  and  C7_7 
REMARK    5  A    between atoms: C7_7  and  C10_9 
REMARK    6  A    between atoms: C22_18  and  O24_19 
ROOT
ATOM      1  C10 <0> d   1      27.541   1.104  30.503  0.00  0.00    -0.002 C 
ATOM      2  C12 <0> d   1      28.209   0.401  29.296  0.00  0.00     0.006 C 
ATOM      3  C13 <0> d   1      28.197  -1.120  29.614  0.00  0.00     0.006 C 
ATOM      4  C14 <0> d   1      27.037  -1.254  30.607  0.00  0.00    -0.001 C 
ATOM      5  C16 <0> d   1      27.069  -2.483  31.497  0.00  0.00    -0.001 C 
ATOM      6  C18 <0> d   1      26.908  -3.742  30.637  0.00  0.00     0.033 C 
ATOM      7  C19 <0> d   1      26.769  -4.937  31.534  0.00  0.00    -0.023 C 
ATOM      8  C20 <0> d   1      26.301  -4.865  32.745  0.00  0.00    -0.072 C 
ATOM      9  C21 <0> d   1      26.199  -6.146  33.554  0.00  0.00     0.066 C 
ATOM     10  C22 <0> d   1      24.777  -6.254  34.113  0.00  0.00     0.122 C 
ATOM     11  C25 <0> d   1      24.444  -4.989  34.907  0.00  0.00     0.033 C 
ATOM     12  C26 <0> d   1      24.448  -3.778  33.974  0.00  0.00     0.016 C 
ATOM     13  C27 <0> d   1      25.852  -3.589  33.392  0.00  0.00    -0.017 C 
ATOM     14  C28 <0> d   1      26.806  -3.278  34.547  0.00  0.00     0.020 C 
ATOM     15  C29 <0> d   1      25.882  -2.386  32.465  0.00  0.00     0.003 C 
ATOM     16  C31 <0> d   1      25.900  -1.101  33.288  0.00  0.00     0.007 C 
ATOM     17  C32 <0> d   1      26.011   0.147  32.397  0.00  0.00     0.010 C 
ATOM     18  C33 <0> d   1      27.247  -0.006  31.507  0.00  0.00    -0.036 C 
ATOM     19  C34 <0> d   1      28.480  -0.271  32.373  0.00  0.00     0.016 C 
ENDROOT
BRANCH   1  20
ATOM     20  C7  <0> d   1      28.497   2.131  31.114  0.00  0.00    -0.014 C 
ATOM     21  C9  <0> d   1      27.697   3.332  31.624  0.00  0.00     0.010 C 
BRANCH  20  22
ATOM     22  C6  <0> d   1      29.492   2.597  30.049  0.00  0.00     0.005 C 
BRANCH  22  23
ATOM     23  C5  <0> d   1      30.539   3.508  30.693  0.00  0.00     0.001 C 
BRANCH  23  24
ATOM     24  C4  <0> d   1      31.940   3.001  30.345  0.00  0.00     0.004 C 
BRANCH  24  25
ATOM     25  C2  <0> d   1      32.986   3.874  31.042  0.00  0.00    -0.023 C 
ATOM     26  C1  <0> d   1      33.009   3.547  32.536  0.00  0.00     0.009 C 
ATOM     27  C3  <0> d   1      34.364   3.598  30.438  0.00  0.00     0.009 C 
ENDBRANCH  24  25
ENDBRANCH  23  24
ENDBRANCH  22  23
ENDBRANCH  20  22
ENDBRANCH   1  20
BRANCH  10  28
ATOM     28  O24 <0> d   1      24.687  -7.393  34.972  0.00  0.00    -0.395 OA
ATOM     29  H60 <0> d   1      23.859  -7.448  35.467  0.00  0.00     0.210 HD
ENDBRANCH  10  28
TORSDOF 6
ENDMDL
MODEL 105
REMARK CAVERDOCK RESULT:     -10.7      0.000      0.000
REMARK CAVERDOCK CONSTRAINTS:       0.0      0.0      0.0      0.0
REMARK CAVERDOCK TUNNEL: 104    -10.7      3.3    105.5
REMARK  6 active torsions:
REMARK  status: ('A' for Active; 'I' for Inactive)
REMARK    1  A    between atoms: C2_2  and  C4_4 
REMARK    2  A    between atoms: C4_4  and  C5_5 
REMARK    3  A    between atoms: C5_5  and  C6_6 
REMARK    4  A    between atoms: C6_6  and  C7_7 
REMARK    5  A    between atoms: C7_7  and  C10_9 
REMARK    6  A    between atoms: C22_18  and  O24_19 
ROOT
ATOM      1  C10 <0> d   1      27.389   1.058  30.557  0.00  0.00    -0.002 C 
ATOM      2  C12 <0> d   1      28.192   0.376  29.422  0.00  0.00     0.006 C 
ATOM      3  C13 <0> d   1      28.245  -1.137  29.771  0.00  0.00     0.006 C 
ATOM      4  C14 <0> d   1      27.019  -1.324  30.671  0.00  0.00    -0.001 C 
ATOM      5  C16 <0> d   1      27.052  -2.534  31.588  0.00  0.00    -0.001 C 
ATOM      6  C18 <0> d   1      27.035  -3.815  30.745  0.00  0.00     0.033 C 
ATOM      7  C19 <0> d   1      26.896  -5.001  31.654  0.00  0.00    -0.023 C 
ATOM      8  C20 <0> d   1      26.329  -4.937  32.823  0.00  0.00    -0.072 C 
ATOM      9  C21 <0> d   1      26.238  -6.209  33.649  0.00  0.00     0.066 C 
ATOM     10  C22 <0> d   1      24.784  -6.394  34.095  0.00  0.00     0.122 C 
ATOM     11  C25 <0> d   1      24.315  -5.138  34.833  0.00  0.00     0.033 C 
ATOM     12  C26 <0> d   1      24.322  -3.945  33.877  0.00  0.00     0.016 C 
ATOM     13  C27 <0> d   1      25.754  -3.680  33.404  0.00  0.00    -0.017 C 
ATOM     14  C28 <0> d   1      26.593  -3.292  34.624  0.00  0.00     0.020 C 
ATOM     15  C29 <0> d   1      25.787  -2.493  32.457  0.00  0.00     0.003 C 
ATOM     16  C31 <0> d   1      25.663  -1.196  33.250  0.00  0.00     0.007 C 
ATOM     17  C32 <0> d   1      25.772   0.041  32.344  0.00  0.00     0.010 C 
ATOM     18  C33 <0> d   1      27.081  -0.051  31.558  0.00  0.00    -0.036 C 
ATOM     19  C34 <0> d   1      28.254  -0.226  32.525  0.00  0.00     0.016 C 
ENDROOT
BRANCH   1  20
ATOM     20  C7  <0> d   1      28.230   2.151  31.219  0.00  0.00    -0.014 C 
ATOM     21  C9  <0> d   1      27.333   3.337  31.581  0.00  0.00     0.010 C 
BRANCH  20  22
ATOM     22  C6  <0> d   1      29.319   2.613  30.249  0.00  0.00     0.005 C 
BRANCH  22  23
ATOM     23  C5  <0> d   1      30.469   3.245  31.037  0.00  0.00     0.001 C 
BRANCH  23  24
ATOM     24  C4  <0> d   1      31.795   2.626  30.590  0.00  0.00     0.004 C 
BRANCH  24  25
ATOM     25  C2  <0> d   1      32.931   3.619  30.841  0.00  0.00    -0.023 C 
ATOM     26  C1  <0> d   1      33.227   3.688  32.340  0.00  0.00     0.009 C 
ATOM     27  C3  <0> d   1      34.184   3.158  30.094  0.00  0.00     0.009 C 
ENDBRANCH  24  25
ENDBRANCH  23  24
ENDBRANCH  22  23
ENDBRANCH  20  22
ENDBRANCH   1  20
BRANCH  10  28
ATOM     28  O24 <0> d   1      24.693  -7.521  34.968  0.00  0.00    -0.395 OA
ATOM     29  H60 <0> d   1      24.052  -8.187  34.686  0.00  0.00     0.210 HD
ENDBRANCH  10  28
TORSDOF 6
ENDMDL
MODEL 106
REMARK CAVERDOCK RESULT:     -10.7      0.000      0.000
REMARK CAVERDOCK CONSTRAINTS:       0.0      0.0      0.0      0.0
REMARK CAVERDOCK TUNNEL: 105    -10.7      3.3    106.5
REMARK  6 active torsions:
REMARK  status: ('A' for Active; 'I' for Inactive)
REMARK    1  A    between atoms: C2_2  and  C4_4 
REMARK    2  A    between atoms: C4_4  and  C5_5 
REMARK    3  A    between atoms: C5_5  and  C6_6 
REMARK    4  A    between atoms: C6_6  and  C7_7 
REMARK    5  A    between atoms: C7_7  and  C10_9 
REMARK    6  A    between atoms: C22_18  and  O24_19 
ROOT
ATOM      1  C10 <0> d   1      27.656   0.729  30.603  0.00  0.00    -0.002 C 
ATOM      2  C12 <0> d   1      28.385  -0.027  29.464  0.00  0.00     0.006 C 
ATOM      3  C13 <0> d   1      28.325  -1.536  29.832  0.00  0.00     0.006 C 
ATOM      4  C14 <0> d   1      27.103  -1.616  30.754  0.00  0.00    -0.001 C 
ATOM      5  C16 <0> d   1      27.056  -2.814  31.685  0.00  0.00    -0.001 C 
ATOM      6  C18 <0> d   1      26.925  -4.099  30.859  0.00  0.00     0.033 C 
ATOM      7  C19 <0> d   1      26.709  -5.260  31.785  0.00  0.00    -0.023 C 
ATOM      8  C20 <0> d   1      26.168  -5.139  32.961  0.00  0.00    -0.072 C 
ATOM      9  C21 <0> d   1      25.992  -6.390  33.805  0.00  0.00     0.066 C 
ATOM     10  C22 <0> d   1      24.535  -6.455  34.276  0.00  0.00     0.122 C 
ATOM     11  C25 <0> d   1      24.178  -5.158  35.005  0.00  0.00     0.033 C 
ATOM     12  C26 <0> d   1      24.262  -3.980  34.033  0.00  0.00     0.016 C 
ATOM     13  C27 <0> d   1      25.703  -3.834  33.535  0.00  0.00    -0.017 C 
ATOM     14  C28 <0> d   1      26.589  -3.499  34.737  0.00  0.00     0.020 C 
ATOM     15  C29 <0> d   1      25.813  -2.664  32.573  0.00  0.00     0.003 C 
ATOM     16  C31 <0> d   1      25.803  -1.352  33.352  0.00  0.00     0.007 C 
ATOM     17  C32 <0> d   1      25.993  -0.138  32.428  0.00  0.00     0.010 C 
ATOM     18  C33 <0> d   1      27.279  -0.341  31.623  0.00  0.00    -0.036 C 
ATOM     19  C34 <0> d   1      28.450  -0.596  32.574  0.00  0.00     0.016 C 
ENDROOT
BRANCH   1  20
ATOM     20  C7  <0> d   1      28.590   1.760  31.238  0.00  0.00    -0.014 C 
ATOM     21  C9  <0> d   1      27.805   3.035  31.553  0.00  0.00     0.010 C 
BRANCH  20  22
ATOM     22  C6  <0> d   1      29.724   2.087  30.265  0.00  0.00     0.005 C 
BRANCH  22  23
ATOM     23  C5  <0> d   1      30.642   3.142  30.886  0.00  0.00     0.001 C 
BRANCH  23  24
ATOM     24  C4  <0> d   1      32.071   2.937  30.381  0.00  0.00     0.004 C 
BRANCH  24  25
ATOM     25  C2  <0> d   1      33.011   3.906  31.101  0.00  0.00    -0.023 C 
ATOM     26  C1  <0> d   1      32.948   3.653  32.608  0.00  0.00     0.009 C 
ATOM     27  C3  <0> d   1      34.442   3.689  30.606  0.00  0.00     0.009 C 
ENDBRANCH  24  25
ENDBRANCH  23  24
ENDBRANCH  22  23
ENDBRANCH  20  22
ENDBRANCH   1  20
BRANCH  10  28
ATOM     28  O24 <0> d   1      24.371  -7.562  35.165  0.00  0.00    -0.395 OA
ATOM     29  H60 <0> d   1      25.105  -8.191  35.149  0.00  0.00     0.210 HD
ENDBRANCH  10  28
TORSDOF 6
ENDMDL
MODEL 107
REMARK CAVERDOCK RESULT:     -10.4      0.000      0.000
REMARK CAVERDOCK CONSTRAINTS:       0.1      0.0      0.0      0.0
REMARK CAVERDOCK TUNNEL: 106    -10.4      3.3    107.3
REMARK  6 active torsions:
REMARK  status: ('A' for Active; 'I' for Inactive)
REMARK    1  A    between atoms: C2_2  and  C4_4 
REMARK    2  A    between atoms: C4_4  and  C5_5 
REMARK    3  A    between atoms: C5_5  and  C6_6 
REMARK    4  A    between atoms: C6_6  and  C7_7 
REMARK    5  A    between atoms: C7_7  and  C10_9 
REMARK    6  A    between atoms: C22_18  and  O24_19 
ROOT
ATOM      1  C10 <0> d   1      27.692   0.476  30.645  0.00  0.00    -0.002 C 
ATOM      2  C12 <0> d   1      28.583  -0.298  29.642  0.00  0.00     0.006 C 
ATOM      3  C13 <0> d   1      28.547  -1.787  30.082  0.00  0.00     0.006 C 
ATOM      4  C14 <0> d   1      27.229  -1.883  30.859  0.00  0.00    -0.001 C 
ATOM      5  C16 <0> d   1      27.125  -3.035  31.843  0.00  0.00    -0.001 C 
ATOM      6  C18 <0> d   1      27.150  -4.364  31.079  0.00  0.00     0.033 C 
ATOM      7  C19 <0> d   1      26.877  -5.488  32.036  0.00  0.00    -0.023 C 
ATOM      8  C20 <0> d   1      26.196  -5.335  33.133  0.00  0.00    -0.072 C 
ATOM      9  C21 <0> d   1      25.976  -6.551  34.018  0.00  0.00     0.066 C 
ATOM     10  C22 <0> d   1      24.479  -6.666  34.320  0.00  0.00     0.122 C 
ATOM     11  C25 <0> d   1      23.980  -5.354  34.930  0.00  0.00     0.033 C 
ATOM     12  C26 <0> d   1      24.127  -4.222  33.912  0.00  0.00     0.016 C 
ATOM     13  C27 <0> d   1      25.609  -4.029  33.577  0.00  0.00    -0.017 C 
ATOM     14  C28 <0> d   1      26.331  -3.591  34.853  0.00  0.00     0.020 C 
ATOM     15  C29 <0> d   1      25.780  -2.904  32.571  0.00  0.00     0.003 C 
ATOM     16  C31 <0> d   1      25.620  -1.557  33.270  0.00  0.00     0.007 C 
ATOM     17  C32 <0> d   1      25.865  -0.382  32.309  0.00  0.00     0.010 C 
ATOM     18  C33 <0> d   1      27.244  -0.560  31.672  0.00  0.00    -0.036 C 
ATOM     19  C34 <0> d   1      28.305  -0.709  32.764  0.00  0.00     0.016 C 
ENDROOT
BRANCH   1  20
ATOM     20  C7  <0> d   1      28.498   1.582  31.326  0.00  0.00    -0.014 C 
ATOM     21  C9  <0> d   1      27.619   2.824  31.496  0.00  0.00     0.010 C 
BRANCH  20  22
ATOM     22  C6  <0> d   1      29.712   1.933  30.465  0.00  0.00     0.005 C 
BRANCH  22  23
ATOM     23  C5  <0> d   1      30.575   2.966  31.193  0.00  0.00     0.001 C 
BRANCH  23  24
ATOM     24  C4  <0> d   1      31.795   3.308  30.336  0.00  0.00     0.004 C 
BRANCH  24  25
ATOM     25  C2  <0> d   1      33.071   2.935  31.093  0.00  0.00    -0.023 C 
ATOM     26  C1  <0> d   1      34.286   3.182  30.198  0.00  0.00     0.009 C 
ATOM     27  C3  <0> d   1      33.183   3.793  32.355  0.00  0.00     0.009 C 
ENDBRANCH  24  25
ENDBRANCH  23  24
ENDBRANCH  22  23
ENDBRANCH  20  22
ENDBRANCH   1  20
BRANCH  10  28
ATOM     28  O24 <0> d   1      24.259  -7.734  35.243  0.00  0.00    -0.395 OA
ATOM     29  H60 <0> d   1      23.594  -8.373  34.954  0.00  0.00     0.210 HD
ENDBRANCH  10  28
TORSDOF 6
ENDMDL
MODEL 108
REMARK CAVERDOCK RESULT:     -10.0      0.000      0.000
REMARK CAVERDOCK CONSTRAINTS:       0.0      0.0      0.0      0.0
REMARK CAVERDOCK TUNNEL: 107    -10.0      3.3    108.5
REMARK  6 active torsions:
REMARK  status: ('A' for Active; 'I' for Inactive)
REMARK    1  A    between atoms: C2_2  and  C4_4 
REMARK    2  A    between atoms: C4_4  and  C5_5 
REMARK    3  A    between atoms: C5_5  and  C6_6 
REMARK    4  A    between atoms: C6_6  and  C7_7 
REMARK    5  A    between atoms: C7_7  and  C10_9 
REMARK    6  A    between atoms: C22_18  and  O24_19 
ROOT
ATOM      1  C10 <0> d   1      27.646  -1.200  29.436  0.00  0.00    -0.002 C 
ATOM      2  C12 <0> d   1      28.810  -2.115  28.982  0.00  0.00     0.006 C 
ATOM      3  C13 <0> d   1      28.909  -3.253  30.034  0.00  0.00     0.006 C 
ATOM      4  C14 <0> d   1      27.498  -3.291  30.632  0.00  0.00    -0.001 C 
ATOM      5  C16 <0> d   1      27.382  -3.918  32.010  0.00  0.00    -0.001 C 
ATOM      6  C18 <0> d   1      27.741  -5.406  31.927  0.00  0.00     0.033 C 
ATOM      7  C19 <0> d   1      27.461  -6.055  33.251  0.00  0.00    -0.023 C 
ATOM      8  C20 <0> d   1      26.572  -5.605  34.088  0.00  0.00    -0.072 C 
ATOM      9  C21 <0> d   1      26.371  -6.354  35.394  0.00  0.00     0.066 C 
ATOM     10  C22 <0> d   1      24.876  -6.646  35.560  0.00  0.00     0.122 C 
ATOM     11  C25 <0> d   1      24.088  -5.337  35.465  0.00  0.00     0.033 C 
ATOM     12  C26 <0> d   1      24.256  -4.734  34.070  0.00  0.00     0.016 C 
ATOM     13  C27 <0> d   1      25.730  -4.390  33.838  0.00  0.00    -0.017 C 
ATOM     14  C28 <0> d   1      26.131  -3.315  34.852  0.00  0.00     0.020 C 
ATOM     15  C29 <0> d   1      25.921  -3.782  32.460  0.00  0.00     0.003 C 
ATOM     16  C31 <0> d   1      25.440  -2.333  32.463  0.00  0.00     0.007 C 
ATOM     17  C32 <0> d   1      25.686  -1.647  31.110  0.00  0.00     0.010 C 
ATOM     18  C33 <0> d   1      27.170  -1.779  30.765  0.00  0.00    -0.036 C 
ATOM     19  C34 <0> d   1      28.020  -1.228  31.912  0.00  0.00     0.016 C 
ENDROOT
BRANCH   1  20
ATOM     20  C7  <0> d   1      28.142   0.233  29.631  0.00  0.00    -0.014 C 
ATOM     21  C9  <0> d   1      27.254   1.194  28.836  0.00  0.00     0.010 C 
BRANCH  20  22
ATOM     22  C6  <0> d   1      29.585   0.345  29.134  0.00  0.00     0.005 C 
BRANCH  22  23
ATOM     23  C5  <0> d   1      30.272   1.527  29.821  0.00  0.00     0.001 C 
BRANCH  23  24
ATOM     24  C4  <0> d   1      29.573   1.824  31.148  0.00  0.00     0.004 C 
BRANCH  24  25
ATOM     25  C2  <0> d   1      29.480   3.338  31.348  0.00  0.00    -0.023 C 
ATOM     26  C1  <0> d   1      29.955   4.051  30.081  0.00  0.00     0.009 C 
ATOM     27  C3  <0> d   1      28.029   3.725  31.640  0.00  0.00     0.009 C 
ENDBRANCH  24  25
ENDBRANCH  23  24
ENDBRANCH  22  23
ENDBRANCH  20  22
ENDBRANCH   1  20
BRANCH  10  28
ATOM     28  O24 <0> d   1      24.647  -7.249  36.835  0.00  0.00    -0.395 OA
ATOM     29  H60 <0> d   1      24.116  -6.709  37.436  0.00  0.00     0.210 HD
ENDBRANCH  10  28
TORSDOF 6
ENDMDL
MODEL 109
REMARK CAVERDOCK RESULT:      -9.9      0.000      0.000
REMARK CAVERDOCK CONSTRAINTS:       0.0      0.0      0.0      0.0
REMARK CAVERDOCK TUNNEL: 108     -9.9      3.3    109.1
REMARK  6 active torsions:
REMARK  status: ('A' for Active; 'I' for Inactive)
REMARK    1  A    between atoms: C2_2  and  C4_4 
REMARK    2  A    between atoms: C4_4  and  C5_5 
REMARK    3  A    between atoms: C5_5  and  C6_6 
REMARK    4  A    between atoms: C6_6  and  C7_7 
REMARK    5  A    between atoms: C7_7  and  C10_9 
REMARK    6  A    between atoms: C22_18  and  O24_19 
ROOT
ATOM      1  C10 <0> d   1      27.599  -1.195  29.582  0.00  0.00    -0.002 C 
ATOM      2  C12 <0> d   1      28.762  -2.102  29.106  0.00  0.00     0.006 C 
ATOM      3  C13 <0> d   1      28.855  -3.266  30.130  0.00  0.00     0.006 C 
ATOM      4  C14 <0> d   1      27.443  -3.315  30.724  0.00  0.00    -0.001 C 
ATOM      5  C16 <0> d   1      27.322  -3.975  32.086  0.00  0.00    -0.001 C 
ATOM      6  C18 <0> d   1      27.676  -5.462  31.967  0.00  0.00     0.033 C 
ATOM      7  C19 <0> d   1      27.391  -6.142  33.274  0.00  0.00    -0.023 C 
ATOM      8  C20 <0> d   1      26.503  -5.711  34.120  0.00  0.00    -0.072 C 
ATOM      9  C21 <0> d   1      26.297  -6.491  35.407  0.00  0.00     0.066 C 
ATOM     10  C22 <0> d   1      24.801  -6.782  35.563  0.00  0.00     0.122 C 
ATOM     11  C25 <0> d   1      24.018  -5.469  35.500  0.00  0.00     0.033 C 
ATOM     12  C26 <0> d   1      24.190  -4.832  34.120  0.00  0.00     0.016 C 
ATOM     13  C27 <0> d   1      25.666  -4.487  33.900  0.00  0.00    -0.017 C 
ATOM     14  C28 <0> d   1      26.069  -3.439  34.940  0.00  0.00     0.020 C 
ATOM     15  C29 <0> d   1      25.861  -3.845  32.537  0.00  0.00     0.003 C 
ATOM     16  C31 <0> d   1      25.385  -2.396  32.576  0.00  0.00     0.007 C 
ATOM     17  C32 <0> d   1      25.635  -1.676  31.241  0.00  0.00     0.010 C 
ATOM     18  C33 <0> d   1      27.120  -1.805  30.895  0.00  0.00    -0.036 C 
ATOM     19  C34 <0> d   1      27.970  -1.286  32.056  0.00  0.00     0.016 C 
ENDROOT
BRANCH   1  20
ATOM     20  C7  <0> d   1      28.101   0.232  29.813  0.00  0.00    -0.014 C 
ATOM     21  C9  <0> d   1      27.409   1.181  28.831  0.00  0.00     0.010 C 
BRANCH  20  22
ATOM     22  C6  <0> d   1      29.613   0.283  29.590  0.00  0.00     0.005 C 
BRANCH  22  23
ATOM     23  C5  <0> d   1      30.138   1.672  29.961  0.00  0.00     0.001 C 
BRANCH  23  24
ATOM     24  C4  <0> d   1      29.704   2.017  31.387  0.00  0.00     0.004 C 
BRANCH  24  25
ATOM     25  C2  <0> d   1      29.258   3.480  31.443  0.00  0.00    -0.023 C 
ATOM     26  C1  <0> d   1      29.633   4.179  30.136  0.00  0.00     0.009 C 
ATOM     27  C3  <0> d   1      27.743   3.543  31.641  0.00  0.00     0.009 C 
ENDBRANCH  24  25
ENDBRANCH  23  24
ENDBRANCH  22  23
ENDBRANCH  20  22
ENDBRANCH   1  20
BRANCH  10  28
ATOM     28  O24 <0> d   1      24.568  -7.416  36.822  0.00  0.00    -0.395 OA
ATOM     29  H60 <0> d   1      24.998  -8.276  36.916  0.00  0.00     0.210 HD
ENDBRANCH  10  28
TORSDOF 6
ENDMDL
MODEL 110
REMARK CAVERDOCK RESULT:      -9.4      0.000      0.000
REMARK CAVERDOCK CONSTRAINTS:       0.1      0.0      0.0      0.0
REMARK CAVERDOCK TUNNEL: 109     -9.4      3.3    110.5
REMARK  6 active torsions:
REMARK  status: ('A' for Active; 'I' for Inactive)
REMARK    1  A    between atoms: C2_2  and  C4_4 
REMARK    2  A    between atoms: C4_4  and  C5_5 
REMARK    3  A    between atoms: C5_5  and  C6_6 
REMARK    4  A    between atoms: C6_6  and  C7_7 
REMARK    5  A    between atoms: C7_7  and  C10_9 
REMARK    6  A    between atoms: C22_18  and  O24_19 
ROOT
ATOM      1  C10 <0> d   1      28.434  -1.170  30.186  0.00  0.00    -0.002 C 
ATOM      2  C12 <0> d   1      28.838  -0.149  31.278  0.00  0.00     0.006 C 
ATOM      3  C13 <0> d   1      28.175  -0.632  32.597  0.00  0.00     0.006 C 
ATOM      4  C14 <0> d   1      27.978  -2.132  32.352  0.00  0.00    -0.001 C 
ATOM      5  C16 <0> d   1      26.916  -2.806  33.202  0.00  0.00    -0.001 C 
ATOM      6  C18 <0> d   1      27.341  -2.770  34.675  0.00  0.00     0.033 C 
ATOM      7  C19 <0> d   1      26.376  -3.583  35.487  0.00  0.00    -0.023 C 
ATOM      8  C20 <0> d   1      25.687  -4.569  34.992  0.00  0.00    -0.072 C 
ATOM      9  C21 <0> d   1      24.747  -5.325  35.916  0.00  0.00     0.066 C 
ATOM     10  C22 <0> d   1      25.044  -6.823  35.788  0.00  0.00     0.122 C 
ATOM     11  C25 <0> d   1      24.941  -7.239  34.320  0.00  0.00     0.033 C 
ATOM     12  C26 <0> d   1      26.013  -6.518  33.502  0.00  0.00     0.016 C 
ATOM     13  C27 <0> d   1      25.766  -5.007  33.560  0.00  0.00    -0.017 C 
ATOM     14  C28 <0> d   1      24.417  -4.721  32.898  0.00  0.00     0.020 C 
ATOM     15  C29 <0> d   1      26.816  -4.269  32.748  0.00  0.00     0.003 C 
ATOM     16  C31 <0> d   1      26.505  -4.401  31.260  0.00  0.00     0.007 C 
ATOM     17  C32 <0> d   1      27.495  -3.603  30.397  0.00  0.00     0.010 C 
ATOM     18  C33 <0> d   1      27.491  -2.150  30.877  0.00  0.00    -0.036 C 
ATOM     19  C34 <0> d   1      26.062  -1.603  30.862  0.00  0.00     0.016 C 
ENDROOT
BRANCH   1  20
ATOM     20  C7  <0> d   1      27.713  -0.462  29.038  0.00  0.00    -0.014 C 
ATOM     21  C9  <0> d   1      28.402  -0.802  27.715  0.00  0.00     0.010 C 
BRANCH  20  22
ATOM     22  C6  <0> d   1      27.760   1.051  29.263  0.00  0.00     0.005 C 
BRANCH  22  23
ATOM     23  C5  <0> d   1      28.512   1.716  28.107  0.00  0.00     0.001 C 
BRANCH  23  24
ATOM     24  C4  <0> d   1      29.167   3.007  28.600  0.00  0.00     0.004 C 
BRANCH  24  25
ATOM     25  C2  <0> d   1      29.448   2.896  30.099  0.00  0.00    -0.023 C 
ATOM     26  C1  <0> d   1      30.958   2.934  30.340  0.00  0.00     0.009 C 
ATOM     27  C3  <0> d   1      28.785   4.065  30.830  0.00  0.00     0.009 C 
ENDBRANCH  24  25
ENDBRANCH  23  24
ENDBRANCH  22  23
ENDBRANCH  20  22
ENDBRANCH   1  20
BRANCH  10  28
ATOM     28  O24 <0> d   1      24.099  -7.564  36.562  0.00  0.00    -0.395 OA
ATOM     29  H60 <0> d   1      24.476  -7.988  37.344  0.00  0.00     0.210 HD
ENDBRANCH  10  28
TORSDOF 6
ENDMDL
MODEL 111
REMARK CAVERDOCK RESULT:      -9.6      0.000      0.000
REMARK CAVERDOCK CONSTRAINTS:       0.0      0.0      0.0      0.0
REMARK CAVERDOCK TUNNEL: 110     -9.6      3.3    111.1
REMARK  6 active torsions:
REMARK  status: ('A' for Active; 'I' for Inactive)
REMARK    1  A    between atoms: C2_2  and  C4_4 
REMARK    2  A    between atoms: C4_4  and  C5_5 
REMARK    3  A    between atoms: C5_5  and  C6_6 
REMARK    4  A    between atoms: C6_6  and  C7_7 
REMARK    5  A    between atoms: C7_7  and  C10_9 
REMARK    6  A    between atoms: C22_18  and  O24_19 
ROOT
ATOM      1  C10 <0> d   1      27.556  -1.440  29.689  0.00  0.00    -0.002 C 
ATOM      2  C12 <0> d   1      28.757  -2.337  29.300  0.00  0.00     0.006 C 
ATOM      3  C13 <0> d   1      28.834  -3.455  30.375  0.00  0.00     0.006 C 
ATOM      4  C14 <0> d   1      27.401  -3.513  30.915  0.00  0.00    -0.001 C 
ATOM      5  C16 <0> d   1      27.240  -4.118  32.298  0.00  0.00    -0.001 C 
ATOM      6  C18 <0> d   1      27.632  -5.600  32.256  0.00  0.00     0.033 C 
ATOM      7  C19 <0> d   1      27.310  -6.232  33.579  0.00  0.00    -0.023 C 
ATOM      8  C20 <0> d   1      26.379  -5.787  34.371  0.00  0.00    -0.072 C 
ATOM      9  C21 <0> d   1      26.138  -6.517  35.681  0.00  0.00     0.066 C 
ATOM     10  C22 <0> d   1      24.644  -6.837  35.790  0.00  0.00     0.122 C 
ATOM     11  C25 <0> d   1      23.835  -5.547  35.639  0.00  0.00     0.033 C 
ATOM     12  C26 <0> d   1      24.048  -4.965  34.241  0.00  0.00     0.016 C 
ATOM     13  C27 <0> d   1      25.523  -4.593  34.065  0.00  0.00    -0.017 C 
ATOM     14  C28 <0> d   1      25.860  -3.494  35.075  0.00  0.00     0.020 C 
ATOM     15  C29 <0> d   1      25.759  -4.005  32.685  0.00  0.00     0.003 C 
ATOM     16  C31 <0> d   1      25.249  -2.567  32.643  0.00  0.00     0.007 C 
ATOM     17  C32 <0> d   1      25.537  -1.899  31.289  0.00  0.00     0.010 C 
ATOM     18  C33 <0> d   1      27.037  -2.006  31.007  0.00  0.00    -0.036 C 
ATOM     19  C34 <0> d   1      27.828  -1.418  32.178  0.00  0.00     0.016 C 
ENDROOT
BRANCH   1  20
ATOM     20  C7  <0> d   1      28.015   0.007  29.878  0.00  0.00    -0.014 C 
ATOM     21  C9  <0> d   1      27.016   0.952  29.206  0.00  0.00     0.010 C 
BRANCH  20  22
ATOM     22  C6  <0> d   1      29.395   0.190  29.245  0.00  0.00     0.005 C 
BRANCH  22  23
ATOM     23  C5  <0> d   1      30.116   1.360  29.920  0.00  0.00     0.001 C 
BRANCH  23  24
ATOM     24  C4  <0> d   1      29.360   1.763  31.187  0.00  0.00     0.004 C 
BRANCH  24  25
ATOM     25  C2  <0> d   1      29.296   3.289  31.279  0.00  0.00    -0.023 C 
ATOM     26  C1  <0> d   1      29.472   3.892  29.884  0.00  0.00     0.009 C 
ATOM     27  C3  <0> d   1      27.940   3.709  31.850  0.00  0.00     0.009 C 
ENDBRANCH  24  25
ENDBRANCH  23  24
ENDBRANCH  22  23
ENDBRANCH  20  22
ENDBRANCH   1  20
BRANCH  10  28
ATOM     28  O24 <0> d   1      24.374  -7.423  37.065  0.00  0.00    -0.395 OA
ATOM     29  H60 <0> d   1      24.195  -8.373  37.031  0.00  0.00     0.210 HD
ENDBRANCH  10  28
TORSDOF 6
ENDMDL
MODEL 112
REMARK CAVERDOCK RESULT:      -9.1      0.000      0.000
REMARK CAVERDOCK CONSTRAINTS:       0.0      0.0      0.0      0.0
REMARK CAVERDOCK TUNNEL: 111     -9.1      3.3    112.1
REMARK  6 active torsions:
REMARK  status: ('A' for Active; 'I' for Inactive)
REMARK    1  A    between atoms: C2_2  and  C4_4 
REMARK    2  A    between atoms: C4_4  and  C5_5 
REMARK    3  A    between atoms: C5_5  and  C6_6 
REMARK    4  A    between atoms: C6_6  and  C7_7 
REMARK    5  A    between atoms: C7_7  and  C10_9 
REMARK    6  A    between atoms: C22_18  and  O24_19 
ROOT
ATOM      1  C10 <0> d   1      27.736  -1.511  29.975  0.00  0.00    -0.002 C 
ATOM      2  C12 <0> d   1      28.852  -2.486  29.523  0.00  0.00     0.006 C 
ATOM      3  C13 <0> d   1      28.847  -3.659  30.542  0.00  0.00     0.006 C 
ATOM      4  C14 <0> d   1      27.420  -3.622  31.100  0.00  0.00    -0.001 C 
ATOM      5  C16 <0> d   1      27.223  -4.280  32.454  0.00  0.00    -0.001 C 
ATOM      6  C18 <0> d   1      27.487  -5.786  32.334  0.00  0.00     0.033 C 
ATOM      7  C19 <0> d   1      27.127  -6.454  33.629  0.00  0.00    -0.023 C 
ATOM      8  C20 <0> d   1      26.246  -5.971  34.456  0.00  0.00    -0.072 C 
ATOM      9  C21 <0> d   1      25.960  -6.743  35.733  0.00  0.00     0.066 C 
ATOM     10  C22 <0> d   1      24.445  -6.941  35.849  0.00  0.00     0.122 C 
ATOM     11  C25 <0> d   1      23.747  -5.582  35.774  0.00  0.00     0.033 C 
ATOM     12  C26 <0> d   1      23.993  -4.950  34.403  0.00  0.00     0.016 C 
ATOM     13  C27 <0> d   1      25.492  -4.696  34.222  0.00  0.00    -0.017 C 
ATOM     14  C28 <0> d   1      25.933  -3.681  35.279  0.00  0.00     0.020 C 
ATOM     15  C29 <0> d   1      25.761  -4.062  32.869  0.00  0.00     0.003 C 
ATOM     16  C31 <0> d   1      25.376  -2.586  32.905  0.00  0.00     0.007 C 
ATOM     17  C32 <0> d   1      25.704  -1.877  31.581  0.00  0.00     0.010 C 
ATOM     18  C33 <0> d   1      27.187  -2.097  31.272  0.00  0.00    -0.036 C 
ATOM     19  C34 <0> d   1      28.037  -1.636  32.458  0.00  0.00     0.016 C 
ENDROOT
BRANCH   1  20
ATOM     20  C7  <0> d   1      28.319  -0.119  30.228  0.00  0.00    -0.014 C 
ATOM     21  C9  <0> d   1      27.205   0.926  30.134  0.00  0.00     0.010 C 
BRANCH  20  22
ATOM     22  C6  <0> d   1      29.390   0.183  29.178  0.00  0.00     0.005 C 
BRANCH  22  23
ATOM     23  C5  <0> d   1      29.680   1.686  29.161  0.00  0.00     0.001 C 
BRANCH  23  24
ATOM     24  C4  <0> d   1      30.632   2.035  30.306  0.00  0.00     0.004 C 
BRANCH  24  25
ATOM     25  C2  <0> d   1      30.113   3.271  31.042  0.00  0.00    -0.023 C 
ATOM     26  C1  <0> d   1      29.201   4.074  30.112  0.00  0.00     0.009 C 
ATOM     27  C3  <0> d   1      29.325   2.834  32.278  0.00  0.00     0.009 C 
ENDBRANCH  24  25
ENDBRANCH  23  24
ENDBRANCH  22  23
ENDBRANCH  20  22
ENDBRANCH   1  20
BRANCH  10  28
ATOM     28  O24 <0> d   1      24.140  -7.566  37.098  0.00  0.00    -0.395 OA
ATOM     29  H60 <0> d   1      24.455  -7.076  37.869  0.00  0.00     0.210 HD
ENDBRANCH  10  28
TORSDOF 6
ENDMDL
MODEL 113
REMARK CAVERDOCK RESULT:      -9.0      0.000      0.000
REMARK CAVERDOCK CONSTRAINTS:       0.0      0.0      0.0      0.0
REMARK CAVERDOCK TUNNEL: 112     -9.0      3.3    113.2
REMARK  6 active torsions:
REMARK  status: ('A' for Active; 'I' for Inactive)
REMARK    1  A    between atoms: C2_2  and  C4_4 
REMARK    2  A    between atoms: C4_4  and  C5_5 
REMARK    3  A    between atoms: C5_5  and  C6_6 
REMARK    4  A    between atoms: C6_6  and  C7_7 
REMARK    5  A    between atoms: C7_7  and  C10_9 
REMARK    6  A    between atoms: C22_18  and  O24_19 
ROOT
ATOM      1  C10 <0> d   1      27.341  -3.994  30.954  0.00  0.00    -0.002 C 
ATOM      2  C12 <0> d   1      25.846  -3.807  31.317  0.00  0.00     0.006 C 
ATOM      3  C13 <0> d   1      25.645  -2.289  31.576  0.00  0.00     0.006 C 
ATOM      4  C14 <0> d   1      26.790  -1.651  30.782  0.00  0.00    -0.001 C 
ATOM      5  C16 <0> d   1      27.197  -0.254  31.216  0.00  0.00    -0.001 C 
ATOM      6  C18 <0> d   1      26.040   0.719  30.959  0.00  0.00     0.033 C 
ATOM      7  C19 <0> d   1      26.505   2.120  31.230  0.00  0.00    -0.023 C 
ATOM      8  C20 <0> d   1      27.749   2.486  31.132  0.00  0.00    -0.072 C 
ATOM      9  C21 <0> d   1      28.097   3.936  31.422  0.00  0.00     0.066 C 
ATOM     10  C22 <0> d   1      28.917   4.482  30.249  0.00  0.00     0.122 C 
ATOM     11  C25 <0> d   1      30.135   3.584  30.018  0.00  0.00     0.033 C 
ATOM     12  C26 <0> d   1      29.675   2.185  29.606  0.00  0.00     0.016 C 
ATOM     13  C27 <0> d   1      28.864   1.561  30.746  0.00  0.00    -0.017 C 
ATOM     14  C28 <0> d   1      29.790   1.400  31.954  0.00  0.00     0.020 C 
ATOM     15  C29 <0> d   1      28.401   0.166  30.363  0.00  0.00     0.003 C 
ATOM     16  C31 <0> d   1      29.567  -0.813  30.470  0.00  0.00     0.007 C 
ATOM     17  C32 <0> d   1      29.131  -2.256  30.169  0.00  0.00     0.010 C 
ATOM     18  C33 <0> d   1      27.969  -2.612  31.099  0.00  0.00    -0.036 C 
ATOM     19  C34 <0> d   1      28.376  -2.370  32.554  0.00  0.00     0.016 C 
ENDROOT
BRANCH   1  20
ATOM     20  C7  <0> d   1      28.001  -4.980  31.920  0.00  0.00    -0.014 C 
ATOM     21  C9  <0> d   1      29.183  -5.661  31.226  0.00  0.00     0.010 C 
BRANCH  20  22
ATOM     22  C6  <0> d   1      26.981  -6.038  32.345  0.00  0.00     0.005 C 
BRANCH  22  23
ATOM     23  C5  <0> d   1      27.007  -6.191  33.867  0.00  0.00     0.001 C 
BRANCH  23  24
ATOM     24  C4  <0> d   1      26.429  -4.933  34.517  0.00  0.00     0.004 C 
BRANCH  24  25
ATOM     25  C2  <0> d   1      25.161  -5.296  35.292  0.00  0.00    -0.023 C 
ATOM     26  C1  <0> d   1      23.932  -4.834  34.507  0.00  0.00     0.009 C 
ATOM     27  C3  <0> d   1      25.101  -6.812  35.489  0.00  0.00     0.009 C 
ENDBRANCH  24  25
ENDBRANCH  23  24
ENDBRANCH  22  23
ENDBRANCH  20  22
ENDBRANCH   1  20
BRANCH  10  28
ATOM     28  O24 <0> d   1      29.353   5.809  30.548  0.00  0.00    -0.395 OA
ATOM     29  H60 <0> d   1      28.955   6.489  29.989  0.00  0.00     0.210 HD
ENDBRANCH  10  28
TORSDOF 6
ENDMDL
MODEL 114
REMARK CAVERDOCK RESULT:      -9.2      0.000      0.000
REMARK CAVERDOCK CONSTRAINTS:       0.0      0.0      0.0      0.0
REMARK CAVERDOCK TUNNEL: 113     -9.2      3.3    114.4
REMARK  6 active torsions:
REMARK  status: ('A' for Active; 'I' for Inactive)
REMARK    1  A    between atoms: C2_2  and  C4_4 
REMARK    2  A    between atoms: C4_4  and  C5_5 
REMARK    3  A    between atoms: C5_5  and  C6_6 
REMARK    4  A    between atoms: C6_6  and  C7_7 
REMARK    5  A    between atoms: C7_7  and  C10_9 
REMARK    6  A    between atoms: C22_18  and  O24_19 
ROOT
ATOM      1  C10 <0> d   1      27.954  -1.675  30.158  0.00  0.00    -0.002 C 
ATOM      2  C12 <0> d   1      29.167  -2.600  29.890  0.00  0.00     0.006 C 
ATOM      3  C13 <0> d   1      29.115  -3.714  30.971  0.00  0.00     0.006 C 
ATOM      4  C14 <0> d   1      27.635  -3.738  31.369  0.00  0.00    -0.001 C 
ATOM      5  C16 <0> d   1      27.327  -4.333  32.731  0.00  0.00    -0.001 C 
ATOM      6  C18 <0> d   1      27.689  -5.823  32.733  0.00  0.00     0.033 C 
ATOM      7  C19 <0> d   1      27.226  -6.441  34.020  0.00  0.00    -0.023 C 
ATOM      8  C20 <0> d   1      26.233  -5.971  34.716  0.00  0.00    -0.072 C 
ATOM      9  C21 <0> d   1      25.850  -6.689  35.999  0.00  0.00     0.066 C 
ATOM     10  C22 <0> d   1      24.346  -6.977  35.963  0.00  0.00     0.122 C 
ATOM     11  C25 <0> d   1      23.583  -5.671  35.730  0.00  0.00     0.033 C 
ATOM     12  C26 <0> d   1      23.944  -5.100  34.358  0.00  0.00     0.016 C 
ATOM     13  C27 <0> d   1      25.437  -4.762  34.325  0.00  0.00    -0.017 C 
ATOM     14  C28 <0> d   1      25.698  -3.664  35.359  0.00  0.00     0.020 C 
ATOM     15  C29 <0> d   1      25.819  -4.186  32.972  0.00  0.00     0.003 C 
ATOM     16  C31 <0> d   1      25.347  -2.737  32.876  0.00  0.00     0.007 C 
ATOM     17  C32 <0> d   1      25.780  -2.082  31.554  0.00  0.00     0.010 C 
ATOM     18  C33 <0> d   1      27.297  -2.223  31.421  0.00  0.00    -0.036 C 
ATOM     19  C34 <0> d   1      27.983  -1.646  32.661  0.00  0.00     0.016 C 
ENDROOT
BRANCH   1  20
ATOM     20  C7  <0> d   1      28.424  -0.238  30.386  0.00  0.00    -0.014 C 
ATOM     21  C9  <0> d   1      27.223   0.709  30.321  0.00  0.00     0.010 C 
BRANCH  20  22
ATOM     22  C6  <0> d   1      29.435   0.146  29.304  0.00  0.00     0.005 C 
BRANCH  22  23
ATOM     23  C5  <0> d   1      30.251   1.354  29.772  0.00  0.00     0.001 C 
BRANCH  23  24
ATOM     24  C4  <0> d   1      29.767   2.610  29.045  0.00  0.00     0.004 C 
BRANCH  24  25
ATOM     25  C2  <0> d   1      29.974   3.830  29.944  0.00  0.00    -0.023 C 
ATOM     26  C1  <0> d   1      28.818   3.933  30.940  0.00  0.00     0.009 C 
ATOM     27  C3  <0> d   1      31.293   3.685  30.705  0.00  0.00     0.009 C 
ENDBRANCH  24  25
ENDBRANCH  23  24
ENDBRANCH  22  23
ENDBRANCH  20  22
ENDBRANCH   1  20
BRANCH  10  28
ATOM     28  O24 <0> d   1      23.940  -7.551  37.207  0.00  0.00    -0.395 OA
ATOM     29  H60 <0> d   1      23.209  -8.178  37.131  0.00  0.00     0.210 HD
ENDBRANCH  10  28
TORSDOF 6
ENDMDL
MODEL 115
REMARK CAVERDOCK RESULT:      -9.4      0.000      0.000
REMARK CAVERDOCK CONSTRAINTS:       0.1      0.0      0.0      0.0
REMARK CAVERDOCK TUNNEL: 114     -9.4      3.2    115.4
REMARK  6 active torsions:
REMARK  status: ('A' for Active; 'I' for Inactive)
REMARK    1  A    between atoms: C2_2  and  C4_4 
REMARK    2  A    between atoms: C4_4  and  C5_5 
REMARK    3  A    between atoms: C5_5  and  C6_6 
REMARK    4  A    between atoms: C6_6  and  C7_7 
REMARK    5  A    between atoms: C7_7  and  C10_9 
REMARK    6  A    between atoms: C22_18  and  O24_19 
ROOT
ATOM      1  C10 <0> d   1      26.623  -2.886  33.055  0.00  0.00    -0.002 C 
ATOM      2  C12 <0> d   1      26.854  -2.069  34.351  0.00  0.00     0.006 C 
ATOM      3  C13 <0> d   1      27.590  -0.769  33.923  0.00  0.00     0.006 C 
ATOM      4  C14 <0> d   1      27.197  -0.622  32.449  0.00  0.00    -0.001 C 
ATOM      5  C16 <0> d   1      28.124   0.230  31.600  0.00  0.00    -0.001 C 
ATOM      6  C18 <0> d   1      28.082   1.680  32.095  0.00  0.00     0.033 C 
ATOM      7  C19 <0> d   1      28.865   2.546  31.151  0.00  0.00    -0.023 C 
ATOM      8  C20 <0> d   1      29.041   2.250  29.897  0.00  0.00    -0.072 C 
ATOM      9  C21 <0> d   1      29.844   3.210  29.037  0.00  0.00     0.066 C 
ATOM     10  C22 <0> d   1      29.028   3.535  27.782  0.00  0.00     0.122 C 
ATOM     11  C25 <0> d   1      28.646   2.235  27.072  0.00  0.00     0.033 C 
ATOM     12  C26 <0> d   1      27.733   1.403  27.974  0.00  0.00     0.016 C 
ATOM     13  C27 <0> d   1      28.492   1.015  29.246  0.00  0.00    -0.017 C 
ATOM     14  C28 <0> d   1      29.671   0.125  28.843  0.00  0.00     0.020 C 
ATOM     15  C29 <0> d   1      27.607   0.181  30.156  0.00  0.00     0.003 C 
ATOM     16  C31 <0> d   1      27.507  -1.243  29.616  0.00  0.00     0.007 C 
ATOM     17  C32 <0> d   1      26.686  -2.150  30.546  0.00  0.00     0.010 C 
ATOM     18  C33 <0> d   1      27.300  -2.087  31.946  0.00  0.00    -0.036 C 
ATOM     19  C34 <0> d   1      28.787  -2.442  31.876  0.00  0.00     0.016 C 
ENDROOT
BRANCH   1  20
ATOM     20  C7  <0> d   1      27.264  -4.269  33.179  0.00  0.00    -0.014 C 
ATOM     21  C9  <0> d   1      26.449  -5.284  32.374  0.00  0.00     0.010 C 
BRANCH  20  22
ATOM     22  C6  <0> d   1      27.290  -4.689  34.650  0.00  0.00     0.005 C 
BRANCH  22  23
ATOM     23  C5  <0> d   1      26.922  -6.170  34.766  0.00  0.00     0.001 C 
BRANCH  23  24
ATOM     24  C4  <0> d   1      26.220  -6.418  36.102  0.00  0.00     0.004 C 
BRANCH  24  25
ATOM     25  C2  <0> d   1      24.715  -6.559  35.869  0.00  0.00    -0.023 C 
ATOM     26  C1  <0> d   1      24.103  -5.176  35.639  0.00  0.00     0.009 C 
ATOM     27  C3  <0> d   1      24.469  -7.437  34.641  0.00  0.00     0.009 C 
ENDBRANCH  24  25
ENDBRANCH  23  24
ENDBRANCH  22  23
ENDBRANCH  20  22
ENDBRANCH   1  20
BRANCH  10  28
ATOM     28  O24 <0> d   1      29.809   4.347  26.902  0.00  0.00    -0.395 OA
ATOM     29  H60 <0> d   1      30.262   3.851  26.207  0.00  0.00     0.210 HD
ENDBRANCH  10  28
TORSDOF 6
ENDMDL
MODEL 116
REMARK CAVERDOCK RESULT:      -9.5      0.000      0.000
REMARK CAVERDOCK CONSTRAINTS:       0.0      0.0      0.0      0.0
REMARK CAVERDOCK TUNNEL: 115     -9.5      3.2    116.1
REMARK  6 active torsions:
REMARK  status: ('A' for Active; 'I' for Inactive)
REMARK    1  A    between atoms: C2_2  and  C4_4 
REMARK    2  A    between atoms: C4_4  and  C5_5 
REMARK    3  A    between atoms: C5_5  and  C6_6 
REMARK    4  A    between atoms: C6_6  and  C7_7 
REMARK    5  A    between atoms: C7_7  and  C10_9 
REMARK    6  A    between atoms: C22_18  and  O24_19 
ROOT
ATOM      1  C10 <0> d   1      26.642  -2.974  33.065  0.00  0.00    -0.002 C 
ATOM      2  C12 <0> d   1      26.900  -2.178  34.369  0.00  0.00     0.006 C 
ATOM      3  C13 <0> d   1      27.643  -0.880  33.949  0.00  0.00     0.006 C 
ATOM      4  C14 <0> d   1      27.229  -0.707  32.483  0.00  0.00    -0.001 C 
ATOM      5  C16 <0> d   1      28.152   0.148  31.633  0.00  0.00    -0.001 C 
ATOM      6  C18 <0> d   1      28.133   1.592  32.149  0.00  0.00     0.033 C 
ATOM      7  C19 <0> d   1      28.910   2.463  31.206  0.00  0.00    -0.023 C 
ATOM      8  C20 <0> d   1      29.064   2.183  29.945  0.00  0.00    -0.072 C 
ATOM      9  C21 <0> d   1      29.865   3.148  29.088  0.00  0.00     0.066 C 
ATOM     10  C22 <0> d   1      29.034   3.499  27.849  0.00  0.00     0.122 C 
ATOM     11  C25 <0> d   1      28.629   2.213  27.126  0.00  0.00     0.033 C 
ATOM     12  C26 <0> d   1      27.721   1.377  28.030  0.00  0.00     0.016 C 
ATOM     13  C27 <0> d   1      28.495   0.963  29.285  0.00  0.00    -0.017 C 
ATOM     14  C28 <0> d   1      29.658   0.068  28.852  0.00  0.00     0.020 C 
ATOM     15  C29 <0> d   1      27.614   0.125  30.196  0.00  0.00     0.003 C 
ATOM     16  C31 <0> d   1      27.493  -1.290  29.637  0.00  0.00     0.007 C 
ATOM     17  C32 <0> d   1      26.676  -2.202  30.566  0.00  0.00     0.010 C 
ATOM     18  C33 <0> d   1      27.310  -2.166  31.957  0.00  0.00    -0.036 C 
ATOM     19  C34 <0> d   1      28.793  -2.534  31.861  0.00  0.00     0.016 C 
ENDROOT
BRANCH   1  20
ATOM     20  C7  <0> d   1      27.271  -4.365  33.160  0.00  0.00    -0.014 C 
ATOM     21  C9  <0> d   1      26.421  -5.364  32.372  0.00  0.00     0.010 C 
BRANCH  20  22
ATOM     22  C6  <0> d   1      27.336  -4.796  34.626  0.00  0.00     0.005 C 
BRANCH  22  23
ATOM     23  C5  <0> d   1      26.839  -6.237  34.758  0.00  0.00     0.001 C 
BRANCH  23  24
ATOM     24  C4  <0> d   1      26.055  -6.390  36.062  0.00  0.00     0.004 C 
BRANCH  24  25
ATOM     25  C2  <0> d   1      24.561  -6.488  35.752  0.00  0.00    -0.023 C 
ATOM     26  C1  <0> d   1      24.042  -5.122  35.300  0.00  0.00     0.009 C 
ATOM     27  C3  <0> d   1      24.338  -7.512  34.638  0.00  0.00     0.009 C 
ENDBRANCH  24  25
ENDBRANCH  23  24
ENDBRANCH  22  23
ENDBRANCH  20  22
ENDBRANCH   1  20
BRANCH  10  28
ATOM     28  O24 <0> d   1      29.810   4.316  26.970  0.00  0.00    -0.395 OA
ATOM     29  H60 <0> d   1      30.759   4.300  27.154  0.00  0.00     0.210 HD
ENDBRANCH  10  28
TORSDOF 6
ENDMDL
MODEL 117
REMARK CAVERDOCK RESULT:      -9.7      0.000      0.000
REMARK CAVERDOCK CONSTRAINTS:       0.0      0.0      0.0      0.0
REMARK CAVERDOCK TUNNEL: 116     -9.7      3.2    117.3
REMARK  6 active torsions:
REMARK  status: ('A' for Active; 'I' for Inactive)
REMARK    1  A    between atoms: C2_2  and  C4_4 
REMARK    2  A    between atoms: C4_4  and  C5_5 
REMARK    3  A    between atoms: C5_5  and  C6_6 
REMARK    4  A    between atoms: C6_6  and  C7_7 
REMARK    5  A    between atoms: C7_7  and  C10_9 
REMARK    6  A    between atoms: C22_18  and  O24_19 
ROOT
ATOM      1  C10 <0> d   1      26.671  -2.956  33.304  0.00  0.00    -0.002 C 
ATOM      2  C12 <0> d   1      26.961  -2.120  34.576  0.00  0.00     0.006 C 
ATOM      3  C13 <0> d   1      27.691  -0.835  34.099  0.00  0.00     0.006 C 
ATOM      4  C14 <0> d   1      27.242  -0.707  32.639  0.00  0.00    -0.001 C 
ATOM      5  C16 <0> d   1      28.144   0.122  31.741  0.00  0.00    -0.001 C 
ATOM      6  C18 <0> d   1      28.135   1.580  32.214  0.00  0.00     0.033 C 
ATOM      7  C19 <0> d   1      28.888   2.422  31.226  0.00  0.00    -0.023 C 
ATOM      8  C20 <0> d   1      29.012   2.105  29.971  0.00  0.00    -0.072 C 
ATOM      9  C21 <0> d   1      29.791   3.043  29.065  0.00  0.00     0.066 C 
ATOM     10  C22 <0> d   1      28.930   3.356  27.837  0.00  0.00     0.122 C 
ATOM     11  C25 <0> d   1      28.509   2.048  27.164  0.00  0.00     0.033 C 
ATOM     12  C26 <0> d   1      27.624   1.240  28.113  0.00  0.00     0.016 C 
ATOM     13  C27 <0> d   1      28.428   0.865  29.362  0.00  0.00    -0.017 C 
ATOM     14  C28 <0> d   1      29.582  -0.043  28.929  0.00  0.00     0.020 C 
ATOM     15  C29 <0> d   1      27.571   0.055  30.319  0.00  0.00     0.003 C 
ATOM     16  C31 <0> d   1      27.437  -1.377  29.807  0.00  0.00     0.007 C 
ATOM     17  C32 <0> d   1      26.644  -2.261  30.782  0.00  0.00     0.010 C 
ATOM     18  C33 <0> d   1      27.312  -2.182  32.156  0.00  0.00    -0.036 C 
ATOM     19  C34 <0> d   1      28.792  -2.552  32.035  0.00  0.00     0.016 C 
ENDROOT
BRANCH   1  20
ATOM     20  C7  <0> d   1      27.305  -4.343  33.426  0.00  0.00    -0.014 C 
ATOM     21  C9  <0> d   1      26.568  -5.322  32.509  0.00  0.00     0.010 C 
BRANCH  20  22
ATOM     22  C6  <0> d   1      27.201  -4.825  34.874  0.00  0.00     0.005 C 
BRANCH  22  23
ATOM     23  C5  <0> d   1      26.717  -6.277  34.896  0.00  0.00     0.001 C 
BRANCH  23  24
ATOM     24  C4  <0> d   1      25.900  -6.524  36.165  0.00  0.00     0.004 C 
BRANCH  24  25
ATOM     25  C2  <0> d   1      24.425  -6.690  35.799  0.00  0.00    -0.023 C 
ATOM     26  C1  <0> d   1      23.784  -5.312  35.625  0.00  0.00     0.009 C 
ATOM     27  C3  <0> d   1      24.310  -7.475  34.491  0.00  0.00     0.009 C 
ENDBRANCH  24  25
ENDBRANCH  23  24
ENDBRANCH  22  23
ENDBRANCH  20  22
ENDBRANCH   1  20
BRANCH  10  28
ATOM     28  O24 <0> d   1      29.683   4.146  26.915  0.00  0.00    -0.395 OA
ATOM     29  H60 <0> d   1      30.270   3.632  26.345  0.00  0.00     0.210 HD
ENDBRANCH  10  28
TORSDOF 6
ENDMDL
MODEL 118
REMARK CAVERDOCK RESULT:      -9.6      0.000      0.000
REMARK CAVERDOCK CONSTRAINTS:       0.0      0.0      0.0      0.0
REMARK CAVERDOCK TUNNEL: 117     -9.6      3.2    118.1
REMARK  6 active torsions:
REMARK  status: ('A' for Active; 'I' for Inactive)
REMARK    1  A    between atoms: C2_2  and  C4_4 
REMARK    2  A    between atoms: C4_4  and  C5_5 
REMARK    3  A    between atoms: C5_5  and  C6_6 
REMARK    4  A    between atoms: C6_6  and  C7_7 
REMARK    5  A    between atoms: C7_7  and  C10_9 
REMARK    6  A    between atoms: C22_18  and  O24_19 
ROOT
ATOM      1  C10 <0> d   1      26.643  -2.985  33.308  0.00  0.00    -0.002 C 
ATOM      2  C12 <0> d   1      26.963  -2.148  34.572  0.00  0.00     0.006 C 
ATOM      3  C13 <0> d   1      27.691  -0.868  34.077  0.00  0.00     0.006 C 
ATOM      4  C14 <0> d   1      27.213  -0.740  32.626  0.00  0.00    -0.001 C 
ATOM      5  C16 <0> d   1      28.101   0.081  31.709  0.00  0.00    -0.001 C 
ATOM      6  C18 <0> d   1      28.110   1.541  32.178  0.00  0.00     0.033 C 
ATOM      7  C19 <0> d   1      28.848   2.377  31.174  0.00  0.00    -0.023 C 
ATOM      8  C20 <0> d   1      28.945   2.056  29.917  0.00  0.00    -0.072 C 
ATOM      9  C21 <0> d   1      29.710   2.988  28.993  0.00  0.00     0.066 C 
ATOM     10  C22 <0> d   1      28.826   3.303  27.782  0.00  0.00     0.122 C 
ATOM     11  C25 <0> d   1      28.384   1.996  27.121  0.00  0.00     0.033 C 
ATOM     12  C26 <0> d   1      27.514   1.195  28.090  0.00  0.00     0.016 C 
ATOM     13  C27 <0> d   1      28.341   0.818  29.323  0.00  0.00    -0.017 C 
ATOM     14  C28 <0> d   1      29.481  -0.097  28.868  0.00  0.00     0.020 C 
ATOM     15  C29 <0> d   1      27.499   0.015  30.298  0.00  0.00     0.003 C 
ATOM     16  C31 <0> d   1      27.347  -1.417  29.792  0.00  0.00     0.007 C 
ATOM     17  C32 <0> d   1      26.569  -2.294  30.786  0.00  0.00     0.010 C 
ATOM     18  C33 <0> d   1      27.265  -2.216  32.146  0.00  0.00    -0.036 C 
ATOM     19  C34 <0> d   1      28.740  -2.595  31.996  0.00  0.00     0.016 C 
ENDROOT
BRANCH   1  20
ATOM     20  C7  <0> d   1      27.271  -4.375  33.420  0.00  0.00    -0.014 C 
ATOM     21  C9  <0> d   1      26.471  -5.366  32.570  0.00  0.00     0.010 C 
BRANCH  20  22
ATOM     22  C6  <0> d   1      27.252  -4.826  34.881  0.00  0.00     0.005 C 
BRANCH  22  23
ATOM     23  C5  <0> d   1      26.736  -6.265  34.965  0.00  0.00     0.001 C 
BRANCH  23  24
ATOM     24  C4  <0> d   1      25.852  -6.419  36.203  0.00  0.00     0.004 C 
BRANCH  24  25
ATOM     25  C2  <0> d   1      24.396  -6.604  35.771  0.00  0.00    -0.023 C 
ATOM     26  C1  <0> d   1      23.807  -5.251  35.369  0.00  0.00     0.009 C 
ATOM     27  C3  <0> d   1      24.336  -7.562  34.579  0.00  0.00     0.009 C 
ENDBRANCH  24  25
ENDBRANCH  23  24
ENDBRANCH  22  23
ENDBRANCH  20  22
ENDBRANCH   1  20
BRANCH  10  28
ATOM     28  O24 <0> d   1      29.566   4.087  26.844  0.00  0.00    -0.395 OA
ATOM     29  H60 <0> d   1      30.496   3.837  26.770  0.00  0.00     0.210 HD
ENDBRANCH  10  28
TORSDOF 6
ENDMDL
MODEL 119
REMARK CAVERDOCK RESULT:      -9.6      0.000      0.000
REMARK CAVERDOCK CONSTRAINTS:       0.0      0.0      0.0      0.0
REMARK CAVERDOCK TUNNEL: 118     -9.6      3.2    119.4
REMARK  6 active torsions:
REMARK  status: ('A' for Active; 'I' for Inactive)
REMARK    1  A    between atoms: C2_2  and  C4_4 
REMARK    2  A    between atoms: C4_4  and  C5_5 
REMARK    3  A    between atoms: C5_5  and  C6_6 
REMARK    4  A    between atoms: C6_6  and  C7_7 
REMARK    5  A    between atoms: C7_7  and  C10_9 
REMARK    6  A    between atoms: C22_18  and  O24_19 
ROOT
ATOM      1  C10 <0> d   1      26.775  -3.470  33.032  0.00  0.00    -0.002 C 
ATOM      2  C12 <0> d   1      26.866  -2.641  34.338  0.00  0.00     0.006 C 
ATOM      3  C13 <0> d   1      27.497  -1.276  33.947  0.00  0.00     0.006 C 
ATOM      4  C14 <0> d   1      27.163  -1.158  32.455  0.00  0.00    -0.001 C 
ATOM      5  C16 <0> d   1      28.047  -0.220  31.653  0.00  0.00    -0.001 C 
ATOM      6  C18 <0> d   1      27.846   1.218  32.146  0.00  0.00     0.033 C 
ATOM      7  C19 <0> d   1      28.589   2.157  31.241  0.00  0.00    -0.023 C 
ATOM      8  C20 <0> d   1      28.852   1.885  29.997  0.00  0.00    -0.072 C 
ATOM      9  C21 <0> d   1      29.603   2.920  29.177  0.00  0.00     0.066 C 
ATOM     10  C22 <0> d   1      28.822   3.174  27.884  0.00  0.00     0.122 C 
ATOM     11  C25 <0> d   1      28.598   1.847  27.156  0.00  0.00     0.033 C 
ATOM     12  C26 <0> d   1      27.724   0.929  28.012  0.00  0.00     0.016 C 
ATOM     13  C27 <0> d   1      28.454   0.607  29.320  0.00  0.00    -0.017 C 
ATOM     14  C28 <0> d   1      29.728  -0.167  28.974  0.00  0.00     0.020 C 
ATOM     15  C29 <0> d   1      27.607  -0.310  30.185  0.00  0.00     0.003 C 
ATOM     16  C31 <0> d   1      27.667  -1.734  29.641  0.00  0.00     0.007 C 
ATOM     17  C32 <0> d   1      26.890  -2.719  30.529  0.00  0.00     0.010 C 
ATOM     18  C33 <0> d   1      27.427  -2.606  31.957  0.00  0.00    -0.036 C 
ATOM     19  C34 <0> d   1      28.942  -2.820  31.960  0.00  0.00     0.016 C 
ENDROOT
BRANCH   1  20
ATOM     20  C7  <0> d   1      27.536  -4.787  33.187  0.00  0.00    -0.014 C 
ATOM     21  C9  <0> d   1      26.825  -5.884  32.391  0.00  0.00     0.010 C 
BRANCH  20  22
ATOM     22  C6  <0> d   1      27.582  -5.179  34.665  0.00  0.00     0.005 C 
BRANCH  22  23
ATOM     23  C5  <0> d   1      26.845  -6.506  34.865  0.00  0.00     0.001 C 
BRANCH  23  24
ATOM     24  C4  <0> d   1      25.987  -6.428  36.128  0.00  0.00     0.004 C 
BRANCH  24  25
ATOM     25  C2  <0> d   1      24.507  -6.478  35.744  0.00  0.00    -0.023 C 
ATOM     26  C1  <0> d   1      24.042  -5.084  35.320  0.00  0.00     0.009 C 
ATOM     27  C3  <0> d   1      24.315  -7.455  34.582  0.00  0.00     0.009 C 
ENDBRANCH  24  25
ENDBRANCH  23  24
ENDBRANCH  22  23
ENDBRANCH  20  22
ENDBRANCH   1  20
BRANCH  10  28
ATOM     28  O24 <0> d   1      29.565   4.059  27.044  0.00  0.00    -0.395 OA
ATOM     29  H60 <0> d   1      29.876   3.654  26.223  0.00  0.00     0.210 HD
ENDBRANCH  10  28
TORSDOF 6
ENDMDL
MODEL 120
REMARK CAVERDOCK RESULT:     -10.1      0.000      0.000
REMARK CAVERDOCK CONSTRAINTS:       0.0      0.0      0.0      0.0
REMARK CAVERDOCK TUNNEL: 119    -10.1      3.2    120.3
REMARK  6 active torsions:
REMARK  status: ('A' for Active; 'I' for Inactive)
REMARK    1  A    between atoms: C2_2  and  C4_4 
REMARK    2  A    between atoms: C4_4  and  C5_5 
REMARK    3  A    between atoms: C5_5  and  C6_6 
REMARK    4  A    between atoms: C6_6  and  C7_7 
REMARK    5  A    between atoms: C7_7  and  C10_9 
REMARK    6  A    between atoms: C22_18  and  O24_19 
ROOT
ATOM      1  C10 <0> d   1      27.688  -4.123  32.360  0.00  0.00    -0.002 C 
ATOM      2  C12 <0> d   1      28.674  -4.634  31.280  0.00  0.00     0.006 C 
ATOM      3  C13 <0> d   1      29.110  -3.388  30.461  0.00  0.00     0.006 C 
ATOM      4  C14 <0> d   1      28.877  -2.234  31.442  0.00  0.00    -0.001 C 
ATOM      5  C16 <0> d   1      28.713  -0.859  30.818  0.00  0.00    -0.001 C 
ATOM      6  C18 <0> d   1      30.024  -0.448  30.137  0.00  0.00     0.033 C 
ATOM      7  C19 <0> d   1      29.911   0.974  29.671  0.00  0.00    -0.023 C 
ATOM      8  C20 <0> d   1      29.122   1.844  30.229  0.00  0.00    -0.072 C 
ATOM      9  C21 <0> d   1      29.102   3.258  29.675  0.00  0.00     0.066 C 
ATOM     10  C22 <0> d   1      29.309   4.236  30.836  0.00  0.00     0.122 C 
ATOM     11  C25 <0> d   1      28.256   3.976  31.915  0.00  0.00     0.033 C 
ATOM     12  C26 <0> d   1      28.447   2.575  32.496  0.00  0.00     0.016 C 
ATOM     13  C27 <0> d   1      28.229   1.534  31.394  0.00  0.00    -0.017 C 
ATOM     14  C28 <0> d   1      26.776   1.639  30.922  0.00  0.00     0.020 C 
ATOM     15  C29 <0> d   1      28.406   0.131  31.949  0.00  0.00     0.003 C 
ATOM     16  C31 <0> d   1      27.174  -0.264  32.757  0.00  0.00     0.007 C 
ATOM     17  C32 <0> d   1      27.270  -1.708  33.275  0.00  0.00     0.010 C 
ATOM     18  C33 <0> d   1      27.519  -2.632  32.082  0.00  0.00    -0.036 C 
ATOM     19  C34 <0> d   1      26.435  -2.416  31.023  0.00  0.00     0.016 C 
ENDROOT
BRANCH   1  20
ATOM     20  C7  <0> d   1      26.344  -4.841  32.233  0.00  0.00    -0.014 C 
ATOM     21  C9  <0> d   1      25.307  -4.146  33.119  0.00  0.00     0.010 C 
BRANCH  20  22
ATOM     22  C6  <0> d   1      26.499  -6.296  32.678  0.00  0.00     0.005 C 
BRANCH  22  23
ATOM     23  C5  <0> d   1      26.328  -6.388  34.196  0.00  0.00     0.001 C 
BRANCH  23  24
ATOM     24  C4  <0> d   1      25.064  -7.186  34.520  0.00  0.00     0.004 C 
BRANCH  24  25
ATOM     25  C2  <0> d   1      24.508  -6.733  35.871  0.00  0.00    -0.023 C 
ATOM     26  C1  <0> d   1      25.665  -6.448  36.830  0.00  0.00     0.009 C 
ATOM     27  C3  <0> d   1      23.677  -5.463  35.681  0.00  0.00     0.009 C 
ENDBRANCH  24  25
ENDBRANCH  23  24
ENDBRANCH  22  23
ENDBRANCH  20  22
ENDBRANCH   1  20
BRANCH  10  28
ATOM     28  O24 <0> d   1      29.181   5.577  30.358  0.00  0.00    -0.395 OA
ATOM     29  H60 <0> d   1      29.197   5.654  29.395  0.00  0.00     0.210 HD
ENDBRANCH  10  28
TORSDOF 6
ENDMDL
MODEL 121
REMARK CAVERDOCK RESULT:      -9.6      0.000      0.000
REMARK CAVERDOCK CONSTRAINTS:       0.0      0.0      0.0      0.0
REMARK CAVERDOCK TUNNEL: 120     -9.6      3.3    121.3
REMARK  6 active torsions:
REMARK  status: ('A' for Active; 'I' for Inactive)
REMARK    1  A    between atoms: C2_2  and  C4_4 
REMARK    2  A    between atoms: C4_4  and  C5_5 
REMARK    3  A    between atoms: C5_5  and  C6_6 
REMARK    4  A    between atoms: C6_6  and  C7_7 
REMARK    5  A    between atoms: C7_7  and  C10_9 
REMARK    6  A    between atoms: C22_18  and  O24_19 
ROOT
ATOM      1  C10 <0> d   1      26.908  -3.653  33.101  0.00  0.00    -0.002 C 
ATOM      2  C12 <0> d   1      27.053  -2.856  34.421  0.00  0.00     0.006 C 
ATOM      3  C13 <0> d   1      27.680  -1.487  34.039  0.00  0.00     0.006 C 
ATOM      4  C14 <0> d   1      27.292  -1.332  32.564  0.00  0.00    -0.001 C 
ATOM      5  C16 <0> d   1      28.152  -0.381  31.752  0.00  0.00    -0.001 C 
ATOM      6  C18 <0> d   1      27.981   1.046  32.285  0.00  0.00     0.033 C 
ATOM      7  C19 <0> d   1      28.697   2.001  31.376  0.00  0.00    -0.023 C 
ATOM      8  C20 <0> d   1      28.912   1.757  30.116  0.00  0.00    -0.072 C 
ATOM      9  C21 <0> d   1      29.641   2.806  29.294  0.00  0.00     0.066 C 
ATOM     10  C22 <0> d   1      28.814   3.095  28.036  0.00  0.00     0.122 C 
ATOM     11  C25 <0> d   1      28.554   1.787  27.286  0.00  0.00     0.033 C 
ATOM     12  C26 <0> d   1      27.705   0.855  28.153  0.00  0.00     0.016 C 
ATOM     13  C27 <0> d   1      28.480   0.498  29.425  0.00  0.00    -0.017 C 
ATOM     14  C28 <0> d   1      29.735  -0.276  29.015  0.00  0.00     0.020 C 
ATOM     15  C29 <0> d   1      27.659  -0.433  30.299  0.00  0.00     0.003 C 
ATOM     16  C31 <0> d   1      27.688  -1.845  29.720  0.00  0.00     0.007 C 
ATOM     17  C32 <0> d   1      26.937  -2.845  30.614  0.00  0.00     0.010 C 
ATOM     18  C33 <0> d   1      27.526  -2.769  32.023  0.00  0.00    -0.036 C 
ATOM     19  C34 <0> d   1      29.039  -2.993  31.965  0.00  0.00     0.016 C 
ENDROOT
BRANCH   1  20
ATOM     20  C7  <0> d   1      27.664  -4.979  33.197  0.00  0.00    -0.014 C 
ATOM     21  C9  <0> d   1      26.917  -6.052  32.401  0.00  0.00     0.010 C 
BRANCH  20  22
ATOM     22  C6  <0> d   1      27.759  -5.407  34.663  0.00  0.00     0.005 C 
BRANCH  22  23
ATOM     23  C5  <0> d   1      26.731  -6.506  34.942  0.00  0.00     0.001 C 
BRANCH  23  24
ATOM     24  C4  <0> d   1      25.726  -6.013  35.984  0.00  0.00     0.004 C 
BRANCH  24  25
ATOM     25  C2  <0> d   1      24.305  -6.179  35.442  0.00  0.00    -0.023 C 
ATOM     26  C1  <0> d   1      23.937  -4.961  34.593  0.00  0.00     0.009 C 
ATOM     27  C3  <0> d   1      24.233  -7.442  34.582  0.00  0.00     0.009 C 
ENDBRANCH  24  25
ENDBRANCH  23  24
ENDBRANCH  22  23
ENDBRANCH  20  22
ENDBRANCH   1  20
BRANCH  10  28
ATOM     28  O24 <0> d   1      29.533   3.995  27.190  0.00  0.00    -0.395 OA
ATOM     29  H60 <0> d   1      28.975   4.475  26.563  0.00  0.00     0.210 HD
ENDBRANCH  10  28
TORSDOF 6
ENDMDL
MODEL 122
REMARK CAVERDOCK RESULT:     -10.5      0.000      0.000
REMARK CAVERDOCK CONSTRAINTS:       0.0      0.0      0.0      0.0
REMARK CAVERDOCK TUNNEL: 121    -10.5      3.3    122.3
REMARK  6 active torsions:
REMARK  status: ('A' for Active; 'I' for Inactive)
REMARK    1  A    between atoms: C2_2  and  C4_4 
REMARK    2  A    between atoms: C4_4  and  C5_5 
REMARK    3  A    between atoms: C5_5  and  C6_6 
REMARK    4  A    between atoms: C6_6  and  C7_7 
REMARK    5  A    between atoms: C7_7  and  C10_9 
REMARK    6  A    between atoms: C22_18  and  O24_19 
ROOT
ATOM      1  C10 <0> d   1      27.620  -4.329  32.492  0.00  0.00    -0.002 C 
ATOM      2  C12 <0> d   1      28.621  -4.825  31.419  0.00  0.00     0.006 C 
ATOM      3  C13 <0> d   1      29.049  -3.571  30.608  0.00  0.00     0.006 C 
ATOM      4  C14 <0> d   1      28.793  -2.423  31.590  0.00  0.00    -0.001 C 
ATOM      5  C16 <0> d   1      28.618  -1.049  30.969  0.00  0.00    -0.001 C 
ATOM      6  C18 <0> d   1      29.930  -0.619  30.301  0.00  0.00     0.033 C 
ATOM      7  C19 <0> d   1      29.804   0.803  29.839  0.00  0.00    -0.023 C 
ATOM      8  C20 <0> d   1      28.999   1.662  30.393  0.00  0.00    -0.072 C 
ATOM      9  C21 <0> d   1      28.967   3.077  29.843  0.00  0.00     0.066 C 
ATOM     10  C22 <0> d   1      29.152   4.054  31.009  0.00  0.00     0.122 C 
ATOM     11  C25 <0> d   1      28.093   3.778  32.078  0.00  0.00     0.033 C 
ATOM     12  C26 <0> d   1      28.296   2.376  32.656  0.00  0.00     0.016 C 
ATOM     13  C27 <0> d   1      28.100   1.337  31.549  0.00  0.00    -0.017 C 
ATOM     14  C28 <0> d   1      26.651   1.426  31.065  0.00  0.00     0.020 C 
ATOM     15  C29 <0> d   1      28.290  -0.065  32.101  0.00  0.00     0.003 C 
ATOM     16  C31 <0> d   1      27.056  -0.478  32.897  0.00  0.00     0.007 C 
ATOM     17  C32 <0> d   1      27.164  -1.923  33.411  0.00  0.00     0.010 C 
ATOM     18  C33 <0> d   1      27.435  -2.840  32.217  0.00  0.00    -0.036 C 
ATOM     19  C34 <0> d   1      26.358  -2.633  31.150  0.00  0.00     0.016 C 
ENDROOT
BRANCH   1  20
ATOM     20  C7  <0> d   1      26.285  -5.063  32.351  0.00  0.00    -0.014 C 
ATOM     21  C9  <0> d   1      25.243  -4.407  33.260  0.00  0.00     0.010 C 
BRANCH  20  22
ATOM     22  C6  <0> d   1      26.464  -6.528  32.756  0.00  0.00     0.005 C 
BRANCH  22  23
ATOM     23  C5  <0> d   1      26.243  -6.672  34.263  0.00  0.00     0.001 C 
BRANCH  23  24
ATOM     24  C4  <0> d   1      24.854  -7.256  34.523  0.00  0.00     0.004 C 
BRANCH  24  25
ATOM     25  C2  <0> d   1      24.358  -6.802  35.897  0.00  0.00    -0.023 C 
ATOM     26  C1  <0> d   1      25.556  -6.483  36.792  0.00  0.00     0.009 C 
ATOM     27  C3  <0> d   1      23.491  -5.552  35.738  0.00  0.00     0.009 C 
ENDBRANCH  24  25
ENDBRANCH  23  24
ENDBRANCH  22  23
ENDBRANCH  20  22
ENDBRANCH   1  20
BRANCH  10  28
ATOM     28  O24 <0> d   1      29.013   5.395  30.535  0.00  0.00    -0.395 OA
ATOM     29  H60 <0> d   1      28.451   5.478  29.753  0.00  0.00     0.210 HD
ENDBRANCH  10  28
TORSDOF 6
ENDMDL
MODEL 123
REMARK CAVERDOCK RESULT:     -11.1      0.000      0.000
REMARK CAVERDOCK CONSTRAINTS:       0.0      0.0      0.0      0.0
REMARK CAVERDOCK TUNNEL: 122    -11.1      3.3    123.1
REMARK  6 active torsions:
REMARK  status: ('A' for Active; 'I' for Inactive)
REMARK    1  A    between atoms: C2_2  and  C4_4 
REMARK    2  A    between atoms: C4_4  and  C5_5 
REMARK    3  A    between atoms: C5_5  and  C6_6 
REMARK    4  A    between atoms: C6_6  and  C7_7 
REMARK    5  A    between atoms: C7_7  and  C10_9 
REMARK    6  A    between atoms: C22_18  and  O24_19 
ROOT
ATOM      1  C10 <0> d   1      27.097  -4.221  32.880  0.00  0.00    -0.002 C 
ATOM      2  C12 <0> d   1      28.047  -4.867  31.841  0.00  0.00     0.006 C 
ATOM      3  C13 <0> d   1      28.581  -3.708  30.956  0.00  0.00     0.006 C 
ATOM      4  C14 <0> d   1      28.432  -2.484  31.867  0.00  0.00    -0.001 C 
ATOM      5  C16 <0> d   1      28.377  -1.140  31.163  0.00  0.00    -0.001 C 
ATOM      6  C18 <0> d   1      29.718  -0.869  30.472  0.00  0.00     0.033 C 
ATOM      7  C19 <0> d   1      29.718   0.528  29.924  0.00  0.00    -0.023 C 
ATOM      8  C20 <0> d   1      28.994   1.486  30.425  0.00  0.00    -0.072 C 
ATOM      9  C21 <0> d   1      29.085   2.863  29.790  0.00  0.00     0.066 C 
ATOM     10  C22 <0> d   1      29.360   3.888  30.895  0.00  0.00     0.122 C 
ATOM     11  C25 <0> d   1      28.285   3.772  31.977  0.00  0.00     0.033 C 
ATOM     12  C26 <0> d   1      28.365   2.396  32.639  0.00  0.00     0.016 C 
ATOM     13  C27 <0> d   1      28.074   1.312  31.596  0.00  0.00    -0.017 C 
ATOM     14  C28 <0> d   1      26.636   1.500  31.106  0.00  0.00     0.020 C 
ATOM     15  C29 <0> d   1      28.141  -0.065  32.232  0.00  0.00     0.003 C 
ATOM     16  C31 <0> d   1      26.878  -0.318  33.051  0.00  0.00     0.007 C 
ATOM     17  C32 <0> d   1      26.860  -1.733  33.651  0.00  0.00     0.010 C 
ATOM     18  C33 <0> d   1      27.044  -2.741  32.515  0.00  0.00    -0.036 C 
ATOM     19  C34 <0> d   1      25.986  -2.504  31.436  0.00  0.00     0.016 C 
ENDROOT
BRANCH   1  20
ATOM     20  C7  <0> d   1      25.703  -4.842  32.782  0.00  0.00    -0.014 C 
ATOM     21  C9  <0> d   1      25.193  -4.725  31.343  0.00  0.00     0.010 C 
BRANCH  20  22
ATOM     22  C6  <0> d   1      24.749  -4.103  33.722  0.00  0.00     0.005 C 
BRANCH  22  23
ATOM     23  C5  <0> d   1      23.680  -5.073  34.232  0.00  0.00     0.001 C 
BRANCH  23  24
ATOM     24  C4  <0> d   1      23.932  -5.379  35.709  0.00  0.00     0.004 C 
BRANCH  24  25
ATOM     25  C2  <0> d   1      24.641  -6.728  35.837  0.00  0.00    -0.023 C 
ATOM     26  C1  <0> d   1      24.381  -7.563  34.582  0.00  0.00     0.009 C 
ATOM     27  C3  <0> d   1      26.145  -6.500  35.997  0.00  0.00     0.009 C 
ENDBRANCH  24  25
ENDBRANCH  23  24
ENDBRANCH  22  23
ENDBRANCH  20  22
ENDBRANCH   1  20
BRANCH  10  28
ATOM     28  O24 <0> d   1      29.338   5.205  30.340  0.00  0.00    -0.395 OA
ATOM     29  H60 <0> d   1      29.844   5.295  29.521  0.00  0.00     0.210 HD
ENDBRANCH  10  28
TORSDOF 6
ENDMDL
MODEL 124
REMARK CAVERDOCK RESULT:     -11.1      0.000      0.000
REMARK CAVERDOCK CONSTRAINTS:       0.0      0.0      0.0      0.0
REMARK CAVERDOCK TUNNEL: 123    -11.1      3.3    124.1
REMARK  6 active torsions:
REMARK  status: ('A' for Active; 'I' for Inactive)
REMARK    1  A    between atoms: C2_2  and  C4_4 
REMARK    2  A    between atoms: C4_4  and  C5_5 
REMARK    3  A    between atoms: C5_5  and  C6_6 
REMARK    4  A    between atoms: C6_6  and  C7_7 
REMARK    5  A    between atoms: C7_7  and  C10_9 
REMARK    6  A    between atoms: C22_18  and  O24_19 
ROOT
ATOM      1  C10 <0> d   1      26.822  -4.303  32.950  0.00  0.00    -0.002 C 
ATOM      2  C12 <0> d   1      27.771  -4.981  31.930  0.00  0.00     0.006 C 
ATOM      3  C13 <0> d   1      28.362  -3.841  31.057  0.00  0.00     0.006 C 
ATOM      4  C14 <0> d   1      28.234  -2.612  31.965  0.00  0.00    -0.001 C 
ATOM      5  C16 <0> d   1      28.240  -1.267  31.260  0.00  0.00    -0.001 C 
ATOM      6  C18 <0> d   1      29.604  -1.042  30.597  0.00  0.00     0.033 C 
ATOM      7  C19 <0> d   1      29.661   0.354  30.050  0.00  0.00    -0.023 C 
ATOM      8  C20 <0> d   1      28.959   1.336  30.535  0.00  0.00    -0.072 C 
ATOM      9  C21 <0> d   1      29.110   2.709  29.903  0.00  0.00     0.066 C 
ATOM     10  C22 <0> d   1      29.396   3.725  31.013  0.00  0.00     0.122 C 
ATOM     11  C25 <0> d   1      28.295   3.645  32.072  0.00  0.00     0.033 C 
ATOM     12  C26 <0> d   1      28.315   2.268  32.736  0.00  0.00     0.016 C 
ATOM     13  C27 <0> d   1      28.010   1.194  31.687  0.00  0.00    -0.017 C 
ATOM     14  C28 <0> d   1      26.590   1.430  31.166  0.00  0.00     0.020 C 
ATOM     15  C29 <0> d   1      28.017  -0.184  32.324  0.00  0.00     0.003 C 
ATOM     16  C31 <0> d   1      26.730  -0.394  33.116  0.00  0.00     0.007 C 
ATOM     17  C32 <0> d   1      26.652  -1.808  33.716  0.00  0.00     0.010 C 
ATOM     18  C33 <0> d   1      26.826  -2.822  32.584  0.00  0.00    -0.036 C 
ATOM     19  C34 <0> d   1      25.799  -2.551  31.482  0.00  0.00     0.016 C 
ENDROOT
BRANCH   1  20
ATOM     20  C7  <0> d   1      25.410  -4.876  32.822  0.00  0.00    -0.014 C 
ATOM     21  C9  <0> d   1      24.904  -4.675  31.391  0.00  0.00     0.010 C 
BRANCH  20  22
ATOM     22  C6  <0> d   1      24.477  -4.157  33.798  0.00  0.00     0.005 C 
BRANCH  22  23
ATOM     23  C5  <0> d   1      23.550  -5.175  34.464  0.00  0.00     0.001 C 
BRANCH  23  24
ATOM     24  C4  <0> d   1      24.057  -5.483  35.874  0.00  0.00     0.004 C 
BRANCH  24  25
ATOM     25  C2  <0> d   1      24.846  -6.793  35.858  0.00  0.00    -0.023 C 
ATOM     26  C1  <0> d   1      24.516  -7.572  34.584  0.00  0.00     0.009 C 
ATOM     27  C3  <0> d   1      26.344  -6.486  35.895  0.00  0.00     0.009 C 
ENDBRANCH  24  25
ENDBRANCH  23  24
ENDBRANCH  22  23
ENDBRANCH  20  22
ENDBRANCH   1  20
BRANCH  10  28
ATOM     28  O24 <0> d   1      29.430   5.041  30.458  0.00  0.00    -0.395 OA
ATOM     29  H60 <0> d   1      30.199   5.213  29.898  0.00  0.00     0.210 HD
ENDBRANCH  10  28
TORSDOF 6
ENDMDL
MODEL 125
REMARK CAVERDOCK RESULT:     -11.1      0.000      0.000
REMARK CAVERDOCK CONSTRAINTS:       0.0      0.0      0.0      0.0
REMARK CAVERDOCK TUNNEL: 124    -11.1      3.3    125.5
REMARK  6 active torsions:
REMARK  status: ('A' for Active; 'I' for Inactive)
REMARK    1  A    between atoms: C2_2  and  C4_4 
REMARK    2  A    between atoms: C4_4  and  C5_5 
REMARK    3  A    between atoms: C5_5  and  C6_6 
REMARK    4  A    between atoms: C6_6  and  C7_7 
REMARK    5  A    between atoms: C7_7  and  C10_9 
REMARK    6  A    between atoms: C22_18  and  O24_19 
ROOT
ATOM      1  C10 <0> d   1      27.753  -4.744  32.608  0.00  0.00    -0.002 C 
ATOM      2  C12 <0> d   1      28.716  -5.207  31.486  0.00  0.00     0.006 C 
ATOM      3  C13 <0> d   1      29.081  -3.935  30.672  0.00  0.00     0.006 C 
ATOM      4  C14 <0> d   1      28.845  -2.803  31.678  0.00  0.00    -0.001 C 
ATOM      5  C16 <0> d   1      28.614  -1.427  31.081  0.00  0.00    -0.001 C 
ATOM      6  C18 <0> d   1      29.885  -0.962  30.360  0.00  0.00     0.033 C 
ATOM      7  C19 <0> d   1      29.709   0.462  29.921  0.00  0.00    -0.023 C 
ATOM      8  C20 <0> d   1      28.912   1.297  30.520  0.00  0.00    -0.072 C 
ATOM      9  C21 <0> d   1      28.825   2.717  29.988  0.00  0.00     0.066 C 
ATOM     10  C22 <0> d   1      29.041   3.685  31.156  0.00  0.00     0.122 C 
ATOM     11  C25 <0> d   1      28.036   3.375  32.267  0.00  0.00     0.033 C 
ATOM     12  C26 <0> d   1      28.294   1.972  32.819  0.00  0.00     0.016 C 
ATOM     13  C27 <0> d   1      28.071   0.940  31.710  0.00  0.00    -0.017 C 
ATOM     14  C28 <0> d   1      26.600   1.003  31.291  0.00  0.00     0.020 C 
ATOM     15  C29 <0> d   1      28.315  -0.463  32.237  0.00  0.00     0.003 C 
ATOM     16  C31 <0> d   1      27.126  -0.911  33.082  0.00  0.00     0.007 C 
ATOM     17  C32 <0> d   1      27.288  -2.358  33.574  0.00  0.00     0.010 C 
ATOM     18  C33 <0> d   1      27.525  -3.257  32.358  0.00  0.00    -0.036 C 
ATOM     19  C34 <0> d   1      26.398  -3.062  31.342  0.00  0.00     0.016 C 
ENDROOT
BRANCH   1  20
ATOM     20  C7  <0> d   1      26.429  -5.506  32.517  0.00  0.00    -0.014 C 
ATOM     21  C9  <0> d   1      25.265  -4.527  32.691  0.00  0.00     0.010 C 
BRANCH  20  22
ATOM     22  C6  <0> d   1      26.374  -6.564  33.620  0.00  0.00     0.005 C 
BRANCH  22  23
ATOM     23  C5  <0> d   1      26.542  -5.891  34.984  0.00  0.00     0.001 C 
BRANCH  23  24
ATOM     24  C4  <0> d   1      25.881  -6.750  36.063  0.00  0.00     0.004 C 
BRANCH  24  25
ATOM     25  C2  <0> d   1      24.362  -6.707  35.890  0.00  0.00    -0.023 C 
ATOM     26  C1  <0> d   1      23.906  -5.255  35.738  0.00  0.00     0.009 C 
ATOM     27  C3  <0> d   1      23.969  -7.499  34.641  0.00  0.00     0.009 C 
ENDBRANCH  24  25
ENDBRANCH  23  24
ENDBRANCH  22  23
ENDBRANCH  20  22
ENDBRANCH   1  20
BRANCH  10  28
ATOM     28  O24 <0> d   1      28.853   5.028  30.703  0.00  0.00    -0.395 OA
ATOM     29  H60 <0> d   1      28.370   5.097  29.869  0.00  0.00     0.210 HD
ENDBRANCH  10  28
TORSDOF 6
ENDMDL
MODEL 126
REMARK CAVERDOCK RESULT:     -11.1      0.000      0.000
REMARK CAVERDOCK CONSTRAINTS:       0.0      0.0      0.0      0.0
REMARK CAVERDOCK TUNNEL: 125    -11.1      3.3    126.3
REMARK  6 active torsions:
REMARK  status: ('A' for Active; 'I' for Inactive)
REMARK    1  A    between atoms: C2_2  and  C4_4 
REMARK    2  A    between atoms: C4_4  and  C5_5 
REMARK    3  A    between atoms: C5_5  and  C6_6 
REMARK    4  A    between atoms: C6_6  and  C7_7 
REMARK    5  A    between atoms: C7_7  and  C10_9 
REMARK    6  A    between atoms: C22_18  and  O24_19 
ROOT
ATOM      1  C10 <0> d   1      27.750  -4.790  32.682  0.00  0.00    -0.002 C 
ATOM      2  C12 <0> d   1      28.696  -5.243  31.543  0.00  0.00     0.006 C 
ATOM      3  C13 <0> d   1      29.049  -3.966  30.732  0.00  0.00     0.006 C 
ATOM      4  C14 <0> d   1      28.827  -2.841  31.750  0.00  0.00    -0.001 C 
ATOM      5  C16 <0> d   1      28.587  -1.461  31.166  0.00  0.00    -0.001 C 
ATOM      6  C18 <0> d   1      29.846  -0.990  30.430  0.00  0.00     0.033 C 
ATOM      7  C19 <0> d   1      29.663   0.437  30.004  0.00  0.00    -0.023 C 
ATOM      8  C20 <0> d   1      28.874   1.267  30.621  0.00  0.00    -0.072 C 
ATOM      9  C21 <0> d   1      28.779   2.691  30.101  0.00  0.00     0.066 C 
ATOM     10  C22 <0> d   1      29.013   3.651  31.272  0.00  0.00     0.122 C 
ATOM     11  C25 <0> d   1      28.025   3.332  32.396  0.00  0.00     0.033 C 
ATOM     12  C26 <0> d   1      28.291   1.926  32.934  0.00  0.00     0.016 C 
ATOM     13  C27 <0> d   1      28.052   0.901  31.821  0.00  0.00    -0.017 C 
ATOM     14  C28 <0> d   1      26.575   0.967  31.425  0.00  0.00     0.020 C 
ATOM     15  C29 <0> d   1      28.305  -0.505  32.334  0.00  0.00     0.003 C 
ATOM     16  C31 <0> d   1      27.129  -0.960  33.193  0.00  0.00     0.007 C 
ATOM     17  C32 <0> d   1      27.299  -2.411  33.672  0.00  0.00     0.010 C 
ATOM     18  C33 <0> d   1      27.518  -3.300  32.447  0.00  0.00    -0.036 C 
ATOM     19  C34 <0> d   1      26.375  -3.099  31.449  0.00  0.00     0.016 C 
ENDROOT
BRANCH   1  20
ATOM     20  C7  <0> d   1      26.426  -5.551  32.606  0.00  0.00    -0.014 C 
ATOM     21  C9  <0> d   1      25.264  -4.575  32.805  0.00  0.00     0.010 C 
BRANCH  20  22
ATOM     22  C6  <0> d   1      26.388  -6.618  33.701  0.00  0.00     0.005 C 
BRANCH  22  23
ATOM     23  C5  <0> d   1      26.599  -5.959  35.066  0.00  0.00     0.001 C 
BRANCH  23  24
ATOM     24  C4  <0> d   1      25.906  -6.789  36.147  0.00  0.00     0.004 C 
BRANCH  24  25
ATOM     25  C2  <0> d   1      24.397  -6.795  35.897  0.00  0.00    -0.023 C 
ATOM     26  C1  <0> d   1      23.887  -5.356  35.815  0.00  0.00     0.009 C 
ATOM     27  C3  <0> d   1      24.102  -7.518  34.581  0.00  0.00     0.009 C 
ENDBRANCH  24  25
ENDBRANCH  23  24
ENDBRANCH  22  23
ENDBRANCH  20  22
ENDBRANCH   1  20
BRANCH  10  28
ATOM     28  O24 <0> d   1      28.816   4.996  30.832  0.00  0.00    -0.395 OA
ATOM     29  H60 <0> d   1      29.079   5.664  31.480  0.00  0.00     0.210 HD
ENDBRANCH  10  28
TORSDOF 6
ENDMDL
MODEL 127
REMARK CAVERDOCK RESULT:     -10.3      0.000      0.000
REMARK CAVERDOCK CONSTRAINTS:       0.0      0.0      0.0      0.0
REMARK CAVERDOCK TUNNEL: 126    -10.3      3.3    127.4
REMARK  6 active torsions:
REMARK  status: ('A' for Active; 'I' for Inactive)
REMARK    1  A    between atoms: C2_2  and  C4_4 
REMARK    2  A    between atoms: C4_4  and  C5_5 
REMARK    3  A    between atoms: C5_5  and  C6_6 
REMARK    4  A    between atoms: C6_6  and  C7_7 
REMARK    5  A    between atoms: C7_7  and  C10_9 
REMARK    6  A    between atoms: C22_18  and  O24_19 
ROOT
ATOM      1  C10 <0> d   1      27.605  -4.922  32.753  0.00  0.00    -0.002 C 
ATOM      2  C12 <0> d   1      28.585  -5.399  31.652  0.00  0.00     0.006 C 
ATOM      3  C13 <0> d   1      28.979  -4.136  30.839  0.00  0.00     0.006 C 
ATOM      4  C14 <0> d   1      28.734  -2.997  31.835  0.00  0.00    -0.001 C 
ATOM      5  C16 <0> d   1      28.529  -1.621  31.227  0.00  0.00    -0.001 C 
ATOM      6  C18 <0> d   1      29.818  -1.172  30.529  0.00  0.00     0.033 C 
ATOM      7  C19 <0> d   1      29.665   0.252  30.080  0.00  0.00    -0.023 C 
ATOM      8  C20 <0> d   1      28.864   1.097  30.659  0.00  0.00    -0.072 C 
ATOM      9  C21 <0> d   1      28.802   2.516  30.119  0.00  0.00     0.066 C 
ATOM     10  C22 <0> d   1      29.005   3.487  31.286  0.00  0.00     0.122 C 
ATOM     11  C25 <0> d   1      27.976   3.192  32.379  0.00  0.00     0.033 C 
ATOM     12  C26 <0> d   1      28.209   1.790  32.943  0.00  0.00     0.016 C 
ATOM     13  C27 <0> d   1      27.998   0.755  31.834  0.00  0.00    -0.017 C 
ATOM     14  C28 <0> d   1      26.536   0.830  31.387  0.00  0.00     0.020 C 
ATOM     15  C29 <0> d   1      28.217  -0.648  32.373  0.00  0.00     0.003 C 
ATOM     16  C31 <0> d   1      27.008  -1.080  33.197  0.00  0.00     0.007 C 
ATOM     17  C32 <0> d   1      27.146  -2.527  33.699  0.00  0.00     0.010 C 
ATOM     18  C33 <0> d   1      27.397  -3.433  32.492  0.00  0.00    -0.036 C 
ATOM     19  C34 <0> d   1      26.292  -3.232  31.453  0.00  0.00     0.016 C 
ENDROOT
BRANCH   1  20
ATOM     20  C7  <0> d   1      26.277  -5.671  32.640  0.00  0.00    -0.014 C 
ATOM     21  C9  <0> d   1      25.120  -4.693  32.861  0.00  0.00     0.010 C 
BRANCH  20  22
ATOM     22  C6  <0> d   1      26.221  -6.773  33.700  0.00  0.00     0.005 C 
BRANCH  22  23
ATOM     23  C5  <0> d   1      26.986  -6.323  34.946  0.00  0.00     0.001 C 
BRANCH  23  24
ATOM     24  C4  <0> d   1      26.002  -5.773  35.980  0.00  0.00     0.004 C 
BRANCH  24  25
ATOM     25  C2  <0> d   1      24.627  -6.409  35.764  0.00  0.00    -0.023 C 
ATOM     26  C1  <0> d   1      24.315  -7.356  36.924  0.00  0.00     0.009 C 
ATOM     27  C3  <0> d   1      23.563  -5.313  35.698  0.00  0.00     0.009 C 
ENDBRANCH  24  25
ENDBRANCH  23  24
ENDBRANCH  22  23
ENDBRANCH  20  22
ENDBRANCH   1  20
BRANCH  10  28
ATOM     28  O24 <0> d   1      28.838   4.829  30.824  0.00  0.00    -0.395 OA
ATOM     29  H60 <0> d   1      29.464   5.088  30.134  0.00  0.00     0.210 HD
ENDBRANCH  10  28
TORSDOF 6
ENDMDL
MODEL 128
REMARK CAVERDOCK RESULT:      -8.7      0.000      0.000
REMARK CAVERDOCK CONSTRAINTS:       0.0      0.0      0.0      0.0
REMARK CAVERDOCK TUNNEL: 127     -8.7      3.2   128.10
REMARK  6 active torsions:
REMARK  status: ('A' for Active; 'I' for Inactive)
REMARK    1  A    between atoms: C2_2  and  C4_4 
REMARK    2  A    between atoms: C4_4  and  C5_5 
REMARK    3  A    between atoms: C5_5  and  C6_6 
REMARK    4  A    between atoms: C6_6  and  C7_7 
REMARK    5  A    between atoms: C7_7  and  C10_9 
REMARK    6  A    between atoms: C22_18  and  O24_19 
ROOT
ATOM      1  C10 <0> d   1      27.572  -4.761  33.827  0.00  0.00    -0.002 C 
ATOM      2  C12 <0> d   1      27.696  -5.870  32.751  0.00  0.00     0.006 C 
ATOM      3  C13 <0> d   1      27.684  -5.148  31.376  0.00  0.00     0.006 C 
ATOM      4  C14 <0> d   1      28.168  -3.736  31.724  0.00  0.00    -0.001 C 
ATOM      5  C16 <0> d   1      27.795  -2.647  30.734  0.00  0.00    -0.001 C 
ATOM      6  C18 <0> d   1      28.496  -2.911  29.396  0.00  0.00     0.033 C 
ATOM      7  C19 <0> d   1      28.261  -1.746  28.479  0.00  0.00    -0.023 C 
ATOM      8  C20 <0> d   1      28.024  -0.541  28.908  0.00  0.00    -0.072 C 
ATOM      9  C21 <0> d   1      27.812   0.559  27.883  0.00  0.00     0.066 C 
ATOM     10  C22 <0> d   1      28.741   1.727  28.227  0.00  0.00     0.122 C 
ATOM     11  C25 <0> d   1      28.493   2.167  29.671  0.00  0.00     0.033 C 
ATOM     12  C26 <0> d   1      28.860   1.031  30.627  0.00  0.00     0.016 C 
ATOM     13  C27 <0> d   1      27.951  -0.172  30.360  0.00  0.00    -0.017 C 
ATOM     14  C28 <0> d   1      26.511   0.243  30.675  0.00  0.00     0.020 C 
ATOM     15  C29 <0> d   1      28.293  -1.312  31.303  0.00  0.00     0.003 C 
ATOM     16  C31 <0> d   1      27.730  -1.020  32.692  0.00  0.00     0.007 C 
ATOM     17  C32 <0> d   1      27.980  -2.182  33.665  0.00  0.00     0.010 C 
ATOM     18  C33 <0> d   1      27.406  -3.459  33.049  0.00  0.00    -0.036 C 
ATOM     19  C34 <0> d   1      25.934  -3.246  32.691  0.00  0.00     0.016 C 
ENDROOT
BRANCH   1  20
ATOM     20  C7  <0> d   1      26.347  -5.012  34.707  0.00  0.00    -0.014 C 
ATOM     21  C9  <0> d   1      26.266  -3.932  35.789  0.00  0.00     0.010 C 
BRANCH  20  22
ATOM     22  C6  <0> d   1      26.467  -6.386  35.367  0.00  0.00     0.005 C 
BRANCH  22  23
ATOM     23  C5  <0> d   1      25.078  -6.875  35.787  0.00  0.00     0.001 C 
BRANCH  23  24
ATOM     24  C4  <0> d   1      24.243  -7.172  34.540  0.00  0.00     0.004 C 
BRANCH  24  25
ATOM     25  C2  <0> d   1      23.072  -6.191  34.465  0.00  0.00    -0.023 C 
ATOM     26  C1  <0> d   1      23.060  -5.312  35.717  0.00  0.00     0.009 C 
ATOM     27  C3  <0> d   1      23.225  -5.309  33.224  0.00  0.00     0.009 C 
ENDBRANCH  24  25
ENDBRANCH  23  24
ENDBRANCH  22  23
ENDBRANCH  20  22
ENDBRANCH   1  20
BRANCH  10  28
ATOM     28  O24 <0> d   1      28.479   2.820  27.344  0.00  0.00    -0.395 OA
ATOM     29  H60 <0> d   1      27.660   2.731  26.839  0.00  0.00     0.210 HD
ENDBRANCH  10  28
TORSDOF 6
ENDMDL
MODEL 129
REMARK CAVERDOCK RESULT:      -8.9      0.000      0.000
REMARK CAVERDOCK CONSTRAINTS:       0.0      0.0      0.0      0.0
REMARK CAVERDOCK TUNNEL: 128     -8.9      3.2    129.3
REMARK  6 active torsions:
REMARK  status: ('A' for Active; 'I' for Inactive)
REMARK    1  A    between atoms: C2_2  and  C4_4 
REMARK    2  A    between atoms: C4_4  and  C5_5 
REMARK    3  A    between atoms: C5_5  and  C6_6 
REMARK    4  A    between atoms: C6_6  and  C7_7 
REMARK    5  A    between atoms: C7_7  and  C10_9 
REMARK    6  A    between atoms: C22_18  and  O24_19 
ROOT
ATOM      1  C10 <0> d   1      26.541  -4.558  34.074  0.00  0.00    -0.002 C
[truncated: 108,578 more chars]
