# Supplementary material for: Fully automated virtual screening pipeline of FDA-approved drugs using Caver Web
Source: Comput Struct Biotechnol J. 2022 Nov 17;20:6512–8. doi: 10.1016/j.csbj.2022.11.031 (PMC9705369; doi:10.1016/j.csbj.2022.11.031)
Supplement: Supplementary data 1 [file mmc1.zip › supplementary_data/pymol/ZINC000003875387.pdbqt]

MODEL 1
REMARK CAVERDOCK RESULT:      21.3      0.000      0.000
REMARK CAVERDOCK CONSTRAINTS:       0.0      0.0      0.0      0.0
REMARK CAVERDOCK TUNNEL: 0     21.3      1.7      1.6
REMARK  1 active torsions:
REMARK  status: ('A' for Active; 'I' for Inactive)
REMARK    1  A    between atoms: C17_13  and  O19_14 
ROOT
ATOM      1  C1  <0> d   1      37.671   6.585  31.860  0.00  0.00     0.018 C 
ATOM      2  C2  <0> d   1      38.954   5.848  32.249  0.00  0.00     0.052 C 
ATOM      3  C4  <0> d   1      40.167   6.736  31.958  0.00  0.00     0.021 C 
ATOM      4  C5  <0> d   1      41.456   5.952  32.224  0.00  0.00    -0.035 C 
ATOM      5  C6  <0> d   1      41.458   5.449  33.668  0.00  0.00     0.016 C 
ATOM      6  C7  <0> d   1      41.547   4.763  31.266  0.00  0.00     0.001 C 
ATOM      7  C9  <0> d   1      42.861   4.012  31.497  0.00  0.00     0.006 C 
ATOM      8  C10 <0> d   1      44.044   4.953  31.267  0.00  0.00     0.006 C 
ATOM      9  C11 <0> d   1      43.954   6.122  32.251  0.00  0.00    -0.005 C 
ATOM     10  C13 <0> d   1      45.105   7.086  32.027  0.00  0.00     0.001 C 
ATOM     11  C15 <0> d   1      46.507   6.526  32.284  0.00  0.00     0.008 C 
ATOM     12  C16 <0> d   1      47.346   7.805  32.559  0.00  0.00     0.033 C 
ATOM     13  C17 <0> d   1      46.349   8.885  33.047  0.00  0.00     0.126 C 
ATOM     14  C20 <0> d   1      44.985   8.194  33.109  0.00  0.00    -0.014 C 
ATOM     15  C21 <0> d   1      44.802   7.531  34.476  0.00  0.00     0.018 C 
ATOM     16  C22 <0> d   1      43.775   9.051  32.789  0.00  0.00     0.012 C 
ATOM     17  C23 <0> d   1      42.534   8.151  32.902  0.00  0.00     0.007 C 
ATOM     18  C24 <0> d   1      42.650   6.882  32.005  0.00  0.00    -0.002 C 
ATOM     19  C26 <0> d   1      40.377   3.805  31.522  0.00  0.00     0.084 C 
ATOM     20  C27 <0> d   1      39.083   4.581  31.432  0.00  0.00     0.131 C 
ATOM     21  O28 <0> d   1      38.178   4.201  30.728  0.00  0.00    -0.298 OA
ENDROOT
BRANCH  13  22
ATOM     22  O19 <0> d   1      46.731   9.365  34.338  0.00  0.00    -0.395 OA
ATOM     23  H45 <0> d   1      46.059   9.910  34.770  0.00  0.00     0.210 HD
ENDBRANCH  13  22
TORSDOF 1
ENDMDL
MODEL 2
REMARK CAVERDOCK RESULT:      22.5      0.000      0.000
REMARK CAVERDOCK CONSTRAINTS:       0.1      0.0      0.0      0.0
REMARK CAVERDOCK TUNNEL: 1     22.5      1.8      2.1
REMARK  1 active torsions:
REMARK  status: ('A' for Active; 'I' for Inactive)
REMARK    1  A    between atoms: C17_13  and  O19_14 
ROOT
ATOM      1  C1  <0> d   1      37.514   6.505  32.080  0.00  0.00     0.018 C 
ATOM      2  C2  <0> d   1      38.808   5.716  32.290  0.00  0.00     0.052 C 
ATOM      3  C4  <0> d   1      40.014   6.624  32.036  0.00  0.00     0.021 C 
ATOM      4  C5  <0> d   1      41.305   5.805  32.117  0.00  0.00    -0.035 C 
ATOM      5  C6  <0> d   1      41.390   5.122  33.484  0.00  0.00     0.016 C 
ATOM      6  C7  <0> d   1      41.318   4.746  31.013  0.00  0.00     0.001 C 
ATOM      7  C9  <0> d   1      42.632   3.963  31.063  0.00  0.00     0.006 C 
ATOM      8  C10 <0> d   1      43.812   4.918  30.878  0.00  0.00     0.006 C 
ATOM      9  C11 <0> d   1      43.802   5.953  32.005  0.00  0.00    -0.005 C 
ATOM     10  C13 <0> d   1      44.950   6.930  31.831  0.00  0.00     0.001 C 
ATOM     11  C15 <0> d   1      46.358   6.332  31.924  0.00  0.00     0.008 C 
ATOM     12  C16 <0> d   1      47.231   7.560  32.303  0.00  0.00     0.033 C 
ATOM     13  C17 <0> d   1      46.283   8.576  32.987  0.00  0.00     0.126 C 
ATOM     14  C20 <0> d   1      44.915   7.892  33.049  0.00  0.00    -0.014 C 
ATOM     15  C21 <0> d   1      44.809   7.063  34.331  0.00  0.00     0.018 C 
ATOM     16  C22 <0> d   1      43.701   8.791  32.918  0.00  0.00     0.012 C 
ATOM     17  C23 <0> d   1      42.456   7.893  32.996  0.00  0.00     0.007 C 
ATOM     18  C24 <0> d   1      42.496   6.747  31.941  0.00  0.00    -0.002 C 
ATOM     19  C26 <0> d   1      40.152   3.771  31.222  0.00  0.00     0.084 C 
ATOM     20  C27 <0> d   1      38.866   4.561  31.314  0.00  0.00     0.131 C 
ATOM     21  O28 <0> d   1      37.914   4.280  30.627  0.00  0.00    -0.298 OA
ENDROOT
BRANCH  13  22
ATOM     22  O19 <0> d   1      46.753   8.887  34.300  0.00  0.00    -0.395 OA
ATOM     23  H45 <0> d   1      46.239   8.477  35.010  0.00  0.00     0.210 HD
ENDBRANCH  13  22
TORSDOF 1
ENDMDL
MODEL 3
REMARK CAVERDOCK RESULT:      23.7      0.000      0.000
REMARK CAVERDOCK CONSTRAINTS:       0.0      0.0      0.0      0.0
REMARK CAVERDOCK TUNNEL: 2     23.7      1.8      3.4
REMARK  1 active torsions:
REMARK  status: ('A' for Active; 'I' for Inactive)
REMARK    1  A    between atoms: C17_13  and  O19_14 
ROOT
ATOM      1  C1  <0> d   1      37.308   6.835  32.080  0.00  0.00     0.018 C 
ATOM      2  C2  <0> d   1      38.536   5.947  32.288  0.00  0.00     0.052 C 
ATOM      3  C4  <0> d   1      39.808   6.746  31.991  0.00  0.00     0.021 C 
ATOM      4  C5  <0> d   1      41.028   5.824  32.072  0.00  0.00    -0.035 C 
ATOM      5  C6  <0> d   1      41.082   5.168  33.453  0.00  0.00     0.016 C 
ATOM      6  C7  <0> d   1      40.933   4.743  30.994  0.00  0.00     0.001 C 
ATOM      7  C9  <0> d   1      42.179   3.855  31.041  0.00  0.00     0.006 C 
ATOM      8  C10 <0> d   1      43.430   4.703  30.813  0.00  0.00     0.006 C 
ATOM      9  C11 <0> d   1      43.527   5.761  31.915  0.00  0.00    -0.005 C 
ATOM     10  C13 <0> d   1      44.748   6.635  31.698  0.00  0.00     0.001 C 
ATOM     11  C15 <0> d   1      46.103   5.925  31.783  0.00  0.00     0.008 C 
ATOM     12  C16 <0> d   1      47.082   7.083  32.118  0.00  0.00     0.033 C 
ATOM     13  C17 <0> d   1      46.234   8.190  32.793  0.00  0.00     0.126 C 
ATOM     14  C20 <0> d   1      44.815   7.624  32.893  0.00  0.00    -0.014 C 
ATOM     15  C21 <0> d   1      44.665   6.836  34.197  0.00  0.00     0.018 C 
ATOM     16  C22 <0> d   1      43.678   8.618  32.761  0.00  0.00     0.012 C 
ATOM     17  C23 <0> d   1      42.364   7.828  32.881  0.00  0.00     0.007 C 
ATOM     18  C24 <0> d   1      42.290   6.660  31.853  0.00  0.00    -0.002 C 
ATOM     19  C26 <0> d   1      39.695   3.874  31.245  0.00  0.00     0.084 C 
ATOM     20  C27 <0> d   1      38.481   4.770  31.338  0.00  0.00     0.131 C 
ATOM     21  O28 <0> d   1      37.496   4.553  30.674  0.00  0.00    -0.298 OA
ENDROOT
BRANCH  13  22
ATOM     22  O19 <0> d   1      46.752   8.491  34.090  0.00  0.00    -0.395 OA
ATOM     23  H45 <0> d   1      47.578   8.995  34.077  0.00  0.00     0.210 HD
ENDBRANCH  13  22
TORSDOF 1
ENDMDL
MODEL 4
REMARK CAVERDOCK RESULT:      24.5      0.000      0.000
REMARK CAVERDOCK CONSTRAINTS:       0.0      0.0      0.0      0.0
REMARK CAVERDOCK TUNNEL: 3     24.5      1.9      4.2
REMARK  1 active torsions:
REMARK  status: ('A' for Active; 'I' for Inactive)
REMARK    1  A    between atoms: C17_13  and  O19_14 
ROOT
ATOM      1  C1  <0> d   1      37.121   6.852  32.012  0.00  0.00     0.018 C 
ATOM      2  C2  <0> d   1      38.336   5.951  32.239  0.00  0.00     0.052 C 
ATOM      3  C4  <0> d   1      39.621   6.739  31.969  0.00  0.00     0.021 C 
ATOM      4  C5  <0> d   1      40.830   5.805  32.069  0.00  0.00    -0.035 C 
ATOM      5  C6  <0> d   1      40.852   5.144  33.448  0.00  0.00     0.016 C 
ATOM      6  C7  <0> d   1      40.746   4.729  30.984  0.00  0.00     0.001 C 
ATOM      7  C9  <0> d   1      41.982   3.829  31.051  0.00  0.00     0.006 C 
ATOM      8  C10 <0> d   1      43.245   4.667  30.851  0.00  0.00     0.006 C 
ATOM      9  C11 <0> d   1      43.331   5.720  31.958  0.00  0.00    -0.005 C 
ATOM     10  C13 <0> d   1      44.565   6.583  31.768  0.00  0.00     0.001 C 
ATOM     11  C15 <0> d   1      45.911   5.859  31.875  0.00  0.00     0.008 C 
ATOM     12  C16 <0> d   1      46.894   7.008  32.233  0.00  0.00     0.033 C 
ATOM     13  C17 <0> d   1      46.044   8.120  32.896  0.00  0.00     0.126 C 
ATOM     14  C20 <0> d   1      44.618   7.567  32.968  0.00  0.00    -0.014 C 
ATOM     15  C21 <0> d   1      44.436   6.775  34.265  0.00  0.00     0.018 C 
ATOM     16  C22 <0> d   1      43.493   8.572  32.818  0.00  0.00     0.012 C 
ATOM     17  C23 <0> d   1      42.170   7.794  32.910  0.00  0.00     0.007 C 
ATOM     18  C24 <0> d   1      42.104   6.630  31.877  0.00  0.00    -0.002 C 
ATOM     19  C26 <0> d   1      39.495   3.871  31.209  0.00  0.00     0.084 C 
ATOM     20  C27 <0> d   1      38.288   4.778  31.284  0.00  0.00     0.131 C 
ATOM     21  O28 <0> d   1      37.313   4.573  30.601  0.00  0.00    -0.298 OA
ENDROOT
BRANCH  13  22
ATOM     22  O19 <0> d   1      46.540   8.410  34.204  0.00  0.00    -0.395 OA
ATOM     23  H45 <0> d   1      46.790   9.336  34.333  0.00  0.00     0.210 HD
ENDBRANCH  13  22
TORSDOF 1
ENDMDL
MODEL 5
REMARK CAVERDOCK RESULT:      25.0      0.000      0.000
REMARK CAVERDOCK CONSTRAINTS:       0.0      0.0      0.0      0.0
REMARK CAVERDOCK TUNNEL: 4     25.0      1.9      5.2
REMARK  1 active torsions:
REMARK  status: ('A' for Active; 'I' for Inactive)
REMARK    1  A    between atoms: C17_13  and  O19_14 
ROOT
ATOM      1  C1  <0> d   1      37.087   7.146  31.854  0.00  0.00     0.018 C 
ATOM      2  C2  <0> d   1      38.228   6.166  32.138  0.00  0.00     0.052 C 
ATOM      3  C4  <0> d   1      39.572   6.841  31.851  0.00  0.00     0.021 C 
ATOM      4  C5  <0> d   1      40.705   5.824  32.008  0.00  0.00    -0.035 C 
ATOM      5  C6  <0> d   1      40.663   5.226  33.415  0.00  0.00     0.016 C 
ATOM      6  C7  <0> d   1      40.549   4.709  30.972  0.00  0.00     0.001 C 
ATOM      7  C9  <0> d   1      41.712   3.722  31.095  0.00  0.00     0.006 C 
ATOM      8  C10 <0> d   1      43.037   4.451  30.874  0.00  0.00     0.006 C 
ATOM      9  C11 <0> d   1      43.193   5.544  31.934  0.00  0.00    -0.005 C 
ATOM     10  C13 <0> d   1      44.491   6.301  31.723  0.00  0.00     0.001 C 
ATOM     11  C15 <0> d   1      45.777   5.482  31.880  0.00  0.00     0.008 C 
ATOM     12  C16 <0> d   1      46.841   6.568  32.199  0.00  0.00     0.033 C 
ATOM     13  C17 <0> d   1      46.072   7.770  32.801  0.00  0.00     0.126 C 
ATOM     14  C20 <0> d   1      44.608   7.331  32.878  0.00  0.00    -0.014 C 
ATOM     15  C21 <0> d   1      44.353   6.615  34.207  0.00  0.00     0.018 C 
ATOM     16  C22 <0> d   1      43.564   8.411  32.669  0.00  0.00     0.012 C 
ATOM     17  C23 <0> d   1      42.184   7.741  32.778  0.00  0.00     0.007 C 
ATOM     18  C24 <0> d   1      42.040   6.540  31.796  0.00  0.00    -0.002 C 
ATOM     19  C26 <0> d   1      39.234   3.959  31.217  0.00  0.00     0.084 C 
ATOM     20  C27 <0> d   1      38.099   4.958  31.235  0.00  0.00     0.131 C 
ATOM     21  O28 <0> d   1      37.119   4.797  30.549  0.00  0.00    -0.298 OA
ENDROOT
BRANCH  13  22
ATOM     22  O19 <0> d   1      46.576   8.081  34.101  0.00  0.00    -0.395 OA
ATOM     23  H45 <0> d   1      47.300   8.723  34.099  0.00  0.00     0.210 HD
ENDBRANCH  13  22
TORSDOF 1
ENDMDL
MODEL 6
REMARK CAVERDOCK RESULT:      25.6      0.000      0.000
REMARK CAVERDOCK CONSTRAINTS:       0.0      0.0      0.0      0.0
REMARK CAVERDOCK TUNNEL: 5     25.6      1.8      6.7
REMARK  1 active torsions:
REMARK  status: ('A' for Active; 'I' for Inactive)
REMARK    1  A    between atoms: C17_13  and  O19_14 
ROOT
ATOM      1  C1  <0> d   1      36.867   7.151  31.847  0.00  0.00     0.018 C 
ATOM      2  C2  <0> d   1      37.989   6.146  32.116  0.00  0.00     0.052 C 
ATOM      3  C4  <0> d   1      39.344   6.791  31.814  0.00  0.00     0.021 C 
ATOM      4  C5  <0> d   1      40.456   5.748  31.956  0.00  0.00    -0.035 C 
ATOM      5  C6  <0> d   1      40.416   5.149  33.363  0.00  0.00     0.016 C 
ATOM      6  C7  <0> d   1      40.262   4.638  30.921  0.00  0.00     0.001 C 
ATOM      7  C9  <0> d   1      41.404   3.625  31.029  0.00  0.00     0.006 C 
ATOM      8  C10 <0> d   1      42.743   4.324  30.794  0.00  0.00     0.006 C 
ATOM      9  C11 <0> d   1      42.936   5.412  31.853  0.00  0.00    -0.005 C 
ATOM     10  C13 <0> d   1      44.247   6.139  31.627  0.00  0.00     0.001 C 
ATOM     11  C15 <0> d   1      45.516   5.292  31.768  0.00  0.00     0.008 C 
ATOM     12  C16 <0> d   1      46.608   6.353  32.076  0.00  0.00     0.033 C 
ATOM     13  C17 <0> d   1      45.874   7.571  32.688  0.00  0.00     0.126 C 
ATOM     14  C20 <0> d   1      44.401   7.166  32.783  0.00  0.00    -0.014 C 
ATOM     15  C21 <0> d   1      44.146   6.453  34.113  0.00  0.00     0.018 C 
ATOM     16  C22 <0> d   1      43.380   8.269  32.587  0.00  0.00     0.012 C 
ATOM     17  C23 <0> d   1      41.987   7.630  32.711  0.00  0.00     0.007 C 
ATOM     18  C24 <0> d   1      41.804   6.434  31.730  0.00  0.00    -0.002 C 
ATOM     19  C26 <0> d   1      38.933   3.918  31.181  0.00  0.00     0.084 C 
ATOM     20  C27 <0> d   1      37.822   4.942  31.214  0.00  0.00     0.131 C 
ATOM     21  O28 <0> d   1      36.830   4.804  30.539  0.00  0.00    -0.298 OA
ENDROOT
BRANCH  13  22
ATOM     22  O19 <0> d   1      46.401   7.869  33.983  0.00  0.00    -0.395 OA
ATOM     23  H45 <0> d   1      47.272   8.290  33.966  0.00  0.00     0.210 HD
ENDBRANCH  13  22
TORSDOF 1
ENDMDL
MODEL 7
REMARK CAVERDOCK RESULT:      25.9      0.000      0.000
REMARK CAVERDOCK CONSTRAINTS:       0.0      0.0      0.0      0.0
REMARK CAVERDOCK TUNNEL: 6     25.9      1.8      7.1
REMARK  1 active torsions:
REMARK  status: ('A' for Active; 'I' for Inactive)
REMARK    1  A    between atoms: C17_13  and  O19_14 
ROOT
ATOM      1  C1  <0> d   1      36.788   7.111  32.017  0.00  0.00     0.018 C 
ATOM      2  C2  <0> d   1      37.909   6.086  32.202  0.00  0.00     0.052 C 
ATOM      3  C4  <0> d   1      39.260   6.739  31.896  0.00  0.00     0.021 C 
ATOM      4  C5  <0> d   1      40.368   5.683  31.953  0.00  0.00    -0.035 C 
ATOM      5  C6  <0> d   1      40.363   5.011  33.327  0.00  0.00     0.016 C 
ATOM      6  C7  <0> d   1      40.138   4.631  30.867  0.00  0.00     0.001 C 
ATOM      7  C9  <0> d   1      41.275   3.606  30.890  0.00  0.00     0.006 C 
ATOM      8  C10 <0> d   1      42.612   4.310  30.654  0.00  0.00     0.006 C 
ATOM      9  C11 <0> d   1      42.842   5.339  31.763  0.00  0.00    -0.005 C 
ATOM     10  C13 <0> d   1      44.152   6.070  31.539  0.00  0.00     0.001 C 
ATOM     11  C15 <0> d   1      45.418   5.210  31.600  0.00  0.00     0.008 C 
ATOM     12  C16 <0> d   1      46.526   6.246  31.932  0.00  0.00     0.033 C 
ATOM     13  C17 <0> d   1      45.817   7.436  32.627  0.00  0.00     0.126 C 
ATOM     14  C20 <0> d   1      44.345   7.033  32.742  0.00  0.00    -0.014 C 
ATOM     15  C21 <0> d   1      44.121   6.254  34.040  0.00  0.00     0.018 C 
ATOM     16  C22 <0> d   1      43.326   8.151  32.632  0.00  0.00     0.012 C 
ATOM     17  C23 <0> d   1      41.933   7.515  32.762  0.00  0.00     0.007 C 
ATOM     18  C24 <0> d   1      41.714   6.372  31.725  0.00  0.00    -0.002 C 
ATOM     19  C26 <0> d   1      38.812   3.905  31.126  0.00  0.00     0.084 C 
ATOM     20  C27 <0> d   1      37.709   4.933  31.243  0.00  0.00     0.131 C 
ATOM     21  O28 <0> d   1      36.698   4.836  30.590  0.00  0.00    -0.298 OA
ENDROOT
BRANCH  13  22
ATOM     22  O19 <0> d   1      46.381   7.662  33.921  0.00  0.00    -0.395 OA
ATOM     23  H45 <0> d   1      46.190   6.963  34.561  0.00  0.00     0.210 HD
ENDBRANCH  13  22
TORSDOF 1
ENDMDL
MODEL 8
REMARK CAVERDOCK RESULT:      26.8      0.000      0.000
REMARK CAVERDOCK CONSTRAINTS:       0.0      0.0      0.0      0.0
REMARK CAVERDOCK TUNNEL: 7     26.8      1.8      8.5
REMARK  1 active torsions:
REMARK  status: ('A' for Active; 'I' for Inactive)
REMARK    1  A    between atoms: C17_13  and  O19_14 
ROOT
ATOM      1  C1  <0> d   1      36.554   7.088  31.902  0.00  0.00     0.018 C 
ATOM      2  C2  <0> d   1      37.665   6.061  32.127  0.00  0.00     0.052 C 
ATOM      3  C4  <0> d   1      39.022   6.685  31.790  0.00  0.00     0.021 C 
ATOM      4  C5  <0> d   1      40.119   5.621  31.889  0.00  0.00    -0.035 C 
ATOM      5  C6  <0> d   1      40.111   5.010  33.291  0.00  0.00     0.016 C 
ATOM      6  C7  <0> d   1      39.875   4.525  30.850  0.00  0.00     0.001 C 
ATOM      7  C9  <0> d   1      41.001   3.491  30.915  0.00  0.00     0.006 C 
ATOM      8  C10 <0> d   1      42.344   4.169  30.645  0.00  0.00     0.006 C 
ATOM      9  C11 <0> d   1      42.588   5.243  31.708  0.00  0.00    -0.005 C 
ATOM     10  C13 <0> d   1      43.905   5.949  31.449  0.00  0.00     0.001 C 
ATOM     11  C15 <0> d   1      45.163   5.079  31.544  0.00  0.00     0.008 C 
ATOM     12  C16 <0> d   1      46.282   6.117  31.828  0.00  0.00     0.033 C 
ATOM     13  C17 <0> d   1      45.588   7.343  32.473  0.00  0.00     0.126 C 
ATOM     14  C20 <0> d   1      44.112   6.962  32.608  0.00  0.00    -0.014 C 
ATOM     15  C21 <0> d   1      43.884   6.241  33.939  0.00  0.00     0.018 C 
ATOM     16  C22 <0> d   1      43.105   8.084  32.454  0.00  0.00     0.012 C 
ATOM     17  C23 <0> d   1      41.705   7.469  32.614  0.00  0.00     0.007 C 
ATOM     18  C24 <0> d   1      41.471   6.285  31.629  0.00  0.00    -0.002 C 
ATOM     19  C26 <0> d   1      38.542   3.826  31.144  0.00  0.00     0.084 C 
ATOM     20  C27 <0> d   1      37.450   4.869  31.220  0.00  0.00     0.131 C 
ATOM     21  O28 <0> d   1      36.436   4.755  30.574  0.00  0.00    -0.298 OA
ENDROOT
BRANCH  13  22
ATOM     22  O19 <0> d   1      46.159   7.619  33.754  0.00  0.00    -0.395 OA
ATOM     23  H45 <0> d   1      45.526   7.579  34.484  0.00  0.00     0.210 HD
ENDBRANCH  13  22
TORSDOF 1
ENDMDL
MODEL 9
REMARK CAVERDOCK RESULT:      27.2      0.000      0.000
REMARK CAVERDOCK CONSTRAINTS:       0.0      0.0      0.0      0.0
REMARK CAVERDOCK TUNNEL: 8     27.2      1.8      9.5
REMARK  1 active torsions:
REMARK  status: ('A' for Active; 'I' for Inactive)
REMARK    1  A    between atoms: C17_13  and  O19_14 
ROOT
ATOM      1  C1  <0> d   1      36.486   7.276  31.754  0.00  0.00     0.018 C 
ATOM      2  C2  <0> d   1      37.551   6.218  32.051  0.00  0.00     0.052 C 
ATOM      3  C4  <0> d   1      38.938   6.772  31.714  0.00  0.00     0.021 C 
ATOM      4  C5  <0> d   1      39.989   5.672  31.886  0.00  0.00    -0.035 C 
ATOM      5  C6  <0> d   1      39.930   5.129  33.315  0.00  0.00     0.016 C 
ATOM      6  C7  <0> d   1      39.722   4.538  30.895  0.00  0.00     0.001 C 
ATOM      7  C9  <0> d   1      40.804   3.465  31.032  0.00  0.00     0.006 C 
ATOM      8  C10 <0> d   1      42.178   4.076  30.760  0.00  0.00     0.006 C 
ATOM      9  C11 <0> d   1      42.444   5.189  31.776  0.00  0.00    -0.005 C 
ATOM     10  C13 <0> d   1      43.794   5.830  31.512  0.00  0.00     0.001 C 
ATOM     11  C15 <0> d   1      45.013   4.917  31.674  0.00  0.00     0.008 C 
ATOM     12  C16 <0> d   1      46.167   5.923  31.933  0.00  0.00     0.033 C 
ATOM     13  C17 <0> d   1      45.511   7.204  32.505  0.00  0.00     0.126 C 
ATOM     14  C20 <0> d   1      44.018   6.888  32.626  0.00  0.00    -0.014 C 
ATOM     15  C21 <0> d   1      43.736   6.242  33.985  0.00  0.00     0.018 C 
ATOM     16  C22 <0> d   1      43.060   8.041  32.398  0.00  0.00     0.012 C 
ATOM     17  C23 <0> d   1      41.634   7.489  32.557  0.00  0.00     0.007 C 
ATOM     18  C24 <0> d   1      41.372   6.270  31.623  0.00  0.00    -0.002 C 
ATOM     19  C26 <0> d   1      38.356   3.906  31.193  0.00  0.00     0.084 C 
ATOM     20  C27 <0> d   1      37.306   4.994  31.196  0.00  0.00     0.131 C 
ATOM     21  O28 <0> d   1      36.301   4.888  30.535  0.00  0.00    -0.298 OA
ENDROOT
BRANCH  13  22
ATOM     22  O19 <0> d   1      46.067   7.519  33.783  0.00  0.00    -0.395 OA
ATOM     23  H45 <0> d   1      46.994   7.793  33.752  0.00  0.00     0.210 HD
ENDBRANCH  13  22
TORSDOF 1
ENDMDL
MODEL 10
REMARK CAVERDOCK RESULT:      28.3      0.000      0.000
REMARK CAVERDOCK CONSTRAINTS:       0.0      0.0      0.0      0.0
REMARK CAVERDOCK TUNNEL: 9     28.3      1.7     10.3
REMARK  1 active torsions:
REMARK  status: ('A' for Active; 'I' for Inactive)
REMARK    1  A    between atoms: C17_13  and  O19_14 
ROOT
ATOM      1  C1  <0> d   1      36.224   7.269  31.585  0.00  0.00     0.018 C 
ATOM      2  C2  <0> d   1      37.280   6.211  31.914  0.00  0.00     0.052 C 
ATOM      3  C4  <0> d   1      38.673   6.754  31.586  0.00  0.00     0.021 C 
ATOM      4  C5  <0> d   1      39.717   5.653  31.790  0.00  0.00    -0.035 C 
ATOM      5  C6  <0> d   1      39.637   5.134  33.227  0.00  0.00     0.016 C 
ATOM      6  C7  <0> d   1      39.458   4.503  30.815  0.00  0.00     0.001 C 
ATOM      7  C9  <0> d   1      40.533   3.428  30.984  0.00  0.00     0.006 C 
ATOM      8  C10 <0> d   1      41.914   4.029  30.719  0.00  0.00     0.006 C 
ATOM      9  C11 <0> d   1      42.172   5.158  31.720  0.00  0.00    -0.005 C 
ATOM     10  C13 <0> d   1      43.527   5.789  31.463  0.00  0.00     0.001 C 
ATOM     11  C15 <0> d   1      44.740   4.874  31.657  0.00  0.00     0.008 C 
ATOM     12  C16 <0> d   1      45.896   5.879  31.914  0.00  0.00     0.033 C 
ATOM     13  C17 <0> d   1      45.237   7.173  32.455  0.00  0.00     0.126 C 
ATOM     14  C20 <0> d   1      43.742   6.865  32.563  0.00  0.00    -0.014 C 
ATOM     15  C21 <0> d   1      43.439   6.243  33.928  0.00  0.00     0.018 C 
ATOM     16  C22 <0> d   1      42.792   8.017  32.302  0.00  0.00     0.012 C 
ATOM     17  C23 <0> d   1      41.361   7.474  32.452  0.00  0.00     0.007 C 
ATOM     18  C24 <0> d   1      41.106   6.240  31.536  0.00  0.00    -0.002 C 
ATOM     19  C26 <0> d   1      38.086   3.882  31.106  0.00  0.00     0.084 C 
ATOM     20  C27 <0> d   1      37.040   4.974  31.077  0.00  0.00     0.131 C 
ATOM     21  O28 <0> d   1      36.044   4.862  30.405  0.00  0.00    -0.298 OA
ENDROOT
BRANCH  13  22
ATOM     22  O19 <0> d   1      45.778   7.506  33.735  0.00  0.00    -0.395 OA
ATOM     23  H45 <0> d   1      46.673   7.872  33.701  0.00  0.00     0.210 HD
ENDBRANCH  13  22
TORSDOF 1
ENDMDL
MODEL 11
REMARK CAVERDOCK RESULT:      29.0      0.000      0.000
REMARK CAVERDOCK CONSTRAINTS:       0.0      0.0      0.0      0.0
REMARK CAVERDOCK TUNNEL: 10     29.0      1.7     11.8
REMARK  1 active torsions:
REMARK  status: ('A' for Active; 'I' for Inactive)
REMARK    1  A    between atoms: C17_13  and  O19_14 
ROOT
ATOM      1  C1  <0> d   1      36.116   6.952  31.547  0.00  0.00     0.018 C 
ATOM      2  C2  <0> d   1      37.214   5.917  31.797  0.00  0.00     0.052 C 
ATOM      3  C4  <0> d   1      38.583   6.532  31.492  0.00  0.00     0.021 C 
ATOM      4  C5  <0> d   1      39.670   5.460  31.616  0.00  0.00    -0.035 C 
ATOM      5  C6  <0> d   1      39.626   4.847  33.017  0.00  0.00     0.016 C 
ATOM      6  C7  <0> d   1      39.442   4.367  30.570  0.00  0.00     0.001 C 
ATOM      7  C9  <0> d   1      40.559   3.324  30.660  0.00  0.00     0.006 C 
ATOM      8  C10 <0> d   1      41.913   3.993  30.422  0.00  0.00     0.006 C 
ATOM      9  C11 <0> d   1      42.140   5.064  31.491  0.00  0.00    -0.005 C 
ATOM     10  C13 <0> d   1      43.468   5.762  31.263  0.00  0.00     0.001 C 
ATOM     11  C15 <0> d   1      44.716   4.883  31.386  0.00  0.00     0.008 C 
ATOM     12  C16 <0> d   1      45.836   5.913  31.697  0.00  0.00     0.033 C 
ATOM     13  C17 <0> d   1      45.136   7.143  32.327  0.00  0.00     0.126 C 
ATOM     14  C20 <0> d   1      43.655   6.772  32.428  0.00  0.00    -0.014 C 
ATOM     15  C21 <0> d   1      43.391   6.052  33.753  0.00  0.00     0.018 C 
ATOM     16  C22 <0> d   1      42.659   7.902  32.251  0.00  0.00     0.012 C 
ATOM     17  C23 <0> d   1      41.252   7.296  32.379  0.00  0.00     0.007 C 
ATOM     18  C24 <0> d   1      41.033   6.115  31.387  0.00  0.00    -0.002 C 
ATOM     19  C26 <0> d   1      38.098   3.677  30.832  0.00  0.00     0.084 C 
ATOM     20  C27 <0> d   1      37.012   4.727  30.884  0.00  0.00     0.131 C 
ATOM     21  O28 <0> d   1      36.012   4.621  30.215  0.00  0.00    -0.298 OA
ENDROOT
BRANCH  13  22
ATOM     22  O19 <0> d   1      45.679   7.414  33.621  0.00  0.00    -0.395 OA
ATOM     23  H45 <0> d   1      45.012   7.576  34.302  0.00  0.00     0.210 HD
ENDBRANCH  13  22
TORSDOF 1
ENDMDL
MODEL 12
REMARK CAVERDOCK RESULT:      29.3      0.000      0.000
REMARK CAVERDOCK CONSTRAINTS:       0.0      0.0      0.0      0.0
REMARK CAVERDOCK TUNNEL: 11     29.3      1.8     12.5
REMARK  1 active torsions:
REMARK  status: ('A' for Active; 'I' for Inactive)
REMARK    1  A    between atoms: C17_13  and  O19_14 
ROOT
ATOM      1  C1  <0> d   1      44.509   6.695  34.630  0.00  0.00     0.018 C 
ATOM      2  C2  <0> d   1      43.794   6.606  33.280  0.00  0.00     0.052 C 
ATOM      3  C4  <0> d   1      42.411   5.977  33.469  0.00  0.00     0.021 C 
ATOM      4  C5  <0> d   1      41.749   5.767  32.105  0.00  0.00    -0.035 C 
ATOM      5  C6  <0> d   1      41.664   7.105  31.368  0.00  0.00     0.016 C 
ATOM      6  C7  <0> d   1      42.568   4.776  31.276  0.00  0.00     0.001 C 
ATOM      7  C9  <0> d   1      41.876   4.527  29.934  0.00  0.00     0.006 C 
ATOM      8  C10 <0> d   1      40.472   3.968  30.170  0.00  0.00     0.006 C 
ATOM      9  C11 <0> d   1      39.656   4.982  30.975  0.00  0.00    -0.005 C 
ATOM     10  C13 <0> d   1      38.264   4.440  31.245  0.00  0.00     0.001 C 
ATOM     11  C15 <0> d   1      37.390   4.196  30.011  0.00  0.00     0.008 C 
ATOM     12  C16 <0> d   1      35.950   4.242  30.592  0.00  0.00     0.033 C 
ATOM     13  C17 <0> d   1      36.030   5.082  31.891  0.00  0.00     0.126 C 
ATOM     14  C20 <0> d   1      37.482   5.554  31.993  0.00  0.00    -0.014 C 
ATOM     15  C21 <0> d   1      37.652   6.872  31.233  0.00  0.00     0.018 C 
ATOM     16  C22 <0> d   1      38.054   5.690  33.390  0.00  0.00     0.012 C 
ATOM     17  C23 <0> d   1      39.511   6.160  33.244  0.00  0.00     0.007 C 
ATOM     18  C24 <0> d   1      40.340   5.214  32.324  0.00  0.00    -0.002 C 
ATOM     19  C26 <0> d   1      43.964   5.355  31.015  0.00  0.00     0.084 C 
ATOM     20  C27 <0> d   1      44.591   5.732  32.337  0.00  0.00     0.131 C 
ATOM     21  O28 <0> d   1      45.697   5.345  32.632  0.00  0.00    -0.298 OA
ENDROOT
BRANCH  13  22
ATOM     22  O19 <0> d   1      35.139   6.197  31.816  0.00  0.00    -0.395 OA
ATOM     23  H45 <0> d   1      34.244   5.967  31.529  0.00  0.00     0.210 HD
ENDBRANCH  13  22
TORSDOF 1
ENDMDL
MODEL 13
REMARK CAVERDOCK RESULT:      30.0      0.000      0.000
REMARK CAVERDOCK CONSTRAINTS:       0.0      0.0      0.0      0.0
REMARK CAVERDOCK TUNNEL: 12     30.0      1.8     13.8
REMARK  1 active torsions:
REMARK  status: ('A' for Active; 'I' for Inactive)
REMARK    1  A    between atoms: C17_13  and  O19_14 
ROOT
ATOM      1  C1  <0> d   1      44.445   6.214  34.667  0.00  0.00     0.018 C 
ATOM      2  C2  <0> d   1      43.689   6.317  33.341  0.00  0.00     0.052 C 
ATOM      3  C4  <0> d   1      42.296   5.699  33.492  0.00  0.00     0.021 C 
ATOM      4  C5  <0> d   1      41.589   5.683  32.134  0.00  0.00    -0.035 C 
ATOM      5  C6  <0> d   1      41.518   7.106  31.579  0.00  0.00     0.016 C 
ATOM      6  C7  <0> d   1      42.357   4.789  31.159  0.00  0.00     0.001 C 
ATOM      7  C9  <0> d   1      41.620   4.732  29.819  0.00  0.00     0.006 C 
ATOM      8  C10 <0> d   1      40.210   4.178  30.026  0.00  0.00     0.006 C 
ATOM      9  C11 <0> d   1      39.444   5.097  30.981  0.00  0.00    -0.005 C 
ATOM     10  C13 <0> d   1      38.047   4.556  31.223  0.00  0.00     0.001 C 
ATOM     11  C15 <0> d   1      37.131   4.493  29.997  0.00  0.00     0.008 C 
ATOM     12  C16 <0> d   1      35.711   4.495  30.626  0.00  0.00     0.033 C 
ATOM     13  C17 <0> d   1      35.850   5.158  32.019  0.00  0.00     0.126 C 
ATOM     14  C20 <0> d   1      37.316   5.581  32.133  0.00  0.00    -0.014 C 
ATOM     15  C21 <0> d   1      37.498   6.982  31.545  0.00  0.00     0.018 C 
ATOM     16  C22 <0> d   1      37.933   5.522  33.517  0.00  0.00     0.012 C 
ATOM     17  C23 <0> d   1      39.397   5.974  33.386  0.00  0.00     0.007 C 
ATOM     18  C24 <0> d   1      40.173   5.137  32.325  0.00  0.00    -0.002 C 
ATOM     19  C26 <0> d   1      43.759   5.366  30.929  0.00  0.00     0.084 C 
ATOM     20  C27 <0> d   1      44.435   5.554  32.268  0.00  0.00     0.131 C 
ATOM     21  O28 <0> d   1      45.538   5.109  32.475  0.00  0.00    -0.298 OA
ENDROOT
BRANCH  13  22
ATOM     22  O19 <0> d   1      34.987   6.293  32.117  0.00  0.00    -0.395 OA
ATOM     23  H45 <0> d   1      34.219   6.255  31.530  0.00  0.00     0.210 HD
ENDBRANCH  13  22
TORSDOF 1
ENDMDL
MODEL 14
REMARK CAVERDOCK RESULT:      27.3      0.000      0.000
REMARK CAVERDOCK CONSTRAINTS:       0.1      0.0      0.0      0.0
REMARK CAVERDOCK TUNNEL: 13     27.3      1.8     14.7
REMARK  1 active torsions:
REMARK  status: ('A' for Active; 'I' for Inactive)
REMARK    1  A    between atoms: C17_13  and  O19_14 
ROOT
ATOM      1  C1  <0> d   1      44.170   6.647  34.469  0.00  0.00     0.018 C 
ATOM      2  C2  <0> d   1      43.422   6.536  33.138  0.00  0.00     0.052 C 
ATOM      3  C4  <0> d   1      42.026   5.956  33.378  0.00  0.00     0.021 C 
ATOM      4  C5  <0> d   1      41.326   5.723  32.036  0.00  0.00    -0.035 C 
ATOM      5  C6  <0> d   1      41.265   7.038  31.257  0.00  0.00     0.016 C 
ATOM      6  C7  <0> d   1      42.097   4.681  31.223  0.00  0.00     0.001 C 
ATOM      7  C9  <0> d   1      41.368   4.410  29.905  0.00  0.00     0.006 C 
ATOM      8  C10 <0> d   1      39.954   3.902  30.189  0.00  0.00     0.006 C 
ATOM      9  C11 <0> d   1      39.186   4.965  30.978  0.00  0.00    -0.005 C 
ATOM     10  C13 <0> d   1      37.786   4.475  31.295  0.00  0.00     0.001 C 
ATOM     11  C15 <0> d   1      36.877   4.218  30.089  0.00  0.00     0.008 C 
ATOM     12  C16 <0> d   1      35.453   4.326  30.700  0.00  0.00     0.033 C 
ATOM     13  C17 <0> d   1      35.587   5.205  31.968  0.00  0.00     0.126 C 
ATOM     14  C20 <0> d   1      37.054   5.636  32.023  0.00  0.00    -0.014 C 
ATOM     15  C21 <0> d   1      37.245   6.923  31.217  0.00  0.00     0.018 C 
ATOM     16  C22 <0> d   1      37.662   5.799  33.402  0.00  0.00     0.012 C 
ATOM     17  C23 <0> d   1      39.128   6.219  33.210  0.00  0.00     0.007 C 
ATOM     18  C24 <0> d   1      39.907   5.220  32.303  0.00  0.00    -0.002 C 
ATOM     19  C26 <0> d   1      43.503   5.208  30.912  0.00  0.00     0.084 C 
ATOM     20  C27 <0> d   1      44.171   5.608  32.207  0.00  0.00     0.131 C 
ATOM     21  O28 <0> d   1      45.271   5.198  32.491  0.00  0.00    -0.298 OA
ENDROOT
BRANCH  13  22
ATOM     22  O19 <0> d   1      34.728   6.344  31.876  0.00  0.00    -0.395 OA
ATOM     23  H45 <0> d   1      34.918   6.919  31.122  0.00  0.00     0.210 HD
ENDBRANCH  13  22
TORSDOF 1
ENDMDL
MODEL 15
REMARK CAVERDOCK RESULT:      27.9      0.000      0.000
REMARK CAVERDOCK CONSTRAINTS:       0.2      0.0      0.0      0.0
REMARK CAVERDOCK TUNNEL: 14     27.9      1.8     15.4
REMARK  1 active torsions:
REMARK  status: ('A' for Active; 'I' for Inactive)
REMARK    1  A    between atoms: C17_13  and  O19_14 
ROOT
ATOM      1  C1  <0> d   1      43.883   6.739  34.507  0.00  0.00     0.018 C 
ATOM      2  C2  <0> d   1      43.178   6.571  33.160  0.00  0.00     0.052 C 
ATOM      3  C4  <0> d   1      41.818   5.898  33.369  0.00  0.00     0.021 C 
ATOM      4  C5  <0> d   1      41.170   5.611  32.011  0.00  0.00    -0.035 C 
ATOM      5  C6  <0> d   1      41.040   6.915  31.222  0.00  0.00     0.016 C 
ATOM      6  C7  <0> d   1      42.029   4.619  31.225  0.00  0.00     0.001 C 
ATOM      7  C9  <0> d   1      41.353   4.292  29.892  0.00  0.00     0.006 C 
ATOM      8  C10 <0> d   1      39.970   3.691  30.144  0.00  0.00     0.006 C 
ATOM      9  C11 <0> d   1      39.113   4.705  30.906  0.00  0.00    -0.005 C 
ATOM     10  C13 <0> d   1      37.742   4.123  31.193  0.00  0.00     0.001 C 
ATOM     11  C15 <0> d   1      36.883   3.798  29.966  0.00  0.00     0.008 C 
ATOM     12  C16 <0> d   1      35.439   3.813  30.540  0.00  0.00     0.033 C 
ATOM     13  C17 <0> d   1      35.482   4.706  31.806  0.00  0.00     0.126 C 
ATOM     14  C20 <0> d   1      36.915   5.235  31.894  0.00  0.00    -0.014 C 
ATOM     15  C21 <0> d   1      37.039   6.528  31.083  0.00  0.00     0.018 C 
ATOM     16  C22 <0> d   1      37.475   5.447  33.286  0.00  0.00     0.012 C 
ATOM     17  C23 <0> d   1      38.914   5.964  33.127  0.00  0.00     0.007 C 
ATOM     18  C24 <0> d   1      39.782   5.015  32.247  0.00  0.00    -0.002 C 
ATOM     19  C26 <0> d   1      43.404   5.239  30.945  0.00  0.00     0.084 C 
ATOM     20  C27 <0> d   1      44.011   5.690  32.254  0.00  0.00     0.131 C 
ATOM     21  O28 <0> d   1      45.129   5.357  32.568  0.00  0.00    -0.298 OA
ENDROOT
BRANCH  13  22
ATOM     22  O19 <0> d   1      34.551   5.783  31.684  0.00  0.00    -0.395 OA
ATOM     23  H45 <0> d   1      34.830   6.476  31.069  0.00  0.00     0.210 HD
ENDBRANCH  13  22
TORSDOF 1
ENDMDL
MODEL 16
REMARK CAVERDOCK RESULT:      26.5      0.000      0.000
REMARK CAVERDOCK CONSTRAINTS:       0.4      0.0      0.0      0.0
REMARK CAVERDOCK TUNNEL: 15     26.5      1.8     16.3
REMARK  1 active torsions:
REMARK  status: ('A' for Active; 'I' for Inactive)
REMARK    1  A    between atoms: C17_13  and  O19_14 
ROOT
ATOM      1  C1  <0> d   1      43.736   6.745  34.382  0.00  0.00     0.018 C 
ATOM      2  C2  <0> d   1      43.003   6.529  33.057  0.00  0.00     0.052 C 
ATOM      3  C4  <0> d   1      41.608   5.959  33.326  0.00  0.00     0.021 C 
ATOM      4  C5  <0> d   1      40.923   5.620  31.999  0.00  0.00    -0.035 C 
ATOM      5  C6  <0> d   1      40.862   6.872  31.122  0.00  0.00     0.016 C 
ATOM      6  C7  <0> d   1      41.708   4.525  31.274  0.00  0.00     0.001 C 
ATOM      7  C9  <0> d   1      40.994   4.150  29.974  0.00  0.00     0.006 C 
ATOM      8  C10 <0> d   1      39.580   3.656  30.282  0.00  0.00     0.006 C 
ATOM      9  C11 <0> d   1      38.799   4.770  30.980  0.00  0.00    -0.005 C 
ATOM     10  C13 <0> d   1      37.398   4.297  31.321  0.00  0.00     0.001 C 
ATOM     11  C15 <0> d   1      36.503   3.943  30.129  0.00  0.00     0.008 C 
ATOM     12  C16 <0> d   1      35.072   4.088  30.715  0.00  0.00     0.033 C 
ATOM     13  C17 <0> d   1      35.188   5.061  31.915  0.00  0.00     0.126 C 
ATOM     14  C20 <0> d   1      36.652   5.504  31.951  0.00  0.00    -0.014 C 
ATOM     15  C21 <0> d   1      36.844   6.728  31.052  0.00  0.00     0.018 C 
ATOM     16  C22 <0> d   1      37.244   5.776  33.320  0.00  0.00     0.012 C 
ATOM     17  C23 <0> d   1      38.710   6.190  33.110  0.00  0.00     0.007 C 
ATOM     18  C24 <0> d   1      39.504   5.130  32.290  0.00  0.00    -0.002 C 
ATOM     19  C26 <0> d   1      43.114   5.037  30.938  0.00  0.00     0.084 C 
ATOM     20  C27 <0> d   1      43.767   5.538  32.206  0.00  0.00     0.131 C 
ATOM     21  O28 <0> d   1      44.866   5.158  32.531  0.00  0.00    -0.298 OA
ENDROOT
BRANCH  13  22
ATOM     22  O19 <0> d   1      34.323   6.183  31.728  0.00  0.00    -0.395 OA
ATOM     23  H45 <0> d   1      33.940   6.526  32.547  0.00  0.00     0.210 HD
ENDBRANCH  13  22
TORSDOF 1
ENDMDL
MODEL 17
REMARK CAVERDOCK RESULT:      27.0      0.000      0.000
REMARK CAVERDOCK CONSTRAINTS:       0.3      0.0      0.0      0.0
REMARK CAVERDOCK TUNNEL: 16     27.0      1.9     17.1
REMARK  1 active torsions:
REMARK  status: ('A' for Active; 'I' for Inactive)
REMARK    1  A    between atoms: C17_13  and  O19_14 
ROOT
ATOM      1  C1  <0> d   1      43.688   6.197  34.558  0.00  0.00     0.018 C 
ATOM      2  C2  <0> d   1      42.920   6.244  33.235  0.00  0.00     0.052 C 
ATOM      3  C4  <0> d   1      41.523   5.648  33.428  0.00  0.00     0.021 C 
ATOM      4  C5  <0> d   1      40.802   5.574  32.079  0.00  0.00    -0.035 C 
ATOM      5  C6  <0> d   1      40.740   6.970  31.456  0.00  0.00     0.016 C 
ATOM      6  C7  <0> d   1      41.553   4.627  31.141  0.00  0.00     0.001 C 
ATOM      7  C9  <0> d   1      40.802   4.513  29.812  0.00  0.00     0.006 C 
ATOM      8  C10 <0> d   1      39.389   3.985  30.058  0.00  0.00     0.006 C 
ATOM      9  C11 <0> d   1      38.641   4.956  30.974  0.00  0.00    -0.005 C 
ATOM     10  C13 <0> d   1      37.242   4.442  31.255  0.00  0.00     0.001 C 
ATOM     11  C15 <0> d   1      36.313   4.330  30.042  0.00  0.00     0.008 C 
ATOM     12  C16 <0> d   1      34.899   4.377  30.682  0.00  0.00     0.033 C 
ATOM     13  C17 <0> d   1      35.058   5.104  32.041  0.00  0.00     0.126 C 
ATOM     14  C20 <0> d   1      36.530   5.517  32.122  0.00  0.00    -0.014 C 
ATOM     15  C21 <0> d   1      36.720   6.886  31.465  0.00  0.00     0.018 C 
ATOM     16  C22 <0> d   1      37.159   5.518  33.501  0.00  0.00     0.012 C 
ATOM     17  C23 <0> d   1      38.625   5.948  33.335  0.00  0.00     0.007 C 
ATOM     18  C24 <0> d   1      39.383   5.054  32.309  0.00  0.00    -0.002 C 
ATOM     19  C26 <0> d   1      42.958   5.178  30.871  0.00  0.00     0.084 C 
ATOM     20  C27 <0> d   1      43.649   5.423  32.193  0.00  0.00     0.131 C 
ATOM     21  O28 <0> d   1      44.749   4.977  32.411  0.00  0.00    -0.298 OA
ENDROOT
BRANCH  13  22
ATOM     22  O19 <0> d   1      34.208   6.252  32.091  0.00  0.00    -0.395 OA
ATOM     23  H45 <0> d   1      33.987   6.617  31.223  0.00  0.00     0.210 HD
ENDBRANCH  13  22
TORSDOF 1
ENDMDL
MODEL 18
REMARK CAVERDOCK RESULT:      26.7      0.000      0.000
REMARK CAVERDOCK CONSTRAINTS:       0.0      0.0      0.0      0.0
REMARK CAVERDOCK TUNNEL: 17     26.7      1.9     18.4
REMARK  1 active torsions:
REMARK  status: ('A' for Active; 'I' for Inactive)
REMARK    1  A    between atoms: C17_13  and  O19_14 
ROOT
ATOM      1  C1  <0> d   1      43.420   6.220  34.453  0.00  0.00     0.018 C 
ATOM      2  C2  <0> d   1      42.669   6.156  33.122  0.00  0.00     0.052 C 
ATOM      3  C4  <0> d   1      41.268   5.582  33.347  0.00  0.00     0.021 C 
ATOM      4  C5  <0> d   1      40.563   5.396  32.000  0.00  0.00    -0.035 C 
ATOM      5  C6  <0> d   1      40.512   6.734  31.261  0.00  0.00     0.016 C 
ATOM      6  C7  <0> d   1      41.322   4.371  31.155  0.00  0.00     0.001 C 
ATOM      7  C9  <0> d   1      40.587   4.146  29.832  0.00  0.00     0.006 C 
ATOM      8  C10 <0> d   1      39.169   3.643  30.104  0.00  0.00     0.006 C 
ATOM      9  C11 <0> d   1      38.413   4.690  30.926  0.00  0.00    -0.005 C 
ATOM     10  C13 <0> d   1      37.009   4.204  31.232  0.00  0.00     0.001 C 
ATOM     11  C15 <0> d   1      36.095   3.991  30.021  0.00  0.00     0.008 C 
ATOM     12  C16 <0> d   1      34.673   4.095  30.638  0.00  0.00     0.033 C 
ATOM     13  C17 <0> d   1      34.818   4.935  31.931  0.00  0.00     0.126 C 
ATOM     14  C20 <0> d   1      36.290   5.350  31.995  0.00  0.00    -0.014 C 
ATOM     15  C21 <0> d   1      36.492   6.658  31.227  0.00  0.00     0.018 C 
ATOM     16  C22 <0> d   1      36.902   5.467  33.378  0.00  0.00     0.012 C 
ATOM     17  C23 <0> d   1      38.372   5.878  33.194  0.00  0.00     0.007 C 
ATOM     18  C24 <0> d   1      39.139   4.899  32.256  0.00  0.00    -0.002 C 
ATOM     19  C26 <0> d   1      42.732   4.894  30.857  0.00  0.00     0.084 C 
ATOM     20  C27 <0> d   1      43.407   5.249  32.162  0.00  0.00     0.131 C 
ATOM     21  O28 <0> d   1      44.504   4.821  32.431  0.00  0.00    -0.298 OA
ENDROOT
BRANCH  13  22
ATOM     22  O19 <0> d   1      33.970   6.084  31.875  0.00  0.00    -0.395 OA
ATOM     23  H45 <0> d   1      33.280   6.030  31.199  0.00  0.00     0.210 HD
ENDBRANCH  13  22
TORSDOF 1
ENDMDL
MODEL 19
REMARK CAVERDOCK RESULT:      26.9      0.000      0.000
REMARK CAVERDOCK CONSTRAINTS:       0.0      0.0      0.0      0.0
REMARK CAVERDOCK TUNNEL: 18     26.9      1.9     19.5
REMARK  1 active torsions:
REMARK  status: ('A' for Active; 'I' for Inactive)
REMARK    1  A    between atoms: C17_13  and  O19_14 
ROOT
ATOM      1  C1  <0> d   1      43.398   6.151  34.255  0.00  0.00     0.018 C 
ATOM      2  C2  <0> d   1      42.594   6.131  32.953  0.00  0.00     0.052 C 
ATOM      3  C4  <0> d   1      41.195   5.569  33.220  0.00  0.00     0.021 C 
ATOM      4  C5  <0> d   1      40.435   5.426  31.898  0.00  0.00    -0.035 C 
ATOM      5  C6  <0> d   1      40.374   6.783  31.195  0.00  0.00     0.016 C 
ATOM      6  C7  <0> d   1      41.145   4.413  30.998  0.00  0.00     0.001 C 
ATOM      7  C9  <0> d   1      40.356   4.232  29.700  0.00  0.00     0.006 C 
ATOM      8  C10 <0> d   1      38.943   3.741  30.016  0.00  0.00     0.006 C 
ATOM      9  C11 <0> d   1      38.235   4.776  30.893  0.00  0.00    -0.005 C 
ATOM     10  C13 <0> d   1      36.837   4.301  31.243  0.00  0.00     0.001 C 
ATOM     11  C15 <0> d   1      35.873   4.130  30.065  0.00  0.00     0.008 C 
ATOM     12  C16 <0> d   1      34.478   4.237  30.740  0.00  0.00     0.033 C 
ATOM     13  C17 <0> d   1      34.686   5.041  32.047  0.00  0.00     0.126 C 
ATOM     14  C20 <0> d   1      36.164   5.436  32.063  0.00  0.00    -0.014 C 
ATOM     15  C21 <0> d   1      36.354   6.760  31.320  0.00  0.00     0.018 C 
ATOM     16  C22 <0> d   1      36.833   5.510  33.422  0.00  0.00     0.012 C 
ATOM     17  C23 <0> d   1      38.300   5.906  33.190  0.00  0.00     0.007 C 
ATOM     18  C24 <0> d   1      39.016   4.941  32.198  0.00  0.00    -0.002 C 
ATOM     19  C26 <0> d   1      42.550   4.926  30.657  0.00  0.00     0.084 C 
ATOM     20  C27 <0> d   1      43.281   5.239  31.942  0.00  0.00     0.131 C 
ATOM     21  O28 <0> d   1      44.381   4.789  32.157  0.00  0.00    -0.298 OA
ENDROOT
BRANCH  13  22
ATOM     22  O19 <0> d   1      33.853   6.202  32.053  0.00  0.00    -0.395 OA
ATOM     23  H45 <0> d   1      33.296   6.284  32.840  0.00  0.00     0.210 HD
ENDBRANCH  13  22
TORSDOF 1
ENDMDL
MODEL 20
REMARK CAVERDOCK RESULT:      27.2      0.000      0.000
REMARK CAVERDOCK CONSTRAINTS:       0.0      0.0      0.0      0.0
REMARK CAVERDOCK TUNNEL: 19     27.2      1.9     20.7
REMARK  1 active torsions:
REMARK  status: ('A' for Active; 'I' for Inactive)
REMARK    1  A    between atoms: C17_13  and  O19_14 
ROOT
ATOM      1  C1  <0> d   1      42.725   7.399  33.589  0.00  0.00     0.018 C 
ATOM      2  C2  <0> d   1      42.148   6.715  32.348  0.00  0.00     0.052 C 
ATOM      3  C4  <0> d   1      40.764   6.144  32.669  0.00  0.00     0.021 C 
ATOM      4  C5  <0> d   1      40.243   5.348  31.470  0.00  0.00    -0.035 C 
ATOM      5  C6  <0> d   1      40.209   6.249  30.235  0.00  0.00     0.016 C 
ATOM      6  C7  <0> d   1      41.156   4.149  31.206  0.00  0.00     0.001 C 
ATOM      7  C9  <0> d   1      40.604   3.325  30.041  0.00  0.00     0.006 C 
ATOM      8  C10 <0> d   1      39.193   2.837  30.373  0.00  0.00     0.006 C 
ATOM      9  C11 <0> d   1      38.285   4.046  30.607  0.00  0.00    -0.005 C 
ATOM     10  C13 <0> d   1      36.883   3.589  30.964  0.00  0.00     0.001 C 
ATOM     11  C15 <0> d   1      36.138   2.803  29.879  0.00  0.00     0.008 C 
ATOM     12  C16 <0> d   1      34.648   3.006  30.266  0.00  0.00     0.033 C 
ATOM     13  C17 <0> d   1      34.585   4.315  31.093  0.00  0.00     0.126 C 
ATOM     14  C20 <0> d   1      36.012   4.867  31.106  0.00  0.00    -0.014 C 
ATOM     15  C21 <0> d   1      36.234   5.756  29.880  0.00  0.00     0.018 C 
ATOM     16  C22 <0> d   1      36.442   5.606  32.359  0.00  0.00     0.012 C 
ATOM     17  C23 <0> d   1      37.898   6.053  32.150  0.00  0.00     0.007 C 
ATOM     18  C24 <0> d   1      38.828   4.858  31.784  0.00  0.00    -0.002 C 
ATOM     19  C26 <0> d   1      42.561   4.644  30.841  0.00  0.00     0.084 C 
ATOM     20  C27 <0> d   1      43.049   5.573  31.929  0.00  0.00     0.131 C 
ATOM     21  O28 <0> d   1      44.126   5.408  32.450  0.00  0.00    -0.298 OA
ENDROOT
BRANCH  13  22
ATOM     22  O19 <0> d   1      33.688   5.245  30.483  0.00  0.00    -0.395 OA
ATOM     23  H45 <0> d   1      33.894   6.171  30.670  0.00  0.00     0.210 HD
ENDBRANCH  13  22
TORSDOF 1
ENDMDL
MODEL 21
REMARK CAVERDOCK RESULT:      26.4      0.000      0.000
REMARK CAVERDOCK CONSTRAINTS:       0.0      0.0      0.0      0.0
REMARK CAVERDOCK TUNNEL: 20     26.4      1.9     21.1
REMARK  1 active torsions:
REMARK  status: ('A' for Active; 'I' for Inactive)
REMARK    1  A    between atoms: C17_13  and  O19_14 
ROOT
ATOM      1  C1  <0> d   1      42.628   7.265  33.564  0.00  0.00     0.018 C 
ATOM      2  C2  <0> d   1      42.042   6.580  32.327  0.00  0.00     0.052 C 
ATOM      3  C4  <0> d   1      40.638   6.058  32.643  0.00  0.00     0.021 C 
ATOM      4  C5  <0> d   1      40.103   5.261  31.450  0.00  0.00    -0.035 C 
ATOM      5  C6  <0> d   1      40.110   6.144  30.201  0.00  0.00     0.016 C 
ATOM      6  C7  <0> d   1      40.981   4.030  31.214  0.00  0.00     0.001 C 
ATOM      7  C9  <0> d   1      40.415   3.206  30.055  0.00  0.00     0.006 C 
ATOM      8  C10 <0> d   1      38.986   2.767  30.380  0.00  0.00     0.006 C 
ATOM      9  C11 <0> d   1      38.114   4.007  30.587  0.00  0.00    -0.005 C 
ATOM     10  C13 <0> d   1      36.695   3.600  30.936  0.00  0.00     0.001 C 
ATOM     11  C15 <0> d   1      35.937   2.821  29.856  0.00  0.00     0.008 C 
ATOM     12  C16 <0> d   1      34.450   3.077  30.224  0.00  0.00     0.033 C 
ATOM     13  C17 <0> d   1      34.420   4.398  31.031  0.00  0.00     0.126 C 
ATOM     14  C20 <0> d   1      35.863   4.907  31.050  0.00  0.00    -0.014 C 
ATOM     15  C21 <0> d   1      36.125   5.769  29.813  0.00  0.00     0.018 C 
ATOM     16  C22 <0> d   1      36.304   5.650  32.296  0.00  0.00     0.012 C 
ATOM     17  C23 <0> d   1      37.775   6.049  32.095  0.00  0.00     0.007 C 
ATOM     18  C24 <0> d   1      38.671   4.820  31.757  0.00  0.00    -0.002 C 
ATOM     19  C26 <0> d   1      42.405   4.476  30.856  0.00  0.00     0.084 C 
ATOM     20  C27 <0> d   1      42.911   5.405  31.935  0.00  0.00     0.131 C 
ATOM     21  O28 <0> d   1      43.977   5.215  32.469  0.00  0.00    -0.298 OA
ENDROOT
BRANCH  13  22
ATOM     22  O19 <0> d   1      33.558   5.347  30.397  0.00  0.00    -0.395 OA
ATOM     23  H45 <0> d   1      33.051   4.984  29.658  0.00  0.00     0.210 HD
ENDBRANCH  13  22
TORSDOF 1
ENDMDL
MODEL 22
REMARK CAVERDOCK RESULT:      25.4      0.000      0.000
REMARK CAVERDOCK CONSTRAINTS:       0.0      0.0      0.0      0.0
REMARK CAVERDOCK TUNNEL: 21     25.4      1.8     22.7
REMARK  1 active torsions:
REMARK  status: ('A' for Active; 'I' for Inactive)
REMARK    1  A    between atoms: C17_13  and  O19_14 
ROOT
ATOM      1  C1  <0> d   1      42.357   7.226  33.380  0.00  0.00     0.018 C 
ATOM      2  C2  <0> d   1      41.772   6.543  32.142  0.00  0.00     0.052 C 
ATOM      3  C4  <0> d   1      40.384   5.985  32.467  0.00  0.00     0.021 C 
ATOM      4  C5  <0> d   1      39.854   5.189  31.270  0.00  0.00    -0.035 C 
ATOM      5  C6  <0> d   1      39.826   6.087  30.032  0.00  0.00     0.016 C 
ATOM      6  C7  <0> d   1      40.757   3.982  31.008  0.00  0.00     0.001 C 
ATOM      7  C9  <0> d   1      40.197   3.159  29.846  0.00  0.00     0.006 C 
ATOM      8  C10 <0> d   1      38.783   2.684  30.182  0.00  0.00     0.006 C 
ATOM      9  C11 <0> d   1      37.885   3.901  30.414  0.00  0.00    -0.005 C 
ATOM     10  C13 <0> d   1      36.479   3.456  30.774  0.00  0.00     0.001 C 
ATOM     11  C15 <0> d   1      35.727   2.674  29.693  0.00  0.00     0.008 C 
ATOM     12  C16 <0> d   1      34.239   2.890  30.081  0.00  0.00     0.033 C 
ATOM     13  C17 <0> d   1      34.188   4.201  30.905  0.00  0.00     0.126 C 
ATOM     14  C20 <0> d   1      35.619   4.742  30.914  0.00  0.00    -0.014 C 
ATOM     15  C21 <0> d   1      35.846   5.625  29.685  0.00  0.00     0.018 C 
ATOM     16  C22 <0> d   1      36.057   5.480  32.164  0.00  0.00     0.012 C 
ATOM     17  C23 <0> d   1      37.516   5.915  31.952  0.00  0.00     0.007 C 
ATOM     18  C24 <0> d   1      38.437   4.712  31.588  0.00  0.00    -0.002 C 
ATOM     19  C26 <0> d   1      42.166   4.465  30.640  0.00  0.00     0.084 C 
ATOM     20  C27 <0> d   1      42.663   5.393  31.725  0.00  0.00     0.131 C 
ATOM     21  O28 <0> d   1      43.739   5.221  32.244  0.00  0.00    -0.298 OA
ENDROOT
BRANCH  13  22
ATOM     22  O19 <0> d   1      33.297   5.136  30.293  0.00  0.00    -0.395 OA
ATOM     23  H45 <0> d   1      32.575   5.425  30.867  0.00  0.00     0.210 HD
ENDBRANCH  13  22
TORSDOF 1
ENDMDL
MODEL 23
REMARK CAVERDOCK RESULT:      25.3      0.000      0.000
REMARK CAVERDOCK CONSTRAINTS:       0.0      0.0      0.0      0.0
REMARK CAVERDOCK TUNNEL: 22     25.3      1.8     23.1
REMARK  1 active torsions:
REMARK  status: ('A' for Active; 'I' for Inactive)
REMARK    1  A    between atoms: C17_13  and  O19_14 
ROOT
ATOM      1  C1  <0> d   1      42.422   6.448  33.416  0.00  0.00     0.018 C 
ATOM      2  C2  <0> d   1      41.718   5.960  32.148  0.00  0.00     0.052 C 
ATOM      3  C4  <0> d   1      40.321   5.440  32.501  0.00  0.00     0.021 C 
ATOM      4  C5  <0> d   1      39.667   4.832  31.257  0.00  0.00    -0.035 C 
ATOM      5  C6  <0> d   1      39.615   5.880  30.144  0.00  0.00     0.016 C 
ATOM      6  C7  <0> d   1      40.475   3.621  30.785  0.00  0.00     0.001 C 
ATOM      7  C9  <0> d   1      39.790   2.983  29.574  0.00  0.00     0.006 C 
ATOM      8  C10 <0> d   1      38.374   2.545  29.950  0.00  0.00     0.006 C 
ATOM      9  C11 <0> d   1      37.570   3.769  30.393  0.00  0.00    -0.005 C 
ATOM     10  C13 <0> d   1      36.166   3.358  30.796  0.00  0.00     0.001 C 
ATOM     11  C15 <0> d   1      35.298   2.760  29.684  0.00  0.00     0.008 C 
ATOM     12  C16 <0> d   1      33.855   3.004  30.202  0.00  0.00     0.033 C 
ATOM     13  C17 <0> d   1      33.939   4.201  31.182  0.00  0.00     0.126 C 
ATOM     14  C20 <0> d   1      35.398   4.660  31.155  0.00  0.00    -0.014 C 
ATOM     15  C21 <0> d   1      35.600   5.678  30.030  0.00  0.00     0.018 C 
ATOM     16  C22 <0> d   1      35.961   5.209  32.451  0.00  0.00     0.012 C 
ATOM     17  C23 <0> d   1      37.427   5.589  32.189  0.00  0.00     0.007 C 
ATOM     18  C24 <0> d   1      38.246   4.394  31.615  0.00  0.00    -0.002 C 
ATOM     19  C26 <0> d   1      41.884   4.071  30.378  0.00  0.00     0.084 C 
ATOM     20  C27 <0> d   1      42.506   4.826  31.530  0.00  0.00     0.131 C 
ATOM     21  O28 <0> d   1      43.602   4.532  31.946  0.00  0.00    -0.298 OA
ENDROOT
BRANCH  13  22
ATOM     22  O19 <0> d   1      33.070   5.253  30.755  0.00  0.00    -0.395 OA
ATOM     23  H45 <0> d   1      33.154   6.067  31.271  0.00  0.00     0.210 HD
ENDBRANCH  13  22
TORSDOF 1
ENDMDL
MODEL 24
REMARK CAVERDOCK RESULT:      24.8      0.000      0.000
REMARK CAVERDOCK CONSTRAINTS:       0.0      0.0      0.0      0.0
REMARK CAVERDOCK TUNNEL: 23     24.8      1.8     24.1
REMARK  1 active torsions:
REMARK  status: ('A' for Active; 'I' for Inactive)
REMARK    1  A    between atoms: C17_13  and  O19_14 
ROOT
ATOM      1  C1  <0> d   1      41.914   7.238  33.202  0.00  0.00     0.018 C 
ATOM      2  C2  <0> d   1      41.323   6.496  32.001  0.00  0.00     0.052 C 
ATOM      3  C4  <0> d   1      39.934   5.960  32.359  0.00  0.00     0.021 C 
ATOM      4  C5  <0> d   1      39.397   5.108  31.206  0.00  0.00    -0.035 C 
ATOM      5  C6  <0> d   1      39.367   5.943  29.925  0.00  0.00     0.016 C 
ATOM      6  C7  <0> d   1      40.294   3.886  31.002  0.00  0.00     0.001 C 
ATOM      7  C9  <0> d   1      39.727   3.007  29.885  0.00  0.00     0.006 C 
ATOM      8  C10 <0> d   1      38.312   2.555  30.250  0.00  0.00     0.006 C 
ATOM      9  C11 <0> d   1      37.419   3.785  30.423  0.00  0.00    -0.005 C 
ATOM     10  C13 <0> d   1      36.014   3.365  30.810  0.00  0.00     0.001 C 
ATOM     11  C15 <0> d   1      35.254   2.531  29.773  0.00  0.00     0.008 C 
ATOM     12  C16 <0> d   1      33.769   2.772  30.155  0.00  0.00     0.033 C 
ATOM     13  C17 <0> d   1      33.726   4.123  30.911  0.00  0.00     0.126 C 
ATOM     14  C20 <0> d   1      35.159   4.659  30.888  0.00  0.00    -0.014 C 
ATOM     15  C21 <0> d   1      35.385   5.478  29.615  0.00  0.00     0.018 C 
ATOM     16  C22 <0> d   1      35.604   5.458  32.098  0.00  0.00     0.012 C 
ATOM     17  C23 <0> d   1      37.064   5.876  31.859  0.00  0.00     0.007 C 
ATOM     18  C24 <0> d   1      37.979   4.652  31.553  0.00  0.00    -0.002 C 
ATOM     19  C26 <0> d   1      41.703   4.344  30.605  0.00  0.00     0.084 C 
ATOM     20  C27 <0> d   1      42.208   5.323  31.640  0.00  0.00     0.131 C 
ATOM     21  O28 <0> d   1      43.286   5.174  32.163  0.00  0.00    -0.298 OA
ENDROOT
BRANCH  13  22
ATOM     22  O19 <0> d   1      32.836   5.030  30.256  0.00  0.00    -0.395 OA
ATOM     23  H45 <0> d   1      32.386   4.653  29.488  0.00  0.00     0.210 HD
ENDBRANCH  13  22
TORSDOF 1
ENDMDL
MODEL 25
REMARK CAVERDOCK RESULT:      24.3      0.000      0.000
REMARK CAVERDOCK CONSTRAINTS:       0.2      0.0      0.0      0.0
REMARK CAVERDOCK TUNNEL: 24     24.3      1.8     25.1
REMARK  1 active torsions:
REMARK  status: ('A' for Active; 'I' for Inactive)
REMARK    1  A    between atoms: C17_13  and  O19_14 
ROOT
ATOM      1  C1  <0> d   1      42.015   6.943  32.786  0.00  0.00     0.018 C 
ATOM      2  C2  <0> d   1      41.304   6.207  31.648  0.00  0.00     0.052 C 
ATOM      3  C4  <0> d   1      39.908   5.776  32.105  0.00  0.00     0.021 C 
ATOM      4  C5  <0> d   1      39.247   4.928  31.014  0.00  0.00    -0.035 C 
ATOM      5  C6  <0> d   1      39.194   5.725  29.710  0.00  0.00     0.016 C 
ATOM      6  C7  <0> d   1      40.049   3.643  30.798  0.00  0.00     0.001 C 
ATOM      7  C9  <0> d   1      39.358   2.773  29.746  0.00  0.00     0.006 C 
ATOM      8  C10 <0> d   1      37.942   2.426  30.208  0.00  0.00     0.006 C 
ATOM      9  C11 <0> d   1      37.144   3.718  30.393  0.00  0.00    -0.005 C 
ATOM     10  C13 <0> d   1      35.740   3.404  30.876  0.00  0.00     0.001 C 
ATOM     11  C15 <0> d   1      34.866   2.594  29.913  0.00  0.00     0.008 C 
ATOM     12  C16 <0> d   1      33.425   2.945  30.375  0.00  0.00     0.033 C 
ATOM     13  C17 <0> d   1      33.516   4.317  31.087  0.00  0.00     0.126 C 
ATOM     14  C20 <0> d   1      34.977   4.754  30.962  0.00  0.00    -0.014 C 
ATOM     15  C21 <0> d   1      35.178   5.519  29.651  0.00  0.00     0.018 C 
ATOM     16  C22 <0> d   1      35.546   5.557  32.116  0.00  0.00     0.012 C 
ATOM     17  C23 <0> d   1      37.013   5.869  31.777  0.00  0.00     0.007 C 
ATOM     18  C24 <0> d   1      37.826   4.578  31.459  0.00  0.00    -0.002 C 
ATOM     19  C26 <0> d   1      41.458   3.995  30.304  0.00  0.00     0.084 C 
ATOM     20  C27 <0> d   1      42.087   4.968  31.274  0.00  0.00     0.131 C 
ATOM     21  O28 <0> d   1      43.183   4.762  31.738  0.00  0.00    -0.298 OA
ENDROOT
BRANCH  13  22
ATOM     22  O19 <0> d   1      32.649   5.262  30.456  0.00  0.00    -0.395 OA
ATOM     23  H45 <0> d   1      31.884   5.513  30.992  0.00  0.00     0.210 HD
ENDBRANCH  13  22
TORSDOF 1
ENDMDL
MODEL 26
REMARK CAVERDOCK RESULT:      23.8      0.000      0.000
REMARK CAVERDOCK CONSTRAINTS:       0.0      0.0      0.0      0.0
REMARK CAVERDOCK TUNNEL: 25     23.8      1.8     26.3
REMARK  1 active torsions:
REMARK  status: ('A' for Active; 'I' for Inactive)
REMARK    1  A    between atoms: C17_13  and  O19_14 
ROOT
ATOM      1  C1  <0> d   1      41.760   6.867  33.060  0.00  0.00     0.018 C 
ATOM      2  C2  <0> d   1      41.092   6.194  31.860  0.00  0.00     0.052 C 
ATOM      3  C4  <0> d   1      39.708   5.676  32.263  0.00  0.00     0.021 C 
ATOM      4  C5  <0> d   1      39.093   4.889  31.102  0.00  0.00    -0.035 C 
ATOM      5  C6  <0> d   1      39.023   5.781  29.861  0.00  0.00     0.016 C 
ATOM      6  C7  <0> d   1      39.948   3.657  30.800  0.00  0.00     0.001 C 
ATOM      7  C9  <0> d   1      39.303   2.843  29.676  0.00  0.00     0.006 C 
ATOM      8  C10 <0> d   1      37.897   2.409  30.090  0.00  0.00     0.006 C 
ATOM      9  C11 <0> d   1      37.046   3.651  30.361  0.00  0.00    -0.005 C 
ATOM     10  C13 <0> d   1      35.651   3.248  30.799  0.00  0.00     0.001 C 
ATOM     11  C15 <0> d   1      34.820   2.480  29.766  0.00  0.00     0.008 C 
ATOM     12  C16 <0> d   1      33.361   2.739  30.232  0.00  0.00     0.033 C 
ATOM     13  C17 <0> d   1      33.391   4.056  31.048  0.00  0.00     0.126 C 
ATOM     14  C20 <0> d   1      34.835   4.557  30.977  0.00  0.00    -0.014 C 
ATOM     15  C21 <0> d   1      35.019   5.427  29.731  0.00  0.00     0.018 C 
ATOM     16  C22 <0> d   1      35.359   5.290  32.196  0.00  0.00     0.012 C 
ATOM     17  C23 <0> d   1      36.816   5.683  31.903  0.00  0.00     0.007 C 
ATOM     18  C24 <0> d   1      37.682   4.453  31.498  0.00  0.00    -0.002 C 
ATOM     19  C26 <0> d   1      41.347   4.098  30.353  0.00  0.00     0.084 C 
ATOM     20  C27 <0> d   1      41.927   5.018  31.403  0.00  0.00     0.131 C 
ATOM     21  O28 <0> d   1      43.025   4.819  31.865  0.00  0.00    -0.298 OA
ENDROOT
BRANCH  13  22
ATOM     22  O19 <0> d   1      32.494   5.012  30.479  0.00  0.00    -0.395 OA
ATOM     23  H45 <0> d   1      31.666   5.115  30.968  0.00  0.00     0.210 HD
ENDBRANCH  13  22
TORSDOF 1
ENDMDL
MODEL 27
REMARK CAVERDOCK RESULT:      23.9      0.000      0.000
REMARK CAVERDOCK CONSTRAINTS:       0.0      0.0      0.0      0.0
REMARK CAVERDOCK TUNNEL: 26     23.9      1.8     27.1
REMARK  1 active torsions:
REMARK  status: ('A' for Active; 'I' for Inactive)
REMARK    1  A    between atoms: C17_13  and  O19_14 
ROOT
ATOM      1  C1  <0> d   1      41.500   6.922  33.119  0.00  0.00     0.018 C 
ATOM      2  C2  <0> d   1      40.848   6.244  31.913  0.00  0.00     0.052 C 
ATOM      3  C4  <0> d   1      39.469   5.707  32.306  0.00  0.00     0.021 C 
ATOM      4  C5  <0> d   1      38.871   4.915  31.140  0.00  0.00    -0.035 C 
ATOM      5  C6  <0> d   1      38.796   5.809  29.901  0.00  0.00     0.016 C 
ATOM      6  C7  <0> d   1      39.743   3.694  30.840  0.00  0.00     0.001 C 
ATOM      7  C9  <0> d   1      39.115   2.875  29.710  0.00  0.00     0.006 C 
ATOM      8  C10 <0> d   1      37.712   2.422  30.115  0.00  0.00     0.006 C 
ATOM      9  C11 <0> d   1      36.844   3.653  30.384  0.00  0.00    -0.005 C 
ATOM     10  C13 <0> d   1      35.451   3.230  30.813  0.00  0.00     0.001 C 
ATOM     11  C15 <0> d   1      34.637   2.455  29.772  0.00  0.00     0.008 C 
ATOM     12  C16 <0> d   1      33.172   2.694  30.230  0.00  0.00     0.033 C 
ATOM     13  C17 <0> d   1      33.180   4.009  31.049  0.00  0.00     0.126 C 
ATOM     14  C20 <0> d   1      34.618   4.529  30.988  0.00  0.00    -0.014 C 
ATOM     15  C21 <0> d   1      34.799   5.404  29.746  0.00  0.00     0.018 C 
ATOM     16  C22 <0> d   1      35.125   5.266  32.212  0.00  0.00     0.012 C 
ATOM     17  C23 <0> d   1      36.579   5.678  31.929  0.00  0.00     0.007 C 
ATOM     18  C24 <0> d   1      37.463   4.460  31.527  0.00  0.00    -0.002 C 
ATOM     19  C26 <0> d   1      41.139   4.155  30.403  0.00  0.00     0.084 C 
ATOM     20  C27 <0> d   1      41.701   5.079  31.459  0.00  0.00     0.131 C 
ATOM     21  O28 <0> d   1      42.798   4.893  31.927  0.00  0.00    -0.298 OA
ENDROOT
BRANCH  13  22
ATOM     22  O19 <0> d   1      32.275   4.955  30.477  0.00  0.00    -0.395 OA
ATOM     23  H45 <0> d   1      32.288   5.822  30.906  0.00  0.00     0.210 HD
ENDBRANCH  13  22
TORSDOF 1
ENDMDL
MODEL 28
REMARK CAVERDOCK RESULT:      23.3      0.000      0.000
REMARK CAVERDOCK CONSTRAINTS:       0.1      0.0      0.0      0.0
REMARK CAVERDOCK TUNNEL: 27     23.3      1.8     28.1
REMARK  1 active torsions:
REMARK  status: ('A' for Active; 'I' for Inactive)
REMARK    1  A    between atoms: C17_13  and  O19_14 
ROOT
ATOM      1  C1  <0> d   1      33.154   1.935  29.661  0.00  0.00     0.018 C 
ATOM      2  C2  <0> d   1      33.883   3.265  29.859  0.00  0.00     0.052 C 
ATOM      3  C4  <0> d   1      35.285   3.007  30.420  0.00  0.00     0.021 C 
ATOM      4  C5  <0> d   1      35.966   4.340  30.741  0.00  0.00    -0.035 C 
ATOM      5  C6  <0> d   1      36.013   5.206  29.481  0.00  0.00     0.016 C 
ATOM      6  C7  <0> d   1      35.188   5.070  31.837  0.00  0.00     0.001 C 
ATOM      7  C9  <0> d   1      35.900   6.377  32.194  0.00  0.00     0.006 C 
ATOM      8  C10 <0> d   1      37.319   6.079  32.679  0.00  0.00     0.006 C 
ATOM      9  C11 <0> d   1      38.094   5.374  31.563  0.00  0.00    -0.005 C 
ATOM     10  C13 <0> d   1      39.500   5.044  32.027  0.00  0.00     0.001 C 
ATOM     11  C15 <0> d   1      40.394   6.243  32.363  0.00  0.00     0.008 C 
ATOM     12  C16 <0> d   1      41.826   5.661  32.210  0.00  0.00     0.033 C 
ATOM     13  C17 <0> d   1      41.706   4.453  31.249  0.00  0.00     0.126 C 
ATOM     14  C20 <0> d   1      40.239   4.407  30.818  0.00  0.00    -0.014 C 
ATOM     15  C21 <0> d   1      40.032   5.295  29.589  0.00  0.00     0.018 C 
ATOM     16  C22 <0> d   1      39.649   3.033  30.564  0.00  0.00     0.012 C 
ATOM     17  C23 <0> d   1      38.179   3.233  30.161  0.00  0.00     0.007 C 
ATOM     18  C24 <0> d   1      37.391   4.059  31.221  0.00  0.00    -0.002 C 
ATOM     19  C26 <0> d   1      33.776   5.396  31.334  0.00  0.00     0.084 C 
ATOM     20  C27 <0> d   1      33.124   4.121  30.850  0.00  0.00     0.131 C 
ATOM     21  O28 <0> d   1      32.030   3.795  31.242  0.00  0.00    -0.298 OA
ENDROOT
BRANCH  13  22
ATOM     22  O19 <0> d   1      42.560   4.634  30.117  0.00  0.00    -0.395 OA
ATOM     23  H45 <0> d   1      43.103   3.862  29.905  0.00  0.00     0.210 HD
ENDBRANCH  13  22
TORSDOF 1
ENDMDL
MODEL 29
REMARK CAVERDOCK RESULT:      22.3      0.000      0.000
REMARK CAVERDOCK CONSTRAINTS:       0.1      0.0      0.0      0.0
REMARK CAVERDOCK TUNNEL: 28     22.3      1.8     29.6
REMARK  1 active torsions:
REMARK  status: ('A' for Active; 'I' for Inactive)
REMARK    1  A    between atoms: C17_13  and  O19_14 
ROOT
ATOM      1  C1  <0> d   1      32.920   1.986  29.654  0.00  0.00     0.018 C 
ATOM      2  C2  <0> d   1      33.660   3.305  29.887  0.00  0.00     0.052 C 
ATOM      3  C4  <0> d   1      35.071   3.021  30.407  0.00  0.00     0.021 C 
ATOM      4  C5  <0> d   1      35.766   4.338  30.763  0.00  0.00    -0.035 C 
ATOM      5  C6  <0> d   1      35.789   5.251  29.536  0.00  0.00     0.016 C 
ATOM      6  C7  <0> d   1      35.014   5.029  31.903  0.00  0.00     0.001 C 
ATOM      7  C9  <0> d   1      35.739   6.319  32.294  0.00  0.00     0.006 C 
ATOM      8  C10 <0> d   1      37.167   5.997  32.736  0.00  0.00     0.006 C 
ATOM      9  C11 <0> d   1      37.915   5.333  31.578  0.00  0.00    -0.005 C 
ATOM     10  C13 <0> d   1      39.329   4.980  31.999  0.00  0.00     0.001 C 
ATOM     11  C15 <0> d   1      40.235   6.162  32.361  0.00  0.00     0.008 C 
ATOM     12  C16 <0> d   1      41.661   5.581  32.156  0.00  0.00     0.033 C 
ATOM     13  C17 <0> d   1      41.516   4.411  31.152  0.00  0.00     0.126 C 
ATOM     14  C20 <0> d   1      40.039   4.386  30.752  0.00  0.00    -0.014 C 
ATOM     15  C21 <0> d   1      39.810   5.321  29.562  0.00  0.00     0.018 C 
ATOM     16  C22 <0> d   1      39.438   3.025  30.458  0.00  0.00     0.012 C 
ATOM     17  C23 <0> d   1      37.961   3.246  30.095  0.00  0.00     0.007 C 
ATOM     18  C24 <0> d   1      37.199   4.034  31.202  0.00  0.00    -0.002 C 
ATOM     19  C26 <0> d   1      33.593   5.379  31.443  0.00  0.00     0.084 C 
ATOM     20  C27 <0> d   1      32.926   4.126  30.925  0.00  0.00     0.131 C 
ATOM     21  O28 <0> d   1      31.838   3.789  31.328  0.00  0.00    -0.298 OA
ENDROOT
BRANCH  13  22
ATOM     22  O19 <0> d   1      42.346   4.631  30.009  0.00  0.00    -0.395 OA
ATOM     23  H45 <0> d   1      43.289   4.689  30.214  0.00  0.00     0.210 HD
ENDBRANCH  13  22
TORSDOF 1
ENDMDL
MODEL 30
REMARK CAVERDOCK RESULT:      21.5      0.000      0.000
REMARK CAVERDOCK CONSTRAINTS:       0.0      0.0      0.0      0.0
REMARK CAVERDOCK TUNNEL: 29     21.5      1.9     30.3
REMARK  1 active torsions:
REMARK  status: ('A' for Active; 'I' for Inactive)
REMARK    1  A    between atoms: C17_13  and  O19_14 
ROOT
ATOM      1  C1  <0> d   1      32.825   1.832  29.729  0.00  0.00     0.018 C 
ATOM      2  C2  <0> d   1      33.547   3.165  29.938  0.00  0.00     0.052 C 
ATOM      3  C4  <0> d   1      34.968   2.907  30.446  0.00  0.00     0.021 C 
ATOM      4  C5  <0> d   1      35.647   4.239  30.780  0.00  0.00    -0.035 C 
ATOM      5  C6  <0> d   1      35.644   5.137  29.542  0.00  0.00     0.016 C 
ATOM      6  C7  <0> d   1      34.897   4.932  31.919  0.00  0.00     0.001 C 
ATOM      7  C9  <0> d   1      35.607   6.237  32.287  0.00  0.00     0.006 C 
ATOM      8  C10 <0> d   1      37.044   5.942  32.718  0.00  0.00     0.006 C 
ATOM      9  C11 <0> d   1      37.789   5.275  31.560  0.00  0.00    -0.005 C 
ATOM     10  C13 <0> d   1      39.213   4.948  31.971  0.00  0.00     0.001 C 
ATOM     11  C15 <0> d   1      40.105   6.147  32.309  0.00  0.00     0.008 C 
ATOM     12  C16 <0> d   1      41.537   5.585  32.096  0.00  0.00     0.033 C 
ATOM     13  C17 <0> d   1      41.399   4.400  31.107  0.00  0.00     0.126 C 
ATOM     14  C20 <0> d   1      39.918   4.350  30.723  0.00  0.00    -0.014 C 
ATOM     15  C21 <0> d   1      39.663   5.266  29.524  0.00  0.00     0.018 C 
ATOM     16  C22 <0> d   1      39.335   2.977  30.452  0.00  0.00     0.012 C 
ATOM     17  C23 <0> d   1      37.850   3.171  30.102  0.00  0.00     0.007 C 
ATOM     18  C24 <0> d   1      37.089   3.961  31.207  0.00  0.00    -0.002 C 
ATOM     19  C26 <0> d   1      33.466   5.256  31.470  0.00  0.00     0.084 C 
ATOM     20  C27 <0> d   1      32.812   3.987  30.974  0.00  0.00     0.131 C 
ATOM     21  O28 <0> d   1      31.734   3.639  31.392  0.00  0.00    -0.298 OA
ENDROOT
BRANCH  13  22
ATOM     22  O19 <0> d   1      42.214   4.620  29.954  0.00  0.00    -0.395 OA
ATOM     23  H45 <0> d   1      41.841   4.263  29.135  0.00  0.00     0.210 HD
ENDBRANCH  13  22
TORSDOF 1
ENDMDL
MODEL 31
REMARK CAVERDOCK RESULT:      20.2      0.000      0.000
REMARK CAVERDOCK CONSTRAINTS:       0.1      0.0      0.0      0.0
REMARK CAVERDOCK TUNNEL: 30     20.2      1.9     31.5
REMARK  1 active torsions:
REMARK  status: ('A' for Active; 'I' for Inactive)
REMARK    1  A    between atoms: C17_13  and  O19_14 
ROOT
ATOM      1  C1  <0> d   1      32.537   1.839  29.788  0.00  0.00     0.018 C 
ATOM      2  C2  <0> d   1      33.276   3.166  29.976  0.00  0.00     0.052 C 
ATOM      3  C4  <0> d   1      34.697   2.899  30.478  0.00  0.00     0.021 C 
ATOM      4  C5  <0> d   1      35.393   4.227  30.791  0.00  0.00    -0.035 C 
ATOM      5  C6  <0> d   1      35.392   5.110  29.542  0.00  0.00     0.016 C 
ATOM      6  C7  <0> d   1      34.658   4.943  31.926  0.00  0.00     0.001 C 
ATOM      7  C9  <0> d   1      35.385   6.244  32.273  0.00  0.00     0.006 C 
ATOM      8  C10 <0> d   1      36.822   5.938  32.699  0.00  0.00     0.006 C 
ATOM      9  C11 <0> d   1      37.552   5.248  31.544  0.00  0.00    -0.005 C 
ATOM     10  C13 <0> d   1      38.975   4.911  31.949  0.00  0.00     0.001 C 
ATOM     11  C15 <0> d   1      39.882   6.104  32.267  0.00  0.00     0.008 C 
ATOM     12  C16 <0> d   1      41.306   5.523  32.051  0.00  0.00     0.033 C 
ATOM     13  C17 <0> d   1      41.148   4.328  31.078  0.00  0.00     0.126 C 
ATOM     14  C20 <0> d   1      39.665   4.289  30.704  0.00  0.00    -0.014 C 
ATOM     15  C21 <0> d   1      39.412   5.194  29.496  0.00  0.00     0.018 C 
ATOM     16  C22 <0> d   1      39.064   2.920  30.454  0.00  0.00     0.012 C 
ATOM     17  C23 <0> d   1      37.580   3.126  30.111  0.00  0.00     0.007 C 
ATOM     18  C24 <0> d   1      36.834   3.939  31.212  0.00  0.00    -0.002 C 
ATOM     19  C26 <0> d   1      33.228   5.277  31.483  0.00  0.00     0.084 C 
ATOM     20  C27 <0> d   1      32.557   4.009  31.007  0.00  0.00     0.131 C 
ATOM     21  O28 <0> d   1      31.478   3.678  31.437  0.00  0.00    -0.298 OA
ENDROOT
BRANCH  13  22
ATOM     22  O19 <0> d   1      41.958   4.524  29.916  0.00  0.00    -0.395 OA
ATOM     23  H45 <0> d   1      42.909   4.496  30.090  0.00  0.00     0.210 HD
ENDBRANCH  13  22
TORSDOF 1
ENDMDL
MODEL 32
REMARK CAVERDOCK RESULT:      19.8      0.000      0.000
REMARK CAVERDOCK CONSTRAINTS:       0.2      0.0      0.0      0.0
REMARK CAVERDOCK TUNNEL: 31     19.8      1.9     32.1
REMARK  1 active torsions:
REMARK  status: ('A' for Active; 'I' for Inactive)
REMARK    1  A    between atoms: C17_13  and  O19_14 
ROOT
ATOM      1  C1  <0> d   1      32.517   1.762  29.700  0.00  0.00     0.018 C 
ATOM      2  C2  <0> d   1      33.228   3.099  29.917  0.00  0.00     0.052 C 
ATOM      3  C4  <0> d   1      34.649   2.850  30.431  0.00  0.00     0.021 C 
ATOM      4  C5  <0> d   1      35.316   4.185  30.772  0.00  0.00    -0.035 C 
ATOM      5  C6  <0> d   1      35.312   5.088  29.537  0.00  0.00     0.016 C 
ATOM      6  C7  <0> d   1      34.557   4.869  31.911  0.00  0.00     0.001 C 
ATOM      7  C9  <0> d   1      35.256   6.177  32.286  0.00  0.00     0.006 C 
ATOM      8  C10 <0> d   1      36.693   5.891  32.723  0.00  0.00     0.006 C 
ATOM      9  C11 <0> d   1      37.448   5.234  31.565  0.00  0.00    -0.005 C 
ATOM     10  C13 <0> d   1      38.872   4.916  31.980  0.00  0.00     0.001 C 
ATOM     11  C15 <0> d   1      39.754   6.120  32.327  0.00  0.00     0.008 C 
ATOM     12  C16 <0> d   1      41.191   5.569  32.118  0.00  0.00     0.033 C 
ATOM     13  C17 <0> d   1      41.066   4.388  31.124  0.00  0.00     0.126 C 
ATOM     14  C20 <0> d   1      39.587   4.327  30.734  0.00  0.00    -0.014 C 
ATOM     15  C21 <0> d   1      39.331   5.247  29.537  0.00  0.00     0.018 C 
ATOM     16  C22 <0> d   1      39.015   2.951  30.455  0.00  0.00     0.012 C 
ATOM     17  C23 <0> d   1      37.531   3.136  30.099  0.00  0.00     0.007 C 
ATOM     18  C24 <0> d   1      36.759   3.917  31.204  0.00  0.00    -0.002 C 
ATOM     19  C26 <0> d   1      33.126   5.183  31.457  0.00  0.00     0.084 C 
ATOM     20  C27 <0> d   1      32.483   3.912  30.953  0.00  0.00     0.131 C 
ATOM     21  O28 <0> d   1      31.406   3.554  31.366  0.00  0.00    -0.298 OA
ENDROOT
BRANCH  13  22
ATOM     22  O19 <0> d   1      41.884   4.617  29.975  0.00  0.00    -0.395 OA
ATOM     23  H45 <0> d   1      42.103   5.548  29.827  0.00  0.00     0.210 HD
ENDBRANCH  13  22
TORSDOF 1
ENDMDL
MODEL 33
REMARK CAVERDOCK RESULT:      19.2      0.000      0.000
REMARK CAVERDOCK CONSTRAINTS:       0.0      0.0      0.0      0.0
REMARK CAVERDOCK TUNNEL: 32     19.2      2.0     33.4
REMARK  1 active torsions:
REMARK  status: ('A' for Active; 'I' for Inactive)
REMARK    1  A    between atoms: C17_13  and  O19_14 
ROOT
ATOM      1  C1  <0> d   1      32.395   1.692  29.810  0.00  0.00     0.018 C 
ATOM      2  C2  <0> d   1      33.103   3.035  30.003  0.00  0.00     0.052 C 
ATOM      3  C4  <0> d   1      34.537   2.797  30.486  0.00  0.00     0.021 C 
ATOM      4  C5  <0> d   1      35.204   4.138  30.804  0.00  0.00    -0.035 C 
ATOM      5  C6  <0> d   1      35.166   5.033  29.564  0.00  0.00     0.016 C 
ATOM      6  C7  <0> d   1      34.466   4.824  31.955  0.00  0.00     0.001 C 
ATOM      7  C9  <0> d   1      35.166   6.139  32.307  0.00  0.00     0.006 C 
ATOM      8  C10 <0> d   1      36.614   5.863  32.712  0.00  0.00     0.006 C 
ATOM      9  C11 <0> d   1      37.347   5.203  31.542  0.00  0.00    -0.005 C 
ATOM     10  C13 <0> d   1      38.782   4.896  31.927  0.00  0.00     0.001 C 
ATOM     11  C15 <0> d   1      39.664   6.107  32.246  0.00  0.00     0.008 C 
ATOM     12  C16 <0> d   1      41.099   5.563  32.007  0.00  0.00     0.033 C 
ATOM     13  C17 <0> d   1      40.958   4.375  31.024  0.00  0.00     0.126 C 
ATOM     14  C20 <0> d   1      39.472   4.304  30.668  0.00  0.00    -0.014 C 
ATOM     15  C21 <0> d   1      39.183   5.215  29.472  0.00  0.00     0.018 C 
ATOM     16  C22 <0> d   1      38.901   2.923  30.410  0.00  0.00     0.012 C 
ATOM     17  C23 <0> d   1      37.408   3.097  30.087  0.00  0.00     0.007 C 
ATOM     18  C24 <0> d   1      36.657   3.880  31.205  0.00  0.00    -0.002 C 
ATOM     19  C26 <0> d   1      33.023   5.128  31.533  0.00  0.00     0.084 C 
ATOM     20  C27 <0> d   1      32.377   3.849  31.051  0.00  0.00     0.131 C 
ATOM     21  O28 <0> d   1      31.311   3.488  31.490  0.00  0.00    -0.298 OA
ENDROOT
BRANCH  13  22
ATOM     22  O19 <0> d   1      41.749   4.602  29.855  0.00  0.00    -0.395 OA
ATOM     23  H45 <0> d   1      42.491   5.207  29.994  0.00  0.00     0.210 HD
ENDBRANCH  13  22
TORSDOF 1
ENDMDL
MODEL 34
REMARK CAVERDOCK RESULT:      18.4      0.000      0.000
REMARK CAVERDOCK CONSTRAINTS:       0.1      0.0      0.0      0.0
REMARK CAVERDOCK TUNNEL: 33     18.4      2.0     34.4
REMARK  1 active torsions:
REMARK  status: ('A' for Active; 'I' for Inactive)
REMARK    1  A    between atoms: C17_13  and  O19_14 
ROOT
ATOM      1  C1  <0> d   1      32.157   1.669  29.790  0.00  0.00     0.018 C 
ATOM      2  C2  <0> d   1      32.888   3.000  29.981  0.00  0.00     0.052 C 
ATOM      3  C4  <0> d   1      34.322   2.739  30.448  0.00  0.00     0.021 C 
ATOM      4  C5  <0> d   1      35.012   4.069  30.765  0.00  0.00    -0.035 C 
ATOM      5  C6  <0> d   1      34.976   4.970  29.529  0.00  0.00     0.016 C 
ATOM      6  C7  <0> d   1      34.296   4.762  31.926  0.00  0.00     0.001 C 
ATOM      7  C9  <0> d   1      35.018   6.065  32.275  0.00  0.00     0.006 C 
ATOM      8  C10 <0> d   1      36.467   5.767  32.665  0.00  0.00     0.006 C 
ATOM      9  C11 <0> d   1      37.178   5.100  31.486  0.00  0.00    -0.005 C 
ATOM     10  C13 <0> d   1      38.612   4.771  31.855  0.00  0.00     0.001 C 
ATOM     11  C15 <0> d   1      39.515   5.968  32.170  0.00  0.00     0.008 C 
ATOM     12  C16 <0> d   1      40.939   5.404  31.915  0.00  0.00     0.033 C 
ATOM     13  C17 <0> d   1      40.771   4.221  30.929  0.00  0.00     0.126 C 
ATOM     14  C20 <0> d   1      39.280   4.173  30.587  0.00  0.00    -0.014 C 
ATOM     15  C21 <0> d   1      38.993   5.092  29.397  0.00  0.00     0.018 C 
ATOM     16  C22 <0> d   1      38.687   2.801  30.330  0.00  0.00     0.012 C 
ATOM     17  C23 <0> d   1      37.194   2.999  30.022  0.00  0.00     0.007 C 
ATOM     18  C24 <0> d   1      36.465   3.789  31.150  0.00  0.00    -0.002 C 
ATOM     19  C26 <0> d   1      32.854   5.089  31.518  0.00  0.00     0.084 C 
ATOM     20  C27 <0> d   1      32.183   3.822  31.039  0.00  0.00     0.131 C 
ATOM     21  O28 <0> d   1      31.117   3.475  31.487  0.00  0.00    -0.298 OA
ENDROOT
BRANCH  13  22
ATOM     22  O19 <0> d   1      41.553   4.441  29.753  0.00  0.00    -0.395 OA
ATOM     23  H45 <0> d   1      42.375   3.931  29.726  0.00  0.00     0.210 HD
ENDBRANCH  13  22
TORSDOF 1
ENDMDL
MODEL 35
REMARK CAVERDOCK RESULT:      17.8      0.000      0.000
REMARK CAVERDOCK CONSTRAINTS:       0.1      0.0      0.0      0.0
REMARK CAVERDOCK TUNNEL: 34     17.8      2.0     35.1
REMARK  1 active torsions:
REMARK  status: ('A' for Active; 'I' for Inactive)
REMARK    1  A    between atoms: C17_13  and  O19_14 
ROOT
ATOM      1  C1  <0> d   1      40.279   6.860  32.794  0.00  0.00     0.018 C 
ATOM      2  C2  <0> d   1      39.564   6.137  31.651  0.00  0.00     0.052 C 
ATOM      3  C4  <0> d   1      38.218   5.598  32.143  0.00  0.00     0.021 C 
ATOM      4  C5  <0> d   1      37.562   4.763  31.039  0.00  0.00    -0.035 C 
ATOM      5  C6  <0> d   1      37.402   5.616  29.780  0.00  0.00     0.016 C 
ATOM      6  C7  <0> d   1      38.430   3.543  30.726  0.00  0.00     0.001 C 
ATOM      7  C9  <0> d   1      37.747   2.682  29.661  0.00  0.00     0.006 C 
ATOM      8  C10 <0> d   1      36.377   2.226  30.163  0.00  0.00     0.006 C 
ATOM      9  C11 <0> d   1      35.510   3.455  30.446  0.00  0.00    -0.005 C 
ATOM     10  C13 <0> d   1      34.151   3.030  30.970  0.00  0.00     0.001 C 
ATOM     11  C15 <0> d   1      33.286   2.213  30.005  0.00  0.00     0.008 C 
ATOM     12  C16 <0> d   1      31.849   2.451  30.542  0.00  0.00     0.033 C 
ATOM     13  C17 <0> d   1      31.888   3.790  31.319  0.00  0.00     0.126 C 
ATOM     14  C20 <0> d   1      33.313   4.324  31.155  0.00  0.00    -0.014 C 
ATOM     15  C21 <0> d   1      33.408   5.162  29.878  0.00  0.00     0.018 C 
ATOM     16  C22 <0> d   1      33.883   5.105  32.324  0.00  0.00     0.012 C 
ATOM     17  C23 <0> d   1      35.311   5.524  31.941  0.00  0.00     0.007 C 
ATOM     18  C24 <0> d   1      36.186   4.304  31.524  0.00  0.00    -0.002 C 
ATOM     19  C26 <0> d   1      39.792   4.005  30.191  0.00  0.00     0.084 C 
ATOM     20  C27 <0> d   1      40.403   4.968  31.183  0.00  0.00     0.131 C 
ATOM     21  O28 <0> d   1      41.529   4.809  31.589  0.00  0.00    -0.298 OA
ENDROOT
BRANCH  13  22
ATOM     22  O19 <0> d   1      30.938   4.708  30.773  0.00  0.00    -0.395 OA
ATOM     23  H45 <0> d   1      30.822   5.512  31.297  0.00  0.00     0.210 HD
ENDBRANCH  13  22
TORSDOF 1
ENDMDL
MODEL 36
REMARK CAVERDOCK RESULT:      16.6      0.000      0.000
REMARK CAVERDOCK CONSTRAINTS:       0.1      0.0      0.0      0.0
REMARK CAVERDOCK TUNNEL: 35     16.6      2.0     36.3
REMARK  1 active torsions:
REMARK  status: ('A' for Active; 'I' for Inactive)
REMARK    1  A    between atoms: C17_13  and  O19_14 
ROOT
ATOM      1  C1  <0> d   1      40.103   6.857  32.829  0.00  0.00     0.018 C 
ATOM      2  C2  <0> d   1      39.404   6.134  31.676  0.00  0.00     0.052 C 
ATOM      3  C4  <0> d   1      38.058   5.582  32.152  0.00  0.00     0.021 C 
ATOM      4  C5  <0> d   1      37.418   4.748  31.039  0.00  0.00    -0.035 C 
ATOM      5  C6  <0> d   1      37.264   5.607  29.782  0.00  0.00     0.016 C 
ATOM      6  C7  <0> d   1      38.298   3.536  30.727  0.00  0.00     0.001 C 
ATOM      7  C9  <0> d   1      37.631   2.675  29.652  0.00  0.00     0.006 C 
ATOM      8  C10 <0> d   1      36.259   2.207  30.139  0.00  0.00     0.006 C 
ATOM      9  C11 <0> d   1      35.381   3.428  30.419  0.00  0.00    -0.005 C 
ATOM     10  C13 <0> d   1      34.021   2.992  30.928  0.00  0.00     0.001 C 
ATOM     11  C15 <0> d   1      33.170   2.173  29.951  0.00  0.00     0.008 C 
ATOM     12  C16 <0> d   1      31.726   2.398  30.477  0.00  0.00     0.033 C 
ATOM     13  C17 <0> d   1      31.749   3.734  31.260  0.00  0.00     0.126 C 
ATOM     14  C20 <0> d   1      33.171   4.279  31.112  0.00  0.00    -0.014 C 
ATOM     15  C21 <0> d   1      33.272   5.123  29.840  0.00  0.00     0.018 C 
ATOM     16  C22 <0> d   1      33.724   5.058  32.290  0.00  0.00     0.012 C 
ATOM     17  C23 <0> d   1      35.154   5.489  31.922  0.00  0.00     0.007 C 
ATOM     18  C24 <0> d   1      36.041   4.277  31.508  0.00  0.00    -0.002 C 
ATOM     19  C26 <0> d   1      39.661   4.010  30.208  0.00  0.00     0.084 C 
ATOM     20  C27 <0> d   1      40.256   4.973  31.210  0.00  0.00     0.131 C 
ATOM     21  O28 <0> d   1      41.379   4.821  31.626  0.00  0.00    -0.298 OA
ENDROOT
BRANCH  13  22
ATOM     22  O19 <0> d   1      30.797   4.648  30.709  0.00  0.00    -0.395 OA
ATOM     23  H45 <0> d   1      30.591   5.396  31.286  0.00  0.00     0.210 HD
ENDBRANCH  13  22
TORSDOF 1
ENDMDL
MODEL 37
REMARK CAVERDOCK RESULT:      15.3      0.000      0.000
REMARK CAVERDOCK CONSTRAINTS:       0.0      0.0      0.0      0.0
REMARK CAVERDOCK TUNNEL: 36     15.3      2.0     37.1
REMARK  1 active torsions:
REMARK  status: ('A' for Active; 'I' for Inactive)
REMARK    1  A    between atoms: C17_13  and  O19_14 
ROOT
ATOM      1  C1  <0> d   1      39.806   6.914  33.032  0.00  0.00     0.018 C 
ATOM      2  C2  <0> d   1      39.153   6.199  31.847  0.00  0.00     0.052 C 
ATOM      3  C4  <0> d   1      37.805   5.613  32.277  0.00  0.00     0.021 C 
ATOM      4  C5  <0> d   1      37.212   4.788  31.132  0.00  0.00    -0.035 C 
ATOM      5  C6  <0> d   1      37.075   5.666  29.887  0.00  0.00     0.016 C 
ATOM      6  C7  <0> d   1      38.124   3.599  30.823  0.00  0.00     0.001 C 
ATOM      7  C9  <0> d   1      37.503   2.745  29.715  0.00  0.00     0.006 C 
ATOM      8  C10 <0> d   1      36.128   2.241  30.156  0.00  0.00     0.006 C 
ATOM      9  C11 <0> d   1      35.219   3.440  30.434  0.00  0.00    -0.005 C 
ATOM     10  C13 <0> d   1      33.854   2.968  30.899  0.00  0.00     0.001 C 
ATOM     11  C15 <0> d   1      33.047   2.152  29.885  0.00  0.00     0.008 C 
ATOM     12  C16 <0> d   1      31.585   2.339  30.374  0.00  0.00     0.033 C 
ATOM     13  C17 <0> d   1      31.560   3.660  31.182  0.00  0.00     0.126 C 
ATOM     14  C20 <0> d   1      32.975   4.235  31.082  0.00  0.00    -0.014 C 
ATOM     15  C21 <0> d   1      33.093   5.104  29.828  0.00  0.00     0.018 C 
ATOM     16  C22 <0> d   1      33.481   5.003  32.288  0.00  0.00     0.012 C 
ATOM     17  C23 <0> d   1      34.911   5.468  31.967  0.00  0.00     0.007 C 
ATOM     18  C24 <0> d   1      35.832   4.282  31.556  0.00  0.00    -0.002 C 
ATOM     19  C26 <0> d   1      39.491   4.109  30.350  0.00  0.00     0.084 C 
ATOM     20  C27 <0> d   1      40.040   5.064  31.384  0.00  0.00     0.131 C 
ATOM     21  O28 <0> d   1      41.154   4.925  31.828  0.00  0.00    -0.298 OA
ENDROOT
BRANCH  13  22
ATOM     22  O19 <0> d   1      30.606   4.565  30.622  0.00  0.00    -0.395 OA
ATOM     23  H45 <0> d   1      30.311   5.254  31.233  0.00  0.00     0.210 HD
ENDBRANCH  13  22
TORSDOF 1
ENDMDL
MODEL 38
REMARK CAVERDOCK RESULT:      13.9      0.000      0.000
REMARK CAVERDOCK CONSTRAINTS:       0.2      0.0      0.0      0.0
REMARK CAVERDOCK TUNNEL: 37     13.9      2.0     38.1
REMARK  1 active torsions:
REMARK  status: ('A' for Active; 'I' for Inactive)
REMARK    1  A    between atoms: C17_13  and  O19_14 
ROOT
ATOM      1  C1  <0> d   1      39.666   6.867  32.869  0.00  0.00     0.018 C 
ATOM      2  C2  <0> d   1      38.997   6.128  31.707  0.00  0.00     0.052 C 
ATOM      3  C4  <0> d   1      37.651   5.561  32.163  0.00  0.00     0.021 C 
ATOM      4  C5  <0> d   1      37.042   4.712  31.044  0.00  0.00    -0.035 C 
ATOM      5  C6  <0> d   1      36.898   5.562  29.780  0.00  0.00     0.016 C 
ATOM      6  C7  <0> d   1      37.944   3.511  30.754  0.00  0.00     0.001 C 
ATOM      7  C9  <0> d   1      37.308   2.635  29.672  0.00  0.00     0.006 C 
ATOM      8  C10 <0> d   1      35.935   2.150  30.138  0.00  0.00     0.006 C 
ATOM      9  C11 <0> d   1      35.035   3.360  30.396  0.00  0.00    -0.005 C 
ATOM     10  C13 <0> d   1      33.672   2.907  30.885  0.00  0.00     0.001 C 
ATOM     11  C15 <0> d   1      32.851   2.072  29.898  0.00  0.00     0.008 C 
ATOM     12  C16 <0> d   1      31.394   2.278  30.397  0.00  0.00     0.033 C 
ATOM     13  C17 <0> d   1      31.385   3.619  31.173  0.00  0.00     0.126 C 
ATOM     14  C20 <0> d   1      32.801   4.183  31.047  0.00  0.00    -0.014 C 
ATOM     15  C21 <0> d   1      32.912   5.022  29.772  0.00  0.00     0.018 C 
ATOM     16  C22 <0> d   1      33.323   4.975  32.230  0.00  0.00     0.012 C 
ATOM     17  C23 <0> d   1      34.753   5.425  31.885  0.00  0.00     0.007 C 
ATOM     18  C24 <0> d   1      35.664   4.224  31.492  0.00  0.00    -0.002 C 
ATOM     19  C26 <0> d   1      39.309   4.002  30.255  0.00  0.00     0.084 C 
ATOM     20  C27 <0> d   1      39.874   4.978  31.262  0.00  0.00     0.131 C 
ATOM     21  O28 <0> d   1      40.991   4.843  31.699  0.00  0.00    -0.298 OA
ENDROOT
BRANCH  13  22
ATOM     22  O19 <0> d   1      30.430   4.516  30.602  0.00  0.00    -0.395 OA
ATOM     23  H45 <0> d   1      29.608   4.090  30.321  0.00  0.00     0.210 HD
ENDBRANCH  13  22
TORSDOF 1
ENDMDL
MODEL 39
REMARK CAVERDOCK RESULT:      12.7      0.000      0.000
REMARK CAVERDOCK CONSTRAINTS:       0.0      0.0      0.0      0.0
REMARK CAVERDOCK TUNNEL: 38     12.7      2.1     39.2
REMARK  1 active torsions:
REMARK  status: ('A' for Active; 'I' for Inactive)
REMARK    1  A    between atoms: C17_13  and  O19_14 
ROOT
ATOM      1  C1  <0> d   1      39.433   6.840  32.962  0.00  0.00     0.018 C 
ATOM      2  C2  <0> d   1      38.755   6.137  31.784  0.00  0.00     0.052 C 
ATOM      3  C4  <0> d   1      37.431   5.519  32.244  0.00  0.00     0.021 C 
ATOM      4  C5  <0> d   1      36.816   4.707  31.101  0.00  0.00    -0.035 C 
ATOM      5  C6  <0> d   1      36.625   5.607  29.879  0.00  0.00     0.016 C 
ATOM      6  C7  <0> d   1      37.738   3.540  30.739  0.00  0.00     0.001 C 
ATOM      7  C9  <0> d   1      37.097   2.698  29.634  0.00  0.00     0.006 C 
ATOM      8  C10 <0> d   1      35.746   2.162  30.107  0.00  0.00     0.006 C 
ATOM      9  C11 <0> d   1      34.825   3.339  30.438  0.00  0.00    -0.005 C 
ATOM     10  C13 <0> d   1      33.484   2.834  30.935  0.00  0.00     0.001 C 
ATOM     11  C15 <0> d   1      32.659   2.023  29.930  0.00  0.00     0.008 C 
ATOM     12  C16 <0> d   1      31.210   2.175  30.469  0.00  0.00     0.033 C 
ATOM     13  C17 <0> d   1      31.188   3.480  31.304  0.00  0.00     0.126 C 
ATOM     14  C20 <0> d   1      32.589   4.081  31.172  0.00  0.00    -0.014 C 
ATOM     15  C21 <0> d   1      32.653   4.977  29.933  0.00  0.00     0.018 C 
ATOM     16  C22 <0> d   1      33.120   4.833  32.377  0.00  0.00     0.012 C 
ATOM     17  C23 <0> d   1      34.531   5.330  32.021  0.00  0.00     0.007 C 
ATOM     18  C24 <0> d   1      35.459   4.168  31.557  0.00  0.00    -0.002 C 
ATOM     19  C26 <0> d   1      39.080   4.083  30.234  0.00  0.00     0.084 C 
ATOM     20  C27 <0> d   1      39.646   5.028  31.270  0.00  0.00     0.131 C 
ATOM     21  O28 <0> d   1      40.776   4.900  31.676  0.00  0.00    -0.298 OA
ENDROOT
BRANCH  13  22
ATOM     22  O19 <0> d   1      30.202   4.379  30.793  0.00  0.00    -0.395 OA
ATOM     23  H45 <0> d   1      30.537   4.990  30.122  0.00  0.00     0.210 HD
ENDBRANCH  13  22
TORSDOF 1
ENDMDL
MODEL 40
REMARK CAVERDOCK RESULT:      11.8      0.000      0.000
REMARK CAVERDOCK CONSTRAINTS:       0.2      0.0      0.0      0.0
REMARK CAVERDOCK TUNNEL: 39     11.8      2.2     40.3
REMARK  1 active torsions:
REMARK  status: ('A' for Active; 'I' for Inactive)
REMARK    1  A    between atoms: C17_13  and  O19_14 
ROOT
ATOM      1  C1  <0> d   1      39.286   6.697  32.854  0.00  0.00     0.018 C 
ATOM      2  C2  <0> d   1      38.594   5.981  31.692  0.00  0.00     0.052 C 
ATOM      3  C4  <0> d   1      37.256   5.404  32.164  0.00  0.00     0.021 C 
ATOM      4  C5  <0> d   1      36.625   4.578  31.041  0.00  0.00    -0.035 C 
ATOM      5  C6  <0> d   1      36.455   5.453  29.797  0.00  0.00     0.016 C 
ATOM      6  C7  <0> d   1      37.521   3.383  30.709  0.00  0.00     0.001 C 
ATOM      7  C9  <0> d   1      36.863   2.529  29.623  0.00  0.00     0.006 C 
ATOM      8  C10 <0> d   1      35.499   2.034  30.107  0.00  0.00     0.006 C 
ATOM      9  C11 <0> d   1      34.605   3.239  30.408  0.00  0.00    -0.005 C 
ATOM     10  C13 <0> d   1      33.252   2.776  30.915  0.00  0.00     0.001 C 
ATOM     11  C15 <0> d   1      32.410   1.960  29.928  0.00  0.00     0.008 C 
ATOM     12  C16 <0> d   1      30.965   2.157  30.461  0.00  0.00     0.033 C 
ATOM     13  C17 <0> d   1      30.971   3.481  31.264  0.00  0.00     0.126 C 
ATOM     14  C20 <0> d   1      32.385   4.048  31.120  0.00  0.00    -0.014 C 
ATOM     15  C21 <0> d   1      32.470   4.912  29.860  0.00  0.00     0.018 C 
ATOM     16  C22 <0> d   1      32.931   4.817  32.307  0.00  0.00     0.012 C 
ATOM     17  C23 <0> d   1      34.353   5.274  31.942  0.00  0.00     0.007 C 
ATOM     18  C24 <0> d   1      35.256   4.081  31.507  0.00  0.00    -0.002 C 
ATOM     19  C26 <0> d   1      38.875   3.884  30.192  0.00  0.00     0.084 C 
ATOM     20  C27 <0> d   1      39.460   4.840  31.206  0.00  0.00     0.131 C 
ATOM     21  O28 <0> d   1      40.587   4.697  31.617  0.00  0.00    -0.298 OA
ENDROOT
BRANCH  13  22
ATOM     22  O19 <0> d   1      30.005   4.389  30.730  0.00  0.00    -0.395 OA
ATOM     23  H45 <0> d   1      29.197   4.459  31.257  0.00  0.00     0.210 HD
ENDBRANCH  13  22
TORSDOF 1
ENDMDL
MODEL 41
REMARK CAVERDOCK RESULT:      11.1      0.000      0.000
REMARK CAVERDOCK CONSTRAINTS:       0.0      0.0      0.0      0.0
REMARK CAVERDOCK TUNNEL: 40     11.1      2.3     41.1
REMARK  1 active torsions:
REMARK  status: ('A' for Active; 'I' for Inactive)
REMARK    1  A    between atoms: C17_13  and  O19_14 
ROOT
ATOM      1  C1  <0> d   1      39.055   6.730  32.918  0.00  0.00     0.018 C 
ATOM      2  C2  <0> d   1      38.370   6.042  31.735  0.00  0.00     0.052 C 
ATOM      3  C4  <0> d   1      37.056   5.408  32.197  0.00  0.00     0.021 C 
ATOM      4  C5  <0> d   1      36.435   4.609  31.047  0.00  0.00    -0.035 C 
ATOM      5  C6  <0> d   1      36.226   5.528  29.843  0.00  0.00     0.016 C 
ATOM      6  C7  <0> d   1      37.361   3.455  30.658  0.00  0.00     0.001 C 
ATOM      7  C9  <0> d   1      36.715   2.627  29.545  0.00  0.00     0.006 C 
ATOM      8  C10 <0> d   1      35.372   2.074  30.023  0.00  0.00     0.006 C 
ATOM      9  C11 <0> d   1      34.447   3.239  30.382  0.00  0.00    -0.005 C 
ATOM     10  C13 <0> d   1      33.114   2.716  30.883  0.00  0.00     0.001 C 
ATOM     11  C15 <0> d   1      32.285   1.917  29.873  0.00  0.00     0.008 C 
ATOM     12  C16 <0> d   1      30.841   2.049  30.428  0.00  0.00     0.033 C 
ATOM     13  C17 <0> d   1      30.818   3.340  31.284  0.00  0.00     0.126 C 
ATOM     14  C20 <0> d   1      32.213   3.953  31.149  0.00  0.00    -0.014 C 
ATOM     15  C21 <0> d   1      32.259   4.870  29.925  0.00  0.00     0.018 C 
ATOM     16  C22 <0> d   1      32.751   4.689  32.361  0.00  0.00     0.012 C 
ATOM     17  C23 <0> d   1      34.155   5.202  32.000  0.00  0.00     0.007 C 
ATOM     18  C24 <0> d   1      35.086   4.054  31.507  0.00  0.00    -0.002 C 
ATOM     19  C26 <0> d   1      38.695   4.016  30.148  0.00  0.00     0.084 C 
ATOM     20  C27 <0> d   1      39.264   4.947  31.194  0.00  0.00     0.131 C 
ATOM     21  O28 <0> d   1      40.398   4.821  31.587  0.00  0.00    -0.298 OA
ENDROOT
BRANCH  13  22
ATOM     22  O19 <0> d   1      29.820   4.240  30.798  0.00  0.00    -0.395 OA
ATOM     23  H45 <0> d   1      29.052   4.328  31.379  0.00  0.00     0.210 HD
ENDBRANCH  13  22
TORSDOF 1
ENDMDL
MODEL 42
REMARK CAVERDOCK RESULT:      10.7      0.000      0.000
REMARK CAVERDOCK CONSTRAINTS:       0.0      0.0      0.0      0.0
REMARK CAVERDOCK TUNNEL: 41     10.7      2.3     42.3
REMARK  1 active torsions:
REMARK  status: ('A' for Active; 'I' for Inactive)
REMARK    1  A    between atoms: C17_13  and  O19_14 
ROOT
ATOM      1  C1  <0> d   1      38.810   6.701  32.888  0.00  0.00     0.018 C 
ATOM      2  C2  <0> d   1      38.138   6.005  31.702  0.00  0.00     0.052 C 
ATOM      3  C4  <0> d   1      36.819   5.372  32.155  0.00  0.00     0.021 C 
ATOM      4  C5  <0> d   1      36.211   4.567  31.004  0.00  0.00    -0.035 C 
ATOM      5  C6  <0> d   1      36.013   5.478  29.791  0.00  0.00     0.016 C 
ATOM      6  C7  <0> d   1      37.141   3.411  30.630  0.00  0.00     0.001 C 
ATOM      7  C9  <0> d   1      36.508   2.576  29.516  0.00  0.00     0.006 C 
ATOM      8  C10 <0> d   1      35.160   2.024  29.983  0.00  0.00     0.006 C 
ATOM      9  C11 <0> d   1      34.231   3.190  30.326  0.00  0.00    -0.005 C 
ATOM     10  C13 <0> d   1      32.893   2.670  30.817  0.00  0.00     0.001 C 
ATOM     11  C15 <0> d   1      32.075   1.863  29.803  0.00  0.00     0.008 C 
ATOM     12  C16 <0> d   1      30.625   1.998  30.343  0.00  0.00     0.033 C 
ATOM     13  C17 <0> d   1      30.593   3.294  31.191  0.00  0.00     0.126 C 
ATOM     14  C20 <0> d   1      31.989   3.907  31.067  0.00  0.00    -0.014 C 
ATOM     15  C21 <0> d   1      32.046   4.817  29.837  0.00  0.00     0.018 C 
ATOM     16  C22 <0> d   1      32.514   4.651  32.279  0.00  0.00     0.012 C 
ATOM     17  C23 <0> d   1      33.921   5.163  31.929  0.00  0.00     0.007 C 
ATOM     18  C24 <0> d   1      34.858   4.013  31.453  0.00  0.00    -0.002 C 
ATOM     19  C26 <0> d   1      38.480   3.970  30.131  0.00  0.00     0.084 C 
ATOM     20  C27 <0> d   1      39.037   4.908  31.177  0.00  0.00     0.131 C 
ATOM     21  O28 <0> d   1      40.168   4.785  31.583  0.00  0.00    -0.298 OA
ENDROOT
BRANCH  13  22
ATOM     22  O19 <0> d   1      29.599   4.190  30.689  0.00  0.00    -0.395 OA
ATOM     23  H45 <0> d   1      29.700   4.404  29.751  0.00  0.00     0.210 HD
ENDBRANCH  13  22
TORSDOF 1
ENDMDL
MODEL 43
REMARK CAVERDOCK RESULT:      10.6      0.000      0.000
REMARK CAVERDOCK CONSTRAINTS:       0.0      0.0      0.0      0.0
REMARK CAVERDOCK TUNNEL: 42     10.6      2.3     43.2
REMARK  1 active torsions:
REMARK  status: ('A' for Active; 'I' for Inactive)
REMARK    1  A    between atoms: C17_13  and  O19_14 
ROOT
ATOM      1  C1  <0> d   1      38.588   6.652  32.779  0.00  0.00     0.018 C 
ATOM      2  C2  <0> d   1      37.904   5.936  31.612  0.00  0.00     0.052 C 
ATOM      3  C4  <0> d   1      36.579   5.331  32.083  0.00  0.00     0.021 C 
ATOM      4  C5  <0> d   1      35.958   4.505  30.954  0.00  0.00    -0.035 C 
ATOM      5  C6  <0> d   1      35.769   5.388  29.719  0.00  0.00     0.016 C 
ATOM      6  C7  <0> d   1      36.873   3.328  30.608  0.00  0.00     0.001 C 
ATOM      7  C9  <0> d   1      36.226   2.473  29.516  0.00  0.00     0.006 C 
ATOM      8  C10 <0> d   1      34.873   1.951  30.000  0.00  0.00     0.006 C 
ATOM      9  C11 <0> d   1      33.959   3.137  30.314  0.00  0.00    -0.005 C 
ATOM     10  C13 <0> d   1      32.616   2.647  30.821  0.00  0.00     0.001 C 
ATOM     11  C15 <0> d   1      31.785   1.826  29.830  0.00  0.00     0.008 C 
ATOM     12  C16 <0> d   1      30.338   1.993  30.369  0.00  0.00     0.033 C 
ATOM     13  C17 <0> d   1      30.324   3.310  31.184  0.00  0.00     0.126 C 
ATOM     14  C20 <0> d   1      31.728   3.902  31.041  0.00  0.00    -0.014 C 
ATOM     15  C21 <0> d   1      31.794   4.779  29.789  0.00  0.00     0.018 C 
ATOM     16  C22 <0> d   1      32.265   4.669  32.234  0.00  0.00     0.012 C 
ATOM     17  C23 <0> d   1      33.678   5.153  31.868  0.00  0.00     0.007 C 
ATOM     18  C24 <0> d   1      34.599   3.980  31.420  0.00  0.00    -0.002 C 
ATOM     19  C26 <0> d   1      38.217   3.857  30.092  0.00  0.00     0.084 C 
ATOM     20  C27 <0> d   1      38.789   4.814  31.113  0.00  0.00     0.131 C 
ATOM     21  O28 <0> d   1      39.919   4.686  31.520  0.00  0.00    -0.298 OA
ENDROOT
BRANCH  13  22
ATOM     22  O19 <0> d   1      29.341   4.206  30.661  0.00  0.00    -0.395 OA
ATOM     23  H45 <0> d   1      29.326   5.070  31.096  0.00  0.00     0.210 HD
ENDBRANCH  13  22
TORSDOF 1
ENDMDL
MODEL 44
REMARK CAVERDOCK RESULT:      10.7      0.000      0.000
REMARK CAVERDOCK CONSTRAINTS:       0.0      0.0      0.0      0.0
REMARK CAVERDOCK TUNNEL: 43     10.7      2.4     44.4
REMARK  1 active torsions:
REMARK  status: ('A' for Active; 'I' for Inactive)
REMARK    1  A    between atoms: C17_13  and  O19_14 
ROOT
ATOM      1  C1  <0> d   1      38.335   6.566  32.803  0.00  0.00     0.018 C 
ATOM      2  C2  <0> d   1      37.649   5.886  31.616  0.00  0.00     0.052 C 
ATOM      3  C4  <0> d   1      36.346   5.230  32.079  0.00  0.00     0.021 C 
ATOM      4  C5  <0> d   1      35.726   4.440  30.924  0.00  0.00    -0.035 C 
ATOM      5  C6  <0> d   1      35.497   5.373  29.733  0.00  0.00     0.016 C 
ATOM      6  C7  <0> d   1      36.662   3.302  30.512  0.00  0.00     0.001 C 
ATOM      7  C9  <0> d   1      36.018   2.482  29.393  0.00  0.00     0.006 C 
ATOM      8  C10 <0> d   1      34.685   1.906  29.873  0.00  0.00     0.006 C 
ATOM      9  C11 <0> d   1      33.749   3.055  30.254  0.00  0.00    -0.005 C 
ATOM     10  C13 <0> d   1      32.426   2.511  30.759  0.00  0.00     0.001 C 
ATOM     11  C15 <0> d   1      31.599   1.715  29.744  0.00  0.00     0.008 C 
ATOM     12  C16 <0> d   1      30.157   1.823  30.312  0.00  0.00     0.033 C 
ATOM     13  C17 <0> d   1      30.126   3.102  31.185  0.00  0.00     0.126 C 
ATOM     14  C20 <0> d   1      31.513   3.733  31.048  0.00  0.00    -0.014 C 
ATOM     15  C21 <0> d   1      31.539   4.667  29.836  0.00  0.00     0.018 C 
ATOM     16  C22 <0> d   1      32.051   4.459  32.266  0.00  0.00     0.012 C 
ATOM     17  C23 <0> d   1      33.446   4.993  31.901  0.00  0.00     0.007 C 
ATOM     18  C24 <0> d   1      34.387   3.863  31.386  0.00  0.00    -0.002 C 
ATOM     19  C26 <0> d   1      37.985   3.886  30.000  0.00  0.00     0.084 C 
ATOM     20  C27 <0> d   1      38.551   4.809  31.054  0.00  0.00     0.131 C 
ATOM     21  O28 <0> d   1      39.691   4.691  31.437  0.00  0.00    -0.298 OA
ENDROOT
BRANCH  13  22
ATOM     22  O19 <0> d   1      29.114   3.997  30.718  0.00  0.00    -0.395 OA
ATOM     23  H45 <0> d   1      28.967   4.760  31.295  0.00  0.00     0.210 HD
ENDBRANCH  13  22
TORSDOF 1
ENDMDL
MODEL 45
REMARK CAVERDOCK RESULT:      10.8      0.000      0.000
REMARK CAVERDOCK CONSTRAINTS:       0.0      0.0      0.0      0.0
REMARK CAVERDOCK TUNNEL: 44     10.8      2.4     45.1
REMARK  1 active torsions:
REMARK  status: ('A' for Active; 'I' for Inactive)
REMARK    1  A    between atoms: C17_13  and  O19_14 
ROOT
ATOM      1  C1  <0> d   1      38.064   6.532  32.787  0.00  0.00     0.018 C 
ATOM      2  C2  <0> d   1      37.383   5.854  31.596  0.00  0.00     0.052 C 
ATOM      3  C4  <0> d   1      36.087   5.182  32.056  0.00  0.00     0.021 C 
ATOM      4  C5  <0> d   1      35.473   4.395  30.896  0.00  0.00    -0.035 C 
ATOM      5  C6  <0> d   1      35.232   5.334  29.712  0.00  0.00     0.016 C 
ATOM      6  C7  <0> d   1      36.419   3.270  30.473  0.00  0.00     0.001 C 
ATOM      7  C9  <0> d   1      35.781   2.451  29.349  0.00  0.00     0.006 C 
ATOM      8  C10 <0> d   1      34.454   1.859  29.827  0.00  0.00     0.006 C 
ATOM      9  C11 <0> d   1      33.508   2.996  30.219  0.00  0.00    -0.005 C 
ATOM     10  C13 <0> d   1      32.191   2.435  30.721  0.00  0.00     0.001 C 
ATOM     11  C15 <0> d   1      31.370   1.639  29.702  0.00  0.00     0.008 C 
ATOM     12  C16 <0> d   1      29.928   1.729  30.273  0.00  0.00     0.033 C 
ATOM     13  C17 <0> d   1      29.886   3.001  31.156  0.00  0.00     0.126 C 
ATOM     14  C20 <0> d   1      31.267   3.646  31.021  0.00  0.00    -0.014 C 
ATOM     15  C21 <0> d   1      31.282   4.589  29.816  0.00  0.00     0.018 C 
ATOM     16  C22 <0> d   1      31.800   4.368  32.243  0.00  0.00     0.012 C 
ATOM     17  C23 <0> d   1      33.189   4.918  31.881  0.00  0.00     0.007 C 
ATOM     18  C24 <0> d   1      34.141   3.801  31.356  0.00  0.00    -0.002 C 
ATOM     19  C26 <0> d   1      37.736   3.869  29.964  0.00  0.00     0.084 C 
ATOM     20  C27 <0> d   1      38.295   4.790  31.024  0.00  0.00     0.131 C 
ATOM     21  O28 <0> d   1      39.435   4.680  31.404  0.00  0.00    -0.298 OA
ENDROOT
BRANCH  13  22
ATOM     22  O19 <0> d   1      28.865   3.889  30.697  0.00  0.00    -0.395 OA
ATOM     23  H45 <0> d   1      28.095   3.442  30.319  0.00  0.00     0.210 HD
ENDBRANCH  13  22
TORSDOF 1
ENDMDL
MODEL 46
REMARK CAVERDOCK RESULT:      10.2      0.000      0.000
REMARK CAVERDOCK CONSTRAINTS:       0.0      0.0      0.0      0.0
REMARK CAVERDOCK TUNNEL: 45     10.2      2.3     46.7
REMARK  1 active torsions:
REMARK  status: ('A' for Active; 'I' for Inactive)
REMARK    1  A    between atoms: C17_13  and  O19_14 
ROOT
ATOM      1  C1  <0> d   1      30.312   0.563  29.109  0.00  0.00     0.018 C 
ATOM      2  C2  <0> d   1      30.720   1.923  29.678  0.00  0.00     0.052 C 
ATOM      3  C4  <0> d   1      32.223   1.931  29.972  0.00  0.00     0.021 C 
ATOM      4  C5  <0> d   1      32.608   3.242  30.662  0.00  0.00    -0.035 C 
ATOM      5  C6  <0> d   1      32.200   4.422  29.778  0.00  0.00     0.016 C 
ATOM      6  C7  <0> d   1      31.901   3.345  32.014  0.00  0.00     0.001 C 
ATOM      7  C9  <0> d   1      32.328   4.631  32.725  0.00  0.00     0.006 C 
ATOM      8  C10 <0> d   1      33.843   4.630  32.933  0.00  0.00     0.006 C 
ATOM      9  C11 <0> d   1      34.537   4.556  31.572  0.00  0.00    -0.005 C 
ATOM     10  C13 <0> d   1      36.043   4.528  31.750  0.00  0.00     0.001 C 
ATOM     11  C15 <0> d   1      36.665   5.775  32.387  0.00  0.00     0.008 C 
ATOM     12  C16 <0> d   1      38.139   5.714  31.901  0.00  0.00     0.033 C 
ATOM     13  C17 <0> d   1      38.136   4.874  30.599  0.00  0.00     0.126 C 
ATOM     14  C20 <0> d   1      36.669   4.532  30.329  0.00  0.00    -0.014 C 
ATOM     15  C21 <0> d   1      36.020   5.648  29.507  0.00  0.00     0.018 C 
ATOM     16  C22 <0> d   1      36.394   3.190  29.678  0.00  0.00     0.012 C 
ATOM     17  C23 <0> d   1      34.870   3.062  29.518  0.00  0.00     0.007 C 
ATOM     18  C24 <0> d   1      34.123   3.260  30.871  0.00  0.00    -0.002 C 
ATOM     19  C26 <0> d   1      30.382   3.378  31.798  0.00  0.00     0.084 C 
ATOM     20  C27 <0> d   1      29.980   2.178  30.973  0.00  0.00     0.131 C 
ATOM     21  O28 <0> d   1      29.094   1.442  31.337  0.00  0.00    -0.298 OA
ENDROOT
BRANCH  13  22
ATOM     22  O19 <0> d   1      38.686   5.631  29.519  0.00  0.00    -0.395 OA
ATOM     23  H45 <0> d   1      38.526   6.582  29.584  0.00  0.00     0.210 HD
ENDBRANCH  13  22
TORSDOF 1
ENDMDL
MODEL 47
REMARK CAVERDOCK RESULT:       9.5      0.000      0.000
REMARK CAVERDOCK CONSTRAINTS:       0.0      0.0      0.0      0.0
REMARK CAVERDOCK TUNNEL: 46      9.5      2.4     47.5
REMARK  1 active torsions:
REMARK  status: ('A' for Active; 'I' for Inactive)
REMARK    1  A    between atoms: C17_13  and  O19_14 
ROOT
ATOM      1  C1  <0> d   1      30.107   0.429  29.254  0.00  0.00     0.018 C 
ATOM      2  C2  <0> d   1      30.512   1.792  29.817  0.00  0.00     0.052 C 
ATOM      3  C4  <0> d   1      32.024   1.826  30.051  0.00  0.00     0.021 C 
ATOM      4  C5  <0> d   1      32.412   3.140  30.735  0.00  0.00    -0.035 C 
ATOM      5  C6  <0> d   1      31.947   4.318  29.879  0.00  0.00     0.016 C 
ATOM      6  C7  <0> d   1      31.758   3.218  32.116  0.00  0.00     0.001 C 
ATOM      7  C9  <0> d   1      32.190   4.507  32.820  0.00  0.00     0.006 C 
ATOM      8  C10 <0> d   1      33.711   4.533  32.967  0.00  0.00     0.006 C 
ATOM      9  C11 <0> d   1      34.351   4.483  31.577  0.00  0.00    -0.005 C 
ATOM     10  C13 <0> d   1      35.864   4.483  31.695  0.00  0.00     0.001 C 
ATOM     11  C15 <0> d   1      36.487   5.737  32.316  0.00  0.00     0.008 C 
ATOM     12  C16 <0> d   1      37.941   5.708  31.771  0.00  0.00     0.033 C 
ATOM     13  C17 <0> d   1      37.901   4.878  30.464  0.00  0.00     0.126 C 
ATOM     14  C20 <0> d   1      36.431   4.509  30.250  0.00  0.00    -0.014 C 
ATOM     15  C21 <0> d   1      35.729   5.620  29.464  0.00  0.00     0.018 C 
ATOM     16  C22 <0> d   1      36.156   3.168  29.599  0.00  0.00     0.012 C 
ATOM     17  C23 <0> d   1      34.629   3.012  29.500  0.00  0.00     0.007 C 
ATOM     18  C24 <0> d   1      33.934   3.185  30.883  0.00  0.00    -0.002 C 
ATOM     19  C26 <0> d   1      30.232   3.224  31.962  0.00  0.00     0.084 C 
ATOM     20  C27 <0> d   1      29.820   2.022  31.143  0.00  0.00     0.131 C 
ATOM     21  O28 <0> d   1      28.963   1.267  31.536  0.00  0.00    -0.298 OA
ENDROOT
BRANCH  13  22
ATOM     22  O19 <0> d   1      38.393   5.653  29.368  0.00  0.00    -0.395 OA
ATOM     23  H45 <0> d   1      39.344   5.827  29.405  0.00  0.00     0.210 HD
ENDBRANCH  13  22
TORSDOF 1
ENDMDL
MODEL 48
REMARK CAVERDOCK RESULT:       9.2      0.000      0.000
REMARK CAVERDOCK CONSTRAINTS:       0.0      0.0      0.0      0.0
REMARK CAVERDOCK TUNNEL: 47      9.2      2.4     48.5
REMARK  1 active torsions:
REMARK  status: ('A' for Active; 'I' for Inactive)
REMARK    1  A    between atoms: C17_13  and  O19_14 
ROOT
ATOM      1  C1  <0> d   1      29.902   0.521  29.129  0.00  0.00     0.018 C 
ATOM      2  C2  <0> d   1      30.326   1.868  29.719  0.00  0.00     0.052 C 
ATOM      3  C4  <0> d   1      31.832   1.858  29.996  0.00  0.00     0.021 C 
ATOM      4  C5  <0> d   1      32.235   3.154  30.706  0.00  0.00    -0.035 C 
ATOM      5  C6  <0> d   1      31.825   4.354  29.849  0.00  0.00     0.016 C 
ATOM      6  C7  <0> d   1      31.543   3.236  32.068  0.00  0.00     0.001 C 
ATOM      7  C9  <0> d   1      31.988   4.506  32.798  0.00  0.00     0.006 C 
ATOM      8  C10 <0> d   1      33.505   4.490  32.989  0.00  0.00     0.006 C 
ATOM      9  C11 <0> d   1      34.183   4.437  31.618  0.00  0.00    -0.005 C 
ATOM     10  C13 <0> d   1      35.691   4.395  31.779  0.00  0.00     0.001 C 
ATOM     11  C15 <0> d   1      36.329   5.626  32.432  0.00  0.00     0.008 C 
ATOM     12  C16 <0> d   1      37.797   5.563  31.928  0.00  0.00     0.033 C 
ATOM     13  C17 <0> d   1      37.773   4.747  30.611  0.00  0.00     0.126 C 
ATOM     14  C20 <0> d   1      36.301   4.421  30.351  0.00  0.00    -0.014 C 
ATOM     15  C21 <0> d   1      35.651   5.557  29.558  0.00  0.00     0.018 C 
ATOM     16  C22 <0> d   1      36.009   3.094  29.678  0.00  0.00     0.012 C 
ATOM     17  C23 <0> d   1      34.483   2.980  29.533  0.00  0.00     0.007 C 
ATOM     18  C24 <0> d   1      33.752   3.157  30.898  0.00  0.00    -0.002 C 
ATOM     19  C26 <0> d   1      30.023   3.285  31.870  0.00  0.00     0.084 C 
ATOM     20  C27 <0> d   1      29.603   2.103  31.027  0.00  0.00     0.131 C 
ATOM     21  O28 <0> d   1      28.715   1.367  31.387  0.00  0.00    -0.298 OA
ENDROOT
BRANCH  13  22
ATOM     22  O19 <0> d   1      38.317   5.520  29.539  0.00  0.00    -0.395 OA
ATOM     23  H45 <0> d   1      39.181   5.909  29.734  0.00  0.00     0.210 HD
ENDBRANCH  13  22
TORSDOF 1
ENDMDL
MODEL 49
REMARK CAVERDOCK RESULT:       8.3      0.000      0.000
REMARK CAVERDOCK CONSTRAINTS:       0.0      0.0      0.0      0.0
REMARK CAVERDOCK TUNNEL: 48      8.3      2.4     49.1
REMARK  1 active torsions:
REMARK  status: ('A' for Active; 'I' for Inactive)
REMARK    1  A    between atoms: C17_13  and  O19_14 
ROOT
ATOM      1  C1  <0> d   1      29.849   0.249  28.921  0.00  0.00     0.018 C 
ATOM      2  C2  <0> d   1      30.212   1.600  29.542  0.00  0.00     0.052 C 
ATOM      3  C4  <0> d   1      31.716   1.651  29.824  0.00  0.00     0.021 C 
ATOM      4  C5  <0> d   1      32.059   2.946  30.564  0.00  0.00    -0.035 C 
ATOM      5  C6  <0> d   1      31.599   4.146  29.733  0.00  0.00     0.016 C 
ATOM      6  C7  <0> d   1      31.361   2.968  31.925  0.00  0.00     0.001 C 
ATOM      7  C9  <0> d   1      31.747   4.238  32.685  0.00  0.00     0.006 C 
ATOM      8  C10 <0> d   1      33.263   4.285  32.881  0.00  0.00     0.006 C 
ATOM      9  C11 <0> d   1      33.947   4.292  31.512  0.00  0.00    -0.005 C 
ATOM     10  C13 <0> d   1      35.454   4.313  31.678  0.00  0.00     0.001 C 
ATOM     11  C15 <0> d   1      36.036   5.556  32.360  0.00  0.00     0.008 C 
ATOM     12  C16 <0> d   1      37.507   5.569  31.861  0.00  0.00     0.033 C 
ATOM     13  C17 <0> d   1      37.522   4.783  30.526  0.00  0.00     0.126 C 
ATOM     14  C20 <0> d   1      36.066   4.398  30.253  0.00  0.00    -0.014 C 
ATOM     15  C21 <0> d   1      35.370   5.522  29.483  0.00  0.00     0.018 C 
ATOM     16  C22 <0> d   1      35.835   3.075  29.550  0.00  0.00     0.012 C 
ATOM     17  C23 <0> d   1      34.315   2.897  29.397  0.00  0.00     0.007 C 
ATOM     18  C24 <0> d   1      33.574   3.012  30.762  0.00  0.00    -0.002 C 
ATOM     19  C26 <0> d   1      29.840   2.954  31.723  0.00  0.00     0.084 C 
ATOM     20  C27 <0> d   1      29.475   1.773  30.852  0.00  0.00     0.131 C 
ATOM     21  O28 <0> d   1      28.620   0.992  31.192  0.00  0.00    -0.298 OA
ENDROOT
BRANCH  13  22
ATOM     22  O19 <0> d   1      38.034   5.603  29.474  0.00  0.00    -0.395 OA
ATOM     23  H45 <0> d   1      37.360   6.129  29.021  0.00  0.00     0.210 HD
ENDBRANCH  13  22
TORSDOF 1
ENDMDL
MODEL 50
REMARK CAVERDOCK RESULT:       8.0      0.000      0.000
REMARK CAVERDOCK CONSTRAINTS:       0.0      0.0      0.0      0.0
REMARK CAVERDOCK TUNNEL: 49      8.0      2.3     50.1
REMARK  1 active torsions:
REMARK  status: ('A' for Active; 'I' for Inactive)
REMARK    1  A    between atoms: C17_13  and  O19_14 
ROOT
ATOM      1  C1  <0> d   1      29.830   0.094  28.839  0.00  0.00     0.018 C 
ATOM      2  C2  <0> d   1      30.141   1.454  29.468  0.00  0.00     0.052 C 
ATOM      3  C4  <0> d   1      31.632   1.539  29.802  0.00  0.00     0.021 C 
ATOM      4  C5  <0> d   1      31.921   2.845  30.549  0.00  0.00    -0.035 C 
ATOM      5  C6  <0> d   1      31.464   4.031  29.698  0.00  0.00     0.016 C 
ATOM      6  C7  <0> d   1      31.175   2.854  31.885  0.00  0.00     0.001 C 
ATOM      7  C9  <0> d   1      31.506   4.135  32.653  0.00  0.00     0.006 C 
ATOM      8  C10 <0> d   1      33.013   4.217  32.902  0.00  0.00     0.006 C 
ATOM      9  C11 <0> d   1      33.744   4.235  31.558  0.00  0.00    -0.005 C 
ATOM     10  C13 <0> d   1      35.244   4.290  31.776  0.00  0.00     0.001 C 
ATOM     11  C15 <0> d   1      35.774   5.547  32.473  0.00  0.00     0.008 C 
ATOM     12  C16 <0> d   1      37.260   5.592  32.025  0.00  0.00     0.033 C 
ATOM     13  C17 <0> d   1      37.340   4.802  30.695  0.00  0.00     0.126 C 
ATOM     14  C20 <0> d   1      35.903   4.384  30.373  0.00  0.00    -0.014 C 
ATOM     15  C21 <0> d   1      35.209   5.491  29.575  0.00  0.00     0.018 C 
ATOM     16  C22 <0> d   1      35.726   3.054  29.667  0.00  0.00     0.012 C 
ATOM     17  C23 <0> d   1      34.217   2.842  29.461  0.00  0.00     0.007 C 
ATOM     18  C24 <0> d   1      33.426   2.944  30.800  0.00  0.00    -0.002 C 
ATOM     19  C26 <0> d   1      29.663   2.806  31.630  0.00  0.00     0.084 C 
ATOM     20  C27 <0> d   1      29.355   1.615  30.751  0.00  0.00     0.131 C 
ATOM     21  O28 <0> d   1      28.506   0.815  31.064  0.00  0.00    -0.298 OA
ENDROOT
BRANCH  13  22
ATOM     22  O19 <0> d   1      37.870   5.631  29.658  0.00  0.00    -0.395 OA
ATOM     23  H45 <0> d   1      38.762   5.960  29.835  0.00  0.00     0.210 HD
ENDBRANCH  13  22
TORSDOF 1
ENDMDL
MODEL 51
REMARK CAVERDOCK RESULT:       8.2      0.000      0.000
REMARK CAVERDOCK CONSTRAINTS:       0.2      0.0      0.0      0.0
REMARK CAVERDOCK TUNNEL: 50      8.2      2.3     51.3
REMARK  1 active torsions:
REMARK  status: ('A' for Active; 'I' for Inactive)
REMARK    1  A    between atoms: C17_13  and  O19_14 
ROOT
ATOM      1  C1  <0> d   1      29.669  -0.081  28.761  0.00  0.00     0.018 C 
ATOM      2  C2  <0> d   1      29.972   1.244  29.465  0.00  0.00     0.052 C 
ATOM      3  C4  <0> d   1      31.474   1.351  29.741  0.00  0.00     0.021 C 
ATOM      4  C5  <0> d   1      31.760   2.613  30.559  0.00  0.00    -0.035 C 
ATOM      5  C6  <0> d   1      31.235   3.838  29.808  0.00  0.00     0.016 C 
ATOM      6  C7  <0> d   1      31.074   2.514  31.923  0.00  0.00     0.001 C 
ATOM      7  C9  <0> d   1      31.405   3.752  32.759  0.00  0.00     0.006 C 
ATOM      8  C10 <0> d   1      32.918   3.861  32.948  0.00  0.00     0.006 C 
ATOM      9  C11 <0> d   1      33.589   3.988  31.579  0.00  0.00    -0.005 C 
ATOM     10  C13 <0> d   1      35.095   4.072  31.737  0.00  0.00     0.001 C 
ATOM     11  C15 <0> d   1      35.622   5.297  32.492  0.00  0.00     0.008 C 
ATOM     12  C16 <0> d   1      37.085   5.413  31.986  0.00  0.00     0.033 C 
ATOM     13  C17 <0> d   1      37.127   4.714  30.604  0.00  0.00     0.126 C 
ATOM     14  C20 <0> d   1      35.689   4.276  30.316  0.00  0.00    -0.014 C 
ATOM     15  C21 <0> d   1      34.932   5.411  29.622  0.00  0.00     0.018 C 
ATOM     16  C22 <0> d   1      35.516   2.990  29.532  0.00  0.00     0.012 C 
ATOM     17  C23 <0> d   1      34.006   2.748  29.377  0.00  0.00     0.007 C 
ATOM     18  C24 <0> d   1      33.272   2.740  30.751  0.00  0.00    -0.002 C 
ATOM     19  C26 <0> d   1      29.554   2.438  31.729  0.00  0.00     0.084 C 
ATOM     20  C27 <0> d   1      29.239   1.298  30.787  0.00  0.00     0.131 C 
ATOM     21  O28 <0> d   1      28.426   0.456  31.083  0.00  0.00    -0.298 OA
ENDROOT
BRANCH  13  22
ATOM     22  O19 <0> d   1      37.589   5.623  29.602  0.00  0.00    -0.395 OA
ATOM     23  H45 <0> d   1      37.250   5.437  28.716  0.00  0.00     0.210 HD
ENDBRANCH  13  22
TORSDOF 1
ENDMDL
MODEL 52
REMARK CAVERDOCK RESULT:       7.8      0.000      0.000
REMARK CAVERDOCK CONSTRAINTS:       0.0      0.0      0.0      0.0
REMARK CAVERDOCK TUNNEL: 51      7.8      2.3     52.5
REMARK  1 active torsions:
REMARK  status: ('A' for Active; 'I' for Inactive)
REMARK    1  A    between atoms: C17_13  and  O19_14 
ROOT
ATOM      1  C1  <0> d   1      29.506  -0.162  28.891  0.00  0.00     0.018 C 
ATOM      2  C2  <0> d   1      29.793   1.192  29.545  0.00  0.00     0.052 C 
ATOM      3  C4  <0> d   1      31.292   1.320  29.830  0.00  0.00     0.021 C 
ATOM      4  C5  <0> d   1      31.562   2.615  30.601  0.00  0.00    -0.035 C 
ATOM      5  C6  <0> d   1      31.037   3.806  29.798  0.00  0.00     0.016 C 
ATOM      6  C7  <0> d   1      30.863   2.565  31.961  0.00  0.00     0.001 C 
ATOM      7  C9  <0> d   1      31.178   3.837  32.752  0.00  0.00     0.006 C 
ATOM      8  C10 <0> d   1      32.689   3.963  32.951  0.00  0.00     0.006 C 
ATOM      9  C11 <0> d   1      33.372   4.041  31.584  0.00  0.00    -0.005 C 
ATOM     10  C13 <0> d   1      34.876   4.141  31.752  0.00  0.00     0.001 C 
ATOM     11  C15 <0> d   1      35.388   5.398  32.464  0.00  0.00     0.008 C 
ATOM     12  C16 <0> d   1      36.855   5.504  31.967  0.00  0.00     0.033 C 
ATOM     13  C17 <0> d   1      36.915   4.752  30.615  0.00  0.00     0.126 C 
ATOM     14  C20 <0> d   1      35.483   4.294  30.331  0.00  0.00    -0.014 C 
ATOM     15  C21 <0> d   1      34.725   5.395  29.586  0.00  0.00     0.018 C 
ATOM     16  C22 <0> d   1      35.325   2.977  29.596  0.00  0.00     0.012 C 
ATOM     17  C23 <0> d   1      33.818   2.719  29.436  0.00  0.00     0.007 C 
ATOM     18  C24 <0> d   1      33.071   2.759  30.803  0.00  0.00    -0.002 C 
ATOM     19  C26 <0> d   1      29.346   2.471  31.756  0.00  0.00     0.084 C 
ATOM     20  C27 <0> d   1      29.047   1.293  30.857  0.00  0.00     0.131 C 
ATOM     21  O28 <0> d   1      28.237   0.457  31.178  0.00  0.00    -0.298 OA
ENDROOT
BRANCH  13  22
ATOM     22  O19 <0> d   1      37.381   5.624  29.583  0.00  0.00    -0.395 OA
ATOM     23  H45 <0> d   1      38.342   5.628  29.475  0.00  0.00     0.210 HD
ENDBRANCH  13  22
TORSDOF 1
ENDMDL
MODEL 53
REMARK CAVERDOCK RESULT:       6.7      0.000      0.000
REMARK CAVERDOCK CONSTRAINTS:       0.0      0.0      0.0      0.0
REMARK CAVERDOCK TUNNEL: 52      6.7      2.3     53.4
REMARK  1 active torsions:
REMARK  status: ('A' for Active; 'I' for Inactive)
REMARK    1  A    between atoms: C17_13  and  O19_14 
ROOT
ATOM      1  C1  <0> d   1      36.496   5.917  28.928  0.00  0.00     0.018 C 
ATOM      2  C2  <0> d   1      35.889   4.903  29.899  0.00  0.00     0.052 C 
ATOM      3  C4  <0> d   1      34.361   4.996  29.855  0.00  0.00     0.021 C 
ATOM      4  C5  <0> d   1      33.756   4.076  30.919  0.00  0.00    -0.035 C 
ATOM      5  C6  <0> d   1      34.241   2.643  30.690  0.00  0.00     0.016 C 
ATOM      6  C7  <0> d   1      34.180   4.545  32.312  0.00  0.00     0.001 C 
ATOM      7  C9  <0> d   1      33.531   3.657  33.376  0.00  0.00     0.006 C 
ATOM      8  C10 <0> d   1      32.009   3.722  33.249  0.00  0.00     0.006 C 
ATOM      9  C11 <0> d   1      31.598   3.224  31.862  0.00  0.00    -0.005 C 
ATOM     10  C13 <0> d   1      30.091   3.302  31.700  0.00  0.00     0.001 C 
ATOM     11  C15 <0> d   1      29.270   2.416  32.642  0.00  0.00     0.008 C 
ATOM     12  C16 <0> d   1      27.926   2.254  31.880  0.00  0.00     0.033 C 
ATOM     13  C17 <0> d   1      28.242   2.488  30.382  0.00  0.00     0.126 C 
ATOM     14  C20 <0> d   1      29.754   2.709  30.305  0.00  0.00    -0.014 C 
ATOM     15  C21 <0> d   1      30.466   1.363  30.155  0.00  0.00     0.018 C 
ATOM     16  C22 <0> d   1      30.246   3.671  29.241  0.00  0.00     0.012 C 
ATOM     17  C23 <0> d   1      31.777   3.743  29.360  0.00  0.00     0.007 C 
ATOM     18  C24 <0> d   1      32.232   4.125  30.801  0.00  0.00    -0.002 C 
ATOM     19  C26 <0> d   1      35.704   4.446  32.446  0.00  0.00     0.084 C 
ATOM     20  C27 <0> d   1      36.344   5.210  31.309  0.00  0.00     0.131 C 
ATOM     21  O28 <0> d   1      37.194   6.041  31.520  0.00  0.00    -0.298 OA
ENDROOT
BRANCH  13  22
ATOM     22  O19 <0> d   1      27.857   1.349  29.609  0.00  0.00    -0.395 OA
ATOM     23  H45 <0> d   1      28.361   1.240  28.791  0.00  0.00     0.210 HD
ENDBRANCH  13  22
TORSDOF 1
ENDMDL
MODEL 54
REMARK CAVERDOCK RESULT:       5.7      0.000      0.000
REMARK CAVERDOCK CONSTRAINTS:       0.0      0.0      0.0      0.0
REMARK CAVERDOCK TUNNEL: 53      5.7      2.3     54.5
REMARK  1 active torsions:
REMARK  status: ('A' for Active; 'I' for Inactive)
REMARK    1  A    between atoms: C17_13  and  O19_14 
ROOT
ATOM      1  C1  <0> d   1      36.315   5.892  29.002  0.00  0.00     0.018 C 
ATOM      2  C2  <0> d   1      35.730   4.858  29.967  0.00  0.00     0.052 C 
ATOM      3  C4  <0> d   1      34.201   4.909  29.912  0.00  0.00     0.021 C 
ATOM      4  C5  <0> d   1      33.615   3.970  30.970  0.00  0.00    -0.035 C 
ATOM      5  C6  <0> d   1      34.141   2.552  30.740  0.00  0.00     0.016 C 
ATOM      6  C7  <0> d   1      34.015   4.446  32.367  0.00  0.00     0.001 C 
ATOM      7  C9  <0> d   1      33.385   3.537  33.424  0.00  0.00     0.006 C 
ATOM      8  C10 <0> d   1      31.862   3.560  33.287  0.00  0.00     0.006 C 
ATOM      9  C11 <0> d   1      31.475   3.054  31.896  0.00  0.00    -0.005 C 
ATOM     10  C13 <0> d   1      29.968   3.091  31.724  0.00  0.00     0.001 C 
ATOM     11  C15 <0> d   1      29.165   2.179  32.658  0.00  0.00     0.008 C 
ATOM     12  C16 <0> d   1      27.832   1.982  31.886  0.00  0.00     0.033 C 
ATOM     13  C17 <0> d   1      28.151   2.229  30.391  0.00  0.00     0.126 C 
ATOM     14  C20 <0> d   1      29.656   2.493  30.325  0.00  0.00    -0.014 C 
ATOM     15  C21 <0> d   1      30.407   1.168  30.176  0.00  0.00     0.018 C 
ATOM     16  C22 <0> d   1      30.128   3.471  29.267  0.00  0.00     0.012 C 
ATOM     17  C23 <0> d   1      31.656   3.585  29.397  0.00  0.00     0.007 C 
ATOM     18  C24 <0> d   1      32.091   3.976  30.841  0.00  0.00    -0.002 C 
ATOM     19  C26 <0> d   1      35.542   4.390  32.511  0.00  0.00     0.084 C 
ATOM     20  C27 <0> d   1      36.167   5.174  31.381  0.00  0.00     0.131 C 
ATOM     21  O28 <0> d   1      36.992   6.029  31.600  0.00  0.00    -0.298 OA
ENDROOT
BRANCH  13  22
ATOM     22  O19 <0> d   1      27.803   1.082  29.613  0.00  0.00    -0.395 OA
ATOM     23  H45 <0> d   1      27.297   1.286  28.814  0.00  0.00     0.210 HD
ENDBRANCH  13  22
TORSDOF 1
ENDMDL
MODEL 55
REMARK CAVERDOCK RESULT:       5.2      0.000      0.000
REMARK CAVERDOCK CONSTRAINTS:       0.0      0.0      0.0      0.0
REMARK CAVERDOCK TUNNEL: 54      5.2      2.2     55.5
REMARK  1 active torsions:
REMARK  status: ('A' for Active; 'I' for Inactive)
REMARK    1  A    between atoms: C17_13  and  O19_14 
ROOT
ATOM      1  C1  <0> d   1      36.162   5.867  29.122  0.00  0.00     0.018 C 
ATOM      2  C2  <0> d   1      35.554   4.810  30.046  0.00  0.00     0.052 C 
ATOM      3  C4  <0> d   1      34.027   4.854  29.946  0.00  0.00     0.021 C 
ATOM      4  C5  <0> d   1      33.414   3.890  30.965  0.00  0.00    -0.035 C 
ATOM      5  C6  <0> d   1      33.956   2.480  30.723  0.00  0.00     0.016 C 
ATOM      6  C7  <0> d   1      33.769   4.339  32.384  0.00  0.00     0.001 C 
ATOM      7  C9  <0> d   1      33.112   3.405  33.403  0.00  0.00     0.006 C 
ATOM      8  C10 <0> d   1      31.594   3.423  33.219  0.00  0.00     0.006 C 
ATOM      9  C11 <0> d   1      31.253   2.944  31.807  0.00  0.00    -0.005 C 
ATOM     10  C13 <0> d   1      29.752   2.976  31.590  0.00  0.00     0.001 C 
ATOM     11  C15 <0> d   1      28.926   2.041  32.479  0.00  0.00     0.008 C 
ATOM     12  C16 <0> d   1      27.618   1.852  31.663  0.00  0.00     0.033 C 
ATOM     13  C17 <0> d   1      27.981   2.132  30.184  0.00  0.00     0.126 C 
ATOM     14  C20 <0> d   1      29.487   2.406  30.170  0.00  0.00    -0.014 C 
ATOM     15  C21 <0> d   1      30.250   1.088  30.017  0.00  0.00     0.018 C 
ATOM     16  C22 <0> d   1      29.984   3.408  29.147  0.00  0.00     0.012 C 
ATOM     17  C23 <0> d   1      31.507   3.527  29.326  0.00  0.00     0.007 C 
ATOM     18  C24 <0> d   1      31.895   3.891  30.791  0.00  0.00    -0.002 C 
ATOM     19  C26 <0> d   1      35.291   4.289  32.573  0.00  0.00     0.084 C 
ATOM     20  C27 <0> d   1      35.946   5.099  31.479  0.00  0.00     0.131 C 
ATOM     21  O28 <0> d   1      36.758   5.954  31.740  0.00  0.00    -0.298 OA
ENDROOT
BRANCH  13  22
ATOM     22  O19 <0> d   1      27.664   0.999  29.373  0.00  0.00    -0.395 OA
ATOM     23  H45 <0> d   1      27.189   0.300  29.842  0.00  0.00     0.210 HD
ENDBRANCH  13  22
TORSDOF 1
ENDMDL
MODEL 56
REMARK CAVERDOCK RESULT:       4.7      0.000      0.000
REMARK CAVERDOCK CONSTRAINTS:       0.0      0.0      0.0      0.0
REMARK CAVERDOCK TUNNEL: 55      4.7      2.2     56.1
REMARK  1 active torsions:
REMARK  status: ('A' for Active; 'I' for Inactive)
REMARK    1  A    between atoms: C17_13  and  O19_14 
ROOT
ATOM      1  C1  <0> d   1      36.003   5.605  29.119  0.00  0.00     0.018 C 
ATOM      2  C2  <0> d   1      35.370   4.593  30.076  0.00  0.00     0.052 C 
ATOM      3  C4  <0> d   1      33.845   4.650  29.953  0.00  0.00     0.021 C 
ATOM      4  C5  <0> d   1      33.208   3.733  31.001  0.00  0.00    -0.035 C 
ATOM      5  C6  <0> d   1      33.736   2.309  30.822  0.00  0.00     0.016 C 
ATOM      6  C7  <0> d   1      33.550   4.234  32.406  0.00  0.00     0.001 C 
ATOM      7  C9  <0> d   1      32.868   3.348  33.451  0.00  0.00     0.006 C 
ATOM      8  C10 <0> d   1      31.353   3.376  33.247  0.00  0.00     0.006 C 
ATOM      9  C11 <0> d   1      31.024   2.846  31.849  0.00  0.00    -0.005 C 
ATOM     10  C13 <0> d   1      29.527   2.887  31.611  0.00  0.00     0.001 C 
ATOM     11  C15 <0> d   1      28.678   1.997  32.525  0.00  0.00     0.008 C 
ATOM     12  C16 <0> d   1      27.379   1.791  31.699  0.00  0.00     0.033 C 
ATOM     13  C17 <0> d   1      27.765   2.009  30.215  0.00  0.00     0.126 C 
ATOM     14  C20 <0> d   1      29.273   2.264  30.210  0.00  0.00    -0.014 C 
ATOM     15  C21 <0> d   1      30.023   0.933  30.119  0.00  0.00     0.018 C 
ATOM     16  C22 <0> d   1      29.797   3.220  29.156  0.00  0.00     0.012 C 
ATOM     17  C23 <0> d   1      31.318   3.329  29.351  0.00  0.00     0.007 C 
ATOM     18  C24 <0> d   1      31.691   3.745  30.806  0.00  0.00    -0.002 C 
ATOM     19  C26 <0> d   1      35.068   4.173  32.618  0.00  0.00     0.084 C 
ATOM     20  C27 <0> d   1      35.747   4.933  31.502  0.00  0.00     0.131 C 
ATOM     21  O28 <0> d   1      36.566   5.787  31.741  0.00  0.00    -0.298 OA
ENDROOT
BRANCH  13  22
ATOM     22  O19 <0> d   1      27.445   0.849  29.444  0.00  0.00    -0.395 OA
ATOM     23  H45 <0> d   1      26.700   0.971  28.839  0.00  0.00     0.210 HD
ENDBRANCH  13  22
TORSDOF 1
ENDMDL
MODEL 57
REMARK CAVERDOCK RESULT:       4.4      0.000      0.000
REMARK CAVERDOCK CONSTRAINTS:       0.1      0.0      0.0      0.0
REMARK CAVERDOCK TUNNEL: 56      4.4      2.2     57.5
REMARK  1 active torsions:
REMARK  status: ('A' for Active; 'I' for Inactive)
REMARK    1  A    between atoms: C17_13  and  O19_14 
ROOT
ATOM      1  C1  <0> d   1      35.815   5.608  29.239  0.00  0.00     0.018 C 
ATOM      2  C2  <0> d   1      35.176   4.577  30.171  0.00  0.00     0.052 C 
ATOM      3  C4  <0> d   1      33.655   4.596  29.995  0.00  0.00     0.021 C 
ATOM      4  C5  <0> d   1      33.005   3.660  31.018  0.00  0.00    -0.035 C 
ATOM      5  C6  <0> d   1      33.576   2.250  30.854  0.00  0.00     0.016 C 
ATOM      6  C7  <0> d   1      33.284   4.165  32.435  0.00  0.00     0.001 C 
ATOM      7  C9  <0> d   1      32.590   3.259  33.454  0.00  0.00     0.006 C 
ATOM      8  C10 <0> d   1      31.083   3.248  33.196  0.00  0.00     0.006 C 
ATOM      9  C11 <0> d   1      30.817   2.714  31.787  0.00  0.00    -0.005 C 
ATOM     10  C13 <0> d   1      29.328   2.717  31.496  0.00  0.00     0.001 C 
ATOM     11  C15 <0> d   1      28.472   1.803  32.378  0.00  0.00     0.008 C 
ATOM     12  C16 <0> d   1      27.208   1.566  31.507  0.00  0.00     0.033 C 
ATOM     13  C17 <0> d   1      27.639   1.798  30.038  0.00  0.00     0.126 C 
ATOM     14  C20 <0> d   1      29.140   2.092  30.087  0.00  0.00    -0.014 C 
ATOM     15  C21 <0> d   1      29.926   0.780  30.020  0.00  0.00     0.018 C 
ATOM     16  C22 <0> d   1      29.675   3.064  29.053  0.00  0.00     0.012 C 
ATOM     17  C23 <0> d   1      31.185   3.211  29.302  0.00  0.00     0.007 C 
ATOM     18  C24 <0> d   1      31.496   3.633  30.769  0.00  0.00    -0.002 C 
ATOM     19  C26 <0> d   1      34.795   4.143  32.700  0.00  0.00     0.084 C 
ATOM     20  C27 <0> d   1      35.493   4.923  31.609  0.00  0.00     0.131 C 
ATOM     21  O28 <0> d   1      36.281   5.798  31.879  0.00  0.00    -0.298 OA
ENDROOT
BRANCH  13  22
ATOM     22  O19 <0> d   1      27.377   0.632  29.254  0.00  0.00    -0.395 OA
ATOM     23  H45 <0> d   1      26.814   0.793  28.485  0.00  0.00     0.210 HD
ENDBRANCH  13  22
TORSDOF 1
ENDMDL
MODEL 58
REMARK CAVERDOCK RESULT:       4.3      0.000      0.000
REMARK CAVERDOCK CONSTRAINTS:       0.0      0.0      0.0      0.0
REMARK CAVERDOCK TUNNEL: 57      4.3      2.3     58.1
REMARK  1 active torsions:
REMARK  status: ('A' for Active; 'I' for Inactive)
REMARK    1  A    between atoms: C17_13  and  O19_14 
ROOT
ATOM      1  C1  <0> d   1      35.736   5.398  29.416  0.00  0.00     0.018 C 
ATOM      2  C2  <0> d   1      35.039   4.406  30.349  0.00  0.00     0.052 C 
ATOM      3  C4  <0> d   1      33.528   4.437  30.100  0.00  0.00     0.021 C 
ATOM      4  C5  <0> d   1      32.818   3.544  31.120  0.00  0.00    -0.035 C 
ATOM      5  C6  <0> d   1      33.376   2.122  31.031  0.00  0.00     0.016 C 
ATOM      6  C7  <0> d   1      33.036   4.093  32.532  0.00  0.00     0.001 C 
ATOM      7  C9  <0> d   1      32.282   3.230  33.545  0.00  0.00     0.006 C 
ATOM      8  C10 <0> d   1      30.788   3.229  33.216  0.00  0.00     0.006 C 
ATOM      9  C11 <0> d   1      30.583   2.651  31.814  0.00  0.00    -0.005 C 
ATOM     10  C13 <0> d   1      29.110   2.662  31.452  0.00  0.00     0.001 C 
ATOM     11  C15 <0> d   1      28.200   1.788  32.322  0.00  0.00     0.008 C 
ATOM     12  C16 <0> d   1      26.976   1.537  31.399  0.00  0.00     0.033 C 
ATOM     13  C17 <0> d   1      27.480   1.715  29.945  0.00  0.00     0.126 C 
ATOM     14  C20 <0> d   1      28.981   1.992  30.057  0.00  0.00    -0.014 C 
ATOM     15  C21 <0> d   1      29.752   0.670  30.071  0.00  0.00     0.018 C 
ATOM     16  C22 <0> d   1      29.578   2.922  29.019  0.00  0.00     0.012 C 
ATOM     17  C23 <0> d   1      31.076   3.060  29.335  0.00  0.00     0.007 C 
ATOM     18  C24 <0> d   1      31.323   3.527  30.801  0.00  0.00    -0.002 C 
ATOM     19  C26 <0> d   1      34.532   4.061  32.870  0.00  0.00     0.084 C 
ATOM     20  C27 <0> d   1      35.292   4.796  31.789  0.00  0.00     0.131 C 
ATOM     21  O28 <0> d   1      36.078   5.670  32.067  0.00  0.00    -0.298 OA
ENDROOT
BRANCH  13  22
ATOM     22  O19 <0> d   1      27.240   0.526  29.189  0.00  0.00    -0.395 OA
ATOM     23  H45 <0> d   1      28.043   0.109  28.846  0.00  0.00     0.210 HD
ENDBRANCH  13  22
TORSDOF 1
ENDMDL
MODEL 59
REMARK CAVERDOCK RESULT:       4.0      0.000      0.000
REMARK CAVERDOCK CONSTRAINTS:       0.0      0.0      0.0      0.0
REMARK CAVERDOCK TUNNEL: 58      4.0      2.4     59.8
REMARK  1 active torsions:
REMARK  status: ('A' for Active; 'I' for Inactive)
REMARK    1  A    between atoms: C17_13  and  O19_14 
ROOT
ATOM      1  C1  <0> d   1      28.878  -0.618  27.775  0.00  0.00     0.018 C 
ATOM      2  C2  <0> d   1      28.943   0.654  28.621  0.00  0.00     0.052 C 
ATOM      3  C4  <0> d   1      30.356   0.827  29.186  0.00  0.00     0.021 C 
ATOM      4  C5  <0> d   1      30.389   2.026  30.138  0.00  0.00    -0.035 C 
ATOM      5  C6  <0> d   1      29.920   3.279  29.396  0.00  0.00     0.016 C 
ATOM      6  C7  <0> d   1      29.472   1.765  31.334  0.00  0.00     0.001 C 
ATOM      7  C9  <0> d   1      29.547   2.941  32.310  0.00  0.00     0.006 C 
ATOM      8  C10 <0> d   1      30.986   3.124  32.792  0.00  0.00     0.006 C 
ATOM      9  C11 <0> d   1      31.887   3.413  31.589  0.00  0.00    -0.005 C 
ATOM     10  C13 <0> d   1      33.327   3.574  32.037  0.00  0.00     0.001 C 
ATOM     11  C15 <0> d   1      33.610   4.756  32.971  0.00  0.00     0.008 C 
ATOM     12  C16 <0> d   1      35.129   5.006  32.763  0.00  0.00     0.033 C 
ATOM     13  C17 <0> d   1      35.478   4.437  31.365  0.00  0.00     0.126 C 
ATOM     14  C20 <0> d   1      34.156   3.940  30.776  0.00  0.00    -0.014 C 
ATOM     15  C21 <0> d   1      33.455   5.084  30.039  0.00  0.00     0.018 C 
ATOM     16  C22 <0> d   1      34.230   2.721  29.877  0.00  0.00     0.012 C 
ATOM     17  C23 <0> d   1      32.797   2.402  29.419  0.00  0.00     0.007 C 
ATOM     18  C24 <0> d   1      31.825   2.227  30.624  0.00  0.00    -0.002 C 
ATOM     19  C26 <0> d   1      28.024   1.614  30.849  0.00  0.00     0.084 C 
ATOM     20  C27 <0> d   1      27.977   0.546  29.781  0.00  0.00     0.131 C 
ATOM     21  O28 <0> d   1      27.190  -0.367  29.850  0.00  0.00    -0.298 OA
ENDROOT
BRANCH  13  22
ATOM     22  O19 <0> d   1      36.047   5.458  30.542  0.00  0.00    -0.395 OA
ATOM     23  H45 <0> d   1      35.804   6.357  30.806  0.00  0.00     0.210 HD
ENDBRANCH  13  22
TORSDOF 1
ENDMDL
MODEL 60
REMARK CAVERDOCK RESULT:       3.0      0.000      0.000
REMARK CAVERDOCK CONSTRAINTS:       0.0      0.0      0.0      0.0
REMARK CAVERDOCK TUNNEL: 59      3.0      2.4     60.6
REMARK  1 active torsions:
REMARK  status: ('A' for Active; 'I' for Inactive)
REMARK    1  A    between atoms: C17_13  and  O19_14 
ROOT
ATOM      1  C1  <0> d   1      28.682  -0.072  27.334  0.00  0.00     0.018 C 
ATOM      2  C2  <0> d   1      28.738   1.065  28.356  0.00  0.00     0.052 C 
ATOM      3  C4  <0> d   1      30.135   1.130  28.980  0.00  0.00     0.021 C 
ATOM      4  C5  <0> d   1      30.154   2.180  30.094  0.00  0.00    -0.035 C 
ATOM      5  C6  <0> d   1      29.727   3.535  29.526  0.00  0.00     0.016 C 
ATOM      6  C7  <0> d   1      29.196   1.768  31.214  0.00  0.00     0.001 C 
ATOM      7  C9  <0> d   1      29.257   2.791  32.350  0.00  0.00     0.006 C 
ATOM      8  C10 <0> d   1      30.683   2.877  32.895  0.00  0.00     0.006 C 
ATOM      9  C11 <0> d   1      31.625   3.318  31.773  0.00  0.00    -0.005 C 
ATOM     10  C13 <0> d   1      33.053   3.387  32.281  0.00  0.00     0.001 C 
ATOM     11  C15 <0> d   1      33.322   4.419  33.382  0.00  0.00     0.008 C 
ATOM     12  C16 <0> d   1      34.850   4.667  33.256  0.00  0.00     0.033 C 
ATOM     13  C17 <0> d   1      35.236   4.297  31.803  0.00  0.00     0.126 C 
ATOM     14  C20 <0> d   1      33.926   3.914  31.110  0.00  0.00    -0.014 C 
ATOM     15  C21 <0> d   1      33.265   5.164  30.524  0.00  0.00     0.018 C 
ATOM     16  C22 <0> d   1      34.011   2.834  30.049  0.00  0.00     0.012 C 
ATOM     17  C23 <0> d   1      32.589   2.610  29.508  0.00  0.00     0.007 C 
ATOM     18  C24 <0> d   1      31.577   2.283  30.646  0.00  0.00    -0.002 C 
ATOM     19  C26 <0> d   1      27.763   1.715  30.670  0.00  0.00     0.084 C 
ATOM     20  C27 <0> d   1      27.734   0.811  29.459  0.00  0.00     0.131 C 
ATOM     21  O28 <0> d   1      26.933  -0.089  29.374  0.00  0.00    -0.298 OA
ENDROOT
BRANCH  13  22
ATOM     22  O19 <0> d   1      35.844   5.414  31.151  0.00  0.00    -0.395 OA
ATOM     23  H45 <0> d   1      36.808   5.437  31.228  0.00  0.00     0.210 HD
ENDBRANCH  13  22
TORSDOF 1
ENDMDL
MODEL 61
REMARK CAVERDOCK RESULT:       2.5      0.000      0.000
REMARK CAVERDOCK CONSTRAINTS:       0.0      0.0      0.0      0.0
REMARK CAVERDOCK TUNNEL: 60      2.5      2.5     61.4
REMARK  1 active torsions:
REMARK  status: ('A' for Active; 'I' for Inactive)
REMARK    1  A    between atoms: C17_13  and  O19_14 
ROOT
ATOM      1  C1  <0> d   1      28.628  -0.153  27.344  0.00  0.00     0.018 C 
ATOM      2  C2  <0> d   1      28.641   0.971  28.382  0.00  0.00     0.052 C 
ATOM      3  C4  <0> d   1      30.025   1.059  29.031  0.00  0.00     0.021 C 
ATOM      4  C5  <0> d   1      30.002   2.094  30.159  0.00  0.00    -0.035 C 
ATOM      5  C6  <0> d   1      29.552   3.446  29.602  0.00  0.00     0.016 C 
ATOM      6  C7  <0> d   1      29.035   1.644  31.256  0.00  0.00     0.001 C 
ATOM      7  C9  <0> d   1      29.053   2.653  32.407  0.00  0.00     0.006 C 
ATOM      8  C10 <0> d   1      30.467   2.764  32.978  0.00  0.00     0.006 C 
ATOM      9  C11 <0> d   1      31.417   3.242  31.877  0.00  0.00    -0.005 C 
ATOM     10  C13 <0> d   1      32.834   3.337  32.411  0.00  0.00     0.001 C 
ATOM     11  C15 <0> d   1      33.062   4.359  33.530  0.00  0.00     0.008 C 
ATOM     12  C16 <0> d   1      34.585   4.645  33.433  0.00  0.00     0.033 C 
ATOM     13  C17 <0> d   1      35.003   4.304  31.981  0.00  0.00     0.126 C 
ATOM     14  C20 <0> d   1      33.715   3.900  31.262  0.00  0.00    -0.014 C 
ATOM     15  C21 <0> d   1      33.035   5.142  30.682  0.00  0.00     0.018 C 
ATOM     16  C22 <0> d   1      33.842   2.837  30.188  0.00  0.00     0.012 C 
ATOM     17  C23 <0> d   1      32.435   2.588  29.620  0.00  0.00     0.007 C 
ATOM     18  C24 <0> d   1      31.412   2.222  30.736  0.00  0.00    -0.002 C 
ATOM     19  C26 <0> d   1      27.613   1.565  30.688  0.00  0.00     0.084 C 
ATOM     20  C27 <0> d   1      27.625   0.678  29.464  0.00  0.00     0.131 C 
ATOM     21  O28 <0> d   1      26.847  -0.239  29.354  0.00  0.00    -0.298 OA
ENDROOT
BRANCH  13  22
ATOM     22  O19 <0> d   1      35.596   5.444  31.355  0.00  0.00    -0.395 OA
ATOM     23  H45 <0> d   1      36.524   5.319  31.109  0.00  0.00     0.210 HD
ENDBRANCH  13  22
TORSDOF 1
ENDMDL
MODEL 62
REMARK CAVERDOCK RESULT:       2.1      0.000      0.000
REMARK CAVERDOCK CONSTRAINTS:       0.0      0.0      0.0      0.0
REMARK CAVERDOCK TUNNEL: 61      2.1      2.5     62.4
REMARK  1 active torsions:
REMARK  status: ('A' for Active; 'I' for Inactive)
REMARK    1  A    between atoms: C17_13  and  O19_14 
ROOT
ATOM      1  C1  <0> d   1      28.407   0.090  27.397  0.00  0.00     0.018 C 
ATOM      2  C2  <0> d   1      28.449   1.145  28.505  0.00  0.00     0.052 C 
ATOM      3  C4  <0> d   1      29.854   1.201  29.111  0.00  0.00     0.021 C 
ATOM      4  C5  <0> d   1      29.864   2.160  30.304  0.00  0.00    -0.035 C 
ATOM      5  C6  <0> d   1      29.388   3.542  29.852  0.00  0.00     0.016 C 
ATOM      6  C7  <0> d   1      28.939   1.633  31.402  0.00  0.00     0.001 C 
ATOM      7  C9  <0> d   1      28.991   2.565  32.615  0.00  0.00     0.006 C 
ATOM      8  C10 <0> d   1      30.423   2.650  33.142  0.00  0.00     0.006 C 
ATOM      9  C11 <0> d   1      31.332   3.206  32.044  0.00  0.00    -0.005 C 
ATOM     10  C13 <0> d   1      32.766   3.277  32.534  0.00  0.00     0.001 C 
ATOM     11  C15 <0> d   1      33.026   4.226  33.708  0.00  0.00     0.008 C 
ATOM     12  C16 <0> d   1      34.544   4.529  33.579  0.00  0.00     0.033 C 
ATOM     13  C17 <0> d   1      34.913   4.286  32.095  0.00  0.00     0.126 C 
ATOM     14  C20 <0> d   1      33.603   3.919  31.394  0.00  0.00    -0.014 C 
ATOM     15  C21 <0> d   1      32.897   5.192  30.920  0.00  0.00     0.018 C 
ATOM     16  C22 <0> d   1      33.699   2.930  30.250  0.00  0.00     0.012 C 
ATOM     17  C23 <0> d   1      32.275   2.707  29.716  0.00  0.00     0.007 C 
ATOM     18  C24 <0> d   1      31.293   2.262  30.840  0.00  0.00    -0.002 C 
ATOM     19  C26 <0> d   1      27.498   1.580  30.878  0.00  0.00     0.084 C 
ATOM     20  C27 <0> d   1      27.473   0.774  29.600  0.00  0.00     0.131 C 
ATOM     21  O28 <0> d   1      26.696  -0.139  29.457  0.00  0.00    -0.298 OA
ENDROOT
BRANCH  13  22
ATOM     22  O19 <0> d   1      35.478   5.468  31.524  0.00  0.00    -0.395 OA
ATOM     23  H45 <0> d   1      35.845   6.083  32.175  0.00  0.00     0.210 HD
ENDBRANCH  13  22
TORSDOF 1
ENDMDL
MODEL 63
REMARK CAVERDOCK RESULT:       1.4      0.000      0.000
REMARK CAVERDOCK CONSTRAINTS:       0.0      0.0      0.0      0.0
REMARK CAVERDOCK TUNNEL: 62      1.4      2.6     63.1
REMARK  1 active torsions:
REMARK  status: ('A' for Active; 'I' for Inactive)
REMARK    1  A    between atoms: C17_13  and  O19_14 
ROOT
ATOM      1  C1  <0> d   1      28.341  -0.010  27.302  0.00  0.00     0.018 C 
ATOM      2  C2  <0> d   1      28.348   1.049  28.407  0.00  0.00     0.052 C 
ATOM      3  C4  <0> d   1      29.730   1.100  29.064  0.00  0.00     0.021 C 
ATOM      4  C5  <0> d   1      29.700   2.064  30.254  0.00  0.00    -0.035 C 
ATOM      5  C6  <0> d   1      29.249   3.446  29.779  0.00  0.00     0.016 C 
ATOM      6  C7  <0> d   1      28.732   1.545  31.318  0.00  0.00     0.001 C 
ATOM      7  C9  <0> d   1      28.744   2.481  32.529  0.00  0.00     0.006 C 
ATOM      8  C10 <0> d   1      30.156   2.561  33.109  0.00  0.00     0.006 C 
ATOM      9  C11 <0> d   1      31.108   3.108  32.043  0.00  0.00    -0.005 C 
ATOM     10  C13 <0> d   1      32.523   3.173  32.586  0.00  0.00     0.001 C 
ATOM     11  C15 <0> d   1      32.744   4.125  33.766  0.00  0.00     0.008 C 
ATOM     12  C16 <0> d   1      34.267   4.420  33.693  0.00  0.00     0.033 C 
ATOM     13  C17 <0> d   1      34.691   4.170  32.224  0.00  0.00     0.126 C 
ATOM     14  C20 <0> d   1      33.405   3.807  31.477  0.00  0.00    -0.014 C 
ATOM     15  C21 <0> d   1      32.724   5.082  30.972  0.00  0.00     0.018 C 
ATOM     16  C22 <0> d   1      33.539   2.813  30.340  0.00  0.00     0.012 C 
ATOM     17  C23 <0> d   1      32.134   2.596  29.754  0.00  0.00     0.007 C 
ATOM     18  C24 <0> d   1      31.109   2.160  30.842  0.00  0.00    -0.002 C 
ATOM     19  C26 <0> d   1      27.311   1.498  30.742  0.00  0.00     0.084 C 
ATOM     20  C27 <0> d   1      27.329   0.687  29.466  0.00  0.00     0.131 C 
ATOM     21  O28 <0> d   1      26.554  -0.223  29.297  0.00  0.00    -0.298 OA
ENDROOT
BRANCH  13  22
ATOM     22  O19 <0> d   1      35.283   5.347  31.671  0.00  0.00    -0.395 OA
ATOM     23  H45 <0> d   1      36.063   5.658  32.151  0.00  0.00     0.210 HD
ENDBRANCH  13  22
TORSDOF 1
ENDMDL
MODEL 64
REMARK CAVERDOCK RESULT:       1.1      0.000      0.000
REMARK CAVERDOCK CONSTRAINTS:       0.0      0.0      0.0      0.0
REMARK CAVERDOCK TUNNEL: 63      1.1      2.6     64.1
REMARK  1 active torsions:
REMARK  status: ('A' for Active; 'I' for Inactive)
REMARK    1  A    between atoms: C17_13  and  O19_14 
ROOT
ATOM      1  C1  <0> d   1      28.092  -0.166  27.521  0.00  0.00     0.018 C 
ATOM      2  C2  <0> d   1      28.156   0.929  28.588  0.00  0.00     0.052 C 
ATOM      3  C4  <0> d   1      29.571   1.002  29.168  0.00  0.00     0.021 C 
ATOM      4  C5  <0> d   1      29.604   2.004  30.325  0.00  0.00    -0.035 C 
ATOM      5  C6  <0> d   1      29.125   3.370  29.831  0.00  0.00     0.016 C 
ATOM      6  C7  <0> d   1      28.695   1.521  31.457  0.00  0.00     0.001 C 
ATOM      7  C9  <0> d   1      28.771   2.497  32.634  0.00  0.00     0.006 C 
ATOM      8  C10 <0> d   1      30.212   2.596  33.134  0.00  0.00     0.006 C 
ATOM      9  C11 <0> d   1      31.104   3.107  32.001  0.00  0.00    -0.005 C 
ATOM     10  C13 <0> d   1      32.546   3.191  32.464  0.00  0.00     0.001 C 
ATOM     11  C15 <0> d   1      32.829   4.182  33.599  0.00  0.00     0.008 C 
ATOM     12  C16 <0> d   1      34.345   4.474  33.433  0.00  0.00     0.033 C 
ATOM     13  C17 <0> d   1      34.689   4.176  31.953  0.00  0.00     0.126 C 
ATOM     14  C20 <0> d   1      33.366   3.789  31.288  0.00  0.00    -0.014 C 
ATOM     15  C21 <0> d   1      32.656   5.045  30.779  0.00  0.00     0.018 C 
ATOM     16  C22 <0> d   1      33.440   2.757  30.179  0.00  0.00     0.012 C 
ATOM     17  C23 <0> d   1      32.006   2.521  29.677  0.00  0.00     0.007 C 
ATOM     18  C24 <0> d   1      31.042   2.120  30.834  0.00  0.00    -0.002 C 
ATOM     19  C26 <0> d   1      27.246   1.455  30.960  0.00  0.00     0.084 C 
ATOM     20  C27 <0> d   1      27.197   0.602  29.712  0.00  0.00     0.131 C 
ATOM     21  O28 <0> d   1      26.415  -0.313  29.616  0.00  0.00    -0.298 OA
ENDROOT
BRANCH  13  22
ATOM     22  O19 <0> d   1      35.248   5.334  31.330  0.00  0.00    -0.395 OA
ATOM     23  H45 <0> d   1      35.048   5.409  30.387  0.00  0.00     0.210 HD
ENDBRANCH  13  22
TORSDOF 1
ENDMDL
MODEL 65
REMARK CAVERDOCK RESULT:       0.9      0.000      0.000
REMARK CAVERDOCK CONSTRAINTS:       0.0      0.0      0.0      0.0
REMARK CAVERDOCK TUNNEL: 64      0.9      2.7     65.1
REMARK  1 active torsions:
REMARK  status: ('A' for Active; 'I' for Inactive)
REMARK    1  A    between atoms: C17_13  and  O19_14 
ROOT
ATOM      1  C1  <0> d   1      27.394  -0.043  28.068  0.00  0.00     0.018 C 
ATOM      2  C2  <0> d   1      27.673   1.066  29.085  0.00  0.00     0.052 C 
ATOM      3  C4  <0> d   1      29.164   1.083  29.433  0.00  0.00     0.021 C 
ATOM      4  C5  <0> d   1      29.423   2.103  30.545  0.00  0.00    -0.035 C 
ATOM      5  C6  <0> d   1      28.931   3.481  30.099  0.00  0.00     0.016 C 
ATOM      6  C7  <0> d   1      28.685   1.683  31.818  0.00  0.00     0.001 C 
ATOM      7  C9  <0> d   1      28.987   2.674  32.943  0.00  0.00     0.006 C 
ATOM      8  C10 <0> d   1      30.492   2.715  33.208  0.00  0.00     0.006 C 
ATOM      9  C11 <0> d   1      31.215   3.165  31.937  0.00  0.00    -0.005 C 
ATOM     10  C13 <0> d   1      32.714   3.189  32.165  0.00  0.00     0.001 C 
ATOM     11  C15 <0> d   1      33.215   4.185  33.216  0.00  0.00     0.008 C 
ATOM     12  C16 <0> d   1      34.698   4.404  32.807  0.00  0.00     0.033 C 
ATOM     13  C17 <0> d   1      34.790   4.064  31.299  0.00  0.00     0.126 C 
ATOM     14  C20 <0> d   1      33.363   3.727  30.860  0.00  0.00    -0.014 C 
ATOM     15  C21 <0> d   1      32.636   5.007  30.439  0.00  0.00     0.018 C 
ATOM     16  C22 <0> d   1      33.216   2.674  29.779  0.00  0.00     0.012 C 
ATOM     17  C23 <0> d   1      31.712   2.496  29.515  0.00  0.00     0.007 C 
ATOM     18  C24 <0> d   1      30.926   2.161  30.818  0.00  0.00    -0.002 C 
ATOM     19  C26 <0> d   1      27.173   1.675  31.556  0.00  0.00     0.084 C 
ATOM     20  C27 <0> d   1      26.891   0.804  30.353  0.00  0.00     0.131 C 
ATOM     21  O28 <0> d   1      26.065  -0.075  30.404  0.00  0.00    -0.298 OA
ENDROOT
BRANCH  13  22
ATOM     22  O19 <0> d   1      35.293   5.185  30.568  0.00  0.00    -0.395 OA
ATOM     23  H45 <0> d   1      36.225   5.379  30.738  0.00  0.00     0.210 HD
ENDBRANCH  13  22
TORSDOF 1
ENDMDL
MODEL 66
REMARK CAVERDOCK RESULT:       0.4      0.000      0.000
REMARK CAVERDOCK CONSTRAINTS:       0.0      0.0      0.0      0.0
REMARK CAVERDOCK TUNNEL: 65      0.4      2.6    66.10
REMARK  1 active torsions:
REMARK  status: ('A' for Active; 'I' for Inactive)
REMARK    1  A    between atoms: C17_13  and  O19_14 
ROOT
ATOM      1  C1  <0> d   1      34.360   5.060  33.072  0.00  0.00     0.018 C 
ATOM      2  C2  <0> d   1      33.448   4.681  31.903  0.00  0.00     0.052 C 
ATOM      3  C4  <0> d   1      32.409   3.658  32.371  0.00  0.00     0.021 C 
ATOM      4  C5  <0> d   1      31.581   3.180  31.175  0.00  0.00    -0.035 C 
ATOM      5  C6  <0> d   1      30.923   4.382  30.496  0.00  0.00     0.016 C 
ATOM      6  C7  <0> d   1      32.483   2.456  30.174  0.00  0.00     0.001 C 
ATOM      7  C9  <0> d   1      31.645   1.932  29.006  0.00  0.00     0.006 C 
ATOM      8  C10 <0> d   1      30.574   0.972  29.525  0.00  0.00     0.006 C 
ATOM      9  C11 <0> d   1      29.662   1.717  30.502  0.00  0.00    -0.005 C 
ATOM     10  C13 <0> d   1      28.604   0.779  31.052  0.00  0.00     0.001 C 
ATOM     11  C15 <0> d   1      27.618   0.208  30.028  0.00  0.00     0.008 C 
ATOM     12  C16 <0> d   1      26.392  -0.172  30.902  0.00  0.00     0.033 C 
ATOM     13  C17 <0> d   1      26.466   0.716  32.169  0.00  0.00     0.126 C 
ATOM     14  C20 <0> d   1      27.679   1.626  31.968  0.00  0.00    -0.014 C 
ATOM     15  C21 <0> d   1      27.259   2.889  31.213  0.00  0.00     0.018 C 
ATOM     16  C22 <0> d   1      28.454   2.008  33.214  0.00  0.00     0.012 C 
ATOM     17  C23 <0> d   1      29.622   2.905  32.770  0.00  0.00     0.007 C 
ATOM     18  C24 <0> d   1      30.499   2.223  31.678  0.00  0.00    -0.002 C 
ATOM     19  C26 <0> d   1      33.536   3.431  29.632  0.00  0.00     0.084 C 
ATOM     20  C27 <0> d   1      34.269   4.055  30.797  0.00  0.00     0.131 C 
ATOM     21  O28 <0> d   1      35.476   4.052  30.844  0.00  0.00    -0.298 OA
ENDROOT
BRANCH  13  22
ATOM     22  O19 <0> d   1      25.271   1.488  32.304  0.00  0.00    -0.395 OA
ATOM     23  H45 <0> d   1      24.574   1.246  31.678  0.00  0.00     0.210 HD
ENDBRANCH  13  22
TORSDOF 1
ENDMDL
MODEL 67
REMARK CAVERDOCK RESULT:      -0.1      0.000      0.000
REMARK CAVERDOCK CONSTRAINTS:       0.1      0.0      0.0      0.0
REMARK CAVERDOCK TUNNEL: 66     -0.1      2.7     67.3
REMARK  1 active torsions:
REMARK  status: ('A' for Active; 'I' for Inactive)
REMARK    1  A    between atoms: C17_13  and  O19_14 
ROOT
ATOM      1  C1  <0> d   1      34.251   5.045  33.128  0.00  0.00     0.018 C 
ATOM      2  C2  <0> d   1      33.330   4.658  31.969  0.00  0.00     0.052 C 
ATOM      3  C4  <0> d   1      32.298   3.634  32.449  0.00  0.00     0.021 C 
ATOM      4  C5  <0> d   1      31.461   3.149  31.262  0.00  0.00    -0.035 C 
ATOM      5  C6  <0> d   1      30.795   4.347  30.584  0.00  0.00     0.016 C 
ATOM      6  C7  <0> d   1      32.357   2.424  30.257  0.00  0.00     0.001 C 
ATOM      7  C9  <0> d   1      31.511   1.893  29.098  0.00  0.00     0.006 C 
ATOM      8  C10 <0> d   1      30.447   0.932  29.629  0.00  0.00     0.006 C 
ATOM      9  C11 <0> d   1      29.541   1.678  30.611  0.00  0.00    -0.005 C 
ATOM     10  C13 <0> d   1      28.490   0.740  31.174  0.00  0.00     0.001 C 
ATOM     11  C15 <0> d   1      27.497   0.162  30.160  0.00  0.00     0.008 C 
ATOM     12  C16 <0> d   1      26.279  -0.218  31.046  0.00  0.00     0.033 C 
ATOM     13  C17 <0> d   1      26.362   0.675  32.309  0.00  0.00     0.126 C 
ATOM     14  C20 <0> d   1      27.571   1.588  32.094  0.00  0.00    -0.014 C 
ATOM     15  C21 <0> d   1      27.140   2.847  31.337  0.00  0.00     0.018 C 
ATOM     16  C22 <0> d   1      28.355   1.978  33.332  0.00  0.00     0.012 C 
ATOM     17  C23 <0> d   1      29.516   2.876  32.875  0.00  0.00     0.007 C 
ATOM     18  C24 <0> d   1      30.387   2.191  31.779  0.00  0.00    -0.002 C 
ATOM     19  C26 <0> d   1      33.402   3.400  29.702  0.00  0.00     0.084 C 
ATOM     20  C27 <0> d   1      34.144   4.030  30.859  0.00  0.00     0.131 C 
ATOM     21  O28 <0> d   1      35.351   4.031  30.896  0.00  0.00    -0.298 OA
ENDROOT
BRANCH  13  22
ATOM     22  O19 <0> d   1      25.165   1.445  32.451  0.00  0.00    -0.395 OA
ATOM     23  H45 <0> d   1      24.403   0.934  32.758  0.00  0.00     0.210 HD
ENDBRANCH  13  22
TORSDOF 1
ENDMDL
MODEL 68
REMARK CAVERDOCK RESULT:      -0.4      0.000      0.000
REMARK CAVERDOCK CONSTRAINTS:       0.0      0.0      0.0      0.0
REMARK CAVERDOCK TUNNEL: 67     -0.4      2.7     68.2
REMARK  1 active torsions:
REMARK  status: ('A' for Active; 'I' for Inactive)
REMARK    1  A    between atoms: C17_13  and  O19_14 
ROOT
ATOM      1  C1  <0> d   1      34.233   4.937  33.085  0.00  0.00     0.018 C 
ATOM      2  C2  <0> d   1      33.298   4.574  31.930  0.00  0.00     0.052 C 
ATOM      3  C4  <0> d   1      32.255   3.560  32.408  0.00  0.00     0.021 C 
ATOM      4  C5  <0> d   1      31.403   3.097  31.223  0.00  0.00    -0.035 C 
ATOM      5  C6  <0> d   1      30.748   4.311  30.561  0.00  0.00     0.016 C 
ATOM      6  C7  <0> d   1      32.281   2.369  30.205  0.00  0.00     0.001 C 
ATOM      7  C9  <0> d   1      31.418   1.861  29.047  0.00  0.00     0.006 C 
ATOM      8  C10 <0> d   1      30.345   0.910  29.578  0.00  0.00     0.006 C 
ATOM      9  C11 <0> d   1      29.457   1.660  30.574  0.00  0.00    -0.005 C 
ATOM     10  C13 <0> d   1      28.397   0.731  31.136  0.00  0.00     0.001 C 
ATOM     11  C15 <0> d   1      27.389   0.176  30.124  0.00  0.00     0.008 C 
ATOM     12  C16 <0> d   1      26.173  -0.196  31.016  0.00  0.00     0.033 C 
ATOM     13  C17 <0> d   1      26.277   0.685  32.286  0.00  0.00     0.126 C 
ATOM     14  C20 <0> d   1      27.497   1.583  32.071  0.00  0.00    -0.014 C 
ATOM     15  C21 <0> d   1      27.079   2.855  31.329  0.00  0.00     0.018 C 
ATOM     16  C22 <0> d   1      28.296   1.950  33.306  0.00  0.00     0.012 C 
ATOM     17  C23 <0> d   1      29.466   2.836  32.848  0.00  0.00     0.007 C 
ATOM     18  C24 <0> d   1      30.319   2.150  31.739  0.00  0.00    -0.002 C 
ATOM     19  C26 <0> d   1      33.335   3.336  29.651  0.00  0.00     0.084 C 
ATOM     20  C27 <0> d   1      34.094   3.945  30.807  0.00  0.00     0.131 C 
ATOM     21  O28 <0> d   1      35.301   3.929  30.835  0.00  0.00    -0.298 OA
ENDROOT
BRANCH  13  22
ATOM     22  O19 <0> d   1      25.093   1.469  32.445  0.00  0.00    -0.395 OA
ATOM     23  H45 <0> d   1      24.962   2.129  31.749  0.00  0.00     0.210 HD
ENDBRANCH  13  22
TORSDOF 1
ENDMDL
MODEL 69
REMARK CAVERDOCK RESULT:      -0.7      0.000      0.000
REMARK CAVERDOCK CONSTRAINTS:       0.0      0.0      0.0      0.0
REMARK CAVERDOCK TUNNEL: 68     -0.7      2.8     69.2
REMARK  1 active torsions:
REMARK  status: ('A' for Active; 'I' for Inactive)
REMARK    1  A    between atoms: C17_13  and  O19_14 
ROOT
ATOM      1  C1  <0> d   1      34.122   4.780  33.268  0.00  0.00     0.018 C 
ATOM      2  C2  <0> d   1      33.151   4.514  32.116  0.00  0.00     0.052 C 
ATOM      3  C4  <0> d   1      32.146   3.434  32.526  0.00  0.00     0.021 C 
ATOM      4  C5  <0> d   1      31.258   3.074  31.332  0.00  0.00    -0.035 C 
ATOM      5  C6  <0> d   1      30.556   4.333  30.820  0.00  0.00     0.016 C 
ATOM      6  C7  <0> d   1      32.111   2.471  30.214  0.00  0.00     0.001 C 
ATOM      7  C9  <0> d   1      31.215   2.063  29.043  0.00  0.00     0.006 C 
ATOM      8  C10 <0> d   1      30.181   1.039  29.513  0.00  0.00     0.006 C 
ATOM      9  C11 <0> d   1      29.317   1.665  30.610  0.00  0.00    -0.005 C 
ATOM     10  C13 <0> d   1      28.297   0.660  31.113  0.00  0.00     0.001 C 
ATOM     11  C15 <0> d   1      27.262   0.187  30.088  0.00  0.00     0.008 C 
ATOM     12  C16 <0> d   1      26.087  -0.299  30.981  0.00  0.00     0.033 C 
ATOM     13  C17 <0> d   1      26.223   0.452  32.328  0.00  0.00     0.126 C 
ATOM     14  C20 <0> d   1      27.417   1.394  32.161  0.00  0.00    -0.014 C 
ATOM     15  C21 <0> d   1      26.947   2.724  31.567  0.00  0.00     0.018 C 
ATOM     16  C22 <0> d   1      28.255   1.653  33.398  0.00  0.00     0.012 C 
ATOM     17  C23 <0> d   1      29.390   2.607  32.990  0.00  0.00     0.007 C 
ATOM     18  C24 <0> d   1      30.213   2.055  31.788  0.00  0.00    -0.002 C 
ATOM     19  C26 <0> d   1      33.125   3.512  29.723  0.00  0.00     0.084 C 
ATOM     20  C27 <0> d   1      33.916   4.019  30.908  0.00  0.00     0.131 C 
ATOM     21  O28 <0> d   1      35.123   4.028  30.891  0.00  0.00    -0.298 OA
ENDROOT
BRANCH  13  22
ATOM     22  O19 <0> d   1      25.031   1.189  32.607  0.00  0.00    -0.395 OA
ATOM     23  H45 <0> d   1      24.913   1.407  33.542  0.00  0.00     0.210 HD
ENDBRANCH  13  22
TORSDOF 1
ENDMDL
MODEL 70
REMARK CAVERDOCK RESULT:      -1.0      0.000      0.000
REMARK CAVERDOCK CONSTRAINTS:       0.0      0.0      0.0      0.0
REMARK CAVERDOCK TUNNEL: 69     -1.0      2.8     70.1
REMARK  1 active torsions:
REMARK  status: ('A' for Active; 'I' for Inactive)
REMARK    1  A    between atoms: C17_13  and  O19_14 
ROOT
ATOM      1  C1  <0> d   1      34.119   4.734  33.153  0.00  0.00     0.018 C 
ATOM      2  C2  <0> d   1      33.156   4.435  32.002  0.00  0.00     0.052 C 
ATOM      3  C4  <0> d   1      32.119   3.403  32.452  0.00  0.00     0.021 C 
ATOM      4  C5  <0> d   1      31.236   3.006  31.265  0.00  0.00    -0.035 C 
ATOM      5  C6  <0> d   1      30.574   4.256  30.682  0.00  0.00     0.016 C 
ATOM      6  C7  <0> d   1      32.087   2.327  30.190  0.00  0.00     0.001 C 
ATOM      7  C9  <0> d   1      31.195   1.884  29.028  0.00  0.00     0.006 C 
ATOM      8  C10 <0> d   1      30.129   0.912  29.534  0.00  0.00     0.006 C 
ATOM      9  C11 <0> d   1      29.268   1.613  30.588  0.00  0.00    -0.005 C 
ATOM     10  C13 <0> d   1      28.216   0.662  31.125  0.00  0.00     0.001 C 
ATOM     11  C15 <0> d   1      27.181   0.164  30.111  0.00  0.00     0.008 C 
ATOM     12  C16 <0> d   1      25.984  -0.247  31.011  0.00  0.00     0.033 C 
ATOM     13  C17 <0> d   1      26.123   0.566  32.321  0.00  0.00     0.126 C 
ATOM     14  C20 <0> d   1      27.343   1.469  32.124  0.00  0.00    -0.014 C 
ATOM     15  C21 <0> d   1      26.915   2.779  31.459  0.00  0.00     0.018 C 
ATOM     16  C22 <0> d   1      28.172   1.768  33.358  0.00  0.00     0.012 C 
ATOM     17  C23 <0> d   1      29.337   2.670  32.919  0.00  0.00     0.007 C 
ATOM     18  C24 <0> d   1      30.159   2.038  31.756  0.00  0.00    -0.002 C 
ATOM     19  C26 <0> d   1      33.134   3.316  29.662  0.00  0.00     0.084 C 
ATOM     20  C27 <0> d   1      33.923   3.861  30.831  0.00  0.00     0.131 C 
ATOM     21  O28 <0> d   1      35.130   3.839  30.829  0.00  0.00    -0.298 OA
ENDROOT
BRANCH  13  22
ATOM     22  O19 <0> d   1      24.947   1.347  32.547  0.00  0.00    -0.395 OA
ATOM     23  H45 <0> d   1      24.733   1.954  31.825  0.00  0.00     0.210 HD
ENDBRANCH  13  22
TORSDOF 1
ENDMDL
MODEL 71
REMARK CAVERDOCK RESULT:      -1.2      0.000      0.000
REMARK CAVERDOCK CONSTRAINTS:       0.1      0.0      0.0      0.0
REMARK CAVERDOCK TUNNEL: 70     -1.2      2.8     71.3
REMARK  1 active torsions:
REMARK  status: ('A' for Active; 'I' for Inactive)
REMARK    1  A    between atoms: C17_13  and  O19_14 
ROOT
ATOM      1  C1  <0> d   1      34.026   4.762  33.047  0.00  0.00     0.018 C 
ATOM      2  C2  <0> d   1      33.070   4.426  31.901  0.00  0.00     0.052 C 
ATOM      3  C4  <0> d   1      32.053   3.381  32.367  0.00  0.00     0.021 C 
ATOM      4  C5  <0> d   1      31.179   2.948  31.187  0.00  0.00    -0.035 C 
ATOM      5  C6  <0> d   1      30.492   4.175  30.583  0.00  0.00     0.016 C 
ATOM      6  C7  <0> d   1      32.043   2.269  30.123  0.00  0.00     0.001 C 
ATOM      7  C9  <0> d   1      31.161   1.789  28.968  0.00  0.00     0.006 C 
ATOM      8  C10 <0> d   1      30.113   0.805  29.490  0.00  0.00     0.006 C 
ATOM      9  C11 <0> d   1      29.239   1.506  30.531  0.00  0.00    -0.005 C 
ATOM     10  C13 <0> d   1      28.205   0.543  31.084  0.00  0.00     0.001 C 
ATOM     11  C15 <0> d   1      27.181   0.009  30.078  0.00  0.00     0.008 C 
ATOM     12  C16 <0> d   1      25.991  -0.411  30.983  0.00  0.00     0.033 C 
ATOM     13  C17 <0> d   1      26.113   0.426  32.281  0.00  0.00     0.126 C 
ATOM     14  C20 <0> d   1      27.315   1.349  32.069  0.00  0.00    -0.014 C 
ATOM     15  C21 <0> d   1      26.862   2.640  31.383  0.00  0.00     0.018 C 
ATOM     16  C22 <0> d   1      28.138   1.684  33.298  0.00  0.00     0.012 C 
ATOM     17  C23 <0> d   1      29.285   2.602  32.845  0.00  0.00     0.007 C 
ATOM     18  C24 <0> d   1      30.120   1.968  31.694  0.00  0.00    -0.002 C 
ATOM     19  C26 <0> d   1      33.071   3.270  29.580  0.00  0.00     0.084 C 
ATOM     20  C27 <0> d   1      33.848   3.849  30.739  0.00  0.00     0.131 C 
ATOM     21  O28 <0> d   1      35.056   3.849  30.739  0.00  0.00    -0.298 OA
ENDROOT
BRANCH  13  22
ATOM     22  O19 <0> d   1      24.922   1.188  32.494  0.00  0.00    -0.395 OA
ATOM     23  H45 <0> d   1      24.133   0.807  32.084  0.00  0.00     0.210 HD
ENDBRANCH  13  22
TORSDOF 1
ENDMDL
MODEL 72
REMARK CAVERDOCK RESULT:      -1.4      0.000      0.000
REMARK CAVERDOCK CONSTRAINTS:       0.0      0.0      0.0      0.0
REMARK CAVERDOCK TUNNEL: 71     -1.4      2.9     72.3
REMARK  1 active torsions:
REMARK  status: ('A' for Active; 'I' for Inactive)
REMARK    1  A    between atoms: C17_13  and  O19_14 
ROOT
ATOM      1  C1  <0> d   1      33.977   4.679  33.139  0.00  0.00     0.018 C 
ATOM      2  C2  <0> d   1      33.001   4.380  32.000  0.00  0.00     0.052 C 
ATOM      3  C4  <0> d   1      32.000   3.310  32.444  0.00  0.00     0.021 C 
ATOM      4  C5  <0> d   1      31.107   2.916  31.265  0.00  0.00    -0.035 C 
ATOM      5  C6  <0> d   1      30.400   4.159  30.722  0.00  0.00     0.016 C 
ATOM      6  C7  <0> d   1      31.956   2.285  30.159  0.00  0.00     0.001 C 
ATOM      7  C9  <0> d   1      31.055   1.843  29.003  0.00  0.00     0.006 C 
ATOM      8  C10 <0> d   1      30.025   0.831  29.506  0.00  0.00     0.006 C 
ATOM      9  C11 <0> d   1      29.165   1.484  30.591  0.00  0.00    -0.005 C 
ATOM     10  C13 <0> d   1      28.150   0.492  31.125  0.00  0.00     0.001 C 
ATOM     11  C15 <0> d   1      27.110  -0.011  30.118  0.00  0.00     0.008 C 
ATOM     12  C16 <0> d   1      25.941  -0.475  31.030  0.00  0.00     0.033 C 
ATOM     13  C17 <0> d   1      26.082   0.313  32.356  0.00  0.00     0.126 C 
ATOM     14  C20 <0> d   1      27.273   1.252  32.158  0.00  0.00    -0.014 C 
ATOM     15  C21 <0> d   1      26.797   2.565  31.530  0.00  0.00     0.018 C 
ATOM     16  C22 <0> d   1      28.117   1.546  33.383  0.00  0.00     0.012 C 
ATOM     17  C23 <0> d   1      29.248   2.490  32.944  0.00  0.00     0.007 C 
ATOM     18  C24 <0> d   1      30.066   1.907  31.753  0.00  0.00    -0.002 C 
ATOM     19  C26 <0> d   1      32.965   3.314  29.635  0.00  0.00     0.084 C 
ATOM     20  C27 <0> d   1      33.761   3.854  30.802  0.00  0.00     0.131 C 
ATOM     21  O28 <0> d   1      34.968   3.864  30.778  0.00  0.00    -0.298 OA
ENDROOT
BRANCH  13  22
ATOM     22  O19 <0> d   1      24.890   1.055  32.621  0.00  0.00    -0.395 OA
ATOM     23  H45 <0> d   1      24.509   0.890  33.495  0.00  0.00     0.210 HD
ENDBRANCH  13  22
TORSDOF 1
ENDMDL
MODEL 73
REMARK CAVERDOCK RESULT:      -1.6      0.000      0.000
REMARK CAVERDOCK CONSTRAINTS:       0.0      0.0      0.0      0.0
REMARK CAVERDOCK TUNNEL: 72     -1.6      3.0     73.2
REMARK  1 active torsions:
REMARK  status: ('A' for Active; 'I' for Inactive)
REMARK    1  A    between atoms: C17_13  and  O19_14 
ROOT
ATOM      1  C1  <0> d   1      33.910   4.672  32.971  0.00  0.00     0.018 C 
ATOM      2  C2  <0> d   1      32.913   4.335  31.860  0.00  0.00     0.052 C 
ATOM      3  C4  <0> d   1      31.908   3.296  32.365  0.00  0.00     0.021 C 
ATOM      4  C5  <0> d   1      30.993   2.861  31.217  0.00  0.00    -0.035 C 
ATOM      5  C6  <0> d   1      30.291   4.088  30.632  0.00  0.00     0.016 C 
ATOM      6  C7  <0> d   1      31.818   2.174  30.127  0.00  0.00     0.001 C 
ATOM      7  C9  <0> d   1      30.895   1.693  29.005  0.00  0.00     0.006 C 
ATOM      8  C10 <0> d   1      29.862   0.715  29.567  0.00  0.00     0.006 C 
ATOM      9  C11 <0> d   1      29.026   1.424  30.635  0.00  0.00    -0.005 C 
ATOM     10  C13 <0> d   1      28.009   0.467  31.227  0.00  0.00     0.001 C 
ATOM     11  C15 <0> d   1      26.949  -0.067  30.258  0.00  0.00     0.008 C 
ATOM     12  C16 <0> d   1      25.789  -0.479  31.206  0.00  0.00     0.033 C 
ATOM     13  C17 <0> d   1      25.959   0.363  32.495  0.00  0.00     0.126 C 
ATOM     14  C20 <0> d   1      27.157   1.280  32.239  0.00  0.00    -0.014 C 
ATOM     15  C21 <0> d   1      26.685   2.570  31.563  0.00  0.00     0.018 C 
ATOM     16  C22 <0> d   1      28.022   1.617  33.437  0.00  0.00     0.012 C 
ATOM     17  C23 <0> d   1      29.156   2.529  32.941  0.00  0.00     0.007 C 
ATOM     18  C24 <0> d   1      29.949   1.887  31.764  0.00  0.00    -0.002 C 
ATOM     19  C26 <0> d   1      32.830   3.169  29.544  0.00  0.00     0.084 C 
ATOM     20  C27 <0> d   1      33.649   3.750  30.674  0.00  0.00     0.131 C 
ATOM     21  O28 <0> d   1      34.856   3.746  30.632  0.00  0.00    -0.298 OA
ENDROOT
BRANCH  13  22
ATOM     22  O19 <0> d   1      24.779   1.129  32.746  0.00  0.00    -0.395 OA
ATOM     23  H45 <0> d   1      24.549   1.742  32.033  0.00  0.00     0.210 HD
ENDBRANCH  13  22
TORSDOF 1
ENDMDL
MODEL 74
REMARK CAVERDOCK RESULT:      -1.6      0.000      0.000
REMARK CAVERDOCK CONSTRAINTS:       0.0      0.0      0.0      0.0
REMARK CAVERDOCK TUNNEL: 73     -1.6      3.0     74.5
REMARK  1 active torsions:
REMARK  status: ('A' for Active; 'I' for Inactive)
REMARK    1  A    between atoms: C17_13  and  O19_14 
ROOT
ATOM      1  C1  <0> d   1      33.884   4.509  33.193  0.00  0.00     0.018 C 
ATOM      2  C2  <0> d   1      32.899   4.268  32.048  0.00  0.00     0.052 C 
ATOM      3  C4  <0> d   1      31.886   3.194  32.456  0.00  0.00     0.021 C 
ATOM      4  C5  <0> d   1      30.982   2.858  31.267  0.00  0.00    -0.035 C 
ATOM      5  C6  <0> d   1      30.289   4.131  30.777  0.00  0.00     0.016 C 
ATOM      6  C7  <0> d   1      31.816   2.260  30.133  0.00  0.00     0.001 C 
ATOM      7  C9  <0> d   1      30.903   1.876  28.966  0.00  0.00     0.006 C 
ATOM      8  C10 <0> d   1      29.862   0.859  29.434  0.00  0.00     0.006 C 
ATOM      9  C11 <0> d   1      29.017   1.481  30.548  0.00  0.00    -0.005 C 
ATOM     10  C13 <0> d   1      27.991   0.482  31.049  0.00  0.00     0.001 C 
ATOM     11  C15 <0> d   1      26.940   0.033  30.029  0.00  0.00     0.008 C 
ATOM     12  C16 <0> d   1      25.769  -0.451  30.929  0.00  0.00     0.033 C 
ATOM     13  C17 <0> d   1      25.927   0.282  32.284  0.00  0.00     0.126 C 
ATOM     14  C20 <0> d   1      27.130   1.213  32.116  0.00  0.00    -0.014 C 
ATOM     15  C21 <0> d   1      26.669   2.555  31.543  0.00  0.00     0.018 C 
ATOM     16  C22 <0> d   1      27.984   1.447  33.347  0.00  0.00     0.012 C 
ATOM     17  C23 <0> d   1      29.126   2.392  32.939  0.00  0.00     0.007 C 
ATOM     18  C24 <0> d   1      29.929   1.846  31.721  0.00  0.00    -0.002 C 
ATOM     19  C26 <0> d   1      32.837   3.295  29.644  0.00  0.00     0.084 C 
ATOM     20  C27 <0> d   1      33.645   3.779  30.826  0.00  0.00     0.131 C 
ATOM     21  O28 <0> d   1      34.853   3.774  30.796  0.00  0.00    -0.298 OA
ENDROOT
BRANCH  13  22
ATOM     22  O19 <0> d   1      24.747   1.030  32.584  0.00  0.00    -0.395 OA
ATOM     23  H45 <0> d   1      24.874   1.988  32.569  0.00  0.00     0.210 HD
ENDBRANCH  13  22
TORSDOF 1
ENDMDL
MODEL 75
REMARK CAVERDOCK RESULT:      -1.7      0.000      0.000
REMARK CAVERDOCK CONSTRAINTS:       0.0      0.0      0.0      0.0
REMARK CAVERDOCK TUNNEL: 74     -1.7      3.0     75.4
REMARK  1 active torsions:
REMARK  status: ('A' for Active; 'I' for Inactive)
REMARK    1  A    between atoms: C17_13  and  O19_14 
ROOT
ATOM      1  C1  <0> d   1      33.756   4.629  33.040  0.00  0.00     0.018 C 
ATOM      2  C2  <0> d   1      32.795   4.287  31.899  0.00  0.00     0.052 C 
ATOM      3  C4  <0> d   1      31.779   3.246  32.375  0.00  0.00     0.021 C 
ATOM      4  C5  <0> d   1      30.901   2.807  31.200  0.00  0.00    -0.035 C 
ATOM      5  C6  <0> d   1      30.213   4.030  30.592  0.00  0.00     0.016 C 
ATOM      6  C7  <0> d   1      31.761   2.121  30.136  0.00  0.00     0.001 C 
ATOM      7  C9  <0> d   1      30.874   1.636  28.988  0.00  0.00     0.006 C 
ATOM      8  C10 <0> d   1      29.828   0.655  29.518  0.00  0.00     0.006 C 
ATOM      9  C11 <0> d   1      28.958   1.362  30.559  0.00  0.00    -0.005 C 
ATOM     10  C13 <0> d   1      27.926   0.402  31.121  0.00  0.00     0.001 C 
ATOM     11  C15 <0> d   1      26.897  -0.136  30.121  0.00  0.00     0.008 C 
ATOM     12  C16 <0> d   1      25.711  -0.551  31.034  0.00  0.00     0.033 C 
ATOM     13  C17 <0> d   1      25.838   0.293  32.326  0.00  0.00     0.126 C 
ATOM     14  C20 <0> d   1      27.040   1.214  32.105  0.00  0.00    -0.014 C 
ATOM     15  C21 <0> d   1      26.585   2.501  31.413  0.00  0.00     0.018 C 
ATOM     16  C22 <0> d   1      27.867   1.555  33.329  0.00  0.00     0.012 C 
ATOM     17  C23 <0> d   1      29.013   2.470  32.867  0.00  0.00     0.007 C 
ATOM     18  C24 <0> d   1      29.844   1.829  31.716  0.00  0.00    -0.002 C 
ATOM     19  C26 <0> d   1      32.787   3.118  29.584  0.00  0.00     0.084 C 
ATOM     20  C27 <0> d   1      33.569   3.703  30.737  0.00  0.00     0.131 C 
ATOM     21  O28 <0> d   1      34.777   3.703  30.732  0.00  0.00    -0.298 OA
ENDROOT
BRANCH  13  22
ATOM     22  O19 <0> d   1      24.648   1.056  32.539  0.00  0.00    -0.395 OA
ATOM     23  H45 <0> d   1      24.371   1.103  33.465  0.00  0.00     0.210 HD
ENDBRANCH  13  22
TORSDOF 1
ENDMDL
MODEL 76
REMARK CAVERDOCK RESULT:      -1.8      0.000      0.000
REMARK CAVERDOCK CONSTRAINTS:       0.0      0.0      0.0      0.0
REMARK CAVERDOCK TUNNEL: 75     -1.8      3.0     76.1
REMARK  1 active torsions:
REMARK  status: ('A' for Active; 'I' for Inactive)
REMARK    1  A    between atoms: C17_13  and  O19_14 
ROOT
ATOM      1  C1  <0> d   1      33.834   4.484  32.942  0.00  0.00     0.018 C 
ATOM      2  C2  <0> d   1      32.815   4.189  31.840  0.00  0.00     0.052 C 
ATOM      3  C4  <0> d   1      31.807   3.147  32.333  0.00  0.00     0.021 C 
ATOM      4  C5  <0> d   1      30.868   2.755  31.190  0.00  0.00    -0.035 C 
ATOM      5  C6  <0> d   1      30.170   4.006  30.652  0.00  0.00     0.016 C 
ATOM      6  C7  <0> d   1      31.666   2.090  30.067  0.00  0.00     0.001 C 
ATOM      7  C9  <0> d   1      30.718   1.651  28.948  0.00  0.00     0.006 C 
ATOM      8  C10 <0> d   1      29.684   0.669  29.500  0.00  0.00     0.006 C 
ATOM      9  C11 <0> d   1      28.875   1.357  30.602  0.00  0.00    -0.005 C 
ATOM     10  C13 <0> d   1      27.857   0.395  31.184  0.00  0.00     0.001 C 
ATOM     11  C15 <0> d   1      26.774  -0.100  30.220  0.00  0.00     0.008 C 
ATOM     12  C16 <0> d   1      25.626  -0.525  31.176  0.00  0.00     0.033 C 
ATOM     13  C17 <0> d   1      25.827   0.278  32.485  0.00  0.00     0.126 C 
ATOM     14  C20 <0> d   1      27.031   1.189  32.233  0.00  0.00    -0.014 C 
ATOM     15  C21 <0> d   1      26.563   2.502  31.602  0.00  0.00     0.018 C 
ATOM     16  C22 <0> d   1      27.921   1.482  33.425  0.00  0.00     0.012 C 
ATOM     17  C23 <0> d   1      29.057   2.395  32.935  0.00  0.00     0.007 C 
ATOM     18  C24 <0> d   1      29.822   1.777  31.727  0.00  0.00    -0.002 C 
ATOM     19  C26 <0> d   1      32.679   3.089  29.495  0.00  0.00     0.084 C 
ATOM     20  C27 <0> d   1      33.524   3.629  30.626  0.00  0.00     0.131 C 
ATOM     21  O28 <0> d   1      34.730   3.613  30.563  0.00  0.00    -0.298 OA
ENDROOT
BRANCH  13  22
ATOM     22  O19 <0> d   1      24.661   1.050  32.777  0.00  0.00    -0.395 OA
ATOM     23  H45 <0> d   1      24.297   1.518  32.013  0.00  0.00     0.210 HD
ENDBRANCH  13  22
TORSDOF 1
ENDMDL
MODEL 77
REMARK CAVERDOCK RESULT:      -1.8      0.000      0.000
REMARK CAVERDOCK CONSTRAINTS:       0.0      0.0      0.0      0.0
REMARK CAVERDOCK TUNNEL: 76     -1.8      3.1     77.3
REMARK  1 active torsions:
REMARK  status: ('A' for Active; 'I' for Inactive)
REMARK    1  A    between atoms: C17_13  and  O19_14 
ROOT
ATOM      1  C1  <0> d   1      33.725   4.435  33.049  0.00  0.00     0.018 C 
ATOM      2  C2  <0> d   1      32.704   4.159  31.943  0.00  0.00     0.052 C 
ATOM      3  C4  <0> d   1      31.719   3.083  32.407  0.00  0.00     0.021 C 
ATOM      4  C5  <0> d   1      30.779   2.713  31.257  0.00  0.00    -0.035 C 
ATOM      5  C6  <0> d   1      30.055   3.967  30.765  0.00  0.00     0.016 C 
ATOM      6  C7  <0> d   1      31.581   2.100  30.107  0.00  0.00     0.001 C 
ATOM      7  C9  <0> d   1      30.635   1.681  28.980  0.00  0.00     0.006 C 
ATOM      8  C10 <0> d   1      29.622   0.663  29.505  0.00  0.00     0.006 C 
ATOM      9  C11 <0> d   1      28.808   1.298  30.634  0.00  0.00    -0.005 C 
ATOM     10  C13 <0> d   1      27.811   0.299  31.190  0.00  0.00     0.001 C 
ATOM     11  C15 <0> d   1      26.731  -0.183  30.215  0.00  0.00     0.008 C 
ATOM     12  C16 <0> d   1      25.598  -0.661  31.164  0.00  0.00     0.033 C 
ATOM     13  C17 <0> d   1      25.793   0.101  32.497  0.00  0.00     0.126 C 
ATOM     14  C20 <0> d   1      26.978   1.042  32.269  0.00  0.00    -0.014 C 
ATOM     15  C21 <0> d   1      26.482   2.367  31.685  0.00  0.00     0.018 C 
ATOM     16  C22 <0> d   1      27.870   1.311  33.466  0.00  0.00     0.012 C 
ATOM     17  C23 <0> d   1      28.986   2.261  33.000  0.00  0.00     0.007 C 
ATOM     18  C24 <0> d   1      29.754   1.698  31.767  0.00  0.00    -0.002 C 
ATOM     19  C26 <0> d   1      32.573   3.136  29.563  0.00  0.00     0.084 C 
ATOM     20  C27 <0> d   1      33.415   3.653  30.707  0.00  0.00     0.131 C 
ATOM     21  O28 <0> d   1      34.620   3.661  30.636  0.00  0.00    -0.298 OA
ENDROOT
BRANCH  13  22
ATOM     22  O19 <0> d   1      24.614   0.842  32.822  0.00  0.00    -0.395 OA
ATOM     23  H45 <0> d   1      23.790   0.388  32.598  0.00  0.00     0.210 HD
ENDBRANCH  13  22
TORSDOF 1
ENDMDL
MODEL 78
REMARK CAVERDOCK RESULT:      -1.8      0.000      0.000
REMARK CAVERDOCK CONSTRAINTS:       0.0      0.0      0.0      0.0
REMARK CAVERDOCK TUNNEL: 77     -1.8      3.1     78.4
REMARK  1 active torsions:
REMARK  status: ('A' for Active; 'I' for Inactive)
REMARK    1  A    between atoms: C17_13  and  O19_14 
ROOT
ATOM      1  C1  <0> d   1      33.684   4.511  32.870  0.00  0.00     0.018 C 
ATOM      2  C2  <0> d   1      32.668   4.147  31.785  0.00  0.00     0.052 C 
ATOM      3  C4  <0> d   1      31.686   3.104  32.325  0.00  0.00     0.021 C 
ATOM      4  C5  <0> d   1      30.752   2.644  31.202  0.00  0.00    -0.035 C 
ATOM      5  C6  <0> d   1      30.024   3.854  30.616  0.00  0.00     0.016 C 
ATOM      6  C7  <0> d   1      31.562   1.951  30.105  0.00  0.00     0.001 C 
ATOM      7  C9  <0> d   1      30.621   1.444  29.009  0.00  0.00     0.006 C 
ATOM      8  C10 <0> d   1      29.612   0.462  29.605  0.00  0.00     0.006 C 
ATOM      9  C11 <0> d   1      28.790   1.177  30.681  0.00  0.00    -0.005 C 
ATOM     10  C13 <0> d   1      27.796   0.217  31.307  0.00  0.00     0.001 C 
ATOM     11  C15 <0> d   1      26.723  -0.342  30.368  0.00  0.00     0.008 C 
ATOM     12  C16 <0> d   1      25.588  -0.754  31.345  0.00  0.00     0.033 C 
ATOM     13  C17 <0> d   1      25.774   0.108  32.619  0.00  0.00     0.126 C 
ATOM     14  C20 <0> d   1      26.956   1.034  32.325  0.00  0.00    -0.014 C 
ATOM     15  C21 <0> d   1      26.456   2.309  31.641  0.00  0.00     0.018 C 
ATOM     16  C22 <0> d   1      27.842   1.397  33.501  0.00  0.00     0.012 C 
ATOM     17  C23 <0> d   1      28.955   2.315  32.969  0.00  0.00     0.007 C 
ATOM     18  C24 <0> d   1      29.731   1.665  31.784  0.00  0.00    -0.002 C 
ATOM     19  C26 <0> d   1      32.550   2.948  29.488  0.00  0.00     0.084 C 
ATOM     20  C27 <0> d   1      33.386   3.554  30.592  0.00  0.00     0.131 C 
ATOM     21  O28 <0> d   1      34.592   3.563  30.525  0.00  0.00    -0.298 OA
ENDROOT
BRANCH  13  22
ATOM     22  O19 <0> d   1      24.591   0.864  32.883  0.00  0.00    -0.395 OA
ATOM     23  H45 <0> d   1      24.133   1.169  32.088  0.00  0.00     0.210 HD
ENDBRANCH  13  22
TORSDOF 1
ENDMDL
MODEL 79
REMARK CAVERDOCK RESULT:      -1.8      0.000      0.000
REMARK CAVERDOCK CONSTRAINTS:       0.0      0.0      0.0      0.0
REMARK CAVERDOCK TUNNEL: 78     -1.8      3.2     79.4
REMARK  1 active torsions:
REMARK  status: ('A' for Active; 'I' for Inactive)
REMARK    1  A    between atoms: C17_13  and  O19_14 
ROOT
ATOM      1  C1  <0> d   1      33.672   4.443  32.874  0.00  0.00     0.018 C 
ATOM      2  C2  <0> d   1      32.642   4.108  31.792  0.00  0.00     0.052 C 
ATOM      3  C4  <0> d   1      31.686   3.029  32.307  0.00  0.00     0.021 C 
ATOM      4  C5  <0> d   1      30.739   2.600  31.183  0.00  0.00    -0.035 C 
ATOM      5  C6  <0> d   1      29.982   3.822  30.658  0.00  0.00     0.016 C 
ATOM      6  C7  <0> d   1      31.539   1.964  30.044  0.00  0.00     0.001 C 
ATOM      7  C9  <0> d   1      30.586   1.488  28.945  0.00  0.00     0.006 C 
ATOM      8  C10 <0> d   1      29.602   0.467  29.518  0.00  0.00     0.006 C 
ATOM      9  C11 <0> d   1      28.789   1.125  30.636  0.00  0.00    -0.005 C 
ATOM     10  C13 <0> d   1      27.821   0.125  31.240  0.00  0.00     0.001 C 
ATOM     11  C15 <0> d   1      26.739  -0.412  30.297  0.00  0.00     0.008 C 
ATOM     12  C16 <0> d   1      25.628  -0.879  31.277  0.00  0.00     0.033 C 
ATOM     13  C17 <0> d   1      25.824  -0.067  32.581  0.00  0.00     0.126 C 
ATOM     14  C20 <0> d   1      26.987   0.889  32.304  0.00  0.00    -0.014 C 
ATOM     15  C21 <0> d   1      26.456   2.182  31.682  0.00  0.00     0.018 C 
ATOM     16  C22 <0> d   1      27.889   1.217  33.478  0.00  0.00     0.012 C 
ATOM     17  C23 <0> d   1      28.978   2.173  32.965  0.00  0.00     0.007 C 
ATOM     18  C24 <0> d   1      29.742   1.583  31.742  0.00  0.00    -0.002 C 
ATOM     19  C26 <0> d   1      32.501   3.001  29.451  0.00  0.00     0.084 C 
ATOM     20  C27 <0> d   1      33.347   3.574  30.565  0.00  0.00     0.131 C 
ATOM     21  O28 <0> d   1      34.551   3.604  30.477  0.00  0.00    -0.298 OA
ENDROOT
BRANCH  13  22
ATOM     22  O19 <0> d   1      24.635   0.660  32.896  0.00  0.00    -0.395 OA
ATOM     23  H45 <0> d   1      24.689   1.606  32.700  0.00  0.00     0.210 HD
ENDBRANCH  13  22
TORSDOF 1
ENDMDL
MODEL 80
REMARK CAVERDOCK RESULT:      -1.8      0.000      0.000
REMARK CAVERDOCK CONSTRAINTS:       0.0      0.0      0.0      0.0
REMARK CAVERDOCK TUNNEL: 79     -1.8      3.2     80.1
REMARK  1 active torsions:
REMARK  status: ('A' for Active; 'I' for Inactive)
REMARK    1  A    between atoms: C17_13  and  O19_14 
ROOT
ATOM      1  C1  <0> d   1      33.596   4.429  32.866  0.00  0.00     0.018 C 
ATOM      2  C2  <0> d   1      32.583   4.071  31.776  0.00  0.00     0.052 C 
ATOM      3  C4  <0> d   1      31.597   3.028  32.309  0.00  0.00     0.021 C 
ATOM      4  C5  <0> d   1      30.666   2.573  31.182  0.00  0.00    -0.035 C 
ATOM      5  C6  <0> d   1      29.942   3.788  30.597  0.00  0.00     0.016 C 
ATOM      6  C7  <0> d   1      31.478   1.882  30.085  0.00  0.00     0.001 C 
ATOM      7  C9  <0> d   1      30.540   1.382  28.984  0.00  0.00     0.006 C 
ATOM      8  C10 <0> d   1      29.527   0.400  29.573  0.00  0.00     0.006 C 
ATOM      9  C11 <0> d   1      28.703   1.112  30.649  0.00  0.00    -0.005 C 
ATOM     10  C13 <0> d   1      27.705   0.152  31.268  0.00  0.00     0.001 C 
ATOM     11  C15 <0> d   1      26.633  -0.401  30.324  0.00  0.00     0.008 C 
ATOM     12  C16 <0> d   1      25.494  -0.813  31.296  0.00  0.00     0.033 C 
ATOM     13  C17 <0> d   1      25.678   0.043  32.573  0.00  0.00     0.126 C 
ATOM     14  C20 <0> d   1      26.862   0.969  32.286  0.00  0.00    -0.014 C 
ATOM     15  C21 <0> d   1      26.367   2.247  31.605  0.00  0.00     0.018 C 
ATOM     16  C22 <0> d   1      27.746   1.326  33.466  0.00  0.00     0.012 C 
ATOM     17  C23 <0> d   1      28.862   2.243  32.941  0.00  0.00     0.007 C 
ATOM     18  C24 <0> d   1      29.641   1.595  31.757  0.00  0.00    -0.002 C 
ATOM     19  C26 <0> d   1      32.471   2.880  29.475  0.00  0.00     0.084 C 
ATOM     20  C27 <0> d   1      33.304   3.480  30.584  0.00  0.00     0.131 C 
ATOM     21  O28 <0> d   1      34.510   3.486  30.521  0.00  0.00    -0.298 OA
ENDROOT
BRANCH  13  22
ATOM     22  O19 <0> d   1      24.495   0.802  32.836  0.00  0.00    -0.395 OA
ATOM     23  H45 <0> d   1      24.478   1.666  32.402  0.00  0.00     0.210 HD
ENDBRANCH  13  22
TORSDOF 1
ENDMDL
MODEL 81
REMARK CAVERDOCK RESULT:      -1.6      0.000      0.000
REMARK CAVERDOCK CONSTRAINTS:       0.0      0.0      0.0      0.0
REMARK CAVERDOCK TUNNEL: 80     -1.6      3.2     81.1
REMARK  1 active torsions:
REMARK  status: ('A' for Active; 'I' for Inactive)
REMARK    1  A    between atoms: C17_13  and  O19_14 
ROOT
ATOM      1  C1  <0> d   1      33.597   4.321  32.796  0.00  0.00     0.018 C 
ATOM      2  C2  <0> d   1      32.574   3.977  31.711  0.00  0.00     0.052 C 
ATOM      3  C4  <0> d   1      31.588   2.935  32.244  0.00  0.00     0.021 C 
ATOM      4  C5  <0> d   1      30.646   2.494  31.120  0.00  0.00    -0.035 C 
ATOM      5  C6  <0> d   1      29.923   3.716  30.550  0.00  0.00     0.016 C 
ATOM      6  C7  <0> d   1      31.446   1.807  30.011  0.00  0.00     0.001 C 
ATOM      7  C9  <0> d   1      30.497   1.320  28.914  0.00  0.00     0.006 C 
ATOM      8  C10 <0> d   1      29.483   0.339  29.503  0.00  0.00     0.006 C 
ATOM      9  C11 <0> d   1      28.671   1.046  30.591  0.00  0.00    -0.005 C 
ATOM     10  C13 <0> d   1      27.673   0.086  31.210  0.00  0.00     0.001 C 
ATOM     11  C15 <0> d   1      26.591  -0.455  30.270  0.00  0.00     0.008 C 
ATOM     12  C16 <0> d   1      25.458  -0.869  31.247  0.00  0.00     0.033 C 
ATOM     13  C17 <0> d   1      25.656  -0.024  32.530  0.00  0.00     0.126 C 
ATOM     14  C20 <0> d   1      26.843   0.898  32.241  0.00  0.00    -0.014 C 
ATOM     15  C21 <0> d   1      26.349   2.184  31.574  0.00  0.00     0.018 C 
ATOM     16  C22 <0> d   1      27.737   1.241  33.417  0.00  0.00     0.012 C 
ATOM     17  C23 <0> d   1      28.854   2.157  32.891  0.00  0.00     0.007 C 
ATOM     18  C24 <0> d   1      29.620   1.516  31.695  0.00  0.00    -0.002 C 
ATOM     19  C26 <0> d   1      32.438   2.805  29.401  0.00  0.00     0.084 C 
ATOM     20  C27 <0> d   1      33.283   3.392  30.509  0.00  0.00     0.131 C 
ATOM     21  O28 <0> d   1      34.488   3.393  30.437  0.00  0.00    -0.298 OA
ENDROOT
BRANCH  13  22
ATOM     22  O19 <0> d   1      24.479   0.738  32.808  0.00  0.00    -0.395 OA
ATOM     23  H45 <0> d   1      24.207   1.321  32.085  0.00  0.00     0.210 HD
ENDBRANCH  13  22
TORSDOF 1
ENDMDL
MODEL 82
REMARK CAVERDOCK RESULT:      -1.7      0.000      0.000
REMARK CAVERDOCK CONSTRAINTS:       0.0      0.0      0.0      0.0
REMARK CAVERDOCK TUNNEL: 81     -1.7      3.3     82.5
REMARK  1 active torsions:
REMARK  status: ('A' for Active; 'I' for Inactive)
REMARK    1  A    between atoms: C17_13  and  O19_14 
ROOT
ATOM      1  C1  <0> d   1      33.496   4.473  32.809  0.00  0.00     0.018 C 
ATOM      2  C2  <0> d   1      32.437   4.105  31.767  0.00  0.00     0.052 C 
ATOM      3  C4  <0> d   1      31.529   3.004  32.321  0.00  0.00     0.021 C 
ATOM      4  C5  <0> d   1      30.553   2.544  31.235  0.00  0.00    -0.035 C 
ATOM      5  C6  <0> d   1      29.746   3.743  30.733  0.00  0.00     0.016 C 
ATOM      6  C7  <0> d   1      31.327   1.923  30.071  0.00  0.00     0.001 C 
ATOM      7  C9  <0> d   1      30.348   1.416  29.010  0.00  0.00     0.006 C 
ATOM      8  C10 <0> d   1      29.412   0.374  29.623  0.00  0.00     0.006 C 
ATOM      9  C11 <0> d   1      28.624   1.016  30.767  0.00  0.00    -0.005 C 
ATOM     10  C13 <0> d   1      27.705  -0.005  31.411  0.00  0.00     0.001 C 
ATOM     11  C15 <0> d   1      26.604  -0.576  30.511  0.00  0.00     0.008 C 
ATOM     12  C16 <0> d   1      25.542  -1.067  31.533  0.00  0.00     0.033 C 
ATOM     13  C17 <0> d   1      25.765  -0.243  32.825  0.00  0.00     0.126 C 
ATOM     14  C20 <0> d   1      26.891   0.742  32.502  0.00  0.00    -0.014 C 
ATOM     15  C21 <0> d   1      26.304   2.017  31.893  0.00  0.00     0.018 C 
ATOM     16  C22 <0> d   1      27.826   1.101  33.640  0.00  0.00     0.012 C 
ATOM     17  C23 <0> d   1      28.871   2.081  33.083  0.00  0.00     0.007 C 
ATOM     18  C24 <0> d   1      29.605   1.505  31.835  0.00  0.00    -0.002 C 
ATOM     19  C26 <0> d   1      32.239   2.981  29.438  0.00  0.00     0.084 C 
ATOM     20  C27 <0> d   1      33.111   3.583  30.517  0.00  0.00     0.131 C 
ATOM     21  O28 <0> d   1      34.309   3.644  30.385  0.00  0.00    -0.298 OA
ENDROOT
BRANCH  13  22
ATOM     22  O19 <0> d   1      24.569   0.455  33.181  0.00  0.00    -0.395 OA
ATOM     23  H45 <0> d   1      24.720   1.354  33.504  0.00  0.00     0.210 HD
ENDBRANCH  13  22
TORSDOF 1
ENDMDL
MODEL 83
REMARK CAVERDOCK RESULT:      -1.6      0.000      0.000
REMARK CAVERDOCK CONSTRAINTS:       0.0      0.0      0.0      0.0
REMARK CAVERDOCK TUNNEL: 82     -1.6      3.3     83.3
REMARK  1 active torsions:
REMARK  status: ('A' for Active; 'I' for Inactive)
REMARK    1  A    between atoms: C17_13  and  O19_14 
ROOT
ATOM      1  C1  <0> d   1      33.477   4.428  32.661  0.00  0.00     0.018 C 
ATOM      2  C2  <0> d   1      32.399   4.055  31.642  0.00  0.00     0.052 C 
ATOM      3  C4  <0> d   1      31.496   2.964  32.222  0.00  0.00     0.021 C 
ATOM      4  C5  <0> d   1      30.499   2.498  31.157  0.00  0.00    -0.035 C 
ATOM      5  C6  <0> d   1      29.689   3.695  30.658  0.00  0.00     0.016 C 
ATOM      6  C7  <0> d   1      31.251   1.862  29.986  0.00  0.00     0.001 C 
ATOM      7  C9  <0> d   1      30.251   1.349  28.947  0.00  0.00     0.006 C 
ATOM      8  C10 <0> d   1      29.322   0.317  29.587  0.00  0.00     0.006 C 
ATOM      9  C11 <0> d   1      28.556   0.974  30.737  0.00  0.00    -0.005 C 
ATOM     10  C13 <0> d   1      27.644  -0.037  31.407  0.00  0.00     0.001 C 
ATOM     11  C15 <0> d   1      26.525  -0.612  30.532  0.00  0.00     0.008 C 
ATOM     12  C16 <0> d   1      25.479  -1.088  31.576  0.00  0.00     0.033 C 
ATOM     13  C17 <0> d   1      25.728  -0.253  32.857  0.00  0.00     0.126 C 
ATOM     14  C20 <0> d   1      26.852   0.724  32.504  0.00  0.00    -0.014 C 
ATOM     15  C21 <0> d   1      26.260   1.996  31.893  0.00  0.00     0.018 C 
ATOM     16  C22 <0> d   1      27.808   1.089  33.623  0.00  0.00     0.012 C 
ATOM     17  C23 <0> d   1      28.847   2.060  33.038  0.00  0.00     0.007 C 
ATOM     18  C24 <0> d   1      29.557   1.469  31.783  0.00  0.00    -0.002 C 
ATOM     19  C26 <0> d   1      32.157   2.910  29.327  0.00  0.00     0.084 C 
ATOM     20  C27 <0> d   1      33.049   3.518  30.385  0.00  0.00     0.131 C 
ATOM     21  O28 <0> d   1      34.245   3.573  30.232  0.00  0.00    -0.298 OA
ENDROOT
BRANCH  13  22
ATOM     22  O19 <0> d   1      24.541   0.454  33.226  0.00  0.00    -0.395 OA
ATOM     23  H45 <0> d   1      24.692   1.178  33.850  0.00  0.00     0.210 HD
ENDBRANCH  13  22
TORSDOF 1
ENDMDL
MODEL 84
REMARK CAVERDOCK RESULT:      -1.7      0.000      0.000
REMARK CAVERDOCK CONSTRAINTS:       0.0      0.0      0.0      0.0
REMARK CAVERDOCK TUNNEL: 83     -1.7      3.3     84.1
REMARK  1 active torsions:
REMARK  status: ('A' for Active; 'I' for Inactive)
REMARK    1  A    between atoms: C17_13  and  O19_14 
ROOT
ATOM      1  C1  <0> d   1      33.493   4.369  32.667  0.00  0.00     0.018 C 
ATOM      2  C2  <0> d   1      32.405   3.997  31.657  0.00  0.00     0.052 C 
ATOM      3  C4  <0> d   1      31.489   2.926  32.256  0.00  0.00     0.021 C 
ATOM      4  C5  <0> d   1      30.482   2.459  31.201  0.00  0.00    -0.035 C 
ATOM      5  C6  <0> d   1      29.686   3.661  30.688  0.00  0.00     0.016 C 
ATOM      6  C7  <0> d   1      31.220   1.797  30.036  0.00  0.00     0.001 C 
ATOM      7  C9  <0> d   1      30.209   1.284  29.008  0.00  0.00     0.006 C 
ATOM      8  C10 <0> d   1      29.269   0.274  29.665  0.00  0.00     0.006 C 
ATOM      9  C11 <0> d   1      28.517   0.957  30.809  0.00  0.00    -0.005 C 
ATOM     10  C13 <0> d   1      27.593  -0.032  31.496  0.00  0.00     0.001 C 
ATOM     11  C15 <0> d   1      26.463  -0.603  30.633  0.00  0.00     0.008 C 
ATOM     12  C16 <0> d   1      25.414  -1.050  31.688  0.00  0.00     0.033 C 
ATOM     13  C17 <0> d   1      25.680  -0.201  32.956  0.00  0.00     0.126 C 
ATOM     14  C20 <0> d   1      26.816   0.755  32.586  0.00  0.00    -0.014 C 
ATOM     15  C21 <0> d   1      26.239   2.027  31.960  0.00  0.00     0.018 C 
ATOM     16  C22 <0> d   1      27.782   1.122  33.696  0.00  0.00     0.012 C 
ATOM     17  C23 <0> d   1      28.832   2.070  33.094  0.00  0.00     0.007 C 
ATOM     18  C24 <0> d   1      29.529   1.452  31.845  0.00  0.00    -0.002 C 
ATOM     19  C26 <0> d   1      32.138   2.823  29.359  0.00  0.00     0.084 C 
ATOM     20  C27 <0> d   1      33.042   3.433  30.405  0.00  0.00     0.131 C 
ATOM     21  O28 <0> d   1      34.239   3.469  30.247  0.00  0.00    -0.298 OA
ENDROOT
BRANCH  13  22
ATOM     22  O19 <0> d   1      24.505   0.527  33.320  0.00  0.00    -0.395 OA
ATOM     23  H45 <0> d   1      24.285   1.248  32.713  0.00  0.00     0.210 HD
ENDBRANCH  13  22
TORSDOF 1
ENDMDL
MODEL 85
REMARK CAVERDOCK RESULT:      -1.4      0.000      0.000
REMARK CAVERDOCK CONSTRAINTS:       0.0      0.0      0.0      0.0
REMARK CAVERDOCK TUNNEL: 84     -1.4      3.3     85.5
REMARK  1 active torsions:
REMARK  status: ('A' for Active; 'I' for Inactive)
REMARK    1  A    between atoms: C17_13  and  O19_14 
ROOT
ATOM      1  C1  <0> d   1      33.426   4.374  32.530  0.00  0.00     0.018 C 
ATOM      2  C2  <0> d   1      32.281   4.029  31.576  0.00  0.00     0.052 C 
ATOM      3  C4  <0> d   1      31.442   2.892  32.166  0.00  0.00     0.021 C 
ATOM      4  C5  <0> d   1      30.377   2.458  31.156  0.00  0.00    -0.035 C 
ATOM      5  C6  <0> d   1      29.511   3.661  30.777  0.00  0.00     0.016 C 
ATOM      6  C7  <0> d   1      31.050   1.895  29.902  0.00  0.00     0.001 C 
ATOM      7  C9  <0> d   1      29.984   1.412  28.916  0.00  0.00     0.006 C 
ATOM      8  C10 <0> d   1      29.123   0.331  29.570  0.00  0.00     0.006 C 
ATOM      9  C11 <0> d   1      28.434   0.916  30.805  0.00  0.00    -0.005 C 
ATOM     10  C13 <0> d   1      27.592  -0.145  31.489  0.00  0.00     0.001 C 
ATOM     11  C15 <0> d   1      26.421  -0.699  30.672  0.00  0.00     0.008 C 
ATOM     12  C16 <0> d   1      25.464  -1.247  31.766  0.00  0.00     0.033 C 
ATOM     13  C17 <0> d   1      25.793  -0.469  33.064  0.00  0.00     0.126 C 
ATOM     14  C20 <0> d   1      26.871   0.546  32.678  0.00  0.00    -0.014 C 
ATOM     15  C21 <0> d   1      26.214   1.834  32.177  0.00  0.00     0.018 C 
ATOM     16  C22 <0> d   1      27.902   0.877  33.740  0.00  0.00     0.012 C 
ATOM     17  C23 <0> d   1      28.878   1.896  33.129  0.00  0.00     0.007 C 
ATOM     18  C24 <0> d   1      29.502   1.380  31.798  0.00  0.00    -0.002 C 
ATOM     19  C26 <0> d   1      31.886   2.992  29.231  0.00  0.00     0.084 C 
ATOM     20  C27 <0> d   1      32.844   3.566  30.250  0.00  0.00     0.131 C 
ATOM     21  O28 <0> d   1      34.025   3.653  30.012  0.00  0.00    -0.298 OA
ENDROOT
BRANCH  13  22
ATOM     22  O19 <0> d   1      24.626   0.194  33.554  0.00  0.00    -0.395 OA
ATOM     23  H45 <0> d   1      24.017   0.484  32.860  0.00  0.00     0.210 HD
ENDBRANCH  13  22
TORSDOF 1
ENDMDL
MODEL 86
REMARK CAVERDOCK RESULT:      -1.6      0.000      0.000
REMARK CAVERDOCK CONSTRAINTS:       0.1      0.0      0.0      0.0
REMARK CAVERDOCK TUNNEL: 85     -1.6      3.4     86.4
REMARK  1 active torsions:
REMARK  status: ('A' for Active; 'I' for Inactive)
REMARK    1  A    between atoms: C17_13  and  O19_14 
ROOT
ATOM      1  C1  <0> d   1      29.405  -4.148  30.805  0.00  0.00     0.018 C 
ATOM      2  C2  <0> d   1      28.548  -2.887  30.933  0.00  0.00     0.052 C 
ATOM      3  C4  <0> d   1      29.424  -1.646  30.744  0.00  0.00     0.021 C 
ATOM      4  C5  <0> d   1      28.595  -0.385  31.001  0.00  0.00    -0.035 C 
ATOM      5  C6  <0> d   1      27.385  -0.369  30.066  0.00  0.00     0.016 C 
ATOM      6  C7  <0> d   1      28.119  -0.363  32.455  0.00  0.00     0.001 C 
ATOM      7  C9  <0> d   1      27.336   0.923  32.725  0.00  0.00     0.006 C 
ATOM      8  C10 <0> d   1      28.225   2.138  32.454  0.00  0.00     0.006 C 
ATOM      9  C11 <0> d   1      28.669   2.119  30.990  0.00  0.00    -0.005 C 
ATOM     10  C13 <0> d   1      29.574   3.302  30.700  0.00  0.00     0.001 C 
ATOM     11  C15 <0> d   1      28.935   4.686  30.848  0.00  0.00     0.008 C 
ATOM     12  C16 <0> d   1      29.838   5.582  29.956  0.00  0.00     0.033 C 
ATOM     13  C17 <0> d   1      30.497   4.641  28.917  0.00  0.00     0.126 C 
ATOM     14  C20 <0> d   1      29.914   3.252  29.185  0.00  0.00    -0.014 C 
ATOM     15  C21 <0> d   1      28.617   3.074  28.393  0.00  0.00     0.018 C 
ATOM     16  C22 <0> d   1      30.833   2.071  28.936  0.00  0.00     0.012 C 
ATOM     17  C23 <0> d   1      30.044   0.797  29.281  0.00  0.00     0.007 C 
ATOM     18  C24 <0> d   1      29.468   0.841  30.728  0.00  0.00    -0.002 C 
ATOM     19  C26 <0> d   1      27.202  -1.565  32.714  0.00  0.00     0.084 C 
ATOM     20  C27 <0> d   1      27.929  -2.829  32.313  0.00  0.00     0.131 C 
ATOM     21  O28 <0> d   1      28.014  -3.764  33.072  0.00  0.00    -0.298 OA
ENDROOT
BRANCH  13  22
ATOM     22  O19 <0> d   1      30.188   5.073  27.590  0.00  0.00    -0.395 OA
ATOM     23  H45 <0> d   1      29.437   5.681  27.540  0.00  0.00     0.210 HD
ENDBRANCH  13  22
TORSDOF 1
ENDMDL
MODEL 87
REMARK CAVERDOCK RESULT:      -2.2      0.000      0.000
REMARK CAVERDOCK CONSTRAINTS:       0.1      0.0      0.0      0.0
REMARK CAVERDOCK TUNNEL: 86     -2.2      3.4     87.4
REMARK  1 active torsions:
REMARK  status: ('A' for Active; 'I' for Inactive)
REMARK    1  A    between atoms: C17_13  and  O19_14 
ROOT
ATOM      1  C1  <0> d   1      29.356  -4.117  31.111  0.00  0.00     0.018 C 
ATOM      2  C2  <0> d   1      28.497  -2.853  31.180  0.00  0.00     0.052 C 
ATOM      3  C4  <0> d   1      29.382  -1.617  30.990  0.00  0.00     0.021 C 
ATOM      4  C5  <0> d   1      28.547  -0.349  31.190  0.00  0.00    -0.035 C 
ATOM      5  C6  <0> d   1      27.369  -0.355  30.215  0.00  0.00     0.016 C 
ATOM      6  C7  <0> d   1      28.024  -0.292  32.626  0.00  0.00     0.001 C 
ATOM      7  C9  <0> d   1      27.235   1.001  32.839  0.00  0.00     0.006 C 
ATOM      8  C10 <0> d   1      28.134   2.208  32.568  0.00  0.00     0.006 C 
ATOM      9  C11 <0> d   1      28.627   2.153  31.120  0.00  0.00    -0.005 C 
ATOM     10  C13 <0> d   1      29.543   3.328  30.832  0.00  0.00     0.001 C 
ATOM     11  C15 <0> d   1      28.902   4.716  30.925  0.00  0.00     0.008 C 
ATOM     12  C16 <0> d   1      29.835   5.589  30.043  0.00  0.00     0.033 C 
ATOM     13  C17 <0> d   1      30.527   4.623  29.049  0.00  0.00     0.126 C 
ATOM     14  C20 <0> d   1      29.932   3.241  29.331  0.00  0.00    -0.014 C 
ATOM     15  C21 <0> d   1      28.661   3.046  28.501  0.00  0.00     0.018 C 
ATOM     16  C22 <0> d   1      30.856   2.054  29.141  0.00  0.00     0.012 C 
ATOM     17  C23 <0> d   1      30.054   0.789  29.490  0.00  0.00     0.007 C 
ATOM     18  C24 <0> d   1      29.431   0.868  30.916  0.00  0.00    -0.002 C 
ATOM     19  C26 <0> d   1      27.097  -1.487  32.883  0.00  0.00     0.084 C 
ATOM     20  C27 <0> d   1      27.834  -2.760  32.537  0.00  0.00     0.131 C 
ATOM     21  O28 <0> d   1      27.893  -3.677  33.321  0.00  0.00    -0.298 OA
ENDROOT
BRANCH  13  22
ATOM     22  O19 <0> d   1      30.262   5.022  27.703  0.00  0.00    -0.395 OA
ATOM     23  H45 <0> d   1      30.545   5.924  27.497  0.00  0.00     0.210 HD
ENDBRANCH  13  22
TORSDOF 1
ENDMDL
MODEL 88
REMARK CAVERDOCK RESULT:      -3.2      0.000      0.000
REMARK CAVERDOCK CONSTRAINTS:       0.0      0.0      0.0      0.0
REMARK CAVERDOCK TUNNEL: 87     -3.2      3.4     88.3
REMARK  1 active torsions:
REMARK  status: ('A' for Active; 'I' for Inactive)
REMARK    1  A    between atoms: C17_13  and  O19_14 
ROOT
ATOM      1  C1  <0> d   1      29.382  -4.256  31.038  0.00  0.00     0.018 C 
ATOM      2  C2  <0> d   1      28.506  -3.002  31.089  0.00  0.00     0.052 C 
ATOM      3  C4  <0> d   1      29.378  -1.757  30.907  0.00  0.00     0.021 C 
ATOM      4  C5  <0> d   1      28.524  -0.498  31.088  0.00  0.00    -0.035 C 
ATOM      5  C6  <0> d   1      27.361  -0.524  30.096  0.00  0.00     0.016 C 
ATOM      6  C7  <0> d   1      27.979  -0.442  32.517  0.00  0.00     0.001 C 
ATOM      7  C9  <0> d   1      27.170   0.842  32.712  0.00  0.00     0.006 C 
ATOM      8  C10 <0> d   1      28.058   2.059  32.449  0.00  0.00     0.006 C 
ATOM      9  C11 <0> d   1      28.573   2.005  31.009  0.00  0.00    -0.005 C 
ATOM     10  C13 <0> d   1      29.478   3.189  30.730  0.00  0.00     0.001 C 
ATOM     11  C15 <0> d   1      28.818   4.570  30.808  0.00  0.00     0.008 C 
ATOM     12  C16 <0> d   1      29.753   5.451  29.935  0.00  0.00     0.033 C 
ATOM     13  C17 <0> d   1      30.472   4.490  28.957  0.00  0.00     0.126 C 
ATOM     14  C20 <0> d   1      29.891   3.101  29.235  0.00  0.00    -0.014 C 
ATOM     15  C21 <0> d   1      28.635   2.886  28.387  0.00  0.00     0.018 C 
ATOM     16  C22 <0> d   1      30.833   1.925  29.064  0.00  0.00     0.012 C 
ATOM     17  C23 <0> d   1      30.042   0.652  29.407  0.00  0.00     0.007 C 
ATOM     18  C24 <0> d   1      29.397   0.729  30.822  0.00  0.00    -0.002 C 
ATOM     19  C26 <0> d   1      27.063  -1.648  32.765  0.00  0.00     0.084 C 
ATOM     20  C27 <0> d   1      27.822  -2.913  32.435  0.00  0.00     0.131 C 
ATOM     21  O28 <0> d   1      27.880  -3.825  33.224  0.00  0.00    -0.298 OA
ENDROOT
BRANCH  13  22
ATOM     22  O19 <0> d   1      30.222   4.880  27.605  0.00  0.00    -0.395 OA
ATOM     23  H45 <0> d   1      29.939   5.800  27.507  0.00  0.00     0.210 HD
ENDBRANCH  13  22
TORSDOF 1
ENDMDL
MODEL 89
REMARK CAVERDOCK RESULT:      -4.1      0.000      0.000
REMARK CAVERDOCK CONSTRAINTS:       0.1      0.0      0.0      0.0
REMARK CAVERDOCK TUNNEL: 88     -4.1      3.4     89.6
REMARK  1 active torsions:
REMARK  status: ('A' for Active; 'I' for Inactive)
REMARK    1  A    between atoms: C17_13  and  O19_14 
ROOT
ATOM      1  C1  <0> d   1      29.517  -4.394  30.908  0.00  0.00     0.018 C 
ATOM      2  C2  <0> d   1      28.609  -3.165  30.986  0.00  0.00     0.052 C 
ATOM      3  C4  <0> d   1      29.451  -1.893  30.852  0.00  0.00     0.021 C 
ATOM      4  C5  <0> d   1      28.565  -0.662  31.060  0.00  0.00    -0.035 C 
ATOM      5  C6  <0> d   1      27.414  -0.686  30.053  0.00  0.00     0.016 C 
ATOM      6  C7  <0> d   1      28.001  -0.663  32.483  0.00  0.00     0.001 C 
ATOM      7  C9  <0> d   1      27.158   0.595  32.706  0.00  0.00     0.006 C 
ATOM      8  C10 <0> d   1      28.018   1.841  32.491  0.00  0.00     0.006 C 
ATOM      9  C11 <0> d   1      28.552   1.843  31.057  0.00  0.00    -0.005 C 
ATOM     10  C13 <0> d   1      29.430   3.057  30.824  0.00  0.00     0.001 C 
ATOM     11  C15 <0> d   1      28.735   4.418  30.935  0.00  0.00     0.008 C 
ATOM     12  C16 <0> d   1      29.658   5.348  30.101  0.00  0.00     0.033 C 
ATOM     13  C17 <0> d   1      30.412   4.434  29.103  0.00  0.00     0.126 C 
ATOM     14  C20 <0> d   1      29.863   3.024  29.333  0.00  0.00    -0.014 C 
ATOM     15  C21 <0> d   1      28.623   2.804  28.463  0.00  0.00     0.018 C 
ATOM     16  C22 <0> d   1      30.836   1.878  29.138  0.00  0.00     0.012 C 
ATOM     17  C23 <0> d   1      30.073   0.576  29.433  0.00  0.00     0.007 C 
ATOM     18  C24 <0> d   1      29.409   0.594  30.842  0.00  0.00    -0.002 C 
ATOM     19  C26 <0> d   1      27.113  -1.897  32.683  0.00  0.00     0.084 C 
ATOM     20  C27 <0> d   1      27.907  -3.133  32.325  0.00  0.00     0.131 C 
ATOM     21  O28 <0> d   1      27.978  -4.067  33.087  0.00  0.00    -0.298 OA
ENDROOT
BRANCH  13  22
ATOM     22  O19 <0> d   1      30.169   4.859  27.760  0.00  0.00    -0.395 OA
ATOM     23  H45 <0> d   1      30.027   4.133  27.137  0.00  0.00     0.210 HD
ENDBRANCH  13  22
TORSDOF 1
ENDMDL
MODEL 90
REMARK CAVERDOCK RESULT:      -5.0      0.000      0.000
REMARK CAVERDOCK CONSTRAINTS:       0.0      0.0      0.0      0.0
REMARK CAVERDOCK TUNNEL: 89     -5.0      3.3     90.1
REMARK  1 active torsions:
REMARK  status: ('A' for Active; 'I' for Inactive)
REMARK    1  A    between atoms: C17_13  and  O19_14 
ROOT
ATOM      1  C1  <0> d   1      29.437  -4.548  30.830  0.00  0.00     0.018 C 
ATOM      2  C2  <0> d   1      28.545  -3.311  30.949  0.00  0.00     0.052 C 
ATOM      3  C4  <0> d   1      29.394  -2.046  30.794  0.00  0.00     0.021 C 
ATOM      4  C5  <0> d   1      28.527  -0.809  31.042  0.00  0.00    -0.035 C 
ATOM      5  C6  <0> d   1      27.341  -0.814  30.076  0.00  0.00     0.016 C 
ATOM      6  C7  <0> d   1      28.014  -0.814  32.483  0.00  0.00     0.001 C 
ATOM      7  C9  <0> d   1      27.192   0.450  32.745  0.00  0.00     0.006 C 
ATOM      8  C10 <0> d   1      28.056   1.689  32.508  0.00  0.00     0.006 C 
ATOM      9  C11 <0> d   1      28.538   1.696  31.056  0.00  0.00    -0.005 C 
ATOM     10  C13 <0> d   1      29.419   2.904  30.801  0.00  0.00     0.001 C 
ATOM     11  C15 <0> d   1      28.742   4.271  30.945  0.00  0.00     0.008 C 
ATOM     12  C16 <0> d   1      29.644   5.198  30.086  0.00  0.00     0.033 C 
ATOM     13  C17 <0> d   1      30.353   4.284  29.055  0.00  0.00     0.126 C 
ATOM     14  C20 <0> d   1      29.799   2.878  29.295  0.00  0.00    -0.014 C 
ATOM     15  C21 <0> d   1      28.527   2.676  28.468  0.00  0.00     0.018 C 
ATOM     16  C22 <0> d   1      30.753   1.724  29.058  0.00  0.00     0.012 C 
ATOM     17  C23 <0> d   1      29.989   0.427  29.370  0.00  0.00     0.007 C 
ATOM     18  C24 <0> d   1      29.376   0.441  30.803  0.00  0.00    -0.002 C 
ATOM     19  C26 <0> d   1      27.122  -2.041  32.707  0.00  0.00     0.084 C 
ATOM     20  C27 <0> d   1      27.891  -3.282  32.312  0.00  0.00     0.131 C 
ATOM     21  O28 <0> d   1      27.980  -4.222  33.065  0.00  0.00    -0.298 OA
ENDROOT
BRANCH  13  22
ATOM     22  O19 <0> d   1      30.067   4.721  27.725  0.00  0.00    -0.395 OA
ATOM     23  H45 <0> d   1      29.512   5.513  27.682  0.00  0.00     0.210 HD
ENDBRANCH  13  22
TORSDOF 1
ENDMDL
MODEL 91
REMARK CAVERDOCK RESULT:      -5.5      0.000      0.000
REMARK CAVERDOCK CONSTRAINTS:       0.0      0.0      0.0      0.0
REMARK CAVERDOCK TUNNEL: 90     -5.5      3.3     91.1
REMARK  1 active torsions:
REMARK  status: ('A' for Active; 'I' for Inactive)
REMARK    1  A    between atoms: C17_13  and  O19_14 
ROOT
ATOM      1  C1  <0> d   1      29.542  -4.615  30.896  0.00  0.00     0.018 C 
ATOM      2  C2  <0> d   1      28.621  -3.397  30.986  0.00  0.00     0.052 C 
ATOM      3  C4  <0> d   1      29.448  -2.114  30.859  0.00  0.00     0.021 C 
ATOM      4  C5  <0> d   1      28.547  -0.896  31.080  0.00  0.00    -0.035 C 
ATOM      5  C6  <0> d   1      27.393  -0.925  30.076  0.00  0.00     0.016 C 
ATOM      6  C7  <0> d   1      27.989  -0.914  32.504  0.00  0.00     0.001 C 
ATOM      7  C9  <0> d   1      27.133   0.332  32.740  0.00  0.00     0.006 C 
ATOM      8  C10 <0> d   1      27.977   1.590  32.531  0.00  0.00     0.006 C 
ATOM      9  C11 <0> d   1      28.505   1.609  31.095  0.00  0.00    -0.005 C 
ATOM     10  C13 <0> d   1      29.369   2.835  30.868  0.00  0.00     0.001 C 
ATOM     11  C15 <0> d   1      28.658   4.187  30.992  0.00  0.00     0.008 C 
ATOM     12  C16 <0> d   1      29.568   5.134  30.162  0.00  0.00     0.033 C 
ATOM     13  C17 <0> d   1      30.328   4.237  29.154  0.00  0.00     0.126 C 
ATOM     14  C20 <0> d   1      29.797   2.819  29.375  0.00  0.00    -0.014 C 
ATOM     15  C21 <0> d   1      28.556   2.591  28.509  0.00  0.00     0.018 C 
ATOM     16  C22 <0> d   1      30.782   1.685  29.169  0.00  0.00     0.012 C 
ATOM     17  C23 <0> d   1      30.035   0.372  29.456  0.00  0.00     0.007 C 
ATOM     18  C24 <0> d   1      29.376   0.372  30.868  0.00  0.00    -0.002 C 
ATOM     19  C26 <0> d   1      27.116  -2.160  32.698  0.00  0.00     0.084 C 
ATOM     20  C27 <0> d   1      27.923  -3.383  32.328  0.00  0.00     0.131 C 
ATOM     21  O28 <0> d   1      28.008  -4.322  33.083  0.00  0.00    -0.298 OA
ENDROOT
BRANCH  13  22
ATOM     22  O19 <0> d   1      30.075   4.669  27.816  0.00  0.00    -0.395 OA
ATOM     23  H45 <0> d   1      29.147   4.874  27.638  0.00  0.00     0.210 HD
ENDBRANCH  13  22
TORSDOF 1
ENDMDL
MODEL 92
REMARK CAVERDOCK RESULT:      -6.1      0.000      0.000
REMARK CAVERDOCK CONSTRAINTS:       0.1      0.0      0.0      0.0
REMARK CAVERDOCK TUNNEL: 91     -6.1      3.3     92.6
REMARK  1 active torsions:
REMARK  status: ('A' for Active; 'I' for Inactive)
REMARK    1  A    between atoms: C17_13  and  O19_14 
ROOT
ATOM      1  C1  <0> d   1      29.410  -4.763  30.883  0.00  0.00     0.018 C 
ATOM      2  C2  <0> d   1      28.513  -3.527  30.976  0.00  0.00     0.052 C 
ATOM      3  C4  <0> d   1      29.363  -2.261  30.833  0.00  0.00     0.021 C 
ATOM      4  C5  <0> d   1      28.489  -1.024  31.056  0.00  0.00    -0.035 C 
ATOM      5  C6  <0> d   1      27.324  -1.037  30.065  0.00  0.00     0.016 C 
ATOM      6  C7  <0> d   1      27.945  -1.023  32.486  0.00  0.00     0.001 C 
ATOM      7  C9  <0> d   1      27.116   0.241  32.724  0.00  0.00     0.006 C 
ATOM      8  C10 <0> d   1      27.982   1.480  32.499  0.00  0.00     0.006 C 
ATOM      9  C11 <0> d   1      28.495   1.481  31.057  0.00  0.00    -0.005 C 
ATOM     10  C13 <0> d   1      29.380   2.689  30.815  0.00  0.00     0.001 C 
ATOM     11  C15 <0> d   1      28.697   4.055  30.938  0.00  0.00     0.008 C 
ATOM     12  C16 <0> d   1      29.616   4.979  30.093  0.00  0.00     0.033 C 
ATOM     13  C17 <0> d   1      30.349   4.062  29.083  0.00  0.00     0.126 C 
ATOM     14  C20 <0> d   1      29.792   2.656  29.318  0.00  0.00    -0.014 C 
ATOM     15  C21 <0> d   1      28.538   2.447  28.465  0.00  0.00     0.018 C 
ATOM     16  C22 <0> d   1      30.753   1.502  29.107  0.00  0.00     0.012 C 
ATOM     17  C23 <0> d   1      29.984   0.205  29.410  0.00  0.00     0.007 C 
ATOM     18  C24 <0> d   1      29.340   0.226  30.828  0.00  0.00    -0.002 C 
ATOM     19  C26 <0> d   1      27.050  -2.251  32.697  0.00  0.00     0.084 C 
ATOM     20  C27 <0> d   1      27.830  -3.492  32.326  0.00  0.00     0.131 C 
ATOM     21  O28 <0> d   1      27.905  -4.428  33.084  0.00  0.00    -0.298 OA
ENDROOT
BRANCH  13  22
ATOM     22  O19 <0> d   1      30.090   4.492  27.745  0.00  0.00    -0.395 OA
ATOM     23  H45 <0> d   1      29.432   5.198  27.678  0.00  0.00     0.210 HD
ENDBRANCH  13  22
TORSDOF 1
ENDMDL
MODEL 93
REMARK CAVERDOCK RESULT:      -6.3      0.000      0.000
REMARK CAVERDOCK CONSTRAINTS:       0.0      0.0      0.0      0.0
REMARK CAVERDOCK TUNNEL: 92     -6.3      3.3     93.6
REMARK  1 active torsions:
REMARK  status: ('A' for Active; 'I' for Inactive)
REMARK    1  A    between atoms: C17_13  and  O19_14 
ROOT
ATOM      1  C1  <0> d   1      29.465  -4.732  30.955  0.00  0.00     0.018 C 
ATOM      2  C2  <0> d   1      28.553  -3.507  31.046  0.00  0.00     0.052 C 
ATOM      3  C4  <0> d   1      29.387  -2.231  30.907  0.00  0.00     0.021 C 
ATOM      4  C5  <0> d   1      28.497  -1.005  31.128  0.00  0.00    -0.035 C 
ATOM      5  C6  <0> d   1      27.335  -1.032  30.134  0.00  0.00     0.016 C 
ATOM      6  C7  <0> d   1      27.950  -1.012  32.557  0.00  0.00     0.001 C 
ATOM      7  C9  <0> d   1      27.103   0.241  32.793  0.00  0.00     0.006 C 
ATOM      8  C10 <0> d   1      27.955   1.491  32.572  0.00  0.00     0.006 C 
ATOM      9  C11 <0> d   1      28.472   1.499  31.132  0.00  0.00    -0.005 C 
ATOM     10  C13 <0> d   1      29.342   2.719  30.892  0.00  0.00     0.001 C 
ATOM     11  C15 <0> d   1      28.641   4.076  31.015  0.00  0.00     0.008 C 
ATOM     12  C16 <0> d   1      29.551   5.013  30.173  0.00  0.00     0.033 C 
ATOM     13  C17 <0> d   1      30.298   4.105  29.164  0.00  0.00     0.126 C 
ATOM     14  C20 <0> d   1      29.758   2.692  29.396  0.00  0.00    -0.014 C 
ATOM     15  C21 <0> d   1      28.509   2.469  28.540  0.00  0.00     0.018 C 
ATOM     16  C22 <0> d   1      30.734   1.551  29.188  0.00  0.00     0.012 C 
ATOM     17  C23 <0> d   1      29.981   0.244  29.487  0.00  0.00     0.007 C 
ATOM     18  C24 <0> d   1      29.333   0.255  30.904  0.00  0.00    -0.002 C 
ATOM     19  C26 <0> d   1      27.069  -2.251  32.764  0.00  0.00     0.084 C 
ATOM     20  C27 <0> d   1      27.865  -3.482  32.394  0.00  0.00     0.131 C 
ATOM     21  O28 <0> d   1      27.950  -4.418  33.152  0.00  0.00    -0.298 OA
ENDROOT
BRANCH  13  22
ATOM     22  O19 <0> d   1      30.037   4.533  27.825  0.00  0.00    -0.395 OA
ATOM     23  H45 <0> d   1      29.510   5.342  27.766  0.00  0.00     0.210 HD
ENDBRANCH  13  22
TORSDOF 1
ENDMDL
MODEL 94
REMARK CAVERDOCK RESULT:      -7.0      0.000      0.000
REMARK CAVERDOCK CONSTRAINTS:       0.0      0.0      0.0      0.0
REMARK CAVERDOCK TUNNEL: 93     -7.0      3.3     94.2
REMARK  1 active torsions:
REMARK  status: ('A' for Active; 'I' for Inactive)
REMARK    1  A    between atoms: C17_13  and  O19_14 
ROOT
ATOM      1  C1  <0> d   1      29.400  -4.793  31.083  0.00  0.00     0.018 C 
ATOM      2  C2  <0> d   1      28.475  -3.575  31.117  0.00  0.00     0.052 C 
ATOM      3  C4  <0> d   1      29.306  -2.293  31.026  0.00  0.00     0.021 C 
ATOM      4  C5  <0> d   1      28.395  -1.073  31.191  0.00  0.00    -0.035 C 
ATOM      5  C6  <0> d   1      27.295  -1.110  30.129  0.00  0.00     0.016 C 
ATOM      6  C7  <0> d   1      27.763  -1.083  32.584  0.00  0.00     0.001 C 
ATOM      7  C9  <0> d   1      26.894   0.164  32.767  0.00  0.00     0.006 C 
ATOM      8  C10 <0> d   1      27.749   1.421  32.596  0.00  0.00     0.006 C 
ATOM      9  C11 <0> d   1      28.351   1.431  31.189  0.00  0.00    -0.005 C 
ATOM     10  C13 <0> d   1      29.225   2.657  31.001  0.00  0.00     0.001 C 
ATOM     11  C15 <0> d   1      28.508   4.009  31.078  0.00  0.00     0.008 C 
ATOM     12  C16 <0> d   1      29.460   4.951  30.292  0.00  0.00     0.033 C 
ATOM     13  C17 <0> d   1      30.273   4.049  29.331  0.00  0.00     0.126 C 
ATOM     14  C20 <0> d   1      29.731   2.632  29.533  0.00  0.00    -0.014 C 
ATOM     15  C21 <0> d   1      28.537   2.398  28.603  0.00  0.00     0.018 C 
ATOM     16  C22 <0> d   1      30.726   1.497  29.385  0.00  0.00     0.012 C 
ATOM     17  C23 <0> d   1      29.966   0.186  29.640  0.00  0.00     0.007 C 
ATOM     18  C24 <0> d   1      29.234   0.193  31.016  0.00  0.00    -0.002 C 
ATOM     19  C26 <0> d   1      26.881  -2.328  32.740  0.00  0.00     0.084 C 
ATOM     20  C27 <0> d   1      27.707  -3.553  32.420  0.00  0.00     0.131 C 
ATOM     21  O28 <0> d   1      27.753  -4.488  33.184  0.00  0.00    -0.298 OA
ENDROOT
BRANCH  13  22
ATOM     22  O19 <0> d   1      30.090   4.473  27.978  0.00  0.00    -0.395 OA
ATOM     23  H45 <0> d   1      30.808   4.212  27.384  0.00  0.00     0.210 HD
ENDBRANCH  13  22
TORSDOF 1
ENDMDL
MODEL 95
REMARK CAVERDOCK RESULT:      -7.3      0.000      0.000
REMARK CAVERDOCK CONSTRAINTS:       0.0      0.0      0.0      0.0
REMARK CAVERDOCK TUNNEL: 94     -7.3      3.3     95.5
REMARK  1 active torsions:
REMARK  status: ('A' for Active; 'I' for Inactive)
REMARK    1  A    between atoms: C17_13  and  O19_14 
ROOT
ATOM      1  C1  <0> d   1      28.991  -4.824  31.176  0.00  0.00     0.018 C 
ATOM      2  C2  <0> d   1      28.147  -3.551  31.269  0.00  0.00     0.052 C 
ATOM      3  C4  <0> d   1      29.044  -2.323  31.086  0.00  0.00     0.021 C 
ATOM      4  C5  <0> d   1      28.226  -1.048  31.309  0.00  0.00    -0.035 C 
ATOM      5  C6  <0> d   1      27.038  -1.029  30.345  0.00  0.00     0.016 C 
ATOM      6  C7  <0> d   1      27.718  -1.003  32.751  0.00  0.00     0.001 C 
ATOM      7  C9  <0> d   1      26.946   0.297  32.987  0.00  0.00     0.006 C 
ATOM      8  C10 <0> d   1      27.856   1.497  32.722  0.00  0.00     0.006 C 
ATOM      9  C11 <0> d   1      28.334   1.454  31.269  0.00  0.00    -0.005 C 
ATOM     10  C13 <0> d   1      29.260   2.621  30.985  0.00  0.00     0.001 C 
ATOM     11  C15 <0> d   1      28.636   4.016  31.102  0.00  0.00     0.008 C 
ATOM     12  C16 <0> d   1      29.571   4.889  30.221  0.00  0.00     0.033 C 
ATOM     13  C17 <0> d   1      30.242   3.927  29.209  0.00  0.00     0.126 C 
ATOM     14  C20 <0> d   1      29.634   2.548  29.480  0.00  0.00    -0.014 C 
ATOM     15  C21 <0> d   1      28.353   2.378  28.660  0.00  0.00     0.018 C 
ATOM     16  C22 <0> d   1      30.542   1.353  29.266  0.00  0.00     0.012 C 
ATOM     17  C23 <0> d   1      29.730   0.094  29.608  0.00  0.00     0.007 C 
ATOM     18  C24 <0> d   1      29.121   0.162  31.040  0.00  0.00    -0.002 C 
ATOM     19  C26 <0> d   1      26.779  -2.190  33.002  0.00  0.00     0.084 C 
ATOM     20  C27 <0> d   1      27.498  -3.467  32.634  0.00  0.00     0.131 C 
ATOM     21  O28 <0> d   1      27.554  -4.394  33.406  0.00  0.00    -0.298 OA
ENDROOT
BRANCH  13  22
ATOM     22  O19 <0> d   1      29.968   4.346  27.870  0.00  0.00    -0.395 OA
ATOM     23  H45 <0> d   1      29.921   5.306  27.760  0.00  0.00     0.210 HD
ENDBRANCH  13  22
TORSDOF 1
ENDMDL
MODEL 96
REMARK CAVERDOCK RESULT:      -7.4      0.000      0.000
REMARK CAVERDOCK CONSTRAINTS:       0.0      0.0      0.0      0.0
REMARK CAVERDOCK TUNNEL: 95     -7.4      3.3     96.6
REMARK  1 active torsions:
REMARK  status: ('A' for Active; 'I' for Inactive)
REMARK    1  A    between atoms: C17_13  and  O19_14 
ROOT
ATOM      1  C1  <0> d   1      28.740  -4.963  31.171  0.00  0.00     0.018 C 
ATOM      2  C2  <0> d   1      27.972  -3.649  31.331  0.00  0.00     0.052 C 
ATOM      3  C4  <0> d   1      28.905  -2.468  31.049  0.00  0.00     0.021 C 
ATOM      4  C5  <0> d   1      28.176  -1.153  31.336  0.00  0.00    -0.035 C 
ATOM      5  C6  <0> d   1      26.902  -1.081  30.491  0.00  0.00     0.016 C 
ATOM      6  C7  <0> d   1      27.812  -1.074  32.820  0.00  0.00     0.001 C 
ATOM      7  C9  <0> d   1      27.131   0.264  33.115  0.00  0.00     0.006 C 
ATOM      8  C10 <0> d   1      28.068   1.415  32.750  0.00  0.00     0.006 C 
ATOM      9  C11 <0> d   1      28.400   1.340  31.258  0.00  0.00    -0.005 C 
ATOM     10  C13 <0> d   1      29.351   2.459  30.874  0.00  0.00     0.001 C 
ATOM     11  C15 <0> d   1      28.809   3.883  31.035  0.00  0.00     0.008 C 
ATOM     12  C16 <0> d   1      29.695   4.703  30.058  0.00  0.00     0.033 C 
ATOM     13  C17 <0> d   1      30.217   3.703  28.997  0.00  0.00     0.126 C 
ATOM     14  C20 <0> d   1      29.573   2.358  29.340  0.00  0.00    -0.014 C 
ATOM     15  C21 <0> d   1      28.211   2.246  28.650  0.00  0.00     0.018 C 
ATOM     16  C22 <0> d   1      30.397   1.118  29.053  0.00  0.00     0.012 C 
ATOM     17  C23 <0> d   1      29.561  -0.098  29.485  0.00  0.00     0.007 C 
ATOM     18  C24 <0> d   1      29.098   0.010  30.969  0.00  0.00    -0.002 C 
ATOM     19  C26 <0> d   1      26.846  -2.212  33.173  0.00  0.00     0.084 C 
ATOM     20  C27 <0> d   1      27.463  -3.525  32.751  0.00  0.00     0.131 C 
ATOM     21  O28 <0> d   1      27.548  -4.449  33.524  0.00  0.00    -0.298 OA
ENDROOT
BRANCH  13  22
ATOM     22  O19 <0> d   1      29.836   4.127  27.687  0.00  0.00    -0.395 OA
ATOM     23  H45 <0> d   1      28.881   4.122  27.534  0.00  0.00     0.210 HD
ENDBRANCH  13  22
TORSDOF 1
ENDMDL
MODEL 97
REMARK CAVERDOCK RESULT:      -8.1      0.000      0.000
REMARK CAVERDOCK CONSTRAINTS:       0.0      0.0      0.0      0.0
REMARK CAVERDOCK TUNNEL: 96     -8.1      3.3     97.7
REMARK  1 active torsions:
REMARK  status: ('A' for Active; 'I' for Inactive)
REMARK    1  A    between atoms: C17_13  and  O19_14 
ROOT
ATOM      1  C1  <0> d   1      28.669  -5.003  31.561  0.00  0.00     0.018 C 
ATOM      2  C2  <0> d   1      27.917  -3.677  31.699  0.00  0.00     0.052 C 
ATOM      3  C4  <0> d   1      28.838  -2.518  31.308  0.00  0.00     0.021 C 
ATOM      4  C5  <0> d   1      28.131  -1.186  31.571  0.00  0.00    -0.035 C 
ATOM      5  C6  <0> d   1      26.812  -1.146  30.796  0.00  0.00     0.016 C 
ATOM      6  C7  <0> d   1      27.852  -1.032  33.067  0.00  0.00     0.001 C 
ATOM      7  C9  <0> d   1      27.193   0.323  33.334  0.00  0.00     0.006 C 
ATOM      8  C10 <0> d   1      28.114   1.449  32.862  0.00  0.00     0.006 C 
ATOM      9  C11 <0> d   1      28.361   1.300  31.359  0.00  0.00    -0.005 C 
ATOM     10  C13 <0> d   1      29.293   2.392  30.869  0.00  0.00     0.001 C 
ATOM     11  C15 <0> d   1      28.767   3.825  30.990  0.00  0.00     0.008 C 
ATOM     12  C16 <0> d   1      29.601   4.591  29.926  0.00  0.00     0.033 C 
ATOM     13  C17 <0> d   1      30.058   3.537  28.888  0.00  0.00     0.126 C 
ATOM     14  C20 <0> d   1      29.429   2.215  29.332  0.00  0.00    -0.014 C 
ATOM     15  C21 <0> d   1      28.030   2.079  28.725  0.00  0.00     0.018 C 
ATOM     16  C22 <0> d   1      30.230   0.957  29.059  0.00  0.00     0.012 C 
ATOM     17  C23 <0> d   1      29.415  -0.230  29.596  0.00  0.00     0.007 C 
ATOM     18  C24 <0> d   1      29.037  -0.048  31.097  0.00  0.00    -0.002 C 
ATOM     19  C26 <0> d   1      26.902  -2.145  33.529  0.00  0.00     0.084 C 
ATOM     20  C27 <0> d   1      27.489  -3.481  33.137  0.00  0.00     0.131 C 
ATOM     21  O28 <0> d   1      27.614  -4.367  33.949  0.00  0.00    -0.298 OA
ENDROOT
BRANCH  13  22
ATOM     22  O19 <0> d   1      29.606   3.900  27.581  0.00  0.00    -0.395 OA
ATOM     23  H45 <0> d   1      29.403   3.145  27.012  0.00  0.00     0.210 HD
ENDBRANCH  13  22
TORSDOF 1
ENDMDL
MODEL 98
REMARK CAVERDOCK RESULT:      -8.5      0.000      0.000
REMARK CAVERDOCK CONSTRAINTS:       0.0      0.0      0.0      0.0
REMARK CAVERDOCK TUNNEL: 97     -8.5      3.3     98.1
REMARK  1 active torsions:
REMARK  status: ('A' for Active; 'I' for Inactive)
REMARK    1  A    between atoms: C17_13  and  O19_14 
ROOT
ATOM      1  C1  <0> d   1      28.476  -5.102  31.686  0.00  0.00     0.018 C 
ATOM      2  C2  <0> d   1      27.773  -3.751  31.831  0.00  0.00     0.052 C 
ATOM      3  C4  <0> d   1      28.706  -2.631  31.364  0.00  0.00     0.021 C 
ATOM      4  C5  <0> d   1      28.055  -1.271  31.630  0.00  0.00    -0.035 C 
ATOM      5  C6  <0> d   1      26.699  -1.207  30.924  0.00  0.00     0.016 C 
ATOM      6  C7  <0> d   1      27.859  -1.074  33.135  0.00  0.00     0.001 C 
ATOM      7  C9  <0> d   1      27.257   0.307  33.402  0.00  0.00     0.006 C 
ATOM      8  C10 <0> d   1      28.185   1.392  32.855  0.00  0.00     0.006 C 
ATOM      9  C11 <0> d   1      28.348   1.200  31.346  0.00  0.00    -0.005 C 
ATOM     10  C13 <0> d   1      29.286   2.251  30.781  0.00  0.00     0.001 C 
ATOM     11  C15 <0> d   1      28.811   3.703  30.894  0.00  0.00     0.008 C 
ATOM     12  C16 <0> d   1      29.610   4.418  29.770  0.00  0.00     0.033 C 
ATOM     13  C17 <0> d   1      29.980   3.326  28.735  0.00  0.00     0.126 C 
ATOM     14  C20 <0> d   1      29.335   2.035  29.244  0.00  0.00    -0.014 C 
ATOM     15  C21 <0> d   1      27.903   1.929  28.714  0.00  0.00     0.018 C 
ATOM     16  C22 <0> d   1      30.083   0.747  28.962  0.00  0.00     0.012 C 
ATOM     17  C23 <0> d   1      29.261  -0.402  29.569  0.00  0.00     0.007 C 
ATOM     18  C24 <0> d   1      28.968  -0.173  31.082  0.00  0.00    -0.002 C 
ATOM     19  C26 <0> d   1      26.902  -2.145  33.673  0.00  0.00     0.084 C 
ATOM     20  C27 <0> d   1      27.427  -3.508  33.284  0.00  0.00     0.131 C 
ATOM     21  O28 <0> d   1      27.567  -4.379  34.110  0.00  0.00    -0.298 OA
ENDROOT
BRANCH  13  22
ATOM     22  O19 <0> d   1      29.471   3.673  27.446  0.00  0.00    -0.395 OA
ATOM     23  H45 <0> d   1      28.644   3.226  27.216  0.00  0.00     0.210 HD
ENDBRANCH  13  22
TORSDOF 1
ENDMDL
MODEL 99
REMARK CAVERDOCK RESULT:      -8.7      0.000      0.000
REMARK CAVERDOCK CONSTRAINTS:       0.0      0.0      0.0      0.0
REMARK CAVERDOCK TUNNEL: 98     -8.7      3.2     99.1
REMARK  1 active torsions:
REMARK  status: ('A' for Active; 'I' for Inactive)
REMARK    1  A    between atoms: C17_13  and  O19_14 
ROOT
ATOM      1  C1  <0> d   1      31.321   3.638  30.128  0.00  0.00     0.018 C 
ATOM      2  C2  <0> d   1      30.172   3.072  30.964  0.00  0.00     0.052 C 
ATOM      3  C4  <0> d   1      29.762   1.701  30.419  0.00  0.00     0.021 C 
ATOM      4  C5  <0> d   1      28.529   1.193  31.171  0.00  0.00    -0.035 C 
ATOM      5  C6  <0> d   1      28.833   1.137  32.669  0.00  0.00     0.016 C 
ATOM      6  C7  <0> d   1      27.346   2.131  30.922  0.00  0.00     0.001 C 
ATOM      7  C9  <0> d   1      26.101   1.593  31.631  0.00  0.00     0.006 C 
ATOM      8  C10 <0> d   1      25.771   0.194  31.109  0.00  0.00     0.006 C 
ATOM      9  C11 <0> d   1      26.951  -0.739  31.391  0.00  0.00    -0.005 C 
ATOM     10  C13 <0> d   1      26.659  -2.130  30.860  0.00  0.00     0.001 C 
ATOM     11  C15 <0> d   1      25.479  -2.861  31.509  0.00  0.00     0.008 C 
ATOM     12  C16 <0> d   1      25.798  -4.354  31.225  0.00  0.00     0.033 C 
ATOM     13  C17 <0> d   1      27.331  -4.442  31.018  0.00  0.00     0.126 C 
ATOM     14  C20 <0> d   1      27.864  -3.027  31.253  0.00  0.00    -0.014 C 
ATOM     15  C21 <0> d   1      28.164  -2.828  32.741  0.00  0.00     0.018 C 
ATOM     16  C22 <0> d   1      29.066  -2.610  30.428  0.00  0.00     0.012 C 
ATOM     17  C23 <0> d   1      29.411  -1.164  30.820  0.00  0.00     0.007 C 
ATOM     18  C24 <0> d   1      28.189  -0.209  30.665  0.00  0.00    -0.002 C 
ATOM     19  C26 <0> d   1      27.669   3.524  31.476  0.00  0.00     0.084 C 
ATOM     20  C27 <0> d   1      28.976   3.995  30.879  0.00  0.00     0.131 C 
ATOM     21  O28 <0> d   1      29.063   5.077  30.350  0.00  0.00    -0.298 OA
ENDROOT
BRANCH  13  22
ATOM     22  O19 <0> d   1      27.905  -5.361  31.951  0.00  0.00    -0.395 OA
ATOM     23  H45 <0> d   1      28.115  -4.969  32.810  0.00  0.00     0.210 HD
ENDBRANCH  13  22
TORSDOF 1
ENDMDL
MODEL 100
REMARK CAVERDOCK RESULT:      -9.4      0.000      0.000
REMARK CAVERDOCK CONSTRAINTS:       0.0      0.0      0.0      0.0
REMARK CAVERDOCK TUNNEL: 99     -9.4      3.3    100.5
REMARK  1 active torsions:
REMARK  status: ('A' for Active; 'I' for Inactive)
REMARK    1  A    between atoms: C17_13  and  O19_14 
ROOT
ATOM      1  C1  <0> d   1      28.545  -5.331  31.707  0.00  0.00     0.018 C 
ATOM      2  C2  <0> d   1      27.781  -4.010  31.833  0.00  0.00     0.052 C 
ATOM      3  C4  <0> d   1      28.703  -2.844  31.466  0.00  0.00     0.021 C 
ATOM      4  C5  <0> d   1      27.982  -1.517  31.717  0.00  0.00    -0.035 C 
ATOM      5  C6  <0> d   1      26.681  -1.483  30.914  0.00  0.00     0.016 C 
ATOM      6  C7  <0> d   1      27.669  -1.370  33.207  0.00  0.00     0.001 C 
ATOM      7  C9  <0> d   1      26.996  -0.020  33.464  0.00  0.00     0.006 C 
ATOM      8  C10 <0> d   1      27.919   1.113  33.016  0.00  0.00     0.006 C 
ATOM      9  C11 <0> d   1      28.201   0.970  31.518  0.00  0.00    -0.005 C 
ATOM     10  C13 <0> d   1      29.137   2.070  31.052  0.00  0.00     0.001 C 
ATOM     11  C15 <0> d   1      28.599   3.500  31.166  0.00  0.00     0.008 C 
ATOM     12  C16 <0> d   1      29.451   4.274  30.124  0.00  0.00     0.033 C 
ATOM     13  C17 <0> d   1      29.938   3.227  29.092  0.00  0.00     0.126 C 
ATOM     14  C20 <0> d   1      29.307   1.899  29.518  0.00  0.00    -0.014 C 
ATOM     15  C21 <0> d   1      27.923   1.756  28.880  0.00  0.00     0.018 C 
ATOM     16  C22 <0> d   1      30.123   0.647  29.260  0.00  0.00     0.012 C 
ATOM     17  C23 <0> d   1      29.303  -0.547  29.775  0.00  0.00     0.007 C 
ATOM     18  C24 <0> d   1      28.891  -0.372  31.267  0.00  0.00    -0.002 C 
ATOM     19  C26 <0> d   1      26.716  -2.490  33.645  0.00  0.00     0.084 C 
ATOM     20  C27 <0> d   1      27.321  -3.822  33.262  0.00  0.00     0.131 C 
ATOM     21  O28 <0> d   1      27.433  -4.709  34.073  0.00  0.00    -0.298 OA
ENDROOT
BRANCH  13  22
ATOM     22  O19 <0> d   1      29.512   3.590  27.777  0.00  0.00    -0.395 OA
ATOM     23  H45 <0> d   1      29.295   2.837  27.211  0.00  0.00     0.210 HD
ENDBRANCH  13  22
TORSDOF 1
ENDMDL
MODEL 101
REMARK CAVERDOCK RESULT:      -9.9      0.000      0.000
REMARK CAVERDOCK CONSTRAINTS:       0.0      0.0      0.0      0.0
REMARK CAVERDOCK TUNNEL: 100     -9.9      3.3    101.2
REMARK  1 active torsions:
REMARK  status: ('A' for Active; 'I' for Inactive)
REMARK    1  A    between atoms: C17_13  and  O19_14 
ROOT
ATOM      1  C1  <0> d   1      28.384  -5.411  32.050  0.00  0.00     0.018 C 
ATOM      2  C2  <0> d   1      27.669  -4.064  32.179  0.00  0.00     0.052 C 
ATOM      3  C4  <0> d   1      28.584  -2.943  31.677  0.00  0.00     0.021 C 
ATOM      4  C5  <0> d   1      27.921  -1.586  31.927  0.00  0.00    -0.035 C 
ATOM      5  C6  <0> d   1      26.555  -1.550  31.240  0.00  0.00     0.016 C 
ATOM      6  C7  <0> d   1      27.745  -1.362  33.430  0.00  0.00     0.001 C 
ATOM      7  C9  <0> d   1      27.132   0.017  33.681  0.00  0.00     0.006 C 
ATOM      8  C10 <0> d   1      28.041   1.102  33.100  0.00  0.00     0.006 C 
ATOM      9  C11 <0> d   1      28.184   0.883  31.592  0.00  0.00    -0.005 C 
ATOM     10  C13 <0> d   1      29.102   1.932  30.994  0.00  0.00     0.001 C 
ATOM     11  C15 <0> d   1      28.613   3.381  31.086  0.00  0.00     0.008 C 
ATOM     12  C16 <0> d   1      29.389   4.082  29.938  0.00  0.00     0.033 C 
ATOM     13  C17 <0> d   1      29.756   2.975  28.919  0.00  0.00     0.126 C 
ATOM     14  C20 <0> d   1      29.132   1.687  29.460  0.00  0.00    -0.014 C 
ATOM     15  C21 <0> d   1      27.694   1.556  28.954  0.00  0.00     0.018 C 
ATOM     16  C22 <0> d   1      29.889   0.402  29.192  0.00  0.00     0.012 C 
ATOM     17  C23 <0> d   1      29.089  -0.744  29.833  0.00  0.00     0.007 C 
ATOM     18  C24 <0> d   1      28.815  -0.489  31.346  0.00  0.00    -0.002 C 
ATOM     19  C26 <0> d   1      26.808  -2.433  34.003  0.00  0.00     0.084 C 
ATOM     20  C27 <0> d   1      27.342  -3.798  33.632  0.00  0.00     0.131 C 
ATOM     21  O28 <0> d   1      27.503  -4.650  34.472  0.00  0.00    -0.298 OA
ENDROOT
BRANCH  13  22
ATOM     22  O19 <0> d   1      29.224   3.292  27.630  0.00  0.00    -0.395 OA
ATOM     23  H45 <0> d   1      29.708   3.988  27.165  0.00  0.00     0.210 HD
ENDBRANCH  13  22
TORSDOF 1
ENDMDL
MODEL 102
REMARK CAVERDOCK RESULT:      -9.2      0.000      0.000
REMARK CAVERDOCK CONSTRAINTS:       0.0      0.0      0.0      0.0
REMARK CAVERDOCK TUNNEL: 101     -9.2      3.2    102.3
REMARK  1 active torsions:
REMARK  status: ('A' for Active; 'I' for Inactive)
REMARK    1  A    between atoms: C17_13  and  O19_14 
ROOT
ATOM      1  C1  <0> d   1      31.116   3.295  30.366  0.00  0.00     0.018 C 
ATOM      2  C2  <0> d   1      29.941   2.760  31.186  0.00  0.00     0.052 C 
ATOM      3  C4  <0> d   1      29.555   1.365  30.687  0.00  0.00     0.021 C 
ATOM      4  C5  <0> d   1      28.298   0.885  31.418  0.00  0.00    -0.035 C 
ATOM      5  C6  <0> d   1      28.550   0.895  32.927  0.00  0.00     0.016 C 
ATOM      6  C7  <0> d   1      27.121   1.805  31.089  0.00  0.00     0.001 C 
ATOM      7  C9  <0> d   1      25.855   1.292  31.777  0.00  0.00     0.006 C 
ATOM      8  C10 <0> d   1      25.547  -0.130  31.306  0.00  0.00     0.006 C 
ATOM      9  C11 <0> d   1      26.720  -1.044  31.668  0.00  0.00    -0.005 C 
ATOM     10  C13 <0> d   1      26.451  -2.458  31.189  0.00  0.00     0.001 C 
ATOM     11  C15 <0> d   1      25.252  -3.166  31.829  0.00  0.00     0.008 C 
ATOM     12  C16 <0> d   1      25.585  -4.668  31.621  0.00  0.00     0.033 C 
ATOM     13  C17 <0> d   1      27.124  -4.758  31.470  0.00  0.00     0.126 C 
ATOM     14  C20 <0> d   1      27.645  -3.332  31.661  0.00  0.00    -0.014 C 
ATOM     15  C21 <0> d   1      27.893  -3.066  33.148  0.00  0.00     0.018 C 
ATOM     16  C22 <0> d   1      28.872  -2.945  30.860  0.00  0.00     0.012 C 
ATOM     17  C23 <0> d   1      29.199  -1.482  31.201  0.00  0.00     0.007 C 
ATOM     18  C24 <0> d   1      27.981  -0.540  30.963  0.00  0.00    -0.002 C 
ATOM     19  C26 <0> d   1      27.421   3.222  31.592  0.00  0.00     0.084 C 
ATOM     20  C27 <0> d   1      28.745   3.673  31.021  0.00  0.00     0.131 C 
ATOM     21  O28 <0> d   1      28.847   4.732  30.448  0.00  0.00    -0.298 OA
ENDROOT
BRANCH  13  22
ATOM     22  O19 <0> d   1      27.669  -5.632  32.461  0.00  0.00    -0.395 OA
ATOM     23  H45 <0> d   1      27.125  -5.715  33.256  0.00  0.00     0.210 HD
ENDBRANCH  13  22
TORSDOF 1
ENDMDL
MODEL 103
REMARK CAVERDOCK RESULT:     -10.4      0.000      0.000
REMARK CAVERDOCK CONSTRAINTS:       0.0      0.0      0.0      0.0
REMARK CAVERDOCK TUNNEL: 102    -10.4      3.3    103.2
REMARK  1 active torsions:
REMARK  status: ('A' for Active; 'I' for Inactive)
REMARK    1  A    between atoms: C17_13  and  O19_14 
ROOT
ATOM      1  C1  <0> d   1      28.329  -5.635  32.035  0.00  0.00     0.018 C 
ATOM      2  C2  <0> d   1      27.607  -4.297  32.210  0.00  0.00     0.052 C 
ATOM      3  C4  <0> d   1      28.516  -3.155  31.749  0.00  0.00     0.021 C 
ATOM      4  C5  <0> d   1      27.847  -1.810  32.044  0.00  0.00    -0.035 C 
ATOM      5  C6  <0> d   1      26.481  -1.758  31.357  0.00  0.00     0.016 C 
ATOM      6  C7  <0> d   1      27.668  -1.640  33.554  0.00  0.00     0.001 C 
ATOM      7  C9  <0> d   1      27.047  -0.273  33.851  0.00  0.00     0.006 C 
ATOM      8  C10 <0> d   1      27.951   0.835  33.309  0.00  0.00     0.006 C 
ATOM      9  C11 <0> d   1      28.097   0.669  31.795  0.00  0.00    -0.005 C 
ATOM     10  C13 <0> d   1      29.010   1.743  31.234  0.00  0.00     0.001 C 
ATOM     11  C15 <0> d   1      28.514   3.186  31.376  0.00  0.00     0.008 C 
ATOM     12  C16 <0> d   1      29.287   3.930  30.253  0.00  0.00     0.033 C 
ATOM     13  C17 <0> d   1      29.660   2.861  29.197  0.00  0.00     0.126 C 
ATOM     14  C20 <0> d   1      29.043   1.552  29.693  0.00  0.00    -0.014 C 
ATOM     15  C21 <0> d   1      27.606   1.431  29.180  0.00  0.00     0.018 C 
ATOM     16  C22 <0> d   1      29.807   0.280  29.381  0.00  0.00     0.012 C 
ATOM     17  C23 <0> d   1      29.012  -0.891  29.982  0.00  0.00     0.007 C 
ATOM     18  C24 <0> d   1      28.735  -0.690  31.502  0.00  0.00    -0.002 C 
ATOM     19  C26 <0> d   1      26.735  -2.734  34.088  0.00  0.00     0.084 C 
ATOM     20  C27 <0> d   1      27.277  -4.083  33.671  0.00  0.00     0.131 C 
ATOM     21  O28 <0> d   1      27.441  -4.963  34.481  0.00  0.00    -0.298 OA
ENDROOT
BRANCH  13  22
ATOM     22  O19 <0> d   1      29.129   3.219  27.919  0.00  0.00    -0.395 OA
ATOM     23  H45 <0> d   1      28.921   4.159  27.829  0.00  0.00     0.210 HD
ENDBRANCH  13  22
TORSDOF 1
ENDMDL
MODEL 104
REMARK CAVERDOCK RESULT:      -9.5      0.000      0.000
REMARK CAVERDOCK CONSTRAINTS:       0.0      0.0      0.0      0.0
REMARK CAVERDOCK TUNNEL: 103     -9.5      3.3    104.1
REMARK  1 active torsions:
REMARK  status: ('A' for Active; 'I' for Inactive)
REMARK    1  A    between atoms: C17_13  and  O19_14 
ROOT
ATOM      1  C1  <0> d   1      29.231   4.109  30.786  0.00  0.00     0.018 C 
ATOM      2  C2  <0> d   1      28.487   2.890  30.235  0.00  0.00     0.052 C 
ATOM      3  C4  <0> d   1      28.754   1.675  31.129  0.00  0.00     0.021 C 
ATOM      4  C5  <0> d   1      28.119   0.428  30.508  0.00  0.00    -0.035 C 
ATOM      5  C6  <0> d   1      26.621   0.664  30.308  0.00  0.00     0.016 C 
ATOM      6  C7  <0> d   1      28.776   0.128  29.159  0.00  0.00     0.001 C 
ATOM      7  C9  <0> d   1      28.177  -1.149  28.565  0.00  0.00     0.006 C 
ATOM      8  C10 <0> d   1      28.401  -2.321  29.522  0.00  0.00     0.006 C 
ATOM      9  C11 <0> d   1      27.715  -2.019  30.856  0.00  0.00    -0.005 C 
ATOM     10  C13 <0> d   1      27.943  -3.157  31.833  0.00  0.00     0.001 C 
ATOM     11  C15 <0> d   1      27.345  -4.511  31.437  0.00  0.00     0.008 C 
ATOM     12  C16 <0> d   1      27.211  -5.243  32.800  0.00  0.00     0.033 C 
ATOM     13  C17 <0> d   1      27.133  -4.139  33.883  0.00  0.00     0.126 C 
ATOM     14  C20 <0> d   1      27.154  -2.810  33.125  0.00  0.00    -0.014 C 
ATOM     15  C21 <0> d   1      25.727  -2.411  32.740  0.00  0.00     0.018 C 
ATOM     16  C22 <0> d   1      27.843  -1.647  33.813  0.00  0.00     0.012 C 
ATOM     17  C23 <0> d   1      27.751  -0.437  32.869  0.00  0.00     0.007 C 
ATOM     18  C24 <0> d   1      28.328  -0.753  31.457  0.00  0.00    -0.002 C 
ATOM     19  C26 <0> d   1      28.521   1.291  28.193  0.00  0.00     0.084 C 
ATOM     20  C27 <0> d   1      28.986   2.575  28.842  0.00  0.00     0.131 C 
ATOM     21  O28 <0> d   1      29.734   3.327  28.265  0.00  0.00    -0.298 OA
ENDROOT
BRANCH  13  22
ATOM     22  O19 <0> d   1      25.928  -4.270  34.640  0.00  0.00    -0.395 OA
ATOM     23  H45 <0> d   1      26.037  -4.747  35.475  0.00  0.00     0.210 HD
ENDBRANCH  13  22
TORSDOF 1
ENDMDL
MODEL 105
REMARK CAVERDOCK RESULT:      -9.8      0.000      0.000
REMARK CAVERDOCK CONSTRAINTS:       0.0      0.0      0.0      0.0
REMARK CAVERDOCK TUNNEL: 104     -9.8      3.3    105.9
REMARK  1 active torsions:
REMARK  status: ('A' for Active; 'I' for Inactive)
REMARK    1  A    between atoms: C17_13  and  O19_14 
ROOT
ATOM      1  C1  <0> d   1      29.061   4.149  30.833  0.00  0.00     0.018 C 
ATOM      2  C2  <0> d   1      28.399   2.884  30.281  0.00  0.00     0.052 C 
ATOM      3  C4  <0> d   1      28.674   1.707  31.220  0.00  0.00     0.021 C 
ATOM      4  C5  <0> d   1      28.125   0.417  30.605  0.00  0.00    -0.035 C 
ATOM      5  C6  <0> d   1      26.630   0.580  30.326  0.00  0.00     0.016 C 
ATOM      6  C7  <0> d   1      28.860   0.111  29.299  0.00  0.00     0.001 C 
ATOM      7  C9  <0> d   1      28.348  -1.207  28.713  0.00  0.00     0.006 C 
ATOM      8  C10 <0> d   1      28.574  -2.342  29.712  0.00  0.00     0.006 C 
ATOM      9  C11 <0> d   1      27.810  -2.036  31.002  0.00  0.00    -0.005 C 
ATOM     10  C13 <0> d   1      28.038  -3.137  32.021  0.00  0.00     0.001 C 
ATOM     11  C15 <0> d   1      27.520  -4.526  31.635  0.00  0.00     0.008 C 
ATOM     12  C16 <0> d   1      27.350  -5.227  33.010  0.00  0.00     0.033 C 
ATOM     13  C17 <0> d   1      27.171  -4.100  34.057  0.00  0.00     0.126 C 
ATOM     14  C20 <0> d   1      27.172  -2.791  33.263  0.00  0.00    -0.014 C 
ATOM     15  C21 <0> d   1      25.750  -2.467  32.799  0.00  0.00     0.018 C 
ATOM     16  C22 <0> d   1      27.776  -1.582  33.950  0.00  0.00     0.012 C 
ATOM     17  C23 <0> d   1      27.678  -0.402  32.969  0.00  0.00     0.007 C 
ATOM     18  C24 <0> d   1      28.338  -0.729  31.596  0.00  0.00    -0.002 C 
ATOM     19  C26 <0> d   1      28.603   1.236  28.289  0.00  0.00     0.084 C 
ATOM     20  C27 <0> d   1      28.980   2.556  28.923  0.00  0.00     0.131 C 
ATOM     21  O28 <0> d   1      29.722   3.325  28.362  0.00  0.00    -0.298 OA
ENDROOT
BRANCH  13  22
ATOM     22  O19 <0> d   1      25.937  -4.265  34.758  0.00  0.00    -0.395 OA
ATOM     23  H45 <0> d   1      26.009  -4.144  35.715  0.00  0.00     0.210 HD
ENDBRANCH  13  22
TORSDOF 1
ENDMDL
MODEL 106
REMARK CAVERDOCK RESULT:     -10.0      0.000      0.000
REMARK CAVERDOCK CONSTRAINTS:       0.0      0.0      0.0      0.0
REMARK CAVERDOCK TUNNEL: 105    -10.0      3.3    106.2
REMARK  1 active torsions:
REMARK  status: ('A' for Active; 'I' for Inactive)
REMARK    1  A    between atoms: C17_13  and  O19_14 
ROOT
ATOM      1  C1  <0> d   1      28.965   4.079  30.915  0.00  0.00     0.018 C 
ATOM      2  C2  <0> d   1      28.350   2.792  30.363  0.00  0.00     0.052 C 
ATOM      3  C4  <0> d   1      28.616   1.636  31.332  0.00  0.00     0.021 C 
ATOM      4  C5  <0> d   1      28.116   0.324  30.721  0.00  0.00    -0.035 C 
ATOM      5  C6  <0> d   1      26.628   0.451  30.387  0.00  0.00     0.016 C 
ATOM      6  C7  <0> d   1      28.903   0.012  29.447  0.00  0.00     0.001 C 
ATOM      7  C9  <0> d   1      28.439  -1.325  28.867  0.00  0.00     0.006 C 
ATOM      8  C10 <0> d   1      28.654  -2.439  29.893  0.00  0.00     0.006 C 
ATOM      9  C11 <0> d   1      27.839  -2.128  31.150  0.00  0.00    -0.005 C 
ATOM     10  C13 <0> d   1      28.054  -3.206  32.196  0.00  0.00     0.001 C 
ATOM     11  C15 <0> d   1      27.579  -4.612  31.816  0.00  0.00     0.008 C 
ATOM     12  C16 <0> d   1      27.376  -5.293  33.197  0.00  0.00     0.033 C 
ATOM     13  C17 <0> d   1      27.136  -4.152  34.217  0.00  0.00     0.126 C 
ATOM     14  C20 <0> d   1      27.138  -2.858  33.400  0.00  0.00    -0.014 C 
ATOM     15  C21 <0> d   1      25.727  -2.572  32.881  0.00  0.00     0.018 C 
ATOM     16  C22 <0> d   1      27.691  -1.624  34.087  0.00  0.00     0.012 C 
ATOM     17  C23 <0> d   1      27.604  -0.464  33.082  0.00  0.00     0.007 C 
ATOM     18  C24 <0> d   1      28.318  -0.799  31.739  0.00  0.00    -0.002 C 
ATOM     19  C26 <0> d   1      28.658   1.115  28.409  0.00  0.00     0.084 C 
ATOM     20  C27 <0> d   1      28.984   2.453  29.032  0.00  0.00     0.131 C 
ATOM     21  O28 <0> d   1      29.730   3.228  28.484  0.00  0.00    -0.298 OA
ENDROOT
BRANCH  13  22
ATOM     22  O19 <0> d   1      25.882  -4.333  34.877  0.00  0.00    -0.395 OA
ATOM     23  H45 <0> d   1      25.923  -4.917  35.647  0.00  0.00     0.210 HD
ENDBRANCH  13  22
TORSDOF 1
ENDMDL
MODEL 107
REMARK CAVERDOCK RESULT:     -10.5      0.000      0.000
REMARK CAVERDOCK CONSTRAINTS:       0.0      0.0      0.0      0.0
REMARK CAVERDOCK TUNNEL: 106    -10.5      3.3    107.1
REMARK  1 active torsions:
REMARK  status: ('A' for Active; 'I' for Inactive)
REMARK    1  A    between atoms: C17_13  and  O19_14 
ROOT
ATOM      1  C1  <0> d   1      27.865  -6.014  32.082  0.00  0.00     0.018 C 
ATOM      2  C2  <0> d   1      27.115  -4.684  32.185  0.00  0.00     0.052 C 
ATOM      3  C4  <0> d   1      28.071  -3.527  31.884  0.00  0.00     0.021 C 
ATOM      4  C5  <0> d   1      27.356  -2.193  32.114  0.00  0.00    -0.035 C 
ATOM      5  C6  <0> d   1      26.100  -2.129  31.243  0.00  0.00     0.016 C 
ATOM      6  C7  <0> d   1      26.966  -2.061  33.588  0.00  0.00     0.001 C 
ATOM      7  C9  <0> d   1      26.299  -0.704  33.827  0.00  0.00     0.006 C 
ATOM      8  C10 <0> d   1      27.261   0.421  33.444  0.00  0.00     0.006 C 
ATOM      9  C11 <0> d   1      27.620   0.293  31.962  0.00  0.00    -0.005 C 
ATOM     10  C13 <0> d   1      28.595   1.385  31.561  0.00  0.00     0.001 C 
ATOM     11  C15 <0> d   1      28.072   2.821  31.666  0.00  0.00     0.008 C 
ATOM     12  C16 <0> d   1      28.989   3.596  30.681  0.00  0.00     0.033 C 
ATOM     13  C17 <0> d   1      29.516   2.555  29.663  0.00  0.00     0.126 C 
ATOM     14  C20 <0> d   1      28.845   1.232  30.036  0.00  0.00    -0.014 C 
ATOM     15  C21 <0> d   1      27.495   1.117  29.323  0.00  0.00     0.018 C 
ATOM     16  C22 <0> d   1      29.655  -0.029  29.804  0.00  0.00     0.012 C 
ATOM     17  C23 <0> d   1      28.793  -1.218  30.259  0.00  0.00     0.007 C 
ATOM     18  C24 <0> d   1      28.303  -1.056  31.729  0.00  0.00    -0.002 C 
ATOM     19  C26 <0> d   1      25.975  -3.172  33.958  0.00  0.00     0.084 C 
ATOM     20  C27 <0> d   1      26.581  -4.507  33.590  0.00  0.00     0.131 C 
ATOM     21  O28 <0> d   1      26.637  -5.407  34.394  0.00  0.00    -0.298 OA
ENDROOT
BRANCH  13  22
ATOM     22  O19 <0> d   1      29.166   2.942  28.332  0.00  0.00    -0.395 OA
ATOM     23  H45 <0> d   1      28.721   3.799  28.276  0.00  0.00     0.210 HD
ENDBRANCH  13  22
TORSDOF 1
ENDMDL
MODEL 108
REMARK CAVERDOCK RESULT:     -10.5      0.000      0.000
REMARK CAVERDOCK CONSTRAINTS:       0.0      0.0      0.0      0.0
REMARK CAVERDOCK TUNNEL: 107    -10.5      3.3    108.7
REMARK  1 active torsions:
REMARK  status: ('A' for Active; 'I' for Inactive)
REMARK    1  A    between atoms: C17_13  and  O19_14 
ROOT
ATOM      1  C1  <0> d   1      27.693  -5.889  32.353  0.00  0.00     0.018 C 
ATOM      2  C2  <0> d   1      26.918  -4.570  32.309  0.00  0.00     0.052 C 
ATOM      3  C4  <0> d   1      27.889  -3.408  32.084  0.00  0.00     0.021 C 
ATOM      4  C5  <0> d   1      27.133  -2.079  32.169  0.00  0.00    -0.035 C 
ATOM      5  C6  <0> d   1      25.996  -2.071  31.146  0.00  0.00     0.016 C 
ATOM      6  C7  <0> d   1      26.558  -1.899  33.576  0.00  0.00     0.001 C 
ATOM      7  C9  <0> d   1      25.849  -0.546  33.675  0.00  0.00     0.006 C 
ATOM      8  C10 <0> d   1      26.836   0.581  33.372  0.00  0.00     0.006 C 
ATOM      9  C11 <0> d   1      27.381   0.404  31.953  0.00  0.00    -0.005 C 
ATOM     10  C13 <0> d   1      28.384   1.497  31.634  0.00  0.00     0.001 C 
ATOM     11  C15 <0> d   1      27.833   2.927  31.616  0.00  0.00     0.008 C 
ATOM     12  C16 <0> d   1      28.857   3.681  30.724  0.00  0.00     0.033 C 
ATOM     13  C17 <0> d   1      29.521   2.612  29.822  0.00  0.00     0.126 C 
ATOM     14  C20 <0> d   1      28.826   1.291  30.160  0.00  0.00    -0.014 C 
ATOM     15  C21 <0> d   1      27.579   1.125  29.289  0.00  0.00     0.018 C 
ATOM     16  C22 <0> d   1      29.676   0.038  30.082  0.00  0.00     0.012 C 
ATOM     17  C23 <0> d   1      28.779  -1.149  30.471  0.00  0.00     0.007 C 
ATOM     18  C24 <0> d   1      28.106  -0.940  31.861  0.00  0.00    -0.002 C 
ATOM     19  C26 <0> d   1      25.544  -3.013  33.863  0.00  0.00     0.084 C 
ATOM     20  C27 <0> d   1      26.209  -4.350  33.627  0.00  0.00     0.131 C 
ATOM     21  O28 <0> d   1      26.175  -5.217  34.467  0.00  0.00    -0.298 OA
ENDROOT
BRANCH  13  22
ATOM     22  O19 <0> d   1      29.337   2.942  28.443  0.00  0.00    -0.395 OA
ATOM     23  H45 <0> d   1      28.974   3.826  28.296  0.00  0.00     0.210 HD
ENDBRANCH  13  22
TORSDOF 1
ENDMDL
MODEL 109
REMARK CAVERDOCK RESULT:     -10.0      0.000      0.000
REMARK CAVERDOCK CONSTRAINTS:       0.0      0.0      0.0      0.0
REMARK CAVERDOCK TUNNEL: 108    -10.0      3.3    109.4
REMARK  1 active torsions:
REMARK  status: ('A' for Active; 'I' for Inactive)
REMARK    1  A    between atoms: C17_13  and  O19_14 
ROOT
ATOM      1  C1  <0> d   1      27.505  -6.278  32.367  0.00  0.00     0.018 C 
ATOM      2  C2  <0> d   1      26.792  -4.924  32.382  0.00  0.00     0.052 C 
ATOM      3  C4  <0> d   1      27.778  -3.817  32.001  0.00  0.00     0.021 C 
ATOM      4  C5  <0> d   1      27.101  -2.451  32.143  0.00  0.00    -0.035 C 
ATOM      5  C6  <0> d   1      25.844  -2.412  31.272  0.00  0.00     0.016 C 
ATOM      6  C7  <0> d   1      26.720  -2.210  33.605  0.00  0.00     0.001 C 
ATOM      7  C9  <0> d   1      26.091  -0.822  33.754  0.00  0.00     0.006 C 
ATOM      8  C10 <0> d   1      27.081   0.248  33.294  0.00  0.00     0.006 C 
ATOM      9  C11 <0> d   1      27.431   0.011  31.824  0.00  0.00    -0.005 C 
ATOM     10  C13 <0> d   1      28.434   1.046  31.348  0.00  0.00     0.001 C 
ATOM     11  C15 <0> d   1      27.950   2.500  31.358  0.00  0.00     0.008 C 
ATOM     12  C16 <0> d   1      28.885   3.182  30.321  0.00  0.00     0.033 C 
ATOM     13  C17 <0> d   1      29.379   2.061  29.374  0.00  0.00     0.126 C 
ATOM     14  C20 <0> d   1      28.674   0.784  29.837  0.00  0.00    -0.014 C 
ATOM     15  C21 <0> d   1      27.319   0.659  29.136  0.00  0.00     0.018 C 
ATOM     16  C22 <0> d   1      29.449  -0.510  29.689  0.00  0.00     0.012 C 
ATOM     17  C23 <0> d   1      28.556  -1.642  30.223  0.00  0.00     0.007 C 
ATOM     18  C24 <0> d   1      28.077  -1.369  31.681  0.00  0.00    -0.002 C 
ATOM     19  C26 <0> d   1      25.701  -3.266  34.052  0.00  0.00     0.084 C 
ATOM     20  C27 <0> d   1      26.268  -4.639  33.773  0.00  0.00     0.131 C 
ATOM     21  O28 <0> d   1      26.303  -5.484  34.635  0.00  0.00    -0.298 OA
ENDROOT
BRANCH  13  22
ATOM     22  O19 <0> d   1      29.035   2.367  28.021  0.00  0.00    -0.395 OA
ATOM     23  H45 <0> d   1      28.992   1.594  27.441  0.00  0.00     0.210 HD
ENDBRANCH  13  22
TORSDOF 1
ENDMDL
MODEL 110
REMARK CAVERDOCK RESULT:     -10.5      0.000      0.000
REMARK CAVERDOCK CONSTRAINTS:       0.0      0.0      0.0      0.0
REMARK CAVERDOCK TUNNEL: 109    -10.5      3.3    110.1
REMARK  1 active torsions:
REMARK  status: ('A' for Active; 'I' for Inactive)
REMARK    1  A    between atoms: C17_13  and  O19_14 
ROOT
ATOM      1  C1  <0> d   1      28.462   3.702  31.469  0.00  0.00     0.018 C 
ATOM      2  C2  <0> d   1      27.952   2.409  30.830  0.00  0.00     0.052 C 
ATOM      3  C4  <0> d   1      28.267   1.222  31.744  0.00  0.00     0.021 C 
ATOM      4  C5  <0> d   1      27.876  -0.085  31.048  0.00  0.00    -0.035 C 
ATOM      5  C6  <0> d   1      26.393  -0.039  30.673  0.00  0.00     0.016 C 
ATOM      6  C7  <0> d   1      28.719  -0.273  29.785  0.00  0.00     0.001 C 
ATOM      7  C9  <0> d   1      28.364  -1.604  29.119  0.00  0.00     0.006 C 
ATOM      8  C10 <0> d   1      28.624  -2.756  30.091  0.00  0.00     0.006 C 
ATOM      9  C11 <0> d   1      27.754  -2.570  31.336  0.00  0.00    -0.005 C 
ATOM     10  C13 <0> d   1      28.012  -3.687  32.329  0.00  0.00     0.001 C 
ATOM     11  C15 <0> d   1      27.644  -5.099  31.860  0.00  0.00     0.008 C 
ATOM     12  C16 <0> d   1      27.448  -5.868  33.195  0.00  0.00     0.033 C 
ATOM     13  C17 <0> d   1      27.103  -4.803  34.266  0.00  0.00     0.126 C 
ATOM     14  C20 <0> d   1      27.040  -3.468  33.520  0.00  0.00    -0.014 C 
ATOM     15  C21 <0> d   1      25.628  -3.249  32.972  0.00  0.00     0.018 C 
ATOM     16  C22 <0> d   1      27.488  -2.241  34.289  0.00  0.00     0.012 C 
ATOM     17  C23 <0> d   1      27.351  -1.034  33.345  0.00  0.00     0.007 C 
ATOM     18  C24 <0> d   1      28.124  -1.247  32.010  0.00  0.00    -0.002 C 
ATOM     19  C26 <0> d   1      28.430   0.867  28.800  0.00  0.00     0.084 C 
ATOM     20  C27 <0> d   1      28.646   2.187  29.504  0.00  0.00     0.131 C 
ATOM     21  O28 <0> d   1      29.352   3.039  29.022  0.00  0.00    -0.298 OA
ENDROOT
BRANCH  13  22
ATOM     22  O19 <0> d   1      25.845  -5.103  34.875  0.00  0.00    -0.395 OA
ATOM     23  H45 <0> d   1      25.174  -4.417  34.750  0.00  0.00     0.210 HD
ENDBRANCH  13  22
TORSDOF 1
ENDMDL
MODEL 111
REMARK CAVERDOCK RESULT:     -10.6      0.000      0.000
REMARK CAVERDOCK CONSTRAINTS:       0.0      0.0      0.0      0.0
REMARK CAVERDOCK TUNNEL: 110    -10.6      3.3    111.4
REMARK  1 active torsions:
REMARK  status: ('A' for Active; 'I' for Inactive)
REMARK    1  A    between atoms: C17_13  and  O19_14 
ROOT
ATOM      1  C1  <0> d   1      28.586   3.670  31.438  0.00  0.00     0.018 C 
ATOM      2  C2  <0> d   1      28.000   2.382  30.855  0.00  0.00     0.052 C 
ATOM      3  C4  <0> d   1      28.306   1.208  31.788  0.00  0.00     0.021 C 
ATOM      4  C5  <0> d   1      27.836  -0.099  31.144  0.00  0.00    -0.035 C 
ATOM      5  C6  <0> d   1      26.342  -0.004  30.827  0.00  0.00     0.016 C 
ATOM      6  C7  <0> d   1      28.619  -0.354  29.855  0.00  0.00     0.001 C 
ATOM      7  C9  <0> d   1      28.185  -1.687  29.240  0.00  0.00     0.006 C 
ATOM      8  C10 <0> d   1      28.439  -2.822  30.232  0.00  0.00     0.006 C 
ATOM      9  C11 <0> d   1      27.628  -2.569  31.505  0.00  0.00    -0.005 C 
ATOM     10  C13 <0> d   1      27.882  -3.670  32.518  0.00  0.00     0.001 C 
ATOM     11  C15 <0> d   1      27.441  -5.077  32.102  0.00  0.00     0.008 C 
ATOM     12  C16 <0> d   1      27.269  -5.803  33.465  0.00  0.00     0.033 C 
ATOM     13  C17 <0> d   1      27.009  -4.698  34.519  0.00  0.00     0.126 C 
ATOM     14  C20 <0> d   1      26.968  -3.382  33.740  0.00  0.00    -0.014 C 
ATOM     15  C21 <0> d   1      25.545  -3.120  33.241  0.00  0.00     0.018 C 
ATOM     16  C22 <0> d   1      27.495  -2.153  34.456  0.00  0.00     0.012 C 
ATOM     17  C23 <0> d   1      27.367  -0.967  33.486  0.00  0.00     0.007 C 
ATOM     18  C24 <0> d   1      28.077  -1.246  32.127  0.00  0.00    -0.002 C 
ATOM     19  C26 <0> d   1      28.335   0.770  28.851  0.00  0.00     0.084 C 
ATOM     20  C27 <0> d   1      28.631   2.099  29.509  0.00  0.00     0.131 C 
ATOM     21  O28 <0> d   1      29.350   2.909  28.976  0.00  0.00    -0.298 OA
ENDROOT
BRANCH  13  22
ATOM     22  O19 <0> d   1      25.766  -4.931  35.185  0.00  0.00    -0.395 OA
ATOM     23  H45 <0> d   1      25.193  -5.569  34.737  0.00  0.00     0.210 HD
ENDBRANCH  13  22
TORSDOF 1
ENDMDL
MODEL 112
REMARK CAVERDOCK RESULT:     -10.7      0.000      0.000
REMARK CAVERDOCK CONSTRAINTS:       0.0      0.0      0.0      0.0
REMARK CAVERDOCK TUNNEL: 111    -10.7      3.3    112.2
REMARK  1 active torsions:
REMARK  status: ('A' for Active; 'I' for Inactive)
REMARK    1  A    between atoms: C17_13  and  O19_14 
ROOT
ATOM      1  C1  <0> d   1      28.322   3.569  31.883  0.00  0.00     0.018 C 
ATOM      2  C2  <0> d   1      27.814   2.296  31.202  0.00  0.00     0.052 C 
ATOM      3  C4  <0> d   1      28.135   1.080  32.075  0.00  0.00     0.021 C 
ATOM      4  C5  <0> d   1      27.745  -0.203  31.336  0.00  0.00    -0.035 C 
ATOM      5  C6  <0> d   1      26.262  -0.149  30.967  0.00  0.00     0.016 C 
ATOM      6  C7  <0> d   1      28.586  -0.346  30.066  0.00  0.00     0.001 C 
ATOM      7  C9  <0> d   1      28.233  -1.656  29.357  0.00  0.00     0.006 C 
ATOM      8  C10 <0> d   1      28.499  -2.839  30.289  0.00  0.00     0.006 C 
ATOM      9  C11 <0> d   1      27.631  -2.697  31.541  0.00  0.00    -0.005 C 
ATOM     10  C13 <0> d   1      27.894  -3.846  32.496  0.00  0.00     0.001 C 
ATOM     11  C15 <0> d   1      27.529  -5.242  31.980  0.00  0.00     0.008 C 
ATOM     12  C16 <0> d   1      27.338  -6.056  33.289  0.00  0.00     0.033 C 
ATOM     13  C17 <0> d   1      26.992  -5.029  34.396  0.00  0.00     0.126 C 
ATOM     14  C20 <0> d   1      26.924  -3.670  33.696  0.00  0.00    -0.014 C 
ATOM     15  C21 <0> d   1      25.510  -3.436  33.158  0.00  0.00     0.018 C 
ATOM     16  C22 <0> d   1      27.370  -2.468  34.504  0.00  0.00     0.012 C 
ATOM     17  C23 <0> d   1      27.227  -1.231  33.602  0.00  0.00     0.007 C 
ATOM     18  C24 <0> d   1      27.999  -1.396  32.258  0.00  0.00    -0.002 C 
ATOM     19  C26 <0> d   1      28.292   0.825  29.120  0.00  0.00     0.084 C 
ATOM     20  C27 <0> d   1      28.506   2.121  29.868  0.00  0.00     0.131 C 
ATOM     21  O28 <0> d   1      29.209   2.991  29.413  0.00  0.00    -0.298 OA
ENDROOT
BRANCH  13  22
ATOM     22  O19 <0> d   1      25.736  -5.352  34.997  0.00  0.00    -0.395 OA
ATOM     23  H45 <0> d   1      25.056  -4.675  34.877  0.00  0.00     0.210 HD
ENDBRANCH  13  22
TORSDOF 1
ENDMDL
MODEL 113
REMARK CAVERDOCK RESULT:     -10.0      0.000      0.000
REMARK CAVERDOCK CONSTRAINTS:       0.0      0.0      0.0      0.0
REMARK CAVERDOCK TUNNEL: 112    -10.0      3.3    113.1
REMARK  1 active torsions:
REMARK  status: ('A' for Active; 'I' for Inactive)
REMARK    1  A    between atoms: C17_13  and  O19_14 
ROOT
ATOM      1  C1  <0> d   1      27.492  -6.453  32.290  0.00  0.00     0.018 C 
ATOM      2  C2  <0> d   1      26.707  -5.140  32.271  0.00  0.00     0.052 C 
ATOM      3  C4  <0> d   1      27.679  -3.957  32.269  0.00  0.00     0.021 C 
ATOM      4  C5  <0> d   1      26.896  -2.646  32.381  0.00  0.00    -0.035 C 
ATOM      5  C6  <0> d   1      25.890  -2.552  31.232  0.00  0.00     0.016 C 
ATOM      6  C7  <0> d   1      26.155  -2.596  33.718  0.00  0.00     0.001 C 
ATOM      7  C9  <0> d   1      25.416  -1.263  33.851  0.00  0.00     0.006 C 
ATOM      8  C10 <0> d   1      26.414  -0.107  33.771  0.00  0.00     0.006 C 
ATOM      9  C11 <0> d   1      27.128  -0.152  32.418  0.00  0.00    -0.005 C 
ATOM     10  C13 <0> d   1      28.143   0.971  32.321  0.00  0.00     0.001 C 
ATOM     11  C15 <0> d   1      27.575   2.393  32.364  0.00  0.00     0.008 C 
ATOM     12  C16 <0> d   1      28.686   3.231  31.673  0.00  0.00     0.033 C 
ATOM     13  C17 <0> d   1      29.471   2.251  30.766  0.00  0.00     0.126 C 
ATOM     14  C20 <0> d   1      28.762   0.902  30.899  0.00  0.00    -0.014 C 
ATOM     15  C21 <0> d   1      27.631   0.809  29.872  0.00  0.00     0.018 C 
ATOM     16  C22 <0> d   1      29.636  -0.335  30.812  0.00  0.00     0.012 C 
ATOM     17  C23 <0> d   1      28.718  -1.556  30.983  0.00  0.00     0.007 C 
ATOM     18  C24 <0> d   1      27.880  -1.478  32.295  0.00  0.00    -0.002 C 
ATOM     19  C26 <0> d   1      25.132  -3.738  33.781  0.00  0.00     0.084 C 
ATOM     20  C27 <0> d   1      25.842  -5.044  33.508  0.00  0.00     0.131 C 
ATOM     21  O28 <0> d   1      25.722  -5.984  34.257  0.00  0.00    -0.298 OA
ENDROOT
BRANCH  13  22
ATOM     22  O19 <0> d   1      29.448   2.704  29.410  0.00  0.00    -0.395 OA
ATOM     23  H45 <0> d   1      28.941   2.135  28.814  0.00  0.00     0.210 HD
ENDBRANCH  13  22
TORSDOF 1
ENDMDL
MODEL 114
REMARK CAVERDOCK RESULT:     -10.7      0.000      0.000
REMARK CAVERDOCK CONSTRAINTS:       0.0      0.0      0.0      0.0
REMARK CAVERDOCK TUNNEL: 113    -10.7      3.3    114.1
REMARK  1 active torsions:
REMARK  status: ('A' for Active; 'I' for Inactive)
REMARK    1  A    between atoms: C17_13  and  O19_14 
ROOT
ATOM      1  C1  <0> d   1      28.250   3.528  32.163  0.00  0.00     0.018 C 
ATOM      2  C2  <0> d   1      27.718   2.268  31.478  0.00  0.00     0.052 C 
ATOM      3  C4  <0> d   1      28.026   1.042  32.342  0.00  0.00     0.021 C 
ATOM      4  C5  <0> d   1      27.611  -0.231  31.599  0.00  0.00    -0.035 C 
ATOM      5  C6  <0> d   1      26.126  -0.152  31.241  0.00  0.00     0.016 C 
ATOM      6  C7  <0> d   1      28.440  -0.380  30.322  0.00  0.00     0.001 C 
ATOM      7  C9  <0> d   1      28.061  -1.680  29.608  0.00  0.00     0.006 C 
ATOM      8  C10 <0> d   1      28.315  -2.872  30.532  0.00  0.00     0.006 C 
ATOM      9  C11 <0> d   1      27.459  -2.724  31.791  0.00  0.00    -0.005 C 
ATOM     10  C13 <0> d   1      27.711  -3.882  32.738  0.00  0.00     0.001 C 
ATOM     11  C15 <0> d   1      27.321  -5.270  32.217  0.00  0.00     0.008 C 
ATOM     12  C16 <0> d   1      27.127  -6.088  33.523  0.00  0.00     0.033 C 
ATOM     13  C17 <0> d   1      26.805  -5.062  34.638  0.00  0.00     0.126 C 
ATOM     14  C20 <0> d   1      26.753  -3.698  33.946  0.00  0.00    -0.014 C 
ATOM     15  C21 <0> d   1      25.339  -3.439  33.419  0.00  0.00     0.018 C 
ATOM     16  C22 <0> d   1      27.224  -2.507  34.757  0.00  0.00     0.012 C 
ATOM     17  C23 <0> d   1      27.094  -1.263  33.863  0.00  0.00     0.007 C 
ATOM     18  C24 <0> d   1      27.853  -1.433  32.513  0.00  0.00    -0.002 C 
ATOM     19  C26 <0> d   1      28.157   0.801  29.385  0.00  0.00     0.084 C 
ATOM     20  C27 <0> d   1      28.397   2.089  30.138  0.00  0.00     0.131 C 
ATOM     21  O28 <0> d   1      29.110   2.951  29.683  0.00  0.00    -0.298 OA
ENDROOT
BRANCH  13  22
ATOM     22  O19 <0> d   1      25.549  -5.369  35.246  0.00  0.00    -0.395 OA
ATOM     23  H45 <0> d   1      25.009  -4.592  35.449  0.00  0.00     0.210 HD
ENDBRANCH  13  22
TORSDOF 1
ENDMDL
MODEL 115
REMARK CAVERDOCK RESULT:     -10.7      0.000      0.000
REMARK CAVERDOCK CONSTRAINTS:       0.0      0.0      0.0      0.0
REMARK CAVERDOCK TUNNEL: 114    -10.7      3.2    115.2
REMARK  1 active torsions:
REMARK  status: ('A' for Active; 'I' for Inactive)
REMARK    1  A    between atoms: C17_13  and  O19_14 
ROOT
ATOM      1  C1  <0> d   1      28.108   3.312  32.335  0.00  0.00     0.018 C 
ATOM      2  C2  <0> d   1      27.568   2.069  31.624  0.00  0.00     0.052 C 
ATOM      3  C4  <0> d   1      27.897   0.820  32.446  0.00  0.00     0.021 C 
ATOM      4  C5  <0> d   1      27.474  -0.432  31.674  0.00  0.00    -0.035 C 
ATOM      5  C6  <0> d   1      25.982  -0.350  31.346  0.00  0.00     0.016 C 
ATOM      6  C7  <0> d   1      28.279  -0.541  30.378  0.00  0.00     0.001 C 
ATOM      7  C9  <0> d   1      27.893  -1.821  29.634  0.00  0.00     0.006 C 
ATOM      8  C10 <0> d   1      28.170  -3.038  30.518  0.00  0.00     0.006 C 
ATOM      9  C11 <0> d   1      27.336  -2.930  31.797  0.00  0.00    -0.005 C 
ATOM     10  C13 <0> d   1      27.611  -4.115  32.704  0.00  0.00     0.001 C 
ATOM     11  C15 <0> d   1      27.217  -5.488  32.150  0.00  0.00     0.008 C 
ATOM     12  C16 <0> d   1      27.051  -6.345  33.435  0.00  0.00     0.033 C 
ATOM     13  C17 <0> d   1      26.745  -5.353  34.585  0.00  0.00     0.126 C 
ATOM     14  C20 <0> d   1      26.674  -3.970  33.934  0.00  0.00    -0.014 C 
ATOM     15  C21 <0> d   1      25.250  -3.703  33.442  0.00  0.00     0.018 C 
ATOM     16  C22 <0> d   1      27.155  -2.801  34.771  0.00  0.00     0.012 C 
ATOM     17  C23 <0> d   1      27.004  -1.533  33.916  0.00  0.00     0.007 C 
ATOM     18  C24 <0> d   1      27.738  -1.660  32.548  0.00  0.00    -0.002 C 
ATOM     19  C26 <0> d   1      27.974   0.666  29.481  0.00  0.00     0.084 C 
ATOM     20  C27 <0> d   1      28.222   1.933  30.267  0.00  0.00     0.131 C 
ATOM     21  O28 <0> d   1      28.923   2.811  29.824  0.00  0.00    -0.298 OA
ENDROOT
BRANCH  13  22
ATOM     22  O19 <0> d   1      25.502  -5.684  35.208  0.00  0.00    -0.395 OA
ATOM     23  H45 <0> d   1      25.463  -6.586  35.555  0.00  0.00     0.210 HD
ENDBRANCH  13  22
TORSDOF 1
ENDMDL
MODEL 116
REMARK CAVERDOCK RESULT:     -10.6      0.000      0.000
REMARK CAVERDOCK CONSTRAINTS:       0.0      0.0      0.0      0.0
REMARK CAVERDOCK TUNNEL: 115    -10.6      3.2    116.4
REMARK  1 active torsions:
REMARK  status: ('A' for Active; 'I' for Inactive)
REMARK    1  A    between atoms: C17_13  and  O19_14 
ROOT
ATOM      1  C1  <0> d   1      28.267   3.279  32.724  0.00  0.00     0.018 C 
ATOM      2  C2  <0> d   1      27.684   2.088  31.960  0.00  0.00     0.052 C 
ATOM      3  C4  <0> d   1      27.976   0.793  32.723  0.00  0.00     0.021 C 
ATOM      4  C5  <0> d   1      27.509  -0.409  31.897  0.00  0.00    -0.035 C 
ATOM      5  C6  <0> d   1      26.019  -0.263  31.582  0.00  0.00     0.016 C 
ATOM      6  C7  <0> d   1      28.304  -0.484  30.592  0.00  0.00     0.001 C 
ATOM      7  C9  <0> d   1      27.873  -1.715  29.793  0.00  0.00     0.006 C 
ATOM      8  C10 <0> d   1      28.114  -2.980  30.619  0.00  0.00     0.006 C 
ATOM      9  C11 <0> d   1      27.290  -2.904  31.906  0.00  0.00    -0.005 C 
ATOM     10  C13 <0> d   1      27.531  -4.137  32.757  0.00  0.00     0.001 C 
ATOM     11  C15 <0> d   1      27.090  -5.470  32.144  0.00  0.00     0.008 C 
ATOM     12  C16 <0> d   1      26.902  -6.379  33.390  0.00  0.00     0.033 C 
ATOM     13  C17 <0> d   1      26.635  -5.432  34.586  0.00  0.00     0.126 C 
ATOM     14  C20 <0> d   1      26.606  -4.019  33.999  0.00  0.00    -0.014 C 
ATOM     15  C21 <0> d   1      25.188  -3.683  33.528  0.00  0.00     0.018 C 
ATOM     16  C22 <0> d   1      27.129  -2.905  34.885  0.00  0.00     0.012 C 
ATOM     17  C23 <0> d   1      27.014  -1.595  34.090  0.00  0.00     0.007 C 
ATOM     18  C24 <0> d   1      27.737  -1.683  32.712  0.00  0.00    -0.002 C 
ATOM     19  C26 <0> d   1      28.034   0.772  29.753  0.00  0.00     0.084 C 
ATOM     20  C27 <0> d   1      28.327   1.993  30.594  0.00  0.00     0.131 C 
ATOM     21  O28 <0> d   1      29.054   2.867  30.187  0.00  0.00    -0.298 OA
ENDROOT
BRANCH  13  22
ATOM     22  O19 <0> d   1      25.384  -5.750  35.201  0.00  0.00    -0.395 OA
ATOM     23  H45 <0> d   1      24.619  -5.631  34.621  0.00  0.00     0.210 HD
ENDBRANCH  13  22
TORSDOF 1
ENDMDL
MODEL 117
REMARK CAVERDOCK RESULT:     -10.5      0.000      0.000
REMARK CAVERDOCK CONSTRAINTS:       0.0      0.0      0.0      0.0
REMARK CAVERDOCK TUNNEL: 116    -10.5      3.2    117.3
REMARK  1 active torsions:
REMARK  status: ('A' for Active; 'I' for Inactive)
REMARK    1  A    between atoms: C17_13  and  O19_14 
ROOT
ATOM      1  C1  <0> d   1      23.777  -5.153  34.620  0.00  0.00     0.018 C 
ATOM      2  C2  <0> d   1      25.218  -4.800  34.244  0.00  0.00     0.052 C 
ATOM      3  C4  <0> d   1      25.219  -3.829  33.060  0.00  0.00     0.021 C 
ATOM      4  C5  <0> d   1      26.658  -3.578  32.600  0.00  0.00    -0.035 C 
ATOM      5  C6  <0> d   1      27.482  -3.041  33.772  0.00  0.00     0.016 C 
ATOM      6  C7  <0> d   1      27.276  -4.882  32.093  0.00  0.00     0.001 C 
ATOM      7  C9  <0> d   1      28.696  -4.619  31.585  0.00  0.00     0.006 C 
ATOM      8  C10 <0> d   1      28.659  -3.590  30.454  0.00  0.00     0.006 C 
ATOM      9  C11 <0> d   1      28.065  -2.283  30.982  0.00  0.00    -0.005 C 
ATOM     10  C13 <0> d   1      27.994  -1.251  29.872  0.00  0.00     0.001 C 
ATOM     11  C15 <0> d   1      29.337  -0.807  29.284  0.00  0.00     0.008 C 
ATOM     12  C16 <0> d   1      29.004   0.582  28.672  0.00  0.00     0.033 C 
ATOM     13  C17 <0> d   1      27.766   1.111  29.437  0.00  0.00     0.126 C 
ATOM     14  C20 <0> d   1      27.457   0.061  30.506  0.00  0.00    -0.014 C 
ATOM     15  C21 <0> d   1      28.260   0.361  31.774  0.00  0.00     0.018 C 
ATOM     16  C22 <0> d   1      25.996  -0.138  30.859  0.00  0.00     0.012 C 
ATOM     17  C23 <0> d   1      25.929  -1.237  31.932  0.00  0.00     0.007 C 
ATOM     18  C24 <0> d   1      26.640  -2.545  31.472  0.00  0.00    -0.002 C 
ATOM     19  C26 <0> d   1      27.341  -5.900  33.239  0.00  0.00     0.084 C 
ATOM     20  C27 <0> d   1      25.960  -6.053  33.834  0.00  0.00     0.131 C 
ATOM     21  O28 <0> d   1      25.463  -7.144  33.977  0.00  0.00    -0.298 OA
ENDROOT
BRANCH  13  22
ATOM     22  O19 <0> d   1      28.057   2.375  30.038  0.00  0.00    -0.395 OA
ATOM     23  H45 <0> d   1      28.769   2.863  29.602  0.00  0.00     0.210 HD
ENDBRANCH  13  22
TORSDOF 1
ENDMDL
MODEL 118
REMARK CAVERDOCK RESULT:     -10.5      0.000      0.000
REMARK CAVERDOCK CONSTRAINTS:       0.0      0.0      0.0      0.0
REMARK CAVERDOCK TUNNEL: 117    -10.5      3.2    118.2
REMARK  1 active torsions:
REMARK  status: ('A' for Active; 'I' for Inactive)
REMARK    1  A    between atoms: C17_13  and  O19_14 
ROOT
ATOM      1  C1  <0> d   1      23.754  -5.118  34.696  0.00  0.00     0.018 C 
ATOM      2  C2  <0> d   1      25.194  -4.785  34.298  0.00  0.00     0.052 C 
ATOM      3  C4  <0> d   1      25.190  -3.822  33.107  0.00  0.00     0.021 C 
ATOM      4  C5  <0> d   1      26.625  -3.591  32.625  0.00  0.00    -0.035 C 
ATOM      5  C6  <0> d   1      27.472  -3.056  33.781  0.00  0.00     0.016 C 
ATOM      6  C7  <0> d   1      27.221  -4.906  32.119  0.00  0.00     0.001 C 
ATOM      7  C9  <0> d   1      28.636  -4.664  31.589  0.00  0.00     0.006 C 
ATOM      8  C10 <0> d   1      28.596  -3.642  30.451  0.00  0.00     0.006 C 
ATOM      9  C11 <0> d   1      28.025  -2.324  30.979  0.00  0.00    -0.005 C 
ATOM     10  C13 <0> d   1      27.950  -1.300  29.862  0.00  0.00     0.001 C 
ATOM     11  C15 <0> d   1      29.290  -0.875  29.252  0.00  0.00     0.008 C 
ATOM     12  C16 <0> d   1      28.965   0.513  28.636  0.00  0.00     0.033 C 
ATOM     13  C17 <0> d   1      27.744   1.062  29.414  0.00  0.00     0.126 C 
ATOM     14  C20 <0> d   1      27.438   0.023  30.494  0.00  0.00    -0.014 C 
ATOM     15  C21 <0> d   1      28.262   0.323  31.749  0.00  0.00     0.018 C 
ATOM     16  C22 <0> d   1      25.979  -0.156  30.870  0.00  0.00     0.012 C 
ATOM     17  C23 <0> d   1      25.915  -1.246  31.951  0.00  0.00     0.007 C 
ATOM     18  C24 <0> d   1      26.603  -2.566  31.490  0.00  0.00    -0.002 C 
ATOM     19  C26 <0> d   1      27.290  -5.917  33.271  0.00  0.00     0.084 C 
ATOM     20  C27 <0> d   1      25.915  -6.049  33.886  0.00  0.00     0.131 C 
ATOM     21  O28 <0> d   1      25.408  -7.134  34.044  0.00  0.00    -0.298 OA
ENDROOT
BRANCH  13  22
ATOM     22  O19 <0> d   1      28.058   2.326  30.002  0.00  0.00    -0.395 OA
ATOM     23  H45 <0> d   1      27.675   2.458  30.880  0.00  0.00     0.210 HD
ENDBRANCH  13  22
TORSDOF 1
ENDMDL
MODEL 119
REMARK CAVERDOCK RESULT:     -10.7      0.000      0.000
REMARK CAVERDOCK CONSTRAINTS:       0.0      0.0      0.0      0.0
REMARK CAVERDOCK TUNNEL: 118    -10.7      3.2    119.3
REMARK  1 active torsions:
REMARK  status: ('A' for Active; 'I' for Inactive)
REMARK    1  A    between atoms: C17_13  and  O19_14 
ROOT
ATOM      1  C1  <0> d   1      23.772  -5.143  35.151  0.00  0.00     0.018 C 
ATOM      2  C2  <0> d   1      25.176  -4.851  34.617  0.00  0.00     0.052 C 
ATOM      3  C4  <0> d   1      25.095  -3.818  33.490  0.00  0.00     0.021 C 
ATOM      4  C5  <0> d   1      26.481  -3.623  32.868  0.00  0.00    -0.035 C 
ATOM      5  C6  <0> d   1      27.472  -3.199  33.953  0.00  0.00     0.016 C 
ATOM      6  C7  <0> d   1      26.951  -4.930  32.226  0.00  0.00     0.001 C 
ATOM      7  C9  <0> d   1      28.312  -4.719  31.559  0.00  0.00     0.006 C 
ATOM      8  C10 <0> d   1      28.203  -3.629  30.492  0.00  0.00     0.006 C 
ATOM      9  C11 <0> d   1      27.760  -2.322  31.152  0.00  0.00    -0.005 C 
ATOM     10  C13 <0> d   1      27.620  -1.228  30.110  0.00  0.00     0.001 C 
ATOM     11  C15 <0> d   1      28.907  -0.828  29.382  0.00  0.00     0.008 C 
ATOM     12  C16 <0> d   1      28.590   0.609  28.883  0.00  0.00     0.033 C 
ATOM     13  C17 <0> d   1      27.489   1.164  29.820  0.00  0.00     0.126 C 
ATOM     14  C20 <0> d   1      27.246   0.075  30.868  0.00  0.00    -0.014 C 
ATOM     15  C21 <0> d   1      28.214   0.260  32.039  0.00  0.00     0.018 C 
ATOM     16  C22 <0> d   1      25.829  -0.060  31.390  0.00  0.00     0.012 C 
ATOM     17  C23 <0> d   1      25.824  -1.212  32.409  0.00  0.00     0.007 C 
ATOM     18  C24 <0> d   1      26.391  -2.530  31.802  0.00  0.00    -0.002 C 
ATOM     19  C26 <0> d   1      27.090  -6.011  33.305  0.00  0.00     0.084 C 
ATOM     20  C27 <0> d   1      25.784  -6.120  34.059  0.00  0.00     0.131 C 
ATOM     21  O28 <0> d   1      25.241  -7.188  34.210  0.00  0.00    -0.298 OA
ENDROOT
BRANCH  13  22
ATOM     22  O19 <0> d   1      27.929   2.374  30.441  0.00  0.00    -0.395 OA
ATOM     23  H45 <0> d   1      27.560   3.176  30.044  0.00  0.00     0.210 HD
ENDBRANCH  13  22
TORSDOF 1
ENDMDL
MODEL 120
REMARK CAVERDOCK RESULT:     -10.8      0.000      0.000
REMARK CAVERDOCK CONSTRAINTS:       0.0      0.0      0.0      0.0
REMARK CAVERDOCK TUNNEL: 119    -10.8      3.2    120.1
REMARK  1 active torsions:
REMARK  status: ('A' for Active; 'I' for Inactive)
REMARK    1  A    between atoms: C17_13  and  O19_14 
ROOT
ATOM      1  C1  <0> d   1      23.755  -5.158  35.235  0.00  0.00     0.018 C 
ATOM      2  C2  <0> d   1      25.152  -4.875  34.679  0.00  0.00     0.052 C 
ATOM      3  C4  <0> d   1      25.056  -3.873  33.525  0.00  0.00     0.021 C 
ATOM      4  C5  <0> d   1      26.434  -3.689  32.884  0.00  0.00    -0.035 C 
ATOM      5  C6  <0> d   1      27.435  -3.233  33.946  0.00  0.00     0.016 C 
ATOM      6  C7  <0> d   1      26.901  -5.011  32.272  0.00  0.00     0.001 C 
ATOM      7  C9  <0> d   1      28.254  -4.813  31.585  0.00  0.00     0.006 C 
ATOM      8  C10 <0> d   1      28.130  -3.752  30.490  0.00  0.00     0.006 C 
ATOM      9  C11 <0> d   1      27.689  -2.429  31.120  0.00  0.00    -0.005 C 
ATOM     10  C13 <0> d   1      27.534  -1.364  30.051  0.00  0.00     0.001 C 
ATOM     11  C15 <0> d   1      28.812  -0.978  29.299  0.00  0.00     0.008 C 
ATOM     12  C16 <0> d   1      28.484   0.444  28.766  0.00  0.00     0.033 C 
ATOM     13  C17 <0> d   1      27.391   1.019  29.700  0.00  0.00     0.126 C 
ATOM     14  C20 <0> d   1      27.163  -0.042  30.778  0.00  0.00    -0.014 C 
ATOM     15  C21 <0> d   1      28.143   0.176  31.934  0.00  0.00     0.018 C 
ATOM     16  C22 <0> d   1      25.752  -0.169  31.319  0.00  0.00     0.012 C 
ATOM     17  C23 <0> d   1      25.763  -1.293  32.368  0.00  0.00     0.007 C 
ATOM     18  C24 <0> d   1      26.328  -2.625  31.790  0.00  0.00    -0.002 C 
ATOM     19  C26 <0> d   1      27.056  -6.063  33.377  0.00  0.00     0.084 C 
ATOM     20  C27 <0> d   1      25.759  -6.156  34.147  0.00  0.00     0.131 C 
ATOM     21  O28 <0> d   1      25.221  -7.221  34.332  0.00  0.00    -0.298 OA
ENDROOT
BRANCH  13  22
ATOM     22  O19 <0> d   1      27.832   2.247  30.283  0.00  0.00    -0.395 OA
ATOM     23  H45 <0> d   1      28.433   2.756  29.721  0.00  0.00     0.210 HD
ENDBRANCH  13  22
TORSDOF 1
ENDMDL
MODEL 121
REMARK CAVERDOCK RESULT:     -10.9      0.000      0.000
REMARK CAVERDOCK CONSTRAINTS:       0.0      0.0      0.0      0.0
REMARK CAVERDOCK TUNNEL: 120    -10.9      3.3    121.1
REMARK  1 active torsions:
REMARK  status: ('A' for Active; 'I' for Inactive)
REMARK    1  A    between atoms: C17_13  and  O19_14 
ROOT
ATOM      1  C1  <0> d   1      23.696  -5.197  35.507  0.00  0.00     0.018 C 
ATOM      2  C2  <0> d   1      25.060  -4.937  34.865  0.00  0.00     0.052 C 
ATOM      3  C4  <0> d   1      24.926  -3.857  33.788  0.00  0.00     0.021 C 
ATOM      4  C5  <0> d   1      26.261  -3.689  33.056  0.00  0.00    -0.035 C 
ATOM      5  C6  <0> d   1      27.358  -3.347  34.065  0.00  0.00     0.016 C 
ATOM      6  C7  <0> d   1      26.620  -4.986  32.328  0.00  0.00     0.001 C 
ATOM      7  C9  <0> d   1      27.926  -4.800  31.553  0.00  0.00     0.006 C 
ATOM      8  C10 <0> d   1      27.772  -3.665  30.541  0.00  0.00     0.006 C 
ATOM      9  C11 <0> d   1      27.441  -2.369  31.285  0.00  0.00    -0.005 C 
ATOM     10  C13 <0> d   1      27.258  -1.230  30.300  0.00  0.00     0.001 C 
ATOM     11  C15 <0> d   1      28.494  -0.849  29.478  0.00  0.00     0.008 C 
ATOM     12  C16 <0> d   1      28.196   0.617  29.063  0.00  0.00     0.033 C 
ATOM     13  C17 <0> d   1      27.202   1.175  30.112  0.00  0.00     0.126 C 
ATOM     14  C20 <0> d   1      27.005   0.055  31.135  0.00  0.00    -0.014 C 
ATOM     15  C21 <0> d   1      28.076   0.155  32.224  0.00  0.00     0.018 C 
ATOM     16  C22 <0> d   1      25.633  -0.047  31.773  0.00  0.00     0.012 C 
ATOM     17  C23 <0> d   1      25.668  -1.238  32.745  0.00  0.00     0.007 C 
ATOM     18  C24 <0> d   1      26.125  -2.552  32.043  0.00  0.00    -0.002 C 
ATOM     19  C26 <0> d   1      26.805  -6.115  33.350  0.00  0.00     0.084 C 
ATOM     20  C27 <0> d   1      25.565  -6.204  34.209  0.00  0.00     0.131 C 
ATOM     21  O28 <0> d   1      24.993  -7.256  34.367  0.00  0.00    -0.298 OA
ENDROOT
BRANCH  13  22
ATOM     22  O19 <0> d   1      27.743   2.342  30.736  0.00  0.00    -0.395 OA
ATOM     23  H45 <0> d   1      27.112   2.818  31.293  0.00  0.00     0.210 HD
ENDBRANCH  13  22
TORSDOF 1
ENDMDL
MODEL 122
REMARK CAVERDOCK RESULT:     -10.9      0.000      0.000
REMARK CAVERDOCK CONSTRAINTS:       0.0      0.0      0.0      0.0
REMARK CAVERDOCK TUNNEL: 121    -10.9      3.3    122.1
REMARK  1 active torsions:
REMARK  status: ('A' for Active; 'I' for Inactive)
REMARK    1  A    between atoms: C17_13  and  O19_14 
ROOT
ATOM      1  C1  <0> d   1      23.436  -5.302  35.426  0.00  0.00     0.018 C 
ATOM      2  C2  <0> d   1      24.846  -5.040  34.893  0.00  0.00     0.052 C 
ATOM      3  C4  <0> d   1      24.790  -3.989  33.782  0.00  0.00     0.021 C 
ATOM      4  C5  <0> d   1      26.179  -3.821  33.159  0.00  0.00    -0.035 C 
ATOM      5  C6  <0> d   1      27.184  -3.439  34.248  0.00  0.00     0.016 C 
ATOM      6  C7  <0> d   1      26.613  -5.130  32.498  0.00  0.00     0.001 C 
ATOM      7  C9  <0> d   1      27.978  -4.945  31.830  0.00  0.00     0.006 C 
ATOM      8  C10 <0> d   1      27.896  -3.837  30.780  0.00  0.00     0.006 C 
ATOM      9  C11 <0> d   1      27.489  -2.528  31.460  0.00  0.00    -0.005 C 
ATOM     10  C13 <0> d   1      27.376  -1.416  30.434  0.00  0.00     0.001 C 
ATOM     11  C15 <0> d   1      28.672  -1.039  29.709  0.00  0.00     0.008 C 
ATOM     12  C16 <0> d   1      28.392   0.413  29.233  0.00  0.00     0.033 C 
ATOM     13  C17 <0> d   1      27.308   0.982  30.180  0.00  0.00     0.126 C 
ATOM     14  C20 <0> d   1      27.038  -0.115  31.212  0.00  0.00    -0.014 C 
ATOM     15  C21 <0> d   1      28.013   0.027  32.384  0.00  0.00     0.018 C 
ATOM     16  C22 <0> d   1      25.619  -0.221  31.735  0.00  0.00     0.012 C 
ATOM     17  C23 <0> d   1      25.586  -1.386  32.737  0.00  0.00     0.007 C 
ATOM     18  C24 <0> d   1      26.116  -2.710  32.110  0.00  0.00    -0.002 C 
ATOM     19  C26 <0> d   1      26.726  -6.230  33.560  0.00  0.00     0.084 C 
ATOM     20  C27 <0> d   1      25.419  -6.315  34.315  0.00  0.00     0.131 C 
ATOM     21  O28 <0> d   1      24.848  -7.371  34.451  0.00  0.00    -0.298 OA
ENDROOT
BRANCH  13  22
ATOM     22  O19 <0> d   1      27.780   2.171  30.817  0.00  0.00    -0.395 OA
ATOM     23  H45 <0> d   1      27.312   2.393  31.634  0.00  0.00     0.210 HD
ENDBRANCH  13  22
TORSDOF 1
ENDMDL
MODEL 123
REMARK CAVERDOCK RESULT:     -10.9      0.000      0.000
REMARK CAVERDOCK CONSTRAINTS:       0.0      0.0      0.0      0.0
REMARK CAVERDOCK TUNNEL: 122    -10.9      3.3    123.4
REMARK  1 active torsions:
REMARK  status: ('A' for Active; 'I' for Inactive)
REMARK    1  A    between atoms: C17_13  and  O19_14 
ROOT
ATOM      1  C1  <0> d   1      23.527  -5.330  35.602  0.00  0.00     0.018 C 
ATOM      2  C2  <0> d   1      24.921  -5.089  35.020  0.00  0.00     0.052 C 
ATOM      3  C4  <0> d   1      24.838  -4.053  33.895  0.00  0.00     0.021 C 
ATOM      4  C5  <0> d   1      26.208  -3.907  33.225  0.00  0.00    -0.035 C 
ATOM      5  C6  <0> d   1      27.251  -3.520  34.275  0.00  0.00     0.016 C 
ATOM      6  C7  <0> d   1      26.607  -5.230  32.569  0.00  0.00     0.001 C 
ATOM      7  C9  <0> d   1      27.951  -5.068  31.855  0.00  0.00     0.006 C 
ATOM      8  C10 <0> d   1      27.845  -3.975  30.791  0.00  0.00     0.006 C 
ATOM      9  C11 <0> d   1      27.473  -2.652  31.465  0.00  0.00    -0.005 C 
ATOM     10  C13 <0> d   1      27.336  -1.554  30.428  0.00  0.00     0.001 C 
ATOM     11  C15 <0> d   1      28.611  -1.200  29.655  0.00  0.00     0.008 C 
ATOM     12  C16 <0> d   1      28.329   0.248  29.167  0.00  0.00     0.033 C 
ATOM     13  C17 <0> d   1      27.281   0.842  30.141  0.00  0.00     0.126 C 
ATOM     14  C20 <0> d   1      27.036  -0.238  31.197  0.00  0.00    -0.014 C 
ATOM     15  C21 <0> d   1      28.050  -0.089  32.334  0.00  0.00     0.018 C 
ATOM     16  C22 <0> d   1      25.634  -0.323  31.768  0.00  0.00     0.012 C 
ATOM     17  C23 <0> d   1      25.623  -1.473  32.788  0.00  0.00     0.007 C 
ATOM     18  C24 <0> d   1      26.120  -2.811  32.163  0.00  0.00    -0.002 C 
ATOM     19  C26 <0> d   1      26.745  -6.316  33.643  0.00  0.00     0.084 C 
ATOM     20  C27 <0> d   1      25.462  -6.378  34.442  0.00  0.00     0.131 C 
ATOM     21  O28 <0> d   1      24.887  -7.425  34.612  0.00  0.00    -0.298 OA
ENDROOT
BRANCH  13  22
ATOM     22  O19 <0> d   1      27.786   2.035  30.745  0.00  0.00    -0.395 OA
ATOM     23  H45 <0> d   1      28.041   2.719  30.111  0.00  0.00     0.210 HD
ENDBRANCH  13  22
TORSDOF 1
ENDMDL
MODEL 124
REMARK CAVERDOCK RESULT:     -10.9      0.000      0.000
REMARK CAVERDOCK CONSTRAINTS:       0.0      0.0      0.0      0.0
REMARK CAVERDOCK TUNNEL: 123    -10.9      3.3    124.2
REMARK  1 active torsions:
REMARK  status: ('A' for Active; 'I' for Inactive)
REMARK    1  A    between atoms: C17_13  and  O19_14 
ROOT
ATOM      1  C1  <0> d   1      23.447  -5.316  35.707  0.00  0.00     0.018 C 
ATOM      2  C2  <0> d   1      24.839  -5.127  35.099  0.00  0.00     0.052 C 
ATOM      3  C4  <0> d   1      24.770  -4.105  33.961  0.00  0.00     0.021 C 
ATOM      4  C5  <0> d   1      26.132  -4.012  33.267  0.00  0.00    -0.035 C 
ATOM      5  C6  <0> d   1      27.204  -3.643  34.294  0.00  0.00     0.016 C 
ATOM      6  C7  <0> d   1      26.479  -5.356  32.624  0.00  0.00     0.001 C 
ATOM      7  C9  <0> d   1      27.815  -5.247  31.886  0.00  0.00     0.006 C 
ATOM      8  C10 <0> d   1      27.726  -4.165  30.808  0.00  0.00     0.006 C 
ATOM      9  C11 <0> d   1      27.406  -2.823  31.469  0.00  0.00    -0.005 C 
ATOM     10  C13 <0> d   1      27.287  -1.735  30.418  0.00  0.00     0.001 C 
ATOM     11  C15 <0> d   1      28.559  -1.432  29.620  0.00  0.00     0.008 C 
ATOM     12  C16 <0> d   1      28.315   0.016  29.115  0.00  0.00     0.033 C 
ATOM     13  C17 <0> d   1      27.302   0.656  30.097  0.00  0.00     0.126 C 
ATOM     14  C20 <0> d   1      27.041  -0.400  31.173  0.00  0.00    -0.014 C 
ATOM     15  C21 <0> d   1      28.077  -0.267  32.291  0.00  0.00     0.018 C 
ATOM     16  C22 <0> d   1      25.647  -0.432  31.767  0.00  0.00     0.012 C 
ATOM     17  C23 <0> d   1      25.617  -1.568  32.803  0.00  0.00     0.007 C 
ATOM     18  C24 <0> d   1      26.061  -2.929  32.190  0.00  0.00    -0.002 C 
ATOM     19  C26 <0> d   1      26.600  -6.431  33.712  0.00  0.00     0.084 C 
ATOM     20  C27 <0> d   1      25.330  -6.441  34.531  0.00  0.00     0.131 C 
ATOM     21  O28 <0> d   1      24.724  -7.467  34.726  0.00  0.00    -0.298 OA
ENDROOT
BRANCH  13  22
ATOM     22  O19 <0> d   1      27.854   1.841  30.675  0.00  0.00    -0.395 OA
ATOM     23  H45 <0> d   1      28.817   1.904  30.602  0.00  0.00     0.210 HD
ENDBRANCH  13  22
TORSDOF 1
ENDMDL
MODEL 125
REMARK CAVERDOCK RESULT:     -10.7      0.000      0.000
REMARK CAVERDOCK CONSTRAINTS:       0.0      0.0      0.0      0.0
REMARK CAVERDOCK TUNNEL: 124    -10.7      3.3    125.2
REMARK  1 active torsions:
REMARK  status: ('A' for Active; 'I' for Inactive)
REMARK    1  A    between atoms: C17_13  and  O19_14 
ROOT
ATOM      1  C1  <0> d   1      23.325  -5.319  35.719  0.00  0.00     0.018 C 
ATOM      2  C2  <0> d   1      24.762  -5.123  35.229  0.00  0.00     0.052 C 
ATOM      3  C4  <0> d   1      24.766  -4.227  33.987  0.00  0.00     0.021 C 
ATOM      4  C5  <0> d   1      26.185  -4.137  33.420  0.00  0.00    -0.035 C 
ATOM      5  C6  <0> d   1      27.134  -3.611  34.498  0.00  0.00     0.016 C 
ATOM      6  C7  <0> d   1      26.649  -5.520  32.959  0.00  0.00     0.001 C 
ATOM      7  C9  <0> d   1      28.046  -5.419  32.344  0.00  0.00     0.006 C 
ATOM      8  C10 <0> d   1      28.021  -4.459  31.154  0.00  0.00     0.006 C 
ATOM      9  C11 <0> d   1      27.584  -3.074  31.634  0.00  0.00    -0.005 C 
ATOM     10  C13 <0> d   1      27.526  -2.107  30.467  0.00  0.00     0.001 C 
ATOM     11  C15 <0> d   1      28.858  -1.823  29.765  0.00  0.00     0.008 C 
ATOM     12  C16 <0> d   1      28.607  -0.448  29.088  0.00  0.00     0.033 C 
ATOM     13  C17 <0> d   1      27.477   0.237  29.896  0.00  0.00     0.126 C 
ATOM     14  C20 <0> d   1      27.153  -0.716  31.048  0.00  0.00    -0.014 C 
ATOM     15  C21 <0> d   1      28.066  -0.418  32.239  0.00  0.00     0.018 C 
ATOM     16  C22 <0> d   1      25.708  -0.758  31.508  0.00  0.00     0.012 C 
ATOM     17  C23 <0> d   1      25.621  -1.782  32.651  0.00  0.00     0.007 C 
ATOM     18  C24 <0> d   1      26.179  -3.175  32.231  0.00  0.00    -0.002 C 
ATOM     19  C26 <0> d   1      26.704  -6.471  34.161  0.00  0.00     0.084 C 
ATOM     20  C27 <0> d   1      25.360  -6.461  34.853  0.00  0.00     0.131 C 
ATOM     21  O28 <0> d   1      24.780  -7.492  35.098  0.00  0.00    -0.298 OA
ENDROOT
BRANCH  13  22
ATOM     22  O19 <0> d   1      27.920   1.501  30.395  0.00  0.00    -0.395 OA
ATOM     23  H45 <0> d   1      27.251   1.980  30.902  0.00  0.00     0.210 HD
ENDBRANCH  13  22
TORSDOF 1
ENDMDL
MODEL 126
REMARK CAVERDOCK RESULT:     -10.7      0.000      0.000
REMARK CAVERDOCK CONSTRAINTS:       0.0      0.0      0.0      0.0
REMARK CAVERDOCK TUNNEL: 125    -10.7      3.3    126.3
REMARK  1 active torsions:
REMARK  status: ('A' for Active; 'I' for Inactive)
REMARK    1  A    between atoms: C17_13  and  O19_14 
ROOT
ATOM      1  C1  <0> d   1      23.153  -5.309  35.705  0.00  0.00     0.018 C 
ATOM      2  C2  <0> d   1      24.601  -5.166  35.233  0.00  0.00     0.052 C 
ATOM      3  C4  <0> d   1      24.655  -4.261  33.999  0.00  0.00     0.021 C 
ATOM      4  C5  <0> d   1      26.084  -4.223  33.449  0.00  0.00    -0.035 C 
ATOM      5  C6  <0> d   1      27.039  -3.744  34.543  0.00  0.00     0.016 C 
ATOM      6  C7  <0> d   1      26.498  -5.620  32.982  0.00  0.00     0.001 C 
ATOM      7  C9  <0> d   1      27.906  -5.569  32.384  0.00  0.00     0.006 C 
ATOM      8  C10 <0> d   1      27.933  -4.599  31.202  0.00  0.00     0.006 C 
ATOM      9  C11 <0> d   1      27.544  -3.202  31.689  0.00  0.00    -0.005 C 
ATOM     10  C13 <0> d   1      27.539  -2.224  30.529  0.00  0.00     0.001 C 
ATOM     11  C15 <0> d   1      28.889  -1.987  29.846  0.00  0.00     0.008 C 
ATOM     12  C16 <0> d   1      28.701  -0.598  29.178  0.00  0.00     0.033 C 
ATOM     13  C17 <0> d   1      27.589   0.125  29.978  0.00  0.00     0.126 C 
ATOM     14  C20 <0> d   1      27.213  -0.824  31.118  0.00  0.00    -0.014 C 
ATOM     15  C21 <0> d   1      28.124  -0.571  32.322  0.00  0.00     0.018 C 
ATOM     16  C22 <0> d   1      25.763  -0.812  31.560  0.00  0.00     0.012 C 
ATOM     17  C23 <0> d   1      25.622  -1.841  32.694  0.00  0.00     0.007 C 
ATOM     18  C24 <0> d   1      26.129  -3.251  32.269  0.00  0.00    -0.002 C 
ATOM     19  C26 <0> d   1      26.502  -6.581  34.177  0.00  0.00     0.084 C 
ATOM     20  C27 <0> d   1      25.151  -6.524  34.853  0.00  0.00     0.131 C 
ATOM     21  O28 <0> d   1      24.528  -7.533  35.082  0.00  0.00    -0.298 OA
ENDROOT
BRANCH  13  22
ATOM     22  O19 <0> d   1      28.075   1.367  30.492  0.00  0.00    -0.395 OA
ATOM     23  H45 <0> d   1      28.157   1.388  31.456  0.00  0.00     0.210 HD
ENDBRANCH  13  22
TORSDOF 1
ENDMDL
MODEL 127
REMARK CAVERDOCK RESULT:     -10.5      0.000      0.000
REMARK CAVERDOCK CONSTRAINTS:       0.0      0.0      0.0      0.0
REMARK CAVERDOCK TUNNEL: 126    -10.5      3.3    127.4
REMARK  1 active torsions:
REMARK  status: ('A' for Active; 'I' for Inactive)
REMARK    1  A    between atoms: C17_13  and  O19_14 
ROOT
ATOM      1  C1  <0> d   1      23.051  -5.291  35.699  0.00  0.00     0.018 C 
ATOM      2  C2  <0> d   1      24.519  -5.150  35.289  0.00  0.00     0.052 C 
ATOM      3  C4  <0> d   1      24.619  -4.339  33.995  0.00  0.00     0.021 C 
ATOM      4  C5  <0> d   1      26.072  -4.310  33.514  0.00  0.00    -0.035 C 
ATOM      5  C6  <0> d   1      26.962  -3.728  34.615  0.00  0.00     0.016 C 
ATOM      6  C7  <0> d   1      26.536  -5.728  33.175  0.00  0.00     0.001 C 
ATOM      7  C9  <0> d   1      27.971  -5.690  32.645  0.00  0.00     0.006 C 
ATOM      8  C10 <0> d   1      28.040  -4.811  31.396  0.00  0.00     0.006 C 
ATOM      9  C11 <0> d   1      27.600  -3.390  31.756  0.00  0.00    -0.005 C 
ATOM     10  C13 <0> d   1      27.635  -2.502  30.526  0.00  0.00     0.001 C 
ATOM     11  C15 <0> d   1      29.014  -2.286  29.894  0.00  0.00     0.008 C 
ATOM     12  C16 <0> d   1      28.833  -0.955  29.114  0.00  0.00     0.033 C 
ATOM     13  C17 <0> d   1      27.669  -0.200  29.802  0.00  0.00     0.126 C 
ATOM     14  C20 <0> d   1      27.254  -1.069  30.991  0.00  0.00    -0.014 C 
ATOM     15  C21 <0> d   1      28.097  -0.707  32.216  0.00  0.00     0.018 C 
ATOM     16  C22 <0> d   1      25.783  -1.058  31.359  0.00  0.00     0.012 C 
ATOM     17  C23 <0> d   1      25.604  -2.002  32.559  0.00  0.00     0.007 C 
ATOM     18  C24 <0> d   1      26.159  -3.428  32.268  0.00  0.00    -0.002 C 
ATOM     19  C26 <0> d   1      26.497  -6.597  34.439  0.00  0.00     0.084 C 
ATOM     20  C27 <0> d   1      25.113  -6.520  35.041  0.00  0.00     0.131 C 
ATOM     21  O28 <0> d   1      24.498  -7.523  35.315  0.00  0.00    -0.298 OA
ENDROOT
BRANCH  13  22
ATOM     22  O19 <0> d   1      28.105   1.087  30.244  0.00  0.00    -0.395 OA
ATOM     23  H45 <0> d   1      27.402   1.631  30.626  0.00  0.00     0.210 HD
ENDBRANCH  13  22
TORSDOF 1
ENDMDL
MODEL 128
REMARK CAVERDOCK RESULT:     -10.0      0.000      0.000
REMARK CAVERDOCK CONSTRAINTS:       0.0      0.0      0.0      0.0
REMARK CAVERDOCK TUNNEL: 127    -10.0      3.2    128.1
REMARK  1 active torsions:
REMARK  status: ('A' for Active; 'I' for Inactive)
REMARK    1  A    between atoms: C17_13  and  O19_14 
ROOT
ATOM      1  C1  <0> d   1      23.006  -5.314  35.927  0.00  0.00     0.018 C 
ATOM      2  C2  <0> d   1      24.476  -5.178  35.526  0.00  0.00     0.052 C 
ATOM      3  C4  <0> d   1      24.579  -4.470  34.172  0.00  0.00     0.021 C 
ATOM      4  C5  <0> d   1      26.038  -4.450  33.709  0.00  0.00    -0.035 C 
ATOM      5  C6  <0> d   1      26.901  -3.766  34.771  0.00  0.00     0.016 C 
ATOM      6  C7  <0> d   1      26.533  -5.881  33.489  0.00  0.00     0.001 C 
ATOM      7  C9  <0> d   1      27.974  -5.857  32.975  0.00  0.00     0.006 C 
ATOM      8  C10 <0> d   1      28.044  -5.078  31.661  0.00  0.00     0.006 C 
ATOM      9  C11 <0> d   1      27.574  -3.642  31.903  0.00  0.00    -0.005 C 
ATOM     10  C13 <0> d   1      27.609  -2.853  30.607  0.00  0.00     0.001 C 
ATOM     11  C15 <0> d   1      28.993  -2.661  29.977  0.00  0.00     0.008 C 
ATOM     12  C16 <0> d   1      28.799  -1.399  29.093  0.00  0.00     0.033 C 
ATOM     13  C17 <0> d   1      27.611  -0.615  29.704  0.00  0.00     0.126 C 
ATOM     14  C20 <0> d   1      27.195  -1.396  30.953  0.00  0.00    -0.014 C 
ATOM     15  C21 <0> d   1      28.015  -0.922  32.155  0.00  0.00     0.018 C 
ATOM     16  C22 <0> d   1      25.720  -1.384  31.301  0.00  0.00     0.012 C 
ATOM     17  C23 <0> d   1      25.541  -2.234  32.569  0.00  0.00     0.007 C 
ATOM     18  C24 <0> d   1      26.126  -3.668  32.398  0.00  0.00    -0.002 C 
ATOM     19  C26 <0> d   1      26.492  -6.648  34.816  0.00  0.00     0.084 C 
ATOM     20  C27 <0> d   1      25.098  -6.551  35.393  0.00  0.00     0.131 C 
ATOM     21  O28 <0> d   1      24.498  -7.541  35.738  0.00  0.00    -0.298 OA
ENDROOT
BRANCH  13  22
ATOM     22  O19 <0> d   1      28.017   0.711  30.048  0.00  0.00    -0.395 OA
ATOM     23  H45 <0> d   1      28.039   1.323  29.299  0.00  0.00     0.210 HD
ENDBRANCH  13  22
TORSDOF 1
ENDMDL
MODEL 129
REMARK CAVERDOCK RESULT:      -9.3      0.000      0.000
REMARK CAVERDOCK CONSTRAINTS:       0.0      0.0      0.0      0.0
REMARK CAVERDOCK TUNNEL: 128     -9.3      3.2    129.2
REMARK  1 active torsions:
REMARK  status: ('A' for Active; 'I' for Inactive)
REMARK    1  A    between atoms: C17_13  and  O19_14 
ROOT
ATOM      1  C1  <0> d   1      22.955  -5.336  36.081  0.00  0.00     0.018 C 
ATOM      2  C2  <0> d   1      24.426  -5.236  35.671  0.00  0.00     0.052 C 
ATOM      3  C4  <0> d   1      24.534  -4.568  34.297  0.00  0.00     0.021 C 
ATOM      4  C5  <0> d   1      25.992  -4.585  33.828  0.00  0.00    -0.035 C 
ATOM      5  C6  <0> d   1      26.870  -3.885  34.867  0.00  0.00     0.016 C 
ATOM      6  C7  <0> d   1      26.463  -6.030  33.648  0.00  0.00     0.001 C 
ATOM      7  C9  <0> d   1      27.902  -6.044  33.129  0.00  0.00     0.006 C 
ATOM      8  C10 <0> d   1      27.979  -5.304  31.792  0.00  0.00     0.006 C 
ATOM      9  C11 <0> d   1      27.533  -3.855  31.994  0.00  0.00    -0.005 C 
ATOM     10  C13 <0> d   1      27.576  -3.104  30.676  0.00  0.00     0.001 C 
ATOM     11  C15 <0> d   1      28.959  -2.953  30.036  0.00  0.00     0.008 C 
ATOM     12  C16 <0> d   1      28.782  -1.714  29.116  0.00  0.00     0.033 C 
ATOM     13  C17 <0> d   1      27.609  -0.894  29.708  0.00  0.00     0.126 C 
ATOM     14  C20 <0> d   1      27.186  -1.631  30.980  0.00  0.00    -0.014 C 
ATOM     15  C21 <0> d   1      28.018  -1.136  32.166  0.00  0.00     0.018 C 
ATOM     16  C22 <0> d   1      25.713  -1.585  31.333  0.00  0.00     0.012 C 
ATOM     17  C23 <0> d   1      25.526  -2.395  32.626  0.00  0.00     0.007 C 
ATOM     18  C24 <0> d   1      26.087  -3.843  32.495  0.00  0.00    -0.002 C 
ATOM     19  C26 <0> d   1      26.415  -6.758  34.997  0.00  0.00     0.084 C 
ATOM     20  C27 <0> d   1      25.025  -6.622  35.576  0.00  0.00     0.131 C 
ATOM     21  O28 <0> d   1      24.411  -7.591  35.952  0.00  0.00    -0.298 OA
ENDROOT
BRANCH  13  22
ATOM     22  O19 <0> d   1      28.038   0.435  30.013  0.00  0.00    -0.395 OA
ATOM     23  H45 <0> d   1      28.577   0.843  29.321  0.00  0.00     0.210 HD
ENDBRANCH  13  22
TORSDOF 1
ENDMDL
MODEL 130
REMARK CAVERDOCK RESULT:      -8.0      0.000      0.000
REMARK CAVERDOCK CONSTRAINTS:       0.0      0.0      0.0      0.0
REMARK CAVERDOCK TUNNEL: 129     -8.0      3.1    130.7
REMARK  1 active torsions:
REMARK  status: ('A' for Active; 'I' for Inactive)
REMARK    1  A    between atoms: C17_13  and  O19_14 
ROOT
ATOM      1  C1  <0> d   1      22.653  -5.443  36.034  0.00  0.00     0.018 C 
ATOM      2  C2  <0> d   1      24.149  -5.290  35.752  0.00  0.00     0.052 C 
ATOM      3  C4  <0> d   1      24.354  -4.719  34.346  0.00  0.00     0.021 C 
ATOM      4  C5  <0> d   1      25.848  -4.687  34.014  0.00  0.00    -0.035 C 
ATOM      5  C6  <0> d   1      26.589  -3.865  35.071  0.00  0.00     0.016 C 
ATOM      6  C7  <0> d   1      26.405  -6.111  33.990  0.00  0.00     0.001 C 
ATOM      7  C9  <0> d   1      27.886  -6.082  33.605  0.00  0.00     0.006 C 
ATOM      8  C10 <0> d   1      28.052  -5.438  32.228  0.00  0.00     0.006 C 
ATOM      9  C11 <0> d   1      27.517  -4.005  32.275  0.00  0.00    -0.005 C 
ATOM     10  C13 <0> d   1      27.647  -3.351  30.913  0.00  0.00     0.001 C 
ATOM     11  C15 <0> d   1      29.076  -3.168  30.391  0.00  0.00     0.008 C 
ATOM     12  C16 <0> d   1      28.925  -2.012  29.365  0.00  0.00     0.033 C 
ATOM     13  C17 <0> d   1      27.662  -1.218  29.784  0.00  0.00     0.126 C 
ATOM     14  C20 <0> d   1      27.158  -1.884  31.066  0.00  0.00    -0.014 C 
ATOM     15  C21 <0> d   1      27.848  -1.258  32.280  0.00  0.00     0.018 C 
ATOM     16  C22 <0> d   1      25.657  -1.897  31.279  0.00  0.00     0.012 C 
ATOM     17  C23 <0> d   1      25.389  -2.620  32.609  0.00  0.00     0.007 C 
ATOM     18  C24 <0> d   1      26.032  -4.039  32.641  0.00  0.00    -0.002 C 
ATOM     19  C26 <0> d   1      26.266  -6.741  35.381  0.00  0.00     0.084 C 
ATOM     20  C27 <0> d   1      24.823  -6.643  35.820  0.00  0.00     0.131 C 
ATOM     21  O28 <0> d   1      24.225  -7.615  36.212  0.00  0.00    -0.298 OA
ENDROOT
BRANCH  13  22
ATOM     22  O19 <0> d   1      27.994   0.152  30.022  0.00  0.00    -0.395 OA
ATOM     23  H45 <0> d   1      28.916   0.295  30.276  0.00  0.00     0.210 HD
ENDBRANCH  13  22
TORSDOF 1
ENDMDL
MODEL 131
REMARK CAVERDOCK RESULT:      -6.8      0.000      0.000
REMARK CAVERDOCK CONSTRAINTS:       0.2      0.0      0.0      0.0
REMARK CAVERDOCK TUNNEL: 130     -6.8      3.1    131.4
REMARK  1 active torsions:
REMARK  status: ('A' for Active; 'I' for Inactive)
REMARK    1  A    between atoms: C17_13  and  O19_14 
ROOT
ATOM      1  C1  <0> d   1      28.236  -0.109  30.731  0.00  0.00     0.018 C 
ATOM      2  C2  <0> d   1      27.880  -1.597  30.704  0.00  0.00     0.052 C 
ATOM      3  C4  <0> d   1      27.314  -2.018  32.062  0.00  0.00     0.021 C 
ATOM      4  C5  <0> d   1      27.080  -3.531  32.078  0.00  0.00    -0.035 C 
ATOM      5  C6  <0> d   1      26.142  -3.914  30.932  0.00  0.00     0.016 C 
ATOM      6  C7  <0> d   1      28.413  -4.264  31.917  0.00  0.00     0.001 C 
ATOM      7  C9  <0> d   1      28.183  -5.776  31.987  0.00  0.00     0.006 C 
ATOM      8  C10 <0> d   1      27.550  -6.143  33.329  0.00  0.00     0.006 C 
ATOM      9  C11 <0> d   1      26.205  -5.426  33.464  0.00  0.00    -0.005 C 
ATOM     10  C13 <0> d   1      25.566  -5.754  34.800  0.00  0.00     0.001 C 
ATOM     11  C15 <0> d   1      25.195  -7.224  35.022  0.00  0.00     0.008 C 
ATOM     12  C16 <0> d   1      24.092  -7.142  36.112  0.00  0.00     0.033 C 
ATOM     13  C17 <0> d   1      23.475  -5.725  36.004  0.00  0.00     0.126 C 
ATOM     14  C20 <0> d   1      24.180  -5.053  34.823  0.00  0.00    -0.014 C 
ATOM     15  C21 <0> d   1      23.439  -5.381  33.524  0.00  0.00     0.018 C 
ATOM     16  C22 <0> d   1      24.398  -3.556  34.926  0.00  0.00     0.012 C 
ATOM     17  C23 <0> d   1      25.125  -3.111  33.647  0.00  0.00     0.007 C 
ATOM     18  C24 <0> d   1      26.439  -3.914  33.413  0.00  0.00    -0.002 C 
ATOM     19  C26 <0> d   1      29.028  -3.918  30.556  0.00  0.00     0.084 C 
ATOM     20  C27 <0> d   1      29.124  -2.415  30.432  0.00  0.00     0.131 C 
ATOM     21  O28 <0> d   1      30.163  -1.882  30.125  0.00  0.00    -0.298 OA
ENDROOT
BRANCH  13  22
ATOM     22  O19 <0> d   1      22.068  -5.814  35.769  0.00  0.00    -0.395 OA
ATOM     23  H45 <0> d   1      21.784  -5.429  34.928  0.00  0.00     0.210 HD
ENDBRANCH  13  22
TORSDOF 1
ENDMDL
MODEL 132
REMARK CAVERDOCK RESULT:      -5.8      0.000      0.000
REMARK CAVERDOCK CONSTRAINTS:       0.0      0.0      0.0      0.0
REMARK CAVERDOCK TUNNEL: 131     -5.8      3.0    132.2
REMARK  1 active torsions:
REMARK  status: ('A' for Active; 'I' for Inactive)
REMARK    1  A    between atoms: C17_13  and  O19_14 
ROOT
ATOM      1  C1  <0> d   1      23.525  -8.111  34.366  0.00  0.00     0.018 C 
ATOM      2  C2  <0> d   1      23.949  -6.651  34.536  0.00  0.00     0.052 C 
ATOM      3  C4  <0> d   1      25.078  -6.323  33.555  0.00  0.00     0.021 C 
ATOM      4  C5  <0> d   1      25.591  -4.904  33.813  0.00  0.00    -0.035 C 
ATOM      5  C6  <0> d   1      24.433  -3.912  33.693  0.00  0.00     0.016 C 
ATOM      6  C7  <0> d   1      26.196  -4.818  35.216  0.00  0.00     0.001 C 
ATOM      7  C9  <0> d   1      26.756  -3.414  35.453  0.00  0.00     0.006 C 
ATOM      8  C10 <0> d   1      27.827  -3.099  34.408  0.00  0.00     0.006 C 
ATOM      9  C11 <0> d   1      27.202  -3.161  33.012  0.00  0.00    -0.005 C 
ATOM     10  C13 <0> d   1      28.251  -2.877  31.953  0.00  0.00     0.001 C 
ATOM     11  C15 <0> d   1      28.877  -1.480  31.989  0.00  0.00     0.008 C 
ATOM     12  C16 <0> d   1      29.397  -1.296  30.536  0.00  0.00     0.033 C 
ATOM     13  C17 <0> d   1      28.547  -2.236  29.646  0.00  0.00     0.126 C 
ATOM     14  C20 <0> d   1      27.522  -2.882  30.582  0.00  0.00    -0.014 C 
ATOM     15  C21 <0> d   1      26.280  -1.994  30.679  0.00  0.00     0.018 C 
ATOM     16  C22 <0> d   1      27.111  -4.305  30.259  0.00  0.00     0.012 C 
ATOM     17  C23 <0> d   1      26.097  -4.742  31.328  0.00  0.00     0.007 C 
ATOM     18  C24 <0> d   1      26.660  -4.571  32.771  0.00  0.00    -0.002 C 
ATOM     19  C26 <0> d   1      25.111  -5.102  36.262  0.00  0.00     0.084 C 
ATOM     20  C27 <0> d   1      24.460  -6.428  35.943  0.00  0.00     0.131 C 
ATOM     21  O28 <0> d   1      24.353  -7.286  36.786  0.00  0.00    -0.298 OA
ENDROOT
BRANCH  13  22
ATOM     22  O19 <0> d   1      27.893  -1.489  28.618  0.00  0.00    -0.395 OA
ATOM     23  H45 <0> d   1      28.031  -1.841  27.728  0.00  0.00     0.210 HD
ENDBRANCH  13  22
TORSDOF 1
ENDMDL
MODEL 133
REMARK CAVERDOCK RESULT:      -5.1      0.000      0.000
REMARK CAVERDOCK CONSTRAINTS:       0.0      0.0      0.0      0.0
REMARK CAVERDOCK TUNNEL: 132     -5.1      3.0    133.2
REMARK  1 active torsions:
REMARK  status: ('A' for Active; 'I' for Inactive)
REMARK    1  A    between atoms: C17_13  and  O19_14 
ROOT
ATOM      1  C1  <0> d   1      23.476  -8.340  34.413  0.00  0.00     0.018 C 
ATOM      2  C2  <0> d   1      23.858  -6.869  34.593  0.00  0.00     0.052 C 
ATOM      3  C4  <0> d   1      25.012  -6.517  33.651  0.00  0.00     0.021 C 
ATOM      4  C5  <0> d   1      25.482  -5.085  33.923  0.00  0.00    -0.035 C 
ATOM      5  C6  <0> d   1      24.305  -4.122  33.758  0.00  0.00     0.016 C 
ATOM      6  C7  <0> d   1      26.034  -4.981  35.346  0.00  0.00     0.001 C 
ATOM      7  C9  <0> d   1      26.552  -3.563  35.597  0.00  0.00     0.006 C 
ATOM      8  C10 <0> d   1      27.651  -3.225  34.589  0.00  0.00     0.006 C 
ATOM      9  C11 <0> d   1      27.077  -3.306  33.173  0.00  0.00    -0.005 C 
ATOM     10  C13 <0> d   1      28.155  -2.999  32.151  0.00  0.00     0.001 C 
ATOM     11  C15 <0> d   1      28.746  -1.587  32.203  0.00  0.00     0.008 C 
ATOM     12  C16 <0> d   1      29.312  -1.394  30.770  0.00  0.00     0.033 C 
ATOM     13  C17 <0> d   1      28.518  -2.357  29.853  0.00  0.00     0.126 C 
ATOM     14  C20 <0> d   1      27.476  -3.025  30.754  0.00  0.00    -0.014 C 
ATOM     15  C21 <0> d   1      26.210  -2.167  30.805  0.00  0.00     0.018 C 
ATOM     16  C22 <0> d   1      27.111  -4.459  30.422  0.00  0.00     0.012 C 
ATOM     17  C23 <0> d   1      26.071  -4.918  31.457  0.00  0.00     0.007 C 
ATOM     18  C24 <0> d   1      26.578  -4.729  32.918  0.00  0.00    -0.002 C 
ATOM     19  C26 <0> d   1      24.920  -5.288  36.354  0.00  0.00     0.084 C 
ATOM     20  C27 <0> d   1      24.314  -6.631  36.016  0.00  0.00     0.131 C 
ATOM     21  O28 <0> d   1      24.197  -7.489  36.858  0.00  0.00    -0.298 OA
ENDROOT
BRANCH  13  22
ATOM     22  O19 <0> d   1      27.883  -1.628  28.800  0.00  0.00    -0.395 OA
ATOM     23  H45 <0> d   1      28.456  -0.979  28.370  0.00  0.00     0.210 HD
ENDBRANCH  13  22
TORSDOF 1
ENDMDL
MODEL 134
REMARK CAVERDOCK RESULT:      -3.7      0.000      0.000
REMARK CAVERDOCK CONSTRAINTS:       0.0      0.0      0.0      0.0
REMARK CAVERDOCK TUNNEL: 133     -3.7      3.0    134.5
REMARK  1 active torsions:
REMARK  status: ('A' for Active; 'I' for Inactive)
REMARK    1  A    between atoms: C17_13  and  O19_14 
ROOT
ATOM      1  C1  <0> d   1      23.422  -8.628  34.413  0.00  0.00     0.018 C 
ATOM      2  C2  <0> d   1      23.776  -7.153  34.612  0.00  0.00     0.052 C 
ATOM      3  C4  <0> d   1      24.946  -6.775  33.699  0.00  0.00     0.021 C 
ATOM      4  C5  <0> d   1      25.386  -5.338  33.991  0.00  0.00    -0.035 C 
ATOM      5  C6  <0> d   1      24.198  -4.393  33.807  0.00  0.00     0.016 C 
ATOM      6  C7  <0> d   1      25.906  -5.236  35.426  0.00  0.00     0.001 C 
ATOM      7  C9  <0> d   1      26.395  -3.812  35.700  0.00  0.00     0.006 C 
ATOM      8  C10 <0> d   1      27.510  -3.450  34.719  0.00  0.00     0.006 C 
ATOM      9  C11 <0> d   1      26.969  -3.528  33.290  0.00  0.00    -0.005 C 
ATOM     10  C13 <0> d   1      28.064  -3.197  32.294  0.00  0.00     0.001 C 
ATOM     11  C15 <0> d   1      28.631  -1.775  32.370  0.00  0.00     0.008 C 
ATOM     12  C16 <0> d   1      29.225  -1.563  30.951  0.00  0.00     0.033 C 
ATOM     13  C17 <0> d   1      28.466  -2.531  30.010  0.00  0.00     0.126 C 
ATOM     14  C20 <0> d   1      27.417  -3.222  30.883  0.00  0.00    -0.014 C 
ATOM     15  C21 <0> d   1      26.136  -2.385  30.912  0.00  0.00     0.018 C 
ATOM     16  C22 <0> d   1      27.082  -4.659  30.532  0.00  0.00     0.012 C 
ATOM     17  C23 <0> d   1      26.026  -5.142  31.540  0.00  0.00     0.007 C 
ATOM     18  C24 <0> d   1      26.498  -4.957  33.013  0.00  0.00    -0.002 C 
ATOM     19  C26 <0> d   1      24.774  -5.569  36.407  0.00  0.00     0.084 C 
ATOM     20  C27 <0> d   1      24.197  -6.919  36.046  0.00  0.00     0.131 C 
ATOM     21  O28 <0> d   1      24.076  -7.785  36.879  0.00  0.00    -0.298 OA
ENDROOT
BRANCH  13  22
ATOM     22  O19 <0> d   1      27.843  -1.804  28.949  0.00  0.00    -0.395 OA
ATOM     23  H45 <0> d   1      27.509  -0.935  29.211  0.00  0.00     0.210 HD
ENDBRANCH  13  22
TORSDOF 1
ENDMDL
MODEL 135
REMARK CAVERDOCK RESULT:      -2.7      0.000      0.000
REMARK CAVERDOCK CONSTRAINTS:       0.0      0.0      0.0      0.0
REMARK CAVERDOCK TUNNEL: 134     -2.7      3.0    135.3
REMARK  1 active torsions:
REMARK  status: ('A' for Active; 'I' for Inactive)
REMARK    1  A    between atoms: C17_13  and  O19_14 
ROOT
ATOM      1  C1  <0> d   1      23.234  -8.625  34.614  0.00  0.00     0.018 C 
ATOM      2  C2  <0> d   1      23.636  -7.153  34.729  0.00  0.00     0.052 C 
ATOM      3  C4  <0> d   1      24.841  -6.876  33.826  0.00  0.00     0.021 C 
ATOM      4  C5  <0> d   1      25.326  -5.439  34.037  0.00  0.00    -0.035 C 
ATOM      5  C6  <0> d   1      24.177  -4.467  33.761  0.00  0.00     0.016 C 
ATOM      6  C7  <0> d   1      25.812  -5.262  35.477  0.00  0.00     0.001 C 
ATOM      7  C9  <0> d   1      26.345  -3.841  35.672  0.00  0.00     0.006 C 
ATOM      8  C10 <0> d   1      27.498  -3.581  34.701  0.00  0.00     0.006 C 
ATOM      9  C11 <0> d   1      26.990  -3.734  33.266  0.00  0.00    -0.005 C 
ATOM     10  C13 <0> d   1      28.122  -3.506  32.281  0.00  0.00     0.001 C 
ATOM     11  C15 <0> d   1      28.737  -2.103  32.282  0.00  0.00     0.008 C 
ATOM     12  C16 <0> d   1      29.374  -2.003  30.869  0.00  0.00     0.033 C 
ATOM     13  C17 <0> d   1      28.605  -3.004  29.971  0.00  0.00     0.126 C 
ATOM     14  C20 <0> d   1      27.509  -3.600  30.857  0.00  0.00    -0.014 C 
ATOM     15  C21 <0> d   1      26.259  -2.719  30.797  0.00  0.00     0.018 C 
ATOM     16  C22 <0> d   1      27.132  -5.044  30.590  0.00  0.00     0.012 C 
ATOM     17  C23 <0> d   1      26.034  -5.425  31.597  0.00  0.00     0.007 C 
ATOM     18  C24 <0> d   1      26.475  -5.161  33.068  0.00  0.00    -0.002 C 
ATOM     19  C26 <0> d   1      24.645  -5.491  36.446  0.00  0.00     0.084 C 
ATOM     20  C27 <0> d   1      24.029  -6.841  36.156  0.00  0.00     0.131 C 
ATOM     21  O28 <0> d   1      23.855  -7.647  37.039  0.00  0.00    -0.298 OA
ENDROOT
BRANCH  13  22
ATOM     22  O19 <0> d   1      28.036  -2.327  28.849  0.00  0.00    -0.395 OA
ATOM     23  H45 <0> d   1      28.431  -2.570  28.000  0.00  0.00     0.210 HD
ENDBRANCH  13  22
TORSDOF 1
ENDMDL
MODEL 136
REMARK CAVERDOCK RESULT:      -0.7      0.000      0.000
REMARK CAVERDOCK CONSTRAINTS:       0.0      0.0      0.0      0.0
REMARK CAVERDOCK TUNNEL: 135     -0.7      3.0    136.3
REMARK  1 active torsions:
REMARK  status: ('A' for Active; 'I' for Inactive)
REMARK    1  A    between atoms: C17_13  and  O19_14 
ROOT
ATOM      1  C1  <0> d   1      23.382  -9.009  34.661  0.00  0.00     0.018 C 
ATOM      2  C2  <0> d   1      23.693  -7.512  34.723  0.00  0.00     0.052 C 
ATOM      3  C4  <0> d   1      24.922  -7.204  33.862  0.00  0.00     0.021 C 
ATOM      4  C5  <0> d   1      25.313  -5.733  34.026  0.00  0.00    -0.035 C 
ATOM      5  C6  <0> d   1      24.125  -4.845  33.652  0.00  0.00     0.016 C 
ATOM      6  C7  <0> d   1      25.719  -5.462  35.476  0.00  0.00     0.001 C 
ATOM      7  C9  <0> d   1      26.159  -4.004  35.626  0.00  0.00     0.006 C 
ATOM      8  C10 <0> d   1      27.340  -3.721  34.697  0.00  0.00     0.006 C 
ATOM      9  C11 <0> d   1      26.911  -3.968  33.249  0.00  0.00    -0.005 C 
ATOM     10  C13 <0> d   1      28.073  -3.718  32.307  0.00  0.00     0.001 C 
ATOM     11  C15 <0> d   1      28.607  -2.282  32.267  0.00  0.00     0.008 C 
ATOM     12  C16 <0> d   1      29.304  -2.209  30.881  0.00  0.00     0.033 C 
ATOM     13  C17 <0> d   1      28.637  -3.294  29.999  0.00  0.00     0.126 C 
ATOM     14  C20 <0> d   1      27.536  -3.914  30.863  0.00  0.00    -0.014 C 
ATOM     15  C21 <0> d   1      26.242  -3.112  30.704  0.00  0.00     0.018 C 
ATOM     16  C22 <0> d   1      27.256  -5.388  30.649  0.00  0.00     0.012 C 
ATOM     17  C23 <0> d   1      26.135  -5.787  31.623  0.00  0.00     0.007 C 
ATOM     18  C24 <0> d   1      26.489  -5.431  33.097  0.00  0.00    -0.002 C 
ATOM     19  C26 <0> d   1      24.522  -5.716  36.401  0.00  0.00     0.084 C 
ATOM     20  C27 <0> d   1      23.999  -7.112  36.150  0.00  0.00     0.131 C 
ATOM     21  O28 <0> d   1      23.830  -7.885  37.061  0.00  0.00    -0.298 OA
ENDROOT
BRANCH  13  22
ATOM     22  O19 <0> d   1      28.084  -2.703  28.821  0.00  0.00    -0.395 OA
ATOM     23  H45 <0> d   1      27.186  -2.362  28.936  0.00  0.00     0.210 HD
ENDBRANCH  13  22
TORSDOF 1
ENDMDL
MODEL 137
REMARK CAVERDOCK RESULT:       0.7      0.000      0.000
REMARK CAVERDOCK CONSTRAINTS:       0.0      0.0      0.0      0.0
REMARK CAVERDOCK TUNNEL: 136      0.7      3.0    137.1
REMARK  1 active torsions:
REMARK  status: ('A' for Active; 'I' for Inactive)
REMARK    1  A    between atoms: C17_13  and  O19_14 
ROOT
ATOM      1  C1  <0> d   1      23.176  -9.092  34.652  0.00  0.00     0.018 C 
ATOM      2  C2  <0> d   1      23.551  -7.612  34.764  0.00  0.00     0.052 C 
ATOM      3  C4  <0> d   1      24.780  -7.324  33.897  0.00  0.00     0.021 C 
ATOM      4  C5  <0> d   1      25.234  -5.877  34.109  0.00  0.00    -0.035 C 
ATOM      5  C6  <0> d   1      24.079  -4.927  33.786  0.00  0.00     0.016 C 
ATOM      6  C7  <0> d   1      25.671  -5.678  35.561  0.00  0.00     0.001 C 
ATOM      7  C9  <0> d   1      26.174  -4.246  35.759  0.00  0.00     0.006 C 
ATOM      8  C10 <0> d   1      27.353  -3.977  34.822  0.00  0.00     0.006 C 
ATOM      9  C11 <0> d   1      26.894  -4.152  33.373  0.00  0.00    -0.005 C 
ATOM     10  C13 <0> d   1      28.053  -3.915  32.423  0.00  0.00     0.001 C 
ATOM     11  C15 <0> d   1      28.645  -2.502  32.428  0.00  0.00     0.008 C 
ATOM     12  C16 <0> d   1      29.326  -2.406  31.035  0.00  0.00     0.033 C 
ATOM     13  C17 <0> d   1      28.602  -3.428  30.124  0.00  0.00     0.126 C 
ATOM     14  C20 <0> d   1      27.488  -4.034  30.981  0.00  0.00    -0.014 C 
ATOM     15  C21 <0> d   1      26.226  -3.174  30.872  0.00  0.00     0.018 C 
ATOM     16  C22 <0> d   1      27.143  -5.487  30.717  0.00  0.00     0.012 C 
ATOM     17  C23 <0> d   1      26.020  -5.875  31.692  0.00  0.00     0.007 C 
ATOM     18  C24 <0> d   1      26.409  -5.590  33.174  0.00  0.00    -0.002 C 
ATOM     19  C26 <0> d   1      24.477  -5.917  36.495  0.00  0.00     0.084 C 
ATOM     20  C27 <0> d   1      23.893  -7.279  36.200  0.00  0.00     0.131 C 
ATOM     21  O28 <0> d   1      23.704  -8.079  37.085  0.00  0.00    -0.298 OA
ENDROOT
BRANCH  13  22
ATOM     22  O19 <0> d   1      28.057  -2.772  28.977  0.00  0.00    -0.395 OA
ATOM     23  H45 <0> d   1      28.725  -2.417  28.373  0.00  0.00     0.210 HD
ENDBRANCH  13  22
TORSDOF 1
ENDMDL
MODEL 138
REMARK CAVERDOCK RESULT:       2.7      0.000      0.000
REMARK CAVERDOCK CONSTRAINTS:       0.0      0.0      0.0      0.0
REMARK CAVERDOCK TUNNEL: 137      2.7      2.9    138.1
REMARK  1 active torsions:
REMARK  status: ('A' for Active; 'I' for Inactive)
REMARK    1  A    between atoms: C17_13  and  O19_14 
ROOT
ATOM      1  C1  <0> d   1      23.142  -9.112  34.992  0.00  0.00     0.018 C 
ATOM      2  C2  <0> d   1      23.573  -7.645  35.048  0.00  0.00     0.052 C 
ATOM      3  C4  <0> d   1      24.790  -7.429  34.144  0.00  0.00     0.021 C 
ATOM      4  C5  <0> d   1      25.301  -5.994  34.301  0.00  0.00    -0.035 C 
ATOM      5  C6  <0> d   1      24.175  -5.012  33.975  0.00  0.00     0.016 C 
ATOM      6  C7  <0> d   1      25.781  -5.768  35.736  0.00  0.00     0.001 C 
ATOM      7  C9  <0> d   1      26.341  -4.351  35.876  0.00  0.00     0.006 C 
ATOM      8  C10 <0> d   1      27.505  -4.154  34.905  0.00  0.00     0.006 C 
ATOM      9  C11 <0> d   1      27.005  -4.356  33.473  0.00  0.00    -0.005 C 
ATOM     10  C13 <0> d   1      28.148  -4.191  32.489  0.00  0.00     0.001 C 
ATOM     11  C15 <0> d   1      28.792  -2.802  32.437  0.00  0.00     0.008 C 
ATOM     12  C16 <0> d   1      29.441  -2.774  31.026  0.00  0.00     0.033 C 
ATOM     13  C17 <0> d   1      28.659  -3.795  30.164  0.00  0.00     0.126 C 
ATOM     14  C20 <0> d   1      27.545  -4.333  31.065  0.00  0.00    -0.014 C 
ATOM     15  C21 <0> d   1      26.313  -3.430  30.959  0.00  0.00     0.018 C 
ATOM     16  C22 <0> d   1      27.140  -5.779  30.855  0.00  0.00     0.012 C 
ATOM     17  C23 <0> d   1      26.028  -6.095  31.868  0.00  0.00     0.007 C 
ATOM     18  C24 <0> d   1      26.463  -5.779  33.330  0.00  0.00    -0.002 C 
ATOM     19  C26 <0> d   1      24.602  -5.933  36.703  0.00  0.00     0.084 C 
ATOM     20  C27 <0> d   1      23.961  -7.281  36.465  0.00  0.00     0.131 C 
ATOM     21  O28 <0> d   1      23.765  -8.046  37.379  0.00  0.00    -0.298 OA
ENDROOT
BRANCH  13  22
ATOM     22  O19 <0> d   1      28.111  -3.154  29.010  0.00  0.00    -0.395 OA
ATOM     23  H45 <0> d   1      27.803  -3.767  28.328  0.00  0.00     0.210 HD
ENDBRANCH  13  22
TORSDOF 1
ENDMDL
MODEL 139
REMARK CAVERDOCK RESULT:       4.6      0.000      0.000
REMARK CAVERDOCK CONSTRAINTS:       0.1      0.0      0.0      0.0
REMARK CAVERDOCK TUNNEL: 138      4.6      2.9    139.1
REMARK  1 active torsions:
REMARK  status: ('A' for Active; 'I' for Inactive)
REMARK    1  A    between atoms: C17_13  and  O19_14 
ROOT
ATOM      1  C1  <0> d   1      30.617  -5.445  30.873  0.00  0.00     0.018 C 
ATOM      2  C2  <0> d   1      29.402  -4.702  31.433  0.00  0.00     0.052 C 
ATOM      3  C4  <0> d   1      28.467  -5.694  32.130  0.00  0.00     0.021 C 
ATOM      4  C5  <0> d   1      27.190  -4.975  32.575  0.00  0.00    -0.035 C 
ATOM      5  C6  <0> d   1      27.557  -3.805  33.490  0.00  0.00     0.016 C 
ATOM      6  C7  <0> d   1      26.435  -4.452  31.352  0.00  0.00     0.001 C 
ATOM      7  C9  <0> d   1      25.134  -3.780  31.795  0.00  0.00     0.006 C 
ATOM      8  C10 <0> d   1      24.262  -4.785  32.550  0.00  0.00     0.006 C 
ATOM      9  C11 <0> d   1      25.018  -5.277  33.786  0.00  0.00    -0.005 C 
ATOM     10  C13 <0> d   1      24.185  -6.296  34.540  0.00  0.00     0.001 C 
ATOM     11  C15 <0> d   1      22.866  -5.780  35.126  0.00  0.00     0.008 C 
ATOM     12  C16 <0> d   1      22.576  -6.792  36.268  0.00  0.00     0.033 C 
ATOM     13  C17 <0> d   1      23.942  -7.400  36.672  0.00  0.00     0.126 C 
ATOM     14  C20 <0> d   1      24.986  -6.683  35.813  0.00  0.00    -0.014 C 
ATOM     15  C21 <0> d   1      25.445  -5.404  36.517  0.00  0.00     0.018 C 
ATOM     16  C22 <0> d   1      26.194  -7.499  35.393  0.00  0.00     0.012 C 
ATOM     17  C23 <0> d   1      27.087  -6.586  34.538  0.00  0.00     0.007 C 
ATOM     18  C24 <0> d   1      26.310  -5.965  33.338  0.00  0.00    -0.002 C 
ATOM     19  C26 <0> d   1      27.300  -3.421  30.616  0.00  0.00     0.084 C 
ATOM     20  C27 <0> d   1      28.642  -4.043  30.303  0.00  0.00     0.131 C 
ATOM     21  O28 <0> d   1      29.093  -4.016  29.183  0.00  0.00    -0.298 OA
ENDROOT
BRANCH  13  22
ATOM     22  O19 <0> d   1      24.191  -7.178  38.062  0.00  0.00    -0.395 OA
ATOM     23  H45 <0> d   1      23.402  -6.949  38.572  0.00  0.00     0.210 HD
ENDBRANCH  13  22
TORSDOF 1
ENDMDL
MODEL 140
REMARK CAVERDOCK RESULT:       5.7      0.000      0.000
REMARK CAVERDOCK CONSTRAINTS:       0.0      0.0      0.0      0.0
REMARK CAVERDOCK TUNNEL: 139      5.7      2.9    140.1
REMARK  1 active torsions:
REMARK  status: ('A' for Active; 'I' for Inactive)
REMARK    1  A    between atoms: C17_13  and  O19_14 
ROOT
ATOM      1  C1  <0> d   1      18.661  -5.533  35.105  0.00  0.00     0.018 C 
ATOM      2  C2  <0> d   1      19.803  -5.952  34.177  0.00  0.00     0.052 C 
ATOM      3  C4  <0> d   1      21.120  -5.353  34.677  0.00  0.00     0.021 C 
ATOM      4  C5  <0> d   1      22.240  -5.661  33.680  0.00  0.00    -0.035 C 
ATOM      5  C6  <0> d   1      22.346  -7.175  33.484  0.00  0.00     0.016 C 
ATOM      6  C7  <0> d   1      21.939  -4.990  32.338  0.00  0.00     0.001 C 
ATOM      7  C9  <0> d   1      23.084  -5.256  31.358  0.00  0.00     0.006 C 
ATOM      8  C10 <0> d   1      24.393  -4.707  31.929  0.00  0.00     0.006 C 
ATOM      9  C11 <0> d   1      24.695  -5.407  33.256  0.00  0.00    -0.005 C 
ATOM     10  C13 <0> d   1      25.977  -4.863  33.857  0.00  0.00     0.001 C 
ATOM     11  C15 <0> d   1      27.253  -5.102  33.043  0.00  0.00     0.008 C 
ATOM     12  C16 <0> d   1      28.372  -5.000  34.115  0.00  0.00     0.033 C 
ATOM     13  C17 <0> d   1      27.707  -5.328  35.474  0.00  0.00     0.126 C 
ATOM     14  C20 <0> d   1      26.251  -5.675  35.152  0.00  0.00    -0.014 C 
ATOM     15  C21 <0> d   1      26.134  -7.168  34.833  0.00  0.00     0.018 C 
ATOM     16  C22 <0> d   1      25.216  -5.290  36.191  0.00  0.00     0.012 C 
ATOM     17  C23 <0> d   1      23.843  -5.721  35.650  0.00  0.00     0.007 C 
ATOM     18  C24 <0> d   1      23.558  -5.125  34.239  0.00  0.00    -0.002 C 
ATOM     19  C26 <0> d   1      20.643  -5.567  31.754  0.00  0.00     0.084 C 
ATOM     20  C27 <0> d   1      19.542  -5.431  32.781  0.00  0.00     0.131 C 
ATOM     21  O28 <0> d   1      18.486  -4.921  32.495  0.00  0.00    -0.298 OA
ENDROOT
BRANCH  13  22
ATOM     22  O19 <0> d   1      28.365  -6.435  36.095  0.00  0.00    -0.395 OA
ATOM     23  H45 <0> d   1      28.388  -7.234  35.551  0.00  0.00     0.210 HD
ENDBRANCH  13  22
TORSDOF 1
ENDMDL
MODEL 141
REMARK CAVERDOCK RESULT:       7.5      0.000      0.000
REMARK CAVERDOCK CONSTRAINTS:       0.1      0.0      0.0      0.0
REMARK CAVERDOCK TUNNEL: 140      7.5      2.9    141.1
REMARK  1 active torsions:
REMARK  status: ('A' for Active; 'I' for Inactive)
REMARK    1  A    between atoms: C17_13  and  O19_14 
ROOT
ATOM      1  C1  <0> d   1      18.754  -5.569  35.523  0.00  0.00     0.018 C 
ATOM      2  C2  <0> d   1      19.850  -5.976  34.536  0.00  0.00     0.052 C 
ATOM      3  C4  <0> d   1      21.189  -5.378  34.976  0.00  0.00     0.021 C 
ATOM      4  C5  <0> d   1      22.259  -5.675  33.922  0.00  0.00    -0.035 C 
ATOM      5  C6  <0> d   1      22.358  -7.186  33.707  0.00  0.00     0.016 C 
ATOM      6  C7  <0> d   1      21.891  -4.992  32.603  0.00  0.00     0.001 C 
ATOM      7  C9  <0> d   1      22.987  -5.245  31.566  0.00  0.00     0.006 C 
ATOM      8  C10 <0> d   1      24.321  -4.698  32.077  0.00  0.00     0.006 C 
ATOM      9  C11 <0> d   1      24.690  -5.410  33.380  0.00  0.00    -0.005 C 
ATOM     10  C13 <0> d   1      25.999  -4.868  33.923  0.00  0.00     0.001 C 
ATOM     11  C15 <0> d   1      27.233  -5.096  33.045  0.00  0.00     0.008 C 
ATOM     12  C16 <0> d   1      28.404  -5.001  34.062  0.00  0.00     0.033 C 
ATOM     13  C17 <0> d   1      27.806  -5.343  35.449  0.00  0.00     0.126 C 
ATOM     14  C20 <0> d   1      26.338  -5.691  35.195  0.00  0.00    -0.014 C 
ATOM     15  C21 <0> d   1      26.208  -7.181  34.868  0.00  0.00     0.018 C 
ATOM     16  C22 <0> d   1      25.354  -5.319  36.287  0.00  0.00     0.012 C 
ATOM     17  C23 <0> d   1      23.957  -5.748  35.811  0.00  0.00     0.007 C 
ATOM     18  C24 <0> d   1      23.601  -5.139  34.421  0.00  0.00    -0.002 C 
ATOM     19  C26 <0> d   1      20.569  -5.567  32.078  0.00  0.00     0.084 C 
ATOM     20  C27 <0> d   1      19.520  -5.443  33.158  0.00  0.00     0.131 C 
ATOM     21  O28 <0> d   1      18.449  -4.933  32.929  0.00  0.00    -0.298 OA
ENDROOT
BRANCH  13  22
ATOM     22  O19 <0> d   1      28.497  -6.454  36.026  0.00  0.00    -0.395 OA
ATOM     23  H45 <0> d   1      28.180  -6.700  36.907  0.00  0.00     0.210 HD
ENDBRANCH  13  22
TORSDOF 1
ENDMDL
MODEL 142
REMARK CAVERDOCK RESULT:       7.3      0.000      0.000
REMARK CAVERDOCK CONSTRAINTS:       0.1      0.0      0.0      0.0
REMARK CAVERDOCK TUNNEL: 141      7.3      2.9    142.1
REMARK  1 active torsions:
REMARK  status: ('A' for Active; 'I' for Inactive)
REMARK    1  A    between atoms: C17_13  and  O19_14 
ROOT
ATOM      1  C1  <0> d   1      18.683  -5.635  35.075  0.00  0.00     0.018 C 
ATOM      2  C2  <0> d   1      19.869  -6.006  34.183  0.00  0.00     0.052 C 
ATOM      3  C4  <0> d   1      21.158  -5.421  34.767  0.00  0.00     0.021 C 
ATOM      4  C5  <0> d   1      22.324  -5.680  33.808  0.00  0.00    -0.035 C 
ATOM      5  C6  <0> d   1      22.451  -7.182  33.553  0.00  0.00     0.016 C 
ATOM      6  C7  <0> d   1      22.078  -4.953  32.484  0.00  0.00     0.001 C 
ATOM      7  C9  <0> d   1      23.268  -5.169  31.547  0.00  0.00     0.006 C 
ATOM      8  C10 <0> d   1      24.545  -4.637  32.199  0.00  0.00     0.006 C 
ATOM      9  C11 <0> d   1      24.793  -5.392  33.507  0.00  0.00    -0.005 C 
ATOM     10  C13 <0> d   1      26.043  -4.866  34.188  0.00  0.00     0.001 C 
ATOM     11  C15 <0> d   1      27.356  -5.061  33.422  0.00  0.00     0.008 C 
ATOM     12  C16 <0> d   1      28.425  -4.998  34.547  0.00  0.00     0.033 C 
ATOM     13  C17 <0> d   1      27.702  -5.389  35.860  0.00  0.00     0.126 C 
ATOM     14  C20 <0> d   1      26.265  -5.731  35.458  0.00  0.00    -0.014 C 
ATOM     15  C21 <0> d   1      26.175  -7.209  35.071  0.00  0.00     0.018 C 
ATOM     16  C22 <0> d   1      25.181  -5.397  36.464  0.00  0.00     0.012 C 
ATOM     17  C23 <0> d   1      23.837  -5.814  35.845  0.00  0.00     0.007 C 
ATOM     18  C24 <0> d   1      23.611  -5.159  34.449  0.00  0.00    -0.002 C 
ATOM     19  C26 <0> d   1      20.814  -5.513  31.818  0.00  0.00     0.084 C 
ATOM     20  C27 <0> d   1      19.667  -5.428  32.799  0.00  0.00     0.131 C 
ATOM     21  O28 <0> d   1      18.620  -4.913  32.488  0.00  0.00    -0.298 OA
ENDROOT
BRANCH  13  22
ATOM     22  O19 <0> d   1      28.341  -6.517  36.462  0.00  0.00    -0.395 OA
ATOM     23  H45 <0> d   1      28.441  -7.275  35.869  0.00  0.00     0.210 HD
ENDBRANCH  13  22
TORSDOF 1
ENDMDL
MODEL 143
REMARK CAVERDOCK RESULT:       8.4      0.000      0.000
REMARK CAVERDOCK CONSTRAINTS:       0.2      0.0      0.0      0.0
REMARK CAVERDOCK TUNNEL: 142      8.4      2.8    143.8
REMARK  1 active torsions:
REMARK  status: ('A' for Active; 'I' for Inactive)
REMARK    1  A    between atoms: C17_13  and  O19_14 
ROOT
ATOM      1  C1  <0> d   1      18.676  -5.641  34.989  0.00  0.00     0.018 C 
ATOM      2  C2  <0> d   1      19.883  -6.017  34.126  0.00  0.00     0.052 C 
ATOM      3  C4  <0> d   1      21.161  -5.457  34.755  0.00  0.00     0.021 C 
ATOM      4  C5  <0> d   1      22.351  -5.720  33.827  0.00  0.00    -0.035 C 
ATOM      5  C6  <0> d   1      22.465  -7.221  33.556  0.00  0.00     0.016 C 
ATOM      6  C7  <0> d   1      22.154  -4.973  32.506  0.00  0.00     0.001 C 
ATOM      7  C9  <0> d   1      23.368  -5.194  31.601  0.00  0.00     0.006 C 
ATOM      8  C10 <0> d   1      24.632  -4.688  32.297  0.00  0.00     0.006 C 
ATOM      9  C11 <0> d   1      24.832  -5.463  33.602  0.00  0.00    -0.005 C 
ATOM     10  C13 <0> d   1      26.068  -4.963  34.326  0.00  0.00     0.001 C 
ATOM     11  C15 <0> d   1      27.400  -5.167  33.597  0.00  0.00     0.008 C 
ATOM     12  C16 <0> d   1      28.437  -5.133  34.753  0.00  0.00     0.033 C 
ATOM     13  C17 <0> d   1      27.670  -5.530  36.039  0.00  0.00     0.126 C 
ATOM     14  C20 <0> d   1      26.242  -5.847  35.591  0.00  0.00    -0.014 C 
ATOM     15  C21 <0> d   1      26.142  -7.319  35.181  0.00  0.00     0.018 C 
ATOM     16  C22 <0> d   1      25.133  -5.511  36.569  0.00  0.00     0.012 C 
ATOM     17  C23 <0> d   1      23.802  -5.901  35.905  0.00  0.00     0.007 C 
ATOM     18  C24 <0> d   1      23.626  -5.225  34.512  0.00  0.00    -0.002 C 
ATOM     19  C26 <0> d   1      20.903  -5.506  31.797  0.00  0.00     0.084 C 
ATOM     20  C27 <0> d   1      19.729  -5.418  32.745  0.00  0.00     0.131 C 
ATOM     21  O28 <0> d   1      18.699  -4.885  32.410  0.00  0.00    -0.298 OA
ENDROOT
BRANCH  13  22
ATOM     22  O19 <0> d   1      28.276  -6.674  36.644  0.00  0.00    -0.395 OA
ATOM     23  H45 <0> d   1      29.193  -6.535  36.918  0.00  0.00     0.210 HD
ENDBRANCH  13  22
TORSDOF 1
ENDMDL
MODEL 144
REMARK CAVERDOCK RESULT:      11.3      0.000      0.000
REMARK CAVERDOCK CONSTRAINTS:       0.0      0.0      0.0      0.0
REMARK CAVERDOCK TUNNEL: 143     11.3      2.8    144.1
REMARK  1 active torsions:
REMARK  status: ('A' for Active; 'I' for Inactive)
REMARK    1  A    between atoms: C17_13  and  O19_14 
ROOT
ATOM      1  C1  <0> d   1      18.654  -6.191  34.769  0.00  0.00     0.018 C 
ATOM      2  C2  <0> d   1      19.895  -6.447  33.911  0.00  0.00     0.052 C 
ATOM      3  C4  <0> d   1      21.129  -5.862  34.602  0.00  0.00     0.021 C 
ATOM      4  C5  <0> d   1      22.348  -6.001  33.686  0.00  0.00    -0.035 C 
ATOM      5  C6  <0> d   1      22.549  -7.474  33.322  0.00  0.00     0.016 C 
ATOM      6  C7  <0> d   1      22.136  -5.182  32.411  0.00  0.00     0.001 C 
ATOM      7  C9  <0> d   1      23.377  -5.280  31.520  0.00  0.00     0.006 C 
ATOM      8  C10 <0> d   1      24.599  -4.754  32.274  0.00  0.00     0.006 C 
ATOM      9  C11 <0> d   1      24.816  -5.600  33.531  0.00  0.00    -0.005 C 
ATOM     10  C13 <0> d   1      26.010  -5.083  34.312  0.00  0.00     0.001 C 
ATOM     11  C15 <0> d   1      27.364  -5.169  33.601  0.00  0.00     0.008 C 
ATOM     12  C16 <0> d   1      28.376  -5.156  34.780  0.00  0.00     0.033 C 
ATOM     13  C17 <0> d   1      27.608  -5.675  36.021  0.00  0.00     0.126 C 
ATOM     14  C20 <0> d   1      26.207  -6.037  35.522  0.00  0.00    -0.014 C 
ATOM     15  C21 <0> d   1      26.195  -7.482  35.018  0.00  0.00     0.018 C 
ATOM     16  C22 <0> d   1      25.064  -5.824  36.496  0.00  0.00     0.012 C 
ATOM     17  C23 <0> d   1      23.769  -6.239  35.779  0.00  0.00     0.007 C 
ATOM     18  C24 <0> d   1      23.582  -5.486  34.428  0.00  0.00    -0.002 C 
ATOM     19  C26 <0> d   1      20.929  -5.734  31.641  0.00  0.00     0.084 C 
ATOM     20  C27 <0> d   1      19.735  -5.769  32.567  0.00  0.00     0.131 C 
ATOM     21  O28 <0> d   1      18.683  -5.270  32.244  0.00  0.00    -0.298 OA
ENDROOT
BRANCH  13  22
ATOM     22  O19 <0> d   1      28.263  -6.822  36.565  0.00  0.00    -0.395 OA
ATOM     23  H45 <0> d   1      29.210  -6.698  36.720  0.00  0.00     0.210 HD
ENDBRANCH  13  22
TORSDOF 1
ENDMDL
MODEL 145
REMARK CAVERDOCK RESULT:       9.4      0.000      0.000
REMARK CAVERDOCK CONSTRAINTS:       2.3      0.0      0.0      0.0
REMARK CAVERDOCK TUNNEL: 144      9.4      2.8    145.1
REMARK  1 active torsions:
REMARK  status: ('A' for Active; 'I' for Inactive)
REMARK    1  A    between atoms: C17_13  and  O19_14 
ROOT
ATOM      1  C1  <0> d   1      18.668  -5.949  35.170  0.00  0.00     0.018 C 
ATOM      2  C2  <0> d   1      19.875  -6.179  34.257  0.00  0.00     0.052 C 
ATOM      3  C4  <0> d   1      21.135  -5.609  34.915  0.00  0.00     0.021 C 
ATOM      4  C5  <0> d   1      22.317  -5.721  33.949  0.00  0.00    -0.035 C 
ATOM      5  C6  <0> d   1      22.506  -7.183  33.540  0.00  0.00     0.016 C 
ATOM      6  C7  <0> d   1      22.054  -4.870  32.705  0.00  0.00     0.001 C 
ATOM      7  C9  <0> d   1      23.259  -4.940  31.765  0.00  0.00     0.006 C 
ATOM      8  C10 <0> d   1      24.509  -4.431  32.484  0.00  0.00     0.006 C 
ATOM      9  C11 <0> d   1      24.776  -5.308  33.709  0.00  0.00    -0.005 C 
ATOM     10  C13 <0> d   1      25.998  -4.809  34.456  0.00  0.00     0.001 C 
ATOM     11  C15 <0> d   1      27.324  -4.873  33.691  0.00  0.00     0.008 C 
ATOM     12  C16 <0> d   1      28.381  -4.887  34.829  0.00  0.00     0.033 C 
ATOM     13  C17 <0> d   1      27.663  -5.440  36.085  0.00  0.00     0.126 C 
ATOM     14  C20 <0> d   1      26.245  -5.793  35.632  0.00  0.00    -0.014 C 
ATOM     15  C21 <0> d   1      26.216  -7.225  35.091  0.00  0.00     0.018 C 
ATOM     16  C22 <0> d   1      25.140  -5.609  36.655  0.00  0.00     0.012 C 
ATOM     17  C23 <0> d   1      23.819  -6.009  35.978  0.00  0.00     0.007 C 
ATOM     18  C24 <0> d   1      23.578  -5.221  34.656  0.00  0.00    -0.002 C 
ATOM     19  C26 <0> d   1      20.819  -5.405  31.969  0.00  0.00     0.084 C 
ATOM     20  C27 <0> d   1      19.662  -5.467  32.939  0.00  0.00     0.131 C 
ATOM     21  O28 <0> d   1      18.598  -4.963  32.671  0.00  0.00    -0.298 OA
ENDROOT
BRANCH  13  22
ATOM     22  O19 <0> d   1      28.341  -6.600  36.573  0.00  0.00    -0.395 OA
ATOM     23  H45 <0> d   1      27.917  -7.435  36.332  0.00  0.00     0.210 HD
ENDBRANCH  13  22
TORSDOF 1
ENDMDL
MODEL 146
REMARK CAVERDOCK RESULT:      15.4      0.000      0.000
REMARK CAVERDOCK CONSTRAINTS:       0.3      0.0      0.0      0.0
REMARK CAVERDOCK TUNNEL: 145     15.4      2.7    146.9
REMARK  1 active torsions:
REMARK  status: ('A' for Active; 'I' for Inactive)
REMARK    1  A    between atoms: C17_13  and  O19_14 
ROOT
ATOM      1  C1  <0> d   1      18.776  -6.301  35.733  0.00  0.00     0.018 C 
ATOM      2  C2  <0> d   1      19.878  -6.461  34.683  0.00  0.00     0.052 C 
ATOM      3  C4  <0> d   1      21.198  -5.914  35.232  0.00  0.00     0.021 C 
ATOM      4  C5  <0> d   1      22.269  -5.953  34.138  0.00  0.00    -0.035 C 
ATOM      5  C6  <0> d   1      22.421  -7.386  33.624  0.00  0.00     0.016 C 
ATOM      6  C7  <0> d   1      21.865  -5.034  32.984  0.00  0.00     0.001 C 
ATOM      7  C9  <0> d   1      22.961  -5.034  31.915  0.00  0.00     0.006 C 
ATOM      8  C10 <0> d   1      24.278  -4.552  32.524  0.00  0.00     0.006 C 
ATOM      9  C11 <0> d   1      24.684  -5.496  33.658  0.00  0.00    -0.005 C 
ATOM     10  C13 <0> d   1      25.977  -5.025  34.296  0.00  0.00     0.001 C 
ATOM     11  C15 <0> d   1      27.212  -5.026  33.389  0.00  0.00     0.008 C 
ATOM     12  C16 <0> d   1      28.387  -5.094  34.402  0.00  0.00     0.033 C 
ATOM     13  C17 <0> d   1      27.814  -5.729  35.694  0.00  0.00     0.126 C 
ATOM     14  C20 <0> d   1      26.357  -6.074  35.377  0.00  0.00    -0.014 C 
ATOM     15  C21 <0> d   1      26.278  -7.471  34.758  0.00  0.00     0.018 C 
ATOM     16  C22 <0> d   1      25.370  -5.964  36.523  0.00  0.00     0.012 C 
ATOM     17  C23 <0> d   1      23.985  -6.341  35.972  0.00  0.00     0.007 C 
ATOM     18  C24 <0> d   1      23.596  -5.480  34.733  0.00  0.00    -0.002 C 
ATOM     19  C26 <0> d   1      20.561  -5.541  32.356  0.00  0.00     0.084 C 
ATOM     20  C27 <0> d   1      19.517  -5.675  33.441  0.00  0.00     0.131 C 
ATOM     21  O28 <0> d   1      18.427  -5.170  33.320  0.00  0.00    -0.298 OA
ENDROOT
BRANCH  13  22
ATOM     22  O19 <0> d   1      28.549  -6.907  36.035  0.00  0.00    -0.395 OA
ATOM     23  H45 <0> d   1      29.186  -7.182  35.361  0.00  0.00     0.210 HD
ENDBRANCH  13  22
TORSDOF 1
ENDMDL
MODEL 147
REMARK CAVERDOCK RESULT:      17.4      0.000      0.000
REMARK CAVERDOCK CONSTRAINTS:       0.0      0.0      0.0      0.0
REMARK CAVERDOCK TUNNEL: 146     17.4      2.7    147.1
REMARK  1 active torsions:
REMARK  status: ('A' for Active; 'I' for Inactive)
REMARK    1  A    between atoms: C17_13  and  O19_14 
ROOT
ATOM      1  C1  <0> d   1      18.673  -6.330  35.564  0.00  0.00     0.018 C 
ATOM      2  C2  <0> d   1      19.824  -6.499  34.570  0.00  0.00     0.052 C 
ATOM      3  C4  <0> d   1      21.127  -6.001  35.200  0.00  0.00     0.021 C 
ATOM      4  C5  <0> d   1      22.253  -6.048  34.163  0.00  0.00    -0.035 C 
ATOM      5  C6  <0> d   1      22.394  -7.474  33.627  0.00  0.00     0.016 C 
ATOM      6  C7  <0> d   1      21.936  -5.095  33.009  0.00  0.00     0.001 C 
ATOM      7  C9  <0> d   1      23.087  -5.103  32.000  0.00  0.00     0.006 C 
ATOM      8  C10 <0> d   1      24.382  -4.670  32.687  0.00  0.00     0.006 C 
ATOM      9  C11 <0> d   1      24.702  -5.648  33.821  0.00  0.00    -0.005 C 
ATOM     10  C13 <0> d   1      25.971  -5.226  34.536  0.00  0.00     0.001 C 
ATOM     11  C15 <0> d   1      27.252  -5.244  33.695  0.00  0.00     0.008 C 
ATOM     12  C16 <0> d   1      28.369  -5.364  34.767  0.00  0.00     0.033 C 
ATOM     13  C17 <0> d   1      27.712  -6.009  36.013  0.00  0.00     0.126 C 
ATOM     14  C20 <0> d   1      26.265  -6.306  35.613  0.00  0.00    -0.014 C 
ATOM     15  C21 <0> d   1      26.182  -7.689  34.961  0.00  0.00     0.018 C 
ATOM     16  C22 <0> d   1      25.221  -6.192  36.707  0.00  0.00     0.012 C 
ATOM     17  C23 <0> d   1      23.858  -6.520  36.076  0.00  0.00     0.007 C 
ATOM     18  C24 <0> d   1      23.559  -5.623  34.837  0.00  0.00    -0.002 C 
ATOM     19  C26 <0> d   1      20.654  -5.552  32.302  0.00  0.00     0.084 C 
ATOM     20  C27 <0> d   1      19.551  -5.680  33.328  0.00  0.00     0.131 C 
ATOM     21  O28 <0> d   1      18.482  -5.142  33.161  0.00  0.00    -0.298 OA
ENDROOT
BRANCH  13  22
ATOM     22  O19 <0> d   1      28.396  -7.213  36.367  0.00  0.00    -0.395 OA
ATOM     23  H45 <0> d   1      28.052  -8.004  35.930  0.00  0.00     0.210 HD
ENDBRANCH  13  22
TORSDOF 1
ENDMDL
MODEL 148
REMARK CAVERDOCK RESULT:      16.0      0.000      0.000
REMARK CAVERDOCK CONSTRAINTS:       3.7      0.0      0.0      0.0
REMARK CAVERDOCK TUNNEL: 147     16.0      2.6    148.8
REMARK  1 active torsions:
REMARK  status: ('A' for Active; 'I' for Inactive)
REMARK    1  A    between atoms: C17_13  and  O19_14 
ROOT
ATOM      1  C1  <0> d   1      18.618  -5.657  35.457  0.00  0.00     0.018 C 
ATOM      2  C2  <0> d   1      19.777  -5.995  34.516  0.00  0.00     0.052 C 
ATOM      3  C4  <0> d   1      21.103  -5.591  35.165  0.00  0.00     0.021 C 
ATOM      4  C5  <0> d   1      22.250  -5.807  34.173  0.00  0.00    -0.035 C 
ATOM      5  C6  <0> d   1      22.265  -7.269  33.722  0.00  0.00     0.016 C 
ATOM      6  C7  <0> d   1      22.065  -4.896  32.958  0.00  0.00     0.001 C 
ATOM      7  C9  <0> d   1      23.240  -5.075  31.994  0.00  0.00     0.006 C 
ATOM      8  C10 <0> d   1      24.550  -4.732  32.703  0.00  0.00     0.006 C 
ATOM      9  C11 <0> d   1      24.736  -5.669  33.898  0.00  0.00    -0.005 C 
ATOM     10  C13 <0> d   1      26.018  -5.333  34.636  0.00  0.00     0.001 C 
ATOM     11  C15 <0> d   1      27.316  -5.524  33.844  0.00  0.00     0.008 C 
ATOM     12  C16 <0> d   1      28.382  -5.691  34.961  0.00  0.00     0.033 C 
ATOM     13  C17 <0> d   1      27.626  -6.195  36.215  0.00  0.00     0.126 C 
ATOM     14  C20 <0> d   1      26.170  -6.372  35.779  0.00  0.00    -0.014 C 
ATOM     15  C21 <0> d   1      25.970  -7.775  35.201  0.00  0.00     0.018 C 
ATOM     16  C22 <0> d   1      25.110  -6.094  36.827  0.00  0.00     0.012 C 
ATOM     17  C23 <0> d   1      23.741  -6.322  36.166  0.00  0.00     0.007 C 
ATOM     18  C24 <0> d   1      23.570  -5.474  34.870  0.00  0.00    -0.002 C 
ATOM     19  C26 <0> d   1      20.766  -5.266  32.232  0.00  0.00     0.084 C 
ATOM     20  C27 <0> d   1      19.625  -5.226  33.222  0.00  0.00     0.131 C 
ATOM     21  O28 <0> d   1      18.621  -4.597  32.987  0.00  0.00    -0.298 OA
ENDROOT
BRANCH  13  22
ATOM     22  O19 <0> d   1      28.176  -7.437  36.659  0.00  0.00    -0.395 OA
ATOM     23  H45 <0> d   1      28.384  -7.460  37.603  0.00  0.00     0.210 HD
ENDBRANCH  13  22
TORSDOF 1
ENDMDL
MODEL 149
REMARK CAVERDOCK RESULT:      24.8      0.000      0.000
REMARK CAVERDOCK CONSTRAINTS:       0.0      0.0      0.0      0.0
REMARK CAVERDOCK TUNNEL: 148     24.8      2.5    149.4
REMARK  1 active torsions:
REMARK  status: ('A' for Active; 'I' for Inactive)
REMARK    1  A    between atoms: C17_13  and  O19_14 
ROOT
ATOM      1  C1  <0> d   1      22.053  -9.864  36.646  0.00  0.00     0.018 C 
ATOM      2  C2  <0> d   1      22.732  -8.494  36.707  0.00  0.00     0.052 C 
ATOM      3  C4  <0> d   1      23.809  -8.403  35.624  0.00  0.00     0.021 C 
ATOM      4  C5  <0> d   1      24.577  -7.086  35.768  0.00  0.00    -0.035 C 
ATOM      5  C6  <0> d   1      23.597  -5.914  35.690  0.00  0.00     0.016 C 
ATOM      6  C7  <0> d   1      25.308  -7.056  37.111  0.00  0.00     0.001 C 
ATOM      7  C9  <0> d   1      26.117  -5.762  37.231  0.00  0.00     0.006 C 
ATOM      8  C10 <0> d   1      27.130  -5.676  36.089  0.00  0.00     0.006 C 
ATOM      9  C11 <0> d   1      26.383  -5.679  34.753  0.00  0.00    -0.005 C 
ATOM     10  C13 <0> d   1      27.368  -5.620  33.600  0.00  0.00     0.001 C 
ATOM     11  C15 <0> d   1      28.223  -4.351  33.514  0.00  0.00     0.008 C 
ATOM     12  C16 <0> d   1      28.637  -4.313  32.018  0.00  0.00     0.033 C 
ATOM     13  C17 <0> d   1      27.565  -5.124  31.247  0.00  0.00     0.126 C 
ATOM     14  C20 <0> d   1      26.532  -5.547  32.293  0.00  0.00    -0.014 C 
ATOM     15  C21 <0> d   1      25.472  -4.454  32.445  0.00  0.00     0.018 C 
ATOM     16  C22 <0> d   1      25.858  -6.888  32.077  0.00  0.00     0.012 C 
ATOM     17  C23 <0> d   1      24.882  -7.104  33.245  0.00  0.00     0.007 C 
ATOM     18  C24 <0> d   1      25.590  -6.982  34.628  0.00  0.00    -0.002 C 
ATOM     19  C26 <0> d   1      24.286  -7.109  38.254  0.00  0.00     0.084 C 
ATOM     20  C27 <0> d   1      23.395  -8.313  38.055  0.00  0.00     0.131 C 
ATOM     21  O28 <0> d   1      23.217  -9.109  38.947  0.00  0.00    -0.298 OA
ENDROOT
BRANCH  13  22
ATOM     22  O19 <0> d   1      26.960  -4.312  30.239  0.00  0.00    -0.395 OA
ATOM     23  H45 <0> d   1      27.203  -3.377  30.288  0.00  0.00     0.210 HD
ENDBRANCH  13  22
TORSDOF 1
ENDMDL
MODEL 150
REMARK CAVERDOCK RESULT:      26.7      0.000      0.000
REMARK CAVERDOCK CONSTRAINTS:       0.1      0.0      0.0      0.0
REMARK CAVERDOCK TUNNEL: 149     26.7      2.5    150.5
REMARK  1 active torsions:
REMARK  status: ('A' for Active; 'I' for Inactive)
REMARK    1  A    between atoms: C17_13  and  O19_14 
ROOT
ATOM      1  C1  <0> d   1      22.161 -10.213  36.597  0.00  0.00     0.018 C 
ATOM      2  C2  <0> d   1      22.697  -8.783  36.690  0.00  0.00     0.052 C 
ATOM      3  C4  <0> d   1      23.836  -8.593  35.685  0.00  0.00     0.021 C 
ATOM      4  C5  <0> d   1      24.459  -7.206  35.868  0.00  0.00    -0.035 C 
ATOM      5  C6  <0> d   1      23.378  -6.135  35.706  0.00  0.00     0.016 C 
ATOM      6  C7  <0> d   1      25.085  -7.097  37.259  0.00  0.00     0.001 C 
ATOM      7  C9  <0> d   1      25.753  -5.730  37.421  0.00  0.00     0.006 C 
ATOM      8  C10 <0> d   1      26.833  -5.551  36.353  0.00  0.00     0.006 C 
ATOM      9  C11 <0> d   1      26.189  -5.634  34.967  0.00  0.00    -0.005 C 
ATOM     10  C13 <0> d   1      27.244  -5.484  33.887  0.00  0.00     0.001 C 
ATOM     11  C15 <0> d   1      27.975  -4.139  33.847  0.00  0.00     0.008 C 
ATOM     12  C16 <0> d   1      28.491  -4.068  32.384  0.00  0.00     0.033 C 
ATOM     13  C17 <0> d   1      27.562  -4.983  31.549  0.00  0.00     0.126 C 
ATOM     14  C20 <0> d   1      26.502  -5.501  32.523  0.00  0.00    -0.014 C 
ATOM     15  C21 <0> d   1      25.332  -4.516  32.586  0.00  0.00     0.018 C 
ATOM     16  C22 <0> d   1      25.980  -6.903  32.276  0.00  0.00     0.012 C 
ATOM     17  C23 <0> d   1      24.947  -7.207  33.374  0.00  0.00     0.007 C 
ATOM     18  C24 <0> d   1      25.538  -7.008  34.802  0.00  0.00    -0.002 C 
ATOM     19  C26 <0> d   1      23.993  -7.244  38.327  0.00  0.00     0.084 C 
ATOM     20  C27 <0> d   1      23.240  -8.531  38.080  0.00  0.00     0.131 C 
ATOM     21  O28 <0> d   1      23.077  -9.335  38.966  0.00  0.00    -0.298 OA
ENDROOT
BRANCH  13  22
ATOM     22  O19 <0> d   1      26.955  -4.240  30.489  0.00  0.00    -0.395 OA
ATOM     23  H45 <0> d   1      27.575  -3.953  29.805  0.00  0.00     0.210 HD
ENDBRANCH  13  22
TORSDOF 1
ENDMDL
MODEL 151
REMARK CAVERDOCK RESULT:      28.4      0.000      0.000
REMARK CAVERDOCK CONSTRAINTS:       0.0      0.0      0.0      0.0
REMARK CAVERDOCK TUNNEL: 150     28.4      2.4    151.5
REMARK  1 active torsions:
REMARK  status: ('A' for Active; 'I' for Inactive)
REMARK    1  A    between atoms: C17_13  and  O19_14 
ROOT
ATOM      1  C1  <0> d   1      21.759 -10.096  36.760  0.00  0.00     0.018 C 
ATOM      2  C2  <0> d   1      22.439  -8.734  36.911  0.00  0.00     0.052 C 
ATOM      3  C4  <0> d   1      23.488  -8.557  35.809  0.00  0.00     0.021 C 
ATOM      4  C5  <0> d   1      24.260  -7.254  36.035  0.00  0.00    -0.035 C 
ATOM      5  C6  <0> d   1      23.279  -6.080  36.075  0.00  0.00     0.016 C 
ATOM      6  C7  <0> d   1      25.026  -7.327  37.357  0.00  0.00     0.001 C 
ATOM      7  C9  <0> d   1      25.838  -6.045  37.556  0.00  0.00     0.006 C 
ATOM      8  C10 <0> d   1      26.821  -5.869  36.397  0.00  0.00     0.006 C 
ATOM      9  C11 <0> d   1      26.039  -5.769  35.086  0.00  0.00    -0.005 C 
ATOM     10  C13 <0> d   1      26.993  -5.618  33.916  0.00  0.00     0.001 C 
ATOM     11  C15 <0> d   1      27.846  -4.345  33.906  0.00  0.00     0.008 C 
ATOM     12  C16 <0> d   1      28.220  -4.190  32.407  0.00  0.00     0.033 C 
ATOM     13  C17 <0> d   1      27.128  -4.940  31.604  0.00  0.00     0.126 C 
ATOM     14  C20 <0> d   1      26.123  -5.446  32.641  0.00  0.00    -0.014 C 
ATOM     15  C21 <0> d   1      25.067  -4.370  32.905  0.00  0.00     0.018 C 
ATOM     16  C22 <0> d   1      25.443  -6.767  32.338  0.00  0.00     0.012 C 
ATOM     17  C23 <0> d   1      24.499  -7.075  33.512  0.00  0.00     0.007 C 
ATOM     18  C24 <0> d   1      25.243  -7.059  34.880  0.00  0.00    -0.002 C 
ATOM     19  C26 <0> d   1      24.035  -7.470  38.519  0.00  0.00     0.084 C 
ATOM     20  C27 <0> d   1      23.138  -8.657  38.251  0.00  0.00     0.131 C 
ATOM     21  O28 <0> d   1      22.984  -9.520  39.082  0.00  0.00    -0.298 OA
ENDROOT
BRANCH  13  22
ATOM     22  O19 <0> d   1      26.497  -4.053  30.678  0.00  0.00    -0.395 OA
ATOM     23  H45 <0> d   1      25.785  -4.461  30.165  0.00  0.00     0.210 HD
ENDBRANCH  13  22
TORSDOF 1
ENDMDL
MODEL 152
REMARK CAVERDOCK RESULT:      30.3      0.000      0.000
REMARK CAVERDOCK CONSTRAINTS:       0.2      0.0      0.0      0.0
REMARK CAVERDOCK TUNNEL: 151     30.3      2.3    152.6
REMARK  1 active torsions:
REMARK  status: ('A' for Active; 'I' for Inactive)
REMARK    1  A    between atoms: C17_13  and  O19_14 
ROOT
ATOM      1  C1  <0> d   1      23.110  -9.100  39.428  0.00  0.00     0.018 C 
ATOM      2  C2  <0> d   1      23.514  -8.936  37.961  0.00  0.00     0.052 C 
ATOM      3  C4  <0> d   1      23.668  -7.449  37.631  0.00  0.00     0.021 C 
ATOM      4  C5  <0> d   1      23.944  -7.279  36.135  0.00  0.00    -0.035 C 
ATOM      5  C6  <0> d   1      25.193  -8.074  35.752  0.00  0.00     0.016 C 
ATOM      6  C7  <0> d   1      22.747  -7.782  35.325  0.00  0.00     0.001 C 
ATOM      7  C9  <0> d   1      23.003  -7.562  33.833  0.00  0.00     0.006 C 
ATOM      8  C10 <0> d   1      23.223  -6.074  33.558  0.00  0.00     0.006 C 
ATOM      9  C11 <0> d   1      24.440  -5.591  34.351  0.00  0.00    -0.005 C 
ATOM     10  C13 <0> d   1      24.666  -4.109  34.116  0.00  0.00     0.001 C 
ATOM     11  C15 <0> d   1      25.009  -3.704  32.679  0.00  0.00     0.008 C 
ATOM     12  C16 <0> d   1      25.737  -2.345  32.867  0.00  0.00     0.033 C 
ATOM     13  C17 <0> d   1      26.304  -2.348  34.308  0.00  0.00     0.126 C 
ATOM     14  C20 <0> d   1      25.956  -3.720  34.889  0.00  0.00    -0.014 C 
ATOM     15  C21 <0> d   1      27.060  -4.722  34.546  0.00  0.00     0.018 C 
ATOM     16  C22 <0> d   1      25.661  -3.771  36.376  0.00  0.00     0.012 C 
ATOM     17  C23 <0> d   1      25.328  -5.231  36.726  0.00  0.00     0.007 C 
ATOM     18  C24 <0> d   1      24.174  -5.795  35.844  0.00  0.00    -0.002 C 
ATOM     19  C26 <0> d   1      22.550  -9.282  35.579  0.00  0.00     0.084 C 
ATOM     20  C27 <0> d   1      22.439  -9.514  37.068  0.00  0.00     0.131 C 
ATOM     21  O28 <0> d   1      21.518 -10.143  37.531  0.00  0.00    -0.298 OA
ENDROOT
BRANCH  13  22
ATOM     22  O19 <0> d   1      27.720  -2.153  34.284  0.00  0.00    -0.395 OA
ATOM     23  H45 <0> d   1      28.222  -2.867  34.700  0.00  0.00     0.210 HD
ENDBRANCH  13  22
TORSDOF 1
ENDMDL
MODEL 153
REMARK CAVERDOCK RESULT:      32.8      0.000      0.000
REMARK CAVERDOCK CONSTRAINTS:       0.0      0.0      0.0      0.0
REMARK CAVERDOCK TUNNEL: 152     32.8      2.2    153.7
REMARK  1 active torsions:
REMARK  status: ('A' for Active; 'I' for Inactive)
REMARK    1  A    between atoms: C17_13  and  O19_14 
ROOT
ATOM      1  C1  <0> d   1      21.832 -10.632  36.955  0.00  0.00     0.018 C 
ATOM      2  C2  <0> d   1      22.370  -9.203  37.049  0.00  0.00     0.052 C 
ATOM      3  C4  <0> d   1      23.506  -9.012  36.040  0.00  0.00     0.021 C 
ATOM      4  C5  <0> d   1      24.131  -7.626  36.222  0.00  0.00    -0.035 C 
ATOM      5  C6  <0> d   1      23.051  -6.554  36.066  0.00  0.00     0.016 C 
ATOM      6  C7  <0> d   1      24.762  -7.520  37.612  0.00  0.00     0.001 C 
ATOM      7  C9  <0> d   1      25.432  -6.154  37.773  0.00  0.00     0.006 C 
ATOM      8  C10 <0> d   1      26.509  -5.975  36.701  0.00  0.00     0.006 C 
ATOM      9  C11 <0> d   1      25.859  -6.055  35.318  0.00  0.00    -0.005 C 
ATOM     10  C13 <0> d   1      26.911  -5.905  34.235  0.00  0.00     0.001 C 
ATOM     11  C15 <0> d   1      27.644  -4.560  34.194  0.00  0.00     0.008 C 
ATOM     12  C16 <0> d   1      28.154  -4.488  32.729  0.00  0.00     0.033 C 
ATOM     13  C17 <0> d   1      27.221  -5.401  31.895  0.00  0.00     0.126 C 
ATOM     14  C20 <0> d   1      26.163  -5.919  32.873  0.00  0.00    -0.014 C 
ATOM     15  C21 <0> d   1      24.995  -4.933  32.941  0.00  0.00     0.018 C 
ATOM     16  C22 <0> d   1      25.639  -7.319  32.625  0.00  0.00     0.012 C 
ATOM     17  C23 <0> d   1      24.610  -7.624  33.727  0.00  0.00     0.007 C 
ATOM     18  C24 <0> d   1      25.206  -7.428  35.153  0.00  0.00    -0.002 C 
ATOM     19  C26 <0> d   1      23.674  -7.667  38.683  0.00  0.00     0.084 C 
ATOM     20  C27 <0> d   1      22.918  -8.953  38.437  0.00  0.00     0.131 C 
ATOM     21  O28 <0> d   1      22.757  -9.758  39.322  0.00  0.00    -0.298 OA
ENDROOT
BRANCH  13  22
ATOM     22  O19 <0> d   1      26.611  -4.655  30.839  0.00  0.00    -0.395 OA
ATOM     23  H45 <0> d   1      26.339  -3.762  31.094  0.00  0.00     0.210 HD
ENDBRANCH  13  22
TORSDOF 1
ENDMDL
MODEL 154
REMARK CAVERDOCK RESULT:      34.8      0.000      0.000
REMARK CAVERDOCK CONSTRAINTS:       0.2      0.0      0.0      0.0
REMARK CAVERDOCK TUNNEL: 153     34.8      2.2    154.3
REMARK  1 active torsions:
REMARK  status: ('A' for Active; 'I' for Inactive)
REMARK    1  A    between atoms: C17_13  and  O19_14 
ROOT
ATOM      1  C1  <0> d   1      22.901  -9.044  40.022  0.00  0.00     0.018 C 
ATOM      2  C2  <0> d   1      23.359  -9.061  38.562  0.00  0.00     0.052 C 
ATOM      3  C4  <0> d   1      23.468  -7.626  38.039  0.00  0.00     0.021 C 
ATOM      4  C5  <0> d   1      23.799  -7.645  36.544  0.00  0.00    -0.035 C 
ATOM      5  C6  <0> d   1      25.093  -8.427  36.318  0.00  0.00     0.016 C 
ATOM      6  C7  <0> d   1      22.658  -8.305  35.768  0.00  0.00     0.001 C 
ATOM      7  C9  <0> d   1      22.966  -8.276  34.269  0.00  0.00     0.006 C 
ATOM      8  C10 <0> d   1      23.139  -6.829  33.804  0.00  0.00     0.006 C 
ATOM      9  C11 <0> d   1      24.301  -6.191  34.568  0.00  0.00    -0.005 C 
ATOM     10  C13 <0> d   1      24.478  -4.745  34.142  0.00  0.00     0.001 C 
ATOM     11  C15 <0> d   1      24.865  -4.521  32.676  0.00  0.00     0.008 C 
ATOM     12  C16 <0> d   1      25.529  -3.117  32.704  0.00  0.00     0.033 C 
ATOM     13  C17 <0> d   1      26.035  -2.902  34.152  0.00  0.00     0.126 C 
ATOM     14  C20 <0> d   1      25.718  -4.198  34.901  0.00  0.00    -0.014 C 
ATOM     15  C21 <0> d   1      26.874  -5.187  34.736  0.00  0.00     0.018 C 
ATOM     16  C22 <0> d   1      25.363  -4.064  36.369  0.00  0.00     0.012 C 
ATOM     17  C23 <0> d   1      25.075  -5.477  36.902  0.00  0.00     0.007 C 
ATOM     18  C24 <0> d   1      23.982  -6.204  36.064  0.00  0.00    -0.002 C 
ATOM     19  C26 <0> d   1      22.510  -9.765  36.215  0.00  0.00     0.084 C 
ATOM     20  C27 <0> d   1      22.346  -9.801  37.717  0.00  0.00     0.131 C 
ATOM     21  O28 <0> d   1      21.432 -10.403  38.228  0.00  0.00    -0.298 OA
ENDROOT
BRANCH  13  22
ATOM     22  O19 <0> d   1      27.442  -2.649  34.153  0.00  0.00    -0.395 OA
ATOM     23  H45 <0> d   1      27.920  -3.079  33.430  0.00  0.00     0.210 HD
ENDBRANCH  13  22
TORSDOF 1
ENDMDL
MODEL 155
REMARK CAVERDOCK RESULT:      36.6      0.000      0.000
REMARK CAVERDOCK CONSTRAINTS:       0.2      0.0      0.0      0.0
REMARK CAVERDOCK TUNNEL: 154     36.6      2.2    155.4
REMARK  1 active torsions:
REMARK  status: ('A' for Active; 'I' for Inactive)
REMARK    1  A    between atoms: C17_13  and  O19_14 
ROOT
ATOM      1  C1  <0> d   1      21.752 -10.640  37.655  0.00  0.00     0.018 C 
ATOM      2  C2  <0> d   1      22.329  -9.223  37.643  0.00  0.00     0.052 C 
ATOM      3  C4  <0> d   1      23.387  -9.106  36.542  0.00  0.00     0.021 C 
ATOM      4  C5  <0> d   1      24.058  -7.732  36.613  0.00  0.00    -0.035 C 
ATOM      5  C6  <0> d   1      22.995  -6.638  36.493  0.00  0.00     0.016 C 
ATOM      6  C7  <0> d   1      24.797  -7.583  37.944  0.00  0.00     0.001 C 
ATOM      7  C9  <0> d   1      25.511  -6.230  37.992  0.00  0.00     0.006 C 
ATOM      8  C10 <0> d   1      26.504  -6.127  36.834  0.00  0.00     0.006 C 
ATOM      9  C11 <0> d   1      25.747  -6.248  35.510  0.00  0.00    -0.005 C 
ATOM     10  C13 <0> d   1      26.714  -6.173  34.343  0.00  0.00     0.001 C 
ATOM     11  C15 <0> d   1      27.474  -4.852  34.186  0.00  0.00     0.008 C 
ATOM     12  C16 <0> d   1      27.870  -4.857  32.684  0.00  0.00     0.033 C 
ATOM     13  C17 <0> d   1      26.853  -5.779  31.967  0.00  0.00     0.126 C 
ATOM     14  C20 <0> d   1      25.863  -6.225  33.045  0.00  0.00    -0.014 C 
ATOM     15  C21 <0> d   1      24.727  -5.206  33.158  0.00  0.00     0.018 C 
ATOM     16  C22 <0> d   1      25.288  -7.621  32.901  0.00  0.00     0.012 C 
ATOM     17  C23 <0> d   1      24.341  -7.850  34.091  0.00  0.00     0.007 C 
ATOM     18  C24 <0> d   1      25.051  -7.609  35.457  0.00  0.00    -0.002 C 
ATOM     19  C26 <0> d   1      23.793  -7.655  39.101  0.00  0.00     0.084 C 
ATOM     20  C27 <0> d   1      22.990  -8.929  38.972  0.00  0.00     0.131 C 
ATOM     21  O28 <0> d   1      22.879  -9.691  39.902  0.00  0.00    -0.298 OA
ENDROOT
BRANCH  13  22
ATOM     22  O19 <0> d   1      26.181  -5.063  30.928  0.00  0.00    -0.395 OA
ATOM     23  H45 <0> d   1      26.668  -5.031  30.093  0.00  0.00     0.210 HD
ENDBRANCH  13  22
TORSDOF 1
ENDMDL
MODEL 156
REMARK CAVERDOCK RESULT:      38.7      0.000      0.000
REMARK CAVERDOCK CONSTRAINTS:       0.1      0.0      0.0      0.0
REMARK CAVERDOCK TUNNEL: 155     38.7      2.2    156.4
REMARK  1 active torsions:
REMARK  status: ('A' for Active; 'I' for Inactive)
REMARK    1  A    between atoms: C17_13  and  O19_14 
ROOT
ATOM      1  C1  <0> d   1      22.855  -9.270  40.347  0.00  0.00     0.018 C 
ATOM      2  C2  <0> d   1      23.252  -9.312  38.870  0.00  0.00     0.052 C 
ATOM      3  C4  <0> d   1      23.430  -7.886  38.342  0.00  0.00     0.021 C 
ATOM      4  C5  <0> d   1      23.698  -7.923  36.835  0.00  0.00    -0.035 C 
ATOM      5  C6  <0> d   1      24.931  -8.785  36.557  0.00  0.00     0.016 C 
ATOM      6  C7  <0> d   1      22.488  -8.509  36.106  0.00  0.00     0.001 C 
ATOM      7  C9  <0> d   1      22.737  -8.495  34.596  0.00  0.00     0.006 C 
ATOM      8  C10 <0> d   1      22.982  -7.062  34.123  0.00  0.00     0.006 C 
ATOM      9  C11 <0> d   1      24.211  -6.499  34.839  0.00  0.00    -0.005 C 
ATOM     10  C13 <0> d   1      24.462  -5.067  34.406  0.00  0.00     0.001 C 
ATOM     11  C15 <0> d   1      24.802  -4.864  32.926  0.00  0.00     0.008 C 
ATOM     12  C16 <0> d   1      25.554  -3.505  32.926  0.00  0.00     0.033 C 
ATOM     13  C17 <0> d   1      26.131  -3.325  34.352  0.00  0.00     0.126 C 
ATOM     14  C20 <0> d   1      25.763  -4.600  35.114  0.00  0.00    -0.014 C 
ATOM     15  C21 <0> d   1      26.847  -5.659  34.904  0.00  0.00     0.018 C 
ATOM     16  C22 <0> d   1      25.477  -4.447  36.595  0.00  0.00     0.012 C 
ATOM     17  C23 <0> d   1      25.122  -5.840  37.140  0.00  0.00     0.007 C 
ATOM     18  C24 <0> d   1      23.952  -6.496  36.347  0.00  0.00    -0.002 C 
ATOM     19  C26 <0> d   1      22.266  -9.957  36.559  0.00  0.00     0.084 C 
ATOM     20  C27 <0> d   1      22.161  -9.986  38.067  0.00  0.00     0.131 C 
ATOM     21  O28 <0> d   1      21.233 -10.530  38.614  0.00  0.00    -0.298 OA
ENDROOT
BRANCH  13  22
ATOM     22  O19 <0> d   1      27.549  -3.161  34.297  0.00  0.00    -0.395 OA
ATOM     23  H45 <0> d   1      27.911  -2.617  35.011  0.00  0.00     0.210 HD
ENDBRANCH  13  22
TORSDOF 1
ENDMDL
MODEL 157
REMARK CAVERDOCK RESULT:      40.3      0.000      0.000
REMARK CAVERDOCK CONSTRAINTS:       0.3      0.0      0.0      0.0
REMARK CAVERDOCK TUNNEL: 156     40.3      2.2    157.6
REMARK  1 active torsions:
REMARK  status: ('A' for Active; 'I' for Inactive)
REMARK    1  A    between atoms: C17_13  and  O19_14 
ROOT
ATOM      1  C1  <0> d   1      22.617  -9.291  40.483  0.00  0.00     0.018 C 
ATOM      2  C2  <0> d   1      23.086  -9.387  39.029  0.00  0.00     0.052 C 
ATOM      3  C4  <0> d   1      23.268  -7.981  38.452  0.00  0.00     0.021 C 
ATOM      4  C5  <0> d   1      23.610  -8.075  36.962  0.00  0.00    -0.035 C 
ATOM      5  C6  <0> d   1      24.867  -8.928  36.780  0.00  0.00     0.016 C 
ATOM      6  C7  <0> d   1      22.445  -8.709  36.201  0.00  0.00     0.001 C 
ATOM      7  C9  <0> d   1      22.766  -8.753  34.705  0.00  0.00     0.006 C 
ATOM      8  C10 <0> d   1      23.014  -7.337  34.186  0.00  0.00     0.006 C 
ATOM      9  C11 <0> d   1      24.199  -6.726  34.936  0.00  0.00    -0.005 C 
ATOM     10  C13 <0> d   1      24.451  -5.309  34.456  0.00  0.00     0.001 C 
ATOM     11  C15 <0> d   1      24.860  -5.161  32.987  0.00  0.00     0.008 C 
ATOM     12  C16 <0> d   1      25.592  -3.792  32.967  0.00  0.00     0.033 C 
ATOM     13  C17 <0> d   1      26.096  -3.545  34.410  0.00  0.00     0.126 C 
ATOM     14  C20 <0> d   1      25.710  -4.793  35.206  0.00  0.00    -0.014 C 
ATOM     15  C21 <0> d   1      26.817  -5.843  35.091  0.00  0.00     0.018 C 
ATOM     16  C22 <0> d   1      25.350  -4.584  36.664  0.00  0.00     0.012 C 
ATOM     17  C23 <0> d   1      24.988  -5.959  37.248  0.00  0.00     0.007 C 
ATOM     18  C24 <0> d   1      23.867  -6.665  36.428  0.00  0.00    -0.002 C 
ATOM     19  C26 <0> d   1      22.221 -10.141  36.703  0.00  0.00     0.084 C 
ATOM     20  C27 <0> d   1      22.044 -10.110  38.204  0.00  0.00     0.131 C 
ATOM     21  O28 <0> d   1      21.097 -10.646  38.728  0.00  0.00    -0.298 OA
ENDROOT
BRANCH  13  22
ATOM     22  O19 <0> d   1      27.514  -3.360  34.415  0.00  0.00    -0.395 OA
ATOM     23  H45 <0> d   1      27.999  -4.024  33.905  0.00  0.00     0.210 HD
ENDBRANCH  13  22
TORSDOF 1
ENDMDL
MODEL 158
REMARK CAVERDOCK RESULT:      42.1      0.000      0.000
REMARK CAVERDOCK CONSTRAINTS:       0.1      0.0      0.0      0.0
REMARK CAVERDOCK TUNNEL: 157     42.1      2.2    158.9
REMARK  1 active torsions:
REMARK  status: ('A' for Active; 'I' for Inactive)
REMARK    1  A    between atoms: C17_13  and  O19_14 
ROOT
ATOM      1  C1  <0> d   1      22.558  -9.278  40.721  0.00  0.00     0.018 C 
ATOM      2  C2  <0> d   1      23.021  -9.439  39.271  0.00  0.00     0.052 C 
ATOM      3  C4  <0> d   1      23.235  -8.059  38.642  0.00  0.00     0.021 C 
ATOM      4  C5  <0> d   1      23.572  -8.216  37.156  0.00  0.00    -0.035 C 
ATOM      5  C6  <0> d   1      24.807  -9.104  37.004  0.00  0.00     0.016 C 
ATOM      6  C7  <0> d   1      22.389  -8.850  36.421  0.00  0.00     0.001 C 
ATOM      7  C9  <0> d   1      22.706  -8.957  34.928  0.00  0.00     0.006 C 
ATOM      8  C10 <0> d   1      22.986  -7.567  34.356  0.00  0.00     0.006 C 
ATOM      9  C11 <0> d   1      24.187  -6.956  35.081  0.00  0.00    -0.005 C 
ATOM     10  C13 <0> d   1      24.470  -5.564  34.549  0.00  0.00     0.001 C 
ATOM     11  C15 <0> d   1      24.879  -5.481  33.075  0.00  0.00     0.008 C 
ATOM     12  C16 <0> d   1      25.643  -4.130  33.003  0.00  0.00     0.033 C 
ATOM     13  C17 <0> d   1      26.157  -3.842  34.435  0.00  0.00     0.126 C 
ATOM     14  C20 <0> d   1      25.743  -5.051  35.277  0.00  0.00    -0.014 C 
ATOM     15  C21 <0> d   1      26.825  -6.130  35.200  0.00  0.00     0.018 C 
ATOM     16  C22 <0> d   1      25.392  -4.780  36.727  0.00  0.00     0.012 C 
ATOM     17  C23 <0> d   1      24.999  -6.124  37.362  0.00  0.00     0.007 C 
ATOM     18  C24 <0> d   1      23.860  -6.833  36.570  0.00  0.00    -0.002 C 
ATOM     19  C26 <0> d   1      22.134 -10.257  36.975  0.00  0.00     0.084 C 
ATOM     20  C27 <0> d   1      21.961 -10.167  38.474  0.00  0.00     0.131 C 
ATOM     21  O28 <0> d   1      21.003 -10.660  39.020  0.00  0.00    -0.298 OA
ENDROOT
BRANCH  13  22
ATOM     22  O19 <0> d   1      27.578  -3.691  34.432  0.00  0.00    -0.395 OA
ATOM     23  H45 <0> d   1      27.885  -2.868  34.026  0.00  0.00     0.210 HD
ENDBRANCH  13  22
TORSDOF 1
ENDMDL
MODEL 159
REMARK CAVERDOCK RESULT:      42.8      0.000      0.000
REMARK CAVERDOCK CONSTRAINTS:       0.1      0.0      0.0      0.0
REMARK CAVERDOCK TUNNEL: 158     42.8      2.2    159.4
REMARK  1 active torsions:
REMARK  status: ('A' for Active; 'I' for Inactive)
REMARK    1  A    between atoms: C17_13  and  O19_14 
ROOT
ATOM      1  C1  <0> d   1      26.992  -3.554  34.970  0.00  0.00     0.018 C 
ATOM      2  C2  <0> d   1      25.631  -4.242  34.855  0.00  0.00     0.052 C 
ATOM      3  C4  <0> d   1      25.624  -5.517  35.703  0.00  0.00     0.021 C 
ATOM      4  C5  <0> d   1      24.311  -6.274  35.487  0.00  0.00    -0.035 C 
ATOM      5  C6  <0> d   1      23.133  -5.362  35.830  0.00  0.00     0.016 C 
ATOM      6  C7  <0> d   1      24.205  -6.723  34.028  0.00  0.00     0.001 C 
ATOM      7  C9  <0> d   1      22.918  -7.525  33.826  0.00  0.00     0.006 C 
ATOM      8  C10 <0> d   1      22.919  -8.748  34.744  0.00  0.00     0.006 C 
ATOM      9  C11 <0> d   1      22.997  -8.284  36.200  0.00  0.00    -0.005 C 
ATOM     10  C13 <0> d   1      23.025  -9.480  37.132  0.00  0.00     0.001 C 
ATOM     11  C15 <0> d   1      21.777 -10.369  37.120  0.00  0.00     0.008 C 
ATOM     12  C16 <0> d   1      21.840 -11.074  38.502  0.00  0.00     0.033 C 
ATOM     13  C17 <0> d   1      22.683 -10.157  39.423  0.00  0.00     0.126 C 
ATOM     14  C20 <0> d   1      23.025  -8.925  38.582  0.00  0.00    -0.014 C 
ATOM     15  C21 <0> d   1      21.910  -7.885  38.713  0.00  0.00     0.018 C 
ATOM     16  C22 <0> d   1      24.368  -8.273  38.849  0.00  0.00     0.012 C 
ATOM     17  C23 <0> d   1      24.495  -7.078  37.891  0.00  0.00     0.007 C 
ATOM     18  C24 <0> d   1      24.294  -7.498  36.404  0.00  0.00    -0.002 C 
ATOM     19  C26 <0> d   1      24.171  -5.492  33.113  0.00  0.00     0.084 C 
ATOM     20  C27 <0> d   1      25.373  -4.627  33.415  0.00  0.00     0.131 C 
ATOM     21  O28 <0> d   1      26.108  -4.254  32.531  0.00  0.00    -0.298 OA
ENDROOT
BRANCH  13  22
ATOM     22  O19 <0> d   1      21.929  -9.788  40.579  0.00  0.00    -0.395 OA
ATOM     23  H45 <0> d   1      21.975  -8.846  40.795  0.00  0.00     0.210 HD
ENDBRANCH  13  22
TORSDOF 1
ENDMDL
MODEL 160
REMARK CAVERDOCK RESULT:      44.6      0.000      0.000
REMARK CAVERDOCK CONSTRAINTS:       0.1      0.0      0.0      0.0
REMARK CAVERDOCK TUNNEL: 159     44.6      2.2    160.4
REMARK  1 active torsions:
REMARK  status: ('A' for Active; 'I' for Inactive)
REMARK    1  A    between atoms: C17_13  and  O19_14 
ROOT
ATOM      1  C1  <0> d   1      26.964  -3.780  35.211  0.00  0.00     0.018 C 
ATOM      2  C2  <0> d   1      25.587  -4.423  35.032  0.00  0.00     0.052 C 
ATOM      3  C4  <0> d   1      25.504  -5.705  35.864  0.00  0.00     0.021 C 
ATOM      4  C5  <0> d   1      24.177  -6.417  35.585  0.00  0.00    -0.035 C 
ATOM      5  C6  <0> d   1      23.016  -5.470  35.890  0.00  0.00     0.016 C 
ATOM      6  C7  <0> d   1      24.118  -6.847  34.118  0.00  0.00     0.001 C 
ATOM      7  C9  <0> d   1      22.815  -7.605  33.854  0.00  0.00     0.006 C 
ATOM      8  C10 <0> d   1      22.739  -8.837  34.757  0.00  0.00     0.006 C 
ATOM      9  C11 <0> d   1      22.771  -8.390  36.220  0.00  0.00    -0.005 C 
ATOM     10  C13 <0> d   1      22.722  -9.596  37.139  0.00  0.00     0.001 C 
ATOM     11  C15 <0> d   1      21.447 -10.443  37.066  0.00  0.00     0.008 C 
ATOM     12  C16 <0> d   1      21.430 -11.164  38.441  0.00  0.00     0.033 C 
ATOM     13  C17 <0> d   1      22.263 -10.285  39.406  0.00  0.00     0.126 C 
ATOM     14  C20 <0> d   1      22.679  -9.056  38.595  0.00  0.00    -0.014 C 
ATOM     15  C21 <0> d   1      21.593  -7.981  38.691  0.00  0.00     0.018 C 
ATOM     16  C22 <0> d   1      24.030  -8.451  38.924  0.00  0.00     0.012 C 
ATOM     17  C23 <0> d   1      24.235  -7.251  37.985  0.00  0.00     0.007 C 
ATOM     18  C24 <0> d   1      24.083  -7.649  36.487  0.00  0.00    -0.002 C 
ATOM     19  C26 <0> d   1      24.161  -5.607  33.217  0.00  0.00     0.084 C 
ATOM     20  C27 <0> d   1      25.377  -4.784  33.578  0.00  0.00     0.131 C 
ATOM     21  O28 <0> d   1      26.159  -4.427  32.730  0.00  0.00    -0.298 OA
ENDROOT
BRANCH  13  22
ATOM     22  O19 <0> d   1      21.474  -9.902  40.535  0.00  0.00    -0.395 OA
ATOM     23  H45 <0> d   1      21.806 -10.238  41.379  0.00  0.00     0.210 HD
ENDBRANCH  13  22
TORSDOF 1
ENDMDL
MODEL 161
REMARK CAVERDOCK RESULT:      44.1      0.000      0.000
REMARK CAVERDOCK CONSTRAINTS:       1.4      0.0      0.0      0.0
REMARK CAVERDOCK TUNNEL: 160     44.1      2.2    161.1
REMARK  1 active torsions:
REMARK  status: ('A' for Active; 'I' for Inactive)
REMARK    1  A    between atoms: C17_13  and  O19_14 
ROOT
ATOM      1  C1  <0> d   1      27.403  -3.997  35.396  0.00  0.00     0.018 C 
ATOM      2  C2  <0> d   1      26.008  -4.594  35.195  0.00  0.00     0.052 C 
ATOM      3  C4  <0> d   1      25.856  -5.852  36.055  0.00  0.00     0.021 C 
ATOM      4  C5  <0> d   1      24.512  -6.522  35.757  0.00  0.00    -0.035 C 
ATOM      5  C6  <0> d   1      23.378  -5.526  36.009  0.00  0.00     0.016 C 
ATOM      6  C7  <0> d   1      24.474  -6.984  34.299  0.00  0.00     0.001 C 
ATOM      7  C9  <0> d   1      23.151  -7.700  34.018  0.00  0.00     0.006 C 
ATOM      8  C10 <0> d   1      23.006  -8.906  34.947  0.00  0.00     0.006 C 
ATOM      9  C11 <0> d   1      23.017  -8.426  36.400  0.00  0.00    -0.005 C 
ATOM     10  C13 <0> d   1      22.900  -9.608  37.344  0.00  0.00     0.001 C 
ATOM     11  C15 <0> d   1      21.598 -10.409  37.257  0.00  0.00     0.008 C 
ATOM     12  C16 <0> d   1      21.519 -11.096  38.647  0.00  0.00     0.033 C 
ATOM     13  C17 <0> d   1      22.359 -10.225  39.613  0.00  0.00     0.126 C 
ATOM     14  C20 <0> d   1      22.841  -9.031  38.785  0.00  0.00    -0.014 C 
ATOM     15  C21 <0> d   1      21.794  -7.916  38.828  0.00  0.00     0.018 C 
ATOM     16  C22 <0> d   1      24.204  -8.468  39.136  0.00  0.00     0.012 C 
ATOM     17  C23 <0> d   1      24.478  -7.299  38.176  0.00  0.00     0.007 C 
ATOM     18  C24 <0> d   1      24.349  -7.727  36.683  0.00  0.00    -0.002 C 
ATOM     19  C26 <0> d   1      24.586  -5.768  33.371  0.00  0.00     0.084 C 
ATOM     20  C27 <0> d   1      25.822  -4.982  33.745  0.00  0.00     0.131 C 
ATOM     21  O28 <0> d   1      26.638  -4.673  32.910  0.00  0.00    -0.298 OA
ENDROOT
BRANCH  13  22
ATOM     22  O19 <0> d   1      21.556  -9.787  40.712  0.00  0.00    -0.395 OA
ATOM     23  H45 <0> d   1      22.009  -9.178  41.312  0.00  0.00     0.210 HD
ENDBRANCH  13  22
TORSDOF 1
ENDMDL
MODEL 162
REMARK CAVERDOCK RESULT:      46.9      0.000      0.000
REMARK CAVERDOCK CONSTRAINTS:       0.1      0.0      0.0      0.0
REMARK CAVERDOCK TUNNEL: 161     46.9      2.2    162.3
REMARK  1 active torsions:
REMARK  status: ('A' for Active; 'I' for Inactive)
REMARK    1  A    between atoms: C17_13  and  O19_14 
ROOT
ATOM      1  C1  <0> d   1      22.198  -9.380  41.455  0.00  0.00     0.018 C 
ATOM      2  C2  <0> d   1      22.697  -9.694  40.043  0.00  0.00     0.052 C 
ATOM      3  C4  <0> d   1      22.985  -8.389  39.295  0.00  0.00     0.021 C 
ATOM      4  C5  <0> d   1      23.358  -8.698  37.843  0.00  0.00    -0.035 C 
ATOM      5  C6  <0> d   1      24.561  -9.643  37.814  0.00  0.00     0.016 C 
ATOM      6  C7  <0> d   1      22.173  -9.353  37.130  0.00  0.00     0.001 C 
ATOM      7  C9  <0> d   1      22.530  -9.612  35.665  0.00  0.00     0.006 C 
ATOM      8  C10 <0> d   1      22.882  -8.294  34.976  0.00  0.00     0.006 C 
ATOM      9  C11 <0> d   1      24.085  -7.664  35.680  0.00  0.00    -0.005 C 
ATOM     10  C13 <0> d   1      24.441  -6.339  35.031  0.00  0.00     0.001 C 
ATOM     11  C15 <0> d   1      24.896  -6.411  33.570  0.00  0.00     0.008 C 
ATOM     12  C16 <0> d   1      25.716  -5.103  33.398  0.00  0.00     0.033 C 
ATOM     13  C17 <0> d   1      26.198  -4.700  34.814  0.00  0.00     0.126 C 
ATOM     14  C20 <0> d   1      25.711  -5.808  35.750  0.00  0.00    -0.014 C 
ATOM     15  C21 <0> d   1      26.750  -6.930  35.809  0.00  0.00     0.018 C 
ATOM     16  C22 <0> d   1      25.328  -5.389  37.156  0.00  0.00     0.012 C 
ATOM     17  C23 <0> d   1      24.863  -6.651  37.900  0.00  0.00     0.007 C 
ATOM     18  C24 <0> d   1      23.720  -7.388  37.140  0.00  0.00    -0.002 C 
ATOM     19  C26 <0> d   1      21.845 -10.691  37.805  0.00  0.00     0.084 C 
ATOM     20  C27 <0> d   1      21.631 -10.453  39.282  0.00  0.00     0.131 C 
ATOM     21  O28 <0> d   1      20.639 -10.857  39.839  0.00  0.00    -0.298 OA
ENDROOT
BRANCH  13  22
ATOM     22  O19 <0> d   1      27.624  -4.604  34.843  0.00  0.00    -0.395 OA
ATOM     23  H45 <0> d   1      27.964  -3.732  34.601  0.00  0.00     0.210 HD
ENDBRANCH  13  22
TORSDOF 1
ENDMDL
MODEL 163
REMARK CAVERDOCK RESULT:      46.9      0.000      0.000
REMARK CAVERDOCK CONSTRAINTS:       0.0      0.0      0.0      0.0
REMARK CAVERDOCK TUNNEL: 162     46.9      2.2    163.7
REMARK  1 active torsions:
REMARK  status: ('A' for Active; 'I' for Inactive)
REMARK    1  A    between atoms: C17_13  and  O19_14 
ROOT
ATOM      1  C1  <0> d   1      27.623  -4.910  35.374  0.00  0.00     0.018 C 
ATOM      2  C2  <0> d   1      26.156  -5.329  35.258  0.00  0.00     0.052 C 
ATOM      3  C4  <0> d   1      25.895  -6.545  36.151  0.00  0.00     0.021 C 
ATOM      4  C5  <0> d   1      24.463  -7.045  35.937  0.00  0.00    -0.035 C 
ATOM      5  C6  <0> d   1      23.478  -5.911  36.226  0.00  0.00     0.016 C 
ATOM      6  C7  <0> d   1      24.289  -7.521  34.494  0.00  0.00     0.001 C 
ATOM      7  C9  <0> d   1      22.875  -8.069  34.296  0.00  0.00     0.006 C 
ATOM      8  C10 <0> d   1      22.631  -9.233  35.257  0.00  0.00     0.006 C 
ATOM      9  C11 <0> d   1      22.780  -8.737  36.697  0.00  0.00    -0.005 C 
ATOM     10  C13 <0> d   1      22.567  -9.880  37.671  0.00  0.00     0.001 C 
ATOM     11  C15 <0> d   1      21.171 -10.513  37.668  0.00  0.00     0.008 C 
ATOM     12  C16 <0> d   1      21.083 -11.164  39.075  0.00  0.00     0.033 C 
ATOM     13  C17 <0> d   1      22.075 -10.390  39.978  0.00  0.00     0.126 C 
ATOM     14  C20 <0> d   1      22.657  -9.279  39.101  0.00  0.00    -0.014 C 
ATOM     15  C21 <0> d   1      21.761  -8.041  39.173  0.00  0.00     0.018 C 
ATOM     16  C22 <0> d   1      24.097  -8.887  39.369  0.00  0.00     0.012 C 
ATOM     17  C23 <0> d   1      24.462  -7.776  38.371  0.00  0.00     0.007 C 
ATOM     18  C24 <0> d   1      24.201  -8.207  36.897  0.00  0.00    -0.002 C 
ATOM     19  C26 <0> d   1      24.503  -6.342  33.535  0.00  0.00     0.084 C 
ATOM     20  C27 <0> d   1      25.845  -5.712  33.828  0.00  0.00     0.131 C 
ATOM     21  O28 <0> d   1      26.647  -5.521  32.945  0.00  0.00    -0.298 OA
ENDROOT
BRANCH  13  22
ATOM     22  O19 <0> d   1      21.393  -9.839  41.107  0.00  0.00    -0.395 OA
ATOM     23  H45 <0> d   1      21.663 -10.220  41.954  0.00  0.00     0.210 HD
ENDBRANCH  13  22
TORSDOF 1
ENDMDL
