# Supplementary material for: Fully automated virtual screening pipeline of FDA-approved drugs using Caver Web
Source: Comput Struct Biotechnol J. 2022 Nov 17;20:6512–8. doi: 10.1016/j.csbj.2022.11.031 (PMC9705369; doi:10.1016/j.csbj.2022.11.031)
Supplement: Supplementary data 1 [file mmc1.zip › supplementary_data/pymol/ZINC000003875484.pdbqt]

MODEL 1
REMARK CAVERDOCK RESULT:      24.6      0.000      0.000
REMARK CAVERDOCK CONSTRAINTS:       0.0      0.0      0.0      0.0
REMARK CAVERDOCK TUNNEL: 0     24.6      1.7      1.1
REMARK  2 active torsions:
REMARK  status: ('A' for Active; 'I' for Inactive)
REMARK    1  A    between atoms: C2_2  and  O3_3 
REMARK    2  A    between atoms: C22_20  and  O24_21 
ROOT
ATOM      1  C1  ZIN A   1      47.499   7.136  32.635  0.00  0.00     0.046 C 
ATOM      2  C2  ZIN A   1      46.456   7.904  33.448  0.00  0.00     0.062 C 
ATOM      3  C4  ZIN A   1      46.424   7.386  34.906  0.00  0.00     0.038 C 
ATOM      4  C5  ZIN A   1      45.019   6.757  35.117  0.00  0.00     0.009 C 
ATOM      5  C6  ZIN A   1      44.588   6.397  33.691  0.00  0.00     0.004 C 
ATOM      6  C8  ZIN A   1      43.093   6.244  33.472  0.00  0.00     0.034 C 
ATOM      7  C10 ZIN A   1      42.569   5.062  34.294  0.00  0.00     0.013 C 
ATOM      8  C11 ZIN A   1      41.052   4.962  34.119  0.00  0.00     0.036 C 
ATOM      9  C12 ZIN A   1      40.736   4.865  32.638  0.00  0.00    -0.065 C 
ATOM     10  C13 ZIN A   1      39.898   3.907  32.244  0.00  0.00     0.053 C 
ATOM     11  C14 ZIN A   1      39.544   3.776  30.827  0.00  0.00     0.149 C 
ATOM     12  O15 ZIN A   1      39.114   2.738  30.369  0.00  0.00    -0.293 OA
ATOM     13  C16 ZIN A   1      39.743   5.007  29.964  0.00  0.00     0.084 C 
ATOM     14  C17 ZIN A   1      41.154   5.530  30.232  0.00  0.00     0.025 C 
ATOM     15  C18 ZIN A   1      41.365   5.849  31.701  0.00  0.00     0.019 C 
ATOM     16  C19 ZIN A   1      40.755   7.225  31.979  0.00  0.00     0.023 C 
ATOM     17  C20 ZIN A   1      42.869   5.970  31.978  0.00  0.00     0.144 C 
ATOM     18  F21 ZIN A   1      43.489   4.759  31.652  0.00  0.00    -0.239 F 
ATOM     19  C22 ZIN A   1      43.453   7.068  31.094  0.00  0.00     0.160 C 
ATOM     20  C25 ZIN A   1      44.936   7.323  31.410  0.00  0.00     0.047 C 
ATOM     21  C26 ZIN A   1      45.058   7.644  32.895  0.00  0.00    -0.007 C 
ATOM     22  C27 ZIN A   1      44.125   8.802  33.254  0.00  0.00     0.019 C 
ENDROOT
BRANCH   2  23
ATOM     23  O3  ZIN A   1      46.745   9.304  33.425  0.00  0.00    -0.389 OA
ATOM     24  H31 ZIN A   1      46.104   9.830  32.927  0.00  0.00     0.210 HD
ENDBRANCH   2  23
BRANCH  19  25
ATOM     25  O24 ZIN A   1      42.719   8.276  31.304  0.00  0.00    -0.392 OA
ATOM     26  H48 ZIN A   1      42.651   8.836  30.519  0.00  0.00     0.210 HD
ENDBRANCH  19  25
TORSDOF 2
ENDMDL
MODEL 2
REMARK CAVERDOCK RESULT:      25.6      0.000      0.000
REMARK CAVERDOCK CONSTRAINTS:       0.3      0.0      0.0      0.0
REMARK CAVERDOCK TUNNEL: 1     25.6      1.8      2.7
REMARK  2 active torsions:
REMARK  status: ('A' for Active; 'I' for Inactive)
REMARK    1  A    between atoms: C2_2  and  O3_3 
REMARK    2  A    between atoms: C22_20  and  O24_21 
ROOT
ATOM      1  C1  ZIN A   1      47.176   7.573  32.676  0.00  0.00     0.046 C 
ATOM      2  C2  ZIN A   1      46.097   8.225  33.542  0.00  0.00     0.062 C 
ATOM      3  C4  ZIN A   1      46.129   7.635  34.973  0.00  0.00     0.038 C 
ATOM      4  C5  ZIN A   1      44.775   6.900  35.174  0.00  0.00     0.009 C 
ATOM      5  C6  ZIN A   1      44.343   6.581  33.738  0.00  0.00     0.004 C 
ATOM      6  C8  ZIN A   1      42.859   6.334  33.535  0.00  0.00     0.034 C 
ATOM      7  C10 ZIN A   1      42.433   5.079  34.304  0.00  0.00     0.013 C 
ATOM      8  C11 ZIN A   1      40.924   4.882  34.148  0.00  0.00     0.036 C 
ATOM      9  C12 ZIN A   1      40.587   4.836  32.668  0.00  0.00    -0.065 C 
ATOM     10  C13 ZIN A   1      39.811   3.842  32.240  0.00  0.00     0.053 C 
ATOM     11  C14 ZIN A   1      39.440   3.756  30.824  0.00  0.00     0.149 C 
ATOM     12  O15 ZIN A   1      39.074   2.714  30.321  0.00  0.00    -0.293 OA
ATOM     13  C16 ZIN A   1      39.537   5.039  30.021  0.00  0.00     0.084 C 
ATOM     14  C17 ZIN A   1      40.913   5.645  30.293  0.00  0.00     0.025 C 
ATOM     15  C18 ZIN A   1      41.129   5.907  31.773  0.00  0.00     0.019 C 
ATOM     16  C19 ZIN A   1      40.431   7.221  32.128  0.00  0.00     0.023 C 
ATOM     17  C20 ZIN A   1      42.626   6.119  32.033  0.00  0.00     0.144 C 
ATOM     18  F21 ZIN A   1      43.322   4.972  31.636  0.00  0.00    -0.239 F 
ATOM     19  C22 ZIN A   1      43.116   7.297  31.196  0.00  0.00     0.160 C 
ATOM     20  C25 ZIN A   1      44.583   7.639  31.501  0.00  0.00     0.047 C 
ATOM     21  C26 ZIN A   1      44.711   7.895  32.999  0.00  0.00    -0.007 C 
ATOM     22  C27 ZIN A   1      43.707   8.966  33.430  0.00  0.00     0.019 C 
ENDROOT
BRANCH   2  23
ATOM     23  O3  ZIN A   1      46.288   9.641  33.586  0.00  0.00    -0.389 OA
ATOM     24  H31 ZIN A   1      45.498  10.152  33.362  0.00  0.00     0.210 HD
ENDBRANCH   2  23
BRANCH  19  25
ATOM     25  O24 ZIN A   1      42.304   8.439  31.477  0.00  0.00    -0.392 OA
ATOM     26  H48 ZIN A   1      42.723   9.283  31.259  0.00  0.00     0.210 HD
ENDBRANCH  19  25
TORSDOF 2
ENDMDL
MODEL 3
REMARK CAVERDOCK RESULT:      29.8      0.000      0.000
REMARK CAVERDOCK CONSTRAINTS:       0.0      0.0      0.0      0.0
REMARK CAVERDOCK TUNNEL: 2     29.8      1.8     3.13
REMARK  2 active torsions:
REMARK  status: ('A' for Active; 'I' for Inactive)
REMARK    1  A    between atoms: C2_2  and  O3_3 
REMARK    2  A    between atoms: C22_20  and  O24_21 
ROOT
ATOM      1  C1  ZIN A   1      46.553   8.443  31.828  0.00  0.00     0.046 C 
ATOM      2  C2  ZIN A   1      46.507   7.097  32.553  0.00  0.00     0.062 C 
ATOM      3  C4  ZIN A   1      47.073   5.979  31.644  0.00  0.00     0.038 C 
ATOM      4  C5  ZIN A   1      45.894   5.008  31.360  0.00  0.00     0.009 C 
ATOM      5  C6  ZIN A   1      44.662   5.895  31.569  0.00  0.00     0.004 C 
ATOM      6  C8  ZIN A   1      43.367   5.163  31.873  0.00  0.00     0.034 C 
ATOM      7  C10 ZIN A   1      42.965   4.301  30.671  0.00  0.00     0.013 C 
ATOM      8  C11 ZIN A   1      41.698   3.517  31.016  0.00  0.00     0.036 C 
ATOM      9  C12 ZIN A   1      40.622   4.494  31.455  0.00  0.00    -0.065 C 
ATOM     10  C13 ZIN A   1      39.414   4.374  30.906  0.00  0.00     0.053 C 
ATOM     11  C14 ZIN A   1      38.332   5.281  31.303  0.00  0.00     0.149 C 
ATOM     12  O15 ZIN A   1      37.364   5.469  30.596  0.00  0.00    -0.293 OA
ATOM     13  C16 ZIN A   1      38.487   5.971  32.644  0.00  0.00     0.084 C 
ATOM     14  C17 ZIN A   1      39.888   6.580  32.686  0.00  0.00     0.025 C 
ATOM     15  C18 ZIN A   1      40.964   5.528  32.483  0.00  0.00     0.019 C 
ATOM     16  C19 ZIN A   1      41.186   4.815  33.818  0.00  0.00     0.023 C 
ATOM     17  C20 ZIN A   1      42.285   6.222  32.129  0.00  0.00     0.144 C 
ATOM     18  F21 ZIN A   1      42.107   6.966  30.957  0.00  0.00    -0.239 F 
ATOM     19  C22 ZIN A   1      42.666   7.177  33.257  0.00  0.00     0.160 C 
ATOM     20  C25 ZIN A   1      44.043   7.816  33.020  0.00  0.00     0.047 C 
ATOM     21  C26 ZIN A   1      45.062   6.697  32.835  0.00  0.00    -0.007 C 
ATOM     22  C27 ZIN A   1      45.003   5.740  34.027  0.00  0.00     0.019 C 
ENDROOT
BRANCH   2  23
ATOM     23  O3  ZIN A   1      47.248   7.168  33.773  0.00  0.00    -0.389 OA
ATOM     24  H31 ZIN A   1      47.257   6.342  34.277  0.00  0.00     0.210 HD
ENDBRANCH   2  23
BRANCH  19  25
ATOM     25  O24 ZIN A   1      42.694   6.455  34.489  0.00  0.00    -0.392 OA
ATOM     26  H48 ZIN A   1      43.584   6.221  34.788  0.00  0.00     0.210 HD
ENDBRANCH  19  25
TORSDOF 2
ENDMDL
MODEL 4
REMARK CAVERDOCK RESULT:      30.6      0.000      0.000
REMARK CAVERDOCK CONSTRAINTS:       0.6      0.0      0.0      0.0
REMARK CAVERDOCK TUNNEL: 3     30.6      1.9      4.8
REMARK  2 active torsions:
REMARK  status: ('A' for Active; 'I' for Inactive)
REMARK    1  A    between atoms: C2_2  and  O3_3 
REMARK    2  A    between atoms: C22_20  and  O24_21 
ROOT
ATOM      1  C1  ZIN A   1      46.334   8.333  32.271  0.00  0.00     0.046 C 
ATOM      2  C2  ZIN A   1      46.261   6.857  32.665  0.00  0.00     0.062 C 
ATOM      3  C4  ZIN A   1      46.756   5.966  31.500  0.00  0.00     0.038 C 
ATOM      4  C5  ZIN A   1      45.534   5.122  31.043  0.00  0.00     0.009 C 
ATOM      5  C6  ZIN A   1      44.342   5.971  31.500  0.00  0.00     0.004 C 
ATOM      6  C8  ZIN A   1      43.031   5.226  31.676  0.00  0.00     0.034 C 
ATOM      7  C10 ZIN A   1      42.561   4.681  30.324  0.00  0.00     0.013 C 
ATOM      8  C11 ZIN A   1      41.277   3.874  30.527  0.00  0.00     0.036 C 
ATOM      9  C12 ZIN A   1      40.252   4.753  31.222  0.00  0.00    -0.065 C 
ATOM     10  C13 ZIN A   1      39.024   4.799  30.707  0.00  0.00     0.053 C 
ATOM     11  C14 ZIN A   1      37.989   5.619  31.346  0.00  0.00     0.149 C 
ATOM     12  O15 ZIN A   1      37.007   5.994  30.740  0.00  0.00    -0.293 OA
ATOM     13  C16 ZIN A   1      38.211   5.972  32.804  0.00  0.00     0.084 C 
ATOM     14  C17 ZIN A   1      39.634   6.514  32.931  0.00  0.00     0.025 C 
ATOM     15  C18 ZIN A   1      40.664   5.508  32.448  0.00  0.00     0.019 C 
ATOM     16  C19 ZIN A   1      40.901   4.497  33.571  0.00  0.00     0.023 C 
ATOM     17  C20 ZIN A   1      41.998   6.227  32.213  0.00  0.00     0.144 C 
ATOM     18  F21 ZIN A   1      41.812   7.229  31.254  0.00  0.00    -0.239 F 
ATOM     19  C22 ZIN A   1      42.449   6.881  33.516  0.00  0.00     0.160 C 
ATOM     20  C25 ZIN A   1      43.841   7.518  33.381  0.00  0.00     0.047 C 
ATOM     21  C26 ZIN A   1      44.812   6.444  32.902  0.00  0.00    -0.007 C 
ATOM     22  C27 ZIN A   1      44.754   5.238  33.841  0.00  0.00     0.019 C 
ENDROOT
BRANCH   2  23
ATOM     23  O3  ZIN A   1      47.042   6.620  33.838  0.00  0.00    -0.389 OA
ATOM     24  H31 ZIN A   1      47.946   6.328  33.656  0.00  0.00     0.210 HD
ENDBRANCH   2  23
BRANCH  19  25
ATOM     25  O24 ZIN A   1      42.489   5.892  34.545  0.00  0.00    -0.392 OA
ATOM     26  H48 ZIN A   1      41.659   5.408  34.659  0.00  0.00     0.210 HD
ENDBRANCH  19  25
TORSDOF 2
ENDMDL
MODEL 5
REMARK CAVERDOCK RESULT:      29.5      0.000      0.000
REMARK CAVERDOCK CONSTRAINTS:       0.2      0.0      0.0      0.0
REMARK CAVERDOCK TUNNEL: 4     29.5      1.9      5.1
REMARK  2 active torsions:
REMARK  status: ('A' for Active; 'I' for Inactive)
REMARK    1  A    between atoms: C2_2  and  O3_3 
REMARK    2  A    between atoms: C22_20  and  O24_21 
ROOT
ATOM      1  C1  ZIN A   1      46.280   8.387  31.841  0.00  0.00     0.046 C 
ATOM      2  C2  ZIN A   1      46.265   6.978  32.437  0.00  0.00     0.062 C 
ATOM      3  C4  ZIN A   1      46.804   5.955  31.407  0.00  0.00     0.038 C 
ATOM      4  C5  ZIN A   1      45.621   5.006  31.071  0.00  0.00     0.009 C 
ATOM      5  C6  ZIN A   1      44.392   5.860  31.405  0.00  0.00     0.004 C 
ATOM      6  C8  ZIN A   1      43.111   5.094  31.681  0.00  0.00     0.034 C 
ATOM      7  C10 ZIN A   1      42.673   4.347  30.417  0.00  0.00     0.013 C 
ATOM      8  C11 ZIN A   1      41.421   3.524  30.729  0.00  0.00     0.036 C 
ATOM      9  C12 ZIN A   1      40.357   4.447  31.295  0.00  0.00    -0.065 C 
ATOM     10  C13 ZIN A   1      39.132   4.371  30.777  0.00  0.00     0.053 C 
ATOM     11  C14 ZIN A   1      38.060   5.228  31.295  0.00  0.00     0.149 C 
ATOM     12  O15 ZIN A   1      37.068   5.475  30.642  0.00  0.00    -0.293 OA
ATOM     13  C16 ZIN A   1      38.258   5.789  32.690  0.00  0.00     0.084 C 
ATOM     14  C17 ZIN A   1      39.657   6.402  32.742  0.00  0.00     0.025 C 
ATOM     15  C18 ZIN A   1      40.730   5.382  32.404  0.00  0.00     0.019 C 
ATOM     16  C19 ZIN A   1      41.000   4.546  33.657  0.00  0.00     0.023 C 
ATOM     17  C20 ZIN A   1      42.035   6.116  32.073  0.00  0.00     0.144 C 
ATOM     18  F21 ZIN A   1      41.814   6.966  30.984  0.00  0.00    -0.239 F 
ATOM     19  C22 ZIN A   1      42.450   6.962  33.273  0.00  0.00     0.160 C 
ATOM     20  C25 ZIN A   1      43.816   7.631  33.052  0.00  0.00     0.047 C 
ATOM     21  C26 ZIN A   1      44.832   6.542  32.728  0.00  0.00    -0.007 C 
ATOM     22  C27 ZIN A   1      44.818   5.476  33.825  0.00  0.00     0.019 C 
ENDROOT
BRANCH   2  23
ATOM     23  O3  ZIN A   1      47.047   6.939  33.632  0.00  0.00    -0.389 OA
ATOM     24  H31 ZIN A   1      47.285   7.811  33.976  0.00  0.00     0.210 HD
ENDBRANCH   2  23
BRANCH  19  25
ATOM     25  O24 ZIN A   1      42.524   6.127  34.430  0.00  0.00    -0.392 OA
ATOM     26  H48 ZIN A   1      42.470   6.609  35.267  0.00  0.00     0.210 HD
ENDBRANCH  19  25
TORSDOF 2
ENDMDL
MODEL 6
REMARK CAVERDOCK RESULT:      31.6      0.000      0.000
REMARK CAVERDOCK CONSTRAINTS:       0.0      0.0      0.0      0.0
REMARK CAVERDOCK TUNNEL: 5     31.6      1.8     6.14
REMARK  2 active torsions:
REMARK  status: ('A' for Active; 'I' for Inactive)
REMARK    1  A    between atoms: C2_2  and  O3_3 
REMARK    2  A    between atoms: C22_20  and  O24_21 
ROOT
ATOM      1  C1  ZIN A   1      45.095   7.198  35.435  0.00  0.00     0.046 C 
ATOM      2  C2  ZIN A   1      45.379   7.338  33.939  0.00  0.00     0.062 C 
ATOM      3  C4  ZIN A   1      45.208   8.812  33.496  0.00  0.00     0.038 C 
ATOM      4  C5  ZIN A   1      44.015   8.834  32.500  0.00  0.00     0.009 C 
ATOM      5  C6  ZIN A   1      43.219   7.584  32.891  0.00  0.00     0.004 C 
ATOM      6  C8  ZIN A   1      42.300   7.026  31.820  0.00  0.00     0.034 C 
ATOM      7  C10 ZIN A   1      41.199   8.044  31.502  0.00  0.00     0.013 C 
ATOM      8  C11 ZIN A   1      40.322   7.498  30.373  0.00  0.00     0.036 C 
ATOM      9  C12 ZIN A   1      39.795   6.133  30.779  0.00  0.00    -0.065 C 
ATOM     10  C13 ZIN A   1      38.491   5.904  30.631  0.00  0.00     0.053 C 
ATOM     11  C14 ZIN A   1      37.928   4.598  30.993  0.00  0.00     0.149 C 
ATOM     12  O15 ZIN A   1      36.749   4.457  31.238  0.00  0.00    -0.293 OA
ATOM     13  C16 ZIN A   1      38.899   3.435  31.043  0.00  0.00     0.084 C 
ATOM     14  C17 ZIN A   1      40.098   3.876  31.882  0.00  0.00     0.025 C 
ATOM     15  C18 ZIN A   1      40.759   5.117  31.309  0.00  0.00     0.019 C 
ATOM     16  C19 ZIN A   1      41.668   4.681  30.158  0.00  0.00     0.023 C 
ATOM     17  C20 ZIN A   1      41.666   5.742  32.375  0.00  0.00     0.144 C 
ATOM     18  F21 ZIN A   1      40.892   6.077  33.491  0.00  0.00    -0.239 F 
ATOM     19  C22 ZIN A   1      42.714   4.718  32.802  0.00  0.00     0.160 C 
ATOM     20  C25 ZIN A   1      43.732   5.321  33.783  0.00  0.00     0.047 C 
ATOM     21  C26 ZIN A   1      44.352   6.551  33.129  0.00  0.00    -0.007 C 
ATOM     22  C27 ZIN A   1      44.932   6.176  31.764  0.00  0.00     0.019 C 
ENDROOT
BRANCH   2  23
ATOM     23  O3  ZIN A   1      46.700   6.880  33.641  0.00  0.00    -0.389 OA
ATOM     24  H31 ZIN A   1      46.727   6.067  33.118  0.00  0.00     0.210 HD
ENDBRANCH   2  23
BRANCH  19  25
ATOM     25  O24 ZIN A   1      43.407   4.249  31.644  0.00  0.00    -0.392 OA
ATOM     26  H48 ZIN A   1      42.827   3.898  30.953  0.00  0.00     0.210 HD
ENDBRANCH  19  25
TORSDOF 2
ENDMDL
MODEL 7
REMARK CAVERDOCK RESULT:      30.6      0.000      0.000
REMARK CAVERDOCK CONSTRAINTS:       0.1      0.0      0.0      0.0
REMARK CAVERDOCK TUNNEL: 6     30.6      1.8      7.1
REMARK  2 active torsions:
REMARK  status: ('A' for Active; 'I' for Inactive)
REMARK    1  A    between atoms: C2_2  and  O3_3 
REMARK    2  A    between atoms: C22_20  and  O24_21 
ROOT
ATOM      1  C1  ZIN A   1      45.867   8.475  31.763  0.00  0.00     0.046 C 
ATOM      2  C2  ZIN A   1      45.876   7.067  32.360  0.00  0.00     0.062 C 
ATOM      3  C4  ZIN A   1      46.460   6.057  31.342  0.00  0.00     0.038 C 
ATOM      4  C5  ZIN A   1      45.307   5.079  30.986  0.00  0.00     0.009 C 
ATOM      5  C6  ZIN A   1      44.051   5.902  31.296  0.00  0.00     0.004 C 
ATOM      6  C8  ZIN A   1      42.785   5.103  31.550  0.00  0.00     0.034 C 
ATOM      7  C10 ZIN A   1      42.389   4.345  30.280  0.00  0.00     0.013 C 
ATOM      8  C11 ZIN A   1      41.152   3.491  30.570  0.00  0.00     0.036 C 
ATOM      9  C12 ZIN A   1      40.056   4.388  31.115  0.00  0.00    -0.065 C 
ATOM     10  C13 ZIN A   1      38.842   4.280  30.576  0.00  0.00     0.053 C 
ATOM     11  C14 ZIN A   1      37.740   5.111  31.072  0.00  0.00     0.149 C 
ATOM     12  O15 ZIN A   1      36.754   5.332  30.402  0.00  0.00    -0.293 OA
ATOM     13  C16 ZIN A   1      37.898   5.678  32.470  0.00  0.00     0.084 C 
ATOM     14  C17 ZIN A   1      39.280   6.325  32.547  0.00  0.00     0.025 C 
ATOM     15  C18 ZIN A   1      40.385   5.333  32.229  0.00  0.00     0.019 C 
ATOM     16  C19 ZIN A   1      40.653   4.506  33.488  0.00  0.00     0.023 C 
ATOM     17  C20 ZIN A   1      41.677   6.099  31.921  0.00  0.00     0.144 C 
ATOM     18  F21 ZIN A   1      41.455   6.942  30.827  0.00  0.00    -0.239 F 
ATOM     19  C22 ZIN A   1      42.048   6.957  33.127  0.00  0.00     0.160 C 
ATOM     20  C25 ZIN A   1      43.401   7.659  32.929  0.00  0.00     0.047 C 
ATOM     21  C26 ZIN A   1      44.450   6.596  32.626  0.00  0.00    -0.007 C 
ATOM     22  C27 ZIN A   1      44.443   5.531  33.724  0.00  0.00     0.019 C 
ENDROOT
BRANCH   2  23
ATOM     23  O3  ZIN A   1      46.638   7.049  33.569  0.00  0.00    -0.389 OA
ATOM     24  H31 ZIN A   1      46.427   6.309  34.156  0.00  0.00     0.210 HD
ENDBRANCH   2  23
BRANCH  19  25
ATOM     25  O24 ZIN A   1      42.122   6.125  34.286  0.00  0.00    -0.392 OA
ATOM     26  H48 ZIN A   1      42.696   5.354  34.182  0.00  0.00     0.210 HD
ENDBRANCH  19  25
TORSDOF 2
ENDMDL
MODEL 8
REMARK CAVERDOCK RESULT:      32.4      0.000      0.000
REMARK CAVERDOCK CONSTRAINTS:       0.0      0.0      0.0      0.0
REMARK CAVERDOCK TUNNEL: 7     32.4      1.8      8.1
REMARK  2 active torsions:
REMARK  status: ('A' for Active; 'I' for Inactive)
REMARK    1  A    between atoms: C2_2  and  O3_3 
REMARK    2  A    between atoms: C22_20  and  O24_21 
ROOT
ATOM      1  C1  ZIN A   1      44.781   6.751  35.350  0.00  0.00     0.046 C 
ATOM      2  C2  ZIN A   1      45.040   6.978  33.860  0.00  0.00     0.062 C 
ATOM      3  C4  ZIN A   1      44.867   8.476  33.507  0.00  0.00     0.038 C 
ATOM      4  C5  ZIN A   1      43.658   8.561  32.536  0.00  0.00     0.009 C 
ATOM      5  C6  ZIN A   1      42.863   7.292  32.867  0.00  0.00     0.004 C 
ATOM      6  C8  ZIN A   1      41.923   6.801  31.781  0.00  0.00     0.034 C 
ATOM      7  C10 ZIN A   1      40.822   7.839  31.542  0.00  0.00     0.013 C 
ATOM      8  C11 ZIN A   1      39.923   7.363  30.398  0.00  0.00     0.036 C 
ATOM      9  C12 ZIN A   1      39.397   5.979  30.733  0.00  0.00    -0.065 C 
ATOM     10  C13 ZIN A   1      38.090   5.763  30.595  0.00  0.00     0.053 C 
ATOM     11  C14 ZIN A   1      37.527   4.441  30.889  0.00  0.00     0.149 C 
ATOM     12  O15 ZIN A   1      36.352   4.289  31.146  0.00  0.00    -0.293 OA
ATOM     13  C16 ZIN A   1      38.494   3.273  30.855  0.00  0.00     0.084 C 
ATOM     14  C17 ZIN A   1      39.709   3.660  31.697  0.00  0.00     0.025 C 
ATOM     15  C18 ZIN A   1      40.366   4.931  31.186  0.00  0.00     0.019 C 
ATOM     16  C19 ZIN A   1      41.253   4.559  29.996  0.00  0.00     0.023 C 
ATOM     17  C20 ZIN A   1      41.294   5.489  32.271  0.00  0.00     0.144 C 
ATOM     18  F21 ZIN A   1      40.540   5.761  33.418  0.00  0.00    -0.239 F 
ATOM     19  C22 ZIN A   1      42.344   4.438  32.619  0.00  0.00     0.160 C 
ATOM     20  C25 ZIN A   1      43.382   4.979  33.615  0.00  0.00     0.047 C 
ATOM     21  C26 ZIN A   1      43.996   6.243  33.024  0.00  0.00    -0.007 C 
ATOM     22  C27 ZIN A   1      44.551   5.947  31.630  0.00  0.00     0.019 C 
ENDROOT
BRANCH   2  23
ATOM     23  O3  ZIN A   1      46.353   6.534  33.514  0.00  0.00    -0.389 OA
ATOM     24  H31 ZIN A   1      46.382   5.643  33.138  0.00  0.00     0.210 HD
ENDBRANCH   2  23
BRANCH  19  25
ATOM     25  O24 ZIN A   1      43.015   4.035  31.423  0.00  0.00    -0.392 OA
ATOM     26  H48 ZIN A   1      42.475   4.111  30.624  0.00  0.00     0.210 HD
ENDBRANCH  19  25
TORSDOF 2
ENDMDL
MODEL 9
REMARK CAVERDOCK RESULT:      32.7      0.000      0.000
REMARK CAVERDOCK CONSTRAINTS:       0.0      0.0      0.0      0.0
REMARK CAVERDOCK TUNNEL: 8     32.7      1.8     9.12
REMARK  2 active torsions:
REMARK  status: ('A' for Active; 'I' for Inactive)
REMARK    1  A    between atoms: C2_2  and  O3_3 
REMARK    2  A    between atoms: C22_20  and  O24_21 
ROOT
ATOM      1  C1  ZIN A   1      44.646   7.197  35.120  0.00  0.00     0.046 C 
ATOM      2  C2  ZIN A   1      44.959   7.205  33.622  0.00  0.00     0.062 C 
ATOM      3  C4  ZIN A   1      44.874   8.647  33.065  0.00  0.00     0.038 C 
ATOM      4  C5  ZIN A   1      43.699   8.655  32.048  0.00  0.00     0.009 C 
ATOM      5  C6  ZIN A   1      42.831   7.483  32.520  0.00  0.00     0.004 C 
ATOM      6  C8  ZIN A   1      41.898   6.893  31.477  0.00  0.00     0.034 C 
ATOM      7  C10 ZIN A   1      40.859   7.939  31.062  0.00  0.00     0.013 C 
ATOM      8  C11 ZIN A   1      39.970   7.355  29.962  0.00  0.00     0.036 C 
ATOM      9  C12 ZIN A   1      39.364   6.056  30.462  0.00  0.00    -0.065 C 
ATOM     10  C13 ZIN A   1      38.051   5.885  30.309  0.00  0.00     0.053 C 
ATOM     11  C14 ZIN A   1      37.414   4.643  30.759  0.00  0.00     0.149 C 
ATOM     12  O15 ZIN A   1      36.225   4.584  30.992  0.00  0.00    -0.293 OA
ATOM     13  C16 ZIN A   1      38.319   3.437  30.917  0.00  0.00     0.084 C 
ATOM     14  C17 ZIN A   1      39.528   3.878  31.741  0.00  0.00     0.025 C 
ATOM     15  C18 ZIN A   1      40.264   5.035  31.087  0.00  0.00     0.019 C 
ATOM     16  C19 ZIN A   1      41.164   4.462  29.990  0.00  0.00     0.023 C 
ATOM     17  C20 ZIN A   1      41.188   5.692  32.118  0.00  0.00     0.144 C 
ATOM     18  F21 ZIN A   1      40.417   6.153  33.191  0.00  0.00    -0.239 F 
ATOM     19  C22 ZIN A   1      42.173   4.650  32.642  0.00  0.00     0.160 C 
ATOM     20  C25 ZIN A   1      43.208   5.272  33.592  0.00  0.00     0.047 C 
ATOM     21  C26 ZIN A   1      43.903   6.413  32.857  0.00  0.00    -0.007 C 
ATOM     22  C27 ZIN A   1      44.481   5.903  31.536  0.00  0.00     0.019 C 
ENDROOT
BRANCH   2  23
ATOM     23  O3  ZIN A   1      46.257   6.657  33.386  0.00  0.00    -0.389 OA
ATOM     24  H31 ZIN A   1      46.544   6.707  32.463  0.00  0.00     0.210 HD
ENDBRANCH   2  23
BRANCH  19  25
ATOM     25  O24 ZIN A   1      42.855   4.056  31.536  0.00  0.00    -0.392 OA
ATOM     26  H48 ZIN A   1      43.166   3.155  31.703  0.00  0.00     0.210 HD
ENDBRANCH  19  25
TORSDOF 2
ENDMDL
MODEL 10
REMARK CAVERDOCK RESULT:      33.7      0.000      0.000
REMARK CAVERDOCK CONSTRAINTS:       0.3      0.0      0.0      0.0
REMARK CAVERDOCK TUNNEL: 9     33.7      1.7     10.8
REMARK  2 active torsions:
REMARK  status: ('A' for Active; 'I' for Inactive)
REMARK    1  A    between atoms: C2_2  and  O3_3 
REMARK    2  A    between atoms: C22_20  and  O24_21 
ROOT
ATOM      1  C1  ZIN A   1      44.466   6.504  35.273  0.00  0.00     0.046 C 
ATOM      2  C2  ZIN A   1      44.702   6.857  33.803  0.00  0.00     0.062 C 
ATOM      3  C4  ZIN A   1      44.533   8.381  33.584  0.00  0.00     0.038 C 
ATOM      4  C5  ZIN A   1      43.309   8.555  32.644  0.00  0.00     0.009 C 
ATOM      5  C6  ZIN A   1      42.512   7.267  32.877  0.00  0.00     0.004 C 
ATOM      6  C8  ZIN A   1      41.551   6.876  31.769  0.00  0.00     0.034 C 
ATOM      7  C10 ZIN A   1      40.453   7.936  31.639  0.00  0.00     0.013 C 
ATOM      8  C11 ZIN A   1      39.533   7.565  30.474  0.00  0.00     0.036 C 
ATOM      9  C12 ZIN A   1      39.004   6.160  30.696  0.00  0.00    -0.065 C 
ATOM     10  C13 ZIN A   1      37.693   5.963  30.562  0.00  0.00     0.053 C 
ATOM     11  C14 ZIN A   1      37.127   4.623  30.750  0.00  0.00     0.149 C 
ATOM     12  O15 ZIN A   1      35.955   4.455  31.012  0.00  0.00    -0.293 OA
ATOM     13  C16 ZIN A   1      38.086   3.458  30.599  0.00  0.00     0.084 C 
ATOM     14  C17 ZIN A   1      39.317   3.765  31.451  0.00  0.00     0.025 C 
ATOM     15  C18 ZIN A   1      39.973   5.072  31.041  0.00  0.00     0.019 C 
ATOM     16  C19 ZIN A   1      40.838   4.801  29.808  0.00  0.00     0.023 C 
ATOM     17  C20 ZIN A   1      40.922   5.530  32.154  0.00  0.00     0.144 C 
ATOM     18  F21 ZIN A   1      40.189   5.704  33.333  0.00  0.00    -0.239 F 
ATOM     19  C22 ZIN A   1      41.971   4.447  32.392  0.00  0.00     0.160 C 
ATOM     20  C25 ZIN A   1      43.028   4.895  33.414  0.00  0.00     0.047 C 
ATOM     21  C26 ZIN A   1      43.641   6.203  32.924  0.00  0.00    -0.007 C 
ATOM     22  C27 ZIN A   1      44.171   6.026  31.501  0.00  0.00     0.019 C 
ENDROOT
BRANCH   2  23
ATOM     23  O3  ZIN A   1      46.007   6.439  33.398  0.00  0.00    -0.389 OA
ATOM     24  H31 ZIN A   1      46.706   7.077  33.601  0.00  0.00     0.210 HD
ENDBRANCH   2  23
BRANCH  19  25
ATOM     25  O24 ZIN A   1      42.620   4.146  31.155  0.00  0.00    -0.392 OA
ATOM     26  H48 ZIN A   1      42.899   3.224  31.071  0.00  0.00     0.210 HD
ENDBRANCH  19  25
TORSDOF 2
ENDMDL
MODEL 11
REMARK CAVERDOCK RESULT:      33.2      0.000      0.000
REMARK CAVERDOCK CONSTRAINTS:       0.1      0.0      0.0      0.0
REMARK CAVERDOCK TUNNEL: 10     33.2      1.7     11.1
REMARK  2 active torsions:
REMARK  status: ('A' for Active; 'I' for Inactive)
REMARK    1  A    between atoms: C2_2  and  O3_3 
REMARK    2  A    between atoms: C22_20  and  O24_21 
ROOT
ATOM      1  C1  ZIN A   1      36.720   6.377  29.335  0.00  0.00     0.046 C 
ATOM      2  C2  ZIN A   1      36.809   5.155  30.250  0.00  0.00     0.062 C 
ATOM      3  C4  ZIN A   1      36.049   5.419  31.573  0.00  0.00     0.038 C 
ATOM      4  C5  ZIN A   1      37.116   5.396  32.702  0.00  0.00     0.009 C 
ATOM      5  C6  ZIN A   1      38.411   5.738  31.957  0.00  0.00     0.004 C 
ATOM      6  C8  ZIN A   1      39.697   5.306  32.637  0.00  0.00     0.034 C 
ATOM      7  C10 ZIN A   1      39.859   6.059  33.962  0.00  0.00     0.013 C 
ATOM      8  C11 ZIN A   1      41.123   5.563  34.669  0.00  0.00     0.036 C 
ATOM      9  C12 ZIN A   1      42.303   5.720  33.728  0.00  0.00    -0.065 C 
ATOM     10  C13 ZIN A   1      43.402   6.305  34.204  0.00  0.00     0.053 C 
ATOM     11  C14 ZIN A   1      44.579   6.470  33.345  0.00  0.00     0.149 C 
ATOM     12  O15 ZIN A   1      45.432   7.298  33.582  0.00  0.00    -0.293 OA
ATOM     13  C16 ZIN A   1      44.673   5.548  32.145  0.00  0.00     0.084 C 
ATOM     14  C17 ZIN A   1      43.330   5.605  31.418  0.00  0.00     0.025 C 
ATOM     15  C18 ZIN A   1      42.181   5.205  32.327  0.00  0.00     0.019 C 
ATOM     16  C19 ZIN A   1      42.135   3.677  32.387  0.00  0.00     0.023 C 
ATOM     17  C20 ZIN A   1      40.859   5.663  31.699  0.00  0.00     0.144 C 
ATOM     18  F21 ZIN A   1      40.890   7.052  31.539  0.00  0.00    -0.239 F 
ATOM     19  C22 ZIN A   1      40.711   5.020  30.323  0.00  0.00     0.160 C 
ATOM     20  C25 ZIN A   1      39.349   5.342  29.689  0.00  0.00     0.047 C 
ATOM     21  C26 ZIN A   1      38.257   4.903  30.658  0.00  0.00    -0.007 C 
ATOM     22  C27 ZIN A   1      38.452   3.431  31.028  0.00  0.00     0.019 C 
ENDROOT
BRANCH   2  23
ATOM     23  O3  ZIN A   1      36.273   4.005  29.591  0.00  0.00    -0.389 OA
ATOM     24  H31 ZIN A   1      36.226   3.217  30.150  0.00  0.00     0.210 HD
ENDBRANCH   2  23
BRANCH  19  25
ATOM     25  O24 ZIN A   1      40.839   3.603  30.455  0.00  0.00    -0.392 OA
ATOM     26  H48 ZIN A   1      40.431   3.243  31.255  0.00  0.00     0.210 HD
ENDBRANCH  19  25
TORSDOF 2
ENDMDL
MODEL 12
REMARK CAVERDOCK RESULT:      31.5      0.000      0.000
REMARK CAVERDOCK CONSTRAINTS:       0.1      0.0      0.0      0.0
REMARK CAVERDOCK TUNNEL: 11     31.5      1.8     12.3
REMARK  2 active torsions:
REMARK  status: ('A' for Active; 'I' for Inactive)
REMARK    1  A    between atoms: C2_2  and  O3_3 
REMARK    2  A    between atoms: C22_20  and  O24_21 
ROOT
ATOM      1  C1  ZIN A   1      36.536   6.524  29.281  0.00  0.00     0.046 C 
ATOM      2  C2  ZIN A   1      36.548   5.294  30.190  0.00  0.00     0.062 C 
ATOM      3  C4  ZIN A   1      35.771   5.586  31.498  0.00  0.00     0.038 C 
ATOM      4  C5  ZIN A   1      36.810   5.510  32.650  0.00  0.00     0.009 C 
ATOM      5  C6  ZIN A   1      38.135   5.797  31.936  0.00  0.00     0.004 C 
ATOM      6  C8  ZIN A   1      39.386   5.304  32.643  0.00  0.00     0.034 C 
ATOM      7  C10 ZIN A   1      39.551   6.041  33.976  0.00  0.00     0.013 C 
ATOM      8  C11 ZIN A   1      40.774   5.486  34.708  0.00  0.00     0.036 C 
ATOM      9  C12 ZIN A   1      41.982   5.594  33.795  0.00  0.00    -0.065 C 
ATOM     10  C13 ZIN A   1      43.095   6.126  34.299  0.00  0.00     0.053 C 
ATOM     11  C14 ZIN A   1      44.297   6.242  33.467  0.00  0.00     0.149 C 
ATOM     12  O15 ZIN A   1      45.182   7.030  33.729  0.00  0.00    -0.293 OA
ATOM     13  C16 ZIN A   1      44.377   5.322  32.264  0.00  0.00     0.084 C 
ATOM     14  C17 ZIN A   1      43.055   5.444  31.508  0.00  0.00     0.025 C 
ATOM     15  C18 ZIN A   1      41.869   5.092  32.389  0.00  0.00     0.019 C 
ATOM     16  C19 ZIN A   1      41.752   3.567  32.438  0.00  0.00     0.023 C 
ATOM     17  C20 ZIN A   1      40.584   5.612  31.734  0.00  0.00     0.144 C 
ATOM     18  F21 ZIN A   1      40.680   6.999  31.582  0.00  0.00    -0.239 F 
ATOM     19  C22 ZIN A   1      40.438   4.982  30.351  0.00  0.00     0.160 C 
ATOM     20  C25 ZIN A   1      39.106   5.369  29.688  0.00  0.00     0.047 C 
ATOM     21  C26 ZIN A   1      37.974   4.975  30.630  0.00  0.00    -0.007 C 
ATOM     22  C27 ZIN A   1      38.094   3.495  30.995  0.00  0.00     0.019 C 
ENDROOT
BRANCH   2  23
ATOM     23  O3  ZIN A   1      35.976   4.173  29.513  0.00  0.00    -0.389 OA
ATOM     24  H31 ZIN A   1      36.624   3.519  29.216  0.00  0.00     0.210 HD
ENDBRANCH   2  23
BRANCH  19  25
ATOM     25  O24 ZIN A   1      40.499   3.561  30.477  0.00  0.00    -0.392 OA
ATOM     26  H48 ZIN A   1      40.850   3.255  31.325  0.00  0.00     0.210 HD
ENDBRANCH  19  25
TORSDOF 2
ENDMDL
MODEL 13
REMARK CAVERDOCK RESULT:      30.8      0.000      0.000
REMARK CAVERDOCK CONSTRAINTS:       0.0      0.0      0.0      0.0
REMARK CAVERDOCK TUNNEL: 12     30.8      1.8     13.3
REMARK  2 active torsions:
REMARK  status: ('A' for Active; 'I' for Inactive)
REMARK    1  A    between atoms: C2_2  and  O3_3 
REMARK    2  A    between atoms: C22_20  and  O24_21 
ROOT
ATOM      1  C1  ZIN A   1      36.386   6.406  29.227  0.00  0.00     0.046 C 
ATOM      2  C2  ZIN A   1      36.408   5.197  30.164  0.00  0.00     0.062 C 
ATOM      3  C4  ZIN A   1      35.644   5.518  31.472  0.00  0.00     0.038 C 
ATOM      4  C5  ZIN A   1      36.694   5.468  32.616  0.00  0.00     0.009 C 
ATOM      5  C6  ZIN A   1      38.013   5.739  31.882  0.00  0.00     0.004 C 
ATOM      6  C8  ZIN A   1      39.270   5.261  32.587  0.00  0.00     0.034 C 
ATOM      7  C10 ZIN A   1      39.449   6.029  33.901  0.00  0.00     0.013 C 
ATOM      8  C11 ZIN A   1      40.679   5.490  34.633  0.00  0.00     0.036 C 
ATOM      9  C12 ZIN A   1      41.878   5.577  33.705  0.00  0.00    -0.065 C 
ATOM     10  C13 ZIN A   1      42.996   6.120  34.186  0.00  0.00     0.053 C 
ATOM     11  C14 ZIN A   1      44.190   6.216  33.340  0.00  0.00     0.149 C 
ATOM     12  O15 ZIN A   1      45.077   7.009  33.575  0.00  0.00    -0.293 OA
ATOM     13  C16 ZIN A   1      44.257   5.270  32.157  0.00  0.00     0.084 C 
ATOM     14  C17 ZIN A   1      42.927   5.374  31.411  0.00  0.00     0.025 C 
ATOM     15  C18 ZIN A   1      41.750   5.043  32.312  0.00  0.00     0.019 C 
ATOM     16  C19 ZIN A   1      41.634   3.520  32.397  0.00  0.00     0.023 C 
ATOM     17  C20 ZIN A   1      40.459   5.548  31.659  0.00  0.00     0.144 C 
ATOM     18  F21 ZIN A   1      40.554   6.932  31.475  0.00  0.00    -0.239 F 
ATOM     19  C22 ZIN A   1      40.299   4.888  30.292  0.00  0.00     0.160 C 
ATOM     20  C25 ZIN A   1      38.961   5.260  29.634  0.00  0.00     0.047 C 
ATOM     21  C26 ZIN A   1      37.838   4.888  30.596  0.00  0.00    -0.007 C 
ATOM     22  C27 ZIN A   1      37.961   3.416  30.993  0.00  0.00     0.019 C 
ENDROOT
BRANCH   2  23
ATOM     23  O3  ZIN A   1      35.829   4.062  29.517  0.00  0.00    -0.389 OA
ATOM     24  H31 ZIN A   1      34.881   4.149  29.341  0.00  0.00     0.210 HD
ENDBRANCH   2  23
BRANCH  19  25
ATOM     25  O24 ZIN A   1      40.361   3.469  30.449  0.00  0.00    -0.392 OA
ATOM     26  H48 ZIN A   1      41.178   3.072  30.119  0.00  0.00     0.210 HD
ENDBRANCH  19  25
TORSDOF 2
ENDMDL
MODEL 14
REMARK CAVERDOCK RESULT:      30.2      0.000      0.000
REMARK CAVERDOCK CONSTRAINTS:       0.0      0.0      0.0      0.0
REMARK CAVERDOCK TUNNEL: 13     30.2      1.8     14.3
REMARK  2 active torsions:
REMARK  status: ('A' for Active; 'I' for Inactive)
REMARK    1  A    between atoms: C2_2  and  O3_3 
REMARK    2  A    between atoms: C22_20  and  O24_21 
ROOT
ATOM      1  C1  ZIN A   1      36.173   6.353  29.143  0.00  0.00     0.046 C 
ATOM      2  C2  ZIN A   1      36.168   5.178  30.122  0.00  0.00     0.062 C 
ATOM      3  C4  ZIN A   1      35.406   5.559  31.414  0.00  0.00     0.038 C 
ATOM      4  C5  ZIN A   1      36.451   5.529  32.564  0.00  0.00     0.009 C 
ATOM      5  C6  ZIN A   1      37.777   5.749  31.826  0.00  0.00     0.004 C 
ATOM      6  C8  ZIN A   1      39.022   5.274  32.553  0.00  0.00     0.034 C 
ATOM      7  C10 ZIN A   1      39.211   6.084  33.840  0.00  0.00     0.013 C 
ATOM      8  C11 ZIN A   1      40.428   5.548  34.596  0.00  0.00     0.036 C 
ATOM      9  C12 ZIN A   1      41.632   5.580  33.671  0.00  0.00    -0.065 C 
ATOM     10  C13 ZIN A   1      42.758   6.118  34.138  0.00  0.00     0.053 C 
ATOM     11  C14 ZIN A   1      43.957   6.163  33.294  0.00  0.00     0.149 C 
ATOM     12  O15 ZIN A   1      44.857   6.947  33.504  0.00  0.00    -0.293 OA
ATOM     13  C16 ZIN A   1      44.011   5.175  32.145  0.00  0.00     0.084 C 
ATOM     14  C17 ZIN A   1      42.686   5.278  31.391  0.00  0.00     0.025 C 
ATOM     15  C18 ZIN A   1      41.499   5.000  32.297  0.00  0.00     0.019 C 
ATOM     16  C19 ZIN A   1      41.354   3.483  32.435  0.00  0.00     0.023 C 
ATOM     17  C20 ZIN A   1      40.220   5.506  31.621  0.00  0.00     0.144 C 
ATOM     18  F21 ZIN A   1      40.341   6.880  31.389  0.00  0.00    -0.239 F 
ATOM     19  C22 ZIN A   1      40.053   4.801  30.278  0.00  0.00     0.160 C 
ATOM     20  C25 ZIN A   1      38.724   5.174  29.601  0.00  0.00     0.047 C 
ATOM     21  C26 ZIN A   1      37.591   4.857  30.570  0.00  0.00    -0.007 C 
ATOM     22  C27 ZIN A   1      37.685   3.398  31.020  0.00  0.00     0.019 C 
ENDROOT
BRANCH   2  23
ATOM     23  O3  ZIN A   1      35.571   4.031  29.513  0.00  0.00    -0.389 OA
ATOM     24  H31 ZIN A   1      36.149   3.256  29.480  0.00  0.00     0.210 HD
ENDBRANCH   2  23
BRANCH  19  25
ATOM     25  O24 ZIN A   1      40.087   3.388  30.485  0.00  0.00    -0.392 OA
ATOM     26  H48 ZIN A   1      40.368   2.883  29.709  0.00  0.00     0.210 HD
ENDBRANCH  19  25
TORSDOF 2
ENDMDL
MODEL 15
REMARK CAVERDOCK RESULT:      30.2      0.000      0.000
REMARK CAVERDOCK CONSTRAINTS:       0.0      0.0      0.0      0.0
REMARK CAVERDOCK TUNNEL: 14     30.2      1.8     15.3
REMARK  2 active torsions:
REMARK  status: ('A' for Active; 'I' for Inactive)
REMARK    1  A    between atoms: C2_2  and  O3_3 
REMARK    2  A    between atoms: C22_20  and  O24_21 
ROOT
ATOM      1  C1  ZIN A   1      36.041   6.324  29.124  0.00  0.00     0.046 C 
ATOM      2  C2  ZIN A   1      36.043   5.144  30.097  0.00  0.00     0.062 C 
ATOM      3  C4  ZIN A   1      35.273   5.513  31.389  0.00  0.00     0.038 C 
ATOM      4  C5  ZIN A   1      36.314   5.488  32.541  0.00  0.00     0.009 C 
ATOM      5  C6  ZIN A   1      37.641   5.722  31.810  0.00  0.00     0.004 C 
ATOM      6  C8  ZIN A   1      38.888   5.255  32.539  0.00  0.00     0.034 C 
ATOM      7  C10 ZIN A   1      39.064   6.060  33.830  0.00  0.00     0.013 C 
ATOM      8  C11 ZIN A   1      40.284   5.532  34.589  0.00  0.00     0.036 C 
ATOM      9  C12 ZIN A   1      41.490   5.579  33.668  0.00  0.00    -0.065 C 
ATOM     10  C13 ZIN A   1      42.610   6.125  34.141  0.00  0.00     0.053 C 
ATOM     11  C14 ZIN A   1      43.811   6.183  33.302  0.00  0.00     0.149 C 
ATOM     12  O15 ZIN A   1      44.704   6.975  33.519  0.00  0.00    -0.293 OA
ATOM     13  C16 ZIN A   1      43.878   5.201  32.149  0.00  0.00     0.084 C 
ATOM     14  C17 ZIN A   1      42.555   5.295  31.390  0.00  0.00     0.025 C 
ATOM     15  C18 ZIN A   1      41.368   5.003  32.291  0.00  0.00     0.019 C 
ATOM     16  C19 ZIN A   1      41.235   3.485  32.422  0.00  0.00     0.023 C 
ATOM     17  C20 ZIN A   1      40.086   5.501  31.612  0.00  0.00     0.144 C 
ATOM     18  F21 ZIN A   1      40.197   6.877  31.387  0.00  0.00    -0.239 F 
ATOM     19  C22 ZIN A   1      39.930   4.800  30.266  0.00  0.00     0.160 C 
ATOM     20  C25 ZIN A   1      38.601   5.165  29.586  0.00  0.00     0.047 C 
ATOM     21  C26 ZIN A   1      37.467   4.834  30.550  0.00  0.00    -0.007 C 
ATOM     22  C27 ZIN A   1      37.573   3.374  30.993  0.00  0.00     0.019 C 
ENDROOT
BRANCH   2  23
ATOM     23  O3  ZIN A   1      35.458   3.995  29.481  0.00  0.00    -0.389 OA
ATOM     24  H31 ZIN A   1      34.494   4.037  29.405  0.00  0.00     0.210 HD
ENDBRANCH   2  23
BRANCH  19  25
ATOM     25  O24 ZIN A   1      39.977   3.387  30.467  0.00  0.00    -0.392 OA
ATOM     26  H48 ZIN A   1      39.216   3.033  30.948  0.00  0.00     0.210 HD
ENDBRANCH  19  25
TORSDOF 2
ENDMDL
MODEL 16
REMARK CAVERDOCK RESULT:      31.0      0.000      0.000
REMARK CAVERDOCK CONSTRAINTS:       0.1      0.0      0.0      0.0
REMARK CAVERDOCK TUNNEL: 15     31.0      1.8     16.5
REMARK  2 active torsions:
REMARK  status: ('A' for Active; 'I' for Inactive)
REMARK    1  A    between atoms: C2_2  and  O3_3 
REMARK    2  A    between atoms: C22_20  and  O24_21 
ROOT
ATOM      1  C1  ZIN A   1      35.807   6.131  29.027  0.00  0.00     0.046 C 
ATOM      2  C2  ZIN A   1      35.806   4.992  30.049  0.00  0.00     0.062 C 
ATOM      3  C4  ZIN A   1      35.046   5.421  31.328  0.00  0.00     0.038 C 
ATOM      4  C5  ZIN A   1      36.093   5.435  32.476  0.00  0.00     0.009 C 
ATOM      5  C6  ZIN A   1      37.418   5.629  31.728  0.00  0.00     0.004 C 
ATOM      6  C8  ZIN A   1      38.665   5.182  32.469  0.00  0.00     0.034 C 
ATOM      7  C10 ZIN A   1      38.855   6.039  33.724  0.00  0.00     0.013 C 
ATOM      8  C11 ZIN A   1      40.075   5.533  34.498  0.00  0.00     0.036 C 
ATOM      9  C12 ZIN A   1      41.277   5.532  33.569  0.00  0.00    -0.065 C 
ATOM     10  C13 ZIN A   1      42.403   6.088  34.013  0.00  0.00     0.053 C 
ATOM     11  C14 ZIN A   1      43.600   6.102  33.165  0.00  0.00     0.149 C 
ATOM     12  O15 ZIN A   1      44.500   6.895  33.344  0.00  0.00    -0.293 OA
ATOM     13  C16 ZIN A   1      43.653   5.072  32.054  0.00  0.00     0.084 C 
ATOM     14  C17 ZIN A   1      42.326   5.145  31.299  0.00  0.00     0.025 C 
ATOM     15  C18 ZIN A   1      41.142   4.901  32.218  0.00  0.00     0.019 C 
ATOM     16  C19 ZIN A   1      40.998   3.390  32.413  0.00  0.00     0.023 C 
ATOM     17  C20 ZIN A   1      39.860   5.380  31.526  0.00  0.00     0.144 C 
ATOM     18  F21 ZIN A   1      39.980   6.745  31.243  0.00  0.00    -0.239 F 
ATOM     19  C22 ZIN A   1      39.691   4.625  30.211  0.00  0.00     0.160 C 
ATOM     20  C25 ZIN A   1      38.361   4.972  29.524  0.00  0.00     0.047 C 
ATOM     21  C26 ZIN A   1      37.230   4.690  30.506  0.00  0.00    -0.007 C 
ATOM     22  C27 ZIN A   1      37.327   3.249  31.010  0.00  0.00     0.019 C 
ENDROOT
BRANCH   2  23
ATOM     23  O3  ZIN A   1      35.208   3.823  29.485  0.00  0.00    -0.389 OA
ATOM     24  H31 ZIN A   1      35.502   2.996  29.891  0.00  0.00     0.210 HD
ENDBRANCH   2  23
BRANCH  19  25
ATOM     25  O24 ZIN A   1      39.728   3.221  30.470  0.00  0.00    -0.392 OA
ATOM     26  H48 ZIN A   1      40.479   2.940  31.011  0.00  0.00     0.210 HD
ENDBRANCH  19  25
TORSDOF 2
ENDMDL
MODEL 17
REMARK CAVERDOCK RESULT:      31.9      0.000      0.000
REMARK CAVERDOCK CONSTRAINTS:       0.0      0.0      0.0      0.0
REMARK CAVERDOCK TUNNEL: 16     31.9      1.9     17.1
REMARK  2 active torsions:
REMARK  status: ('A' for Active; 'I' for Inactive)
REMARK    1  A    between atoms: C2_2  and  O3_3 
REMARK    2  A    between atoms: C22_20  and  O24_21 
ROOT
ATOM      1  C1  ZIN A   1      35.619   6.113  29.056  0.00  0.00     0.046 C 
ATOM      2  C2  ZIN A   1      35.636   4.975  30.077  0.00  0.00     0.062 C 
ATOM      3  C4  ZIN A   1      34.890   5.400  31.366  0.00  0.00     0.038 C 
ATOM      4  C5  ZIN A   1      35.951   5.418  32.500  0.00  0.00     0.009 C 
ATOM      5  C6  ZIN A   1      37.265   5.618  31.736  0.00  0.00     0.004 C 
ATOM      6  C8  ZIN A   1      38.523   5.177  32.462  0.00  0.00     0.034 C 
ATOM      7  C10 ZIN A   1      38.725   6.035  33.715  0.00  0.00     0.013 C 
ATOM      8  C11 ZIN A   1      39.957   5.535  34.473  0.00  0.00     0.036 C 
ATOM      9  C12 ZIN A   1      41.146   5.539  33.530  0.00  0.00    -0.065 C 
ATOM     10  C13 ZIN A   1      42.276   6.101  33.960  0.00  0.00     0.053 C 
ATOM     11  C14 ZIN A   1      43.462   6.120  33.098  0.00  0.00     0.149 C 
ATOM     12  O15 ZIN A   1      44.361   6.917  33.266  0.00  0.00    -0.293 OA
ATOM     13  C16 ZIN A   1      43.506   5.091  31.986  0.00  0.00     0.084 C 
ATOM     14  C17 ZIN A   1      42.170   5.158  31.247  0.00  0.00     0.025 C 
ATOM     15  C18 ZIN A   1      40.998   4.908  32.181  0.00  0.00     0.019 C 
ATOM     16  C19 ZIN A   1      40.864   3.396  32.377  0.00  0.00     0.023 C 
ATOM     17  C20 ZIN A   1      39.706   5.381  31.505  0.00  0.00     0.144 C 
ATOM     18  F21 ZIN A   1      39.816   6.746  31.220  0.00  0.00    -0.239 F 
ATOM     19  C22 ZIN A   1      39.524   4.626  30.191  0.00  0.00     0.160 C 
ATOM     20  C25 ZIN A   1      38.183   4.966  29.521  0.00  0.00     0.047 C 
ATOM     21  C26 ZIN A   1      37.066   4.679  30.517  0.00  0.00    -0.007 C 
ATOM     22  C27 ZIN A   1      37.176   3.238  31.019  0.00  0.00     0.019 C 
ENDROOT
BRANCH   2  23
ATOM     23  O3  ZIN A   1      35.036   3.803  29.520  0.00  0.00    -0.389 OA
ATOM     24  H31 ZIN A   1      34.345   3.413  30.074  0.00  0.00     0.210 HD
ENDBRANCH   2  23
BRANCH  19  25
ATOM     25  O24 ZIN A   1      39.570   3.221  30.450  0.00  0.00    -0.392 OA
ATOM     26  H48 ZIN A   1      40.219   2.966  31.121  0.00  0.00     0.210 HD
ENDBRANCH  19  25
TORSDOF 2
ENDMDL
MODEL 18
REMARK CAVERDOCK RESULT:      32.4      0.000      0.000
REMARK CAVERDOCK CONSTRAINTS:       0.1      0.0      0.0      0.0
REMARK CAVERDOCK TUNNEL: 17     32.4      1.9     18.1
REMARK  2 active torsions:
REMARK  status: ('A' for Active; 'I' for Inactive)
REMARK    1  A    between atoms: C2_2  and  O3_3 
REMARK    2  A    between atoms: C22_20  and  O24_21 
ROOT
ATOM      1  C1  ZIN A   1      34.628   3.770  32.493  0.00  0.00     0.046 C 
ATOM      2  C2  ZIN A   1      35.027   4.388  31.152  0.00  0.00     0.062 C 
ATOM      3  C4  ZIN A   1      35.165   3.286  30.074  0.00  0.00     0.038 C 
ATOM      4  C5  ZIN A   1      36.660   3.272  29.651  0.00  0.00     0.009 C 
ATOM      5  C6  ZIN A   1      37.367   3.871  30.873  0.00  0.00     0.004 C 
ATOM      6  C8  ZIN A   1      38.737   4.470  30.614  0.00  0.00     0.034 C 
ATOM      7  C10 ZIN A   1      39.706   3.370  30.167  0.00  0.00     0.013 C 
ATOM      8  C11 ZIN A   1      41.063   3.998  29.843  0.00  0.00     0.036 C 
ATOM      9  C12 ZIN A   1      41.542   4.780  31.052  0.00  0.00    -0.065 C 
ATOM     10  C13 ZIN A   1      42.792   4.577  31.467  0.00  0.00     0.053 C 
ATOM     11  C14 ZIN A   1      43.313   5.317  32.621  0.00  0.00     0.149 C 
ATOM     12  O15 ZIN A   1      44.265   4.918  33.258  0.00  0.00    -0.293 OA
ATOM     13  C16 ZIN A   1      42.599   6.607  32.975  0.00  0.00     0.084 C 
ATOM     14  C17 ZIN A   1      41.103   6.302  33.026  0.00  0.00     0.025 C 
ATOM     15  C18 ZIN A   1      40.599   5.741  31.708  0.00  0.00     0.019 C 
ATOM     16  C19 ZIN A   1      40.373   6.912  30.750  0.00  0.00     0.023 C 
ATOM     17  C20 ZIN A   1      39.231   5.084  31.931  0.00  0.00     0.144 C 
ATOM     18  F21 ZIN A   1      39.368   4.059  32.874  0.00  0.00    -0.239 F 
ATOM     19  C22 ZIN A   1      38.262   6.125  32.484  0.00  0.00     0.160 C 
ATOM     20  C25 ZIN A   1      36.838   5.561  32.617  0.00  0.00     0.047 C 
ATOM     21  C26 ZIN A   1      36.407   5.029  31.255  0.00  0.00    -0.007 C 
ATOM     22  C27 ZIN A   1      36.559   6.125  30.198  0.00  0.00     0.019 C 
ENDROOT
BRANCH   2  23
ATOM     23  O3  ZIN A   1      34.058   5.359  30.748  0.00  0.00    -0.389 OA
ATOM     24  H31 ZIN A   1      33.477   5.061  30.034  0.00  0.00     0.210 HD
ENDBRANCH   2  23
BRANCH  19  25
ATOM     25  O24 ZIN A   1      38.235   7.251  31.605  0.00  0.00    -0.392 OA
ATOM     26  H48 ZIN A   1      37.925   8.067  32.020  0.00  0.00     0.210 HD
ENDBRANCH  19  25
TORSDOF 2
ENDMDL
MODEL 19
REMARK CAVERDOCK RESULT:      30.9      0.000      0.000
REMARK CAVERDOCK CONSTRAINTS:       0.1      0.0      0.0      0.0
REMARK CAVERDOCK TUNNEL: 18     30.9      1.9     19.1
REMARK  2 active torsions:
REMARK  status: ('A' for Active; 'I' for Inactive)
REMARK    1  A    between atoms: C2_2  and  O3_3 
REMARK    2  A    between atoms: C22_20  and  O24_21 
ROOT
ATOM      1  C1  ZIN A   1      34.548   3.684  32.578  0.00  0.00     0.046 C 
ATOM      2  C2  ZIN A   1      34.896   4.198  31.180  0.00  0.00     0.062 C 
ATOM      3  C4  ZIN A   1      35.030   3.013  30.192  0.00  0.00     0.038 C 
ATOM      4  C5  ZIN A   1      36.512   2.995  29.728  0.00  0.00     0.009 C 
ATOM      5  C6  ZIN A   1      37.238   3.707  30.876  0.00  0.00     0.004 C 
ATOM      6  C8  ZIN A   1      38.588   4.310  30.529  0.00  0.00     0.034 C 
ATOM      7  C10 ZIN A   1      39.568   3.197  30.145  0.00  0.00     0.013 C 
ATOM      8  C11 ZIN A   1      40.902   3.824  29.732  0.00  0.00     0.036 C 
ATOM      9  C12 ZIN A   1      41.395   4.713  30.859  0.00  0.00    -0.065 C 
ATOM     10  C13 ZIN A   1      42.660   4.571  31.252  0.00  0.00     0.053 C 
ATOM     11  C14 ZIN A   1      43.196   5.414  32.326  0.00  0.00     0.149 C 
ATOM     12  O15 ZIN A   1      44.174   5.089  32.966  0.00  0.00    -0.293 OA
ATOM     13  C16 ZIN A   1      42.463   6.714  32.594  0.00  0.00     0.084 C 
ATOM     14  C17 ZIN A   1      40.976   6.384  32.713  0.00  0.00     0.025 C 
ATOM     15  C18 ZIN A   1      40.449   5.705  31.461  0.00  0.00     0.019 C 
ATOM     16  C19 ZIN A   1      40.170   6.788  30.417  0.00  0.00     0.023 C 
ATOM     17  C20 ZIN A   1      39.103   5.041  31.777  0.00  0.00     0.144 C 
ATOM     18  F21 ZIN A   1      39.289   4.101  32.796  0.00  0.00    -0.239 F 
ATOM     19  C22 ZIN A   1      38.125   6.104  32.270  0.00  0.00     0.160 C 
ATOM     20  C25 ZIN A   1      36.719   5.525  32.490  0.00  0.00     0.047 C 
ATOM     21  C26 ZIN A   1      36.263   4.873  31.189  0.00  0.00    -0.007 C 
ATOM     22  C27 ZIN A   1      36.362   5.881  30.042  0.00  0.00     0.019 C 
ENDROOT
BRANCH   2  23
ATOM     23  O3  ZIN A   1      33.895   5.111  30.726  0.00  0.00    -0.389 OA
ATOM     24  H31 ZIN A   1      33.868   5.221  29.765  0.00  0.00     0.210 HD
ENDBRANCH   2  23
BRANCH  19  25
ATOM     25  O24 ZIN A   1      38.049   7.153  31.303  0.00  0.00    -0.392 OA
ATOM     26  H48 ZIN A   1      37.421   7.853  31.530  0.00  0.00     0.210 HD
ENDBRANCH  19  25
TORSDOF 2
ENDMDL
MODEL 20
REMARK CAVERDOCK RESULT:      28.6      0.000      0.000
REMARK CAVERDOCK CONSTRAINTS:       0.0      0.0      0.0      0.0
REMARK CAVERDOCK TUNNEL: 19     28.6      1.9     20.4
REMARK  2 active torsions:
REMARK  status: ('A' for Active; 'I' for Inactive)
REMARK    1  A    between atoms: C2_2  and  O3_3 
REMARK    2  A    between atoms: C22_20  and  O24_21 
ROOT
ATOM      1  C1  ZIN A   1      34.281   3.813  32.488  0.00  0.00     0.046 C 
ATOM      2  C2  ZIN A   1      34.670   4.171  31.053  0.00  0.00     0.062 C 
ATOM      3  C4  ZIN A   1      34.823   2.886  30.203  0.00  0.00     0.038 C 
ATOM      4  C5  ZIN A   1      36.318   2.813  29.785  0.00  0.00     0.009 C 
ATOM      5  C6  ZIN A   1      37.017   3.642  30.868  0.00  0.00     0.004 C 
ATOM      6  C8  ZIN A   1      38.379   4.200  30.495  0.00  0.00     0.034 C 
ATOM      7  C10 ZIN A   1      39.362   3.049  30.261  0.00  0.00     0.013 C 
ATOM      8  C11 ZIN A   1      40.710   3.622  29.819  0.00  0.00     0.036 C 
ATOM      9  C12 ZIN A   1      41.179   4.626  30.856  0.00  0.00    -0.065 C 
ATOM     10  C13 ZIN A   1      42.432   4.523  31.297  0.00  0.00     0.053 C 
ATOM     11  C14 ZIN A   1      42.945   5.475  32.288  0.00  0.00     0.149 C 
ATOM     12  O15 ZIN A   1      43.903   5.217  32.986  0.00  0.00    -0.293 OA
ATOM     13  C16 ZIN A   1      42.213   6.799  32.394  0.00  0.00     0.084 C 
ATOM     14  C17 ZIN A   1      40.721   6.489  32.507  0.00  0.00     0.025 C 
ATOM     15  C18 ZIN A   1      40.223   5.681  31.322  0.00  0.00     0.019 C 
ATOM     16  C19 ZIN A   1      39.980   6.646  30.160  0.00  0.00     0.023 C 
ATOM     17  C20 ZIN A   1      38.865   5.059  31.670  0.00  0.00     0.144 C 
ATOM     18  F21 ZIN A   1      39.017   4.234  32.790  0.00  0.00    -0.239 F 
ATOM     19  C22 ZIN A   1      37.882   6.173  32.019  0.00  0.00     0.160 C 
ATOM     20  C25 ZIN A   1      36.466   5.625  32.262  0.00  0.00     0.047 C 
ATOM     21  C26 ZIN A   1      36.041   4.839  31.027  0.00  0.00    -0.007 C 
ATOM     22  C27 ZIN A   1      36.177   5.716  29.781  0.00  0.00     0.019 C 
ENDROOT
BRANCH   2  23
ATOM     23  O3  ZIN A   1      33.688   5.034  30.476  0.00  0.00    -0.389 OA
ATOM     24  H31 ZIN A   1      33.707   5.061  29.509  0.00  0.00     0.210 HD
ENDBRANCH   2  23
BRANCH  19  25
ATOM     25  O24 ZIN A   1      37.838   7.111  30.943  0.00  0.00    -0.392 OA
ATOM     26  H48 ZIN A   1      37.207   7.833  31.074  0.00  0.00     0.210 HD
ENDBRANCH  19  25
TORSDOF 2
ENDMDL
MODEL 21
REMARK CAVERDOCK RESULT:      27.3      0.000      0.000
REMARK CAVERDOCK CONSTRAINTS:       0.0      0.0      0.0      0.0
REMARK CAVERDOCK TUNNEL: 20     27.3      1.9     21.1
REMARK  2 active torsions:
REMARK  status: ('A' for Active; 'I' for Inactive)
REMARK    1  A    between atoms: C2_2  and  O3_3 
REMARK    2  A    between atoms: C22_20  and  O24_21 
ROOT
ATOM      1  C1  ZIN A   1      34.113   3.836  32.547  0.00  0.00     0.046 C 
ATOM      2  C2  ZIN A   1      34.504   4.135  31.099  0.00  0.00     0.062 C 
ATOM      3  C4  ZIN A   1      34.672   2.815  30.307  0.00  0.00     0.038 C 
ATOM      4  C5  ZIN A   1      36.168   2.737  29.898  0.00  0.00     0.009 C 
ATOM      5  C6  ZIN A   1      36.856   3.619  30.946  0.00  0.00     0.004 C 
ATOM      6  C8  ZIN A   1      38.215   4.171  30.555  0.00  0.00     0.034 C 
ATOM      7  C10 ZIN A   1      39.209   3.020  30.375  0.00  0.00     0.013 C 
ATOM      8  C11 ZIN A   1      40.554   3.585  29.913  0.00  0.00     0.036 C 
ATOM      9  C12 ZIN A   1      41.010   4.637  30.908  0.00  0.00    -0.065 C 
ATOM     10  C13 ZIN A   1      42.262   4.564  31.357  0.00  0.00     0.053 C 
ATOM     11  C14 ZIN A   1      42.762   5.563  32.307  0.00  0.00     0.149 C 
ATOM     12  O15 ZIN A   1      43.719   5.344  33.019  0.00  0.00    -0.293 OA
ATOM     13  C16 ZIN A   1      42.019   6.884  32.353  0.00  0.00     0.084 C 
ATOM     14  C17 ZIN A   1      40.529   6.566  32.474  0.00  0.00     0.025 C 
ATOM     15  C18 ZIN A   1      40.043   5.703  31.323  0.00  0.00     0.019 C 
ATOM     16  C19 ZIN A   1      39.796   6.614  30.119  0.00  0.00     0.023 C 
ATOM     17  C20 ZIN A   1      38.689   5.085  31.693  0.00  0.00     0.144 C 
ATOM     18  F21 ZIN A   1      38.843   4.311  32.848  0.00  0.00    -0.239 F 
ATOM     19  C22 ZIN A   1      37.695   6.205  31.989  0.00  0.00     0.160 C 
ATOM     20  C25 ZIN A   1      36.283   5.656  32.250  0.00  0.00     0.047 C 
ATOM     21  C26 ZIN A   1      35.870   4.813  31.049  0.00  0.00    -0.007 C 
ATOM     22  C27 ZIN A   1      36.003   5.636  29.767  0.00  0.00     0.019 C 
ENDROOT
BRANCH   2  23
ATOM     23  O3  ZIN A   1      33.517   4.963  30.481  0.00  0.00    -0.389 OA
ATOM     24  H31 ZIN A   1      32.766   5.175  31.054  0.00  0.00     0.210 HD
ENDBRANCH   2  23
BRANCH  19  25
ATOM     25  O24 ZIN A   1      37.648   7.095  30.873  0.00  0.00    -0.392 OA
ATOM     26  H48 ZIN A   1      37.591   8.029  31.117  0.00  0.00     0.210 HD
ENDBRANCH  19  25
TORSDOF 2
ENDMDL
MODEL 22
REMARK CAVERDOCK RESULT:      25.5      0.000      0.000
REMARK CAVERDOCK CONSTRAINTS:       0.0      0.0      0.0      0.0
REMARK CAVERDOCK TUNNEL: 21     25.5      1.8     22.1
REMARK  2 active torsions:
REMARK  status: ('A' for Active; 'I' for Inactive)
REMARK    1  A    between atoms: C2_2  and  O3_3 
REMARK    2  A    between atoms: C22_20  and  O24_21 
ROOT
ATOM      1  C1  ZIN A   1      33.803   3.870  32.449  0.00  0.00     0.046 C 
ATOM      2  C2  ZIN A   1      34.230   4.113  31.001  0.00  0.00     0.062 C 
ATOM      3  C4  ZIN A   1      34.395   2.764  30.258  0.00  0.00     0.038 C 
ATOM      4  C5  ZIN A   1      35.899   2.650  29.885  0.00  0.00     0.009 C 
ATOM      5  C6  ZIN A   1      36.577   3.558  30.917  0.00  0.00     0.004 C 
ATOM      6  C8  ZIN A   1      37.952   4.078  30.537  0.00  0.00     0.034 C 
ATOM      7  C10 ZIN A   1      38.932   2.907  30.419  0.00  0.00     0.013 C 
ATOM      8  C11 ZIN A   1      40.295   3.436  29.967  0.00  0.00     0.036 C 
ATOM      9  C12 ZIN A   1      40.745   4.516  30.935  0.00  0.00    -0.065 C 
ATOM     10  C13 ZIN A   1      41.986   4.441  31.414  0.00  0.00     0.053 C 
ATOM     11  C14 ZIN A   1      42.480   5.465  32.340  0.00  0.00     0.149 C 
ATOM     12  O15 ZIN A   1      43.419   5.258  33.080  0.00  0.00    -0.293 OA
ATOM     13  C16 ZIN A   1      41.756   6.797  32.323  0.00  0.00     0.084 C 
ATOM     14  C17 ZIN A   1      40.259   6.505  32.422  0.00  0.00     0.025 C 
ATOM     15  C18 ZIN A   1      39.785   5.609  31.291  0.00  0.00     0.019 C 
ATOM     16  C19 ZIN A   1      39.578   6.481  30.052  0.00  0.00     0.023 C 
ATOM     17  C20 ZIN A   1      38.415   5.024  31.653  0.00  0.00     0.144 C 
ATOM     18  F21 ZIN A   1      38.533   4.289  32.837  0.00  0.00    -0.239 F 
ATOM     19  C22 ZIN A   1      37.431   6.167  31.889  0.00  0.00     0.160 C 
ATOM     20  C25 ZIN A   1      36.006   5.648  32.137  0.00  0.00     0.047 C 
ATOM     21  C26 ZIN A   1      35.606   4.769  30.957  0.00  0.00    -0.007 C 
ATOM     22  C27 ZIN A   1      35.779   5.545  29.651  0.00  0.00     0.019 C 
ENDROOT
BRANCH   2  23
ATOM     23  O3  ZIN A   1      33.269   4.933  30.333  0.00  0.00    -0.389 OA
ATOM     24  H31 ZIN A   1      33.554   5.245  29.463  0.00  0.00     0.210 HD
ENDBRANCH   2  23
BRANCH  19  25
ATOM     25  O24 ZIN A   1      37.421   7.018  30.741  0.00  0.00    -0.392 OA
ATOM     26  H48 ZIN A   1      38.276   7.429  30.548  0.00  0.00     0.210 HD
ENDBRANCH  19  25
TORSDOF 2
ENDMDL
MODEL 23
REMARK CAVERDOCK RESULT:      24.5      0.000      0.000
REMARK CAVERDOCK CONSTRAINTS:       0.1      0.0      0.0      0.0
REMARK CAVERDOCK TUNNEL: 22     24.5      1.8     23.2
REMARK  2 active torsions:
REMARK  status: ('A' for Active; 'I' for Inactive)
REMARK    1  A    between atoms: C2_2  and  O3_3 
REMARK    2  A    between atoms: C22_20  and  O24_21 
ROOT
ATOM      1  C1  ZIN A   1      33.615   3.876  32.440  0.00  0.00     0.046 C 
ATOM      2  C2  ZIN A   1      34.022   4.090  30.981  0.00  0.00     0.062 C 
ATOM      3  C4  ZIN A   1      34.164   2.727  30.259  0.00  0.00     0.038 C 
ATOM      4  C5  ZIN A   1      35.660   2.594  29.866  0.00  0.00     0.009 C 
ATOM      5  C6  ZIN A   1      36.362   3.513  30.872  0.00  0.00     0.004 C 
ATOM      6  C8  ZIN A   1      37.736   4.014  30.461  0.00  0.00     0.034 C 
ATOM      7  C10 ZIN A   1      38.704   2.832  30.349  0.00  0.00     0.013 C 
ATOM      8  C11 ZIN A   1      40.064   3.342  29.867  0.00  0.00     0.036 C 
ATOM      9  C12 ZIN A   1      40.538   4.434  30.809  0.00  0.00    -0.065 C 
ATOM     10  C13 ZIN A   1      41.786   4.356  31.270  0.00  0.00     0.053 C 
ATOM     11  C14 ZIN A   1      42.303   5.391  32.171  0.00  0.00     0.149 C 
ATOM     12  O15 ZIN A   1      43.251   5.189  32.900  0.00  0.00    -0.293 OA
ATOM     13  C16 ZIN A   1      41.590   6.729  32.143  0.00  0.00     0.084 C 
ATOM     14  C17 ZIN A   1      40.093   6.452  32.270  0.00  0.00     0.025 C 
ATOM     15  C18 ZIN A   1      39.594   5.541  31.162  0.00  0.00     0.019 C 
ATOM     16  C19 ZIN A   1      39.375   6.394  29.910  0.00  0.00     0.023 C 
ATOM     17  C20 ZIN A   1      38.224   4.975  31.554  0.00  0.00     0.144 C 
ATOM     18  F21 ZIN A   1      38.354   4.259  32.749  0.00  0.00    -0.239 F 
ATOM     19  C22 ZIN A   1      37.254   6.130  31.785  0.00  0.00     0.160 C 
ATOM     20  C25 ZIN A   1      35.828   5.628  32.064  0.00  0.00     0.047 C 
ATOM     21  C26 ZIN A   1      35.403   4.733  30.906  0.00  0.00    -0.007 C 
ATOM     22  C27 ZIN A   1      35.563   5.485  29.583  0.00  0.00     0.019 C 
ENDROOT
BRANCH   2  23
ATOM     23  O3  ZIN A   1      33.058   4.907  30.314  0.00  0.00    -0.389 OA
ATOM     24  H31 ZIN A   1      32.434   4.411  29.765  0.00  0.00     0.210 HD
ENDBRANCH   2  23
BRANCH  19  25
ATOM     25  O24 ZIN A   1      37.234   6.962  30.623  0.00  0.00    -0.392 OA
ATOM     26  H48 ZIN A   1      36.346   7.146  30.286  0.00  0.00     0.210 HD
ENDBRANCH  19  25
TORSDOF 2
ENDMDL
MODEL 24
REMARK CAVERDOCK RESULT:      23.6      0.000      0.000
REMARK CAVERDOCK CONSTRAINTS:       0.0      0.0      0.0      0.0
REMARK CAVERDOCK TUNNEL: 23     23.6      1.8     24.4
REMARK  2 active torsions:
REMARK  status: ('A' for Active; 'I' for Inactive)
REMARK    1  A    between atoms: C2_2  and  O3_3 
REMARK    2  A    between atoms: C22_20  and  O24_21 
ROOT
ATOM      1  C1  ZIN A   1      33.369   3.802  32.370  0.00  0.00     0.046 C 
ATOM      2  C2  ZIN A   1      33.798   3.962  30.911  0.00  0.00     0.062 C 
ATOM      3  C4  ZIN A   1      33.981   2.573  30.251  0.00  0.00     0.038 C 
ATOM      4  C5  ZIN A   1      35.487   2.455  29.889  0.00  0.00     0.009 C 
ATOM      5  C6  ZIN A   1      36.151   3.431  30.867  0.00  0.00     0.004 C 
ATOM      6  C8  ZIN A   1      37.521   3.943  30.459  0.00  0.00     0.034 C 
ATOM      7  C10 ZIN A   1      38.515   2.779  30.414  0.00  0.00     0.013 C 
ATOM      8  C11 ZIN A   1      39.873   3.297  29.935  0.00  0.00     0.036 C 
ATOM      9  C12 ZIN A   1      40.308   4.438  30.837  0.00  0.00    -0.065 C 
ATOM     10  C13 ZIN A   1      41.548   4.406  31.322  0.00  0.00     0.053 C 
ATOM     11  C14 ZIN A   1      42.027   5.490  32.187  0.00  0.00     0.149 C 
ATOM     12  O15 ZIN A   1      42.966   5.338  32.940  0.00  0.00    -0.293 OA
ATOM     13  C16 ZIN A   1      41.288   6.810  32.089  0.00  0.00     0.084 C 
ATOM     14  C17 ZIN A   1      39.794   6.506  32.201  0.00  0.00     0.025 C 
ATOM     15  C18 ZIN A   1      39.334   5.539  31.125  0.00  0.00     0.019 C 
ATOM     16  C19 ZIN A   1      39.121   6.332  29.835  0.00  0.00     0.023 C 
ATOM     17  C20 ZIN A   1      37.969   4.960  31.518  0.00  0.00     0.144 C 
ATOM     18  F21 ZIN A   1      38.092   4.298  32.744  0.00  0.00    -0.239 F 
ATOM     19  C22 ZIN A   1      36.972   6.103  31.682  0.00  0.00     0.160 C 
ATOM     20  C25 ZIN A   1      35.552   5.583  31.958  0.00  0.00     0.047 C 
ATOM     21  C26 ZIN A   1      35.166   4.631  30.832  0.00  0.00    -0.007 C 
ATOM     22  C27 ZIN A   1      35.335   5.329  29.481  0.00  0.00     0.019 C 
ENDROOT
BRANCH   2  23
ATOM     23  O3  ZIN A   1      32.829   4.729  30.193  0.00  0.00    -0.389 OA
ATOM     24  H31 ZIN A   1      32.503   4.300  29.390  0.00  0.00     0.210 HD
ENDBRANCH   2  23
BRANCH  19  25
ATOM     25  O24 ZIN A   1      36.956   6.884  30.486  0.00  0.00    -0.392 OA
ATOM     26  H48 ZIN A   1      37.769   7.385  30.331  0.00  0.00     0.210 HD
ENDBRANCH  19  25
TORSDOF 2
ENDMDL
MODEL 25
REMARK CAVERDOCK RESULT:      23.4      0.000      0.000
REMARK CAVERDOCK CONSTRAINTS:       0.0      0.0      0.0      0.0
REMARK CAVERDOCK TUNNEL: 24     23.4      1.8     25.2
REMARK  2 active torsions:
REMARK  status: ('A' for Active; 'I' for Inactive)
REMARK    1  A    between atoms: C2_2  and  O3_3 
REMARK    2  A    between atoms: C22_20  and  O24_21 
ROOT
ATOM      1  C1  ZIN A   1      33.222   3.779  32.374  0.00  0.00     0.046 C 
ATOM      2  C2  ZIN A   1      33.647   3.918  30.912  0.00  0.00     0.062 C 
ATOM      3  C4  ZIN A   1      33.825   2.520  30.270  0.00  0.00     0.038 C 
ATOM      4  C5  ZIN A   1      35.330   2.394  29.905  0.00  0.00     0.009 C 
ATOM      5  C6  ZIN A   1      35.999   3.382  30.867  0.00  0.00     0.004 C 
ATOM      6  C8  ZIN A   1      37.369   3.885  30.449  0.00  0.00     0.034 C 
ATOM      7  C10 ZIN A   1      38.361   2.718  30.416  0.00  0.00     0.013 C 
ATOM      8  C11 ZIN A   1      39.718   3.226  29.926  0.00  0.00     0.036 C 
ATOM      9  C12 ZIN A   1      40.158   4.379  30.812  0.00  0.00    -0.065 C 
ATOM     10  C13 ZIN A   1      41.400   4.351  31.294  0.00  0.00     0.053 C 
ATOM     11  C14 ZIN A   1      41.884   5.445  32.142  0.00  0.00     0.149 C 
ATOM     12  O15 ZIN A   1      42.825   5.302  32.895  0.00  0.00    -0.293 OA
ATOM     13  C16 ZIN A   1      41.147   6.765  32.028  0.00  0.00     0.084 C 
ATOM     14  C17 ZIN A   1      39.653   6.466  32.150  0.00  0.00     0.025 C 
ATOM     15  C18 ZIN A   1      39.188   5.485  31.088  0.00  0.00     0.019 C 
ATOM     16  C19 ZIN A   1      38.972   6.262  29.788  0.00  0.00     0.023 C 
ATOM     17  C20 ZIN A   1      37.823   4.915  31.493  0.00  0.00     0.144 C 
ATOM     18  F21 ZIN A   1      37.948   4.270  32.727  0.00  0.00    -0.239 F 
ATOM     19  C22 ZIN A   1      36.828   6.063  31.644  0.00  0.00     0.160 C 
ATOM     20  C25 ZIN A   1      35.408   5.549  31.931  0.00  0.00     0.047 C 
ATOM     21  C26 ZIN A   1      35.017   4.583  30.819  0.00  0.00    -0.007 C 
ATOM     22  C27 ZIN A   1      35.183   5.262  29.459  0.00  0.00     0.019 C 
ENDROOT
BRANCH   2  23
ATOM     23  O3  ZIN A   1      32.678   4.677  30.186  0.00  0.00    -0.389 OA
ATOM     24  H31 ZIN A   1      32.052   5.156  30.748  0.00  0.00     0.210 HD
ENDBRANCH   2  23
BRANCH  19  25
ATOM     25  O24 ZIN A   1      36.810   6.827  30.438  0.00  0.00    -0.392 OA
ATOM     26  H48 ZIN A   1      36.942   7.776  30.571  0.00  0.00     0.210 HD
ENDBRANCH  19  25
TORSDOF 2
ENDMDL
MODEL 26
REMARK CAVERDOCK RESULT:      23.2      0.000      0.000
REMARK CAVERDOCK CONSTRAINTS:       0.0      0.0      0.0      0.0
REMARK CAVERDOCK TUNNEL: 25     23.2      1.8     26.4
REMARK  2 active torsions:
REMARK  status: ('A' for Active; 'I' for Inactive)
REMARK    1  A    between atoms: C2_2  and  O3_3 
REMARK    2  A    between atoms: C22_20  and  O24_21 
ROOT
ATOM      1  C1  ZIN A   1      33.040   3.747  32.325  0.00  0.00     0.046 C 
ATOM      2  C2  ZIN A   1      33.488   3.874  30.868  0.00  0.00     0.062 C 
ATOM      3  C4  ZIN A   1      33.674   2.470  30.240  0.00  0.00     0.038 C 
ATOM      4  C5  ZIN A   1      35.185   2.340  29.900  0.00  0.00     0.009 C 
ATOM      5  C6  ZIN A   1      35.840   3.335  30.865  0.00  0.00     0.004 C 
ATOM      6  C8  ZIN A   1      37.216   3.834  30.464  0.00  0.00     0.034 C 
ATOM      7  C10 ZIN A   1      38.207   2.666  30.457  0.00  0.00     0.013 C 
ATOM      8  C11 ZIN A   1      39.573   3.169  29.984  0.00  0.00     0.036 C 
ATOM      9  C12 ZIN A   1      40.000   4.328  30.867  0.00  0.00    -0.065 C 
ATOM     10  C13 ZIN A   1      41.234   4.303  31.369  0.00  0.00     0.053 C 
ATOM     11  C14 ZIN A   1      41.706   5.404  32.216  0.00  0.00     0.149 C 
ATOM     12  O15 ZIN A   1      42.634   5.266  32.984  0.00  0.00    -0.293 OA
ATOM     13  C16 ZIN A   1      40.972   6.723  32.079  0.00  0.00     0.084 C 
ATOM     14  C17 ZIN A   1      39.476   6.427  32.179  0.00  0.00     0.025 C 
ATOM     15  C18 ZIN A   1      39.027   5.438  31.118  0.00  0.00     0.019 C 
ATOM     16  C19 ZIN A   1      38.832   6.204  29.809  0.00  0.00     0.023 C 
ATOM     17  C20 ZIN A   1      37.655   4.872  31.506  0.00  0.00     0.144 C 
ATOM     18  F21 ZIN A   1      37.760   4.237  32.748  0.00  0.00    -0.239 F 
ATOM     19  C22 ZIN A   1      36.659   6.022  31.633  0.00  0.00     0.160 C 
ATOM     20  C25 ZIN A   1      35.234   5.512  31.901  0.00  0.00     0.047 C 
ATOM     21  C26 ZIN A   1      34.860   4.537  30.791  0.00  0.00    -0.007 C 
ATOM     22  C27 ZIN A   1      35.047   5.205  29.428  0.00  0.00     0.019 C 
ENDROOT
BRANCH   2  23
ATOM     23  O3  ZIN A   1      32.531   4.628  30.121  0.00  0.00    -0.389 OA
ATOM     24  H31 ZIN A   1      31.730   4.848  30.616  0.00  0.00     0.210 HD
ENDBRANCH   2  23
BRANCH  19  25
ATOM     25  O24 ZIN A   1      36.661   6.776  30.419  0.00  0.00    -0.392 OA
ATOM     26  H48 ZIN A   1      37.279   7.520  30.420  0.00  0.00     0.210 HD
ENDBRANCH  19  25
TORSDOF 2
ENDMDL
MODEL 27
REMARK CAVERDOCK RESULT:      23.4      0.000      0.000
REMARK CAVERDOCK CONSTRAINTS:       0.1      0.0      0.0      0.0
REMARK CAVERDOCK TUNNEL: 26     23.4      1.8     27.2
REMARK  2 active torsions:
REMARK  status: ('A' for Active; 'I' for Inactive)
REMARK    1  A    between atoms: C2_2  and  O3_3 
REMARK    2  A    between atoms: C22_20  and  O24_21 
ROOT
ATOM      1  C1  ZIN A   1      32.836   3.584  32.100  0.00  0.00     0.046 C 
ATOM      2  C2  ZIN A   1      33.329   3.757  30.662  0.00  0.00     0.062 C 
ATOM      3  C4  ZIN A   1      33.551   2.374  30.002  0.00  0.00     0.038 C 
ATOM      4  C5  ZIN A   1      35.073   2.268  29.708  0.00  0.00     0.009 C 
ATOM      5  C6  ZIN A   1      35.685   3.242  30.721  0.00  0.00     0.004 C 
ATOM      6  C8  ZIN A   1      37.069   3.766  30.379  0.00  0.00     0.034 C 
ATOM      7  C10 ZIN A   1      38.072   2.608  30.371  0.00  0.00     0.013 C 
ATOM      8  C11 ZIN A   1      39.447   3.138  29.957  0.00  0.00     0.036 C 
ATOM      9  C12 ZIN A   1      39.832   4.276  30.885  0.00  0.00    -0.065 C 
ATOM     10  C13 ZIN A   1      41.050   4.249  31.426  0.00  0.00     0.053 C 
ATOM     11  C14 ZIN A   1      41.482   5.330  32.319  0.00  0.00     0.149 C 
ATOM     12  O15 ZIN A   1      42.387   5.180  33.112  0.00  0.00    -0.293 OA
ATOM     13  C16 ZIN A   1      40.738   6.646  32.195  0.00  0.00     0.084 C 
ATOM     14  C17 ZIN A   1      39.243   6.332  32.239  0.00  0.00     0.025 C 
ATOM     15  C18 ZIN A   1      38.839   5.368  31.136  0.00  0.00     0.019 C 
ATOM     16  C19 ZIN A   1      38.679   6.170  29.843  0.00  0.00     0.023 C 
ATOM     17  C20 ZIN A   1      37.462   4.778  31.463  0.00  0.00     0.144 C 
ATOM     18  F21 ZIN A   1      37.534   4.109  32.690  0.00  0.00    -0.239 F 
ATOM     19  C22 ZIN A   1      36.450   5.914  31.590  0.00  0.00     0.160 C 
ATOM     20  C25 ZIN A   1      35.023   5.382  31.798  0.00  0.00     0.047 C 
ATOM     21  C26 ZIN A   1      34.695   4.435  30.649  0.00  0.00    -0.007 C 
ATOM     22  C27 ZIN A   1      34.919   5.144  29.312  0.00  0.00     0.019 C 
ENDROOT
BRANCH   2  23
ATOM     23  O3  ZIN A   1      32.388   4.522  29.906  0.00  0.00    -0.389 OA
ATOM     24  H31 ZIN A   1      32.050   5.301  30.371  0.00  0.00     0.210 HD
ENDBRANCH   2  23
BRANCH  19  25
ATOM     25  O24 ZIN A   1      36.483   6.703  30.399  0.00  0.00    -0.392 OA
ATOM     26  H48 ZIN A   1      37.296   7.214  30.288  0.00  0.00     0.210 HD
ENDBRANCH  19  25
TORSDOF 2
ENDMDL
MODEL 28
REMARK CAVERDOCK RESULT:      23.6      0.000      0.000
REMARK CAVERDOCK CONSTRAINTS:       0.0      0.0      0.0      0.0
REMARK CAVERDOCK TUNNEL: 27     23.6      1.8     28.1
REMARK  2 active torsions:
REMARK  status: ('A' for Active; 'I' for Inactive)
REMARK    1  A    between atoms: C2_2  and  O3_3 
REMARK    2  A    between atoms: C22_20  and  O24_21 
ROOT
ATOM      1  C1  ZIN A   1      32.641   3.607  32.123  0.00  0.00     0.046 C 
ATOM      2  C2  ZIN A   1      33.106   3.785  30.676  0.00  0.00     0.062 C 
ATOM      3  C4  ZIN A   1      33.293   2.405  30.000  0.00  0.00     0.038 C 
ATOM      4  C5  ZIN A   1      34.806   2.279  29.672  0.00  0.00     0.009 C 
ATOM      5  C6  ZIN A   1      35.455   3.235  30.679  0.00  0.00     0.004 C 
ATOM      6  C8  ZIN A   1      36.839   3.741  30.312  0.00  0.00     0.034 C 
ATOM      7  C10 ZIN A   1      37.824   2.568  30.273  0.00  0.00     0.013 C 
ATOM      8  C11 ZIN A   1      39.197   3.081  29.834  0.00  0.00     0.036 C 
ATOM      9  C12 ZIN A   1      39.620   4.205  30.763  0.00  0.00    -0.065 C 
ATOM     10  C13 ZIN A   1      40.848   4.155  31.277  0.00  0.00     0.053 C 
ATOM     11  C14 ZIN A   1      41.316   5.222  32.169  0.00  0.00     0.149 C 
ATOM     12  O15 ZIN A   1      42.235   5.051  32.941  0.00  0.00    -0.293 OA
ATOM     13  C16 ZIN A   1      40.590   6.549  32.073  0.00  0.00     0.084 C 
ATOM     14  C17 ZIN A   1      39.091   6.258  32.146  0.00  0.00     0.025 C 
ATOM     15  C18 ZIN A   1      38.649   5.310  31.044  0.00  0.00     0.019 C 
ATOM     16  C19 ZIN A   1      38.473   6.125  29.762  0.00  0.00     0.023 C 
ATOM     17  C20 ZIN A   1      37.270   4.738  31.396  0.00  0.00     0.144 C 
ATOM     18  F21 ZIN A   1      37.359   4.057  32.615  0.00  0.00    -0.239 F 
ATOM     19  C22 ZIN A   1      36.279   5.887  31.554  0.00  0.00     0.160 C 
ATOM     20  C25 ZIN A   1      34.849   5.375  31.788  0.00  0.00     0.047 C 
ATOM     21  C26 ZIN A   1      34.482   4.443  30.639  0.00  0.00    -0.007 C 
ATOM     22  C27 ZIN A   1      34.688   5.160  29.304  0.00  0.00     0.019 C 
ENDROOT
BRANCH   2  23
ATOM     23  O3  ZIN A   1      32.161   4.571  29.947  0.00  0.00    -0.389 OA
ATOM     24  H31 ZIN A   1      31.588   5.116  30.505  0.00  0.00     0.210 HD
ENDBRANCH   2  23
BRANCH  19  25
ATOM     25  O24 ZIN A   1      36.298   6.686  30.369  0.00  0.00    -0.392 OA
ATOM     26  H48 ZIN A   1      35.465   7.145  30.191  0.00  0.00     0.210 HD
ENDBRANCH  19  25
TORSDOF 2
ENDMDL
MODEL 29
REMARK CAVERDOCK RESULT:      23.5      0.000      0.000
REMARK CAVERDOCK CONSTRAINTS:       0.0      0.0      0.0      0.0
REMARK CAVERDOCK TUNNEL: 28     23.5      1.8     29.4
REMARK  2 active torsions:
REMARK  status: ('A' for Active; 'I' for Inactive)
REMARK    1  A    between atoms: C2_2  and  O3_3 
REMARK    2  A    between atoms: C22_20  and  O24_21 
ROOT
ATOM      1  C1  ZIN A   1      32.447   3.500  32.280  0.00  0.00     0.046 C 
ATOM      2  C2  ZIN A   1      32.873   3.720  30.827  0.00  0.00     0.062 C 
ATOM      3  C4  ZIN A   1      33.052   2.359  30.110  0.00  0.00     0.038 C 
ATOM      4  C5  ZIN A   1      34.557   2.254  29.740  0.00  0.00     0.009 C 
ATOM      5  C6  ZIN A   1      35.225   3.189  30.755  0.00  0.00     0.004 C 
ATOM      6  C8  ZIN A   1      36.595   3.715  30.365  0.00  0.00     0.034 C 
ATOM      7  C10 ZIN A   1      37.588   2.552  30.269  0.00  0.00     0.013 C 
ATOM      8  C11 ZIN A   1      38.945   3.088  29.809  0.00  0.00     0.036 C 
ATOM      9  C12 ZIN A   1      39.383   4.190  30.756  0.00  0.00    -0.065 C 
ATOM     10  C13 ZIN A   1      40.625   4.137  31.237  0.00  0.00     0.053 C 
ATOM     11  C14 ZIN A   1      41.108   5.183  32.144  0.00  0.00     0.149 C 
ATOM     12  O15 ZIN A   1      42.048   5.000  32.888  0.00  0.00    -0.293 OA
ATOM     13  C16 ZIN A   1      40.369   6.507  32.103  0.00  0.00     0.084 C 
ATOM     14  C17 ZIN A   1      38.876   6.201  32.207  0.00  0.00     0.025 C 
ATOM     15  C18 ZIN A   1      38.412   5.279  31.092  0.00  0.00     0.019 C 
ATOM     16  C19 ZIN A   1      38.197   6.126  29.837  0.00  0.00     0.023 C 
ATOM     17  C20 ZIN A   1      37.047   4.687  31.464  0.00  0.00     0.144 C 
ATOM     18  F21 ZIN A   1      37.173   3.975  32.662  0.00  0.00    -0.239 F 
ATOM     19  C22 ZIN A   1      36.052   5.824  31.678  0.00  0.00     0.160 C 
ATOM     20  C25 ZIN A   1      34.632   5.294  31.936  0.00  0.00     0.047 C 
ATOM     21  C26 ZIN A   1      34.242   4.390  30.772  0.00  0.00    -0.007 C 
ATOM     22  C27 ZIN A   1      34.408   5.143  29.451  0.00  0.00     0.019 C 
ENDROOT
BRANCH   2  23
ATOM     23  O3  ZIN A   1      31.904   4.517  30.144  0.00  0.00    -0.389 OA
ATOM     24  H31 ZIN A   1      31.334   4.016  29.544  0.00  0.00     0.210 HD
ENDBRANCH   2  23
BRANCH  19  25
ATOM     25  O24 ZIN A   1      36.034   6.653  30.515  0.00  0.00    -0.392 OA
ATOM     26  H48 ZIN A   1      36.313   6.203  29.706  0.00  0.00     0.210 HD
ENDBRANCH  19  25
TORSDOF 2
ENDMDL
MODEL 30
REMARK CAVERDOCK RESULT:      23.7      0.000      0.000
REMARK CAVERDOCK CONSTRAINTS:       0.0      0.0      0.0      0.0
REMARK CAVERDOCK TUNNEL: 29     23.7      1.9     30.3
REMARK  2 active torsions:
REMARK  status: ('A' for Active; 'I' for Inactive)
REMARK    1  A    between atoms: C2_2  and  O3_3 
REMARK    2  A    between atoms: C22_20  and  O24_21 
ROOT
ATOM      1  C1  ZIN A   1      32.312   3.402  32.337  0.00  0.00     0.046 C 
ATOM      2  C2  ZIN A   1      32.723   3.647  30.884  0.00  0.00     0.062 C 
ATOM      3  C4  ZIN A   1      32.911   2.299  30.145  0.00  0.00     0.038 C 
ATOM      4  C5  ZIN A   1      34.413   2.216  29.761  0.00  0.00     0.009 C 
ATOM      5  C6  ZIN A   1      35.080   3.143  30.784  0.00  0.00     0.004 C 
ATOM      6  C8  ZIN A   1      36.440   3.690  30.391  0.00  0.00     0.034 C 
ATOM      7  C10 ZIN A   1      37.445   2.539  30.270  0.00  0.00     0.013 C 
ATOM      8  C11 ZIN A   1      38.793   3.096  29.806  0.00  0.00     0.036 C 
ATOM      9  C12 ZIN A   1      39.227   4.189  30.765  0.00  0.00    -0.065 C 
ATOM     10  C13 ZIN A   1      40.473   4.143  31.235  0.00  0.00     0.053 C 
ATOM     11  C14 ZIN A   1      40.952   5.181  32.153  0.00  0.00     0.149 C 
ATOM     12  O15 ZIN A   1      41.901   4.997  32.887  0.00  0.00    -0.293 OA
ATOM     13  C16 ZIN A   1      40.199   6.497  32.137  0.00  0.00     0.084 C 
ATOM     14  C17 ZIN A   1      38.710   6.173  32.249  0.00  0.00     0.025 C 
ATOM     15  C18 ZIN A   1      38.247   5.263  31.125  0.00  0.00     0.019 C 
ATOM     16  C19 ZIN A   1      38.012   6.125  29.884  0.00  0.00     0.023 C 
ATOM     17  C20 ZIN A   1      36.892   4.650  31.500  0.00  0.00     0.144 C 
ATOM     18  F21 ZIN A   1      37.035   3.922  32.686  0.00  0.00    -0.239 F 
ATOM     19  C22 ZIN A   1      35.886   5.773  31.738  0.00  0.00     0.160 C 
ATOM     20  C25 ZIN A   1      34.474   5.224  32.000  0.00  0.00     0.047 C 
ATOM     21  C26 ZIN A   1      34.084   4.332  30.827  0.00  0.00    -0.007 C 
ATOM     22  C27 ZIN A   1      34.231   5.106  29.516  0.00  0.00     0.019 C 
ENDROOT
BRANCH   2  23
ATOM     23  O3  ZIN A   1      31.739   4.443  30.220  0.00  0.00    -0.389 OA
ATOM     24  H31 ZIN A   1      31.863   4.506  29.263  0.00  0.00     0.210 HD
ENDBRANCH   2  23
BRANCH  19  25
ATOM     25  O24 ZIN A   1      35.849   6.619  30.588  0.00  0.00    -0.392 OA
ATOM     26  H48 ZIN A   1      35.960   7.559  30.787  0.00  0.00     0.210 HD
ENDBRANCH  19  25
TORSDOF 2
ENDMDL
MODEL 31
REMARK CAVERDOCK RESULT:      23.8      0.000      0.000
REMARK CAVERDOCK CONSTRAINTS:       0.0      0.0      0.0      0.0
REMARK CAVERDOCK TUNNEL: 30     23.8      1.9     31.3
REMARK  2 active torsions:
REMARK  status: ('A' for Active; 'I' for Inactive)
REMARK    1  A    between atoms: C2_2  and  O3_3 
REMARK    2  A    between atoms: C22_20  and  O24_21 
ROOT
ATOM      1  C1  ZIN A   1      32.072   3.389  32.197  0.00  0.00     0.046 C 
ATOM      2  C2  ZIN A   1      32.518   3.587  30.748  0.00  0.00     0.062 C 
ATOM      3  C4  ZIN A   1      32.716   2.216  30.055  0.00  0.00     0.038 C 
ATOM      4  C5  ZIN A   1      34.227   2.113  29.710  0.00  0.00     0.009 C 
ATOM      5  C6  ZIN A   1      34.874   3.068  30.720  0.00  0.00     0.004 C 
ATOM      6  C8  ZIN A   1      36.246   3.596  30.342  0.00  0.00     0.034 C 
ATOM      7  C10 ZIN A   1      37.247   2.437  30.281  0.00  0.00     0.013 C 
ATOM      8  C11 ZIN A   1      38.608   2.973  29.832  0.00  0.00     0.036 C 
ATOM      9  C12 ZIN A   1      39.026   4.093  30.768  0.00  0.00    -0.065 C 
ATOM     10  C13 ZIN A   1      40.260   4.055  31.268  0.00  0.00     0.053 C 
ATOM     11  C14 ZIN A   1      40.724   5.119  32.165  0.00  0.00     0.149 C 
ATOM     12  O15 ZIN A   1      41.654   4.953  32.926  0.00  0.00    -0.293 OA
ATOM     13  C16 ZIN A   1      39.979   6.437  32.090  0.00  0.00     0.084 C 
ATOM     14  C17 ZIN A   1      38.486   6.125  32.176  0.00  0.00     0.025 C 
ATOM     15  C18 ZIN A   1      38.044   5.182  31.071  0.00  0.00     0.019 C 
ATOM     16  C19 ZIN A   1      37.843   6.007  29.798  0.00  0.00     0.023 C 
ATOM     17  C20 ZIN A   1      36.677   4.588  31.432  0.00  0.00     0.144 C 
ATOM     18  F21 ZIN A   1      36.788   3.897  32.643  0.00  0.00    -0.239 F 
ATOM     19  C22 ZIN A   1      35.672   5.723  31.611  0.00  0.00     0.160 C 
ATOM     20  C25 ZIN A   1      34.251   5.189  31.856  0.00  0.00     0.047 C 
ATOM     21  C26 ZIN A   1      33.884   4.264  30.702  0.00  0.00    -0.007 C 
ATOM     22  C27 ZIN A   1      34.066   4.996  29.372  0.00  0.00     0.019 C 
ENDROOT
BRANCH   2  23
ATOM     23  O3  ZIN A   1      31.555   4.367  30.036  0.00  0.00    -0.389 OA
ATOM     24  H31 ZIN A   1      31.929   5.133  29.578  0.00  0.00     0.210 HD
ENDBRANCH   2  23
BRANCH  19  25
ATOM     25  O24 ZIN A   1      35.667   6.533  30.435  0.00  0.00    -0.392 OA
ATOM     26  H48 ZIN A   1      35.510   6.040  29.618  0.00  0.00     0.210 HD
ENDBRANCH  19  25
TORSDOF 2
ENDMDL
MODEL 32
REMARK CAVERDOCK RESULT:      23.8      0.000      0.000
REMARK CAVERDOCK CONSTRAINTS:       0.0      0.0      0.0      0.0
REMARK CAVERDOCK TUNNEL: 31     23.8      1.9     32.2
REMARK  2 active torsions:
REMARK  status: ('A' for Active; 'I' for Inactive)
REMARK    1  A    between atoms: C2_2  and  O3_3 
REMARK    2  A    between atoms: C22_20  and  O24_21 
ROOT
ATOM      1  C1  ZIN A   1      31.987   3.344  32.375  0.00  0.00     0.046 C 
ATOM      2  C2  ZIN A   1      32.388   3.569  30.916  0.00  0.00     0.062 C 
ATOM      3  C4  ZIN A   1      32.574   2.211  30.196  0.00  0.00     0.038 C 
ATOM      4  C5  ZIN A   1      34.075   2.125  29.804  0.00  0.00     0.009 C 
ATOM      5  C6  ZIN A   1      34.746   3.068  30.809  0.00  0.00     0.004 C 
ATOM      6  C8  ZIN A   1      36.103   3.612  30.399  0.00  0.00     0.034 C 
ATOM      7  C10 ZIN A   1      37.109   2.462  30.289  0.00  0.00     0.013 C 
ATOM      8  C11 ZIN A   1      38.453   3.015  29.808  0.00  0.00     0.036 C 
ATOM      9  C12 ZIN A   1      38.890   4.123  30.749  0.00  0.00    -0.065 C 
ATOM     10  C13 ZIN A   1      40.139   4.086  31.212  0.00  0.00     0.053 C 
ATOM     11  C14 ZIN A   1      40.622   5.138  32.112  0.00  0.00     0.149 C 
ATOM     12  O15 ZIN A   1      41.576   4.967  32.842  0.00  0.00    -0.293 OA
ATOM     13  C16 ZIN A   1      39.866   6.453  32.081  0.00  0.00     0.084 C 
ATOM     14  C17 ZIN A   1      38.378   6.127  32.207  0.00  0.00     0.025 C 
ATOM     15  C18 ZIN A   1      37.910   5.200  31.099  0.00  0.00     0.019 C 
ATOM     16  C19 ZIN A   1      37.666   6.043  29.847  0.00  0.00     0.023 C 
ATOM     17  C20 ZIN A   1      36.559   4.590  31.492  0.00  0.00     0.144 C 
ATOM     18  F21 ZIN A   1      36.711   3.879  32.687  0.00  0.00    -0.239 F 
ATOM     19  C22 ZIN A   1      35.552   5.714  31.720  0.00  0.00     0.160 C 
ATOM     20  C25 ZIN A   1      34.143   5.166  31.998  0.00  0.00     0.047 C 
ATOM     21  C26 ZIN A   1      33.748   4.256  30.841  0.00  0.00    -0.007 C 
ATOM     22  C27 ZIN A   1      33.885   5.012  29.518  0.00  0.00     0.019 C 
ENDROOT
BRANCH   2  23
ATOM     23  O3  ZIN A   1      31.399   4.354  30.247  0.00  0.00    -0.389 OA
ATOM     24  H31 ZIN A   1      30.940   4.982  30.822  0.00  0.00     0.210 HD
ENDBRANCH   2  23
BRANCH  19  25
ATOM     25  O24 ZIN A   1      35.506   6.543  30.557  0.00  0.00    -0.392 OA
ATOM     26  H48 ZIN A   1      34.749   6.371  29.981  0.00  0.00     0.210 HD
ENDBRANCH  19  25
TORSDOF 2
ENDMDL
MODEL 33
REMARK CAVERDOCK RESULT:      23.8      0.000      0.000
REMARK CAVERDOCK CONSTRAINTS:       0.0      0.0      0.0      0.0
REMARK CAVERDOCK TUNNEL: 32     23.8      2.0     33.2
REMARK  2 active torsions:
REMARK  status: ('A' for Active; 'I' for Inactive)
REMARK    1  A    between atoms: C2_2  and  O3_3 
REMARK    2  A    between atoms: C22_20  and  O24_21 
ROOT
ATOM      1  C1  ZIN A   1      31.879   3.283  32.348  0.00  0.00     0.046 C 
ATOM      2  C2  ZIN A   1      32.276   3.535  30.893  0.00  0.00     0.062 C 
ATOM      3  C4  ZIN A   1      32.459   2.190  30.147  0.00  0.00     0.038 C 
ATOM      4  C5  ZIN A   1      33.959   2.111  29.749  0.00  0.00     0.009 C 
ATOM      5  C6  ZIN A   1      34.633   3.034  30.770  0.00  0.00     0.004 C 
ATOM      6  C8  ZIN A   1      35.990   3.585  30.367  0.00  0.00     0.034 C 
ATOM      7  C10 ZIN A   1      36.994   2.436  30.232  0.00  0.00     0.013 C 
ATOM      8  C11 ZIN A   1      38.337   2.996  29.758  0.00  0.00     0.036 C 
ATOM      9  C12 ZIN A   1      38.778   4.086  30.719  0.00  0.00    -0.065 C 
ATOM     10  C13 ZIN A   1      40.029   4.039  31.177  0.00  0.00     0.053 C 
ATOM     11  C14 ZIN A   1      40.515   5.075  32.095  0.00  0.00     0.149 C 
ATOM     12  O15 ZIN A   1      41.470   4.889  32.819  0.00  0.00    -0.293 OA
ATOM     13  C16 ZIN A   1      39.760   6.390  32.091  0.00  0.00     0.084 C 
ATOM     14  C17 ZIN A   1      38.272   6.064  32.215  0.00  0.00     0.025 C 
ATOM     15  C18 ZIN A   1      37.800   5.157  31.092  0.00  0.00     0.019 C 
ATOM     16  C19 ZIN A   1      37.553   6.024  29.856  0.00  0.00     0.023 C 
ATOM     17  C20 ZIN A   1      36.450   4.541  31.476  0.00  0.00     0.144 C 
ATOM     18  F21 ZIN A   1      36.604   3.809  32.658  0.00  0.00    -0.239 F 
ATOM     19  C22 ZIN A   1      35.444   5.661  31.728  0.00  0.00     0.160 C 
ATOM     20  C25 ZIN A   1      34.036   5.110  32.000  0.00  0.00     0.047 C 
ATOM     21  C26 ZIN A   1      33.637   4.222  30.827  0.00  0.00    -0.007 C 
ATOM     22  C27 ZIN A   1      33.770   5.002  29.518  0.00  0.00     0.019 C 
ENDROOT
BRANCH   2  23
ATOM     23  O3  ZIN A   1      31.286   4.333  30.241  0.00  0.00    -0.389 OA
ATOM     24  H31 ZIN A   1      30.507   3.836  29.953  0.00  0.00     0.210 HD
ENDBRANCH   2  23
BRANCH  19  25
ATOM     25  O24 ZIN A   1      35.396   6.512  30.581  0.00  0.00    -0.392 OA
ATOM     26  H48 ZIN A   1      36.261   6.842  30.299  0.00  0.00     0.210 HD
ENDBRANCH  19  25
TORSDOF 2
ENDMDL
MODEL 34
REMARK CAVERDOCK RESULT:      23.6      0.000      0.000
REMARK CAVERDOCK CONSTRAINTS:       0.0      0.0      0.0      0.0
REMARK CAVERDOCK TUNNEL: 33     23.6      2.0     34.1
REMARK  2 active torsions:
REMARK  status: ('A' for Active; 'I' for Inactive)
REMARK    1  A    between atoms: C2_2  and  O3_3 
REMARK    2  A    between atoms: C22_20  and  O24_21 
ROOT
ATOM      1  C1  ZIN A   1      31.691   3.211  32.396  0.00  0.00     0.046 C 
ATOM      2  C2  ZIN A   1      32.068   3.468  30.937  0.00  0.00     0.062 C 
ATOM      3  C4  ZIN A   1      32.248   2.126  30.185  0.00  0.00     0.038 C 
ATOM      4  C5  ZIN A   1      33.742   2.054  29.768  0.00  0.00     0.009 C 
ATOM      5  C6  ZIN A   1      34.426   2.977  30.783  0.00  0.00     0.004 C 
ATOM      6  C8  ZIN A   1      35.774   3.534  30.364  0.00  0.00     0.034 C 
ATOM      7  C10 ZIN A   1      36.782   2.390  30.213  0.00  0.00     0.013 C 
ATOM      8  C11 ZIN A   1      38.116   2.958  29.724  0.00  0.00     0.036 C 
ATOM      9  C12 ZIN A   1      38.565   4.047  30.681  0.00  0.00    -0.065 C 
ATOM     10  C13 ZIN A   1      39.822   4.004  31.124  0.00  0.00     0.053 C 
ATOM     11  C14 ZIN A   1      40.315   5.039  32.038  0.00  0.00     0.149 C 
ATOM     12  O15 ZIN A   1      41.280   4.855  32.750  0.00  0.00    -0.293 OA
ATOM     13  C16 ZIN A   1      39.555   6.351  32.047  0.00  0.00     0.084 C 
ATOM     14  C17 ZIN A   1      38.070   6.018  32.189  0.00  0.00     0.025 C 
ATOM     15  C18 ZIN A   1      37.588   5.113  31.070  0.00  0.00     0.019 C 
ATOM     16  C19 ZIN A   1      37.321   5.982  29.839  0.00  0.00     0.023 C 
ATOM     17  C20 ZIN A   1      36.245   4.490  31.470  0.00  0.00     0.144 C 
ATOM     18  F21 ZIN A   1      36.417   3.755  32.647  0.00  0.00    -0.239 F 
ATOM     19  C22 ZIN A   1      35.238   5.605  31.737  0.00  0.00     0.160 C 
ATOM     20  C25 ZIN A   1      33.835   5.047  32.026  0.00  0.00     0.047 C 
ATOM     21  C26 ZIN A   1      33.425   4.161  30.855  0.00  0.00    -0.007 C 
ATOM     22  C27 ZIN A   1      33.539   4.945  29.547  0.00  0.00     0.019 C 
ENDROOT
BRANCH   2  23
ATOM     23  O3  ZIN A   1      31.066   4.263  30.300  0.00  0.00    -0.389 OA
ATOM     24  H31 ZIN A   1      31.366   5.149  30.050  0.00  0.00     0.210 HD
ENDBRANCH   2  23
BRANCH  19  25
ATOM     25  O24 ZIN A   1      35.172   6.459  30.594  0.00  0.00    -0.392 OA
ATOM     26  H48 ZIN A   1      35.848   7.150  30.578  0.00  0.00     0.210 HD
ENDBRANCH  19  25
TORSDOF 2
ENDMDL
MODEL 35
REMARK CAVERDOCK RESULT:      23.5      0.000      0.000
REMARK CAVERDOCK CONSTRAINTS:       0.1      0.0      0.0      0.0
REMARK CAVERDOCK TUNNEL: 34     23.5      2.0     35.7
REMARK  2 active torsions:
REMARK  status: ('A' for Active; 'I' for Inactive)
REMARK    1  A    between atoms: C2_2  and  O3_3 
REMARK    2  A    between atoms: C22_20  and  O24_21 
ROOT
ATOM      1  C1  ZIN A   1      31.633   3.103  32.600  0.00  0.00     0.046 C 
ATOM      2  C2  ZIN A   1      31.942   3.439  31.140  0.00  0.00     0.062 C 
ATOM      3  C4  ZIN A   1      32.096   2.139  30.312  0.00  0.00     0.038 C 
ATOM      4  C5  ZIN A   1      33.571   2.103  29.825  0.00  0.00     0.009 C 
ATOM      5  C6  ZIN A   1      34.293   2.980  30.855  0.00  0.00     0.004 C 
ATOM      6  C8  ZIN A   1      35.617   3.571  30.405  0.00  0.00     0.034 C 
ATOM      7  C10 ZIN A   1      36.626   2.446  30.150  0.00  0.00     0.013 C 
ATOM      8  C11 ZIN A   1      37.932   3.051  29.631  0.00  0.00     0.036 C 
ATOM      9  C12 ZIN A   1      38.416   4.093  30.622  0.00  0.00    -0.065 C 
ATOM     10  C13 ZIN A   1      39.692   4.040  31.004  0.00  0.00     0.053 C 
ATOM     11  C14 ZIN A   1      40.219   5.031  31.948  0.00  0.00     0.149 C 
ATOM     12  O15 ZIN A   1      41.216   4.821  32.605  0.00  0.00    -0.293 OA
ATOM     13  C16 ZIN A   1      39.450   6.334  32.059  0.00  0.00     0.084 C 
ATOM     14  C17 ZIN A   1      37.976   5.980  32.251  0.00  0.00     0.025 C 
ATOM     15  C18 ZIN A   1      37.449   5.128  31.109  0.00  0.00     0.019 C 
ATOM     16  C19 ZIN A   1      37.121   6.057  29.938  0.00  0.00     0.023 C 
ATOM     17  C20 ZIN A   1      36.130   4.473  31.536  0.00  0.00     0.144 C 
ATOM     18  F21 ZIN A   1      36.362   3.680  32.665  0.00  0.00    -0.239 F 
ATOM     19  C22 ZIN A   1      35.129   5.563  31.906  0.00  0.00     0.160 C 
ATOM     20  C25 ZIN A   1      33.745   4.977  32.229  0.00  0.00     0.047 C 
ATOM     21  C26 ZIN A   1      33.288   4.149  31.033  0.00  0.00    -0.007 C 
ATOM     22  C27 ZIN A   1      33.336   5.000  29.763  0.00  0.00     0.019 C 
ENDROOT
BRANCH   2  23
ATOM     23  O3  ZIN A   1      30.906   4.257  30.591  0.00  0.00    -0.389 OA
ATOM     24  H31 ZIN A   1      31.226   5.066  30.168  0.00  0.00     0.210 HD
ENDBRANCH   2  23
BRANCH  19  25
ATOM     25  O24 ZIN A   1      35.004   6.474  30.813  0.00  0.00    -0.392 OA
ATOM     26  H48 ZIN A   1      34.133   6.888  30.742  0.00  0.00     0.210 HD
ENDBRANCH  19  25
TORSDOF 2
ENDMDL
MODEL 36
REMARK CAVERDOCK RESULT:      23.3      0.000      0.000
REMARK CAVERDOCK CONSTRAINTS:       0.0      0.0      0.0      0.0
REMARK CAVERDOCK TUNNEL: 35     23.3      2.0     36.3
REMARK  2 active torsions:
REMARK  status: ('A' for Active; 'I' for Inactive)
REMARK    1  A    between atoms: C2_2  and  O3_3 
REMARK    2  A    between atoms: C22_20  and  O24_21 
ROOT
ATOM      1  C1  ZIN A   1      31.488   3.127  32.487  0.00  0.00     0.046 C 
ATOM      2  C2  ZIN A   1      31.826   3.397  31.020  0.00  0.00     0.062 C 
ATOM      3  C4  ZIN A   1      31.986   2.062  30.252  0.00  0.00     0.038 C 
ATOM      4  C5  ZIN A   1      33.469   1.996  29.794  0.00  0.00     0.009 C 
ATOM      5  C6  ZIN A   1      34.179   2.911  30.798  0.00  0.00     0.004 C 
ATOM      6  C8  ZIN A   1      35.515   3.474  30.347  0.00  0.00     0.034 C 
ATOM      7  C10 ZIN A   1      36.519   2.332  30.159  0.00  0.00     0.013 C 
ATOM      8  C11 ZIN A   1      37.839   2.906  29.639  0.00  0.00     0.036 C 
ATOM      9  C12 ZIN A   1      38.313   3.987  30.593  0.00  0.00    -0.065 C 
ATOM     10  C13 ZIN A   1      39.581   3.942  31.000  0.00  0.00     0.053 C 
ATOM     11  C14 ZIN A   1      40.098   4.970  31.911  0.00  0.00     0.149 C 
ATOM     12  O15 ZIN A   1      41.082   4.781  32.594  0.00  0.00    -0.293 OA
ATOM     13  C16 ZIN A   1      39.337   6.281  31.951  0.00  0.00     0.084 C 
ATOM     14  C17 ZIN A   1      37.857   5.945  32.131  0.00  0.00     0.025 C 
ATOM     15  C18 ZIN A   1      37.345   5.048  31.017  0.00  0.00     0.019 C 
ATOM     16  C19 ZIN A   1      37.044   5.928  29.802  0.00  0.00     0.023 C 
ATOM     17  C20 ZIN A   1      36.014   4.421  31.448  0.00  0.00     0.144 C 
ATOM     18  F21 ZIN A   1      36.219   3.676  32.614  0.00  0.00    -0.239 F 
ATOM     19  C22 ZIN A   1      35.013   5.532  31.753  0.00  0.00     0.160 C 
ATOM     20  C25 ZIN A   1      33.620   4.970  32.074  0.00  0.00     0.047 C 
ATOM     21  C26 ZIN A   1      33.179   4.093  30.908  0.00  0.00    -0.007 C 
ATOM     22  C27 ZIN A   1      33.256   4.888  29.603  0.00  0.00     0.019 C 
ENDROOT
BRANCH   2  23
ATOM     23  O3  ZIN A   1      30.806   4.197  30.418  0.00  0.00    -0.389 OA
ATOM     24  H31 ZIN A   1      29.917   3.824  30.493  0.00  0.00     0.210 HD
ENDBRANCH   2  23
BRANCH  19  25
ATOM     25  O24 ZIN A   1      34.915   6.396  30.619  0.00  0.00    -0.392 OA
ATOM     26  H48 ZIN A   1      35.219   5.996  29.792  0.00  0.00     0.210 HD
ENDBRANCH  19  25
TORSDOF 2
ENDMDL
MODEL 37
REMARK CAVERDOCK RESULT:      22.5      0.000      0.000
REMARK CAVERDOCK CONSTRAINTS:       0.0      0.0      0.0      0.0
REMARK CAVERDOCK TUNNEL: 36     22.5      2.0     37.5
REMARK  2 active torsions:
REMARK  status: ('A' for Active; 'I' for Inactive)
REMARK    1  A    between atoms: C2_2  and  O3_3 
REMARK    2  A    between atoms: C22_20  and  O24_21 
ROOT
ATOM      1  C1  ZIN A   1      31.338   2.987  32.636  0.00  0.00     0.046 C 
ATOM      2  C2  ZIN A   1      31.618   3.318  31.169  0.00  0.00     0.062 C 
ATOM      3  C4  ZIN A   1      31.761   2.016  30.343  0.00  0.00     0.038 C 
ATOM      4  C5  ZIN A   1      33.227   1.982  29.828  0.00  0.00     0.009 C 
ATOM      5  C6  ZIN A   1      33.965   2.865  30.841  0.00  0.00     0.004 C 
ATOM      6  C8  ZIN A   1      35.279   3.459  30.363  0.00  0.00     0.034 C 
ATOM      7  C10 ZIN A   1      36.286   2.337  30.094  0.00  0.00     0.013 C 
ATOM      8  C11 ZIN A   1      37.580   2.944  29.548  0.00  0.00     0.036 C 
ATOM      9  C12 ZIN A   1      38.079   3.992  30.526  0.00  0.00    -0.065 C 
ATOM     10  C13 ZIN A   1      39.362   3.944  30.884  0.00  0.00     0.053 C 
ATOM     11  C14 ZIN A   1      39.903   4.941  31.814  0.00  0.00     0.149 C 
ATOM     12  O15 ZIN A   1      40.914   4.736  32.452  0.00  0.00    -0.293 OA
ATOM     13  C16 ZIN A   1      39.132   6.241  31.935  0.00  0.00     0.084 C 
ATOM     14  C17 ZIN A   1      37.663   5.883  32.155  0.00  0.00     0.025 C 
ATOM     15  C18 ZIN A   1      37.118   5.025  31.027  0.00  0.00     0.019 C 
ATOM     16  C19 ZIN A   1      36.764   5.949  29.859  0.00  0.00     0.023 C 
ATOM     17  C20 ZIN A   1      35.810   4.367  31.481  0.00  0.00     0.144 C 
ATOM     18  F21 ZIN A   1      36.065   3.580  32.609  0.00  0.00    -0.239 F 
ATOM     19  C22 ZIN A   1      34.812   5.456  31.867  0.00  0.00     0.160 C 
ATOM     20  C25 ZIN A   1      33.436   4.867  32.217  0.00  0.00     0.047 C 
ATOM     21  C26 ZIN A   1      32.960   4.032  31.034  0.00  0.00    -0.007 C 
ATOM     22  C27 ZIN A   1      32.981   4.878  29.760  0.00  0.00     0.019 C 
ENDROOT
BRANCH   2  23
ATOM     23  O3  ZIN A   1      30.569   4.130  30.637  0.00  0.00    -0.389 OA
ATOM     24  H31 ZIN A   1      30.879   4.854  30.075  0.00  0.00     0.210 HD
ENDBRANCH   2  23
BRANCH  19  25
ATOM     25  O24 ZIN A   1      34.663   6.362  30.772  0.00  0.00    -0.392 OA
ATOM     26  H48 ZIN A   1      34.921   7.271  30.976  0.00  0.00     0.210 HD
ENDBRANCH  19  25
TORSDOF 2
ENDMDL
MODEL 38
REMARK CAVERDOCK RESULT:      21.8      0.000      0.000
REMARK CAVERDOCK CONSTRAINTS:       0.1      0.0      0.0      0.0
REMARK CAVERDOCK TUNNEL: 37     21.8      2.0     38.3
REMARK  2 active torsions:
REMARK  status: ('A' for Active; 'I' for Inactive)
REMARK    1  A    between atoms: C2_2  and  O3_3 
REMARK    2  A    between atoms: C22_20  and  O24_21 
ROOT
ATOM      1  C1  ZIN A   1      31.190   2.928  32.659  0.00  0.00     0.046 C 
ATOM      2  C2  ZIN A   1      31.433   3.301  31.196  0.00  0.00     0.062 C 
ATOM      3  C4  ZIN A   1      31.542   2.024  30.328  0.00  0.00     0.038 C 
ATOM      4  C5  ZIN A   1      32.993   1.995  29.772  0.00  0.00     0.009 C 
ATOM      5  C6  ZIN A   1      33.766   2.841  30.789  0.00  0.00     0.004 C 
ATOM      6  C8  ZIN A   1      35.071   3.439  30.294  0.00  0.00     0.034 C 
ATOM      7  C10 ZIN A   1      36.061   2.317  29.963  0.00  0.00     0.013 C 
ATOM      8  C11 ZIN A   1      37.345   2.931  29.400  0.00  0.00     0.036 C 
ATOM      9  C12 ZIN A   1      37.879   3.945  30.395  0.00  0.00    -0.065 C 
ATOM     10  C13 ZIN A   1      39.171   3.877  30.716  0.00  0.00     0.053 C 
ATOM     11  C14 ZIN A   1      39.746   4.840  31.660  0.00  0.00     0.149 C 
ATOM     12  O15 ZIN A   1      40.772   4.608  32.264  0.00  0.00    -0.293 OA
ATOM     13  C16 ZIN A   1      38.990   6.142  31.841  0.00  0.00     0.084 C 
ATOM     14  C17 ZIN A   1      37.524   5.789  32.092  0.00  0.00     0.025 C 
ATOM     15  C18 ZIN A   1      36.942   4.970  30.953  0.00  0.00     0.019 C 
ATOM     16  C19 ZIN A   1      36.563   5.931  29.825  0.00  0.00     0.023 C 
ATOM     17  C20 ZIN A   1      35.640   4.309  31.424  0.00  0.00     0.144 C 
ATOM     18  F21 ZIN A   1      35.920   3.485  32.519  0.00  0.00    -0.239 F 
ATOM     19  C22 ZIN A   1      34.662   5.392  31.869  0.00  0.00     0.160 C 
ATOM     20  C25 ZIN A   1      33.292   4.803  32.240  0.00  0.00     0.047 C 
ATOM     21  C26 ZIN A   1      32.776   4.009  31.045  0.00  0.00    -0.007 C 
ATOM     22  C27 ZIN A   1      32.770   4.893  29.798  0.00  0.00     0.019 C 
ENDROOT
BRANCH   2  23
ATOM     23  O3  ZIN A   1      30.377   4.137  30.718  0.00  0.00    -0.389 OA
ATOM     24  H31 ZIN A   1      29.750   4.411  31.402  0.00  0.00     0.210 HD
ENDBRANCH   2  23
BRANCH  19  25
ATOM     25  O24 ZIN A   1      34.492   6.332  30.807  0.00  0.00    -0.392 OA
ATOM     26  H48 ZIN A   1      34.995   6.120  30.009  0.00  0.00     0.210 HD
ENDBRANCH  19  25
TORSDOF 2
ENDMDL
MODEL 39
REMARK CAVERDOCK RESULT:      20.4      0.000      0.000
REMARK CAVERDOCK CONSTRAINTS:       0.1      0.0      0.0      0.0
REMARK CAVERDOCK TUNNEL: 38     20.4      2.1     39.5
REMARK  2 active torsions:
REMARK  status: ('A' for Active; 'I' for Inactive)
REMARK    1  A    between atoms: C2_2  and  O3_3 
REMARK    2  A    between atoms: C22_20  and  O24_21 
ROOT
ATOM      1  C1  ZIN A   1      31.008   2.860  32.850  0.00  0.00     0.046 C 
ATOM      2  C2  ZIN A   1      31.207   3.238  31.381  0.00  0.00     0.062 C 
ATOM      3  C4  ZIN A   1      31.296   1.963  30.507  0.00  0.00     0.038 C 
ATOM      4  C5  ZIN A   1      32.730   1.942  29.909  0.00  0.00     0.009 C 
ATOM      5  C6  ZIN A   1      33.529   2.789  30.907  0.00  0.00     0.004 C 
ATOM      6  C8  ZIN A   1      34.817   3.393  30.376  0.00  0.00     0.034 C 
ATOM      7  C10 ZIN A   1      35.801   2.277  30.013  0.00  0.00     0.013 C 
ATOM      8  C11 ZIN A   1      37.066   2.897  29.416  0.00  0.00     0.036 C 
ATOM      9  C12 ZIN A   1      37.625   3.911  30.398  0.00  0.00    -0.065 C 
ATOM     10  C13 ZIN A   1      38.925   3.847  30.681  0.00  0.00     0.053 C 
ATOM     11  C14 ZIN A   1      39.523   4.810  31.612  0.00  0.00     0.149 C 
ATOM     12  O15 ZIN A   1      40.567   4.581  32.185  0.00  0.00    -0.293 OA
ATOM     13  C16 ZIN A   1      38.767   6.108  31.818  0.00  0.00     0.084 C 
ATOM     14  C17 ZIN A   1      37.311   5.748  32.109  0.00  0.00     0.025 C 
ATOM     15  C18 ZIN A   1      36.699   4.930  30.986  0.00  0.00     0.019 C 
ATOM     16  C19 ZIN A   1      36.285   5.893  29.871  0.00  0.00     0.023 C 
ATOM     17  C20 ZIN A   1      35.415   4.262  31.491  0.00  0.00     0.144 C 
ATOM     18  F21 ZIN A   1      35.729   3.437  32.576  0.00  0.00    -0.239 F 
ATOM     19  C22 ZIN A   1      34.445   5.341  31.968  0.00  0.00     0.160 C 
ATOM     20  C25 ZIN A   1      33.089   4.745  32.376  0.00  0.00     0.047 C 
ATOM     21  C26 ZIN A   1      32.542   3.951  31.194  0.00  0.00    -0.007 C 
ATOM     22  C27 ZIN A   1      32.496   4.839  29.950  0.00  0.00     0.019 C 
ENDROOT
BRANCH   2  23
ATOM     23  O3  ZIN A   1      30.134   4.071  30.936  0.00  0.00    -0.389 OA
ATOM     24  H31 ZIN A   1      30.358   5.011  30.890  0.00  0.00     0.210 HD
ENDBRANCH   2  23
BRANCH  19  25
ATOM     25  O24 ZIN A   1      34.241   6.283  30.913  0.00  0.00    -0.392 OA
ATOM     26  H48 ZIN A   1      34.492   5.955  30.038  0.00  0.00     0.210 HD
ENDBRANCH  19  25
TORSDOF 2
ENDMDL
MODEL 40
REMARK CAVERDOCK RESULT:      19.4      0.000      0.000
REMARK CAVERDOCK CONSTRAINTS:       0.0      0.0      0.0      0.0
REMARK CAVERDOCK TUNNEL: 39     19.4      2.2     40.7
REMARK  2 active torsions:
REMARK  status: ('A' for Active; 'I' for Inactive)
REMARK    1  A    between atoms: C2_2  and  O3_3 
REMARK    2  A    between atoms: C22_20  and  O24_21 
ROOT
ATOM      1  C1  ZIN A   1      30.868   2.761  32.922  0.00  0.00     0.046 C 
ATOM      2  C2  ZIN A   1      31.040   3.151  31.453  0.00  0.00     0.062 C 
ATOM      3  C4  ZIN A   1      31.107   1.884  30.566  0.00  0.00     0.038 C 
ATOM      4  C5  ZIN A   1      32.529   1.861  29.941  0.00  0.00     0.009 C 
ATOM      5  C6  ZIN A   1      33.351   2.694  30.931  0.00  0.00     0.004 C 
ATOM      6  C8  ZIN A   1      34.631   3.297  30.381  0.00  0.00     0.034 C 
ATOM      7  C10 ZIN A   1      35.603   2.179  29.990  0.00  0.00     0.013 C 
ATOM      8  C11 ZIN A   1      36.859   2.798  29.373  0.00  0.00     0.036 C 
ATOM      9  C12 ZIN A   1      37.442   3.800  30.353  0.00  0.00    -0.065 C 
ATOM     10  C13 ZIN A   1      38.747   3.727  30.611  0.00  0.00     0.053 C 
ATOM     11  C14 ZIN A   1      39.368   4.679  31.539  0.00  0.00     0.149 C 
ATOM     12  O15 ZIN A   1      40.422   4.440  32.090  0.00  0.00    -0.293 OA
ATOM     13  C16 ZIN A   1      38.623   5.980  31.771  0.00  0.00     0.084 C 
ATOM     14  C17 ZIN A   1      37.171   5.624  32.086  0.00  0.00     0.025 C 
ATOM     15  C18 ZIN A   1      36.533   4.819  30.968  0.00  0.00     0.019 C 
ATOM     16  C19 ZIN A   1      36.103   5.794  29.869  0.00  0.00     0.023 C 
ATOM     17  C20 ZIN A   1      35.255   4.153  31.492  0.00  0.00     0.144 C 
ATOM     18  F21 ZIN A   1      35.586   3.317  32.563  0.00  0.00    -0.239 F 
ATOM     19  C22 ZIN A   1      34.301   5.232  31.996  0.00  0.00     0.160 C 
ATOM     20  C25 ZIN A   1      32.949   4.640  32.425  0.00  0.00     0.047 C 
ATOM     21  C26 ZIN A   1      32.376   3.859  31.247  0.00  0.00    -0.007 C 
ATOM     22  C27 ZIN A   1      32.311   4.758  30.011  0.00  0.00     0.019 C 
ENDROOT
BRANCH   2  23
ATOM     23  O3  ZIN A   1      29.964   3.993  31.036  0.00  0.00    -0.389 OA
ATOM     24  H31 ZIN A   1      29.142   3.518  30.847  0.00  0.00     0.210 HD
ENDBRANCH   2  23
BRANCH  19  25
ATOM     25  O24 ZIN A   1      34.081   6.185  30.954  0.00  0.00    -0.392 OA
ATOM     26  H48 ZIN A   1      34.645   6.057  30.179  0.00  0.00     0.210 HD
ENDBRANCH  19  25
TORSDOF 2
ENDMDL
MODEL 41
REMARK CAVERDOCK RESULT:      18.3      0.000      0.000
REMARK CAVERDOCK CONSTRAINTS:       0.0      0.0      0.0      0.0
REMARK CAVERDOCK TUNNEL: 40     18.3      2.3     41.3
REMARK  2 active torsions:
REMARK  status: ('A' for Active; 'I' for Inactive)
REMARK    1  A    between atoms: C2_2  and  O3_3 
REMARK    2  A    between atoms: C22_20  and  O24_21 
ROOT
ATOM      1  C1  ZIN A   1      30.655   2.743  32.879  0.00  0.00     0.046 C 
ATOM      2  C2  ZIN A   1      30.816   3.110  31.403  0.00  0.00     0.062 C 
ATOM      3  C4  ZIN A   1      30.872   1.829  30.535  0.00  0.00     0.038 C 
ATOM      4  C5  ZIN A   1      32.288   1.793  29.898  0.00  0.00     0.009 C 
ATOM      5  C6  ZIN A   1      33.121   2.639  30.868  0.00  0.00     0.004 C 
ATOM      6  C8  ZIN A   1      34.398   3.230  30.298  0.00  0.00     0.034 C 
ATOM      7  C10 ZIN A   1      35.363   2.103  29.916  0.00  0.00     0.013 C 
ATOM      8  C11 ZIN A   1      36.616   2.709  29.280  0.00  0.00     0.036 C 
ATOM      9  C12 ZIN A   1      37.210   3.724  30.240  0.00  0.00    -0.065 C 
ATOM     10  C13 ZIN A   1      38.517   3.651  30.488  0.00  0.00     0.053 C 
ATOM     11  C14 ZIN A   1      39.148   4.616  31.395  0.00  0.00     0.149 C 
ATOM     12  O15 ZIN A   1      40.206   4.381  31.941  0.00  0.00    -0.293 OA
ATOM     13  C16 ZIN A   1      38.409   5.921  31.614  0.00  0.00     0.084 C 
ATOM     14  C17 ZIN A   1      36.958   5.575  31.947  0.00  0.00     0.025 C 
ATOM     15  C18 ZIN A   1      36.309   4.755  30.846  0.00  0.00     0.019 C 
ATOM     16  C19 ZIN A   1      35.872   5.714  29.737  0.00  0.00     0.023 C 
ATOM     17  C20 ZIN A   1      35.034   4.101  31.391  0.00  0.00     0.144 C 
ATOM     18  F21 ZIN A   1      35.371   3.279  32.472  0.00  0.00    -0.239 F 
ATOM     19  C22 ZIN A   1      34.087   5.190  31.887  0.00  0.00     0.160 C 
ATOM     20  C25 ZIN A   1      32.737   4.608  32.336  0.00  0.00     0.047 C 
ATOM     21  C26 ZIN A   1      32.152   3.812  31.175  0.00  0.00    -0.007 C 
ATOM     22  C27 ZIN A   1      32.079   4.692  29.927  0.00  0.00     0.019 C 
ENDROOT
BRANCH   2  23
ATOM     23  O3  ZIN A   1      29.738   3.949  30.982  0.00  0.00    -0.389 OA
ATOM     24  H31 ZIN A   1      30.021   4.758  30.533  0.00  0.00     0.210 HD
ENDBRANCH   2  23
BRANCH  19  25
ATOM     25  O24 ZIN A   1      33.861   6.127  30.833  0.00  0.00    -0.392 OA
ATOM     26  H48 ZIN A   1      34.330   6.965  30.944  0.00  0.00     0.210 HD
ENDBRANCH  19  25
TORSDOF 2
ENDMDL
MODEL 42
REMARK CAVERDOCK RESULT:      17.4      0.000      0.000
REMARK CAVERDOCK CONSTRAINTS:       0.1      0.0      0.0      0.0
REMARK CAVERDOCK TUNNEL: 41     17.4      2.3     42.1
REMARK  2 active torsions:
REMARK  status: ('A' for Active; 'I' for Inactive)
REMARK    1  A    between atoms: C2_2  and  O3_3 
REMARK    2  A    between atoms: C22_20  and  O24_21 
ROOT
ATOM      1  C1  ZIN A   1      30.465   2.564  32.825  0.00  0.00     0.046 C 
ATOM      2  C2  ZIN A   1      30.624   2.963  31.357  0.00  0.00     0.062 C 
ATOM      3  C4  ZIN A   1      30.712   1.701  30.465  0.00  0.00     0.038 C 
ATOM      4  C5  ZIN A   1      32.131   1.709  29.834  0.00  0.00     0.009 C 
ATOM      5  C6  ZIN A   1      32.941   2.555  30.823  0.00  0.00     0.004 C 
ATOM      6  C8  ZIN A   1      34.206   3.186  30.270  0.00  0.00     0.034 C 
ATOM      7  C10 ZIN A   1      35.198   2.089  29.870  0.00  0.00     0.013 C 
ATOM      8  C11 ZIN A   1      36.439   2.736  29.251  0.00  0.00     0.036 C 
ATOM      9  C12 ZIN A   1      37.006   3.745  30.233  0.00  0.00    -0.065 C 
ATOM     10  C13 ZIN A   1      38.314   3.698  30.486  0.00  0.00     0.053 C 
ATOM     11  C14 ZIN A   1      38.919   4.658  31.414  0.00  0.00     0.149 C 
ATOM     12  O15 ZIN A   1      39.980   4.437  31.960  0.00  0.00    -0.293 OA
ATOM     13  C16 ZIN A   1      38.149   5.942  31.655  0.00  0.00     0.084 C 
ATOM     14  C17 ZIN A   1      36.706   5.556  31.975  0.00  0.00     0.025 C 
ATOM     15  C18 ZIN A   1      36.080   4.743  30.856  0.00  0.00     0.019 C 
ATOM     16  C19 ZIN A   1      35.625   5.714  29.764  0.00  0.00     0.023 C 
ATOM     17  C20 ZIN A   1      34.818   4.050  31.383  0.00  0.00     0.144 C 
ATOM     18  F21 ZIN A   1      35.170   3.215  32.449  0.00  0.00    -0.239 F 
ATOM     19  C22 ZIN A   1      33.844   5.107  31.896  0.00  0.00     0.160 C 
ATOM     20  C25 ZIN A   1      32.506   4.486  32.327  0.00  0.00     0.047 C 
ATOM     21  C26 ZIN A   1      31.944   3.699  31.149  0.00  0.00    -0.007 C 
ATOM     22  C27 ZIN A   1      31.856   4.602  29.917  0.00  0.00     0.019 C 
ENDROOT
BRANCH   2  23
ATOM     23  O3  ZIN A   1      29.529   3.785  30.948  0.00  0.00    -0.389 OA
ATOM     24  H31 ZIN A   1      28.668   3.484  31.271  0.00  0.00     0.210 HD
ENDBRANCH   2  23
BRANCH  19  25
ATOM     25  O24 ZIN A   1      33.601   6.059  30.859  0.00  0.00    -0.392 OA
ATOM     26  H48 ZIN A   1      33.164   6.868  31.161  0.00  0.00     0.210 HD
ENDBRANCH  19  25
TORSDOF 2
ENDMDL
MODEL 43
REMARK CAVERDOCK RESULT:      16.4      0.000      0.000
REMARK CAVERDOCK CONSTRAINTS:       0.0      0.0      0.0      0.0
REMARK CAVERDOCK TUNNEL: 42     16.4      2.3     43.2
REMARK  2 active torsions:
REMARK  status: ('A' for Active; 'I' for Inactive)
REMARK    1  A    between atoms: C2_2  and  O3_3 
REMARK    2  A    between atoms: C22_20  and  O24_21 
ROOT
ATOM      1  C1  ZIN A   1      30.289   2.418  32.940  0.00  0.00     0.046 C 
ATOM      2  C2  ZIN A   1      30.384   2.938  31.505  0.00  0.00     0.062 C 
ATOM      3  C4  ZIN A   1      30.409   1.754  30.506  0.00  0.00     0.038 C 
ATOM      4  C5  ZIN A   1      31.797   1.798  29.810  0.00  0.00     0.009 C 
ATOM      5  C6  ZIN A   1      32.666   2.547  30.826  0.00  0.00     0.004 C 
ATOM      6  C8  ZIN A   1      33.914   3.206  30.266  0.00  0.00     0.034 C 
ATOM      7  C10 ZIN A   1      34.868   2.135  29.728  0.00  0.00     0.013 C 
ATOM      8  C11 ZIN A   1      36.088   2.816  29.105  0.00  0.00     0.036 C 
ATOM      9  C12 ZIN A   1      36.718   3.732  30.139  0.00  0.00    -0.065 C 
ATOM     10  C13 ZIN A   1      38.035   3.647  30.322  0.00  0.00     0.053 C 
ATOM     11  C14 ZIN A   1      38.700   4.518  31.297  0.00  0.00     0.149 C 
ATOM     12  O15 ZIN A   1      39.782   4.239  31.770  0.00  0.00    -0.293 OA
ATOM     13  C16 ZIN A   1      37.964   5.786  31.682  0.00  0.00     0.084 C 
ATOM     14  C17 ZIN A   1      36.531   5.393  32.039  0.00  0.00     0.025 C 
ATOM     15  C18 ZIN A   1      35.839   4.685  30.887  0.00  0.00     0.019 C 
ATOM     16  C19 ZIN A   1      35.349   5.750  29.904  0.00  0.00     0.023 C 
ATOM     17  C20 ZIN A   1      34.592   3.966  31.416  0.00  0.00     0.144 C 
ATOM     18  F21 ZIN A   1      34.981   3.040  32.390  0.00  0.00    -0.239 F 
ATOM     19  C22 ZIN A   1      33.662   4.988  32.062  0.00  0.00     0.160 C 
ATOM     20  C25 ZIN A   1      32.336   4.349  32.505  0.00  0.00     0.047 C 
ATOM     21  C26 ZIN A   1      31.705   3.672  31.294  0.00  0.00    -0.007 C 
ATOM     22  C27 ZIN A   1      31.573   4.676  30.148  0.00  0.00     0.019 C 
ENDROOT
BRANCH   2  23
ATOM     23  O3  ZIN A   1      29.285   3.805  31.220  0.00  0.00    -0.389 OA
ATOM     24  H31 ZIN A   1      28.766   3.542  30.446  0.00  0.00     0.210 HD
ENDBRANCH   2  23
BRANCH  19  25
ATOM     25  O24 ZIN A   1      33.385   6.027  31.121  0.00  0.00    -0.392 OA
ATOM     26  H48 ZIN A   1      33.077   5.708  30.262  0.00  0.00     0.210 HD
ENDBRANCH  19  25
TORSDOF 2
ENDMDL
MODEL 44
REMARK CAVERDOCK RESULT:      15.7      0.000      0.000
REMARK CAVERDOCK CONSTRAINTS:       0.0      0.0      0.0      0.0
REMARK CAVERDOCK TUNNEL: 43     15.7      2.4     44.1
REMARK  2 active torsions:
REMARK  status: ('A' for Active; 'I' for Inactive)
REMARK    1  A    between atoms: C2_2  and  O3_3 
REMARK    2  A    between atoms: C22_20  and  O24_21 
ROOT
ATOM      1  C1  ZIN A   1      30.048   2.388  32.878  0.00  0.00     0.046 C 
ATOM      2  C2  ZIN A   1      30.165   2.809  31.412  0.00  0.00     0.062 C 
ATOM      3  C4  ZIN A   1      30.223   1.560  30.498  0.00  0.00     0.038 C 
ATOM      4  C5  ZIN A   1      31.624   1.573  29.827  0.00  0.00     0.009 C 
ATOM      5  C6  ZIN A   1      32.464   2.403  30.804  0.00  0.00     0.004 C 
ATOM      6  C8  ZIN A   1      33.715   3.038  30.224  0.00  0.00     0.034 C 
ATOM      7  C10 ZIN A   1      34.692   1.945  29.780  0.00  0.00     0.013 C 
ATOM      8  C11 ZIN A   1      35.916   2.598  29.134  0.00  0.00     0.036 C 
ATOM      9  C12 ZIN A   1      36.514   3.591  30.114  0.00  0.00    -0.065 C 
ATOM     10  C13 ZIN A   1      37.829   3.536  30.328  0.00  0.00     0.053 C 
ATOM     11  C14 ZIN A   1      38.464   4.481  31.252  0.00  0.00     0.149 C 
ATOM     12  O15 ZIN A   1      39.539   4.250  31.764  0.00  0.00    -0.293 OA
ATOM     13  C16 ZIN A   1      37.705   5.764  31.534  0.00  0.00     0.084 C 
ATOM     14  C17 ZIN A   1      36.270   5.377  31.891  0.00  0.00     0.025 C 
ATOM     15  C18 ZIN A   1      35.609   4.582  30.778  0.00  0.00     0.019 C 
ATOM     16  C19 ZIN A   1      35.126   5.569  29.714  0.00  0.00     0.023 C 
ATOM     17  C20 ZIN A   1      34.361   3.884  31.331  0.00  0.00     0.144 C 
ATOM     18  F21 ZIN A   1      34.741   3.033  32.374  0.00  0.00    -0.239 F 
ATOM     19  C22 ZIN A   1      33.406   4.936  31.887  0.00  0.00     0.160 C 
ATOM     20  C25 ZIN A   1      32.079   4.312  32.349  0.00  0.00     0.047 C 
ATOM     21  C26 ZIN A   1      31.481   3.544  31.176  0.00  0.00    -0.007 C 
ATOM     22  C27 ZIN A   1      31.359   4.465  29.961  0.00  0.00     0.019 C 
ENDROOT
BRANCH   2  23
ATOM     23  O3  ZIN A   1      29.061   3.639  31.047  0.00  0.00    -0.389 OA
ATOM     24  H31 ZIN A   1      28.924   4.394  31.636  0.00  0.00     0.210 HD
ENDBRANCH   2  23
BRANCH  19  25
ATOM     25  O24 ZIN A   1      33.135   5.904  30.872  0.00  0.00    -0.392 OA
ATOM     26  H48 ZIN A   1      33.813   5.953  30.184  0.00  0.00     0.210 HD
ENDBRANCH  19  25
TORSDOF 2
ENDMDL
MODEL 45
REMARK CAVERDOCK RESULT:      15.1      0.000      0.000
REMARK CAVERDOCK CONSTRAINTS:       0.1      0.0      0.0      0.0
REMARK CAVERDOCK TUNNEL: 44     15.1      2.4     45.5
REMARK  2 active torsions:
REMARK  status: ('A' for Active; 'I' for Inactive)
REMARK    1  A    between atoms: C2_2  and  O3_3 
REMARK    2  A    between atoms: C22_20  and  O24_21 
ROOT
ATOM      1  C1  ZIN A   1      29.845   2.249  32.895  0.00  0.00     0.046 C 
ATOM      2  C2  ZIN A   1      29.918   2.729  31.444  0.00  0.00     0.062 C 
ATOM      3  C4  ZIN A   1      29.953   1.517  30.480  0.00  0.00     0.038 C 
ATOM      4  C5  ZIN A   1      31.333   1.563  29.769  0.00  0.00     0.009 C 
ATOM      5  C6  ZIN A   1      32.200   2.356  30.754  0.00  0.00     0.004 C 
ATOM      6  C8  ZIN A   1      33.431   3.019  30.163  0.00  0.00     0.034 C 
ATOM      7  C10 ZIN A   1      34.397   1.948  29.646  0.00  0.00     0.013 C 
ATOM      8  C11 ZIN A   1      35.600   2.631  28.992  0.00  0.00     0.036 C 
ATOM      9  C12 ZIN A   1      36.224   3.586  29.992  0.00  0.00    -0.065 C 
ATOM     10  C13 ZIN A   1      37.544   3.528  30.165  0.00  0.00     0.053 C 
ATOM     11  C14 ZIN A   1      38.204   4.438  31.107  0.00  0.00     0.149 C 
ATOM     12  O15 ZIN A   1      39.294   4.191  31.577  0.00  0.00    -0.293 OA
ATOM     13  C16 ZIN A   1      37.450   5.705  31.462  0.00  0.00     0.084 C 
ATOM     14  C17 ZIN A   1      36.028   5.299  31.845  0.00  0.00     0.025 C 
ATOM     15  C18 ZIN A   1      35.336   4.547  30.722  0.00  0.00     0.019 C 
ATOM     16  C19 ZIN A   1      34.819   5.574  29.713  0.00  0.00     0.023 C 
ATOM     17  C20 ZIN A   1      34.107   3.822  31.283  0.00  0.00     0.144 C 
ATOM     18  F21 ZIN A   1      34.520   2.932  32.280  0.00  0.00    -0.239 F 
ATOM     19  C22 ZIN A   1      33.166   4.848  31.909  0.00  0.00     0.160 C 
ATOM     20  C25 ZIN A   1      31.855   4.201  32.384  0.00  0.00     0.047 C 
ATOM     21  C26 ZIN A   1      31.224   3.478  31.199  0.00  0.00    -0.007 C 
ATOM     22  C27 ZIN A   1      31.064   4.446  30.026  0.00  0.00     0.019 C 
ENDROOT
BRANCH   2  23
ATOM     23  O3  ZIN A   1      28.801   3.569  31.145  0.00  0.00    -0.389 OA
ATOM     24  H31 ZIN A   1      28.452   4.047  31.911  0.00  0.00     0.210 HD
ENDBRANCH   2  23
BRANCH  19  25
ATOM     25  O24 ZIN A   1      32.863   5.854  30.941  0.00  0.00    -0.392 OA
ATOM     26  H48 ZIN A   1      32.612   5.505  30.075  0.00  0.00     0.210 HD
ENDBRANCH  19  25
TORSDOF 2
ENDMDL
MODEL 46
REMARK CAVERDOCK RESULT:      14.8      0.000      0.000
REMARK CAVERDOCK CONSTRAINTS:       0.0      0.0      0.0      0.0
REMARK CAVERDOCK TUNNEL: 45     14.8      2.3     46.5
REMARK  2 active torsions:
REMARK  status: ('A' for Active; 'I' for Inactive)
REMARK    1  A    between atoms: C2_2  and  O3_3 
REMARK    2  A    between atoms: C22_20  and  O24_21 
ROOT
ATOM      1  C1  ZIN A   1      29.645   2.295  32.858  0.00  0.00     0.046 C 
ATOM      2  C2  ZIN A   1      29.758   2.647  31.374  0.00  0.00     0.062 C 
ATOM      3  C4  ZIN A   1      29.842   1.357  30.522  0.00  0.00     0.038 C 
ATOM      4  C5  ZIN A   1      31.244   1.366  29.852  0.00  0.00     0.009 C 
ATOM      5  C6  ZIN A   1      32.066   2.256  30.791  0.00  0.00     0.004 C 
ATOM      6  C8  ZIN A   1      33.306   2.887  30.183  0.00  0.00     0.034 C 
ATOM      7  C10 ZIN A   1      34.304   1.793  29.793  0.00  0.00     0.013 C 
ATOM      8  C11 ZIN A   1      35.518   2.437  29.119  0.00  0.00     0.036 C 
ATOM      9  C12 ZIN A   1      36.094   3.488  30.052  0.00  0.00    -0.065 C 
ATOM     10  C13 ZIN A   1      37.409   3.468  30.270  0.00  0.00     0.053 C 
ATOM     11  C14 ZIN A   1      38.023   4.469  31.149  0.00  0.00     0.149 C 
ATOM     12  O15 ZIN A   1      39.101   4.283  31.673  0.00  0.00    -0.293 OA
ATOM     13  C16 ZIN A   1      37.240   5.748  31.368  0.00  0.00     0.084 C 
ATOM     14  C17 ZIN A   1      35.811   5.352  31.740  0.00  0.00     0.025 C 
ATOM     15  C18 ZIN A   1      35.169   4.492  30.666  0.00  0.00     0.019 C 
ATOM     16  C19 ZIN A   1      34.670   5.418  29.555  0.00  0.00     0.023 C 
ATOM     17  C20 ZIN A   1      33.933   3.797  31.249  0.00  0.00     0.144 C 
ATOM     18  F21 ZIN A   1      34.326   3.005  32.333  0.00  0.00    -0.239 F 
ATOM     19  C22 ZIN A   1      32.956   4.856  31.753  0.00  0.00     0.160 C 
ATOM     20  C25 ZIN A   1      31.640   4.230  32.241  0.00  0.00     0.047 C 
ATOM     21  C26 ZIN A   1      31.060   3.395  31.106  0.00  0.00    -0.007 C 
ATOM     22  C27 ZIN A   1      30.924   4.255  29.848  0.00  0.00     0.019 C 
ENDROOT
BRANCH   2  23
ATOM     23  O3  ZIN A   1      28.639   3.438  30.968  0.00  0.00    -0.389 OA
ATOM     24  H31 ZIN A   1      28.879   4.246  30.493  0.00  0.00     0.210 HD
ENDBRANCH   2  23
BRANCH  19  25
ATOM     25  O24 ZIN A   1      32.670   5.769  30.692  0.00  0.00    -0.392 OA
ATOM     26  H48 ZIN A   1      33.356   5.810  30.011  0.00  0.00     0.210 HD
ENDBRANCH  19  25
TORSDOF 2
ENDMDL
MODEL 47
REMARK CAVERDOCK RESULT:      14.9      0.000      0.000
REMARK CAVERDOCK CONSTRAINTS:       0.1      0.0      0.0      0.0
REMARK CAVERDOCK TUNNEL: 46     14.9      2.4     47.4
REMARK  2 active torsions:
REMARK  status: ('A' for Active; 'I' for Inactive)
REMARK    1  A    between atoms: C2_2  and  O3_3 
REMARK    2  A    between atoms: C22_20  and  O24_21 
ROOT
ATOM      1  C1  ZIN A   1      29.539   1.998  32.799  0.00  0.00     0.046 C 
ATOM      2  C2  ZIN A   1      29.592   2.542  31.370  0.00  0.00     0.062 C 
ATOM      3  C4  ZIN A   1      29.622   1.375  30.353  0.00  0.00     0.038 C 
ATOM      4  C5  ZIN A   1      30.993   1.462  29.628  0.00  0.00     0.009 C 
ATOM      5  C6  ZIN A   1      31.867   2.216  30.637  0.00  0.00     0.004 C 
ATOM      6  C8  ZIN A   1      33.087   2.913  30.062  0.00  0.00     0.034 C 
ATOM      7  C10 ZIN A   1      34.053   1.872  29.487  0.00  0.00     0.013 C 
ATOM      8  C11 ZIN A   1      35.244   2.591  28.849  0.00  0.00     0.036 C 
ATOM      9  C12 ZIN A   1      35.875   3.505  29.884  0.00  0.00    -0.065 C 
ATOM     10  C13 ZIN A   1      37.197   3.448  30.038  0.00  0.00     0.053 C 
ATOM     11  C14 ZIN A   1      37.862   4.320  31.013  0.00  0.00     0.149 C 
ATOM     12  O15 ZIN A   1      38.960   4.059  31.458  0.00  0.00    -0.293 OA
ATOM     13  C16 ZIN A   1      37.105   5.564  31.433  0.00  0.00     0.084 C 
ATOM     14  C17 ZIN A   1      35.690   5.132  31.814  0.00  0.00     0.025 C 
ATOM     15  C18 ZIN A   1      34.990   4.426  30.666  0.00  0.00     0.019 C 
ATOM     16  C19 ZIN A   1      34.454   5.494  29.710  0.00  0.00     0.023 C 
ATOM     17  C20 ZIN A   1      33.772   3.669  31.209  0.00  0.00     0.144 C 
ATOM     18  F21 ZIN A   1      34.202   2.738  32.160  0.00  0.00    -0.239 F 
ATOM     19  C22 ZIN A   1      32.832   4.660  31.891  0.00  0.00     0.160 C 
ATOM     20  C25 ZIN A   1      31.531   3.984  32.352  0.00  0.00     0.047 C 
ATOM     21  C26 ZIN A   1      30.890   3.310  31.144  0.00  0.00    -0.007 C 
ATOM     22  C27 ZIN A   1      30.710   4.329  30.017  0.00  0.00     0.019 C 
ENDROOT
BRANCH   2  23
ATOM     23  O3  ZIN A   1      28.466   3.388  31.122  0.00  0.00    -0.389 OA
ATOM     24  H31 ZIN A   1      28.572   3.970  30.357  0.00  0.00     0.210 HD
ENDBRANCH   2  23
BRANCH  19  25
ATOM     25  O24 ZIN A   1      32.511   5.707  30.973  0.00  0.00    -0.392 OA
ATOM     26  H48 ZIN A   1      33.178   6.406  30.925  0.00  0.00     0.210 HD
ENDBRANCH  19  25
TORSDOF 2
ENDMDL
MODEL 48
REMARK CAVERDOCK RESULT:      13.8      0.000      0.000
REMARK CAVERDOCK CONSTRAINTS:       0.1      0.0      0.0      0.0
REMARK CAVERDOCK TUNNEL: 47     13.8      2.4     48.3
REMARK  2 active torsions:
REMARK  status: ('A' for Active; 'I' for Inactive)
REMARK    1  A    between atoms: C2_2  and  O3_3 
REMARK    2  A    between atoms: C22_20  and  O24_21 
ROOT
ATOM      1  C1  ZIN A   1      28.518   3.896  30.442  0.00  0.00     0.046 C 
ATOM      2  C2  ZIN A   1      29.266   2.663  30.952  0.00  0.00     0.062 C 
ATOM      3  C4  ZIN A   1      29.073   2.513  32.481  0.00  0.00     0.038 C 
ATOM      4  C5  ZIN A   1      30.477   2.693  33.120  0.00  0.00     0.009 C 
ATOM      5  C6  ZIN A   1      31.230   3.513  32.066  0.00  0.00     0.004 C 
ATOM      6  C8  ZIN A   1      32.745   3.431  32.124  0.00  0.00     0.034 C 
ATOM      7  C10 ZIN A   1      33.244   4.031  33.442  0.00  0.00     0.013 C 
ATOM      8  C11 ZIN A   1      34.765   3.879  33.519  0.00  0.00     0.036 C 
ATOM      9  C12 ZIN A   1      35.383   4.512  32.285  0.00  0.00    -0.065 C 
ATOM     10  C13 ZIN A   1      36.402   5.352  32.463  0.00  0.00     0.053 C 
ATOM     11  C14 ZIN A   1      37.047   5.981  31.306  0.00  0.00     0.149 C 
ATOM     12  O15 ZIN A   1      37.694   7.002  31.413  0.00  0.00    -0.293 OA
ATOM     13  C16 ZIN A   1      36.865   5.287  29.971  0.00  0.00     0.084 C 
ATOM     14  C17 ZIN A   1      35.372   5.005  29.802  0.00  0.00     0.025 C 
ATOM     15  C18 ZIN A   1      34.830   4.157  30.939  0.00  0.00     0.019 C 
ATOM     16  C19 ZIN A   1      35.184   2.697  30.652  0.00  0.00     0.023 C 
ATOM     17  C20 ZIN A   1      33.299   4.246  30.947  0.00  0.00     0.144 C 
ATOM     18  F21 ZIN A   1      32.922   5.582  31.117  0.00  0.00    -0.239 F 
ATOM     19  C22 ZIN A   1      32.764   3.758  29.603  0.00  0.00     0.160 C 
ATOM     20  C25 ZIN A   1      31.228   3.708  29.588  0.00  0.00     0.047 C 
ATOM     21  C26 ZIN A   1      30.768   2.834  30.749  0.00  0.00    -0.007 C 
ATOM     22  C27 ZIN A   1      31.448   1.466  30.670  0.00  0.00     0.019 C 
ENDROOT
BRANCH   2  23
ATOM     23  O3  ZIN A   1      28.805   1.491  30.276  0.00  0.00    -0.389 OA
ATOM     24  H31 ZIN A   1      27.842   1.430  30.206  0.00  0.00     0.210 HD
ENDBRANCH   2  23
BRANCH  19  25
ATOM     25  O24 ZIN A   1      33.274   2.449  29.345  0.00  0.00    -0.392 OA
ATOM     26  H48 ZIN A   1      32.655   1.737  29.556  0.00  0.00     0.210 HD
ENDBRANCH  19  25
TORSDOF 2
ENDMDL
MODEL 49
REMARK CAVERDOCK RESULT:      11.9      0.000      0.000
REMARK CAVERDOCK CONSTRAINTS:       0.1      0.0      0.0      0.0
REMARK CAVERDOCK TUNNEL: 48     11.9      2.4     49.3
REMARK  2 active torsions:
REMARK  status: ('A' for Active; 'I' for Inactive)
REMARK    1  A    between atoms: C2_2  and  O3_3 
REMARK    2  A    between atoms: C22_20  and  O24_21 
ROOT
ATOM      1  C1  ZIN A   1      28.329   3.958  30.256  0.00  0.00     0.046 C 
ATOM      2  C2  ZIN A   1      29.022   2.710  30.806  0.00  0.00     0.062 C 
ATOM      3  C4  ZIN A   1      28.752   2.572  32.324  0.00  0.00     0.038 C 
ATOM      4  C5  ZIN A   1      30.128   2.721  33.029  0.00  0.00     0.009 C 
ATOM      5  C6  ZIN A   1      30.950   3.519  32.010  0.00  0.00     0.004 C 
ATOM      6  C8  ZIN A   1      32.458   3.401  32.142  0.00  0.00     0.034 C 
ATOM      7  C10 ZIN A   1      32.907   3.995  33.481  0.00  0.00     0.013 C 
ATOM      8  C11 ZIN A   1      34.419   3.807  33.631  0.00  0.00     0.036 C 
ATOM      9  C12 ZIN A   1      35.110   4.420  32.427  0.00  0.00    -0.065 C 
ATOM     10  C13 ZIN A   1      36.139   5.236  32.651  0.00  0.00     0.053 C 
ATOM     11  C14 ZIN A   1      36.855   5.845  31.525  0.00  0.00     0.149 C 
ATOM     12  O15 ZIN A   1      37.519   6.851  31.659  0.00  0.00    -0.293 OA
ATOM     13  C16 ZIN A   1      36.720   5.150  30.184  0.00  0.00     0.084 C 
ATOM     14  C17 ZIN A   1      35.231   4.901  29.945  0.00  0.00     0.025 C 
ATOM     15  C18 ZIN A   1      34.614   4.072  31.057  0.00  0.00     0.019 C 
ATOM     16  C19 ZIN A   1      34.947   2.602  30.792  0.00  0.00     0.023 C 
ATOM     17  C20 ZIN A   1      33.087   4.197  30.990  0.00  0.00     0.144 C 
ATOM     18  F21 ZIN A   1      32.735   5.543  31.137  0.00  0.00    -0.239 F 
ATOM     19  C22 ZIN A   1      32.606   3.716  29.624  0.00  0.00     0.160 C 
ATOM     20  C25 ZIN A   1      31.072   3.702  29.534  0.00  0.00     0.047 C 
ATOM     21  C26 ZIN A   1      30.536   2.844  30.675  0.00  0.00    -0.007 C 
ATOM     22  C27 ZIN A   1      31.187   1.461  30.634  0.00  0.00     0.019 C 
ENDROOT
BRANCH   2  23
ATOM     23  O3  ZIN A   1      28.567   1.546  30.112  0.00  0.00    -0.389 OA
ATOM     24  H31 ZIN A   1      29.088   1.326  29.328  0.00  0.00     0.210 HD
ENDBRANCH   2  23
BRANCH  19  25
ATOM     25  O24 ZIN A   1      33.097   2.394  29.395  0.00  0.00    -0.392 OA
ATOM     26  H48 ZIN A   1      33.725   2.086  30.063  0.00  0.00     0.210 HD
ENDBRANCH  19  25
TORSDOF 2
ENDMDL
MODEL 50
REMARK CAVERDOCK RESULT:      10.8      0.000      0.000
REMARK CAVERDOCK CONSTRAINTS:       0.1      0.0      0.0      0.0
REMARK CAVERDOCK TUNNEL: 49     10.8      2.3     50.2
REMARK  2 active torsions:
REMARK  status: ('A' for Active; 'I' for Inactive)
REMARK    1  A    between atoms: C2_2  and  O3_3 
REMARK    2  A    between atoms: C22_20  and  O24_21 
ROOT
ATOM      1  C1  ZIN A   1      28.143   4.063  30.455  0.00  0.00     0.046 C 
ATOM      2  C2  ZIN A   1      28.830   2.773  30.907  0.00  0.00     0.062 C 
ATOM      3  C4  ZIN A   1      28.632   2.566  32.429  0.00  0.00     0.038 C 
ATOM      4  C5  ZIN A   1      30.045   2.648  33.069  0.00  0.00     0.009 C 
ATOM      5  C6  ZIN A   1      30.836   3.476  32.049  0.00  0.00     0.004 C 
ATOM      6  C8  ZIN A   1      32.345   3.316  32.097  0.00  0.00     0.034 C 
ATOM      7  C10 ZIN A   1      32.876   3.832  33.438  0.00  0.00     0.013 C 
ATOM      8  C11 ZIN A   1      34.388   3.601  33.501  0.00  0.00     0.036 C 
ATOM      9  C12 ZIN A   1      35.033   4.257  32.293  0.00  0.00    -0.065 C 
ATOM     10  C13 ZIN A   1      36.093   5.037  32.504  0.00  0.00     0.053 C 
ATOM     11  C14 ZIN A   1      36.767   5.684  31.373  0.00  0.00     0.149 C 
ATOM     12  O15 ZIN A   1      37.463   6.666  31.521  0.00  0.00    -0.293 OA
ATOM     13  C16 ZIN A   1      36.547   5.059  30.009  0.00  0.00     0.084 C 
ATOM     14  C17 ZIN A   1      35.042   4.858  29.835  0.00  0.00     0.025 C 
ATOM     15  C18 ZIN A   1      34.460   3.989  30.936  0.00  0.00     0.019 C 
ATOM     16  C19 ZIN A   1      34.741   2.527  30.583  0.00  0.00     0.023 C 
ATOM     17  C20 ZIN A   1      32.936   4.153  30.954  0.00  0.00     0.144 C 
ATOM     18  F21 ZIN A   1      32.627   5.498  31.184  0.00  0.00    -0.239 F 
ATOM     19  C22 ZIN A   1      32.375   3.752  29.592  0.00  0.00     0.160 C 
ATOM     20  C25 ZIN A   1      30.838   3.779  29.581  0.00  0.00     0.047 C 
ATOM     21  C26 ZIN A   1      30.338   2.878  30.705  0.00  0.00    -0.007 C 
ATOM     22  C27 ZIN A   1      30.949   1.483  30.563  0.00  0.00     0.019 C 
ENDROOT
BRANCH   2  23
ATOM     23  O3  ZIN A   1      28.310   1.656  30.183  0.00  0.00    -0.389 OA
ATOM     24  H31 ZIN A   1      27.979   0.942  30.745  0.00  0.00     0.210 HD
ENDBRANCH   2  23
BRANCH  19  25
ATOM     25  O24 ZIN A   1      32.819   2.432  29.275  0.00  0.00    -0.392 OA
ATOM     26  H48 ZIN A   1      33.620   2.163  29.744  0.00  0.00     0.210 HD
ENDBRANCH  19  25
TORSDOF 2
ENDMDL
MODEL 51
REMARK CAVERDOCK RESULT:       9.3      0.000      0.000
REMARK CAVERDOCK CONSTRAINTS:       0.1      0.0      0.0      0.0
REMARK CAVERDOCK TUNNEL: 50      9.3      2.3     51.4
REMARK  2 active torsions:
REMARK  status: ('A' for Active; 'I' for Inactive)
REMARK    1  A    between atoms: C2_2  and  O3_3 
REMARK    2  A    between atoms: C22_20  and  O24_21 
ROOT
ATOM      1  C1  ZIN A   1      27.848   4.049  30.716  0.00  0.00     0.046 C 
ATOM      2  C2  ZIN A   1      28.531   2.749  31.143  0.00  0.00     0.062 C 
ATOM      3  C4  ZIN A   1      28.356   2.526  32.665  0.00  0.00     0.038 C 
ATOM      4  C5  ZIN A   1      29.780   2.589  33.284  0.00  0.00     0.009 C 
ATOM      5  C6  ZIN A   1      30.561   3.421  32.260  0.00  0.00     0.004 C 
ATOM      6  C8  ZIN A   1      32.069   3.249  32.283  0.00  0.00     0.034 C 
ATOM      7  C10 ZIN A   1      32.626   3.745  33.621  0.00  0.00     0.013 C 
ATOM      8  C11 ZIN A   1      34.137   3.501  33.657  0.00  0.00     0.036 C 
ATOM      9  C12 ZIN A   1      34.769   4.165  32.447  0.00  0.00    -0.065 C 
ATOM     10  C13 ZIN A   1      35.838   4.934  32.650  0.00  0.00     0.053 C 
ATOM     11  C14 ZIN A   1      36.499   5.588  31.516  0.00  0.00     0.149 C 
ATOM     12  O15 ZIN A   1      37.206   6.562  31.664  0.00  0.00    -0.293 OA
ATOM     13  C16 ZIN A   1      36.253   4.980  30.148  0.00  0.00     0.084 C 
ATOM     14  C17 ZIN A   1      34.744   4.794  29.996  0.00  0.00     0.025 C 
ATOM     15  C18 ZIN A   1      34.172   3.917  31.096  0.00  0.00     0.019 C 
ATOM     16  C19 ZIN A   1      34.435   2.457  30.723  0.00  0.00     0.023 C 
ATOM     17  C20 ZIN A   1      32.649   4.094  31.140  0.00  0.00     0.144 C 
ATOM     18  F21 ZIN A   1      32.355   5.439  31.390  0.00  0.00    -0.239 F 
ATOM     19  C22 ZIN A   1      32.063   3.713  29.783  0.00  0.00     0.160 C 
ATOM     20  C25 ZIN A   1      30.527   3.752  29.797  0.00  0.00     0.047 C 
ATOM     21  C26 ZIN A   1      30.037   2.843  30.919  0.00  0.00    -0.007 C 
ATOM     22  C27 ZIN A   1      30.634   1.445  30.752  0.00  0.00     0.019 C 
ENDROOT
BRANCH   2  23
ATOM     23  O3  ZIN A   1      27.991   1.644  30.415  0.00  0.00    -0.389 OA
ATOM     24  H31 ZIN A   1      27.362   1.109  30.920  0.00  0.00     0.210 HD
ENDBRANCH   2  23
BRANCH  19  25
ATOM     25  O24 ZIN A   1      32.491   2.393  29.444  0.00  0.00    -0.392 OA
ATOM     26  H48 ZIN A   1      33.360   2.357  29.021  0.00  0.00     0.210 HD
ENDBRANCH  19  25
TORSDOF 2
ENDMDL
MODEL 52
REMARK CAVERDOCK RESULT:       8.7      0.000      0.000
REMARK CAVERDOCK CONSTRAINTS:       0.1      0.0      0.0      0.0
REMARK CAVERDOCK TUNNEL: 51      8.7      2.3     52.2
REMARK  2 active torsions:
REMARK  status: ('A' for Active; 'I' for Inactive)
REMARK    1  A    between atoms: C2_2  and  O3_3 
REMARK    2  A    between atoms: C22_20  and  O24_21 
ROOT
ATOM      1  C1  ZIN A   1      27.778   3.860  30.289  0.00  0.00     0.046 C 
ATOM      2  C2  ZIN A   1      28.462   2.592  30.802  0.00  0.00     0.062 C 
ATOM      3  C4  ZIN A   1      28.226   2.434  32.324  0.00  0.00     0.038 C 
ATOM      4  C5  ZIN A   1      29.621   2.550  32.999  0.00  0.00     0.009 C 
ATOM      5  C6  ZIN A   1      30.432   3.349  31.972  0.00  0.00     0.004 C 
ATOM      6  C8  ZIN A   1      31.940   3.204  32.066  0.00  0.00     0.034 C 
ATOM      7  C10 ZIN A   1      32.432   3.770  33.403  0.00  0.00     0.013 C 
ATOM      8  C11 ZIN A   1      33.942   3.554  33.514  0.00  0.00     0.036 C 
ATOM      9  C12 ZIN A   1      34.615   4.174  32.302  0.00  0.00    -0.065 C 
ATOM     10  C13 ZIN A   1      35.663   4.969  32.515  0.00  0.00     0.053 C 
ATOM     11  C14 ZIN A   1      36.362   5.584  31.381  0.00  0.00     0.149 C 
ATOM     12  O15 ZIN A   1      37.047   6.576  31.514  0.00  0.00    -0.293 OA
ATOM     13  C16 ZIN A   1      36.184   4.912  30.033  0.00  0.00     0.084 C 
ATOM     14  C17 ZIN A   1      34.686   4.692  29.826  0.00  0.00     0.025 C 
ATOM     15  C18 ZIN A   1      34.081   3.856  30.940  0.00  0.00     0.019 C 
ATOM     16  C19 ZIN A   1      34.383   2.385  30.644  0.00  0.00     0.023 C 
ATOM     17  C20 ZIN A   1      32.555   4.008  30.912  0.00  0.00     0.144 C 
ATOM     18  F21 ZIN A   1      32.230   5.357  31.088  0.00  0.00    -0.239 F 
ATOM     19  C22 ZIN A   1      32.034   3.557  29.550  0.00  0.00     0.160 C 
ATOM     20  C25 ZIN A   1      30.498   3.569  29.497  0.00  0.00     0.047 C 
ATOM     21  C26 ZIN A   1      29.975   2.703  30.637  0.00  0.00    -0.007 C 
ATOM     22  C27 ZIN A   1      30.600   1.310  30.559  0.00  0.00     0.019 C 
ENDROOT
BRANCH   2  23
ATOM     23  O3  ZIN A   1      27.971   1.447  30.103  0.00  0.00    -0.389 OA
ATOM     24  H31 ZIN A   1      28.095   1.488  29.144  0.00  0.00     0.210 HD
ENDBRANCH   2  23
BRANCH  19  25
ATOM     25  O24 ZIN A   1      32.497   2.230  29.289  0.00  0.00    -0.392 OA
ATOM     26  H48 ZIN A   1      33.435   2.096  29.482  0.00  0.00     0.210 HD
ENDBRANCH  19  25
TORSDOF 2
ENDMDL
MODEL 53
REMARK CAVERDOCK RESULT:       7.8      0.000      0.000
REMARK CAVERDOCK CONSTRAINTS:       0.0      0.0      0.0      0.0
REMARK CAVERDOCK TUNNEL: 52      7.8      2.3     53.1
REMARK  2 active torsions:
REMARK  status: ('A' for Active; 'I' for Inactive)
REMARK    1  A    between atoms: C2_2  and  O3_3 
REMARK    2  A    between atoms: C22_20  and  O24_21 
ROOT
ATOM      1  C1  ZIN A   1      27.500   3.698  30.571  0.00  0.00     0.046 C 
ATOM      2  C2  ZIN A   1      28.219   2.445  31.071  0.00  0.00     0.062 C 
ATOM      3  C4  ZIN A   1      28.029   2.291  32.600  0.00  0.00     0.038 C 
ATOM      4  C5  ZIN A   1      29.440   2.433  33.234  0.00  0.00     0.009 C 
ATOM      5  C6  ZIN A   1      30.209   3.240  32.181  0.00  0.00     0.004 C 
ATOM      6  C8  ZIN A   1      31.721   3.119  32.232  0.00  0.00     0.034 C 
ATOM      7  C10 ZIN A   1      32.241   3.700  33.551  0.00  0.00     0.013 C 
ATOM      8  C11 ZIN A   1      33.758   3.509  33.620  0.00  0.00     0.036 C 
ATOM      9  C12 ZIN A   1      34.386   4.134  32.387  0.00  0.00    -0.065 C 
ATOM     10  C13 ZIN A   1      35.426   4.947  32.565  0.00  0.00     0.053 C 
ATOM     11  C14 ZIN A   1      36.083   5.566  31.409  0.00  0.00     0.149 C 
ATOM     12  O15 ZIN A   1      36.755   6.570  31.517  0.00  0.00    -0.293 OA
ATOM     13  C16 ZIN A   1      35.877   4.884  30.070  0.00  0.00     0.084 C 
ATOM     14  C17 ZIN A   1      34.377   4.640  29.907  0.00  0.00     0.025 C 
ATOM     15  C18 ZIN A   1      33.818   3.800  31.042  0.00  0.00     0.019 C 
ATOM     16  C19 ZIN A   1      34.135   2.333  30.745  0.00  0.00     0.023 C 
ATOM     17  C20 ZIN A   1      32.290   3.927  31.057  0.00  0.00     0.144 C 
ATOM     18  F21 ZIN A   1      31.948   5.271  31.235  0.00  0.00    -0.239 F 
ATOM     19  C22 ZIN A   1      31.738   3.460  29.713  0.00  0.00     0.160 C 
ATOM     20  C25 ZIN A   1      30.201   3.448  29.704  0.00  0.00     0.047 C 
ATOM     21  C26 ZIN A   1      29.724   2.579  30.863  0.00  0.00    -0.007 C 
ATOM     22  C27 ZIN A   1      30.370   1.195  30.773  0.00  0.00     0.019 C 
ENDROOT
BRANCH   2  23
ATOM     23  O3  ZIN A   1      27.726   1.288  30.392  0.00  0.00    -0.389 OA
ATOM     24  H31 ZIN A   1      26.995   1.470  29.785  0.00  0.00     0.210 HD
ENDBRANCH   2  23
BRANCH  19  25
ATOM     25  O24 ZIN A   1      32.214   2.140  29.445  0.00  0.00    -0.392 OA
ATOM     26  H48 ZIN A   1      32.122   1.530  30.190  0.00  0.00     0.210 HD
ENDBRANCH  19  25
TORSDOF 2
ENDMDL
MODEL 54
REMARK CAVERDOCK RESULT:       7.5      0.000      0.000
REMARK CAVERDOCK CONSTRAINTS:       0.0      0.0      0.0      0.0
REMARK CAVERDOCK TUNNEL: 53      7.5      2.3     54.1
REMARK  2 active torsions:
REMARK  status: ('A' for Active; 'I' for Inactive)
REMARK    1  A    between atoms: C2_2  and  O3_3 
REMARK    2  A    between atoms: C22_20  and  O24_21 
ROOT
ATOM      1  C1  ZIN A   1      27.277   3.868  30.881  0.00  0.00     0.046 C 
ATOM      2  C2  ZIN A   1      27.955   2.559  31.290  0.00  0.00     0.062 C 
ATOM      3  C4  ZIN A   1      27.835   2.347  32.819  0.00  0.00     0.038 C 
ATOM      4  C5  ZIN A   1      29.282   2.389  33.382  0.00  0.00     0.009 C 
ATOM      5  C6  ZIN A   1      30.037   3.203  32.324  0.00  0.00     0.004 C 
ATOM      6  C8  ZIN A   1      31.542   3.006  32.290  0.00  0.00     0.034 C 
ATOM      7  C10 ZIN A   1      32.158   3.500  33.603  0.00  0.00     0.013 C 
ATOM      8  C11 ZIN A   1      33.664   3.231  33.582  0.00  0.00     0.036 C 
ATOM      9  C12 ZIN A   1      34.260   3.878  32.345  0.00  0.00    -0.065 C 
ATOM     10  C13 ZIN A   1      35.349   4.629  32.501  0.00  0.00     0.053 C 
ATOM     11  C14 ZIN A   1      35.977   5.266  31.339  0.00  0.00     0.149 C 
ATOM     12  O15 ZIN A   1      36.705   6.229  31.454  0.00  0.00    -0.293 OA
ATOM     13  C16 ZIN A   1      35.668   4.656  29.986  0.00  0.00     0.084 C 
ATOM     14  C17 ZIN A   1      34.152   4.493  29.893  0.00  0.00     0.025 C 
ATOM     15  C18 ZIN A   1      33.608   3.633  31.019  0.00  0.00     0.019 C 
ATOM     16  C19 ZIN A   1      33.832   2.166  30.645  0.00  0.00     0.023 C 
ATOM     17  C20 ZIN A   1      32.091   3.835  31.121  0.00  0.00     0.144 C 
ATOM     18  F21 ZIN A   1      31.829   5.186  31.373  0.00  0.00    -0.239 F 
ATOM     19  C22 ZIN A   1      31.447   3.457  29.790  0.00  0.00     0.160 C 
ATOM     20  C25 ZIN A   1      29.913   3.521  29.862  0.00  0.00     0.047 C 
ATOM     21  C26 ZIN A   1      29.452   2.627  31.007  0.00  0.00    -0.007 C 
ATOM     22  C27 ZIN A   1      30.020   1.218  30.825  0.00  0.00     0.019 C 
ENDROOT
BRANCH   2  23
ATOM     23  O3  ZIN A   1      27.368   1.460  30.589  0.00  0.00    -0.389 OA
ATOM     24  H31 ZIN A   1      26.961   1.702  29.746  0.00  0.00     0.210 HD
ENDBRANCH   2  23
BRANCH  19  25
ATOM     25  O24 ZIN A   1      31.840   2.128  29.442  0.00  0.00    -0.392 OA
ATOM     26  H48 ZIN A   1      31.947   1.538  30.201  0.00  0.00     0.210 HD
ENDBRANCH  19  25
TORSDOF 2
ENDMDL
MODEL 55
REMARK CAVERDOCK RESULT:       7.1      0.000      0.000
REMARK CAVERDOCK CONSTRAINTS:       0.1      0.0      0.0      0.0
REMARK CAVERDOCK TUNNEL: 54      7.1      2.2     55.1
REMARK  2 active torsions:
REMARK  status: ('A' for Active; 'I' for Inactive)
REMARK    1  A    between atoms: C2_2  and  O3_3 
REMARK    2  A    between atoms: C22_20  and  O24_21 
ROOT
ATOM      1  C1  ZIN A   1      27.152   3.595  30.736  0.00  0.00     0.046 C 
ATOM      2  C2  ZIN A   1      27.845   2.342  31.273  0.00  0.00     0.062 C 
ATOM      3  C4  ZIN A   1      27.695   2.263  32.812  0.00  0.00     0.038 C 
ATOM      4  C5  ZIN A   1      29.129   2.385  33.398  0.00  0.00     0.009 C 
ATOM      5  C6  ZIN A   1      29.891   3.118  32.288  0.00  0.00     0.004 C 
ATOM      6  C8  ZIN A   1      31.400   2.948  32.302  0.00  0.00     0.034 C 
ATOM      7  C10 ZIN A   1      31.978   3.569  33.578  0.00  0.00     0.013 C 
ATOM      8  C11 ZIN A   1      33.489   3.330  33.612  0.00  0.00     0.036 C 
ATOM      9  C12 ZIN A   1      34.100   3.877  32.334  0.00  0.00    -0.065 C 
ATOM     10  C13 ZIN A   1      35.171   4.662  32.446  0.00  0.00     0.053 C 
ATOM     11  C14 ZIN A   1      35.812   5.206  31.244  0.00  0.00     0.149 C 
ATOM     12  O15 ZIN A   1      36.520   6.191  31.288  0.00  0.00    -0.293 OA
ATOM     13  C16 ZIN A   1      35.545   4.473  29.944  0.00  0.00     0.084 C 
ATOM     14  C17 ZIN A   1      34.034   4.272  29.835  0.00  0.00     0.025 C 
ATOM     15  C18 ZIN A   1      33.482   3.503  31.023  0.00  0.00     0.019 C 
ATOM     16  C19 ZIN A   1      33.741   2.014  30.784  0.00  0.00     0.023 C 
ATOM     17  C20 ZIN A   1      31.959   3.682  31.075  0.00  0.00     0.144 C 
ATOM     18  F21 ZIN A   1      31.667   5.044  31.202  0.00  0.00    -0.239 F 
ATOM     19  C22 ZIN A   1      31.352   3.175  29.770  0.00  0.00     0.160 C 
ATOM     20  C25 ZIN A   1      29.816   3.215  29.805  0.00  0.00     0.047 C 
ATOM     21  C26 ZIN A   1      29.347   2.415  31.015  0.00  0.00    -0.007 C 
ATOM     22  C27 ZIN A   1      29.944   1.008  30.971  0.00  0.00     0.019 C 
ENDROOT
BRANCH   2  23
ATOM     23  O3  ZIN A   1      27.294   1.173  30.661  0.00  0.00    -0.389 OA
ATOM     24  H31 ZIN A   1      26.678   0.686  31.225  0.00  0.00     0.210 HD
ENDBRANCH   2  23
BRANCH  19  25
ATOM     25  O24 ZIN A   1      31.777   1.829  29.550  0.00  0.00    -0.392 OA
ATOM     26  H48 ZIN A   1      31.079   1.245  29.221  0.00  0.00     0.210 HD
ENDBRANCH  19  25
TORSDOF 2
ENDMDL
MODEL 56
REMARK CAVERDOCK RESULT:       6.8      0.000      0.000
REMARK CAVERDOCK CONSTRAINTS:       0.0      0.0      0.0      0.0
REMARK CAVERDOCK TUNNEL: 55      6.8      2.2     56.1
REMARK  2 active torsions:
REMARK  status: ('A' for Active; 'I' for Inactive)
REMARK    1  A    between atoms: C2_2  and  O3_3 
REMARK    2  A    between atoms: C22_20  and  O24_21 
ROOT
ATOM      1  C1  ZIN A   1      26.968   3.155  30.447  0.00  0.00     0.046 C 
ATOM      2  C2  ZIN A   1      27.705   1.945  31.021  0.00  0.00     0.062 C 
ATOM      3  C4  ZIN A   1      27.474   1.852  32.549  0.00  0.00     0.038 C 
ATOM      4  C5  ZIN A   1      28.862   2.060  33.215  0.00  0.00     0.009 C 
ATOM      5  C6  ZIN A   1      29.639   2.842  32.150  0.00  0.00     0.004 C 
ATOM      6  C8  ZIN A   1      31.152   2.767  32.249  0.00  0.00     0.034 C 
ATOM      7  C10 ZIN A   1      31.618   3.417  33.556  0.00  0.00     0.013 C 
ATOM      8  C11 ZIN A   1      33.137   3.272  33.675  0.00  0.00     0.036 C 
ATOM      9  C12 ZIN A   1      33.783   3.861  32.434  0.00  0.00    -0.065 C 
ATOM     10  C13 ZIN A   1      34.796   4.709  32.606  0.00  0.00     0.053 C 
ATOM     11  C14 ZIN A   1      35.469   5.297  31.443  0.00  0.00     0.149 C 
ATOM     12  O15 ZIN A   1      36.110   6.323  31.526  0.00  0.00    -0.293 OA
ATOM     13  C16 ZIN A   1      35.321   4.553  30.130  0.00  0.00     0.084 C 
ATOM     14  C17 ZIN A   1      33.834   4.259  29.936  0.00  0.00     0.025 C 
ATOM     15  C18 ZIN A   1      33.264   3.453  31.090  0.00  0.00     0.019 C 
ATOM     16  C19 ZIN A   1      33.629   1.984  30.866  0.00  0.00     0.023 C 
ATOM     17  C20 ZIN A   1      31.734   3.538  31.056  0.00  0.00     0.144 C 
ATOM     18  F21 ZIN A   1      31.350   4.879  31.166  0.00  0.00    -0.239 F 
ATOM     19  C22 ZIN A   1      31.233   2.999  29.719  0.00  0.00     0.160 C 
ATOM     20  C25 ZIN A   1      29.698   2.943  29.667  0.00  0.00     0.047 C 
ATOM     21  C26 ZIN A   1      29.212   2.112  30.849  0.00  0.00    -0.007 C 
ATOM     22  C27 ZIN A   1      29.896   0.745  30.839  0.00  0.00     0.019 C 
ENDROOT
BRANCH   2  23
ATOM     23  O3  ZIN A   1      27.263   0.747  30.379  0.00  0.00    -0.389 OA
ATOM     24  H31 ZIN A   1      26.692   0.898  29.613  0.00  0.00     0.210 HD
ENDBRANCH   2  23
BRANCH  19  25
ATOM     25  O24 ZIN A   1      31.752   1.682  29.523  0.00  0.00    -0.392 OA
ATOM     26  H48 ZIN A   1      32.067   1.513  28.624  0.00  0.00     0.210 HD
ENDBRANCH  19  25
TORSDOF 2
ENDMDL
MODEL 57
REMARK CAVERDOCK RESULT:       6.5      0.000      0.000
REMARK CAVERDOCK CONSTRAINTS:       0.0      0.0      0.0      0.0
REMARK CAVERDOCK TUNNEL: 56      6.5      2.2     57.2
REMARK  2 active torsions:
REMARK  status: ('A' for Active; 'I' for Inactive)
REMARK    1  A    between atoms: C2_2  and  O3_3 
REMARK    2  A    between atoms: C22_20  and  O24_21 
ROOT
ATOM      1  C1  ZIN A   1      26.784   3.036  30.347  0.00  0.00     0.046 C 
ATOM      2  C2  ZIN A   1      27.525   1.816  30.898  0.00  0.00     0.062 C 
ATOM      3  C4  ZIN A   1      27.257   1.667  32.416  0.00  0.00     0.038 C 
ATOM      4  C5  ZIN A   1      28.625   1.871  33.124  0.00  0.00     0.009 C 
ATOM      5  C6  ZIN A   1      29.416   2.700  32.107  0.00  0.00     0.004 C 
ATOM      6  C8  ZIN A   1      30.928   2.642  32.242  0.00  0.00     0.034 C 
ATOM      7  C10 ZIN A   1      31.351   3.253  33.581  0.00  0.00     0.013 C 
ATOM      8  C11 ZIN A   1      32.868   3.125  33.734  0.00  0.00     0.036 C 
ATOM      9  C12 ZIN A   1      33.537   3.765  32.531  0.00  0.00    -0.065 C 
ATOM     10  C13 ZIN A   1      34.532   4.621  32.758  0.00  0.00     0.053 C 
ATOM     11  C14 ZIN A   1      35.226   5.258  31.633  0.00  0.00     0.149 C 
ATOM     12  O15 ZIN A   1      35.850   6.289  31.768  0.00  0.00    -0.293 OA
ATOM     13  C16 ZIN A   1      35.121   4.558  30.292  0.00  0.00     0.084 C 
ATOM     14  C17 ZIN A   1      33.644   4.251  30.050  0.00  0.00     0.025 C 
ATOM     15  C18 ZIN A   1      33.058   3.398  31.161  0.00  0.00     0.019 C 
ATOM     16  C19 ZIN A   1      33.449   1.943  30.896  0.00  0.00     0.023 C 
ATOM     17  C20 ZIN A   1      31.527   3.463  31.091  0.00  0.00     0.144 C 
ATOM     18  F21 ZIN A   1      31.122   4.793  31.237  0.00  0.00    -0.239 F 
ATOM     19  C22 ZIN A   1      31.069   2.963  29.724  0.00  0.00     0.160 C 
ATOM     20  C25 ZIN A   1      29.536   2.888  29.631  0.00  0.00     0.047 C 
ATOM     21  C26 ZIN A   1      29.032   2.010  30.770  0.00  0.00    -0.007 C 
ATOM     22  C27 ZIN A   1      29.737   0.653  30.730  0.00  0.00     0.019 C 
ENDROOT
BRANCH   2  23
ATOM     23  O3  ZIN A   1      27.117   0.635  30.204  0.00  0.00    -0.389 OA
ATOM     24  H31 ZIN A   1      27.247  -0.181  30.706  0.00  0.00     0.210 HD
ENDBRANCH   2  23
BRANCH  19  25
ATOM     25  O24 ZIN A   1      31.612   1.662  29.496  0.00  0.00    -0.392 OA
ATOM     26  H48 ZIN A   1      32.137   1.320  30.233  0.00  0.00     0.210 HD
ENDBRANCH  19  25
TORSDOF 2
ENDMDL
MODEL 58
REMARK CAVERDOCK RESULT:       6.3      0.000      0.000
REMARK CAVERDOCK CONSTRAINTS:       0.0      0.0      0.0      0.0
REMARK CAVERDOCK TUNNEL: 57      6.3      2.3     58.3
REMARK  2 active torsions:
REMARK  status: ('A' for Active; 'I' for Inactive)
REMARK    1  A    between atoms: C2_2  and  O3_3 
REMARK    2  A    between atoms: C22_20  and  O24_21 
ROOT
ATOM      1  C1  ZIN A   1      26.573   2.874  30.578  0.00  0.00     0.046 C 
ATOM      2  C2  ZIN A   1      27.329   1.662  31.125  0.00  0.00     0.062 C 
ATOM      3  C4  ZIN A   1      27.107   1.537  32.652  0.00  0.00     0.038 C 
ATOM      4  C5  ZIN A   1      28.495   1.749  33.316  0.00  0.00     0.009 C 
ATOM      5  C6  ZIN A   1      29.257   2.561  32.263  0.00  0.00     0.004 C 
ATOM      6  C8  ZIN A   1      30.771   2.503  32.353  0.00  0.00     0.034 C 
ATOM      7  C10 ZIN A   1      31.235   3.134  33.670  0.00  0.00     0.013 C 
ATOM      8  C11 ZIN A   1      32.756   3.005  33.779  0.00  0.00     0.036 C 
ATOM      9  C12 ZIN A   1      33.390   3.626  32.547  0.00  0.00    -0.065 C 
ATOM     10  C13 ZIN A   1      34.393   4.483  32.731  0.00  0.00     0.053 C 
ATOM     11  C14 ZIN A   1      35.052   5.102  31.576  0.00  0.00     0.149 C 
ATOM     12  O15 ZIN A   1      35.682   6.134  31.677  0.00  0.00    -0.293 OA
ATOM     13  C16 ZIN A   1      34.907   4.382  30.249  0.00  0.00     0.084 C 
ATOM     14  C17 ZIN A   1      33.423   4.074  30.056  0.00  0.00     0.025 C 
ATOM     15  C18 ZIN A   1      32.869   3.238  31.197  0.00  0.00     0.019 C 
ATOM     16  C19 ZIN A   1      33.251   1.779  30.943  0.00  0.00     0.023 C 
ATOM     17  C20 ZIN A   1      31.337   3.305  31.172  0.00  0.00     0.144 C 
ATOM     18  F21 ZIN A   1      30.938   4.638  31.310  0.00  0.00    -0.239 F 
ATOM     19  C22 ZIN A   1      30.837   2.785  29.827  0.00  0.00     0.160 C 
ATOM     20  C25 ZIN A   1      29.303   2.712  29.782  0.00  0.00     0.047 C 
ATOM     21  C26 ZIN A   1      28.832   1.852  30.949  0.00  0.00    -0.007 C 
ATOM     22  C27 ZIN A   1      29.534   0.493  30.909  0.00  0.00     0.019 C 
ENDROOT
BRANCH   2  23
ATOM     23  O3  ZIN A   1      26.899   0.472  30.462  0.00  0.00    -0.389 OA
ATOM     24  H31 ZIN A   1      27.609  -0.007  30.012  0.00  0.00     0.210 HD
ENDBRANCH   2  23
BRANCH  19  25
ATOM     25  O24 ZIN A   1      31.372   1.480  29.603  0.00  0.00    -0.392 OA
ATOM     26  H48 ZIN A   1      30.706   0.777  29.598  0.00  0.00     0.210 HD
ENDBRANCH  19  25
TORSDOF 2
ENDMDL
MODEL 59
REMARK CAVERDOCK RESULT:       6.1      0.000      0.000
REMARK CAVERDOCK CONSTRAINTS:       0.0      0.0      0.0      0.0
REMARK CAVERDOCK TUNNEL: 58      6.1      2.4     59.2
REMARK  2 active torsions:
REMARK  status: ('A' for Active; 'I' for Inactive)
REMARK    1  A    between atoms: C2_2  and  O3_3 
REMARK    2  A    between atoms: C22_20  and  O24_21 
ROOT
ATOM      1  C1  ZIN A   1      26.496   2.812  30.317  0.00  0.00     0.046 C 
ATOM      2  C2  ZIN A   1      27.227   1.604  30.906  0.00  0.00     0.062 C 
ATOM      3  C4  ZIN A   1      26.934   1.487  32.422  0.00  0.00     0.038 C 
ATOM      4  C5  ZIN A   1      28.289   1.705  33.148  0.00  0.00     0.009 C 
ATOM      5  C6  ZIN A   1      29.099   2.513  32.127  0.00  0.00     0.004 C 
ATOM      6  C8  ZIN A   1      30.607   2.458  32.289  0.00  0.00     0.034 C 
ATOM      7  C10 ZIN A   1      31.008   3.097  33.622  0.00  0.00     0.013 C 
ATOM      8  C11 ZIN A   1      32.522   2.972  33.804  0.00  0.00     0.036 C 
ATOM      9  C12 ZIN A   1      33.212   3.586  32.599  0.00  0.00    -0.065 C 
ATOM     10  C13 ZIN A   1      34.204   4.447  32.824  0.00  0.00     0.053 C 
ATOM     11  C14 ZIN A   1      34.916   5.060  31.698  0.00  0.00     0.149 C 
ATOM     12  O15 ZIN A   1      35.538   6.093  31.822  0.00  0.00    -0.293 OA
ATOM     13  C16 ZIN A   1      34.834   4.332  30.370  0.00  0.00     0.084 C 
ATOM     14  C17 ZIN A   1      33.361   4.020  30.110  0.00  0.00     0.025 C 
ATOM     15  C18 ZIN A   1      32.756   3.190  31.228  0.00  0.00     0.019 C 
ATOM     16  C19 ZIN A   1      33.151   1.730  31.001  0.00  0.00     0.023 C 
ATOM     17  C20 ZIN A   1      31.227   3.254  31.131  0.00  0.00     0.144 C 
ATOM     18  F21 ZIN A   1      30.819   4.587  31.243  0.00  0.00    -0.239 F 
ATOM     19  C22 ZIN A   1      30.791   2.726  29.767  0.00  0.00     0.160 C 
ATOM     20  C25 ZIN A   1      29.260   2.649  29.650  0.00  0.00     0.047 C 
ATOM     21  C26 ZIN A   1      28.737   1.795  30.800  0.00  0.00    -0.007 C 
ATOM     22  C27 ZIN A   1      29.442   0.438  30.800  0.00  0.00     0.019 C 
ENDROOT
BRANCH   2  23
ATOM     23  O3  ZIN A   1      26.830   0.409  30.230  0.00  0.00    -0.389 OA
ATOM     24  H31 ZIN A   1      26.101   0.533  29.606  0.00  0.00     0.210 HD
ENDBRANCH   2  23
BRANCH  19  25
ATOM     25  O24 ZIN A   1      31.337   1.420  29.576  0.00  0.00    -0.392 OA
ATOM     26  H48 ZIN A   1      30.676   0.714  29.563  0.00  0.00     0.210 HD
ENDBRANCH  19  25
TORSDOF 2
ENDMDL
MODEL 60
REMARK CAVERDOCK RESULT:       5.6      0.000      0.000
REMARK CAVERDOCK CONSTRAINTS:       0.0      0.0      0.0      0.0
REMARK CAVERDOCK TUNNEL: 59      5.6      2.4     60.3
REMARK  2 active torsions:
REMARK  status: ('A' for Active; 'I' for Inactive)
REMARK    1  A    between atoms: C2_2  and  O3_3 
REMARK    2  A    between atoms: C22_20  and  O24_21 
ROOT
ATOM      1  C1  ZIN A   1      26.268   2.702  30.425  0.00  0.00     0.046 C 
ATOM      2  C2  ZIN A   1      27.012   1.487  30.980  0.00  0.00     0.062 C 
ATOM      3  C4  ZIN A   1      26.732   1.333  32.495  0.00  0.00     0.038 C 
ATOM      4  C5  ZIN A   1      28.092   1.545  33.216  0.00  0.00     0.009 C 
ATOM      5  C6  ZIN A   1      28.887   2.382  32.207  0.00  0.00     0.004 C 
ATOM      6  C8  ZIN A   1      30.397   2.334  32.355  0.00  0.00     0.034 C 
ATOM      7  C10 ZIN A   1      30.804   2.946  33.700  0.00  0.00     0.013 C 
ATOM      8  C11 ZIN A   1      32.320   2.828  33.866  0.00  0.00     0.036 C 
ATOM      9  C12 ZIN A   1      32.995   3.475  32.671  0.00  0.00    -0.065 C 
ATOM     10  C13 ZIN A   1      33.983   4.338  32.908  0.00  0.00     0.053 C 
ATOM     11  C14 ZIN A   1      34.682   4.982  31.791  0.00  0.00     0.149 C 
ATOM     12  O15 ZIN A   1      35.297   6.018  31.934  0.00  0.00    -0.293 OA
ATOM     13  C16 ZIN A   1      34.594   4.284  30.447  0.00  0.00     0.084 C 
ATOM     14  C17 ZIN A   1      33.121   3.967  30.191  0.00  0.00     0.025 C 
ATOM     15  C18 ZIN A   1      32.531   3.107  31.295  0.00  0.00     0.019 C 
ATOM     16  C19 ZIN A   1      32.936   1.656  31.031  0.00  0.00     0.023 C 
ATOM     17  C20 ZIN A   1      31.001   3.161  31.212  0.00  0.00     0.144 C 
ATOM     18  F21 ZIN A   1      30.585   4.489  31.357  0.00  0.00    -0.239 F 
ATOM     19  C22 ZIN A   1      30.558   2.662  29.839  0.00  0.00     0.160 C 
ATOM     20  C25 ZIN A   1      29.027   2.576  29.733  0.00  0.00     0.047 C 
ATOM     21  C26 ZIN A   1      28.520   1.692  30.866  0.00  0.00    -0.007 C 
ATOM     22  C27 ZIN A   1      29.234   0.340  30.830  0.00  0.00     0.019 C 
ENDROOT
BRANCH   2  23
ATOM     23  O3  ZIN A   1      26.619   0.305  30.280  0.00  0.00    -0.389 OA
ATOM     24  H31 ZIN A   1      27.360  -0.247  29.991  0.00  0.00     0.210 HD
ENDBRANCH   2  23
BRANCH  19  25
ATOM     25  O24 ZIN A   1      31.113   1.365  29.614  0.00  0.00    -0.392 OA
ATOM     26  H48 ZIN A   1      32.078   1.355  29.549  0.00  0.00     0.210 HD
ENDBRANCH  19  25
TORSDOF 2
ENDMDL
MODEL 61
REMARK CAVERDOCK RESULT:       5.4      0.000      0.000
REMARK CAVERDOCK CONSTRAINTS:       0.0      0.0      0.0      0.0
REMARK CAVERDOCK TUNNEL: 60      5.4      2.5     61.2
REMARK  2 active torsions:
REMARK  status: ('A' for Active; 'I' for Inactive)
REMARK    1  A    between atoms: C2_2  and  O3_3 
REMARK    2  A    between atoms: C22_20  and  O24_21 
ROOT
ATOM      1  C1  ZIN A   1      26.075   2.593  30.522  0.00  0.00     0.046 C 
ATOM      2  C2  ZIN A   1      26.846   1.377  31.039  0.00  0.00     0.062 C 
ATOM      3  C4  ZIN A   1      26.588   1.182  32.553  0.00  0.00     0.038 C 
ATOM      4  C5  ZIN A   1      27.953   1.400  33.261  0.00  0.00     0.009 C 
ATOM      5  C6  ZIN A   1      28.721   2.274  32.263  0.00  0.00     0.004 C 
ATOM      6  C8  ZIN A   1      30.234   2.249  32.392  0.00  0.00     0.034 C 
ATOM      7  C10 ZIN A   1      30.648   2.835  33.745  0.00  0.00     0.013 C 
ATOM      8  C11 ZIN A   1      32.168   2.739  33.890  0.00  0.00     0.036 C 
ATOM      9  C12 ZIN A   1      32.817   3.425  32.702  0.00  0.00    -0.065 C 
ATOM     10  C13 ZIN A   1      33.793   4.299  32.947  0.00  0.00     0.053 C 
ATOM     11  C14 ZIN A   1      34.466   4.981  31.837  0.00  0.00     0.149 C 
ATOM     12  O15 ZIN A   1      35.066   6.023  31.997  0.00  0.00    -0.293 OA
ATOM     13  C16 ZIN A   1      34.373   4.314  30.479  0.00  0.00     0.084 C 
ATOM     14  C17 ZIN A   1      32.903   3.978  30.233  0.00  0.00     0.025 C 
ATOM     15  C18 ZIN A   1      32.341   3.083  31.324  0.00  0.00     0.019 C 
ATOM     16  C19 ZIN A   1      32.766   1.645  31.020  0.00  0.00     0.023 C 
ATOM     17  C20 ZIN A   1      30.809   3.113  31.261  0.00  0.00     0.144 C 
ATOM     18  F21 ZIN A   1      30.373   4.429  31.443  0.00  0.00    -0.239 F 
ATOM     19  C22 ZIN A   1      30.357   2.639  29.882  0.00  0.00     0.160 C 
ATOM     20  C25 ZIN A   1      28.827   2.530  29.793  0.00  0.00     0.047 C 
ATOM     21  C26 ZIN A   1      28.348   1.610  30.911  0.00  0.00    -0.007 C 
ATOM     22  C27 ZIN A   1      29.085   0.272  30.833  0.00  0.00     0.019 C 
ENDROOT
BRANCH   2  23
ATOM     23  O3  ZIN A   1      26.464   0.205  30.315  0.00  0.00    -0.389 OA
ATOM     24  H31 ZIN A   1      26.973   0.058  29.506  0.00  0.00     0.210 HD
ENDBRANCH   2  23
BRANCH  19  25
ATOM     25  O24 ZIN A   1      30.930   1.357  29.619  0.00  0.00    -0.392 OA
ATOM     26  H48 ZIN A   1      31.763   1.391  29.128  0.00  0.00     0.210 HD
ENDBRANCH  19  25
TORSDOF 2
ENDMDL
MODEL 62
REMARK CAVERDOCK RESULT:       5.3      0.000      0.000
REMARK CAVERDOCK CONSTRAINTS:       0.0      0.0      0.0      0.0
REMARK CAVERDOCK TUNNEL: 61      5.3      2.5     62.4
REMARK  2 active torsions:
REMARK  status: ('A' for Active; 'I' for Inactive)
REMARK    1  A    between atoms: C2_2  and  O3_3 
REMARK    2  A    between atoms: C22_20  and  O24_21 
ROOT
ATOM      1  C1  ZIN A   1      25.997   2.676  30.310  0.00  0.00     0.046 C 
ATOM      2  C2  ZIN A   1      26.732   1.453  30.861  0.00  0.00     0.062 C 
ATOM      3  C4  ZIN A   1      26.425   1.277  32.368  0.00  0.00     0.038 C 
ATOM      4  C5  ZIN A   1      27.772   1.478  33.116  0.00  0.00     0.009 C 
ATOM      5  C6  ZIN A   1      28.584   2.330  32.133  0.00  0.00     0.004 C 
ATOM      6  C8  ZIN A   1      30.092   2.279  32.307  0.00  0.00     0.034 C 
ATOM      7  C10 ZIN A   1      30.475   2.871  33.667  0.00  0.00     0.013 C 
ATOM      8  C11 ZIN A   1      31.989   2.751  33.859  0.00  0.00     0.036 C 
ATOM      9  C12 ZIN A   1      32.684   3.415  32.684  0.00  0.00    -0.065 C 
ATOM     10  C13 ZIN A   1      33.667   4.274  32.951  0.00  0.00     0.053 C 
ATOM     11  C14 ZIN A   1      34.385   4.934  31.856  0.00  0.00     0.149 C 
ATOM     12  O15 ZIN A   1      34.998   5.967  32.024  0.00  0.00    -0.293 OA
ATOM     13  C16 ZIN A   1      34.322   4.256  30.501  0.00  0.00     0.084 C 
ATOM     14  C17 ZIN A   1      32.853   3.943  30.215  0.00  0.00     0.025 C 
ATOM     15  C18 ZIN A   1      32.244   3.067  31.296  0.00  0.00     0.019 C 
ATOM     16  C19 ZIN A   1      32.653   1.620  31.018  0.00  0.00     0.023 C 
ATOM     17  C20 ZIN A   1      30.716   3.123  31.186  0.00  0.00     0.144 C 
ATOM     18  F21 ZIN A   1      30.297   4.448  31.343  0.00  0.00    -0.239 F 
ATOM     19  C22 ZIN A   1      30.297   2.643  29.799  0.00  0.00     0.160 C 
ATOM     20  C25 ZIN A   1      28.768   2.559  29.665  0.00  0.00     0.047 C 
ATOM     21  C26 ZIN A   1      28.241   1.659  30.776  0.00  0.00    -0.007 C 
ATOM     22  C27 ZIN A   1      28.956   0.308  30.733  0.00  0.00     0.019 C 
ENDROOT
BRANCH   2  23
ATOM     23  O3  ZIN A   1      26.351   0.281  30.137  0.00  0.00    -0.389 OA
ATOM     24  H31 ZIN A   1      26.731  -0.538  30.485  0.00  0.00     0.210 HD
ENDBRANCH   2  23
BRANCH  19  25
ATOM     25  O24 ZIN A   1      30.855   1.349  29.565  0.00  0.00    -0.392 OA
ATOM     26  H48 ZIN A   1      31.463   1.052  30.256  0.00  0.00     0.210 HD
ENDBRANCH  19  25
TORSDOF 2
ENDMDL
MODEL 63
REMARK CAVERDOCK RESULT:       5.1      0.000      0.000
REMARK CAVERDOCK CONSTRAINTS:       0.1      0.0      0.0      0.0
REMARK CAVERDOCK TUNNEL: 62      5.1      2.6     63.4
REMARK  2 active torsions:
REMARK  status: ('A' for Active; 'I' for Inactive)
REMARK    1  A    between atoms: C2_2  and  O3_3 
REMARK    2  A    between atoms: C22_20  and  O24_21 
ROOT
ATOM      1  C1  ZIN A   1      35.632   3.028  30.277  0.00  0.00     0.046 C 
ATOM      2  C2  ZIN A   1      34.839   4.233  30.784  0.00  0.00     0.062 C 
ATOM      3  C4  ZIN A   1      35.077   4.433  32.301  0.00  0.00     0.038 C 
ATOM      4  C5  ZIN A   1      33.706   4.198  32.994  0.00  0.00     0.009 C 
ATOM      5  C6  ZIN A   1      32.961   3.313  31.987  0.00  0.00     0.004 C 
ATOM      6  C8  ZIN A   1      31.447   3.319  32.098  0.00  0.00     0.034 C 
ATOM      7  C10 ZIN A   1      31.025   2.729  33.447  0.00  0.00     0.013 C 
ATOM      8  C11 ZIN A   1      29.502   2.805  33.574  0.00  0.00     0.036 C 
ATOM      9  C12 ZIN A   1      28.876   2.110  32.379  0.00  0.00    -0.065 C 
ATOM     10  C13 ZIN A   1      27.909   1.224  32.614  0.00  0.00     0.053 C 
ATOM     11  C14 ZIN A   1      27.257   0.533  31.497  0.00  0.00     0.149 C 
ATOM     12  O15 ZIN A   1      26.668  -0.517  31.651  0.00  0.00    -0.293 OA
ATOM     13  C16 ZIN A   1      27.357   1.200  30.139  0.00  0.00     0.084 C 
ATOM     14  C17 ZIN A   1      28.826   1.554  29.911  0.00  0.00     0.025 C 
ATOM     15  C18 ZIN A   1      29.363   2.458  31.007  0.00  0.00     0.019 C 
ATOM     16  C19 ZIN A   1      28.923   3.890  30.697  0.00  0.00     0.023 C 
ATOM     17  C20 ZIN A   1      30.896   2.447  30.961  0.00  0.00     0.144 C 
ATOM     18  F21 ZIN A   1      31.347   1.137  31.150  0.00  0.00    -0.239 F 
ATOM     19  C22 ZIN A   1      31.358   2.926  29.588  0.00  0.00     0.160 C 
ATOM     20  C25 ZIN A   1      32.888   3.055  29.516  0.00  0.00     0.047 C 
ATOM     21  C26 ZIN A   1      33.341   3.981  30.639  0.00  0.00    -0.007 C 
ATOM     22  C27 ZIN A   1      32.589   5.310  30.551  0.00  0.00     0.019 C 
ENDROOT
BRANCH   2  23
ATOM     23  O3  ZIN A   1      35.215   5.410  30.064  0.00  0.00    -0.389 OA
ATOM     24  H31 ZIN A   1      35.099   5.339  29.106  0.00  0.00     0.210 HD
ENDBRANCH   2  23
BRANCH  19  25
ATOM     25  O24 ZIN A   1      30.772   4.201  29.317  0.00  0.00    -0.392 OA
ATOM     26  H48 ZIN A   1      30.923   4.520  28.416  0.00  0.00     0.210 HD
ENDBRANCH  19  25
TORSDOF 2
ENDMDL
MODEL 64
REMARK CAVERDOCK RESULT:       4.1      0.000      0.000
REMARK CAVERDOCK CONSTRAINTS:       0.2      0.0      0.0      0.0
REMARK CAVERDOCK TUNNEL: 63      4.1      2.6     64.5
REMARK  2 active torsions:
REMARK  status: ('A' for Active; 'I' for Inactive)
REMARK    1  A    between atoms: C2_2  and  O3_3 
REMARK    2  A    between atoms: C22_20  and  O24_21 
ROOT
ATOM      1  C1  ZIN A   1      35.477   2.840  30.181  0.00  0.00     0.046 C 
ATOM      2  C2  ZIN A   1      34.748   4.079  30.702  0.00  0.00     0.062 C 
ATOM      3  C4  ZIN A   1      35.040   4.281  32.209  0.00  0.00     0.038 C 
ATOM      4  C5  ZIN A   1      33.684   4.105  32.945  0.00  0.00     0.009 C 
ATOM      5  C6  ZIN A   1      32.874   3.242  31.970  0.00  0.00     0.004 C 
ATOM      6  C8  ZIN A   1      31.366   3.308  32.128  0.00  0.00     0.034 C 
ATOM      7  C10 ZIN A   1      30.963   2.745  33.494  0.00  0.00     0.013 C 
ATOM      8  C11 ZIN A   1      29.449   2.882  33.667  0.00  0.00     0.036 C 
ATOM      9  C12 ZIN A   1      28.759   2.202  32.498  0.00  0.00    -0.065 C 
ATOM     10  C13 ZIN A   1      27.766   1.356  32.770  0.00  0.00     0.053 C 
ATOM     11  C14 ZIN A   1      27.054   0.682  31.680  0.00  0.00     0.149 C 
ATOM     12  O15 ZIN A   1      26.430  -0.342  31.861  0.00  0.00    -0.293 OA
ATOM     13  C16 ZIN A   1      27.138   1.335  30.314  0.00  0.00     0.084 C 
ATOM     14  C17 ZIN A   1      28.611   1.630  30.037  0.00  0.00     0.025 C 
ATOM     15  C18 ZIN A   1      29.217   2.520  31.108  0.00  0.00     0.019 C 
ATOM     16  C19 ZIN A   1      28.824   3.966  30.799  0.00  0.00     0.023 C 
ATOM     17  C20 ZIN A   1      30.746   2.450  31.016  0.00  0.00     0.144 C 
ATOM     18  F21 ZIN A   1      31.151   1.124  31.202  0.00  0.00    -0.239 F 
ATOM     19  C22 ZIN A   1      31.183   2.900  29.625  0.00  0.00     0.160 C 
ATOM     20  C25 ZIN A   1      32.714   2.968  29.505  0.00  0.00     0.047 C 
ATOM     21  C26 ZIN A   1      33.238   3.884  30.605  0.00  0.00    -0.007 C 
ATOM     22  C27 ZIN A   1      32.535   5.240  30.529  0.00  0.00     0.019 C 
ENDROOT
BRANCH   2  23
ATOM     23  O3  ZIN A   1      35.146   5.234  29.960  0.00  0.00    -0.389 OA
ATOM     24  H31 ZIN A   1      35.992   5.135  29.501  0.00  0.00     0.210 HD
ENDBRANCH   2  23
BRANCH  19  25
ATOM     25  O24 ZIN A   1      30.639   4.194  29.361  0.00  0.00    -0.392 OA
ATOM     26  H48 ZIN A   1      30.408   4.694  30.156  0.00  0.00     0.210 HD
ENDBRANCH  19  25
TORSDOF 2
ENDMDL
MODEL 65
REMARK CAVERDOCK RESULT:       3.5      0.000      0.000
REMARK CAVERDOCK CONSTRAINTS:       0.0      0.0      0.0      0.0
REMARK CAVERDOCK TUNNEL: 64      3.5      2.7     65.8
REMARK  2 active torsions:
REMARK  status: ('A' for Active; 'I' for Inactive)
REMARK    1  A    between atoms: C2_2  and  O3_3 
REMARK    2  A    between atoms: C22_20  and  O24_21 
ROOT
ATOM      1  C1  ZIN A   1      35.457   2.807  30.252  0.00  0.00     0.046 C 
ATOM      2  C2  ZIN A   1      34.719   4.036  30.785  0.00  0.00     0.062 C 
ATOM      3  C4  ZIN A   1      34.949   4.181  32.309  0.00  0.00     0.038 C 
ATOM      4  C5  ZIN A   1      33.561   3.996  32.981  0.00  0.00     0.009 C 
ATOM      5  C6  ZIN A   1      32.784   3.178  31.943  0.00  0.00     0.004 C 
ATOM      6  C8  ZIN A   1      31.271   3.257  32.038  0.00  0.00     0.034 C 
ATOM      7  C10 ZIN A   1      30.805   2.651  33.366  0.00  0.00     0.013 C 
ATOM      8  C11 ZIN A   1      29.286   2.800  33.480  0.00  0.00     0.036 C 
ATOM      9  C12 ZIN A   1      28.640   2.170  32.259  0.00  0.00    -0.065 C 
ATOM     10  C13 ZIN A   1      27.627   1.328  32.459  0.00  0.00     0.053 C 
ATOM     11  C14 ZIN A   1      26.955   0.701  31.316  0.00  0.00     0.149 C 
ATOM     12  O15 ZIN A   1      26.313  -0.322  31.434  0.00  0.00    -0.293 OA
ATOM     13  C16 ZIN A   1      27.104   1.400  29.979  0.00  0.00     0.084 C 
ATOM     14  C17 ZIN A   1      28.591   1.687  29.775  0.00  0.00     0.025 C 
ATOM     15  C18 ZIN A   1      29.160   2.531  30.902  0.00  0.00     0.019 C 
ATOM     16  C19 ZIN A   1      28.795   3.992  30.628  0.00  0.00     0.023 C 
ATOM     17  C20 ZIN A   1      30.690   2.445  30.872  0.00  0.00     0.144 C 
ATOM     18  F21 ZIN A   1      31.074   1.109  31.028  0.00  0.00    -0.239 F 
ATOM     19  C22 ZIN A   1      31.192   2.939  29.517  0.00  0.00     0.160 C 
ATOM     20  C25 ZIN A   1      32.727   2.993  29.465  0.00  0.00     0.047 C 
ATOM     21  C26 ZIN A   1      33.213   3.863  30.618  0.00  0.00    -0.007 C 
ATOM     22  C27 ZIN A   1      32.528   5.230  30.560  0.00  0.00     0.019 C 
ENDROOT
BRANCH   2  23
ATOM     23  O3  ZIN A   1      35.161   5.212  30.103  0.00  0.00    -0.389 OA
ATOM     24  H31 ZIN A   1      34.449   5.824  29.871  0.00  0.00     0.210 HD
ENDBRANCH   2  23
BRANCH  19  25
ATOM     25  O24 ZIN A   1      30.673   4.248  29.276  0.00  0.00    -0.392 OA
ATOM     26  H48 ZIN A   1      29.764   4.256  28.945  0.00  0.00     0.210 HD
ENDBRANCH  19  25
TORSDOF 2
ENDMDL
MODEL 66
REMARK CAVERDOCK RESULT:       2.5      0.000      0.000
REMARK CAVERDOCK CONSTRAINTS:       0.1      0.0      0.0      0.0
REMARK CAVERDOCK TUNNEL: 65      2.5      2.6     66.6
REMARK  2 active torsions:
REMARK  status: ('A' for Active; 'I' for Inactive)
REMARK    1  A    between atoms: C2_2  and  O3_3 
REMARK    2  A    between atoms: C22_20  and  O24_21 
ROOT
ATOM      1  C1  ZIN A   1      35.297   2.684  30.330  0.00  0.00     0.046 C 
ATOM      2  C2  ZIN A   1      34.574   3.932  30.840  0.00  0.00     0.062 C 
ATOM      3  C4  ZIN A   1      34.791   4.091  32.365  0.00  0.00     0.038 C 
ATOM      4  C5  ZIN A   1      33.393   3.936  33.025  0.00  0.00     0.009 C 
ATOM      5  C6  ZIN A   1      32.614   3.119  31.988  0.00  0.00     0.004 C 
ATOM      6  C8  ZIN A   1      31.102   3.223  32.068  0.00  0.00     0.034 C 
ATOM      7  C10 ZIN A   1      30.612   2.640  33.398  0.00  0.00     0.013 C 
ATOM      8  C11 ZIN A   1      29.095   2.815  33.494  0.00  0.00     0.036 C 
ATOM      9  C12 ZIN A   1      28.451   2.181  32.274  0.00  0.00    -0.065 C 
ATOM     10  C13 ZIN A   1      27.423   1.357  32.474  0.00  0.00     0.053 C 
ATOM     11  C14 ZIN A   1      26.752   0.728  31.331  0.00  0.00     0.149 C 
ATOM     12  O15 ZIN A   1      26.093  -0.283  31.455  0.00  0.00    -0.293 OA
ATOM     13  C16 ZIN A   1      26.925   1.408  29.988  0.00  0.00     0.084 C 
ATOM     14  C17 ZIN A   1      28.419   1.669  29.796  0.00  0.00     0.025 C 
ATOM     15  C18 ZIN A   1      28.990   2.518  30.918  0.00  0.00     0.019 C 
ATOM     16  C19 ZIN A   1      28.652   3.980  30.624  0.00  0.00     0.023 C 
ATOM     17  C20 ZIN A   1      30.520   2.407  30.905  0.00  0.00     0.144 C 
ATOM     18  F21 ZIN A   1      30.879   1.066  31.080  0.00  0.00    -0.239 F 
ATOM     19  C22 ZIN A   1      31.042   2.876  29.550  0.00  0.00     0.160 C 
ATOM     20  C25 ZIN A   1      32.578   2.904  29.512  0.00  0.00     0.047 C 
ATOM     21  C26 ZIN A   1      33.067   3.781  30.660  0.00  0.00    -0.007 C 
ATOM     22  C27 ZIN A   1      32.405   5.157  30.579  0.00  0.00     0.019 C 
ENDROOT
BRANCH   2  23
ATOM     23  O3  ZIN A   1      35.042   5.092  30.149  0.00  0.00    -0.389 OA
ATOM     24  H31 ZIN A   1      35.553   5.700  30.701  0.00  0.00     0.210 HD
ENDBRANCH   2  23
BRANCH  19  25
ATOM     25  O24 ZIN A   1      30.547   4.190  29.288  0.00  0.00    -0.392 OA
ATOM     26  H48 ZIN A   1      30.512   4.418  28.349  0.00  0.00     0.210 HD
ENDBRANCH  19  25
TORSDOF 2
ENDMDL
MODEL 67
REMARK CAVERDOCK RESULT:       1.8      0.000      0.000
REMARK CAVERDOCK CONSTRAINTS:       0.0      0.0      0.0      0.0
REMARK CAVERDOCK TUNNEL: 66      1.8      2.7     67.1
REMARK  2 active torsions:
REMARK  status: ('A' for Active; 'I' for Inactive)
REMARK    1  A    between atoms: C2_2  and  O3_3 
REMARK    2  A    between atoms: C22_20  and  O24_21 
ROOT
ATOM      1  C1  ZIN A   1      35.152   2.694  30.270  0.00  0.00     0.046 C 
ATOM      2  C2  ZIN A   1      34.444   3.927  30.834  0.00  0.00     0.062 C 
ATOM      3  C4  ZIN A   1      34.696   4.040  32.358  0.00  0.00     0.038 C 
ATOM      4  C5  ZIN A   1      33.312   3.869  33.044  0.00  0.00     0.009 C 
ATOM      5  C6  ZIN A   1      32.508   3.084  32.001  0.00  0.00     0.004 C 
ATOM      6  C8  ZIN A   1      30.998   3.190  32.117  0.00  0.00     0.034 C 
ATOM      7  C10 ZIN A   1      30.536   2.568  33.440  0.00  0.00     0.013 C 
ATOM      8  C11 ZIN A   1      29.022   2.743  33.575  0.00  0.00     0.036 C 
ATOM      9  C12 ZIN A   1      28.350   2.148  32.352  0.00  0.00    -0.065 C 
ATOM     10  C13 ZIN A   1      27.324   1.321  32.550  0.00  0.00     0.053 C 
ATOM     11  C14 ZIN A   1      26.625   0.728  31.404  0.00  0.00     0.149 C 
ATOM     12  O15 ZIN A   1      25.966  -0.285  31.512  0.00  0.00    -0.293 OA
ATOM     13  C16 ZIN A   1      26.771   1.448  30.078  0.00  0.00     0.084 C 
ATOM     14  C17 ZIN A   1      28.261   1.711  29.861  0.00  0.00     0.025 C 
ATOM     15  C18 ZIN A   1      28.859   2.524  30.995  0.00  0.00     0.019 C 
ATOM     16  C19 ZIN A   1      28.519   3.996  30.752  0.00  0.00     0.023 C 
ATOM     17  C20 ZIN A   1      30.387   2.410  30.944  0.00  0.00     0.144 C 
ATOM     18  F21 ZIN A   1      30.747   1.064  31.071  0.00  0.00    -0.239 F 
ATOM     19  C22 ZIN A   1      30.881   2.919  29.592  0.00  0.00     0.160 C 
ATOM     20  C25 ZIN A   1      32.416   2.945  29.521  0.00  0.00     0.047 C 
ATOM     21  C26 ZIN A   1      32.933   3.785  30.683  0.00  0.00    -0.007 C 
ATOM     22  C27 ZIN A   1      32.273   5.165  30.659  0.00  0.00     0.019 C 
ENDROOT
BRANCH   2  23
ATOM     23  O3  ZIN A   1      34.900   5.106  30.168  0.00  0.00    -0.389 OA
ATOM     24  H31 ZIN A   1      35.701   5.490  30.550  0.00  0.00     0.210 HD
ENDBRANCH   2  23
BRANCH  19  25
ATOM     25  O24 ZIN A   1      30.384   4.241  29.381  0.00  0.00    -0.392 OA
ATOM     26  H48 ZIN A   1      30.098   4.688  30.190  0.00  0.00     0.210 HD
ENDBRANCH  19  25
TORSDOF 2
ENDMDL
MODEL 68
REMARK CAVERDOCK RESULT:       1.2      0.000      0.000
REMARK CAVERDOCK CONSTRAINTS:       0.0      0.0      0.0      0.0
REMARK CAVERDOCK TUNNEL: 67      1.2      2.7     68.5
REMARK  2 active torsions:
REMARK  status: ('A' for Active; 'I' for Inactive)
REMARK    1  A    between atoms: C2_2  and  O3_3 
REMARK    2  A    between atoms: C22_20  and  O24_21 
ROOT
ATOM      1  C1  ZIN A   1      35.088   2.657  30.313  0.00  0.00     0.046 C 
ATOM      2  C2  ZIN A   1      34.361   3.888  30.858  0.00  0.00     0.062 C 
ATOM      3  C4  ZIN A   1      34.588   4.013  32.385  0.00  0.00     0.038 C 
ATOM      4  C5  ZIN A   1      33.196   3.834  33.051  0.00  0.00     0.009 C 
ATOM      5  C6  ZIN A   1      32.414   3.035  32.001  0.00  0.00     0.004 C 
ATOM      6  C8  ZIN A   1      30.902   3.128  32.093  0.00  0.00     0.034 C 
ATOM      7  C10 ZIN A   1      30.426   2.512  33.413  0.00  0.00     0.013 C 
ATOM      8  C11 ZIN A   1      28.908   2.674  33.524  0.00  0.00     0.036 C 
ATOM      9  C12 ZIN A   1      28.260   2.064  32.295  0.00  0.00    -0.065 C 
ATOM     10  C13 ZIN A   1      27.238   1.230  32.483  0.00  0.00     0.053 C 
ATOM     11  C14 ZIN A   1      26.563   0.623  31.331  0.00  0.00     0.149 C 
ATOM     12  O15 ZIN A   1      25.911  -0.395  31.435  0.00  0.00    -0.293 OA
ATOM     13  C16 ZIN A   1      26.722   1.336  30.002  0.00  0.00     0.084 C 
ATOM     14  C17 ZIN A   1      28.212   1.610  29.806  0.00  0.00     0.025 C 
ATOM     15  C18 ZIN A   1      28.786   2.436  30.943  0.00  0.00     0.019 C 
ATOM     16  C19 ZIN A   1      28.437   3.903  30.685  0.00  0.00     0.023 C 
ATOM     17  C20 ZIN A   1      30.316   2.335  30.916  0.00  0.00     0.144 C 
ATOM     18  F21 ZIN A   1      30.686   0.994  31.058  0.00  0.00    -0.239 F 
ATOM     19  C22 ZIN A   1      30.826   2.839  29.569  0.00  0.00     0.160 C 
ATOM     20  C25 ZIN A   1      32.362   2.879  29.521  0.00  0.00     0.047 C 
ATOM     21  C26 ZIN A   1      32.853   3.731  30.685  0.00  0.00    -0.007 C 
ATOM     22  C27 ZIN A   1      32.182   5.105  30.641  0.00  0.00     0.019 C 
ENDROOT
BRANCH   2  23
ATOM     23  O3  ZIN A   1      34.816   5.066  30.190  0.00  0.00    -0.389 OA
ATOM     24  H31 ZIN A   1      34.653   5.885  30.680  0.00  0.00     0.210 HD
ENDBRANCH   2  23
BRANCH  19  25
ATOM     25  O24 ZIN A   1      30.320   4.156  29.341  0.00  0.00    -0.392 OA
ATOM     26  H48 ZIN A   1      29.494   4.346  29.806  0.00  0.00     0.210 HD
ENDBRANCH  19  25
TORSDOF 2
ENDMDL
MODEL 69
REMARK CAVERDOCK RESULT:       0.6      0.000      0.000
REMARK CAVERDOCK CONSTRAINTS:       0.0      0.0      0.0      0.0
REMARK CAVERDOCK TUNNEL: 68      0.6      2.8     69.5
REMARK  2 active torsions:
REMARK  status: ('A' for Active; 'I' for Inactive)
REMARK    1  A    between atoms: C2_2  and  O3_3 
REMARK    2  A    between atoms: C22_20  and  O24_21 
ROOT
ATOM      1  C1  ZIN A   1      34.978   2.599  30.379  0.00  0.00     0.046 C 
ATOM      2  C2  ZIN A   1      34.235   3.827  30.909  0.00  0.00     0.062 C 
ATOM      3  C4  ZIN A   1      34.425   3.948  32.441  0.00  0.00     0.038 C 
ATOM      4  C5  ZIN A   1      33.017   3.765  33.072  0.00  0.00     0.009 C 
ATOM      5  C6  ZIN A   1      32.263   2.968  32.002  0.00  0.00     0.004 C 
ATOM      6  C8  ZIN A   1      30.749   3.058  32.057  0.00  0.00     0.034 C 
ATOM      7  C10 ZIN A   1      30.242   2.437  33.363  0.00  0.00     0.013 C 
ATOM      8  C11 ZIN A   1      28.721   2.597  33.438  0.00  0.00     0.036 C 
ATOM      9  C12 ZIN A   1      28.104   1.989  32.191  0.00  0.00    -0.065 C 
ATOM     10  C13 ZIN A   1      27.080   1.152  32.352  0.00  0.00     0.053 C 
ATOM     11  C14 ZIN A   1      26.434   0.546  31.182  0.00  0.00     0.149 C 
ATOM     12  O15 ZIN A   1      25.782  -0.472  31.269  0.00  0.00    -0.293 OA
ATOM     13  C16 ZIN A   1      26.624   1.263  29.859  0.00  0.00     0.084 C 
ATOM     14  C17 ZIN A   1      28.119   1.540  29.701  0.00  0.00     0.025 C 
ATOM     15  C18 ZIN A   1      28.663   2.365  30.854  0.00  0.00     0.019 C 
ATOM     16  C19 ZIN A   1      28.318   3.832  30.591  0.00  0.00     0.023 C 
ATOM     17  C20 ZIN A   1      30.194   2.267  30.864  0.00  0.00     0.144 C 
ATOM     18  F21 ZIN A   1      30.562   0.925  31.011  0.00  0.00    -0.239 F 
ATOM     19  C22 ZIN A   1      30.735   2.775  29.531  0.00  0.00     0.160 C 
ATOM     20  C25 ZIN A   1      32.271   2.817  29.520  0.00  0.00     0.047 C 
ATOM     21  C26 ZIN A   1      32.732   3.668  30.698  0.00  0.00    -0.007 C 
ATOM     22  C27 ZIN A   1      32.060   5.040  30.642  0.00  0.00     0.019 C 
ENDROOT
BRANCH   2  23
ATOM     23  O3  ZIN A   1      34.704   5.008  30.255  0.00  0.00    -0.389 OA
ATOM     24  H31 ZIN A   1      35.525   5.363  30.625  0.00  0.00     0.210 HD
ENDBRANCH   2  23
BRANCH  19  25
ATOM     25  O24 ZIN A   1      30.233   4.091  29.294  0.00  0.00    -0.392 OA
ATOM     26  H48 ZIN A   1      29.864   4.219  28.409  0.00  0.00     0.210 HD
ENDBRANCH  19  25
TORSDOF 2
ENDMDL
MODEL 70
REMARK CAVERDOCK RESULT:       0.3      0.000      0.000
REMARK CAVERDOCK CONSTRAINTS:       0.0      0.0      0.0      0.0
REMARK CAVERDOCK TUNNEL: 69      0.3      2.8     70.4
REMARK  2 active torsions:
REMARK  status: ('A' for Active; 'I' for Inactive)
REMARK    1  A    between atoms: C2_2  and  O3_3 
REMARK    2  A    between atoms: C22_20  and  O24_21 
ROOT
ATOM      1  C1  ZIN A   1      34.903   2.592  30.383  0.00  0.00     0.046 C 
ATOM      2  C2  ZIN A   1      34.150   3.812  30.916  0.00  0.00     0.062 C 
ATOM      3  C4  ZIN A   1      34.339   3.933  32.448  0.00  0.00     0.038 C 
ATOM      4  C5  ZIN A   1      32.934   3.736  33.080  0.00  0.00     0.009 C 
ATOM      5  C6  ZIN A   1      32.186   2.934  32.008  0.00  0.00     0.004 C 
ATOM      6  C8  ZIN A   1      30.671   3.010  32.064  0.00  0.00     0.034 C 
ATOM      7  C10 ZIN A   1      30.170   2.383  33.369  0.00  0.00     0.013 C 
ATOM      8  C11 ZIN A   1      28.649   2.528  33.445  0.00  0.00     0.036 C 
ATOM      9  C12 ZIN A   1      28.036   1.918  32.197  0.00  0.00    -0.065 C 
ATOM     10  C13 ZIN A   1      27.019   1.071  32.357  0.00  0.00     0.053 C 
ATOM     11  C14 ZIN A   1      26.378   0.463  31.186  0.00  0.00     0.149 C 
ATOM     12  O15 ZIN A   1      25.735  -0.562  31.271  0.00  0.00    -0.293 OA
ATOM     13  C16 ZIN A   1      26.562   1.184  29.865  0.00  0.00     0.084 C 
ATOM     14  C17 ZIN A   1      28.054   1.474  29.706  0.00  0.00     0.025 C 
ATOM     15  C18 ZIN A   1      28.591   2.301  30.861  0.00  0.00     0.019 C 
ATOM     16  C19 ZIN A   1      28.233   3.766  30.601  0.00  0.00     0.023 C 
ATOM     17  C20 ZIN A   1      30.122   2.217  30.870  0.00  0.00     0.144 C 
ATOM     18  F21 ZIN A   1      30.503   0.879  31.014  0.00  0.00    -0.239 F 
ATOM     19  C22 ZIN A   1      30.659   2.733  29.537  0.00  0.00     0.160 C 
ATOM     20  C25 ZIN A   1      32.195   2.788  29.527  0.00  0.00     0.047 C 
ATOM     21  C26 ZIN A   1      32.649   3.641  30.706  0.00  0.00    -0.007 C 
ATOM     22  C27 ZIN A   1      31.964   5.007  30.652  0.00  0.00     0.019 C 
ENDROOT
BRANCH   2  23
ATOM     23  O3  ZIN A   1      34.609   4.999  30.265  0.00  0.00    -0.389 OA
ATOM     24  H31 ZIN A   1      35.521   4.946  29.947  0.00  0.00     0.210 HD
ENDBRANCH   2  23
BRANCH  19  25
ATOM     25  O24 ZIN A   1      30.145   4.045  29.304  0.00  0.00    -0.392 OA
ATOM     26  H48 ZIN A   1      29.261   4.058  28.912  0.00  0.00     0.210 HD
ENDBRANCH  19  25
TORSDOF 2
ENDMDL
MODEL 71
REMARK CAVERDOCK RESULT:       0.0      0.000      0.000
REMARK CAVERDOCK CONSTRAINTS:       0.0      0.0      0.0      0.0
REMARK CAVERDOCK TUNNEL: 70      0.0      2.8     71.7
REMARK  2 active torsions:
REMARK  status: ('A' for Active; 'I' for Inactive)
REMARK    1  A    between atoms: C2_2  and  O3_3 
REMARK    2  A    between atoms: C22_20  and  O24_21 
ROOT
ATOM      1  C1  ZIN A   1      34.842   2.568  30.362  0.00  0.00     0.046 C 
ATOM      2  C2  ZIN A   1      34.071   3.791  30.860  0.00  0.00     0.062 C 
ATOM      3  C4  ZIN A   1      34.255   3.956  32.388  0.00  0.00     0.038 C 
ATOM      4  C5  ZIN A   1      32.851   3.756  33.023  0.00  0.00     0.009 C 
ATOM      5  C6  ZIN A   1      32.117   2.914  31.973  0.00  0.00     0.004 C 
ATOM      6  C8  ZIN A   1      30.601   2.970  32.024  0.00  0.00     0.034 C 
ATOM      7  C10 ZIN A   1      30.107   2.371  33.345  0.00  0.00     0.013 C 
ATOM      8  C11 ZIN A   1      28.583   2.497  33.414  0.00  0.00     0.036 C 
ATOM      9  C12 ZIN A   1      27.982   1.844  32.183  0.00  0.00    -0.065 C 
ATOM     10  C13 ZIN A   1      26.977   0.988  32.364  0.00  0.00     0.053 C 
ATOM     11  C14 ZIN A   1      26.347   0.338  31.210  0.00  0.00     0.149 C 
ATOM     12  O15 ZIN A   1      25.719  -0.693  31.321  0.00  0.00    -0.293 OA
ATOM     13  C16 ZIN A   1      26.523   1.025  29.869  0.00  0.00     0.084 C 
ATOM     14  C17 ZIN A   1      28.011   1.333  29.705  0.00  0.00     0.025 C 
ATOM     15  C18 ZIN A   1      28.534   2.199  30.837  0.00  0.00     0.019 C 
ATOM     16  C19 ZIN A   1      28.155   3.650  30.537  0.00  0.00     0.023 C 
ATOM     17  C20 ZIN A   1      30.066   2.137  30.851  0.00  0.00     0.144 C 
ATOM     18  F21 ZIN A   1      30.466   0.808  31.033  0.00  0.00    -0.239 F 
ATOM     19  C22 ZIN A   1      30.598   2.623  29.506  0.00  0.00     0.160 C 
ATOM     20  C25 ZIN A   1      32.133   2.701  29.496  0.00  0.00     0.047 C 
ATOM     21  C26 ZIN A   1      32.572   3.592  30.652  0.00  0.00    -0.007 C 
ATOM     22  C27 ZIN A   1      31.868   4.947  30.560  0.00  0.00     0.019 C 
ENDROOT
BRANCH   2  23
ATOM     23  O3  ZIN A   1      34.513   4.966  30.177  0.00  0.00    -0.389 OA
ATOM     24  H31 ZIN A   1      34.656   4.840  29.228  0.00  0.00     0.210 HD
ENDBRANCH   2  23
BRANCH  19  25
ATOM     25  O24 ZIN A   1      30.066   3.921  29.236  0.00  0.00    -0.392 OA
ATOM     26  H48 ZIN A   1      30.235   4.569  29.933  0.00  0.00     0.210 HD
ENDBRANCH  19  25
TORSDOF 2
ENDMDL
MODEL 72
REMARK CAVERDOCK RESULT:      -0.7      0.000      0.000
REMARK CAVERDOCK CONSTRAINTS:       0.1      0.0      0.0      0.0
REMARK CAVERDOCK TUNNEL: 71     -0.7      2.9     72.1
REMARK  2 active torsions:
REMARK  status: ('A' for Active; 'I' for Inactive)
REMARK    1  A    between atoms: C2_2  and  O3_3 
REMARK    2  A    between atoms: C22_20  and  O24_21 
ROOT
ATOM      1  C1  ZIN A   1      26.470  -0.783  33.346  0.00  0.00     0.046 C 
ATOM      2  C2  ZIN A   1      26.053   0.294  32.343  0.00  0.00     0.062 C 
ATOM      3  C4  ZIN A   1      25.789  -0.339  30.955  0.00  0.00     0.038 C 
ATOM      4  C5  ZIN A   1      26.857   0.252  29.994  0.00  0.00     0.009 C 
ATOM      5  C6  ZIN A   1      27.986   0.661  30.948  0.00  0.00     0.004 C 
ATOM      6  C8  ZIN A   1      28.943   1.716  30.422  0.00  0.00     0.034 C 
ATOM      7  C10 ZIN A   1      29.704   1.167  29.211  0.00  0.00     0.013 C 
ATOM      8  C11 ZIN A   1      30.612   2.263  28.650  0.00  0.00     0.036 C 
ATOM      9  C12 ZIN A   1      31.514   2.768  29.762  0.00  0.00    -0.065 C 
ATOM     10  C13 ZIN A   1      32.818   2.865  29.506  0.00  0.00     0.053 C 
ATOM     11  C14 ZIN A   1      33.735   3.361  30.538  0.00  0.00     0.149 C 
ATOM     12  O15 ZIN A   1      34.924   3.122  30.505  0.00  0.00    -0.293 OA
ATOM     13  C16 ZIN A   1      33.119   4.191  31.647  0.00  0.00     0.084 C 
ATOM     14  C17 ZIN A   1      31.908   3.421  32.175  0.00  0.00     0.025 C 
ATOM     15  C18 ZIN A   1      30.899   3.139  31.076  0.00  0.00     0.019 C 
ATOM     16  C19 ZIN A   1      30.061   4.401  30.867  0.00  0.00     0.023 C 
ATOM     17  C20 ZIN A   1      29.936   2.042  31.547  0.00  0.00     0.144 C 
ATOM     18  F21 ZIN A   1      30.669   0.888  31.839  0.00  0.00    -0.239 F 
ATOM     19  C22 ZIN A   1      29.235   2.507  32.821  0.00  0.00     0.160 C 
ATOM     20  C25 ZIN A   1      28.165   1.504  33.279  0.00  0.00     0.047 C 
ATOM     21  C26 ZIN A   1      27.192   1.285  32.126  0.00  0.00    -0.007 C 
ATOM     22  C27 ZIN A   1      26.639   2.629  31.652  0.00  0.00     0.019 C 
ENDROOT
BRANCH   2  23
ATOM     23  O3  ZIN A   1      24.885   0.975  32.807  0.00  0.00    -0.389 OA
ATOM     24  H31 ZIN A   1      24.776   1.864  32.441  0.00  0.00     0.210 HD
ENDBRANCH   2  23
BRANCH  19  25
ATOM     25  O24 ZIN A   1      28.613   3.770  32.577  0.00  0.00    -0.392 OA
ATOM     26  H48 ZIN A   1      27.904   3.987  33.198  0.00  0.00     0.210 HD
ENDBRANCH  19  25
TORSDOF 2
ENDMDL
MODEL 73
REMARK CAVERDOCK RESULT:      -0.9      0.000      0.000
REMARK CAVERDOCK CONSTRAINTS:       0.0      0.0      0.0      0.0
REMARK CAVERDOCK TUNNEL: 72     -0.9      3.0     73.5
REMARK  2 active torsions:
REMARK  status: ('A' for Active; 'I' for Inactive)
REMARK    1  A    between atoms: C2_2  and  O3_3 
REMARK    2  A    between atoms: C22_20  and  O24_21 
ROOT
ATOM      1  C1  ZIN A   1      27.187  -1.952  30.067  0.00  0.00     0.046 C 
ATOM      2  C2  ZIN A   1      26.515  -0.579  30.137  0.00  0.00     0.062 C 
ATOM      3  C4  ZIN A   1      26.141  -0.093  28.715  0.00  0.00     0.038 C 
ATOM      4  C5  ZIN A   1      26.993   1.179  28.449  0.00  0.00     0.009 C 
ATOM      5  C6  ZIN A   1      28.185   0.996  29.395  0.00  0.00     0.004 C 
ATOM      6  C8  ZIN A   1      28.933   2.264  29.766  0.00  0.00     0.034 C 
ATOM      7  C10 ZIN A   1      29.581   2.867  28.516  0.00  0.00     0.013 C 
ATOM      8  C11 ZIN A   1      30.271   4.180  28.892  0.00  0.00     0.036 C 
ATOM      9  C12 ZIN A   1      31.251   3.912  30.020  0.00  0.00    -0.065 C 
ATOM     10  C13 ZIN A   1      32.488   4.391  29.893  0.00  0.00     0.053 C 
ATOM     11  C14 ZIN A   1      33.473   4.175  30.959  0.00  0.00     0.149 C 
ATOM     12  O15 ZIN A   1      34.666   4.244  30.750  0.00  0.00    -0.293 OA
ATOM     13  C16 ZIN A   1      32.921   3.863  32.336  0.00  0.00     0.084 C 
ATOM     14  C17 ZIN A   1      31.891   2.745  32.173  0.00  0.00     0.025 C 
ATOM     15  C18 ZIN A   1      30.781   3.139  31.213  0.00  0.00     0.019 C 
ATOM     16  C19 ZIN A   1      29.782   4.010  31.978  0.00  0.00     0.023 C 
ATOM     17  C20 ZIN A   1      30.024   1.880  30.775  0.00  0.00     0.144 C 
ATOM     18  F21 ZIN A   1      30.920   1.007  30.148  0.00  0.00    -0.239 F 
ATOM     19  C22 ZIN A   1      29.454   1.185  32.009  0.00  0.00     0.160 C 
ATOM     20  C25 ZIN A   1      28.580  -0.020  31.629  0.00  0.00     0.047 C 
ATOM     21  C26 ZIN A   1      27.492   0.461  30.676  0.00  0.00    -0.007 C 
ATOM     22  C27 ZIN A   1      26.727   1.625  31.309  0.00  0.00     0.019 C 
ENDROOT
BRANCH   2  23
ATOM     23  O3  ZIN A   1      25.350  -0.640  30.963  0.00  0.00    -0.389 OA
ATOM     24  H31 ZIN A   1      24.674  -1.255  30.645  0.00  0.00     0.210 HD
ENDBRANCH   2  23
BRANCH  19  25
ATOM     25  O24 ZIN A   1      28.662   2.119  32.745  0.00  0.00    -0.392 OA
ATOM     26  H48 ZIN A   1      29.041   2.369  33.599  0.00  0.00     0.210 HD
ENDBRANCH  19  25
TORSDOF 2
ENDMDL
MODEL 74
REMARK CAVERDOCK RESULT:      -1.2      0.000      0.000
REMARK CAVERDOCK CONSTRAINTS:       0.0      0.0      0.0      0.0
REMARK CAVERDOCK TUNNEL: 73     -1.2      3.0     74.1
REMARK  2 active torsions:
REMARK  status: ('A' for Active; 'I' for Inactive)
REMARK    1  A    between atoms: C2_2  and  O3_3 
REMARK    2  A    between atoms: C22_20  and  O24_21 
ROOT
ATOM      1  C1  ZIN A   1      27.036  -1.948  30.296  0.00  0.00     0.046 C 
ATOM      2  C2  ZIN A   1      26.391  -0.561  30.282  0.00  0.00     0.062 C 
ATOM      3  C4  ZIN A   1      26.052  -0.142  28.830  0.00  0.00     0.038 C 
ATOM      4  C5  ZIN A   1      26.934   1.097  28.515  0.00  0.00     0.009 C 
ATOM      5  C6  ZIN A   1      28.106   0.940  29.492  0.00  0.00     0.004 C 
ATOM      6  C8  ZIN A   1      28.872   2.211  29.811  0.00  0.00     0.034 C 
ATOM      7  C10 ZIN A   1      29.554   2.736  28.544  0.00  0.00     0.013 C 
ATOM      8  C11 ZIN A   1      30.265   4.053  28.865  0.00  0.00     0.036 C 
ATOM      9  C12 ZIN A   1      31.218   3.825  30.023  0.00  0.00    -0.065 C 
ATOM     10  C13 ZIN A   1      32.467   4.273  29.896  0.00  0.00     0.053 C 
ATOM     11  C14 ZIN A   1      33.428   4.094  30.989  0.00  0.00     0.149 C 
ATOM     12  O15 ZIN A   1      34.625   4.129  30.799  0.00  0.00    -0.293 OA
ATOM     13  C16 ZIN A   1      32.845   3.864  32.370  0.00  0.00     0.084 C 
ATOM     14  C17 ZIN A   1      31.796   2.760  32.245  0.00  0.00     0.025 C 
ATOM     15  C18 ZIN A   1      30.712   3.125  31.246  0.00  0.00     0.019 C 
ATOM     16  C19 ZIN A   1      29.717   4.053  31.946  0.00  0.00     0.023 C 
ATOM     17  C20 ZIN A   1      29.938   1.859  30.859  0.00  0.00     0.144 C 
ATOM     18  F21 ZIN A   1      30.826   0.938  30.295  0.00  0.00    -0.239 F 
ATOM     19  C22 ZIN A   1      29.331   1.241  32.116  0.00  0.00     0.160 C 
ATOM     20  C25 ZIN A   1      28.440   0.034  31.782  0.00  0.00     0.047 C 
ATOM     21  C26 ZIN A   1      27.379   0.487  30.785  0.00  0.00    -0.007 C 
ATOM     22  C27 ZIN A   1      26.626   1.696  31.343  0.00  0.00     0.019 C 
ENDROOT
BRANCH   2  23
ATOM     23  O3  ZIN A   1      25.211  -0.557  31.088  0.00  0.00    -0.389 OA
ATOM     24  H31 ZIN A   1      24.392  -0.444  30.586  0.00  0.00     0.210 HD
ENDBRANCH   2  23
BRANCH  19  25
ATOM     25  O24 ZIN A   1      28.546   2.226  32.788  0.00  0.00    -0.392 OA
ATOM     26  H48 ZIN A   1      28.960   3.100  32.828  0.00  0.00     0.210 HD
ENDBRANCH  19  25
TORSDOF 2
ENDMDL
MODEL 75
REMARK CAVERDOCK RESULT:      -1.4      0.000      0.000
REMARK CAVERDOCK CONSTRAINTS:       0.0      0.0      0.0      0.0
REMARK CAVERDOCK TUNNEL: 74     -1.4      3.0     75.2
REMARK  2 active torsions:
REMARK  status: ('A' for Active; 'I' for Inactive)
REMARK    1  A    between atoms: C2_2  and  O3_3 
REMARK    2  A    between atoms: C22_20  and  O24_21 
ROOT
ATOM      1  C1  ZIN A   1      26.272  -0.814  33.530  0.00  0.00     0.046 C 
ATOM      2  C2  ZIN A   1      25.823   0.113  32.399  0.00  0.00     0.062 C 
ATOM      3  C4  ZIN A   1      25.647  -0.690  31.087  0.00  0.00     0.038 C 
ATOM      4  C5  ZIN A   1      26.708  -0.144  30.093  0.00  0.00     0.009 C 
ATOM      5  C6  ZIN A   1      27.777   0.444  31.022  0.00  0.00     0.004 C 
ATOM      6  C8  ZIN A   1      28.684   1.492  30.404  0.00  0.00     0.034 C 
ATOM      7  C10 ZIN A   1      29.517   0.860  29.285  0.00  0.00     0.013 C 
ATOM      8  C11 ZIN A   1      30.375   1.942  28.625  0.00  0.00     0.036 C 
ATOM      9  C12 ZIN A   1      31.206   2.627  29.695  0.00  0.00    -0.065 C 
ATOM     10  C13 ZIN A   1      32.510   2.780  29.464  0.00  0.00     0.053 C 
ATOM     11  C14 ZIN A   1      33.359   3.449  30.455  0.00  0.00     0.149 C 
ATOM     12  O15 ZIN A   1      34.560   3.285  30.482  0.00  0.00    -0.293 OA
ATOM     13  C16 ZIN A   1      32.655   4.357  31.445  0.00  0.00     0.084 C 
ATOM     14  C17 ZIN A   1      31.477   3.575  32.025  0.00  0.00     0.025 C 
ATOM     15  C18 ZIN A   1      30.525   3.104  30.940  0.00  0.00     0.019 C 
ATOM     16  C19 ZIN A   1      29.618   4.278  30.565  0.00  0.00     0.023 C 
ATOM     17  C20 ZIN A   1      29.616   2.008  31.509  0.00  0.00     0.144 C 
ATOM     18  F21 ZIN A   1      30.409   0.945  31.953  0.00  0.00    -0.239 F 
ATOM     19  C22 ZIN A   1      28.845   2.569  32.701  0.00  0.00     0.160 C 
ATOM     20  C25 ZIN A   1      27.824   1.556  33.244  0.00  0.00     0.047 C 
ATOM     21  C26 ZIN A   1      26.906   1.144  32.099  0.00  0.00    -0.007 C 
ATOM     22  C27 ZIN A   1      26.287   2.387  31.458  0.00  0.00     0.019 C 
ENDROOT
BRANCH   2  23
ATOM     23  O3  ZIN A   1      24.601   0.765  32.750  0.00  0.00    -0.389 OA
ATOM     24  H31 ZIN A   1      24.685   1.722  32.867  0.00  0.00     0.210 HD
ENDBRANCH   2  23
BRANCH  19  25
ATOM     25  O24 ZIN A   1      28.155   3.752  32.296  0.00  0.00    -0.392 OA
ATOM     26  H48 ZIN A   1      28.527   4.176  31.510  0.00  0.00     0.210 HD
ENDBRANCH  19  25
TORSDOF 2
ENDMDL
MODEL 76
REMARK CAVERDOCK RESULT:      -1.9      0.000      0.000
REMARK CAVERDOCK CONSTRAINTS:       0.0      0.0      0.0      0.0
REMARK CAVERDOCK TUNNEL: 75     -1.9      3.0     76.4
REMARK  2 active torsions:
REMARK  status: ('A' for Active; 'I' for Inactive)
REMARK    1  A    between atoms: C2_2  and  O3_3 
REMARK    2  A    between atoms: C22_20  and  O24_21 
ROOT
ATOM      1  C1  ZIN A   1      26.997  -2.102  30.277  0.00  0.00     0.046 C 
ATOM      2  C2  ZIN A   1      26.329  -0.729  30.199  0.00  0.00     0.062 C 
ATOM      3  C4  ZIN A   1      26.036  -0.358  28.724  0.00  0.00     0.038 C 
ATOM      4  C5  ZIN A   1      26.906   0.888  28.404  0.00  0.00     0.009 C 
ATOM      5  C6  ZIN A   1      28.044   0.782  29.425  0.00  0.00     0.004 C 
ATOM      6  C8  ZIN A   1      28.776   2.076  29.734  0.00  0.00     0.034 C 
ATOM      7  C10 ZIN A   1      29.494   2.576  28.476  0.00  0.00     0.013 C 
ATOM      8  C11 ZIN A   1      30.168   3.915  28.783  0.00  0.00     0.036 C 
ATOM      9  C12 ZIN A   1      31.084   3.738  29.981  0.00  0.00    -0.065 C 
ATOM     10  C13 ZIN A   1      32.328   4.206  29.885  0.00  0.00     0.053 C 
ATOM     11  C14 ZIN A   1      33.252   4.077  31.016  0.00  0.00     0.149 C 
ATOM     12  O15 ZIN A   1      34.455   4.129  30.868  0.00  0.00    -0.293 OA
ATOM     13  C16 ZIN A   1      32.624   3.876  32.382  0.00  0.00     0.084 C 
ATOM     14  C17 ZIN A   1      31.600   2.749  32.253  0.00  0.00     0.025 C 
ATOM     15  C18 ZIN A   1      30.546   3.065  31.205  0.00  0.00     0.019 C 
ATOM     16  C19 ZIN A   1      29.510   3.993  31.841  0.00  0.00     0.023 C 
ATOM     17  C20 ZIN A   1      29.809   1.774  30.829  0.00  0.00     0.144 C 
ATOM     18  F21 ZIN A   1      30.734   0.853  30.324  0.00  0.00    -0.239 F 
ATOM     19  C22 ZIN A   1      29.169   1.181  32.081  0.00  0.00     0.160 C 
ATOM     20  C25 ZIN A   1      28.312  -0.052  31.752  0.00  0.00     0.047 C 
ATOM     21  C26 ZIN A   1      27.279   0.352  30.705  0.00  0.00    -0.007 C 
ATOM     22  C27 ZIN A   1      26.486   1.562  31.200  0.00  0.00     0.019 C 
ENDROOT
BRANCH   2  23
ATOM     23  O3  ZIN A   1      25.121  -0.723  30.962  0.00  0.00    -0.389 OA
ATOM     24  H31 ZIN A   1      24.327  -0.540  30.440  0.00  0.00     0.210 HD
ENDBRANCH   2  23
BRANCH  19  25
ATOM     25  O24 ZIN A   1      28.342   2.171  32.696  0.00  0.00    -0.392 OA
ATOM     26  H48 ZIN A   1      28.788   2.684  33.384  0.00  0.00     0.210 HD
ENDBRANCH  19  25
TORSDOF 2
ENDMDL
MODEL 77
REMARK CAVERDOCK RESULT:      -2.1      0.000      0.000
REMARK CAVERDOCK CONSTRAINTS:       0.0      0.0      0.0      0.0
REMARK CAVERDOCK TUNNEL: 76     -2.1      3.1     77.6
REMARK  2 active torsions:
REMARK  status: ('A' for Active; 'I' for Inactive)
REMARK    1  A    between atoms: C2_2  and  O3_3 
REMARK    2  A    between atoms: C22_20  and  O24_21 
ROOT
ATOM      1  C1  ZIN A   1      26.967  -2.269  30.571  0.00  0.00     0.046 C 
ATOM      2  C2  ZIN A   1      26.270  -0.910  30.483  0.00  0.00     0.062 C 
ATOM      3  C4  ZIN A   1      25.904  -0.590  29.013  0.00  0.00     0.038 C 
ATOM      4  C5  ZIN A   1      26.736   0.661  28.618  0.00  0.00     0.009 C 
ATOM      5  C6  ZIN A   1      27.920   0.606  29.590  0.00  0.00     0.004 C 
ATOM      6  C8  ZIN A   1      28.640   1.922  29.828  0.00  0.00     0.034 C 
ATOM      7  C10 ZIN A   1      29.291   2.397  28.525  0.00  0.00     0.013 C 
ATOM      8  C11 ZIN A   1      29.953   3.756  28.762  0.00  0.00     0.036 C 
ATOM      9  C12 ZIN A   1      30.925   3.632  29.922  0.00  0.00    -0.065 C 
ATOM     10  C13 ZIN A   1      32.154   4.118  29.756  0.00  0.00     0.053 C 
ATOM     11  C14 ZIN A   1      33.130   4.040  30.848  0.00  0.00     0.149 C 
ATOM     12  O15 ZIN A   1      34.324   4.108  30.645  0.00  0.00    -0.293 OA
ATOM     13  C16 ZIN A   1      32.567   3.869  32.246  0.00  0.00     0.084 C 
ATOM     14  C17 ZIN A   1      31.560   2.720  32.196  0.00  0.00     0.025 C 
ATOM     15  C18 ZIN A   1      30.455   2.986  31.188  0.00  0.00     0.019 C 
ATOM     16  C19 ZIN A   1      29.431   3.914  31.843  0.00  0.00     0.023 C 
ATOM     17  C20 ZIN A   1      29.726   1.671  30.883  0.00  0.00     0.144 C 
ATOM     18  F21 ZIN A   1      30.645   0.753  30.364  0.00  0.00    -0.239 F 
ATOM     19  C22 ZIN A   1      29.154   1.105  32.180  0.00  0.00     0.160 C 
ATOM     20  C25 ZIN A   1      28.307  -0.152  31.925  0.00  0.00     0.047 C 
ATOM     21  C26 ZIN A   1      27.221   0.201  30.915  0.00  0.00    -0.007 C 
ATOM     22  C27 ZIN A   1      26.428   1.412  31.409  0.00  0.00     0.019 C 
ENDROOT
BRANCH   2  23
ATOM     23  O3  ZIN A   1      25.097  -0.904  31.300  0.00  0.00    -0.389 OA
ATOM     24  H31 ZIN A   1      25.278  -0.866  32.249  0.00  0.00     0.210 HD
ENDBRANCH   2  23
BRANCH  19  25
ATOM     25  O24 ZIN A   1      28.337   2.098  32.802  0.00  0.00    -0.392 OA
ATOM     26  H48 ZIN A   1      27.738   2.552  32.194  0.00  0.00     0.210 HD
ENDBRANCH  19  25
TORSDOF 2
ENDMDL
MODEL 78
REMARK CAVERDOCK RESULT:      -2.2      0.000      0.000
REMARK CAVERDOCK CONSTRAINTS:       0.0      0.0      0.0      0.0
REMARK CAVERDOCK TUNNEL: 77     -2.2      3.1     78.5
REMARK  2 active torsions:
REMARK  status: ('A' for Active; 'I' for Inactive)
REMARK    1  A    between atoms: C2_2  and  O3_3 
REMARK    2  A    between atoms: C22_20  and  O24_21 
ROOT
ATOM      1  C1  ZIN A   1      26.833  -2.257  30.929  0.00  0.00     0.046 C 
ATOM      2  C2  ZIN A   1      26.170  -0.896  30.713  0.00  0.00     0.062 C 
ATOM      3  C4  ZIN A   1      25.850  -0.688  29.212  0.00  0.00     0.038 C 
ATOM      4  C5  ZIN A   1      26.721   0.509  28.741  0.00  0.00     0.009 C 
ATOM      5  C6  ZIN A   1      27.878   0.508  29.747  0.00  0.00     0.004 C 
ATOM      6  C8  ZIN A   1      28.622   1.823  29.899  0.00  0.00     0.034 C 
ATOM      7  C10 ZIN A   1      29.318   2.177  28.581  0.00  0.00     0.013 C 
ATOM      8  C11 ZIN A   1      30.006   3.537  28.726  0.00  0.00     0.036 C 
ATOM      9  C12 ZIN A   1      30.943   3.486  29.920  0.00  0.00    -0.065 C 
ATOM     10  C13 ZIN A   1      32.187   3.931  29.749  0.00  0.00     0.053 C 
ATOM     11  C14 ZIN A   1      33.132   3.921  30.871  0.00  0.00     0.149 C 
ATOM     12  O15 ZIN A   1      34.332   3.947  30.696  0.00  0.00    -0.293 OA
ATOM     13  C16 ZIN A   1      32.529   3.875  32.262  0.00  0.00     0.084 C 
ATOM     14  C17 ZIN A   1      31.496   2.749  32.276  0.00  0.00     0.025 C 
ATOM     15  C18 ZIN A   1      30.425   2.955  31.220  0.00  0.00     0.019 C 
ATOM     16  C19 ZIN A   1      29.406   3.955  31.769  0.00  0.00     0.023 C 
ATOM     17  C20 ZIN A   1      29.674   1.635  31.001  0.00  0.00     0.144 C 
ATOM     18  F21 ZIN A   1      30.584   0.659  30.584  0.00  0.00    -0.239 F 
ATOM     19  C22 ZIN A   1      29.055   1.188  32.322  0.00  0.00     0.160 C 
ATOM     20  C25 ZIN A   1      28.185  -0.067  32.146  0.00  0.00     0.047 C 
ATOM     21  C26 ZIN A   1      27.135   0.227  31.081  0.00  0.00    -0.007 C 
ATOM     22  C27 ZIN A   1      26.357   1.490  31.453  0.00  0.00     0.019 C 
ENDROOT
BRANCH   2  23
ATOM     23  O3  ZIN A   1      24.976  -0.798  31.493  0.00  0.00    -0.389 OA
ATOM     24  H31 ZIN A   1      25.043  -0.187  32.240  0.00  0.00     0.210 HD
ENDBRANCH   2  23
BRANCH  19  25
ATOM     25  O24 ZIN A   1      28.245   2.245  32.840  0.00  0.00    -0.392 OA
ATOM     26  H48 ZIN A   1      27.532   2.522  32.247  0.00  0.00     0.210 HD
ENDBRANCH  19  25
TORSDOF 2
ENDMDL
MODEL 79
REMARK CAVERDOCK RESULT:      -2.4      0.000      0.000
REMARK CAVERDOCK CONSTRAINTS:       0.0      0.0      0.0      0.0
REMARK CAVERDOCK TUNNEL: 78     -2.4      3.2     79.5
REMARK  2 active torsions:
REMARK  status: ('A' for Active; 'I' for Inactive)
REMARK    1  A    between atoms: C2_2  and  O3_3 
REMARK    2  A    between atoms: C22_20  and  O24_21 
ROOT
ATOM      1  C1  ZIN A   1      26.765  -2.312  30.613  0.00  0.00     0.046 C 
ATOM      2  C2  ZIN A   1      26.086  -0.948  30.477  0.00  0.00     0.062 C 
ATOM      3  C4  ZIN A   1      25.751  -0.661  28.993  0.00  0.00     0.038 C 
ATOM      4  C5  ZIN A   1      26.605   0.569  28.581  0.00  0.00     0.009 C 
ATOM      5  C6  ZIN A   1      27.771   0.525  29.576  0.00  0.00     0.004 C 
ATOM      6  C8  ZIN A   1      28.503   1.837  29.792  0.00  0.00     0.034 C 
ATOM      7  C10 ZIN A   1      29.184   2.271  28.490  0.00  0.00     0.013 C 
ATOM      8  C11 ZIN A   1      29.858   3.628  28.704  0.00  0.00     0.036 C 
ATOM      9  C12 ZIN A   1      30.807   3.522  29.885  0.00  0.00    -0.065 C 
ATOM     10  C13 ZIN A   1      32.045   3.989  29.729  0.00  0.00     0.053 C 
ATOM     11  C14 ZIN A   1      33.000   3.927  30.841  0.00  0.00     0.149 C 
ATOM     12  O15 ZIN A   1      34.198   3.976  30.658  0.00  0.00    -0.293 OA
ATOM     13  C16 ZIN A   1      32.409   3.800  32.232  0.00  0.00     0.084 C 
ATOM     14  C17 ZIN A   1      31.389   2.663  32.193  0.00  0.00     0.025 C 
ATOM     15  C18 ZIN A   1      30.306   2.915  31.158  0.00  0.00     0.019 C 
ATOM     16  C19 ZIN A   1      29.281   3.873  31.770  0.00  0.00     0.023 C 
ATOM     17  C20 ZIN A   1      29.567   1.601  30.874  0.00  0.00     0.144 C 
ATOM     18  F21 ZIN A   1      30.483   0.659  30.396  0.00  0.00    -0.239 F 
ATOM     19  C22 ZIN A   1      28.964   1.076  32.174  0.00  0.00     0.160 C 
ATOM     20  C25 ZIN A   1      28.105  -0.177  31.937  0.00  0.00     0.047 C 
ATOM     21  C26 ZIN A   1      27.043   0.163  30.898  0.00  0.00    -0.007 C 
ATOM     22  C27 ZIN A   1      26.256   1.396  31.345  0.00  0.00     0.019 C 
ENDROOT
BRANCH   2  23
ATOM     23  O3  ZIN A   1      24.899  -0.905  31.271  0.00  0.00    -0.389 OA
ATOM     24  H31 ZIN A   1      25.057  -0.989  32.222  0.00  0.00     0.210 HD
ENDBRANCH   2  23
BRANCH  19  25
ATOM     25  O24 ZIN A   1      28.148   2.095  32.755  0.00  0.00    -0.392 OA
ATOM     26  H48 ZIN A   1      27.417   2.383  32.191  0.00  0.00     0.210 HD
ENDBRANCH  19  25
TORSDOF 2
ENDMDL
MODEL 80
REMARK CAVERDOCK RESULT:      -2.4      0.000      0.000
REMARK CAVERDOCK CONSTRAINTS:       0.0      0.0      0.0      0.0
REMARK CAVERDOCK TUNNEL: 79     -2.4      3.2     80.2
REMARK  2 active torsions:
REMARK  status: ('A' for Active; 'I' for Inactive)
REMARK    1  A    between atoms: C2_2  and  O3_3 
REMARK    2  A    between atoms: C22_20  and  O24_21 
ROOT
ATOM      1  C1  ZIN A   1      26.231  -1.378  33.359  0.00  0.00     0.046 C 
ATOM      2  C2  ZIN A   1      25.719  -0.294  32.410  0.00  0.00     0.062 C 
ATOM      3  C4  ZIN A   1      25.440  -0.895  31.010  0.00  0.00     0.038 C 
ATOM      4  C5  ZIN A   1      26.438  -0.212  30.034  0.00  0.00     0.009 C 
ATOM      5  C6  ZIN A   1      27.576   0.228  30.962  0.00  0.00     0.004 C 
ATOM      6  C8  ZIN A   1      28.453   1.353  30.441  0.00  0.00     0.034 C 
ATOM      7  C10 ZIN A   1      29.198   0.888  29.185  0.00  0.00     0.013 C 
ATOM      8  C11 ZIN A   1      30.024   2.052  28.632  0.00  0.00     0.036 C 
ATOM      9  C12 ZIN A   1      30.936   2.570  29.729  0.00  0.00    -0.065 C 
ATOM     10  C13 ZIN A   1      32.223   2.750  29.431  0.00  0.00     0.053 C 
ATOM     11  C14 ZIN A   1      33.148   3.263  30.447  0.00  0.00     0.149 C 
ATOM     12  O15 ZIN A   1      34.346   3.092  30.365  0.00  0.00    -0.293 OA
ATOM     13  C16 ZIN A   1      32.527   4.019  31.606  0.00  0.00     0.084 C 
ATOM     14  C17 ZIN A   1      31.382   3.165  32.148  0.00  0.00     0.025 C 
ATOM     15  C18 ZIN A   1      30.350   2.862  31.075  0.00  0.00     0.019 C 
ATOM     16  C19 ZIN A   1      29.436   4.081  30.940  0.00  0.00     0.023 C 
ATOM     17  C20 ZIN A   1      29.467   1.698  31.541  0.00  0.00     0.144 C 
ATOM     18  F21 ZIN A   1      30.274   0.578  31.767  0.00  0.00    -0.239 F 
ATOM     19  C22 ZIN A   1      28.789   2.080  32.854  0.00  0.00     0.160 C 
ATOM     20  C25 ZIN A   1      27.794   1.003  33.314  0.00  0.00     0.047 C 
ATOM     21  C26 ZIN A   1      26.793   0.767  32.188  0.00  0.00    -0.007 C 
ATOM     22  C27 ZIN A   1      26.148   2.093  31.781  0.00  0.00     0.019 C 
ENDROOT
BRANCH   2  23
ATOM     23  O3  ZIN A   1      24.533   0.305  32.938  0.00  0.00    -0.389 OA
ATOM     24  H31 ZIN A   1      23.860   0.501  32.271  0.00  0.00     0.210 HD
ENDBRANCH   2  23
BRANCH  19  25
ATOM     25  O24 ZIN A   1      28.089   3.313  32.676  0.00  0.00    -0.392 OA
ATOM     26  H48 ZIN A   1      27.263   3.373  33.176  0.00  0.00     0.210 HD
ENDBRANCH  19  25
TORSDOF 2
ENDMDL
MODEL 81
REMARK CAVERDOCK RESULT:      -2.4      0.000      0.000
REMARK CAVERDOCK CONSTRAINTS:       0.0      0.0      0.0      0.0
REMARK CAVERDOCK TUNNEL: 80     -2.4      3.2     81.4
REMARK  2 active torsions:
REMARK  status: ('A' for Active; 'I' for Inactive)
REMARK    1  A    between atoms: C2_2  and  O3_3 
REMARK    2  A    between atoms: C22_20  and  O24_21 
ROOT
ATOM      1  C1  ZIN A   1      26.426  -1.639  33.396  0.00  0.00     0.046 C 
ATOM      2  C2  ZIN A   1      25.832  -0.555  32.494  0.00  0.00     0.062 C 
ATOM      3  C4  ZIN A   1      25.523  -1.135  31.092  0.00  0.00     0.038 C 
ATOM      4  C5  ZIN A   1      26.452  -0.390  30.095  0.00  0.00     0.009 C 
ATOM      5  C6  ZIN A   1      27.608   0.077  30.988  0.00  0.00     0.004 C 
ATOM      6  C8  ZIN A   1      28.417   1.248  30.461  0.00  0.00     0.034 C 
ATOM      7  C10 ZIN A   1      29.129   0.844  29.167  0.00  0.00     0.013 C 
ATOM      8  C11 ZIN A   1      29.884   2.054  28.610  0.00  0.00     0.036 C 
ATOM      9  C12 ZIN A   1      30.818   2.583  29.683  0.00  0.00    -0.065 C 
ATOM     10  C13 ZIN A   1      32.083   2.823  29.340  0.00  0.00     0.053 C 
ATOM     11  C14 ZIN A   1      33.026   3.351  30.332  0.00  0.00     0.149 C 
ATOM     12  O15 ZIN A   1      34.226   3.232  30.198  0.00  0.00    -0.293 OA
ATOM     13  C16 ZIN A   1      32.422   4.053  31.532  0.00  0.00     0.084 C 
ATOM     14  C17 ZIN A   1      31.335   3.140  32.097  0.00  0.00     0.025 C 
ATOM     15  C18 ZIN A   1      30.275   2.819  31.058  0.00  0.00     0.019 C 
ATOM     16  C19 ZIN A   1      29.307   4.003  30.989  0.00  0.00     0.023 C 
ATOM     17  C20 ZIN A   1      29.459   1.609  31.529  0.00  0.00     0.144 C 
ATOM     18  F21 ZIN A   1      30.319   0.519  31.696  0.00  0.00    -0.239 F 
ATOM     19  C22 ZIN A   1      28.819   1.933  32.876  0.00  0.00     0.160 C 
ATOM     20  C25 ZIN A   1      27.887   0.805  33.348  0.00  0.00     0.047 C 
ATOM     21  C26 ZIN A   1      26.853   0.554  32.257  0.00  0.00    -0.007 C 
ATOM     22  C27 ZIN A   1      26.139   1.861  31.908  0.00  0.00     0.019 C 
ENDROOT
BRANCH   2  23
ATOM     23  O3  ZIN A   1      24.645  -0.019  33.083  0.00  0.00    -0.389 OA
ATOM     24  H31 ZIN A   1      23.846  -0.158  32.555  0.00  0.00     0.210 HD
ENDBRANCH   2  23
BRANCH  19  25
ATOM     25  O24 ZIN A   1      28.063   3.139  32.757  0.00  0.00    -0.392 OA
ATOM     26  H48 ZIN A   1      28.604   3.940  32.715  0.00  0.00     0.210 HD
ENDBRANCH  19  25
TORSDOF 2
ENDMDL
MODEL 82
REMARK CAVERDOCK RESULT:      -2.6      0.000      0.000
REMARK CAVERDOCK CONSTRAINTS:       0.0      0.0      0.0      0.0
REMARK CAVERDOCK TUNNEL: 81     -2.6      3.3     82.2
REMARK  2 active torsions:
REMARK  status: ('A' for Active; 'I' for Inactive)
REMARK    1  A    between atoms: C2_2  and  O3_3 
REMARK    2  A    between atoms: C22_20  and  O24_21 
ROOT
ATOM      1  C1  ZIN A   1      26.429  -1.808  33.223  0.00  0.00     0.046 C 
ATOM      2  C2  ZIN A   1      25.806  -0.656  32.433  0.00  0.00     0.062 C 
ATOM      3  C4  ZIN A   1      25.444  -1.121  31.002  0.00  0.00     0.038 C 
ATOM      4  C5  ZIN A   1      26.339  -0.299  30.034  0.00  0.00     0.009 C 
ATOM      5  C6  ZIN A   1      27.528   0.093  30.918  0.00  0.00     0.004 C 
ATOM      6  C8  ZIN A   1      28.322   1.303  30.457  0.00  0.00     0.034 C 
ATOM      7  C10 ZIN A   1      28.985   1.003  29.109  0.00  0.00     0.013 C 
ATOM      8  C11 ZIN A   1      29.723   2.253  28.624  0.00  0.00     0.036 C 
ATOM      9  C12 ZIN A   1      30.698   2.695  29.701  0.00  0.00    -0.065 C 
ATOM     10  C13 ZIN A   1      31.950   2.960  29.333  0.00  0.00     0.053 C 
ATOM     11  C14 ZIN A   1      32.931   3.406  30.328  0.00  0.00     0.149 C 
ATOM     12  O15 ZIN A   1      34.125   3.297  30.142  0.00  0.00    -0.293 OA
ATOM     13  C16 ZIN A   1      32.374   4.011  31.602  0.00  0.00     0.084 C 
ATOM     14  C17 ZIN A   1      31.304   3.056  32.131  0.00  0.00     0.025 C 
ATOM     15  C18 ZIN A   1      30.206   2.820  31.110  0.00  0.00     0.019 C 
ATOM     16  C19 ZIN A   1      29.241   4.006  31.171  0.00  0.00     0.023 C 
ATOM     17  C20 ZIN A   1      29.403   1.577  31.512  0.00  0.00     0.144 C 
ATOM     18  F21 ZIN A   1      30.265   0.476  31.560  0.00  0.00    -0.239 F 
ATOM     19  C22 ZIN A   1      28.814   1.792  32.903  0.00  0.00     0.160 C 
ATOM     20  C25 ZIN A   1      27.896   0.631  33.317  0.00  0.00     0.047 C 
ATOM     21  C26 ZIN A   1      26.821   0.468  32.248  0.00  0.00    -0.007 C 
ATOM     22  C27 ZIN A   1      26.100   1.799  32.031  0.00  0.00     0.019 C 
ENDROOT
BRANCH   2  23
ATOM     23  O3  ZIN A   1      24.644  -0.167  33.105  0.00  0.00    -0.389 OA
ATOM     24  H31 ZIN A   1      24.773   0.682  33.550  0.00  0.00     0.210 HD
ENDBRANCH   2  23
BRANCH  19  25
ATOM     25  O24 ZIN A   1      28.058   3.005  32.908  0.00  0.00    -0.392 OA
ATOM     26  H48 ZIN A   1      27.570   3.162  33.728  0.00  0.00     0.210 HD
ENDBRANCH  19  25
TORSDOF 2
ENDMDL
MODEL 83
REMARK CAVERDOCK RESULT:      -2.6      0.000      0.000
REMARK CAVERDOCK CONSTRAINTS:       0.0      0.0      0.0      0.0
REMARK CAVERDOCK TUNNEL: 82     -2.6      3.3     83.5
REMARK  2 active torsions:
REMARK  status: ('A' for Active; 'I' for Inactive)
REMARK    1  A    between atoms: C2_2  and  O3_3 
REMARK    2  A    between atoms: C22_20  and  O24_21 
ROOT
ATOM      1  C1  ZIN A   1      26.596  -2.253  32.656  0.00  0.00     0.046 C 
ATOM      2  C2  ZIN A   1      25.903  -1.002  32.115  0.00  0.00     0.062 C 
ATOM      3  C4  ZIN A   1      25.476  -1.219  30.642  0.00  0.00     0.038 C 
ATOM      4  C5  ZIN A   1      26.296  -0.208  29.795  0.00  0.00     0.009 C 
ATOM      5  C6  ZIN A   1      27.520   0.064  30.677  0.00  0.00     0.004 C 
ATOM      6  C8  ZIN A   1      28.256   1.364  30.402  0.00  0.00     0.034 C 
ATOM      7  C10 ZIN A   1      28.854   1.331  28.992  0.00  0.00     0.013 C 
ATOM      8  C11 ZIN A   1      29.532   2.672  28.703  0.00  0.00     0.036 C 
ATOM      9  C12 ZIN A   1      30.550   2.950  29.793  0.00  0.00    -0.065 C 
ATOM     10  C13 ZIN A   1      31.774   3.321  29.418  0.00  0.00     0.053 C 
ATOM     11  C14 ZIN A   1      32.795   3.618  30.428  0.00  0.00     0.149 C 
ATOM     12  O15 ZIN A   1      33.979   3.586  30.168  0.00  0.00    -0.293 OA
ATOM     13  C16 ZIN A   1      32.291   3.968  31.815  0.00  0.00     0.084 C 
ATOM     14  C17 ZIN A   1      31.277   2.897  32.217  0.00  0.00     0.025 C 
ATOM     15  C18 ZIN A   1      30.132   2.807  31.223  0.00  0.00     0.019 C 
ATOM     16  C19 ZIN A   1      29.141   3.928  31.542  0.00  0.00     0.023 C 
ATOM     17  C20 ZIN A   1      29.385   1.485  31.435  0.00  0.00     0.144 C 
ATOM     18  F21 ZIN A   1      30.276   0.424  31.244  0.00  0.00    -0.239 F 
ATOM     19  C22 ZIN A   1      28.865   1.429  32.869  0.00  0.00     0.160 C 
ATOM     20  C25 ZIN A   1      28.002   0.181  33.113  0.00  0.00     0.047 C 
ATOM     21  C26 ZIN A   1      26.876   0.172  32.085  0.00  0.00    -0.007 C 
ATOM     22  C27 ZIN A   1      26.110   1.495  32.144  0.00  0.00     0.019 C 
ENDROOT
BRANCH   2  23
ATOM     23  O3  ZIN A   1      24.765  -0.681  32.919  0.00  0.00    -0.389 OA
ATOM     24  H31 ZIN A   1      24.126  -0.101  32.483  0.00  0.00     0.210 HD
ENDBRANCH   2  23
BRANCH  19  25
ATOM     25  O24 ZIN A   1      28.080   2.594  33.127  0.00  0.00    -0.392 OA
ATOM     26  H48 ZIN A   1      28.562   3.303  33.576  0.00  0.00     0.210 HD
ENDBRANCH  19  25
TORSDOF 2
ENDMDL
MODEL 84
REMARK CAVERDOCK RESULT:      -2.8      0.000      0.000
REMARK CAVERDOCK CONSTRAINTS:       0.0      0.0      0.0      0.0
REMARK CAVERDOCK TUNNEL: 83     -2.8      3.3     84.1
REMARK  2 active torsions:
REMARK  status: ('A' for Active; 'I' for Inactive)
REMARK    1  A    between atoms: C2_2  and  O3_3 
REMARK    2  A    between atoms: C22_20  and  O24_21 
ROOT
ATOM      1  C1  ZIN A   1      26.493  -2.220  32.737  0.00  0.00     0.046 C 
ATOM      2  C2  ZIN A   1      25.833  -0.974  32.143  0.00  0.00     0.062 C 
ATOM      3  C4  ZIN A   1      25.440  -1.229  30.667  0.00  0.00     0.038 C 
ATOM      4  C5  ZIN A   1      26.297  -0.255  29.812  0.00  0.00     0.009 C 
ATOM      5  C6  ZIN A   1      27.503   0.023  30.716  0.00  0.00     0.004 C 
ATOM      6  C8  ZIN A   1      28.266   1.302  30.422  0.00  0.00     0.034 C 
ATOM      7  C10 ZIN A   1      28.899   1.219  29.029  0.00  0.00     0.013 C 
ATOM      8  C11 ZIN A   1      29.606   2.540  28.718  0.00  0.00     0.036 C 
ATOM      9  C12 ZIN A   1      30.601   2.834  29.826  0.00  0.00    -0.065 C 
ATOM     10  C13 ZIN A   1      31.840   3.175  29.471  0.00  0.00     0.053 C 
ATOM     11  C14 ZIN A   1      32.840   3.486  30.498  0.00  0.00     0.149 C 
ATOM     12  O15 ZIN A   1      34.029   3.428  30.270  0.00  0.00    -0.293 OA
ATOM     13  C16 ZIN A   1      32.307   3.884  31.861  0.00  0.00     0.084 C 
ATOM     14  C17 ZIN A   1      31.266   2.842  32.268  0.00  0.00     0.025 C 
ATOM     15  C18 ZIN A   1      30.145   2.740  31.249  0.00  0.00     0.019 C 
ATOM     16  C19 ZIN A   1      29.164   3.885  31.509  0.00  0.00     0.023 C 
ATOM     17  C20 ZIN A   1      29.371   1.436  31.480  0.00  0.00     0.144 C 
ATOM     18  F21 ZIN A   1      30.250   0.357  31.342  0.00  0.00    -0.239 F 
ATOM     19  C22 ZIN A   1      28.815   1.431  32.901  0.00  0.00     0.160 C 
ATOM     20  C25 ZIN A   1      27.926   0.204  33.159  0.00  0.00     0.047 C 
ATOM     21  C26 ZIN A   1      26.826   0.183  32.103  0.00  0.00    -0.007 C 
ATOM     22  C27 ZIN A   1      26.080   1.518  32.104  0.00  0.00     0.019 C 
ENDROOT
BRANCH   2  23
ATOM     23  O3  ZIN A   1      24.681  -0.613  32.908  0.00  0.00    -0.389 OA
ATOM     24  H31 ZIN A   1      24.500  -1.205  33.651  0.00  0.00     0.210 HD
ENDBRANCH   2  23
BRANCH  19  25
ATOM     25  O24 ZIN A   1      28.042   2.616  33.104  0.00  0.00    -0.392 OA
ATOM     26  H48 ZIN A   1      28.483   3.427  32.816  0.00  0.00     0.210 HD
ENDBRANCH  19  25
TORSDOF 2
ENDMDL
MODEL 85
REMARK CAVERDOCK RESULT:      -2.9      0.000      0.000
REMARK CAVERDOCK CONSTRAINTS:       0.0      0.0      0.0      0.0
REMARK CAVERDOCK TUNNEL: 84     -2.9      3.3     85.4
REMARK  2 active torsions:
REMARK  status: ('A' for Active; 'I' for Inactive)
REMARK    1  A    between atoms: C2_2  and  O3_3 
REMARK    2  A    between atoms: C22_20  and  O24_21 
ROOT
ATOM      1  C1  ZIN A   1      26.486  -2.105  33.207  0.00  0.00     0.046 C 
ATOM      2  C2  ZIN A   1      25.800  -0.955  32.468  0.00  0.00     0.062 C 
ATOM      3  C4  ZIN A   1      25.421  -1.391  31.032  0.00  0.00     0.038 C 
ATOM      4  C5  ZIN A   1      26.259  -0.506  30.069  0.00  0.00     0.009 C 
ATOM      5  C6  ZIN A   1      27.454  -0.094  30.937  0.00  0.00     0.004 C 
ATOM      6  C8  ZIN A   1      28.188   1.159  30.495  0.00  0.00     0.034 C 
ATOM      7  C10 ZIN A   1      28.829   0.926  29.123  0.00  0.00     0.013 C 
ATOM      8  C11 ZIN A   1      29.507   2.218  28.659  0.00  0.00     0.036 C 
ATOM      9  C12 ZIN A   1      30.490   2.665  29.726  0.00  0.00    -0.065 C 
ATOM     10  C13 ZIN A   1      31.722   2.990  29.337  0.00  0.00     0.053 C 
ATOM     11  C14 ZIN A   1      32.709   3.444  30.322  0.00  0.00     0.149 C 
ATOM     12  O15 ZIN A   1      33.901   3.388  30.104  0.00  0.00    -0.293 OA
ATOM     13  C16 ZIN A   1      32.160   3.988  31.627  0.00  0.00     0.084 C 
ATOM     14  C17 ZIN A   1      31.142   2.977  32.152  0.00  0.00     0.025 C 
ATOM     15  C18 ZIN A   1      30.028   2.729  31.149  0.00  0.00     0.019 C 
ATOM     16  C19 ZIN A   1      29.020   3.873  31.270  0.00  0.00     0.023 C 
ATOM     17  C20 ZIN A   1      29.284   1.444  31.532  0.00  0.00     0.144 C 
ATOM     18  F21 ZIN A   1      30.188   0.376  31.525  0.00  0.00    -0.239 F 
ATOM     19  C22 ZIN A   1      28.721   1.594  32.943  0.00  0.00     0.160 C 
ATOM     20  C25 ZIN A   1      27.860   0.385  33.342  0.00  0.00     0.047 C 
ATOM     21  C26 ZIN A   1      26.766   0.213  32.294  0.00  0.00    -0.007 C 
ATOM     22  C27 ZIN A   1      25.989   1.521  32.135  0.00  0.00     0.019 C 
ENDROOT
BRANCH   2  23
ATOM     23  O3  ZIN A   1      24.636  -0.533  33.182  0.00  0.00    -0.389 OA
ATOM     24  H31 ZIN A   1      24.389   0.389  33.023  0.00  0.00     0.210 HD
ENDBRANCH   2  23
BRANCH  19  25
ATOM     25  O24 ZIN A   1      27.920   2.775  33.002  0.00  0.00    -0.392 OA
ATOM     26  H48 ZIN A   1      27.876   3.177  33.881  0.00  0.00     0.210 HD
ENDBRANCH  19  25
TORSDOF 2
ENDMDL
MODEL 86
REMARK CAVERDOCK RESULT:      -3.1      0.000      0.000
REMARK CAVERDOCK CONSTRAINTS:       0.0      0.0      0.0      0.0
REMARK CAVERDOCK TUNNEL: 85     -3.1      3.4    86.11
REMARK  2 active torsions:
REMARK  status: ('A' for Active; 'I' for Inactive)
REMARK    1  A    between atoms: C2_2  and  O3_3 
REMARK    2  A    between atoms: C22_20  and  O24_21 
ROOT
ATOM      1  C1  ZIN A   1      26.556  -2.198  33.315  0.00  0.00     0.046 C 
ATOM      2  C2  ZIN A   1      25.834  -1.066  32.584  0.00  0.00     0.062 C 
ATOM      3  C4  ZIN A   1      25.430  -1.519  31.159  0.00  0.00     0.038 C 
ATOM      4  C5  ZIN A   1      26.231  -0.627  30.172  0.00  0.00     0.009 C 
ATOM      5  C6  ZIN A   1      27.438  -0.187  31.010  0.00  0.00     0.004 C 
ATOM      6  C8  ZIN A   1      28.140   1.076  30.543  0.00  0.00     0.034 C 
ATOM      7  C10 ZIN A   1      28.754   0.844  29.159  0.00  0.00     0.013 C 
ATOM      8  C11 ZIN A   1      29.398   2.144  28.671  0.00  0.00     0.036 C 
ATOM      9  C12 ZIN A   1      30.396   2.616  29.712  0.00  0.00    -0.065 C 
ATOM     10  C13 ZIN A   1      31.613   2.960  29.293  0.00  0.00     0.053 C 
ATOM     11  C14 ZIN A   1      32.614   3.439  30.252  0.00  0.00     0.149 C 
ATOM     12  O15 ZIN A   1      33.802   3.402  30.009  0.00  0.00    -0.293 OA
ATOM     13  C16 ZIN A   1      32.085   3.983  31.565  0.00  0.00     0.084 C 
ATOM     14  C17 ZIN A   1      31.097   2.957  32.120  0.00  0.00     0.025 C 
ATOM     15  C18 ZIN A   1      29.966   2.682  31.145  0.00  0.00     0.019 C 
ATOM     16  C19 ZIN A   1      28.940   3.810  31.280  0.00  0.00     0.023 C 
ATOM     17  C20 ZIN A   1      29.253   1.387  31.553  0.00  0.00     0.144 C 
ATOM     18  F21 ZIN A   1      30.176   0.336  31.534  0.00  0.00    -0.239 F 
ATOM     19  C22 ZIN A   1      28.719   1.538  32.975  0.00  0.00     0.160 C 
ATOM     20  C25 ZIN A   1      27.888   0.317  33.402  0.00  0.00     0.047 C 
ATOM     21  C26 ZIN A   1      26.775   0.118  32.380  0.00  0.00    -0.007 C 
ATOM     22  C27 ZIN A   1      25.972   1.411  32.229  0.00  0.00     0.019 C 
ENDROOT
BRANCH   2  23
ATOM     23  O3  ZIN A   1      24.679  -0.659  33.321  0.00  0.00    -0.389 OA
ATOM     24  H31 ZIN A   1      24.378   0.238  33.118  0.00  0.00     0.210 HD
ENDBRANCH   2  23
BRANCH  19  25
ATOM     25  O24 ZIN A   1      27.899   2.705  33.044  0.00  0.00    -0.392 OA
ATOM     26  H48 ZIN A   1      26.980   2.557  32.780  0.00  0.00     0.210 HD
ENDBRANCH  19  25
TORSDOF 2
ENDMDL
MODEL 87
REMARK CAVERDOCK RESULT:      -3.3      0.000      0.000
REMARK CAVERDOCK CONSTRAINTS:       0.1      0.0      0.0      0.0
REMARK CAVERDOCK TUNNEL: 86     -3.3      3.4     87.5
REMARK  2 active torsions:
REMARK  status: ('A' for Active; 'I' for Inactive)
REMARK    1  A    between atoms: C2_2  and  O3_3 
REMARK    2  A    between atoms: C22_20  and  O24_21 
ROOT
ATOM      1  C1  ZIN A   1      26.696  -2.492  33.033  0.00  0.00     0.046 C 
ATOM      2  C2  ZIN A   1      25.913  -1.316  32.447  0.00  0.00     0.062 C 
ATOM      3  C4  ZIN A   1      25.452  -1.644  31.005  0.00  0.00     0.038 C 
ATOM      4  C5  ZIN A   1      26.183  -0.639  30.073  0.00  0.00     0.009 C 
ATOM      5  C6  ZIN A   1      27.418  -0.247  30.893  0.00  0.00     0.004 C 
ATOM      6  C8  ZIN A   1      28.066   1.073  30.518  0.00  0.00     0.034 C 
ATOM      7  C10 ZIN A   1      28.619   0.991  29.091  0.00  0.00     0.013 C 
ATOM      8  C11 ZIN A   1      29.208   2.348  28.702  0.00  0.00     0.036 C 
ATOM      9  C12 ZIN A   1      30.243   2.748  29.737  0.00  0.00    -0.065 C 
ATOM     10  C13 ZIN A   1      31.430   3.165  29.298  0.00  0.00     0.053 C 
ATOM     11  C14 ZIN A   1      32.464   3.578  30.252  0.00  0.00     0.149 C 
ATOM     12  O15 ZIN A   1      33.639   3.598  29.952  0.00  0.00    -0.293 OA
ATOM     13  C16 ZIN A   1      31.986   3.980  31.634  0.00  0.00     0.084 C 
ATOM     14  C17 ZIN A   1      31.050   2.880  32.132  0.00  0.00     0.025 C 
ATOM     15  C18 ZIN A   1      29.880   2.666  31.187  0.00  0.00     0.019 C 
ATOM     16  C19 ZIN A   1      28.836   3.747  31.476  0.00  0.00     0.023 C 
ATOM     17  C20 ZIN A   1      29.219   1.319  31.501  0.00  0.00     0.144 C 
ATOM     18  F21 ZIN A   1      30.165   0.300  31.339  0.00  0.00    -0.239 F 
ATOM     19  C22 ZIN A   1      28.751   1.319  32.954  0.00  0.00     0.160 C 
ATOM     20  C25 ZIN A   1      27.971   0.041  33.299  0.00  0.00     0.047 C 
ATOM     21  C26 ZIN A   1      26.814  -0.092  32.315  0.00  0.00    -0.007 C 
ATOM     22  C27 ZIN A   1      25.974   1.186  32.325  0.00  0.00     0.019 C 
ENDROOT
BRANCH   2  23
ATOM     23  O3  ZIN A   1      24.785  -1.013  33.271  0.00  0.00    -0.389 OA
ATOM     24  H31 ZIN A   1      24.422  -0.127  33.132  0.00  0.00     0.210 HD
ENDBRANCH   2  23
BRANCH  19  25
ATOM     25  O24 ZIN A   1      27.907   2.451  33.172  0.00  0.00    -0.392 OA
ATOM     26  H48 ZIN A   1      26.964   2.265  33.068  0.00  0.00     0.210 HD
ENDBRANCH  19  25
TORSDOF 2
ENDMDL
MODEL 88
REMARK CAVERDOCK RESULT:      -3.9      0.000      0.000
REMARK CAVERDOCK CONSTRAINTS:       0.1      0.0      0.0      0.0
REMARK CAVERDOCK TUNNEL: 87     -3.9      3.4     88.8
REMARK  2 active torsions:
REMARK  status: ('A' for Active; 'I' for Inactive)
REMARK    1  A    between atoms: C2_2  and  O3_3 
REMARK    2  A    between atoms: C22_20  and  O24_21 
ROOT
ATOM      1  C1  ZIN A   1      24.643   0.143  33.511  0.00  0.00     0.046 C 
ATOM      2  C2  ZIN A   1      26.051  -0.452  33.556  0.00  0.00     0.062 C 
ATOM      3  C4  ZIN A   1      26.878   0.210  34.685  0.00  0.00     0.038 C 
ATOM      4  C5  ZIN A   1      28.041   0.969  33.989  0.00  0.00     0.009 C 
ATOM      5  C6  ZIN A   1      27.492   1.219  32.580  0.00  0.00     0.004 C 
ATOM      6  C8  ZIN A   1      28.531   1.472  31.502  0.00  0.00     0.034 C 
ATOM      7  C10 ZIN A   1      29.287   2.769  31.807  0.00  0.00     0.013 C 
ATOM      8  C11 ZIN A   1      30.377   2.974  30.753  0.00  0.00     0.036 C 
ATOM      9  C12 ZIN A   1      29.736   2.948  29.376  0.00  0.00    -0.065 C 
ATOM     10  C13 ZIN A   1      30.048   3.928  28.529  0.00  0.00     0.053 C 
ATOM     11  C14 ZIN A   1      29.472   3.946  27.180  0.00  0.00     0.149 C 
ATOM     12  O15 ZIN A   1      29.412   4.964  26.525  0.00  0.00    -0.293 OA
ATOM     13  C16 ZIN A   1      28.956   2.622  26.649  0.00  0.00     0.084 C 
ATOM     14  C17 ZIN A   1      28.059   2.015  27.727  0.00  0.00     0.025 C 
ATOM     15  C18 ZIN A   1      28.803   1.827  29.037  0.00  0.00     0.019 C 
ATOM     16  C19 ZIN A   1      29.625   0.541  28.934  0.00  0.00     0.023 C 
ATOM     17  C20 ZIN A   1      27.788   1.613  30.167  0.00  0.00     0.144 C 
ATOM     18  F21 ZIN A   1      26.949   2.730  30.242  0.00  0.00    -0.239 F 
ATOM     19  C22 ZIN A   1      26.936   0.388  29.846  0.00  0.00     0.160 C 
ATOM     20  C25 ZIN A   1      25.977   0.045  30.997  0.00  0.00     0.047 C 
ATOM     21  C26 ZIN A   1      26.802  -0.135  32.266  0.00  0.00    -0.007 C 
ATOM     22  C27 ZIN A   1      27.901  -1.171  32.027  0.00  0.00     0.019 C 
ENDROOT
BRANCH   2  23
ATOM     23  O3  ZIN A   1      25.983  -1.866  33.755  0.00  0.00    -0.389 OA
ATOM     24  H31 ZIN A   1      26.700  -2.358  33.331  0.00  0.00     0.210 HD
ENDBRANCH   2  23
BRANCH  19  25
ATOM     25  O24 ZIN A   1      27.795  -0.729  29.609  0.00  0.00    -0.392 OA
ATOM     26  H48 ZIN A   1      28.387  -0.617  28.852  0.00  0.00     0.210 HD
ENDBRANCH  19  25
TORSDOF 2
ENDMDL
MODEL 89
REMARK CAVERDOCK RESULT:      -3.8      0.000      0.000
REMARK CAVERDOCK CONSTRAINTS:       0.0      0.0      0.0      0.0
REMARK CAVERDOCK TUNNEL: 88     -3.8      3.4     89.1
REMARK  2 active torsions:
REMARK  status: ('A' for Active; 'I' for Inactive)
REMARK    1  A    between atoms: C2_2  and  O3_3 
REMARK    2  A    between atoms: C22_20  and  O24_21 
ROOT
ATOM      1  C1  ZIN A   1      29.330  -3.932  31.580  0.00  0.00     0.046 C 
ATOM      2  C2  ZIN A   1      28.047  -3.502  30.868  0.00  0.00     0.062 C 
ATOM      3  C4  ZIN A   1      28.092  -3.925  29.379  0.00  0.00     0.038 C 
ATOM      4  C5  ZIN A   1      28.092  -2.611  28.550  0.00  0.00     0.009 C 
ATOM      5  C6  ZIN A   1      28.657  -1.584  29.538  0.00  0.00     0.004 C 
ATOM      6  C8  ZIN A   1      28.321  -0.133  29.243  0.00  0.00     0.034 C 
ATOM      7  C10 ZIN A   1      28.959   0.286  27.915  0.00  0.00     0.013 C 
ATOM      8  C11 ZIN A   1      28.556   1.728  27.597  0.00  0.00     0.036 C 
ATOM      9  C12 ZIN A   1      28.942   2.614  28.768  0.00  0.00    -0.065 C 
ATOM     10  C13 ZIN A   1      29.607   3.737  28.502  0.00  0.00     0.053 C 
ATOM     11  C14 ZIN A   1      29.992   4.639  29.592  0.00  0.00     0.149 C 
ATOM     12  O15 ZIN A   1      30.892   5.443  29.468  0.00  0.00    -0.293 OA
ATOM     13  C16 ZIN A   1      29.206   4.514  30.882  0.00  0.00     0.084 C 
ATOM     14  C17 ZIN A   1      29.169   3.032  31.253  0.00  0.00     0.025 C 
ATOM     15  C18 ZIN A   1      28.550   2.192  30.150  0.00  0.00     0.019 C 
ATOM     16  C19 ZIN A   1      27.028   2.305  30.266  0.00  0.00     0.023 C 
ATOM     17  C20 ZIN A   1      28.901   0.718  30.382  0.00  0.00     0.144 C 
ATOM     18  F21 ZIN A   1      30.293   0.576  30.376  0.00  0.00    -0.239 F 
ATOM     19  C22 ZIN A   1      28.377   0.289  31.750  0.00  0.00     0.160 C 
ATOM     20  C25 ZIN A   1      28.590  -1.213  31.995  0.00  0.00     0.047 C 
ATOM     21  C26 ZIN A   1      27.934  -1.980  30.853  0.00  0.00    -0.007 C 
ATOM     22  C27 ZIN A   1      26.469  -1.562  30.721  0.00  0.00     0.019 C 
ENDROOT
BRANCH   2  23
ATOM     23  O3  ZIN A   1      26.908  -4.076  31.513  0.00  0.00    -0.389 OA
ATOM     24  H31 ZIN A   1      27.098  -4.455  32.383  0.00  0.00     0.210 HD
ENDBRANCH   2  23
BRANCH  19  25
ATOM     25  O24 ZIN A   1      26.980   0.577  31.825  0.00  0.00    -0.392 OA
ATOM     26  H48 ZIN A   1      26.434  -0.181  32.073  0.00  0.00     0.210 HD
ENDBRANCH  19  25
TORSDOF 2
ENDMDL
MODEL 90
REMARK CAVERDOCK RESULT:      -4.7      0.000      0.000
REMARK CAVERDOCK CONSTRAINTS:       0.1      0.0      0.0      0.0
REMARK CAVERDOCK TUNNEL: 89     -4.7      3.3     90.5
REMARK  2 active torsions:
REMARK  status: ('A' for Active; 'I' for Inactive)
REMARK    1  A    between atoms: C2_2  and  O3_3 
REMARK    2  A    between atoms: C22_20  and  O24_21 
ROOT
ATOM      1  C1  ZIN A   1      29.121  -4.047  31.753  0.00  0.00     0.046 C 
ATOM      2  C2  ZIN A   1      27.886  -3.590  30.975  0.00  0.00     0.062 C 
ATOM      3  C4  ZIN A   1      27.988  -4.036  29.496  0.00  0.00     0.038 C 
ATOM      4  C5  ZIN A   1      28.067  -2.734  28.651  0.00  0.00     0.009 C 
ATOM      5  C6  ZIN A   1      28.614  -1.710  29.651  0.00  0.00     0.004 C 
ATOM      6  C8  ZIN A   1      28.336  -0.254  29.322  0.00  0.00     0.034 C 
ATOM      7  C10 ZIN A   1      29.049   0.128  28.020  0.00  0.00     0.013 C 
ATOM      8  C11 ZIN A   1      28.704   1.575  27.665  0.00  0.00     0.036 C 
ATOM      9  C12 ZIN A   1      29.060   2.466  28.841  0.00  0.00    -0.065 C 
ATOM     10  C13 ZIN A   1      29.770   3.566  28.593  0.00  0.00     0.053 C 
ATOM     11  C14 ZIN A   1      30.131   4.472  29.689  0.00  0.00     0.149 C 
ATOM     12  O15 ZIN A   1      31.058   5.248  29.597  0.00  0.00    -0.293 OA
ATOM     13  C16 ZIN A   1      29.281   4.388  30.942  0.00  0.00     0.084 C 
ATOM     14  C17 ZIN A   1      29.182   2.913  31.329  0.00  0.00     0.025 C 
ATOM     15  C18 ZIN A   1      28.591   2.076  30.209  0.00  0.00     0.019 C 
ATOM     16  C19 ZIN A   1      27.070   2.235  30.251  0.00  0.00     0.023 C 
ATOM     17  C20 ZIN A   1      28.887   0.595  30.476  0.00  0.00     0.144 C 
ATOM     18  F21 ZIN A   1      30.273   0.413  30.538  0.00  0.00    -0.239 F 
ATOM     19  C22 ZIN A   1      28.287   0.201  31.823  0.00  0.00     0.160 C 
ATOM     20  C25 ZIN A   1      28.444  -1.303  32.097  0.00  0.00     0.047 C 
ATOM     21  C26 ZIN A   1      27.819  -2.067  30.935  0.00  0.00    -0.007 C 
ATOM     22  C27 ZIN A   1      26.375  -1.607  30.728  0.00  0.00     0.019 C 
ENDROOT
BRANCH   2  23
ATOM     23  O3  ZIN A   1      26.702  -4.122  31.573  0.00  0.00    -0.389 OA
ATOM     24  H31 ZIN A   1      26.618  -5.083  31.494  0.00  0.00     0.210 HD
ENDBRANCH   2  23
BRANCH  19  25
ATOM     25  O24 ZIN A   1      26.897   0.532  31.828  0.00  0.00    -0.392 OA
ATOM     26  H48 ZIN A   1      26.611   1.047  31.061  0.00  0.00     0.210 HD
ENDBRANCH  19  25
TORSDOF 2
ENDMDL
MODEL 91
REMARK CAVERDOCK RESULT:      -5.2      0.000      0.000
REMARK CAVERDOCK CONSTRAINTS:       0.0      0.0      0.0      0.0
REMARK CAVERDOCK TUNNEL: 90     -5.2      3.3     91.4
REMARK  2 active torsions:
REMARK  status: ('A' for Active; 'I' for Inactive)
REMARK    1  A    between atoms: C2_2  and  O3_3 
REMARK    2  A    between atoms: C22_20  and  O24_21 
ROOT
ATOM      1  C1  ZIN A   1      24.963  -0.775  33.553  0.00  0.00     0.046 C 
ATOM      2  C2  ZIN A   1      26.456  -1.092  33.649  0.00  0.00     0.062 C 
ATOM      3  C4  ZIN A   1      27.118  -0.225  34.748  0.00  0.00     0.038 C 
ATOM      4  C5  ZIN A   1      28.135   0.699  34.023  0.00  0.00     0.009 C 
ATOM      5  C6  ZIN A   1      27.581   0.763  32.595  0.00  0.00     0.004 C 
ATOM      6  C8  ZIN A   1      28.579   1.147  31.517  0.00  0.00     0.034 C 
ATOM      7  C10 ZIN A   1      29.073   2.577  31.755  0.00  0.00     0.013 C 
ATOM      8  C11 ZIN A   1      30.128   2.925  30.703  0.00  0.00     0.036 C 
ATOM      9  C12 ZIN A   1      29.536   2.704  29.323  0.00  0.00    -0.065 C 
ATOM     10  C13 ZIN A   1      29.679   3.676  28.424  0.00  0.00     0.053 C 
ATOM     11  C14 ZIN A   1      29.141   3.511  27.069  0.00  0.00     0.149 C 
ATOM     12  O15 ZIN A   1      28.906   4.462  26.355  0.00  0.00    -0.293 OA
ATOM     13  C16 ZIN A   1      28.893   2.087  26.610  0.00  0.00     0.084 C 
ATOM     14  C17 ZIN A   1      28.101   1.383  27.711  0.00  0.00     0.025 C 
ATOM     15  C18 ZIN A   1      28.837   1.410  29.039  0.00  0.00     0.019 C 
ATOM     16  C19 ZIN A   1      29.886   0.298  29.021  0.00  0.00     0.023 C 
ATOM     17  C20 ZIN A   1      27.854   1.072  30.166  0.00  0.00     0.144 C 
ATOM     18  F21 ZIN A   1      26.820   2.014  30.166  0.00  0.00    -0.239 F 
ATOM     19  C22 ZIN A   1      27.253  -0.307  29.907  0.00  0.00     0.160 C 
ATOM     20  C25 ZIN A   1      26.349  -0.760  31.065  0.00  0.00     0.047 C 
ATOM     21  C26 ZIN A   1      27.163  -0.712  32.353  0.00  0.00    -0.007 C 
ATOM     22  C27 ZIN A   1      28.442  -1.534  32.188  0.00  0.00     0.019 C 
ENDROOT
BRANCH   2  23
ATOM     23  O3  ZIN A   1      26.649  -2.480  33.930  0.00  0.00    -0.389 OA
ATOM     24  H31 ZIN A   1      27.549  -2.795  33.762  0.00  0.00     0.210 HD
ENDBRANCH   2  23
BRANCH  19  25
ATOM     25  O24 ZIN A   1      28.311  -1.254  29.747  0.00  0.00    -0.392 OA
ATOM     26  H48 ZIN A   1      28.431  -1.843  30.505  0.00  0.00     0.210 HD
ENDBRANCH  19  25
TORSDOF 2
ENDMDL
MODEL 92
REMARK CAVERDOCK RESULT:      -6.0      0.000      0.000
REMARK CAVERDOCK CONSTRAINTS:       0.0      0.0      0.0      0.0
REMARK CAVERDOCK TUNNEL: 91     -6.0      3.3     92.6
REMARK  2 active torsions:
REMARK  status: ('A' for Active; 'I' for Inactive)
REMARK    1  A    between atoms: C2_2  and  O3_3 
REMARK    2  A    between atoms: C22_20  and  O24_21 
ROOT
ATOM      1  C1  ZIN A   1      31.743   3.983  30.709  0.00  0.00     0.046 C 
ATOM      2  C2  ZIN A   1      30.442   4.167  29.925  0.00  0.00     0.062 C 
ATOM      3  C4  ZIN A   1      29.391   4.898  30.796  0.00  0.00     0.038 C 
ATOM      4  C5  ZIN A   1      28.228   3.892  31.015  0.00  0.00     0.009 C 
ATOM      5  C6  ZIN A   1      28.910   2.533  30.821  0.00  0.00     0.004 C 
ATOM      6  C8  ZIN A   1      27.992   1.379  30.461  0.00  0.00     0.034 C 
ATOM      7  C10 ZIN A   1      27.022   1.110  31.616  0.00  0.00     0.013 C 
ATOM      8  C11 ZIN A   1      26.057  -0.007  31.212  0.00  0.00     0.036 C 
ATOM      9  C12 ZIN A   1      26.865  -1.223  30.795  0.00  0.00    -0.065 C 
ATOM     10  C13 ZIN A   1      26.524  -2.402  31.315  0.00  0.00     0.053 C 
ATOM     11  C14 ZIN A   1      27.259  -3.613  30.937  0.00  0.00     0.149 C 
ATOM     12  O15 ZIN A   1      27.253  -4.607  31.632  0.00  0.00    -0.293 OA
ATOM     13  C16 ZIN A   1      28.026  -3.557  29.630  0.00  0.00     0.084 C 
ATOM     14  C17 ZIN A   1      28.857  -2.275  29.642  0.00  0.00     0.025 C 
ATOM     15  C18 ZIN A   1      27.987  -1.043  29.820  0.00  0.00     0.019 C 
ATOM     16  C19 ZIN A   1      27.381  -0.691  28.460  0.00  0.00     0.023 C 
ATOM     17  C20 ZIN A   1      28.870   0.142  30.230  0.00  0.00     0.144 C 
ATOM     18  F21 ZIN A   1      29.521  -0.170  31.428  0.00  0.00    -0.239 F 
ATOM     19  C22 ZIN A   1      29.925   0.374  29.152  0.00  0.00     0.160 C 
ATOM     20  C25 ZIN A   1      30.769   1.625  29.443  0.00  0.00     0.047 C 
ATOM     21  C26 ZIN A   1      29.825   2.811  29.598  0.00  0.00    -0.007 C 
ATOM     22  C27 ZIN A   1      28.927   2.925  28.365  0.00  0.00     0.019 C 
ENDROOT
BRANCH   2  23
ATOM     23  O3  ZIN A   1      30.689   4.902  28.725  0.00  0.00    -0.389 OA
ATOM     24  H31 ZIN A   1      30.231   5.753  28.682  0.00  0.00     0.210 HD
ENDBRANCH   2  23
BRANCH  19  25
ATOM     25  O24 ZIN A   1      29.275   0.536  27.890  0.00  0.00    -0.392 OA
ATOM     26  H48 ZIN A   1      29.778   1.061  27.253  0.00  0.00     0.210 HD
ENDBRANCH  19  25
TORSDOF 2
ENDMDL
MODEL 93
REMARK CAVERDOCK RESULT:      -6.1      0.000      0.000
REMARK CAVERDOCK CONSTRAINTS:       0.0      0.0      0.0      0.0
REMARK CAVERDOCK TUNNEL: 92     -6.1      3.3     93.4
REMARK  2 active torsions:
REMARK  status: ('A' for Active; 'I' for Inactive)
REMARK    1  A    between atoms: C2_2  and  O3_3 
REMARK    2  A    between atoms: C22_20  and  O24_21 
ROOT
ATOM      1  C1  ZIN A   1      31.648   4.044  30.643  0.00  0.00     0.046 C 
ATOM      2  C2  ZIN A   1      30.352   4.196  29.845  0.00  0.00     0.062 C 
ATOM      3  C4  ZIN A   1      29.290   4.946  30.686  0.00  0.00     0.038 C 
ATOM      4  C5  ZIN A   1      28.132   3.939  30.929  0.00  0.00     0.009 C 
ATOM      5  C6  ZIN A   1      28.825   2.579  30.781  0.00  0.00     0.004 C 
ATOM      6  C8  ZIN A   1      27.916   1.409  30.449  0.00  0.00     0.034 C 
ATOM      7  C10 ZIN A   1      26.940   1.169  31.606  0.00  0.00     0.013 C 
ATOM      8  C11 ZIN A   1      25.986   0.033  31.230  0.00  0.00     0.036 C 
ATOM      9  C12 ZIN A   1      26.804  -1.189  30.856  0.00  0.00    -0.065 C 
ATOM     10  C13 ZIN A   1      26.467  -2.354  31.410  0.00  0.00     0.053 C 
ATOM     11  C14 ZIN A   1      27.213  -3.571  31.073  0.00  0.00     0.149 C 
ATOM     12  O15 ZIN A   1      27.209  -4.543  31.798  0.00  0.00    -0.293 OA
ATOM     13  C16 ZIN A   1      27.988  -3.550  29.770  0.00  0.00     0.084 C 
ATOM     14  C17 ZIN A   1      28.811  -2.262  29.748  0.00  0.00     0.025 C 
ATOM     15  C18 ZIN A   1      27.932  -1.031  29.883  0.00  0.00     0.019 C 
ATOM     16  C19 ZIN A   1      27.333  -0.725  28.509  0.00  0.00     0.023 C 
ATOM     17  C20 ZIN A   1      28.804   0.171  30.262  0.00  0.00     0.144 C 
ATOM     18  F21 ZIN A   1      29.449  -0.099  31.474  0.00  0.00    -0.239 F 
ATOM     19  C22 ZIN A   1      29.865   0.378  29.185  0.00  0.00     0.160 C 
ATOM     20  C25 ZIN A   1      30.699   1.643  29.443  0.00  0.00     0.047 C 
ATOM     21  C26 ZIN A   1      29.745   2.827  29.556  0.00  0.00    -0.007 C 
ATOM     22  C27 ZIN A   1      28.856   2.896  28.314  0.00  0.00     0.019 C 
ENDROOT
BRANCH   2  23
ATOM     23  O3  ZIN A   1      30.603   4.895  28.624  0.00  0.00    -0.389 OA
ATOM     24  H31 ZIN A   1      30.643   5.857  28.722  0.00  0.00     0.210 HD
ENDBRANCH   2  23
BRANCH  19  25
ATOM     25  O24 ZIN A   1      29.223   0.496  27.914  0.00  0.00    -0.392 OA
ATOM     26  H48 ZIN A   1      28.455  -0.081  27.806  0.00  0.00     0.210 HD
ENDBRANCH  19  25
TORSDOF 2
ENDMDL
MODEL 94
REMARK CAVERDOCK RESULT:      -6.6      0.000      0.000
REMARK CAVERDOCK CONSTRAINTS:       0.1      0.0      0.0      0.0
REMARK CAVERDOCK TUNNEL: 93     -6.6      3.3     94.2
REMARK  2 active torsions:
REMARK  status: ('A' for Active; 'I' for Inactive)
REMARK    1  A    between atoms: C2_2  and  O3_3 
REMARK    2  A    between atoms: C22_20  and  O24_21 
ROOT
ATOM      1  C1  ZIN A   1      25.040  -1.481  33.532  0.00  0.00     0.046 C 
ATOM      2  C2  ZIN A   1      26.557  -1.617  33.679  0.00  0.00     0.062 C 
ATOM      3  C4  ZIN A   1      27.079  -0.644  34.765  0.00  0.00     0.038 C 
ATOM      4  C5  ZIN A   1      28.003   0.370  34.036  0.00  0.00     0.009 C 
ATOM      5  C6  ZIN A   1      27.488   0.325  32.593  0.00  0.00     0.004 C 
ATOM      6  C8  ZIN A   1      28.467   0.790  31.529  0.00  0.00     0.034 C 
ATOM      7  C10 ZIN A   1      28.783   2.276  31.731  0.00  0.00     0.013 C 
ATOM      8  C11 ZIN A   1      29.822   2.713  30.696  0.00  0.00     0.036 C 
ATOM      9  C12 ZIN A   1      29.301   2.381  29.310  0.00  0.00    -0.065 C 
ATOM     10  C13 ZIN A   1      29.357   3.335  28.382  0.00  0.00     0.053 C 
ATOM     11  C14 ZIN A   1      28.883   3.066  27.020  0.00  0.00     0.149 C 
ATOM     12  O15 ZIN A   1      28.561   3.961  26.267  0.00  0.00    -0.293 OA
ATOM     13  C16 ZIN A   1      28.817   1.610  26.603  0.00  0.00     0.084 C 
ATOM     14  C17 ZIN A   1      28.080   0.851  27.706  0.00  0.00     0.025 C 
ATOM     15  C18 ZIN A   1      28.767   1.006  29.051  0.00  0.00     0.019 C 
ATOM     16  C19 ZIN A   1      29.939   0.025  29.099  0.00  0.00     0.023 C 
ATOM     17  C20 ZIN A   1      27.796   0.589  30.163  0.00  0.00     0.144 C 
ATOM     18  F21 ZIN A   1      26.660   1.402  30.103  0.00  0.00    -0.239 F 
ATOM     19  C22 ZIN A   1      27.369  -0.858  29.935  0.00  0.00     0.160 C 
ATOM     20  C25 ZIN A   1      26.489  -1.378  31.083  0.00  0.00     0.047 C 
ATOM     21  C26 ZIN A   1      27.254  -1.195  32.389  0.00  0.00    -0.007 C 
ATOM     22  C27 ZIN A   1      28.624  -1.866  32.287  0.00  0.00     0.019 C 
ENDROOT
BRANCH   2  23
ATOM     23  O3  ZIN A   1      26.902  -2.963  34.012  0.00  0.00    -0.389 OA
ATOM     24  H31 ZIN A   1      27.776  -3.058  34.414  0.00  0.00     0.210 HD
ENDBRANCH   2  23
BRANCH  19  25
ATOM     25  O24 ZIN A   1      28.535  -1.679  29.835  0.00  0.00    -0.392 OA
ATOM     26  H48 ZIN A   1      28.528  -2.446  30.424  0.00  0.00     0.210 HD
ENDBRANCH  19  25
TORSDOF 2
ENDMDL
MODEL 95
REMARK CAVERDOCK RESULT:      -7.4      0.000      0.000
REMARK CAVERDOCK CONSTRAINTS:       0.0      0.0      0.0      0.0
REMARK CAVERDOCK TUNNEL: 94     -7.4      3.3     95.3
REMARK  2 active torsions:
REMARK  status: ('A' for Active; 'I' for Inactive)
REMARK    1  A    between atoms: C2_2  and  O3_3 
REMARK    2  A    between atoms: C22_20  and  O24_21 
ROOT
ATOM      1  C1  ZIN A   1      31.730   3.697  30.645  0.00  0.00     0.046 C 
ATOM      2  C2  ZIN A   1      30.427   3.919  29.874  0.00  0.00     0.062 C 
ATOM      3  C4  ZIN A   1      29.442   4.764  30.719  0.00  0.00     0.038 C 
ATOM      4  C5  ZIN A   1      28.224   3.847  31.017  0.00  0.00     0.009 C 
ATOM      5  C6  ZIN A   1      28.816   2.439  30.891  0.00  0.00     0.004 C 
ATOM      6  C8  ZIN A   1      27.819   1.327  30.615  0.00  0.00     0.034 C 
ATOM      7  C10 ZIN A   1      26.859   1.187  31.801  0.00  0.00     0.013 C 
ATOM      8  C11 ZIN A   1      25.819   0.111  31.480  0.00  0.00     0.036 C 
ATOM      9  C12 ZIN A   1      26.540  -1.175  31.120  0.00  0.00    -0.065 C 
ATOM     10  C13 ZIN A   1      26.137  -2.298  31.715  0.00  0.00     0.053 C 
ATOM     11  C14 ZIN A   1      26.787  -3.573  31.395  0.00  0.00     0.149 C 
ATOM     12  O15 ZIN A   1      26.734  -4.524  32.147  0.00  0.00    -0.293 OA
ATOM     13  C16 ZIN A   1      27.528  -3.641  30.073  0.00  0.00     0.084 C 
ATOM     14  C17 ZIN A   1      28.438  -2.416  29.996  0.00  0.00     0.025 C 
ATOM     15  C18 ZIN A   1      27.650  -1.123  30.117  0.00  0.00     0.019 C 
ATOM     16  C19 ZIN A   1      27.039  -0.811  28.750  0.00  0.00     0.023 C 
ATOM     17  C20 ZIN A   1      28.614   0.025  30.441  0.00  0.00     0.144 C 
ATOM     18  F21 ZIN A   1      29.269  -0.258  31.644  0.00  0.00    -0.239 F 
ATOM     19  C22 ZIN A   1      29.659   0.128  29.333  0.00  0.00     0.160 C 
ATOM     20  C25 ZIN A   1      30.585   1.338  29.536  0.00  0.00     0.047 C 
ATOM     21  C26 ZIN A   1      29.719   2.588  29.638  0.00  0.00    -0.007 C 
ATOM     22  C27 ZIN A   1      28.805   2.688  28.416  0.00  0.00     0.019 C 
ENDROOT
BRANCH   2  23
ATOM     23  O3  ZIN A   1      30.694   4.566  28.629  0.00  0.00    -0.389 OA
ATOM     24  H31 ZIN A   1      29.900   4.797  28.127  0.00  0.00     0.210 HD
ENDBRANCH   2  23
BRANCH  19  25
ATOM     25  O24 ZIN A   1      28.993   0.258  28.075  0.00  0.00    -0.392 OA
ATOM     26  H48 ZIN A   1      29.265  -0.396  27.417  0.00  0.00     0.210 HD
ENDBRANCH  19  25
TORSDOF 2
ENDMDL
MODEL 96
REMARK CAVERDOCK RESULT:      -7.4      0.000      0.000
REMARK CAVERDOCK CONSTRAINTS:       0.0      0.0      0.0      0.0
REMARK CAVERDOCK TUNNEL: 95     -7.4      3.3     96.2
REMARK  2 active torsions:
REMARK  status: ('A' for Active; 'I' for Inactive)
REMARK    1  A    between atoms: C2_2  and  O3_3 
REMARK    2  A    between atoms: C22_20  and  O24_21 
ROOT
ATOM      1  C1  ZIN A   1      24.998  -1.980  33.398  0.00  0.00     0.046 C 
ATOM      2  C2  ZIN A   1      26.513  -2.011  33.608  0.00  0.00     0.062 C 
ATOM      3  C4  ZIN A   1      26.923  -0.998  34.705  0.00  0.00     0.038 C 
ATOM      4  C5  ZIN A   1      27.804   0.072  34.004  0.00  0.00     0.009 C 
ATOM      5  C6  ZIN A   1      27.354  -0.017  32.542  0.00  0.00     0.004 C 
ATOM      6  C8  ZIN A   1      28.341   0.506  31.514  0.00  0.00     0.034 C 
ATOM      7  C10 ZIN A   1      28.547   2.011  31.715  0.00  0.00     0.013 C 
ATOM      8  C11 ZIN A   1      29.595   2.512  30.719  0.00  0.00     0.036 C 
ATOM      9  C12 ZIN A   1      29.156   2.135  29.315  0.00  0.00    -0.065 C 
ATOM     10  C13 ZIN A   1      29.185   3.085  28.381  0.00  0.00     0.053 C 
ATOM     11  C14 ZIN A   1      28.786   2.775  27.004  0.00  0.00     0.149 C 
ATOM     12  O15 ZIN A   1      28.435   3.641  26.231  0.00  0.00    -0.293 OA
ATOM     13  C16 ZIN A   1      28.837   1.315  26.599  0.00  0.00     0.084 C 
ATOM     14  C17 ZIN A   1      28.108   0.515  27.678  0.00  0.00     0.025 C 
ATOM     15  C18 ZIN A   1      28.727   0.726  29.048  0.00  0.00     0.019 C 
ATOM     16  C19 ZIN A   1      29.961  -0.173  29.153  0.00  0.00     0.023 C 
ATOM     17  C20 ZIN A   1      27.743   0.251  30.124  0.00  0.00     0.144 C 
ATOM     18  F21 ZIN A   1      26.557   0.984  30.010  0.00  0.00    -0.239 F 
ATOM     19  C22 ZIN A   1      27.425  -1.224  29.893  0.00  0.00     0.160 C 
ATOM     20  C25 ZIN A   1      26.536  -1.795  31.009  0.00  0.00     0.047 C 
ATOM     21  C26 ZIN A   1      27.232  -1.552  32.343  0.00  0.00    -0.007 C 
ATOM     22  C27 ZIN A   1      28.648  -2.128  32.303  0.00  0.00     0.019 C 
ENDROOT
BRANCH   2  23
ATOM     23  O3  ZIN A   1      26.935  -3.329  33.967  0.00  0.00    -0.389 OA
ATOM     24  H31 ZIN A   1      26.992  -3.941  33.220  0.00  0.00     0.210 HD
ENDBRANCH   2  23
BRANCH  19  25
ATOM     25  O24 ZIN A   1      28.646  -1.963  29.848  0.00  0.00    -0.392 OA
ATOM     26  H48 ZIN A   1      29.219  -1.733  29.103  0.00  0.00     0.210 HD
ENDBRANCH  19  25
TORSDOF 2
ENDMDL
MODEL 97
REMARK CAVERDOCK RESULT:      -7.9      0.000      0.000
REMARK CAVERDOCK CONSTRAINTS:       0.0      0.0      0.0      0.0
REMARK CAVERDOCK TUNNEL: 96     -7.9      3.3     97.1
REMARK  2 active torsions:
REMARK  status: ('A' for Active; 'I' for Inactive)
REMARK    1  A    between atoms: C2_2  and  O3_3 
REMARK    2  A    between atoms: C22_20  and  O24_21 
ROOT
ATOM      1  C1  ZIN A   1      31.743   3.500  30.643  0.00  0.00     0.046 C 
ATOM      2  C2  ZIN A   1      30.430   3.738  29.895  0.00  0.00     0.062 C 
ATOM      3  C4  ZIN A   1      29.494   4.644  30.732  0.00  0.00     0.038 C 
ATOM      4  C5  ZIN A   1      28.254   3.780  31.090  0.00  0.00     0.009 C 
ATOM      5  C6  ZIN A   1      28.796   2.349  31.000  0.00  0.00     0.004 C 
ATOM      6  C8  ZIN A   1      27.758   1.262  30.786  0.00  0.00     0.034 C 
ATOM      7  C10 ZIN A   1      26.823   1.195  31.998  0.00  0.00     0.013 C 
ATOM      8  C11 ZIN A   1      25.740   0.144  31.739  0.00  0.00     0.036 C 
ATOM      9  C12 ZIN A   1      26.410  -1.177  31.409  0.00  0.00    -0.065 C 
ATOM     10  C13 ZIN A   1      25.986  -2.265  32.051  0.00  0.00     0.053 C 
ATOM     11  C14 ZIN A   1      26.586  -3.571  31.762  0.00  0.00     0.149 C 
ATOM     12  O15 ZIN A   1      26.520  -4.493  32.548  0.00  0.00    -0.293 OA
ATOM     13  C16 ZIN A   1      27.292  -3.710  30.427  0.00  0.00     0.084 C 
ATOM     14  C17 ZIN A   1      28.239  -2.518  30.286  0.00  0.00     0.025 C 
ATOM     15  C18 ZIN A   1      27.497  -1.197  30.379  0.00  0.00     0.019 C 
ATOM     16  C19 ZIN A   1      26.864  -0.912  29.016  0.00  0.00     0.023 C 
ATOM     17  C20 ZIN A   1      28.506  -0.071  30.640  0.00  0.00     0.144 C 
ATOM     18  F21 ZIN A   1      29.180  -0.334  31.838  0.00  0.00    -0.239 F 
ATOM     19  C22 ZIN A   1      29.526  -0.042  29.506  0.00  0.00     0.160 C 
ATOM     20  C25 ZIN A   1      30.495   1.143  29.644  0.00  0.00     0.047 C 
ATOM     21  C26 ZIN A   1      29.674   2.424  29.722  0.00  0.00    -0.007 C 
ATOM     22  C27 ZIN A   1      28.734   2.512  28.519  0.00  0.00     0.019 C 
ENDROOT
BRANCH   2  23
ATOM     23  O3  ZIN A   1      30.688   4.333  28.622  0.00  0.00    -0.389 OA
ATOM     24  H31 ZIN A   1      29.967   4.888  28.293  0.00  0.00     0.210 HD
ENDBRANCH   2  23
BRANCH  19  25
ATOM     25  O24 ZIN A   1      28.835   0.067  28.260  0.00  0.00    -0.392 OA
ATOM     26  H48 ZIN A   1      28.422   0.929  28.112  0.00  0.00     0.210 HD
ENDBRANCH  19  25
TORSDOF 2
ENDMDL
MODEL 98
REMARK CAVERDOCK RESULT:      -8.2      0.000      0.000
REMARK CAVERDOCK CONSTRAINTS:       0.0      0.0      0.0      0.0
REMARK CAVERDOCK TUNNEL: 97     -8.2      3.3     98.1
REMARK  2 active torsions:
REMARK  status: ('A' for Active; 'I' for Inactive)
REMARK    1  A    between atoms: C2_2  and  O3_3 
REMARK    2  A    between atoms: C22_20  and  O24_21 
ROOT
ATOM      1  C1  ZIN A   1      31.656   3.409  30.299  0.00  0.00     0.046 C 
ATOM      2  C2  ZIN A   1      30.267   3.661  29.711  0.00  0.00     0.062 C 
ATOM      3  C4  ZIN A   1      29.447   4.581  30.649  0.00  0.00     0.038 C 
ATOM      4  C5  ZIN A   1      28.248   3.733  31.155  0.00  0.00     0.009 C 
ATOM      5  C6  ZIN A   1      28.758   2.296  31.008  0.00  0.00     0.004 C 
ATOM      6  C8  ZIN A   1      27.689   1.221  30.923  0.00  0.00     0.034 C 
ATOM      7  C10 ZIN A   1      26.903   1.169  32.238  0.00  0.00     0.013 C 
ATOM      8  C11 ZIN A   1      25.786   0.131  32.113  0.00  0.00     0.036 C 
ATOM      9  C12 ZIN A   1      26.396  -1.199  31.712  0.00  0.00    -0.065 C 
ATOM     10  C13 ZIN A   1      26.038  -2.280  32.405  0.00  0.00     0.053 C 
ATOM     11  C14 ZIN A   1      26.584  -3.594  32.053  0.00  0.00     0.149 C 
ATOM     12  O15 ZIN A   1      26.601  -4.513  32.845  0.00  0.00    -0.293 OA
ATOM     13  C16 ZIN A   1      27.125  -3.745  30.644  0.00  0.00     0.084 C 
ATOM     14  C17 ZIN A   1      28.063  -2.566  30.386  0.00  0.00     0.025 C 
ATOM     15  C18 ZIN A   1      27.353  -1.235  30.561  0.00  0.00     0.019 C 
ATOM     16  C19 ZIN A   1      26.566  -0.947  29.281  0.00  0.00     0.023 C 
ATOM     17  C20 ZIN A   1      28.398  -0.121  30.696  0.00  0.00     0.144 C 
ATOM     18  F21 ZIN A   1      29.207  -0.389  31.806  0.00  0.00    -0.239 F 
ATOM     19  C22 ZIN A   1      29.277  -0.108  29.449  0.00  0.00     0.160 C 
ATOM     20  C25 ZIN A   1      30.271   1.065  29.466  0.00  0.00     0.047 C 
ATOM     21  C26 ZIN A   1      29.479   2.357  29.635  0.00  0.00    -0.007 C 
ATOM     22  C27 ZIN A   1      28.404   2.452  28.551  0.00  0.00     0.019 C 
ENDROOT
BRANCH   2  23
ATOM     23  O3  ZIN A   1      30.379   4.249  28.413  0.00  0.00    -0.389 OA
ATOM     24  H31 ZIN A   1      31.290   4.369  28.113  0.00  0.00     0.210 HD
ENDBRANCH   2  23
BRANCH  19  25
ATOM     25  O24 ZIN A   1      28.445   0.005  28.293  0.00  0.00    -0.392 OA
ATOM     26  H48 ZIN A   1      28.194  -0.844  27.903  0.00  0.00     0.210 HD
ENDBRANCH  19  25
TORSDOF 2
ENDMDL
MODEL 99
REMARK CAVERDOCK RESULT:      -8.5      0.000      0.000
REMARK CAVERDOCK CONSTRAINTS:       0.0      0.0      0.0      0.0
REMARK CAVERDOCK TUNNEL: 98     -8.5      3.2     99.3
REMARK  2 active torsions:
REMARK  status: ('A' for Active; 'I' for Inactive)
REMARK    1  A    between atoms: C2_2  and  O3_3 
REMARK    2  A    between atoms: C22_20  and  O24_21 
ROOT
ATOM      1  C1  ZIN A   1      31.684   3.308  30.269  0.00  0.00     0.046 C 
ATOM      2  C2  ZIN A   1      30.286   3.588  29.716  0.00  0.00     0.062 C 
ATOM      3  C4  ZIN A   1      29.523   4.556  30.653  0.00  0.00     0.038 C 
ATOM      4  C5  ZIN A   1      28.315   3.759  31.217  0.00  0.00     0.009 C 
ATOM      5  C6  ZIN A   1      28.777   2.303  31.092  0.00  0.00     0.004 C 
ATOM      6  C8  ZIN A   1      27.674   1.261  31.066  0.00  0.00     0.034 C 
ATOM      7  C10 ZIN A   1      26.927   1.266  32.404  0.00  0.00     0.013 C 
ATOM      8  C11 ZIN A   1      25.775   0.261  32.340  0.00  0.00     0.036 C 
ATOM      9  C12 ZIN A   1      26.332  -1.098  31.956  0.00  0.00    -0.065 C 
ATOM     10  C13 ZIN A   1      25.962  -2.149  32.687  0.00  0.00     0.053 C 
ATOM     11  C14 ZIN A   1      26.457  -3.488  32.352  0.00  0.00     0.149 C 
ATOM     12  O15 ZIN A   1      26.470  -4.387  33.167  0.00  0.00    -0.293 OA
ATOM     13  C16 ZIN A   1      26.951  -3.691  30.933  0.00  0.00     0.084 C 
ATOM     14  C17 ZIN A   1      27.915  -2.549  30.617  0.00  0.00     0.025 C 
ATOM     15  C18 ZIN A   1      27.252  -1.192  30.778  0.00  0.00     0.019 C 
ATOM     16  C19 ZIN A   1      26.435  -0.912  29.515  0.00  0.00     0.023 C 
ATOM     17  C20 ZIN A   1      28.334  -0.109  30.853  0.00  0.00     0.144 C 
ATOM     18  F21 ZIN A   1      29.167  -0.374  31.945  0.00  0.00    -0.239 F 
ATOM     19  C22 ZIN A   1      29.175  -0.154  29.580  0.00  0.00     0.160 C 
ATOM     20  C25 ZIN A   1      30.204   0.988  29.538  0.00  0.00     0.047 C 
ATOM     21  C26 ZIN A   1      29.458   2.307  29.697  0.00  0.00    -0.007 C 
ATOM     22  C27 ZIN A   1      28.354   2.409  28.643  0.00  0.00     0.019 C 
ENDROOT
BRANCH   2  23
ATOM     23  O3  ZIN A   1      30.376   4.139  28.401  0.00  0.00    -0.389 OA
ATOM     24  H31 ZIN A   1      31.195   4.628  28.233  0.00  0.00     0.210 HD
ENDBRANCH   2  23
BRANCH  19  25
ATOM     25  O24 ZIN A   1      28.312  -0.043  28.447  0.00  0.00    -0.392 OA
ATOM     26  H48 ZIN A   1      28.368  -0.791  27.836  0.00  0.00     0.210 HD
ENDBRANCH  19  25
TORSDOF 2
ENDMDL
MODEL 100
REMARK CAVERDOCK RESULT:      -8.7      0.000      0.000
REMARK CAVERDOCK CONSTRAINTS:       0.0      0.0      0.0      0.0
REMARK CAVERDOCK TUNNEL: 99     -8.7      3.3    100.5
REMARK  2 active torsions:
REMARK  status: ('A' for Active; 'I' for Inactive)
REMARK    1  A    between atoms: C2_2  and  O3_3 
REMARK    2  A    between atoms: C22_20  and  O24_21 
ROOT
ATOM      1  C1  ZIN A   1      27.704  -4.046  33.469  0.00  0.00     0.046 C 
ATOM      2  C2  ZIN A   1      26.734  -3.761  32.321  0.00  0.00     0.062 C 
ATOM      3  C4  ZIN A   1      27.179  -4.514  31.043  0.00  0.00     0.038 C 
ATOM      4  C5  ZIN A   1      27.545  -3.425  29.998  0.00  0.00     0.009 C 
ATOM      5  C6  ZIN A   1      27.884  -2.212  30.872  0.00  0.00     0.004 C 
ATOM      6  C8  ZIN A   1      27.785  -0.859  30.190  0.00  0.00     0.034 C 
ATOM      7  C10 ZIN A   1      28.824  -0.769  29.067  0.00  0.00     0.013 C 
ATOM      8  C11 ZIN A   1      28.666   0.570  28.344  0.00  0.00     0.036 C 
ATOM      9  C12 ZIN A   1      28.767   1.691  29.363  0.00  0.00    -0.065 C 
ATOM     10  C13 ZIN A   1      29.582   2.709  29.086  0.00  0.00     0.053 C 
ATOM     11  C14 ZIN A   1      29.708   3.827  30.026  0.00  0.00     0.149 C 
ATOM     12  O15 ZIN A   1      30.673   4.561  30.021  0.00  0.00    -0.293 OA
ATOM     13  C16 ZIN A   1      28.566   4.018  31.006  0.00  0.00     0.084 C 
ATOM     14  C17 ZIN A   1      28.285   2.661  31.650  0.00  0.00     0.025 C 
ATOM     15  C18 ZIN A   1      27.946   1.605  30.612  0.00  0.00     0.019 C 
ATOM     16  C19 ZIN A   1      26.476   1.776  30.226  0.00  0.00     0.023 C 
ATOM     17  C20 ZIN A   1      28.077   0.215  31.247  0.00  0.00     0.144 C 
ATOM     18  F21 ZIN A   1      29.389   0.045  31.701  0.00  0.00    -0.239 F 
ATOM     19  C22 ZIN A   1      27.134   0.122  32.443  0.00  0.00     0.160 C 
ATOM     20  C25 ZIN A   1      27.126  -1.289  33.052  0.00  0.00     0.047 C 
ATOM     21  C26 ZIN A   1      26.771  -2.281  31.952  0.00  0.00    -0.007 C 
ATOM     22  C27 ZIN A   1      25.455  -1.870  31.288  0.00  0.00     0.019 C 
ENDROOT
BRANCH   2  23
ATOM     23  O3  ZIN A   1      25.408  -4.147  32.688  0.00  0.00    -0.389 OA
ATOM     24  H31 ZIN A   1      25.214  -5.083  32.536  0.00  0.00     0.210 HD
ENDBRANCH   2  23
BRANCH  19  25
ATOM     25  O24 ZIN A   1      25.810   0.452  32.020  0.00  0.00    -0.392 OA
ATOM     26  H48 ZIN A   1      25.116   0.139  32.617  0.00  0.00     0.210 HD
ENDBRANCH  19  25
TORSDOF 2
ENDMDL
MODEL 101
REMARK CAVERDOCK RESULT:      -9.2      0.000      0.000
REMARK CAVERDOCK CONSTRAINTS:       0.0      0.0      0.0      0.0
REMARK CAVERDOCK TUNNEL: 100     -9.2      3.3    101.3
REMARK  2 active torsions:
REMARK  status: ('A' for Active; 'I' for Inactive)
REMARK    1  A    between atoms: C2_2  and  O3_3 
REMARK    2  A    between atoms: C22_20  and  O24_21 
ROOT
ATOM      1  C1  ZIN A   1      31.544   2.999  30.228  0.00  0.00     0.046 C 
ATOM      2  C2  ZIN A   1      30.117   3.324  29.786  0.00  0.00     0.062 C 
ATOM      3  C4  ZIN A   1      29.461   4.315  30.779  0.00  0.00     0.038 C 
ATOM      4  C5  ZIN A   1      28.276   3.556  31.437  0.00  0.00     0.009 C 
ATOM      5  C6  ZIN A   1      28.681   2.086  31.278  0.00  0.00     0.004 C 
ATOM      6  C8  ZIN A   1      27.546   1.079  31.342  0.00  0.00     0.034 C 
ATOM      7  C10 ZIN A   1      26.908   1.107  32.734  0.00  0.00     0.013 C 
ATOM      8  C11 ZIN A   1      25.723   0.139  32.762  0.00  0.00     0.036 C 
ATOM      9  C12 ZIN A   1      26.205  -1.237  32.337  0.00  0.00    -0.065 C 
ATOM     10  C13 ZIN A   1      25.861  -2.276  33.097  0.00  0.00     0.053 C 
ATOM     11  C14 ZIN A   1      26.285  -3.630  32.726  0.00  0.00     0.149 C 
ATOM     12  O15 ZIN A   1      26.334  -4.529  33.539  0.00  0.00    -0.293 OA
ATOM     13  C16 ZIN A   1      26.659  -3.847  31.273  0.00  0.00     0.084 C 
ATOM     14  C17 ZIN A   1      27.631  -2.735  30.880  0.00  0.00     0.025 C 
ATOM     15  C18 ZIN A   1      27.026  -1.359  31.091  0.00  0.00     0.019 C 
ATOM     16  C19 ZIN A   1      26.122  -1.051  29.896  0.00  0.00     0.023 C 
ATOM     17  C20 ZIN A   1      28.145  -0.310  31.079  0.00  0.00     0.144 C 
ATOM     18  F21 ZIN A   1      29.052  -0.602  32.103  0.00  0.00    -0.239 F 
ATOM     19  C22 ZIN A   1      28.881  -0.380  29.744  0.00  0.00     0.160 C 
ATOM     20  C25 ZIN A   1      29.938   0.728  29.619  0.00  0.00     0.047 C 
ATOM     21  C26 ZIN A   1      29.249   2.070  29.834  0.00  0.00    -0.007 C 
ATOM     22  C27 ZIN A   1      28.069   2.208  28.870  0.00  0.00     0.019 C 
ENDROOT
BRANCH   2  23
ATOM     23  O3  ZIN A   1      30.120   3.874  28.467  0.00  0.00    -0.389 OA
ATOM     24  H31 ZIN A   1      30.990   4.173  28.167  0.00  0.00     0.210 HD
ENDBRANCH   2  23
BRANCH  19  25
ATOM     25  O24 ZIN A   1      27.935  -0.242  28.682  0.00  0.00    -0.392 OA
ATOM     26  H48 ZIN A   1      27.383  -1.023  28.542  0.00  0.00     0.210 HD
ENDBRANCH  19  25
TORSDOF 2
ENDMDL
MODEL 102
REMARK CAVERDOCK RESULT:      -9.1      0.000      0.000
REMARK CAVERDOCK CONSTRAINTS:       0.0      0.0      0.0      0.0
REMARK CAVERDOCK TUNNEL: 101     -9.1      3.2    102.2
REMARK  2 active torsions:
REMARK  status: ('A' for Active; 'I' for Inactive)
REMARK    1  A    between atoms: C2_2  and  O3_3 
REMARK    2  A    between atoms: C22_20  and  O24_21 
ROOT
ATOM      1  C1  ZIN A   1      27.996  -4.447  33.526  0.00  0.00     0.046 C 
ATOM      2  C2  ZIN A   1      26.782  -4.050  32.685  0.00  0.00     0.062 C 
ATOM      3  C4  ZIN A   1      26.813  -4.783  31.321  0.00  0.00     0.038 C 
ATOM      4  C5  ZIN A   1      26.973  -3.683  30.236  0.00  0.00     0.009 C 
ATOM      5  C6  ZIN A   1      27.625  -2.532  31.010  0.00  0.00     0.004 C 
ATOM      6  C8  ZIN A   1      27.455  -1.150  30.404  0.00  0.00     0.034 C 
ATOM      7  C10 ZIN A   1      28.163  -1.091  29.046  0.00  0.00     0.013 C 
ATOM      8  C11 ZIN A   1      27.926   0.283  28.416  0.00  0.00     0.036 C 
ATOM      9  C12 ZIN A   1      28.381   1.354  29.391  0.00  0.00    -0.065 C 
ATOM     10  C13 ZIN A   1      29.170   2.322  28.925  0.00  0.00     0.053 C 
ATOM     11  C14 ZIN A   1      29.628   3.391  29.818  0.00  0.00     0.149 C 
ATOM     12  O15 ZIN A   1      30.612   4.055  29.568  0.00  0.00    -0.293 OA
ATOM     13  C16 ZIN A   1      28.805   3.624  31.070  0.00  0.00     0.084 C 
ATOM     14  C17 ZIN A   1      28.599   2.267  31.741  0.00  0.00     0.025 C 
ATOM     15  C18 ZIN A   1      27.916   1.279  30.812  0.00  0.00     0.019 C 
ATOM     16  C19 ZIN A   1      26.414   1.568  30.836  0.00  0.00     0.023 C 
ATOM     17  C20 ZIN A   1      28.100  -0.141  31.364  0.00  0.00     0.144 C 
ATOM     18  F21 ZIN A   1      29.468  -0.421  31.448  0.00  0.00    -0.239 F 
ATOM     19  C22 ZIN A   1      27.504  -0.213  32.766  0.00  0.00     0.160 C 
ATOM     20  C25 ZIN A   1      27.547  -1.642  33.330  0.00  0.00     0.047 C 
ATOM     21  C26 ZIN A   1      26.836  -2.564  32.346  0.00  0.00    -0.007 C 
ATOM     22  C27 ZIN A   1      25.428  -2.036  32.066  0.00  0.00     0.019 C 
ENDROOT
BRANCH   2  23
ATOM     23  O3  ZIN A   1      25.575  -4.355  33.385  0.00  0.00    -0.389 OA
ATOM     24  H31 ZIN A   1      25.556  -5.243  33.769  0.00  0.00     0.210 HD
ENDBRANCH   2  23
BRANCH  19  25
ATOM     25  O24 ZIN A   1      26.145   0.226  32.719  0.00  0.00    -0.392 OA
ATOM     26  H48 ZIN A   1      25.749   0.376  33.588  0.00  0.00     0.210 HD
ENDBRANCH  19  25
TORSDOF 2
ENDMDL
MODEL 103
REMARK CAVERDOCK RESULT:      -9.6      0.000      0.000
REMARK CAVERDOCK CONSTRAINTS:       0.0      0.0      0.0      0.0
REMARK CAVERDOCK TUNNEL: 102     -9.6      3.3    103.4
REMARK  2 active torsions:
REMARK  status: ('A' for Active; 'I' for Inactive)
REMARK    1  A    between atoms: C2_2  and  O3_3 
REMARK    2  A    between atoms: C22_20  and  O24_21 
ROOT
ATOM      1  C1  ZIN A   1      31.383   2.739  30.256  0.00  0.00     0.046 C 
ATOM      2  C2  ZIN A   1      29.953   3.091  29.843  0.00  0.00     0.062 C 
ATOM      3  C4  ZIN A   1      29.346   4.117  30.832  0.00  0.00     0.038 C 
ATOM      4  C5  ZIN A   1      28.159   3.400  31.533  0.00  0.00     0.009 C 
ATOM      5  C6  ZIN A   1      28.524   1.918  31.393  0.00  0.00     0.004 C 
ATOM      6  C8  ZIN A   1      27.367   0.941  31.503  0.00  0.00     0.034 C 
ATOM      7  C10 ZIN A   1      26.764   1.011  32.910  0.00  0.00     0.013 C 
ATOM      8  C11 ZIN A   1      25.557   0.073  32.985  0.00  0.00     0.036 C 
ATOM      9  C12 ZIN A   1      25.994  -1.321  32.576  0.00  0.00    -0.065 C 
ATOM     10  C13 ZIN A   1      25.644  -2.337  33.364  0.00  0.00     0.053 C 
ATOM     11  C14 ZIN A   1      26.026  -3.708  33.010  0.00  0.00     0.149 C 
ATOM     12  O15 ZIN A   1      26.072  -4.593  33.839  0.00  0.00    -0.293 OA
ATOM     13  C16 ZIN A   1      26.358  -3.962  31.553  0.00  0.00     0.084 C 
ATOM     14  C17 ZIN A   1      27.348  -2.883  31.115  0.00  0.00     0.025 C 
ATOM     15  C18 ZIN A   1      26.781  -1.488  31.313  0.00  0.00     0.019 C 
ATOM     16  C19 ZIN A   1      25.856  -1.181  30.134  0.00  0.00     0.023 C 
ATOM     17  C20 ZIN A   1      27.925  -0.468  31.254  0.00  0.00     0.144 C 
ATOM     18  F21 ZIN A   1      28.850  -0.763  32.261  0.00  0.00    -0.239 F 
ATOM     19  C22 ZIN A   1      28.626  -0.582  29.903  0.00  0.00     0.160 C 
ATOM     20  C25 ZIN A   1      29.707   0.497  29.731  0.00  0.00     0.047 C 
ATOM     21  C26 ZIN A   1      29.056   1.860  29.936  0.00  0.00    -0.007 C 
ATOM     22  C27 ZIN A   1      27.857   2.009  28.998  0.00  0.00     0.019 C 
ENDROOT
BRANCH   2  23
ATOM     23  O3  ZIN A   1      29.938   3.615  28.513  0.00  0.00    -0.389 OA
ATOM     24  H31 ZIN A   1      30.615   3.239  27.934  0.00  0.00     0.210 HD
ENDBRANCH   2  23
BRANCH  19  25
ATOM     25  O24 ZIN A   1      27.658  -0.440  28.862  0.00  0.00    -0.392 OA
ATOM     26  H48 ZIN A   1      28.042  -0.329  27.981  0.00  0.00     0.210 HD
ENDBRANCH  19  25
TORSDOF 2
ENDMDL
MODEL 104
REMARK CAVERDOCK RESULT:      -9.8      0.000      0.000
REMARK CAVERDOCK CONSTRAINTS:       0.0      0.0      0.0      0.0
REMARK CAVERDOCK TUNNEL: 103     -9.8      3.3    104.4
REMARK  2 active torsions:
REMARK  status: ('A' for Active; 'I' for Inactive)
REMARK    1  A    between atoms: C2_2  and  O3_3 
REMARK    2  A    between atoms: C22_20  and  O24_21 
ROOT
ATOM      1  C1  ZIN A   1      31.263   2.713  30.346  0.00  0.00     0.046 C 
ATOM      2  C2  ZIN A   1      29.824   3.025  29.932  0.00  0.00     0.062 C 
ATOM      3  C4  ZIN A   1      29.193   4.044  30.912  0.00  0.00     0.038 C 
ATOM      4  C5  ZIN A   1      28.026   3.305  31.622  0.00  0.00     0.009 C 
ATOM      5  C6  ZIN A   1      28.428   1.831  31.495  0.00  0.00     0.004 C 
ATOM      6  C8  ZIN A   1      27.296   0.826  31.617  0.00  0.00     0.034 C 
ATOM      7  C10 ZIN A   1      26.693   0.895  33.024  0.00  0.00     0.013 C 
ATOM      8  C11 ZIN A   1      25.510  -0.072  33.110  0.00  0.00     0.036 C 
ATOM      9  C12 ZIN A   1      25.982  -1.460  32.713  0.00  0.00    -0.065 C 
ATOM     10  C13 ZIN A   1      25.658  -2.476  33.511  0.00  0.00     0.053 C 
ATOM     11  C14 ZIN A   1      26.073  -3.841  33.170  0.00  0.00     0.149 C 
ATOM     12  O15 ZIN A   1      26.144  -4.716  34.007  0.00  0.00    -0.293 OA
ATOM     13  C16 ZIN A   1      26.410  -4.100  31.714  0.00  0.00     0.084 C 
ATOM     14  C17 ZIN A   1      27.372  -3.000  31.265  0.00  0.00     0.025 C 
ATOM     15  C18 ZIN A   1      26.771  -1.618  31.451  0.00  0.00     0.019 C 
ATOM     16  C19 ZIN A   1      25.836  -1.345  30.270  0.00  0.00     0.023 C 
ATOM     17  C20 ZIN A   1      27.888  -0.570  31.380  0.00  0.00     0.144 C 
ATOM     18  F21 ZIN A   1      28.822  -0.833  32.388  0.00  0.00    -0.239 F 
ATOM     19  C22 ZIN A   1      28.590  -0.679  30.029  0.00  0.00     0.160 C 
ATOM     20  C25 ZIN A   1      29.643   0.425  29.845  0.00  0.00     0.047 C 
ATOM     21  C26 ZIN A   1      28.959   1.773  30.038  0.00  0.00    -0.007 C 
ATOM     22  C27 ZIN A   1      27.755   1.883  29.101  0.00  0.00     0.019 C 
ENDROOT
BRANCH   2  23
ATOM     23  O3  ZIN A   1      29.794   3.536  28.598  0.00  0.00    -0.389 OA
ATOM     24  H31 ZIN A   1      30.367   4.303  28.456  0.00  0.00     0.210 HD
ENDBRANCH   2  23
BRANCH  19  25
ATOM     25  O24 ZIN A   1      27.618  -0.572  28.988  0.00  0.00    -0.392 OA
ATOM     26  H48 ZIN A   1      27.974  -0.713  28.100  0.00  0.00     0.210 HD
ENDBRANCH  19  25
TORSDOF 2
ENDMDL
MODEL 105
REMARK CAVERDOCK RESULT:      -9.7      0.000      0.000
REMARK CAVERDOCK CONSTRAINTS:       0.0      0.0      0.0      0.0
REMARK CAVERDOCK TUNNEL: 104     -9.7      3.3    105.4
REMARK  2 active torsions:
REMARK  status: ('A' for Active; 'I' for Inactive)
REMARK    1  A    between atoms: C2_2  and  O3_3 
REMARK    2  A    between atoms: C22_20  and  O24_21 
ROOT
ATOM      1  C1  ZIN A   1      27.705  -4.446  34.127  0.00  0.00     0.046 C 
ATOM      2  C2  ZIN A   1      26.409  -3.938  33.495  0.00  0.00     0.062 C 
ATOM      3  C4  ZIN A   1      26.116  -4.705  32.182  0.00  0.00     0.038 C 
ATOM      4  C5  ZIN A   1      26.194  -3.658  31.036  0.00  0.00     0.009 C 
ATOM      5  C6  ZIN A   1      27.093  -2.567  31.631  0.00  0.00     0.004 C 
ATOM      6  C8  ZIN A   1      26.964  -1.192  31.001  0.00  0.00     0.034 C 
ATOM      7  C10 ZIN A   1      27.419  -1.247  29.539  0.00  0.00     0.013 C 
ATOM      8  C11 ZIN A   1      27.218   0.128  28.899  0.00  0.00     0.036 C 
ATOM      9  C12 ZIN A   1      27.951   1.166  29.729  0.00  0.00    -0.065 C 
ATOM     10  C13 ZIN A   1      28.741   2.027  29.088  0.00  0.00     0.053 C 
ATOM     11  C14 ZIN A   1      29.462   3.061  29.837  0.00  0.00     0.149 C 
ATOM     12  O15 ZIN A   1      30.450   3.604  29.388  0.00  0.00    -0.293 OA
ATOM     13  C16 ZIN A   1      28.907   3.417  31.203  0.00  0.00     0.084 C 
ATOM     14  C17 ZIN A   1      28.683   2.109  31.960  0.00  0.00     0.025 C 
ATOM     15  C18 ZIN A   1      27.744   1.180  31.212  0.00  0.00     0.019 C 
ATOM     16  C19 ZIN A   1      26.309   1.636  31.486  0.00  0.00     0.023 C 
ATOM     17  C20 ZIN A   1      27.874  -0.236  31.786  0.00  0.00     0.144 C 
ATOM     18  F21 ZIN A   1      29.197  -0.665  31.641  0.00  0.00    -0.239 F 
ATOM     19  C22 ZIN A   1      27.534  -0.204  33.274  0.00  0.00     0.160 C 
ATOM     20  C25 ZIN A   1      27.527  -1.614  33.885  0.00  0.00     0.047 C 
ATOM     21  C26 ZIN A   1      26.557  -2.476  33.085  0.00  0.00    -0.007 C 
ATOM     22  C27 ZIN A   1      25.186  -1.801  33.032  0.00  0.00     0.019 C 
ENDROOT
BRANCH   2  23
ATOM     23  O3  ZIN A   1      25.321  -4.088  34.410  0.00  0.00    -0.389 OA
ATOM     24  H31 ZIN A   1      24.570  -3.506  34.227  0.00  0.00     0.210 HD
ENDBRANCH   2  23
BRANCH  19  25
ATOM     25  O24 ZIN A   1      26.243   0.382  33.445  0.00  0.00    -0.392 OA
ATOM     26  H48 ZIN A   1      26.176   1.290  33.118  0.00  0.00     0.210 HD
ENDBRANCH  19  25
TORSDOF 2
ENDMDL
MODEL 106
REMARK CAVERDOCK RESULT:      -9.9      0.000      0.000
REMARK CAVERDOCK CONSTRAINTS:       0.0      0.0      0.0      0.0
REMARK CAVERDOCK TUNNEL: 105     -9.9      3.3    106.1
REMARK  2 active torsions:
REMARK  status: ('A' for Active; 'I' for Inactive)
REMARK    1  A    between atoms: C2_2  and  O3_3 
REMARK    2  A    between atoms: C22_20  and  O24_21 
ROOT
ATOM      1  C1  ZIN A   1      31.060   2.595  30.313  0.00  0.00     0.046 C 
ATOM      2  C2  ZIN A   1      29.594   2.892  29.992  0.00  0.00     0.062 C 
ATOM      3  C4  ZIN A   1      29.016   3.904  31.011  0.00  0.00     0.038 C 
ATOM      4  C5  ZIN A   1      27.904   3.151  31.792  0.00  0.00     0.009 C 
ATOM      5  C6  ZIN A   1      28.312   1.681  31.638  0.00  0.00     0.004 C 
ATOM      6  C8  ZIN A   1      27.201   0.665  31.829  0.00  0.00     0.034 C 
ATOM      7  C10 ZIN A   1      26.687   0.725  33.272  0.00  0.00     0.013 C 
ATOM      8  C11 ZIN A   1      25.522  -0.254  33.431  0.00  0.00     0.036 C 
ATOM      9  C12 ZIN A   1      25.983  -1.636  33.003  0.00  0.00    -0.065 C 
ATOM     10  C13 ZIN A   1      25.721  -2.657  33.818  0.00  0.00     0.053 C 
ATOM     11  C14 ZIN A   1      26.129  -4.017  33.449  0.00  0.00     0.149 C 
ATOM     12  O15 ZIN A   1      26.261  -4.892  34.278  0.00  0.00    -0.293 OA
ATOM     13  C16 ZIN A   1      26.375  -4.271  31.974  0.00  0.00     0.084 C 
ATOM     14  C17 ZIN A   1      27.295  -3.160  31.466  0.00  0.00     0.025 C 
ATOM     15  C18 ZIN A   1      26.692  -1.785  31.693  0.00  0.00     0.019 C 
ATOM     16  C19 ZIN A   1      25.682  -1.521  30.574  0.00  0.00     0.023 C 
ATOM     17  C20 ZIN A   1      27.792  -0.725  31.553  0.00  0.00     0.144 C 
ATOM     18  F21 ZIN A   1      28.790  -0.978  32.500  0.00  0.00    -0.239 F 
ATOM     19  C22 ZIN A   1      28.408  -0.825  30.160  0.00  0.00     0.160 C 
ATOM     20  C25 ZIN A   1      29.436   0.290  29.912  0.00  0.00     0.047 C 
ATOM     21  C26 ZIN A   1      28.751   1.631  30.150  0.00  0.00    -0.007 C 
ATOM     22  C27 ZIN A   1      27.489   1.729  29.291  0.00  0.00     0.019 C 
ENDROOT
BRANCH   2  23
ATOM     23  O3  ZIN A   1      29.474   3.404  28.663  0.00  0.00    -0.389 OA
ATOM     24  H31 ZIN A   1      28.602   3.270  28.266  0.00  0.00     0.210 HD
ENDBRANCH   2  23
BRANCH  19  25
ATOM     25  O24 ZIN A   1      27.371  -0.727  29.183  0.00  0.00    -0.392 OA
ATOM     26  H48 ZIN A   1      27.133  -1.571  28.775  0.00  0.00     0.210 HD
ENDBRANCH  19  25
TORSDOF 2
ENDMDL
MODEL 107
REMARK CAVERDOCK RESULT:      -9.8      0.000      0.000
REMARK CAVERDOCK CONSTRAINTS:       0.0      0.0      0.0      0.0
REMARK CAVERDOCK TUNNEL: 106     -9.8      3.3    107.5
REMARK  2 active torsions:
REMARK  status: ('A' for Active; 'I' for Inactive)
REMARK    1  A    between atoms: C2_2  and  O3_3 
REMARK    2  A    between atoms: C22_20  and  O24_21 
ROOT
ATOM      1  C1  ZIN A   1      27.685  -4.601  34.400  0.00  0.00     0.046 C 
ATOM      2  C2  ZIN A   1      26.376  -4.140  33.757  0.00  0.00     0.062 C 
ATOM      3  C4  ZIN A   1      26.121  -4.919  32.444  0.00  0.00     0.038 C 
ATOM      4  C5  ZIN A   1      26.170  -3.872  31.297  0.00  0.00     0.009 C 
ATOM      5  C6  ZIN A   1      27.024  -2.749  31.896  0.00  0.00     0.004 C 
ATOM      6  C8  ZIN A   1      26.850  -1.379  31.263  0.00  0.00     0.034 C 
ATOM      7  C10 ZIN A   1      27.318  -1.421  29.805  0.00  0.00     0.013 C 
ATOM      8  C11 ZIN A   1      27.072  -0.055  29.160  0.00  0.00     0.036 C 
ATOM      9  C12 ZIN A   1      27.762   1.010  29.994  0.00  0.00    -0.065 C 
ATOM     10  C13 ZIN A   1      28.525   1.898  29.357  0.00  0.00     0.053 C 
ATOM     11  C14 ZIN A   1      29.203   2.959  30.110  0.00  0.00     0.149 C 
ATOM     12  O15 ZIN A   1      30.174   3.535  29.667  0.00  0.00    -0.293 OA
ATOM     13  C16 ZIN A   1      28.626   3.297  31.470  0.00  0.00     0.084 C 
ATOM     14  C17 ZIN A   1      28.443   1.982  32.229  0.00  0.00     0.025 C 
ATOM     15  C18 ZIN A   1      27.543   1.019  31.475  0.00  0.00     0.019 C 
ATOM     16  C19 ZIN A   1      26.091   1.424  31.738  0.00  0.00     0.023 C 
ATOM     17  C20 ZIN A   1      27.720  -0.391  32.053  0.00  0.00     0.144 C 
ATOM     18  F21 ZIN A   1      29.059  -0.772  31.919  0.00  0.00    -0.239 F 
ATOM     19  C22 ZIN A   1      27.368  -0.369  33.538  0.00  0.00     0.160 C 
ATOM     20  C25 ZIN A   1      27.408  -1.777  34.152  0.00  0.00     0.047 C 
ATOM     21  C26 ZIN A   1      26.475  -2.674  33.346  0.00  0.00    -0.007 C 
ATOM     22  C27 ZIN A   1      25.081  -2.049  33.282  0.00  0.00     0.019 C 
ENDROOT
BRANCH   2  23
ATOM     23  O3  ZIN A   1      25.288  -4.327  34.665  0.00  0.00    -0.389 OA
ATOM     24  H31 ZIN A   1      24.762  -3.530  34.820  0.00  0.00     0.210 HD
ENDBRANCH   2  23
BRANCH  19  25
ATOM     25  O24 ZIN A   1      26.056   0.171  33.699  0.00  0.00    -0.392 OA
ATOM     26  H48 ZIN A   1      25.896   0.978  33.190  0.00  0.00     0.210 HD
ENDBRANCH  19  25
TORSDOF 2
ENDMDL
MODEL 108
REMARK CAVERDOCK RESULT:      -9.9      0.000      0.000
REMARK CAVERDOCK CONSTRAINTS:       0.0      0.0      0.0      0.0
REMARK CAVERDOCK TUNNEL: 107     -9.9      3.3    108.1
REMARK  2 active torsions:
REMARK  status: ('A' for Active; 'I' for Inactive)
REMARK    1  A    between atoms: C2_2  and  O3_3 
REMARK    2  A    between atoms: C22_20  and  O24_21 
ROOT
ATOM      1  C1  ZIN A   1      30.879   2.532  30.435  0.00  0.00     0.046 C 
ATOM      2  C2  ZIN A   1      29.407   2.708  30.060  0.00  0.00     0.062 C 
ATOM      3  C4  ZIN A   1      28.728   3.718  31.017  0.00  0.00     0.038 C 
ATOM      4  C5  ZIN A   1      27.648   2.922  31.801  0.00  0.00     0.009 C 
ATOM      5  C6  ZIN A   1      28.165   1.480  31.725  0.00  0.00     0.004 C 
ATOM      6  C8  ZIN A   1      27.123   0.395  31.932  0.00  0.00     0.034 C 
ATOM      7  C10 ZIN A   1      26.563   0.481  33.355  0.00  0.00     0.013 C 
ATOM      8  C11 ZIN A   1      25.467  -0.573  33.527  0.00  0.00     0.036 C 
ATOM      9  C12 ZIN A   1      26.037  -1.935  33.175  0.00  0.00    -0.065 C 
ATOM     10  C13 ZIN A   1      25.824  -2.936  34.028  0.00  0.00     0.053 C 
ATOM     11  C14 ZIN A   1      26.338  -4.277  33.732  0.00  0.00     0.149 C 
ATOM     12  O15 ZIN A   1      26.507  -5.103  34.604  0.00  0.00    -0.293 OA
ATOM     13  C16 ZIN A   1      26.647  -4.576  32.278  0.00  0.00     0.084 C 
ATOM     14  C17 ZIN A   1      27.500  -3.425  31.745  0.00  0.00     0.025 C 
ATOM     15  C18 ZIN A   1      26.795  -2.088  31.893  0.00  0.00     0.019 C 
ATOM     16  C19 ZIN A   1      25.803  -1.947  30.736  0.00  0.00     0.023 C 
ATOM     17  C20 ZIN A   1      27.820  -0.959  31.735  0.00  0.00     0.144 C 
ATOM     18  F21 ZIN A   1      28.804  -1.098  32.719  0.00  0.00    -0.239 F 
ATOM     19  C22 ZIN A   1      28.484  -1.075  30.365  0.00  0.00     0.160 C 
ATOM     20  C25 ZIN A   1      29.437   0.101  30.095  0.00  0.00     0.047 C 
ATOM     21  C26 ZIN A   1      28.651   1.397  30.253  0.00  0.00    -0.007 C 
ATOM     22  C27 ZIN A   1      27.412   1.366  29.357  0.00  0.00     0.019 C 
ENDROOT
BRANCH   2  23
ATOM     23  O3  ZIN A   1      29.292   3.152  28.707  0.00  0.00    -0.389 OA
ATOM     24  H31 ZIN A   1      30.136   3.212  28.239  0.00  0.00     0.210 HD
ENDBRANCH   2  23
BRANCH  19  25
ATOM     25  O24 ZIN A   1      27.472  -1.094  29.357  0.00  0.00    -0.392 OA
ATOM     26  H48 ZIN A   1      27.600  -1.777  28.684  0.00  0.00     0.210 HD
ENDBRANCH  19  25
TORSDOF 2
ENDMDL
MODEL 109
REMARK CAVERDOCK RESULT:     -10.0      0.000      0.000
REMARK CAVERDOCK CONSTRAINTS:       0.0      0.0      0.0      0.0
REMARK CAVERDOCK TUNNEL: 108    -10.0      3.3    109.2
REMARK  2 active torsions:
REMARK  status: ('A' for Active; 'I' for Inactive)
REMARK    1  A    between atoms: C2_2  and  O3_3 
REMARK    2  A    between atoms: C22_20  and  O24_21 
ROOT
ATOM      1  C1  ZIN A   1      27.718  -4.780  34.540  0.00  0.00     0.046 C 
ATOM      2  C2  ZIN A   1      26.403  -4.356  33.883  0.00  0.00     0.062 C 
ATOM      3  C4  ZIN A   1      26.196  -5.125  32.554  0.00  0.00     0.038 C 
ATOM      4  C5  ZIN A   1      26.227  -4.060  31.423  0.00  0.00     0.009 C 
ATOM      5  C6  ZIN A   1      27.032  -2.917  32.051  0.00  0.00     0.004 C 
ATOM      6  C8  ZIN A   1      26.821  -1.545  31.435  0.00  0.00     0.034 C 
ATOM      7  C10 ZIN A   1      27.312  -1.550  29.984  0.00  0.00     0.013 C 
ATOM      8  C11 ZIN A   1      27.030  -0.184  29.354  0.00  0.00     0.036 C 
ATOM      9  C12 ZIN A   1      27.669   0.892  30.214  0.00  0.00    -0.065 C 
ATOM     10  C13 ZIN A   1      28.411   1.815  29.602  0.00  0.00     0.053 C 
ATOM     11  C14 ZIN A   1      29.040   2.887  30.380  0.00  0.00     0.149 C 
ATOM     12  O15 ZIN A   1      29.997   3.504  29.961  0.00  0.00    -0.293 OA
ATOM     13  C16 ZIN A   1      28.430   3.186  31.735  0.00  0.00     0.084 C 
ATOM     14  C17 ZIN A   1      28.281   1.855  32.473  0.00  0.00     0.025 C 
ATOM     15  C18 ZIN A   1      27.427   0.872  31.691  0.00  0.00     0.019 C 
ATOM     16  C19 ZIN A   1      25.958   1.223  31.936  0.00  0.00     0.023 C 
ATOM     17  C20 ZIN A   1      27.643  -0.539  32.252  0.00  0.00     0.144 C 
ATOM     18  F21 ZIN A   1      28.996  -0.872  32.134  0.00  0.00    -0.239 F 
ATOM     19  C22 ZIN A   1      27.268  -0.550  33.731  0.00  0.00     0.160 C 
ATOM     20  C25 ZIN A   1      27.346  -1.965  34.326  0.00  0.00     0.047 C 
ATOM     21  C26 ZIN A   1      26.458  -2.882  33.493  0.00  0.00    -0.007 C 
ATOM     22  C27 ZIN A   1      25.044  -2.305  33.415  0.00  0.00     0.019 C 
ENDROOT
BRANCH   2  23
ATOM     23  O3  ZIN A   1      25.308  -4.594  34.769  0.00  0.00    -0.389 OA
ATOM     24  H31 ZIN A   1      25.571  -4.742  35.689  0.00  0.00     0.210 HD
ENDBRANCH   2  23
BRANCH  19  25
ATOM     25  O24 ZIN A   1      25.934  -0.058  33.879  0.00  0.00    -0.392 OA
ATOM     26  H48 ZIN A   1      25.730   0.700  33.314  0.00  0.00     0.210 HD
ENDBRANCH  19  25
TORSDOF 2
ENDMDL
MODEL 110
REMARK CAVERDOCK RESULT:     -10.1      0.000      0.000
REMARK CAVERDOCK CONSTRAINTS:       0.0      0.0      0.0      0.0
REMARK CAVERDOCK TUNNEL: 109    -10.1      3.3    110.5
REMARK  2 active torsions:
REMARK  status: ('A' for Active; 'I' for Inactive)
REMARK    1  A    between atoms: C2_2  and  O3_3 
REMARK    2  A    between atoms: C22_20  and  O24_21 
ROOT
ATOM      1  C1  ZIN A   1      27.865  -5.023  34.434  0.00  0.00     0.046 C 
ATOM      2  C2  ZIN A   1      26.521  -4.616  33.828  0.00  0.00     0.062 C 
ATOM      3  C4  ZIN A   1      26.306  -5.334  32.473  0.00  0.00     0.038 C 
ATOM      4  C5  ZIN A   1      26.272  -4.222  31.389  0.00  0.00     0.009 C 
ATOM      5  C6  ZIN A   1      27.055  -3.080  32.046  0.00  0.00     0.004 C 
ATOM      6  C8  ZIN A   1      26.783  -1.691  31.495  0.00  0.00     0.034 C 
ATOM      7  C10 ZIN A   1      27.237  -1.617  30.034  0.00  0.00     0.013 C 
ATOM      8  C11 ZIN A   1      26.893  -0.236  29.471  0.00  0.00     0.036 C 
ATOM      9  C12 ZIN A   1      27.518   0.824  30.361  0.00  0.00    -0.065 C 
ATOM     10  C13 ZIN A   1      28.213   1.796  29.772  0.00  0.00     0.053 C 
ATOM     11  C14 ZIN A   1      28.826   2.855  30.580  0.00  0.00     0.149 C 
ATOM     12  O15 ZIN A   1      29.751   3.521  30.165  0.00  0.00    -0.293 OA
ATOM     13  C16 ZIN A   1      28.241   3.075  31.962  0.00  0.00     0.084 C 
ATOM     14  C17 ZIN A   1      28.156   1.710  32.644  0.00  0.00     0.025 C 
ATOM     15  C18 ZIN A   1      27.315   0.732  31.841  0.00  0.00     0.019 C 
ATOM     16  C19 ZIN A   1      25.842   1.022  32.136  0.00  0.00     0.023 C 
ATOM     17  C20 ZIN A   1      27.592  -0.693  32.335  0.00  0.00     0.144 C 
ATOM     18  F21 ZIN A   1      28.952  -0.975  32.170  0.00  0.00    -0.239 F 
ATOM     19  C22 ZIN A   1      27.255  -0.780  33.821  0.00  0.00     0.160 C 
ATOM     20  C25 ZIN A   1      27.396  -2.216  34.352  0.00  0.00     0.047 C 
ATOM     21  C26 ZIN A   1      26.517  -3.126  33.502  0.00  0.00    -0.007 C 
ATOM     22  C27 ZIN A   1      25.083  -2.594  33.483  0.00  0.00     0.019 C 
ENDROOT
BRANCH   2  23
ATOM     23  O3  ZIN A   1      25.458  -4.929  34.730  0.00  0.00    -0.389 OA
ATOM     24  H31 ZIN A   1      25.751  -5.321  35.564  0.00  0.00     0.210 HD
ENDBRANCH   2  23
BRANCH  19  25
ATOM     25  O24 ZIN A   1      25.911  -0.340  34.022  0.00  0.00    -0.392 OA
ATOM     26  H48 ZIN A   1      25.745   0.565  33.726  0.00  0.00     0.210 HD
ENDBRANCH  19  25
TORSDOF 2
ENDMDL
MODEL 111
REMARK CAVERDOCK RESULT:     -10.2      0.000      0.000
REMARK CAVERDOCK CONSTRAINTS:       0.0      0.0      0.0      0.0
REMARK CAVERDOCK TUNNEL: 110    -10.2      3.3    111.1
REMARK  2 active torsions:
REMARK  status: ('A' for Active; 'I' for Inactive)
REMARK    1  A    between atoms: C2_2  and  O3_3 
REMARK    2  A    between atoms: C22_20  and  O24_21 
ROOT
ATOM      1  C1  ZIN A   1      27.845  -5.142  34.488  0.00  0.00     0.046 C 
ATOM      2  C2  ZIN A   1      26.543  -4.778  33.774  0.00  0.00     0.062 C 
ATOM      3  C4  ZIN A   1      26.470  -5.486  32.398  0.00  0.00     0.038 C 
ATOM      4  C5  ZIN A   1      26.486  -4.362  31.326  0.00  0.00     0.009 C 
ATOM      5  C6  ZIN A   1      27.166  -3.200  32.058  0.00  0.00     0.004 C 
ATOM      6  C8  ZIN A   1      26.889  -1.816  31.499  0.00  0.00     0.034 C 
ATOM      7  C10 ZIN A   1      27.462  -1.706  30.083  0.00  0.00     0.013 C 
ATOM      8  C11 ZIN A   1      27.116  -0.332  29.506  0.00  0.00     0.036 C 
ATOM      9  C12 ZIN A   1      27.622   0.739  30.455  0.00  0.00    -0.065 C 
ATOM     10  C13 ZIN A   1      28.328   1.743  29.937  0.00  0.00     0.053 C 
ATOM     11  C14 ZIN A   1      28.829   2.815  30.804  0.00  0.00     0.149 C 
ATOM     12  O15 ZIN A   1      29.760   3.519  30.476  0.00  0.00    -0.293 OA
ATOM     13  C16 ZIN A   1      28.122   2.995  32.133  0.00  0.00     0.084 C 
ATOM     14  C17 ZIN A   1      28.030   1.619  32.793  0.00  0.00     0.025 C 
ATOM     15  C18 ZIN A   1      27.298   0.621  31.912  0.00  0.00     0.019 C 
ATOM     16  C19 ZIN A   1      25.795   0.853  32.084  0.00  0.00     0.023 C 
ATOM     17  C20 ZIN A   1      27.586  -0.799  32.415  0.00  0.00     0.144 C 
ATOM     18  F21 ZIN A   1      28.965  -1.028  32.363  0.00  0.00    -0.239 F 
ATOM     19  C22 ZIN A   1      27.128  -0.917  33.866  0.00  0.00     0.160 C 
ATOM     20  C25 ZIN A   1      27.278  -2.353  34.393  0.00  0.00     0.047 C 
ATOM     21  C26 ZIN A   1      26.510  -3.285  33.462  0.00  0.00    -0.007 C 
ATOM     22  C27 ZIN A   1      25.063  -2.806  33.327  0.00  0.00     0.019 C 
ENDROOT
BRANCH   2  23
ATOM     23  O3  ZIN A   1      25.419  -5.141  34.579  0.00  0.00    -0.389 OA
ATOM     24  H31 ZIN A   1      24.921  -4.386  34.922  0.00  0.00     0.210 HD
ENDBRANCH   2  23
BRANCH  19  25
ATOM     25  O24 ZIN A   1      25.756  -0.530  33.955  0.00  0.00    -0.392 OA
ATOM     26  H48 ZIN A   1      25.132  -1.241  33.750  0.00  0.00     0.210 HD
ENDBRANCH  19  25
TORSDOF 2
ENDMDL
MODEL 112
REMARK CAVERDOCK RESULT:     -10.3      0.000      0.000
REMARK CAVERDOCK CONSTRAINTS:       0.0      0.0      0.0      0.0
REMARK CAVERDOCK TUNNEL: 111    -10.3      3.3    112.1
REMARK  2 active torsions:
REMARK  status: ('A' for Active; 'I' for Inactive)
REMARK    1  A    between atoms: C2_2  and  O3_3 
REMARK    2  A    between atoms: C22_20  and  O24_21 
ROOT
ATOM      1  C1  ZIN A   1      27.856  -5.295  34.552  0.00  0.00     0.046 C 
ATOM      2  C2  ZIN A   1      26.511  -4.890  33.947  0.00  0.00     0.062 C 
ATOM      3  C4  ZIN A   1      26.320  -5.562  32.565  0.00  0.00     0.038 C 
ATOM      4  C5  ZIN A   1      26.277  -4.412  31.522  0.00  0.00     0.009 C 
ATOM      5  C6  ZIN A   1      27.034  -3.281  32.227  0.00  0.00     0.004 C 
ATOM      6  C8  ZIN A   1      26.743  -1.878  31.724  0.00  0.00     0.034 C 
ATOM      7  C10 ZIN A   1      27.209  -1.743  30.271  0.00  0.00     0.013 C 
ATOM      8  C11 ZIN A   1      26.847  -0.349  29.755  0.00  0.00     0.036 C 
ATOM      9  C12 ZIN A   1      27.444   0.688  30.688  0.00  0.00    -0.065 C 
ATOM     10  C13 ZIN A   1      28.128   1.693  30.141  0.00  0.00     0.053 C 
ATOM     11  C14 ZIN A   1      28.715   2.733  30.993  0.00  0.00     0.149 C 
ATOM     12  O15 ZIN A   1      29.632   3.429  30.612  0.00  0.00    -0.293 OA
ATOM     13  C16 ZIN A   1      28.113   2.892  32.376  0.00  0.00     0.084 C 
ATOM     14  C17 ZIN A   1      28.045   1.502  33.008  0.00  0.00     0.025 C 
ATOM     15  C18 ZIN A   1      27.229   0.540  32.162  0.00  0.00     0.019 C 
ATOM     16  C19 ZIN A   1      25.748   0.794  32.453  0.00  0.00     0.023 C 
ATOM     17  C20 ZIN A   1      27.526  -0.897  32.607  0.00  0.00     0.144 C 
ATOM     18  F21 ZIN A   1      28.892  -1.149  32.446  0.00  0.00    -0.239 F 
ATOM     19  C22 ZIN A   1      27.177  -1.044  34.086  0.00  0.00     0.160 C 
ATOM     20  C25 ZIN A   1      27.338  -2.495  34.566  0.00  0.00     0.047 C 
ATOM     21  C26 ZIN A   1      26.484  -3.389  33.675  0.00  0.00    -0.007 C 
ATOM     22  C27 ZIN A   1      25.041  -2.882  33.661  0.00  0.00     0.019 C 
ENDROOT
BRANCH   2  23
ATOM     23  O3  ZIN A   1      25.444  -5.253  34.827  0.00  0.00    -0.389 OA
ATOM     24  H31 ZIN A   1      24.923  -4.502  35.144  0.00  0.00     0.210 HD
ENDBRANCH   2  23
BRANCH  19  25
ATOM     25  O24 ZIN A   1      25.823  -0.635  34.289  0.00  0.00    -0.392 OA
ATOM     26  H48 ZIN A   1      25.649   0.284  34.042  0.00  0.00     0.210 HD
ENDBRANCH  19  25
TORSDOF 2
ENDMDL
MODEL 113
REMARK CAVERDOCK RESULT:     -10.3      0.000      0.000
REMARK CAVERDOCK CONSTRAINTS:       0.0      0.0      0.0      0.0
REMARK CAVERDOCK TUNNEL: 112    -10.3      3.3    113.3
REMARK  2 active torsions:
REMARK  status: ('A' for Active; 'I' for Inactive)
REMARK    1  A    between atoms: C2_2  and  O3_3 
REMARK    2  A    between atoms: C22_20  and  O24_21 
ROOT
ATOM      1  C1  ZIN A   1      27.903  -5.413  34.706  0.00  0.00     0.046 C 
ATOM      2  C2  ZIN A   1      26.568  -5.062  34.048  0.00  0.00     0.062 C 
ATOM      3  C4  ZIN A   1      26.436  -5.784  32.684  0.00  0.00     0.038 C 
ATOM      4  C5  ZIN A   1      26.398  -4.671  31.601  0.00  0.00     0.009 C 
ATOM      5  C6  ZIN A   1      27.104  -3.498  32.291  0.00  0.00     0.004 C 
ATOM      6  C8  ZIN A   1      26.795  -2.121  31.731  0.00  0.00     0.034 C 
ATOM      7  C10 ZIN A   1      27.303  -2.023  30.289  0.00  0.00     0.013 C 
ATOM      8  C11 ZIN A   1      26.923  -0.656  29.715  0.00  0.00     0.036 C 
ATOM      9  C12 ZIN A   1      27.466   0.426  30.630  0.00  0.00    -0.065 C 
ATOM     10  C13 ZIN A   1      28.142   1.429  30.070  0.00  0.00     0.053 C 
ATOM     11  C14 ZIN A   1      28.677   2.512  30.904  0.00  0.00     0.149 C 
ATOM     12  O15 ZIN A   1      29.588   3.218  30.527  0.00  0.00    -0.293 OA
ATOM     13  C16 ZIN A   1      28.029   2.701  32.262  0.00  0.00     0.084 C 
ATOM     14  C17 ZIN A   1      27.975   1.332  32.938  0.00  0.00     0.025 C 
ATOM     15  C18 ZIN A   1      27.209   0.322  32.101  0.00  0.00     0.019 C 
ATOM     16  C19 ZIN A   1      25.714   0.548  32.338  0.00  0.00     0.023 C 
ATOM     17  C20 ZIN A   1      27.527  -1.092  32.604  0.00  0.00     0.144 C 
ATOM     18  F21 ZIN A   1      28.903  -1.314  32.493  0.00  0.00    -0.239 F 
ATOM     19  C22 ZIN A   1      27.136  -1.198  34.075  0.00  0.00     0.160 C 
ATOM     20  C25 ZIN A   1      27.317  -2.628  34.609  0.00  0.00     0.047 C 
ATOM     21  C26 ZIN A   1      26.512  -3.572  33.724  0.00  0.00    -0.007 C 
ATOM     22  C27 ZIN A   1      25.059  -3.102  33.649  0.00  0.00     0.019 C 
ENDROOT
BRANCH   2  23
ATOM     23  O3  ZIN A   1      25.484  -5.422  34.907  0.00  0.00    -0.389 OA
ATOM     24  H31 ZIN A   1      25.394  -6.375  35.049  0.00  0.00     0.210 HD
ENDBRANCH   2  23
BRANCH  19  25
ATOM     25  O24 ZIN A   1      25.767  -0.817  34.223  0.00  0.00    -0.392 OA
ATOM     26  H48 ZIN A   1      25.562   0.061  33.871  0.00  0.00     0.210 HD
ENDBRANCH  19  25
TORSDOF 2
ENDMDL
MODEL 114
REMARK CAVERDOCK RESULT:     -10.4      0.000      0.000
REMARK CAVERDOCK CONSTRAINTS:       0.0      0.0      0.0      0.0
REMARK CAVERDOCK TUNNEL: 113    -10.4      3.3    114.4
REMARK  2 active torsions:
REMARK  status: ('A' for Active; 'I' for Inactive)
REMARK    1  A    between atoms: C2_2  and  O3_3 
REMARK    2  A    between atoms: C22_20  and  O24_21 
ROOT
ATOM      1  C1  ZIN A   1      27.913  -5.507  34.783  0.00  0.00     0.046 C 
ATOM      2  C2  ZIN A   1      26.578  -5.155  34.125  0.00  0.00     0.062 C 
ATOM      3  C4  ZIN A   1      26.453  -5.861  32.753  0.00  0.00     0.038 C 
ATOM      4  C5  ZIN A   1      26.412  -4.736  31.683  0.00  0.00     0.009 C 
ATOM      5  C6  ZIN A   1      27.112  -3.568  32.388  0.00  0.00     0.004 C 
ATOM      6  C8  ZIN A   1      26.798  -2.186  31.844  0.00  0.00     0.034 C 
ATOM      7  C10 ZIN A   1      27.309  -2.069  30.404  0.00  0.00     0.013 C 
ATOM      8  C11 ZIN A   1      26.924  -0.697  29.845  0.00  0.00     0.036 C 
ATOM      9  C12 ZIN A   1      27.460   0.377  30.774  0.00  0.00    -0.065 C 
ATOM     10  C13 ZIN A   1      28.133   1.390  30.228  0.00  0.00     0.053 C 
ATOM     11  C14 ZIN A   1      28.661   2.464  31.075  0.00  0.00     0.149 C 
ATOM     12  O15 ZIN A   1      29.570   3.179  30.708  0.00  0.00    -0.293 OA
ATOM     13  C16 ZIN A   1      28.009   2.636  32.433  0.00  0.00     0.084 C 
ATOM     14  C17 ZIN A   1      27.959   1.258  33.093  0.00  0.00     0.025 C 
ATOM     15  C18 ZIN A   1      27.200   0.255  32.243  0.00  0.00     0.019 C 
ATOM     16  C19 ZIN A   1      25.704   0.471  32.479  0.00  0.00     0.023 C 
ATOM     17  C20 ZIN A   1      27.523  -1.163  32.730  0.00  0.00     0.144 C 
ATOM     18  F21 ZIN A   1      28.901  -1.379  32.619  0.00  0.00    -0.239 F 
ATOM     19  C22 ZIN A   1      27.129  -1.289  34.199  0.00  0.00     0.160 C 
ATOM     20  C25 ZIN A   1      27.315  -2.724  34.717  0.00  0.00     0.047 C 
ATOM     21  C26 ZIN A   1      26.517  -3.661  33.818  0.00  0.00    -0.007 C 
ATOM     22  C27 ZIN A   1      25.062  -3.197  33.746  0.00  0.00     0.019 C 
ENDROOT
BRANCH   2  23
ATOM     23  O3  ZIN A   1      25.494  -5.530  34.977  0.00  0.00    -0.389 OA
ATOM     24  H31 ZIN A   1      24.622  -5.280  34.639  0.00  0.00     0.210 HD
ENDBRANCH   2  23
BRANCH  19  25
ATOM     25  O24 ZIN A   1      25.758  -0.915  34.348  0.00  0.00    -0.392 OA
ATOM     26  H48 ZIN A   1      25.567  -0.439  35.168  0.00  0.00     0.210 HD
ENDBRANCH  19  25
TORSDOF 2
ENDMDL
MODEL 115
REMARK CAVERDOCK RESULT:     -10.3      0.000      0.000
REMARK CAVERDOCK CONSTRAINTS:       0.0      0.0      0.0      0.0
REMARK CAVERDOCK TUNNEL: 114    -10.3      3.2    115.3
REMARK  2 active torsions:
REMARK  status: ('A' for Active; 'I' for Inactive)
REMARK    1  A    between atoms: C2_2  and  O3_3 
REMARK    2  A    between atoms: C22_20  and  O24_21 
ROOT
ATOM      1  C1  ZIN A   1      27.719  -5.845  34.787  0.00  0.00     0.046 C 
ATOM      2  C2  ZIN A   1      26.597  -5.629  33.770  0.00  0.00     0.062 C 
ATOM      3  C4  ZIN A   1      26.937  -6.341  32.438  0.00  0.00     0.038 C 
ATOM      4  C5  ZIN A   1      27.090  -5.223  31.371  0.00  0.00     0.009 C 
ATOM      5  C6  ZIN A   1      27.442  -3.991  32.214  0.00  0.00     0.004 C 
ATOM      6  C8  ZIN A   1      27.160  -2.647  31.567  0.00  0.00     0.034 C 
ATOM      7  C10 ZIN A   1      28.043  -2.474  30.328  0.00  0.00     0.013 C 
ATOM      8  C11 ZIN A   1      27.699  -1.147  29.647  0.00  0.00     0.036 C 
ATOM      9  C12 ZIN A   1      27.841  -0.026  30.661  0.00  0.00    -0.065 C 
ATOM     10  C13 ZIN A   1      28.537   1.051  30.301  0.00  0.00     0.053 C 
ATOM     11  C14 ZIN A   1      28.694   2.172  31.234  0.00  0.00     0.149 C 
ATOM     12  O15 ZIN A   1      29.594   2.977  31.121  0.00  0.00    -0.293 OA
ATOM     13  C16 ZIN A   1      27.669   2.271  32.348  0.00  0.00     0.084 C 
ATOM     14  C17 ZIN A   1      27.571   0.894  33.003  0.00  0.00     0.025 C 
ATOM     15  C18 ZIN A   1      27.188  -0.179  32.000  0.00  0.00     0.019 C 
ATOM     16  C19 ZIN A   1      25.672  -0.118  31.798  0.00  0.00     0.023 C 
ATOM     17  C20 ZIN A   1      27.498  -1.558  32.595  0.00  0.00     0.144 C 
ATOM     18  F21 ZIN A   1      28.865  -1.631  32.884  0.00  0.00    -0.239 F 
ATOM     19  C22 ZIN A   1      26.718  -1.727  33.896  0.00  0.00     0.160 C 
ATOM     20  C25 ZIN A   1      26.891  -3.138  34.482  0.00  0.00     0.047 C 
ATOM     21  C26 ZIN A   1      26.478  -4.149  33.420  0.00  0.00    -0.007 C 
ATOM     22  C27 ZIN A   1      25.064  -3.836  32.927  0.00  0.00     0.019 C 
ENDROOT
BRANCH   2  23
ATOM     23  O3  ZIN A   1      25.358  -6.116  34.291  0.00  0.00    -0.389 OA
ATOM     24  H31 ZIN A   1      24.592  -5.922  33.732  0.00  0.00     0.210 HD
ENDBRANCH   2  23
BRANCH  19  25
ATOM     25  O24 ZIN A   1      25.331  -1.497  33.642  0.00  0.00    -0.392 OA
ATOM     26  H48 ZIN A   1      24.906  -0.911  34.282  0.00  0.00     0.210 HD
ENDBRANCH  19  25
TORSDOF 2
ENDMDL
MODEL 116
REMARK CAVERDOCK RESULT:     -10.3      0.000      0.000
REMARK CAVERDOCK CONSTRAINTS:       0.0      0.0      0.0      0.0
REMARK CAVERDOCK TUNNEL: 115    -10.3      3.2    116.1
REMARK  2 active torsions:
REMARK  status: ('A' for Active; 'I' for Inactive)
REMARK    1  A    between atoms: C2_2  and  O3_3 
REMARK    2  A    between atoms: C22_20  and  O24_21 
ROOT
ATOM      1  C1  ZIN A   1      27.689  -5.878  35.000  0.00  0.00     0.046 C 
ATOM      2  C2  ZIN A   1      26.577  -5.713  33.963  0.00  0.00     0.062 C 
ATOM      3  C4  ZIN A   1      26.937  -6.477  32.665  0.00  0.00     0.038 C 
ATOM      4  C5  ZIN A   1      27.095  -5.402  31.554  0.00  0.00     0.009 C 
ATOM      5  C6  ZIN A   1      27.428  -4.135  32.349  0.00  0.00     0.004 C 
ATOM      6  C8  ZIN A   1      27.144  -2.820  31.644  0.00  0.00     0.034 C 
ATOM      7  C10 ZIN A   1      28.040  -2.692  30.408  0.00  0.00     0.013 C 
ATOM      8  C11 ZIN A   1      27.695  -1.397  29.670  0.00  0.00     0.036 C 
ATOM      9  C12 ZIN A   1      27.817  -0.234  30.638  0.00  0.00    -0.065 C 
ATOM     10  C13 ZIN A   1      28.509   0.833  30.241  0.00  0.00     0.053 C 
ATOM     11  C14 ZIN A   1      28.647   1.992  31.129  0.00  0.00     0.149 C 
ATOM     12  O15 ZIN A   1      29.543   2.799  30.992  0.00  0.00    -0.293 OA
ATOM     13  C16 ZIN A   1      27.610   2.130  32.226  0.00  0.00     0.084 C 
ATOM     14  C17 ZIN A   1      27.514   0.780  32.937  0.00  0.00     0.025 C 
ATOM     15  C18 ZIN A   1      27.149  -0.337  31.975  0.00  0.00     0.019 C 
ATOM     16  C19 ZIN A   1      25.636  -0.296  31.753  0.00  0.00     0.023 C 
ATOM     17  C20 ZIN A   1      27.463  -1.687  32.630  0.00  0.00     0.144 C 
ATOM     18  F21 ZIN A   1      28.827  -1.738  32.936  0.00  0.00    -0.239 F 
ATOM     19  C22 ZIN A   1      26.669  -1.809  33.928  0.00  0.00     0.160 C 
ATOM     20  C25 ZIN A   1      26.845  -3.192  34.574  0.00  0.00     0.047 C 
ATOM     21  C26 ZIN A   1      26.451  -4.250  33.550  0.00  0.00    -0.007 C 
ATOM     22  C27 ZIN A   1      25.041  -3.968  33.029  0.00  0.00     0.019 C 
ENDROOT
BRANCH   2  23
ATOM     23  O3  ZIN A   1      25.336  -6.188  34.489  0.00  0.00    -0.389 OA
ATOM     24  H31 ZIN A   1      25.282  -6.162  35.455  0.00  0.00     0.210 HD
ENDBRANCH   2  23
BRANCH  19  25
ATOM     25  O24 ZIN A   1      25.284  -1.599  33.649  0.00  0.00    -0.392 OA
ATOM     26  H48 ZIN A   1      24.792  -1.198  34.379  0.00  0.00     0.210 HD
ENDBRANCH  19  25
TORSDOF 2
ENDMDL
MODEL 117
REMARK CAVERDOCK RESULT:     -10.1      0.000      0.000
REMARK CAVERDOCK CONSTRAINTS:       0.0      0.0      0.0      0.0
REMARK CAVERDOCK TUNNEL: 116    -10.1      3.2    117.5
REMARK  2 active torsions:
REMARK  status: ('A' for Active; 'I' for Inactive)
REMARK    1  A    between atoms: C2_2  and  O3_3 
REMARK    2  A    between atoms: C22_20  and  O24_21 
ROOT
ATOM      1  C1  ZIN A   1      27.612  -6.003  35.058  0.00  0.00     0.046 C 
ATOM      2  C2  ZIN A   1      26.538  -5.827  33.983  0.00  0.00     0.062 C 
ATOM      3  C4  ZIN A   1      26.941  -6.584  32.694  0.00  0.00     0.038 C 
ATOM      4  C5  ZIN A   1      27.140  -5.503  31.596  0.00  0.00     0.009 C 
ATOM      5  C6  ZIN A   1      27.450  -4.241  32.410  0.00  0.00     0.004 C 
ATOM      6  C8  ZIN A   1      27.194  -2.922  31.704  0.00  0.00     0.034 C 
ATOM      7  C10 ZIN A   1      28.134  -2.789  30.501  0.00  0.00     0.013 C 
ATOM      8  C11 ZIN A   1      27.819  -1.488  29.760  0.00  0.00     0.036 C 
ATOM      9  C12 ZIN A   1      27.911  -0.332  30.739  0.00  0.00    -0.065 C 
ATOM     10  C13 ZIN A   1      28.620   0.735  30.373  0.00  0.00     0.053 C 
ATOM     11  C14 ZIN A   1      28.731   1.889  31.273  0.00  0.00     0.149 C 
ATOM     12  O15 ZIN A   1      29.633   2.693  31.173  0.00  0.00    -0.293 OA
ATOM     13  C16 ZIN A   1      27.656   2.023  32.334  0.00  0.00     0.084 C 
ATOM     14  C17 ZIN A   1      27.531   0.669  33.032  0.00  0.00     0.025 C 
ATOM     15  C18 ZIN A   1      27.197  -0.440  32.051  0.00  0.00     0.019 C 
ATOM     16  C19 ZIN A   1      25.692  -0.393  31.777  0.00  0.00     0.023 C 
ATOM     17  C20 ZIN A   1      27.483  -1.796  32.708  0.00  0.00     0.144 C 
ATOM     18  F21 ZIN A   1      28.835  -1.853  33.061  0.00  0.00    -0.239 F 
ATOM     19  C22 ZIN A   1      26.644  -1.923  33.976  0.00  0.00     0.160 C 
ATOM     20  C25 ZIN A   1      26.792  -3.311  34.619  0.00  0.00     0.047 C 
ATOM     21  C26 ZIN A   1      26.431  -4.361  33.575  0.00  0.00    -0.007 C 
ATOM     22  C27 ZIN A   1      25.041  -4.071  33.007  0.00  0.00     0.019 C 
ENDROOT
BRANCH   2  23
ATOM     23  O3  ZIN A   1      25.277  -6.301  34.463  0.00  0.00    -0.389 OA
ATOM     24  H31 ZIN A   1      24.856  -5.715  35.107  0.00  0.00     0.210 HD
ENDBRANCH   2  23
BRANCH  19  25
ATOM     25  O24 ZIN A   1      25.270  -1.707  33.650  0.00  0.00    -0.392 OA
ATOM     26  H48 ZIN A   1      24.889  -2.387  33.077  0.00  0.00     0.210 HD
ENDBRANCH  19  25
TORSDOF 2
ENDMDL
MODEL 118
REMARK CAVERDOCK RESULT:     -10.0      0.000      0.000
REMARK CAVERDOCK CONSTRAINTS:       0.0      0.0      0.0      0.0
REMARK CAVERDOCK TUNNEL: 117    -10.0      3.2    118.1
REMARK  2 active torsions:
REMARK  status: ('A' for Active; 'I' for Inactive)
REMARK    1  A    between atoms: C2_2  and  O3_3 
REMARK    2  A    between atoms: C22_20  and  O24_21 
ROOT
ATOM      1  C1  ZIN A   1      27.478  -5.993  35.108  0.00  0.00     0.046 C 
ATOM      2  C2  ZIN A   1      26.454  -5.851  33.981  0.00  0.00     0.062 C 
ATOM      3  C4  ZIN A   1      26.929  -6.621  32.724  0.00  0.00     0.038 C 
ATOM      4  C5  ZIN A   1      27.166  -5.555  31.620  0.00  0.00     0.009 C 
ATOM      5  C6  ZIN A   1      27.418  -4.276  32.427  0.00  0.00     0.004 C 
ATOM      6  C8  ZIN A   1      27.178  -2.972  31.688  0.00  0.00     0.034 C 
ATOM      7  C10 ZIN A   1      28.172  -2.844  30.530  0.00  0.00     0.013 C 
ATOM      8  C11 ZIN A   1      27.875  -1.559  29.752  0.00  0.00     0.036 C 
ATOM      9  C12 ZIN A   1      27.903  -0.387  30.716  0.00  0.00    -0.065 C 
ATOM     10  C13 ZIN A   1      28.614   0.685  30.367  0.00  0.00     0.053 C 
ATOM     11  C14 ZIN A   1      28.665   1.854  31.252  0.00  0.00     0.149 C 
ATOM     12  O15 ZIN A   1      29.560   2.669  31.182  0.00  0.00    -0.293 OA
ATOM     13  C16 ZIN A   1      27.539   1.989  32.258  0.00  0.00     0.084 C 
ATOM     14  C17 ZIN A   1      27.400   0.644  32.972  0.00  0.00     0.025 C 
ATOM     15  C18 ZIN A   1      27.129  -0.486  31.994  0.00  0.00     0.019 C 
ATOM     16  C19 ZIN A   1      25.639  -0.464  31.648  0.00  0.00     0.023 C 
ATOM     17  C20 ZIN A   1      27.402  -1.827  32.686  0.00  0.00     0.144 C 
ATOM     18  F21 ZIN A   1      28.736  -1.858  33.104  0.00  0.00    -0.239 F 
ATOM     19  C22 ZIN A   1      26.505  -1.946  33.915  0.00  0.00     0.160 C 
ATOM     20  C25 ZIN A   1      26.643  -3.321  34.587  0.00  0.00     0.047 C 
ATOM     21  C26 ZIN A   1      26.347  -4.393  33.544  0.00  0.00    -0.007 C 
ATOM     22  C27 ZIN A   1      24.981  -4.132  32.906  0.00  0.00     0.019 C 
ENDROOT
BRANCH   2  23
ATOM     23  O3  ZIN A   1      25.179  -6.335  34.407  0.00  0.00    -0.389 OA
ATOM     24  H31 ZIN A   1      24.620  -6.660  33.687  0.00  0.00     0.210 HD
ENDBRANCH   2  23
BRANCH  19  25
ATOM     25  O24 ZIN A   1      25.145  -1.755  33.521  0.00  0.00    -0.392 OA
ATOM     26  H48 ZIN A   1      24.941  -2.091  32.637  0.00  0.00     0.210 HD
ENDBRANCH  19  25
TORSDOF 2
ENDMDL
MODEL 119
REMARK CAVERDOCK RESULT:      -9.7      0.000      0.000
REMARK CAVERDOCK CONSTRAINTS:       0.0      0.0      0.0      0.0
REMARK CAVERDOCK TUNNEL: 118     -9.7      3.2    119.7
REMARK  2 active torsions:
REMARK  status: ('A' for Active; 'I' for Inactive)
REMARK    1  A    between atoms: C2_2  and  O3_3 
REMARK    2  A    between atoms: C22_20  and  O24_21 
ROOT
ATOM      1  C1  ZIN A   1      27.325  -6.151  35.247  0.00  0.00     0.046 C 
ATOM      2  C2  ZIN A   1      26.377  -6.002  34.056  0.00  0.00     0.062 C 
ATOM      3  C4  ZIN A   1      26.936  -6.760  32.827  0.00  0.00     0.038 C 
ATOM      4  C5  ZIN A   1      27.240  -5.683  31.750  0.00  0.00     0.009 C 
ATOM      5  C6  ZIN A   1      27.435  -4.411  32.583  0.00  0.00     0.004 C 
ATOM      6  C8  ZIN A   1      27.239  -3.101  31.841  0.00  0.00     0.034 C 
ATOM      7  C10 ZIN A   1      28.307  -2.959  30.751  0.00  0.00     0.013 C 
ATOM      8  C11 ZIN A   1      28.056  -1.669  29.967  0.00  0.00     0.036 C 
ATOM      9  C12 ZIN A   1      28.017  -0.505  30.941  0.00  0.00    -0.065 C 
ATOM     10  C13 ZIN A   1      28.745   0.572  30.648  0.00  0.00     0.053 C 
ATOM     11  C14 ZIN A   1      28.734   1.733  31.544  0.00  0.00     0.149 C 
ATOM     12  O15 ZIN A   1      29.629   2.552  31.540  0.00  0.00    -0.293 OA
ATOM     13  C16 ZIN A   1      27.544   1.855  32.476  0.00  0.00     0.084 C 
ATOM     14  C17 ZIN A   1      27.363   0.504  33.167  0.00  0.00     0.025 C 
ATOM     15  C18 ZIN A   1      27.161  -0.617  32.164  0.00  0.00     0.019 C 
ATOM     16  C19 ZIN A   1      25.697  -0.598  31.722  0.00  0.00     0.023 C 
ATOM     17  C20 ZIN A   1      27.393  -1.964  32.861  0.00  0.00     0.144 C 
ATOM     18  F21 ZIN A   1      28.697  -1.995  33.366  0.00  0.00    -0.239 F 
ATOM     19  C22 ZIN A   1      26.418  -2.096  34.028  0.00  0.00     0.160 C 
ATOM     20  C25 ZIN A   1      26.516  -3.477  34.696  0.00  0.00     0.047 C 
ATOM     21  C26 ZIN A   1      26.293  -4.540  33.626  0.00  0.00    -0.007 C 
ATOM     22  C27 ZIN A   1      24.971  -4.279  32.902  0.00  0.00     0.019 C 
ENDROOT
BRANCH   2  23
ATOM     23  O3  ZIN A   1      25.078  -6.494  34.394  0.00  0.00    -0.389 OA
ATOM     24  H31 ZIN A   1      24.892  -6.495  35.344  0.00  0.00     0.210 HD
ENDBRANCH   2  23
BRANCH  19  25
ATOM     25  O24 ZIN A   1      25.086  -1.907  33.547  0.00  0.00    -0.392 OA
ATOM     26  H48 ZIN A   1      24.478  -1.545  34.206  0.00  0.00     0.210 HD
ENDBRANCH  19  25
TORSDOF 2
ENDMDL
MODEL 120
REMARK CAVERDOCK RESULT:     -10.1      0.000      0.000
REMARK CAVERDOCK CONSTRAINTS:       0.0      0.0      0.0      0.0
REMARK CAVERDOCK TUNNEL: 119    -10.1      3.2    120.2
REMARK  2 active torsions:
REMARK  status: ('A' for Active; 'I' for Inactive)
REMARK    1  A    between atoms: C2_2  and  O3_3 
REMARK    2  A    between atoms: C22_20  and  O24_21 
ROOT
ATOM      1  C1  ZIN A   1      29.598   1.696  30.988  0.00  0.00     0.046 C 
ATOM      2  C2  ZIN A   1      28.224   1.352  30.411  0.00  0.00     0.062 C 
ATOM      3  C4  ZIN A   1      27.119   2.152  31.144  0.00  0.00     0.038 C 
ATOM      4  C5  ZIN A   1      26.233   1.105  31.875  0.00  0.00     0.009 C 
ATOM      5  C6  ZIN A   1      27.180  -0.089  32.039  0.00  0.00     0.004 C 
ATOM      6  C8  ZIN A   1      26.512  -1.438  32.241  0.00  0.00     0.034 C 
ATOM      7  C10 ZIN A   1      25.734  -1.436  33.561  0.00  0.00     0.013 C 
ATOM      8  C11 ZIN A   1      25.010  -2.775  33.718  0.00  0.00     0.036 C 
ATOM      9  C12 ZIN A   1      26.027  -3.897  33.608  0.00  0.00    -0.065 C 
ATOM     10  C13 ZIN A   1      26.004  -4.848  34.542  0.00  0.00     0.053 C 
ATOM     11  C14 ZIN A   1      26.953  -5.964  34.478  0.00  0.00     0.149 C 
ATOM     12  O15 ZIN A   1      27.231  -6.624  35.457  0.00  0.00    -0.293 OA
ATOM     13  C16 ZIN A   1      27.568  -6.251  33.122  0.00  0.00     0.084 C 
ATOM     14  C17 ZIN A   1      28.091  -4.927  32.567  0.00  0.00     0.025 C 
ATOM     15  C18 ZIN A   1      26.988  -3.888  32.461  0.00  0.00     0.019 C 
ATOM     16  C19 ZIN A   1      26.200  -4.164  31.179  0.00  0.00     0.023 C 
ATOM     17  C20 ZIN A   1      27.620  -2.499  32.300  0.00  0.00     0.144 C 
ATOM     18  F21 ZIN A   1      28.428  -2.236  33.411  0.00  0.00    -0.239 F 
ATOM     19  C22 ZIN A   1      28.496  -2.491  31.050  0.00  0.00     0.160 C 
ATOM     20  C25 ZIN A   1      29.063  -1.092  30.763  0.00  0.00     0.047 C 
ATOM     21  C26 ZIN A   1      27.896  -0.116  30.663  0.00  0.00    -0.007 C 
ATOM     22  C27 ZIN A   1      26.889  -0.617  29.626  0.00  0.00     0.019 C 
ENDROOT
BRANCH   2  23
ATOM     23  O3  ZIN A   1      28.193   1.634  29.010  0.00  0.00    -0.389 OA
ATOM     24  H31 ZIN A   1      28.747   1.046  28.478  0.00  0.00     0.210 HD
ENDBRANCH   2  23
BRANCH  19  25
ATOM     25  O24 ZIN A   1      27.715  -2.914  29.931  0.00  0.00    -0.392 OA
ATOM     26  H48 ZIN A   1      27.025  -2.288  29.672  0.00  0.00     0.210 HD
ENDBRANCH  19  25
TORSDOF 2
ENDMDL
MODEL 121
REMARK CAVERDOCK RESULT:      -9.3      0.000      0.000
REMARK CAVERDOCK CONSTRAINTS:       0.0      0.0      0.0      0.0
REMARK CAVERDOCK TUNNEL: 120     -9.3      3.3    121.4
REMARK  2 active torsions:
REMARK  status: ('A' for Active; 'I' for Inactive)
REMARK    1  A    between atoms: C2_2  and  O3_3 
REMARK    2  A    between atoms: C22_20  and  O24_21 
ROOT
ATOM      1  C1  ZIN A   1      27.072  -6.263  35.422  0.00  0.00     0.046 C 
ATOM      2  C2  ZIN A   1      26.242  -6.161  34.141  0.00  0.00     0.062 C 
ATOM      3  C4  ZIN A   1      26.935  -6.931  32.990  0.00  0.00     0.038 C 
ATOM      4  C5  ZIN A   1      27.322  -5.871  31.923  0.00  0.00     0.009 C 
ATOM      5  C6  ZIN A   1      27.407  -4.577  32.742  0.00  0.00     0.004 C 
ATOM      6  C8  ZIN A   1      27.257  -3.288  31.954  0.00  0.00     0.034 C 
ATOM      7  C10 ZIN A   1      28.424  -3.144  30.971  0.00  0.00     0.013 C 
ATOM      8  C11 ZIN A   1      28.224  -1.877  30.137  0.00  0.00     0.036 C 
ATOM      9  C12 ZIN A   1      28.066  -0.694  31.075  0.00  0.00    -0.065 C 
ATOM     10  C13 ZIN A   1      28.797   0.393  30.830  0.00  0.00     0.053 C 
ATOM     11  C14 ZIN A   1      28.673   1.572  31.694  0.00  0.00     0.149 C 
ATOM     12  O15 ZIN A   1      29.547   2.411  31.758  0.00  0.00    -0.293 OA
ATOM     13  C16 ZIN A   1      27.395   1.686  32.502  0.00  0.00     0.084 C 
ATOM     14  C17 ZIN A   1      27.175   0.346  33.203  0.00  0.00     0.025 C 
ATOM     15  C18 ZIN A   1      27.096  -0.801  32.211  0.00  0.00     0.019 C 
ATOM     16  C19 ZIN A   1      25.682  -0.824  31.627  0.00  0.00     0.023 C 
ATOM     17  C20 ZIN A   1      27.287  -2.126  32.958  0.00  0.00     0.144 C 
ATOM     18  F21 ZIN A   1      28.535  -2.117  33.588  0.00  0.00    -0.239 F 
ATOM     19  C22 ZIN A   1      26.205  -2.257  34.026  0.00  0.00     0.160 C 
ATOM     20  C25 ZIN A   1      26.266  -3.621  34.732  0.00  0.00     0.047 C 
ATOM     21  C26 ZIN A   1      26.171  -4.711  33.671  0.00  0.00    -0.007 C 
ATOM     22  C27 ZIN A   1      24.922  -4.495  32.815  0.00  0.00     0.019 C 
ENDROOT
BRANCH   2  23
ATOM     23  O3  ZIN A   1      24.928  -6.675  34.361  0.00  0.00    -0.389 OA
ATOM     24  H31 ZIN A   1      24.911  -7.584  34.693  0.00  0.00     0.210 HD
ENDBRANCH   2  23
BRANCH  19  25
ATOM     25  O24 ZIN A   1      24.923  -2.108  33.413  0.00  0.00    -0.392 OA
ATOM     26  H48 ZIN A   1      24.675  -1.190  33.236  0.00  0.00     0.210 HD
ENDBRANCH  19  25
TORSDOF 2
ENDMDL
MODEL 122
REMARK CAVERDOCK RESULT:     -10.2      0.000      0.000
REMARK CAVERDOCK CONSTRAINTS:       0.0      0.0      0.0      0.0
REMARK CAVERDOCK TUNNEL: 121    -10.2      3.3    122.5
REMARK  2 active torsions:
REMARK  status: ('A' for Active; 'I' for Inactive)
REMARK    1  A    between atoms: C2_2  and  O3_3 
REMARK    2  A    between atoms: C22_20  and  O24_21 
ROOT
ATOM      1  C1  ZIN A   1      29.242   1.660  31.317  0.00  0.00     0.046 C 
ATOM      2  C2  ZIN A   1      27.936   1.235  30.643  0.00  0.00     0.062 C 
ATOM      3  C4  ZIN A   1      26.739   1.989  31.273  0.00  0.00     0.038 C 
ATOM      4  C5  ZIN A   1      25.853   0.910  31.956  0.00  0.00     0.009 C 
ATOM      5  C6  ZIN A   1      26.843  -0.230  32.218  0.00  0.00     0.004 C 
ATOM      6  C8  ZIN A   1      26.230  -1.608  32.396  0.00  0.00     0.034 C 
ATOM      7  C10 ZIN A   1      25.353  -1.625  33.652  0.00  0.00     0.013 C 
ATOM      8  C11 ZIN A   1      24.688  -2.996  33.782  0.00  0.00     0.036 C 
ATOM      9  C12 ZIN A   1      25.765  -4.066  33.773  0.00  0.00    -0.065 C 
ATOM     10  C13 ZIN A   1      25.718  -5.000  34.722  0.00  0.00     0.053 C 
ATOM     11  C14 ZIN A   1      26.724  -6.067  34.754  0.00  0.00     0.149 C 
ATOM     12  O15 ZIN A   1      26.958  -6.694  35.765  0.00  0.00    -0.293 OA
ATOM     13  C16 ZIN A   1      27.456  -6.345  33.455  0.00  0.00     0.084 C 
ATOM     14  C17 ZIN A   1      27.953  -5.004  32.915  0.00  0.00     0.025 C 
ATOM     15  C18 ZIN A   1      26.811  -4.026  32.703  0.00  0.00     0.019 C 
ATOM     16  C19 ZIN A   1      26.139  -4.364  31.370  0.00  0.00     0.023 C 
ATOM     17  C20 ZIN A   1      27.382  -2.610  32.561  0.00  0.00     0.144 C 
ATOM     18  F21 ZIN A   1      28.088  -2.286  33.725  0.00  0.00    -0.239 F 
ATOM     19  C22 ZIN A   1      28.350  -2.577  31.382  0.00  0.00     0.160 C 
ATOM     20  C25 ZIN A   1      28.867  -1.156  31.110  0.00  0.00     0.047 C 
ATOM     21  C26 ZIN A   1      27.664  -0.243  30.900  0.00  0.00    -0.007 C 
ATOM     22  C27 ZIN A   1      26.766  -0.813  29.801  0.00  0.00     0.019 C 
ENDROOT
BRANCH   2  23
ATOM     23  O3  ZIN A   1      27.999   1.491  29.239  0.00  0.00    -0.389 OA
ATOM     24  H31 ZIN A   1      27.952   0.695  28.691  0.00  0.00     0.210 HD
ENDBRANCH   2  23
BRANCH  19  25
ATOM     25  O24 ZIN A   1      27.681  -3.059  30.215  0.00  0.00    -0.392 OA
ATOM     26  H48 ZIN A   1      26.755  -2.789  30.152  0.00  0.00     0.210 HD
ENDBRANCH  19  25
TORSDOF 2
ENDMDL
MODEL 123
REMARK CAVERDOCK RESULT:     -10.2      0.000      0.000
REMARK CAVERDOCK CONSTRAINTS:       0.0      0.0      0.0      0.0
REMARK CAVERDOCK TUNNEL: 122    -10.2      3.3    123.6
REMARK  2 active torsions:
REMARK  status: ('A' for Active; 'I' for Inactive)
REMARK    1  A    between atoms: C2_2  and  O3_3 
REMARK    2  A    between atoms: C22_20  and  O24_21 
ROOT
ATOM      1  C1  ZIN A   1      29.264   1.456  31.186  0.00  0.00     0.046 C 
ATOM      2  C2  ZIN A   1      27.905   1.080  30.596  0.00  0.00     0.062 C 
ATOM      3  C4  ZIN A   1      26.778   1.885  31.289  0.00  0.00     0.038 C 
ATOM      4  C5  ZIN A   1      25.893   0.847  32.032  0.00  0.00     0.009 C 
ATOM      5  C6  ZIN A   1      26.851  -0.330  32.245  0.00  0.00     0.004 C 
ATOM      6  C8  ZIN A   1      26.196  -1.681  32.473  0.00  0.00     0.034 C 
ATOM      7  C10 ZIN A   1      25.395  -1.653  33.779  0.00  0.00     0.013 C 
ATOM      8  C11 ZIN A   1      24.685  -2.997  33.961  0.00  0.00     0.036 C 
ATOM      9  C12 ZIN A   1      25.717  -4.108  33.898  0.00  0.00    -0.065 C 
ATOM     10  C13 ZIN A   1      25.690  -5.033  34.857  0.00  0.00     0.053 C 
ATOM     11  C14 ZIN A   1      26.653  -6.139  34.839  0.00  0.00     0.149 C 
ATOM     12  O15 ZIN A   1      26.922  -6.769  35.841  0.00  0.00    -0.293 OA
ATOM     13  C16 ZIN A   1      27.294  -6.455  33.502  0.00  0.00     0.084 C 
ATOM     14  C17 ZIN A   1      27.810  -5.140  32.920  0.00  0.00     0.025 C 
ATOM     15  C18 ZIN A   1      26.698  -4.118  32.767  0.00  0.00     0.019 C 
ATOM     16  C19 ZIN A   1      25.934  -4.438  31.480  0.00  0.00     0.023 C 
ATOM     17  C20 ZIN A   1      27.315  -2.727  32.579  0.00  0.00     0.144 C 
ATOM     18  F21 ZIN A   1      28.101  -2.423  33.695  0.00  0.00    -0.239 F 
ATOM     19  C22 ZIN A   1      28.211  -2.741  31.344  0.00  0.00     0.160 C 
ATOM     20  C25 ZIN A   1      28.767  -1.343  31.028  0.00  0.00     0.047 C 
ATOM     21  C26 ZIN A   1      27.590  -0.385  30.882  0.00  0.00    -0.007 C 
ATOM     22  C27 ZIN A   1      26.607  -0.926  29.843  0.00  0.00     0.019 C 
ENDROOT
BRANCH   2  23
ATOM     23  O3  ZIN A   1      27.894   1.323  29.187  0.00  0.00    -0.389 OA
ATOM     24  H31 ZIN A   1      28.584   1.931  28.887  0.00  0.00     0.210 HD
ENDBRANCH   2  23
BRANCH  19  25
ATOM     25  O24 ZIN A   1      27.455  -3.204  30.223  0.00  0.00    -0.392 OA
ATOM     26  H48 ZIN A   1      27.672  -2.760  29.392  0.00  0.00     0.210 HD
ENDBRANCH  19  25
TORSDOF 2
ENDMDL
MODEL 124
REMARK CAVERDOCK RESULT:     -10.5      0.000      0.000
REMARK CAVERDOCK CONSTRAINTS:       0.0      0.0      0.0      0.0
REMARK CAVERDOCK TUNNEL: 123    -10.5      3.3    124.3
REMARK  2 active torsions:
REMARK  status: ('A' for Active; 'I' for Inactive)
REMARK    1  A    between atoms: C2_2  and  O3_3 
REMARK    2  A    between atoms: C22_20  and  O24_21 
ROOT
ATOM      1  C1  ZIN A   1      26.636   0.318  28.684  0.00  0.00     0.046 C 
ATOM      2  C2  ZIN A   1      27.789   0.236  29.686  0.00  0.00     0.062 C 
ATOM      3  C4  ZIN A   1      28.994  -0.505  29.058  0.00  0.00     0.038 C 
ATOM      4  C5  ZIN A   1      29.187  -1.807  29.883  0.00  0.00     0.009 C 
ATOM      5  C6  ZIN A   1      27.795  -2.041  30.481  0.00  0.00     0.004 C 
ATOM      6  C8  ZIN A   1      27.750  -2.912  31.725  0.00  0.00     0.034 C 
ATOM      7  C10 ZIN A   1      28.215  -4.330  31.380  0.00  0.00     0.013 C 
ATOM      8  C11 ZIN A   1      28.231  -5.177  32.655  0.00  0.00     0.036 C 
ATOM      9  C12 ZIN A   1      26.855  -5.122  33.295  0.00  0.00    -0.065 C 
ATOM     10  C13 ZIN A   1      26.297  -6.275  33.663  0.00  0.00     0.053 C 
ATOM     11  C14 ZIN A   1      24.976  -6.282  34.301  0.00  0.00     0.149 C 
ATOM     12  O15 ZIN A   1      24.275  -7.271  34.307  0.00  0.00    -0.293 OA
ATOM     13  C16 ZIN A   1      24.534  -4.986  34.952  0.00  0.00     0.084 C 
ATOM     14  C17 ZIN A   1      24.755  -3.865  33.937  0.00  0.00     0.025 C 
ATOM     15  C18 ZIN A   1      26.205  -3.788  33.492  0.00  0.00     0.019 C 
ATOM     16  C19 ZIN A   1      26.990  -3.031  34.565  0.00  0.00     0.023 C 
ATOM     17  C20 ZIN A   1      26.293  -2.952  32.209  0.00  0.00     0.144 C 
ATOM     18  F21 ZIN A   1      25.514  -3.558  31.218  0.00  0.00    -0.239 F 
ATOM     19  C22 ZIN A   1      25.735  -1.559  32.481  0.00  0.00     0.160 C 
ATOM     20  C25 ZIN A   1      25.906  -0.631  31.268  0.00  0.00     0.047 C 
ATOM     21  C26 ZIN A   1      27.383  -0.603  30.894  0.00  0.00    -0.007 C 
ATOM     22  C27 ZIN A   1      28.220  -0.213  32.113  0.00  0.00     0.019 C 
ENDROOT
BRANCH   2  23
ATOM     23  O3  ZIN A   1      28.175   1.548  30.102  0.00  0.00    -0.389 OA
ATOM     24  H31 ZIN A   1      27.447   2.185  30.124  0.00  0.00     0.210 HD
ENDBRANCH   2  23
BRANCH  19  25
ATOM     25  O24 ZIN A   1      26.420  -0.992  33.599  0.00  0.00    -0.392 OA
ATOM     26  H48 ZIN A   1      27.340  -1.277  33.683  0.00  0.00     0.210 HD
ENDBRANCH  19  25
TORSDOF 2
ENDMDL
MODEL 125
REMARK CAVERDOCK RESULT:      -8.6      0.000      0.000
REMARK CAVERDOCK CONSTRAINTS:       0.0      0.0      0.0      0.0
REMARK CAVERDOCK TUNNEL: 124     -8.6      3.3    125.1
REMARK  2 active torsions:
REMARK  status: ('A' for Active; 'I' for Inactive)
REMARK    1  A    between atoms: C2_2  and  O3_3 
REMARK    2  A    between atoms: C22_20  and  O24_21 
ROOT
ATOM      1  C1  ZIN A   1      22.916  -6.202  34.375  0.00  0.00     0.046 C 
ATOM      2  C2  ZIN A   1      24.410  -6.505  34.486  0.00  0.00     0.062 C 
ATOM      3  C4  ZIN A   1      24.884  -6.337  35.951  0.00  0.00     0.038 C 
ATOM      4  C5  ZIN A   1      25.895  -5.159  35.952  0.00  0.00     0.009 C 
ATOM      5  C6  ZIN A   1      25.491  -4.360  34.708  0.00  0.00     0.004 C 
ATOM      6  C8  ZIN A   1      26.564  -3.456  34.127  0.00  0.00     0.034 C 
ATOM      7  C10 ZIN A   1      26.917  -2.358  35.136  0.00  0.00     0.013 C 
ATOM      8  C11 ZIN A   1      28.046  -1.497  34.567  0.00  0.00     0.036 C 
ATOM      9  C12 ZIN A   1      27.621  -0.967  33.209  0.00  0.00    -0.065 C 
ATOM     10  C13 ZIN A   1      27.782   0.335  32.974  0.00  0.00     0.053 C 
ATOM     11  C14 ZIN A   1      27.403   0.900  31.675  0.00  0.00     0.149 C 
ATOM     12  O15 ZIN A   1      27.171   2.082  31.535  0.00  0.00    -0.293 OA
ATOM     13  C16 ZIN A   1      27.317  -0.073  30.514  0.00  0.00     0.084 C 
ATOM     14  C17 ZIN A   1      26.471  -1.260  30.974  0.00  0.00     0.025 C 
ATOM     15  C18 ZIN A   1      27.059  -1.926  32.206  0.00  0.00     0.019 C 
ATOM     16  C19 ZIN A   1      28.188  -2.851  31.749  0.00  0.00     0.023 C 
ATOM     17  C20 ZIN A   1      25.992  -2.818  32.853  0.00  0.00     0.144 C 
ATOM     18  F21 ZIN A   1      24.894  -2.028  33.208  0.00  0.00    -0.239 F 
ATOM     19  C22 ZIN A   1      25.532  -3.861  31.839  0.00  0.00     0.160 C 
ATOM     20  C25 ZIN A   1      24.549  -4.865  32.463  0.00  0.00     0.047 C 
ATOM     21  C26 ZIN A   1      25.218  -5.492  33.681  0.00  0.00    -0.007 C 
ATOM     22  C27 ZIN A   1      26.567  -6.090  33.282  0.00  0.00     0.019 C 
ENDROOT
BRANCH   2  23
ATOM     23  O3  ZIN A   1      24.681  -7.831  34.026  0.00  0.00    -0.389 OA
ATOM     24  H31 ZIN A   1      24.304  -8.031  33.158  0.00  0.00     0.210 HD
ENDBRANCH   2  23
BRANCH  19  25
ATOM     25  O24 ZIN A   1      26.671  -4.570  31.349  0.00  0.00    -0.392 OA
ATOM     26  H48 ZIN A   1      26.602  -5.532  31.431  0.00  0.00     0.210 HD
ENDBRANCH  19  25
TORSDOF 2
ENDMDL
MODEL 126
REMARK CAVERDOCK RESULT:     -11.0      0.000      0.000
REMARK CAVERDOCK CONSTRAINTS:       0.0      0.0      0.0      0.0
REMARK CAVERDOCK TUNNEL: 125    -11.0      3.3    126.3
REMARK  2 active torsions:
REMARK  status: ('A' for Active; 'I' for Inactive)
REMARK    1  A    between atoms: C2_2  and  O3_3 
REMARK    2  A    between atoms: C22_20  and  O24_21 
ROOT
ATOM      1  C1  ZIN A   1      26.571   0.051  28.816  0.00  0.00     0.046 C 
ATOM      2  C2  ZIN A   1      27.731  -0.041  29.809  0.00  0.00     0.062 C 
ATOM      3  C4  ZIN A   1      28.928  -0.785  29.168  0.00  0.00     0.038 C 
ATOM      4  C5  ZIN A   1      29.120  -2.092  29.985  0.00  0.00     0.009 C 
ATOM      5  C6  ZIN A   1      27.731  -2.323  30.592  0.00  0.00     0.004 C 
ATOM      6  C8  ZIN A   1      27.691  -3.199  31.831  0.00  0.00     0.034 C 
ATOM      7  C10 ZIN A   1      28.146  -4.618  31.475  0.00  0.00     0.013 C 
ATOM      8  C11 ZIN A   1      28.167  -5.472  32.746  0.00  0.00     0.036 C 
ATOM      9  C12 ZIN A   1      26.797  -5.414  33.396  0.00  0.00    -0.065 C 
ATOM     10  C13 ZIN A   1      26.235  -6.566  33.762  0.00  0.00     0.053 C 
ATOM     11  C14 ZIN A   1      24.919  -6.570  34.409  0.00  0.00     0.149 C 
ATOM     12  O15 ZIN A   1      24.213  -7.556  34.415  0.00  0.00    -0.293 OA
ATOM     13  C16 ZIN A   1      24.488  -5.275  35.070  0.00  0.00     0.084 C 
ATOM     14  C17 ZIN A   1      24.707  -4.150  34.059  0.00  0.00     0.025 C 
ATOM     15  C18 ZIN A   1      26.154  -4.078  33.604  0.00  0.00     0.019 C 
ATOM     16  C19 ZIN A   1      26.950  -3.330  34.676  0.00  0.00     0.023 C 
ATOM     17  C20 ZIN A   1      26.237  -3.236  32.325  0.00  0.00     0.144 C 
ATOM     18  F21 ZIN A   1      25.448  -3.832  31.336  0.00  0.00    -0.239 F 
ATOM     19  C22 ZIN A   1      25.687  -1.841  32.609  0.00  0.00     0.160 C 
ATOM     20  C25 ZIN A   1      25.854  -0.907  31.399  0.00  0.00     0.047 C 
ATOM     21  C26 ZIN A   1      27.329  -0.885  31.015  0.00  0.00    -0.007 C 
ATOM     22  C27 ZIN A   1      28.176  -0.505  32.230  0.00  0.00     0.019 C 
ENDROOT
BRANCH   2  23
ATOM     23  O3  ZIN A   1      28.126   1.267  30.229  0.00  0.00    -0.389 OA
ATOM     24  H31 ZIN A   1      27.405   1.798  30.594  0.00  0.00     0.210 HD
ENDBRANCH   2  23
BRANCH  19  25
ATOM     25  O24 ZIN A   1      26.383  -1.283  33.725  0.00  0.00    -0.392 OA
ATOM     26  H48 ZIN A   1      26.760  -1.943  34.324  0.00  0.00     0.210 HD
ENDBRANCH  19  25
TORSDOF 2
ENDMDL
MODEL 127
REMARK CAVERDOCK RESULT:     -11.1      0.000      0.000
REMARK CAVERDOCK CONSTRAINTS:       0.0      0.0      0.0      0.0
REMARK CAVERDOCK TUNNEL: 126    -11.1      3.3    127.8
REMARK  2 active torsions:
REMARK  status: ('A' for Active; 'I' for Inactive)
REMARK    1  A    between atoms: C2_2  and  O3_3 
REMARK    2  A    between atoms: C22_20  and  O24_21 
ROOT
ATOM      1  C1  ZIN A   1      26.696  -0.004  29.013  0.00  0.00     0.046 C 
ATOM      2  C2  ZIN A   1      27.815  -0.113  30.050  0.00  0.00     0.062 C 
ATOM      3  C4  ZIN A   1      29.032  -0.858  29.449  0.00  0.00     0.038 C 
ATOM      4  C5  ZIN A   1      29.184  -2.174  30.259  0.00  0.00     0.009 C 
ATOM      5  C6  ZIN A   1      27.772  -2.404  30.808  0.00  0.00     0.004 C 
ATOM      6  C8  ZIN A   1      27.677  -3.293  32.035  0.00  0.00     0.034 C 
ATOM      7  C10 ZIN A   1      28.138  -4.711  31.683  0.00  0.00     0.013 C 
ATOM      8  C11 ZIN A   1      28.104  -5.578  32.943  0.00  0.00     0.036 C 
ATOM      9  C12 ZIN A   1      26.709  -5.518  33.540  0.00  0.00    -0.065 C 
ATOM     10  C13 ZIN A   1      26.127  -6.671  33.870  0.00  0.00     0.053 C 
ATOM     11  C14 ZIN A   1      24.787  -6.673  34.465  0.00  0.00     0.149 C 
ATOM     12  O15 ZIN A   1      24.076  -7.656  34.433  0.00  0.00    -0.293 OA
ATOM     13  C16 ZIN A   1      24.337  -5.383  35.123  0.00  0.00     0.084 C 
ATOM     14  C17 ZIN A   1      24.602  -4.249  34.133  0.00  0.00     0.025 C 
ATOM     15  C18 ZIN A   1      26.066  -4.181  33.737  0.00  0.00     0.019 C 
ATOM     16  C19 ZIN A   1      26.824  -3.449  34.847  0.00  0.00     0.023 C 
ATOM     17  C20 ZIN A   1      26.205  -3.326  32.471  0.00  0.00     0.144 C 
ATOM     18  F21 ZIN A   1      25.452  -3.907  31.445  0.00  0.00    -0.239 F 
ATOM     19  C22 ZIN A   1      25.652  -1.931  32.748  0.00  0.00     0.160 C 
ATOM     20  C25 ZIN A   1      25.872  -0.985  31.556  0.00  0.00     0.047 C 
ATOM     21  C26 ZIN A   1      27.361  -0.968  31.230  0.00  0.00    -0.007 C 
ATOM     22  C27 ZIN A   1      28.162  -0.606  32.482  0.00  0.00     0.019 C 
ENDROOT
BRANCH   2  23
ATOM     23  O3  ZIN A   1      28.201   1.187  30.500  0.00  0.00    -0.389 OA
ATOM     24  H31 ZIN A   1      27.640   1.902  30.166  0.00  0.00     0.210 HD
ENDBRANCH   2  23
BRANCH  19  25
ATOM     25  O24 ZIN A   1      26.307  -1.389  33.897  0.00  0.00    -0.392 OA
ATOM     26  H48 ZIN A   1      27.221  -1.116  33.737  0.00  0.00     0.210 HD
ENDBRANCH  19  25
TORSDOF 2
ENDMDL
MODEL 128
REMARK CAVERDOCK RESULT:     -10.9      0.000      0.000
REMARK CAVERDOCK CONSTRAINTS:       0.0      0.0      0.0      0.0
REMARK CAVERDOCK TUNNEL: 127    -10.9      3.2    128.6
REMARK  2 active torsions:
REMARK  status: ('A' for Active; 'I' for Inactive)
REMARK    1  A    between atoms: C2_2  and  O3_3 
REMARK    2  A    between atoms: C22_20  and  O24_21 
ROOT
ATOM      1  C1  ZIN A   1      26.509  -0.121  29.272  0.00  0.00     0.046 C 
ATOM      2  C2  ZIN A   1      27.688  -0.321  30.225  0.00  0.00     0.062 C 
ATOM      3  C4  ZIN A   1      28.822  -1.102  29.518  0.00  0.00     0.038 C 
ATOM      4  C5  ZIN A   1      28.962  -2.452  30.274  0.00  0.00     0.009 C 
ATOM      5  C6  ZIN A   1      27.579  -2.631  30.912  0.00  0.00     0.004 C 
ATOM      6  C8  ZIN A   1      27.522  -3.556  32.115  0.00  0.00     0.034 C 
ATOM      7  C10 ZIN A   1      27.886  -4.982  31.687  0.00  0.00     0.013 C 
ATOM      8  C11 ZIN A   1      27.893  -5.889  32.919  0.00  0.00     0.036 C 
ATOM      9  C12 ZIN A   1      26.546  -5.783  33.612  0.00  0.00    -0.065 C 
ATOM     10  C13 ZIN A   1      25.930  -6.916  33.946  0.00  0.00     0.053 C 
ATOM     11  C14 ZIN A   1      24.634  -6.874  34.632  0.00  0.00     0.149 C 
ATOM     12  O15 ZIN A   1      23.873  -7.819  34.618  0.00  0.00    -0.293 OA
ATOM     13  C16 ZIN A   1      24.296  -5.587  35.359  0.00  0.00     0.084 C 
ATOM     14  C17 ZIN A   1      24.551  -4.434  34.390  0.00  0.00     0.025 C 
ATOM     15  C18 ZIN A   1      25.987  -4.423  33.895  0.00  0.00     0.019 C 
ATOM     16  C19 ZIN A   1      26.854  -3.768  34.972  0.00  0.00     0.023 C 
ATOM     17  C20 ZIN A   1      26.084  -3.532  32.650  0.00  0.00     0.144 C 
ATOM     18  F21 ZIN A   1      25.234  -4.040  31.661  0.00  0.00    -0.239 F 
ATOM     19  C22 ZIN A   1      25.622  -2.122  33.008  0.00  0.00     0.160 C 
ATOM     20  C25 ZIN A   1      25.809  -1.149  31.833  0.00  0.00     0.047 C 
ATOM     21  C26 ZIN A   1      27.272  -1.192  31.406  0.00  0.00    -0.007 C 
ATOM     22  C27 ZIN A   1      28.172  -0.913  32.611  0.00  0.00     0.019 C 
ENDROOT
BRANCH   2  23
ATOM     23  O3  ZIN A   1      28.169   0.943  30.687  0.00  0.00    -0.389 OA
ATOM     24  H31 ZIN A   1      28.527   1.508  29.988  0.00  0.00     0.210 HD
ENDBRANCH   2  23
BRANCH  19  25
ATOM     25  O24 ZIN A   1      26.379  -1.653  34.125  0.00  0.00    -0.392 OA
ATOM     26  H48 ZIN A   1      25.839  -1.320  34.854  0.00  0.00     0.210 HD
ENDBRANCH  19  25
TORSDOF 2
ENDMDL
MODEL 129
REMARK CAVERDOCK RESULT:     -10.4      0.000      0.000
REMARK CAVERDOCK CONSTRAINTS:       0.0      0.0      0.0      0.0
REMARK CAVERDOCK TUNNEL: 128    -10.4      3.2    129.5
REMARK  2 active torsions:
REMARK  status: ('A' for Active; 'I' for Inactive)
REMARK    1  A    between atoms: C2_2  and  O3_3 
REMARK    2  A    between atoms: C22_20  and  O24_21 
ROOT
ATOM      1  C1  ZIN A   1      26.512  -0.271  29.393  0.00  0.00     0.046 C 
ATOM      2  C2  ZIN A   1      27.685  -0.528  30.341  0.00  0.00     0.062 C 
ATOM      3  C4  ZIN A   1      28.786  -1.345  29.623  0.00  0.00     0.038 C 
ATOM      4  C5  ZIN A   1      28.874  -2.708  30.363  0.00  0.00     0.009 C 
ATOM      5  C6  ZIN A   1      27.487  -2.840  31.002  0.00  0.00     0.004 C 
ATOM      6  C8  ZIN A   1      27.396  -3.776  32.194  0.00  0.00     0.034 C 
ATOM      7  C10 ZIN A   1      27.703  -5.210  31.749  0.00  0.00     0.013 C 
ATOM      8  C11 ZIN A   1      27.676  -6.131  32.971  0.00  0.00     0.036 C 
ATOM      9  C12 ZIN A   1      26.336  -5.979  33.669  0.00  0.00    -0.065 C 
ATOM     10  C13 ZIN A   1      25.676  -7.091  33.991  0.00  0.00     0.053 C 
ATOM     11  C14 ZIN A   1      24.384  -7.006  34.680  0.00  0.00     0.149 C 
ATOM     12  O15 ZIN A   1      23.587  -7.920  34.658  0.00  0.00    -0.293 OA
ATOM     13  C16 ZIN A   1      24.099  -5.716  35.423  0.00  0.00     0.084 C 
ATOM     14  C17 ZIN A   1      24.397  -4.562  34.466  0.00  0.00     0.025 C 
ATOM     15  C18 ZIN A   1      25.831  -4.602  33.968  0.00  0.00     0.019 C 
ATOM     16  C19 ZIN A   1      26.725  -3.994  35.051  0.00  0.00     0.023 C 
ATOM     17  C20 ZIN A   1      25.960  -3.702  32.733  0.00  0.00     0.144 C 
ATOM     18  F21 ZIN A   1      25.090  -4.165  31.741  0.00  0.00    -0.239 F 
ATOM     19  C22 ZIN A   1      25.556  -2.279  33.108  0.00  0.00     0.160 C 
ATOM     20  C25 ZIN A   1      25.778  -1.300  31.945  0.00  0.00     0.047 C 
ATOM     21  C26 ZIN A   1      27.237  -1.396  31.513  0.00  0.00    -0.007 C 
ATOM     22  C27 ZIN A   1      28.150  -1.166  32.718  0.00  0.00     0.019 C 
ENDROOT
BRANCH   2  23
ATOM     23  O3  ZIN A   1      28.216   0.711  30.817  0.00  0.00    -0.389 OA
ATOM     24  H31 ZIN A   1      27.977   0.917  31.731  0.00  0.00     0.210 HD
ENDBRANCH   2  23
BRANCH  19  25
ATOM     25  O24 ZIN A   1      26.333  -1.853  34.229  0.00  0.00    -0.392 OA
ATOM     26  H48 ZIN A   1      27.207  -2.263  34.280  0.00  0.00     0.210 HD
ENDBRANCH  19  25
TORSDOF 2
ENDMDL
MODEL 130
REMARK CAVERDOCK RESULT:      -9.4      0.000      0.000
REMARK CAVERDOCK CONSTRAINTS:       0.0      0.0      0.0      0.0
REMARK CAVERDOCK TUNNEL: 129     -9.4      3.1    130.3
REMARK  2 active torsions:
REMARK  status: ('A' for Active; 'I' for Inactive)
REMARK    1  A    between atoms: C2_2  and  O3_3 
REMARK    2  A    between atoms: C22_20  and  O24_21 
ROOT
ATOM      1  C1  ZIN A   1      26.620  -0.384  29.681  0.00  0.00     0.046 C 
ATOM      2  C2  ZIN A   1      27.744  -0.665  30.680  0.00  0.00     0.062 C 
ATOM      3  C4  ZIN A   1      28.878  -1.470  29.999  0.00  0.00     0.038 C 
ATOM      4  C5  ZIN A   1      28.927  -2.849  30.712  0.00  0.00     0.009 C 
ATOM      5  C6  ZIN A   1      27.509  -2.991  31.279  0.00  0.00     0.004 C 
ATOM      6  C8  ZIN A   1      27.358  -3.953  32.444  0.00  0.00     0.034 C 
ATOM      7  C10 ZIN A   1      27.684  -5.377  31.984  0.00  0.00     0.013 C 
ATOM      8  C11 ZIN A   1      27.596  -6.325  33.182  0.00  0.00     0.036 C 
ATOM      9  C12 ZIN A   1      26.223  -6.185  33.816  0.00  0.00    -0.065 C 
ATOM     10  C13 ZIN A   1      25.546  -7.302  34.081  0.00  0.00     0.053 C 
ATOM     11  C14 ZIN A   1      24.222  -7.228  34.707  0.00  0.00     0.149 C 
ATOM     12  O15 ZIN A   1      23.425  -8.139  34.625  0.00  0.00    -0.293 OA
ATOM     13  C16 ZIN A   1      23.902  -5.953  35.462  0.00  0.00     0.084 C 
ATOM     14  C17 ZIN A   1      24.250  -4.780  34.547  0.00  0.00     0.025 C 
ATOM     15  C18 ZIN A   1      25.707  -4.813  34.120  0.00  0.00     0.019 C 
ATOM     16  C19 ZIN A   1      26.547  -4.232  35.259  0.00  0.00     0.023 C 
ATOM     17  C20 ZIN A   1      25.898  -3.886  32.913  0.00  0.00     0.144 C 
ATOM     18  F21 ZIN A   1      25.077  -4.325  31.869  0.00  0.00    -0.239 F 
ATOM     19  C22 ZIN A   1      25.478  -2.471  33.299  0.00  0.00     0.160 C 
ATOM     20  C25 ZIN A   1      25.759  -1.467  32.170  0.00  0.00     0.047 C 
ATOM     21  C26 ZIN A   1      27.237  -1.557  31.809  0.00  0.00    -0.007 C 
ATOM     22  C27 ZIN A   1      28.090  -1.357  33.062  0.00  0.00     0.019 C 
ENDROOT
BRANCH   2  23
ATOM     23  O3  ZIN A   1      28.253   0.561  31.208  0.00  0.00    -0.389 OA
ATOM     24  H31 ZIN A   1      29.019   0.452  31.789  0.00  0.00     0.210 HD
ENDBRANCH   2  23
BRANCH  19  25
ATOM     25  O24 ZIN A   1      26.199  -2.071  34.466  0.00  0.00    -0.392 OA
ATOM     26  H48 ZIN A   1      26.108  -2.679  35.212  0.00  0.00     0.210 HD
ENDBRANCH  19  25
TORSDOF 2
ENDMDL
MODEL 131
REMARK CAVERDOCK RESULT:      -8.0      0.000      0.000
REMARK CAVERDOCK CONSTRAINTS:       0.0      0.0      0.0      0.0
REMARK CAVERDOCK TUNNEL: 130     -8.0      3.1    131.7
REMARK  2 active torsions:
REMARK  status: ('A' for Active; 'I' for Inactive)
REMARK    1  A    between atoms: C2_2  and  O3_3 
REMARK    2  A    between atoms: C22_20  and  O24_21 
ROOT
ATOM      1  C1  ZIN A   1      26.727  -0.828  29.521  0.00  0.00     0.046 C 
ATOM      2  C2  ZIN A   1      27.820  -1.102  30.555  0.00  0.00     0.062 C 
ATOM      3  C4  ZIN A   1      28.938  -1.975  29.935  0.00  0.00     0.038 C 
ATOM      4  C5  ZIN A   1      28.924  -3.321  30.710  0.00  0.00     0.009 C 
ATOM      5  C6  ZIN A   1      27.491  -3.388  31.252  0.00  0.00     0.004 C 
ATOM      6  C8  ZIN A   1      27.283  -4.291  32.455  0.00  0.00     0.034 C 
ATOM      7  C10 ZIN A   1      27.567  -5.745  32.066  0.00  0.00     0.013 C 
ATOM      8  C11 ZIN A   1      27.422  -6.634  33.303  0.00  0.00     0.036 C 
ATOM      9  C12 ZIN A   1      26.043  -6.418  33.901  0.00  0.00    -0.065 C 
ATOM     10  C13 ZIN A   1      25.322  -7.498  34.200  0.00  0.00     0.053 C 
ATOM     11  C14 ZIN A   1      23.989  -7.351  34.794  0.00  0.00     0.149 C 
ATOM     12  O15 ZIN A   1      23.162  -8.236  34.736  0.00  0.00    -0.293 OA
ATOM     13  C16 ZIN A   1      23.699  -6.032  35.485  0.00  0.00     0.084 C 
ATOM     14  C17 ZIN A   1      24.106  -4.914  34.526  0.00  0.00     0.025 C 
ATOM     15  C18 ZIN A   1      25.569  -5.017  34.132  0.00  0.00     0.019 C 
ATOM     16  C19 ZIN A   1      26.407  -4.414  35.262  0.00  0.00     0.023 C 
ATOM     17  C20 ZIN A   1      25.817  -4.153  32.890  0.00  0.00     0.144 C 
ATOM     18  F21 ZIN A   1      25.002  -4.610  31.849  0.00  0.00    -0.239 F 
ATOM     19  C22 ZIN A   1      25.439  -2.708  33.203  0.00  0.00     0.160 C 
ATOM     20  C25 ZIN A   1      25.778  -1.766  32.036  0.00  0.00     0.047 C 
ATOM     21  C26 ZIN A   1      27.260  -1.924  31.712  0.00  0.00    -0.007 C 
ATOM     22  C27 ZIN A   1      28.094  -1.696  32.973  0.00  0.00     0.019 C 
ENDROOT
BRANCH   2  23
ATOM     23  O3  ZIN A   1      28.362   0.129  31.039  0.00  0.00    -0.389 OA
ATOM     24  H31 ZIN A   1      28.936   0.030  31.811  0.00  0.00     0.210 HD
ENDBRANCH   2  23
BRANCH  19  25
ATOM     25  O24 ZIN A   1      26.151  -2.281  34.366  0.00  0.00    -0.392 OA
ATOM     26  H48 ZIN A   1      25.710  -2.497  35.199  0.00  0.00     0.210 HD
ENDBRANCH  19  25
TORSDOF 2
ENDMDL
MODEL 132
REMARK CAVERDOCK RESULT:      -6.2      0.000      0.000
REMARK CAVERDOCK CONSTRAINTS:       0.0      0.0      0.0      0.0
REMARK CAVERDOCK TUNNEL: 131     -6.2      3.0    132.6
REMARK  2 active torsions:
REMARK  status: ('A' for Active; 'I' for Inactive)
REMARK    1  A    between atoms: C2_2  and  O3_3 
REMARK    2  A    between atoms: C22_20  and  O24_21 
ROOT
ATOM      1  C1  ZIN A   1      27.027  -1.000  29.847  0.00  0.00     0.046 C 
ATOM      2  C2  ZIN A   1      27.996  -1.263  31.002  0.00  0.00     0.062 C 
ATOM      3  C4  ZIN A   1      29.184  -2.130  30.518  0.00  0.00     0.038 C 
ATOM      4  C5  ZIN A   1      29.089  -3.474  31.291  0.00  0.00     0.009 C 
ATOM      5  C6  ZIN A   1      27.605  -3.549  31.666  0.00  0.00     0.004 C 
ATOM      6  C8  ZIN A   1      27.265  -4.449  32.841  0.00  0.00     0.034 C 
ATOM      7  C10 ZIN A   1      27.602  -5.903  32.492  0.00  0.00     0.013 C 
ATOM      8  C11 ZIN A   1      27.321  -6.788  33.708  0.00  0.00     0.036 C 
ATOM      9  C12 ZIN A   1      25.881  -6.581  34.142  0.00  0.00    -0.065 C 
ATOM     10  C13 ZIN A   1      25.138  -7.665  34.362  0.00  0.00     0.053 C 
ATOM     11  C14 ZIN A   1      23.744  -7.525  34.798  0.00  0.00     0.149 C 
ATOM     12  O15 ZIN A   1      22.936  -8.416  34.648  0.00  0.00    -0.293 OA
ATOM     13  C16 ZIN A   1      23.368  -6.206  35.446  0.00  0.00     0.084 C 
ATOM     14  C17 ZIN A   1      23.876  -5.088  34.535  0.00  0.00     0.025 C 
ATOM     15  C18 ZIN A   1      25.375  -5.182  34.312  0.00  0.00     0.019 C 
ATOM     16  C19 ZIN A   1      26.073  -4.570  35.528  0.00  0.00     0.023 C 
ATOM     17  C20 ZIN A   1      25.758  -4.320  33.103  0.00  0.00     0.144 C 
ATOM     18  F21 ZIN A   1      25.071  -4.786  31.977  0.00  0.00    -0.239 F 
ATOM     19  C22 ZIN A   1      25.338  -2.877  33.365  0.00  0.00     0.160 C 
ATOM     20  C25 ZIN A   1      25.802  -1.937  32.241  0.00  0.00     0.047 C 
ATOM     21  C26 ZIN A   1      27.312  -2.085  32.090  0.00  0.00    -0.007 C 
ATOM     22  C27 ZIN A   1      27.994  -1.848  33.437  0.00  0.00     0.019 C 
ENDROOT
BRANCH   2  23
ATOM     23  O3  ZIN A   1      28.470  -0.027  31.539  0.00  0.00    -0.389 OA
ATOM     24  H31 ZIN A   1      28.198   0.135  32.454  0.00  0.00     0.210 HD
ENDBRANCH   2  23
BRANCH  19  25
ATOM     25  O24 ZIN A   1      25.908  -2.441  34.600  0.00  0.00    -0.392 OA
ATOM     26  H48 ZIN A   1      26.443  -3.113  35.045  0.00  0.00     0.210 HD
ENDBRANCH  19  25
TORSDOF 2
ENDMDL
MODEL 133
REMARK CAVERDOCK RESULT:      -5.5      0.000      0.000
REMARK CAVERDOCK CONSTRAINTS:       0.1      0.0      0.0      0.0
REMARK CAVERDOCK TUNNEL: 132     -5.5      3.0    133.2
REMARK  2 active torsions:
REMARK  status: ('A' for Active; 'I' for Inactive)
REMARK    1  A    between atoms: C2_2  and  O3_3 
REMARK    2  A    between atoms: C22_20  and  O24_21 
ROOT
ATOM      1  C1  ZIN A   1      28.247  -0.313  31.709  0.00  0.00     0.046 C 
ATOM      2  C2  ZIN A   1      27.693  -1.342  30.722  0.00  0.00     0.062 C 
ATOM      3  C4  ZIN A   1      26.311  -0.886  30.192  0.00  0.00     0.038 C 
ATOM      4  C5  ZIN A   1      25.281  -1.936  30.694  0.00  0.00     0.009 C 
ATOM      5  C6  ZIN A   1      25.973  -2.532  31.926  0.00  0.00     0.004 C 
ATOM      6  C8  ZIN A   1      25.495  -3.910  32.349  0.00  0.00     0.034 C 
ATOM      7  C10 ZIN A   1      24.029  -3.836  32.786  0.00  0.00     0.013 C 
ATOM      8  C11 ZIN A   1      23.540  -5.242  33.143  0.00  0.00     0.036 C 
ATOM      9  C12 ZIN A   1      24.464  -5.828  34.195  0.00  0.00    -0.065 C 
ATOM     10  C13 ZIN A   1      23.906  -6.382  35.271  0.00  0.00     0.053 C 
ATOM     11  C14 ZIN A   1      24.748  -6.978  36.313  0.00  0.00     0.149 C 
ATOM     12  O15 ZIN A   1      24.344  -7.144  37.444  0.00  0.00    -0.293 OA
ATOM     13  C16 ZIN A   1      26.152  -7.375  35.901  0.00  0.00     0.084 C 
ATOM     14  C17 ZIN A   1      26.771  -6.182  35.174  0.00  0.00     0.025 C 
ATOM     15  C18 ZIN A   1      25.943  -5.766  33.971  0.00  0.00     0.019 C 
ATOM     16  C19 ZIN A   1      26.287  -6.705  32.813  0.00  0.00     0.023 C 
ATOM     17  C20 ZIN A   1      26.362  -4.357  33.534  0.00  0.00     0.144 C 
ATOM     18  F21 ZIN A   1      26.152  -3.471  34.596  0.00  0.00    -0.239 F 
ATOM     19  C22 ZIN A   1      27.850  -4.361  33.194  0.00  0.00     0.160 C 
ATOM     20  C25 ZIN A   1      28.309  -3.006  32.633  0.00  0.00     0.047 C 
ATOM     21  C26 ZIN A   1      27.437  -2.670  31.429  0.00  0.00    -0.007 C 
ATOM     22  C27 ZIN A   1      27.478  -3.820  30.421  0.00  0.00     0.019 C 
ENDROOT
BRANCH   2  23
ATOM     23  O3  ZIN A   1      28.604  -1.526  29.636  0.00  0.00    -0.389 OA
ATOM     24  H31 ZIN A   1      28.181  -1.791  28.808  0.00  0.00     0.210 HD
ENDBRANCH   2  23
BRANCH  19  25
ATOM     25  O24 ZIN A   1      28.103  -5.376  32.221  0.00  0.00    -0.392 OA
ATOM     26  H48 ZIN A   1      29.023  -5.676  32.195  0.00  0.00     0.210 HD
ENDBRANCH  19  25
TORSDOF 2
ENDMDL
MODEL 134
REMARK CAVERDOCK RESULT:      -3.9      0.000      0.000
REMARK CAVERDOCK CONSTRAINTS:       0.0      0.0      0.0      0.0
REMARK CAVERDOCK TUNNEL: 133     -3.9      3.0    134.4
REMARK  2 active torsions:
REMARK  status: ('A' for Active; 'I' for Inactive)
REMARK    1  A    between atoms: C2_2  and  O3_3 
REMARK    2  A    between atoms: C22_20  and  O24_21 
ROOT
ATOM      1  C1  ZIN A   1      29.225  -1.231  31.347  0.00  0.00     0.046 C 
ATOM      2  C2  ZIN A   1      28.217  -2.033  30.522  0.00  0.00     0.062 C 
ATOM      3  C4  ZIN A   1      26.947  -1.187  30.256  0.00  0.00     0.038 C 
ATOM      4  C5  ZIN A   1      25.780  -1.908  30.985  0.00  0.00     0.009 C 
ATOM      5  C6  ZIN A   1      26.500  -2.707  32.077  0.00  0.00     0.004 C 
ATOM      6  C8  ZIN A   1      25.740  -3.899  32.632  0.00  0.00     0.034 C 
ATOM      7  C10 ZIN A   1      24.471  -3.417  33.343  0.00  0.00     0.013 C 
ATOM      8  C11 ZIN A   1      23.680  -4.631  33.836  0.00  0.00     0.036 C 
ATOM      9  C12 ZIN A   1      24.585  -5.483  34.708  0.00  0.00    -0.065 C 
ATOM     10  C13 ZIN A   1      24.114  -5.878  35.890  0.00  0.00     0.053 C 
ATOM     11  C14 ZIN A   1      24.938  -6.716  36.768  0.00  0.00     0.149 C 
ATOM     12  O15 ZIN A   1      24.732  -6.786  37.962  0.00  0.00    -0.293 OA
ATOM     13  C16 ZIN A   1      26.060  -7.490  36.105  0.00  0.00     0.084 C 
ATOM     14  C17 ZIN A   1      26.839  -6.508  35.231  0.00  0.00     0.025 C 
ATOM     15  C18 ZIN A   1      25.946  -5.843  34.198  0.00  0.00     0.019 C 
ATOM     16  C19 ZIN A   1      25.772  -6.814  33.029  0.00  0.00     0.023 C 
ATOM     17  C20 ZIN A   1      26.657  -4.604  33.641  0.00  0.00     0.144 C 
ATOM     18  F21 ZIN A   1      26.922  -3.721  34.693  0.00  0.00    -0.239 F 
ATOM     19  C22 ZIN A   1      27.984  -5.028  33.018  0.00  0.00     0.160 C 
ATOM     20  C25 ZIN A   1      28.693  -3.849  32.333  0.00  0.00     0.047 C 
ATOM     21  C26 ZIN A   1      27.735  -3.248  31.310  0.00  0.00    -0.007 C 
ATOM     22  C27 ZIN A   1      27.247  -4.337  30.354  0.00  0.00     0.019 C 
ENDROOT
BRANCH   2  23
ATOM     23  O3  ZIN A   1      28.806  -2.446  29.287  0.00  0.00    -0.389 OA
ATOM     24  H31 ZIN A   1      29.368  -3.229  29.361  0.00  0.00     0.210 HD
ENDBRANCH   2  23
BRANCH  19  25
ATOM     25  O24 ZIN A   1      27.740  -6.050  32.050  0.00  0.00    -0.392 OA
ATOM     26  H48 ZIN A   1      27.650  -5.721  31.145  0.00  0.00     0.210 HD
ENDBRANCH  19  25
TORSDOF 2
ENDMDL
MODEL 135
REMARK CAVERDOCK RESULT:      -3.0      0.000      0.000
REMARK CAVERDOCK CONSTRAINTS:       0.0      0.0      0.0      0.0
REMARK CAVERDOCK TUNNEL: 134     -3.0      3.0    135.1
REMARK  2 active torsions:
REMARK  status: ('A' for Active; 'I' for Inactive)
REMARK    1  A    between atoms: C2_2  and  O3_3 
REMARK    2  A    between atoms: C22_20  and  O24_21 
ROOT
ATOM      1  C1  ZIN A   1      29.844  -3.817  30.185  0.00  0.00     0.046 C 
ATOM      2  C2  ZIN A   1      28.689  -2.831  30.368  0.00  0.00     0.062 C 
ATOM      3  C4  ZIN A   1      29.124  -1.658  31.281  0.00  0.00     0.038 C 
ATOM      4  C5  ZIN A   1      28.248  -1.751  32.560  0.00  0.00     0.009 C 
ATOM      5  C6  ZIN A   1      27.844  -3.230  32.592  0.00  0.00     0.004 C 
ATOM      6  C8  ZIN A   1      26.598  -3.556  33.396  0.00  0.00     0.034 C 
ATOM      7  C10 ZIN A   1      26.839  -3.238  34.875  0.00  0.00     0.013 C 
ATOM      8  C11 ZIN A   1      25.554  -3.506  35.662  0.00  0.00     0.036 C 
ATOM      9  C12 ZIN A   1      25.114  -4.936  35.407  0.00  0.00    -0.065 C 
ATOM     10  C13 ZIN A   1      24.800  -5.685  36.464  0.00  0.00     0.053 C 
ATOM     11  C14 ZIN A   1      24.353  -7.069  36.278  0.00  0.00     0.149 C 
ATOM     12  O15 ZIN A   1      24.420  -7.888  37.170  0.00  0.00    -0.293 OA
ATOM     13  C16 ZIN A   1      23.802  -7.423  34.910  0.00  0.00     0.084 C 
ATOM     14  C17 ZIN A   1      24.804  -6.922  33.870  0.00  0.00     0.025 C 
ATOM     15  C18 ZIN A   1      25.044  -5.428  33.995  0.00  0.00     0.019 C 
ATOM     16  C19 ZIN A   1      23.890  -4.703  33.298  0.00  0.00     0.023 C 
ATOM     17  C20 ZIN A   1      26.322  -5.058  33.233  0.00  0.00     0.144 C 
ATOM     18  F21 ZIN A   1      27.397  -5.768  33.777  0.00  0.00    -0.239 F 
ATOM     19  C22 ZIN A   1      26.165  -5.462  31.769  0.00  0.00     0.160 C 
ATOM     20  C25 ZIN A   1      27.365  -5.008  30.923  0.00  0.00     0.047 C 
ATOM     21  C26 ZIN A   1      27.530  -3.503  31.097  0.00  0.00    -0.007 C 
ATOM     22  C27 ZIN A   1      26.215  -2.795  30.763  0.00  0.00     0.019 C 
ENDROOT
BRANCH   2  23
ATOM     23  O3  ZIN A   1      28.255  -2.337  29.099  0.00  0.00    -0.389 OA
ATOM     24  H31 ZIN A   1      28.662  -2.783  28.342  0.00  0.00     0.210 HD
ENDBRANCH   2  23
BRANCH  19  25
ATOM     25  O24 ZIN A   1      24.976  -4.866  31.246  0.00  0.00    -0.392 OA
ATOM     26  H48 ZIN A   1      24.164  -5.157  31.684  0.00  0.00     0.210 HD
ENDBRANCH  19  25
TORSDOF 2
ENDMDL
MODEL 136
REMARK CAVERDOCK RESULT:      -2.8      0.000      0.000
REMARK CAVERDOCK CONSTRAINTS:       0.0      0.0      0.0      0.0
REMARK CAVERDOCK TUNNEL: 135     -2.8      3.0    136.1
REMARK  2 active torsions:
REMARK  status: ('A' for Active; 'I' for Inactive)
REMARK    1  A    between atoms: C2_2  and  O3_3 
REMARK    2  A    between atoms: C22_20  and  O24_21 
ROOT
ATOM      1  C1  ZIN A   1      30.001  -4.327  30.338  0.00  0.00     0.046 C 
ATOM      2  C2  ZIN A   1      28.853  -3.317  30.394  0.00  0.00     0.062 C 
ATOM      3  C4  ZIN A   1      29.263  -2.086  31.239  0.00  0.00     0.038 C 
ATOM      4  C5  ZIN A   1      28.327  -2.074  32.479  0.00  0.00     0.009 C 
ATOM      5  C6  ZIN A   1      27.901  -3.542  32.599  0.00  0.00     0.004 C 
ATOM      6  C8  ZIN A   1      26.614  -3.794  33.365  0.00  0.00     0.034 C 
ATOM      7  C10 ZIN A   1      26.791  -3.371  34.826  0.00  0.00     0.013 C 
ATOM      8  C11 ZIN A   1      25.467  -3.565  35.569  0.00  0.00     0.036 C 
ATOM      9  C12 ZIN A   1      25.018  -5.005  35.399  0.00  0.00    -0.065 C 
ATOM     10  C13 ZIN A   1      24.644  -5.671  36.491  0.00  0.00     0.053 C 
ATOM     11  C14 ZIN A   1      24.185  -7.060  36.385  0.00  0.00     0.149 C 
ATOM     12  O15 ZIN A   1      24.198  -7.812  37.337  0.00  0.00    -0.293 OA
ATOM     13  C16 ZIN A   1      23.693  -7.507  35.022  0.00  0.00     0.084 C 
ATOM     14  C17 ZIN A   1      24.749  -7.095  33.997  0.00  0.00     0.025 C 
ATOM     15  C18 ZIN A   1      25.006  -5.598  34.024  0.00  0.00     0.019 C 
ATOM     16  C19 ZIN A   1      23.897  -4.914  33.222  0.00  0.00     0.023 C 
ATOM     17  C20 ZIN A   1      26.323  -5.300  33.298  0.00  0.00     0.144 C 
ATOM     18  F21 ZIN A   1      27.361  -5.981  33.943  0.00  0.00    -0.239 F 
ATOM     19  C22 ZIN A   1      26.228  -5.808  31.862  0.00  0.00     0.160 C 
ATOM     20  C25 ZIN A   1      27.473  -5.433  31.043  0.00  0.00     0.047 C 
ATOM     21  C26 ZIN A   1      27.652  -3.920  31.115  0.00  0.00    -0.007 C 
ATOM     22  C27 ZIN A   1      26.365  -3.224  30.669  0.00  0.00     0.019 C 
ENDROOT
BRANCH   2  23
ATOM     23  O3  ZIN A   1      28.487  -2.913  29.073  0.00  0.00    -0.389 OA
ATOM     24  H31 ZIN A   1      27.768  -3.433  28.687  0.00  0.00     0.210 HD
ENDBRANCH   2  23
BRANCH  19  25
ATOM     25  O24 ZIN A   1      25.074  -5.239  31.241  0.00  0.00    -0.392 OA
ATOM     26  H48 ZIN A   1      24.399  -4.939  31.865  0.00  0.00     0.210 HD
ENDBRANCH  19  25
TORSDOF 2
ENDMDL
MODEL 137
REMARK CAVERDOCK RESULT:      -2.0      0.000      0.000
REMARK CAVERDOCK CONSTRAINTS:       0.0      0.0      0.0      0.0
REMARK CAVERDOCK TUNNEL: 136     -2.0      3.0    137.8
REMARK  2 active torsions:
REMARK  status: ('A' for Active; 'I' for Inactive)
REMARK    1  A    between atoms: C2_2  and  O3_3 
REMARK    2  A    between atoms: C22_20  and  O24_21 
ROOT
ATOM      1  C1  ZIN A   1      30.166  -4.121  30.874  0.00  0.00     0.046 C 
ATOM      2  C2  ZIN A   1      28.926  -3.231  30.771  0.00  0.00     0.062 C 
ATOM      3  C4  ZIN A   1      29.126  -1.936  31.596  0.00  0.00     0.038 C 
ATOM      4  C5  ZIN A   1      28.072  -1.976  32.737  0.00  0.00     0.009 C 
ATOM      5  C6  ZIN A   1      27.780  -3.474  32.881  0.00  0.00     0.004 C 
ATOM      6  C8  ZIN A   1      26.453  -3.829  33.527  0.00  0.00     0.034 C 
ATOM      7  C10 ZIN A   1      26.438  -3.339  34.978  0.00  0.00     0.013 C 
ATOM      8  C11 ZIN A   1      25.070  -3.640  35.596  0.00  0.00     0.036 C 
ATOM      9  C12 ZIN A   1      24.783  -5.123  35.447  0.00  0.00    -0.065 C 
ATOM     10  C13 ZIN A   1      24.365  -5.785  36.526  0.00  0.00     0.053 C 
ATOM     11  C14 ZIN A   1      24.058  -7.216  36.438  0.00  0.00     0.149 C 
ATOM     12  O15 ZIN A   1      24.047  -7.929  37.419  0.00  0.00    -0.293 OA
ATOM     13  C16 ZIN A   1      23.753  -7.757  35.055  0.00  0.00     0.084 C 
ATOM     14  C17 ZIN A   1      24.863  -7.277  34.121  0.00  0.00     0.025 C 
ATOM     15  C18 ZIN A   1      24.968  -5.762  34.106  0.00  0.00     0.019 C 
ATOM     16  C19 ZIN A   1      23.886  -5.222  33.169  0.00  0.00     0.023 C 
ATOM     17  C20 ZIN A   1      26.318  -5.358  33.500  0.00  0.00     0.144 C 
ATOM     18  F21 ZIN A   1      27.346  -5.907  34.273  0.00  0.00    -0.239 F 
ATOM     19  C22 ZIN A   1      26.420  -5.923  32.086  0.00  0.00     0.160 C 
ATOM     20  C25 ZIN A   1      27.699  -5.452  31.376  0.00  0.00     0.047 C 
ATOM     21  C26 ZIN A   1      27.722  -3.928  31.397  0.00  0.00    -0.007 C 
ATOM     22  C27 ZIN A   1      26.426  -3.381  30.796  0.00  0.00     0.019 C 
ENDROOT
BRANCH   2  23
ATOM     23  O3  ZIN A   1      28.658  -2.912  29.404  0.00  0.00    -0.389 OA
ATOM     24  H31 ZIN A   1      28.882  -2.003  29.161  0.00  0.00     0.210 HD
ENDBRANCH   2  23
BRANCH  19  25
ATOM     25  O24 ZIN A   1      25.285  -5.496  31.330  0.00  0.00    -0.392 OA
ATOM     26  H48 ZIN A   1      25.375  -5.630  30.376  0.00  0.00     0.210 HD
ENDBRANCH  19  25
TORSDOF 2
ENDMDL
MODEL 138
REMARK CAVERDOCK RESULT:      -1.0      0.000      0.000
REMARK CAVERDOCK CONSTRAINTS:       0.0      0.0      0.0      0.0
REMARK CAVERDOCK TUNNEL: 137     -1.0      2.9    138.3
REMARK  2 active torsions:
REMARK  status: ('A' for Active; 'I' for Inactive)
REMARK    1  A    between atoms: C2_2  and  O3_3 
REMARK    2  A    between atoms: C22_20  and  O24_21 
ROOT
ATOM      1  C1  ZIN A   1      29.908  -4.520  30.708  0.00  0.00     0.046 C 
ATOM      2  C2  ZIN A   1      28.757  -3.515  30.776  0.00  0.00     0.062 C 
ATOM      3  C4  ZIN A   1      29.171  -2.281  31.615  0.00  0.00     0.038 C 
ATOM      4  C5  ZIN A   1      28.249  -2.273  32.865  0.00  0.00     0.009 C 
ATOM      5  C6  ZIN A   1      27.831  -3.742  32.992  0.00  0.00     0.004 C 
ATOM      6  C8  ZIN A   1      26.554  -3.999  33.772  0.00  0.00     0.034 C 
ATOM      7  C10 ZIN A   1      26.745  -3.573  35.231  0.00  0.00     0.013 C 
ATOM      8  C11 ZIN A   1      25.431  -3.773  35.989  0.00  0.00     0.036 C 
ATOM      9  C12 ZIN A   1      24.986  -5.215  35.825  0.00  0.00    -0.065 C 
ATOM     10  C13 ZIN A   1      24.627  -5.881  36.922  0.00  0.00     0.053 C 
ATOM     11  C14 ZIN A   1      24.173  -7.272  36.822  0.00  0.00     0.149 C 
ATOM     12  O15 ZIN A   1      24.200  -8.023  37.774  0.00  0.00    -0.293 OA
ATOM     13  C16 ZIN A   1      23.668  -7.722  35.465  0.00  0.00     0.084 C 
ATOM     14  C17 ZIN A   1      24.711  -7.307  34.428  0.00  0.00     0.025 C 
ATOM     15  C18 ZIN A   1      24.961  -5.809  34.451  0.00  0.00     0.019 C 
ATOM     16  C19 ZIN A   1      23.840  -5.131  33.661  0.00  0.00     0.023 C 
ATOM     17  C20 ZIN A   1      26.269  -5.506  33.710  0.00  0.00     0.144 C 
ATOM     18  F21 ZIN A   1      27.317  -6.182  34.343  0.00  0.00    -0.239 F 
ATOM     19  C22 ZIN A   1      26.160  -6.016  32.276  0.00  0.00     0.160 C 
ATOM     20  C25 ZIN A   1      27.394  -5.636  31.442  0.00  0.00     0.047 C 
ATOM     21  C26 ZIN A   1      27.567  -4.123  31.510  0.00  0.00    -0.007 C 
ATOM     22  C27 ZIN A   1      26.272  -3.432  31.078  0.00  0.00     0.019 C 
ENDROOT
BRANCH   2  23
ATOM     23  O3  ZIN A   1      28.374  -3.113  29.459  0.00  0.00    -0.389 OA
ATOM     24  H31 ZIN A   1      28.214  -3.850  28.853  0.00  0.00     0.210 HD
ENDBRANCH   2  23
BRANCH  19  25
ATOM     25  O24 ZIN A   1      24.996  -5.453  31.667  0.00  0.00    -0.392 OA
ATOM     26  H48 ZIN A   1      24.189  -5.967  31.809  0.00  0.00     0.210 HD
ENDBRANCH  19  25
TORSDOF 2
ENDMDL
MODEL 139
REMARK CAVERDOCK RESULT:      -0.2      0.000      0.000
REMARK CAVERDOCK CONSTRAINTS:       0.1      0.0      0.0      0.0
REMARK CAVERDOCK TUNNEL: 138     -0.2      2.9    139.4
REMARK  2 active torsions:
REMARK  status: ('A' for Active; 'I' for Inactive)
REMARK    1  A    between atoms: C2_2  and  O3_3 
REMARK    2  A    between atoms: C22_20  and  O24_21 
ROOT
ATOM      1  C1  ZIN A   1      29.873  -4.788  30.720  0.00  0.00     0.046 C 
ATOM      2  C2  ZIN A   1      28.743  -3.759  30.773  0.00  0.00     0.062 C 
ATOM      3  C4  ZIN A   1      29.169  -2.538  31.625  0.00  0.00     0.038 C 
ATOM      4  C5  ZIN A   1      28.226  -2.515  32.859  0.00  0.00     0.009 C 
ATOM      5  C6  ZIN A   1      27.773  -3.975  32.971  0.00  0.00     0.004 C 
ATOM      6  C8  ZIN A   1      26.478  -4.208  33.728  0.00  0.00     0.034 C 
ATOM      7  C10 ZIN A   1      26.653  -3.793  35.193  0.00  0.00     0.013 C 
ATOM      8  C11 ZIN A   1      25.321  -3.967  35.926  0.00  0.00     0.036 C 
ATOM      9  C12 ZIN A   1      24.848  -5.398  35.748  0.00  0.00    -0.065 C 
ATOM     10  C13 ZIN A   1      24.455  -6.061  36.835  0.00  0.00     0.053 C 
ATOM     11  C14 ZIN A   1      23.974  -7.442  36.721  0.00  0.00     0.149 C 
ATOM     12  O15 ZIN A   1      23.968  -8.197  37.670  0.00  0.00    -0.293 OA
ATOM     13  C16 ZIN A   1      23.483  -7.875  35.353  0.00  0.00     0.084 C 
ATOM     14  C17 ZIN A   1      24.552  -7.478  34.337  0.00  0.00     0.025 C 
ATOM     15  C18 ZIN A   1      24.834  -5.986  34.371  0.00  0.00     0.019 C 
ATOM     16  C19 ZIN A   1      23.742  -5.280  33.565  0.00  0.00     0.023 C 
ATOM     17  C20 ZIN A   1      26.161  -5.708  33.654  0.00  0.00     0.144 C 
ATOM     18  F21 ZIN A   1      27.183  -6.409  34.303  0.00  0.00    -0.239 F 
ATOM     19  C22 ZIN A   1      26.066  -6.210  32.216  0.00  0.00     0.160 C 
ATOM     20  C25 ZIN A   1      27.322  -5.852  31.406  0.00  0.00     0.047 C 
ATOM     21  C26 ZIN A   1      27.527  -4.344  31.484  0.00  0.00    -0.007 C 
ATOM     22  C27 ZIN A   1      26.255  -3.624  31.033  0.00  0.00     0.019 C 
ENDROOT
BRANCH   2  23
ATOM     23  O3  ZIN A   1      28.392  -3.343  29.452  0.00  0.00    -0.389 OA
ATOM     24  H31 ZIN A   1      28.105  -4.065  28.875  0.00  0.00     0.210 HD
ENDBRANCH   2  23
BRANCH  19  25
ATOM     25  O24 ZIN A   1      24.926  -5.618  31.590  0.00  0.00    -0.392 OA
ATOM     26  H48 ZIN A   1      24.084  -5.855  32.002  0.00  0.00     0.210 HD
ENDBRANCH  19  25
TORSDOF 2
ENDMDL
MODEL 140
REMARK CAVERDOCK RESULT:       0.9      0.000      0.000
REMARK CAVERDOCK CONSTRAINTS:       0.1      0.0      0.0      0.0
REMARK CAVERDOCK TUNNEL: 139      0.9      2.9    140.2
REMARK  2 active torsions:
REMARK  status: ('A' for Active; 'I' for Inactive)
REMARK    1  A    between atoms: C2_2  and  O3_3 
REMARK    2  A    between atoms: C22_20  and  O24_21 
ROOT
ATOM      1  C1  ZIN A   1      30.173  -5.157  30.901  0.00  0.00     0.046 C 
ATOM      2  C2  ZIN A   1      29.008  -4.175  30.764  0.00  0.00     0.062 C 
ATOM      3  C4  ZIN A   1      29.335  -2.850  31.494  0.00  0.00     0.038 C 
ATOM      4  C5  ZIN A   1      28.312  -2.726  32.657  0.00  0.00     0.009 C 
ATOM      5  C6  ZIN A   1      27.903  -4.182  32.909  0.00  0.00     0.004 C 
ATOM      6  C8  ZIN A   1      26.568  -4.381  33.605  0.00  0.00     0.034 C 
ATOM      7  C10 ZIN A   1      26.632  -3.796  35.020  0.00  0.00     0.013 C 
ATOM      8  C11 ZIN A   1      25.261  -3.941  35.685  0.00  0.00     0.036 C 
ATOM      9  C12 ZIN A   1      24.850  -5.402  35.644  0.00  0.00    -0.065 C 
ATOM     10  C13 ZIN A   1      24.409  -5.953  36.774  0.00  0.00     0.053 C 
ATOM     11  C14 ZIN A   1      23.983  -7.357  36.791  0.00  0.00     0.149 C 
ATOM     12  O15 ZIN A   1      23.940  -8.000  37.818  0.00  0.00    -0.293 OA
ATOM     13  C16 ZIN A   1      23.598  -7.961  35.454  0.00  0.00     0.084 C 
ATOM     14  C17 ZIN A   1      24.719  -7.638  34.466  0.00  0.00     0.025 C 
ATOM     15  C18 ZIN A   1      24.947  -6.142  34.346  0.00  0.00     0.019 C 
ATOM     16  C19 ZIN A   1      23.888  -5.576  33.398  0.00  0.00     0.023 C 
ATOM     17  C20 ZIN A   1      26.308  -5.892  33.685  0.00  0.00     0.144 C 
ATOM     18  F21 ZIN A   1      27.308  -6.473  34.472  0.00  0.00    -0.239 F 
ATOM     19  C22 ZIN A   1      26.326  -6.556  32.312  0.00  0.00     0.160 C 
ATOM     20  C25 ZIN A   1      27.620  -6.241  31.545  0.00  0.00     0.047 C 
ATOM     21  C26 ZIN A   1      27.768  -4.726  31.461  0.00  0.00    -0.007 C 
ATOM     22  C27 ZIN A   1      26.505  -4.114  30.852  0.00  0.00     0.019 C 
ENDROOT
BRANCH   2  23
ATOM     23  O3  ZIN A   1      28.731  -3.926  29.384  0.00  0.00    -0.389 OA
ATOM     24  H31 ZIN A   1      28.823  -2.999  29.125  0.00  0.00     0.210 HD
ENDBRANCH   2  23
BRANCH  19  25
ATOM     25  O24 ZIN A   1      25.210  -6.087  31.552  0.00  0.00    -0.392 OA
ATOM     26  H48 ZIN A   1      25.455  -5.592  30.758  0.00  0.00     0.210 HD
ENDBRANCH  19  25
TORSDOF 2
ENDMDL
MODEL 141
REMARK CAVERDOCK RESULT:       3.0      0.000      0.000
REMARK CAVERDOCK CONSTRAINTS:       0.1      0.0      0.0      0.0
REMARK CAVERDOCK TUNNEL: 140      3.0      2.9    141.2
REMARK  2 active torsions:
REMARK  status: ('A' for Active; 'I' for Inactive)
REMARK    1  A    between atoms: C2_2  and  O3_3 
REMARK    2  A    between atoms: C22_20  and  O24_21 
ROOT
ATOM      1  C1  ZIN A   1      29.885  -5.176  30.912  0.00  0.00     0.046 C 
ATOM      2  C2  ZIN A   1      28.748  -4.153  30.908  0.00  0.00     0.062 C 
ATOM      3  C4  ZIN A   1      29.160  -2.891  31.705  0.00  0.00     0.038 C 
ATOM      4  C5  ZIN A   1      28.207  -2.816  32.929  0.00  0.00     0.009 C 
ATOM      5  C6  ZIN A   1      27.762  -4.272  33.107  0.00  0.00     0.004 C 
ATOM      6  C8  ZIN A   1      26.462  -4.477  33.864  0.00  0.00     0.034 C 
ATOM      7  C10 ZIN A   1      26.624  -3.993  35.308  0.00  0.00     0.013 C 
ATOM      8  C11 ZIN A   1      25.287  -4.141  36.039  0.00  0.00     0.036 C 
ATOM      9  C12 ZIN A   1      24.824  -5.582  35.925  0.00  0.00    -0.065 C 
ATOM     10  C13 ZIN A   1      24.428  -6.196  37.040  0.00  0.00     0.053 C 
ATOM     11  C14 ZIN A   1      23.956  -7.583  36.987  0.00  0.00     0.149 C 
ATOM     12  O15 ZIN A   1      23.947  -8.293  37.971  0.00  0.00    -0.293 OA
ATOM     13  C16 ZIN A   1      23.478  -8.084  35.638  0.00  0.00     0.084 C 
ATOM     14  C17 ZIN A   1      24.553  -7.728  34.611  0.00  0.00     0.025 C 
ATOM     15  C18 ZIN A   1      24.825  -6.234  34.577  0.00  0.00     0.019 C 
ATOM     16  C19 ZIN A   1      23.735  -5.574  33.731  0.00  0.00     0.023 C 
ATOM     17  C20 ZIN A   1      26.156  -5.982  33.858  0.00  0.00     0.144 C 
ATOM     18  F21 ZIN A   1      27.177  -6.645  34.547  0.00  0.00    -0.239 F 
ATOM     19  C22 ZIN A   1      26.075  -6.551  32.445  0.00  0.00     0.160 C 
ATOM     20  C25 ZIN A   1      27.335  -6.224  31.628  0.00  0.00     0.047 C 
ATOM     21  C26 ZIN A   1      27.530  -4.712  31.637  0.00  0.00    -0.007 C 
ATOM     22  C27 ZIN A   1      26.257  -4.022  31.142  0.00  0.00     0.019 C 
ENDROOT
BRANCH   2  23
ATOM     23  O3  ZIN A   1      28.404  -3.802  29.566  0.00  0.00    -0.389 OA
ATOM     24  H31 ZIN A   1      28.460  -2.854  29.380  0.00  0.00     0.210 HD
ENDBRANCH   2  23
BRANCH  19  25
ATOM     25  O24 ZIN A   1      24.936  -5.997  31.783  0.00  0.00    -0.392 OA
ATOM     26  H48 ZIN A   1      25.156  -5.405  31.050  0.00  0.00     0.210 HD
ENDBRANCH  19  25
TORSDOF 2
ENDMDL
MODEL 142
REMARK CAVERDOCK RESULT:       4.8      0.000      0.000
REMARK CAVERDOCK CONSTRAINTS:       0.1      0.0      0.0      0.0
REMARK CAVERDOCK TUNNEL: 141      4.8      2.9    142.1
REMARK  2 active torsions:
REMARK  status: ('A' for Active; 'I' for Inactive)
REMARK    1  A    between atoms: C2_2  and  O3_3 
REMARK    2  A    between atoms: C22_20  and  O24_21 
ROOT
ATOM      1  C1  ZIN A   1      30.040  -5.347  31.203  0.00  0.00     0.046 C 
ATOM      2  C2  ZIN A   1      28.903  -4.328  31.102  0.00  0.00     0.062 C 
ATOM      3  C4  ZIN A   1      29.268  -3.039  31.879  0.00  0.00     0.038 C 
ATOM      4  C5  ZIN A   1      28.248  -2.928  33.045  0.00  0.00     0.009 C 
ATOM      5  C6  ZIN A   1      27.796  -4.380  33.245  0.00  0.00     0.004 C 
ATOM      6  C8  ZIN A   1      26.456  -4.565  33.934  0.00  0.00     0.034 C 
ATOM      7  C10 ZIN A   1      26.536  -4.034  35.369  0.00  0.00     0.013 C 
ATOM      8  C11 ZIN A   1      25.161  -4.163  36.029  0.00  0.00     0.036 C 
ATOM      9  C12 ZIN A   1      24.707  -5.608  35.935  0.00  0.00    -0.065 C 
ATOM     10  C13 ZIN A   1      24.250  -6.187  37.045  0.00  0.00     0.053 C 
ATOM     11  C14 ZIN A   1      23.783  -7.577  37.011  0.00  0.00     0.149 C 
ATOM     12  O15 ZIN A   1      23.721  -8.255  38.015  0.00  0.00    -0.293 OA
ATOM     13  C16 ZIN A   1      23.383  -8.122  35.654  0.00  0.00     0.084 C 
ATOM     14  C17 ZIN A   1      24.513  -7.796  34.678  0.00  0.00     0.025 C 
ATOM     15  C18 ZIN A   1      24.784  -6.303  34.611  0.00  0.00     0.019 C 
ATOM     16  C19 ZIN A   1      23.742  -5.674  33.684  0.00  0.00     0.023 C 
ATOM     17  C20 ZIN A   1      26.153  -6.069  33.960  0.00  0.00     0.144 C 
ATOM     18  F21 ZIN A   1      27.135  -6.707  34.725  0.00  0.00    -0.239 F 
ATOM     19  C22 ZIN A   1      26.152  -6.684  32.563  0.00  0.00     0.160 C 
ATOM     20  C25 ZIN A   1      27.456  -6.379  31.808  0.00  0.00     0.047 C 
ATOM     21  C26 ZIN A   1      27.647  -4.867  31.779  0.00  0.00    -0.007 C 
ATOM     22  C27 ZIN A   1      26.403  -4.198  31.192  0.00  0.00     0.019 C 
ENDROOT
BRANCH   2  23
ATOM     23  O3  ZIN A   1      28.635  -4.022  29.732  0.00  0.00    -0.389 OA
ATOM     24  H31 ZIN A   1      29.385  -4.173  29.140  0.00  0.00     0.210 HD
ENDBRANCH   2  23
BRANCH  19  25
ATOM     25  O24 ZIN A   1      25.052  -6.156  31.821  0.00  0.00    -0.392 OA
ATOM     26  H48 ZIN A   1      24.257  -6.004  32.351  0.00  0.00     0.210 HD
ENDBRANCH  19  25
TORSDOF 2
ENDMDL
MODEL 143
REMARK CAVERDOCK RESULT:       6.2      0.000      0.000
REMARK CAVERDOCK CONSTRAINTS:       0.0      0.0      0.0      0.0
REMARK CAVERDOCK TUNNEL: 142      6.2      2.8    143.8
REMARK  2 active torsions:
REMARK  status: ('A' for Active; 'I' for Inactive)
REMARK    1  A    between atoms: C2_2  and  O3_3 
REMARK    2  A    between atoms: C22_20  and  O24_21 
ROOT
ATOM      1  C1  ZIN A   1      29.919  -5.121  31.369  0.00  0.00     0.046 C 
ATOM      2  C2  ZIN A   1      28.752  -4.135  31.307  0.00  0.00     0.062 C 
ATOM      3  C4  ZIN A   1      29.077  -2.866  32.133  0.00  0.00     0.038 C 
ATOM      4  C5  ZIN A   1      28.055  -2.831  33.303  0.00  0.00     0.009 C 
ATOM      5  C6  ZIN A   1      27.649  -4.302  33.446  0.00  0.00     0.004 C 
ATOM      6  C8  ZIN A   1      26.316  -4.555  34.128  0.00  0.00     0.034 C 
ATOM      7  C10 ZIN A   1      26.380  -4.077  35.582  0.00  0.00     0.013 C 
ATOM      8  C11 ZIN A   1      25.010  -4.273  36.236  0.00  0.00     0.036 C 
ATOM      9  C12 ZIN A   1      24.601  -5.727  36.087  0.00  0.00    -0.065 C 
ATOM     10  C13 ZIN A   1      24.163  -6.362  37.173  0.00  0.00     0.053 C 
ATOM     11  C14 ZIN A   1      23.739  -7.763  37.086  0.00  0.00     0.149 C 
ATOM     12  O15 ZIN A   1      23.698  -8.481  38.063  0.00  0.00    -0.293 OA
ATOM     13  C16 ZIN A   1      23.354  -8.268  35.709  0.00  0.00     0.084 C 
ATOM     14  C17 ZIN A   1      24.473  -7.870  34.747  0.00  0.00     0.025 C 
ATOM     15  C18 ZIN A   1      24.698  -6.368  34.737  0.00  0.00     0.019 C 
ATOM     16  C19 ZIN A   1      23.637  -5.736  33.835  0.00  0.00     0.023 C 
ATOM     17  C20 ZIN A   1      26.058  -6.068  34.096  0.00  0.00     0.144 C 
ATOM     18  F21 ZIN A   1      27.060  -6.703  34.837  0.00  0.00    -0.239 F 
ATOM     19  C22 ZIN A   1      26.076  -6.628  32.676  0.00  0.00     0.160 C 
ATOM     20  C25 ZIN A   1      27.369  -6.255  31.934  0.00  0.00     0.047 C 
ATOM     21  C26 ZIN A   1      27.513  -4.738  31.963  0.00  0.00    -0.007 C 
ATOM     22  C27 ZIN A   1      26.249  -4.085  31.402  0.00  0.00     0.019 C 
ENDROOT
BRANCH   2  23
ATOM     23  O3  ZIN A   1      28.473  -3.785  29.950  0.00  0.00    -0.389 OA
ATOM     24  H31 ZIN A   1      29.088  -4.168  29.310  0.00  0.00     0.210 HD
ENDBRANCH   2  23
BRANCH  19  25
ATOM     25  O24 ZIN A   1      24.959  -6.106  31.955  0.00  0.00    -0.392 OA
ATOM     26  H48 ZIN A   1      24.109  -6.491  32.212  0.00  0.00     0.210 HD
ENDBRANCH  19  25
TORSDOF 2
ENDMDL
MODEL 144
REMARK CAVERDOCK RESULT:       9.3      0.000      0.000
REMARK CAVERDOCK CONSTRAINTS:       0.2      0.0      0.0      0.0
REMARK CAVERDOCK TUNNEL: 143      9.3      2.8    144.4
REMARK  2 active torsions:
REMARK  status: ('A' for Active; 'I' for Inactive)
REMARK    1  A    between atoms: C2_2  and  O3_3 
REMARK    2  A    between atoms: C22_20  and  O24_21 
ROOT
ATOM      1  C1  ZIN A   1      27.888  -3.875  36.000  0.00  0.00     0.046 C 
ATOM      2  C2  ZIN A   1      27.853  -5.048  35.019  0.00  0.00     0.062 C 
ATOM      3  C4  ZIN A   1      28.223  -4.567  33.594  0.00  0.00     0.038 C 
ATOM      4  C5  ZIN A   1      26.958  -4.780  32.718  0.00  0.00     0.009 C 
ATOM      5  C6  ZIN A   1      25.822  -4.767  33.747  0.00  0.00     0.004 C 
ATOM      6  C8  ZIN A   1      24.535  -5.447  33.317  0.00  0.00     0.034 C 
ATOM      7  C10 ZIN A   1      23.925  -4.696  32.129  0.00  0.00     0.013 C 
ATOM      8  C11 ZIN A   1      22.667  -5.431  31.663  0.00  0.00     0.036 C 
ATOM      9  C12 ZIN A   1      21.722  -5.580  32.842  0.00  0.00    -0.065 C 
ATOM     10  C13 ZIN A   1      20.448  -5.237  32.662  0.00  0.00     0.053 C 
ATOM     11  C14 ZIN A   1      19.486  -5.375  33.761  0.00  0.00     0.149 C 
ATOM     12  O15 ZIN A   1      18.448  -4.748  33.785  0.00  0.00    -0.293 OA
ATOM     13  C16 ZIN A   1      19.860  -6.343  34.867  0.00  0.00     0.084 C 
ATOM     14  C17 ZIN A   1      21.290  -6.017  35.297  0.00  0.00     0.025 C 
ATOM     15  C18 ZIN A   1      22.261  -6.113  34.133  0.00  0.00     0.019 C 
ATOM     16  C19 ZIN A   1      22.611  -7.588  33.929  0.00  0.00     0.023 C 
ATOM     17  C20 ZIN A   1      23.566  -5.398  34.507  0.00  0.00     0.144 C 
ATOM     18  F21 ZIN A   1      23.283  -4.058  34.794  0.00  0.00    -0.239 F 
ATOM     19  C22 ZIN A   1      24.151  -6.048  35.758  0.00  0.00     0.160 C 
ATOM     20  C25 ZIN A   1      25.523  -5.456  36.117  0.00  0.00     0.047 C 
ATOM     21  C26 ZIN A   1      26.436  -5.600  34.904  0.00  0.00    -0.007 C 
ATOM     22  C27 ZIN A   1      26.473  -7.061  34.454  0.00  0.00     0.019 C 
ENDROOT
BRANCH   2  23
ATOM     23  O3  ZIN A   1      28.752  -6.075  35.444  0.00  0.00    -0.389 OA
ATOM     24  H31 ZIN A   1      29.523  -6.186  34.871  0.00  0.00     0.210 HD
ENDBRANCH   2  23
BRANCH  19  25
ATOM     25  O24 ZIN A   1      24.295  -7.451  35.530  0.00  0.00    -0.392 OA
ATOM     26  H48 ZIN A   1      25.085  -7.836  35.934  0.00  0.00     0.210 HD
ENDBRANCH  19  25
TORSDOF 2
ENDMDL
MODEL 145
REMARK CAVERDOCK RESULT:      10.4      0.000      0.000
REMARK CAVERDOCK CONSTRAINTS:       0.3      0.0      0.0      0.0
REMARK CAVERDOCK TUNNEL: 144     10.4      2.8    145.4
REMARK  2 active torsions:
REMARK  status: ('A' for Active; 'I' for Inactive)
REMARK    1  A    between atoms: C2_2  and  O3_3 
REMARK    2  A    between atoms: C22_20  and  O24_21 
ROOT
ATOM      1  C1  ZIN A   1      27.846  -3.649  36.236  0.00  0.00     0.046 C 
ATOM      2  C2  ZIN A   1      27.907  -4.859  35.302  0.00  0.00     0.062 C 
ATOM      3  C4  ZIN A   1      28.339  -4.418  33.881  0.00  0.00     0.038 C 
ATOM      4  C5  ZIN A   1      27.134  -4.713  32.947  0.00  0.00     0.009 C 
ATOM      5  C6  ZIN A   1      25.942  -4.703  33.911  0.00  0.00     0.004 C 
ATOM      6  C8  ZIN A   1      24.706  -5.447  33.439  0.00  0.00     0.034 C 
ATOM      7  C10 ZIN A   1      24.137  -4.765  32.190  0.00  0.00     0.013 C 
ATOM      8  C11 ZIN A   1      22.934  -5.564  31.685  0.00  0.00     0.036 C 
ATOM      9  C12 ZIN A   1      21.931  -5.704  32.816  0.00  0.00    -0.065 C 
ATOM     10  C13 ZIN A   1      20.657  -5.416  32.554  0.00  0.00     0.053 C 
ATOM     11  C14 ZIN A   1      19.641  -5.548  33.603  0.00  0.00     0.149 C 
ATOM     12  O15 ZIN A   1      18.582  -4.961  33.545  0.00  0.00    -0.293 OA
ATOM     13  C16 ZIN A   1      19.986  -6.459  34.766  0.00  0.00     0.084 C 
ATOM     14  C17 ZIN A   1      21.377  -6.064  35.259  0.00  0.00     0.025 C 
ATOM     15  C18 ZIN A   1      22.415  -6.166  34.156  0.00  0.00     0.019 C 
ATOM     16  C19 ZIN A   1      22.828  -7.634  34.030  0.00  0.00     0.023 C 
ATOM     17  C20 ZIN A   1      23.670  -5.389  34.571  0.00  0.00     0.144 C 
ATOM     18  F21 ZIN A   1      23.325  -4.051  34.788  0.00  0.00    -0.239 F 
ATOM     19  C22 ZIN A   1      24.207  -5.969  35.877  0.00  0.00     0.160 C 
ATOM     20  C25 ZIN A   1      25.535  -5.313  36.286  0.00  0.00     0.047 C 
ATOM     21  C26 ZIN A   1      26.519  -5.468  35.132  0.00  0.00    -0.007 C 
ATOM     22  C27 ZIN A   1      26.634  -6.942  34.743  0.00  0.00     0.019 C 
ENDROOT
BRANCH   2  23
ATOM     23  O3  ZIN A   1      28.816  -5.834  35.816  0.00  0.00    -0.389 OA
ATOM     24  H31 ZIN A   1      29.444  -6.172  35.162  0.00  0.00     0.210 HD
ENDBRANCH   2  23
BRANCH  19  25
ATOM     25  O24 ZIN A   1      24.414  -7.373  35.713  0.00  0.00    -0.392 OA
ATOM     26  H48 ZIN A   1      23.608  -7.902  35.791  0.00  0.00     0.210 HD
ENDBRANCH  19  25
TORSDOF 2
ENDMDL
MODEL 146
REMARK CAVERDOCK RESULT:      13.3      0.000      0.000
REMARK CAVERDOCK CONSTRAINTS:       0.0      0.0      0.0      0.0
REMARK CAVERDOCK TUNNEL: 145     13.3      2.7   146.10
REMARK  2 active torsions:
REMARK  status: ('A' for Active; 'I' for Inactive)
REMARK    1  A    between atoms: C2_2  and  O3_3 
REMARK    2  A    between atoms: C22_20  and  O24_21 
ROOT
ATOM      1  C1  ZIN A   1      27.913  -4.207  36.126  0.00  0.00     0.046 C 
ATOM      2  C2  ZIN A   1      27.837  -5.457  35.249  0.00  0.00     0.062 C 
ATOM      3  C4  ZIN A   1      28.271  -5.124  33.801  0.00  0.00     0.038 C 
ATOM      4  C5  ZIN A   1      27.019  -5.344  32.907  0.00  0.00     0.009 C 
ATOM      5  C6  ZIN A   1      25.859  -5.178  33.895  0.00  0.00     0.004 C 
ATOM      6  C8  ZIN A   1      24.547  -5.822  33.486  0.00  0.00     0.034 C 
ATOM      7  C10 ZIN A   1      24.013  -5.146  32.219  0.00  0.00     0.013 C 
ATOM      8  C11 ZIN A   1      22.727  -5.849  31.778  0.00  0.00     0.036 C 
ATOM      9  C12 ZIN A   1      21.745  -5.843  32.936  0.00  0.00    -0.065 C 
ATOM     10  C13 ZIN A   1      20.497  -5.447  32.687  0.00  0.00     0.053 C 
ATOM     11  C14 ZIN A   1      19.501  -5.436  33.764  0.00  0.00     0.149 C 
ATOM     12  O15 ZIN A   1      18.500  -4.754  33.700  0.00  0.00    -0.293 OA
ATOM     13  C16 ZIN A   1      19.789  -6.322  34.960  0.00  0.00     0.084 C 
ATOM     14  C17 ZIN A   1      21.224  -6.038  35.404  0.00  0.00     0.025 C 
ATOM     15  C18 ZIN A   1      22.218  -6.288  34.284  0.00  0.00     0.019 C 
ATOM     16  C19 ZIN A   1      22.489  -7.793  34.219  0.00  0.00     0.023 C 
ATOM     17  C20 ZIN A   1      23.551  -5.616  34.636  0.00  0.00     0.144 C 
ATOM     18  F21 ZIN A   1      23.338  -4.243  34.797  0.00  0.00    -0.239 F 
ATOM     19  C22 ZIN A   1      24.065  -6.185  35.955  0.00  0.00     0.160 C 
ATOM     20  C25 ZIN A   1      25.459  -5.640  36.305  0.00  0.00     0.047 C 
ATOM     21  C26 ZIN A   1      26.393  -5.939  35.138  0.00  0.00    -0.007 C 
ATOM     22  C27 ZIN A   1      26.360  -7.434  34.816  0.00  0.00     0.019 C 
ENDROOT
BRANCH   2  23
ATOM     23  O3  ZIN A   1      28.663  -6.491  35.789  0.00  0.00    -0.389 OA
ATOM     24  H31 ZIN A   1      29.569  -6.489  35.449  0.00  0.00     0.210 HD
ENDBRANCH   2  23
BRANCH  19  25
ATOM     25  O24 ZIN A   1      24.135  -7.608  35.854  0.00  0.00    -0.392 OA
ATOM     26  H48 ZIN A   1      23.490  -7.992  35.243  0.00  0.00     0.210 HD
ENDBRANCH  19  25
TORSDOF 2
ENDMDL
MODEL 147
REMARK CAVERDOCK RESULT:      15.2      0.000      0.000
REMARK CAVERDOCK CONSTRAINTS:       0.0      0.0      0.0      0.0
REMARK CAVERDOCK TUNNEL: 146     15.2      2.7    147.3
REMARK  2 active torsions:
REMARK  status: ('A' for Active; 'I' for Inactive)
REMARK    1  A    between atoms: C2_2  and  O3_3 
REMARK    2  A    between atoms: C22_20  and  O24_21 
ROOT
ATOM      1  C1  ZIN A   1      25.578  -1.084  33.389  0.00  0.00     0.046 C 
ATOM      2  C2  ZIN A   1      26.252  -2.288  32.730  0.00  0.00     0.062 C 
ATOM      3  C4  ZIN A   1      25.454  -2.731  31.479  0.00  0.00     0.038 C 
ATOM      4  C5  ZIN A   1      24.919  -4.157  31.783  0.00  0.00     0.009 C 
ATOM      5  C6  ZIN A   1      24.892  -4.192  33.315  0.00  0.00     0.004 C 
ATOM      6  C8  ZIN A   1      24.914  -5.574  33.943  0.00  0.00     0.034 C 
ATOM      7  C10 ZIN A   1      23.639  -6.335  33.563  0.00  0.00     0.013 C 
ATOM      8  C11 ZIN A   1      23.706  -7.749  34.145  0.00  0.00     0.036 C 
ATOM      9  C12 ZIN A   1      23.938  -7.652  35.642  0.00  0.00    -0.065 C 
ATOM     10  C13 ZIN A   1      23.153  -8.377  36.439  0.00  0.00     0.053 C 
ATOM     11  C14 ZIN A   1      23.341  -8.334  37.893  0.00  0.00     0.149 C 
ATOM     12  O15 ZIN A   1      22.458  -8.651  38.661  0.00  0.00    -0.293 OA
ATOM     13  C16 ZIN A   1      24.700  -7.874  38.385  0.00  0.00     0.084 C 
ATOM     14  C17 ZIN A   1      25.035  -6.575  37.652  0.00  0.00     0.025 C 
ATOM     15  C18 ZIN A   1      25.033  -6.764  36.145  0.00  0.00     0.019 C 
ATOM     16  C19 ZIN A   1      26.371  -7.388  35.745  0.00  0.00     0.023 C 
ATOM     17  C20 ZIN A   1      24.966  -5.390  35.467  0.00  0.00     0.144 C 
ATOM     18  F21 ZIN A   1      23.798  -4.738  35.875  0.00  0.00    -0.239 F 
ATOM     19  C22 ZIN A   1      26.166  -4.557  35.908  0.00  0.00     0.160 C 
ATOM     20  C25 ZIN A   1      26.225  -3.210  35.169  0.00  0.00     0.047 C 
ATOM     21  C26 ZIN A   1      26.229  -3.489  33.670  0.00  0.00    -0.007 C 
ATOM     22  C27 ZIN A   1      27.365  -4.452  33.324  0.00  0.00     0.019 C 
ENDROOT
BRANCH   2  23
ATOM     23  O3  ZIN A   1      27.598  -1.965  32.372  0.00  0.00    -0.389 OA
ATOM     24  H31 ZIN A   1      27.785  -1.016  32.360  0.00  0.00     0.210 HD
ENDBRANCH   2  23
BRANCH  19  25
ATOM     25  O24 ZIN A   1      27.365  -5.286  35.639  0.00  0.00    -0.392 OA
ATOM     26  H48 ZIN A   1      27.222  -6.118  35.166  0.00  0.00     0.210 HD
ENDBRANCH  19  25
TORSDOF 2
ENDMDL
MODEL 148
REMARK CAVERDOCK RESULT:      16.5      0.000      0.000
REMARK CAVERDOCK CONSTRAINTS:       0.3      0.0      0.0      0.0
REMARK CAVERDOCK TUNNEL: 147     16.5      2.6    148.3
REMARK  2 active torsions:
REMARK  status: ('A' for Active; 'I' for Inactive)
REMARK    1  A    between atoms: C2_2  and  O3_3 
REMARK    2  A    between atoms: C22_20  and  O24_21 
ROOT
ATOM      1  C1  ZIN A   1      25.526  -1.243  33.277  0.00  0.00     0.046 C 
ATOM      2  C2  ZIN A   1      26.036  -2.469  32.516  0.00  0.00     0.062 C 
ATOM      3  C4  ZIN A   1      25.059  -2.834  31.372  0.00  0.00     0.038 C 
ATOM      4  C5  ZIN A   1      24.480  -4.233  31.719  0.00  0.00     0.009 C 
ATOM      5  C6  ZIN A   1      24.647  -4.303  33.242  0.00  0.00     0.004 C 
ATOM      6  C8  ZIN A   1      24.664  -5.699  33.839  0.00  0.00     0.034 C 
ATOM      7  C10 ZIN A   1      23.307  -6.374  33.615  0.00  0.00     0.013 C 
ATOM      8  C11 ZIN A   1      23.361  -7.803  34.159  0.00  0.00     0.036 C 
ATOM      9  C12 ZIN A   1      23.788  -7.756  35.615  0.00  0.00    -0.065 C 
ATOM     10  C13 ZIN A   1      23.069  -8.452  36.495  0.00  0.00     0.053 C 
ATOM     11  C14 ZIN A   1      23.444  -8.456  37.913  0.00  0.00     0.149 C 
ATOM     12  O15 ZIN A   1      22.648  -8.739  38.783  0.00  0.00    -0.293 OA
ATOM     13  C16 ZIN A   1      24.879  -8.088  38.233  0.00  0.00     0.084 C 
ATOM     14  C17 ZIN A   1      25.198  -6.794  37.484  0.00  0.00     0.025 C 
ATOM     15  C18 ZIN A   1      24.991  -6.946  35.987  0.00  0.00     0.019 C 
ATOM     16  C19 ZIN A   1      26.226  -7.638  35.407  0.00  0.00     0.023 C 
ATOM     17  C20 ZIN A   1      24.923  -5.555  35.345  0.00  0.00     0.144 C 
ATOM     18  F21 ZIN A   1      23.859  -4.845  35.912  0.00  0.00    -0.239 F 
ATOM     19  C22 ZIN A   1      26.218  -4.805  35.641  0.00  0.00     0.160 C 
ATOM     20  C25 ZIN A   1      26.265  -3.446  34.923  0.00  0.00     0.047 C 
ATOM     21  C26 ZIN A   1      26.059  -3.688  33.432  0.00  0.00    -0.007 C 
ATOM     22  C27 ZIN A   1      27.081  -4.708  32.927  0.00  0.00     0.019 C 
ENDROOT
BRANCH   2  23
ATOM     23  O3  ZIN A   1      27.342  -2.217  31.993  0.00  0.00    -0.389 OA
ATOM     24  H31 ZIN A   1      28.045  -2.250  32.657  0.00  0.00     0.210 HD
ENDBRANCH   2  23
BRANCH  19  25
ATOM     25  O24 ZIN A   1      27.326  -5.597  35.208  0.00  0.00    -0.392 OA
ATOM     26  H48 ZIN A   1      27.254  -5.909  34.296  0.00  0.00     0.210 HD
ENDBRANCH  19  25
TORSDOF 2
ENDMDL
MODEL 149
REMARK CAVERDOCK RESULT:      19.1      0.000      0.000
REMARK CAVERDOCK CONSTRAINTS:       0.5      0.0      0.0      0.0
REMARK CAVERDOCK TUNNEL: 148     19.1      2.5    149.1
REMARK  2 active torsions:
REMARK  status: ('A' for Active; 'I' for Inactive)
REMARK    1  A    between atoms: C2_2  and  O3_3 
REMARK    2  A    between atoms: C22_20  and  O24_21 
ROOT
ATOM      1  C1  ZIN A   1      25.186  -1.424  33.355  0.00  0.00     0.046 C 
ATOM      2  C2  ZIN A   1      25.844  -2.629  32.681  0.00  0.00     0.062 C 
ATOM      3  C4  ZIN A   1      25.006  -3.084  31.461  0.00  0.00     0.038 C 
ATOM      4  C5  ZIN A   1      24.489  -4.511  31.792  0.00  0.00     0.009 C 
ATOM      5  C6  ZIN A   1      24.515  -4.537  33.325  0.00  0.00     0.004 C 
ATOM      6  C8  ZIN A   1      24.566  -5.914  33.961  0.00  0.00     0.034 C 
ATOM      7  C10 ZIN A   1      23.283  -6.684  33.630  0.00  0.00     0.013 C 
ATOM      8  C11 ZIN A   1      23.378  -8.094  34.218  0.00  0.00     0.036 C 
ATOM      9  C12 ZIN A   1      23.661  -7.986  35.705  0.00  0.00    -0.065 C 
ATOM     10  C13 ZIN A   1      22.909  -8.710  36.533  0.00  0.00     0.053 C 
ATOM     11  C14 ZIN A   1      23.147  -8.657  37.979  0.00  0.00     0.149 C 
ATOM     12  O15 ZIN A   1      22.292  -8.974  38.780  0.00  0.00    -0.293 OA
ATOM     13  C16 ZIN A   1      24.519  -8.186  38.421  0.00  0.00     0.084 C 
ATOM     14  C17 ZIN A   1      24.822  -6.891  37.669  0.00  0.00     0.025 C 
ATOM     15  C18 ZIN A   1      24.768  -7.089  36.165  0.00  0.00     0.019 C 
ATOM     16  C19 ZIN A   1      26.095  -7.709  35.722  0.00  0.00     0.023 C 
ATOM     17  C20 ZIN A   1      24.671  -5.720  35.480  0.00  0.00     0.144 C 
ATOM     18  F21 ZIN A   1      23.514  -5.071  35.925  0.00  0.00    -0.239 F 
ATOM     19  C22 ZIN A   1      25.881  -4.878  35.874  0.00  0.00     0.160 C 
ATOM     20  C25 ZIN A   1      25.907  -3.536  35.125  0.00  0.00     0.047 C 
ATOM     21  C26 ZIN A   1      25.860  -3.824  33.629  0.00  0.00    -0.007 C 
ATOM     22  C27 ZIN A   1      26.989  -4.783  33.250  0.00  0.00     0.019 C 
ENDROOT
BRANCH   2  23
ATOM     23  O3  ZIN A   1      27.174  -2.302  32.274  0.00  0.00    -0.389 OA
ATOM     24  H31 ZIN A   1      27.230  -1.532  31.690  0.00  0.00     0.210 HD
ENDBRANCH   2  23
BRANCH  19  25
ATOM     25  O24 ZIN A   1      27.074  -5.602  35.569  0.00  0.00    -0.392 OA
ATOM     26  H48 ZIN A   1      27.888  -5.136  35.801  0.00  0.00     0.210 HD
ENDBRANCH  19  25
TORSDOF 2
ENDMDL
MODEL 150
REMARK CAVERDOCK RESULT:      21.4      0.000      0.000
REMARK CAVERDOCK CONSTRAINTS:       0.0      0.0      0.0      0.0
REMARK CAVERDOCK TUNNEL: 149     21.4      2.5    150.1
REMARK  2 active torsions:
REMARK  status: ('A' for Active; 'I' for Inactive)
REMARK    1  A    between atoms: C2_2  and  O3_3 
REMARK    2  A    between atoms: C22_20  and  O24_21 
ROOT
ATOM      1  C1  ZIN A   1      25.351  -0.963  34.309  0.00  0.00     0.046 C 
ATOM      2  C2  ZIN A   1      26.184  -2.051  33.630  0.00  0.00     0.062 C 
ATOM      3  C4  ZIN A   1      25.576  -2.410  32.252  0.00  0.00     0.038 C 
ATOM      4  C5  ZIN A   1      25.111  -3.889  32.351  0.00  0.00     0.009 C 
ATOM      5  C6  ZIN A   1      24.902  -4.083  33.857  0.00  0.00     0.004 C 
ATOM      6  C8  ZIN A   1      24.947  -5.518  34.350  0.00  0.00     0.034 C 
ATOM      7  C10 ZIN A   1      23.785  -6.310  33.742  0.00  0.00     0.013 C 
ATOM      8  C11 ZIN A   1      23.882  -7.769  34.192  0.00  0.00     0.036 C 
ATOM      9  C12 ZIN A   1      23.925  -7.812  35.709  0.00  0.00    -0.065 C 
ATOM     10  C13 ZIN A   1      23.104  -8.659  36.328  0.00  0.00     0.053 C 
ATOM     11  C14 ZIN A   1      23.112  -8.755  37.792  0.00  0.00     0.149 C 
ATOM     12  O15 ZIN A   1      22.168  -9.200  38.408  0.00  0.00    -0.293 OA
ATOM     13  C16 ZIN A   1      24.366  -8.268  38.493  0.00  0.00     0.084 C 
ATOM     14  C17 ZIN A   1      24.694  -6.884  37.934  0.00  0.00     0.025 C 
ATOM     15  C18 ZIN A   1      24.886  -6.917  36.428  0.00  0.00     0.019 C 
ATOM     16  C19 ZIN A   1      26.303  -7.417  36.142  0.00  0.00     0.023 C 
ATOM     17  C20 ZIN A   1      24.803  -5.488  35.878  0.00  0.00     0.144 C 
ATOM     18  F21 ZIN A   1      23.551  -4.950  36.195  0.00  0.00    -0.239 F 
ATOM     19  C22 ZIN A   1      25.880  -4.634  36.544  0.00  0.00     0.160 C 
ATOM     20  C25 ZIN A   1      25.931  -3.218  35.949  0.00  0.00     0.047 C 
ATOM     21  C26 ZIN A   1      26.134  -3.341  34.443  0.00  0.00    -0.007 C 
ATOM     22  C27 ZIN A   1      27.369  -4.195  34.154  0.00  0.00     0.019 C 
ENDROOT
BRANCH   2  23
ATOM     23  O3  ZIN A   1      27.537  -1.615  33.477  0.00  0.00    -0.389 OA
ATOM     24  H31 ZIN A   1      27.667  -0.671  33.643  0.00  0.00     0.210 HD
ENDBRANCH   2  23
BRANCH  19  25
ATOM     25  O24 ZIN A   1      27.151  -5.261  36.362  0.00  0.00    -0.392 OA
ATOM     26  H48 ZIN A   1      27.699  -4.847  35.681  0.00  0.00     0.210 HD
ENDBRANCH  19  25
TORSDOF 2
ENDMDL
MODEL 151
REMARK CAVERDOCK RESULT:      23.7      0.000      0.000
REMARK CAVERDOCK CONSTRAINTS:       1.0      0.0      0.0      0.0
REMARK CAVERDOCK TUNNEL: 150     23.7      2.4    151.3
REMARK  2 active torsions:
REMARK  status: ('A' for Active; 'I' for Inactive)
REMARK    1  A    between atoms: C2_2  and  O3_3 
REMARK    2  A    between atoms: C22_20  and  O24_21 
ROOT
ATOM      1  C1  ZIN A   1      25.315  -1.685  33.499  0.00  0.00     0.046 C 
ATOM      2  C2  ZIN A   1      25.958  -2.894  32.820  0.00  0.00     0.062 C 
ATOM      3  C4  ZIN A   1      25.144  -3.302  31.568  0.00  0.00     0.038 C 
ATOM      4  C5  ZIN A   1      24.578  -4.720  31.856  0.00  0.00     0.009 C 
ATOM      5  C6  ZIN A   1      24.559  -4.776  33.388  0.00  0.00     0.004 C 
ATOM      6  C8  ZIN A   1      24.553  -6.166  33.998  0.00  0.00     0.034 C 
ATOM      7  C10 ZIN A   1      23.260  -6.893  33.615  0.00  0.00     0.013 C 
ATOM      8  C11 ZIN A   1      23.299  -8.316  34.177  0.00  0.00     0.036 C 
ATOM      9  C12 ZIN A   1      23.541  -8.244  35.674  0.00  0.00    -0.065 C 
ATOM     10  C13 ZIN A   1      22.745  -8.962  36.466  0.00  0.00     0.053 C 
ATOM     11  C14 ZIN A   1      22.943  -8.943  37.919  0.00  0.00     0.149 C 
ATOM     12  O15 ZIN A   1      22.056  -9.251  38.688  0.00  0.00    -0.293 OA
ATOM     13  C16 ZIN A   1      24.314  -8.520  38.409  0.00  0.00     0.084 C 
ATOM     14  C17 ZIN A   1      24.674  -7.219  37.692  0.00  0.00     0.025 C 
ATOM     15  C18 ZIN A   1      24.659  -7.387  36.183  0.00  0.00     0.019 C 
ATOM     16  C19 ZIN A   1      25.980  -8.036  35.766  0.00  0.00     0.023 C 
ATOM     17  C20 ZIN A   1      24.619  -6.004  35.523  0.00  0.00     0.144 C 
ATOM     18  F21 ZIN A   1      23.468  -5.331  35.947  0.00  0.00    -0.239 F 
ATOM     19  C22 ZIN A   1      25.840  -5.203  35.968  0.00  0.00     0.160 C 
ATOM     20  C25 ZIN A   1      25.925  -3.848  35.247  0.00  0.00     0.047 C 
ATOM     21  C26 ZIN A   1      25.914  -4.107  33.744  0.00  0.00    -0.007 C 
ATOM     22  C27 ZIN A   1      27.026  -5.090  33.379  0.00  0.00     0.019 C 
ENDROOT
BRANCH   2  23
ATOM     23  O3  ZIN A   1      27.309  -2.597  32.458  0.00  0.00    -0.389 OA
ATOM     24  H31 ZIN A   1      27.725  -3.271  31.903  0.00  0.00     0.210 HD
ENDBRANCH   2  23
BRANCH  19  25
ATOM     25  O24 ZIN A   1      27.021  -5.956  35.682  0.00  0.00    -0.392 OA
ATOM     26  H48 ZIN A   1      26.964  -6.485  34.875  0.00  0.00     0.210 HD
ENDBRANCH  19  25
TORSDOF 2
ENDMDL
MODEL 152
REMARK CAVERDOCK RESULT:      25.5      0.000      0.000
REMARK CAVERDOCK CONSTRAINTS:       0.0      0.0      0.0      0.0
REMARK CAVERDOCK TUNNEL: 151     25.5      2.3    152.5
REMARK  2 active torsions:
REMARK  status: ('A' for Active; 'I' for Inactive)
REMARK    1  A    between atoms: C2_2  and  O3_3 
REMARK    2  A    between atoms: C22_20  and  O24_21 
ROOT
ATOM      1  C1  ZIN A   1      25.115  -1.344  34.364  0.00  0.00     0.046 C 
ATOM      2  C2  ZIN A   1      25.849  -2.458  33.616  0.00  0.00     0.062 C 
ATOM      3  C4  ZIN A   1      25.138  -2.761  32.274  0.00  0.00     0.038 C 
ATOM      4  C5  ZIN A   1      24.607  -4.217  32.379  0.00  0.00     0.009 C 
ATOM      5  C6  ZIN A   1      24.485  -4.429  33.893  0.00  0.00     0.004 C 
ATOM      6  C8  ZIN A   1      24.490  -5.874  34.359  0.00  0.00     0.034 C 
ATOM      7  C10 ZIN A   1      23.254  -6.597  33.814  0.00  0.00     0.013 C 
ATOM      8  C11 ZIN A   1      23.308  -8.068  34.233  0.00  0.00     0.036 C 
ATOM      9  C12 ZIN A   1      23.444  -8.141  35.743  0.00  0.00    -0.065 C 
ATOM     10  C13 ZIN A   1      22.624  -8.960  36.401  0.00  0.00     0.053 C 
ATOM     11  C14 ZIN A   1      22.721  -9.084  37.859  0.00  0.00     0.149 C 
ATOM     12  O15 ZIN A   1      21.796  -9.495  38.528  0.00  0.00    -0.293 OA
ATOM     13  C16 ZIN A   1      24.038  -8.671  38.486  0.00  0.00     0.084 C 
ATOM     14  C17 ZIN A   1      24.398  -7.294  37.929  0.00  0.00     0.025 C 
ATOM     15  C18 ZIN A   1      24.492  -7.308  36.413  0.00  0.00     0.019 C 
ATOM     16  C19 ZIN A   1      25.862  -7.870  36.030  0.00  0.00     0.023 C 
ATOM     17  C20 ZIN A   1      24.446  -5.866  35.893  0.00  0.00     0.144 C 
ATOM     18  F21 ZIN A   1      23.244  -5.275  36.299  0.00  0.00    -0.239 F 
ATOM     19  C22 ZIN A   1      25.602  -5.078  36.502  0.00  0.00     0.160 C 
ATOM     20  C25 ZIN A   1      25.685  -3.655  35.927  0.00  0.00     0.047 C 
ATOM     21  C26 ZIN A   1      25.786  -3.759  34.410  0.00  0.00    -0.007 C 
ATOM     22  C27 ZIN A   1      26.958  -4.666  34.029  0.00  0.00     0.019 C 
ENDROOT
BRANCH   2  23
ATOM     23  O3  ZIN A   1      27.208  -2.084  33.383  0.00  0.00    -0.389 OA
ATOM     24  H31 ZIN A   1      27.474  -1.268  33.829  0.00  0.00     0.210 HD
ENDBRANCH   2  23
BRANCH  19  25
ATOM     25  O24 ZIN A   1      26.827  -5.761  36.229  0.00  0.00    -0.392 OA
ATOM     26  H48 ZIN A   1      27.362  -5.348  35.537  0.00  0.00     0.210 HD
ENDBRANCH  19  25
TORSDOF 2
ENDMDL
MODEL 153
REMARK CAVERDOCK RESULT:      29.3      0.000      0.000
REMARK CAVERDOCK CONSTRAINTS:       0.1      0.0      0.0      0.0
REMARK CAVERDOCK TUNNEL: 152     29.3      2.2    153.1
REMARK  2 active torsions:
REMARK  status: ('A' for Active; 'I' for Inactive)
REMARK    1  A    between atoms: C2_2  and  O3_3 
REMARK    2  A    between atoms: C22_20  and  O24_21 
ROOT
ATOM      1  C1  ZIN A   1      25.523  -1.667  34.447  0.00  0.00     0.046 C 
ATOM      2  C2  ZIN A   1      26.161  -2.841  33.702  0.00  0.00     0.062 C 
ATOM      3  C4  ZIN A   1      25.410  -3.105  32.374  0.00  0.00     0.038 C 
ATOM      4  C5  ZIN A   1      24.775  -4.516  32.503  0.00  0.00     0.009 C 
ATOM      5  C6  ZIN A   1      24.659  -4.702  34.020  0.00  0.00     0.004 C 
ATOM      6  C8  ZIN A   1      24.564  -6.138  34.503  0.00  0.00     0.034 C 
ATOM      7  C10 ZIN A   1      23.269  -6.773  33.984  0.00  0.00     0.013 C 
ATOM      8  C11 ZIN A   1      23.220  -8.239  34.420  0.00  0.00     0.036 C 
ATOM      9  C12 ZIN A   1      23.372  -8.306  35.929  0.00  0.00    -0.065 C 
ATOM     10  C13 ZIN A   1      22.502  -9.055  36.606  0.00  0.00     0.053 C 
ATOM     11  C14 ZIN A   1      22.610  -9.169  38.065  0.00  0.00     0.149 C 
ATOM     12  O15 ZIN A   1      21.667  -9.503  38.751  0.00  0.00    -0.293 OA
ATOM     13  C16 ZIN A   1      23.964  -8.849  38.669  0.00  0.00     0.084 C 
ATOM     14  C17 ZIN A   1      24.417  -7.509  38.091  0.00  0.00     0.025 C 
ATOM     15  C18 ZIN A   1      24.488  -7.546  36.574  0.00  0.00     0.019 C 
ATOM     16  C19 ZIN A   1      25.807  -8.212  36.179  0.00  0.00     0.023 C 
ATOM     17  C20 ZIN A   1      24.541  -6.110  36.038  0.00  0.00     0.144 C 
ATOM     18  F21 ZIN A   1      23.393  -5.427  36.452  0.00  0.00    -0.239 F 
ATOM     19  C22 ZIN A   1      25.762  -5.404  36.622  0.00  0.00     0.160 C 
ATOM     20  C25 ZIN A   1      25.942  -3.997  36.029  0.00  0.00     0.047 C 
ATOM     21  C26 ZIN A   1      26.014  -4.125  34.512  0.00  0.00    -0.007 C 
ATOM     22  C27 ZIN A   1      27.109  -5.121  34.126  0.00  0.00     0.019 C 
ENDROOT
BRANCH   2  23
ATOM     23  O3  ZIN A   1      27.541  -2.572  33.447  0.00  0.00    -0.389 OA
ATOM     24  H31 ZIN A   1      27.693  -1.877  32.791  0.00  0.00     0.210 HD
ENDBRANCH   2  23
BRANCH  19  25
ATOM     25  O24 ZIN A   1      26.929  -6.179  36.340  0.00  0.00    -0.392 OA
ATOM     26  H48 ZIN A   1      27.760  -5.704  36.475  0.00  0.00     0.210 HD
ENDBRANCH  19  25
TORSDOF 2
ENDMDL
MODEL 154
REMARK CAVERDOCK RESULT:      32.9      0.000      0.000
REMARK CAVERDOCK CONSTRAINTS:       0.2      0.0      0.0      0.0
REMARK CAVERDOCK TUNNEL: 153     32.9      2.2    154.3
REMARK  2 active torsions:
REMARK  status: ('A' for Active; 'I' for Inactive)
REMARK    1  A    between atoms: C2_2  and  O3_3 
REMARK    2  A    between atoms: C22_20  and  O24_21 
ROOT
ATOM      1  C1  ZIN A   1      24.915  -1.713  34.653  0.00  0.00     0.046 C 
ATOM      2  C2  ZIN A   1      25.603  -2.826  33.861  0.00  0.00     0.062 C 
ATOM      3  C4  ZIN A   1      24.866  -3.064  32.520  0.00  0.00     0.038 C 
ATOM      4  C5  ZIN A   1      24.290  -4.505  32.586  0.00  0.00     0.009 C 
ATOM      5  C6  ZIN A   1      24.180  -4.760  34.094  0.00  0.00     0.004 C 
ATOM      6  C8  ZIN A   1      24.143  -6.219  34.515  0.00  0.00     0.034 C 
ATOM      7  C10 ZIN A   1      22.878  -6.884  33.965  0.00  0.00     0.013 C 
ATOM      8  C11 ZIN A   1      22.889  -8.368  34.338  0.00  0.00     0.036 C 
ATOM      9  C12 ZIN A   1      23.041  -8.494  35.843  0.00  0.00    -0.065 C 
ATOM     10  C13 ZIN A   1      22.203  -9.306  36.485  0.00  0.00     0.053 C 
ATOM     11  C14 ZIN A   1      22.313  -9.478  37.937  0.00  0.00     0.149 C 
ATOM     12  O15 ZIN A   1      21.384  -9.880  38.606  0.00  0.00    -0.293 OA
ATOM     13  C16 ZIN A   1      23.651  -9.128  38.559  0.00  0.00     0.084 C 
ATOM     14  C17 ZIN A   1      24.049  -7.746  38.041  0.00  0.00     0.025 C 
ATOM     15  C18 ZIN A   1      24.124  -7.715  36.524  0.00  0.00     0.019 C 
ATOM     16  C19 ZIN A   1      25.470  -8.309  36.105  0.00  0.00     0.023 C 
ATOM     17  C20 ZIN A   1      24.118  -6.257  36.050  0.00  0.00     0.144 C 
ATOM     18  F21 ZIN A   1      22.941  -5.641  36.489  0.00  0.00    -0.239 F 
ATOM     19  C22 ZIN A   1      25.307  -5.527  36.667  0.00  0.00     0.160 C 
ATOM     20  C25 ZIN A   1      25.429  -4.089  36.136  0.00  0.00     0.047 C 
ATOM     21  C26 ZIN A   1      25.508  -4.149  34.614  0.00  0.00    -0.007 C 
ATOM     22  C27 ZIN A   1      26.644  -5.081  34.190  0.00  0.00     0.019 C 
ENDROOT
BRANCH   2  23
ATOM     23  O3  ZIN A   1      26.971  -2.490  33.622  0.00  0.00    -0.389 OA
ATOM     24  H31 ZIN A   1      27.595  -2.928  34.218  0.00  0.00     0.210 HD
ENDBRANCH   2  23
BRANCH  19  25
ATOM     25  O24 ZIN A   1      26.505  -6.240  36.356  0.00  0.00    -0.392 OA
ATOM     26  H48 ZIN A   1      27.061  -5.806  35.694  0.00  0.00     0.210 HD
ENDBRANCH  19  25
TORSDOF 2
ENDMDL
MODEL 155
REMARK CAVERDOCK RESULT:      35.2      0.000      0.000
REMARK CAVERDOCK CONSTRAINTS:       0.0      0.0      0.0      0.0
REMARK CAVERDOCK TUNNEL: 154     35.2      2.2    155.5
REMARK  2 active torsions:
REMARK  status: ('A' for Active; 'I' for Inactive)
REMARK    1  A    between atoms: C2_2  and  O3_3 
REMARK    2  A    between atoms: C22_20  and  O24_21 
ROOT
ATOM      1  C1  ZIN A   1      24.548  -2.278  33.799  0.00  0.00     0.046 C 
ATOM      2  C2  ZIN A   1      25.340  -3.489  33.303  0.00  0.00     0.062 C 
ATOM      3  C4  ZIN A   1      24.680  -4.078  32.032  0.00  0.00     0.038 C 
ATOM      4  C5  ZIN A   1      24.195  -5.504  32.411  0.00  0.00     0.009 C 
ATOM      5  C6  ZIN A   1      24.034  -5.418  33.933  0.00  0.00     0.004 C 
ATOM      6  C8  ZIN A   1      24.073  -6.741  34.676  0.00  0.00     0.034 C 
ATOM      7  C10 ZIN A   1      22.878  -7.604  34.257  0.00  0.00     0.013 C 
ATOM      8  C11 ZIN A   1      22.967  -8.960  34.960  0.00  0.00     0.036 C 
ATOM      9  C12 ZIN A   1      23.060  -8.730  36.458  0.00  0.00    -0.065 C 
ATOM     10  C13 ZIN A   1      22.248  -9.434  37.245  0.00  0.00     0.053 C 
ATOM     11  C14 ZIN A   1      22.304  -9.263  38.700  0.00  0.00     0.149 C 
ATOM     12  O15 ZIN A   1      21.374  -9.570  39.416  0.00  0.00    -0.293 OA
ATOM     13  C16 ZIN A   1      23.588  -8.685  39.263  0.00  0.00     0.084 C 
ATOM     14  C17 ZIN A   1      23.919  -7.432  38.453  0.00  0.00     0.025 C 
ATOM     15  C18 ZIN A   1      24.059  -7.741  36.973  0.00  0.00     0.019 C 
ATOM     16  C19 ZIN A   1      25.458  -8.315  36.740  0.00  0.00     0.023 C 
ATOM     17  C20 ZIN A   1      23.981  -6.433  36.177  0.00  0.00     0.144 C 
ATOM     18  F21 ZIN A   1      22.749  -5.820  36.429  0.00  0.00    -0.239 F 
ATOM     19  C22 ZIN A   1      25.093  -5.497  36.644  0.00  0.00     0.160 C 
ATOM     20  C25 ZIN A   1      25.146  -4.213  35.801  0.00  0.00     0.047 C 
ATOM     21  C26 ZIN A   1      25.296  -4.610  34.337  0.00  0.00    -0.007 C 
ATOM     22  C27 ZIN A   1      26.508  -5.529  34.170  0.00  0.00     0.019 C 
ENDROOT
BRANCH   2  23
ATOM     23  O3  ZIN A   1      26.693  -3.117  33.033  0.00  0.00    -0.389 OA
ATOM     24  H31 ZIN A   1      27.288  -3.217  33.789  0.00  0.00     0.210 HD
ENDBRANCH   2  23
BRANCH  19  25
ATOM     25  O24 ZIN A   1      26.347  -6.173  36.540  0.00  0.00    -0.392 OA
ATOM     26  H48 ZIN A   1      26.988  -5.728  35.968  0.00  0.00     0.210 HD
ENDBRANCH  19  25
TORSDOF 2
ENDMDL
MODEL 156
REMARK CAVERDOCK RESULT:      37.9      0.000      0.000
REMARK CAVERDOCK CONSTRAINTS:       1.4      0.0      0.0      0.0
REMARK CAVERDOCK TUNNEL: 155     37.9      2.2    156.2
REMARK  2 active torsions:
REMARK  status: ('A' for Active; 'I' for Inactive)
REMARK    1  A    between atoms: C2_2  and  O3_3 
REMARK    2  A    between atoms: C22_20  and  O24_21 
ROOT
ATOM      1  C1  ZIN A   1      24.987  -1.851  34.940  0.00  0.00     0.046 C 
ATOM      2  C2  ZIN A   1      25.701  -2.981  34.197  0.00  0.00     0.062 C 
ATOM      3  C4  ZIN A   1      24.998  -3.263  32.846  0.00  0.00     0.038 C 
ATOM      4  C5  ZIN A   1      24.429  -4.705  32.940  0.00  0.00     0.009 C 
ATOM      5  C6  ZIN A   1      24.285  -4.918  34.452  0.00  0.00     0.004 C 
ATOM      6  C8  ZIN A   1      24.247  -6.364  34.914  0.00  0.00     0.034 C 
ATOM      7  C10 ZIN A   1      23.000  -7.053  34.353  0.00  0.00     0.013 C 
ATOM      8  C11 ZIN A   1      23.011  -8.526  34.768  0.00  0.00     0.036 C 
ATOM      9  C12 ZIN A   1      23.127  -8.607  36.279  0.00  0.00    -0.065 C 
ATOM     10  C13 ZIN A   1      22.279  -9.407  36.924  0.00  0.00     0.053 C 
ATOM     11  C14 ZIN A   1      22.355  -9.536  38.383  0.00  0.00     0.149 C 
ATOM     12  O15 ZIN A   1      21.412  -9.925  39.040  0.00  0.00    -0.293 OA
ATOM     13  C16 ZIN A   1      23.675  -9.159  39.027  0.00  0.00     0.084 C 
ATOM     14  C17 ZIN A   1      24.076  -7.790  38.479  0.00  0.00     0.025 C 
ATOM     15  C18 ZIN A   1      24.188  -7.802  36.964  0.00  0.00     0.019 C 
ATOM     16  C19 ZIN A   1      25.548  -8.398  36.595  0.00  0.00     0.023 C 
ATOM     17  C20 ZIN A   1      24.185  -6.358  36.448  0.00  0.00     0.144 C 
ATOM     18  F21 ZIN A   1      22.994  -5.738  36.841  0.00  0.00    -0.239 F 
ATOM     19  C22 ZIN A   1      25.354  -5.602  37.072  0.00  0.00     0.160 C 
ATOM     20  C25 ZIN A   1      25.480  -4.180  36.503  0.00  0.00     0.047 C 
ATOM     21  C26 ZIN A   1      25.596  -4.283  34.986  0.00  0.00    -0.007 C 
ATOM     22  C27 ZIN A   1      26.748  -5.218  34.616  0.00  0.00     0.019 C 
ENDROOT
BRANCH   2  23
ATOM     23  O3  ZIN A   1      27.072  -2.642  33.981  0.00  0.00    -0.389 OA
ATOM     24  H31 ZIN A   1      27.468  -3.073  33.211  0.00  0.00     0.210 HD
ENDBRANCH   2  23
BRANCH  19  25
ATOM     25  O24 ZIN A   1      26.564  -6.315  36.811  0.00  0.00    -0.392 OA
ATOM     26  H48 ZIN A   1      26.646  -7.145  37.302  0.00  0.00     0.210 HD
ENDBRANCH  19  25
TORSDOF 2
ENDMDL
MODEL 157
REMARK CAVERDOCK RESULT:      41.3      0.000      0.000
REMARK CAVERDOCK CONSTRAINTS:       1.3      0.0      0.0      0.0
REMARK CAVERDOCK TUNNEL: 156     41.3      2.2    157.7
REMARK  2 active torsions:
REMARK  status: ('A' for Active; 'I' for Inactive)
REMARK    1  A    between atoms: C2_2  and  O3_3 
REMARK    2  A    between atoms: C22_20  and  O24_21 
ROOT
ATOM      1  C1  ZIN A   1      24.532  -2.088  34.766  0.00  0.00     0.046 C 
ATOM      2  C2  ZIN A   1      25.374  -3.200  34.140  0.00  0.00     0.062 C 
ATOM      3  C4  ZIN A   1      24.786  -3.611  32.768  0.00  0.00     0.038 C 
ATOM      4  C5  ZIN A   1      24.319  -5.085  32.916  0.00  0.00     0.009 C 
ATOM      5  C6  ZIN A   1      24.089  -5.222  34.425  0.00  0.00     0.004 C 
ATOM      6  C8  ZIN A   1      24.127  -6.638  34.973  0.00  0.00     0.034 C 
ATOM      7  C10 ZIN A   1      22.974  -7.453  34.378  0.00  0.00     0.013 C 
ATOM      8  C11 ZIN A   1      23.065  -8.894  34.884  0.00  0.00     0.036 C 
ATOM      9  C12 ZIN A   1      23.086  -8.880  36.402  0.00  0.00    -0.065 C 
ATOM     10  C13 ZIN A   1      22.257  -9.704  37.041  0.00  0.00     0.053 C 
ATOM     11  C14 ZIN A   1      22.245  -9.744  38.507  0.00  0.00     0.149 C 
ATOM     12  O15 ZIN A   1      21.292 -10.167  39.127  0.00  0.00    -0.293 OA
ATOM     13  C16 ZIN A   1      23.488  -9.230  39.207  0.00  0.00     0.084 C 
ATOM     14  C17 ZIN A   1      23.823  -7.868  38.601  0.00  0.00     0.025 C 
ATOM     15  C18 ZIN A   1      24.037  -7.958  37.100  0.00  0.00     0.019 C 
ATOM     16  C19 ZIN A   1      25.458  -8.467  36.854  0.00  0.00     0.023 C 
ATOM     17  C20 ZIN A   1      23.962  -6.550  36.496  0.00  0.00     0.144 C 
ATOM     18  F21 ZIN A   1      22.705  -6.002  36.775  0.00  0.00    -0.239 F 
ATOM     19  C22 ZIN A   1      25.028  -5.672  37.144  0.00  0.00     0.160 C 
ATOM     20  C25 ZIN A   1      25.088  -4.279  36.497  0.00  0.00     0.047 C 
ATOM     21  C26 ZIN A   1      25.312  -4.458  35.000  0.00  0.00    -0.007 C 
ATOM     22  C27 ZIN A   1      26.552  -5.322  34.761  0.00  0.00     0.019 C 
ENDROOT
BRANCH   2  23
ATOM     23  O3  ZIN A   1      26.728  -2.769  33.990  0.00  0.00    -0.389 OA
ATOM     24  H31 ZIN A   1      26.900  -2.287  33.169  0.00  0.00     0.210 HD
ENDBRANCH   2  23
BRANCH  19  25
ATOM     25  O24 ZIN A   1      26.302  -6.303  37.004  0.00  0.00    -0.392 OA
ATOM     26  H48 ZIN A   1      26.256  -7.265  36.909  0.00  0.00     0.210 HD
ENDBRANCH  19  25
TORSDOF 2
ENDMDL
MODEL 158
REMARK CAVERDOCK RESULT:      43.6      0.000      0.000
REMARK CAVERDOCK CONSTRAINTS:       0.6      0.0      0.0      0.0
[truncated: 15,155 more chars]
