# Supplementary material for: Fully automated virtual screening pipeline of FDA-approved drugs using Caver Web
Source: Comput Struct Biotechnol J. 2022 Nov 17;20:6512–8. doi: 10.1016/j.csbj.2022.11.031 (PMC9705369; doi:10.1016/j.csbj.2022.11.031)
Supplement: Supplementary data 1 [file mmc1.zip › supplementary_data/pymol/ZINC000003875993.pdbqt]

MODEL 1
REMARK CAVERDOCK RESULT:      19.8      0.000      0.000
REMARK CAVERDOCK CONSTRAINTS:       0.0      0.0      0.0      0.0
REMARK CAVERDOCK TUNNEL: 0     19.8      1.7      1.1
REMARK  3 active torsions:
REMARK  status: ('A' for Active; 'I' for Inactive)
REMARK    1  A    between atoms: C3_3  and  O4_4 
REMARK    2  A    between atoms: C15_13  and  O16_14 
REMARK    3  A    between atoms: O16_14  and  C17_15 
ROOT
ATOM      1  C1  <0> d   1      39.438   2.207  30.506  0.00  0.00     0.015 C 
ATOM      2  C2  <0> d   1      39.162   3.316  30.774  0.00  0.00    -0.078 C 
ATOM      3  C3  <0> d   1      38.817   4.707  31.110  0.00  0.00     0.128 C 
ATOM      4  C5  <0> d   1      38.777   5.576  29.828  0.00  0.00     0.052 C 
ATOM      5  C6  <0> d   1      39.916   6.622  29.971  0.00  0.00     0.010 C 
ATOM      6  C7  <0> d   1      40.885   5.942  30.944  0.00  0.00     0.002 C 
ATOM      7  C9  <0> d   1      41.820   6.862  31.703  0.00  0.00    -0.001 C 
ATOM      8  C11 <0> d   1      42.778   7.598  30.767  0.00  0.00     0.010 C 
ATOM      9  C12 <0> d   1      43.547   8.632  31.588  0.00  0.00     0.039 C 
ATOM     10  C13 <0> d   1      44.113   8.022  32.843  0.00  0.00    -0.049 A 
ATOM     11  C14 <0> d   1      45.094   8.734  33.518  0.00  0.00     0.044 A 
ATOM     12  C15 <0> d   1      45.651   8.236  34.684  0.00  0.00     0.069 A 
ATOM     13  C22 <0> d   1      45.225   7.013  35.181  0.00  0.00     0.037 A 
ATOM     14  C23 <0> d   1      44.252   6.305  34.509  0.00  0.00     0.011 A 
ATOM     15  C24 <0> d   1      43.696   6.803  33.337  0.00  0.00    -0.047 A 
ATOM     16  C25 <0> d   1      42.640   5.980  32.653  0.00  0.00     0.023 C 
ATOM     17  C27 <0> d   1      41.751   5.256  33.654  0.00  0.00     0.010 C 
ATOM     18  C28 <0> d   1      40.678   4.425  32.925  0.00  0.00     0.014 C 
ATOM     19  C29 <0> d   1      39.905   5.325  31.981  0.00  0.00     0.003 C 
ATOM     20  C30 <0> d   1      39.318   6.503  32.761  0.00  0.00     0.020 C 
ENDROOT
BRANCH   3  21
ATOM     21  O4  <0> d   1      37.557   4.755  31.783  0.00  0.00    -0.377 OA
ATOM     22  H32 <0> d   1      36.870   5.232  31.298  0.00  0.00     0.211 HD
ENDBRANCH   3  21
BRANCH  12  23
ATOM     23  O16 <0> d   1      46.612   8.940  35.337  0.00  0.00    -0.346 OA
BRANCH  23  24
ATOM     24  C17 <0> d   1      47.807   8.237  35.688  0.00  0.00     0.129 C 
ATOM     25  C21 <0> d   1      48.704   9.113  36.588  0.00  0.00     0.032 C 
ATOM     26  C20 <0> d   1      50.156   8.834  36.164  0.00  0.00     0.002 C 
ATOM     27  C19 <0> d   1      50.092   7.799  35.022  0.00  0.00     0.002 C 
ATOM     28  C18 <0> d   1      48.671   7.975  34.430  0.00  0.00     0.032 C 
ENDBRANCH  23  24
ENDBRANCH  12  23
TORSDOF 3
ENDMDL
MODEL 2
REMARK CAVERDOCK RESULT:      19.9      0.000      0.000
REMARK CAVERDOCK CONSTRAINTS:       0.0      0.0      0.0      0.0
REMARK CAVERDOCK TUNNEL: 1     19.9      1.8      2.4
REMARK  3 active torsions:
REMARK  status: ('A' for Active; 'I' for Inactive)
REMARK    1  A    between atoms: C3_3  and  O4_4 
REMARK    2  A    between atoms: C15_13  and  O16_14 
REMARK    3  A    between atoms: O16_14  and  C17_15 
ROOT
ATOM      1  C1  <0> d   1      39.144   2.254  30.381  0.00  0.00     0.015 C 
ATOM      2  C2  <0> d   1      38.912   3.374  30.644  0.00  0.00    -0.078 C 
ATOM      3  C3  <0> d   1      38.621   4.779  30.974  0.00  0.00     0.128 C 
ATOM      4  C5  <0> d   1      38.677   5.653  29.696  0.00  0.00     0.052 C 
ATOM      5  C6  <0> d   1      39.859   6.641  29.893  0.00  0.00     0.010 C 
ATOM      6  C7  <0> d   1      40.752   5.911  30.901  0.00  0.00     0.002 C 
ATOM      7  C9  <0> d   1      41.698   6.781  31.703  0.00  0.00    -0.001 C 
ATOM      8  C11 <0> d   1      42.729   7.473  30.812  0.00  0.00     0.010 C 
ATOM      9  C12 <0> d   1      43.513   8.466  31.670  0.00  0.00     0.039 C 
ATOM     10  C13 <0> d   1      43.995   7.824  32.945  0.00  0.00    -0.049 A 
ATOM     11  C14 <0> d   1      44.981   8.484  33.664  0.00  0.00     0.044 A 
ATOM     12  C15 <0> d   1      45.464   7.955  34.849  0.00  0.00     0.069 A 
ATOM     13  C22 <0> d   1      44.958   6.752  35.321  0.00  0.00     0.037 A 
ATOM     14  C23 <0> d   1      43.980   6.096  34.605  0.00  0.00     0.011 A 
ATOM     15  C24 <0> d   1      43.500   6.624  33.414  0.00  0.00    -0.047 A 
ATOM     16  C25 <0> d   1      42.434   5.857  32.682  0.00  0.00     0.023 C 
ATOM     17  C27 <0> d   1      41.469   5.173  33.641  0.00  0.00     0.010 C 
ATOM     18  C28 <0> d   1      40.388   4.398  32.862  0.00  0.00     0.014 C 
ATOM     19  C29 <0> d   1      39.700   5.339  31.893  0.00  0.00     0.003 C 
ATOM     20  C30 <0> d   1      39.140   6.542  32.654  0.00  0.00     0.020 C 
ENDROOT
BRANCH   3  21
ATOM     21  O4  <0> d   1      37.338   4.886  31.594  0.00  0.00    -0.377 OA
ATOM     22  H32 <0> d   1      36.605   4.967  30.969  0.00  0.00     0.211 HD
ENDBRANCH   3  21
BRANCH  12  23
ATOM     23  O16 <0> d   1      46.430   8.609  35.546  0.00  0.00    -0.346 OA
BRANCH  23  24
ATOM     24  C17 <0> d   1      46.885   9.854  35.011  0.00  0.00     0.129 C 
ATOM     25  C21 <0> d   1      48.418   9.839  34.838  0.00  0.00     0.032 C 
ATOM     26  C20 <0> d   1      48.915  11.248  35.207  0.00  0.00     0.002 C 
ATOM     27  C19 <0> d   1      47.667  12.069  35.592  0.00  0.00     0.002 C 
ATOM     28  C18 <0> d   1      46.627  11.003  36.017  0.00  0.00     0.032 C 
ENDBRANCH  23  24
ENDBRANCH  12  23
TORSDOF 3
ENDMDL
MODEL 3
REMARK CAVERDOCK RESULT:      19.5      0.000      0.000
REMARK CAVERDOCK CONSTRAINTS:       0.0      0.0      0.0      0.0
REMARK CAVERDOCK TUNNEL: 2     19.5      1.8     3.10
REMARK  3 active torsions:
REMARK  status: ('A' for Active; 'I' for Inactive)
REMARK    1  A    between atoms: C3_3  and  O4_4 
REMARK    2  A    between atoms: C15_13  and  O16_14 
REMARK    3  A    between atoms: O16_14  and  C17_15 
ROOT
ATOM      1  C1  <0> d   1      36.782   5.882  33.025  0.00  0.00     0.015 C 
ATOM      2  C2  <0> d   1      37.463   5.576  32.120  0.00  0.00    -0.078 C 
ATOM      3  C3  <0> d   1      38.319   5.192  30.985  0.00  0.00     0.128 C 
ATOM      4  C5  <0> d   1      38.644   3.679  31.045  0.00  0.00     0.052 C 
ATOM      5  C6  <0> d   1      40.178   3.568  31.262  0.00  0.00     0.010 C 
ATOM      6  C7  <0> d   1      40.530   4.909  31.913  0.00  0.00     0.002 C 
ATOM      7  C9  <0> d   1      41.973   5.354  31.782  0.00  0.00    -0.001 C 
ATOM      8  C11 <0> d   1      42.930   4.397  32.494  0.00  0.00     0.010 C 
ATOM      9  C12 <0> d   1      44.360   4.813  32.155  0.00  0.00     0.039 C 
ATOM     10  C13 <0> d   1      44.561   6.293  32.353  0.00  0.00    -0.049 A 
ATOM     11  C14 <0> d   1      45.865   6.764  32.403  0.00  0.00     0.044 A 
ATOM     12  C15 <0> d   1      46.121   8.114  32.575  0.00  0.00     0.069 A 
ATOM     13  C22 <0> d   1      45.064   9.004  32.698  0.00  0.00     0.037 A 
ATOM     14  C23 <0> d   1      43.769   8.535  32.651  0.00  0.00     0.011 A 
ATOM     15  C24 <0> d   1      43.512   7.181  32.484  0.00  0.00    -0.047 A 
ATOM     16  C25 <0> d   1      42.077   6.735  32.442  0.00  0.00     0.023 C 
ATOM     17  C27 <0> d   1      41.188   7.756  31.747  0.00  0.00     0.010 C 
ATOM     18  C28 <0> d   1      39.725   7.272  31.716  0.00  0.00     0.014 C 
ATOM     19  C29 <0> d   1      39.668   5.898  31.078  0.00  0.00     0.003 C 
ATOM     20  C30 <0> d   1      40.308   5.949  29.690  0.00  0.00     0.020 C 
ENDROOT
BRANCH   3  21
ATOM     21  O4  <0> d   1      37.677   5.514  29.750  0.00  0.00    -0.377 OA
ATOM     22  H32 <0> d   1      37.122   6.305  29.790  0.00  0.00     0.211 HD
ENDBRANCH   3  21
BRANCH  12  23
ATOM     23  O16 <0> d   1      47.402   8.566  32.623  0.00  0.00    -0.346 OA
BRANCH  23  24
ATOM     24  C17 <0> d   1      48.013   8.918  31.379  0.00  0.00     0.129 C 
ATOM     25  C21 <0> d   1      47.178   9.994  30.654  0.00  0.00     0.032 C 
ATOM     26  C20 <0> d   1      47.237   9.658  29.154  0.00  0.00     0.002 C 
ATOM     27  C19 <0> d   1      48.104   8.389  29.020  0.00  0.00     0.002 C 
ATOM     28  C18 <0> d   1      48.002   7.711  30.408  0.00  0.00     0.032 C 
ENDBRANCH  23  24
ENDBRANCH  12  23
TORSDOF 3
ENDMDL
MODEL 4
REMARK CAVERDOCK RESULT:      19.6      0.000      0.000
REMARK CAVERDOCK CONSTRAINTS:       0.1      0.0      0.0      0.0
REMARK CAVERDOCK TUNNEL: 3     19.6      1.9      4.4
REMARK  3 active torsions:
REMARK  status: ('A' for Active; 'I' for Inactive)
REMARK    1  A    between atoms: C3_3  and  O4_4 
REMARK    2  A    between atoms: C15_13  and  O16_14 
REMARK    3  A    between atoms: O16_14  and  C17_15 
ROOT
ATOM      1  C1  <0> d   1      36.585   5.979  32.810  0.00  0.00     0.015 C 
ATOM      2  C2  <0> d   1      37.309   5.580  31.977  0.00  0.00    -0.078 C 
ATOM      3  C3  <0> d   1      38.217   5.079  30.932  0.00  0.00     0.128 C 
ATOM      4  C5  <0> d   1      38.524   3.578  31.161  0.00  0.00     0.052 C 
ATOM      5  C6  <0> d   1      40.044   3.483  31.466  0.00  0.00     0.010 C 
ATOM      6  C7  <0> d   1      40.376   4.881  31.996  0.00  0.00     0.002 C 
ATOM      7  C9  <0> d   1      41.827   5.304  31.895  0.00  0.00    -0.001 C 
ATOM      8  C11 <0> d   1      42.738   4.420  32.747  0.00  0.00     0.010 C 
ATOM      9  C12 <0> d   1      44.188   4.793  32.442  0.00  0.00     0.039 C 
ATOM     10  C13 <0> d   1      44.392   6.284  32.500  0.00  0.00    -0.049 A 
ATOM     11  C14 <0> d   1      45.697   6.752  32.569  0.00  0.00     0.044 A 
ATOM     12  C15 <0> d   1      45.957   8.111  32.616  0.00  0.00     0.069 A 
ATOM     13  C22 <0> d   1      44.903   9.013  32.595  0.00  0.00     0.037 A 
ATOM     14  C23 <0> d   1      43.608   8.548  32.529  0.00  0.00     0.011 A 
ATOM     15  C24 <0> d   1      43.347   7.185  32.487  0.00  0.00    -0.047 A 
ATOM     16  C25 <0> d   1      41.911   6.744  32.416  0.00  0.00     0.023 C 
ATOM     17  C27 <0> d   1      41.068   7.694  31.577  0.00  0.00     0.010 C 
ATOM     18  C28 <0> d   1      39.604   7.215  31.521  0.00  0.00     0.014 C 
ATOM     19  C29 <0> d   1      39.566   5.784  31.023  0.00  0.00     0.003 C 
ATOM     20  C30 <0> d   1      40.276   5.692  29.670  0.00  0.00     0.020 C 
ENDROOT
BRANCH   3  21
ATOM     21  O4  <0> d   1      37.641   5.278  29.639  0.00  0.00    -0.377 OA
ATOM     22  H32 <0> d   1      38.209   5.763  29.026  0.00  0.00     0.211 HD
ENDBRANCH   3  21
BRANCH  12  23
ATOM     23  O16 <0> d   1      47.238   8.559  32.684  0.00  0.00    -0.346 OA
BRANCH  23  24
ATOM     24  C17 <0> d   1      48.128   8.138  31.648  0.00  0.00     0.129 C 
ATOM     25  C21 <0> d   1      49.586   8.484  32.016  0.00  0.00     0.032 C 
ATOM     26  C20 <0> d   1      50.276   8.921  30.711  0.00  0.00     0.002 C 
ATOM     27  C19 <0> d   1      49.214   8.825  29.597  0.00  0.00     0.002 C 
ATOM     28  C18 <0> d   1      47.864   8.939  30.348  0.00  0.00     0.032 C 
ENDBRANCH  23  24
ENDBRANCH  12  23
TORSDOF 3
ENDMDL
MODEL 5
REMARK CAVERDOCK RESULT:      19.1      0.000      0.000
REMARK CAVERDOCK CONSTRAINTS:       0.0      0.0      0.0      0.0
REMARK CAVERDOCK TUNNEL: 4     19.1      1.9      5.3
REMARK  3 active torsions:
REMARK  status: ('A' for Active; 'I' for Inactive)
REMARK    1  A    between atoms: C3_3  and  O4_4 
REMARK    2  A    between atoms: C15_13  and  O16_14 
REMARK    3  A    between atoms: O16_14  and  C17_15 
ROOT
ATOM      1  C1  <0> d   1      36.471   5.912  32.901  0.00  0.00     0.015 C 
ATOM      2  C2  <0> d   1      37.160   5.572  32.014  0.00  0.00    -0.078 C 
ATOM      3  C3  <0> d   1      38.026   5.144  30.903  0.00  0.00     0.128 C 
ATOM      4  C5  <0> d   1      38.309   3.624  30.996  0.00  0.00     0.052 C 
ATOM      5  C6  <0> d   1      39.835   3.477  31.243  0.00  0.00     0.010 C 
ATOM      6  C7  <0> d   1      40.211   4.819  31.877  0.00  0.00     0.002 C 
ATOM      7  C9  <0> d   1      41.667   5.223  31.766  0.00  0.00    -0.001 C 
ATOM      8  C11 <0> d   1      42.585   4.255  32.512  0.00  0.00     0.010 C 
ATOM      9  C12 <0> d   1      44.032   4.626  32.192  0.00  0.00     0.039 C 
ATOM     10  C13 <0> d   1      44.269   6.104  32.368  0.00  0.00    -0.049 A 
ATOM     11  C14 <0> d   1      45.585   6.541  32.434  0.00  0.00     0.044 A 
ATOM     12  C15 <0> d   1      45.873   7.887  32.585  0.00  0.00     0.069 A 
ATOM     13  C22 <0> d   1      44.838   8.806  32.673  0.00  0.00     0.037 A 
ATOM     14  C23 <0> d   1      43.532   8.371  32.610  0.00  0.00     0.011 A 
ATOM     15  C24 <0> d   1      43.242   7.021  32.463  0.00  0.00    -0.047 A 
ATOM     16  C25 <0> d   1      41.796   6.613  32.402  0.00  0.00     0.023 C 
ATOM     17  C27 <0> d   1      40.948   7.645  31.672  0.00  0.00     0.010 C 
ATOM     18  C28 <0> d   1      39.474   7.199  31.623  0.00  0.00     0.014 C 
ATOM     19  C29 <0> d   1      39.391   5.815  31.009  0.00  0.00     0.003 C 
ATOM     20  C30 <0> d   1      40.057   5.823  29.632  0.00  0.00     0.020 C 
ENDROOT
BRANCH   3  21
ATOM     21  O4  <0> d   1      37.415   5.460  29.651  0.00  0.00    -0.377 OA
ATOM     22  H32 <0> d   1      37.605   4.823  28.949  0.00  0.00     0.211 HD
ENDBRANCH   3  21
BRANCH  12  23
ATOM     23  O16 <0> d   1      47.165   8.305  32.649  0.00  0.00    -0.346 OA
BRANCH  23  24
ATOM     24  C17 <0> d   1      47.555   9.030  33.818  0.00  0.00     0.129 C 
ATOM     25  C21 <0> d   1      46.522   8.829  34.947  0.00  0.00     0.032 C 
ATOM     26  C20 <0> d   1      46.400  10.179  35.676  0.00  0.00     0.002 C 
ATOM     27  C19 <0> d   1      47.362  11.153  34.964  0.00  0.00     0.002 C 
ATOM     28  C18 <0> d   1      47.526  10.554  33.545  0.00  0.00     0.032 C 
ENDBRANCH  23  24
ENDBRANCH  12  23
TORSDOF 3
ENDMDL
MODEL 6
REMARK CAVERDOCK RESULT:      19.5      0.000      0.000
REMARK CAVERDOCK CONSTRAINTS:       0.0      0.0      0.0      0.0
REMARK CAVERDOCK TUNNEL: 5     19.5      1.8      6.3
REMARK  3 active torsions:
REMARK  status: ('A' for Active; 'I' for Inactive)
REMARK    1  A    between atoms: C3_3  and  O4_4 
REMARK    2  A    between atoms: C15_13  and  O16_14 
REMARK    3  A    between atoms: O16_14  and  C17_15 
ROOT
ATOM      1  C1  <0> d   1      36.211   5.752  32.948  0.00  0.00     0.015 C 
ATOM      2  C2  <0> d   1      36.891   5.449  32.041  0.00  0.00    -0.078 C 
ATOM      3  C3  <0> d   1      37.746   5.069  30.904  0.00  0.00     0.128 C 
ATOM      4  C5  <0> d   1      38.040   3.548  30.938  0.00  0.00     0.052 C 
ATOM      5  C6  <0> d   1      39.570   3.403  31.160  0.00  0.00     0.010 C 
ATOM      6  C7  <0> d   1      39.945   4.724  31.838  0.00  0.00     0.002 C 
ATOM      7  C9  <0> d   1      41.397   5.142  31.723  0.00  0.00    -0.001 C 
ATOM      8  C11 <0> d   1      42.331   4.154  32.421  0.00  0.00     0.010 C 
ATOM      9  C12 <0> d   1      43.771   4.548  32.097  0.00  0.00     0.039 C 
ATOM     10  C13 <0> d   1      44.000   6.019  32.324  0.00  0.00    -0.049 A 
ATOM     11  C14 <0> d   1      45.314   6.463  32.389  0.00  0.00     0.044 A 
ATOM     12  C15 <0> d   1      45.595   7.805  32.586  0.00  0.00     0.069 A 
ATOM     13  C22 <0> d   1      44.555   8.713  32.720  0.00  0.00     0.037 A 
ATOM     14  C23 <0> d   1      43.251   8.270  32.658  0.00  0.00     0.011 A 
ATOM     15  C24 <0> d   1      42.969   6.925  32.465  0.00  0.00    -0.047 A 
ATOM     16  C25 <0> d   1      41.525   6.509  32.407  0.00  0.00     0.023 C 
ATOM     17  C27 <0> d   1      40.660   7.561  31.727  0.00  0.00     0.010 C 
ATOM     18  C28 <0> d   1      39.188   7.106  31.680  0.00  0.00     0.014 C 
ATOM     19  C29 <0> d   1      39.107   5.745  31.017  0.00  0.00     0.003 C 
ATOM     20  C30 <0> d   1      39.756   5.808  29.633  0.00  0.00     0.020 C 
ENDROOT
BRANCH   3  21
ATOM     21  O4  <0> d   1      37.116   5.426  29.672  0.00  0.00    -0.377 OA
ATOM     22  H32 <0> d   1      37.025   6.379  29.539  0.00  0.00     0.211 HD
ENDBRANCH   3  21
BRANCH  12  23
ATOM     23  O16 <0> d   1      46.885   8.229  32.649  0.00  0.00    -0.346 OA
BRANCH  23  24
ATOM     24  C17 <0> d   1      47.224   9.116  33.717  0.00  0.00     0.129 C 
ATOM     25  C21 <0> d   1      48.702   9.547  33.612  0.00  0.00     0.032 C 
ATOM     26  C20 <0> d   1      49.242   9.617  35.051  0.00  0.00     0.002 C 
ATOM     27  C19 <0> d   1      48.075   9.225  35.980  0.00  0.00     0.002 C 
ATOM     28  C18 <0> d   1      47.138   8.383  35.079  0.00  0.00     0.032 C 
ENDBRANCH  23  24
ENDBRANCH  12  23
TORSDOF 3
ENDMDL
MODEL 7
REMARK CAVERDOCK RESULT:      18.9      0.000      0.000
REMARK CAVERDOCK CONSTRAINTS:       0.0      0.0      0.0      0.0
REMARK CAVERDOCK TUNNEL: 6     18.9      1.8      7.3
REMARK  3 active torsions:
REMARK  status: ('A' for Active; 'I' for Inactive)
REMARK    1  A    between atoms: C3_3  and  O4_4 
REMARK    2  A    between atoms: C15_13  and  O16_14 
REMARK    3  A    between atoms: O16_14  and  C17_15 
ROOT
ATOM      1  C1  <0> d   1      36.076   6.021  32.846  0.00  0.00     0.015 C 
ATOM      2  C2  <0> d   1      36.747   5.664  31.952  0.00  0.00    -0.078 C 
ATOM      3  C3  <0> d   1      37.590   5.216  30.831  0.00  0.00     0.128 C 
ATOM      4  C5  <0> d   1      37.795   3.682  30.892  0.00  0.00     0.052 C 
ATOM      5  C6  <0> d   1      39.312   3.452  31.134  0.00  0.00     0.010 C 
ATOM      6  C7  <0> d   1      39.756   4.760  31.795  0.00  0.00     0.002 C 
ATOM      7  C9  <0> d   1      41.230   5.091  31.691  0.00  0.00    -0.001 C 
ATOM      8  C11 <0> d   1      42.097   4.062  32.415  0.00  0.00     0.010 C 
ATOM      9  C12 <0> d   1      43.562   4.366  32.102  0.00  0.00     0.039 C 
ATOM     10  C13 <0> d   1      43.874   5.825  32.309  0.00  0.00    -0.049 A 
ATOM     11  C14 <0> d   1      45.210   6.193  32.382  0.00  0.00     0.044 A 
ATOM     12  C15 <0> d   1      45.567   7.519  32.562  0.00  0.00     0.069 A 
ATOM     13  C22 <0> d   1      44.580   8.488  32.670  0.00  0.00     0.037 A 
ATOM     14  C23 <0> d   1      43.253   8.121  32.599  0.00  0.00     0.011 A 
ATOM     15  C24 <0> d   1      42.895   6.791  32.424  0.00  0.00    -0.047 A 
ATOM     16  C25 <0> d   1      41.430   6.459  32.356  0.00  0.00     0.023 C 
ATOM     17  C27 <0> d   1      40.636   7.548  31.649  0.00  0.00     0.010 C 
ATOM     18  C28 <0> d   1      39.140   7.179  31.592  0.00  0.00     0.014 C 
ATOM     19  C29 <0> d   1      38.987   5.814  30.949  0.00  0.00     0.003 C 
ATOM     20  C30 <0> d   1      39.653   5.818  29.572  0.00  0.00     0.020 C 
ENDROOT
BRANCH   3  21
ATOM     21  O4  <0> d   1      36.996   5.590  29.586  0.00  0.00    -0.377 OA
ATOM     22  H32 <0> d   1      37.313   6.433  29.236  0.00  0.00     0.211 HD
ENDBRANCH   3  21
BRANCH  12  23
ATOM     23  O16 <0> d   1      46.878   7.869  32.633  0.00  0.00    -0.346 OA
BRANCH  23  24
ATOM     24  C17 <0> d   1      47.623   7.846  31.413  0.00  0.00     0.129 C 
ATOM     25  C21 <0> d   1      46.730   8.269  30.228  0.00  0.00     0.032 C 
ATOM     26  C20 <0> d   1      47.141   7.389  29.034  0.00  0.00     0.002 C 
ATOM     27  C19 <0> d   1      48.268   6.464  29.535  0.00  0.00     0.002 C 
ATOM     28  C18 <0> d   1      48.054   6.399  31.067  0.00  0.00     0.032 C 
ENDBRANCH  23  24
ENDBRANCH  12  23
TORSDOF 3
ENDMDL
MODEL 8
REMARK CAVERDOCK RESULT:      19.3      0.000      0.000
REMARK CAVERDOCK CONSTRAINTS:       0.1      0.0      0.0      0.0
REMARK CAVERDOCK TUNNEL: 7     19.3      1.8      8.4
REMARK  3 active torsions:
REMARK  status: ('A' for Active; 'I' for Inactive)
REMARK    1  A    between atoms: C3_3  and  O4_4 
REMARK    2  A    between atoms: C15_13  and  O16_14 
REMARK    3  A    between atoms: O16_14  and  C17_15 
ROOT
ATOM      1  C1  <0> d   1      35.793   5.936  32.870  0.00  0.00     0.015 C 
ATOM      2  C2  <0> d   1      36.471   5.604  31.971  0.00  0.00    -0.078 C 
ATOM      3  C3  <0> d   1      37.321   5.188  30.844  0.00  0.00     0.128 C 
ATOM      4  C5  <0> d   1      37.543   3.655  30.875  0.00  0.00     0.052 C 
ATOM      5  C6  <0> d   1      39.061   3.436  31.117  0.00  0.00     0.010 C 
ATOM      6  C7  <0> d   1      39.489   4.736  31.806  0.00  0.00     0.002 C 
ATOM      7  C9  <0> d   1      40.961   5.085  31.712  0.00  0.00    -0.001 C 
ATOM      8  C11 <0> d   1      41.837   4.051  32.419  0.00  0.00     0.010 C 
ATOM      9  C12 <0> d   1      43.299   4.376  32.116  0.00  0.00     0.039 C 
ATOM     10  C13 <0> d   1      43.594   5.834  32.353  0.00  0.00    -0.049 A 
ATOM     11  C14 <0> d   1      44.926   6.215  32.438  0.00  0.00     0.044 A 
ATOM     12  C15 <0> d   1      45.268   7.541  32.645  0.00  0.00     0.069 A 
ATOM     13  C22 <0> d   1      44.271   8.497  32.769  0.00  0.00     0.037 A 
ATOM     14  C23 <0> d   1      42.948   8.117  32.687  0.00  0.00     0.011 A 
ATOM     15  C24 <0> d   1      42.605   6.788  32.484  0.00  0.00    -0.047 A 
ATOM     16  C25 <0> d   1      41.144   6.441  32.405  0.00  0.00     0.023 C 
ATOM     17  C27 <0> d   1      40.340   7.535  31.717  0.00  0.00     0.010 C 
ATOM     18  C28 <0> d   1      38.849   7.151  31.649  0.00  0.00     0.014 C 
ATOM     19  C29 <0> d   1      38.712   5.798  30.978  0.00  0.00     0.003 C 
ATOM     20  C30 <0> d   1      39.382   5.836  29.603  0.00  0.00     0.020 C 
ENDROOT
BRANCH   3  21
ATOM     21  O4  <0> d   1      36.727   5.580  29.605  0.00  0.00    -0.377 OA
ATOM     22  H32 <0> d   1      35.785   5.788  29.670  0.00  0.00     0.211 HD
ENDBRANCH   3  21
BRANCH  12  23
ATOM     23  O16 <0> d   1      46.575   7.903  32.727  0.00  0.00    -0.346 OA
BRANCH  23  24
ATOM     24  C17 <0> d   1      47.289   8.041  31.496  0.00  0.00     0.129 C 
ATOM     25  C21 <0> d   1      46.562   9.026  30.557  0.00  0.00     0.032 C 
ATOM     26  C20 <0> d   1      46.710   8.464  29.132  0.00  0.00     0.002 C 
ATOM     27  C19 <0> d   1      47.522   7.158  29.255  0.00  0.00     0.002 C 
ATOM     28  C18 <0> d   1      47.289   6.702  30.717  0.00  0.00     0.032 C 
ENDBRANCH  23  24
ENDBRANCH  12  23
TORSDOF 3
ENDMDL
MODEL 9
REMARK CAVERDOCK RESULT:      19.6      0.000      0.000
REMARK CAVERDOCK CONSTRAINTS:       0.0      0.0      0.0      0.0
REMARK CAVERDOCK TUNNEL: 8     19.6      1.8      9.1
REMARK  3 active torsions:
REMARK  status: ('A' for Active; 'I' for Inactive)
REMARK    1  A    between atoms: C3_3  and  O4_4 
REMARK    2  A    between atoms: C15_13  and  O16_14 
REMARK    3  A    between atoms: O16_14  and  C17_15 
ROOT
ATOM      1  C1  <0> d   1      35.678   5.607  32.731  0.00  0.00     0.015 C 
ATOM      2  C2  <0> d   1      36.378   5.344  31.826  0.00  0.00    -0.078 C 
ATOM      3  C3  <0> d   1      37.257   5.014  30.692  0.00  0.00     0.128 C 
ATOM      4  C5  <0> d   1      37.522   3.488  30.643  0.00  0.00     0.052 C 
ATOM      5  C6  <0> d   1      39.042   3.299  30.898  0.00  0.00     0.010 C 
ATOM      6  C7  <0> d   1      39.422   4.570  31.663  0.00  0.00     0.002 C 
ATOM      7  C9  <0> d   1      40.884   4.964  31.613  0.00  0.00    -0.001 C 
ATOM      8  C11 <0> d   1      41.779   3.918  32.276  0.00  0.00     0.010 C 
ATOM      9  C12 <0> d   1      43.236   4.300  32.016  0.00  0.00     0.039 C 
ATOM     10  C13 <0> d   1      43.485   5.751  32.336  0.00  0.00    -0.049 A 
ATOM     11  C14 <0> d   1      44.805   6.163  32.463  0.00  0.00     0.044 A 
ATOM     12  C15 <0> d   1      45.106   7.485  32.747  0.00  0.00     0.069 A 
ATOM     13  C22 <0> d   1      44.079   8.404  32.907  0.00  0.00     0.037 A 
ATOM     14  C23 <0> d   1      42.770   7.993  32.783  0.00  0.00     0.011 A 
ATOM     15  C24 <0> d   1      42.467   6.668  32.503  0.00  0.00    -0.047 A 
ATOM     16  C25 <0> d   1      41.018   6.285  32.381  0.00  0.00     0.023 C 
ATOM     17  C27 <0> d   1      40.193   7.393  31.741  0.00  0.00     0.010 C 
ATOM     18  C28 <0> d   1      38.715   6.972  31.627  0.00  0.00     0.014 C 
ATOM     19  C29 <0> d   1      38.627   5.654  30.882  0.00  0.00     0.003 C 
ATOM     20  C30 <0> d   1      39.316   5.786  29.522  0.00  0.00     0.020 C 
ENDROOT
BRANCH   3  21
ATOM     21  O4  <0> d   1      36.670   5.456  29.467  0.00  0.00    -0.377 OA
ATOM     22  H32 <0> d   1      36.282   4.745  28.938  0.00  0.00     0.211 HD
ENDBRANCH   3  21
BRANCH  12  23
ATOM     23  O16 <0> d   1      46.400   7.878  32.871  0.00  0.00    -0.346 OA
BRANCH  23  24
ATOM     24  C17 <0> d   1      47.109   8.165  31.663  0.00  0.00     0.129 C 
ATOM     25  C21 <0> d   1      46.312   7.667  30.438  0.00  0.00     0.032 C 
ATOM     26  C20 <0> d   1      47.344   7.117  29.437  0.00  0.00     0.002 C 
ATOM     27  C19 <0> d   1      48.731   7.300  30.088  0.00  0.00     0.002 C 
ATOM     28  C18 <0> d   1      48.432   7.361  31.607  0.00  0.00     0.032 C 
ENDBRANCH  23  24
ENDBRANCH  12  23
TORSDOF 3
ENDMDL
MODEL 10
REMARK CAVERDOCK RESULT:      20.3      0.000      0.000
REMARK CAVERDOCK CONSTRAINTS:       0.0      0.0      0.0      0.0
REMARK CAVERDOCK TUNNEL: 9     20.3      1.7     10.8
REMARK  3 active torsions:
REMARK  status: ('A' for Active; 'I' for Inactive)
REMARK    1  A    between atoms: C3_3  and  O4_4 
REMARK    2  A    between atoms: C15_13  and  O16_14 
REMARK    3  A    between atoms: O16_14  and  C17_15 
ROOT
ATOM      1  C1  <0> d   1      35.425   5.501  32.660  0.00  0.00     0.015 C 
ATOM      2  C2  <0> d   1      36.127   5.258  31.752  0.00  0.00    -0.078 C 
ATOM      3  C3  <0> d   1      37.009   4.953  30.612  0.00  0.00     0.128 C 
ATOM      4  C5  <0> d   1      37.303   3.434  30.552  0.00  0.00     0.052 C 
ATOM      5  C6  <0> d   1      38.828   3.272  30.800  0.00  0.00     0.010 C 
ATOM      6  C7  <0> d   1      39.186   4.545  31.574  0.00  0.00     0.002 C 
ATOM      7  C9  <0> d   1      40.640   4.968  31.522  0.00  0.00    -0.001 C 
ATOM      8  C11 <0> d   1      41.557   3.935  32.175  0.00  0.00     0.010 C 
ATOM      9  C12 <0> d   1      43.005   4.347  31.912  0.00  0.00     0.039 C 
ATOM     10  C13 <0> d   1      43.227   5.800  32.242  0.00  0.00    -0.049 A 
ATOM     11  C14 <0> d   1      44.538   6.237  32.368  0.00  0.00     0.044 A 
ATOM     12  C15 <0> d   1      44.814   7.562  32.661  0.00  0.00     0.069 A 
ATOM     13  C22 <0> d   1      43.771   8.461  32.831  0.00  0.00     0.037 A 
ATOM     14  C23 <0> d   1      42.469   8.025  32.708  0.00  0.00     0.011 A 
ATOM     15  C24 <0> d   1      42.192   6.696  32.419  0.00  0.00    -0.047 A 
ATOM     16  C25 <0> d   1      40.750   6.286  32.299  0.00  0.00     0.023 C 
ATOM     17  C27 <0> d   1      39.902   7.382  31.669  0.00  0.00     0.010 C 
ATOM     18  C28 <0> d   1      38.431   6.933  31.557  0.00  0.00     0.014 C 
ATOM     19  C29 <0> d   1      38.367   5.619  30.803  0.00  0.00     0.003 C 
ATOM     20  C30 <0> d   1      39.048   5.774  29.442  0.00  0.00     0.020 C 
ENDROOT
BRANCH   3  21
ATOM     21  O4  <0> d   1      36.409   5.393  29.392  0.00  0.00    -0.377 OA
ATOM     22  H32 <0> d   1      35.479   5.644  29.479  0.00  0.00     0.211 HD
ENDBRANCH   3  21
BRANCH  12  23
ATOM     23  O16 <0> d   1      46.102   7.980  32.783  0.00  0.00    -0.346 OA
BRANCH  23  24
ATOM     24  C17 <0> d   1      46.857   8.115  31.577  0.00  0.00     0.129 C 
ATOM     25  C21 <0> d   1      46.351   9.319  30.755  0.00  0.00     0.032 C 
ATOM     26  C20 <0> d   1      46.423   8.902  29.276  0.00  0.00     0.002 C 
ATOM     27  C19 <0> d   1      46.970   7.460  29.250  0.00  0.00     0.002 C 
ATOM     28  C18 <0> d   1      46.621   6.897  30.650  0.00  0.00     0.032 C 
ENDBRANCH  23  24
ENDBRANCH  12  23
TORSDOF 3
ENDMDL
MODEL 11
REMARK CAVERDOCK RESULT:      20.9      0.000      0.000
REMARK CAVERDOCK CONSTRAINTS:       0.0      0.0      0.0      0.0
REMARK CAVERDOCK TUNNEL: 10     20.9      1.7     11.5
REMARK  3 active torsions:
REMARK  status: ('A' for Active; 'I' for Inactive)
REMARK    1  A    between atoms: C3_3  and  O4_4 
REMARK    2  A    between atoms: C15_13  and  O16_14 
REMARK    3  A    between atoms: O16_14  and  C17_15 
ROOT
ATOM      1  C1  <0> d   1      35.275   5.666  32.480  0.00  0.00     0.015 C 
ATOM      2  C2  <0> d   1      35.972   5.382  31.578  0.00  0.00    -0.078 C 
ATOM      3  C3  <0> d   1      36.846   5.026  30.449  0.00  0.00     0.128 C 
ATOM      4  C5  <0> d   1      37.043   3.491  30.384  0.00  0.00     0.052 C 
ATOM      5  C6  <0> d   1      38.551   3.231  30.651  0.00  0.00     0.010 C 
ATOM      6  C7  <0> d   1      38.980   4.475  31.435  0.00  0.00     0.002 C 
ATOM      7  C9  <0> d   1      40.459   4.804  31.402  0.00  0.00    -0.001 C 
ATOM      8  C11 <0> d   1      41.299   3.711  32.062  0.00  0.00     0.010 C 
ATOM      9  C12 <0> d   1      42.774   4.030  31.819  0.00  0.00     0.039 C 
ATOM     10  C13 <0> d   1      43.085   5.464  32.159  0.00  0.00    -0.049 A 
ATOM     11  C14 <0> d   1      44.420   5.816  32.303  0.00  0.00     0.044 A 
ATOM     12  C15 <0> d   1      44.777   7.119  32.606  0.00  0.00     0.069 A 
ATOM     13  C22 <0> d   1      43.791   8.082  32.767  0.00  0.00     0.037 A 
ATOM     14  C23 <0> d   1      42.466   7.731  32.626  0.00  0.00     0.011 A 
ATOM     15  C24 <0> d   1      42.107   6.424  32.327  0.00  0.00    -0.047 A 
ATOM     16  C25 <0> d   1      40.644   6.109  32.187  0.00  0.00     0.023 C 
ATOM     17  C27 <0> d   1      39.875   7.259  31.553  0.00  0.00     0.010 C 
ATOM     18  C28 <0> d   1      38.381   6.906  31.420  0.00  0.00     0.014 C 
ATOM     19  C29 <0> d   1      38.242   5.602  30.659  0.00  0.00     0.003 C 
ATOM     20  C30 <0> d   1      38.949   5.718  29.307  0.00  0.00     0.020 C 
ENDROOT
BRANCH   3  21
ATOM     21  O4  <0> d   1      36.291   5.508  29.223  0.00  0.00    -0.377 OA
ATOM     22  H32 <0> d   1      35.841   6.360  29.304  0.00  0.00     0.211 HD
ENDBRANCH   3  21
BRANCH  12  23
ATOM     23  O16 <0> d   1      46.087   7.453  32.746  0.00  0.00    -0.346 OA
BRANCH  23  24
ATOM     24  C17 <0> d   1      46.746   7.988  31.596  0.00  0.00     0.129 C 
ATOM     25  C21 <0> d   1      45.712   8.471  30.557  0.00  0.00     0.032 C 
ATOM     26  C20 <0> d   1      46.286   8.121  29.172  0.00  0.00     0.002 C 
ATOM     27  C19 <0> d   1      47.647   7.438  29.418  0.00  0.00     0.002 C 
ATOM     28  C18 <0> d   1      47.536   6.879  30.858  0.00  0.00     0.032 C 
ENDBRANCH  23  24
ENDBRANCH  12  23
TORSDOF 3
ENDMDL
MODEL 12
REMARK CAVERDOCK RESULT:      21.3      0.000      0.000
REMARK CAVERDOCK CONSTRAINTS:       0.1      0.0      0.0      0.0
REMARK CAVERDOCK TUNNEL: 11     21.3      1.8     12.4
REMARK  3 active torsions:
REMARK  status: ('A' for Active; 'I' for Inactive)
REMARK    1  A    between atoms: C3_3  and  O4_4 
REMARK    2  A    between atoms: C15_13  and  O16_14 
REMARK    3  A    between atoms: O16_14  and  C17_15 
ROOT
ATOM      1  C1  <0> d   1      35.023   5.401  32.674  0.00  0.00     0.015 C 
ATOM      2  C2  <0> d   1      35.689   5.229  31.723  0.00  0.00    -0.078 C 
ATOM      3  C3  <0> d   1      36.524   5.013  30.530  0.00  0.00     0.128 C 
ATOM      4  C5  <0> d   1      36.726   3.497  30.282  0.00  0.00     0.052 C 
ATOM      5  C6  <0> d   1      38.243   3.221  30.465  0.00  0.00     0.010 C 
ATOM      6  C7  <0> d   1      38.694   4.370  31.371  0.00  0.00     0.002 C 
ATOM      7  C9  <0> d   1      40.169   4.713  31.327  0.00  0.00    -0.001 C 
ATOM      8  C11 <0> d   1      41.038   3.559  31.826  0.00  0.00     0.010 C 
ATOM      9  C12 <0> d   1      42.501   3.917  31.571  0.00  0.00     0.039 C 
ATOM     10  C13 <0> d   1      42.818   5.305  32.063  0.00  0.00    -0.049 A 
ATOM     11  C14 <0> d   1      44.155   5.649  32.201  0.00  0.00     0.044 A 
ATOM     12  C15 <0> d   1      44.517   6.912  32.639  0.00  0.00     0.069 A 
ATOM     13  C22 <0> d   1      43.533   7.841  32.944  0.00  0.00     0.037 A 
ATOM     14  C23 <0> d   1      42.205   7.498  32.810  0.00  0.00     0.011 A 
ATOM     15  C24 <0> d   1      41.842   6.230  32.375  0.00  0.00    -0.047 A 
ATOM     16  C25 <0> d   1      40.376   5.920  32.250  0.00  0.00     0.023 C 
ATOM     17  C27 <0> d   1      39.580   7.130  31.779  0.00  0.00     0.010 C 
ATOM     18  C28 <0> d   1      38.084   6.781  31.659  0.00  0.00     0.014 C 
ATOM     19  C29 <0> d   1      37.924   5.573  30.757  0.00  0.00     0.003 C 
ATOM     20  C30 <0> d   1      38.582   5.850  29.404  0.00  0.00     0.020 C 
ENDROOT
BRANCH   3  21
ATOM     21  O4  <0> d   1      35.924   5.628  29.388  0.00  0.00    -0.377 OA
ATOM     22  H32 <0> d   1      34.978   5.450  29.298  0.00  0.00     0.211 HD
ENDBRANCH   3  21
BRANCH  12  23
ATOM     23  O16 <0> d   1      45.829   7.238  32.772  0.00  0.00    -0.346 OA
BRANCH  23  24
ATOM     24  C17 <0> d   1      46.415   8.008  31.719  0.00  0.00     0.129 C 
ATOM     25  C21 <0> d   1      45.339   8.436  30.699  0.00  0.00     0.032 C 
ATOM     26  C20 <0> d   1      45.994   8.352  29.309  0.00  0.00     0.002 C 
ATOM     27  C19 <0> d   1      47.445   7.878  29.533  0.00  0.00     0.002 C 
ATOM     28  C18 <0> d   1      47.397   7.140  30.894  0.00  0.00     0.032 C 
ENDBRANCH  23  24
ENDBRANCH  12  23
TORSDOF 3
ENDMDL
MODEL 13
REMARK CAVERDOCK RESULT:      21.8      0.000      0.000
REMARK CAVERDOCK CONSTRAINTS:       0.0      0.0      0.0      0.0
REMARK CAVERDOCK TUNNEL: 12     21.8      1.8     13.1
REMARK  3 active torsions:
REMARK  status: ('A' for Active; 'I' for Inactive)
REMARK    1  A    between atoms: C3_3  and  O4_4 
REMARK    2  A    between atoms: C15_13  and  O16_14 
REMARK    3  A    between atoms: O16_14  and  C17_15 
ROOT
ATOM      1  C1  <0> d   1      34.886   5.280  32.594  0.00  0.00     0.015 C 
ATOM      2  C2  <0> d   1      35.565   5.107  31.653  0.00  0.00    -0.078 C 
ATOM      3  C3  <0> d   1      36.418   4.889  30.473  0.00  0.00     0.128 C 
ATOM      4  C5  <0> d   1      36.651   3.374  30.250  0.00  0.00     0.052 C 
ATOM      5  C6  <0> d   1      38.172   3.130  30.454  0.00  0.00     0.010 C 
ATOM      6  C7  <0> d   1      38.590   4.301  31.347  0.00  0.00     0.002 C 
ATOM      7  C9  <0> d   1      40.059   4.672  31.313  0.00  0.00    -0.001 C 
ATOM      8  C11 <0> d   1      40.944   3.543  31.840  0.00  0.00     0.010 C 
ATOM      9  C12 <0> d   1      42.403   3.925  31.595  0.00  0.00     0.039 C 
ATOM     10  C13 <0> d   1      42.687   5.326  32.069  0.00  0.00    -0.049 A 
ATOM     11  C14 <0> d   1      44.016   5.698  32.216  0.00  0.00     0.044 A 
ATOM     12  C15 <0> d   1      44.348   6.974  32.640  0.00  0.00     0.069 A 
ATOM     13  C22 <0> d   1      43.344   7.889  32.920  0.00  0.00     0.037 A 
ATOM     14  C23 <0> d   1      42.024   7.518  32.776  0.00  0.00     0.011 A 
ATOM     15  C24 <0> d   1      41.690   6.237  32.356  0.00  0.00    -0.047 A 
ATOM     16  C25 <0> d   1      40.232   5.897  32.220  0.00  0.00     0.023 C 
ATOM     17  C27 <0> d   1      39.419   7.083  31.723  0.00  0.00     0.010 C 
ATOM     18  C28 <0> d   1      37.931   6.704  31.591  0.00  0.00     0.014 C 
ATOM     19  C29 <0> d   1      37.804   5.480  30.706  0.00  0.00     0.003 C 
ATOM     20  C30 <0> d   1      38.472   5.749  29.357  0.00  0.00     0.020 C 
ENDROOT
BRANCH   3  21
ATOM     21  O4  <0> d   1      35.819   5.475  29.315  0.00  0.00    -0.377 OA
ATOM     22  H32 <0> d   1      36.287   6.254  28.982  0.00  0.00     0.211 HD
ENDBRANCH   3  21
BRANCH  12  23
ATOM     23  O16 <0> d   1      45.653   7.328  32.781  0.00  0.00    -0.346 OA
BRANCH  23  24
ATOM     24  C17 <0> d   1      46.557   6.892  31.764  0.00  0.00     0.129 C 
ATOM     25  C21 <0> d   1      48.013   7.213  32.162  0.00  0.00     0.032 C 
ATOM     26  C20 <0> d   1      48.738   7.637  30.873  0.00  0.00     0.002 C 
ATOM     27  C19 <0> d   1      47.698   7.560  29.736  0.00  0.00     0.002 C 
ATOM     28  C18 <0> d   1      46.335   7.697  30.459  0.00  0.00     0.032 C 
ENDBRANCH  23  24
ENDBRANCH  12  23
TORSDOF 3
ENDMDL
MODEL 14
REMARK CAVERDOCK RESULT:      22.0      0.000      0.000
REMARK CAVERDOCK CONSTRAINTS:       0.0      0.0      0.0      0.0
REMARK CAVERDOCK TUNNEL: 13     22.0      1.8     14.6
REMARK  3 active torsions:
REMARK  status: ('A' for Active; 'I' for Inactive)
REMARK    1  A    between atoms: C3_3  and  O4_4 
REMARK    2  A    between atoms: C15_13  and  O16_14 
REMARK    3  A    between atoms: O16_14  and  C17_15 
ROOT
ATOM      1  C1  <0> d   1      34.631   5.323  32.637  0.00  0.00     0.015 C 
ATOM      2  C2  <0> d   1      35.291   5.164  31.680  0.00  0.00    -0.078 C 
ATOM      3  C3  <0> d   1      36.121   4.964  30.480  0.00  0.00     0.128 C 
ATOM      4  C5  <0> d   1      36.300   3.452  30.197  0.00  0.00     0.052 C 
ATOM      5  C6  <0> d   1      37.814   3.150  30.369  0.00  0.00     0.010 C 
ATOM      6  C7  <0> d   1      38.283   4.272  31.301  0.00  0.00     0.002 C 
ATOM      7  C9  <0> d   1      39.763   4.595  31.260  0.00  0.00    -0.001 C 
ATOM      8  C11 <0> d   1      40.616   3.417  31.730  0.00  0.00     0.010 C 
ATOM      9  C12 <0> d   1      42.084   3.760  31.479  0.00  0.00     0.039 C 
ATOM     10  C13 <0> d   1      42.421   5.132  32.002  0.00  0.00    -0.049 A 
ATOM     11  C14 <0> d   1      43.764   5.454  32.144  0.00  0.00     0.044 A 
ATOM     12  C15 <0> d   1      44.144   6.701  32.611  0.00  0.00     0.069 A 
ATOM     13  C22 <0> d   1      43.174   7.637  32.940  0.00  0.00     0.037 A 
ATOM     14  C23 <0> d   1      41.841   7.315  32.802  0.00  0.00     0.011 A 
ATOM     15  C24 <0> d   1      41.460   6.064  32.338  0.00  0.00    -0.047 A 
ATOM     16  C25 <0> d   1      39.989   5.777  32.210  0.00  0.00     0.023 C 
ATOM     17  C27 <0> d   1      39.210   7.008  31.770  0.00  0.00     0.010 C 
ATOM     18  C28 <0> d   1      37.708   6.684  31.646  0.00  0.00     0.014 C 
ATOM     19  C29 <0> d   1      37.529   5.499  30.717  0.00  0.00     0.003 C 
ATOM     20  C30 <0> d   1      38.188   5.799  29.369  0.00  0.00     0.020 C 
ENDROOT
BRANCH   3  21
ATOM     21  O4  <0> d   1      35.527   5.614  29.355  0.00  0.00    -0.377 OA
ATOM     22  H32 <0> d   1      36.005   6.400  29.058  0.00  0.00     0.211 HD
ENDBRANCH   3  21
BRANCH  12  23
ATOM     23  O16 <0> d   1      45.461   7.006  32.747  0.00  0.00    -0.346 OA
BRANCH  23  24
ATOM     24  C17 <0> d   1      46.151   7.442  31.573  0.00  0.00     0.129 C 
ATOM     25  C21 <0> d   1      47.048   6.313  31.024  0.00  0.00     0.032 C 
ATOM     26  C20 <0> d   1      48.334   6.985  30.510  0.00  0.00     0.002 C 
ATOM     27  C19 <0> d   1      48.173   8.498  30.765  0.00  0.00     0.002 C 
ATOM     28  C18 <0> d   1      47.143   8.581  31.918  0.00  0.00     0.032 C 
ENDBRANCH  23  24
ENDBRANCH  12  23
TORSDOF 3
ENDMDL
MODEL 15
REMARK CAVERDOCK RESULT:      21.6      0.000      0.000
REMARK CAVERDOCK CONSTRAINTS:       0.1      0.0      0.0      0.0
REMARK CAVERDOCK TUNNEL: 14     21.6      1.8     15.1
REMARK  3 active torsions:
REMARK  status: ('A' for Active; 'I' for Inactive)
REMARK    1  A    between atoms: C3_3  and  O4_4 
REMARK    2  A    between atoms: C15_13  and  O16_14 
REMARK    3  A    between atoms: O16_14  and  C17_15 
ROOT
ATOM      1  C1  <0> d   1      34.579   4.716  33.077  0.00  0.00     0.015 C 
ATOM      2  C2  <0> d   1      35.120   4.803  32.039  0.00  0.00    -0.078 C 
ATOM      3  C3  <0> d   1      35.799   4.913  30.737  0.00  0.00     0.128 C 
ATOM      4  C5  <0> d   1      35.930   3.516  30.081  0.00  0.00     0.052 C 
ATOM      5  C6  <0> d   1      37.452   3.213  29.996  0.00  0.00     0.010 C 
ATOM      6  C7  <0> d   1      38.038   4.089  31.107  0.00  0.00     0.002 C 
ATOM      7  C9  <0> d   1      39.505   4.443  30.971  0.00  0.00    -0.001 C 
ATOM      8  C11 <0> d   1      40.398   3.205  31.042  0.00  0.00     0.010 C 
ATOM      9  C12 <0> d   1      41.828   3.628  30.710  0.00  0.00     0.039 C 
ATOM     10  C13 <0> d   1      42.237   4.842  31.503  0.00  0.00    -0.049 A 
ATOM     11  C14 <0> d   1      43.589   5.148  31.559  0.00  0.00     0.044 A 
ATOM     12  C15 <0> d   1      44.033   6.256  32.263  0.00  0.00     0.069 A 
ATOM     13  C22 <0> d   1      43.117   7.065  32.918  0.00  0.00     0.037 A 
ATOM     14  C23 <0> d   1      41.774   6.759  32.864  0.00  0.00     0.011 A 
ATOM     15  C24 <0> d   1      41.330   5.647  32.163  0.00  0.00    -0.047 A 
ATOM     16  C25 <0> d   1      39.852   5.369  32.144  0.00  0.00     0.023 C 
ATOM     17  C27 <0> d   1      39.036   6.653  32.106  0.00  0.00     0.010 C 
ATOM     18  C28 <0> d   1      37.528   6.337  32.085  0.00  0.00     0.014 C 
ATOM     19  C29 <0> d   1      37.229   5.405  30.927  0.00  0.00     0.003 C 
ATOM     20  C30 <0> d   1      37.725   6.031  29.623  0.00  0.00     0.020 C 
ENDROOT
BRANCH   3  21
ATOM     21  O4  <0> d   1      35.080   5.800  29.878  0.00  0.00    -0.377 OA
ATOM     22  H32 <0> d   1      34.122   5.784  30.009  0.00  0.00     0.211 HD
ENDBRANCH   3  21
BRANCH  12  23
ATOM     23  O16 <0> d   1      45.359   6.546  32.312  0.00  0.00    -0.346 OA
BRANCH  23  24
ATOM     24  C17 <0> d   1      45.985   6.934  31.087  0.00  0.00     0.129 C 
ATOM     25  C21 <0> d   1      47.521   6.877  31.223  0.00  0.00     0.032 C 
ATOM     26  C20 <0> d   1      48.076   8.073  30.430  0.00  0.00     0.002 C 
ATOM     27  C19 <0> d   1      46.859   8.814  29.840  0.00  0.00     0.002 C 
ATOM     28  C18 <0> d   1      45.686   8.420  30.771  0.00  0.00     0.032 C 
ENDBRANCH  23  24
ENDBRANCH  12  23
TORSDOF 3
ENDMDL
MODEL 16
REMARK CAVERDOCK RESULT:      20.6      0.000      0.000
REMARK CAVERDOCK CONSTRAINTS:       0.1      0.0      0.0      0.0
REMARK CAVERDOCK TUNNEL: 15     20.6      1.8     16.2
REMARK  3 active torsions:
REMARK  status: ('A' for Active; 'I' for Inactive)
REMARK    1  A    between atoms: C3_3  and  O4_4 
REMARK    2  A    between atoms: C15_13  and  O16_14 
REMARK    3  A    between atoms: O16_14  and  C17_15 
ROOT
ATOM      1  C1  <0> d   1      34.359   4.260  32.930  0.00  0.00     0.015 C 
ATOM      2  C2  <0> d   1      34.897   4.426  31.900  0.00  0.00    -0.078 C 
ATOM      3  C3  <0> d   1      35.573   4.634  30.609  0.00  0.00     0.128 C 
ATOM      4  C5  <0> d   1      35.728   3.287  29.861  0.00  0.00     0.052 C 
ATOM      5  C6  <0> d   1      37.254   3.017  29.756  0.00  0.00     0.010 C 
ATOM      6  C7  <0> d   1      37.826   3.827  30.923  0.00  0.00     0.002 C 
ATOM      7  C9  <0> d   1      39.287   4.215  30.811  0.00  0.00    -0.001 C 
ATOM      8  C11 <0> d   1      40.201   2.991  30.799  0.00  0.00     0.010 C 
ATOM      9  C12 <0> d   1      41.624   3.460  30.496  0.00  0.00     0.039 C 
ATOM     10  C13 <0> d   1      42.012   4.625  31.369  0.00  0.00    -0.049 A 
ATOM     11  C14 <0> d   1      43.359   4.951  31.445  0.00  0.00     0.044 A 
ATOM     12  C15 <0> d   1      43.784   6.016  32.222  0.00  0.00     0.069 A 
ATOM     13  C22 <0> d   1      42.855   6.764  32.930  0.00  0.00     0.037 A 
ATOM     14  C23 <0> d   1      41.517   6.438  32.855  0.00  0.00     0.011 A 
ATOM     15  C24 <0> d   1      41.092   5.368  32.081  0.00  0.00    -0.047 A 
ATOM     16  C25 <0> d   1      39.619   5.066  32.044  0.00  0.00     0.023 C 
ATOM     17  C27 <0> d   1      38.781   6.335  32.092  0.00  0.00     0.010 C 
ATOM     18  C28 <0> d   1      37.278   5.995  32.049  0.00  0.00     0.014 C 
ATOM     19  C29 <0> d   1      36.994   5.138  30.832  0.00  0.00     0.003 C 
ATOM     20  C30 <0> d   1      37.478   5.858  29.572  0.00  0.00     0.020 C 
ENDROOT
BRANCH   3  21
ATOM     21  O4  <0> d   1      34.838   5.565  29.811  0.00  0.00    -0.377 OA
ATOM     22  H32 <0> d   1      35.003   6.491  30.035  0.00  0.00     0.211 HD
ENDBRANCH   3  21
BRANCH  12  23
ATOM     23  O16 <0> d   1      45.105   6.326  32.291  0.00  0.00    -0.346 OA
BRANCH  23  24
ATOM     24  C17 <0> d   1      45.488   7.634  31.860  0.00  0.00     0.129 C 
ATOM     25  C21 <0> d   1      46.498   7.546  30.697  0.00  0.00     0.032 C 
ATOM     26  C20 <0> d   1      47.514   8.682  30.912  0.00  0.00     0.002 C 
ATOM     27  C19 <0> d   1      47.086   9.420  32.197  0.00  0.00     0.002 C 
ATOM     28  C18 <0> d   1      46.263   8.369  32.982  0.00  0.00     0.032 C 
ENDBRANCH  23  24
ENDBRANCH  12  23
TORSDOF 3
ENDMDL
MODEL 17
REMARK CAVERDOCK RESULT:      19.7      0.000      0.000
REMARK CAVERDOCK CONSTRAINTS:       0.1      0.0      0.0      0.0
REMARK CAVERDOCK TUNNEL: 16     19.7      1.9     17.3
REMARK  3 active torsions:
REMARK  status: ('A' for Active; 'I' for Inactive)
REMARK    1  A    between atoms: C3_3  and  O4_4 
REMARK    2  A    between atoms: C15_13  and  O16_14 
REMARK    3  A    between atoms: O16_14  and  C17_15 
ROOT
ATOM      1  C1  <0> d   1      34.159   4.506  33.011  0.00  0.00     0.015 C 
ATOM      2  C2  <0> d   1      34.705   4.681  31.986  0.00  0.00    -0.078 C 
ATOM      3  C3  <0> d   1      35.391   4.899  30.702  0.00  0.00     0.128 C 
ATOM      4  C5  <0> d   1      35.491   3.570  29.913  0.00  0.00     0.052 C 
ATOM      5  C6  <0> d   1      37.004   3.239  29.801  0.00  0.00     0.010 C 
ATOM      6  C7  <0> d   1      37.608   3.989  30.993  0.00  0.00     0.002 C 
ATOM      7  C9  <0> d   1      39.083   4.318  30.893  0.00  0.00    -0.001 C 
ATOM      8  C11 <0> d   1      39.946   3.057  30.844  0.00  0.00     0.010 C 
ATOM      9  C12 <0> d   1      41.387   3.475  30.557  0.00  0.00     0.039 C 
ATOM     10  C13 <0> d   1      41.823   4.596  31.464  0.00  0.00    -0.049 A 
ATOM     11  C14 <0> d   1      43.182   4.862  31.551  0.00  0.00     0.044 A 
ATOM     12  C15 <0> d   1      43.650   5.884  32.359  0.00  0.00     0.069 A 
ATOM     13  C22 <0> d   1      42.752   6.649  33.090  0.00  0.00     0.037 A 
ATOM     14  C23 <0> d   1      41.402   6.382  33.005  0.00  0.00     0.011 A 
ATOM     15  C24 <0> d   1      40.933   5.355  32.198  0.00  0.00    -0.047 A 
ATOM     16  C25 <0> d   1      39.449   5.117  32.151  0.00  0.00     0.023 C 
ATOM     17  C27 <0> d   1      38.665   6.418  32.237  0.00  0.00     0.010 C 
ATOM     18  C28 <0> d   1      37.149   6.143  32.184  0.00  0.00     0.014 C 
ATOM     19  C29 <0> d   1      36.832   5.335  30.941  0.00  0.00     0.003 C 
ATOM     20  C30 <0> d   1      37.348   6.072  29.703  0.00  0.00     0.020 C 
ENDROOT
BRANCH   3  21
ATOM     21  O4  <0> d   1      34.697   5.883  29.932  0.00  0.00    -0.377 OA
ATOM     22  H32 <0> d   1      34.744   6.776  30.302  0.00  0.00     0.211 HD
ENDBRANCH   3  21
BRANCH  12  23
ATOM     23  O16 <0> d   1      44.983   6.136  32.438  0.00  0.00    -0.346 OA
BRANCH  23  24
ATOM     24  C17 <0> d   1      45.589   6.780  31.315  0.00  0.00     0.129 C 
ATOM     25  C21 <0> d   1      47.127   6.718  31.422  0.00  0.00     0.032 C 
ATOM     26  C20 <0> d   1      47.659   8.062  30.893  0.00  0.00     0.002 C 
ATOM     27  C19 <0> d   1      46.426   8.893  30.482  0.00  0.00     0.002 C 
ATOM     28  C18 <0> d   1      45.269   8.296  31.321  0.00  0.00     0.032 C 
ENDBRANCH  23  24
ENDBRANCH  12  23
TORSDOF 3
ENDMDL
MODEL 18
REMARK CAVERDOCK RESULT:      18.3      0.000      0.000
REMARK CAVERDOCK CONSTRAINTS:       0.0      0.0      0.0      0.0
REMARK CAVERDOCK TUNNEL: 17     18.3      1.9     18.3
REMARK  3 active torsions:
REMARK  status: ('A' for Active; 'I' for Inactive)
REMARK    1  A    between atoms: C3_3  and  O4_4 
REMARK    2  A    between atoms: C15_13  and  O16_14 
REMARK    3  A    between atoms: O16_14  and  C17_15 
ROOT
ATOM      1  C1  <0> d   1      33.982   4.194  33.199  0.00  0.00     0.015 C 
ATOM      2  C2  <0> d   1      34.472   4.387  32.150  0.00  0.00    -0.078 C 
ATOM      3  C3  <0> d   1      35.087   4.628  30.834  0.00  0.00     0.128 C 
ATOM      4  C5  <0> d   1      35.188   3.304  30.037  0.00  0.00     0.052 C 
ATOM      5  C6  <0> d   1      36.703   3.018  29.850  0.00  0.00     0.010 C 
ATOM      6  C7  <0> d   1      37.342   3.783  31.013  0.00  0.00     0.002 C 
ATOM      7  C9  <0> d   1      38.801   4.157  30.842  0.00  0.00    -0.001 C 
ATOM      8  C11 <0> d   1      39.697   2.922  30.747  0.00  0.00     0.010 C 
ATOM      9  C12 <0> d   1      41.109   3.384  30.391  0.00  0.00     0.039 C 
ATOM     10  C13 <0> d   1      41.555   4.515  31.279  0.00  0.00    -0.049 A 
ATOM     11  C14 <0> d   1      42.909   4.822  31.300  0.00  0.00     0.044 A 
ATOM     12  C15 <0> d   1      43.385   5.856  32.088  0.00  0.00     0.069 A 
ATOM     13  C22 <0> d   1      42.501   6.593  32.863  0.00  0.00     0.037 A 
ATOM     14  C23 <0> d   1      41.158   6.286  32.844  0.00  0.00     0.011 A 
ATOM     15  C24 <0> d   1      40.680   5.246  32.058  0.00  0.00    -0.047 A 
ATOM     16  C25 <0> d   1      39.204   4.964  32.083  0.00  0.00     0.023 C 
ATOM     17  C27 <0> d   1      38.386   6.241  32.211  0.00  0.00     0.010 C 
ATOM     18  C28 <0> d   1      36.879   5.921  32.232  0.00  0.00     0.014 C 
ATOM     19  C29 <0> d   1      36.525   5.106  31.003  0.00  0.00     0.003 C 
ATOM     20  C30 <0> d   1      36.957   5.861  29.744  0.00  0.00     0.020 C 
ENDROOT
BRANCH   3  21
ATOM     21  O4  <0> d   1      34.328   5.592  30.103  0.00  0.00    -0.377 OA
ATOM     22  H32 <0> d   1      34.517   6.508  30.347  0.00  0.00     0.211 HD
ENDBRANCH   3  21
BRANCH  12  23
ATOM     23  O16 <0> d   1      44.712   6.148  32.102  0.00  0.00    -0.346 OA
BRANCH  23  24
ATOM     24  C17 <0> d   1      45.136   7.280  31.339  0.00  0.00     0.129 C 
ATOM     25  C21 <0> d   1      46.265   6.883  30.365  0.00  0.00     0.032 C 
ATOM     26  C20 <0> d   1      47.250   8.065  30.329  0.00  0.00     0.002 C 
ATOM     27  C19 <0> d   1      46.685   9.138  31.283  0.00  0.00     0.002 C 
ATOM     28  C18 <0> d   1      45.785   8.342  32.260  0.00  0.00     0.032 C 
ENDBRANCH  23  24
ENDBRANCH  12  23
TORSDOF 3
ENDMDL
MODEL 19
REMARK CAVERDOCK RESULT:      16.8      0.000      0.000
REMARK CAVERDOCK CONSTRAINTS:       0.0      0.0      0.0      0.0
REMARK CAVERDOCK TUNNEL: 18     16.8      1.9     19.3
REMARK  3 active torsions:
REMARK  status: ('A' for Active; 'I' for Inactive)
REMARK    1  A    between atoms: C3_3  and  O4_4 
REMARK    2  A    between atoms: C15_13  and  O16_14 
REMARK    3  A    between atoms: O16_14  and  C17_15 
ROOT
ATOM      1  C1  <0> d   1      33.876   3.921  33.113  0.00  0.00     0.015 C 
ATOM      2  C2  <0> d   1      34.350   4.166  32.068  0.00  0.00    -0.078 C 
ATOM      3  C3  <0> d   1      34.945   4.473  30.756  0.00  0.00     0.128 C 
ATOM      4  C5  <0> d   1      35.075   3.182  29.910  0.00  0.00     0.052 C 
ATOM      5  C6  <0> d   1      36.596   2.948  29.699  0.00  0.00     0.010 C 
ATOM      6  C7  <0> d   1      37.224   3.687  30.884  0.00  0.00     0.002 C 
ATOM      7  C9  <0> d   1      38.670   4.109  30.715  0.00  0.00    -0.001 C 
ATOM      8  C11 <0> d   1      39.600   2.905  30.566  0.00  0.00     0.010 C 
ATOM      9  C12 <0> d   1      40.995   3.419  30.214  0.00  0.00     0.039 C 
ATOM     10  C13 <0> d   1      41.417   4.530  31.140  0.00  0.00    -0.049 A 
ATOM     11  C14 <0> d   1      42.761   4.874  31.160  0.00  0.00     0.044 A 
ATOM     12  C15 <0> d   1      43.216   5.892  31.982  0.00  0.00     0.069 A 
ATOM     13  C22 <0> d   1      42.320   6.574  32.792  0.00  0.00     0.037 A 
ATOM     14  C23 <0> d   1      40.985   6.230  32.773  0.00  0.00     0.011 A 
ATOM     15  C24 <0> d   1      40.530   5.206  31.953  0.00  0.00    -0.047 A 
ATOM     16  C25 <0> d   1      39.062   4.881  31.981  0.00  0.00     0.023 C 
ATOM     17  C27 <0> d   1      38.210   6.129  32.164  0.00  0.00     0.010 C 
ATOM     18  C28 <0> d   1      36.712   5.764  32.185  0.00  0.00     0.014 C 
ATOM     19  C29 <0> d   1      36.370   4.986  30.931  0.00  0.00     0.003 C 
ATOM     20  C30 <0> d   1      36.768   5.798  29.697  0.00  0.00     0.020 C 
ENDROOT
BRANCH   3  21
ATOM     21  O4  <0> d   1      34.151   5.441  30.068  0.00  0.00    -0.377 OA
ATOM     22  H32 <0> d   1      34.667   6.115  29.606  0.00  0.00     0.211 HD
ENDBRANCH   3  21
BRANCH  12  23
ATOM     23  O16 <0> d   1      44.534   6.221  31.995  0.00  0.00    -0.346 OA
BRANCH  23  24
ATOM     24  C17 <0> d   1      44.861   7.600  31.805  0.00  0.00     0.129 C 
ATOM     25  C21 <0> d   1      46.261   7.741  31.172  0.00  0.00     0.032 C 
ATOM     26  C20 <0> d   1      46.918   8.968  31.828  0.00  0.00     0.002 C 
ATOM     27  C19 <0> d   1      45.895   9.530  32.836  0.00  0.00     0.002 C 
ATOM     28  C18 <0> d   1      44.988   8.320  33.170  0.00  0.00     0.032 C 
ENDBRANCH  23  24
ENDBRANCH  12  23
TORSDOF 3
ENDMDL
MODEL 20
REMARK CAVERDOCK RESULT:      15.5      0.000      0.000
REMARK CAVERDOCK CONSTRAINTS:       0.0      0.0      0.0      0.0
REMARK CAVERDOCK TUNNEL: 19     15.5      1.9     20.3
REMARK  3 active torsions:
REMARK  status: ('A' for Active; 'I' for Inactive)
REMARK    1  A    between atoms: C3_3  and  O4_4 
REMARK    2  A    between atoms: C15_13  and  O16_14 
REMARK    3  A    between atoms: O16_14  and  C17_15 
ROOT
ATOM      1  C1  <0> d   1      33.661   3.503  33.098  0.00  0.00     0.015 C 
ATOM      2  C2  <0> d   1      34.100   3.868  32.073  0.00  0.00    -0.078 C 
ATOM      3  C3  <0> d   1      34.652   4.325  30.786  0.00  0.00     0.128 C 
ATOM      4  C5  <0> d   1      34.814   3.130  29.815  0.00  0.00     0.052 C 
ATOM      5  C6  <0> d   1      36.338   2.981  29.553  0.00  0.00     0.010 C 
ATOM      6  C7  <0> d   1      36.963   3.627  30.793  0.00  0.00     0.002 C 
ATOM      7  C9  <0> d   1      38.387   4.123  30.637  0.00  0.00    -0.001 C 
ATOM      8  C11 <0> d   1      39.360   2.979  30.353  0.00  0.00     0.010 C 
ATOM      9  C12 <0> d   1      40.725   3.584  30.027  0.00  0.00     0.039 C 
ATOM     10  C13 <0> d   1      41.124   4.616  31.049  0.00  0.00    -0.049 A 
ATOM     11  C14 <0> d   1      42.454   5.012  31.077  0.00  0.00     0.044 A 
ATOM     12  C15 <0> d   1      42.887   5.964  31.985  0.00  0.00     0.069 A 
ATOM     13  C22 <0> d   1      41.983   6.525  32.875  0.00  0.00     0.037 A 
ATOM     14  C23 <0> d   1      40.663   6.129  32.848  0.00  0.00     0.011 A 
ATOM     15  C24 <0> d   1      40.230   5.172  31.941  0.00  0.00    -0.047 A 
ATOM     16  C25 <0> d   1      38.777   4.784  31.965  0.00  0.00     0.023 C 
ATOM     17  C27 <0> d   1      37.881   5.971  32.286  0.00  0.00     0.010 C 
ATOM     18  C28 <0> d   1      36.400   5.545  32.301  0.00  0.00     0.014 C 
ATOM     19  C29 <0> d   1      36.059   4.878  30.982  0.00  0.00     0.003 C 
ATOM     20  C30 <0> d   1      36.396   5.822  29.827  0.00  0.00     0.020 C 
ENDROOT
BRANCH   3  21
ATOM     21  O4  <0> d   1      33.805   5.322  30.212  0.00  0.00    -0.377 OA
ATOM     22  H32 <0> d   1      33.279   5.007  29.464  0.00  0.00     0.211 HD
ENDBRANCH   3  21
BRANCH  12  23
ATOM     23  O16 <0> d   1      44.191   6.345  32.005  0.00  0.00    -0.346 OA
BRANCH  23  24
ATOM     24  C17 <0> d   1      44.532   7.447  32.849  0.00  0.00     0.129 C 
ATOM     25  C21 <0> d   1      45.969   7.926  32.556  0.00  0.00     0.032 C 
ATOM     26  C20 <0> d   1      46.587   8.315  33.911  0.00  0.00     0.002 C 
ATOM     27  C19 <0> d   1      45.504   8.058  34.979  0.00  0.00     0.002 C 
ATOM     28  C18 <0> d   1      44.576   7.001  34.332  0.00  0.00     0.032 C 
ENDBRANCH  23  24
ENDBRANCH  12  23
TORSDOF 3
ENDMDL
MODEL 21
REMARK CAVERDOCK RESULT:      14.7      0.000      0.000
REMARK CAVERDOCK CONSTRAINTS:       0.0      0.0      0.0      0.0
REMARK CAVERDOCK TUNNEL: 20     14.7      1.9     21.1
REMARK  3 active torsions:
REMARK  status: ('A' for Active; 'I' for Inactive)
REMARK    1  A    between atoms: C3_3  and  O4_4 
REMARK    2  A    between atoms: C15_13  and  O16_14 
REMARK    3  A    between atoms: O16_14  and  C17_15 
ROOT
ATOM      1  C1  <0> d   1      33.405   4.040  32.898  0.00  0.00     0.015 C 
ATOM      2  C2  <0> d   1      33.911   4.240  31.858  0.00  0.00    -0.078 C 
ATOM      3  C3  <0> d   1      34.546   4.491  30.554  0.00  0.00     0.128 C 
ATOM      4  C5  <0> d   1      34.646   3.175  29.744  0.00  0.00     0.052 C 
ATOM      5  C6  <0> d   1      36.161   2.878  29.574  0.00  0.00     0.010 C 
ATOM      6  C7  <0> d   1      36.791   3.624  30.754  0.00  0.00     0.002 C 
ATOM      7  C9  <0> d   1      38.255   3.986  30.608  0.00  0.00    -0.001 C 
ATOM      8  C11 <0> d   1      39.141   2.745  30.511  0.00  0.00     0.010 C 
ATOM      9  C12 <0> d   1      40.562   3.197  30.179  0.00  0.00     0.039 C 
ATOM     10  C13 <0> d   1      41.006   4.315  31.086  0.00  0.00    -0.049 A 
ATOM     11  C14 <0> d   1      42.362   4.609  31.129  0.00  0.00     0.044 A 
ATOM     12  C15 <0> d   1      42.837   5.630  31.935  0.00  0.00     0.069 A 
ATOM     13  C22 <0> d   1      41.949   6.365  32.707  0.00  0.00     0.037 A 
ATOM     14  C23 <0> d   1      40.603   6.071  32.666  0.00  0.00     0.011 A 
ATOM     15  C24 <0> d   1      40.127   5.044  31.861  0.00  0.00    -0.047 A 
ATOM     16  C25 <0> d   1      38.648   4.775  31.863  0.00  0.00     0.023 C 
ATOM     17  C27 <0> d   1      37.840   6.058  31.995  0.00  0.00     0.010 C 
ATOM     18  C28 <0> d   1      36.330   5.752  31.991  0.00  0.00     0.014 C 
ATOM     19  C29 <0> d   1      35.986   4.954  30.748  0.00  0.00     0.003 C 
ATOM     20  C30 <0> d   1      36.442   5.719  29.504  0.00  0.00     0.020 C 
ENDROOT
BRANCH   3  21
ATOM     21  O4  <0> d   1      33.806   5.470  29.823  0.00  0.00    -0.377 OA
ATOM     22  H32 <0> d   1      33.073   5.105  29.308  0.00  0.00     0.211 HD
ENDBRANCH   3  21
BRANCH  12  23
ATOM     23  O16 <0> d   1      44.166   5.909  31.971  0.00  0.00    -0.346 OA
BRANCH  23  24
ATOM     24  C17 <0> d   1      44.541   7.227  32.379  0.00  0.00     0.129 C 
ATOM     25  C21 <0> d   1      45.991   7.533  31.948  0.00  0.00     0.032 C 
ATOM     26  C20 <0> d   1      46.623   8.353  33.086  0.00  0.00     0.002 C 
ATOM     27  C19 <0> d   1      45.536   8.517  34.168  0.00  0.00     0.002 C 
ATOM     28  C18 <0> d   1      44.575   7.327  33.924  0.00  0.00     0.032 C 
ENDBRANCH  23  24
ENDBRANCH  12  23
TORSDOF 3
ENDMDL
MODEL 22
REMARK CAVERDOCK RESULT:      13.3      0.000      0.000
REMARK CAVERDOCK CONSTRAINTS:       0.0      0.0      0.0      0.0
REMARK CAVERDOCK TUNNEL: 21     13.3      1.8     22.3
REMARK  3 active torsions:
REMARK  status: ('A' for Active; 'I' for Inactive)
REMARK    1  A    between atoms: C3_3  and  O4_4 
REMARK    2  A    between atoms: C15_13  and  O16_14 
REMARK    3  A    between atoms: O16_14  and  C17_15 
ROOT
ATOM      1  C1  <0> d   1      33.177   3.555  32.801  0.00  0.00     0.015 C 
ATOM      2  C2  <0> d   1      33.676   3.828  31.774  0.00  0.00    -0.078 C 
ATOM      3  C3  <0> d   1      34.303   4.170  30.487  0.00  0.00     0.128 C 
ATOM      4  C5  <0> d   1      34.463   2.902  29.613  0.00  0.00     0.052 C 
ATOM      5  C6  <0> d   1      35.990   2.681  29.436  0.00  0.00     0.010 C 
ATOM      6  C7  <0> d   1      36.583   3.395  30.655  0.00  0.00     0.002 C 
ATOM      7  C9  <0> d   1      38.030   3.829  30.533  0.00  0.00    -0.001 C 
ATOM      8  C11 <0> d   1      38.971   2.634  30.379  0.00  0.00     0.010 C 
ATOM      9  C12 <0> d   1      40.371   3.165  30.077  0.00  0.00     0.039 C 
ATOM     10  C13 <0> d   1      40.762   4.255  31.040  0.00  0.00    -0.049 A 
ATOM     11  C14 <0> d   1      42.104   4.606  31.104  0.00  0.00     0.044 A 
ATOM     12  C15 <0> d   1      42.531   5.606  31.961  0.00  0.00     0.069 A 
ATOM     13  C22 <0> d   1      41.609   6.263  32.764  0.00  0.00     0.037 A 
ATOM     14  C23 <0> d   1      40.278   5.912  32.702  0.00  0.00     0.011 A 
ATOM     15  C24 <0> d   1      39.850   4.906  31.846  0.00  0.00    -0.047 A 
ATOM     16  C25 <0> d   1      38.384   4.572  31.827  0.00  0.00     0.023 C 
ATOM     17  C27 <0> d   1      37.520   5.810  32.019  0.00  0.00     0.010 C 
ATOM     18  C28 <0> d   1      36.025   5.437  31.992  0.00  0.00     0.014 C 
ATOM     19  C29 <0> d   1      35.719   4.687  30.711  0.00  0.00     0.003 C 
ATOM     20  C30 <0> d   1      36.145   5.532  29.508  0.00  0.00     0.020 C 
ENDROOT
BRANCH   3  21
ATOM     21  O4  <0> d   1      33.521   5.151  29.802  0.00  0.00    -0.377 OA
ATOM     22  H32 <0> d   1      33.890   6.044  29.840  0.00  0.00     0.211 HD
ENDBRANCH   3  21
BRANCH  12  23
ATOM     23  O16 <0> d   1      43.846   5.942  32.017  0.00  0.00    -0.346 OA
BRANCH  23  24
ATOM     24  C17 <0> d   1      44.176   7.167  32.675  0.00  0.00     0.129 C 
ATOM     25  C21 <0> d   1      45.621   7.590  32.338  0.00  0.00     0.032 C 
ATOM     26  C20 <0> d   1      46.213   8.195  33.623  0.00  0.00     0.002 C 
ATOM     27  C19 <0> d   1      45.107   8.119  34.696  0.00  0.00     0.002 C 
ATOM     28  C18 <0> d   1      44.186   6.972  34.212  0.00  0.00     0.032 C 
ENDBRANCH  23  24
ENDBRANCH  12  23
TORSDOF 3
ENDMDL
MODEL 23
REMARK CAVERDOCK RESULT:      12.9      0.000      0.000
REMARK CAVERDOCK CONSTRAINTS:       0.0      0.0      0.0      0.0
REMARK CAVERDOCK TUNNEL: 22     12.9      1.8     23.3
REMARK  3 active torsions:
REMARK  status: ('A' for Active; 'I' for Inactive)
REMARK    1  A    between atoms: C3_3  and  O4_4 
REMARK    2  A    between atoms: C15_13  and  O16_14 
REMARK    3  A    between atoms: O16_14  and  C17_15 
ROOT
ATOM      1  C1  <0> d   1      33.031   3.689  33.033  0.00  0.00     0.015 C 
ATOM      2  C2  <0> d   1      33.497   3.880  31.973  0.00  0.00    -0.078 C 
ATOM      3  C3  <0> d   1      34.083   4.121  30.644  0.00  0.00     0.128 C 
ATOM      4  C5  <0> d   1      34.237   2.785  29.875  0.00  0.00     0.052 C 
ATOM      5  C6  <0> d   1      35.762   2.569  29.673  0.00  0.00     0.010 C 
ATOM      6  C7  <0> d   1      36.378   3.390  30.809  0.00  0.00     0.002 C 
ATOM      7  C9  <0> d   1      37.814   3.829  30.610  0.00  0.00    -0.001 C 
ATOM      8  C11 <0> d   1      38.768   2.638  30.529  0.00  0.00     0.010 C 
ATOM      9  C12 <0> d   1      40.152   3.159  30.143  0.00  0.00     0.039 C 
ATOM     10  C13 <0> d   1      40.554   4.330  31.000  0.00  0.00    -0.049 A 
ATOM     11  C14 <0> d   1      41.891   4.702  30.995  0.00  0.00     0.044 A 
ATOM     12  C15 <0> d   1      42.327   5.776  31.752  0.00  0.00     0.069 A 
ATOM     13  C22 <0> d   1      41.419   6.486  32.524  0.00  0.00     0.037 A 
ATOM     14  C23 <0> d   1      40.092   6.115  32.530  0.00  0.00     0.011 A 
ATOM     15  C24 <0> d   1      39.655   5.036  31.774  0.00  0.00    -0.047 A 
ATOM     16  C25 <0> d   1      38.194   4.683  31.826  0.00  0.00     0.023 C 
ATOM     17  C27 <0> d   1      37.317   5.922  31.938  0.00  0.00     0.010 C 
ATOM     18  C28 <0> d   1      35.828   5.530  31.987  0.00  0.00     0.014 C 
ATOM     19  C29 <0> d   1      35.498   4.671  30.782  0.00  0.00     0.003 C 
ATOM     20  C30 <0> d   1      35.877   5.417  29.500  0.00  0.00     0.020 C 
ENDROOT
BRANCH   3  21
ATOM     21  O4  <0> d   1      33.268   5.030  29.902  0.00  0.00    -0.377 OA
ATOM     22  H32 <0> d   1      32.326   4.811  29.910  0.00  0.00     0.211 HD
ENDBRANCH   3  21
BRANCH  12  23
ATOM     23  O16 <0> d   1      43.638   6.131  31.741  0.00  0.00    -0.346 OA
BRANCH  23  24
ATOM     24  C17 <0> d   1      44.024   7.215  32.590  0.00  0.00     0.129 C 
ATOM     25  C21 <0> d   1      45.329   7.862  32.080  0.00  0.00     0.032 C 
ATOM     26  C20 <0> d   1      46.148   8.240  33.326  0.00  0.00     0.002 C 
ATOM     27  C19 <0> d   1      45.314   7.808  34.550  0.00  0.00     0.002 C 
ATOM     28  C18 <0> d   1      44.386   6.695  34.003  0.00  0.00     0.032 C 
ENDBRANCH  23  24
ENDBRANCH  12  23
TORSDOF 3
ENDMDL
MODEL 24
REMARK CAVERDOCK RESULT:      13.1      0.000      0.000
REMARK CAVERDOCK CONSTRAINTS:       0.0      0.0      0.0      0.0
REMARK CAVERDOCK TUNNEL: 23     13.1      1.8     24.2
REMARK  3 active torsions:
REMARK  status: ('A' for Active; 'I' for Inactive)
REMARK    1  A    between atoms: C3_3  and  O4_4 
REMARK    2  A    between atoms: C15_13  and  O16_14 
REMARK    3  A    between atoms: O16_14  and  C17_15 
ROOT
ATOM      1  C1  <0> d   1      32.823   3.481  33.062  0.00  0.00     0.015 C 
ATOM      2  C2  <0> d   1      33.261   3.759  32.009  0.00  0.00    -0.078 C 
ATOM      3  C3  <0> d   1      33.812   4.106  30.688  0.00  0.00     0.128 C 
ATOM      4  C5  <0> d   1      33.996   2.830  29.830  0.00  0.00     0.052 C 
ATOM      5  C6  <0> d   1      35.523   2.681  29.587  0.00  0.00     0.010 C 
ATOM      6  C7  <0> d   1      36.133   3.446  30.765  0.00  0.00     0.002 C 
ATOM      7  C9  <0> d   1      37.550   3.947  30.571  0.00  0.00    -0.001 C 
ATOM      8  C11 <0> d   1      38.541   2.797  30.394  0.00  0.00     0.010 C 
ATOM      9  C12 <0> d   1      39.899   3.389  30.019  0.00  0.00     0.039 C 
ATOM     10  C13 <0> d   1      40.278   4.515  30.945  0.00  0.00    -0.049 A 
ATOM     11  C14 <0> d   1      41.602   4.932  30.942  0.00  0.00     0.044 A 
ATOM     12  C15 <0> d   1      42.017   5.968  31.762  0.00  0.00     0.069 A 
ATOM     13  C22 <0> d   1      41.101   6.594  32.594  0.00  0.00     0.037 A 
ATOM     14  C23 <0> d   1      39.787   6.178  32.599  0.00  0.00     0.011 A 
ATOM     15  C24 <0> d   1      39.372   5.136  31.781  0.00  0.00    -0.047 A 
ATOM     16  C25 <0> d   1      37.925   4.731  31.835  0.00  0.00     0.023 C 
ATOM     17  C27 <0> d   1      37.010   5.929  32.044  0.00  0.00     0.010 C 
ATOM     18  C28 <0> d   1      35.535   5.483  32.092  0.00  0.00     0.014 C 
ATOM     19  C29 <0> d   1      35.210   4.695  30.839  0.00  0.00     0.003 C 
ATOM     20  C30 <0> d   1      35.539   5.536  29.603  0.00  0.00     0.020 C 
ENDROOT
BRANCH   3  21
ATOM     21  O4  <0> d   1      32.953   5.034  30.023  0.00  0.00    -0.377 OA
ATOM     22  H32 <0> d   1      32.932   5.911  30.430  0.00  0.00     0.211 HD
ENDBRANCH   3  21
BRANCH  12  23
ATOM     23  O16 <0> d   1      43.315   6.368  31.752  0.00  0.00    -0.346 OA
BRANCH  23  24
ATOM     24  C17 <0> d   1      43.672   7.436  32.632  0.00  0.00     0.129 C 
ATOM     25  C21 <0> d   1      44.417   8.546  31.861  0.00  0.00     0.032 C 
ATOM     26  C20 <0> d   1      45.515   9.073  32.802  0.00  0.00     0.002 C 
ATOM     27  C19 <0> d   1      45.399   8.265  34.111  0.00  0.00     0.002 C 
ATOM     28  C18 <0> d   1      44.698   6.951  33.686  0.00  0.00     0.032 C 
ENDBRANCH  23  24
ENDBRANCH  12  23
TORSDOF 3
ENDMDL
MODEL 25
REMARK CAVERDOCK RESULT:      13.0      0.000      0.000
REMARK CAVERDOCK CONSTRAINTS:       0.1      0.0      0.0      0.0
REMARK CAVERDOCK TUNNEL: 24     13.0      1.8     25.1
REMARK  3 active torsions:
REMARK  status: ('A' for Active; 'I' for Inactive)
REMARK    1  A    between atoms: C3_3  and  O4_4 
REMARK    2  A    between atoms: C15_13  and  O16_14 
REMARK    3  A    between atoms: O16_14  and  C17_15 
ROOT
ATOM      1  C1  <0> d   1      32.611   3.582  32.869  0.00  0.00     0.015 C 
ATOM      2  C2  <0> d   1      33.089   3.806  31.821  0.00  0.00    -0.078 C 
ATOM      3  C3  <0> d   1      33.689   4.086  30.506  0.00  0.00     0.128 C 
ATOM      4  C5  <0> d   1      33.861   2.773  29.703  0.00  0.00     0.052 C 
ATOM      5  C6  <0> d   1      35.389   2.571  29.514  0.00  0.00     0.010 C 
ATOM      6  C7  <0> d   1      35.986   3.364  30.680  0.00  0.00     0.002 C 
ATOM      7  C9  <0> d   1      37.422   3.817  30.511  0.00  0.00    -0.001 C 
ATOM      8  C11 <0> d   1      38.384   2.633  30.410  0.00  0.00     0.010 C 
ATOM      9  C12 <0> d   1      39.769   3.172  30.055  0.00  0.00     0.039 C 
ATOM     10  C13 <0> d   1      40.153   4.322  30.949  0.00  0.00    -0.049 A 
ATOM     11  C14 <0> d   1      41.488   4.701  30.970  0.00  0.00     0.044 A 
ATOM     12  C15 <0> d   1      41.909   5.756  31.763  0.00  0.00     0.069 A 
ATOM     13  C22 <0> d   1      40.987   6.440  32.543  0.00  0.00     0.037 A 
ATOM     14  C23 <0> d   1      39.662   6.061  32.522  0.00  0.00     0.011 A 
ATOM     15  C24 <0> d   1      39.241   5.000  31.731  0.00  0.00    -0.047 A 
ATOM     16  C25 <0> d   1      37.782   4.639  31.755  0.00  0.00     0.023 C 
ATOM     17  C27 <0> d   1      36.896   5.869  31.890  0.00  0.00     0.010 C 
ATOM     18  C28 <0> d   1      35.408   5.467  31.909  0.00  0.00     0.014 C 
ATOM     19  C29 <0> d   1      35.099   4.640  30.677  0.00  0.00     0.003 C 
ATOM     20  C30 <0> d   1      35.489   5.423  29.422  0.00  0.00     0.020 C 
ENDROOT
BRANCH   3  21
ATOM     21  O4  <0> d   1      32.878   5.011  29.779  0.00  0.00    -0.377 OA
ATOM     22  H32 <0> d   1      33.232   5.911  29.758  0.00  0.00     0.211 HD
ENDBRANCH   3  21
BRANCH  12  23
ATOM     23  O16 <0> d   1      43.218   6.119  31.778  0.00  0.00    -0.346 OA
BRANCH  23  24
ATOM     24  C17 <0> d   1      43.594   7.154  32.690  0.00  0.00     0.129 C 
ATOM     25  C21 <0> d   1      44.834   7.910  32.167  0.00  0.00     0.032 C 
ATOM     26  C20 <0> d   1      45.700   8.234  33.397  0.00  0.00     0.002 C 
ATOM     27  C19 <0> d   1      44.957   7.665  34.623  0.00  0.00     0.002 C 
ATOM     28  C18 <0> d   1      44.059   6.548  34.037  0.00  0.00     0.032 C 
ENDBRANCH  23  24
ENDBRANCH  12  23
TORSDOF 3
ENDMDL
MODEL 26
REMARK CAVERDOCK RESULT:      13.4      0.000      0.000
REMARK CAVERDOCK CONSTRAINTS:       0.0      0.0      0.0      0.0
REMARK CAVERDOCK TUNNEL: 25     13.4      1.8     26.2
REMARK  3 active torsions:
REMARK  status: ('A' for Active; 'I' for Inactive)
REMARK    1  A    between atoms: C3_3  and  O4_4 
REMARK    2  A    between atoms: C15_13  and  O16_14 
REMARK    3  A    between atoms: O16_14  and  C17_15 
ROOT
ATOM      1  C1  <0> d   1      32.468   3.462  32.879  0.00  0.00     0.015 C 
ATOM      2  C2  <0> d   1      32.940   3.718  31.835  0.00  0.00    -0.078 C 
ATOM      3  C3  <0> d   1      33.534   4.038  30.527  0.00  0.00     0.128 C 
ATOM      4  C5  <0> d   1      33.701   2.751  29.682  0.00  0.00     0.052 C 
ATOM      5  C6  <0> d   1      35.228   2.554  29.479  0.00  0.00     0.010 C 
ATOM      6  C7  <0> d   1      35.832   3.310  30.666  0.00  0.00     0.002 C 
ATOM      7  C9  <0> d   1      37.267   3.767  30.504  0.00  0.00    -0.001 C 
ATOM      8  C11 <0> d   1      38.228   2.587  30.360  0.00  0.00     0.010 C 
ATOM      9  C12 <0> d   1      39.611   3.136  30.015  0.00  0.00     0.039 C 
ATOM     10  C13 <0> d   1      40.001   4.257  30.942  0.00  0.00    -0.049 A 
ATOM     11  C14 <0> d   1      41.336   4.635  30.969  0.00  0.00     0.044 A 
ATOM     12  C15 <0> d   1      41.762   5.664  31.792  0.00  0.00     0.069 A 
ATOM     13  C22 <0> d   1      40.844   6.324  32.597  0.00  0.00     0.037 A 
ATOM     14  C23 <0> d   1      39.519   5.947  32.572  0.00  0.00     0.011 A 
ATOM     15  C24 <0> d   1      39.093   4.911  31.751  0.00  0.00    -0.047 A 
ATOM     16  C25 <0> d   1      37.634   4.550  31.771  0.00  0.00     0.023 C 
ATOM     17  C27 <0> d   1      36.750   5.776  31.949  0.00  0.00     0.010 C 
ATOM     18  C28 <0> d   1      35.262   5.375  31.963  0.00  0.00     0.014 C 
ATOM     19  C29 <0> d   1      34.945   4.587  30.708  0.00  0.00     0.003 C 
ATOM     20  C30 <0> d   1      35.329   5.408  29.475  0.00  0.00     0.020 C 
ENDROOT
BRANCH   3  21
ATOM     21  O4  <0> d   1      32.720   4.986  29.833  0.00  0.00    -0.377 OA
ATOM     22  H32 <0> d   1      32.611   5.826  30.300  0.00  0.00     0.211 HD
ENDBRANCH   3  21
BRANCH  12  23
ATOM     23  O16 <0> d   1      43.071   6.026  31.812  0.00  0.00    -0.346 OA
BRANCH  23  24
ATOM     24  C17 <0> d   1      43.406   7.212  32.535  0.00  0.00     0.129 C 
ATOM     25  C21 <0> d   1      44.370   8.092  31.712  0.00  0.00     0.032 C 
ATOM     26  C20 <0> d   1      45.368   8.704  32.712  0.00  0.00     0.002 C 
ATOM     27  C19 <0> d   1      44.975   8.174  34.106  0.00  0.00     0.002 C 
ATOM     28  C18 <0> d   1      44.209   6.861  33.812  0.00  0.00     0.032 C 
ENDBRANCH  23  24
ENDBRANCH  12  23
TORSDOF 3
ENDMDL
MODEL 27
REMARK CAVERDOCK RESULT:      14.0      0.000      0.000
REMARK CAVERDOCK CONSTRAINTS:       0.0      0.0      0.0      0.0
REMARK CAVERDOCK TUNNEL: 26     14.0      1.8     27.1
REMARK  3 active torsions:
REMARK  status: ('A' for Active; 'I' for Inactive)
REMARK    1  A    between atoms: C3_3  and  O4_4 
REMARK    2  A    between atoms: C15_13  and  O16_14 
REMARK    3  A    between atoms: O16_14  and  C17_15 
ROOT
ATOM      1  C1  <0> d   1      32.265   3.414  32.824  0.00  0.00     0.015 C 
ATOM      2  C2  <0> d   1      32.742   3.694  31.789  0.00  0.00    -0.078 C 
ATOM      3  C3  <0> d   1      33.341   4.045  30.491  0.00  0.00     0.128 C 
ATOM      4  C5  <0> d   1      33.500   2.779  29.613  0.00  0.00     0.052 C 
ATOM      5  C6  <0> d   1      35.026   2.576  29.407  0.00  0.00     0.010 C 
ATOM      6  C7  <0> d   1      35.633   3.296  30.616  0.00  0.00     0.002 C 
ATOM      7  C9  <0> d   1      37.072   3.746  30.468  0.00  0.00    -0.001 C 
ATOM      8  C11 <0> d   1      38.024   2.563  30.295  0.00  0.00     0.010 C 
ATOM      9  C12 <0> d   1      39.412   3.110  29.968  0.00  0.00     0.039 C 
ATOM     10  C13 <0> d   1      39.808   4.203  30.925  0.00  0.00    -0.049 A 
ATOM     11  C14 <0> d   1      41.146   4.570  30.964  0.00  0.00     0.044 A 
ATOM     12  C15 <0> d   1      41.578   5.574  31.815  0.00  0.00     0.069 A 
ATOM     13  C22 <0> d   1      40.663   6.219  32.635  0.00  0.00     0.037 A 
ATOM     14  C23 <0> d   1      39.335   5.853  32.597  0.00  0.00     0.011 A 
ATOM     15  C24 <0> d   1      38.904   4.843  31.748  0.00  0.00    -0.047 A 
ATOM     16  C25 <0> d   1      37.442   4.492  31.756  0.00  0.00     0.023 C 
ATOM     17  C27 <0> d   1      36.567   5.720  31.965  0.00  0.00     0.010 C 
ATOM     18  C28 <0> d   1      35.076   5.329  31.966  0.00  0.00     0.014 C 
ATOM     19  C29 <0> d   1      34.755   4.577  30.689  0.00  0.00     0.003 C 
ATOM     20  C30 <0> d   1      35.149   5.428  29.479  0.00  0.00     0.020 C 
ENDROOT
BRANCH   3  21
ATOM     21  O4  <0> d   1      32.535   5.017  29.821  0.00  0.00    -0.377 OA
ATOM     22  H32 <0> d   1      32.781   5.162  28.897  0.00  0.00     0.211 HD
ENDBRANCH   3  21
BRANCH  12  23
ATOM     23  O16 <0> d   1      42.890   5.925  31.847  0.00  0.00    -0.346 OA
BRANCH  23  24
ATOM     24  C17 <0> d   1      43.248   7.019  32.694  0.00  0.00     0.129 C 
ATOM     25  C21 <0> d   1      44.192   7.989  31.952  0.00  0.00     0.032 C 
ATOM     26  C20 <0> d   1      45.219   8.480  32.987  0.00  0.00     0.002 C 
ATOM     27  C19 <0> d   1      44.864   7.792  34.321  0.00  0.00     0.002 C 
ATOM     28  C18 <0> d   1      44.086   6.521  33.898  0.00  0.00     0.032 C 
ENDBRANCH  23  24
ENDBRANCH  12  23
TORSDOF 3
ENDMDL
MODEL 28
REMARK CAVERDOCK RESULT:      14.4      0.000      0.000
REMARK CAVERDOCK CONSTRAINTS:       0.0      0.0      0.0      0.0
REMARK CAVERDOCK TUNNEL: 27     14.4      1.8     28.4
REMARK  3 active torsions:
REMARK  status: ('A' for Active; 'I' for Inactive)
REMARK    1  A    between atoms: C3_3  and  O4_4 
REMARK    2  A    between atoms: C15_13  and  O16_14 
REMARK    3  A    between atoms: O16_14  and  C17_15 
ROOT
ATOM      1  C1  <0> d   1      32.120   3.371  32.883  0.00  0.00     0.015 C 
ATOM      2  C2  <0> d   1      32.580   3.633  31.836  0.00  0.00    -0.078 C 
ATOM      3  C3  <0> d   1      33.158   3.962  30.522  0.00  0.00     0.128 C 
ATOM      4  C5  <0> d   1      33.334   2.677  29.675  0.00  0.00     0.052 C 
ATOM      5  C6  <0> d   1      34.862   2.500  29.459  0.00  0.00     0.010 C 
ATOM      6  C7  <0> d   1      35.466   3.263  30.641  0.00  0.00     0.002 C 
ATOM      7  C9  <0> d   1      36.894   3.738  30.466  0.00  0.00    -0.001 C 
ATOM      8  C11 <0> d   1      37.868   2.570  30.314  0.00  0.00     0.010 C 
ATOM      9  C12 <0> d   1      39.241   3.137  29.957  0.00  0.00     0.039 C 
ATOM     10  C13 <0> d   1      39.625   4.263  30.881  0.00  0.00    -0.049 A 
ATOM     11  C14 <0> d   1      40.956   4.657  30.897  0.00  0.00     0.044 A 
ATOM     12  C15 <0> d   1      41.375   5.692  31.716  0.00  0.00     0.069 A 
ATOM     13  C22 <0> d   1      40.456   6.339  32.530  0.00  0.00     0.037 A 
ATOM     14  C23 <0> d   1      39.136   5.945  32.516  0.00  0.00     0.011 A 
ATOM     15  C24 <0> d   1      38.716   4.905  31.698  0.00  0.00    -0.047 A 
ATOM     16  C25 <0> d   1      37.262   4.525  31.731  0.00  0.00     0.023 C 
ATOM     17  C27 <0> d   1      36.364   5.739  31.917  0.00  0.00     0.010 C 
ATOM     18  C28 <0> d   1      34.881   5.319  31.944  0.00  0.00     0.014 C 
ATOM     19  C29 <0> d   1      34.563   4.528  30.691  0.00  0.00     0.003 C 
ATOM     20  C30 <0> d   1      34.926   5.355  29.456  0.00  0.00     0.020 C 
ENDROOT
BRANCH   3  21
ATOM     21  O4  <0> d   1      32.326   4.899  29.836  0.00  0.00    -0.377 OA
ATOM     22  H32 <0> d   1      32.696   5.792  29.789  0.00  0.00     0.211 HD
ENDBRANCH   3  21
BRANCH  12  23
ATOM     23  O16 <0> d   1      42.680   6.070  31.725  0.00  0.00    -0.346 OA
BRANCH  23  24
ATOM     24  C17 <0> d   1      43.102   6.920  32.794  0.00  0.00     0.129 C 
ATOM     25  C21 <0> d   1      44.094   7.983  32.278  0.00  0.00     0.032 C 
ATOM     26  C20 <0> d   1      45.152   8.168  33.381  0.00  0.00     0.002 C 
ATOM     27  C19 <0> d   1      44.766   7.211  34.527  0.00  0.00     0.002 C 
ATOM     28  C18 <0> d   1      43.917   6.115  33.837  0.00  0.00     0.032 C 
ENDBRANCH  23  24
ENDBRANCH  12  23
TORSDOF 3
ENDMDL
MODEL 29
REMARK CAVERDOCK RESULT:      14.9      0.000      0.000
REMARK CAVERDOCK CONSTRAINTS:       0.0      0.0      0.0      0.0
REMARK CAVERDOCK TUNNEL: 28     14.9      1.8     29.4
REMARK  3 active torsions:
REMARK  status: ('A' for Active; 'I' for Inactive)
REMARK    1  A    between atoms: C3_3  and  O4_4 
REMARK    2  A    between atoms: C15_13  and  O16_14 
REMARK    3  A    between atoms: O16_14  and  C17_15 
ROOT
ATOM      1  C1  <0> d   1      31.981   3.153  33.007  0.00  0.00     0.015 C 
ATOM      2  C2  <0> d   1      32.399   3.491  31.963  0.00  0.00    -0.078 C 
ATOM      3  C3  <0> d   1      32.924   3.914  30.655  0.00  0.00     0.128 C 
ATOM      4  C5  <0> d   1      33.069   2.693  29.713  0.00  0.00     0.052 C 
ATOM      5  C6  <0> d   1      34.587   2.539  29.425  0.00  0.00     0.010 C 
ATOM      6  C7  <0> d   1      35.236   3.219  30.634  0.00  0.00     0.002 C 
ATOM      7  C9  <0> d   1      36.655   3.712  30.437  0.00  0.00    -0.001 C 
ATOM      8  C11 <0> d   1      37.625   2.563  30.164  0.00  0.00     0.010 C 
ATOM      9  C12 <0> d   1      38.982   3.159  29.794  0.00  0.00     0.039 C 
ATOM     10  C13 <0> d   1      39.400   4.219  30.780  0.00  0.00    -0.049 A 
ATOM     11  C14 <0> d   1      40.729   4.618  30.771  0.00  0.00     0.044 A 
ATOM     12  C15 <0> d   1      41.179   5.594  31.645  0.00  0.00     0.069 A 
ATOM     13  C22 <0> d   1      40.292   6.178  32.537  0.00  0.00     0.037 A 
ATOM     14  C23 <0> d   1      38.972   5.780  32.547  0.00  0.00     0.011 A 
ATOM     15  C24 <0> d   1      38.523   4.798  31.675  0.00  0.00    -0.047 A 
ATOM     16  C25 <0> d   1      37.071   4.410  31.738  0.00  0.00     0.023 C 
ATOM     17  C27 <0> d   1      36.179   5.604  32.045  0.00  0.00     0.010 C 
ATOM     18  C28 <0> d   1      34.700   5.176  32.101  0.00  0.00     0.014 C 
ATOM     19  C29 <0> d   1      34.334   4.474  30.808  0.00  0.00     0.003 C 
ATOM     20  C30 <0> d   1      34.646   5.387  29.621  0.00  0.00     0.020 C 
ENDROOT
BRANCH   3  21
ATOM     21  O4  <0> d   1      32.064   4.894  30.070  0.00  0.00    -0.377 OA
ATOM     22  H32 <0> d   1      31.940   5.683  30.615  0.00  0.00     0.211 HD
ENDBRANCH   3  21
BRANCH  12  23
ATOM     23  O16 <0> d   1      42.482   5.976  31.628  0.00  0.00    -0.346 OA
BRANCH  23  24
ATOM     24  C17 <0> d   1      42.938   6.772  32.725  0.00  0.00     0.129 C 
ATOM     25  C21 <0> d   1      44.049   7.740  32.264  0.00  0.00     0.032 C 
ATOM     26  C20 <0> d   1      45.072   7.812  33.412  0.00  0.00     0.002 C 
ATOM     27  C19 <0> d   1      44.547   6.886  34.529  0.00  0.00     0.002 C 
ATOM     28  C18 <0> d   1      43.627   5.884  33.791  0.00  0.00     0.032 C 
ENDBRANCH  23  24
ENDBRANCH  12  23
TORSDOF 3
ENDMDL
MODEL 30
REMARK CAVERDOCK RESULT:      15.3      0.000      0.000
REMARK CAVERDOCK CONSTRAINTS:       0.1      0.0      0.0      0.0
REMARK CAVERDOCK TUNNEL: 29     15.3      1.9     30.3
REMARK  3 active torsions:
REMARK  status: ('A' for Active; 'I' for Inactive)
REMARK    1  A    between atoms: C3_3  and  O4_4 
REMARK    2  A    between atoms: C15_13  and  O16_14 
REMARK    3  A    between atoms: O16_14  and  C17_15 
ROOT
ATOM      1  C1  <0> d   1      31.854   3.126  33.112  0.00  0.00     0.015 C 
ATOM      2  C2  <0> d   1      32.265   3.440  32.059  0.00  0.00    -0.078 C 
ATOM      3  C3  <0> d   1      32.781   3.834  30.737  0.00  0.00     0.128 C 
ATOM      4  C5  <0> d   1      32.938   2.589  29.829  0.00  0.00     0.052 C 
ATOM      5  C6  <0> d   1      34.457   2.445  29.540  0.00  0.00     0.010 C 
ATOM      6  C7  <0> d   1      35.101   3.166  30.728  0.00  0.00     0.002 C 
ATOM      7  C9  <0> d   1      36.514   3.671  30.513  0.00  0.00    -0.001 C 
ATOM      8  C11 <0> d   1      37.496   2.526  30.269  0.00  0.00     0.010 C 
ATOM      9  C12 <0> d   1      38.845   3.128  29.879  0.00  0.00     0.039 C 
ATOM     10  C13 <0> d   1      39.253   4.219  30.834  0.00  0.00    -0.049 A 
ATOM     11  C14 <0> d   1      40.577   4.633  30.810  0.00  0.00     0.044 A 
ATOM     12  C15 <0> d   1      41.017   5.639  31.655  0.00  0.00     0.069 A 
ATOM     13  C22 <0> d   1      40.126   6.237  32.534  0.00  0.00     0.037 A 
ATOM     14  C23 <0> d   1      38.811   5.823  32.559  0.00  0.00     0.011 A 
ATOM     15  C24 <0> d   1      38.371   4.812  31.715  0.00  0.00    -0.047 A 
ATOM     16  C25 <0> d   1      36.925   4.408  31.794  0.00  0.00     0.023 C 
ATOM     17  C27 <0> d   1      36.019   5.600  32.070  0.00  0.00     0.010 C 
ATOM     18  C28 <0> d   1      34.545   5.156  32.142  0.00  0.00     0.014 C 
ATOM     19  C29 <0> d   1      34.184   4.414  30.871  0.00  0.00     0.003 C 
ATOM     20  C30 <0> d   1      34.483   5.298  29.658  0.00  0.00     0.020 C 
ENDROOT
BRANCH   3  21
ATOM     21  O4  <0> d   1      31.907   4.787  30.129  0.00  0.00    -0.377 OA
ATOM     22  H32 <0> d   1      31.096   4.952  30.629  0.00  0.00     0.211 HD
ENDBRANCH   3  21
BRANCH  12  23
ATOM     23  O16 <0> d   1      42.316   6.036  31.624  0.00  0.00    -0.346 OA
BRANCH  23  24
ATOM     24  C17 <0> d   1      42.801   6.758  32.759  0.00  0.00     0.129 C 
ATOM     25  C21 <0> d   1      44.002   7.643  32.363  0.00  0.00     0.032 C 
ATOM     26  C20 <0> d   1      44.989   7.595  33.543  0.00  0.00     0.002 C 
ATOM     27  C19 <0> d   1      44.354   6.684  34.613  0.00  0.00     0.002 C 
ATOM     28  C18 <0> d   1      43.379   5.784  33.815  0.00  0.00     0.032 C 
ENDBRANCH  23  24
ENDBRANCH  12  23
TORSDOF 3
ENDMDL
MODEL 31
REMARK CAVERDOCK RESULT:      16.3      0.000      0.000
REMARK CAVERDOCK CONSTRAINTS:       0.0      0.0      0.0      0.0
REMARK CAVERDOCK TUNNEL: 30     16.3      1.9     31.3
REMARK  3 active torsions:
REMARK  status: ('A' for Active; 'I' for Inactive)
REMARK    1  A    between atoms: C3_3  and  O4_4 
REMARK    2  A    between atoms: C15_13  and  O16_14 
REMARK    3  A    between atoms: O16_14  and  C17_15 
ROOT
ATOM      1  C1  <0> d   1      31.627   3.044  33.019  0.00  0.00     0.015 C 
ATOM      2  C2  <0> d   1      32.050   3.322  31.960  0.00  0.00    -0.078 C 
ATOM      3  C3  <0> d   1      32.580   3.670  30.631  0.00  0.00     0.128 C 
ATOM      4  C5  <0> d   1      32.760   2.393  29.773  0.00  0.00     0.052 C 
ATOM      5  C6  <0> d   1      34.284   2.253  29.510  0.00  0.00     0.010 C 
ATOM      6  C7  <0> d   1      34.906   3.024  30.678  0.00  0.00     0.002 C 
ATOM      7  C9  <0> d   1      36.317   3.534  30.462  0.00  0.00    -0.001 C 
ATOM      8  C11 <0> d   1      37.313   2.389  30.275  0.00  0.00     0.010 C 
ATOM      9  C12 <0> d   1      38.661   2.989  29.880  0.00  0.00     0.039 C 
ATOM     10  C13 <0> d   1      39.046   4.120  30.798  0.00  0.00    -0.049 A 
ATOM     11  C14 <0> d   1      40.367   4.545  30.775  0.00  0.00     0.044 A 
ATOM     12  C15 <0> d   1      40.787   5.586  31.587  0.00  0.00     0.069 A 
ATOM     13  C22 <0> d   1      39.879   6.208  32.431  0.00  0.00     0.037 A 
ATOM     14  C23 <0> d   1      38.568   5.783  32.455  0.00  0.00     0.011 A 
ATOM     15  C24 <0> d   1      38.148   4.737  31.644  0.00  0.00    -0.047 A 
ATOM     16  C25 <0> d   1      36.704   4.323  31.719  0.00  0.00     0.023 C 
ATOM     17  C27 <0> d   1      35.784   5.516  31.938  0.00  0.00     0.010 C 
ATOM     18  C28 <0> d   1      34.313   5.061  32.008  0.00  0.00     0.014 C 
ATOM     19  C29 <0> d   1      33.976   4.268  30.761  0.00  0.00     0.003 C 
ATOM     20  C30 <0> d   1      34.283   5.108  29.519  0.00  0.00     0.020 C 
ENDROOT
BRANCH   3  21
ATOM     21  O4  <0> d   1      31.706   4.591  29.976  0.00  0.00    -0.377 OA
ATOM     22  H32 <0> d   1      31.557   4.393  29.041  0.00  0.00     0.211 HD
ENDBRANCH   3  21
BRANCH  12  23
ATOM     23  O16 <0> d   1      42.082   5.994  31.558  0.00  0.00    -0.346 OA
BRANCH  23  24
ATOM     24  C17 <0> d   1      42.603   6.585  32.751  0.00  0.00     0.129 C 
ATOM     25  C21 <0> d   1      43.552   7.752  32.405  0.00  0.00     0.032 C 
ATOM     26  C20 <0> d   1      44.704   7.697  33.424  0.00  0.00     0.002 C 
ATOM     27  C19 <0> d   1      44.415   6.500  34.352  0.00  0.00     0.002 C 
ATOM     28  C18 <0> d   1      43.502   5.577  33.509  0.00  0.00     0.032 C 
ENDBRANCH  23  24
ENDBRANCH  12  23
TORSDOF 3
ENDMDL
MODEL 32
REMARK CAVERDOCK RESULT:      16.4      0.000      0.000
REMARK CAVERDOCK CONSTRAINTS:       0.1      0.0      0.0      0.0
REMARK CAVERDOCK TUNNEL: 31     16.4      1.9     32.5
REMARK  3 active torsions:
REMARK  status: ('A' for Active; 'I' for Inactive)
REMARK    1  A    between atoms: C3_3  and  O4_4 
REMARK    2  A    between atoms: C15_13  and  O16_14 
REMARK    3  A    between atoms: O16_14  and  C17_15 
ROOT
ATOM      1  C1  <0> d   1      31.556   3.045  33.029  0.00  0.00     0.015 C 
ATOM      2  C2  <0> d   1      31.976   3.349  31.976  0.00  0.00    -0.078 C 
ATOM      3  C3  <0> d   1      32.505   3.729  30.655  0.00  0.00     0.128 C 
ATOM      4  C5  <0> d   1      32.651   2.478  29.754  0.00  0.00     0.052 C 
ATOM      5  C6  <0> d   1      34.171   2.315  29.475  0.00  0.00     0.010 C 
ATOM      6  C7  <0> d   1      34.817   3.035  30.662  0.00  0.00     0.002 C 
ATOM      7  C9  <0> d   1      36.236   3.522  30.452  0.00  0.00    -0.001 C 
ATOM      8  C11 <0> d   1      37.207   2.364  30.220  0.00  0.00     0.010 C 
ATOM      9  C12 <0> d   1      38.564   2.949  29.834  0.00  0.00     0.039 C 
ATOM     10  C13 <0> d   1      38.980   4.040  30.785  0.00  0.00    -0.049 A 
ATOM     11  C14 <0> d   1      40.309   4.439  30.766  0.00  0.00     0.044 A 
ATOM     12  C15 <0> d   1      40.756   5.443  31.608  0.00  0.00     0.069 A 
ATOM     13  C22 <0> d   1      39.867   6.056  32.479  0.00  0.00     0.037 A 
ATOM     14  C23 <0> d   1      38.548   5.658  32.499  0.00  0.00     0.011 A 
ATOM     15  C24 <0> d   1      38.100   4.648  31.659  0.00  0.00    -0.047 A 
ATOM     16  C25 <0> d   1      36.649   4.261  31.731  0.00  0.00     0.023 C 
ATOM     17  C27 <0> d   1      35.756   5.465  31.997  0.00  0.00     0.010 C 
ATOM     18  C28 <0> d   1      34.276   5.038  32.063  0.00  0.00     0.014 C 
ATOM     19  C29 <0> d   1      33.914   4.294  30.793  0.00  0.00     0.003 C 
ATOM     20  C30 <0> d   1      34.229   5.168  29.577  0.00  0.00     0.020 C 
ENDROOT
BRANCH   3  21
ATOM     21  O4  <0> d   1      31.645   4.689  30.037  0.00  0.00    -0.377 OA
ATOM     22  H32 <0> d   1      32.054   5.555  29.905  0.00  0.00     0.211 HD
ENDBRANCH   3  21
BRANCH  12  23
ATOM     23  O16 <0> d   1      42.060   5.825  31.583  0.00  0.00    -0.346 OA
BRANCH  23  24
ATOM     24  C17 <0> d   1      42.530   6.600  32.688  0.00  0.00     0.129 C 
ATOM     25  C21 <0> d   1      43.454   7.735  32.196  0.00  0.00     0.032 C 
ATOM     26  C20 <0> d   1      44.579   7.867  33.238  0.00  0.00     0.002 C 
ATOM     27  C19 <0> d   1      44.301   6.808  34.325  0.00  0.00     0.002 C 
ATOM     28  C18 <0> d   1      43.438   5.743  33.605  0.00  0.00     0.032 C 
ENDBRANCH  23  24
ENDBRANCH  12  23
TORSDOF 3
ENDMDL
MODEL 33
REMARK CAVERDOCK RESULT:      16.7      0.000      0.000
REMARK CAVERDOCK CONSTRAINTS:       0.1      0.0      0.0      0.0
REMARK CAVERDOCK TUNNEL: 32     16.7      2.0     33.1
REMARK  3 active torsions:
REMARK  status: ('A' for Active; 'I' for Inactive)
REMARK    1  A    between atoms: C3_3  and  O4_4 
REMARK    2  A    between atoms: C15_13  and  O16_14 
REMARK    3  A    between atoms: O16_14  and  C17_15 
ROOT
ATOM      1  C1  <0> d   1      31.443   3.001  32.929  0.00  0.00     0.015 C 
ATOM      2  C2  <0> d   1      31.867   3.319  31.882  0.00  0.00    -0.078 C 
ATOM      3  C3  <0> d   1      32.401   3.718  30.568  0.00  0.00     0.128 C 
ATOM      4  C5  <0> d   1      32.547   2.479  29.650  0.00  0.00     0.052 C 
ATOM      5  C6  <0> d   1      34.066   2.316  29.372  0.00  0.00     0.010 C 
ATOM      6  C7  <0> d   1      34.711   3.016  30.572  0.00  0.00     0.002 C 
ATOM      7  C9  <0> d   1      36.132   3.502  30.374  0.00  0.00    -0.001 C 
ATOM      8  C11 <0> d   1      37.100   2.345  30.128  0.00  0.00     0.010 C 
ATOM      9  C12 <0> d   1      38.461   2.931  29.755  0.00  0.00     0.039 C 
ATOM     10  C13 <0> d   1      38.876   4.007  30.724  0.00  0.00    -0.049 A 
ATOM     11  C14 <0> d   1      40.207   4.402  30.715  0.00  0.00     0.044 A 
ATOM     12  C15 <0> d   1      40.654   5.392  31.573  0.00  0.00     0.069 A 
ATOM     13  C22 <0> d   1      39.764   5.995  32.450  0.00  0.00     0.037 A 
ATOM     14  C23 <0> d   1      38.444   5.601  32.460  0.00  0.00     0.011 A 
ATOM     15  C24 <0> d   1      37.996   4.604  31.603  0.00  0.00    -0.047 A 
ATOM     16  C25 <0> d   1      36.543   4.221  31.665  0.00  0.00     0.023 C 
ATOM     17  C27 <0> d   1      35.653   5.423  31.946  0.00  0.00     0.010 C 
ATOM     18  C28 <0> d   1      34.172   5.000  32.001  0.00  0.00     0.014 C 
ATOM     19  C29 <0> d   1      33.811   4.276  30.719  0.00  0.00     0.003 C 
ATOM     20  C30 <0> d   1      34.133   5.167  29.518  0.00  0.00     0.020 C 
ENDROOT
BRANCH   3  21
ATOM     21  O4  <0> d   1      31.546   4.689  29.962  0.00  0.00    -0.377 OA
ATOM     22  H32 <0> d   1      31.946   5.565  29.877  0.00  0.00     0.211 HD
ENDBRANCH   3  21
BRANCH  12  23
ATOM     23  O16 <0> d   1      41.959   5.771  31.557  0.00  0.00    -0.346 OA
BRANCH  23  24
ATOM     24  C17 <0> d   1      42.418   6.564  32.655  0.00  0.00     0.129 C 
ATOM     25  C21 <0> d   1      43.280   7.739  32.149  0.00  0.00     0.032 C 
ATOM     26  C20 <0> d   1      44.420   7.918  33.167  0.00  0.00     0.002 C 
ATOM     27  C19 <0> d   1      44.211   6.845  34.256  0.00  0.00     0.002 C 
ATOM     28  C18 <0> d   1      43.381   5.744  33.550  0.00  0.00     0.032 C 
ENDBRANCH  23  24
ENDBRANCH  12  23
TORSDOF 3
ENDMDL
MODEL 34
REMARK CAVERDOCK RESULT:      17.4      0.000      0.000
REMARK CAVERDOCK CONSTRAINTS:       0.1      0.0      0.0      0.0
REMARK CAVERDOCK TUNNEL: 33     17.4      2.0     34.1
REMARK  3 active torsions:
REMARK  status: ('A' for Active; 'I' for Inactive)
REMARK    1  A    between atoms: C3_3  and  O4_4 
REMARK    2  A    between atoms: C15_13  and  O16_14 
REMARK    3  A    between atoms: O16_14  and  C17_15 
ROOT
ATOM      1  C1  <0> d   1      31.468   3.418  28.522  0.00  0.00     0.015 C 
ATOM      2  C2  <0> d   1      31.767   3.438  29.657  0.00  0.00    -0.078 C 
ATOM      3  C3  <0> d   1      32.142   3.463  31.081  0.00  0.00     0.128 C 
ATOM      4  C5  <0> d   1      31.690   4.793  31.732  0.00  0.00     0.052 C 
ATOM      5  C6  <0> d   1      32.987   5.536  32.157  0.00  0.00     0.010 C 
ATOM      6  C7  <0> d   1      34.043   4.944  31.219  0.00  0.00     0.002 C 
ATOM      7  C9  <0> d   1      35.480   5.041  31.691  0.00  0.00    -0.001 C 
ATOM      8  C11 <0> d   1      35.943   6.493  31.810  0.00  0.00     0.010 C 
ATOM      9  C12 <0> d   1      37.323   6.503  32.464  0.00  0.00     0.039 C 
ATOM     10  C13 <0> d   1      38.249   5.517  31.800  0.00  0.00    -0.049 A 
ATOM     11  C14 <0> d   1      39.608   5.637  32.057  0.00  0.00     0.044 A 
ATOM     12  C15 <0> d   1      40.514   4.759  31.487  0.00  0.00     0.069 A 
ATOM     13  C22 <0> d   1      40.059   3.750  30.651  0.00  0.00     0.037 A 
ATOM     14  C23 <0> d   1      38.710   3.633  30.394  0.00  0.00     0.011 A 
ATOM     15  C24 <0> d   1      37.802   4.517  30.961  0.00  0.00    -0.047 A 
ATOM     16  C25 <0> d   1      36.345   4.334  30.639  0.00  0.00     0.023 C 
ATOM     17  C27 <0> d   1      35.975   2.863  30.507  0.00  0.00     0.010 C 
ATOM     18  C28 <0> d   1      34.477   2.708  30.180  0.00  0.00     0.014 C 
ATOM     19  C29 <0> d   1      33.659   3.437  31.227  0.00  0.00     0.003 C 
ATOM     20  C30 <0> d   1      34.023   2.915  32.618  0.00  0.00     0.020 C 
ENDROOT
BRANCH   3  21
ATOM     21  O4  <0> d   1      31.560   2.351  31.765  0.00  0.00    -0.377 OA
ATOM     22  H32 <0> d   1      31.760   2.323  32.710  0.00  0.00     0.211 HD
ENDBRANCH   3  21
BRANCH  12  23
ATOM     23  O16 <0> d   1      41.842   4.885  31.745  0.00  0.00    -0.346 OA
BRANCH  23  24
ATOM     24  C17 <0> d   1      42.221   5.830  32.748  0.00  0.00     0.129 C 
ATOM     25  C21 <0> d   1      43.165   6.897  32.155  0.00  0.00     0.032 C 
ATOM     26  C20 <0> d   1      44.209   7.211  33.242  0.00  0.00     0.002 C 
ATOM     27  C19 <0> d   1      43.863   6.325  34.456  0.00  0.00     0.002 C 
ATOM     28  C18 <0> d   1      43.067   5.143  33.848  0.00  0.00     0.032 C 
ENDBRANCH  23  24
ENDBRANCH  12  23
TORSDOF 3
ENDMDL
MODEL 35
REMARK CAVERDOCK RESULT:      17.0      0.000      0.000
REMARK CAVERDOCK CONSTRAINTS:       0.1      0.0      0.0      0.0
REMARK CAVERDOCK TUNNEL: 34     17.0      2.0    35.10
REMARK  3 active torsions:
REMARK  status: ('A' for Active; 'I' for Inactive)
REMARK    1  A    between atoms: C3_3  and  O4_4 
REMARK    2  A    between atoms: C15_13  and  O16_14 
REMARK    3  A    between atoms: O16_14  and  C17_15 
ROOT
ATOM      1  C1  <0> d   1      31.182   2.980  33.269  0.00  0.00     0.015 C 
ATOM      2  C2  <0> d   1      31.548   3.281  32.195  0.00  0.00    -0.078 C 
ATOM      3  C3  <0> d   1      32.007   3.658  30.848  0.00  0.00     0.128 C 
ATOM      4  C5  <0> d   1      32.134   2.402  29.952  0.00  0.00     0.052 C 
ATOM      5  C6  <0> d   1      33.641   2.262  29.603  0.00  0.00     0.010 C 
ATOM      6  C7  <0> d   1      34.329   3.003  30.753  0.00  0.00     0.002 C 
ATOM      7  C9  <0> d   1      35.729   3.512  30.473  0.00  0.00    -0.001 C 
ATOM      8  C11 <0> d   1      36.707   2.369  30.205  0.00  0.00     0.010 C 
ATOM      9  C12 <0> d   1      38.035   2.973  29.752  0.00  0.00     0.039 C 
ATOM     10  C13 <0> d   1      38.475   4.080  30.674  0.00  0.00    -0.049 A 
ATOM     11  C14 <0> d   1      39.795   4.501  30.589  0.00  0.00     0.044 A 
ATOM     12  C15 <0> d   1      40.263   5.520  31.402  0.00  0.00     0.069 A 
ATOM     13  C22 <0> d   1      39.405   6.126  32.308  0.00  0.00     0.037 A 
ATOM     14  C23 <0> d   1      38.095   5.705  32.393  0.00  0.00     0.011 A 
ATOM     15  C24 <0> d   1      37.627   4.680  31.582  0.00  0.00    -0.047 A 
ATOM     16  C25 <0> d   1      36.188   4.270  31.725  0.00  0.00     0.023 C 
ATOM     17  C27 <0> d   1      35.287   5.461  32.022  0.00  0.00     0.010 C 
ATOM     18  C28 <0> d   1      33.820   5.010  32.161  0.00  0.00     0.014 C 
ATOM     19  C29 <0> d   1      33.412   4.248  30.915  0.00  0.00     0.003 C 
ATOM     20  C30 <0> d   1      33.654   5.116  29.679  0.00  0.00     0.020 C 
ENDROOT
BRANCH   3  21
ATOM     21  O4  <0> d   1      31.104   4.598  30.262  0.00  0.00    -0.377 OA
ATOM     22  H32 <0> d   1      31.450   5.038  29.474  0.00  0.00     0.211 HD
ENDBRANCH   3  21
BRANCH  12  23
ATOM     23  O16 <0> d   1      41.558   5.924  31.312  0.00  0.00    -0.346 OA
BRANCH  23  24
ATOM     24  C17 <0> d   1      42.158   6.446  32.500  0.00  0.00     0.129 C 
ATOM     25  C21 <0> d   1      43.269   7.456  32.144  0.00  0.00     0.032 C 
ATOM     26  C20 <0> d   1      44.399   7.244  33.167  0.00  0.00     0.002 C 
ATOM     27  C19 <0> d   1      43.936   6.113  34.108  0.00  0.00     0.002 C 
ATOM     28  C18 <0> d   1      42.897   5.325  33.271  0.00  0.00     0.032 C 
ENDBRANCH  23  24
ENDBRANCH  12  23
TORSDOF 3
ENDMDL
MODEL 36
REMARK CAVERDOCK RESULT:      17.2      0.000      0.000
REMARK CAVERDOCK CONSTRAINTS:       0.1      0.0      0.0      0.0
REMARK CAVERDOCK TUNNEL: 35     17.2      2.0     36.4
REMARK  3 active torsions:
REMARK  status: ('A' for Active; 'I' for Inactive)
REMARK    1  A    between atoms: C3_3  and  O4_4 
REMARK    2  A    between atoms: C15_13  and  O16_14 
REMARK    3  A    between atoms: O16_14  and  C17_15 
ROOT
ATOM      1  C1  <0> d   1      31.284   3.319  28.349  0.00  0.00     0.015 C 
ATOM      2  C2  <0> d   1      31.584   3.287  29.483  0.00  0.00    -0.078 C 
ATOM      3  C3  <0> d   1      31.961   3.246  30.906  0.00  0.00     0.128 C 
ATOM      4  C5  <0> d   1      31.503   4.542  31.620  0.00  0.00     0.052 C 
ATOM      5  C6  <0> d   1      32.797   5.270  32.078  0.00  0.00     0.010 C 
ATOM      6  C7  <0> d   1      33.855   4.729  31.113  0.00  0.00     0.002 C 
ATOM      7  C9  <0> d   1      35.292   4.811  31.586  0.00  0.00    -0.001 C 
ATOM      8  C11 <0> d   1      35.747   6.258  31.773  0.00  0.00     0.010 C 
ATOM      9  C12 <0> d   1      37.129   6.244  32.426  0.00  0.00     0.039 C 
ATOM     10  C13 <0> d   1      38.059   5.296  31.715  0.00  0.00    -0.049 A 
ATOM     11  C14 <0> d   1      39.417   5.410  31.977  0.00  0.00     0.044 A 
ATOM     12  C15 <0> d   1      40.327   4.564  31.364  0.00  0.00     0.069 A 
ATOM     13  C22 <0> d   1      39.876   3.594  30.482  0.00  0.00     0.037 A 
ATOM     14  C23 <0> d   1      38.527   3.482  30.221  0.00  0.00     0.011 A 
ATOM     15  C24 <0> d   1      37.615   4.333  30.831  0.00  0.00    -0.047 A 
ATOM     16  C25 <0> d   1      36.159   4.159  30.502  0.00  0.00     0.023 C 
ATOM     17  C27 <0> d   1      35.796   2.694  30.300  0.00  0.00     0.010 C 
ATOM     18  C28 <0> d   1      34.299   2.547  29.968  0.00  0.00     0.014 C 
ATOM     19  C29 <0> d   1      33.478   3.222  31.050  0.00  0.00     0.003 C 
ATOM     20  C30 <0> d   1      33.847   2.636  32.414  0.00  0.00     0.020 C 
ENDROOT
BRANCH   3  21
ATOM     21  O4  <0> d   1      31.385   2.101  31.537  0.00  0.00    -0.377 OA
ATOM     22  H32 <0> d   1      31.479   1.283  31.029  0.00  0.00     0.211 HD
ENDBRANCH   3  21
BRANCH  12  23
ATOM     23  O16 <0> d   1      41.654   4.685  31.626  0.00  0.00    -0.346 OA
BRANCH  23  24
ATOM     24  C17 <0> d   1      42.048   5.736  32.512  0.00  0.00     0.129 C 
ATOM     25  C21 <0> d   1      43.089   6.651  31.835  0.00  0.00     0.032 C 
ATOM     26  C20 <0> d   1      44.099   7.050  32.925  0.00  0.00     0.002 C 
ATOM     27  C19 <0> d   1      43.636   6.363  34.227  0.00  0.00     0.002 C 
ATOM     28  C18 <0> d   1      42.793   5.159  33.741  0.00  0.00     0.032 C 
ENDBRANCH  23  24
ENDBRANCH  12  23
TORSDOF 3
ENDMDL
MODEL 37
REMARK CAVERDOCK RESULT:      15.7      0.000      0.000
REMARK CAVERDOCK CONSTRAINTS:       0.1      0.0      0.0      0.0
REMARK CAVERDOCK TUNNEL: 36     15.7      2.0     37.7
REMARK  3 active torsions:
REMARK  status: ('A' for Active; 'I' for Inactive)
REMARK    1  A    between atoms: C3_3  and  O4_4 
REMARK    2  A    between atoms: C15_13  and  O16_14 
REMARK    3  A    between atoms: O16_14  and  C17_15 
ROOT
ATOM      1  C1  <0> d   1      41.159   4.256  32.725  0.00  0.00     0.015 C 
ATOM      2  C2  <0> d   1      40.515   5.061  32.164  0.00  0.00    -0.078 C 
ATOM      3  C3  <0> d   1      39.707   6.072  31.461  0.00  0.00     0.128 C 
ATOM      4  C5  <0> d   1      39.339   7.229  32.422  0.00  0.00     0.052 C 
ATOM      5  C6  <0> d   1      37.794   7.198  32.575  0.00  0.00     0.010 C 
ATOM      6  C7  <0> d   1      37.446   5.744  32.241  0.00  0.00     0.002 C 
ATOM      7  C9  <0> d   1      36.024   5.489  31.784  0.00  0.00    -0.001 C 
ATOM      8  C11 <0> d   1      35.008   5.813  32.879  0.00  0.00     0.010 C 
ATOM      9  C12 <0> d   1      33.607   5.708  32.276  0.00  0.00     0.039 C 
ATOM     10  C13 <0> d   1      33.437   4.422  31.510  0.00  0.00    -0.049 A 
ATOM     11  C14 <0> d   1      32.144   4.033  31.186  0.00  0.00     0.044 A 
ATOM     12  C15 <0> d   1      31.917   2.867  30.475  0.00  0.00     0.069 A 
ATOM     13  C22 <0> d   1      32.990   2.080  30.083  0.00  0.00     0.037 A 
ATOM     14  C23 <0> d   1      34.273   2.466  30.407  0.00  0.00     0.011 A 
ATOM     15  C24 <0> d   1      34.501   3.633  31.124  0.00  0.00    -0.047 A 
ATOM     16  C25 <0> d   1      35.924   3.996  31.446  0.00  0.00     0.023 C 
ATOM     17  C27 <0> d   1      36.874   3.611  30.320  0.00  0.00     0.010 C 
ATOM     18  C28 <0> d   1      38.323   3.997  30.676  0.00  0.00     0.014 C 
ATOM     19  C29 <0> d   1      38.375   5.472  31.025  0.00  0.00     0.003 C 
ATOM     20  C30 <0> d   1      37.807   6.294  29.866  0.00  0.00     0.020 C 
ENDROOT
BRANCH   3  21
ATOM     21  O4  <0> d   1      40.419   6.573  30.328  0.00  0.00    -0.377 OA
ATOM     22  H32 <0> d   1      41.251   7.012  30.550  0.00  0.00     0.211 HD
ENDBRANCH   3  21
BRANCH  12  23
ATOM     23  O16 <0> d   1      30.648   2.495  30.163  0.00  0.00    -0.346 OA
BRANCH  23  24
ATOM     24  C17 <0> d   1      29.665   2.614  31.195  0.00  0.00     0.129 C 
ATOM     25  C21 <0> d   1      28.571   1.538  31.025  0.00  0.00     0.032 C 
ATOM     26  C20 <0> d   1      27.237   2.205  31.406  0.00  0.00     0.002 C 
ATOM     27  C19 <0> d   1      27.567   3.661  31.793  0.00  0.00     0.002 C 
ATOM     28  C18 <0> d   1      28.901   3.955  31.064  0.00  0.00     0.032 C 
ENDBRANCH  23  24
ENDBRANCH  12  23
TORSDOF 3
ENDMDL
MODEL 38
REMARK CAVERDOCK RESULT:      15.5      0.000      0.000
REMARK CAVERDOCK CONSTRAINTS:       0.1      0.0      0.0      0.0
REMARK CAVERDOCK TUNNEL: 37     15.5      2.0     38.7
REMARK  3 active torsions:
REMARK  status: ('A' for Active; 'I' for Inactive)
REMARK    1  A    between atoms: C3_3  and  O4_4 
REMARK    2  A    between atoms: C15_13  and  O16_14 
REMARK    3  A    between atoms: O16_14  and  C17_15 
ROOT
ATOM      1  C1  <0> d   1      41.079   3.854  32.443  0.00  0.00     0.015 C 
ATOM      2  C2  <0> d   1      40.477   4.707  31.906  0.00  0.00    -0.078 C 
ATOM      3  C3  <0> d   1      39.721   5.775  31.232  0.00  0.00     0.128 C 
ATOM      4  C5  <0> d   1      39.456   6.946  32.212  0.00  0.00     0.052 C 
ATOM      5  C6  <0> d   1      37.917   7.016  32.405  0.00  0.00     0.010 C 
ATOM      6  C7  <0> d   1      37.463   5.592  32.070  0.00  0.00     0.002 C 
ATOM      7  C9  <0> d   1      36.016   5.437  31.649  0.00  0.00    -0.001 C 
ATOM      8  C11 <0> d   1      35.052   5.817  32.772  0.00  0.00     0.010 C 
ATOM      9  C12 <0> d   1      33.633   5.812  32.207  0.00  0.00     0.039 C 
ATOM     10  C13 <0> d   1      33.357   4.549  31.435  0.00  0.00    -0.049 A 
ATOM     11  C14 <0> d   1      32.033   4.250  31.142  0.00  0.00     0.044 A 
ATOM     12  C15 <0> d   1      31.710   3.109  30.428  0.00  0.00     0.069 A 
ATOM     13  C22 <0> d   1      32.717   2.256  30.002  0.00  0.00     0.037 A 
ATOM     14  C23 <0> d   1      34.031   2.552  30.295  0.00  0.00     0.011 A 
ATOM     15  C24 <0> d   1      34.356   3.693  31.015  0.00  0.00    -0.047 A 
ATOM     16  C25 <0> d   1      35.808   3.957  31.301  0.00  0.00     0.023 C 
ATOM     17  C27 <0> d   1      36.700   3.521  30.148  0.00  0.00     0.010 C 
ATOM     18  C28 <0> d   1      38.180   3.806  30.468  0.00  0.00     0.014 C 
ATOM     19  C29 <0> d   1      38.341   5.270  30.827  0.00  0.00     0.003 C 
ATOM     20  C30 <0> d   1      37.799   6.140  29.690  0.00  0.00     0.020 C 
ENDROOT
BRANCH   3  21
ATOM     21  O4  <0> d   1      40.435   6.239  30.085  0.00  0.00    -0.377 OA
ATOM     22  H32 <0> d   1      39.870   6.444  29.327  0.00  0.00     0.211 HD
ENDBRANCH   3  21
BRANCH  12  23
ATOM     23  O16 <0> d   1      30.411   2.825  30.147  0.00  0.00    -0.346 OA
BRANCH  23  24
ATOM     24  C17 <0> d   1      30.159   1.681  29.328  0.00  0.00     0.129 C 
ATOM     25  C21 <0> d   1      28.899   1.901  28.465  0.00  0.00     0.032 C 
ATOM     26  C20 <0> d   1      28.167   0.548  28.403  0.00  0.00     0.002 C 
ATOM     27  C19 <0> d   1      29.008  -0.446  29.230  0.00  0.00     0.002 C 
ATOM     28  C18 <0> d   1      29.809   0.453  30.205  0.00  0.00     0.032 C 
ENDBRANCH  23  24
ENDBRANCH  12  23
TORSDOF 3
ENDMDL
MODEL 39
REMARK CAVERDOCK RESULT:      14.0      0.000      0.000
REMARK CAVERDOCK CONSTRAINTS:       0.0      0.0      0.0      0.0
REMARK CAVERDOCK TUNNEL: 38     14.0      2.1     39.7
REMARK  3 active torsions:
REMARK  status: ('A' for Active; 'I' for Inactive)
REMARK    1  A    between atoms: C3_3  and  O4_4 
REMARK    2  A    between atoms: C15_13  and  O16_14 
REMARK    3  A    between atoms: O16_14  and  C17_15 
ROOT
ATOM      1  C1  <0> d   1      40.924   3.566  32.014  0.00  0.00     0.015 C 
ATOM      2  C2  <0> d   1      40.290   4.474  31.625  0.00  0.00    -0.078 C 
ATOM      3  C3  <0> d   1      39.496   5.613  31.136  0.00  0.00     0.128 C 
ATOM      4  C5  <0> d   1      39.280   6.644  32.272  0.00  0.00     0.052 C 
ATOM      5  C6  <0> d   1      37.753   6.673  32.554  0.00  0.00     0.010 C 
ATOM      6  C7  <0> d   1      37.287   5.300  32.060  0.00  0.00     0.002 C 
ATOM      7  C9  <0> d   1      35.820   5.185  31.699  0.00  0.00    -0.001 C 
ATOM      8  C11 <0> d   1      34.916   5.407  32.911  0.00  0.00     0.010 C 
ATOM      9  C12 <0> d   1      33.469   5.461  32.425  0.00  0.00     0.039 C 
ATOM     10  C13 <0> d   1      33.156   4.305  31.512  0.00  0.00    -0.049 A 
ATOM     11  C14 <0> d   1      31.820   4.033  31.253  0.00  0.00     0.044 A 
ATOM     12  C15 <0> d   1      31.462   2.990  30.414  0.00  0.00     0.069 A 
ATOM     13  C22 <0> d   1      32.449   2.210  29.829  0.00  0.00     0.037 A 
ATOM     14  C23 <0> d   1      33.775   2.479  30.088  0.00  0.00     0.011 A 
ATOM     15  C24 <0> d   1      34.134   3.522  30.932  0.00  0.00    -0.047 A 
ATOM     16  C25 <0> d   1      35.598   3.761  31.174  0.00  0.00     0.023 C 
ATOM     17  C27 <0> d   1      36.429   3.487  29.928  0.00  0.00     0.010 C 
ATOM     18  C28 <0> d   1      37.923   3.743  30.205  0.00  0.00     0.014 C 
ATOM     19  C29 <0> d   1      38.098   5.150  30.742  0.00  0.00     0.003 C 
ATOM     20  C30 <0> d   1      37.493   6.154  29.758  0.00  0.00     0.020 C 
ENDROOT
BRANCH   3  21
ATOM     21  O4  <0> d   1      40.146   6.228  30.023  0.00  0.00    -0.377 OA
ATOM     22  H32 <0> d   1      40.570   7.072  30.232  0.00  0.00     0.211 HD
ENDBRANCH   3  21
BRANCH  12  23
ATOM     23  O16 <0> d   1      30.151   2.732  30.168  0.00  0.00    -0.346 OA
BRANCH  23  24
ATOM     24  C17 <0> d   1      29.778   1.360  30.017  0.00  0.00     0.129 C 
ATOM     25  C21 <0> d   1      28.876   1.180  28.778  0.00  0.00     0.032 C 
ATOM     26  C20 <0> d   1      27.819   0.127  29.154  0.00  0.00     0.002 C 
ATOM     27  C19 <0> d   1      28.115  -0.296  30.608  0.00  0.00     0.002 C 
ATOM     28  C18 <0> d   1      28.890   0.907  31.202  0.00  0.00     0.032 C 
ENDBRANCH  23  24
ENDBRANCH  12  23
TORSDOF 3
ENDMDL
MODEL 40
REMARK CAVERDOCK RESULT:      12.7      0.000      0.000
REMARK CAVERDOCK CONSTRAINTS:       0.0      0.0      0.0      0.0
REMARK CAVERDOCK TUNNEL: 39     12.7      2.2     40.1
REMARK  3 active torsions:
REMARK  status: ('A' for Active; 'I' for Inactive)
REMARK    1  A    between atoms: C3_3  and  O4_4 
REMARK    2  A    between atoms: C15_13  and  O16_14 
REMARK    3  A    between atoms: O16_14  and  C17_15 
ROOT
ATOM      1  C1  <0> d   1      40.710   3.520  31.944  0.00  0.00     0.015 C 
ATOM      2  C2  <0> d   1      40.071   4.433  31.577  0.00  0.00    -0.078 C 
ATOM      3  C3  <0> d   1      39.270   5.579  31.116  0.00  0.00     0.128 C 
ATOM      4  C5  <0> d   1      39.028   6.569  32.283  0.00  0.00     0.052 C 
ATOM      5  C6  <0> d   1      37.497   6.572  32.545  0.00  0.00     0.010 C 
ATOM      6  C7  <0> d   1      37.053   5.211  32.001  0.00  0.00     0.002 C 
ATOM      7  C9  <0> d   1      35.592   5.093  31.617  0.00  0.00    -0.001 C 
ATOM      8  C11 <0> d   1      34.671   5.264  32.824  0.00  0.00     0.010 C 
ATOM      9  C12 <0> d   1      33.229   5.318  32.321  0.00  0.00     0.039 C 
ATOM     10  C13 <0> d   1      32.941   4.190  31.366  0.00  0.00    -0.049 A 
ATOM     11  C14 <0> d   1      31.611   3.912  31.081  0.00  0.00     0.044 A 
ATOM     12  C15 <0> d   1      31.276   2.894  30.204  0.00  0.00     0.069 A 
ATOM     13  C22 <0> d   1      32.279   2.145  29.605  0.00  0.00     0.037 A 
ATOM     14  C23 <0> d   1      33.599   2.420  29.891  0.00  0.00     0.011 A 
ATOM     15  C24 <0> d   1      33.935   3.437  30.774  0.00  0.00    -0.047 A 
ATOM     16  C25 <0> d   1      35.394   3.684  31.042  0.00  0.00     0.023 C 
ATOM     17  C27 <0> d   1      36.243   3.461  29.799  0.00  0.00     0.010 C 
ATOM     18  C28 <0> d   1      37.731   3.724  30.103  0.00  0.00     0.014 C 
ATOM     19  C29 <0> d   1      37.882   5.115  30.689  0.00  0.00     0.003 C 
ATOM     20  C30 <0> d   1      37.278   6.144  29.731  0.00  0.00     0.020 C 
ENDROOT
BRANCH   3  21
ATOM     21  O4  <0> d   1      39.927   6.239  30.032  0.00  0.00    -0.377 OA
ATOM     22  H32 <0> d   1      39.589   5.993  29.160  0.00  0.00     0.211 HD
ENDBRANCH   3  21
BRANCH  12  23
ATOM     23  O16 <0> d   1      29.972   2.630  29.932  0.00  0.00    -0.346 OA
BRANCH  23  24
ATOM     24  C17 <0> d   1      29.272   1.797  30.859  0.00  0.00     0.129 C 
ATOM     25  C21 <0> d   1      28.138   1.029  30.147  0.00  0.00     0.032 C 
ATOM     26  C20 <0> d   1      26.956   0.978  31.131  0.00  0.00     0.002 C 
ATOM     27  C19 <0> d   1      27.413   1.715  32.407  0.00  0.00     0.002 C 
ATOM     28  C18 <0> d   1      28.540   2.659  31.918  0.00  0.00     0.032 C 
ENDBRANCH  23  24
ENDBRANCH  12  23
TORSDOF 3
ENDMDL
MODEL 41
REMARK CAVERDOCK RESULT:      11.7      0.000      0.000
REMARK CAVERDOCK CONSTRAINTS:       0.0      0.0      0.0      0.0
REMARK CAVERDOCK TUNNEL: 40     11.7      2.3     41.1
REMARK  3 active torsions:
REMARK  status: ('A' for Active; 'I' for Inactive)
REMARK    1  A    between atoms: C3_3  and  O4_4 
REMARK    2  A    between atoms: C15_13  and  O16_14 
REMARK    3  A    between atoms: O16_14  and  C17_15 
ROOT
ATOM      1  C1  <0> d   1      40.504   3.040  31.862  0.00  0.00     0.015 C 
ATOM      2  C2  <0> d   1      39.932   3.985  31.467  0.00  0.00    -0.078 C 
ATOM      3  C3  <0> d   1      39.212   5.171  30.972  0.00  0.00     0.128 C 
ATOM      4  C5  <0> d   1      39.093   6.233  32.093  0.00  0.00     0.052 C 
ATOM      5  C6  <0> d   1      37.577   6.378  32.400  0.00  0.00     0.010 C 
ATOM      6  C7  <0> d   1      37.004   5.034  31.939  0.00  0.00     0.002 C 
ATOM      7  C9  <0> d   1      35.526   5.021  31.606  0.00  0.00    -0.001 C 
ATOM      8  C11 <0> d   1      34.664   5.328  32.829  0.00  0.00     0.010 C 
ATOM      9  C12 <0> d   1      33.215   5.479  32.367  0.00  0.00     0.039 C 
ATOM     10  C13 <0> d   1      32.803   4.333  31.480  0.00  0.00    -0.049 A 
ATOM     11  C14 <0> d   1      31.446   4.155  31.249  0.00  0.00     0.044 A 
ATOM     12  C15 <0> d   1      30.998   3.127  30.436  0.00  0.00     0.069 A 
ATOM     13  C22 <0> d   1      31.915   2.268  29.847  0.00  0.00     0.037 A 
ATOM     14  C23 <0> d   1      33.262   2.444  30.079  0.00  0.00     0.011 A 
ATOM     15  C24 <0> d   1      33.711   3.471  30.898  0.00  0.00    -0.047 A 
ATOM     16  C25 <0> d   1      35.193   3.608  31.110  0.00  0.00     0.023 C 
ATOM     17  C27 <0> d   1      35.978   3.253  29.856  0.00  0.00     0.010 C 
ATOM     18  C28 <0> d   1      37.492   3.405  30.102  0.00  0.00     0.014 C 
ATOM     19  C29 <0> d   1      37.778   4.804  30.610  0.00  0.00     0.003 C 
ATOM     20  C30 <0> d   1      37.229   5.833  29.619  0.00  0.00     0.020 C 
ENDROOT
BRANCH   3  21
ATOM     21  O4  <0> d   1      39.885   5.718  29.837  0.00  0.00    -0.377 OA
ATOM     22  H32 <0> d   1      40.422   6.497  30.036  0.00  0.00     0.211 HD
ENDBRANCH   3  21
BRANCH  12  23
ATOM     23  O16 <0> d   1      29.668   2.961  30.217  0.00  0.00    -0.346 OA
BRANCH  23  24
ATOM     24  C17 <0> d   1      29.018   1.910  30.936  0.00  0.00     0.129 C 
ATOM     25  C21 <0> d   1      27.619   1.636  30.346  0.00  0.00     0.032 C 
ATOM     26  C20 <0> d   1      26.693   1.326  31.535  0.00  0.00     0.002 C 
ATOM     27  C19 <0> d   1      27.561   1.424  32.807  0.00  0.00     0.002 C 
ATOM     28  C18 <0> d   1      28.735   2.347  32.395  0.00  0.00     0.032 C 
ENDBRANCH  23  24
ENDBRANCH  12  23
TORSDOF 3
ENDMDL
MODEL 42
REMARK CAVERDOCK RESULT:      10.0      0.000      0.000
REMARK CAVERDOCK CONSTRAINTS:       0.0      0.0      0.0      0.0
REMARK CAVERDOCK TUNNEL: 41     10.0      2.3     42.3
REMARK  3 active torsions:
REMARK  status: ('A' for Active; 'I' for Inactive)
REMARK    1  A    between atoms: C3_3  and  O4_4 
REMARK    2  A    between atoms: C15_13  and  O16_14 
REMARK    3  A    between atoms: O16_14  and  C17_15 
ROOT
ATOM      1  C1  <0> d   1      40.337   3.309  31.536  0.00  0.00     0.015 C 
ATOM      2  C2  <0> d   1      39.684   4.226  31.206  0.00  0.00    -0.078 C 
ATOM      3  C3  <0> d   1      38.865   5.378  30.792  0.00  0.00     0.128 C 
ATOM      4  C5  <0> d   1      38.725   6.385  31.960  0.00  0.00     0.052 C 
ATOM      5  C6  <0> d   1      37.219   6.413  32.338  0.00  0.00     0.010 C 
ATOM      6  C7  <0> d   1      36.717   5.052  31.847  0.00  0.00     0.002 C 
ATOM      7  C9  <0> d   1      35.230   4.949  31.577  0.00  0.00    -0.001 C 
ATOM      8  C11 <0> d   1      34.405   5.148  32.848  0.00  0.00     0.010 C 
ATOM      9  C12 <0> d   1      32.930   5.216  32.455  0.00  0.00     0.039 C 
ATOM     10  C13 <0> d   1      32.556   4.080  31.540  0.00  0.00    -0.049 A 
ATOM     11  C14 <0> d   1      31.205   3.817  31.360  0.00  0.00     0.044 A 
ATOM     12  C15 <0> d   1      30.791   2.793  30.524  0.00  0.00     0.069 A 
ATOM     13  C22 <0> d   1      31.736   2.022  29.862  0.00  0.00     0.037 A 
ATOM     14  C23 <0> d   1      33.077   2.282  30.043  0.00  0.00     0.011 A 
ATOM     15  C24 <0> d   1      33.492   3.306  30.884  0.00  0.00    -0.047 A 
ATOM     16  C25 <0> d   1      34.970   3.536  31.037  0.00  0.00     0.023 C 
ATOM     17  C27 <0> d   1      35.720   3.286  29.737  0.00  0.00     0.010 C 
ATOM     18  C28 <0> d   1      37.229   3.532  29.924  0.00  0.00     0.014 C 
ATOM     19  C29 <0> d   1      37.443   4.927  30.477  0.00  0.00     0.003 C 
ATOM     20  C30 <0> d   1      36.781   5.953  29.554  0.00  0.00     0.020 C 
ENDROOT
BRANCH   3  21
ATOM     21  O4  <0> d   1      39.446   6.014  29.653  0.00  0.00    -0.377 OA
ATOM     22  H32 <0> d   1      40.152   6.638  29.869  0.00  0.00     0.211 HD
ENDBRANCH   3  21
BRANCH  12  23
ATOM     23  O16 <0> d   1      29.466   2.543  30.356  0.00  0.00    -0.346 OA
BRANCH  23  24
ATOM     24  C17 <0> d   1      28.877   1.561  31.212  0.00  0.00     0.129 C 
ATOM     25  C21 <0> d   1      27.680   0.884  30.512  0.00  0.00     0.032 C 
ATOM     26  C20 <0> d   1      26.611   0.653  31.595  0.00  0.00     0.002 C 
ATOM     27  C19 <0> d   1      27.196   1.199  32.914  0.00  0.00     0.002 C 
ATOM     28  C18 <0> d   1      28.255   2.233  32.461  0.00  0.00     0.032 C 
ENDBRANCH  23  24
ENDBRANCH  12  23
TORSDOF 3
ENDMDL
MODEL 43
REMARK CAVERDOCK RESULT:       8.7      0.000      0.000
REMARK CAVERDOCK CONSTRAINTS:       0.0      0.0      0.0      0.0
REMARK CAVERDOCK TUNNEL: 42      8.7      2.3     43.3
REMARK  3 active torsions:
REMARK  status: ('A' for Active; 'I' for Inactive)
REMARK    1  A    between atoms: C3_3  and  O4_4 
REMARK    2  A    between atoms: C15_13  and  O16_14 
REMARK    3  A    between atoms: O16_14  and  C17_15 
ROOT
ATOM      1  C1  <0> d   1      40.115   3.100  31.257  0.00  0.00     0.015 C 
ATOM      2  C2  <0> d   1      39.470   4.040  30.977  0.00  0.00    -0.078 C 
ATOM      3  C3  <0> d   1      38.661   5.219  30.627  0.00  0.00     0.128 C 
ATOM      4  C5  <0> d   1      38.573   6.187  31.832  0.00  0.00     0.052 C 
ATOM      5  C6  <0> d   1      37.078   6.228  32.253  0.00  0.00     0.010 C 
ATOM      6  C7  <0> d   1      36.538   4.894  31.729  0.00  0.00     0.002 C 
ATOM      7  C9  <0> d   1      35.042   4.826  31.498  0.00  0.00    -0.001 C 
ATOM      8  C11 <0> d   1      34.257   4.995  32.798  0.00  0.00     0.010 C 
ATOM      9  C12 <0> d   1      32.773   5.102  32.449  0.00  0.00     0.039 C 
ATOM     10  C13 <0> d   1      32.353   4.006  31.506  0.00  0.00    -0.049 A 
ATOM     11  C14 <0> d   1      30.993   3.774  31.355  0.00  0.00     0.044 A 
ATOM     12  C15 <0> d   1      30.537   2.787  30.497  0.00  0.00     0.069 A 
ATOM     13  C22 <0> d   1      31.449   2.024  29.782  0.00  0.00     0.037 A 
ATOM     14  C23 <0> d   1      32.799   2.254  29.934  0.00  0.00     0.011 A 
ATOM     15  C24 <0> d   1      33.256   3.239  30.798  0.00  0.00    -0.047 A 
ATOM     16  C25 <0> d   1      34.742   3.438  30.917  0.00  0.00     0.023 C 
ATOM     17  C27 <0> d   1      35.450   3.221  29.588  0.00  0.00     0.010 C 
ATOM     18  C28 <0> d   1      36.969   3.434  29.741  0.00  0.00     0.014 C 
ATOM     19  C29 <0> d   1      37.223   4.805  30.336  0.00  0.00     0.003 C 
ATOM     20  C30 <0> d   1      36.556   5.873  29.468  0.00  0.00     0.020 C 
ENDROOT
BRANCH   3  21
ATOM     21  O4  <0> d   1      39.223   5.885  29.494  0.00  0.00    -0.377 OA
ATOM     22  H32 <0> d   1      39.575   6.764  29.690  0.00  0.00     0.211 HD
ENDBRANCH   3  21
BRANCH  12  23
ATOM     23  O16 <0> d   1      29.204   2.566  30.357  0.00  0.00    -0.346 OA
BRANCH  23  24
ATOM     24  C17 <0> d   1      28.792   1.223  30.094  0.00  0.00     0.129 C 
ATOM     25  C21 <0> d   1      27.951   1.159  28.803  0.00  0.00     0.032 C 
ATOM     26  C20 <0> d   1      26.840   0.123  29.053  0.00  0.00     0.002 C 
ATOM     27  C19 <0> d   1      27.046  -0.406  30.488  0.00  0.00     0.002 C 
ATOM     28  C18 <0> d   1      27.829   0.725  31.200  0.00  0.00     0.032 C 
ENDBRANCH  23  24
ENDBRANCH  12  23
TORSDOF 3
ENDMDL
MODEL 44
REMARK CAVERDOCK RESULT:       7.5      0.000      0.000
REMARK CAVERDOCK CONSTRAINTS:       0.1      0.0      0.0      0.0
REMARK CAVERDOCK TUNNEL: 43      7.5      2.4     44.3
REMARK  3 active torsions:
REMARK  status: ('A' for Active; 'I' for Inactive)
REMARK    1  A    between atoms: C3_3  and  O4_4 
REMARK    2  A    between atoms: C15_13  and  O16_14 
REMARK    3  A    between atoms: O16_14  and  C17_15 
ROOT
ATOM      1  C1  <0> d   1      39.904   3.073  31.112  0.00  0.00     0.015 C 
ATOM      2  C2  <0> d   1      39.238   4.008  30.871  0.00  0.00    -0.078 C 
ATOM      3  C3  <0> d   1      38.401   5.181  30.568  0.00  0.00     0.128 C 
ATOM      4  C5  <0> d   1      38.327   6.120  31.798  0.00  0.00     0.052 C 
ATOM      5  C6  <0> d   1      36.843   6.126  32.257  0.00  0.00     0.010 C 
ATOM      6  C7  <0> d   1      36.312   4.795  31.716  0.00  0.00     0.002 C 
ATOM      7  C9  <0> d   1      34.812   4.708  31.521  0.00  0.00    -0.001 C 
ATOM      8  C11 <0> d   1      34.058   4.834  32.844  0.00  0.00     0.010 C 
ATOM      9  C12 <0> d   1      32.564   4.924  32.536  0.00  0.00     0.039 C 
ATOM     10  C13 <0> d   1      32.138   3.842  31.578  0.00  0.00    -0.049 A 
ATOM     11  C14 <0> d   1      30.778   3.590  31.456  0.00  0.00     0.044 A 
ATOM     12  C15 <0> d   1      30.317   2.616  30.587  0.00  0.00     0.069 A 
ATOM     13  C22 <0> d   1      31.222   1.885  29.831  0.00  0.00     0.037 A 
ATOM     14  C23 <0> d   1      32.572   2.134  29.955  0.00  0.00     0.011 A 
ATOM     15  C24 <0> d   1      33.035   3.107  30.829  0.00  0.00    -0.047 A 
ATOM     16  C25 <0> d   1      34.519   3.329  30.916  0.00  0.00     0.023 C 
ATOM     17  C27 <0> d   1      35.197   3.153  29.565  0.00  0.00     0.010 C 
ATOM     18  C28 <0> d   1      36.716   3.388  29.685  0.00  0.00     0.014 C 
ATOM     19  C29 <0> d   1      36.963   4.750  30.305  0.00  0.00     0.003 C 
ATOM     20  C30 <0> d   1      36.256   5.826  29.479  0.00  0.00     0.020 C 
ENDROOT
BRANCH   3  21
ATOM     21  O4  <0> d   1      38.922   5.882  29.438  0.00  0.00    -0.377 OA
ATOM     22  H32 <0> d   1      38.779   5.430  28.595  0.00  0.00     0.211 HD
ENDBRANCH   3  21
BRANCH  12  23
ATOM     23  O16 <0> d   1      28.984   2.376  30.476  0.00  0.00    -0.346 OA
BRANCH  23  24
ATOM     24  C17 <0> d   1      28.464   1.256  31.196  0.00  0.00     0.129 C 
ATOM     25  C21 <0> d   1      27.227   0.679  30.477  0.00  0.00     0.032 C 
ATOM     26  C20 <0> d   1      26.238   0.254  31.577  0.00  0.00     0.002 C 
ATOM     27  C19 <0> d   1      26.909   0.587  32.925  0.00  0.00     0.002 C 
ATOM     28  C18 <0> d   1      27.926   1.703  32.578  0.00  0.00     0.032 C 
ENDBRANCH  23  24
ENDBRANCH  12  23
TORSDOF 3
ENDMDL
MODEL 45
REMARK CAVERDOCK RESULT:       6.8      0.000      0.000
REMARK CAVERDOCK CONSTRAINTS:       0.0      0.0      0.0      0.0
REMARK CAVERDOCK TUNNEL: 44      6.8      2.4     45.3
REMARK  3 active torsions:
REMARK  status: ('A' for Active; 'I' for Inactive)
REMARK    1  A    between atoms: C3_3  and  O4_4 
REMARK    2  A    between atoms: C15_13  and  O16_14 
REMARK    3  A    between atoms: O16_14  and  C17_15 
ROOT
ATOM      1  C1  <0> d   1      39.710   3.005  31.030  0.00  0.00     0.015 C 
ATOM      2  C2  <0> d   1      39.035   3.942  30.818  0.00  0.00    -0.078 C 
ATOM      3  C3  <0> d   1      38.188   5.116  30.551  0.00  0.00     0.128 C 
ATOM      4  C5  <0> d   1      38.096   6.009  31.814  0.00  0.00     0.052 C 
ATOM      5  C6  <0> d   1      36.608   5.983  32.261  0.00  0.00     0.010 C 
ATOM      6  C7  <0> d   1      36.095   4.667  31.668  0.00  0.00     0.002 C 
ATOM      7  C9  <0> d   1      34.598   4.572  31.457  0.00  0.00    -0.001 C 
ATOM      8  C11 <0> d   1      33.832   4.642  32.778  0.00  0.00     0.010 C 
ATOM      9  C12 <0> d   1      32.340   4.728  32.461  0.00  0.00     0.039 C 
ATOM     10  C13 <0> d   1      31.932   3.678  31.461  0.00  0.00    -0.049 A 
ATOM     11  C14 <0> d   1      30.576   3.417  31.319  0.00  0.00     0.044 A 
ATOM     12  C15 <0> d   1      30.132   2.470  30.411  0.00  0.00     0.069 A 
ATOM     13  C22 <0> d   1      31.050   1.776  29.637  0.00  0.00     0.037 A 
ATOM     14  C23 <0> d   1      32.397   2.034  29.780  0.00  0.00     0.011 A 
ATOM     15  C24 <0> d   1      32.843   2.980  30.693  0.00  0.00    -0.047 A 
ATOM     16  C25 <0> d   1      34.324   3.213  30.800  0.00  0.00     0.023 C 
ATOM     17  C27 <0> d   1      35.014   3.094  29.449  0.00  0.00     0.010 C 
ATOM     18  C28 <0> d   1      36.529   3.340  29.589  0.00  0.00     0.014 C 
ATOM     19  C29 <0> d   1      36.757   4.680  30.261  0.00  0.00     0.003 C 
ATOM     20  C30 <0> d   1      36.045   5.779  29.469  0.00  0.00     0.020 C 
ENDROOT
BRANCH   3  21
ATOM     21  O4  <0> d   1      38.711   5.863  29.451  0.00  0.00    -0.377 OA
ATOM     22  H32 <0> d   1      38.714   5.380  28.614  0.00  0.00     0.211 HD
ENDBRANCH   3  21
BRANCH  12  23
ATOM     23  O16 <0> d   1      28.802   2.221  30.280  0.00  0.00    -0.346 OA
BRANCH  23  24
ATOM     24  C17 <0> d   1      28.269   1.132  31.038  0.00  0.00     0.129 C 
ATOM     25  C21 <0> d   1      27.096   0.473  30.282  0.00  0.00     0.032 C 
ATOM     26  C20 <0> d   1      26.052   0.086  31.345  0.00  0.00     0.002 C 
ATOM     27  C19 <0> d   1      26.627   0.523  32.708  0.00  0.00     0.002 C 
ATOM     28  C18 <0> d   1      27.633   1.646  32.353  0.00  0.00     0.032 C 
ENDBRANCH  23  24
ENDBRANCH  12  23
TORSDOF 3
ENDMDL
MODEL 46
REMARK CAVERDOCK RESULT:       6.5      0.000      0.000
REMARK CAVERDOCK CONSTRAINTS:       0.0      0.0      0.0      0.0
REMARK CAVERDOCK TUNNEL: 45      6.5      2.3     46.1
REMARK  3 active torsions:
REMARK  status: ('A' for Active; 'I' for Inactive)
REMARK    1  A    between atoms: C3_3  and  O4_4 
REMARK    2  A    between atoms: C15_13  and  O16_14 
REMARK    3  A    between atoms: O16_14  and  C17_15 
ROOT
ATOM      1  C1  <0> d   1      39.529   2.850  31.009  0.00  0.00     0.015 C 
ATOM      2  C2  <0> d   1      38.879   3.803  30.794  0.00  0.00    -0.078 C 
ATOM      3  C3  <0> d   1      38.064   4.999  30.524  0.00  0.00     0.128 C 
ATOM      4  C5  <0> d   1      38.014   5.909  31.777  0.00  0.00     0.052 C 
ATOM      5  C6  <0> d   1      36.533   5.932  32.243  0.00  0.00     0.010 C 
ATOM      6  C7  <0> d   1      35.973   4.626  31.673  0.00  0.00     0.002 C 
ATOM      7  C9  <0> d   1      34.471   4.572  31.483  0.00  0.00    -0.001 C 
ATOM      8  C11 <0> d   1      33.725   4.680  32.813  0.00  0.00     0.010 C 
ATOM      9  C12 <0> d   1      32.232   4.807  32.514  0.00  0.00     0.039 C 
ATOM     10  C13 <0> d   1      31.780   3.757  31.533  0.00  0.00    -0.049 A 
ATOM     11  C14 <0> d   1      30.416   3.534  31.412  0.00  0.00     0.044 A 
ATOM     12  C15 <0> d   1      29.932   2.591  30.521  0.00  0.00     0.069 A 
ATOM     13  C22 <0> d   1      30.819   1.861  29.744  0.00  0.00     0.037 A 
ATOM     14  C23 <0> d   1      32.174   2.081  29.866  0.00  0.00     0.011 A 
ATOM     15  C24 <0> d   1      32.660   3.024  30.762  0.00  0.00    -0.047 A 
ATOM     16  C25 <0> d   1      34.149   3.214  30.847  0.00  0.00     0.023 C 
ATOM     17  C27 <0> d   1      34.817   3.059  29.488  0.00  0.00     0.010 C 
ATOM     18  C28 <0> d   1      36.340   3.261  29.606  0.00  0.00     0.014 C 
ATOM     19  C29 <0> d   1      36.616   4.602  30.258  0.00  0.00     0.003 C 
ATOM     20  C30 <0> d   1      35.927   5.712  29.462  0.00  0.00     0.020 C 
ENDROOT
BRANCH   3  21
ATOM     21  O4  <0> d   1      38.594   5.718  29.408  0.00  0.00    -0.377 OA
ATOM     22  H32 <0> d   1      38.354   6.654  29.394  0.00  0.00     0.211 HD
ENDBRANCH   3  21
BRANCH  12  23
ATOM     23  O16 <0> d   1      28.594   2.379  30.411  0.00  0.00    -0.346 OA
BRANCH  23  24
ATOM     24  C17 <0> d   1      28.045   1.291  31.158  0.00  0.00     0.129 C 
ATOM     25  C21 <0> d   1      26.659   0.901  30.604  0.00  0.00     0.032 C 
ATOM     26  C20 <0> d   1      25.787   0.537  31.819  0.00  0.00     0.002 C 
ATOM     27  C19 <0> d   1      26.674   0.718  33.068  0.00  0.00     0.002 C 
ATOM     28  C18 <0> d   1      27.762   1.724  32.618  0.00  0.00     0.032 C 
ENDBRANCH  23  24
ENDBRANCH  12  23
TORSDOF 3
ENDMDL
MODEL 47
REMARK CAVERDOCK RESULT:       6.2      0.000      0.000
REMARK CAVERDOCK CONSTRAINTS:       0.0      0.0      0.0      0.0
REMARK CAVERDOCK TUNNEL: 46      6.2      2.4     47.3
REMARK  3 active torsions:
REMARK  status: ('A' for Active; 'I' for Inactive)
REMARK    1  A    between atoms: C3_3  and  O4_4 
REMARK    2  A    between atoms: C15_13  and  O16_14 
REMARK    3  A    between atoms: O16_14  and  C17_15 
ROOT
ATOM      1  C1  <0> d   1      39.373   2.918  30.910  0.00  0.00     0.015 C 
ATOM      2  C2  <0> d   1      38.681   3.847  30.722  0.00  0.00    -0.078 C 
ATOM      3  C3  <0> d   1      37.813   5.013  30.486  0.00  0.00     0.128 C 
ATOM      4  C5  <0> d   1      37.713   5.877  31.768  0.00  0.00     0.052 C 
ATOM      5  C6  <0> d   1      36.230   5.816  32.224  0.00  0.00     0.010 C 
ATOM      6  C7  <0> d   1      35.735   4.505  31.605  0.00  0.00     0.002 C 
ATOM      7  C9  <0> d   1      34.238   4.389  31.401  0.00  0.00    -0.001 C 
ATOM      8  C11 <0> d   1      33.479   4.417  32.728  0.00  0.00     0.010 C 
ATOM      9  C12 <0> d   1      31.984   4.485  32.421  0.00  0.00     0.039 C 
ATOM     10  C13 <0> d   1      31.588   3.450  31.401  0.00  0.00    -0.049 A 
ATOM     11  C14 <0> d   1      30.235   3.169  31.262  0.00  0.00     0.044 A 
ATOM     12  C15 <0> d   1      29.801   2.235  30.336  0.00  0.00     0.069 A 
ATOM     13  C22 <0> d   1      30.726   1.573  29.542  0.00  0.00     0.037 A 
ATOM     14  C23 <0> d   1      32.069   1.851  29.683  0.00  0.00     0.011 A 
ATOM     15  C24 <0> d   1      32.505   2.784  30.614  0.00  0.00    -0.047 A 
ATOM     16  C25 <0> d   1      33.983   3.040  30.717  0.00  0.00     0.023 C 
ATOM     17  C27 <0> d   1      34.667   2.962  29.359  0.00  0.00     0.010 C 
ATOM     18  C28 <0> d   1      36.178   3.230  29.496  0.00  0.00     0.014 C 
ATOM     19  C29 <0> d   1      36.388   4.559  30.195  0.00  0.00     0.003 C 
ATOM     20  C30 <0> d   1      35.653   5.663  29.431  0.00  0.00     0.020 C 
ENDROOT
BRANCH   3  21
ATOM     21  O4  <0> d   1      38.317   5.793  29.400  0.00  0.00    -0.377 OA
ATOM     22  H32 <0> d   1      39.274   5.929  29.424  0.00  0.00     0.211 HD
ENDBRANCH   3  21
BRANCH  12  23
ATOM     23  O16 <0> d   1      28.476   1.966  30.208  0.00  0.00    -0.346 OA
BRANCH  23  24
ATOM     24  C17 <0> d   1      27.964   0.857  30.950  0.00  0.00     0.129 C 
ATOM     25  C21 <0> d   1      27.152  -0.079  30.030  0.00  0.00     0.032 C 
ATOM     26  C20 <0> d   1      25.956  -0.580  30.859  0.00  0.00     0.002 C 
ATOM     27  C19 <0> d   1      26.082   0.069  32.253  0.00  0.00     0.002 C 
ATOM     28  C18 <0> d   1      26.936   1.337  32.005  0.00  0.00     0.032 C 
ENDBRANCH  23  24
ENDBRANCH  12  23
TORSDOF 3
ENDMDL
MODEL 48
REMARK CAVERDOCK RESULT:       6.1      0.000      0.000
REMARK CAVERDOCK CONSTRAINTS:       0.0      0.0      0.0      0.0
REMARK CAVERDOCK TUNNEL: 47      6.1      2.4     48.4
REMARK  3 active torsions:
REMARK  status: ('A' for Active; 'I' for Inactive)
REMARK    1  A    between atoms: C3_3  and  O4_4 
REMARK    2  A    between atoms: C15_13  and  O16_14 
REMARK    3  A    between atoms: O16_14  and  C17_15 
ROOT
ATOM      1  C1  <0> d   1      39.223   2.829  30.861  0.00  0.00     0.015 C 
ATOM      2  C2  <0> d   1      38.534   3.764  30.693  0.00  0.00    -0.078 C 
ATOM      3  C3  <0> d   1      37.669   4.937  30.484  0.00  0.00     0.128 C 
ATOM      4  C5  <0> d   1      37.567   5.769  31.786  0.00  0.00     0.052 C 
ATOM      5  C6  <0> d   1      36.082   5.700  32.236  0.00  0.00     0.010 C 
ATOM      6  C7  <0> d   1      35.587   4.405  31.584  0.00  0.00     0.002 C 
ATOM      7  C9  <0> d   1      34.090   4.297  31.374  0.00  0.00    -0.001 C 
ATOM      8  C11 <0> d   1      33.328   4.294  32.699  0.00  0.00     0.010 C 
ATOM      9  C12 <0> d   1      31.833   4.372  32.390  0.00  0.00     0.039 C 
ATOM     10  C13 <0> d   1      31.438   3.363  31.344  0.00  0.00    -0.049 A 
ATOM     11  C14 <0> d   1      30.086   3.088  31.194  0.00  0.00     0.044 A 
ATOM     12  C15 <0> d   1      29.652   2.178  30.245  0.00  0.00     0.069 A 
ATOM     13  C22 <0> d   1      30.578   1.535  29.437  0.00  0.00     0.037 A 
ATOM     14  C23 <0> d   1      31.921   1.806  29.588  0.00  0.00     0.011 A 
ATOM     15  C24 <0> d   1      32.356   2.715  30.543  0.00  0.00    -0.047 A 
ATOM     16  C25 <0> d   1      33.834   2.966  30.656  0.00  0.00     0.023 C 
ATOM     17  C27 <0> d   1      34.521   2.919  29.299  0.00  0.00     0.010 C 
ATOM     18  C28 <0> d   1      36.033   3.182  29.446  0.00  0.00     0.014 C 
ATOM     19  C29 <0> d   1      36.243   4.493  30.178  0.00  0.00     0.003 C 
ATOM     20  C30 <0> d   1      35.512   5.616  29.439  0.00  0.00     0.020 C 
ENDROOT
BRANCH   3  21
ATOM     21  O4  <0> d   1      38.176   5.742  29.418  0.00  0.00    -0.377 OA
ATOM     22  H32 <0> d   1      38.322   6.667  29.659  0.00  0.00     0.211 HD
ENDBRANCH   3  21
BRANCH  12  23
ATOM     23  O16 <0> d   1      28.326   1.915  30.107  0.00  0.00    -0.346 OA
BRANCH  23  24
ATOM     24  C17 <0> d   1      27.793   0.842  30.887  0.00  0.00     0.129 C 
ATOM     25  C21 <0> d   1      27.309  -0.302  29.971  0.00  0.00     0.032 C 
ATOM     26  C20 <0> d   1      26.025  -0.861  30.609  0.00  0.00     0.002 C 
ATOM     27  C19 <0> d   1      25.774  -0.038  31.890  0.00  0.00     0.002 C 
ATOM     28  C18 <0> d   1      26.514   1.298  31.633  0.00  0.00     0.032 C 
ENDBRANCH  23  24
ENDBRANCH  12  23
TORSDOF 3
ENDMDL
MODEL 49
REMARK CAVERDOCK RESULT:       6.3      0.000      0.000
REMARK CAVERDOCK CONSTRAINTS:       0.0      0.0      0.0      0.0
REMARK CAVERDOCK TUNNEL: 48      6.3      2.4     49.2
REMARK  3 active torsions:
REMARK  status: ('A' for Active; 'I' for Inactive)
REMARK    1  A    between atoms: C3_3  and  O4_4 
REMARK    2  A    between atoms: C15_13  and  O16_14 
REMARK    3  A    between atoms: O16_14  and  C17_15 
ROOT
ATOM      1  C1  <0> d   1      39.045   2.872  30.748  0.00  0.00     0.015 C 
ATOM      2  C2  <0> d   1      38.326   3.790  30.623  0.00  0.00    -0.078 C 
ATOM      3  C3  <0> d   1      37.423   4.943  30.465  0.00  0.00     0.128 C 
ATOM      4  C5  <0> d   1      37.319   5.729  31.795  0.00  0.00     0.052 C 
ATOM      5  C6  <0> d   1      35.844   5.601  32.267  0.00  0.00     0.010 C 
ATOM      6  C7  <0> d   1      35.376   4.314  31.581  0.00  0.00     0.002 C 
ATOM      7  C9  <0> d   1      33.880   4.167  31.392  0.00  0.00    -0.001 C 
ATOM      8  C11 <0> d   1      33.141   4.099  32.728  0.00  0.00     0.010 C 
ATOM      9  C12 <0> d   1      31.640   4.142  32.446  0.00  0.00     0.039 C 
ATOM     10  C13 <0> d   1      31.257   3.155  31.375  0.00  0.00    -0.049 A 
ATOM     11  C14 <0> d   1      29.911   2.844  31.238  0.00  0.00     0.044 A 
ATOM     12  C15 <0> d   1      29.489   1.952  30.267  0.00  0.00     0.069 A 
ATOM     13  C22 <0> d   1      30.419   1.363  29.423  0.00  0.00     0.037 A 
ATOM     14  C23 <0> d   1      31.756   1.670  29.561  0.00  0.00     0.011 A 
ATOM     15  C24 <0> d   1      32.180   2.561  30.538  0.00  0.00    -0.047 A 
ATOM     16  C25 <0> d   1      33.652   2.852  30.635  0.00  0.00     0.023 C 
ATOM     17  C27 <0> d   1      34.317   2.870  29.266  0.00  0.00     0.010 C 
ATOM     18  C28 <0> d   1      35.822   3.173  29.398  0.00  0.00     0.014 C 
ATOM     19  C29 <0> d   1      36.006   4.466  30.168  0.00  0.00     0.003 C 
ATOM     20  C30 <0> d   1      35.229   5.589  29.478  0.00  0.00     0.020 C 
ENDROOT
BRANCH   3  21
ATOM     21  O4  <0> d   1      37.888   5.796  29.418  0.00  0.00    -0.377 OA
ATOM     22  H32 <0> d   1      37.435   5.664  28.574  0.00  0.00     0.211 HD
ENDBRANCH   3  21
BRANCH  12  23
ATOM     23  O16 <0> d   1      28.169   1.654  30.142  0.00  0.00    -0.346 OA
BRANCH  23  24
ATOM     24  C17 <0> d   1      27.658   0.609  30.973  0.00  0.00     0.129 C 
ATOM     25  C21 <0> d   1      26.951  -0.464  30.119  0.00  0.00     0.032 C 
ATOM     26  C20 <0> d   1      25.726  -0.929  30.925  0.00  0.00     0.002 C 
ATOM     27  C19 <0> d   1      25.731  -0.123  32.241  0.00  0.00     0.002 C 
ATOM     28  C18 <0> d   1      26.542   1.152  31.901  0.00  0.00     0.032 C 
ENDBRANCH  23  24
ENDBRANCH  12  23
TORSDOF 3
ENDMDL
MODEL 50
REMARK CAVERDOCK RESULT:       6.7      0.000      0.000
REMARK CAVERDOCK CONSTRAINTS:       0.0      0.0      0.0      0.0
REMARK CAVERDOCK TUNNEL: 49      6.7      2.3     50.1
REMARK  3 active torsions:
REMARK  status: ('A' for Active; 'I' for Inactive)
REMARK    1  A    between atoms: C3_3  and  O4_4 
REMARK    2  A    between atoms: C15_13  and  O16_14 
REMARK    3  A    between atoms: O16_14  and  C17_15 
ROOT
ATOM      1  C1  <0> d   1      38.917   2.878  30.788  0.00  0.00     0.015 C 
ATOM      2  C2  <0> d   1      38.183   3.784  30.654  0.00  0.00    -0.078 C 
ATOM      3  C3  <0> d   1      37.262   4.920  30.487  0.00  0.00     0.128 C 
ATOM      4  C5  <0> d   1      37.112   5.692  31.821  0.00  0.00     0.052 C 
ATOM      5  C6  <0> d   1      35.630   5.531  32.257  0.00  0.00     0.010 C 
ATOM      6  C7  <0> d   1      35.203   4.241  31.549  0.00  0.00     0.002 C 
ATOM      7  C9  <0> d   1      33.715   4.067  31.324  0.00  0.00    -0.001 C 
ATOM      8  C11 <0> d   1      32.947   3.973  32.642  0.00  0.00     0.010 C 
ATOM      9  C12 <0> d   1      31.452   3.989  32.326  0.00  0.00     0.039 C 
ATOM     10  C13 <0> d   1      31.113   3.006  31.237  0.00  0.00    -0.049 A 
ATOM     11  C14 <0> d   1      29.777   2.670  31.066  0.00  0.00     0.044 A 
ATOM     12  C15 <0> d   1      29.394   1.779  30.078  0.00  0.00     0.069 A 
ATOM     13  C22 <0> d   1      30.355   1.216  29.251  0.00  0.00     0.037 A 
ATOM     14  C23 <0> d   1      31.682   1.548  29.422  0.00  0.00     0.011 A 
ATOM     15  C24 <0> d   1      32.066   2.437  30.417  0.00  0.00    -0.047 A 
ATOM     16  C25 <0> d   1      33.530   2.756  30.550  0.00  0.00     0.023 C 
ATOM     17  C27 <0> d   1      34.225   2.800  29.197  0.00  0.00     0.010 C 
ATOM     18  C28 <0> d   1      35.721   3.130  29.366  0.00  0.00     0.014 C 
ATOM     19  C29 <0> d   1      35.862   4.419  30.152  0.00  0.00     0.003 C 
ATOM     20  C30 <0> d   1      35.079   5.534  29.455  0.00  0.00     0.020 C 
ENDROOT
BRANCH   3  21
ATOM     21  O4  <0> d   1      37.734   5.792  29.458  0.00  0.00    -0.377 OA
ATOM     22  H32 <0> d   1      37.566   6.729  29.629  0.00  0.00     0.211 HD
ENDBRANCH   3  21
BRANCH  12  23
ATOM     23  O16 <0> d   1      28.084   1.457  29.919  0.00  0.00    -0.346 OA
BRANCH  23  24
ATOM     24  C17 <0> d   1      27.531   0.517  30.844  0.00  0.00     0.129 C 
ATOM     25  C21 <0> d   1      26.957  -0.704  30.094  0.00  0.00     0.032 C 
ATOM     26  C20 <0> d   1      25.674  -1.113  30.838  0.00  0.00     0.002 C 
ATOM     27  C19 <0> d   1      25.513  -0.128  32.014  0.00  0.00     0.002 C 
ATOM     28  C18 <0> d   1      26.306   1.126  31.570  0.00  0.00     0.032 C 
ENDBRANCH  23  24
ENDBRANCH  12  23
TORSDOF 3
ENDMDL
MODEL 51
REMARK CAVERDOCK RESULT:       5.7      0.000      0.000
REMARK CAVERDOCK CONSTRAINTS:       0.1      0.0      0.0      0.0
REMARK CAVERDOCK TUNNEL: 50      5.7      2.3     51.3
REMARK  3 active torsions:
REMARK  status: ('A' for Active; 'I' for Inactive)
REMARK    1  A    between atoms: C3_3  and  O4_4 
REMARK    2  A    between atoms: C15_13  and  O16_14 
REMARK    3  A    between atoms: O16_14  and  C17_15 
ROOT
ATOM      1  C1  <0> d   1      28.623   0.081  32.398  0.00  0.00     0.015 C 
ATOM      2  C2  <0> d   1      28.795   0.882  31.557  0.00  0.00    -0.078 C 
ATOM      3  C3  <0> d   1      29.012   1.886  30.502  0.00  0.00     0.128 C 
ATOM      4  C5  <0> d   1      29.408   1.194  29.174  0.00  0.00     0.052 C 
ATOM      5  C6  <0> d   1      30.858   1.652  28.856  0.00  0.00     0.010 C 
ATOM      6  C7  <0> d   1      31.407   2.032  30.235  0.00  0.00     0.002 C 
ATOM      7  C9  <0> d   1      32.578   2.994  30.242  0.00  0.00    -0.001 C 
ATOM      8  C11 <0> d   1      33.811   2.395  29.565  0.00  0.00     0.010 C 
ATOM      9  C12 <0> d   1      34.872   3.488  29.451  0.00  0.00     0.039 C 
ATOM     10  C13 <0> d   1      35.062   4.205  30.762  0.00  0.00    -0.049 A 
ATOM     11  C14 <0> d   1      36.198   4.988  30.908  0.00  0.00     0.044 A 
ATOM     12  C15 <0> d   1      36.430   5.681  32.084  0.00  0.00     0.069 A 
ATOM     13  C22 <0> d   1      35.518   5.591  33.126  0.00  0.00     0.037 A 
ATOM     14  C23 <0> d   1      34.391   4.812  32.981  0.00  0.00     0.011 A 
ATOM     15  C24 <0> d   1      34.161   4.113  31.804  0.00  0.00    -0.047 A 
ATOM     16  C25 <0> d   1      32.912   3.280  31.711  0.00  0.00     0.023 C 
ATOM     17  C27 <0> d   1      31.743   3.931  32.436  0.00  0.00     0.010 C 
ATOM     18  C28 <0> d   1      30.479   3.057  32.322  0.00  0.00     0.014 C 
ATOM     19  C29 <0> d   1      30.195   2.779  30.859  0.00  0.00     0.003 C 
ATOM     20  C30 <0> d   1      30.076   4.102  30.098  0.00  0.00     0.020 C 
ENDROOT
BRANCH   3  21
ATOM     21  O4  <0> d   1      27.834   2.674  30.320  0.00  0.00    -0.377 OA
ATOM     22  H32 <0> d   1      27.991   3.520  29.880  0.00  0.00     0.211 HD
ENDBRANCH   3  21
BRANCH  12  23
ATOM     23  O16 <0> d   1      37.546   6.445  32.217  0.00  0.00    -0.346 OA
BRANCH  23  24
ATOM     24  C17 <0> d   1      38.685   6.070  31.439  0.00  0.00     0.129 C 
ATOM     25  C21 <0> d   1      38.576   4.596  30.997  0.00  0.00     0.032 C 
ATOM     26  C20 <0> d   1      39.997   4.010  31.069  0.00  0.00     0.002 C 
ATOM     27  C19 <0> d   1      40.920   5.148  31.551  0.00  0.00     0.002 C 
ATOM     28  C18 <0> d   1      39.970   6.114  32.302  0.00  0.00     0.032 C 
ENDBRANCH  23  24
ENDBRANCH  12  23
TORSDOF 3
ENDMDL
MODEL 52
REMARK CAVERDOCK RESULT:       4.7      0.000      0.000
REMARK CAVERDOCK CONSTRAINTS:       0.1      0.0      0.0      0.0
REMARK CAVERDOCK TUNNEL: 51      4.7      2.3     52.5
REMARK  3 active torsions:
REMARK  status: ('A' for Active; 'I' for Inactive)
REMARK    1  A    between atoms: C3_3  and  O4_4 
REMARK    2  A    between atoms: C15_13  and  O16_14 
REMARK    3  A    between atoms: O16_14  and  C17_15 
ROOT
ATOM      1  C1  <0> d   1      28.344   0.281  32.569  0.00  0.00     0.015 C 
ATOM      2  C2  <0> d   1      28.542   1.006  31.667  0.00  0.00    -0.078 C 
ATOM      3  C3  <0> d   1      28.790   1.914  30.535  0.00  0.00     0.128 C 
ATOM      4  C5  <0> d   1      29.172   1.105  29.271  0.00  0.00     0.052 C 
ATOM      5  C6  <0> d   1      30.635   1.497  28.926  0.00  0.00     0.010 C 
ATOM      6  C7  <0> d   1      31.189   1.973  30.272  0.00  0.00     0.002 C 
ATOM      7  C9  <0> d   1      32.386   2.901  30.208  0.00  0.00    -0.001 C 
ATOM      8  C11 <0> d   1      33.604   2.216  29.591  0.00  0.00     0.010 C 
ATOM      9  C12 <0> d   1      34.695   3.268  29.394  0.00  0.00     0.039 C 
ATOM     10  C13 <0> d   1      34.899   4.084  30.643  0.00  0.00    -0.049 A 
ATOM     11  C14 <0> d   1      36.056   4.846  30.732  0.00  0.00     0.044 A 
ATOM     12  C15 <0> d   1      36.302   5.626  31.849  0.00  0.00     0.069 A 
ATOM     13  C22 <0> d   1      35.384   5.646  32.889  0.00  0.00     0.037 A 
ATOM     14  C23 <0> d   1      34.236   4.887  32.801  0.00  0.00     0.011 A 
ATOM     15  C24 <0> d   1      33.992   4.101  31.684  0.00  0.00    -0.047 A 
ATOM     16  C25 <0> d   1      32.722   3.297  31.651  0.00  0.00     0.023 C 
ATOM     17  C27 <0> d   1      31.568   4.036  32.313  0.00  0.00     0.010 C 
ATOM     18  C28 <0> d   1      30.281   3.190  32.263  0.00  0.00     0.014 C 
ATOM     19  C29 <0> d   1      29.995   2.801  30.825  0.00  0.00     0.003 C 
ATOM     20  C30 <0> d   1      29.916   4.060  29.959  0.00  0.00     0.020 C 
ENDROOT
BRANCH   3  21
ATOM     21  O4  <0> d   1      27.635   2.716  30.282  0.00  0.00    -0.377 OA
ATOM     22  H32 <0> d   1      26.827   2.384  30.698  0.00  0.00     0.211 HD
ENDBRANCH   3  21
BRANCH  12  23
ATOM     23  O16 <0> d   1      37.437   6.368  31.927  0.00  0.00    -0.346 OA
BRANCH  23  24
ATOM     24  C17 <0> d   1      38.590   5.862  31.249  0.00  0.00     0.129 C 
ATOM     25  C21 <0> d   1      38.492   4.331  31.085  0.00  0.00     0.032 C 
ATOM     26  C20 <0> d   1      39.913   3.776  31.286  0.00  0.00     0.002 C 
ATOM     27  C19 <0> d   1      40.825   4.989  31.564  0.00  0.00     0.002 C 
ATOM     28  C18 <0> d   1      39.861   6.071  32.110  0.00  0.00     0.032 C 
ENDBRANCH  23  24
ENDBRANCH  12  23
TORSDOF 3
ENDMDL
MODEL 53
REMARK CAVERDOCK RESULT:       3.0      0.000      0.000
REMARK CAVERDOCK CONSTRAINTS:       0.0      0.0      0.0      0.0
REMARK CAVERDOCK TUNNEL: 52      3.0      2.3     53.1
REMARK  3 active torsions:
REMARK  status: ('A' for Active; 'I' for Inactive)
REMARK    1  A    between atoms: C3_3  and  O4_4 
REMARK    2  A    between atoms: C15_13  and  O16_14 
REMARK    3  A    between atoms: O16_14  and  C17_15 
ROOT
ATOM      1  C1  <0> d   1      28.210  -0.060  32.466  0.00  0.00     0.015 C 
ATOM      2  C2  <0> d   1      28.383   0.716  31.602  0.00  0.00    -0.078 C 
ATOM      3  C3  <0> d   1      28.602   1.689  30.519  0.00  0.00     0.128 C 
ATOM      4  C5  <0> d   1      28.980   0.957  29.208  0.00  0.00     0.052 C 
ATOM      5  C6  <0> d   1      30.432   1.392  28.866  0.00  0.00     0.010 C 
ATOM      6  C7  <0> d   1      30.996   1.803  30.230  0.00  0.00     0.002 C 
ATOM      7  C9  <0> d   1      32.177   2.752  30.202  0.00  0.00    -0.001 C 
ATOM      8  C11 <0> d   1      33.398   2.123  29.533  0.00  0.00     0.010 C 
ATOM      9  C12 <0> d   1      34.469   3.202  29.380  0.00  0.00     0.039 C 
ATOM     10  C13 <0> d   1      34.677   3.951  30.670  0.00  0.00    -0.049 A 
ATOM     11  C14 <0> d   1      35.822   4.726  30.787  0.00  0.00     0.044 A 
ATOM     12  C15 <0> d   1      36.070   5.449  31.942  0.00  0.00     0.069 A 
ATOM     13  C22 <0> d   1      35.166   5.396  32.993  0.00  0.00     0.037 A 
ATOM     14  C23 <0> d   1      34.030   4.624  32.877  0.00  0.00     0.011 A 
ATOM     15  C24 <0> d   1      33.783   3.896  31.721  0.00  0.00    -0.047 A 
ATOM     16  C25 <0> d   1      32.526   3.074  31.661  0.00  0.00     0.023 C 
ATOM     17  C27 <0> d   1      31.369   3.757  32.377  0.00  0.00     0.010 C 
ATOM     18  C28 <0> d   1      30.095   2.893  32.296  0.00  0.00     0.014 C 
ATOM     19  C29 <0> d   1      29.797   2.579  30.843  0.00  0.00     0.003 C 
ATOM     20  C30 <0> d   1      29.685   3.882  30.048  0.00  0.00     0.020 C 
ENDROOT
BRANCH   3  21
ATOM     21  O4  <0> d   1      27.431   2.484  30.325  0.00  0.00    -0.377 OA
ATOM     22  H32 <0> d   1      27.319   2.805  29.420  0.00  0.00     0.211 HD
ENDBRANCH   3  21
BRANCH  12  23
ATOM     23  O16 <0> d   1      37.195   6.204  32.046  0.00  0.00    -0.346 OA
BRANCH  23  24
ATOM     24  C17 <0> d   1      38.341   5.766  31.312  0.00  0.00     0.129 C 
ATOM     25  C21 <0> d   1      38.187   4.286  30.903  0.00  0.00     0.032 C 
ATOM     26  C20 <0> d   1      39.581   3.647  31.032  0.00  0.00     0.002 C 
ATOM     27  C19 <0> d   1      40.533   4.761  31.514  0.00  0.00     0.002 C 
ATOM     28  C18 <0> d   1      39.601   5.782  32.212  0.00  0.00     0.032 C 
ENDBRANCH  23  24
ENDBRANCH  12  23
TORSDOF 3
ENDMDL
MODEL 54
REMARK CAVERDOCK RESULT:       2.6      0.000      0.000
REMARK CAVERDOCK CONSTRAINTS:       0.0      0.0      0.0      0.0
REMARK CAVERDOCK TUNNEL: 53      2.6      2.3     54.3
REMARK  3 active torsions:
REMARK  status: ('A' for Active; 'I' for Inactive)
REMARK    1  A    between atoms: C3_3  and  O4_4 
REMARK    2  A    between atoms: C15_13  and  O16_14 
REMARK    3  A    between atoms: O16_14  and  C17_15 
ROOT
ATOM      1  C1  <0> d   1      28.274  -0.469  32.776  0.00  0.00     0.015 C 
ATOM      2  C2  <0> d   1      28.317   0.391  31.979  0.00  0.00    -0.078 C 
ATOM      3  C3  <0> d   1      28.373   1.470  30.979  0.00  0.00     0.128 C 
ATOM      4  C5  <0> d   1      28.622   0.883  29.568  0.00  0.00     0.052 C 
ATOM      5  C6  <0> d   1      30.007   1.416  29.109  0.00  0.00     0.010 C 
ATOM      6  C7  <0> d   1      30.711   1.724  30.434  0.00  0.00     0.002 C 
ATOM      7  C9  <0> d   1      31.845   2.727  30.367  0.00  0.00    -0.001 C 
ATOM      8  C11 <0> d   1      33.002   2.221  29.506  0.00  0.00     0.010 C 
ATOM      9  C12 <0> d   1      34.008   3.360  29.341  0.00  0.00     0.039 C 
ATOM     10  C13 <0> d   1      34.337   3.995  30.667  0.00  0.00    -0.049 A 
ATOM     11  C14 <0> d   1      35.459   4.809  30.729  0.00  0.00     0.044 A 
ATOM     12  C15 <0> d   1      35.814   5.432  31.914  0.00  0.00     0.069 A 
ATOM     13  C22 <0> d   1      35.040   5.239  33.050  0.00  0.00     0.037 A 
ATOM     14  C23 <0> d   1      33.928   4.428  32.988  0.00  0.00     0.011 A 
ATOM     15  C24 <0> d   1      33.575   3.800  31.801  0.00  0.00    -0.047 A 
ATOM     16  C25 <0> d   1      32.350   2.928  31.802  0.00  0.00     0.023 C 
ATOM     17  C27 <0> d   1      31.260   3.485  32.707  0.00  0.00     0.010 C 
ATOM     18  C28 <0> d   1      30.018   2.573  32.685  0.00  0.00     0.014 C 
ATOM     19  C29 <0> d   1      29.564   2.382  31.251  0.00  0.00     0.003 C 
ATOM     20  C30 <0> d   1      29.313   3.747  30.606  0.00  0.00     0.020 C 
ENDROOT
BRANCH   3  21
ATOM     21  O4  <0> d   1      27.159   2.224  30.996  0.00  0.00    -0.377 OA
ATOM     22  H32 <0> d   1      27.195   3.015  31.551  0.00  0.00     0.211 HD
ENDBRANCH   3  21
BRANCH  12  23
ATOM     23  O16 <0> d   1      36.915   6.226  31.965  0.00  0.00    -0.346 OA
BRANCH  23  24
ATOM     24  C17 <0> d   1      38.054   5.805  31.211  0.00  0.00     0.129 C 
ATOM     25  C21 <0> d   1      37.870   4.354  30.720  0.00  0.00     0.032 C 
ATOM     26  C20 <0> d   1      39.249   3.679  30.818  0.00  0.00     0.002 C 
ATOM     27  C19 <0> d   1      40.223   4.742  31.365  0.00  0.00     0.002 C 
ATOM     28  C18 <0> d   1      39.310   5.743  32.116  0.00  0.00     0.032 C 
ENDBRANCH  23  24
ENDBRANCH  12  23
TORSDOF 3
ENDMDL
MODEL 55
REMARK CAVERDOCK RESULT:       2.4      0.000      0.000
REMARK CAVERDOCK CONSTRAINTS:       0.0      0.0      0.0      0.0
REMARK CAVERDOCK TUNNEL: 54      2.4      2.2     55.2
REMARK  3 active torsions:
REMARK  status: ('A' for Active; 'I' for Inactive)
REMARK    1  A    between atoms: C3_3  and  O4_4 
REMARK    2  A    between atoms: C15_13  and  O16_14 
REMARK    3  A    between atoms: O16_14  and  C17_15 
ROOT
ATOM      1  C1  <0> d   1      27.777   0.014  32.964  0.00  0.00     0.015 C 
ATOM      2  C2  <0> d   1      27.908   0.747  32.058  0.00  0.00    -0.078 C 
ATOM      3  C3  <0> d   1      28.074   1.667  30.920  0.00  0.00     0.128 C 
ATOM      4  C5  <0> d   1      28.372   0.872  29.625  0.00  0.00     0.052 C 
ATOM      5  C6  <0> d   1      29.806   1.274  29.184  0.00  0.00     0.010 C 
ATOM      6  C7  <0> d   1      30.449   1.742  30.493  0.00  0.00     0.002 C 
ATOM      7  C9  <0> d   1      31.634   2.676  30.356  0.00  0.00    -0.001 C 
ATOM      8  C11 <0> d   1      32.811   2.003  29.650  0.00  0.00     0.010 C 
ATOM      9  C12 <0> d   1      33.880   3.062  29.388  0.00  0.00     0.039 C 
ATOM     10  C13 <0> d   1      34.166   3.868  30.628  0.00  0.00    -0.049 A 
ATOM     11  C14 <0> d   1      35.322   4.636  30.644  0.00  0.00     0.044 A 
ATOM     12  C15 <0> d   1      35.641   5.408  31.749  0.00  0.00     0.069 A 
ATOM     13  C22 <0> d   1      34.796   5.413  32.850  0.00  0.00     0.037 A 
ATOM     14  C23 <0> d   1      33.649   4.649  32.834  0.00  0.00     0.011 A 
ATOM     15  C24 <0> d   1      33.332   3.872  31.728  0.00  0.00    -0.047 A 
ATOM     16  C25 <0> d   1      32.067   3.061  31.776  0.00  0.00     0.023 C 
ATOM     17  C27 <0> d   1      30.957   3.788  32.523  0.00  0.00     0.010 C 
ATOM     18  C28 <0> d   1      29.674   2.935  32.553  0.00  0.00     0.014 C 
ATOM     19  C29 <0> d   1      29.292   2.558  31.135  0.00  0.00     0.003 C 
ATOM     20  C30 <0> d   1      29.147   3.824  30.288  0.00  0.00     0.020 C 
ENDROOT
BRANCH   3  21
ATOM     21  O4  <0> d   1      26.900   2.465  30.754  0.00  0.00    -0.377 OA
ATOM     22  H32 <0> d   1      26.591   2.524  29.840  0.00  0.00     0.211 HD
ENDBRANCH   3  21
BRANCH  12  23
ATOM     23  O16 <0> d   1      36.775   6.155  31.756  0.00  0.00    -0.346 OA
BRANCH  23  24
ATOM     24  C17 <0> d   1      37.897   5.636  31.037  0.00  0.00     0.129 C 
ATOM     25  C21 <0> d   1      37.722   4.125  30.780  0.00  0.00     0.032 C 
ATOM     26  C20 <0> d   1      39.116   3.490  30.933  0.00  0.00     0.002 C 
ATOM     27  C19 <0> d   1      40.088   4.637  31.277  0.00  0.00     0.002 C 
ATOM     28  C18 <0> d   1      39.182   5.729  31.897  0.00  0.00     0.032 C 
ENDBRANCH  23  24
ENDBRANCH  12  23
TORSDOF 3
ENDMDL
MODEL 56
REMARK CAVERDOCK RESULT:       1.1      0.000      0.000
REMARK CAVERDOCK CONSTRAINTS:       0.0      0.0      0.0      0.0
REMARK CAVERDOCK TUNNEL: 55      1.1      2.2     56.1
REMARK  3 active torsions:
REMARK  status: ('A' for Active; 'I' for Inactive)
REMARK    1  A    between atoms: C3_3  and  O4_4 
REMARK    2  A    between atoms: C15_13  and  O16_14 
REMARK    3  A    between atoms: O16_14  and  C17_15 
ROOT
ATOM      1  C1  <0> d   1      27.726  -0.450  33.148  0.00  0.00     0.015 C 
ATOM      2  C2  <0> d   1      27.754   0.418  32.358  0.00  0.00    -0.078 C 
ATOM      3  C3  <0> d   1      27.791   1.506  31.367  0.00  0.00     0.128 C 
ATOM      4  C5  <0> d   1      27.947   0.927  29.939  0.00  0.00     0.052 C 
ATOM      5  C6  <0> d   1      29.323   1.422  29.413  0.00  0.00     0.010 C 
ATOM      6  C7  <0> d   1      30.105   1.693  30.702  0.00  0.00     0.002 C 
ATOM      7  C9  <0> d   1      31.265   2.661  30.585  0.00  0.00    -0.001 C 
ATOM      8  C11 <0> d   1      32.358   2.129  29.659  0.00  0.00     0.010 C 
ATOM      9  C12 <0> d   1      33.390   3.237  29.452  0.00  0.00     0.039 C 
ATOM     10  C13 <0> d   1      33.808   3.847  30.764  0.00  0.00    -0.049 A 
ATOM     11  C14 <0> d   1      34.957   4.625  30.775  0.00  0.00     0.044 A 
ATOM     12  C15 <0> d   1      35.393   5.223  31.946  0.00  0.00     0.069 A 
ATOM     13  C22 <0> d   1      34.675   5.041  33.119  0.00  0.00     0.037 A 
ATOM     14  C23 <0> d   1      33.535   4.266  33.108  0.00  0.00     0.011 A 
ATOM     15  C24 <0> d   1      33.100   3.663  31.935  0.00  0.00    -0.047 A 
ATOM     16  C25 <0> d   1      31.850   2.830  31.993  0.00  0.00     0.023 C 
ATOM     17  C27 <0> d   1      30.828   3.410  32.959  0.00  0.00     0.010 C 
ATOM     18  C28 <0> d   1      29.558   2.537  32.995  0.00  0.00     0.014 C 
ATOM     19  C29 <0> d   1      29.023   2.377  31.585  0.00  0.00     0.003 C 
ATOM     20  C30 <0> d   1      28.783   3.756  30.967  0.00  0.00     0.020 C 
ENDROOT
BRANCH   3  21
ATOM     21  O4  <0> d   1      26.604   2.296  31.456  0.00  0.00    -0.377 OA
ATOM     22  H32 <0> d   1      26.512   2.948  30.748  0.00  0.00     0.211 HD
ENDBRANCH   3  21
BRANCH  12  23
ATOM     23  O16 <0> d   1      36.520   5.982  31.946  0.00  0.00    -0.346 OA
BRANCH  23  24
ATOM     24  C17 <0> d   1      37.586   5.561  31.092  0.00  0.00     0.129 C 
ATOM     25  C21 <0> d   1      37.493   4.045  30.821  0.00  0.00     0.032 C 
ATOM     26  C20 <0> d   1      38.938   3.514  30.798  0.00  0.00     0.002 C 
ATOM     27  C19 <0> d   1      39.857   4.726  31.056  0.00  0.00     0.002 C 
ATOM     28  C18 <0> d   1      38.951   5.737  31.802  0.00  0.00     0.032 C 
ENDBRANCH  23  24
ENDBRANCH  12  23
TORSDOF 3
ENDMDL
MODEL 57
REMARK CAVERDOCK RESULT:       0.8      0.000      0.000
REMARK CAVERDOCK CONSTRAINTS:       0.1      0.0      0.0      0.0
REMARK CAVERDOCK TUNNEL: 56      0.8      2.2     57.1
REMARK  3 active torsions:
REMARK  status: ('A' for Active; 'I' for Inactive)
REMARK    1  A    between atoms: C3_3  and  O4_4 
REMARK    2  A    between atoms: C15_13  and  O16_14 
REMARK    3  A    between atoms: O16_14  and  C17_15 
ROOT
ATOM      1  C1  <0> d   1      27.402  -0.341  32.950  0.00  0.00     0.015 C 
ATOM      2  C2  <0> d   1      27.491   0.477  32.113  0.00  0.00    -0.078 C 
ATOM      3  C3  <0> d   1      27.603   1.503  31.063  0.00  0.00     0.128 C 
ATOM      4  C5  <0> d   1      27.820   0.836  29.682  0.00  0.00     0.052 C 
ATOM      5  C6  <0> d   1      29.231   1.271  29.201  0.00  0.00     0.010 C 
ATOM      6  C7  <0> d   1      29.952   1.604  30.511  0.00  0.00     0.002 C 
ATOM      7  C9  <0> d   1      31.138   2.540  30.399  0.00  0.00    -0.001 C 
ATOM      8  C11 <0> d   1      32.265   1.933  29.565  0.00  0.00     0.010 C 
ATOM      9  C12 <0> d   1      33.331   3.006  29.348  0.00  0.00     0.039 C 
ATOM     10  C13 <0> d   1      33.694   3.685  30.643  0.00  0.00    -0.049 A 
ATOM     11  C14 <0> d   1      34.859   4.440  30.668  0.00  0.00     0.044 A 
ATOM     12  C15 <0> d   1      35.247   5.098  31.823  0.00  0.00     0.069 A 
ATOM     13  C22 <0> d   1      34.466   5.001  32.965  0.00  0.00     0.037 A 
ATOM     14  C23 <0> d   1      33.311   4.249  32.940  0.00  0.00     0.011 A 
ATOM     15  C24 <0> d   1      32.924   3.585  31.783  0.00  0.00    -0.047 A 
ATOM     16  C25 <0> d   1      31.654   2.782  31.823  0.00  0.00     0.023 C 
ATOM     17  C27 <0> d   1      30.596   3.439  32.699  0.00  0.00     0.010 C 
ATOM     18  C28 <0> d   1      29.307   2.595  32.718  0.00  0.00     0.014 C 
ATOM     19  C29 <0> d   1      28.842   2.361  31.295  0.00  0.00     0.003 C 
ATOM     20  C30 <0> d   1      28.665   3.705  30.585  0.00  0.00     0.020 C 
ENDROOT
BRANCH   3  21
ATOM     21  O4  <0> d   1      26.431   2.320  31.043  0.00  0.00    -0.377 OA
ATOM     22  H32 <0> d   1      26.499   3.089  30.461  0.00  0.00     0.211 HD
ENDBRANCH   3  21
BRANCH  12  23
ATOM     23  O16 <0> d   1      36.390   5.834  31.838  0.00  0.00    -0.346 OA
BRANCH  23  24
ATOM     24  C17 <0> d   1      37.460   5.387  31.002  0.00  0.00     0.129 C 
ATOM     25  C21 <0> d   1      37.287   3.893  30.656  0.00  0.00     0.032 C 
ATOM     26  C20 <0> d   1      38.697   3.277  30.658  0.00  0.00     0.002 C 
ATOM     27  C19 <0> d   1      39.677   4.417  31.005  0.00  0.00     0.002 C 
ATOM     28  C18 <0> d   1      38.806   5.447  31.766  0.00  0.00     0.032 C 
ENDBRANCH  23  24
ENDBRANCH  12  23
TORSDOF 3
ENDMDL
MODEL 58
REMARK CAVERDOCK RESULT:       0.1      0.000      0.000
REMARK CAVERDOCK CONSTRAINTS:       0.0      0.0      0.0      0.0
REMARK CAVERDOCK TUNNEL: 57      0.1      2.3     58.1
REMARK  3 active torsions:
REMARK  status: ('A' for Active; 'I' for Inactive)
REMARK    1  A    between atoms: C3_3  and  O4_4 
REMARK    2  A    between atoms: C15_13  and  O16_14 
REMARK    3  A    between atoms: O16_14  and  C17_15 
ROOT
ATOM      1  C1  <0> d   1      27.279  -0.632  32.706  0.00  0.00     0.015 C 
ATOM      2  C2  <0> d   1      27.326   0.333  32.040  0.00  0.00    -0.078 C 
ATOM      3  C3  <0> d   1      27.387   1.543  31.204  0.00  0.00     0.128 C 
ATOM      4  C5  <0> d   1      27.541   1.159  29.712  0.00  0.00     0.052 C 
ATOM      5  C6  <0> d   1      28.928   1.695  29.262  0.00  0.00     0.010 C 
ATOM      6  C7  <0> d   1      29.707   1.778  30.578  0.00  0.00     0.002 C 
ATOM      7  C9  <0> d   1      30.884   2.732  30.595  0.00  0.00    -0.001 C 
ATOM      8  C11 <0> d   1      31.973   2.310  29.610  0.00  0.00     0.010 C 
ATOM      9  C12 <0> d   1      33.024   3.418  29.557  0.00  0.00     0.039 C 
ATOM     10  C13 <0> d   1      33.445   3.838  30.940  0.00  0.00    -0.049 A 
ATOM     11  C14 <0> d   1      34.607   4.588  31.059  0.00  0.00     0.044 A 
ATOM     12  C15 <0> d   1      35.047   5.016  32.301  0.00  0.00     0.069 A 
ATOM     13  C22 <0> d   1      34.319   4.691  33.437  0.00  0.00     0.037 A 
ATOM     14  C23 <0> d   1      33.167   3.944  33.318  0.00  0.00     0.011 A 
ATOM     15  C24 <0> d   1      32.729   3.511  32.074  0.00  0.00    -0.047 A 
ATOM     16  C25 <0> d   1      31.464   2.700  32.015  0.00  0.00     0.023 C 
ATOM     17  C27 <0> d   1      30.446   3.163  33.047  0.00  0.00     0.010 C 
ATOM     18  C28 <0> d   1      29.162   2.316  32.961  0.00  0.00     0.014 C 
ATOM     19  C29 <0> d   1      28.632   2.356  31.541  0.00  0.00     0.003 C 
ATOM     20  C30 <0> d   1      28.418   3.809  31.113  0.00  0.00     0.020 C 
ENDROOT
BRANCH   3  21
ATOM     21  O4  <0> d   1      26.213   2.335  31.395  0.00  0.00    -0.377 OA
ATOM     22  H32 <0> d   1      26.066   2.606  32.311  0.00  0.00     0.211 HD
ENDBRANCH   3  21
BRANCH  12  23
ATOM     23  O16 <0> d   1      36.186   5.748  32.406  0.00  0.00    -0.346 OA
BRANCH  23  24
ATOM     24  C17 <0> d   1      37.179   5.553  31.397  0.00  0.00     0.129 C 
ATOM     25  C21 <0> d   1      37.163   4.092  30.900  0.00  0.00     0.032 C 
ATOM     26  C20 <0> d   1      38.630   3.696  30.654  0.00  0.00     0.002 C 
ATOM     27  C19 <0> d   1      39.486   4.929  31.009  0.00  0.00     0.002 C 
ATOM     28  C18 <0> d   1      38.599   5.737  31.989  0.00  0.00     0.032 C 
ENDBRANCH  23  24
ENDBRANCH  12  23
TORSDOF 3
ENDMDL
MODEL 59
REMARK CAVERDOCK RESULT:      -0.1      0.000      0.000
REMARK CAVERDOCK CONSTRAINTS:       0.0      0.0      0.0      0.0
REMARK CAVERDOCK TUNNEL: 58     -0.1      2.4     59.4
REMARK  3 active torsions:
REMARK  status: ('A' for Active; 'I' for Inactive)
REMARK    1  A    between atoms: C3_3  and  O4_4 
REMARK    2  A    between atoms: C15_13  and  O16_14 
REMARK    3  A    between atoms: O16_14  and  C17_15 
ROOT
ATOM      1  C1  <0> d   1      27.397  -1.034  32.667  0.00  0.00     0.015 C 
ATOM      2  C2  <0> d   1      27.361  -0.030  32.061  0.00  0.00    -0.078 C 
ATOM      3  C3  <0> d   1      27.318   1.230  31.301  0.00  0.00     0.128 C 
ATOM      4  C5  <0> d   1      27.409   0.945  29.781  0.00  0.00     0.052 C 
ATOM      5  C6  <0> d   1      28.741   1.578  29.294  0.00  0.00     0.010 C 
ATOM      6  C7  <0> d   1      29.586   1.620  30.571  0.00  0.00     0.002 C 
ATOM      7  C9  <0> d   1      30.715   2.631  30.588  0.00  0.00    -0.001 C 
ATOM      8  C11 <0> d   1      31.768   2.326  29.523  0.00  0.00     0.010 C 
ATOM      9  C12 <0> d   1      32.760   3.487  29.485  0.00  0.00     0.039 C 
ATOM     10  C13 <0> d   1      33.236   3.845  30.869  0.00  0.00    -0.049 A 
ATOM     11  C14 <0> d   1      34.365   4.645  30.974  0.00  0.00     0.044 A 
ATOM     12  C15 <0> d   1      34.851   5.018  32.216  0.00  0.00     0.069 A 
ATOM     13  C22 <0> d   1      34.203   4.589  33.365  0.00  0.00     0.037 A 
ATOM     14  C23 <0> d   1      33.083   3.793  33.259  0.00  0.00     0.011 A 
ATOM     15  C24 <0> d   1      32.599   3.414  32.015  0.00  0.00    -0.047 A 
ATOM     16  C25 <0> d   1      31.373   2.544  31.970  0.00  0.00     0.023 C 
ATOM     17  C27 <0> d   1      30.393   2.891  33.081  0.00  0.00     0.010 C 
ATOM     18  C28 <0> d   1      29.147   1.986  33.009  0.00  0.00     0.014 C 
ATOM     19  C29 <0> d   1      28.539   2.084  31.623  0.00  0.00     0.003 C 
ATOM     20  C30 <0> d   1      28.233   3.547  31.299  0.00  0.00     0.020 C 
ENDROOT
BRANCH   3  21
ATOM     21  O4  <0> d   1      26.120   1.948  31.601  0.00  0.00    -0.377 OA
ATOM     22  H32 <0> d   1      25.608   1.570  32.330  0.00  0.00     0.211 HD
ENDBRANCH   3  21
BRANCH  12  23
ATOM     23  O16 <0> d   1      35.958   5.801  32.308  0.00  0.00    -0.346 OA
BRANCH  23  24
ATOM     24  C17 <0> d   1      36.985   5.589  31.336  0.00  0.00     0.129 C 
ATOM     25  C21 <0> d   1      36.962   4.129  30.836  0.00  0.00     0.032 C 
ATOM     26  C20 <0> d   1      38.429   3.707  30.645  0.00  0.00     0.002 C 
ATOM     27  C19 <0> d   1      39.293   4.924  31.036  0.00  0.00     0.002 C 
ATOM     28  C18 <0> d   1      38.384   5.746  31.983  0.00  0.00     0.032 C 
ENDBRANCH  23  24
ENDBRANCH  12  23
TORSDOF 3
ENDMDL
MODEL 60
REMARK CAVERDOCK RESULT:      -0.5      0.000      0.000
REMARK CAVERDOCK CONSTRAINTS:       0.0      0.0      0.0      0.0
REMARK CAVERDOCK TUNNEL: 59     -0.5      2.4     60.5
REMARK  3 active torsions:
REMARK  status: ('A' for Active; 'I' for Inactive)
REMARK    1  A    between atoms: C3_3  and  O4_4 
REMARK    2  A    between atoms: C15_13  and  O16_14 
REMARK    3  A    between atoms: O16_14  and  C17_15 
ROOT
ATOM      1  C1  <0> d   1      27.168  -1.051  32.586  0.00  0.00     0.015 C 
ATOM      2  C2  <0> d   1      27.135  -0.026  32.015  0.00  0.00    -0.078 C 
ATOM      3  C3  <0> d   1      27.094   1.260  31.298  0.00  0.00     0.128 C 
ATOM      4  C5  <0> d   1      27.173   1.026  29.769  0.00  0.00     0.052 C 
ATOM      5  C6  <0> d   1      28.506   1.667  29.295  0.00  0.00     0.010 C 
ATOM      6  C7  <0> d   1      29.360   1.661  30.566  0.00  0.00     0.002 C 
ATOM      7  C9  <0> d   1      30.495   2.663  30.609  0.00  0.00    -0.001 C 
ATOM      8  C11 <0> d   1      31.539   2.388  29.527  0.00  0.00     0.010 C 
ATOM      9  C12 <0> d   1      32.538   3.544  29.522  0.00  0.00     0.039 C 
ATOM     10  C13 <0> d   1      33.025   3.852  30.914  0.00  0.00    -0.049 A 
ATOM     11  C14 <0> d   1      34.160   4.641  31.038  0.00  0.00     0.044 A 
ATOM     12  C15 <0> d   1      34.657   4.969  32.288  0.00  0.00     0.069 A 
ATOM     13  C22 <0> d   1      34.015   4.504  33.427  0.00  0.00     0.037 A 
ATOM     14  C23 <0> d   1      32.889   3.719  33.302  0.00  0.00     0.011 A 
ATOM     15  C24 <0> d   1      32.393   3.386  32.049  0.00  0.00    -0.047 A 
ATOM     16  C25 <0> d   1      31.162   2.525  31.984  0.00  0.00     0.023 C 
ATOM     17  C27 <0> d   1      30.191   2.840  33.113  0.00  0.00     0.010 C 
ATOM     18  C28 <0> d   1      28.940   1.946  33.018  0.00  0.00     0.014 C 
ATOM     19  C29 <0> d   1      28.323   2.094  31.641  0.00  0.00     0.003 C 
ATOM     20  C30 <0> d   1      28.024   3.570  31.369  0.00  0.00     0.020 C 
ENDROOT
BRANCH   3  21
ATOM     21  O4  <0> d   1      25.903   1.974  31.632  0.00  0.00    -0.377 OA
ATOM     22  H32 <0> d   1      25.211   1.921  30.958  0.00  0.00     0.211 HD
ENDBRANCH   3  21
BRANCH  12  23
ATOM     23  O16 <0> d   1      35.770   5.741  32.399  0.00  0.00    -0.346 OA
BRANCH  23  24
ATOM     24  C17 <0> d   1      36.782   5.567  31.405  0.00  0.00     0.129 C 
ATOM     25  C21 <0> d   1      36.640   4.189  30.725  0.00  0.00     0.032 C 
ATOM     26  C20 <0> d   1      38.068   3.672  30.478  0.00  0.00     0.002 C 
ATOM     27  C19 <0> d   1      39.028   4.753  31.015  0.00  0.00     0.002 C 
ATOM     28  C18 <0> d   1      38.185   5.523  32.061  0.00  0.00     0.032 C 
ENDBRANCH  23  24
ENDBRANCH  12  23
TORSDOF 3
ENDMDL
MODEL 61
REMARK CAVERDOCK RESULT:      -0.9      0.000      0.000
REMARK CAVERDOCK CONSTRAINTS:       0.0      0.0      0.0      0.0
REMARK CAVERDOCK TUNNEL: 60     -0.9      2.5     61.2
REMARK  3 active torsions:
REMARK  status: ('A' for Active; 'I' for Inactive)
REMARK    1  A    between atoms: C3_3  and  O4_4 
REMARK    2  A    between atoms: C15_13  and  O16_14 
REMARK    3  A    between atoms: O16_14  and  C17_15 
ROOT
ATOM      1  C1  <0> d   1      27.062  -1.178  32.704  0.00  0.00     0.015 C 
ATOM      2  C2  <0> d   1      27.006  -0.149  32.144  0.00  0.00    -0.078 C 
ATOM      3  C3  <0> d   1      26.936   1.143  31.440  0.00  0.00     0.128 C 
ATOM      4  C5  <0> d   1      26.976   0.923  29.908  0.00  0.00     0.052 C 
ATOM      5  C6  <0> d   1      28.291   1.580  29.405  0.00  0.00     0.010 C 
ATOM      6  C7  <0> d   1      29.178   1.570  30.654  0.00  0.00     0.002 C 
ATOM      7  C9  <0> d   1      30.306   2.582  30.677  0.00  0.00    -0.001 C 
ATOM      8  C11 <0> d   1      31.323   2.326  29.566  0.00  0.00     0.010 C 
ATOM      9  C12 <0> d   1      32.312   3.490  29.545  0.00  0.00     0.039 C 
ATOM     10  C13 <0> d   1      32.833   3.789  30.927  0.00  0.00    -0.049 A 
ATOM     11  C14 <0> d   1      33.964   4.587  31.029  0.00  0.00     0.044 A 
ATOM     12  C15 <0> d   1      34.491   4.908  32.269  0.00  0.00     0.069 A 
ATOM     13  C22 <0> d   1      33.882   4.428  33.419  0.00  0.00     0.037 A 
ATOM     14  C23 <0> d   1      32.760   3.634  33.317  0.00  0.00     0.011 A 
ATOM     15  C24 <0> d   1      32.235   3.307  32.074  0.00  0.00    -0.047 A 
ATOM     16  C25 <0> d   1      31.009   2.437  32.032  0.00  0.00     0.023 C 
ATOM     17  C27 <0> d   1      30.066   2.734  33.189  0.00  0.00     0.010 C 
ATOM     18  C28 <0> d   1      28.820   1.829  33.118  0.00  0.00     0.014 C 
ATOM     19  C29 <0> d   1      28.166   1.985  31.759  0.00  0.00     0.003 C 
ATOM     20  C30 <0> d   1      27.847   3.460  31.508  0.00  0.00     0.020 C 
ENDROOT
BRANCH   3  21
ATOM     21  O4  <0> d   1      25.747   1.844  31.811  0.00  0.00    -0.377 OA
ATOM     22  H32 <0> d   1      25.528   1.777  32.750  0.00  0.00     0.211 HD
ENDBRANCH   3  21
BRANCH  12  23
ATOM     23  O16 <0> d   1      35.599   5.689  32.358  0.00  0.00    -0.346 OA
BRANCH  23  24
ATOM     24  C17 <0> d   1      36.592   5.524  31.343  0.00  0.00     0.129 C 
ATOM     25  C21 <0> d   1      36.524   4.103  30.747  0.00  0.00     0.032 C 
ATOM     26  C20 <0> d   1      37.977   3.669  30.482  0.00  0.00     0.002 C 
ATOM     27  C19 <0> d   1      38.875   4.841  30.925  0.00  0.00     0.002 C 
ATOM     28  C18 <0> d   1      38.012   5.613  31.954  0.00  0.00     0.032 C 
ENDBRANCH  23  24
ENDBRANCH  12  23
TORSDOF 3
ENDMDL
MODEL 62
REMARK CAVERDOCK RESULT:      -0.9      0.000      0.000
REMARK CAVERDOCK CONSTRAINTS:       0.0      0.0      0.0      0.0
REMARK CAVERDOCK TUNNEL: 61     -0.9      2.5     62.3
REMARK  3 active torsions:
REMARK  status: ('A' for Active; 'I' for Inactive)
REMARK    1  A    between atoms: C3_3  and  O4_4 
REMARK    2  A    between atoms: C15_13  and  O16_14 
REMARK    3  A    between atoms: O16_14  and  C17_15 
ROOT
ATOM      1  C1  <0> d   1      26.865  -1.058  32.614  0.00  0.00     0.015 C 
ATOM      2  C2  <0> d   1      26.846  -0.021  32.063  0.00  0.00    -0.078 C 
ATOM      3  C3  <0> d   1      26.822   1.278  31.372  0.00  0.00     0.128 C 
ATOM      4  C5  <0> d   1      26.862   1.072  29.837  0.00  0.00     0.052 C 
ATOM      5  C6  <0> d   1      28.200   1.689  29.346  0.00  0.00     0.010 C 
ATOM      6  C7  <0> d   1      29.081   1.638  30.598  0.00  0.00     0.002 C 
ATOM      7  C9  <0> d   1      30.241   2.611  30.635  0.00  0.00    -0.001 C 
ATOM      8  C11 <0> d   1      31.255   2.331  29.526  0.00  0.00     0.010 C 
ATOM      9  C12 <0> d   1      32.282   3.462  29.521  0.00  0.00     0.039 C 
ATOM     10  C13 <0> d   1      32.806   3.730  30.907  0.00  0.00    -0.049 A 
ATOM     11  C14 <0> d   1      33.963   4.488  31.022  0.00  0.00     0.044 A 
ATOM     12  C15 <0> d   1      34.495   4.780  32.267  0.00  0.00     0.069 A 
ATOM     13  C22 <0> d   1      33.865   4.309  33.410  0.00  0.00     0.037 A 
ATOM     14  C23 <0> d   1      32.718   3.554  33.295  0.00  0.00     0.011 A 
ATOM     15  C24 <0> d   1      32.187   3.258  32.047  0.00  0.00    -0.047 A 
ATOM     16  C25 <0> d   1      30.934   2.429  31.992  0.00  0.00     0.023 C 
ATOM     17  C27 <0> d   1      29.996   2.747  33.148  0.00  0.00     0.010 C 
ATOM     18  C28 <0> d   1      28.720   1.885  33.064  0.00  0.00     0.014 C 
ATOM     19  C29 <0> d   1      28.078   2.075  31.703  0.00  0.00     0.003 C 
ATOM     20  C30 <0> d   1      27.810   3.563  31.465  0.00  0.00     0.020 C 
ENDROOT
BRANCH   3  21
ATOM     21  O4  <0> d   1      25.656   2.015  31.744  0.00  0.00    -0.377 OA
ATOM     22  H32 <0> d   1      24.826   1.546  31.582  0.00  0.00     0.211 HD
ENDBRANCH   3  21
BRANCH  12  23
ATOM     23  O16 <0> d   1      35.628   5.522  32.368  0.00  0.00    -0.346 OA
BRANCH  23  24
ATOM     24  C17 <0> d   1      36.596   5.375  31.326  0.00  0.00     0.129 C 
ATOM     25  C21 <0> d   1      36.476   3.982  30.671  0.00  0.00     0.032 C 
ATOM     26  C20 <0> d   1      37.910   3.520  30.357  0.00  0.00     0.002 C 
ATOM     27  C19 <0> d   1      38.850   4.647  30.831  0.00  0.00     0.002 C 
ATOM     28  C18 <0> d   1      38.030   5.397  31.910  0.00  0.00     0.032 C 
ENDBRANCH  23  24
ENDBRANCH  12  23
TORSDOF 3
ENDMDL
MODEL 63
REMARK CAVERDOCK RESULT:      -1.2      0.000      0.000
REMARK CAVERDOCK CONSTRAINTS:       0.0      0.0      0.0      0.0
REMARK CAVERDOCK TUNNEL: 62     -1.2      2.6     63.1
REMARK  3 active torsions:
REMARK  status: ('A' for Active; 'I' for Inactive)
REMARK    1  A    between atoms: C3_3  and  O4_4 
REMARK    2  A    between atoms: C15_13  and  O16_14 
REMARK    3  A    between atoms: O16_14  and  C17_15 
ROOT
ATOM      1  C1  <0> d   1      26.834  -1.317  32.637  0.00  0.00     0.015 C 
ATOM      2  C2  <0> d   1      26.770  -0.272  32.106  0.00  0.00    -0.078 C 
ATOM      3  C3  <0> d   1      26.691   1.039  31.441  0.00  0.00     0.128 C 
ATOM      4  C5  <0> d   1      26.705   0.862  29.902  0.00  0.00     0.052 C 
ATOM      5  C6  <0> d   1      28.012   1.530  29.395  0.00  0.00     0.010 C 
ATOM      6  C7  <0> d   1      28.920   1.484  30.628  0.00  0.00     0.002 C 
ATOM      7  C9  <0> d   1      30.050   2.493  30.660  0.00  0.00    -0.001 C 
ATOM      8  C11 <0> d   1      31.048   2.266  29.525  0.00  0.00     0.010 C 
ATOM      9  C12 <0> d   1      32.039   3.429  29.520  0.00  0.00     0.039 C 
ATOM     10  C13 <0> d   1      32.584   3.689  30.900  0.00  0.00    -0.049 A 
ATOM     11  C14 <0> d   1      33.718   4.481  31.005  0.00  0.00     0.044 A 
ATOM     12  C15 <0> d   1      34.266   4.767  32.244  0.00  0.00     0.069 A 
ATOM     13  C22 <0> d   1      33.676   4.256  33.391  0.00  0.00     0.037 A 
ATOM     14  C23 <0> d   1      32.551   3.467  33.286  0.00  0.00     0.011 A 
ATOM     15  C24 <0> d   1      32.004   3.176  32.043  0.00  0.00    -0.047 A 
ATOM     16  C25 <0> d   1      30.777   2.309  31.998  0.00  0.00     0.023 C 
ATOM     17  C27 <0> d   1      29.853   2.575  33.179  0.00  0.00     0.010 C 
ATOM     18  C28 <0> d   1      28.604   1.675  33.104  0.00  0.00     0.014 C 
ATOM     19  C29 <0> d   1      27.928   1.870  31.761  0.00  0.00     0.003 C 
ATOM     20  C30 <0> d   1      27.608   3.352  31.557  0.00  0.00     0.020 C 
ENDROOT
BRANCH   3  21
ATOM     21  O4  <0> d   1      25.510   1.731  31.851  0.00  0.00    -0.377 OA
ATOM     22  H32 <0> d   1      24.695   1.382  31.464  0.00  0.00     0.211 HD
ENDBRANCH   3  21
BRANCH  12  23
ATOM     23  O16 <0> d   1      35.378   5.543  32.337  0.00  0.00    -0.346 OA
BRANCH  23  24
ATOM     24  C17 <0> d   1      36.365   5.387  31.314  0.00  0.00     0.129 C 
ATOM     25  C21 <0> d   1      36.489   3.904  30.906  0.00  0.00     0.032 C 
ATOM     26  C20 <0> d   1      37.983   3.644  30.644  0.00  0.00     0.002 C 
ATOM     27  C19 <0> d   1      38.714   4.978  30.902  0.00  0.00     0.002 C 
ATOM     28  C18 <0> d   1      37.770   5.750  31.856  0.00  0.00     0.032 C 
ENDBRANCH  23  24
ENDBRANCH  12  23
TORSDOF 3
ENDMDL
MODEL 64
REMARK CAVERDOCK RESULT:      -1.3      0.000      0.000
REMARK CAVERDOCK CONSTRAINTS:       0.0      0.0      0.0      0.0
REMARK CAVERDOCK TUNNEL: 63     -1.3      2.6     64.3
REMARK  3 active torsions:
REMARK  status: ('A' for Active; 'I' for Inactive)
REMARK    1  A    between atoms: C3_3  and  O4_4 
REMARK    2  A    between atoms: C15_13  and  O16_14 
REMARK    3  A    between atoms: O16_14  and  C17_15 
ROOT
ATOM      1  C1  <0> d   1      26.666  -1.250  32.368  0.00  0.00     0.015 C 
ATOM      2  C2  <0> d   1      26.620  -0.187  31.873  0.00  0.00    -0.078 C 
ATOM      3  C3  <0> d   1      26.563   1.147  31.251  0.00  0.00     0.128 C 
ATOM      4  C5  <0> d   1      26.584   1.021  29.708  0.00  0.00     0.052 C 
ATOM      5  C6  <0> d   1      27.903   1.688  29.231  0.00  0.00     0.010 C 
ATOM      6  C7  <0> d   1      28.804   1.587  30.466  0.00  0.00     0.002 C 
ATOM      7  C9  <0> d   1      29.947   2.578  30.538  0.00  0.00    -0.001 C 
ATOM      8  C11 <0> d   1      30.949   2.375  29.401  0.00  0.00     0.010 C 
ATOM      9  C12 <0> d   1      31.956   3.523  29.441  0.00  0.00     0.039 C 
ATOM     10  C13 <0> d   1      32.496   3.728  30.832  0.00  0.00    -0.049 A 
ATOM     11  C14 <0> d   1      33.642   4.500  30.970  0.00  0.00     0.044 A 
ATOM     12  C15 <0> d   1      34.186   4.736  32.221  0.00  0.00     0.069 A 
ATOM     13  C22 <0> d   1      33.582   4.195  33.347  0.00  0.00     0.037 A 
ATOM     14  C23 <0> d   1      32.447   3.426  33.208  0.00  0.00     0.011 A 
ATOM     15  C24 <0> d   1      31.903   3.186  31.954  0.00  0.00    -0.047 A 
ATOM     16  C25 <0> d   1      30.663   2.339  31.873  0.00  0.00     0.023 C 
ATOM     17  C27 <0> d   1      29.737   2.578  33.057  0.00  0.00     0.010 C 
ATOM     18  C28 <0> d   1      28.476   1.699  32.946  0.00  0.00     0.014 C 
ATOM     19  C29 <0> d   1      27.810   1.948  31.607  0.00  0.00     0.003 C 
ATOM     20  C30 <0> d   1      27.513   3.441  31.451  0.00  0.00     0.020 C 
ENDROOT
BRANCH   3  21
ATOM     21  O4  <0> d   1      25.390   1.842  31.678  0.00  0.00    -0.377 OA
ATOM     22  H32 <0> d   1      25.182   2.624  31.149  0.00  0.00     0.211 HD
ENDBRANCH   3  21
BRANCH  12  23
ATOM     23  O16 <0> d   1      35.308   5.492  32.345  0.00  0.00    -0.346 OA
BRANCH  23  24
ATOM     24  C17 <0> d   1      36.289   5.372  31.312  0.00  0.00     0.129 C 
ATOM     25  C21 <0> d   1      36.397   3.908  30.838  0.00  0.00     0.032 C 
ATOM     26  C20 <0> d   1      37.887   3.645  30.558  0.00  0.00     0.002 C 
ATOM     27  C19 <0> d   1      38.633   4.958  30.873  0.00  0.00     0.002 C 
ATOM     28  C18 <0> d   1      37.700   5.697  31.864  0.00  0.00     0.032 C 
ENDBRANCH  23  24
ENDBRANCH  12  23
TORSDOF 3
ENDMDL
MODEL 65
REMARK CAVERDOCK RESULT:      -1.1      0.000      0.000
REMARK CAVERDOCK CONSTRAINTS:       0.0      0.0      0.0      0.0
REMARK CAVERDOCK TUNNEL: 64     -1.1      2.7     65.1
REMARK  3 active torsions:
REMARK  status: ('A' for Active; 'I' for Inactive)
REMARK    1  A    between atoms: C3_3  and  O4_4 
REMARK    2  A    between atoms: C15_13  and  O16_14 
REMARK    3  A    between atoms: O16_14  and  C17_15 
ROOT
ATOM      1  C1  <0> d   1      26.494  -1.197  32.553  0.00  0.00     0.015 C 
ATOM      2  C2  <0> d   1      26.472  -0.148  32.027  0.00  0.00    -0.078 C 
ATOM      3  C3  <0> d   1      26.444   1.169  31.368  0.00  0.00     0.128 C 
ATOM      4  C5  <0> d   1      26.470   0.999  29.828  0.00  0.00     0.052 C 
ATOM      5  C6  <0> d   1      27.805   1.626  29.341  0.00  0.00     0.010 C 
ATOM      6  C7  <0> d   1      28.697   1.543  30.583  0.00  0.00     0.002 C 
ATOM      7  C9  <0> d   1      29.859   2.513  30.634  0.00  0.00    -0.001 C 
ATOM      8  C11 <0> d   1      30.862   2.259  29.509  0.00  0.00     0.010 C 
ATOM      9  C12 <0> d   1      31.892   3.388  29.522  0.00  0.00     0.039 C 
ATOM     10  C13 <0> d   1      32.429   3.622  30.910  0.00  0.00    -0.049 A 
ATOM     11  C14 <0> d   1      33.588   4.375  31.032  0.00  0.00     0.044 A 
ATOM     12  C15 <0> d   1      34.130   4.636  32.279  0.00  0.00     0.069 A 
ATOM     13  C22 <0> d   1      33.510   4.139  33.416  0.00  0.00     0.037 A 
ATOM     14  C23 <0> d   1      32.360   3.389  33.293  0.00  0.00     0.011 A 
ATOM     15  C24 <0> d   1      31.819   3.123  32.043  0.00  0.00    -0.047 A 
ATOM     16  C25 <0> d   1      30.563   2.298  31.979  0.00  0.00     0.023 C 
ATOM     17  C27 <0> d   1      29.636   2.589  33.151  0.00  0.00     0.010 C 
ATOM     18  C28 <0> d   1      28.358   1.732  33.057  0.00  0.00     0.014 C 
ATOM     19  C29 <0> d   1      27.705   1.956  31.707  0.00  0.00     0.003 C 
ATOM     20  C30 <0> d   1      27.437   3.449  31.508  0.00  0.00     0.020 C 
ENDROOT
BRANCH   3  21
ATOM     21  O4  <0> d   1      25.282   1.898  31.768  0.00  0.00    -0.377 OA
ATOM     22  H32 <0> d   1      25.431   2.848  31.871  0.00  0.00     0.211 HD
ENDBRANCH   3  21
BRANCH  12  23
ATOM     23  O16 <0> d   1      35.266   5.374  32.388  0.00  0.00    -0.346 OA
BRANCH  23  24
ATOM     24  C17 <0> d   1      36.213   5.270  31.322  0.00  0.00     0.129 C 
ATOM     25  C21 <0> d   1      36.473   3.789  30.975  0.00  0.00     0.032 C 
ATOM     26  C20 <0> d   1      37.972   3.673  30.645  0.00  0.00     0.002 C 
ATOM     27  C19 <0> d   1      38.569   5.086  30.803  0.00  0.00     0.002 C 
ATOM     28  C18 <0> d   1      37.596   5.803  31.771  0.00  0.00     0.032 C 
ENDBRANCH  23  24
ENDBRANCH  12  23
TORSDOF 3
ENDMDL
MODEL 66
REMARK CAVERDOCK RESULT:      -1.5      0.000      0.000
REMARK CAVERDOCK CONSTRAINTS:       0.1      0.0      0.0      0.0
REMARK CAVERDOCK TUNNEL: 65     -1.5      2.6     66.1
REMARK  3 active torsions:
REMARK  status: ('A' for Active; 'I' for Inactive)
REMARK    1  A    between atoms: C3_3  and  O4_4 
REMARK    2  A    between atoms: C15_13  and  O16_14 
REMARK    3  A    between atoms: O16_14  and  C17_15 
ROOT
ATOM      1  C1  <0> d   1      26.597  -1.533  32.504  0.00  0.00     0.015 C 
ATOM      2  C2  <0> d   1      26.513  -0.469  32.015  0.00  0.00    -0.078 C 
ATOM      3  C3  <0> d   1      26.408   0.866  31.402  0.00  0.00     0.128 C 
ATOM      4  C5  <0> d   1      26.386   0.748  29.858  0.00  0.00     0.052 C 
ATOM      5  C6  <0> d   1      27.676   1.446  29.347  0.00  0.00     0.010 C 
ATOM      6  C7  <0> d   1      28.614   1.360  30.555  0.00  0.00     0.002 C 
ATOM      7  C9  <0> d   1      29.737   2.376  30.598  0.00  0.00    -0.001 C 
ATOM      8  C11 <0> d   1      30.709   2.201  29.432  0.00  0.00     0.010 C 
ATOM      9  C12 <0> d   1      31.691   3.372  29.448  0.00  0.00     0.039 C 
ATOM     10  C13 <0> d   1      32.267   3.583  30.823  0.00  0.00    -0.049 A 
ATOM     11  C14 <0> d   1      33.398   4.380  30.932  0.00  0.00     0.044 A 
ATOM     12  C15 <0> d   1      33.974   4.622  32.168  0.00  0.00     0.069 A 
ATOM     13  C22 <0> d   1      33.415   4.063  33.308  0.00  0.00     0.037 A 
ATOM     14  C23 <0> d   1      32.293   3.269  33.199  0.00  0.00     0.011 A 
ATOM     15  C24 <0> d   1      31.719   3.022  31.960  0.00  0.00    -0.047 A 
ATOM     16  C25 <0> d   1      30.497   2.147  31.911  0.00  0.00     0.023 C 
ATOM     17  C27 <0> d   1      29.600   2.360  33.122  0.00  0.00     0.010 C 
ATOM     18  C28 <0> d   1      28.357   1.454  33.043  0.00  0.00     0.014 C 
ATOM     19  C29 <0> d   1      27.647   1.693  31.725  0.00  0.00     0.003 C 
ATOM     20  C30 <0> d   1      27.311   3.180  31.586  0.00  0.00     0.020 C 
ENDROOT
BRANCH   3  21
ATOM     21  O4  <0> d   1      25.233   1.532  31.867  0.00  0.00    -0.377 OA
ATOM     22  H32 <0> d   1      24.526   0.934  32.145  0.00  0.00     0.211 HD
ENDBRANCH   3  21
BRANCH  12  23
ATOM     23  O16 <0> d   1      35.081   5.404  32.263  0.00  0.00    -0.346 OA
BRANCH  23  24
ATOM     24  C17 <0> d   1      36.052   5.282  31.221  0.00  0.00     0.129 C 
ATOM     25  C21 <0> d   1      36.260   3.800  30.846  0.00  0.00     0.032 C 
ATOM     26  C20 <0> d   1      37.761   3.627  30.554  0.00  0.00     0.002 C 
ATOM     27  C19 <0> d   1      38.413   5.010  30.761  0.00  0.00     0.002 C 
ATOM     28  C18 <0> d   1      37.443   5.747  31.719  0.00  0.00     0.032 C 
ENDBRANCH  23  24
ENDBRANCH  12  23
TORSDOF 3
ENDMDL
MODEL 67
REMARK CAVERDOCK RESULT:      -1.5      0.000      0.000
REMARK CAVERDOCK CONSTRAINTS:       0.0      0.0      0.0      0.0
REMARK CAVERDOCK TUNNEL: 66     -1.5      2.7     67.2
REMARK  3 active torsions:
REMARK  status: ('A' for Active; 'I' for Inactive)
REMARK    1  A    between atoms: C3_3  and  O4_4 
REMARK    2  A    between atoms: C15_13  and  O16_14 
REMARK    3  A    between atoms: O16_14  and  C17_15 
ROOT
ATOM      1  C1  <0> d   1      26.416  -1.375  32.340  0.00  0.00     0.015 C 
ATOM      2  C2  <0> d   1      26.384  -0.338  31.790  0.00  0.00    -0.078 C 
ATOM      3  C3  <0> d   1      26.344   0.961  31.099  0.00  0.00     0.128 C 
ATOM      4  C5  <0> d   1      26.412   0.757  29.565  0.00  0.00     0.052 C 
ATOM      5  C6  <0> d   1      27.744   1.402  29.095  0.00  0.00     0.010 C 
ATOM      6  C7  <0> d   1      28.607   1.367  30.361  0.00  0.00     0.002 C 
ATOM      7  C9  <0> d   1      29.747   2.364  30.416  0.00  0.00    -0.001 C 
ATOM      8  C11 <0> d   1      30.782   2.106  29.322  0.00  0.00     0.010 C 
ATOM      9  C12 <0> d   1      31.786   3.257  29.333  0.00  0.00     0.039 C 
ATOM     10  C13 <0> d   1      32.284   3.534  30.728  0.00  0.00    -0.049 A 
ATOM     11  C14 <0> d   1      33.423   4.316  30.861  0.00  0.00     0.044 A 
ATOM     12  C15 <0> d   1      33.930   4.617  32.114  0.00  0.00     0.069 A 
ATOM     13  C22 <0> d   1      33.292   4.133  33.247  0.00  0.00     0.037 A 
ATOM     14  C23 <0> d   1      32.162   3.355  33.114  0.00  0.00     0.011 A 
ATOM     15  C24 <0> d   1      31.657   3.049  31.858  0.00  0.00    -0.047 A 
ATOM     16  C25 <0> d   1      30.422   2.195  31.783  0.00  0.00     0.023 C 
ATOM     17  C27 <0> d   1      29.460   2.492  32.925  0.00  0.00     0.010 C 
ATOM     18  C28 <0> d   1      28.204   1.605  32.820  0.00  0.00     0.014 C 
ATOM     19  C29 <0> d   1      27.579   1.783  31.451  0.00  0.00     0.003 C 
ATOM     20  C30 <0> d   1      27.284   3.265  31.210  0.00  0.00     0.020 C 
ENDROOT
BRANCH   3  21
ATOM     21  O4  <0> d   1      25.158   1.674  31.454  0.00  0.00    -0.377 OA
ATOM     22  H32 <0> d   1      25.197   2.622  31.266  0.00  0.00     0.211 HD
ENDBRANCH   3  21
BRANCH  12  23
ATOM     23  O16 <0> d   1      35.046   5.382  32.233  0.00  0.00    -0.346 OA
BRANCH  23  24
ATOM     24  C17 <0> d   1      36.024   5.268  31.197  0.00  0.00     0.129 C 
ATOM     25  C21 <0> d   1      35.989   3.857  30.574  0.00  0.00     0.032 C 
ATOM     26  C20 <0> d   1      37.449   3.473  30.273  0.00  0.00     0.002 C 
ATOM     27  C19 <0> d   1      38.320   4.665  30.724  0.00  0.00     0.002 C 
ATOM     28  C18 <0> d   1      37.453   5.389  31.783  0.00  0.00     0.032 C 
ENDBRANCH  23  24
ENDBRANCH  12  23
TORSDOF 3
ENDMDL
MODEL 68
REMARK CAVERDOCK RESULT:      -1.7      0.000      0.000
REMARK CAVERDOCK CONSTRAINTS:       0.0      0.0      0.0      0.0
REMARK CAVERDOCK TUNNEL: 67     -1.7      2.7     68.4
REMARK  3 active torsions:
REMARK  status: ('A' for Active; 'I' for Inactive)
REMARK    1  A    between atoms: C3_3  and  O4_4 
REMARK    2  A    between atoms: C15_13  and  O16_14 
REMARK    3  A    between atoms: O16_14  and  C17_15 
ROOT
ATOM      1  C1  <0> d   1      26.589  -1.739  32.208  0.00  0.00     0.015 C 
ATOM      2  C2  <0> d   1      26.476  -0.655  31.773  0.00  0.00    -0.078 C 
ATOM      3  C3  <0> d   1      26.334   0.706  31.228  0.00  0.00     0.128 C 
ATOM      4  C5  <0> d   1      26.313   0.665  29.680  0.00  0.00     0.052 C 
ATOM      5  C6  <0> d   1      27.583   1.422  29.204  0.00  0.00     0.010 C 
ATOM      6  C7  <0> d   1      28.525   1.301  30.406  0.00  0.00     0.002 C 
ATOM      7  C9  <0> d   1      29.620   2.343  30.501  0.00  0.00    -0.001 C 
ATOM      8  C11 <0> d   1      30.595   2.253  29.327  0.00  0.00     0.010 C 
ATOM      9  C12 <0> d   1      31.545   3.447  29.402  0.00  0.00     0.039 C 
ATOM     10  C13 <0> d   1      32.117   3.604  30.786  0.00  0.00    -0.049 A 
ATOM     11  C14 <0> d   1      33.227   4.425  30.934  0.00  0.00     0.044 A 
ATOM     12  C15 <0> d   1      33.797   4.621  32.181  0.00  0.00     0.069 A 
ATOM     13  C22 <0> d   1      33.255   3.990  33.291  0.00  0.00     0.037 A 
ATOM     14  C23 <0> d   1      32.155   3.173  33.143  0.00  0.00     0.011 A 
ATOM     15  C24 <0> d   1      31.586   2.973  31.893  0.00  0.00    -0.047 A 
ATOM     16  C25 <0> d   1      30.388   2.069  31.800  0.00  0.00     0.023 C 
ATOM     17  C27 <0> d   1      29.488   2.197  33.021  0.00  0.00     0.010 C 
ATOM     18  C28 <0> d   1      28.268   1.263  32.896  0.00  0.00     0.014 C 
ATOM     19  C29 <0> d   1      27.551   1.549  31.592  0.00  0.00     0.003 C 
ATOM     20  C30 <0> d   1      27.175   3.031  31.527  0.00  0.00     0.020 C 
ENDROOT
BRANCH   3  21
ATOM     21  O4  <0> d   1      25.142   1.316  31.726  0.00  0.00    -0.377 OA
ATOM     22  H32 <0> d   1      25.113   1.395  32.689  0.00  0.00     0.211 HD
ENDBRANCH   3  21
BRANCH  12  23
ATOM     23  O16 <0> d   1      34.884   5.425  32.315  0.00  0.00    -0.346 OA
BRANCH  23  24
ATOM     24  C17 <0> d   1      35.879   5.349  31.291  0.00  0.00     0.129 C 
ATOM     25  C21 <0> d   1      35.914   3.933  30.678  0.00  0.00     0.032 C 
ATOM     26  C20 <0> d   1      37.392   3.613  30.397  0.00  0.00     0.002 C 
ATOM     27  C19 <0> d   1      38.204   4.844  30.850  0.00  0.00     0.002 C 
ATOM     28  C18 <0> d   1      37.293   5.536  31.894  0.00  0.00     0.032 C 
ENDBRANCH  23  24
ENDBRANCH  12  23
TORSDOF 3
ENDMDL
MODEL 69
REMARK CAVERDOCK RESULT:      -1.6      0.000      0.000
REMARK CAVERDOCK CONSTRAINTS:       0.0      0.0      0.0      0.0
REMARK CAVERDOCK TUNNEL: 68     -1.6      2.8     69.5
REMARK  3 active torsions:
REMARK  status: ('A' for Active; 'I' for Inactive)
REMARK    1  A    between atoms: C3_3  and  O4_4 
REMARK    2  A    between atoms: C15_13  and  O16_14 
REMARK    3  A    between atoms: O16_14  and  C17_15 
ROOT
ATOM      1  C1  <0> d   1      26.272  -1.545  32.620  0.00  0.00     0.015 C 
ATOM      2  C2  <0> d   1      26.193  -0.480  32.133  0.00  0.00    -0.078 C 
ATOM      3  C3  <0> d   1      26.095   0.856  31.522  0.00  0.00     0.128 C 
ATOM      4  C5  <0> d   1      26.010   0.737  29.980  0.00  0.00     0.052 C 
ATOM      5  C6  <0> d   1      27.294   1.404  29.417  0.00  0.00     0.010 C 
ATOM      6  C7  <0> d   1      28.277   1.298  30.587  0.00  0.00     0.002 C 
ATOM      7  C9  <0> d   1      29.424   2.288  30.585  0.00  0.00    -0.001 C 
ATOM      8  C11 <0> d   1      30.345   2.089  29.381  0.00  0.00     0.010 C 
ATOM      9  C12 <0> d   1      31.354   3.237  29.356  0.00  0.00     0.039 C 
ATOM     10  C13 <0> d   1      31.988   3.436  30.708  0.00  0.00    -0.049 A 
ATOM     11  C14 <0> d   1      33.140   4.207  30.770  0.00  0.00     0.044 A 
ATOM     12  C15 <0> d   1      33.770   4.437  31.982  0.00  0.00     0.069 A 
ATOM     13  C22 <0> d   1      33.243   3.892  33.144  0.00  0.00     0.037 A 
ATOM     14  C23 <0> d   1      32.100   3.125  33.081  0.00  0.00     0.011 A 
ATOM     15  C24 <0> d   1      31.472   2.890  31.866  0.00  0.00    -0.047 A 
ATOM     16  C25 <0> d   1      30.229   2.043  31.867  0.00  0.00     0.023 C 
ATOM     17  C27 <0> d   1      29.386   2.279  33.112  0.00  0.00     0.010 C 
ATOM     18  C28 <0> d   1      28.120   1.401  33.084  0.00  0.00     0.014 C 
ATOM     19  C29 <0> d   1      27.364   1.656  31.795  0.00  0.00     0.003 C 
ATOM     20  C30 <0> d   1      27.058   3.149  31.665  0.00  0.00     0.020 C 
ENDROOT
BRANCH   3  21
ATOM     21  O4  <0> d   1      24.954   1.550  32.031  0.00  0.00    -0.377 OA
ATOM     22  H32 <0> d   1      24.656   1.236  32.896  0.00  0.00     0.211 HD
ENDBRANCH   3  21
BRANCH  12  23
ATOM     23  O16 <0> d   1      34.898   5.193  32.032  0.00  0.00    -0.346 OA
BRANCH  23  24
ATOM     24  C17 <0> d   1      35.845   5.015  30.976  0.00  0.00     0.129 C 
ATOM     25  C21 <0> d   1      35.942   3.526  30.583  0.00  0.00     0.032 C 
ATOM     26  C20 <0> d   1      37.423   3.251  30.269  0.00  0.00     0.002 C 
ATOM     27  C19 <0> d   1      38.174   4.581  30.483  0.00  0.00     0.002 C 
ATOM     28  C18 <0> d   1      37.272   5.373  31.461  0.00  0.00     0.032 C 
ENDBRANCH  23  24
ENDBRANCH  12  23
TORSDOF 3
ENDMDL
MODEL 70
REMARK CAVERDOCK RESULT:      -1.4      0.000      0.000
REMARK CAVERDOCK CONSTRAINTS:       0.0      0.0      0.0      0.0
REMARK CAVERDOCK TUNNEL: 69     -1.4      2.8     70.1
REMARK  3 active torsions:
REMARK  status: ('A' for Active; 'I' for Inactive)
REMARK    1  A    between atoms: C3_3  and  O4_4 
REMARK    2  A    between atoms: C15_13  and  O16_14 
REMARK    3  A    between atoms: O16_14  and  C17_15 
ROOT
ATOM      1  C1  <0> d   1      26.523  -1.623  33.472  0.00  0.00     0.015 C 
ATOM      2  C2  <0> d   1      26.373  -0.673  32.798  0.00  0.00    -0.078 C 
ATOM      3  C3  <0> d   1      26.187   0.518  31.953  0.00  0.00     0.128 C 
ATOM      4  C5  <0> d   1      26.050   0.105  30.466  0.00  0.00     0.052 C 
ATOM      5  C6  <0> d   1      27.279   0.707  29.730  0.00  0.00     0.010 C 
ATOM      6  C7  <0> d   1      28.308   0.865  30.853  0.00  0.00     0.002 C 
ATOM      7  C9  <0> d   1      29.404   1.883  30.612  0.00  0.00    -0.001 C 
ATOM      8  C11 <0> d   1      30.288   1.498  29.426  0.00  0.00     0.010 C 
ATOM      9  C12 <0> d   1      31.237   2.660  29.141  0.00  0.00     0.039 C 
ATOM     10  C13 <0> d   1      31.911   3.138  30.400  0.00  0.00    -0.049 A 
ATOM     11  C14 <0> d   1      33.026   3.953  30.264  0.00  0.00     0.044 A 
ATOM     12  C15 <0> d   1      33.688   4.435  31.381  0.00  0.00     0.069 A 
ATOM     13  C22 <0> d   1      33.233   4.098  32.648  0.00  0.00     0.037 A 
ATOM     14  C23 <0> d   1      32.127   3.286  32.782  0.00  0.00     0.011 A 
ATOM     15  C24 <0> d   1      31.466   2.799  31.663  0.00  0.00    -0.047 A 
ATOM     16  C25 <0> d   1      30.268   1.918  31.879  0.00  0.00     0.023 C 
ATOM     17  C27 <0> d   1      29.461   2.350  33.096  0.00  0.00     0.010 C 
ATOM     18  C28 <0> d   1      28.239   1.431  33.291  0.00  0.00     0.014 C 
ATOM     19  C29 <0> d   1      27.425   1.406  32.012  0.00  0.00     0.003 C 
ATOM     20  C30 <0> d   1      27.041   2.834  31.620  0.00  0.00     0.020 C 
ENDROOT
BRANCH   3  21
ATOM     21  O4  <0> d   1      25.033   1.248  32.375  0.00  0.00    -0.377 OA
ATOM     22  H32 <0> d   1      24.264   0.693  32.561  0.00  0.00     0.211 HD
ENDBRANCH   3  21
BRANCH  12  23
ATOM     23  O16 <0> d   1      34.779   5.232  31.237  0.00  0.00    -0.346 OA
BRANCH  23  24
ATOM     24  C17 <0> d   1      36.050   4.654  31.543  0.00  0.00     0.129 C 
ATOM     25  C21 <0> d   1      37.046   5.745  31.988  0.00  0.00     0.032 C 
ATOM     26  C20 <0> d   1      38.414   5.357  31.398  0.00  0.00     0.002 C 
ATOM     27  C19 <0> d   1      38.201   4.044  30.616  0.00  0.00     0.002 C 
ATOM     28  C18 <0> d   1      36.692   4.050  30.269  0.00  0.00     0.032 C 
ENDBRANCH  23  24
ENDBRANCH  12  23
TORSDOF 3
ENDMDL
MODEL 71
REMARK CAVERDOCK RESULT:      -1.8      0.000      0.000
REMARK CAVERDOCK CONSTRAINTS:       0.0      0.0      0.0      0.0
REMARK CAVERDOCK TUNNEL: 70     -1.8      2.8     71.3
REMARK  3 active torsions:
REMARK  status: ('A' for Active; 'I' for Inactive)
REMARK    1  A    between atoms: C3_3  and  O4_4 
REMARK    2  A    between atoms: C15_13  and  O16_14 
REMARK    3  A    between atoms: O16_14  and  C17_15 
ROOT
ATOM      1  C1  <0> d   1      26.200  -1.664  32.376  0.00  0.00     0.015 C 
ATOM      2  C2  <0> d   1      26.121  -0.595  31.897  0.00  0.00    -0.078 C 
ATOM      3  C3  <0> d   1      26.023   0.745  31.296  0.00  0.00     0.128 C 
ATOM      4  C5  <0> d   1      25.991   0.640  29.751  0.00  0.00     0.052 C 
ATOM      5  C6  <0> d   1      27.283   1.332  29.238  0.00  0.00     0.010 C 
ATOM      6  C7  <0> d   1      28.227   1.229  30.439  0.00  0.00     0.002 C 
ATOM      7  C9  <0> d   1      29.358   2.237  30.485  0.00  0.00    -0.001 C 
ATOM      8  C11 <0> d   1      30.322   2.064  29.311  0.00  0.00     0.010 C 
ATOM      9  C12 <0> d   1      31.313   3.227  29.332  0.00  0.00     0.039 C 
ATOM     10  C13 <0> d   1      31.899   3.422  30.706  0.00  0.00    -0.049 A 
ATOM     11  C14 <0> d   1      33.036   4.209  30.814  0.00  0.00     0.044 A 
ATOM     12  C15 <0> d   1      33.621   4.437  32.049  0.00  0.00     0.069 A 
ATOM     13  C22 <0> d   1      33.064   3.873  33.187  0.00  0.00     0.037 A 
ATOM     14  C23 <0> d   1      31.936   3.089  33.078  0.00  0.00     0.011 A 
ATOM     15  C24 <0> d   1      31.353   2.856  31.840  0.00  0.00    -0.047 A 
ATOM     16  C25 <0> d   1      30.124   1.991  31.791  0.00  0.00     0.023 C 
ATOM     17  C27 <0> d   1      29.236   2.201  33.010  0.00  0.00     0.010 C 
ATOM     18  C28 <0> d   1      27.985   1.304  32.930  0.00  0.00     0.014 C 
ATOM     19  C29 <0> d   1      27.269   1.561  31.618  0.00  0.00     0.003 C 
ATOM     20  C30 <0> d   1      26.944   3.051  31.493  0.00  0.00     0.020 C 
ENDROOT
BRANCH   3  21
ATOM     21  O4  <0> d   1      24.855   1.416  31.773  0.00  0.00    -0.377 OA
ATOM     22  H32 <0> d   1      24.099   0.832  31.921  0.00  0.00     0.211 HD
ENDBRANCH   3  21
BRANCH  12  23
ATOM     23  O16 <0> d   1      34.735   5.209  32.144  0.00  0.00    -0.346 OA
BRANCH  23  24
ATOM     24  C17 <0> d   1      35.696   5.094  31.092  0.00  0.00     0.129 C 
ATOM     25  C21 <0> d   1      35.732   3.649  30.550  0.00  0.00     0.032 C 
ATOM     26  C20 <0> d   1      37.205   3.334  30.237  0.00  0.00     0.002 C 
ATOM     27  C19 <0> d   1      38.013   4.597  30.599  0.00  0.00     0.002 C 
ATOM     28  C18 <0> d   1      37.127   5.330  31.637  0.00  0.00     0.032 C 
ENDBRANCH  23  24
ENDBRANCH  12  23
TORSDOF 3
ENDMDL
MODEL 72
REMARK CAVERDOCK RESULT:      -1.7      0.000      0.000
REMARK CAVERDOCK CONSTRAINTS:       0.0      0.0      0.0      0.0
REMARK CAVERDOCK TUNNEL: 71     -1.7      2.9     72.3
REMARK  3 active torsions:
REMARK  status: ('A' for Active; 'I' for Inactive)
REMARK    1  A    between atoms: C3_3  and  O4_4 
REMARK    2  A    between atoms: C15_13  and  O16_14 
REMARK    3  A    between atoms: O16_14  and  C17_15 
ROOT
ATOM      1  C1  <0> d   1      26.127  -1.711  32.569  0.00  0.00     0.015 C 
ATOM      2  C2  <0> d   1      26.056  -0.665  32.041  0.00  0.00    -0.078 C 
ATOM      3  C3  <0> d   1      25.968   0.648  31.380  0.00  0.00     0.128 C 
ATOM      4  C5  <0> d   1      25.965   0.474  29.841  0.00  0.00     0.052 C 
ATOM      5  C6  <0> d   1      27.266   1.146  29.321  0.00  0.00     0.010 C 
ATOM      6  C7  <0> d   1      28.188   1.097  30.544  0.00  0.00     0.002 C 
ATOM      7  C9  <0> d   1      29.317   2.108  30.565  0.00  0.00    -0.001 C 
ATOM      8  C11 <0> d   1      30.303   1.885  29.419  0.00  0.00     0.010 C 
ATOM      9  C12 <0> d   1      31.292   3.049  29.406  0.00  0.00     0.039 C 
ATOM     10  C13 <0> d   1      31.852   3.306  30.781  0.00  0.00    -0.049 A 
ATOM     11  C14 <0> d   1      32.987   4.099  30.875  0.00  0.00     0.044 A 
ATOM     12  C15 <0> d   1      33.548   4.383  32.109  0.00  0.00     0.069 A 
ATOM     13  C22 <0> d   1      32.971   3.868  33.261  0.00  0.00     0.037 A 
ATOM     14  C23 <0> d   1      31.846   3.078  33.166  0.00  0.00     0.011 A 
ATOM     15  C24 <0> d   1      31.285   2.790  31.929  0.00  0.00    -0.047 A 
ATOM     16  C25 <0> d   1      30.058   1.922  31.895  0.00  0.00     0.023 C 
ATOM     17  C27 <0> d   1      29.148   2.183  33.087  0.00  0.00     0.010 C 
ATOM     18  C28 <0> d   1      27.899   1.282  33.024  0.00  0.00     0.014 C 
ATOM     19  C29 <0> d   1      27.208   1.479  31.689  0.00  0.00     0.003 C 
ATOM     20  C30 <0> d   1      26.884   2.961  31.492  0.00  0.00     0.020 C 
ENDROOT
BRANCH   3  21
ATOM     21  O4  <0> d   1      24.791   1.338  31.805  0.00  0.00    -0.377 OA
ATOM     22  H32 <0> d   1      24.683   1.375  32.765  0.00  0.00     0.211 HD
ENDBRANCH   3  21
BRANCH  12  23
ATOM     23  O16 <0> d   1      34.659   5.160  32.191  0.00  0.00    -0.346 OA
BRANCH  23  24
ATOM     24  C17 <0> d   1      35.588   5.080  31.107  0.00  0.00     0.129 C 
ATOM     25  C21 <0> d   1      35.645   3.642  30.550  0.00  0.00     0.032 C 
ATOM     26  C20 <0> d   1      37.115   3.370  30.185  0.00  0.00     0.002 C 
ATOM     27  C19 <0> d   1      37.900   4.651  30.533  0.00  0.00     0.002 C 
ATOM     28  C18 <0> d   1      37.029   5.350  31.606  0.00  0.00     0.032 C 
ENDBRANCH  23  24
ENDBRANCH  12  23
TORSDOF 3
ENDMDL
MODEL 73
REMARK CAVERDOCK RESULT:      -1.8      0.000      0.000
REMARK CAVERDOCK CONSTRAINTS:       0.0      0.0      0.0      0.0
REMARK CAVERDOCK TUNNEL: 72     -1.8      3.0     73.1
REMARK  3 active torsions:
REMARK  status: ('A' for Active; 'I' for Inactive)
REMARK    1  A    between atoms: C3_3  and  O4_4 
REMARK    2  A    between atoms: C15_13  and  O16_14 
REMARK    3  A    between atoms: O16_14  and  C17_15 
ROOT
ATOM      1  C1  <0> d   1      26.491  -1.782  33.845  0.00  0.00     0.015 C 
ATOM      2  C2  <0> d   1      26.302  -0.867  33.135  0.00  0.00    -0.078 C 
ATOM      3  C3  <0> d   1      26.066   0.280  32.243  0.00  0.00     0.128 C 
ATOM      4  C5  <0> d   1      25.867  -0.204  30.785  0.00  0.00     0.052 C 
ATOM      5  C6  <0> d   1      27.055   0.371  29.966  0.00  0.00     0.010 C 
ATOM      6  C7  <0> d   1      28.132   0.591  31.033  0.00  0.00     0.002 C 
ATOM      7  C9  <0> d   1      29.205   1.606  30.695  0.00  0.00    -0.001 C 
ATOM      8  C11 <0> d   1      30.039   1.172  29.490  0.00  0.00     0.010 C 
ATOM      9  C12 <0> d   1      30.963   2.327  29.107  0.00  0.00     0.039 C 
ATOM     10  C13 <0> d   1      31.687   2.870  30.311  0.00  0.00    -0.049 A 
ATOM     11  C14 <0> d   1      32.786   3.687  30.086  0.00  0.00     0.044 A 
ATOM     12  C15 <0> d   1      33.492   4.227  31.147  0.00  0.00     0.069 A 
ATOM     13  C22 <0> d   1      33.098   3.948  32.448  0.00  0.00     0.037 A 
ATOM     14  C23 <0> d   1      32.008   3.135  32.670  0.00  0.00     0.011 A 
ATOM     15  C24 <0> d   1      31.303   2.589  31.606  0.00  0.00    -0.047 A 
ATOM     16  C25 <0> d   1      30.124   1.710  31.919  0.00  0.00     0.023 C 
ATOM     17  C27 <0> d   1      29.368   2.192  33.148  0.00  0.00     0.010 C 
ATOM     18  C28 <0> d   1      28.166   1.274  33.441  0.00  0.00     0.014 C 
ATOM     19  C29 <0> d   1      27.295   1.180  32.204  0.00  0.00     0.003 C 
ATOM     20  C30 <0> d   1      26.879   2.585  31.761  0.00  0.00     0.020 C 
ENDROOT
BRANCH   3  21
ATOM     21  O4  <0> d   1      24.924   1.020  32.681  0.00  0.00    -0.377 OA
ATOM     22  H32 <0> d   1      24.905   1.935  32.368  0.00  0.00     0.211 HD
ENDBRANCH   3  21
BRANCH  12  23
ATOM     23  O16 <0> d   1      34.567   5.026  30.917  0.00  0.00    -0.346 OA
BRANCH  23  24
ATOM     24  C17 <0> d   1      35.832   4.567  31.401  0.00  0.00     0.129 C 
ATOM     25  C21 <0> d   1      36.718   5.762  31.811  0.00  0.00     0.032 C 
ATOM     26  C20 <0> d   1      38.157   5.404  31.397  0.00  0.00     0.002 C 
ATOM     27  C19 <0> d   1      38.094   4.004  30.751  0.00  0.00     0.002 C 
ATOM     28  C18 <0> d   1      36.628   3.875  30.267  0.00  0.00     0.032 C 
ENDBRANCH  23  24
ENDBRANCH  12  23
TORSDOF 3
ENDMDL
MODEL 74
REMARK CAVERDOCK RESULT:      -1.8      0.000      0.000
REMARK CAVERDOCK CONSTRAINTS:       0.0      0.0      0.0      0.0
REMARK CAVERDOCK TUNNEL: 73     -1.8      3.0     74.3
REMARK  3 active torsions:
REMARK  status: ('A' for Active; 'I' for Inactive)
REMARK    1  A    between atoms: C3_3  and  O4_4 
REMARK    2  A    between atoms: C15_13  and  O16_14 
REMARK    3  A    between atoms: O16_14  and  C17_15 
ROOT
ATOM      1  C1  <0> d   1      26.250  -1.782  33.299  0.00  0.00     0.015 C 
ATOM      2  C2  <0> d   1      26.076  -0.782  32.709  0.00  0.00    -0.078 C 
ATOM      3  C3  <0> d   1      25.859   0.471  31.968  0.00  0.00     0.128 C 
ATOM      4  C5  <0> d   1      25.616   0.174  30.467  0.00  0.00     0.052 C 
ATOM      5  C6  <0> d   1      26.805   0.809  29.696  0.00  0.00     0.010 C 
ATOM      6  C7  <0> d   1      27.909   0.866  30.755  0.00  0.00     0.002 C 
ATOM      7  C9  <0> d   1      29.008   1.882  30.517  0.00  0.00    -0.001 C 
ATOM      8  C11 <0> d   1      29.803   1.573  29.249  0.00  0.00     0.010 C 
ATOM      9  C12 <0> d   1      30.756   2.739  28.986  0.00  0.00     0.039 C 
ATOM     10  C13 <0> d   1      31.521   3.110  30.229  0.00  0.00    -0.049 A 
ATOM     11  C14 <0> d   1      32.641   3.916  30.078  0.00  0.00     0.044 A 
ATOM     12  C15 <0> d   1      33.385   4.303  31.180  0.00  0.00     0.069 A 
ATOM     13  C22 <0> d   1      33.008   3.880  32.446  0.00  0.00     0.037 A 
ATOM     14  C23 <0> d   1      31.897   3.077  32.595  0.00  0.00     0.011 A 
ATOM     15  C24 <0> d   1      31.154   2.686  31.490  0.00  0.00    -0.047 A 
ATOM     16  C25 <0> d   1      29.954   1.810  31.722  0.00  0.00     0.023 C 
ATOM     17  C27 <0> d   1      29.239   2.162  33.018  0.00  0.00     0.010 C 
ATOM     18  C28 <0> d   1      28.014   1.250  33.227  0.00  0.00     0.014 C 
ATOM     19  C29 <0> d   1      27.116   1.333  32.008  0.00  0.00     0.003 C 
ATOM     20  C30 <0> d   1      26.736   2.792  31.749  0.00  0.00     0.020 C 
ENDROOT
BRANCH   3  21
ATOM     21  O4  <0> d   1      24.751   1.186  32.519  0.00  0.00    -0.377 OA
ATOM     22  H32 <0> d   1      23.922   0.689  32.514  0.00  0.00     0.211 HD
ENDBRANCH   3  21
BRANCH  12  23
ATOM     23  O16 <0> d   1      34.480   5.091  31.022  0.00  0.00    -0.346 OA
BRANCH  23  24
ATOM     24  C17 <0> d   1      35.739   4.540  31.415  0.00  0.00     0.129 C 
ATOM     25  C21 <0> d   1      36.722   5.663  31.804  0.00  0.00     0.032 C 
ATOM     26  C20 <0> d   1      38.108   5.230  31.294  0.00  0.00     0.002 C 
ATOM     27  C19 <0> d   1      37.918   3.859  30.613  0.00  0.00     0.002 C 
ATOM     28  C18 <0> d   1      36.422   3.837  30.216  0.00  0.00     0.032 C 
ENDBRANCH  23  24
ENDBRANCH  12  23
TORSDOF 3
ENDMDL
MODEL 75
REMARK CAVERDOCK RESULT:      -1.7      0.000      0.000
REMARK CAVERDOCK CONSTRAINTS:       0.0      0.0      0.0      0.0
REMARK CAVERDOCK TUNNEL: 74     -1.7      3.0     75.1
REMARK  3 active torsions:
REMARK  status: ('A' for Active; 'I' for Inactive)
REMARK    1  A    between atoms: C3_3  and  O4_4 
REMARK    2  A    between atoms: C15_13  and  O16_14 
REMARK    3  A    between atoms: O16_14  and  C17_15 
ROOT
ATOM      1  C1  <0> d   1      26.288  -1.338  34.353  0.00  0.00     0.015 C 
ATOM      2  C2  <0> d   1      26.123  -0.558  33.492  0.00  0.00    -0.078 C 
ATOM      3  C3  <0> d   1      25.918   0.421  32.411  0.00  0.00     0.128 C 
ATOM      4  C5  <0> d   1      25.717  -0.306  31.059  0.00  0.00     0.052 C 
ATOM      5  C6  <0> d   1      26.922   0.092  30.163  0.00  0.00     0.010 C 
ATOM      6  C7  <0> d   1      27.997   0.472  31.185  0.00  0.00     0.002 C 
ATOM      7  C9  <0> d   1      29.095   1.389  30.685  0.00  0.00    -0.001 C 
ATOM      8  C11 <0> d   1      29.926   0.733  29.583  0.00  0.00     0.010 C 
ATOM      9  C12 <0> d   1      30.878   1.784  29.013  0.00  0.00     0.039 C 
ATOM     10  C13 <0> d   1      31.607   2.514  30.110  0.00  0.00    -0.049 A 
ATOM     11  C14 <0> d   1      32.725   3.256  29.756  0.00  0.00     0.044 A 
ATOM     12  C15 <0> d   1      33.438   3.958  30.714  0.00  0.00     0.069 A 
ATOM     13  C22 <0> d   1      33.029   3.919  32.039  0.00  0.00     0.037 A 
ATOM     14  C23 <0> d   1      31.920   3.180  32.390  0.00  0.00     0.011 A 
ATOM     15  C24 <0> d   1      31.209   2.472  31.431  0.00  0.00    -0.047 A 
ATOM     16  C25 <0> d   1      30.009   1.685  31.881  0.00  0.00     0.023 C 
ATOM     17  C27 <0> d   1      29.257   2.391  33.000  0.00  0.00     0.010 C 
ATOM     18  C28 <0> d   1      28.033   1.564  33.438  0.00  0.00     0.014 C 
ATOM     19  C29 <0> d   1      27.168   1.274  32.227  0.00  0.00     0.003 C 
ATOM     20  C30 <0> d   1      26.786   2.588  31.543  0.00  0.00     0.020 C 
ENDROOT
BRANCH   3  21
ATOM     21  O4  <0> d   1      24.791   1.250  32.703  0.00  0.00    -0.377 OA
ATOM     22  H32 <0> d   1      25.021   2.095  33.113  0.00  0.00     0.211 HD
ENDBRANCH   3  21
BRANCH  12  23
ATOM     23  O16 <0> d   1      34.531   4.681  30.357  0.00  0.00    -0.346 OA
BRANCH  23  24
ATOM     24  C17 <0> d   1      35.726   4.465  31.113  0.00  0.00     0.129 C 
ATOM     25  C21 <0> d   1      36.132   5.753  31.860  0.00  0.00     0.032 C 
ATOM     26  C20 <0> d   1      37.669   5.823  31.810  0.00  0.00     0.002 C 
ATOM     27  C19 <0> d   1      38.142   4.576  31.035  0.00  0.00     0.002 C 
ATOM     28  C18 <0> d   1      36.921   4.181  30.169  0.00  0.00     0.032 C 
ENDBRANCH  23  24
ENDBRANCH  12  23
TORSDOF 3
ENDMDL
MODEL 76
REMARK CAVERDOCK RESULT:      -1.6      0.000      0.000
REMARK CAVERDOCK CONSTRAINTS:       0.0      0.0      0.0      0.0
REMARK CAVERDOCK TUNNEL: 75     -1.6      3.0     76.4
REMARK  3 active torsions:
REMARK  status: ('A' for Active; 'I' for Inactive)
REMARK    1  A    between atoms: C3_3  and  O4_4 
REMARK    2  A    between atoms: C15_13  and  O16_14 
REMARK    3  A    between atoms: O16_14  and  C17_15 
ROOT
ATOM      1  C1  <0> d   1      26.312  -2.133  32.785  0.00  0.00     0.015 C 
ATOM      2  C2  <0> d   1      26.100  -1.077  32.320  0.00  0.00    -0.078 C 
ATOM      3  C3  <0> d   1      25.835   0.249  31.736  0.00  0.00     0.128 C 
ATOM      4  C5  <0> d   1      25.560   0.122  30.217  0.00  0.00     0.052 C 
ATOM      5  C6  <0> d   1      26.714   0.873  29.498  0.00  0.00     0.010 C 
ATOM      6  C7  <0> d   1      27.844   0.835  30.531  0.00  0.00     0.002 C 
ATOM      7  C9  <0> d   1      28.912   1.900  30.388  0.00  0.00    -0.001 C 
ATOM      8  C11 <0> d   1      29.682   1.761  29.075  0.00  0.00     0.010 C 
ATOM      9  C12 <0> d   1      30.600   2.974  28.929  0.00  0.00     0.039 C 
ATOM     10  C13 <0> d   1      31.389   3.217  30.189  0.00  0.00    -0.049 A 
ATOM     11  C14 <0> d   1      32.486   4.064  30.107  0.00  0.00     0.044 A 
ATOM     12  C15 <0> d   1      33.249   4.338  31.230  0.00  0.00     0.069 A 
ATOM     13  C22 <0> d   1      32.915   3.760  32.446  0.00  0.00     0.037 A 
ATOM     14  C23 <0> d   1      31.827   2.918  32.525  0.00  0.00     0.011 A 
ATOM     15  C24 <0> d   1      31.064   2.639  31.399  0.00  0.00    -0.047 A 
ATOM     16  C25 <0> d   1      29.891   1.711  31.554  0.00  0.00     0.023 C 
ATOM     17  C27 <0> d   1      29.202   1.891  32.900  0.00  0.00     0.010 C 
ATOM     18  C28 <0> d   1      28.004   0.930  33.028  0.00  0.00     0.014 C 
ATOM     19  C29 <0> d   1      27.073   1.132  31.849  0.00  0.00     0.003 C 
ATOM     20  C30 <0> d   1      26.654   2.601  31.771  0.00  0.00     0.020 C 
ENDROOT
BRANCH   3  21
ATOM     21  O4  <0> d   1      24.726   0.866  32.393  0.00  0.00    -0.377 OA
ATOM     22  H32 <0> d   1      23.869   0.486  32.157  0.00  0.00     0.211 HD
ENDBRANCH   3  21
BRANCH  12  23
ATOM     23  O16 <0> d   1      34.321   5.167  31.140  0.00  0.00    -0.346 OA
BRANCH  23  24
ATOM     24  C17 <0> d   1      35.593   4.625  31.505  0.00  0.00     0.129 C 
ATOM     25  C21 <0> d   1      36.596   5.759  31.808  0.00  0.00     0.032 C 
ATOM     26  C20 <0> d   1      37.958   5.298  31.261  0.00  0.00     0.002 C 
ATOM     27  C19 <0> d   1      37.736   3.901  30.644  0.00  0.00     0.002 C 
ATOM     28  C18 <0> d   1      36.225   3.870  30.309  0.00  0.00     0.032 C 
ENDBRANCH  23  24
ENDBRANCH  12  23
TORSDOF 3
ENDMDL
MODEL 77
REMARK CAVERDOCK RESULT:      -1.9      0.000      0.000
REMARK CAVERDOCK CONSTRAINTS:       0.0      0.0      0.0      0.0
REMARK CAVERDOCK TUNNEL: 76     -1.9      3.1     77.1
REMARK  3 active torsions:
REMARK  status: ('A' for Active; 'I' for Inactive)
REMARK    1  A    between atoms: C3_3  and  O4_4 
REMARK    2  A    between atoms: C15_13  and  O16_14 
REMARK    3  A    between atoms: O16_14  and  C17_15 
ROOT
ATOM      1  C1  <0> d   1      26.263  -1.886  33.719  0.00  0.00     0.015 C 
ATOM      2  C2  <0> d   1      26.066  -0.984  32.993  0.00  0.00    -0.078 C 
ATOM      3  C3  <0> d   1      25.820   0.146  32.083  0.00  0.00     0.128 C 
ATOM      4  C5  <0> d   1      25.635  -0.362  30.632  0.00  0.00     0.052 C 
ATOM      5  C6  <0> d   1      26.819   0.216  29.810  0.00  0.00     0.010 C 
ATOM      6  C7  <0> d   1      27.888   0.465  30.878  0.00  0.00     0.002 C 
ATOM      7  C9  <0> d   1      28.950   1.488  30.530  0.00  0.00    -0.001 C 
ATOM      8  C11 <0> d   1      29.796   1.046  29.336  0.00  0.00     0.010 C 
ATOM      9  C12 <0> d   1      30.706   2.207  28.940  0.00  0.00     0.039 C 
ATOM     10  C13 <0> d   1      31.418   2.777  30.139  0.00  0.00    -0.049 A 
ATOM     11  C14 <0> d   1      32.508   3.605  29.906  0.00  0.00     0.044 A 
ATOM     12  C15 <0> d   1      33.202   4.170  30.963  0.00  0.00     0.069 A 
ATOM     13  C22 <0> d   1      32.805   3.906  32.266  0.00  0.00     0.037 A 
ATOM     14  C23 <0> d   1      31.724   3.082  32.496  0.00  0.00     0.011 A 
ATOM     15  C24 <0> d   1      31.031   2.511  31.437  0.00  0.00    -0.047 A 
ATOM     16  C25 <0> d   1      29.862   1.622  31.757  0.00  0.00     0.023 C 
ATOM     17  C27 <0> d   1      29.094   2.113  32.975  0.00  0.00     0.010 C 
ATOM     18  C28 <0> d   1      27.902   1.184  33.277  0.00  0.00     0.014 C 
ATOM     19  C29 <0> d   1      27.039   1.061  32.036  0.00  0.00     0.003 C 
ATOM     20  C30 <0> d   1      26.607   2.453  31.571  0.00  0.00     0.020 C 
ENDROOT
BRANCH   3  21
ATOM     21  O4  <0> d   1      24.668   0.878  32.505  0.00  0.00    -0.377 OA
ATOM     22  H32 <0> d   1      24.721   1.205  33.413  0.00  0.00     0.211 HD
ENDBRANCH   3  21
BRANCH  12  23
ATOM     23  O16 <0> d   1      34.268   4.978  30.725  0.00  0.00    -0.346 OA
BRANCH  23  24
ATOM     24  C17 <0> d   1      35.506   4.618  31.343  0.00  0.00     0.129 C 
ATOM     25  C21 <0> d   1      36.118   5.831  32.074  0.00  0.00     0.032 C 
ATOM     26  C20 <0> d   1      37.640   5.750  31.862  0.00  0.00     0.002 C 
ATOM     27  C19 <0> d   1      37.899   4.490  31.010  0.00  0.00     0.002 C 
ATOM     28  C18 <0> d   1      36.560   4.250  30.270  0.00  0.00     0.032 C 
ENDBRANCH  23  24
ENDBRANCH  12  23
TORSDOF 3
ENDMDL
MODEL 78
REMARK CAVERDOCK RESULT:      -2.1      0.000      0.000
REMARK CAVERDOCK CONSTRAINTS:       0.1      0.0      0.0      0.0
REMARK CAVERDOCK TUNNEL: 77     -2.1      3.1     78.6
REMARK  3 active torsions:
REMARK  status: ('A' for Active; 'I' for Inactive)
REMARK    1  A    between atoms: C3_3  and  O4_4 
REMARK    2  A    between atoms: C15_13  and  O16_14 
REMARK    3  A    between atoms: O16_14  and  C17_15 
ROOT
ATOM      1  C1  <0> d   1      26.272  -1.908  33.994  0.00  0.00     0.015 C 
ATOM      2  C2  <0> d   1      26.068  -1.017  33.258  0.00  0.00    -0.078 C 
ATOM      3  C3  <0> d   1      25.812   0.100  32.334  0.00  0.00     0.128 C 
ATOM      4  C5  <0> d   1      25.606  -0.430  30.893  0.00  0.00     0.052 C 
ATOM      5  C6  <0> d   1      26.781   0.133  30.047  0.00  0.00     0.010 C 
ATOM      6  C7  <0> d   1      27.864   0.396  31.097  0.00  0.00     0.002 C 
ATOM      7  C9  <0> d   1      28.924   1.411  30.720  0.00  0.00    -0.001 C 
ATOM      8  C11 <0> d   1      29.753   0.949  29.521  0.00  0.00     0.010 C 
ATOM      9  C12 <0> d   1      30.661   2.102  29.096  0.00  0.00     0.039 C 
ATOM     10  C13 <0> d   1      31.390   2.688  30.277  0.00  0.00    -0.049 A 
ATOM     11  C14 <0> d   1      32.478   3.509  30.018  0.00  0.00     0.044 A 
ATOM     12  C15 <0> d   1      33.188   4.088  31.057  0.00  0.00     0.069 A 
ATOM     13  C22 <0> d   1      32.807   3.844  32.368  0.00  0.00     0.037 A 
ATOM     14  C23 <0> d   1      31.727   3.026  32.625  0.00  0.00     0.011 A 
ATOM     15  C24 <0> d   1      31.019   2.442  31.583  0.00  0.00    -0.047 A 
ATOM     16  C25 <0> d   1      29.852   1.560  31.932  0.00  0.00     0.023 C 
ATOM     17  C27 <0> d   1      29.102   2.072  33.153  0.00  0.00     0.010 C 
ATOM     18  C28 <0> d   1      27.912   1.151  33.484  0.00  0.00     0.014 C 
ATOM     19  C29 <0> d   1      27.032   1.011  32.257  0.00  0.00     0.003 C 
ATOM     20  C30 <0> d   1      26.597   2.397  31.777  0.00  0.00     0.020 C 
ENDROOT
BRANCH   3  21
ATOM     21  O4  <0> d   1      24.667   0.841  32.760  0.00  0.00    -0.377 OA
ATOM     22  H32 <0> d   1      24.054   1.063  32.045  0.00  0.00     0.211 HD
ENDBRANCH   3  21
BRANCH  12  23
ATOM     23  O16 <0> d   1      34.252   4.890  30.793  0.00  0.00    -0.346 OA
BRANCH  23  24
ATOM     24  C17 <0> d   1      35.525   4.459  31.279  0.00  0.00     0.129 C 
ATOM     25  C21 <0> d   1      36.339   5.662  31.801  0.00  0.00     0.032 C 
ATOM     26  C20 <0> d   1      37.804   5.406  31.405  0.00  0.00     0.002 C 
ATOM     27  C19 <0> d   1      37.829   4.057  30.656  0.00  0.00     0.002 C 
ATOM     28  C18 <0> d   1      36.385   3.893  30.121  0.00  0.00     0.032 C 
ENDBRANCH  23  24
ENDBRANCH  12  23
TORSDOF 3
ENDMDL
MODEL 79
REMARK CAVERDOCK RESULT:      -1.7      0.000      0.000
REMARK CAVERDOCK CONSTRAINTS:       0.0      0.0      0.0      0.0
REMARK CAVERDOCK TUNNEL: 78     -1.7      3.2     79.2
REMARK  3 active torsions:
REMARK  status: ('A' for Active; 'I' for Inactive)
REMARK    1  A    between atoms: C3_3  and  O4_4 
REMARK    2  A    between atoms: C15_13  and  O16_14 
REMARK    3  A    between atoms: O16_14  and  C17_15 
ROOT
ATOM      1  C1  <0> d   1      26.249  -2.335  32.856  0.00  0.00     0.015 C 
ATOM      2  C2  <0> d   1      26.015  -1.290  32.377  0.00  0.00    -0.078 C 
ATOM      3  C3  <0> d   1      25.721   0.022  31.775  0.00  0.00     0.128 C 
ATOM      4  C5  <0> d   1      25.439  -0.133  30.261  0.00  0.00     0.052 C 
ATOM      5  C6  <0> d   1      26.574   0.629  29.523  0.00  0.00     0.010 C 
ATOM      6  C7  <0> d   1      27.711   0.627  30.549  0.00  0.00     0.002 C 
ATOM      7  C9  <0> d   1      28.758   1.710  30.383  0.00  0.00    -0.001 C 
ATOM      8  C11 <0> d   1      29.521   1.566  29.066  0.00  0.00     0.010 C 
ATOM      9  C12 <0> d   1      30.416   2.793  28.896  0.00  0.00     0.039 C 
ATOM     10  C13 <0> d   1      31.208   3.070  30.147  0.00  0.00    -0.049 A 
ATOM     11  C14 <0> d   1      32.288   3.935  30.046  0.00  0.00     0.044 A 
ATOM     12  C15 <0> d   1      33.053   4.240  31.159  0.00  0.00     0.069 A 
ATOM     13  C22 <0> d   1      32.738   3.675  32.386  0.00  0.00     0.037 A 
ATOM     14  C23 <0> d   1      31.666   2.814  32.485  0.00  0.00     0.011 A 
ATOM     15  C24 <0> d   1      30.902   2.504  31.369  0.00  0.00    -0.047 A 
ATOM     16  C25 <0> d   1      29.747   1.557  31.545  0.00  0.00     0.023 C 
ATOM     17  C27 <0> d   1      29.063   1.744  32.892  0.00  0.00     0.010 C 
ATOM     18  C28 <0> d   1      27.884   0.763  33.043  0.00  0.00     0.014 C 
ATOM     19  C29 <0> d   1      26.943   0.929  31.867  0.00  0.00     0.003 C 
ATOM     20  C30 <0> d   1      26.495   2.389  31.770  0.00  0.00     0.020 C 
ENDROOT
BRANCH   3  21
ATOM     21  O4  <0> d   1      24.605   0.627  32.430  0.00  0.00    -0.377 OA
ATOM     22  H32 <0> d   1      24.278   0.129  33.192  0.00  0.00     0.211 HD
ENDBRANCH   3  21
BRANCH  12  23
ATOM     23  O16 <0> d   1      34.109   5.088  31.050  0.00  0.00    -0.346 OA
BRANCH  23  24
ATOM     24  C17 <0> d   1      35.388   4.587  31.447  0.00  0.00     0.129 C 
ATOM     25  C21 <0> d   1      36.338   5.750  31.800  0.00  0.00     0.032 C 
ATOM     26  C20 <0> d   1      37.733   5.348  31.290  0.00  0.00     0.002 C 
ATOM     27  C19 <0> d   1      37.582   3.955  30.645  0.00  0.00     0.002 C 
ATOM     28  C18 <0> d   1      36.084   3.875  30.260  0.00  0.00     0.032 C 
ENDBRANCH  23  24
ENDBRANCH  12  23
TORSDOF 3
ENDMDL
MODEL 80
REMARK CAVERDOCK RESULT:      -2.0      0.000      0.000
REMARK CAVERDOCK CONSTRAINTS:       0.0      0.0      0.0      0.0
REMARK CAVERDOCK TUNNEL: 79     -2.0      3.2     80.4
REMARK  3 active torsions:
REMARK  status: ('A' for Active; 'I' for Inactive)
REMARK    1  A    between atoms: C3_3  and  O4_4 
REMARK    2  A    between atoms: C15_13  and  O16_14 
REMARK    3  A    between atoms: O16_14  and  C17_15 
ROOT
ATOM      1  C1  <0> d   1      26.235  -2.169  33.602  0.00  0.00     0.015 C 
ATOM      2  C2  <0> d   1      26.012  -1.220  32.948  0.00  0.00    -0.078 C 
ATOM      3  C3  <0> d   1      25.734  -0.029  32.128  0.00  0.00     0.128 C 
ATOM      4  C5  <0> d   1      25.525  -0.434  30.648  0.00  0.00     0.052 C 
ATOM      5  C6  <0> d   1      26.685   0.218  29.847  0.00  0.00     0.010 C 
ATOM      6  C7  <0> d   1      27.773   0.404  30.909  0.00  0.00     0.002 C 
ATOM      7  C9  <0> d   1      28.815   1.463  30.615  0.00  0.00    -0.001 C 
ATOM      8  C11 <0> d   1      29.641   1.121  29.375  0.00  0.00     0.010 C 
ATOM      9  C12 <0> d   1      30.530   2.319  29.047  0.00  0.00     0.039 C 
ATOM     10  C13 <0> d   1      31.259   2.810  30.270  0.00  0.00    -0.049 A 
ATOM     11  C14 <0> d   1      32.334   3.667  30.077  0.00  0.00     0.044 A 
ATOM     12  C15 <0> d   1      33.043   4.163  31.159  0.00  0.00     0.069 A 
ATOM     13  C22 <0> d   1      32.676   3.799  32.446  0.00  0.00     0.037 A 
ATOM     14  C23 <0> d   1      31.610   2.947  32.637  0.00  0.00     0.011 A 
ATOM     15  C24 <0> d   1      30.902   2.445  31.553  0.00  0.00    -0.047 A 
ATOM     16  C25 <0> d   1      29.750   1.519  31.830  0.00  0.00     0.023 C 
ATOM     17  C27 <0> d   1      29.002   1.911  33.096  0.00  0.00     0.010 C 
ATOM     18  C28 <0> d   1      27.827   0.947  33.352  0.00  0.00     0.014 C 
ATOM     19  C29 <0> d   1      26.940   0.903  32.124  0.00  0.00     0.003 C 
ATOM     20  C30 <0> d   1      26.483   2.319  31.770  0.00  0.00     0.020 C 
ENDROOT
BRANCH   3  21
ATOM     21  O4  <0> d   1      24.582   0.655  32.624  0.00  0.00    -0.377 OA
ATOM     22  H32 <0> d   1      24.178   1.259  31.986  0.00  0.00     0.211 HD
ENDBRANCH   3  21
BRANCH  12  23
ATOM     23  O16 <0> d   1      34.094   5.000  30.959  0.00  0.00    -0.346 OA
BRANCH  23  24
ATOM     24  C17 <0> d   1      35.379   4.543  31.389  0.00  0.00     0.129 C 
ATOM     25  C21 <0> d   1      36.276   5.738  31.774  0.00  0.00     0.032 C 
ATOM     26  C20 <0> d   1      37.698   5.389  31.300  0.00  0.00     0.002 C 
ATOM     27  C19 <0> d   1      37.615   3.995  30.645  0.00  0.00     0.002 C 
ATOM     28  C18 <0> d   1      36.132   3.863  30.219  0.00  0.00     0.032 C 
ENDBRANCH  23  24
ENDBRANCH  12  23
TORSDOF 3
ENDMDL
MODEL 81
REMARK CAVERDOCK RESULT:      -2.0      0.000      0.000
REMARK CAVERDOCK CONSTRAINTS:       0.0      0.0      0.0      0.0
REMARK CAVERDOCK TUNNEL: 80     -2.0      3.2     81.4
REMARK  3 active torsions:
REMARK  status: ('A' for Active; 'I' for Inactive)
REMARK    1  A    between atoms: C3_3  and  O4_4 
REMARK    2  A    between atoms: C15_13  and  O16_14 
REMARK    3  A    between atoms: O16_14  and  C17_15 
ROOT
ATOM      1  C1  <0> d   1      26.242  -2.145  33.813  0.00  0.00     0.015 C 
ATOM      2  C2  <0> d   1      26.007  -1.215  33.137  0.00  0.00    -0.078 C 
ATOM      3  C3  <0> d   1      25.712  -0.049  32.287  0.00  0.00     0.128 C 
ATOM      4  C5  <0> d   1      25.448  -0.499  30.829  0.00  0.00     0.052 C 
ATOM      5  C6  <0> d   1      26.587   0.114  29.968  0.00  0.00     0.010 C 
ATOM      6  C7  <0> d   1      27.711   0.322  30.987  0.00  0.00     0.002 C 
ATOM      7  C9  <0> d   1      28.754   1.360  30.623  0.00  0.00    -0.001 C 
ATOM      8  C11 <0> d   1      29.533   0.969  29.368  0.00  0.00     0.010 C 
ATOM      9  C12 <0> d   1      30.422   2.147  28.971  0.00  0.00     0.039 C 
ATOM     10  C13 <0> d   1      31.197   2.669  30.152  0.00  0.00    -0.049 A 
ATOM     11  C14 <0> d   1      32.273   3.508  29.895  0.00  0.00     0.044 A 
ATOM     12  C15 <0> d   1      33.023   4.031  30.935  0.00  0.00     0.069 A 
ATOM     13  C22 <0> d   1      32.697   3.714  32.245  0.00  0.00     0.037 A 
ATOM     14  C23 <0> d   1      31.630   2.879  32.499  0.00  0.00     0.011 A 
ATOM     15  C24 <0> d   1      30.880   2.350  31.457  0.00  0.00    -0.047 A 
ATOM     16  C25 <0> d   1      29.730   1.446  31.803  0.00  0.00     0.023 C 
ATOM     17  C27 <0> d   1      29.029   1.886  33.080  0.00  0.00     0.010 C 
ATOM     18  C28 <0> d   1      27.855   0.944  33.408  0.00  0.00     0.014 C 
ATOM     19  C29 <0> d   1      26.926   0.869  32.212  0.00  0.00     0.003 C 
ATOM     20  C30 <0> d   1      26.470   2.278  31.827  0.00  0.00     0.020 C 
ENDROOT
BRANCH   3  21
ATOM     21  O4  <0> d   1      24.584   0.663  32.800  0.00  0.00    -0.377 OA
ATOM     22  H32 <0> d   1      23.811   0.106  32.969  0.00  0.00     0.211 HD
ENDBRANCH   3  21
BRANCH  12  23
ATOM     23  O16 <0> d   1      34.075   4.851  30.672  0.00  0.00    -0.346 OA
BRANCH  23  24
ATOM     24  C17 <0> d   1      35.314   4.541  31.314  0.00  0.00     0.129 C 
ATOM     25  C21 <0> d   1      35.873   5.784  32.037  0.00  0.00     0.032 C 
ATOM     26  C20 <0> d   1      37.400   5.751  31.850  0.00  0.00     0.002 C 
ATOM     27  C19 <0> d   1      37.716   4.490  31.020  0.00  0.00     0.002 C 
ATOM     28  C18 <0> d   1      36.397   4.194  30.262  0.00  0.00     0.032 C 
ENDBRANCH  23  24
ENDBRANCH  12  23
TORSDOF 3
ENDMDL
MODEL 82
REMARK CAVERDOCK RESULT:      -2.1      0.000      0.000
REMARK CAVERDOCK CONSTRAINTS:       0.0      0.0      0.0      0.0
REMARK CAVERDOCK TUNNEL: 81     -2.1      3.3     82.4
REMARK  3 active torsions:
REMARK  status: ('A' for Active; 'I' for Inactive)
REMARK    1  A    between atoms: C3_3  and  O4_4 
REMARK    2  A    between atoms: C15_13  and  O16_14 
REMARK    3  A    between atoms: O16_14  and  C17_15 
ROOT
ATOM      1  C1  <0> d   1      26.039  -1.795  34.180  0.00  0.00     0.015 C 
ATOM      2  C2  <0> d   1      25.851  -0.985  33.351  0.00  0.00    -0.078 C 
ATOM      3  C3  <0> d   1      25.617   0.030  32.311  0.00  0.00     0.128 C 
ATOM      4  C5  <0> d   1      25.455  -0.646  30.927  0.00  0.00     0.052 C 
ATOM      5  C6  <0> d   1      26.651  -0.163  30.061  0.00  0.00     0.010 C 
ATOM      6  C7  <0> d   1      27.703   0.214  31.109  0.00  0.00     0.002 C 
ATOM      7  C9  <0> d   1      28.768   1.193  30.659  0.00  0.00    -0.001 C 
ATOM      8  C11 <0> d   1      29.633   0.618  29.538  0.00  0.00     0.010 C 
ATOM      9  C12 <0> d   1      30.548   1.728  29.022  0.00  0.00     0.039 C 
ATOM     10  C13 <0> d   1      31.239   2.438  30.157  0.00  0.00    -0.049 A 
ATOM     11  C14 <0> d   1      32.330   3.237  29.846  0.00  0.00     0.044 A 
ATOM     12  C15 <0> d   1      33.007   3.924  30.840  0.00  0.00     0.069 A 
ATOM     13  C22 <0> d   1      32.590   3.813  32.158  0.00  0.00     0.037 A 
ATOM     14  C23 <0> d   1      31.507   3.017  32.467  0.00  0.00     0.011 A 
ATOM     15  C24 <0> d   1      30.832   2.324  31.471  0.00  0.00    -0.047 A 
ATOM     16  C25 <0> d   1      29.660   1.473  31.875  0.00  0.00     0.023 C 
ATOM     17  C27 <0> d   1      28.872   2.101  33.016  0.00  0.00     0.010 C 
ATOM     18  C28 <0> d   1      27.678   1.209  33.406  0.00  0.00     0.014 C 
ATOM     19  C29 <0> d   1      26.834   0.938  32.176  0.00  0.00     0.003 C 
ATOM     20  C30 <0> d   1      26.407   2.265  31.544  0.00  0.00     0.020 C 
ENDROOT
BRANCH   3  21
ATOM     21  O4  <0> d   1      24.456   0.802  32.626  0.00  0.00    -0.377 OA
ATOM     22  H32 <0> d   1      23.703   0.634  32.044  0.00  0.00     0.211 HD
ENDBRANCH   3  21
BRANCH  12  23
ATOM     23  O16 <0> d   1      34.075   4.703  30.525  0.00  0.00    -0.346 OA
BRANCH  23  24
ATOM     24  C17 <0> d   1      35.304   4.420  31.197  0.00  0.00     0.129 C 
ATOM     25  C21 <0> d   1      35.804   5.667  31.957  0.00  0.00     0.032 C 
ATOM     26  C20 <0> d   1      37.336   5.685  31.813  0.00  0.00     0.002 C 
ATOM     27  C19 <0> d   1      37.714   4.448  30.971  0.00  0.00     0.002 C 
ATOM     28  C18 <0> d   1      36.427   4.126  30.172  0.00  0.00     0.032 C 
ENDBRANCH  23  24
ENDBRANCH  12  23
TORSDOF 3
ENDMDL
MODEL 83
REMARK CAVERDOCK RESULT:      -1.9      0.000      0.000
REMARK CAVERDOCK CONSTRAINTS:       0.1      0.0      0.0      0.0
REMARK CAVERDOCK TUNNEL: 82     -1.9      3.3     83.3
REMARK  3 active torsions:
REMARK  status: ('A' for Active; 'I' for Inactive)
REMARK    1  A    between atoms: C3_3  and  O4_4 
REMARK    2  A    between atoms: C15_13  and  O16_14 
REMARK    3  A    between atoms: O16_14  and  C17_15 
ROOT
ATOM      1  C1  <0> d   1      26.230  -2.215  33.847  0.00  0.00     0.015 C 
ATOM      2  C2  <0> d   1      26.011  -1.326  33.113  0.00  0.00    -0.078 C 
ATOM      3  C3  <0> d   1      25.737  -0.210  32.193  0.00  0.00     0.128 C 
ATOM      4  C5  <0> d   1      25.569  -0.736  30.746  0.00  0.00     0.052 C 
ATOM      5  C6  <0> d   1      26.740  -0.134  29.921  0.00  0.00     0.010 C 
ATOM      6  C7  <0> d   1      27.799   0.153  30.990  0.00  0.00     0.002 C 
ATOM      7  C9  <0> d   1      28.835   1.201  30.635  0.00  0.00    -0.001 C 
ATOM      8  C11 <0> d   1      29.694   0.771  29.447  0.00  0.00     0.010 C 
ATOM      9  C12 <0> d   1      30.575   1.953  29.042  0.00  0.00     0.039 C 
ATOM     10  C13 <0> d   1      31.269   2.551  30.238  0.00  0.00    -0.049 A 
ATOM     11  C14 <0> d   1      32.337   3.406  30.001  0.00  0.00     0.044 A 
ATOM     12  C15 <0> d   1      33.013   3.998  31.055  0.00  0.00     0.069 A 
ATOM     13  C22 <0> d   1      32.619   3.734  32.359  0.00  0.00     0.037 A 
ATOM     14  C23 <0> d   1      31.560   2.884  32.593  0.00  0.00     0.011 A 
ATOM     15  C24 <0> d   1      30.885   2.286  31.537  0.00  0.00    -0.047 A 
ATOM     16  C25 <0> d   1      29.739   1.369  31.862  0.00  0.00     0.023 C 
ATOM     17  C27 <0> d   1      28.956   1.850  33.075  0.00  0.00     0.010 C 
ATOM     18  C28 <0> d   1      27.788   0.893  33.382  0.00  0.00     0.014 C 
ATOM     19  C29 <0> d   1      26.931   0.737  32.141  0.00  0.00     0.003 C 
ATOM     20  C30 <0> d   1      26.464   2.113  31.662  0.00  0.00     0.020 C 
ENDROOT
BRANCH   3  21
ATOM     21  O4  <0> d   1      24.565   0.495  32.606  0.00  0.00    -0.377 OA
ATOM     22  H32 <0> d   1      24.585   1.442  32.408  0.00  0.00     0.211 HD
ENDBRANCH   3  21
BRANCH  12  23
ATOM     23  O16 <0> d   1      34.058   4.832  30.812  0.00  0.00    -0.346 OA
BRANCH  23  24
ATOM     24  C17 <0> d   1      35.340   4.423  31.295  0.00  0.00     0.129 C 
ATOM     25  C21 <0> d   1      36.201   5.653  31.649  0.00  0.00     0.032 C 
ATOM     26  C20 <0> d   1      37.642   5.316  31.228  0.00  0.00     0.002 C 
ATOM     27  C19 <0> d   1      37.607   3.893  30.633  0.00  0.00     0.002 C 
ATOM     28  C18 <0> d   1      36.139   3.710  30.175  0.00  0.00     0.032 C 
ENDBRANCH  23  24
ENDBRANCH  12  23
TORSDOF 3
ENDMDL
MODEL 84
REMARK CAVERDOCK RESULT:      -2.0      0.000      0.000
REMARK CAVERDOCK CONSTRAINTS:       0.0      0.0      0.0      0.0
REMARK CAVERDOCK TUNNEL: 83     -2.0      3.3     84.2
REMARK  3 active torsions:
REMARK  status: ('A' for Active; 'I' for Inactive)
REMARK    1  A    between atoms: C3_3  and  O4_4 
REMARK    2  A    between atoms: C15_13  and  O16_14 
REMARK    3  A    between atoms: O16_14  and  C17_15 
ROOT
ATOM      1  C1  <0> d   1      26.067  -2.018  34.125  0.00  0.00     0.015 C 
ATOM      2  C2  <0> d   1      25.868  -1.197  33.311  0.00  0.00    -0.078 C 
ATOM      3  C3  <0> d   1      25.620  -0.167  32.289  0.00  0.00     0.128 C 
ATOM      4  C5  <0> d   1      25.481  -0.819  30.891  0.00  0.00     0.052 C 
ATOM      5  C6  <0> d   1      26.672  -0.296  30.043  0.00  0.00     0.010 C 
ATOM      6  C7  <0> d   1      27.709   0.082  31.105  0.00  0.00     0.002 C 
ATOM      7  C9  <0> d   1      28.757   1.091  30.681  0.00  0.00    -0.001 C 
ATOM      8  C11 <0> d   1      29.641   0.555  29.555  0.00  0.00     0.010 C 
ATOM      9  C12 <0> d   1      30.536   1.693  29.067  0.00  0.00     0.039 C 
ATOM     10  C13 <0> d   1      31.206   2.394  30.220  0.00  0.00    -0.049 A 
ATOM     11  C14 <0> d   1      32.283   3.221  29.931  0.00  0.00     0.044 A 
ATOM     12  C15 <0> d   1      32.939   3.903  30.943  0.00  0.00     0.069 A 
ATOM     13  C22 <0> d   1      32.515   3.758  32.256  0.00  0.00     0.037 A 
ATOM     14  C23 <0> d   1      31.448   2.935  32.541  0.00  0.00     0.011 A 
ATOM     15  C24 <0> d   1      30.793   2.247  31.528  0.00  0.00    -0.047 A 
ATOM     16  C25 <0> d   1      29.636   1.365  31.908  0.00  0.00     0.023 C 
ATOM     17  C27 <0> d   1      28.828   1.955  33.056  0.00  0.00     0.010 C 
ATOM     18  C28 <0> d   1      27.649   1.032  33.420  0.00  0.00     0.014 C 
ATOM     19  C29 <0> d   1      26.819   0.768  32.179  0.00  0.00     0.003 C 
ATOM     20  C30 <0> d   1      26.369   2.097  31.570  0.00  0.00     0.020 C 
ENDROOT
BRANCH   3  21
ATOM     21  O4  <0> d   1      24.442   0.575  32.611  0.00  0.00    -0.377 OA
ATOM     22  H32 <0> d   1      24.618   1.443  33.000  0.00  0.00     0.211 HD
ENDBRANCH   3  21
BRANCH  12  23
ATOM     23  O16 <0> d   1      33.992   4.709  30.650  0.00  0.00    -0.346 OA
BRANCH  23  24
ATOM     24  C17 <0> d   1      35.269   4.320  31.162  0.00  0.00     0.129 C 
ATOM     25  C21 <0> d   1      36.029   5.547  31.707  0.00  0.00     0.032 C 
ATOM     26  C20 <0> d   1      37.510   5.344  31.341  0.00  0.00     0.002 C 
ATOM     27  C19 <0> d   1      37.598   4.001  30.587  0.00  0.00     0.002 C 
ATOM     28  C18 <0> d   1      36.172   3.790  30.020  0.00  0.00     0.032 C 
ENDBRANCH  23  24
ENDBRANCH  12  23
TORSDOF 3
ENDMDL
MODEL 85
REMARK CAVERDOCK RESULT:      -2.1      0.000      0.000
REMARK CAVERDOCK CONSTRAINTS:       0.0      0.0      0.0      0.0
REMARK CAVERDOCK TUNNEL: 84     -2.1      3.3     85.1
REMARK  3 active torsions:
REMARK  status: ('A' for Active; 'I' for Inactive)
REMARK    1  A    between atoms: C3_3  and  O4_4 
REMARK    2  A    between atoms: C15_13  and  O16_14 
REMARK    3  A    between atoms: O16_14  and  C17_15 
ROOT
ATOM      1  C1  <0> d   1      26.165  -2.146  34.105  0.00  0.00     0.015 C 
ATOM      2  C2  <0> d   1      25.935  -1.297  33.328  0.00  0.00    -0.078 C 
ATOM      3  C3  <0> d   1      25.647  -0.232  32.352  0.00  0.00     0.128 C 
ATOM      4  C5  <0> d   1      25.461  -0.835  30.938  0.00  0.00     0.052 C 
ATOM      5  C6  <0> d   1      26.620  -0.277  30.067  0.00  0.00     0.010 C 
ATOM      6  C7  <0> d   1      27.692   0.069  31.105  0.00  0.00     0.002 C 
ATOM      7  C9  <0> d   1      28.721   1.097  30.682  0.00  0.00    -0.001 C 
ATOM      8  C11 <0> d   1      29.567   0.606  29.507  0.00  0.00     0.010 C 
ATOM      9  C12 <0> d   1      30.440   1.765  29.029  0.00  0.00     0.039 C 
ATOM     10  C13 <0> d   1      31.147   2.428  30.182  0.00  0.00    -0.049 A 
ATOM     11  C14 <0> d   1      32.210   3.270  29.886  0.00  0.00     0.044 A 
ATOM     12  C15 <0> d   1      32.899   3.919  30.897  0.00  0.00     0.069 A 
ATOM     13  C22 <0> d   1      32.522   3.725  32.218  0.00  0.00     0.037 A 
ATOM     14  C23 <0> d   1      31.468   2.887  32.511  0.00  0.00     0.011 A 
ATOM     15  C24 <0> d   1      30.781   2.233  31.498  0.00  0.00    -0.047 A 
ATOM     16  C25 <0> d   1      29.641   1.332  31.886  0.00  0.00     0.023 C 
ATOM     17  C27 <0> d   1      28.872   1.877  33.082  0.00  0.00     0.010 C 
ATOM     18  C28 <0> d   1      27.710   0.935  33.454  0.00  0.00     0.014 C 
ATOM     19  C29 <0> d   1      26.838   0.712  32.234  0.00  0.00     0.003 C 
ATOM     20  C30 <0> d   1      26.362   2.060  31.689  0.00  0.00     0.020 C 
ENDROOT
BRANCH   3  21
ATOM     21  O4  <0> d   1      24.478   0.492  32.742  0.00  0.00    -0.377 OA
ATOM     22  H32 <0> d   1      23.859  -0.021  33.279  0.00  0.00     0.211 HD
ENDBRANCH   3  21
BRANCH  12  23
ATOM     23  O16 <0> d   1      33.938   4.740  30.597  0.00  0.00    -0.346 OA
BRANCH  23  24
ATOM     24  C17 <0> d   1      35.195   4.448  31.213  0.00  0.00     0.129 C 
ATOM     25  C21 <0> d   1      35.718   5.678  31.983  0.00  0.00     0.032 C 
ATOM     26  C20 <0> d   1      37.243   5.708  31.780  0.00  0.00     0.002 C 
ATOM     27  C19 <0> d   1      37.594   4.495  30.893  0.00  0.00     0.002 C 
ATOM     28  C18 <0> d   1      36.278   4.185  30.137  0.00  0.00     0.032 C 
ENDBRANCH  23  24
ENDBRANCH  12  23
TORSDOF 3
ENDMDL
MODEL 86
REMARK CAVERDOCK RESULT:      -2.0      0.000      0.000
REMARK CAVERDOCK CONSTRAINTS:       0.0      0.0      0.0      0.0
REMARK CAVERDOCK TUNNEL: 85     -2.0      3.4     86.4
REMARK  3 active torsions:
REMARK  status: ('A' for Active; 'I' for Inactive)
REMARK    1  A    between atoms: C3_3  and  O4_4 
REMARK    2  A    between atoms: C15_13  and  O16_14 
REMARK    3  A    between atoms: O16_14  and  C17_15 
ROOT
ATOM      1  C1  <0> d   1      26.144  -2.276  33.997  0.00  0.00     0.015 C 
ATOM      2  C2  <0> d   1      25.902  -1.399  33.257  0.00  0.00    -0.078 C 
ATOM      3  C3  <0> d   1      25.598  -0.297  32.328  0.00  0.00     0.128 C 
ATOM      4  C5  <0> d   1      25.374  -0.848  30.898  0.00  0.00     0.052 C 
ATOM      5  C6  <0> d   1      26.516  -0.265  30.020  0.00  0.00     0.010 C 
ATOM      6  C7  <0> d   1      27.615   0.036  31.044  0.00  0.00     0.002 C 
ATOM      7  C9  <0> d   1      28.641   1.072  30.633  0.00  0.00    -0.001 C 
ATOM      8  C11 <0> d   1      29.455   0.618  29.421  0.00  0.00     0.010 C 
ATOM      9  C12 <0> d   1      30.324   1.789  28.964  0.00  0.00     0.039 C 
ATOM     10  C13 <0> d   1      31.064   2.405  30.122  0.00  0.00    -0.049 A 
ATOM     11  C14 <0> d   1      32.125   3.250  29.831  0.00  0.00     0.044 A 
ATOM     12  C15 <0> d   1      32.842   3.858  30.848  0.00  0.00     0.069 A 
ATOM     13  C22 <0> d   1      32.497   3.618  32.170  0.00  0.00     0.037 A 
ATOM     14  C23 <0> d   1      31.444   2.777  32.459  0.00  0.00     0.011 A 
ATOM     15  C24 <0> d   1      30.728   2.164  31.439  0.00  0.00    -0.047 A 
ATOM     16  C25 <0> d   1      29.591   1.258  31.822  0.00  0.00     0.023 C 
ATOM     17  C27 <0> d   1      28.855   1.763  33.055  0.00  0.00     0.010 C 
ATOM     18  C28 <0> d   1      27.696   0.817  33.421  0.00  0.00     0.014 C 
ATOM     19  C29 <0> d   1      26.793   0.643  32.215  0.00  0.00     0.003 C 
ATOM     20  C30 <0> d   1      26.314   2.012  31.731  0.00  0.00     0.020 C 
ENDROOT
BRANCH   3  21
ATOM     21  O4  <0> d   1      24.444   0.420  32.771  0.00  0.00    -0.377 OA
ATOM     22  H32 <0> d   1      23.785   0.569  32.080  0.00  0.00     0.211 HD
ENDBRANCH   3  21
BRANCH  12  23
ATOM     23  O16 <0> d   1      33.881   4.683  30.553  0.00  0.00    -0.346 OA
BRANCH  23  24
ATOM     24  C17 <0> d   1      35.125   4.420  31.206  0.00  0.00     0.129 C 
ATOM     25  C21 <0> d   1      35.640   5.689  31.917  0.00  0.00     0.032 C 
ATOM     26  C20 <0> d   1      37.168   5.701  31.740  0.00  0.00     0.002 C 
ATOM     27  C19 <0> d   1      37.529   4.440  30.928  0.00  0.00     0.002 C 
ATOM     28  C18 <0> d   1      36.225   4.094  30.167  0.00  0.00     0.032 C 
ENDBRANCH  23  24
ENDBRANCH  12  23
TORSDOF 3
ENDMDL
MODEL 87
REMARK CAVERDOCK RESULT:      -2.0      0.000      0.000
REMARK CAVERDOCK CONSTRAINTS:       0.1      0.0      0.0      0.0
REMARK CAVERDOCK TUNNEL: 86     -2.0      3.4     87.8
REMARK  3 active torsions:
REMARK  status: ('A' for Active; 'I' for Inactive)
REMARK    1  A    between atoms: C3_3  and  O4_4 
REMARK    2  A    between atoms: C15_13  and  O16_14 
REMARK    3  A    between atoms: O16_14  and  C17_15 
ROOT
ATOM      1  C1  <0> d   1      26.110  -2.236  34.062  0.00  0.00     0.015 C 
ATOM      2  C2  <0> d   1      25.871  -1.359  33.320  0.00  0.00    -0.078 C 
ATOM      3  C3  <0> d   1      25.572  -0.258  32.389  0.00  0.00     0.128 C 
ATOM      4  C5  <0> d   1      25.357  -0.808  30.957  0.00  0.00     0.052 C 
ATOM      5  C6  <0> d   1      26.503  -0.225  30.086  0.00  0.00     0.010 C 
ATOM      6  C7  <0> d   1      27.596   0.077  31.116  0.00  0.00     0.002 C 
ATOM      7  C9  <0> d   1      28.623   1.114  30.711  0.00  0.00    -0.001 C 
ATOM      8  C11 <0> d   1      29.445   0.661  29.504  0.00  0.00     0.010 C 
ATOM      9  C12 <0> d   1      30.316   1.832  29.052  0.00  0.00     0.039 C 
ATOM     10  C13 <0> d   1      31.048   2.449  30.215  0.00  0.00    -0.049 A 
ATOM     11  C14 <0> d   1      32.111   3.295  29.930  0.00  0.00     0.044 A 
ATOM     12  C15 <0> d   1      32.821   3.903  30.951  0.00  0.00     0.069 A 
ATOM     13  C22 <0> d   1      32.468   3.664  32.271  0.00  0.00     0.037 A 
ATOM     14  C23 <0> d   1      31.414   2.822  32.553  0.00  0.00     0.011 A 
ATOM     15  C24 <0> d   1      30.705   2.208  31.530  0.00  0.00    -0.047 A 
ATOM     16  C25 <0> d   1      29.567   1.301  31.906  0.00  0.00     0.023 C 
ATOM     17  C27 <0> d   1      28.823   1.806  33.134  0.00  0.00     0.010 C 
ATOM     18  C28 <0> d   1      27.662   0.858  33.494  0.00  0.00     0.014 C 
ATOM     19  C29 <0> d   1      26.767   0.683  32.283  0.00  0.00     0.003 C 
ATOM     20  C30 <0> d   1      26.289   2.052  31.795  0.00  0.00     0.020 C 
ENDROOT
BRANCH   3  21
ATOM     21  O4  <0> d   1      24.415   0.458  32.825  0.00  0.00    -0.377 OA
ATOM     22  H32 <0> d   1      23.583  -0.011  32.675  0.00  0.00     0.211 HD
ENDBRANCH   3  21
BRANCH  12  23
ATOM     23  O16 <0> d   1      33.860   4.729  30.662  0.00  0.00    -0.346 OA
BRANCH  23  24
ATOM     24  C17 <0> d   1      35.134   4.387  31.214  0.00  0.00     0.129 C 
ATOM     25  C21 <0> d   1      35.829   5.641  31.785  0.00  0.00     0.032 C 
ATOM     26  C20 <0> d   1      37.327   5.496  31.467  0.00  0.00     0.002 C 
ATOM     27  C19 <0> d   1      37.491   4.160  30.714  0.00  0.00     0.002 C 
ATOM     28  C18 <0> d   1      36.093   3.896  30.101  0.00  0.00     0.032 C 
ENDBRANCH  23  24
ENDBRANCH  12  23
TORSDOF 3
ENDMDL
MODEL 88
REMARK CAVERDOCK RESULT:      -2.6      0.000      0.000
REMARK CAVERDOCK CONSTRAINTS:       0.1      0.0      0.0      0.0
REMARK CAVERDOCK TUNNEL: 87     -2.6      3.4     88.3
REMARK  3 active torsions:
REMARK  status: ('A' for Active; 'I' for Inactive)
REMARK    1  A    between atoms: C3_3  and  O4_4 
REMARK    2  A    between atoms: C15_13  and  O16_14 
REMARK    3  A    between atoms: O16_14  and  C17_15 
ROOT
ATOM      1  C1  <0> d   1      32.975   4.631  30.684  0.00  0.00     0.015 C 
ATOM      2  C2  <0> d   1      31.900   4.626  30.212  0.00  0.00    -0.078 C 
ATOM      3  C3  <0> d   1      30.552   4.619  29.621  0.00  0.00     0.128 C 
ATOM      4  C5  <0> d   1      29.558   5.371  30.541  0.00  0.00     0.052 C 
ATOM      5  C6  <0> d   1      28.527   4.317  31.028  0.00  0.00     0.010 C 
ATOM      6  C7  <0> d   1      29.297   2.999  30.899  0.00  0.00     0.002 C 
ATOM      7  C9  <0> d   1      28.455   1.745  30.786  0.00  0.00    -0.001 C 
ATOM      8  C11 <0> d   1      27.623   1.501  32.045  0.00  0.00     0.010 C 
ATOM      9  C12 <0> d   1      26.674   0.335  31.772  0.00  0.00     0.039 C 
ATOM     10  C13 <0> d   1      27.406  -0.836  31.170  0.00  0.00    -0.049 A 
ATOM     11  C14 <0> d   1      26.761  -2.065  31.168  0.00  0.00     0.044 A 
ATOM     12  C15 <0> d   1      27.373  -3.181  30.622  0.00  0.00     0.069 A 
ATOM     13  C22 <0> d   1      28.642  -3.069  30.072  0.00  0.00     0.037 A 
ATOM     14  C23 <0> d   1      29.282  -1.848  30.076  0.00  0.00     0.011 A 
ATOM     15  C24 <0> d   1      28.671  -0.731  30.628  0.00  0.00    -0.047 A 
ATOM     16  C25 <0> d   1      29.425   0.570  30.601  0.00  0.00     0.023 C 
ATOM     17  C27 <0> d   1      30.251   0.719  29.331  0.00  0.00     0.010 C 
ATOM     18  C28 <0> d   1      31.008   2.061  29.331  0.00  0.00     0.014 C 
ATOM     19  C29 <0> d   1      30.020   3.192  29.536  0.00  0.00     0.003 C 
ATOM     20  C30 <0> d   1      28.929   3.123  28.466  0.00  0.00     0.020 C 
ENDROOT
BRANCH   3  21
ATOM     21  O4  <0> d   1      30.578   5.215  28.323  0.00  0.00    -0.377 OA
ATOM     22  H32 <0> d   1      30.772   6.162  28.330  0.00  0.00     0.211 HD
ENDBRANCH   3  21
BRANCH  12  23
ATOM     23  O16 <0> d   1      26.734  -4.380  30.626  0.00  0.00    -0.346 OA
BRANCH  23  24
ATOM     24  C17 <0> d   1      26.905  -5.202  31.783  0.00  0.00     0.129 C 
ATOM     25  C21 <0> d   1      25.859  -4.843  32.859  0.00  0.00     0.032 C 
ATOM     26  C20 <0> d   1      26.572  -4.950  34.218  0.00  0.00     0.002 C 
ATOM     27  C19 <0> d   1      28.027  -5.371  33.921  0.00  0.00     0.002 C 
ATOM     28  C18 <0> d   1      28.265  -4.907  32.463  0.00  0.00     0.032 C 
ENDBRANCH  23  24
ENDBRANCH  12  23
TORSDOF 3
ENDMDL
MODEL 89
REMARK CAVERDOCK RESULT:      -4.0      0.000      0.000
REMARK CAVERDOCK CONSTRAINTS:       0.1      0.0      0.0      0.0
REMARK CAVERDOCK TUNNEL: 88     -4.0      3.4     89.4
REMARK  3 active torsions:
REMARK  status: ('A' for Active; 'I' for Inactive)
REMARK    1  A    between atoms: C3_3  and  O4_4 
REMARK    2  A    between atoms: C15_13  and  O16_14 
REMARK    3  A    between atoms: O16_14  and  C17_15 
ROOT
ATOM      1  C1  <0> d   1      33.025   4.586  30.764  0.00  0.00     0.015 C 
ATOM      2  C2  <0> d   1      31.963   4.537  30.268  0.00  0.00    -0.078 C 
ATOM      3  C3  <0> d   1      30.630   4.475  29.645  0.00  0.00     0.128 C 
ATOM      4  C5  <0> d   1      29.601   5.257  30.499  0.00  0.00     0.052 C 
ATOM      5  C6  <0> d   1      28.575   4.212  31.017  0.00  0.00     0.010 C 
ATOM      6  C7  <0> d   1      29.370   2.903  30.976  0.00  0.00     0.002 C 
ATOM      7  C9  <0> d   1      28.552   1.630  30.908  0.00  0.00    -0.001 C 
ATOM      8  C11 <0> d   1      27.692   1.438  32.158  0.00  0.00     0.010 C 
ATOM      9  C12 <0> d   1      26.770   0.243  31.925  0.00  0.00     0.039 C 
ATOM     10  C13 <0> d   1      27.535  -0.945  31.403  0.00  0.00    -0.049 A 
ATOM     11  C14 <0> d   1      26.911  -2.184  31.450  0.00  0.00     0.044 A 
ATOM     12  C15 <0> d   1      27.554  -3.316  30.979  0.00  0.00     0.069 A 
ATOM     13  C22 <0> d   1      28.834  -3.211  30.455  0.00  0.00     0.037 A 
ATOM     14  C23 <0> d   1      29.454  -1.981  30.410  0.00  0.00     0.011 A 
ATOM     15  C24 <0> d   1      28.812  -0.846  30.887  0.00  0.00    -0.047 A 
ATOM     16  C25 <0> d   1      29.544   0.464  30.810  0.00  0.00     0.023 C 
ATOM     17  C27 <0> d   1      30.399   0.561  29.554  0.00  0.00     0.010 C 
ATOM     18  C28 <0> d   1      31.135   1.914  29.501  0.00  0.00     0.014 C 
ATOM     19  C29 <0> d   1      30.124   3.037  29.623  0.00  0.00     0.003 C 
ATOM     20  C30 <0> d   1      29.062   2.892  28.531  0.00  0.00     0.020 C 
ENDROOT
BRANCH   3  21
ATOM     21  O4  <0> d   1      30.679   5.003  28.319  0.00  0.00    -0.377 OA
ATOM     22  H32 <0> d   1      29.815   5.256  27.964  0.00  0.00     0.211 HD
ENDBRANCH   3  21
BRANCH  12  23
ATOM     23  O16 <0> d   1      26.935  -4.524  31.031  0.00  0.00    -0.346 OA
BRANCH  23  24
ATOM     24  C17 <0> d   1      26.821  -5.140  32.316  0.00  0.00     0.129 C 
ATOM     25  C21 <0> d   1      26.412  -4.100  33.379  0.00  0.00     0.032 C 
ATOM     26  C20 <0> d   1      27.182  -4.458  34.663  0.00  0.00     0.002 C 
ATOM     27  C19 <0> d   1      28.032  -5.703  34.335  0.00  0.00     0.002 C 
ATOM     28  C18 <0> d   1      28.203  -5.651  32.796  0.00  0.00     0.032 C 
ENDBRANCH  23  24
ENDBRANCH  12  23
TORSDOF 3
ENDMDL
MODEL 90
REMARK CAVERDOCK RESULT:      -5.5      0.000      0.000
REMARK CAVERDOCK CONSTRAINTS:       0.0      0.0      0.0      0.0
REMARK CAVERDOCK TUNNEL: 89     -5.5      3.3     90.1
REMARK  3 active torsions:
REMARK  status: ('A' for Active; 'I' for Inactive)
REMARK    1  A    between atoms: C3_3  and  O4_4 
REMARK    2  A    between atoms: C15_13  and  O16_14 
REMARK    3  A    between atoms: O16_14  and  C17_15 
ROOT
ATOM      1  C1  <0> d   1      33.093   4.297  30.548  0.00  0.00     0.015 C 
ATOM      2  C2  <0> d   1      32.003   4.299  30.114  0.00  0.00    -0.078 C 
ATOM      3  C3  <0> d   1      30.634   4.300  29.571  0.00  0.00     0.128 C 
ATOM      4  C5  <0> d   1      29.686   5.094  30.503  0.00  0.00     0.052 C 
ATOM      5  C6  <0> d   1      28.655   4.071  31.055  0.00  0.00     0.010 C 
ATOM      6  C7  <0> d   1      29.398   2.738  30.934  0.00  0.00     0.002 C 
ATOM      7  C9  <0> d   1      28.532   1.496  30.884  0.00  0.00    -0.001 C 
ATOM      8  C11 <0> d   1      27.741   1.300  32.177  0.00  0.00     0.010 C 
ATOM      9  C12 <0> d   1      26.763   0.145  31.969  0.00  0.00     0.039 C 
ATOM     10  C13 <0> d   1      27.453  -1.054  31.373  0.00  0.00    -0.049 A 
ATOM     11  C14 <0> d   1      26.788  -2.272  31.427  0.00  0.00     0.044 A 
ATOM     12  C15 <0> d   1      27.362  -3.412  30.890  0.00  0.00     0.069 A 
ATOM     13  C22 <0> d   1      28.612  -3.337  30.294  0.00  0.00     0.037 A 
ATOM     14  C23 <0> d   1      29.273  -2.129  30.243  0.00  0.00     0.011 A 
ATOM     15  C24 <0> d   1      28.700  -0.986  30.785  0.00  0.00    -0.047 A 
ATOM     16  C25 <0> d   1      29.474   0.300  30.697  0.00  0.00     0.023 C 
ATOM     17  C27 <0> d   1      30.257   0.400  29.396  0.00  0.00     0.010 C 
ATOM     18  C28 <0> d   1      31.037   1.728  29.333  0.00  0.00     0.014 C 
ATOM     19  C29 <0> d   1      30.076   2.882  29.543  0.00  0.00     0.003 C 
ATOM     20  C30 <0> d   1      28.948   2.804  28.513  0.00  0.00     0.020 C 
ENDROOT
BRANCH   3  21
ATOM     21  O4  <0> d   1      30.625   4.862  28.257  0.00  0.00    -0.377 OA
ATOM     22  H32 <0> d   1      29.804   4.708  27.770  0.00  0.00     0.211 HD
ENDBRANCH   3  21
BRANCH  12  23
ATOM     23  O16 <0> d   1      26.703  -4.599  30.948  0.00  0.00    -0.346 OA
BRANCH  23  24
ATOM     24  C17 <0> d   1      26.534  -5.184  32.241  0.00  0.00     0.129 C 
ATOM     25  C21 <0> d   1      26.020  -4.132  33.247  0.00  0.00     0.032 C 
ATOM     26  C20 <0> d   1      26.722  -4.424  34.585  0.00  0.00     0.002 C 
ATOM     27  C19 <0> d   1      27.637  -5.643  34.346  0.00  0.00     0.002 C 
ATOM     28  C18 <0> d   1      27.901  -5.626  32.820  0.00  0.00     0.032 C 
ENDBRANCH  23  24
ENDBRANCH  12  23
TORSDOF 3
ENDMDL
MODEL 91
REMARK CAVERDOCK RESULT:      -6.2      0.000      0.000
REMARK CAVERDOCK CONSTRAINTS:       0.0      0.0      0.0      0.0
REMARK CAVERDOCK TUNNEL: 90     -6.2      3.3     91.4
REMARK  3 active torsions:
REMARK  status: ('A' for Active; 'I' for Inactive)
REMARK    1  A    between atoms: C3_3  and  O4_4 
REMARK    2  A    between atoms: C15_13  and  O16_14 
REMARK    3  A    between atoms: O16_14  and  C17_15 
ROOT
ATOM      1  C1  <0> d   1      32.918   4.337  30.766  0.00  0.00     0.015 C 
ATOM      2  C2  <0> d   1      31.852   4.335  30.276  0.00  0.00    -0.078 C 
ATOM      3  C3  <0> d   1      30.514   4.332  29.662  0.00  0.00     0.128 C 
ATOM      4  C5  <0> d   1      29.515   5.120  30.546  0.00  0.00     0.052 C 
ATOM      5  C6  <0> d   1      28.461   4.092  31.040  0.00  0.00     0.010 C 
ATOM      6  C7  <0> d   1      29.215   2.761  30.956  0.00  0.00     0.002 C 
ATOM      7  C9  <0> d   1      28.357   1.516  30.857  0.00  0.00    -0.001 C 
ATOM      8  C11 <0> d   1      27.500   1.314  32.106  0.00  0.00     0.010 C 
ATOM      9  C12 <0> d   1      26.540   0.155  31.845  0.00  0.00     0.039 C 
ATOM     10  C13 <0> d   1      27.265  -1.040  31.284  0.00  0.00    -0.049 A 
ATOM     11  C14 <0> d   1      26.603  -2.260  31.300  0.00  0.00     0.044 A 
ATOM     12  C15 <0> d   1      27.208  -3.397  30.791  0.00  0.00     0.069 A 
ATOM     13  C22 <0> d   1      28.488  -3.315  30.261  0.00  0.00     0.037 A 
ATOM     14  C23 <0> d   1      29.145  -2.104  30.247  0.00  0.00     0.011 A 
ATOM     15  C24 <0> d   1      28.541  -0.965  30.762  0.00  0.00    -0.047 A 
ATOM     16  C25 <0> d   1      29.313   0.324  30.717  0.00  0.00     0.023 C 
ATOM     17  C27 <0> d   1      30.162   0.431  29.459  0.00  0.00     0.010 C 
ATOM     18  C28 <0> d   1      30.939   1.762  29.440  0.00  0.00     0.014 C 
ATOM     19  C29 <0> d   1      29.964   2.912  29.601  0.00  0.00     0.003 C 
ATOM     20  C30 <0> d   1      28.891   2.832  28.514  0.00  0.00     0.020 C 
ENDROOT
BRANCH   3  21
ATOM     21  O4  <0> d   1      30.571   4.897  28.351  0.00  0.00    -0.377 OA
ATOM     22  H32 <0> d   1      30.124   5.751  28.271  0.00  0.00     0.211 HD
ENDBRANCH   3  21
BRANCH  12  23
ATOM     23  O16 <0> d   1      26.552  -4.586  30.812  0.00  0.00    -0.346 OA
BRANCH  23  24
ATOM     24  C17 <0> d   1      26.620  -5.343  32.023  0.00  0.00     0.129 C 
ATOM     25  C21 <0> d   1      25.649  -4.765  33.075  0.00  0.00     0.032 C 
ATOM     26  C20 <0> d   1      26.359  -4.879  34.436  0.00  0.00     0.002 C 
ATOM     27  C19 <0> d   1      27.734  -5.522  34.164  0.00  0.00     0.002 C 
ATOM     28  C18 <0> d   1      28.017  -5.198  32.676  0.00  0.00     0.032 C 
ENDBRANCH  23  24
ENDBRANCH  12  23
TORSDOF 3
ENDMDL
MODEL 92
REMARK CAVERDOCK RESULT:      -7.4      0.000      0.000
REMARK CAVERDOCK CONSTRAINTS:       0.0      0.0      0.0      0.0
REMARK CAVERDOCK TUNNEL: 91     -7.4      3.3     92.5
REMARK  3 active torsions:
REMARK  status: ('A' for Active; 'I' for Inactive)
REMARK    1  A    between atoms: C3_3  and  O4_4 
REMARK    2  A    between atoms: C15_13  and  O16_14 
REMARK    3  A    between atoms: O16_14  and  C17_15 
ROOT
ATOM      1  C1  <0> d   1      32.890   4.164  30.653  0.00  0.00     0.015 C 
ATOM      2  C2  <0> d   1      31.812   4.163  30.191  0.00  0.00    -0.078 C 
ATOM      3  C3  <0> d   1      30.458   4.162  29.611  0.00  0.00     0.128 C 
ATOM      4  C5  <0> d   1      29.481   4.942  30.526  0.00  0.00     0.052 C 
ATOM      5  C6  <0> d   1      28.442   3.909  31.040  0.00  0.00     0.010 C 
ATOM      6  C7  <0> d   1      29.196   2.580  30.928  0.00  0.00     0.002 C 
ATOM      7  C9  <0> d   1      28.338   1.334  30.843  0.00  0.00    -0.001 C 
ATOM      8  C11 <0> d   1      27.514   1.122  32.113  0.00  0.00     0.010 C 
ATOM      9  C12 <0> d   1      26.549  -0.037  31.869  0.00  0.00     0.039 C 
ATOM     10  C13 <0> d   1      27.261  -1.227  31.281  0.00  0.00    -0.049 A 
ATOM     11  C14 <0> d   1      26.602  -2.448  31.307  0.00  0.00     0.044 A 
ATOM     12  C15 <0> d   1      27.196  -3.580  30.775  0.00  0.00     0.069 A 
ATOM     13  C22 <0> d   1      28.461  -3.493  30.212  0.00  0.00     0.037 A 
ATOM     14  C23 <0> d   1      29.116  -2.281  30.190  0.00  0.00     0.011 A 
ATOM     15  C24 <0> d   1      28.523  -1.146  30.727  0.00  0.00    -0.047 A 
ATOM     16  C25 <0> d   1      29.292   0.145  30.671  0.00  0.00     0.023 C 
ATOM     17  C27 <0> d   1      30.108   0.262  29.392  0.00  0.00     0.010 C 
ATOM     18  C28 <0> d   1      30.882   1.594  29.361  0.00  0.00     0.014 C 
ATOM     19  C29 <0> d   1      29.909   2.741  29.556  0.00  0.00     0.003 C 
ATOM     20  C30 <0> d   1      28.808   2.666  28.496  0.00  0.00     0.020 C 
ENDROOT
BRANCH   3  21
ATOM     21  O4  <0> d   1      30.480   4.735  28.303  0.00  0.00    -0.377 OA
ATOM     22  H32 <0> d   1      29.821   4.364  27.700  0.00  0.00     0.211 HD
ENDBRANCH   3  21
BRANCH  12  23
ATOM     23  O16 <0> d   1      26.543  -4.771  30.805  0.00  0.00    -0.346 OA
BRANCH  23  24
ATOM     24  C17 <0> d   1      26.488  -5.449  32.063  0.00  0.00     0.129 C 
ATOM     25  C21 <0> d   1      25.830  -4.551  33.131  0.00  0.00     0.032 C 
ATOM     26  C20 <0> d   1      26.589  -4.805  34.446  0.00  0.00     0.002 C 
ATOM     27  C19 <0> d   1      27.681  -5.847  34.130  0.00  0.00     0.002 C 
ATOM     28  C18 <0> d   1      27.916  -5.701  32.606  0.00  0.00     0.032 C 
ENDBRANCH  23  24
ENDBRANCH  12  23
TORSDOF 3
ENDMDL
MODEL 93
REMARK CAVERDOCK RESULT:      -7.3      0.000      0.000
REMARK CAVERDOCK CONSTRAINTS:       0.0      0.0      0.0      0.0
REMARK CAVERDOCK TUNNEL: 92     -7.3      3.3     93.4
REMARK  3 active torsions:
REMARK  status: ('A' for Active; 'I' for Inactive)
REMARK    1  A    between atoms: C3_3  and  O4_4 
REMARK    2  A    between atoms: C15_13  and  O16_14 
REMARK    3  A    between atoms: O16_14  and  C17_15 
ROOT
ATOM      1  C1  <0> d   1      32.928   4.236  30.853  0.00  0.00     0.015 C 
ATOM      2  C2  <0> d   1      31.861   4.227  30.364  0.00  0.00    -0.078 C 
ATOM      3  C3  <0> d   1      30.522   4.214  29.751  0.00  0.00     0.128 C 
ATOM      4  C5  <0> d   1      29.521   5.004  30.630  0.00  0.00     0.052 C 
ATOM      5  C6  <0> d   1      28.472   3.976  31.134  0.00  0.00     0.010 C 
ATOM      6  C7  <0> d   1      29.231   2.647  31.058  0.00  0.00     0.002 C 
ATOM      7  C9  <0> d   1      28.378   1.398  30.970  0.00  0.00    -0.001 C 
ATOM      8  C11 <0> d   1      27.524   1.202  32.222  0.00  0.00     0.010 C 
ATOM      9  C12 <0> d   1      26.567   0.038  31.971  0.00  0.00     0.039 C 
ATOM     10  C13 <0> d   1      27.297  -1.159  31.417  0.00  0.00    -0.049 A 
ATOM     11  C14 <0> d   1      26.640  -2.381  31.443  0.00  0.00     0.044 A 
ATOM     12  C15 <0> d   1      27.249  -3.519  30.942  0.00  0.00     0.069 A 
ATOM     13  C22 <0> d   1      28.528  -3.437  30.410  0.00  0.00     0.037 A 
ATOM     14  C23 <0> d   1      29.180  -2.223  30.387  0.00  0.00     0.011 A 
ATOM     15  C24 <0> d   1      28.572  -1.083  30.893  0.00  0.00    -0.047 A 
ATOM     16  C25 <0> d   1      29.338   0.209  30.838  0.00  0.00     0.023 C 
ATOM     17  C27 <0> d   1      30.186   0.310  29.578  0.00  0.00     0.010 C 
ATOM     18  C28 <0> d   1      30.958   1.644  29.548  0.00  0.00     0.014 C 
ATOM     19  C29 <0> d   1      29.978   2.791  29.702  0.00  0.00     0.003 C 
ATOM     20  C30 <0> d   1      28.904   2.698  28.616  0.00  0.00     0.020 C 
ENDROOT
BRANCH   3  21
ATOM     21  O4  <0> d   1      30.575   4.769  28.436  0.00  0.00    -0.377 OA
ATOM     22  H32 <0> d   1      30.845   4.139  27.754  0.00  0.00     0.211 HD
ENDBRANCH   3  21
BRANCH  12  23
ATOM     23  O16 <0> d   1      26.598  -4.712  30.973  0.00  0.00    -0.346 OA
BRANCH  23  24
ATOM     24  C17 <0> d   1      26.509  -5.370  32.239  0.00  0.00     0.129 C 
ATOM     25  C21 <0> d   1      25.696  -4.516  33.235  0.00  0.00     0.032 C 
ATOM     26  C20 <0> d   1      26.374  -4.677  34.607  0.00  0.00     0.002 C 
ATOM     27  C19 <0> d   1      27.575  -5.622  34.397  0.00  0.00     0.002 C 
ATOM     28  C18 <0> d   1      27.909  -5.482  32.891  0.00  0.00     0.032 C 
ENDBRANCH  23  24
ENDBRANCH  12  23
TORSDOF 3
ENDMDL
MODEL 94
REMARK CAVERDOCK RESULT:      -8.6      0.000      0.000
REMARK CAVERDOCK CONSTRAINTS:       0.0      0.0      0.0      0.0
REMARK CAVERDOCK TUNNEL: 93     -8.6      3.3     94.3
REMARK  3 active torsions:
REMARK  status: ('A' for Active; 'I' for Inactive)
REMARK    1  A    between atoms: C3_3  and  O4_4 
REMARK    2  A    between atoms: C15_13  and  O16_14 
REMARK    3  A    between atoms: O16_14  and  C17_15 
ROOT
ATOM      1  C1  <0> d   1      32.915   3.954  30.789  0.00  0.00     0.015 C 
ATOM      2  C2  <0> d   1      31.837   3.976  30.325  0.00  0.00    -0.078 C 
ATOM      3  C3  <0> d   1      30.485   4.003  29.743  0.00  0.00     0.128 C 
ATOM      4  C5  <0> d   1      29.523   4.802  30.657  0.00  0.00     0.052 C 
ATOM      5  C6  <0> d   1      28.462   3.790  31.168  0.00  0.00     0.010 C 
ATOM      6  C7  <0> d   1      29.188   2.446  31.055  0.00  0.00     0.002 C 
ATOM      7  C9  <0> d   1      28.305   1.218  30.968  0.00  0.00    -0.001 C 
ATOM      8  C11 <0> d   1      27.475   1.022  32.236  0.00  0.00     0.010 C 
ATOM      9  C12 <0> d   1      26.486  -0.116  31.989  0.00  0.00     0.039 C 
ATOM     10  C13 <0> d   1      27.175  -1.320  31.401  0.00  0.00    -0.049 A 
ATOM     11  C14 <0> d   1      26.491  -2.527  31.423  0.00  0.00     0.044 A 
ATOM     12  C15 <0> d   1      27.062  -3.671  30.891  0.00  0.00     0.069 A 
ATOM     13  C22 <0> d   1      28.330  -3.610  30.331  0.00  0.00     0.037 A 
ATOM     14  C23 <0> d   1      29.009  -2.411  30.311  0.00  0.00     0.011 A 
ATOM     15  C24 <0> d   1      28.439  -1.265  30.849  0.00  0.00    -0.047 A 
ATOM     16  C25 <0> d   1      29.234   0.010  30.796  0.00  0.00     0.023 C 
ATOM     17  C27 <0> d   1      30.055   0.111  29.518  0.00  0.00     0.010 C 
ATOM     18  C28 <0> d   1      30.856   1.428  29.491  0.00  0.00     0.014 C 
ATOM     19  C29 <0> d   1      29.907   2.594  29.685  0.00  0.00     0.003 C 
ATOM     20  C30 <0> d   1      28.807   2.543  28.623  0.00  0.00     0.020 C 
ENDROOT
BRANCH   3  21
ATOM     21  O4  <0> d   1      30.521   4.578  28.435  0.00  0.00    -0.377 OA
ATOM     22  H32 <0> d   1      31.368   4.469  27.981  0.00  0.00     0.211 HD
ENDBRANCH   3  21
BRANCH  12  23
ATOM     23  O16 <0> d   1      26.385  -4.849  30.919  0.00  0.00    -0.346 OA
BRANCH  23  24
ATOM     24  C17 <0> d   1      26.291  -5.514  32.181  0.00  0.00     0.129 C 
ATOM     25  C21 <0> d   1      25.607  -4.604  33.222  0.00  0.00     0.032 C 
ATOM     26  C20 <0> d   1      26.328  -4.847  34.559  0.00  0.00     0.002 C 
ATOM     27  C19 <0> d   1      27.425  -5.896  34.285  0.00  0.00     0.002 C 
ATOM     28  C18 <0> d   1      27.703  -5.766  32.767  0.00  0.00     0.032 C 
ENDBRANCH  23  24
ENDBRANCH  12  23
TORSDOF 3
ENDMDL
MODEL 95
REMARK CAVERDOCK RESULT:      -9.0      0.000      0.000
REMARK CAVERDOCK CONSTRAINTS:       0.0      0.0      0.0      0.0
REMARK CAVERDOCK TUNNEL: 94     -9.0      3.3     95.3
REMARK  3 active torsions:
REMARK  status: ('A' for Active; 'I' for Inactive)
REMARK    1  A    between atoms: C3_3  and  O4_4 
REMARK    2  A    between atoms: C15_13  and  O16_14 
REMARK    3  A    between atoms: O16_14  and  C17_15 
ROOT
ATOM      1  C1  <0> d   1      32.742   3.970  30.699  0.00  0.00     0.015 C 
ATOM      2  C2  <0> d   1      31.656   3.974  30.254  0.00  0.00    -0.078 C 
ATOM      3  C3  <0> d   1      30.293   3.979  29.697  0.00  0.00     0.128 C 
ATOM      4  C5  <0> d   1      29.340   4.781  30.616  0.00  0.00     0.052 C 
ATOM      5  C6  <0> d   1      28.299   3.766  31.161  0.00  0.00     0.010 C 
ATOM      6  C7  <0> d   1      29.037   2.428  31.055  0.00  0.00     0.002 C 
ATOM      7  C9  <0> d   1      28.165   1.190  31.001  0.00  0.00    -0.001 C 
ATOM      8  C11 <0> d   1      27.360   1.004  32.287  0.00  0.00     0.010 C 
ATOM      9  C12 <0> d   1      26.379  -0.148  32.075  0.00  0.00     0.039 C 
ATOM     10  C13 <0> d   1      27.070  -1.353  31.492  0.00  0.00    -0.049 A 
ATOM     11  C14 <0> d   1      26.399  -2.567  31.545  0.00  0.00     0.044 A 
ATOM     12  C15 <0> d   1      26.973  -3.713  31.019  0.00  0.00     0.069 A 
ATOM     13  C22 <0> d   1      28.229  -3.646  30.435  0.00  0.00     0.037 A 
ATOM     14  C23 <0> d   1      28.896  -2.441  30.386  0.00  0.00     0.011 A 
ATOM     15  C24 <0> d   1      28.323  -1.293  30.917  0.00  0.00    -0.047 A 
ATOM     16  C25 <0> d   1      29.104  -0.011  30.830  0.00  0.00     0.023 C 
ATOM     17  C27 <0> d   1      29.901   0.080  29.537  0.00  0.00     0.010 C 
ATOM     18  C28 <0> d   1      30.687   1.404  29.475  0.00  0.00     0.014 C 
ATOM     19  C29 <0> d   1      29.729   2.563  29.669  0.00  0.00     0.003 C 
ATOM     20  C30 <0> d   1      28.611   2.485  28.628  0.00  0.00     0.020 C 
ENDROOT
BRANCH   3  21
ATOM     21  O4  <0> d   1      30.300   4.534  28.380  0.00  0.00    -0.377 OA
ATOM     22  H32 <0> d   1      29.476   4.398  27.892  0.00  0.00     0.211 HD
ENDBRANCH   3  21
BRANCH  12  23
ATOM     23  O16 <0> d   1      26.308  -4.896  31.077  0.00  0.00    -0.346 OA
BRANCH  23  24
ATOM     24  C17 <0> d   1      26.298  -5.574  32.335  0.00  0.00     0.129 C 
ATOM     25  C21 <0> d   1      25.661  -4.683  33.423  0.00  0.00     0.032 C 
ATOM     26  C20 <0> d   1      26.462  -4.927  34.714  0.00  0.00     0.002 C 
ATOM     27  C19 <0> d   1      27.556  -5.958  34.367  0.00  0.00     0.002 C 
ATOM     28  C18 <0> d   1      27.744  -5.810  32.837  0.00  0.00     0.032 C 
ENDBRANCH  23  24
ENDBRANCH  12  23
TORSDOF 3
ENDMDL
MODEL 96
REMARK CAVERDOCK RESULT:      -9.3      0.000      0.000
REMARK CAVERDOCK CONSTRAINTS:       0.0      0.0      0.0      0.0
REMARK CAVERDOCK TUNNEL: 95     -9.3      3.3     96.3
REMARK  3 active torsions:
REMARK  status: ('A' for Active; 'I' for Inactive)
REMARK    1  A    between atoms: C3_3  and  O4_4 
REMARK    2  A    between atoms: C15_13  and  O16_14 
REMARK    3  A    between atoms: O16_14  and  C17_15 
ROOT
ATOM      1  C1  <0> d   1      32.869   3.787  30.715  0.00  0.00     0.015 C 
ATOM      2  C2  <0> d   1      31.783   3.825  30.272  0.00  0.00    -0.078 C 
ATOM      3  C3  <0> d   1      30.420   3.873  29.717  0.00  0.00     0.128 C 
ATOM      4  C5  <0> d   1      29.497   4.716  30.630  0.00  0.00     0.052 C 
ATOM      5  C6  <0> d   1      28.422   3.743  31.187  0.00  0.00     0.010 C 
ATOM      6  C7  <0> d   1      29.113   2.379  31.091  0.00  0.00     0.002 C 
ATOM      7  C9  <0> d   1      28.198   1.172  31.050  0.00  0.00    -0.001 C 
ATOM      8  C11 <0> d   1      27.390   1.026  32.339  0.00  0.00     0.010 C 
ATOM      9  C12 <0> d   1      26.369  -0.094  32.139  0.00  0.00     0.039 C 
ATOM     10  C13 <0> d   1      27.016  -1.327  31.565  0.00  0.00    -0.049 A 
ATOM     11  C14 <0> d   1      26.304  -2.516  31.630  0.00  0.00     0.044 A 
ATOM     12  C15 <0> d   1      26.836  -3.686  31.114  0.00  0.00     0.069 A 
ATOM     13  C22 <0> d   1      28.093  -3.669  30.527  0.00  0.00     0.037 A 
ATOM     14  C23 <0> d   1      28.801  -2.488  30.465  0.00  0.00     0.011 A 
ATOM     15  C24 <0> d   1      28.270  -1.316  30.987  0.00  0.00    -0.047 A 
ATOM     16  C25 <0> d   1      29.094  -0.063  30.888  0.00  0.00     0.023 C 
ATOM     17  C27 <0> d   1      29.891  -0.011  29.592  0.00  0.00     0.010 C 
ATOM     18  C28 <0> d   1      30.723   1.284  29.518  0.00  0.00     0.014 C 
ATOM     19  C29 <0> d   1      29.807   2.477  29.703  0.00  0.00     0.003 C 
ATOM     20  C30 <0> d   1      28.684   2.429  28.665  0.00  0.00     0.020 C 
ENDROOT
BRANCH   3  21
ATOM     21  O4  <0> d   1      30.443   4.416  28.395  0.00  0.00    -0.377 OA
ATOM     22  H32 <0> d   1      29.593   4.770  28.101  0.00  0.00     0.211 HD
ENDBRANCH   3  21
BRANCH  12  23
ATOM     23  O16 <0> d   1      26.131  -4.845  31.183  0.00  0.00    -0.346 OA
BRANCH  23  24
ATOM     24  C17 <0> d   1      26.161  -5.550  32.426  0.00  0.00     0.129 C 
ATOM     25  C21 <0> d   1      25.438  -4.741  33.523  0.00  0.00     0.032 C 
ATOM     26  C20 <0> d   1      26.239  -4.947  34.821  0.00  0.00     0.002 C 
ATOM     27  C19 <0> d   1      27.421  -5.873  34.467  0.00  0.00     0.002 C 
ATOM     28  C18 <0> d   1      27.616  -5.675  32.943  0.00  0.00     0.032 C 
ENDBRANCH  23  24
ENDBRANCH  12  23
TORSDOF 3
ENDMDL
MODEL 97
REMARK CAVERDOCK RESULT:      -9.7      0.000      0.000
REMARK CAVERDOCK CONSTRAINTS:       0.0      0.0      0.0      0.0
REMARK CAVERDOCK TUNNEL: 96     -9.7      3.3     97.3
REMARK  3 active torsions:
REMARK  status: ('A' for Active; 'I' for Inactive)
REMARK    1  A    between atoms: C3_3  and  O4_4 
REMARK    2  A    between atoms: C15_13  and  O16_14 
REMARK    3  A    between atoms: O16_14  and  C17_15 
ROOT
ATOM      1  C1  <0> d   1      32.671   3.861  30.992  0.00  0.00     0.015 C 
ATOM      2  C2  <0> d   1      31.614   3.846  30.483  0.00  0.00    -0.078 C 
ATOM      3  C3  <0> d   1      30.287   3.826  29.844  0.00  0.00     0.128 C 
ATOM      4  C5  <0> d   1      29.275   4.645  30.683  0.00  0.00     0.052 C 
ATOM      5  C6  <0> d   1      28.209   3.636  31.192  0.00  0.00     0.010 C 
ATOM      6  C7  <0> d   1      28.960   2.301  31.165  0.00  0.00     0.002 C 
ATOM      7  C9  <0> d   1      28.101   1.056  31.092  0.00  0.00    -0.001 C 
ATOM      8  C11 <0> d   1      27.221   0.897  32.332  0.00  0.00     0.010 C 
ATOM      9  C12 <0> d   1      26.262  -0.267  32.092  0.00  0.00     0.039 C 
ATOM     10  C13 <0> d   1      26.993  -1.482  31.583  0.00  0.00    -0.049 A 
ATOM     11  C14 <0> d   1      26.328  -2.699  31.628  0.00  0.00     0.044 A 
ATOM     12  C15 <0> d   1      26.939  -3.854  31.168  0.00  0.00     0.069 A 
ATOM     13  C22 <0> d   1      28.228  -3.793  30.659  0.00  0.00     0.037 A 
ATOM     14  C23 <0> d   1      28.889  -2.584  30.618  0.00  0.00     0.011 A 
ATOM     15  C24 <0> d   1      28.279  -1.428  31.083  0.00  0.00    -0.047 A 
ATOM     16  C25 <0> d   1      29.055  -0.142  31.009  0.00  0.00     0.023 C 
ATOM     17  C27 <0> d   1      29.928  -0.079  29.764  0.00  0.00     0.010 C 
ATOM     18  C28 <0> d   1      30.709   1.249  29.715  0.00  0.00     0.014 C 
ATOM     19  C29 <0> d   1      29.734   2.405  29.821  0.00  0.00     0.003 C 
ATOM     20  C30 <0> d   1      28.681   2.292  28.717  0.00  0.00     0.020 C 
ENDROOT
BRANCH   3  21
ATOM     21  O4  <0> d   1      30.369   4.347  28.516  0.00  0.00    -0.377 OA
ATOM     22  H32 <0> d   1      31.044   5.029  28.403  0.00  0.00     0.211 HD
ENDBRANCH   3  21
BRANCH  12  23
ATOM     23  O16 <0> d   1      26.279  -5.041  31.217  0.00  0.00    -0.346 OA
BRANCH  23  24
ATOM     24  C17 <0> d   1      26.171  -5.671  32.495  0.00  0.00     0.129 C 
ATOM     25  C21 <0> d   1      25.374  -4.780  33.471  0.00  0.00     0.032 C 
ATOM     26  C20 <0> d   1      26.044  -4.929  34.848  0.00  0.00     0.002 C 
ATOM     27  C19 <0> d   1      27.224  -5.904  34.662  0.00  0.00     0.002 C 
ATOM     28  C18 <0> d   1      27.567  -5.802  33.155  0.00  0.00     0.032 C 
ENDBRANCH  23  24
ENDBRANCH  12  23
TORSDOF 3
ENDMDL
MODEL 98
REMARK CAVERDOCK RESULT:      -9.8      0.000      0.000
REMARK CAVERDOCK CONSTRAINTS:       0.0      0.0      0.0      0.0
REMARK CAVERDOCK TUNNEL: 97     -9.8      3.3     98.1
REMARK  3 active torsions:
REMARK  status: ('A' for Active; 'I' for Inactive)
REMARK    1  A    between atoms: C3_3  and  O4_4 
REMARK    2  A    between atoms: C15_13  and  O16_14 
REMARK    3  A    between atoms: O16_14  and  C17_15 
ROOT
ATOM      1  C1  <0> d   1      32.824   3.836  30.669  0.00  0.00     0.015 C 
ATOM      2  C2  <0> d   1      31.723   3.827  30.262  0.00  0.00    -0.078 C 
ATOM      3  C3  <0> d   1      30.342   3.814  29.753  0.00  0.00     0.128 C 
ATOM      4  C5  <0> d   1      29.442   4.730  30.618  0.00  0.00     0.052 C 
ATOM      5  C6  <0> d   1      28.396   3.804  31.297  0.00  0.00     0.010 C 
ATOM      6  C7  <0> d   1      29.097   2.442  31.301  0.00  0.00     0.002 C 
ATOM      7  C9  <0> d   1      28.194   1.229  31.401  0.00  0.00    -0.001 C 
ATOM      8  C11 <0> d   1      27.431   1.195  32.725  0.00  0.00     0.010 C 
ATOM      9  C12 <0> d   1      26.416   0.055  32.663  0.00  0.00     0.039 C 
ATOM     10  C13 <0> d   1      27.056  -1.220  32.182  0.00  0.00    -0.049 A 
ATOM     11  C14 <0> d   1      26.358  -2.404  32.378  0.00  0.00     0.044 A 
ATOM     12  C15 <0> d   1      26.884  -3.612  31.952  0.00  0.00     0.069 A 
ATOM     13  C22 <0> d   1      28.120  -3.639  31.323  0.00  0.00     0.037 A 
ATOM     14  C23 <0> d   1      28.814  -2.464  31.130  0.00  0.00     0.011 A 
ATOM     15  C24 <0> d   1      28.289  -1.253  31.562  0.00  0.00    -0.047 A 
ATOM     16  C25 <0> d   1      29.097  -0.008  31.321  0.00  0.00     0.023 C 
ATOM     17  C27 <0> d   1      29.849  -0.069  29.999  0.00  0.00     0.010 C 
ATOM     18  C28 <0> d   1      30.665   1.220  29.779  0.00  0.00     0.014 C 
ATOM     19  C29 <0> d   1      29.743   2.418  29.887  0.00  0.00     0.003 C 
ATOM     20  C30 <0> d   1      28.586   2.268  28.897  0.00  0.00     0.020 C 
ENDROOT
BRANCH   3  21
ATOM     21  O4  <0> d   1      30.315   4.235  28.388  0.00  0.00    -0.377 OA
ATOM     22  H32 <0> d   1      29.528   4.743  28.149  0.00  0.00     0.211 HD
ENDBRANCH   3  21
BRANCH  12  23
ATOM     23  O16 <0> d   1      26.193  -4.765  32.150  0.00  0.00    -0.346 OA
BRANCH  23  24
ATOM     24  C17 <0> d   1      25.582  -4.943  33.430  0.00  0.00     0.129 C 
ATOM     25  C21 <0> d   1      26.008  -6.291  34.049  0.00  0.00     0.032 C 
ATOM     26  C20 <0> d   1      24.771  -6.852  34.773  0.00  0.00     0.002 C 
ATOM     27  C19 <0> d   1      23.637  -5.826  34.569  0.00  0.00     0.002 C 
ATOM     28  C18 <0> d   1      24.044  -5.062  33.285  0.00  0.00     0.032 C 
ENDBRANCH  23  24
ENDBRANCH  12  23
TORSDOF 3
ENDMDL
MODEL 99
REMARK CAVERDOCK RESULT:     -10.2      0.000      0.000
REMARK CAVERDOCK CONSTRAINTS:       0.0      0.0      0.0      0.0
REMARK CAVERDOCK TUNNEL: 98    -10.2      3.2     99.3
REMARK  3 active torsions:
REMARK  status: ('A' for Active; 'I' for Inactive)
REMARK    1  A    between atoms: C3_3  and  O4_4 
REMARK    2  A    between atoms: C15_13  and  O16_14 
REMARK    3  A    between atoms: O16_14  and  C17_15 
ROOT
ATOM      1  C1  <0> d   1      32.788   3.700  30.654  0.00  0.00     0.015 C 
ATOM      2  C2  <0> d   1      31.687   3.728  30.248  0.00  0.00    -0.078 C 
ATOM      3  C3  <0> d   1      30.306   3.764  29.740  0.00  0.00     0.128 C 
ATOM      4  C5  <0> d   1      29.443   4.726  30.593  0.00  0.00     0.052 C 
ATOM      5  C6  <0> d   1      28.363   3.849  31.285  0.00  0.00     0.010 C 
ATOM      6  C7  <0> d   1      29.010   2.461  31.306  0.00  0.00     0.002 C 
ATOM      7  C9  <0> d   1      28.060   1.286  31.422  0.00  0.00    -0.001 C 
ATOM      8  C11 <0> d   1      27.298   1.299  32.746  0.00  0.00     0.010 C 
ATOM      9  C12 <0> d   1      26.238   0.199  32.699  0.00  0.00     0.039 C 
ATOM     10  C13 <0> d   1      26.827  -1.107  32.233  0.00  0.00    -0.049 A 
ATOM     11  C14 <0> d   1      26.083  -2.259  32.445  0.00  0.00     0.044 A 
ATOM     12  C15 <0> d   1      26.561  -3.492  32.034  0.00  0.00     0.069 A 
ATOM     13  C22 <0> d   1      27.795  -3.576  31.405  0.00  0.00     0.037 A 
ATOM     14  C23 <0> d   1      28.534  -2.431  31.197  0.00  0.00     0.011 A 
ATOM     15  C24 <0> d   1      28.057  -1.196  31.613  0.00  0.00    -0.047 A 
ATOM     16  C25 <0> d   1      28.913   0.013  31.356  0.00  0.00     0.023 C 
ATOM     17  C27 <0> d   1      29.661  -0.094  30.035  0.00  0.00     0.010 C 
ATOM     18  C28 <0> d   1      30.526   1.159  29.798  0.00  0.00     0.014 C 
ATOM     19  C29 <0> d   1      29.653   2.395  29.892  0.00  0.00     0.003 C 
ATOM     20  C30 <0> d   1      28.490   2.278  28.904  0.00  0.00     0.020 C 
ENDROOT
BRANCH   3  21
ATOM     21  O4  <0> d   1      30.294   4.168  28.369  0.00  0.00    -0.377 OA
ATOM     22  H32 <0> d   1      31.164   4.407  28.022  0.00  0.00     0.211 HD
ENDBRANCH   3  21
BRANCH  12  23
ATOM     23  O16 <0> d   1      25.826  -4.615  32.247  0.00  0.00    -0.346 OA
BRANCH  23  24
ATOM     24  C17 <0> d   1      25.556  -4.965  33.606  0.00  0.00     0.129 C 
ATOM     25  C21 <0> d   1      25.891  -6.450  33.858  0.00  0.00     0.032 C 
ATOM     26  C20 <0> d   1      24.813  -6.987  34.817  0.00  0.00     0.002 C 
ATOM     27  C19 <0> d   1      23.862  -5.810  35.114  0.00  0.00     0.002 C 
ATOM     28  C18 <0> d   1      24.039  -4.863  33.902  0.00  0.00     0.032 C 
ENDBRANCH  23  24
ENDBRANCH  12  23
TORSDOF 3
ENDMDL
MODEL 100
REMARK CAVERDOCK RESULT:     -10.7      0.000      0.000
REMARK CAVERDOCK CONSTRAINTS:       0.0      0.0      0.0      0.0
REMARK CAVERDOCK TUNNEL: 99    -10.7      3.3    100.6
REMARK  3 active torsions:
REMARK  status: ('A' for Active; 'I' for Inactive)
REMARK    1  A    between atoms: C3_3  and  O4_4 
REMARK    2  A    between atoms: C15_13  and  O16_14 
REMARK    3  A    between atoms: O16_14  and  C17_15 
ROOT
ATOM      1  C1  <0> d   1      32.603   3.564  30.725  0.00  0.00     0.015 C 
ATOM      2  C2  <0> d   1      31.506   3.603  30.311  0.00  0.00    -0.078 C 
ATOM      3  C3  <0> d   1      30.129   3.652  29.792  0.00  0.00     0.128 C 
ATOM      4  C5  <0> d   1      29.267   4.616  30.644  0.00  0.00     0.052 C 
ATOM      5  C6  <0> d   1      28.174   3.745  31.322  0.00  0.00     0.010 C 
ATOM      6  C7  <0> d   1      28.810   2.351  31.341  0.00  0.00     0.002 C 
ATOM      7  C9  <0> d   1      27.850   1.184  31.443  0.00  0.00    -0.001 C 
ATOM      8  C11 <0> d   1      27.078   1.195  32.762  0.00  0.00     0.010 C 
ATOM      9  C12 <0> d   1      26.011   0.104  32.700  0.00  0.00     0.039 C 
ATOM     10  C13 <0> d   1      26.593  -1.204  32.232  0.00  0.00    -0.049 A 
ATOM     11  C14 <0> d   1      25.838  -2.352  32.431  0.00  0.00     0.044 A 
ATOM     12  C15 <0> d   1      26.310  -3.586  32.017  0.00  0.00     0.069 A 
ATOM     13  C22 <0> d   1      27.547  -3.676  31.397  0.00  0.00     0.037 A 
ATOM     14  C23 <0> d   1      28.297  -2.536  31.201  0.00  0.00     0.011 A 
ATOM     15  C24 <0> d   1      27.827  -1.300  31.620  0.00  0.00    -0.047 A 
ATOM     16  C25 <0> d   1      28.694  -0.096  31.377  0.00  0.00     0.023 C 
ATOM     17  C27 <0> d   1      29.451  -0.202  30.060  0.00  0.00     0.010 C 
ATOM     18  C28 <0> d   1      30.328   1.046  29.837  0.00  0.00     0.014 C 
ATOM     19  C29 <0> d   1      29.463   2.288  29.931  0.00  0.00     0.003 C 
ATOM     20  C30 <0> d   1      28.307   2.185  28.934  0.00  0.00     0.020 C 
ENDROOT
BRANCH   3  21
ATOM     21  O4  <0> d   1      30.130   4.064  28.423  0.00  0.00    -0.377 OA
ATOM     22  H32 <0> d   1      30.085   3.333  27.793  0.00  0.00     0.211 HD
ENDBRANCH   3  21
BRANCH  12  23
ATOM     23  O16 <0> d   1      25.564  -4.704  32.218  0.00  0.00    -0.346 OA
BRANCH  23  24
ATOM     24  C17 <0> d   1      25.277  -5.058  33.573  0.00  0.00     0.129 C 
ATOM     25  C21 <0> d   1      25.683  -6.521  33.847  0.00  0.00     0.032 C 
ATOM     26  C20 <0> d   1      24.610  -7.106  34.783  0.00  0.00     0.002 C 
ATOM     27  C19 <0> d   1      23.591  -5.978  35.045  0.00  0.00     0.002 C 
ATOM     28  C18 <0> d   1      23.749  -5.033  33.828  0.00  0.00     0.032 C 
ENDBRANCH  23  24
ENDBRANCH  12  23
TORSDOF 3
ENDMDL
MODEL 101
REMARK CAVERDOCK RESULT:     -11.2      0.000      0.000
REMARK CAVERDOCK CONSTRAINTS:       0.0      0.0      0.0      0.0
REMARK CAVERDOCK TUNNEL: 100    -11.2      3.3    101.3
REMARK  3 active torsions:
REMARK  status: ('A' for Active; 'I' for Inactive)
REMARK    1  A    between atoms: C3_3  and  O4_4 
REMARK    2  A    between atoms: C15_13  and  O16_14 
REMARK    3  A    between atoms: O16_14  and  C17_15 
ROOT
ATOM      1  C1  <0> d   1      32.629   3.428  30.544  0.00  0.00     0.015 C 
ATOM      2  C2  <0> d   1      31.507   3.455  30.201  0.00  0.00    -0.078 C 
ATOM      3  C3  <0> d   1      30.099   3.489  29.771  0.00  0.00     0.128 C 
ATOM      4  C5  <0> d   1      29.294   4.483  30.645  0.00  0.00     0.052 C 
ATOM      5  C6  <0> d   1      28.248   3.637  31.421  0.00  0.00     0.010 C 
ATOM      6  C7  <0> d   1      28.884   2.244  31.446  0.00  0.00     0.002 C 
ATOM      7  C9  <0> d   1      27.934   1.082  31.649  0.00  0.00    -0.001 C 
ATOM      8  C11 <0> d   1      27.249   1.139  33.014  0.00  0.00     0.010 C 
ATOM      9  C12 <0> d   1      26.180   0.049  33.059  0.00  0.00     0.039 C 
ATOM     10  C13 <0> d   1      26.730  -1.276  32.598  0.00  0.00    -0.049 A 
ATOM     11  C14 <0> d   1      25.991  -2.415  32.885  0.00  0.00     0.044 A 
ATOM     12  C15 <0> d   1      26.435  -3.663  32.483  0.00  0.00     0.069 A 
ATOM     13  C22 <0> d   1      27.629  -3.776  31.787  0.00  0.00     0.037 A 
ATOM     14  C23 <0> d   1      28.364  -2.645  31.504  0.00  0.00     0.011 A 
ATOM     15  C24 <0> d   1      27.922  -1.394  31.912  0.00  0.00    -0.047 A 
ATOM     16  C25 <0> d   1      28.771  -0.201  31.572  0.00  0.00     0.023 C 
ATOM     17  C27 <0> d   1      29.441  -0.352  30.213  0.00  0.00     0.010 C 
ATOM     18  C28 <0> d   1      30.302   0.885  29.892  0.00  0.00     0.014 C 
ATOM     19  C29 <0> d   1      29.445   2.131  30.000  0.00  0.00     0.003 C 
ATOM     20  C30 <0> d   1      28.226   1.997  29.084  0.00  0.00     0.020 C 
ENDROOT
BRANCH   3  21
ATOM     21  O4  <0> d   1      30.012   3.855  28.393  0.00  0.00    -0.377 OA
ATOM     22  H32 <0> d   1      29.131   3.738  28.010  0.00  0.00     0.211 HD
ENDBRANCH   3  21
BRANCH  12  23
ATOM     23  O16 <0> d   1      25.704  -4.772  32.770  0.00  0.00    -0.346 OA
BRANCH  23  24
ATOM     24  C17 <0> d   1      25.457  -5.047  34.151  0.00  0.00     0.129 C 
ATOM     25  C21 <0> d   1      25.799  -6.516  34.478  0.00  0.00     0.032 C 
ATOM     26  C20 <0> d   1      24.739  -7.000  35.483  0.00  0.00     0.002 C 
ATOM     27  C19 <0> d   1      23.790  -5.809  35.731  0.00  0.00     0.002 C 
ATOM     28  C18 <0> d   1      23.945  -4.930  34.466  0.00  0.00     0.032 C 
ENDBRANCH  23  24
ENDBRANCH  12  23
TORSDOF 3
ENDMDL
MODEL 102
REMARK CAVERDOCK RESULT:     -11.3      0.000      0.000
REMARK CAVERDOCK CONSTRAINTS:       0.0      0.0      0.0      0.0
REMARK CAVERDOCK TUNNEL: 101    -11.3      3.2    102.4
REMARK  3 active torsions:
REMARK  status: ('A' for Active; 'I' for Inactive)
REMARK    1  A    between atoms: C3_3  and  O4_4 
REMARK    2  A    between atoms: C15_13  and  O16_14 
REMARK    3  A    between atoms: O16_14  and  C17_15 
ROOT
ATOM      1  C1  <0> d   1      32.544   3.309  30.555  0.00  0.00     0.015 C 
ATOM      2  C2  <0> d   1      31.419   3.347  30.223  0.00  0.00    -0.078 C 
ATOM      3  C3  <0> d   1      30.007   3.393  29.808  0.00  0.00     0.128 C 
ATOM      4  C5  <0> d   1      29.214   4.370  30.709  0.00  0.00     0.052 C 
ATOM      5  C6  <0> d   1      28.173   3.511  31.478  0.00  0.00     0.010 C 
ATOM      6  C7  <0> d   1      28.805   2.116  31.467  0.00  0.00     0.002 C 
ATOM      7  C9  <0> d   1      27.853   0.953  31.655  0.00  0.00    -0.001 C 
ATOM      8  C11 <0> d   1      27.181   0.983  33.028  0.00  0.00     0.010 C 
ATOM      9  C12 <0> d   1      26.109  -0.105  33.059  0.00  0.00     0.039 C 
ATOM     10  C13 <0> d   1      26.652  -1.421  32.566  0.00  0.00    -0.049 A 
ATOM     11  C14 <0> d   1      25.912  -2.564  32.836  0.00  0.00     0.044 A 
ATOM     12  C15 <0> d   1      26.349  -3.805  32.403  0.00  0.00     0.069 A 
ATOM     13  C22 <0> d   1      27.536  -3.907  31.694  0.00  0.00     0.037 A 
ATOM     14  C23 <0> d   1      28.272  -2.772  31.428  0.00  0.00     0.011 A 
ATOM     15  C24 <0> d   1      27.837  -1.528  31.866  0.00  0.00    -0.047 A 
ATOM     16  C25 <0> d   1      28.686  -0.330  31.543  0.00  0.00     0.023 C 
ATOM     17  C27 <0> d   1      29.343  -0.455  30.175  0.00  0.00     0.010 C 
ATOM     18  C28 <0> d   1      30.204   0.787  29.871  0.00  0.00     0.014 C 
ATOM     19  C29 <0> d   1      29.351   2.032  30.014  0.00  0.00     0.003 C 
ATOM     20  C30 <0> d   1      28.124   1.921  29.107  0.00  0.00     0.020 C 
ENDROOT
BRANCH   3  21
ATOM     21  O4  <0> d   1      29.908   3.788  28.438  0.00  0.00    -0.377 OA
ATOM     22  H32 <0> d   1      29.311   3.238  27.913  0.00  0.00     0.211 HD
ENDBRANCH   3  21
BRANCH  12  23
ATOM     23  O16 <0> d   1      25.617  -4.918  32.674  0.00  0.00    -0.346 OA
BRANCH  23  24
ATOM     24  C17 <0> d   1      25.369  -5.212  34.050  0.00  0.00     0.129 C 
ATOM     25  C21 <0> d   1      26.698  -5.424  34.805  0.00  0.00     0.032 C 
ATOM     26  C20 <0> d   1      26.453  -6.561  35.813  0.00  0.00     0.002 C 
ATOM     27  C19 <0> d   1      24.985  -7.000  35.635  0.00  0.00     0.002 C 
ATOM     28  C18 <0> d   1      24.632  -6.567  34.191  0.00  0.00     0.032 C 
ENDBRANCH  23  24
ENDBRANCH  12  23
TORSDOF 3
ENDMDL
MODEL 103
REMARK CAVERDOCK RESULT:     -11.4      0.000      0.000
REMARK CAVERDOCK CONSTRAINTS:       0.0      0.0      0.0      0.0
REMARK CAVERDOCK TUNNEL: 102    -11.4      3.3    103.1
REMARK  3 active torsions:
REMARK  status: ('A' for Active; 'I' for Inactive)
REMARK    1  A    between atoms: C3_3  and  O4_4 
REMARK    2  A    between atoms: C15_13  and  O16_14 
REMARK    3  A    between atoms: O16_14  and  C17_15 
ROOT
ATOM      1  C1  <0> d   1      32.476   3.260  30.600  0.00  0.00     0.015 C 
ATOM      2  C2  <0> d   1      31.349   3.254  30.272  0.00  0.00    -0.078 C 
ATOM      3  C3  <0> d   1      29.935   3.246  29.862  0.00  0.00     0.128 C 
ATOM      4  C5  <0> d   1      29.114   4.220  30.742  0.00  0.00     0.052 C 
ATOM      5  C6  <0> d   1      28.103   3.348  31.537  0.00  0.00     0.010 C 
ATOM      6  C7  <0> d   1      28.780   1.974  31.558  0.00  0.00     0.002 C 
ATOM      7  C9  <0> d   1      27.865   0.786  31.780  0.00  0.00    -0.001 C 
ATOM      8  C11 <0> d   1      27.198   0.830  33.154  0.00  0.00     0.010 C 
ATOM      9  C12 <0> d   1      26.161  -0.291  33.218  0.00  0.00     0.039 C 
ATOM     10  C13 <0> d   1      26.743  -1.601  32.755  0.00  0.00    -0.049 A 
ATOM     11  C14 <0> d   1      26.041  -2.759  33.057  0.00  0.00     0.044 A 
ATOM     12  C15 <0> d   1      26.515  -3.996  32.654  0.00  0.00     0.069 A 
ATOM     13  C22 <0> d   1      27.703  -4.078  31.942  0.00  0.00     0.037 A 
ATOM     14  C23 <0> d   1      28.401  -2.928  31.645  0.00  0.00     0.011 A 
ATOM     15  C24 <0> d   1      27.929  -1.688  32.053  0.00  0.00    -0.047 A 
ATOM     16  C25 <0> d   1      28.739  -0.473  31.696  0.00  0.00     0.023 C 
ATOM     17  C27 <0> d   1      29.394  -0.611  30.329  0.00  0.00     0.010 C 
ATOM     18  C28 <0> d   1      30.214   0.649  29.991  0.00  0.00     0.014 C 
ATOM     19  C29 <0> d   1      29.323   1.871  30.105  0.00  0.00     0.003 C 
ATOM     20  C30 <0> d   1      28.097   1.698  29.207  0.00  0.00     0.020 C 
ENDROOT
BRANCH   3  21
ATOM     21  O4  <0> d   1      29.818   3.602  28.483  0.00  0.00    -0.377 OA
ATOM     22  H32 <0> d   1      29.660   2.851  27.895  0.00  0.00     0.211 HD
ENDBRANCH   3  21
BRANCH  12  23
ATOM     23  O16 <0> d   1      25.821  -5.125  32.955  0.00  0.00    -0.346 OA
BRANCH  23  24
ATOM     24  C17 <0> d   1      25.372  -5.269  34.305  0.00  0.00     0.129 C 
ATOM     25  C21 <0> d   1      26.562  -5.581  35.238  0.00  0.00     0.032 C 
ATOM     26  C20 <0> d   1      26.049  -6.590  36.280  0.00  0.00     0.002 C 
ATOM     27  C19 <0> d   1      24.567  -6.857  35.944  0.00  0.00     0.002 C 
ATOM     28  C18 <0> d   1      24.450  -6.506  34.441  0.00  0.00     0.032 C 
ENDBRANCH  23  24
ENDBRANCH  12  23
TORSDOF 3
ENDMDL
MODEL 104
REMARK CAVERDOCK RESULT:     -11.7      0.000      0.000
REMARK CAVERDOCK CONSTRAINTS:       0.0      0.0      0.0      0.0
REMARK CAVERDOCK TUNNEL: 103    -11.7      3.3    104.3
REMARK  3 active torsions:
REMARK  status: ('A' for Active; 'I' for Inactive)
REMARK    1  A    between atoms: C3_3  and  O4_4 
REMARK    2  A    between atoms: C15_13  and  O16_14 
REMARK    3  A    between atoms: O16_14  and  C17_15 
ROOT
ATOM      1  C1  <0> d   1      32.356   3.051  30.699  0.00  0.00     0.015 C 
ATOM      2  C2  <0> d   1      31.231   3.089  30.366  0.00  0.00    -0.078 C 
ATOM      3  C3  <0> d   1      29.819   3.137  29.949  0.00  0.00     0.128 C 
ATOM      4  C5  <0> d   1      29.026   4.116  30.850  0.00  0.00     0.052 C 
ATOM      5  C6  <0> d   1      27.984   3.258  31.618  0.00  0.00     0.010 C 
ATOM      6  C7  <0> d   1      28.615   1.862  31.609  0.00  0.00     0.002 C 
ATOM      7  C9  <0> d   1      27.662   0.700  31.798  0.00  0.00    -0.001 C 
ATOM      8  C11 <0> d   1      26.989   0.732  33.170  0.00  0.00     0.010 C 
ATOM      9  C12 <0> d   1      25.916  -0.355  33.201  0.00  0.00     0.039 C 
ATOM     10  C13 <0> d   1      26.458  -1.672  32.710  0.00  0.00    -0.049 A 
ATOM     11  C14 <0> d   1      25.717  -2.814  32.980  0.00  0.00     0.044 A 
ATOM     12  C15 <0> d   1      26.153  -4.056  32.549  0.00  0.00     0.069 A 
ATOM     13  C22 <0> d   1      27.341  -4.159  31.841  0.00  0.00     0.037 A 
ATOM     14  C23 <0> d   1      28.077  -3.025  31.575  0.00  0.00     0.011 A 
ATOM     15  C24 <0> d   1      27.643  -1.781  32.011  0.00  0.00    -0.047 A 
ATOM     16  C25 <0> d   1      28.494  -0.584  31.687  0.00  0.00     0.023 C 
ATOM     17  C27 <0> d   1      29.152  -0.710  30.320  0.00  0.00     0.010 C 
ATOM     18  C28 <0> d   1      30.014   0.530  30.016  0.00  0.00     0.014 C 
ATOM     19  C29 <0> d   1      29.162   1.777  30.156  0.00  0.00     0.003 C 
ATOM     20  C30 <0> d   1      27.936   1.666  29.248  0.00  0.00     0.020 C 
ENDROOT
BRANCH   3  21
ATOM     21  O4  <0> d   1      29.722   3.530  28.579  0.00  0.00    -0.377 OA
ATOM     22  H32 <0> d   1      29.501   2.806  27.977  0.00  0.00     0.211 HD
ENDBRANCH   3  21
BRANCH  12  23
ATOM     23  O16 <0> d   1      25.420  -5.168  32.820  0.00  0.00    -0.346 OA
BRANCH  23  24
ATOM     24  C17 <0> d   1      25.039  -5.378  34.182  0.00  0.00     0.129 C 
ATOM     25  C21 <0> d   1      26.283  -5.399  35.094  0.00  0.00     0.032 C 
ATOM     26  C20 <0> d   1      26.024  -6.473  36.165  0.00  0.00     0.002 C 
ATOM     27  C19 <0> d   1      24.632  -7.067  35.866  0.00  0.00     0.002 C 
ATOM     28  C18 <0> d   1      24.414  -6.784  34.359  0.00  0.00     0.032 C 
ENDBRANCH  23  24
ENDBRANCH  12  23
TORSDOF 3
ENDMDL
MODEL 105
REMARK CAVERDOCK RESULT:     -11.5      0.000      0.000
REMARK CAVERDOCK CONSTRAINTS:       0.0      0.0      0.0      0.0
REMARK CAVERDOCK TUNNEL: 104    -11.5      3.3    105.5
REMARK  3 active torsions:
REMARK  status: ('A' for Active; 'I' for Inactive)
REMARK    1  A    between atoms: C3_3  and  O4_4 
REMARK    2  A    between atoms: C15_13  and  O16_14 
REMARK    3  A    between atoms: O16_14  and  C17_15 
ROOT
ATOM      1  C1  <0> d   1      32.210   2.962  30.654  0.00  0.00     0.015 C 
ATOM      2  C2  <0> d   1      31.081   3.045  30.343  0.00  0.00    -0.078 C 
ATOM      3  C3  <0> d   1      29.665   3.148  29.954  0.00  0.00     0.128 C 
ATOM      4  C5  <0> d   1      28.928   4.157  30.869  0.00  0.00     0.052 C 
ATOM      5  C6  <0> d   1      27.868   3.341  31.658  0.00  0.00     0.010 C 
ATOM      6  C7  <0> d   1      28.444   1.921  31.637  0.00  0.00     0.002 C 
ATOM      7  C9  <0> d   1      27.449   0.798  31.845  0.00  0.00    -0.001 C 
ATOM      8  C11 <0> d   1      26.805   0.856  33.229  0.00  0.00     0.010 C 
ATOM      9  C12 <0> d   1      25.691  -0.189  33.283  0.00  0.00     0.039 C 
ATOM     10  C13 <0> d   1      26.170  -1.525  32.781  0.00  0.00    -0.049 A 
ATOM     11  C14 <0> d   1      25.390  -2.637  33.066  0.00  0.00     0.044 A 
ATOM     12  C15 <0> d   1      25.768  -3.895  32.627  0.00  0.00     0.069 A 
ATOM     13  C22 <0> d   1      26.937  -4.045  31.895  0.00  0.00     0.037 A 
ATOM     14  C23 <0> d   1      27.713  -2.941  31.615  0.00  0.00     0.011 A 
ATOM     15  C24 <0> d   1      27.337  -1.680  32.059  0.00  0.00    -0.047 A 
ATOM     16  C25 <0> d   1      28.228  -0.518  31.718  0.00  0.00     0.023 C 
ATOM     17  C27 <0> d   1      28.853  -0.670  30.339  0.00  0.00     0.010 C 
ATOM     18  C28 <0> d   1      29.758   0.536  30.018  0.00  0.00     0.014 C 
ATOM     19  C29 <0> d   1      28.959   1.815  30.174  0.00  0.00     0.003 C 
ATOM     20  C30 <0> d   1      27.711   1.753  29.290  0.00  0.00     0.020 C 
ENDROOT
BRANCH   3  21
ATOM     21  O4  <0> d   1      29.556   3.546  28.586  0.00  0.00    -0.377 OA
ATOM     22  H32 <0> d   1      29.191   4.433  28.462  0.00  0.00     0.211 HD
ENDBRANCH   3  21
BRANCH  12  23
ATOM     23  O16 <0> d   1      24.998  -4.977  32.912  0.00  0.00    -0.346 OA
BRANCH  23  24
ATOM     24  C17 <0> d   1      24.768  -5.264  34.294  0.00  0.00     0.129 C 
ATOM     25  C21 <0> d   1      26.071  -5.096  35.104  0.00  0.00     0.032 C 
ATOM     26  C20 <0> d   1      26.075  -6.212  36.164  0.00  0.00     0.002 C 
ATOM     27  C19 <0> d   1      24.775  -7.018  35.961  0.00  0.00     0.002 C 
ATOM     28  C18 <0> d   1      24.392  -6.754  34.484  0.00  0.00     0.032 C 
ENDBRANCH  23  24
ENDBRANCH  12  23
TORSDOF 3
ENDMDL
MODEL 106
REMARK CAVERDOCK RESULT:     -11.4      0.000      0.000
REMARK CAVERDOCK CONSTRAINTS:       0.0      0.0      0.0      0.0
REMARK CAVERDOCK TUNNEL: 105    -11.4      3.3    106.2
REMARK  3 active torsions:
REMARK  status: ('A' for Active; 'I' for Inactive)
REMARK    1  A    between atoms: C3_3  and  O4_4 
REMARK    2  A    between atoms: C15_13  and  O16_14 
REMARK    3  A    between atoms: O16_14  and  C17_15 
ROOT
ATOM      1  C1  <0> d   1      32.136   3.084  31.034  0.00  0.00     0.015 C 
ATOM      2  C2  <0> d   1      31.023   3.102  30.660  0.00  0.00    -0.078 C 
ATOM      3  C3  <0> d   1      29.627   3.125  30.193  0.00  0.00     0.128 C 
ATOM      4  C5  <0> d   1      28.784   4.088  31.064  0.00  0.00     0.052 C 
ATOM      5  C6  <0> d   1      27.731   3.211  31.795  0.00  0.00     0.010 C 
ATOM      6  C7  <0> d   1      28.387   1.828  31.808  0.00  0.00     0.002 C 
ATOM      7  C9  <0> d   1      27.448   0.648  31.962  0.00  0.00    -0.001 C 
ATOM      8  C11 <0> d   1      26.726   0.667  33.308  0.00  0.00     0.010 C 
ATOM      9  C12 <0> d   1      25.672  -0.440  33.301  0.00  0.00     0.039 C 
ATOM     10  C13 <0> d   1      26.255  -1.746  32.829  0.00  0.00    -0.049 A 
ATOM     11  C14 <0> d   1      25.526  -2.901  33.072  0.00  0.00     0.044 A 
ATOM     12  C15 <0> d   1      25.999  -4.135  32.657  0.00  0.00     0.069 A 
ATOM     13  C22 <0> d   1      27.214  -4.216  31.992  0.00  0.00     0.037 A 
ATOM     14  C23 <0> d   1      27.939  -3.069  31.753  0.00  0.00     0.011 A 
ATOM     15  C24 <0> d   1      27.467  -1.833  32.173  0.00  0.00    -0.047 A 
ATOM     16  C25 <0> d   1      28.307  -0.621  31.881  0.00  0.00     0.023 C 
ATOM     17  C27 <0> d   1      29.016  -0.734  30.539  0.00  0.00     0.010 C 
ATOM     18  C28 <0> d   1      29.866   0.522  30.266  0.00  0.00     0.014 C 
ATOM     19  C29 <0> d   1      28.987   1.753  30.376  0.00  0.00     0.003 C 
ATOM     20  C30 <0> d   1      27.797   1.621  29.424  0.00  0.00     0.020 C 
ENDROOT
BRANCH   3  21
ATOM     21  O4  <0> d   1      29.572   3.518  28.820  0.00  0.00    -0.377 OA
ATOM     22  H32 <0> d   1      28.685   3.751  28.514  0.00  0.00     0.211 HD
ENDBRANCH   3  21
BRANCH  12  23
ATOM     23  O16 <0> d   1      25.277  -5.260  32.901  0.00  0.00    -0.346 OA
BRANCH  23  24
ATOM     24  C17 <0> d   1      24.828  -5.464  34.242  0.00  0.00     0.129 C 
ATOM     25  C21 <0> d   1      26.030  -5.596  35.201  0.00  0.00     0.032 C 
ATOM     26  C20 <0> d   1      25.649  -6.666  36.239  0.00  0.00     0.002 C 
ATOM     27  C19 <0> d   1      24.229  -7.147  35.875  0.00  0.00     0.002 C 
ATOM     28  C18 <0> d   1      24.092  -6.822  34.367  0.00  0.00     0.032 C 
ENDBRANCH  23  24
ENDBRANCH  12  23
TORSDOF 3
ENDMDL
MODEL 107
REMARK CAVERDOCK RESULT:     -11.1      0.000      0.000
REMARK CAVERDOCK CONSTRAINTS:       0.0      0.0      0.0      0.0
REMARK CAVERDOCK TUNNEL: 106    -11.1      3.3    107.3
REMARK  3 active torsions:
REMARK  status: ('A' for Active; 'I' for Inactive)
REMARK    1  A    between atoms: C3_3  and  O4_4 
REMARK    2  A    between atoms: C15_13  and  O16_14 
REMARK    3  A    between atoms: O16_14  and  C17_15 
ROOT
ATOM      1  C1  <0> d   1      31.826   3.135  31.126  0.00  0.00     0.015 C 
ATOM      2  C2  <0> d   1      30.726   3.084  30.721  0.00  0.00    -0.078 C 
ATOM      3  C3  <0> d   1      29.345   3.019  30.214  0.00  0.00     0.128 C 
ATOM      4  C5  <0> d   1      28.425   3.953  31.038  0.00  0.00     0.052 C 
ATOM      5  C6  <0> d   1      27.400   3.034  31.758  0.00  0.00     0.010 C 
ATOM      6  C7  <0> d   1      28.130   1.690  31.821  0.00  0.00     0.002 C 
ATOM      7  C9  <0> d   1      27.253   0.463  31.975  0.00  0.00    -0.001 C 
ATOM      8  C11 <0> d   1      26.491   0.471  33.300  0.00  0.00     0.010 C 
ATOM      9  C12 <0> d   1      25.501  -0.693  33.288  0.00  0.00     0.039 C 
ATOM     10  C13 <0> d   1      26.168  -1.974  32.862  0.00  0.00    -0.049 A 
ATOM     11  C14 <0> d   1      25.496  -3.163  33.110  0.00  0.00     0.044 A 
ATOM     12  C15 <0> d   1      26.048  -4.377  32.737  0.00  0.00     0.069 A 
ATOM     13  C22 <0> d   1      27.285  -4.404  32.109  0.00  0.00     0.037 A 
ATOM     14  C23 <0> d   1      27.953  -3.224  31.864  0.00  0.00     0.011 A 
ATOM     15  C24 <0> d   1      27.402  -2.007  32.243  0.00  0.00    -0.047 A 
ATOM     16  C25 <0> d   1      28.183  -0.757  31.948  0.00  0.00     0.023 C 
ATOM     17  C27 <0> d   1      28.936  -0.859  30.629  0.00  0.00     0.010 C 
ATOM     18  C28 <0> d   1      29.724   0.436  30.352  0.00  0.00     0.014 C 
ATOM     19  C29 <0> d   1      28.776   1.618  30.409  0.00  0.00     0.003 C 
ATOM     20  C30 <0> d   1      27.623   1.400  29.427  0.00  0.00     0.020 C 
ENDROOT
BRANCH   3  21
ATOM     21  O4  <0> d   1      29.309   3.380  28.831  0.00  0.00    -0.377 OA
ATOM     22  H32 <0> d   1      28.794   2.775  28.281  0.00  0.00     0.211 HD
ENDBRANCH   3  21
BRANCH  12  23
ATOM     23  O16 <0> d   1      25.382  -5.535  32.985  0.00  0.00    -0.346 OA
BRANCH  23  24
ATOM     24  C17 <0> d   1      24.881  -5.723  34.311  0.00  0.00     0.129 C 
ATOM     25  C21 <0> d   1      26.013  -5.554  35.345  0.00  0.00     0.032 C 
ATOM     26  C20 <0> d   1      25.761  -6.599  36.446  0.00  0.00     0.002 C 
ATOM     27  C19 <0> d   1      24.485  -7.366  36.043  0.00  0.00     0.002 C 
ATOM     28  C18 <0> d   1      24.402  -7.183  34.507  0.00  0.00     0.032 C 
ENDBRANCH  23  24
ENDBRANCH  12  23
TORSDOF 3
ENDMDL
MODEL 108
REMARK CAVERDOCK RESULT:     -11.2      0.000      0.000
REMARK CAVERDOCK CONSTRAINTS:       0.0      0.0      0.0      0.0
REMARK CAVERDOCK TUNNEL: 107    -11.2      3.3    108.2
REMARK  3 active torsions:
REMARK  status: ('A' for Active; 'I' for Inactive)
REMARK    1  A    between atoms: C3_3  and  O4_4 
REMARK    2  A    between atoms: C15_13  and  O16_14 
REMARK    3  A    between atoms: O16_14  and  C17_15 
ROOT
ATOM      1  C1  <0> d   1      31.993   2.533  30.597  0.00  0.00     0.015 C 
ATOM      2  C2  <0> d   1      30.847   2.650  30.373  0.00  0.00    -0.078 C 
ATOM      3  C3  <0> d   1      29.409   2.797  30.092  0.00  0.00     0.128 C 
ATOM      4  C5  <0> d   1      28.769   3.803  31.080  0.00  0.00     0.052 C 
ATOM      5  C6  <0> d   1      27.749   2.996  31.930  0.00  0.00     0.010 C 
ATOM      6  C7  <0> d   1      28.284   1.564  31.837  0.00  0.00     0.002 C 
ATOM      7  C9  <0> d   1      27.278   0.461  32.096  0.00  0.00    -0.001 C 
ATOM      8  C11 <0> d   1      26.740   0.504  33.526  0.00  0.00     0.010 C 
ATOM      9  C12 <0> d   1      25.606  -0.513  33.641  0.00  0.00     0.039 C 
ATOM     10  C13 <0> d   1      26.012  -1.850  33.078  0.00  0.00    -0.049 A 
ATOM     11  C14 <0> d   1      25.226  -2.948  33.399  0.00  0.00     0.044 A 
ATOM     12  C15 <0> d   1      25.538  -4.205  32.907  0.00  0.00     0.069 A 
ATOM     13  C22 <0> d   1      26.645  -4.368  32.088  0.00  0.00     0.037 A 
ATOM     14  C23 <0> d   1      27.426  -3.277  31.772  0.00  0.00     0.011 A 
ATOM     15  C24 <0> d   1      27.117  -2.018  32.268  0.00  0.00    -0.047 A 
ATOM     16  C25 <0> d   1      28.011  -0.871  31.886  0.00  0.00     0.023 C 
ATOM     17  C27 <0> d   1      28.528  -1.007  30.461  0.00  0.00     0.010 C 
ATOM     18  C28 <0> d   1      29.437   0.182  30.097  0.00  0.00     0.014 C 
ATOM     19  C29 <0> d   1      28.686   1.477  30.338  0.00  0.00     0.003 C 
ATOM     20  C30 <0> d   1      27.375   1.465  29.549  0.00  0.00     0.020 C 
ENDROOT
BRANCH   3  21
ATOM     21  O4  <0> d   1      29.209   3.227  28.745  0.00  0.00    -0.377 OA
ATOM     22  H32 <0> d   1      30.027   3.324  28.238  0.00  0.00     0.211 HD
ENDBRANCH   3  21
BRANCH  12  23
ATOM     23  O16 <0> d   1      24.762  -5.274  33.228  0.00  0.00    -0.346 OA
BRANCH  23  24
ATOM     24  C17 <0> d   1      25.346  -6.269  34.072  0.00  0.00     0.129 C 
ATOM     25  C21 <0> d   1      24.384  -6.634  35.221  0.00  0.00     0.032 C 
ATOM     26  C20 <0> d   1      25.256  -6.855  36.470  0.00  0.00     0.002 C 
ATOM     27  C19 <0> d   1      26.717  -6.616  36.036  0.00  0.00     0.002 C 
ATOM     28  C18 <0> d   1      26.598  -5.705  34.789  0.00  0.00     0.032 C 
ENDBRANCH  23  24
ENDBRANCH  12  23
TORSDOF 3
ENDMDL
MODEL 109
REMARK CAVERDOCK RESULT:     -10.6      0.000      0.000
REMARK CAVERDOCK CONSTRAINTS:       0.0      0.0      0.0      0.0
REMARK CAVERDOCK TUNNEL: 108    -10.6      3.3    109.4
REMARK  3 active torsions:
REMARK  status: ('A' for Active; 'I' for Inactive)
REMARK    1  A    between atoms: C3_3  and  O4_4 
REMARK    2  A    between atoms: C15_13  and  O16_14 
REMARK    3  A    between atoms: O16_14  and  C17_15 
ROOT
ATOM      1  C1  <0> d   1      31.874   2.864  31.218  0.00  0.00     0.015 C 
ATOM      2  C2  <0> d   1      30.763   2.785  30.847  0.00  0.00    -0.078 C 
ATOM      3  C3  <0> d   1      29.369   2.685  30.383  0.00  0.00     0.128 C 
ATOM      4  C5  <0> d   1      28.439   3.527  31.291  0.00  0.00     0.052 C 
ATOM      5  C6  <0> d   1      27.482   2.523  31.989  0.00  0.00     0.010 C 
ATOM      6  C7  <0> d   1      28.273   1.212  31.950  0.00  0.00     0.002 C 
ATOM      7  C9  <0> d   1      27.457  -0.060  32.060  0.00  0.00    -0.001 C 
ATOM      8  C11 <0> d   1      26.743  -0.164  33.408  0.00  0.00     0.010 C 
ATOM      9  C12 <0> d   1      25.805  -1.369  33.361  0.00  0.00     0.039 C 
ATOM     10  C13 <0> d   1      26.513  -2.592  32.839  0.00  0.00    -0.049 A 
ATOM     11  C14 <0> d   1      25.904  -3.823  33.040  0.00  0.00     0.044 A 
ATOM     12  C15 <0> d   1      26.496  -4.986  32.578  0.00  0.00     0.069 A 
ATOM     13  C22 <0> d   1      27.709  -4.921  31.909  0.00  0.00     0.037 A 
ATOM     14  C23 <0> d   1      28.315  -3.699  31.712  0.00  0.00     0.011 A 
ATOM     15  C24 <0> d   1      27.724  -2.533  32.179  0.00  0.00    -0.047 A 
ATOM     16  C25 <0> d   1      28.438  -1.233  31.931  0.00  0.00     0.023 C 
ATOM     17  C27 <0> d   1      29.148  -1.225  30.585  0.00  0.00     0.010 C 
ATOM     18  C28 <0> d   1      29.867   0.119  30.358  0.00  0.00     0.014 C 
ATOM     19  C29 <0> d   1      28.871   1.251  30.515  0.00  0.00     0.003 C 
ATOM     20  C30 <0> d   1      27.694   1.036  29.561  0.00  0.00     0.020 C 
ENDROOT
BRANCH   3  21
ATOM     21  O4  <0> d   1      29.268   3.122  29.026  0.00  0.00    -0.377 OA
ATOM     22  H32 <0> d   1      28.869   3.996  28.923  0.00  0.00     0.211 HD
ENDBRANCH   3  21
BRANCH  12  23
ATOM     23  O16 <0> d   1      25.891  -6.186  32.781  0.00  0.00    -0.346 OA
BRANCH  23  24
ATOM     24  C17 <0> d   1      25.980  -6.744  34.094  0.00  0.00     0.129 C 
ATOM     25  C21 <0> d   1      24.655  -6.538  34.858  0.00  0.00     0.032 C 
ATOM     26  C20 <0> d   1      25.033  -6.235  36.319  0.00  0.00     0.002 C 
ATOM     27  C19 <0> d   1      26.573  -6.266  36.391  0.00  0.00     0.002 C 
ATOM     28  C18 <0> d   1      27.028  -5.977  34.939  0.00  0.00     0.032 C 
ENDBRANCH  23  24
ENDBRANCH  12  23
TORSDOF 3
ENDMDL
MODEL 110
REMARK CAVERDOCK RESULT:     -11.0      0.000      0.000
REMARK CAVERDOCK CONSTRAINTS:       0.0      0.0      0.0      0.0
REMARK CAVERDOCK TUNNEL: 109    -11.0      3.3    110.2
REMARK  3 active torsions:
REMARK  status: ('A' for Active; 'I' for Inactive)
REMARK    1  A    between atoms: C3_3  and  O4_4 
REMARK    2  A    between atoms: C15_13  and  O16_14 
REMARK    3  A    between atoms: O16_14  and  C17_15 
ROOT
ATOM      1  C1  <0> d   1      31.506   2.865  31.013  0.00  0.00     0.015 C 
ATOM      2  C2  <0> d   1      30.404   2.666  30.662  0.00  0.00    -0.078 C 
ATOM      3  C3  <0> d   1      29.022   2.417  30.222  0.00  0.00     0.128 C 
ATOM      4  C5  <0> d   1      28.023   3.180  31.127  0.00  0.00     0.052 C 
ATOM      5  C6  <0> d   1      27.182   2.100  31.861  0.00  0.00     0.010 C 
ATOM      6  C7  <0> d   1      28.101   0.875  31.836  0.00  0.00     0.002 C 
ATOM      7  C9  <0> d   1      27.420  -0.470  31.985  0.00  0.00    -0.001 C 
ATOM      8  C11 <0> d   1      26.739  -0.615  33.346  0.00  0.00     0.010 C 
ATOM      9  C12 <0> d   1      25.927  -1.909  33.338  0.00  0.00     0.039 C 
ATOM     10  C13 <0> d   1      26.747  -3.066  32.831  0.00  0.00    -0.049 A 
ATOM     11  C14 <0> d   1      26.268  -4.347  33.067  0.00  0.00     0.044 A 
ATOM     12  C15 <0> d   1      26.967  -5.455  32.619  0.00  0.00     0.069 A 
ATOM     13  C22 <0> d   1      28.159  -5.283  31.930  0.00  0.00     0.037 A 
ATOM     14  C23 <0> d   1      28.635  -4.011  31.698  0.00  0.00     0.011 A 
ATOM     15  C24 <0> d   1      27.936  -2.900  32.150  0.00  0.00    -0.047 A 
ATOM     16  C25 <0> d   1      28.512  -1.540  31.865  0.00  0.00     0.023 C 
ATOM     17  C27 <0> d   1      29.198  -1.491  30.507  0.00  0.00     0.010 C 
ATOM     18  C28 <0> d   1      29.775  -0.087  30.241  0.00  0.00     0.014 C 
ATOM     19  C29 <0> d   1      28.672   0.943  30.391  0.00  0.00     0.003 C 
ATOM     20  C30 <0> d   1      27.510   0.589  29.460  0.00  0.00     0.020 C 
ENDROOT
BRANCH   3  21
ATOM     21  O4  <0> d   1      28.858   2.811  28.858  0.00  0.00    -0.377 OA
ATOM     22  H32 <0> d   1      29.071   2.116  28.220  0.00  0.00     0.211 HD
ENDBRANCH   3  21
BRANCH  12  23
ATOM     23  O16 <0> d   1      26.490  -6.705  32.856  0.00  0.00    -0.346 OA
BRANCH  23  24
ATOM     24  C17 <0> d   1      25.970  -6.964  34.163  0.00  0.00     0.129 C 
ATOM     25  C21 <0> d   1      24.566  -6.344  34.317  0.00  0.00     0.032 C 
ATOM     26  C20 <0> d   1      24.481  -5.803  35.756  0.00  0.00     0.002 C 
ATOM     27  C19 <0> d   1      25.836  -6.113  36.424  0.00  0.00     0.002 C 
ATOM     28  C18 <0> d   1      26.823  -6.246  35.238  0.00  0.00     0.032 C 
ENDBRANCH  23  24
ENDBRANCH  12  23
TORSDOF 3
ENDMDL
MODEL 111
REMARK CAVERDOCK RESULT:     -10.5      0.000      0.000
REMARK CAVERDOCK CONSTRAINTS:       0.0      0.0      0.0      0.0
REMARK CAVERDOCK TUNNEL: 110    -10.5      3.3    111.7
REMARK  3 active torsions:
REMARK  status: ('A' for Active; 'I' for Inactive)
REMARK    1  A    between atoms: C3_3  and  O4_4 
REMARK    2  A    between atoms: C15_13  and  O16_14 
REMARK    3  A    between atoms: O16_14  and  C17_15 
ROOT
ATOM      1  C1  <0> d   1      31.367   2.793  31.023  0.00  0.00     0.015 C 
ATOM      2  C2  <0> d   1      30.268   2.601  30.658  0.00  0.00    -0.078 C 
ATOM      3  C3  <0> d   1      28.889   2.360  30.202  0.00  0.00     0.128 C 
ATOM      4  C5  <0> d   1      27.886   3.144  31.084  0.00  0.00     0.052 C 
ATOM      5  C6  <0> d   1      27.024   2.081  31.818  0.00  0.00     0.010 C 
ATOM      6  C7  <0> d   1      27.930   0.846  31.820  0.00  0.00     0.002 C 
ATOM      7  C9  <0> d   1      27.233  -0.490  31.975  0.00  0.00    -0.001 C 
ATOM      8  C11 <0> d   1      26.532  -0.613  33.328  0.00  0.00     0.010 C 
ATOM      9  C12 <0> d   1      25.707  -1.899  33.324  0.00  0.00     0.039 C 
ATOM     10  C13 <0> d   1      26.523  -3.069  32.841  0.00  0.00    -0.049 A 
ATOM     11  C14 <0> d   1      26.027  -4.343  33.085  0.00  0.00     0.044 A 
ATOM     12  C15 <0> d   1      26.722  -5.463  32.660  0.00  0.00     0.069 A 
ATOM     13  C22 <0> d   1      27.925  -5.311  31.985  0.00  0.00     0.037 A 
ATOM     14  C23 <0> d   1      28.417  -4.046  31.746  0.00  0.00     0.011 A 
ATOM     15  C24 <0> d   1      27.723  -2.923  32.175  0.00  0.00    -0.047 A 
ATOM     16  C25 <0> d   1      28.316  -1.573  31.882  0.00  0.00     0.023 C 
ATOM     17  C27 <0> d   1      29.022  -1.546  30.534  0.00  0.00     0.010 C 
ATOM     18  C28 <0> d   1      29.617  -0.150  30.261  0.00  0.00     0.014 C 
ATOM     19  C29 <0> d   1      28.522   0.891  30.383  0.00  0.00     0.003 C 
ATOM     20  C30 <0> d   1      27.370   0.539  29.440  0.00  0.00     0.020 C 
ENDROOT
BRANCH   3  21
ATOM     21  O4  <0> d   1      28.748   2.740  28.831  0.00  0.00    -0.377 OA
ATOM     22  H32 <0> d   1      28.732   1.993  28.217  0.00  0.00     0.211 HD
ENDBRANCH   3  21
BRANCH  12  23
ATOM     23  O16 <0> d   1      26.229  -6.705  32.904  0.00  0.00    -0.346 OA
BRANCH  23  24
ATOM     24  C17 <0> d   1      26.007  -7.058  34.272  0.00  0.00     0.129 C 
ATOM     25  C21 <0> d   1      24.532  -6.822  34.657  0.00  0.00     0.032 C 
ATOM     26  C20 <0> d   1      24.535  -6.285  36.100  0.00  0.00     0.002 C 
ATOM     27  C19 <0> d   1      26.012  -6.214  36.540  0.00  0.00     0.002 C 
ATOM     28  C18 <0> d   1      26.800  -6.115  35.210  0.00  0.00     0.032 C 
ENDBRANCH  23  24
ENDBRANCH  12  23
TORSDOF 3
ENDMDL
MODEL 112
REMARK CAVERDOCK RESULT:     -10.7      0.000      0.000
REMARK CAVERDOCK CONSTRAINTS:       0.0      0.0      0.0      0.0
REMARK CAVERDOCK TUNNEL: 111    -10.7      3.3    112.1
REMARK  3 active torsions:
REMARK  status: ('A' for Active; 'I' for Inactive)
REMARK    1  A    between atoms: C3_3  and  O4_4 
REMARK    2  A    between atoms: C15_13  and  O16_14 
REMARK    3  A    between atoms: O16_14  and  C17_15 
ROOT
ATOM      1  C1  <0> d   1      31.486   2.357  30.210  0.00  0.00     0.015 C 
ATOM      2  C2  <0> d   1      30.325   2.313  30.379  0.00  0.00    -0.078 C 
ATOM      3  C3  <0> d   1      28.869   2.257  30.590  0.00  0.00     0.128 C 
ATOM      4  C5  <0> d   1      28.486   3.004  31.892  0.00  0.00     0.052 C 
ATOM      5  C6  <0> d   1      27.905   1.934  32.857  0.00  0.00     0.010 C 
ATOM      6  C7  <0> d   1      28.536   0.635  32.347  0.00  0.00     0.002 C 
ATOM      7  C9  <0> d   1      27.805  -0.644  32.703  0.00  0.00    -0.001 C 
ATOM      8  C11 <0> d   1      27.773  -0.880  34.213  0.00  0.00     0.010 C 
ATOM      9  C12 <0> d   1      26.864  -2.077  34.490  0.00  0.00     0.039 C 
ATOM     10  C13 <0> d   1      27.207  -3.241  33.598  0.00  0.00    -0.049 A 
ATOM     11  C14 <0> d   1      26.701  -4.487  33.945  0.00  0.00     0.044 A 
ATOM     12  C15 <0> d   1      26.970  -5.599  33.164  0.00  0.00     0.069 A 
ATOM     13  C22 <0> d   1      27.752  -5.466  32.026  0.00  0.00     0.037 A 
ATOM     14  C23 <0> d   1      28.255  -4.229  31.684  0.00  0.00     0.011 A 
ATOM     15  C24 <0> d   1      27.990  -3.116  32.469  0.00  0.00    -0.047 A 
ATOM     16  C25 <0> d   1      28.570  -1.796  32.040  0.00  0.00     0.023 C 
ATOM     17  C27 <0> d   1      28.595  -1.655  30.525  0.00  0.00     0.010 C 
ATOM     18  C28 <0> d   1      29.191  -0.294  30.116  0.00  0.00     0.014 C 
ATOM     19  C29 <0> d   1      28.422   0.815  30.807  0.00  0.00     0.003 C 
ATOM     20  C30 <0> d   1      26.934   0.693  30.476  0.00  0.00     0.020 C 
ENDROOT
BRANCH   3  21
ATOM     21  O4  <0> d   1      28.184   2.824  29.471  0.00  0.00    -0.377 OA
ATOM     22  H32 <0> d   1      27.615   3.572  29.697  0.00  0.00     0.211 HD
ENDBRANCH   3  21
BRANCH  12  23
ATOM     23  O16 <0> d   1      26.472  -6.814  33.512  0.00  0.00    -0.346 OA
BRANCH  23  24
ATOM     24  C17 <0> d   1      25.281  -6.824  34.303  0.00  0.00     0.129 C 
ATOM     25  C21 <0> d   1      24.241  -5.841  33.725  0.00  0.00     0.032 C 
ATOM     26  C20 <0> d   1      23.538  -5.189  34.929  0.00  0.00     0.002 C 
ATOM     27  C19 <0> d   1      24.175  -5.798  36.195  0.00  0.00     0.002 C 
ATOM     28  C18 <0> d   1      25.569  -6.280  35.724  0.00  0.00     0.032 C 
ENDBRANCH  23  24
ENDBRANCH  12  23
TORSDOF 3
ENDMDL
MODEL 113
REMARK CAVERDOCK RESULT:     -10.1      0.000      0.000
REMARK CAVERDOCK CONSTRAINTS:       0.0      0.0      0.0      0.0
REMARK CAVERDOCK TUNNEL: 112    -10.1      3.3    113.3
REMARK  3 active torsions:
REMARK  status: ('A' for Active; 'I' for Inactive)
REMARK    1  A    between atoms: C3_3  and  O4_4 
REMARK    2  A    between atoms: C15_13  and  O16_14 
REMARK    3  A    between atoms: O16_14  and  C17_15 
ROOT
ATOM      1  C1  <0> d   1      31.181   2.561  31.099  0.00  0.00     0.015 C 
ATOM      2  C2  <0> d   1      30.114   2.317  30.676  0.00  0.00    -0.078 C 
ATOM      3  C3  <0> d   1      28.775   2.012  30.145  0.00  0.00     0.128 C 
ATOM      4  C5  <0> d   1      27.695   2.808  30.919  0.00  0.00     0.052 C 
ATOM      5  C6  <0> d   1      26.816   1.758  31.651  0.00  0.00     0.010 C 
ATOM      6  C7  <0> d   1      27.754   0.553  31.776  0.00  0.00     0.002 C 
ATOM      7  C9  <0> d   1      27.085  -0.794  31.956  0.00  0.00    -0.001 C 
ATOM      8  C11 <0> d   1      26.300  -0.869  33.265  0.00  0.00     0.010 C 
ATOM      9  C12 <0> d   1      25.512  -2.178  33.276  0.00  0.00     0.039 C 
ATOM     10  C13 <0> d   1      26.389  -3.347  32.908  0.00  0.00    -0.049 A 
ATOM     11  C14 <0> d   1      25.913  -4.621  33.186  0.00  0.00     0.044 A 
ATOM     12  C15 <0> d   1      26.665  -5.739  32.867  0.00  0.00     0.069 A 
ATOM     13  C22 <0> d   1      27.904  -5.585  32.263  0.00  0.00     0.037 A 
ATOM     14  C23 <0> d   1      28.377  -4.319  31.990  0.00  0.00     0.011 A 
ATOM     15  C24 <0> d   1      27.626  -3.198  32.315  0.00  0.00    -0.047 A 
ATOM     16  C25 <0> d   1      28.200  -1.847  31.990  0.00  0.00     0.023 C 
ATOM     17  C27 <0> d   1      28.992  -1.866  30.690  0.00  0.00     0.010 C 
ATOM     18  C28 <0> d   1      29.565  -0.469  30.382  0.00  0.00     0.014 C 
ATOM     19  C29 <0> d   1      28.437   0.544  30.379  0.00  0.00     0.003 C 
ATOM     20  C30 <0> d   1      27.359   0.109  29.384  0.00  0.00     0.020 C 
ENDROOT
BRANCH   3  21
ATOM     21  O4  <0> d   1      28.714   2.317  28.750  0.00  0.00    -0.377 OA
ATOM     22  H32 <0> d   1      27.829   2.545  28.436  0.00  0.00     0.211 HD
ENDBRANCH   3  21
BRANCH  12  23
ATOM     23  O16 <0> d   1      26.190  -6.982  33.144  0.00  0.00    -0.346 OA
BRANCH  23  24
ATOM     24  C17 <0> d   1      25.636  -7.189  34.445  0.00  0.00     0.129 C 
ATOM     25  C21 <0> d   1      24.281  -6.462  34.577  0.00  0.00     0.032 C 
ATOM     26  C20 <0> d   1      24.220  -5.904  36.010  0.00  0.00     0.002 C 
ATOM     27  C19 <0> d   1      25.539  -6.312  36.698  0.00  0.00     0.002 C 
ATOM     28  C18 <0> d   1      26.528  -6.529  35.526  0.00  0.00     0.032 C 
ENDBRANCH  23  24
ENDBRANCH  12  23
TORSDOF 3
ENDMDL
MODEL 114
REMARK CAVERDOCK RESULT:     -10.7      0.000      0.000
REMARK CAVERDOCK CONSTRAINTS:       0.0      0.0      0.0      0.0
REMARK CAVERDOCK TUNNEL: 113    -10.7      3.3    114.3
REMARK  3 active torsions:
REMARK  status: ('A' for Active; 'I' for Inactive)
REMARK    1  A    between atoms: C3_3  and  O4_4 
REMARK    2  A    between atoms: C15_13  and  O16_14 
REMARK    3  A    between atoms: O16_14  and  C17_15 
ROOT
ATOM      1  C1  <0> d   1      31.353   2.321  30.326  0.00  0.00     0.015 C 
ATOM      2  C2  <0> d   1      30.186   2.219  30.389  0.00  0.00    -0.078 C 
ATOM      3  C3  <0> d   1      28.721   2.091  30.468  0.00  0.00     0.128 C 
ATOM      4  C5  <0> d   1      28.174   2.911  31.663  0.00  0.00     0.052 C 
ATOM      5  C6  <0> d   1      27.559   1.885  32.654  0.00  0.00     0.010 C 
ATOM      6  C7  <0> d   1      28.305   0.591  32.314  0.00  0.00     0.002 C 
ATOM      7  C9  <0> d   1      27.611  -0.698  32.703  0.00  0.00    -0.001 C 
ATOM      8  C11 <0> d   1      27.445  -0.819  34.218  0.00  0.00     0.010 C 
ATOM      9  C12 <0> d   1      26.578  -2.044  34.507  0.00  0.00     0.039 C 
ATOM     10  C13 <0> d   1      27.067  -3.251  33.749  0.00  0.00    -0.049 A 
ATOM     11  C14 <0> d   1      26.597  -4.494  34.148  0.00  0.00     0.044 A 
ATOM     12  C15 <0> d   1      26.999  -5.644  33.489  0.00  0.00     0.069 A 
ATOM     13  C22 <0> d   1      27.880  -5.552  32.422  0.00  0.00     0.037 A 
ATOM     14  C23 <0> d   1      28.348  -4.317  32.028  0.00  0.00     0.011 A 
ATOM     15  C24 <0> d   1      27.949  -3.165  32.691  0.00  0.00    -0.047 A 
ATOM     16  C25 <0> d   1      28.497  -1.849  32.211  0.00  0.00     0.023 C 
ATOM     17  C27 <0> d   1      28.662  -1.823  30.698  0.00  0.00     0.010 C 
ATOM     18  C28 <0> d   1      29.222  -0.464  30.237  0.00  0.00     0.014 C 
ATOM     19  C29 <0> d   1      28.333   0.647  30.760  0.00  0.00     0.003 C 
ATOM     20  C30 <0> d   1      26.892   0.409  30.303  0.00  0.00     0.020 C 
ENDROOT
BRANCH   3  21
ATOM     21  O4  <0> d   1      28.120   2.529  29.248  0.00  0.00    -0.377 OA
ATOM     22  H32 <0> d   1      27.370   1.989  28.964  0.00  0.00     0.211 HD
ENDBRANCH   3  21
BRANCH  12  23
ATOM     23  O16 <0> d   1      26.534  -6.857  33.888  0.00  0.00    -0.346 OA
BRANCH  23  24
ATOM     24  C17 <0> d   1      25.196  -6.906  34.389  0.00  0.00     0.129 C 
ATOM     25  C21 <0> d   1      24.345  -5.781  33.765  0.00  0.00     0.032 C 
ATOM     26  C20 <0> d   1      23.409  -5.271  34.875  0.00  0.00     0.002 C 
ATOM     27  C19 <0> d   1      23.725  -6.104  36.135  0.00  0.00     0.002 C 
ATOM     28  C18 <0> d   1      25.174  -6.602  35.907  0.00  0.00     0.032 C 
ENDBRANCH  23  24
ENDBRANCH  12  23
TORSDOF 3
ENDMDL
MODEL 115
REMARK CAVERDOCK RESULT:     -10.2      0.000      0.000
REMARK CAVERDOCK CONSTRAINTS:       0.0      0.0      0.0      0.0
REMARK CAVERDOCK TUNNEL: 114    -10.2      3.2    115.4
REMARK  3 active torsions:
REMARK  status: ('A' for Active; 'I' for Inactive)
REMARK    1  A    between atoms: C3_3  and  O4_4 
REMARK    2  A    between atoms: C15_13  and  O16_14 
REMARK    3  A    between atoms: O16_14  and  C17_15 
ROOT
ATOM      1  C1  <0> d   1      31.090   2.328  30.517  0.00  0.00     0.015 C 
ATOM      2  C2  <0> d   1      29.943   2.262  30.757  0.00  0.00    -0.078 C 
ATOM      3  C3  <0> d   1      28.504   2.179  31.058  0.00  0.00     0.128 C 
ATOM      4  C5  <0> d   1      28.193   2.894  32.396  0.00  0.00     0.052 C 
ATOM      5  C6  <0> d   1      27.691   1.797  33.374  0.00  0.00     0.010 C 
ATOM      6  C7  <0> d   1      28.307   0.518  32.800  0.00  0.00     0.002 C 
ATOM      7  C9  <0> d   1      27.618  -0.778  33.175  0.00  0.00    -0.001 C 
ATOM      8  C11 <0> d   1      27.685  -1.044  34.679  0.00  0.00     0.010 C 
ATOM      9  C12 <0> d   1      26.813  -2.260  34.989  0.00  0.00     0.039 C 
ATOM     10  C13 <0> d   1      27.116  -3.401  34.054  0.00  0.00    -0.049 A 
ATOM     11  C14 <0> d   1      26.651  -4.661  34.407  0.00  0.00     0.044 A 
ATOM     12  C15 <0> d   1      26.886  -5.753  33.588  0.00  0.00     0.069 A 
ATOM     13  C22 <0> d   1      27.593  -5.587  32.406  0.00  0.00     0.037 A 
ATOM     14  C23 <0> d   1      28.055  -4.336  32.058  0.00  0.00     0.011 A 
ATOM     15  C24 <0> d   1      27.824  -3.242  32.881  0.00  0.00    -0.047 A 
ATOM     16  C25 <0> d   1      28.357  -1.906  32.443  0.00  0.00     0.023 C 
ATOM     17  C27 <0> d   1      28.283  -1.735  30.932  0.00  0.00     0.010 C 
ATOM     18  C28 <0> d   1      28.833  -0.357  30.514  0.00  0.00     0.014 C 
ATOM     19  C29 <0> d   1      28.093   0.726  31.274  0.00  0.00     0.003 C 
ATOM     20  C30 <0> d   1      26.589   0.587  31.034  0.00  0.00     0.020 C 
ENDROOT
BRANCH   3  21
ATOM     21  O4  <0> d   1      27.742   2.756  29.996  0.00  0.00    -0.377 OA
ATOM     22  H32 <0> d   1      28.139   2.644  29.122  0.00  0.00     0.211 HD
ENDBRANCH   3  21
BRANCH  12  23
ATOM     23  O16 <0> d   1      26.429  -6.983  33.943  0.00  0.00    -0.346 OA
BRANCH  23  24
ATOM     24  C17 <0> d   1      25.165  -7.037  34.610  0.00  0.00     0.129 C 
ATOM     25  C21 <0> d   1      24.163  -6.068  33.948  0.00  0.00     0.032 C 
ATOM     26  C20 <0> d   1      23.327  -5.457  35.085  0.00  0.00     0.002 C 
ATOM     27  C19 <0> d   1      23.849  -6.075  36.398  0.00  0.00     0.002 C 
ATOM     28  C18 <0> d   1      25.296  -6.514  36.062  0.00  0.00     0.032 C 
ENDBRANCH  23  24
ENDBRANCH  12  23
TORSDOF 3
ENDMDL
MODEL 116
REMARK CAVERDOCK RESULT:      -9.5      0.000      0.000
REMARK CAVERDOCK CONSTRAINTS:       0.0      0.0      0.0      0.0
REMARK CAVERDOCK TUNNEL: 115     -9.5      3.2    116.1
REMARK  3 active torsions:
REMARK  status: ('A' for Active; 'I' for Inactive)
REMARK    1  A    between atoms: C3_3  and  O4_4 
REMARK    2  A    between atoms: C15_13  and  O16_14 
REMARK    3  A    between atoms: O16_14  and  C17_15 
ROOT
ATOM      1  C1  <0> d   1      23.122  -5.955  33.889  0.00  0.00     0.015 C 
ATOM      2  C2  <0> d   1      24.290  -5.836  33.899  0.00  0.00    -0.078 C 
ATOM      3  C3  <0> d   1      25.754  -5.686  33.911  0.00  0.00     0.128 C 
ATOM      4  C5  <0> d   1      26.247  -5.345  35.339  0.00  0.00     0.052 C 
ATOM      5  C6  <0> d   1      26.860  -3.920  35.264  0.00  0.00     0.010 C 
ATOM      6  C7  <0> d   1      26.157  -3.309  34.048  0.00  0.00     0.002 C 
ATOM      7  C9  <0> d   1      26.871  -2.153  33.378  0.00  0.00    -0.001 C 
ATOM      8  C11 <0> d   1      26.998  -0.946  34.308  0.00  0.00     0.010 C 
ATOM      9  C12 <0> d   1      27.887   0.092  33.624  0.00  0.00     0.039 C 
ATOM     10  C13 <0> d   1      27.450   0.335  32.204  0.00  0.00    -0.049 A 
ATOM     11  C14 <0> d   1      27.939   1.466  31.565  0.00  0.00     0.044 A 
ATOM     12  C15 <0> d   1      27.584   1.746  30.256  0.00  0.00     0.069 A 
ATOM     13  C22 <0> d   1      26.731   0.888  29.577  0.00  0.00     0.037 A 
ATOM     14  C23 <0> d   1      26.244  -0.234  30.213  0.00  0.00     0.011 A 
ATOM     15  C24 <0> d   1      26.595  -0.512  31.527  0.00  0.00    -0.047 A 
ATOM     16  C25 <0> d   1      26.028  -1.751  32.161  0.00  0.00     0.023 C 
ATOM     17  C27 <0> d   1      25.905  -2.892  31.162  0.00  0.00     0.010 C 
ATOM     18  C28 <0> d   1      25.324  -4.148  31.841  0.00  0.00     0.014 C 
ATOM     19  C29 <0> d   1      26.171  -4.500  33.049  0.00  0.00     0.003 C 
ATOM     20  C30 <0> d   1      27.629  -4.674  32.620  0.00  0.00     0.020 C 
ENDROOT
BRANCH   3  21
ATOM     21  O4  <0> d   1      26.378  -6.882  33.441  0.00  0.00    -0.377 OA
ATOM     22  H32 <0> d   1      25.910  -7.309  32.711  0.00  0.00     0.211 HD
ENDBRANCH   3  21
BRANCH  12  23
ATOM     23  O16 <0> d   1      28.068   2.856  29.640  0.00  0.00    -0.346 OA
BRANCH  23  24
ATOM     24  C17 <0> d   1      29.475   2.897  29.389  0.00  0.00     0.129 C 
ATOM     25  C21 <0> d   1      30.167   1.653  29.984  0.00  0.00     0.032 C 
ATOM     26  C20 <0> d   1      31.519   2.127  30.544  0.00  0.00     0.002 C 
ATOM     27  C19 <0> d   1      31.603   3.643  30.269  0.00  0.00     0.002 C 
ATOM     28  C18 <0> d   1      30.125   4.087  30.139  0.00  0.00     0.032 C 
ENDBRANCH  23  24
ENDBRANCH  12  23
TORSDOF 3
ENDMDL
MODEL 117
REMARK CAVERDOCK RESULT:      -9.3      0.000      0.000
REMARK CAVERDOCK CONSTRAINTS:       0.0      0.0      0.0      0.0
REMARK CAVERDOCK TUNNEL: 116     -9.3      3.2    117.2
REMARK  3 active torsions:
REMARK  status: ('A' for Active; 'I' for Inactive)
REMARK    1  A    between atoms: C3_3  and  O4_4 
REMARK    2  A    between atoms: C15_13  and  O16_14 
REMARK    3  A    between atoms: O16_14  and  C17_15 
ROOT
ATOM      1  C1  <0> d   1      23.536  -6.115  33.887  0.00  0.00     0.015 C 
ATOM      2  C2  <0> d   1      24.691  -5.934  33.789  0.00  0.00    -0.078 C 
ATOM      3  C3  <0> d   1      26.141  -5.707  33.666  0.00  0.00     0.128 C 
ATOM      4  C5  <0> d   1      26.797  -5.651  35.068  0.00  0.00     0.052 C 
ATOM      5  C6  <0> d   1      27.350  -4.210  35.237  0.00  0.00     0.010 C 
ATOM      6  C7  <0> d   1      26.483  -3.395  34.272  0.00  0.00     0.002 C 
ATOM      7  C9  <0> d   1      27.073  -2.084  33.794  0.00  0.00    -0.001 C 
ATOM      8  C11 <0> d   1      27.277  -1.098  34.944  0.00  0.00     0.010 C 
ATOM      9  C12 <0> d   1      28.041   0.111  34.406  0.00  0.00     0.039 C 
ATOM     10  C13 <0> d   1      27.424   0.627  33.133  0.00  0.00    -0.049 A 
ATOM     11  C14 <0> d   1      27.795   1.894  32.705  0.00  0.00     0.044 A 
ATOM     12  C15 <0> d   1      27.272   2.425  31.538  0.00  0.00     0.069 A 
ATOM     13  C22 <0> d   1      26.368   1.684  30.790  0.00  0.00     0.037 A 
ATOM     14  C23 <0> d   1      25.998   0.427  31.217  0.00  0.00     0.011 A 
ATOM     15  C24 <0> d   1      26.519  -0.104  32.389  0.00  0.00    -0.047 A 
ATOM     16  C25 <0> d   1      26.073  -1.480  32.799  0.00  0.00     0.023 C 
ATOM     17  C27 <0> d   1      25.863  -2.388  31.595  0.00  0.00     0.010 C 
ATOM     18  C28 <0> d   1      25.409  -3.790  32.045  0.00  0.00     0.014 C 
ATOM     19  C29 <0> d   1      26.410  -4.342  33.042  0.00  0.00     0.003 C 
ATOM     20  C30 <0> d   1      27.809  -4.338  32.421  0.00  0.00     0.020 C 
ENDROOT
BRANCH   3  21
ATOM     21  O4  <0> d   1      26.738  -6.738  32.878  0.00  0.00    -0.377 OA
ATOM     22  H32 <0> d   1      27.560  -6.474  32.443  0.00  0.00     0.211 HD
ENDBRANCH   3  21
BRANCH  12  23
ATOM     23  O16 <0> d   1      27.641   3.667  31.128  0.00  0.00    -0.346 OA
BRANCH  23  24
ATOM     24  C17 <0> d   1      28.970   3.815  30.622  0.00  0.00     0.129 C 
ATOM     25  C21 <0> d   1      29.151   2.987  29.332  0.00  0.00     0.032 C 
ATOM     26  C20 <0> d   1      30.575   2.406  29.380  0.00  0.00     0.002 C 
ATOM     27  C19 <0> d   1      31.210   2.901  30.696  0.00  0.00     0.002 C 
ATOM     28  C18 <0> d   1      29.997   3.208  31.610  0.00  0.00     0.032 C 
ENDBRANCH  23  24
ENDBRANCH  12  23
TORSDOF 3
ENDMDL
MODEL 118
REMARK CAVERDOCK RESULT:      -9.3      0.000      0.000
REMARK CAVERDOCK CONSTRAINTS:       0.0      0.0      0.0      0.0
REMARK CAVERDOCK TUNNEL: 117     -9.3      3.2    118.5
REMARK  3 active torsions:
REMARK  status: ('A' for Active; 'I' for Inactive)
REMARK    1  A    between atoms: C3_3  and  O4_4 
REMARK    2  A    between atoms: C15_13  and  O16_14 
REMARK    3  A    between atoms: O16_14  and  C17_15 
ROOT
ATOM      1  C1  <0> d   1      27.530  -6.252  35.891  0.00  0.00     0.015 C 
ATOM      2  C2  <0> d   1      26.967  -6.047  34.881  0.00  0.00    -0.078 C 
ATOM      3  C3  <0> d   1      26.262  -5.789  33.615  0.00  0.00     0.128 C 
ATOM      4  C5  <0> d   1      26.937  -6.564  32.456  0.00  0.00     0.052 C 
ATOM      5  C6  <0> d   1      27.503  -5.493  31.483  0.00  0.00     0.010 C 
ATOM      6  C7  <0> d   1      27.680  -4.269  32.387  0.00  0.00     0.002 C 
ATOM      7  C9  <0> d   1      27.709  -2.925  31.687  0.00  0.00    -0.001 C 
ATOM      8  C11 <0> d   1      28.907  -2.798  30.747  0.00  0.00     0.010 C 
ATOM      9  C12 <0> d   1      28.755  -1.503  29.951  0.00  0.00     0.039 C 
ATOM     10  C13 <0> d   1      28.438  -0.340  30.855  0.00  0.00    -0.049 A 
ATOM     11  C14 <0> d   1      28.591   0.938  30.336  0.00  0.00     0.044 A 
ATOM     12  C15 <0> d   1      28.309   2.051  31.110  0.00  0.00     0.069 A 
ATOM     13  C22 <0> d   1      27.871   1.887  32.416  0.00  0.00     0.037 A 
ATOM     14  C23 <0> d   1      27.722   0.618  32.931  0.00  0.00     0.011 A 
ATOM     15  C24 <0> d   1      28.009  -0.499  32.157  0.00  0.00    -0.047 A 
ATOM     16  C25 <0> d   1      27.825  -1.855  32.780  0.00  0.00     0.023 C 
ATOM     17  C27 <0> d   1      26.633  -1.886  33.725  0.00  0.00     0.010 C 
ATOM     18  C28 <0> d   1      26.469  -3.287  34.346  0.00  0.00     0.014 C 
ATOM     19  C29 <0> d   1      26.379  -4.317  33.236  0.00  0.00     0.003 C 
ATOM     20  C30 <0> d   1      25.239  -3.948  32.285  0.00  0.00     0.020 C 
ENDROOT
BRANCH   3  21
ATOM     21  O4  <0> d   1      24.888  -6.163  33.729  0.00  0.00    -0.377 OA
ATOM     22  H32 <0> d   1      24.410  -5.696  34.429  0.00  0.00     0.211 HD
ENDBRANCH   3  21
BRANCH  12  23
ATOM     23  O16 <0> d   1      28.463   3.298  30.593  0.00  0.00    -0.346 OA
BRANCH  23  24
ATOM     24  C17 <0> d   1      29.772   3.869  30.655  0.00  0.00     0.129 C 
ATOM     25  C21 <0> d   1      30.595   3.469  29.412  0.00  0.00     0.032 C 
ATOM     26  C20 <0> d   1      32.037   3.233  29.898  0.00  0.00     0.002 C 
ATOM     27  C19 <0> d   1      32.039   3.499  31.417  0.00  0.00     0.002 C 
ATOM     28  C18 <0> d   1      30.567   3.276  31.844  0.00  0.00     0.032 C 
ENDBRANCH  23  24
ENDBRANCH  12  23
TORSDOF 3
ENDMDL
MODEL 119
REMARK CAVERDOCK RESULT:      -9.6      0.000      0.000
REMARK CAVERDOCK CONSTRAINTS:       0.0      0.0      0.0      0.0
REMARK CAVERDOCK TUNNEL: 118     -9.6      3.2    119.2
REMARK  3 active torsions:
REMARK  status: ('A' for Active; 'I' for Inactive)
REMARK    1  A    between atoms: C3_3  and  O4_4 
REMARK    2  A    between atoms: C15_13  and  O16_14 
REMARK    3  A    between atoms: O16_14  and  C17_15 
ROOT
ATOM      1  C1  <0> d   1      27.085  -6.250  36.173  0.00  0.00     0.015 C 
ATOM      2  C2  <0> d   1      26.656  -6.082  35.093  0.00  0.00    -0.078 C 
ATOM      3  C3  <0> d   1      26.118  -5.871  33.739  0.00  0.00     0.128 C 
ATOM      4  C5  <0> d   1      26.972  -6.634  32.697  0.00  0.00     0.052 C 
ATOM      5  C6  <0> d   1      27.621  -5.555  31.787  0.00  0.00     0.010 C 
ATOM      6  C7  <0> d   1      27.628  -4.312  32.682  0.00  0.00     0.002 C 
ATOM      7  C9  <0> d   1      27.698  -2.978  31.967  0.00  0.00    -0.001 C 
ATOM      8  C11 <0> d   1      29.005  -2.815  31.193  0.00  0.00     0.010 C 
ATOM      9  C12 <0> d   1      28.911  -1.538  30.359  0.00  0.00     0.039 C 
ATOM     10  C13 <0> d   1      28.431  -0.377  31.189  0.00  0.00    -0.049 A 
ATOM     11  C14 <0> d   1      28.603   0.899  30.671  0.00  0.00     0.044 A 
ATOM     12  C15 <0> d   1      28.176   2.011  31.378  0.00  0.00     0.069 A 
ATOM     13  C22 <0> d   1      27.572   1.847  32.616  0.00  0.00     0.037 A 
ATOM     14  C23 <0> d   1      27.405   0.580  33.132  0.00  0.00     0.011 A 
ATOM     15  C24 <0> d   1      27.837  -0.534  32.425  0.00  0.00    -0.047 A 
ATOM     16  C25 <0> d   1      27.624  -1.888  33.044  0.00  0.00     0.023 C 
ATOM     17  C27 <0> d   1      26.318  -1.955  33.822  0.00  0.00     0.010 C 
ATOM     18  C28 <0> d   1      26.126  -3.353  34.442  0.00  0.00     0.014 C 
ATOM     19  C29 <0> d   1      26.227  -4.401  33.351  0.00  0.00     0.003 C 
ATOM     20  C30 <0> d   1      25.211  -4.094  32.248  0.00  0.00     0.020 C 
ENDROOT
BRANCH   3  21
ATOM     21  O4  <0> d   1      24.756  -6.300  33.676  0.00  0.00    -0.377 OA
ATOM     22  H32 <0> d   1      24.643  -7.259  33.734  0.00  0.00     0.211 HD
ENDBRANCH   3  21
BRANCH  12  23
ATOM     23  O16 <0> d   1      28.349   3.256  30.862  0.00  0.00    -0.346 OA
BRANCH  23  24
ATOM     24  C17 <0> d   1      29.680   3.778  30.860  0.00  0.00     0.129 C 
ATOM     25  C21 <0> d   1      30.393   3.435  29.535  0.00  0.00     0.032 C 
ATOM     26  C20 <0> d   1      31.856   3.120  29.893  0.00  0.00     0.002 C 
ATOM     27  C19 <0> d   1      31.982   3.283  31.422  0.00  0.00     0.002 C 
ATOM     28  C18 <0> d   1      30.538   3.080  31.945  0.00  0.00     0.032 C 
ENDBRANCH  23  24
ENDBRANCH  12  23
TORSDOF 3
ENDMDL
MODEL 120
REMARK CAVERDOCK RESULT:      -9.7      0.000      0.000
REMARK CAVERDOCK CONSTRAINTS:       0.0      0.0      0.0      0.0
REMARK CAVERDOCK TUNNEL: 119     -9.7      3.2    120.5
REMARK  3 active torsions:
REMARK  status: ('A' for Active; 'I' for Inactive)
REMARK    1  A    between atoms: C3_3  and  O4_4 
REMARK    2  A    between atoms: C15_13  and  O16_14 
REMARK    3  A    between atoms: O16_14  and  C17_15 
ROOT
ATOM      1  C1  <0> d   1      23.540  -6.506  34.175  0.00  0.00     0.015 C 
ATOM      2  C2  <0> d   1      24.680  -6.321  33.966  0.00  0.00    -0.078 C 
ATOM      3  C3  <0> d   1      26.110  -6.088  33.704  0.00  0.00     0.128 C 
ATOM      4  C5  <0> d   1      26.903  -6.064  35.034  0.00  0.00     0.052 C 
ATOM      5  C6  <0> d   1      27.471  -4.625  35.180  0.00  0.00     0.010 C 
ATOM      6  C7  <0> d   1      26.512  -3.790  34.326  0.00  0.00     0.002 C 
ATOM      7  C9  <0> d   1      27.051  -2.467  33.822  0.00  0.00    -0.001 C 
ATOM      8  C11 <0> d   1      27.370  -1.508  34.968  0.00  0.00     0.010 C 
ATOM      9  C12 <0> d   1      28.077  -0.285  34.385  0.00  0.00     0.039 C 
ATOM     10  C13 <0> d   1      27.335   0.259  33.193  0.00  0.00    -0.049 A 
ATOM     11  C14 <0> d   1      27.662   1.536  32.759  0.00  0.00     0.044 A 
ATOM     12  C15 <0> d   1      27.025   2.094  31.664  0.00  0.00     0.069 A 
ATOM     13  C22 <0> d   1      26.051   1.369  30.993  0.00  0.00     0.037 A 
ATOM     14  C23 <0> d   1      25.725   0.101  31.425  0.00  0.00     0.011 A 
ATOM     15  C24 <0> d   1      26.360  -0.456  32.527  0.00  0.00    -0.047 A 
ATOM     16  C25 <0> d   1      25.957  -1.842  32.946  0.00  0.00     0.023 C 
ATOM     17  C27 <0> d   1      25.626  -2.722  31.749  0.00  0.00     0.010 C 
ATOM     18  C28 <0> d   1      25.220  -4.135  32.210  0.00  0.00     0.014 C 
ATOM     19  C29 <0> d   1      26.315  -4.709  33.087  0.00  0.00     0.003 C 
ATOM     20  C30 <0> d   1      27.644  -4.687  32.330  0.00  0.00     0.020 C 
ENDROOT
BRANCH   3  21
ATOM     21  O4  <0> d   1      26.624  -7.099  32.836  0.00  0.00    -0.377 OA
ATOM     22  H32 <0> d   1      26.011  -7.367  32.138  0.00  0.00     0.211 HD
ENDBRANCH   3  21
BRANCH  12  23
ATOM     23  O16 <0> d   1      27.352   3.345  31.248  0.00  0.00    -0.346 OA
BRANCH  23  24
ATOM     24  C17 <0> d   1      28.642   3.516  30.657  0.00  0.00     0.129 C 
ATOM     25  C21 <0> d   1      28.891   2.438  29.582  0.00  0.00     0.032 C 
ATOM     26  C20 <0> d   1      30.374   2.043  29.690  0.00  0.00     0.002 C 
ATOM     27  C19 <0> d   1      30.975   2.896  30.827  0.00  0.00     0.002 C 
ATOM     28  C18 <0> d   1      29.756   3.271  31.705  0.00  0.00     0.032 C 
ENDBRANCH  23  24
ENDBRANCH  12  23
TORSDOF 3
ENDMDL
MODEL 121
REMARK CAVERDOCK RESULT:      -9.6      0.000      0.000
REMARK CAVERDOCK CONSTRAINTS:       0.0      0.0      0.0      0.0
REMARK CAVERDOCK TUNNEL: 120     -9.6      3.3    121.3
REMARK  3 active torsions:
REMARK  status: ('A' for Active; 'I' for Inactive)
REMARK    1  A    between atoms: C3_3  and  O4_4 
REMARK    2  A    between atoms: C15_13  and  O16_14 
REMARK    3  A    between atoms: O16_14  and  C17_15 
ROOT
ATOM      1  C1  <0> d   1      23.393  -6.518  34.207  0.00  0.00     0.015 C 
ATOM      2  C2  <0> d   1      24.536  -6.358  33.997  0.00  0.00    -0.078 C 
ATOM      3  C3  <0> d   1      25.971  -6.157  33.733  0.00  0.00     0.128 C 
ATOM      4  C5  <0> d   1      26.767  -6.157  35.062  0.00  0.00     0.052 C 
ATOM      5  C6  <0> d   1      27.368  -4.733  35.214  0.00  0.00     0.010 C 
ATOM      6  C7  <0> d   1      26.427  -3.872  34.367  0.00  0.00     0.002 C 
ATOM      7  C9  <0> d   1      26.995  -2.559  33.868  0.00  0.00    -0.001 C 
ATOM      8  C11 <0> d   1      27.338  -1.613  35.018  0.00  0.00     0.010 C 
ATOM      9  C12 <0> d   1      28.072  -0.404  34.441  0.00  0.00     0.039 C 
ATOM     10  C13 <0> d   1      27.341   0.163  33.252  0.00  0.00    -0.049 A 
ATOM     11  C14 <0> d   1      27.696   1.435  32.825  0.00  0.00     0.044 A 
ATOM     12  C15 <0> d   1      27.070   2.012  31.733  0.00  0.00     0.069 A 
ATOM     13  C22 <0> d   1      26.078   1.313  31.060  0.00  0.00     0.037 A 
ATOM     14  C23 <0> d   1      25.724   0.051  31.487  0.00  0.00     0.011 A 
ATOM     15  C24 <0> d   1      26.348  -0.526  32.585  0.00  0.00    -0.047 A 
ATOM     16  C25 <0> d   1      25.914  -1.905  32.998  0.00  0.00     0.023 C 
ATOM     17  C27 <0> d   1      25.561  -2.771  31.797  0.00  0.00     0.010 C 
ATOM     18  C28 <0> d   1      25.124  -4.177  32.251  0.00  0.00     0.014 C 
ATOM     19  C29 <0> d   1      26.207  -4.779  33.124  0.00  0.00     0.003 C 
ATOM     20  C30 <0> d   1      27.535  -4.785  32.364  0.00  0.00     0.020 C 
ENDROOT
BRANCH   3  21
ATOM     21  O4  <0> d   1      26.461  -7.175  32.859  0.00  0.00    -0.377 OA
ATOM     22  H32 <0> d   1      27.070  -6.852  32.182  0.00  0.00     0.211 HD
ENDBRANCH   3  21
BRANCH  12  23
ATOM     23  O16 <0> d   1      27.424   3.258  31.323  0.00  0.00    -0.346 OA
BRANCH  23  24
ATOM     24  C17 <0> d   1      28.509   3.352  30.396  0.00  0.00     0.129 C 
ATOM     25  C21 <0> d   1      29.455   2.142  30.548  0.00  0.00     0.032 C 
ATOM     26  C20 <0> d   1      30.885   2.677  30.351  0.00  0.00     0.002 C 
ATOM     27  C19 <0> d   1      30.757   4.191  30.086  0.00  0.00     0.002 C 
ATOM     28  C18 <0> d   1      29.400   4.575  30.725  0.00  0.00     0.032 C 
ENDBRANCH  23  24
ENDBRANCH  12  23
TORSDOF 3
ENDMDL
MODEL 122
REMARK CAVERDOCK RESULT:     -10.0      0.000      0.000
REMARK CAVERDOCK CONSTRAINTS:       0.0      0.0      0.0      0.0
REMARK CAVERDOCK TUNNEL: 121    -10.0      3.3    122.3
REMARK  3 active torsions:
REMARK  status: ('A' for Active; 'I' for Inactive)
REMARK    1  A    between atoms: C3_3  and  O4_4 
REMARK    2  A    between atoms: C15_13  and  O16_14 
REMARK    3  A    between atoms: O16_14  and  C17_15 
ROOT
ATOM      1  C1  <0> d   1      26.539  -6.417  36.463  0.00  0.00     0.015 C 
ATOM      2  C2  <0> d   1      26.174  -6.253  35.359  0.00  0.00    -0.078 C 
ATOM      3  C3  <0> d   1      25.717  -6.046  33.975  0.00  0.00     0.128 C 
ATOM      4  C5  <0> d   1      26.512  -6.956  33.006  0.00  0.00     0.052 C 
ATOM      5  C6  <0> d   1      27.321  -6.009  32.078  0.00  0.00     0.010 C 
ATOM      6  C7  <0> d   1      27.445  -4.733  32.916  0.00  0.00     0.002 C 
ATOM      7  C9  <0> d   1      27.704  -3.454  32.146  0.00  0.00    -0.001 C 
ATOM      8  C11 <0> d   1      29.050  -3.488  31.423  0.00  0.00     0.010 C 
ATOM      9  C12 <0> d   1      29.144  -2.252  30.530  0.00  0.00     0.039 C 
ATOM     10  C13 <0> d   1      28.778  -1.002  31.286  0.00  0.00    -0.049 A 
ATOM     11  C14 <0> d   1      29.123   0.217  30.720  0.00  0.00     0.044 A 
ATOM     12  C15 <0> d   1      28.808   1.406  31.358  0.00  0.00     0.069 A 
ATOM     13  C22 <0> d   1      28.143   1.377  32.574  0.00  0.00     0.037 A 
ATOM     14  C23 <0> d   1      27.803   0.166  33.138  0.00  0.00     0.011 A 
ATOM     15  C24 <0> d   1      28.122  -1.026  32.501  0.00  0.00    -0.047 A 
ATOM     16  C25 <0> d   1      27.723  -2.312  33.170  0.00  0.00     0.023 C 
ATOM     17  C27 <0> d   1      26.389  -2.183  33.892  0.00  0.00     0.010 C 
ATOM     18  C28 <0> d   1      26.006  -3.516  34.565  0.00  0.00     0.014 C 
ATOM     19  C29 <0> d   1      26.019  -4.621  33.527  0.00  0.00     0.003 C 
ATOM     20  C30 <0> d   1      25.091  -4.249  32.368  0.00  0.00     0.020 C 
ENDROOT
BRANCH   3  21
ATOM     21  O4  <0> d   1      24.317  -6.312  33.872  0.00  0.00    -0.377 OA
ATOM     22  H32 <0> d   1      23.977  -6.283  32.967  0.00  0.00     0.211 HD
ENDBRANCH   3  21
BRANCH  12  23
ATOM     23  O16 <0> d   1      29.151   2.594  30.795  0.00  0.00    -0.346 OA
BRANCH  23  24
ATOM     24  C17 <0> d   1      28.544   2.917  29.541  0.00  0.00     0.129 C 
ATOM     25  C21 <0> d   1      27.760   1.706  28.993  0.00  0.00     0.032 C 
ATOM     26  C20 <0> d   1      27.970   1.702  27.468  0.00  0.00     0.002 C 
ATOM     27  C19 <0> d   1      28.872   2.910  27.144  0.00  0.00     0.002 C 
ATOM     28  C18 <0> d   1      29.627   3.187  28.468  0.00  0.00     0.032 C 
ENDBRANCH  23  24
ENDBRANCH  12  23
TORSDOF 3
ENDMDL
MODEL 123
REMARK CAVERDOCK RESULT:     -10.1      0.000      0.000
REMARK CAVERDOCK CONSTRAINTS:       0.0      0.0      0.0      0.0
REMARK CAVERDOCK TUNNEL: 122    -10.1      3.3    123.7
REMARK  3 active torsions:
REMARK  status: ('A' for Active; 'I' for Inactive)
REMARK    1  A    between atoms: C3_3  and  O4_4 
REMARK    2  A    between atoms: C15_13  and  O16_14 
REMARK    3  A    between atoms: O16_14  and  C17_15 
ROOT
ATOM      1  C1  <0> d   1      26.311  -6.380  36.644  0.00  0.00     0.015 C 
ATOM      2  C2  <0> d   1      25.971  -6.250  35.529  0.00  0.00    -0.078 C 
ATOM      3  C3  <0> d   1      25.544  -6.087  34.129  0.00  0.00     0.128 C 
ATOM      4  C5  <0> d   1      26.341  -7.044  33.209  0.00  0.00     0.052 C 
ATOM      5  C6  <0> d   1      27.184  -6.145  32.264  0.00  0.00     0.010 C 
ATOM      6  C7  <0> d   1      27.313  -4.841  33.058  0.00  0.00     0.002 C 
ATOM      7  C9  <0> d   1      27.609  -3.596  32.247  0.00  0.00    -0.001 C 
ATOM      8  C11 <0> d   1      28.968  -3.677  31.553  0.00  0.00     0.010 C 
ATOM      9  C12 <0> d   1      29.100  -2.477  30.617  0.00  0.00     0.039 C 
ATOM     10  C13 <0> d   1      28.741  -1.194  31.321  0.00  0.00    -0.049 A 
ATOM     11  C14 <0> d   1      29.117  -0.002  30.717  0.00  0.00     0.044 A 
ATOM     12  C15 <0> d   1      28.810   1.214  31.305  0.00  0.00     0.069 A 
ATOM     13  C22 <0> d   1      28.121   1.240  32.509  0.00  0.00     0.037 A 
ATOM     14  C23 <0> d   1      27.750   0.056  33.109  0.00  0.00     0.011 A 
ATOM     15  C24 <0> d   1      28.061  -1.163  32.522  0.00  0.00    -0.047 A 
ATOM     16  C25 <0> d   1      27.628  -2.417  33.229  0.00  0.00     0.023 C 
ATOM     17  C27 <0> d   1      26.283  -2.241  33.920  0.00  0.00     0.010 C 
ATOM     18  C28 <0> d   1      25.864  -3.541  34.632  0.00  0.00     0.014 C 
ATOM     19  C29 <0> d   1      25.878  -4.684  33.636  0.00  0.00     0.003 C 
ATOM     20  C30 <0> d   1      24.980  -4.339  32.446  0.00  0.00     0.020 C 
ENDROOT
BRANCH   3  21
ATOM     21  O4  <0> d   1      24.142  -6.333  34.008  0.00  0.00    -0.377 OA
ATOM     22  H32 <0> d   1      23.905  -6.895  33.258  0.00  0.00     0.211 HD
ENDBRANCH   3  21
BRANCH  12  23
ATOM     23  O16 <0> d   1      29.184   2.375  30.707  0.00  0.00    -0.346 OA
BRANCH  23  24
ATOM     24  C17 <0> d   1      28.523   2.718  29.487  0.00  0.00     0.129 C 
ATOM     25  C21 <0> d   1      27.846   1.475  28.871  0.00  0.00     0.032 C 
ATOM     26  C20 <0> d   1      28.023   1.589  27.347  0.00  0.00     0.002 C 
ATOM     27  C19 <0> d   1      28.799   2.896  27.089  0.00  0.00     0.002 C 
ATOM     28  C18 <0> d   1      29.552   3.158  28.417  0.00  0.00     0.032 C 
ENDBRANCH  23  24
ENDBRANCH  12  23
TORSDOF 3
ENDMDL
MODEL 124
REMARK CAVERDOCK RESULT:     -10.0      0.000      0.000
REMARK CAVERDOCK CONSTRAINTS:       0.0      0.0      0.0      0.0
REMARK CAVERDOCK TUNNEL: 123    -10.0      3.3    124.2
REMARK  3 active torsions:
REMARK  status: ('A' for Active; 'I' for Inactive)
REMARK    1  A    between atoms: C3_3  and  O4_4 
REMARK    2  A    between atoms: C15_13  and  O16_14 
REMARK    3  A    between atoms: O16_14  and  C17_15 
ROOT
ATOM      1  C1  <0> d   1      26.176  -6.499  36.649  0.00  0.00     0.015 C 
ATOM      2  C2  <0> d   1      25.841  -6.344  35.535  0.00  0.00    -0.078 C 
ATOM      3  C3  <0> d   1      25.422  -6.150  34.136  0.00  0.00     0.128 C 
ATOM      4  C5  <0> d   1      26.214  -7.098  33.202  0.00  0.00     0.052 C 
ATOM      5  C6  <0> d   1      27.069  -6.189  32.277  0.00  0.00     0.010 C 
ATOM      6  C7  <0> d   1      27.208  -4.902  33.096  0.00  0.00     0.002 C 
ATOM      7  C9  <0> d   1      27.519  -3.645  32.311  0.00  0.00    -0.001 C 
ATOM      8  C11 <0> d   1      28.880  -3.727  31.620  0.00  0.00     0.010 C 
ATOM      9  C12 <0> d   1      29.028  -2.510  30.708  0.00  0.00     0.039 C 
ATOM     10  C13 <0> d   1      28.679  -1.237  31.435  0.00  0.00    -0.049 A 
ATOM     11  C14 <0> d   1      29.069  -0.038  30.855  0.00  0.00     0.044 A 
ATOM     12  C15 <0> d   1      28.773   1.169  31.465  0.00  0.00     0.069 A 
ATOM     13  C22 <0> d   1      28.079   1.180  32.667  0.00  0.00     0.037 A 
ATOM     14  C23 <0> d   1      27.693  -0.012  33.242  0.00  0.00     0.011 A 
ATOM     15  C24 <0> d   1      27.995  -1.222  32.634  0.00  0.00    -0.047 A 
ATOM     16  C25 <0> d   1      27.546  -2.485  33.315  0.00  0.00     0.023 C 
ATOM     17  C27 <0> d   1      26.200  -2.308  34.004  0.00  0.00     0.010 C 
ATOM     18  C28 <0> d   1      25.766  -3.618  34.690  0.00  0.00     0.014 C 
ATOM     19  C29 <0> d   1      25.773  -4.741  33.671  0.00  0.00     0.003 C 
ATOM     20  C30 <0> d   1      24.882  -4.365  32.485  0.00  0.00     0.020 C 
ENDROOT
BRANCH   3  21
ATOM     21  O4  <0> d   1      24.018  -6.380  34.005  0.00  0.00    -0.377 OA
ATOM     22  H32 <0> d   1      23.634  -6.013  33.197  0.00  0.00     0.211 HD
ENDBRANCH   3  21
BRANCH  12  23
ATOM     23  O16 <0> d   1      29.160   2.338  30.890  0.00  0.00    -0.346 OA
BRANCH  23  24
ATOM     24  C17 <0> d   1      28.523   2.700  29.663  0.00  0.00     0.129 C 
ATOM     25  C21 <0> d   1      27.729   1.505  29.094  0.00  0.00     0.032 C 
ATOM     26  C20 <0> d   1      27.901   1.551  27.566  0.00  0.00     0.002 C 
ATOM     27  C19 <0> d   1      28.794   2.772  27.259  0.00  0.00     0.002 C 
ATOM     28  C18 <0> d   1      29.579   3.007  28.573  0.00  0.00     0.032 C 
ENDBRANCH  23  24
ENDBRANCH  12  23
TORSDOF 3
ENDMDL
MODEL 125
REMARK CAVERDOCK RESULT:      -9.7      0.000      0.000
REMARK CAVERDOCK CONSTRAINTS:       0.0      0.0      0.0      0.0
REMARK CAVERDOCK TUNNEL: 124     -9.7      3.3    125.1
REMARK  3 active torsions:
REMARK  status: ('A' for Active; 'I' for Inactive)
REMARK    1  A    between atoms: C3_3  and  O4_4 
REMARK    2  A    between atoms: C15_13  and  O16_14 
REMARK    3  A    between atoms: O16_14  and  C17_15 
ROOT
ATOM      1  C1  <0> d   1      25.735  -6.612  36.690  0.00  0.00     0.015 C 
ATOM      2  C2  <0> d   1      25.474  -6.483  35.553  0.00  0.00    -0.078 C 
ATOM      3  C3  <0> d   1      25.147  -6.321  34.127  0.00  0.00     0.128 C 
ATOM      4  C5  <0> d   1      25.977  -7.308  33.270  0.00  0.00     0.052 C 
ATOM      5  C6  <0> d   1      26.906  -6.440  32.377  0.00  0.00     0.010 C 
ATOM      6  C7  <0> d   1      27.017  -5.133  33.168  0.00  0.00     0.002 C 
ATOM      7  C9  <0> d   1      27.400  -3.903  32.371  0.00  0.00    -0.001 C 
ATOM      8  C11 <0> d   1      28.800  -4.028  31.770  0.00  0.00     0.010 C 
ATOM      9  C12 <0> d   1      29.027  -2.839  30.837  0.00  0.00     0.039 C 
ATOM     10  C13 <0> d   1      28.657  -1.541  31.505  0.00  0.00    -0.049 A 
ATOM     11  C14 <0> d   1      29.105  -0.365  30.920  0.00  0.00     0.044 A 
ATOM     12  C15 <0> d   1      28.793   0.864  31.477  0.00  0.00     0.069 A 
ATOM     13  C22 <0> d   1      28.025   0.919  32.632  0.00  0.00     0.037 A 
ATOM     14  C23 <0> d   1      27.583  -0.249  33.214  0.00  0.00     0.011 A 
ATOM     15  C24 <0> d   1      27.899  -1.481  32.658  0.00  0.00    -0.047 A 
ATOM     16  C25 <0> d   1      27.385  -2.717  33.343  0.00  0.00     0.023 C 
ATOM     17  C27 <0> d   1      26.002  -2.498  33.940  0.00  0.00     0.010 C 
ATOM     18  C28 <0> d   1      25.501  -3.781  34.632  0.00  0.00     0.014 C 
ATOM     19  C29 <0> d   1      25.552  -4.932  33.647  0.00  0.00     0.003 C 
ATOM     20  C30 <0> d   1      24.744  -4.574  32.397  0.00  0.00     0.020 C 
ENDROOT
BRANCH   3  21
ATOM     21  O4  <0> d   1      23.750  -6.531  33.913  0.00  0.00    -0.377 OA
ATOM     22  H32 <0> d   1      23.332  -7.100  34.574  0.00  0.00     0.211 HD
ENDBRANCH   3  21
BRANCH  12  23
ATOM     23  O16 <0> d   1      29.237   2.009  30.897  0.00  0.00    -0.346 OA
BRANCH  23  24
ATOM     24  C17 <0> d   1      28.551   2.451  29.723  0.00  0.00     0.129 C 
ATOM     25  C21 <0> d   1      27.988   1.245  28.941  0.00  0.00     0.032 C 
ATOM     26  C20 <0> d   1      28.156   1.574  27.447  0.00  0.00     0.002 C 
ATOM     27  C19 <0> d   1      28.815   2.967  27.374  0.00  0.00     0.002 C 
ATOM     28  C18 <0> d   1      29.539   3.117  28.735  0.00  0.00     0.032 C 
ENDBRANCH  23  24
ENDBRANCH  12  23
TORSDOF 3
ENDMDL
MODEL 126
REMARK CAVERDOCK RESULT:      -9.5      0.000      0.000
REMARK CAVERDOCK CONSTRAINTS:       0.0      0.0      0.0      0.0
REMARK CAVERDOCK TUNNEL: 125     -9.5      3.3    126.6
REMARK  3 active torsions:
REMARK  status: ('A' for Active; 'I' for Inactive)
REMARK    1  A    between atoms: C3_3  and  O4_4 
REMARK    2  A    between atoms: C15_13  and  O16_14 
REMARK    3  A    between atoms: O16_14  and  C17_15 
ROOT
ATOM      1  C1  <0> d   1      25.595  -6.589  36.841  0.00  0.00     0.015 C 
ATOM      2  C2  <0> d   1      25.341  -6.480  35.700  0.00  0.00    -0.078 C 
ATOM      3  C3  <0> d   1      25.023  -6.342  34.269  0.00  0.00     0.128 C 
ATOM      4  C5  <0> d   1      25.837  -7.363  33.437  0.00  0.00     0.052 C 
ATOM      5  C6  <0> d   1      26.787  -6.533  32.531  0.00  0.00     0.010 C 
ATOM      6  C7  <0> d   1      26.922  -5.212  33.294  0.00  0.00     0.002 C 
ATOM      7  C9  <0> d   1      27.333  -4.008  32.472  0.00  0.00    -0.001 C 
ATOM      8  C11 <0> d   1      28.733  -4.173  31.881  0.00  0.00     0.010 C 
ATOM      9  C12 <0> d   1      28.988  -3.010  30.924  0.00  0.00     0.039 C 
ATOM     10  C13 <0> d   1      28.641  -1.691  31.563  0.00  0.00    -0.049 A 
ATOM     11  C14 <0> d   1      29.116  -0.537  30.954  0.00  0.00     0.044 A 
ATOM     12  C15 <0> d   1      28.826   0.709  31.484  0.00  0.00     0.069 A 
ATOM     13  C22 <0> d   1      28.056   0.805  32.634  0.00  0.00     0.037 A 
ATOM     14  C23 <0> d   1      27.587  -0.341  33.239  0.00  0.00     0.011 A 
ATOM     15  C24 <0> d   1      27.880  -1.591  32.710  0.00  0.00    -0.047 A 
ATOM     16  C25 <0> d   1      27.338  -2.801  33.419  0.00  0.00     0.023 C 
ATOM     17  C27 <0> d   1      25.958  -2.542  34.005  0.00  0.00     0.010 C 
ATOM     18  C28 <0> d   1      25.428  -3.799  34.722  0.00  0.00     0.014 C 
ATOM     19  C29 <0> d   1      25.459  -4.971  33.762  0.00  0.00     0.003 C 
ATOM     20  C30 <0> d   1      24.664  -4.624  32.502  0.00  0.00     0.020 C 
ENDROOT
BRANCH   3  21
ATOM     21  O4  <0> d   1      23.623  -6.527  34.054  0.00  0.00    -0.377 OA
ATOM     22  H32 <0> d   1      23.156  -5.722  33.793  0.00  0.00     0.211 HD
ENDBRANCH   3  21
BRANCH  12  23
ATOM     23  O16 <0> d   1      29.297   1.833  30.882  0.00  0.00    -0.346 OA
BRANCH  23  24
ATOM     24  C17 <0> d   1      28.546   2.338  29.775  0.00  0.00     0.129 C 
ATOM     25  C21 <0> d   1      27.619   1.243  29.207  0.00  0.00     0.032 C 
ATOM     26  C20 <0> d   1      27.617   1.420  27.678  0.00  0.00     0.002 C 
ATOM     27  C19 <0> d   1      28.542   2.615  27.371  0.00  0.00     0.002 C 
ATOM     28  C18 <0> d   1      29.487   2.688  28.596  0.00  0.00     0.032 C 
ENDBRANCH  23  24
ENDBRANCH  12  23
TORSDOF 3
ENDMDL
MODEL 127
REMARK CAVERDOCK RESULT:      -8.9      0.000      0.000
REMARK CAVERDOCK CONSTRAINTS:       0.0      0.0      0.0      0.0
REMARK CAVERDOCK TUNNEL: 126     -8.9      3.3    127.3
REMARK  3 active torsions:
REMARK  status: ('A' for Active; 'I' for Inactive)
REMARK    1  A    between atoms: C3_3  and  O4_4 
REMARK    2  A    between atoms: C15_13  and  O16_14 
REMARK    3  A    between atoms: O16_14  and  C17_15 
ROOT
ATOM      1  C1  <0> d   1      25.360  -6.762  36.848  0.00  0.00     0.015 C 
ATOM      2  C2  <0> d   1      25.114  -6.637  35.707  0.00  0.00    -0.078 C 
ATOM      3  C3  <0> d   1      24.807  -6.479  34.276  0.00  0.00     0.128 C 
ATOM      4  C5  <0> d   1      25.642  -7.476  33.434  0.00  0.00     0.052 C 
ATOM      5  C6  <0> d   1      26.588  -6.618  32.550  0.00  0.00     0.010 C 
ATOM      6  C7  <0> d   1      26.698  -5.309  33.337  0.00  0.00     0.002 C 
ATOM      7  C9  <0> d   1      27.101  -4.085  32.538  0.00  0.00    -0.001 C 
ATOM      8  C11 <0> d   1      28.507  -4.222  31.956  0.00  0.00     0.010 C 
ATOM      9  C12 <0> d   1      28.755  -3.040  31.021  0.00  0.00     0.039 C 
ATOM     10  C13 <0> d   1      28.385  -1.736  31.679  0.00  0.00    -0.049 A 
ATOM     11  C14 <0> d   1      28.849  -0.566  31.094  0.00  0.00     0.044 A 
ATOM     12  C15 <0> d   1      28.539   0.667  31.642  0.00  0.00     0.069 A 
ATOM     13  C22 <0> d   1      27.757   0.734  32.786  0.00  0.00     0.037 A 
ATOM     14  C23 <0> d   1      27.298  -0.428  33.367  0.00  0.00     0.011 A 
ATOM     15  C24 <0> d   1      27.613  -1.665  32.821  0.00  0.00    -0.047 A 
ATOM     16  C25 <0> d   1      27.081  -2.894  33.505  0.00  0.00     0.023 C 
ATOM     17  C27 <0> d   1      25.692  -2.663  34.083  0.00  0.00     0.010 C 
ATOM     18  C28 <0> d   1      25.173  -3.939  34.774  0.00  0.00     0.014 C 
ATOM     19  C29 <0> d   1      25.228  -5.095  33.795  0.00  0.00     0.003 C 
ATOM     20  C30 <0> d   1      24.440  -4.737  32.534  0.00  0.00     0.020 C 
ENDROOT
BRANCH   3  21
ATOM     21  O4  <0> d   1      23.411  -6.680  34.045  0.00  0.00    -0.377 OA
ATOM     22  H32 <0> d   1      22.979  -5.945  33.589  0.00  0.00     0.211 HD
ENDBRANCH   3  21
BRANCH  12  23
ATOM     23  O16 <0> d   1      28.999   1.807  31.062  0.00  0.00    -0.346 OA
BRANCH  23  24
ATOM     24  C17 <0> d   1      29.331   1.740  29.674  0.00  0.00     0.129 C 
ATOM     25  C21 <0> d   1      29.750   3.130  29.151  0.00  0.00     0.032 C 
ATOM     26  C20 <0> d   1      29.183   3.252  27.726  0.00  0.00     0.002 C 
ATOM     27  C19 <0> d   1      28.440   1.933  27.432  0.00  0.00     0.002 C 
ATOM     28  C18 <0> d   1      28.081   1.379  28.833  0.00  0.00     0.032 C 
ENDBRANCH  23  24
ENDBRANCH  12  23
TORSDOF 3
ENDMDL
MODEL 128
REMARK CAVERDOCK RESULT:      -8.2      0.000      0.000
REMARK CAVERDOCK CONSTRAINTS:       0.0      0.0      0.0      0.0
REMARK CAVERDOCK TUNNEL: 127     -8.2      3.2    128.1
REMARK  3 active torsions:
REMARK  status: ('A' for Active; 'I' for Inactive)
REMARK    1  A    between atoms: C3_3  and  O4_4 
REMARK    2  A    between atoms: C15_13  and  O16_14 
REMARK    3  A    between atoms: O16_14  and  C17_15 
ROOT
ATOM      1  C1  <0> d   1      25.479  -6.428  37.196  0.00  0.00     0.015 C 
ATOM      2  C2  <0> d   1      25.134  -6.408  36.074  0.00  0.00    -0.078 C 
ATOM      3  C3  <0> d   1      24.702  -6.383  34.667  0.00  0.00     0.128 C 
ATOM      4  C5  <0> d   1      25.250  -7.620  33.914  0.00  0.00     0.052 C 
ATOM      5  C6  <0> d   1      26.227  -7.080  32.835  0.00  0.00     0.010 C 
ATOM      6  C7  <0> d   1      26.653  -5.724  33.406  0.00  0.00     0.002 C 
ATOM      7  C9  <0> d   1      27.172  -4.714  32.404  0.00  0.00    -0.001 C 
ATOM      8  C11 <0> d   1      28.459  -5.190  31.730  0.00  0.00     0.010 C 
ATOM      9  C12 <0> d   1      28.805  -4.207  30.612  0.00  0.00     0.039 C 
ATOM     10  C13 <0> d   1      28.745  -2.783  31.098  0.00  0.00    -0.049 A 
ATOM     11  C14 <0> d   1      29.340  -1.809  30.308  0.00  0.00     0.044 A 
ATOM     12  C15 <0> d   1      29.313  -0.478  30.691  0.00  0.00     0.069 A 
ATOM     13  C22 <0> d   1      28.688  -0.116  31.875  0.00  0.00     0.037 A 
ATOM     14  C23 <0> d   1      28.100  -1.085  32.660  0.00  0.00     0.011 A 
ATOM     15  C24 <0> d   1      28.130  -2.419  32.279  0.00  0.00    -0.047 A 
ATOM     16  C25 <0> d   1      27.470  -3.425  33.181  0.00  0.00     0.023 C 
ATOM     17  C27 <0> d   1      26.217  -2.862  33.835  0.00  0.00     0.010 C 
ATOM     18  C28 <0> d   1      25.562  -3.915  34.750  0.00  0.00     0.014 C 
ATOM     19  C29 <0> d   1      25.303  -5.178  33.952  0.00  0.00     0.003 C 
ATOM     20  C30 <0> d   1      24.454  -4.845  32.723  0.00  0.00     0.020 C 
ENDROOT
BRANCH   3  21
ATOM     21  O4  <0> d   1      23.276  -6.343  34.589  0.00  0.00    -0.377 OA
ATOM     22  H32 <0> d   1      22.839  -7.107  34.989  0.00  0.00     0.211 HD
ENDBRANCH   3  21
BRANCH  12  23
ATOM     23  O16 <0> d   1      29.899   0.468  29.912  0.00  0.00    -0.346 OA
BRANCH  23  24
ATOM     24  C17 <0> d   1      29.371   1.794  29.994  0.00  0.00     0.129 C 
ATOM     25  C21 <0> d   1      29.194   2.393  28.583  0.00  0.00     0.032 C 
ATOM     26  C20 <0> d   1      29.572   3.881  28.687  0.00  0.00     0.002 C 
ATOM     27  C19 <0> d   1      29.965   4.135  30.157  0.00  0.00     0.002 C 
ATOM     28  C18 <0> d   1      30.386   2.740  30.683  0.00  0.00     0.032 C 
ENDBRANCH  23  24
ENDBRANCH  12  23
TORSDOF 3
ENDMDL
MODEL 129
REMARK CAVERDOCK RESULT:      -7.8      0.000      0.000
REMARK CAVERDOCK CONSTRAINTS:       0.0      0.0      0.0      0.0
REMARK CAVERDOCK TUNNEL: 128     -7.8      3.2    129.3
REMARK  3 active torsions:
REMARK  status: ('A' for Active; 'I' for Inactive)
REMARK    1  A    between atoms: C3_3  and  O4_4 
REMARK    2  A    between atoms: C15_13  and  O16_14 
REMARK    3  A    between atoms: O16_14  and  C17_15 
ROOT
ATOM      1  C1  <0> d   1      23.619  -8.278  34.083  0.00  0.00     0.015 C 
ATOM      2  C2  <0> d   1      24.234  -7.467  34.667  0.00  0.00    -0.078 C 
ATOM      3  C3  <0> d   1      25.004  -6.449  35.401  0.00  0.00     0.128 C 
ATOM      4  C5  <0> d   1      24.050  -5.415  36.048  0.00  0.00     0.052 C 
ATOM      5  C6  <0> d   1      24.346  -4.054  35.361  0.00  0.00     0.010 C 
ATOM      6  C7  <0> d   1      24.943  -4.473  34.014  0.00  0.00     0.002 C 
ATOM      7  C9  <0> d   1      25.811  -3.442  33.323  0.00  0.00    -0.001 C 
ATOM      8  C11 <0> d   1      25.018  -2.193  32.940  0.00  0.00     0.010 C 
ATOM      9  C12 <0> d   1      25.999  -1.142  32.425  0.00  0.00     0.039 C 
ATOM     10  C13 <0> d   1      26.937  -1.726  31.401  0.00  0.00    -0.049 A 
ATOM     11  C14 <0> d   1      27.659  -0.841  30.612  0.00  0.00     0.044 A 
ATOM     12  C15 <0> d   1      28.546  -1.310  29.657  0.00  0.00     0.069 A 
ATOM     13  C22 <0> d   1      28.713  -2.677  29.488  0.00  0.00     0.037 A 
ATOM     14  C23 <0> d   1      27.994  -3.555  30.270  0.00  0.00     0.011 A 
ATOM     15  C24 <0> d   1      27.102  -3.085  31.224  0.00  0.00    -0.047 A 
ATOM     16  C25 <0> d   1      26.348  -4.095  32.043  0.00  0.00     0.023 C 
ATOM     17  C27 <0> d   1      27.198  -5.320  32.352  0.00  0.00     0.010 C 
ATOM     18  C28 <0> d   1      26.401  -6.335  33.194  0.00  0.00     0.014 C 
ATOM     19  C29 <0> d   1      25.871  -5.647  34.436  0.00  0.00     0.003 C 
ATOM     20  C30 <0> d   1      27.031  -5.013  35.207  0.00  0.00     0.020 C 
ENDROOT
BRANCH   3  21
ATOM     21  O4  <0> d   1      25.818  -7.069  36.399  0.00  0.00    -0.377 OA
ATOM     22  H32 <0> d   1      26.431  -7.730  36.050  0.00  0.00     0.211 HD
ENDBRANCH   3  21
BRANCH  12  23
ATOM     23  O16 <0> d   1      29.248  -0.436  28.889  0.00  0.00    -0.346 OA
BRANCH  23  24
ATOM     24  C17 <0> d   1      28.731   0.893  28.782  0.00  0.00     0.129 C 
ATOM     25  C21 <0> d   1      28.291   1.185  27.332  0.00  0.00     0.032 C 
ATOM     26  C20 <0> d   1      28.667   2.650  27.047  0.00  0.00     0.002 C 
ATOM     27  C19 <0> d   1      29.321   3.196  28.332  0.00  0.00     0.002 C 
ATOM     28  C18 <0> d   1      29.846   1.932  29.058  0.00  0.00     0.032 C 
ENDBRANCH  23  24
ENDBRANCH  12  23
TORSDOF 3
ENDMDL
MODEL 130
REMARK CAVERDOCK RESULT:      -7.4      0.000      0.000
REMARK CAVERDOCK CONSTRAINTS:       0.0      0.0      0.0      0.0
REMARK CAVERDOCK TUNNEL: 129     -7.4      3.1    130.2
REMARK  3 active torsions:
REMARK  status: ('A' for Active; 'I' for Inactive)
REMARK    1  A    between atoms: C3_3  and  O4_4 
REMARK    2  A    between atoms: C15_13  and  O16_14 
REMARK    3  A    between atoms: O16_14  and  C17_15 
ROOT
ATOM      1  C1  <0> d   1      23.225  -8.402  34.133  0.00  0.00     0.015 C 
ATOM      2  C2  <0> d   1      23.860  -7.624  34.740  0.00  0.00    -0.078 C 
ATOM      3  C3  <0> d   1      24.658  -6.648  35.501  0.00  0.00     0.128 C 
ATOM      4  C5  <0> d   1      23.732  -5.598  36.164  0.00  0.00     0.052 C 
ATOM      5  C6  <0> d   1      24.077  -4.233  35.508  0.00  0.00     0.010 C 
ATOM      6  C7  <0> d   1      24.673  -4.642  34.158  0.00  0.00     0.002 C 
ATOM      7  C9  <0> d   1      25.580  -3.625  33.496  0.00  0.00    -0.001 C 
ATOM      8  C11 <0> d   1      24.831  -2.343  33.134  0.00  0.00     0.010 C 
ATOM      9  C12 <0> d   1      25.851  -1.314  32.650  0.00  0.00     0.039 C 
ATOM     10  C13 <0> d   1      26.778  -1.906  31.621  0.00  0.00    -0.049 A 
ATOM     11  C14 <0> d   1      27.536  -1.029  30.857  0.00  0.00     0.044 A 
ATOM     12  C15 <0> d   1      28.415  -1.506  29.899  0.00  0.00     0.069 A 
ATOM     13  C22 <0> d   1      28.539  -2.873  29.701  0.00  0.00     0.037 A 
ATOM     14  C23 <0> d   1      27.785  -3.744  30.458  0.00  0.00     0.011 A 
ATOM     15  C24 <0> d   1      26.900  -3.265  31.415  0.00  0.00    -0.047 A 
ATOM     16  C25 <0> d   1      26.107  -4.268  32.206  0.00  0.00     0.023 C 
ATOM     17  C27 <0> d   1      26.914  -5.526  32.495  0.00  0.00     0.010 C 
ATOM     18  C28 <0> d   1      26.077  -6.533  33.308  0.00  0.00     0.014 C 
ATOM     19  C29 <0> d   1      25.558  -5.854  34.561  0.00  0.00     0.003 C 
ATOM     20  C30 <0> d   1      26.731  -5.276  35.355  0.00  0.00     0.020 C 
ENDROOT
BRANCH   3  21
ATOM     21  O4  <0> d   1      25.442  -7.315  36.492  0.00  0.00    -0.377 OA
ATOM     22  H32 <0> d   1      26.103  -6.751  36.915  0.00  0.00     0.211 HD
ENDBRANCH   3  21
BRANCH  12  23
ATOM     23  O16 <0> d   1      29.151  -0.639  29.157  0.00  0.00    -0.346 OA
BRANCH  23  24
ATOM     24  C17 <0> d   1      28.617   0.674  28.973  0.00  0.00     0.129 C 
ATOM     25  C21 <0> d   1      28.451   0.984  27.470  0.00  0.00     0.032 C 
ATOM     26  C20 <0> d   1      28.821   2.466  27.284  0.00  0.00     0.002 C 
ATOM     27  C19 <0> d   1      29.198   3.005  28.679  0.00  0.00     0.002 C 
ATOM     28  C18 <0> d   1      29.620   1.743  29.472  0.00  0.00     0.032 C 
ENDBRANCH  23  24
ENDBRANCH  12  23
TORSDOF 3
ENDMDL
MODEL 131
REMARK CAVERDOCK RESULT:      -7.4      0.000      0.000
REMARK CAVERDOCK CONSTRAINTS:       0.0      0.0      0.0      0.0
REMARK CAVERDOCK TUNNEL: 130     -7.4      3.1    131.5
REMARK  3 active torsions:
REMARK  status: ('A' for Active; 'I' for Inactive)
REMARK    1  A    between atoms: C3_3  and  O4_4 
REMARK    2  A    between atoms: C15_13  and  O16_14 
REMARK    3  A    between atoms: O16_14  and  C17_15 
ROOT
ATOM      1  C1  <0> d   1      23.381  -8.471  34.060  0.00  0.00     0.015 C 
ATOM      2  C2  <0> d   1      23.903  -7.660  34.729  0.00  0.00    -0.078 C 
ATOM      3  C3  <0> d   1      24.558  -6.643  35.568  0.00  0.00     0.128 C 
ATOM      4  C5  <0> d   1      23.535  -5.563  36.000  0.00  0.00     0.052 C 
ATOM      5  C6  <0> d   1      23.999  -4.233  35.346  0.00  0.00     0.010 C 
ATOM      6  C7  <0> d   1      24.822  -4.710  34.146  0.00  0.00     0.002 C 
ATOM      7  C9  <0> d   1      25.839  -3.726  33.603  0.00  0.00    -0.001 C 
ATOM      8  C11 <0> d   1      25.173  -2.467  33.048  0.00  0.00     0.010 C 
ATOM      9  C12 <0> d   1      26.268  -1.461  32.699  0.00  0.00     0.039 C 
ATOM     10  C13 <0> d   1      27.360  -2.103  31.883  0.00  0.00    -0.049 A 
ATOM     11  C14 <0> d   1      28.246  -1.264  31.222  0.00  0.00     0.044 A 
ATOM     12  C15 <0> d   1      29.278  -1.787  30.462  0.00  0.00     0.069 A 
ATOM     13  C22 <0> d   1      29.428  -3.163  30.360  0.00  0.00     0.037 A 
ATOM     14  C23 <0> d   1      28.546  -3.995  31.016  0.00  0.00     0.011 A 
ATOM     15  C24 <0> d   1      27.508  -3.471  31.774  0.00  0.00    -0.047 A 
ATOM     16  C25 <0> d   1      26.582  -4.434  32.463  0.00  0.00     0.023 C 
ATOM     17  C27 <0> d   1      27.318  -5.671  32.956  0.00  0.00     0.010 C 
ATOM     18  C28 <0> d   1      26.344  -6.637  33.659  0.00  0.00     0.014 C 
ATOM     19  C29 <0> d   1      25.615  -5.896  34.763  0.00  0.00     0.003 C 
ATOM     20  C30 <0> d   1      26.632  -5.272  35.721  0.00  0.00     0.020 C 
ENDROOT
BRANCH   3  21
ATOM     21  O4  <0> d   1      25.150  -7.254  36.716  0.00  0.00    -0.377 OA
ATOM     22  H32 <0> d   1      26.115  -7.192  36.740  0.00  0.00     0.211 HD
ENDBRANCH   3  21
BRANCH  12  23
ATOM     23  O16 <0> d   1      30.140  -0.958  29.817  0.00  0.00    -0.346 OA
BRANCH  23  24
ATOM     24  C17 <0> d   1      29.603  -0.158  28.760  0.00  0.00     0.129 C 
ATOM     25  C21 <0> d   1      29.432   1.304  29.223  0.00  0.00     0.032 C 
ATOM     26  C20 <0> d   1      28.128   1.816  28.586  0.00  0.00     0.002 C 
ATOM     27  C19 <0> d   1      27.552   0.648  27.759  0.00  0.00     0.002 C 
ATOM     28  C18 <0> d   1      28.165  -0.617  28.411  0.00  0.00     0.032 C 
ENDBRANCH  23  24
ENDBRANCH  12  23
TORSDOF 3
ENDMDL
MODEL 132
REMARK CAVERDOCK RESULT:      -6.6      0.000      0.000
REMARK CAVERDOCK CONSTRAINTS:       0.0      0.0      0.0      0.0
REMARK CAVERDOCK TUNNEL: 131     -6.6      3.0    132.1
REMARK  3 active torsions:
REMARK  status: ('A' for Active; 'I' for Inactive)
REMARK    1  A    between atoms: C3_3  and  O4_4 
REMARK    2  A    between atoms: C15_13  and  O16_14 
REMARK    3  A    between atoms: O16_14  and  C17_15 
ROOT
ATOM      1  C1  <0> d   1      23.185  -8.617  34.075  0.00  0.00     0.015 C 
ATOM      2  C2  <0> d   1      23.675  -7.790  34.747  0.00  0.00    -0.078 C 
ATOM      3  C3  <0> d   1      24.291  -6.751  35.590  0.00  0.00     0.128 C 
ATOM      4  C5  <0> d   1      23.258  -5.645  35.920  0.00  0.00     0.052 C 
ATOM      5  C6  <0> d   1      23.780  -4.344  35.252  0.00  0.00     0.010 C 
ATOM      6  C7  <0> d   1      24.669  -4.871  34.122  0.00  0.00     0.002 C 
ATOM      7  C9  <0> d   1      25.730  -3.919  33.611  0.00  0.00    -0.001 C 
ATOM      8  C11 <0> d   1      25.116  -2.672  32.973  0.00  0.00     0.010 C 
ATOM      9  C12 <0> d   1      26.245  -1.691  32.659  0.00  0.00     0.039 C 
ATOM     10  C13 <0> d   1      27.376  -2.373  31.935  0.00  0.00    -0.049 A 
ATOM     11  C14 <0> d   1      28.313  -1.568  31.301  0.00  0.00     0.044 A 
ATOM     12  C15 <0> d   1      29.383  -2.129  30.625  0.00  0.00     0.069 A 
ATOM     13  C22 <0> d   1      29.520  -3.509  30.580  0.00  0.00     0.037 A 
ATOM     14  C23 <0> d   1      28.588  -4.308  31.207  0.00  0.00     0.011 A 
ATOM     15  C24 <0> d   1      27.513  -3.746  31.881  0.00  0.00    -0.047 A 
ATOM     16  C25 <0> d   1      26.533  -4.674  32.543  0.00  0.00     0.023 C 
ATOM     17  C27 <0> d   1      27.220  -5.902  33.123  0.00  0.00     0.010 C 
ATOM     18  C28 <0> d   1      26.192  -6.832  33.797  0.00  0.00     0.014 C 
ATOM     19  C29 <0> d   1      25.406  -6.045  34.827  0.00  0.00     0.003 C 
ATOM     20  C30 <0> d   1      26.370  -5.400  35.825  0.00  0.00     0.020 C 
ENDROOT
BRANCH   3  21
ATOM     21  O4  <0> d   1      24.803  -7.329  36.792  0.00  0.00    -0.377 OA
ATOM     22  H32 <0> d   1      25.031  -8.265  36.712  0.00  0.00     0.211 HD
ENDBRANCH   3  21
BRANCH  12  23
ATOM     23  O16 <0> d   1      30.294  -1.332  30.007  0.00  0.00    -0.346 OA
BRANCH  23  24
ATOM     24  C17 <0> d   1      29.788  -0.359  29.090  0.00  0.00     0.129 C 
ATOM     25  C21 <0> d   1      29.568   0.992  29.802  0.00  0.00     0.032 C 
ATOM     26  C20 <0> d   1      28.283   1.597  29.209  0.00  0.00     0.002 C 
ATOM     27  C19 <0> d   1      27.768   0.593  28.157  0.00  0.00     0.002 C 
ATOM     28  C18 <0> d   1      28.376  -0.762  28.596  0.00  0.00     0.032 C 
ENDBRANCH  23  24
ENDBRANCH  12  23
TORSDOF 3
ENDMDL
MODEL 133
REMARK CAVERDOCK RESULT:      -5.2      0.000      0.000
REMARK CAVERDOCK CONSTRAINTS:       0.0      0.0      0.0      0.0
REMARK CAVERDOCK TUNNEL: 132     -5.2      3.0    133.4
REMARK  3 active torsions:
REMARK  status: ('A' for Active; 'I' for Inactive)
REMARK    1  A    between atoms: C3_3  and  O4_4 
REMARK    2  A    between atoms: C15_13  and  O16_14 
REMARK    3  A    between atoms: O16_14  and  C17_15 
ROOT
ATOM      1  C1  <0> d   1      23.173  -8.797  34.394  0.00  0.00     0.015 C 
ATOM      2  C2  <0> d   1      23.674  -7.953  35.038  0.00  0.00    -0.078 C 
ATOM      3  C3  <0> d   1      24.303  -6.894  35.845  0.00  0.00     0.128 C 
ATOM      4  C5  <0> d   1      23.268  -5.795  36.190  0.00  0.00     0.052 C 
ATOM      5  C6  <0> d   1      23.753  -4.499  35.485  0.00  0.00     0.010 C 
ATOM      6  C7  <0> d   1      24.613  -5.034  34.336  0.00  0.00     0.002 C 
ATOM      7  C9  <0> d   1      25.646  -4.078  33.777  0.00  0.00    -0.001 C 
ATOM      8  C11 <0> d   1      24.998  -2.849  33.139  0.00  0.00     0.010 C 
ATOM      9  C12 <0> d   1      26.105  -1.860  32.775  0.00  0.00     0.039 C 
ATOM     10  C13 <0> d   1      27.221  -2.541  32.027  0.00  0.00    -0.049 A 
ATOM     11  C14 <0> d   1      28.128  -1.735  31.352  0.00  0.00     0.044 A 
ATOM     12  C15 <0> d   1      29.183  -2.295  30.652  0.00  0.00     0.069 A 
ATOM     13  C22 <0> d   1      29.335  -3.673  30.624  0.00  0.00     0.037 A 
ATOM     14  C23 <0> d   1      28.433  -4.473  31.293  0.00  0.00     0.011 A 
ATOM     15  C24 <0> d   1      27.372  -3.912  31.991  0.00  0.00    -0.047 A 
ATOM     16  C25 <0> d   1      26.424  -4.841  32.698  0.00  0.00     0.023 C 
ATOM     17  C27 <0> d   1      27.144  -6.051  33.275  0.00  0.00     0.010 C 
ATOM     18  C28 <0> d   1      26.148  -6.982  33.995  0.00  0.00     0.014 C 
ATOM     19  C29 <0> d   1      25.386  -6.188  35.036  0.00  0.00     0.003 C 
ATOM     20  C30 <0> d   1      26.372  -5.515  35.993  0.00  0.00     0.020 C 
ENDROOT
BRANCH   3  21
ATOM     21  O4  <0> d   1      24.859  -7.447  37.039  0.00  0.00    -0.377 OA
ATOM     22  H32 <0> d   1      24.850  -6.842  37.793  0.00  0.00     0.211 HD
ENDBRANCH   3  21
BRANCH  12  23
ATOM     23  O16 <0> d   1      30.065  -1.497  29.994  0.00  0.00    -0.346 OA
BRANCH  23  24
ATOM     24  C17 <0> d   1      29.530  -0.623  28.997  0.00  0.00     0.129 C 
ATOM     25  C21 <0> d   1      29.611   0.845  29.468  0.00  0.00     0.032 C 
ATOM     26  C20 <0> d   1      28.328   1.536  28.974  0.00  0.00     0.002 C 
ATOM     27  C19 <0> d   1      27.511   0.465  28.222  0.00  0.00     0.002 C 
ATOM     28  C18 <0> d   1      28.013  -0.877  28.810  0.00  0.00     0.032 C 
ENDBRANCH  23  24
ENDBRANCH  12  23
TORSDOF 3
ENDMDL
MODEL 134
REMARK CAVERDOCK RESULT:      -2.6      0.000      0.000
REMARK CAVERDOCK CONSTRAINTS:       0.0      0.0      0.0      0.0
REMARK CAVERDOCK TUNNEL: 133     -2.6      3.0    134.3
REMARK  3 active torsions:
REMARK  status: ('A' for Active; 'I' for Inactive)
REMARK    1  A    between atoms: C3_3  and  O4_4 
REMARK    2  A    between atoms: C15_13  and  O16_14 
REMARK    3  A    between atoms: O16_14  and  C17_15 
ROOT
ATOM      1  C1  <0> d   1      22.968  -8.888  34.617  0.00  0.00     0.015 C 
ATOM      2  C2  <0> d   1      23.493  -8.063  35.267  0.00  0.00    -0.078 C 
ATOM      3  C3  <0> d   1      24.151  -7.028  36.082  0.00  0.00     0.128 C 
ATOM      4  C5  <0> d   1      23.144  -5.911  36.448  0.00  0.00     0.052 C 
ATOM      5  C6  <0> d   1      23.653  -4.617  35.756  0.00  0.00     0.010 C 
ATOM      6  C7  <0> d   1      24.492  -5.158  34.594  0.00  0.00     0.002 C 
ATOM      7  C9  <0> d   1      25.543  -4.218  34.039  0.00  0.00    -0.001 C 
ATOM      8  C11 <0> d   1      24.918  -2.967  33.421  0.00  0.00     0.010 C 
ATOM      9  C12 <0> d   1      26.044  -1.999  33.061  0.00  0.00     0.039 C 
ATOM     10  C13 <0> d   1      27.139  -2.695  32.296  0.00  0.00    -0.049 A 
ATOM     11  C14 <0> d   1      28.059  -1.901  31.624  0.00  0.00     0.044 A 
ATOM     12  C15 <0> d   1      29.096  -2.476  30.909  0.00  0.00     0.069 A 
ATOM     13  C22 <0> d   1      29.217  -3.857  30.864  0.00  0.00     0.037 A 
ATOM     14  C23 <0> d   1      28.302  -4.644  31.529  0.00  0.00     0.011 A 
ATOM     15  C24 <0> d   1      27.259  -4.069  32.242  0.00  0.00    -0.047 A 
ATOM     16  C25 <0> d   1      26.295  -4.985  32.944  0.00  0.00     0.023 C 
ATOM     17  C27 <0> d   1      26.992  -6.218  33.501  0.00  0.00     0.010 C 
ATOM     18  C28 <0> d   1      25.981  -7.135  34.217  0.00  0.00     0.014 C 
ATOM     19  C29 <0> d   1      25.244  -6.337  35.274  0.00  0.00     0.003 C 
ATOM     20  C30 <0> d   1      26.252  -5.699  36.232  0.00  0.00     0.020 C 
ENDROOT
BRANCH   3  21
ATOM     21  O4  <0> d   1      24.703  -7.608  37.266  0.00  0.00    -0.377 OA
ATOM     22  H32 <0> d   1      24.276  -8.433  37.535  0.00  0.00     0.211 HD
ENDBRANCH   3  21
BRANCH  12  23
ATOM     23  O16 <0> d   1      29.991  -1.690  30.254  0.00  0.00    -0.346 OA
BRANCH  23  24
ATOM     24  C17 <0> d   1      29.469  -0.796  29.269  0.00  0.00     0.129 C 
ATOM     25  C21 <0> d   1      29.265   0.611  29.871  0.00  0.00     0.032 C 
ATOM     26  C20 <0> d   1      27.970   1.168  29.254  0.00  0.00     0.002 C 
ATOM     27  C19 <0> d   1      27.433   0.082  28.299  0.00  0.00     0.002 C 
ATOM     28  C18 <0> d   1      28.047  -1.233  28.837  0.00  0.00     0.032 C 
ENDBRANCH  23  24
ENDBRANCH  12  23
TORSDOF 3
ENDMDL
MODEL 135
REMARK CAVERDOCK RESULT:       0.5      0.000      0.000
REMARK CAVERDOCK CONSTRAINTS:       0.0      0.0      0.0      0.0
REMARK CAVERDOCK TUNNEL: 134      0.5      3.0   135.10
REMARK  3 active torsions:
REMARK  status: ('A' for Active; 'I' for Inactive)
REMARK    1  A    between atoms: C3_3  and  O4_4 
REMARK    2  A    between atoms: C15_13  and  O16_14 
REMARK    3  A    between atoms: O16_14  and  C17_15 
ROOT
ATOM      1  C1  <0> d   1      22.753  -9.083  34.783  0.00  0.00     0.015 C 
ATOM      2  C2  <0> d   1      23.298  -8.234  35.383  0.00  0.00    -0.078 C 
ATOM      3  C3  <0> d   1      23.982  -7.169  36.134  0.00  0.00     0.128 C 
ATOM      4  C5  <0> d   1      22.986  -6.037  36.488  0.00  0.00     0.052 C 
ATOM      5  C6  <0> d   1      23.472  -4.772  35.729  0.00  0.00     0.010 C 
ATOM      6  C7  <0> d   1      24.274  -5.359  34.563  0.00  0.00     0.002 C 
ATOM      7  C9  <0> d   1      25.306  -4.443  33.938  0.00  0.00    -0.001 C 
ATOM      8  C11 <0> d   1      24.662  -3.217  33.291  0.00  0.00     0.010 C 
ATOM      9  C12 <0> d   1      25.775  -2.265  32.856  0.00  0.00     0.039 C 
ATOM     10  C13 <0> d   1      26.846  -2.992  32.085  0.00  0.00    -0.049 A 
ATOM     11  C14 <0> d   1      27.743  -2.227  31.353  0.00  0.00     0.044 A 
ATOM     12  C15 <0> d   1      28.757  -2.830  30.629  0.00  0.00     0.069 A 
ATOM     13  C22 <0> d   1      28.877  -4.213  30.634  0.00  0.00     0.037 A 
ATOM     14  C23 <0> d   1      27.984  -4.972  31.359  0.00  0.00     0.011 A 
ATOM     15  C24 <0> d   1      26.964  -4.367  32.082  0.00  0.00    -0.047 A 
ATOM     16  C25 <0> d   1      26.024  -5.253  32.851  0.00  0.00     0.023 C 
ATOM     17  C27 <0> d   1      26.738  -6.465  33.434  0.00  0.00     0.010 C 
ATOM     18  C28 <0> d   1      25.750  -7.351  34.217  0.00  0.00     0.014 C 
ATOM     19  C29 <0> d   1      25.048  -6.511  35.265  0.00  0.00     0.003 C 
ATOM     20  C30 <0> d   1      26.086  -5.836  36.164  0.00  0.00     0.020 C 
ENDROOT
BRANCH   3  21
ATOM     21  O4  <0> d   1      24.572  -7.702  37.322  0.00  0.00    -0.377 OA
ATOM     22  H32 <0> d   1      24.518  -8.665  37.389  0.00  0.00     0.211 HD
ENDBRANCH   3  21
BRANCH  12  23
ATOM     23  O16 <0> d   1      29.630  -2.073  29.915  0.00  0.00    -0.346 OA
BRANCH  23  24
ATOM     24  C17 <0> d   1      29.230  -0.734  29.612  0.00  0.00     0.129 C 
ATOM     25  C21 <0> d   1      27.815  -0.720  28.997  0.00  0.00     0.032 C 
ATOM     26  C20 <0> d   1      27.821   0.367  27.907  0.00  0.00     0.002 C 
ATOM     27  C19 <0> d   1      29.238   0.975  27.899  0.00  0.00     0.002 C 
ATOM     28  C18 <0> d   1      30.132  -0.136  28.504  0.00  0.00     0.032 C 
ENDBRANCH  23  24
ENDBRANCH  12  23
TORSDOF 3
ENDMDL
MODEL 136
REMARK CAVERDOCK RESULT:       1.5      0.000      0.000
REMARK CAVERDOCK CONSTRAINTS:       0.5      0.0      0.0      0.0
REMARK CAVERDOCK TUNNEL: 135      1.5      3.0    136.7
REMARK  3 active torsions:
REMARK  status: ('A' for Active; 'I' for Inactive)
REMARK    1  A    between atoms: C3_3  and  O4_4 
REMARK    2  A    between atoms: C15_13  and  O16_14 
REMARK    3  A    between atoms: O16_14  and  C17_15 
ROOT
ATOM      1  C1  <0> d   1      28.787  -5.386  31.244  0.00  0.00     0.015 C 
ATOM      2  C2  <0> d   1      28.244  -4.537  31.847  0.00  0.00    -0.078 C 
ATOM      3  C3  <0> d   1      27.562  -3.474  32.603  0.00  0.00     0.128 C 
ATOM      4  C5  <0> d   1      27.971  -3.530  34.096  0.00  0.00     0.052 C 
ATOM      5  C6  <0> d   1      26.682  -3.878  34.891  0.00  0.00     0.010 C 
ATOM      6  C7  <0> d   1      25.816  -4.586  33.845  0.00  0.00     0.002 C 
ATOM      7  C9  <0> d   1      24.324  -4.592  34.111  0.00  0.00    -0.001 C 
ATOM      8  C11 <0> d   1      23.976  -5.364  35.383  0.00  0.00     0.010 C 
ATOM      9  C12 <0> d   1      22.489  -5.161  35.674  0.00  0.00     0.039 C 
ATOM     10  C13 <0> d   1      21.654  -5.408  34.445  0.00  0.00    -0.049 A 
ATOM     11  C14 <0> d   1      20.288  -5.582  34.621  0.00  0.00     0.044 A 
ATOM     12  C15 <0> d   1      19.460  -5.804  33.533  0.00  0.00     0.069 A 
ATOM     13  C22 <0> d   1      20.001  -5.853  32.256  0.00  0.00     0.037 A 
ATOM     14  C23 <0> d   1      21.358  -5.683  32.083  0.00  0.00     0.011 A 
ATOM     15  C24 <0> d   1      22.189  -5.465  33.174  0.00  0.00    -0.047 A 
ATOM     16  C25 <0> d   1      23.659  -5.287  32.916  0.00  0.00     0.023 C 
ATOM     17  C27 <0> d   1      23.919  -4.539  31.616  0.00  0.00     0.010 C 
ATOM     18  C28 <0> d   1      25.432  -4.370  31.380  0.00  0.00     0.014 C 
ATOM     19  C29 <0> d   1      26.055  -3.700  32.589  0.00  0.00     0.003 C 
ATOM     20  C30 <0> d   1      25.343  -2.375  32.865  0.00  0.00     0.020 C 
ENDROOT
BRANCH   3  21
ATOM     21  O4  <0> d   1      27.876  -2.195  32.049  0.00  0.00    -0.377 OA
ATOM     22  H32 <0> d   1      27.108  -1.617  31.935  0.00  0.00     0.211 HD
ENDBRANCH   3  21
BRANCH  12  23
ATOM     23  O16 <0> d   1      18.125  -5.974  33.715  0.00  0.00    -0.346 OA
BRANCH  23  24
ATOM     24  C17 <0> d   1      17.596  -5.631  34.998  0.00  0.00     0.129 C 
ATOM     25  C21 <0> d   1      16.112  -6.042  35.099  0.00  0.00     0.032 C 
ATOM     26  C20 <0> d   1      15.403  -4.936  35.900  0.00  0.00     0.002 C 
ATOM     27  C19 <0> d   1      16.480  -3.891  36.258  0.00  0.00     0.002 C 
ATOM     28  C18 <0> d   1      17.577  -4.093  35.183  0.00  0.00     0.032 C 
ENDBRANCH  23  24
ENDBRANCH  12  23
TORSDOF 3
ENDMDL
MODEL 137
REMARK CAVERDOCK RESULT:       1.4      0.000      0.000
REMARK CAVERDOCK CONSTRAINTS:       0.0      0.0      0.0      0.0
REMARK CAVERDOCK TUNNEL: 136      1.4      3.0    137.4
REMARK  3 active torsions:
REMARK  status: ('A' for Active; 'I' for Inactive)
REMARK    1  A    between atoms: C3_3  and  O4_4 
REMARK    2  A    between atoms: C15_13  and  O16_14 
REMARK    3  A    between atoms: O16_14  and  C17_15 
ROOT
ATOM      1  C1  <0> d   1      28.654  -6.087  31.241  0.00  0.00     0.015 C 
ATOM      2  C2  <0> d   1      28.223  -5.221  31.907  0.00  0.00    -0.078 C 
ATOM      3  C3  <0> d   1      27.681  -4.137  32.742  0.00  0.00     0.128 C 
ATOM      4  C5  <0> d   1      28.088  -4.344  34.222  0.00  0.00     0.052 C 
ATOM      5  C6  <0> d   1      26.771  -4.585  35.009  0.00  0.00     0.010 C 
ATOM      6  C7  <0> d   1      25.818  -5.109  33.931  0.00  0.00     0.002 C 
ATOM      7  C9  <0> d   1      24.338  -4.951  34.216  0.00  0.00    -0.001 C 
ATOM      8  C11 <0> d   1      23.905  -5.759  35.439  0.00  0.00     0.010 C 
ATOM      9  C12 <0> d   1      22.457  -5.396  35.763  0.00  0.00     0.039 C 
ATOM     10  C13 <0> d   1      21.590  -5.455  34.533  0.00  0.00    -0.049 A 
ATOM     11  C14 <0> d   1      20.214  -5.472  34.715  0.00  0.00     0.044 A 
ATOM     12  C15 <0> d   1      19.359  -5.517  33.626  0.00  0.00     0.069 A 
ATOM     13  C22 <0> d   1      19.883  -5.545  32.342  0.00  0.00     0.037 A 
ATOM     14  C23 <0> d   1      21.249  -5.530  32.162  0.00  0.00     0.011 A 
ATOM     15  C24 <0> d   1      22.107  -5.490  33.253  0.00  0.00    -0.047 A 
ATOM     16  C25 <0> d   1      23.586  -5.476  32.987  0.00  0.00     0.023 C 
ATOM     17  C27 <0> d   1      23.929  -4.679  31.737  0.00  0.00     0.010 C 
ATOM     18  C28 <0> d   1      25.450  -4.680  31.491  0.00  0.00     0.014 C 
ATOM     19  C29 <0> d   1      26.157  -4.176  32.734  0.00  0.00     0.003 C 
ATOM     20  C30 <0> d   1      25.615  -2.795  33.108  0.00  0.00     0.020 C 
ENDROOT
BRANCH   3  21
ATOM     21  O4  <0> d   1      28.146  -2.870  32.270  0.00  0.00    -0.377 OA
ATOM     22  H32 <0> d   1      27.816  -2.117  32.778  0.00  0.00     0.211 HD
ENDBRANCH   3  21
BRANCH  12  23
ATOM     23  O16 <0> d   1      18.014  -5.534  33.816  0.00  0.00    -0.346 OA
BRANCH  23  24
ATOM     24  C17 <0> d   1      17.543  -5.303  35.145  0.00  0.00     0.129 C 
ATOM     25  C21 <0> d   1      16.051  -5.681  35.263  0.00  0.00     0.032 C 
ATOM     26  C20 <0> d   1      15.406  -4.639  36.194  0.00  0.00     0.002 C 
ATOM     27  C19 <0> d   1      16.528  -3.665  36.609  0.00  0.00     0.002 C 
ATOM     28  C18 <0> d   1      17.578  -3.791  35.478  0.00  0.00     0.032 C 
ENDBRANCH  23  24
ENDBRANCH  12  23
TORSDOF 3
ENDMDL
MODEL 138
REMARK CAVERDOCK RESULT:       2.5      0.000      0.000
REMARK CAVERDOCK CONSTRAINTS:       0.0      0.0      0.0      0.0
REMARK CAVERDOCK TUNNEL: 137      2.5      2.9    138.2
REMARK  3 active torsions:
REMARK  status: ('A' for Active; 'I' for Inactive)
REMARK    1  A    between atoms: C3_3  and  O4_4 
REMARK    2  A    between atoms: C15_13  and  O16_14 
REMARK    3  A    between atoms: O16_14  and  C17_15 
ROOT
ATOM      1  C1  <0> d   1      28.676  -6.271  31.496  0.00  0.00     0.015 C 
ATOM      2  C2  <0> d   1      28.264  -5.409  32.178  0.00  0.00    -0.078 C 
ATOM      3  C3  <0> d   1      27.747  -4.328  33.034  0.00  0.00     0.128 C 
ATOM      4  C5  <0> d   1      28.146  -4.574  34.510  0.00  0.00     0.052 C 
ATOM      5  C6  <0> d   1      26.822  -4.800  35.291  0.00  0.00     0.010 C 
ATOM      6  C7  <0> d   1      25.859  -5.280  34.201  0.00  0.00     0.002 C 
ATOM      7  C9  <0> d   1      24.383  -5.093  34.488  0.00  0.00    -0.001 C 
ATOM      8  C11 <0> d   1      23.929  -5.915  35.693  0.00  0.00     0.010 C 
ATOM      9  C12 <0> d   1      22.489  -5.524  36.023  0.00  0.00     0.039 C 
ATOM     10  C13 <0> d   1      21.623  -5.538  34.790  0.00  0.00    -0.049 A 
ATOM     11  C14 <0> d   1      20.247  -5.527  34.970  0.00  0.00     0.044 A 
ATOM     12  C15 <0> d   1      19.393  -5.530  33.880  0.00  0.00     0.069 A 
ATOM     13  C22 <0> d   1      19.919  -5.544  32.596  0.00  0.00     0.037 A 
ATOM     14  C23 <0> d   1      21.285  -5.558  32.418  0.00  0.00     0.011 A 
ATOM     15  C24 <0> d   1      22.141  -5.560  33.511  0.00  0.00    -0.047 A 
ATOM     16  C25 <0> d   1      23.621  -5.576  33.247  0.00  0.00     0.023 C 
ATOM     17  C27 <0> d   1      23.985  -4.762  32.013  0.00  0.00     0.010 C 
ATOM     18  C28 <0> d   1      25.506  -4.795  31.770  0.00  0.00     0.014 C 
ATOM     19  C29 <0> d   1      26.222  -4.331  33.023  0.00  0.00     0.003 C 
ATOM     20  C30 <0> d   1      25.712  -2.946  33.424  0.00  0.00     0.020 C 
ENDROOT
BRANCH   3  21
ATOM     21  O4  <0> d   1      28.242  -3.064  32.588  0.00  0.00    -0.377 OA
ATOM     22  H32 <0> d   1      29.115  -3.108  32.174  0.00  0.00     0.211 HD
ENDBRANCH   3  21
BRANCH  12  23
ATOM     23  O16 <0> d   1      18.048  -5.519  34.067  0.00  0.00    -0.346 OA
BRANCH  23  24
ATOM     24  C17 <0> d   1      17.578  -5.225  35.385  0.00  0.00     0.129 C 
ATOM     25  C21 <0> d   1      16.048  -5.406  35.465  0.00  0.00     0.032 C 
ATOM     26  C20 <0> d   1      15.521  -4.286  36.380  0.00  0.00     0.002 C 
ATOM     27  C19 <0> d   1      16.749  -3.464  36.823  0.00  0.00     0.002 C 
ATOM     28  C18 <0> d   1      17.801  -3.729  35.719  0.00  0.00     0.032 C 
ENDBRANCH  23  24
ENDBRANCH  12  23
TORSDOF 3
ENDMDL
MODEL 139
REMARK CAVERDOCK RESULT:       3.4      0.000      0.000
REMARK CAVERDOCK CONSTRAINTS:       0.0      0.0      0.0      0.0
REMARK CAVERDOCK TUNNEL: 138      3.4      2.9    139.4
REMARK  3 active torsions:
REMARK  status: ('A' for Active; 'I' for Inactive)
REMARK    1  A    between atoms: C3_3  and  O4_4 
REMARK    2  A    between atoms: C15_13  and  O16_14 
REMARK    3  A    between atoms: O16_14  and  C17_15 
ROOT
ATOM      1  C1  <0> d   1      28.666  -6.063  31.703  0.00  0.00     0.015 C 
ATOM      2  C2  <0> d   1      28.221  -5.209  32.374  0.00  0.00    -0.078 C 
ATOM      3  C3  <0> d   1      27.662  -4.139  33.216  0.00  0.00     0.128 C 
ATOM      4  C5  <0> d   1      28.070  -4.351  34.695  0.00  0.00     0.052 C 
ATOM      5  C6  <0> d   1      26.755  -4.617  35.479  0.00  0.00     0.010 C 
ATOM      6  C7  <0> d   1      25.811  -5.147  34.394  0.00  0.00     0.002 C 
ATOM      7  C9  <0> d   1      24.329  -5.012  34.679  0.00  0.00    -0.001 C 
ATOM      8  C11 <0> d   1      23.906  -5.836  35.894  0.00  0.00     0.010 C 
ATOM      9  C12 <0> d   1      22.452  -5.496  36.219  0.00  0.00     0.039 C 
ATOM     10  C13 <0> d   1      21.588  -5.558  34.986  0.00  0.00    -0.049 A 
ATOM     11  C14 <0> d   1      20.212  -5.597  35.166  0.00  0.00     0.044 A 
ATOM     12  C15 <0> d   1      19.360  -5.645  34.075  0.00  0.00     0.069 A 
ATOM     13  C22 <0> d   1      19.886  -5.656  32.792  0.00  0.00     0.037 A 
ATOM     14  C23 <0> d   1      21.253  -5.620  32.614  0.00  0.00     0.011 A 
ATOM     15  C24 <0> d   1      22.107  -5.576  33.707  0.00  0.00    -0.047 A 
ATOM     16  C25 <0> d   1      23.587  -5.539  33.444  0.00  0.00     0.023 C 
ATOM     17  C27 <0> d   1      23.920  -4.727  32.200  0.00  0.00     0.010 C 
ATOM     18  C28 <0> d   1      25.442  -4.705  31.958  0.00  0.00     0.014 C 
ATOM     19  C29 <0> d   1      26.139  -4.200  33.205  0.00  0.00     0.003 C 
ATOM     20  C30 <0> d   1      25.576  -2.829  33.589  0.00  0.00     0.020 C 
ENDROOT
BRANCH   3  21
ATOM     21  O4  <0> d   1      28.110  -2.862  32.755  0.00  0.00    -0.377 OA
ATOM     22  H32 <0> d   1      28.032  -2.741  31.799  0.00  0.00     0.211 HD
ENDBRANCH   3  21
BRANCH  12  23
ATOM     23  O16 <0> d   1      18.015  -5.684  34.262  0.00  0.00    -0.346 OA
BRANCH  23  24
ATOM     24  C17 <0> d   1      17.519  -5.196  35.511  0.00  0.00     0.129 C 
ATOM     25  C21 <0> d   1      16.018  -5.522  35.660  0.00  0.00     0.032 C 
ATOM     26  C20 <0> d   1      15.374  -4.312  36.360  0.00  0.00     0.002 C 
ATOM     27  C19 <0> d   1      16.505  -3.294  36.611  0.00  0.00     0.002 C 
ATOM     28  C18 <0> d   1      17.578  -3.649  35.552  0.00  0.00     0.032 C 
ENDBRANCH  23  24
ENDBRANCH  12  23
TORSDOF 3
ENDMDL
MODEL 140
REMARK CAVERDOCK RESULT:       4.6      0.000      0.000
REMARK CAVERDOCK CONSTRAINTS:       0.9      0.0      0.0      0.0
REMARK CAVERDOCK TUNNEL: 139      4.6      2.9    140.4
REMARK  3 active torsions:
REMARK  status: ('A' for Active; 'I' for Inactive)
REMARK    1  A    between atoms: C3_3  and  O4_4 
REMARK    2  A    between atoms: C15_13  and  O16_14 
REMARK    3  A    between atoms: O16_14  and  C17_15 
ROOT
ATOM      1  C1  <0> d   1      28.834  -6.296  31.497  0.00  0.00     0.015 C 
ATOM      2  C2  <0> d   1      28.409  -5.515  32.264  0.00  0.00    -0.078 C 
ATOM      3  C3  <0> d   1      27.876  -4.537  33.226  0.00  0.00     0.128 C 
ATOM      4  C5  <0> d   1      28.256  -4.943  34.672  0.00  0.00     0.052 C 
ATOM      5  C6  <0> d   1      26.922  -5.256  35.404  0.00  0.00     0.010 C 
ATOM      6  C7  <0> d   1      25.976  -5.615  34.254  0.00  0.00     0.002 C 
ATOM      7  C9  <0> d   1      24.496  -5.464  34.539  0.00  0.00    -0.001 C 
ATOM      8  C11 <0> d   1      24.028  -6.415  35.641  0.00  0.00     0.010 C 
ATOM      9  C12 <0> d   1      22.582  -6.066  35.991  0.00  0.00     0.039 C 
ATOM     10  C13 <0> d   1      21.734  -5.946  34.752  0.00  0.00    -0.049 A 
ATOM     11  C14 <0> d   1      20.355  -5.958  34.913  0.00  0.00     0.044 A 
ATOM     12  C15 <0> d   1      19.516  -5.842  33.817  0.00  0.00     0.069 A 
ATOM     13  C22 <0> d   1      20.059  -5.714  32.547  0.00  0.00     0.037 A 
ATOM     14  C23 <0> d   1      21.428  -5.705  32.387  0.00  0.00     0.011 A 
ATOM     15  C24 <0> d   1      22.269  -5.826  33.485  0.00  0.00    -0.047 A 
ATOM     16  C25 <0> d   1      23.753  -5.809  33.242  0.00  0.00     0.023 C 
ATOM     17  C27 <0> d   1      24.130  -4.864  32.111  0.00  0.00     0.010 C 
ATOM     18  C28 <0> d   1      25.655  -4.866  31.887  0.00  0.00     0.014 C 
ATOM     19  C29 <0> d   1      26.352  -4.542  33.194  0.00  0.00     0.003 C 
ATOM     20  C30 <0> d   1      25.831  -3.210  33.737  0.00  0.00     0.020 C 
ENDROOT
BRANCH   3  21
ATOM     21  O4  <0> d   1      28.373  -3.230  32.930  0.00  0.00    -0.377 OA
ATOM     22  H32 <0> d   1      27.728  -2.653  32.499  0.00  0.00     0.211 HD
ENDBRANCH   3  21
BRANCH  12  23
ATOM     23  O16 <0> d   1      18.168  -5.856  33.985  0.00  0.00    -0.346 OA
BRANCH  23  24
ATOM     24  C17 <0> d   1      17.672  -5.498  35.277  0.00  0.00     0.129 C 
ATOM     25  C21 <0> d   1      16.169  -5.830  35.389  0.00  0.00     0.032 C 
ATOM     26  C20 <0> d   1      15.529  -4.696  36.209  0.00  0.00     0.002 C 
ATOM     27  C19 <0> d   1      16.664  -3.715  36.566  0.00  0.00     0.002 C 
ATOM     28  C18 <0> d   1      17.737  -3.963  35.477  0.00  0.00     0.032 C 
ENDBRANCH  23  24
ENDBRANCH  12  23
TORSDOF 3
ENDMDL
MODEL 141
REMARK CAVERDOCK RESULT:       6.9      0.000      0.000
REMARK CAVERDOCK CONSTRAINTS:       1.3      0.0      0.0      0.0
REMARK CAVERDOCK TUNNEL: 140      6.9      2.9    141.1
REMARK  3 active torsions:
REMARK  status: ('A' for Active; 'I' for Inactive)
REMARK    1  A    between atoms: C3_3  and  O4_4 
REMARK    2  A    between atoms: C15_13  and  O16_14 
REMARK    3  A    between atoms: O16_14  and  C17_15 
ROOT
ATOM      1  C1  <0> d   1      28.705  -6.021  31.855  0.00  0.00     0.015 C 
ATOM      2  C2  <0> d   1      28.229  -5.167  32.505  0.00  0.00    -0.078 C 
ATOM      3  C3  <0> d   1      27.631  -4.097  33.321  0.00  0.00     0.128 C 
ATOM      4  C5  <0> d   1      28.061  -4.247  34.801  0.00  0.00     0.052 C 
ATOM      5  C6  <0> d   1      26.766  -4.546  35.605  0.00  0.00     0.010 C 
ATOM      6  C7  <0> d   1      25.837  -5.149  34.547  0.00  0.00     0.002 C 
ATOM      7  C9  <0> d   1      24.353  -5.070  34.843  0.00  0.00    -0.001 C 
ATOM      8  C11 <0> d   1      23.977  -5.874  36.087  0.00  0.00     0.010 C 
ATOM      9  C12 <0> d   1      22.513  -5.589  36.416  0.00  0.00     0.039 C 
ATOM     10  C13 <0> d   1      21.642  -5.726  35.195  0.00  0.00    -0.049 A 
ATOM     11  C14 <0> d   1      20.271  -5.819  35.391  0.00  0.00     0.044 A 
ATOM     12  C15 <0> d   1      19.411  -5.938  34.311  0.00  0.00     0.069 A 
ATOM     13  C22 <0> d   1      19.926  -5.964  33.023  0.00  0.00     0.037 A 
ATOM     14  C23 <0> d   1      21.287  -5.874  32.830  0.00  0.00     0.011 A 
ATOM     15  C24 <0> d   1      22.150  -5.760  33.912  0.00  0.00    -0.047 A 
ATOM     16  C25 <0> d   1      23.624  -5.666  33.632  0.00  0.00     0.023 C 
ATOM     17  C27 <0> d   1      23.909  -4.879  32.362  0.00  0.00     0.010 C 
ATOM     18  C28 <0> d   1      25.426  -4.798  32.103  0.00  0.00     0.014 C 
ATOM     19  C29 <0> d   1      26.112  -4.225  33.327  0.00  0.00     0.003 C 
ATOM     20  C30 <0> d   1      25.493  -2.869  33.676  0.00  0.00     0.020 C 
ENDROOT
BRANCH   3  21
ATOM     21  O4  <0> d   1      28.018  -2.817  32.817  0.00  0.00    -0.377 OA
ATOM     22  H32 <0> d   1      28.107  -2.784  31.855  0.00  0.00     0.211 HD
ENDBRANCH   3  21
BRANCH  12  23
ATOM     23  O16 <0> d   1      18.071  -6.029  34.513  0.00  0.00    -0.346 OA
BRANCH  23  24
ATOM     24  C17 <0> d   1      17.377  -4.817  34.819  0.00  0.00     0.129 C 
ATOM     25  C21 <0> d   1      17.931  -4.191  36.116  0.00  0.00     0.032 C 
ATOM     26  C20 <0> d   1      16.725  -3.600  36.868  0.00  0.00     0.002 C 
ATOM     27  C19 <0> d   1      15.481  -3.888  36.003  0.00  0.00     0.002 C 
ATOM     28  C18 <0> d   1      15.891  -5.110  35.144  0.00  0.00     0.032 C 
ENDBRANCH  23  24
ENDBRANCH  12  23
TORSDOF 3
ENDMDL
MODEL 142
REMARK CAVERDOCK RESULT:       9.7      0.000      0.000
REMARK CAVERDOCK CONSTRAINTS:       0.0      0.0      0.0      0.0
REMARK CAVERDOCK TUNNEL: 141      9.7      2.9    142.1
REMARK  3 active torsions:
REMARK  status: ('A' for Active; 'I' for Inactive)
REMARK    1  A    between atoms: C3_3  and  O4_4 
REMARK    2  A    between atoms: C15_13  and  O16_14 
REMARK    3  A    between atoms: O16_14  and  C17_15 
ROOT
ATOM      1  C1  <0> d   1      28.705  -6.914  31.905  0.00  0.00     0.015 C 
ATOM      2  C2  <0> d   1      28.317  -5.976  32.494  0.00  0.00    -0.078 C 
ATOM      3  C3  <0> d   1      27.831  -4.798  33.232  0.00  0.00     0.128 C 
ATOM      4  C5  <0> d   1      28.231  -4.898  34.725  0.00  0.00     0.052 C 
ATOM      5  C6  <0> d   1      26.905  -5.007  35.528  0.00  0.00     0.010 C 
ATOM      6  C7  <0> d   1      25.926  -5.574  34.497  0.00  0.00     0.002 C 
ATOM      7  C9  <0> d   1      24.456  -5.321  34.765  0.00  0.00    -0.001 C 
ATOM      8  C11 <0> d   1      23.988  -6.000  36.052  0.00  0.00     0.010 C 
ATOM      9  C12 <0> d   1      22.559  -5.541  36.341  0.00  0.00     0.039 C 
ATOM     10  C13 <0> d   1      21.688  -5.662  35.119  0.00  0.00    -0.049 A 
ATOM     11  C14 <0> d   1      20.313  -5.597  35.300  0.00  0.00     0.044 A 
ATOM     12  C15 <0> d   1      19.454  -5.693  34.217  0.00  0.00     0.069 A 
ATOM     13  C22 <0> d   1      19.973  -5.856  32.941  0.00  0.00     0.037 A 
ATOM     14  C23 <0> d   1      21.338  -5.923  32.763  0.00  0.00     0.011 A 
ATOM     15  C24 <0> d   1      22.199  -5.831  33.848  0.00  0.00    -0.047 A 
ATOM     16  C25 <0> d   1      23.677  -5.912  33.584  0.00  0.00     0.023 C 
ATOM     17  C27 <0> d   1      24.054  -5.242  32.271  0.00  0.00     0.010 C 
ATOM     18  C28 <0> d   1      25.574  -5.338  32.029  0.00  0.00     0.014 C 
ATOM     19  C29 <0> d   1      26.307  -4.764  33.225  0.00  0.00     0.003 C 
ATOM     20  C30 <0> d   1      25.833  -3.331  33.479  0.00  0.00     0.020 C 
ENDROOT
BRANCH   3  21
ATOM     21  O4  <0> d   1      28.356  -3.601  32.656  0.00  0.00    -0.377 OA
ATOM     22  H32 <0> d   1      29.321  -3.545  32.677  0.00  0.00     0.211 HD
ENDBRANCH   3  21
BRANCH  12  23
ATOM     23  O16 <0> d   1      18.110  -5.629  34.405  0.00  0.00    -0.346 OA
BRANCH  23  24
ATOM     24  C17 <0> d   1      17.654  -5.107  35.655  0.00  0.00     0.129 C 
ATOM     25  C21 <0> d   1      16.125  -5.269  35.782  0.00  0.00     0.032 C 
ATOM     26  C20 <0> d   1      15.607  -4.005  36.491  0.00  0.00     0.002 C 
ATOM     27  C19 <0> d   1      16.839  -3.120  36.770  0.00  0.00     0.002 C 
ATOM     28  C18 <0> d   1      17.880  -3.576  35.719  0.00  0.00     0.032 C 
ENDBRANCH  23  24
ENDBRANCH  12  23
TORSDOF 3
ENDMDL
MODEL 143
REMARK CAVERDOCK RESULT:       9.6      0.000      0.000
REMARK CAVERDOCK CONSTRAINTS:       1.0      0.0      0.0      0.0
REMARK CAVERDOCK TUNNEL: 142      9.6      2.8    143.5
REMARK  3 active torsions:
REMARK  status: ('A' for Active; 'I' for Inactive)
REMARK    1  A    between atoms: C3_3  and  O4_4 
REMARK    2  A    between atoms: C15_13  and  O16_14 
REMARK    3  A    between atoms: O16_14  and  C17_15 
ROOT
ATOM      1  C1  <0> d   1      28.862  -6.448  32.205  0.00  0.00     0.015 C 
ATOM      2  C2  <0> d   1      28.374  -5.540  32.767  0.00  0.00    -0.078 C 
ATOM      3  C3  <0> d   1      27.761  -4.402  33.472  0.00  0.00     0.128 C 
ATOM      4  C5  <0> d   1      28.111  -4.453  34.980  0.00  0.00     0.052 C 
ATOM      5  C6  <0> d   1      26.770  -4.666  35.734  0.00  0.00     0.010 C 
ATOM      6  C7  <0> d   1      25.882  -5.325  34.674  0.00  0.00     0.002 C 
ATOM      7  C9  <0> d   1      24.387  -5.195  34.885  0.00  0.00    -0.001 C 
ATOM      8  C11 <0> d   1      23.929  -5.900  36.161  0.00  0.00     0.010 C 
ATOM      9  C12 <0> d   1      22.457  -5.561  36.392  0.00  0.00     0.039 C 
ATOM     10  C13 <0> d   1      21.646  -5.768  35.139  0.00  0.00    -0.049 A 
ATOM     11  C14 <0> d   1      20.265  -5.819  35.268  0.00  0.00     0.044 A 
ATOM     12  C15 <0> d   1      19.460  -5.998  34.155  0.00  0.00     0.069 A 
ATOM     13  C22 <0> d   1      20.039  -6.128  32.901  0.00  0.00     0.037 A 
ATOM     14  C23 <0> d   1      21.410  -6.080  32.775  0.00  0.00     0.011 A 
ATOM     15  C24 <0> d   1      22.218  -5.905  33.890  0.00  0.00    -0.047 A 
ATOM     16  C25 <0> d   1      23.707  -5.862  33.682  0.00  0.00     0.023 C 
ATOM     17  C27 <0> d   1      24.076  -5.174  32.376  0.00  0.00     0.010 C 
ATOM     18  C28 <0> d   1      25.606  -5.143  32.192  0.00  0.00     0.014 C 
ATOM     19  C29 <0> d   1      26.241  -4.497  33.408  0.00  0.00     0.003 C 
ATOM     20  C30 <0> d   1      25.638  -3.108  33.626  0.00  0.00     0.020 C 
ENDROOT
BRANCH   3  21
ATOM     21  O4  <0> d   1      28.204  -3.169  32.900  0.00  0.00    -0.377 OA
ATOM     22  H32 <0> d   1      29.166  -3.089  32.836  0.00  0.00     0.211 HD
ENDBRANCH   3  21
BRANCH  12  23
ATOM     23  O16 <0> d   1      18.109  -6.047  34.292  0.00  0.00    -0.346 OA
BRANCH  23  24
ATOM     24  C17 <0> d   1      17.547  -5.380  35.425  0.00  0.00     0.129 C 
ATOM     25  C21 <0> d   1      16.031  -5.655  35.515  0.00  0.00     0.032 C 
ATOM     26  C20 <0> d   1      15.376  -4.347  35.995  0.00  0.00     0.002 C 
ATOM     27  C19 <0> d   1      16.516  -3.324  36.178  0.00  0.00     0.002 C 
ATOM     28  C18 <0> d   1      17.644  -3.844  35.254  0.00  0.00     0.032 C 
ENDBRANCH  23  24
ENDBRANCH  12  23
TORSDOF 3
ENDMDL
MODEL 144
REMARK CAVERDOCK RESULT:      15.6      0.000      0.000
REMARK CAVERDOCK CONSTRAINTS:       0.0      0.0      0.0      0.0
REMARK CAVERDOCK TUNNEL: 143     15.6      2.8    144.9
REMARK  3 active torsions:
REMARK  status: ('A' for Active; 'I' for Inactive)
REMARK    1  A    between atoms: C3_3  and  O4_4 
REMARK    2  A    between atoms: C15_13  and  O16_14 
REMARK    3  A    between atoms: O16_14  and  C17_15 
ROOT
ATOM      1  C1  <0> d   1      28.587  -6.622  31.144  0.00  0.00     0.015 C
[truncated: 55,390 more chars]
