# Supplementary material for: Fully automated virtual screening pipeline of FDA-approved drugs using Caver Web
Source: Comput Struct Biotechnol J. 2022 Nov 17;20:6512–8. doi: 10.1016/j.csbj.2022.11.031 (PMC9705369; doi:10.1016/j.csbj.2022.11.031)
Supplement: Supplementary data 1 [file mmc1.zip › supplementary_data/pymol/ZINC000003876080.pdbqt]

MODEL 1
REMARK CAVERDOCK RESULT:       4.3      0.000      0.000
REMARK CAVERDOCK CONSTRAINTS:       0.5      0.0      0.0      0.0
REMARK CAVERDOCK TUNNEL: 0      4.3      1.7      1.1
REMARK  7 active torsions:
REMARK  status: ('A' for Active; 'I' for Inactive)
REMARK    1  A    between atoms: C2_2  and  C3_3 
REMARK    2  A    between atoms: C3_3  and  C4_4 
REMARK    3  A    between atoms: C4_4  and  C5_5 
REMARK    4  A    between atoms: C5_5  and  C6_6 
REMARK    5  A    between atoms: C6_6  and  C7_7 
REMARK    6  A    between atoms: C7_7  and  O9_9 
REMARK    7  A    between atoms: O9_9  and  C10_10 
ROOT
ATOM      1  C10 ZIN A   1      41.504   5.473  32.805  0.00  0.00     0.140 C 
ATOM      2  C12 ZIN A   1      41.935   4.774  34.119  0.00  0.00     0.034 C 
ATOM      3  C13 ZIN A   1      43.378   5.261  34.421  0.00  0.00     0.008 C 
ATOM      4  C14 ZIN A   1      43.450   6.601  33.680  0.00  0.00     0.001 C 
ATOM      5  C16 ZIN A   1      44.845   7.093  33.340  0.00  0.00    -0.004 C 
ATOM      6  C18 ZIN A   1      45.623   7.376  34.628  0.00  0.00     0.010 C 
ATOM      7  C19 ZIN A   1      47.048   7.803  34.271  0.00  0.00     0.035 C 
ATOM      8  C20 ZIN A   1      46.981   8.987  33.323  0.00  0.00    -0.068 C 
ATOM      9  C21 ZIN A   1      47.742  10.046  33.601  0.00  0.00     0.053 C 
ATOM     10  C22 ZIN A   1      47.729  11.213  32.712  0.00  0.00     0.149 C 
ATOM     11  O23 ZIN A   1      48.082  12.309  33.092  0.00  0.00    -0.293 OA
ATOM     12  C24 ZIN A   1      47.251  10.976  31.292  0.00  0.00     0.084 C 
ATOM     13  C25 ZIN A   1      45.929  10.214  31.376  0.00  0.00     0.022 C 
ATOM     14  C26 ZIN A   1      46.083   8.904  32.128  0.00  0.00    -0.016 C 
ATOM     15  C27 ZIN A   1      46.669   7.870  31.164  0.00  0.00     0.020 C 
ATOM     16  C28 ZIN A   1      44.695   8.391  32.533  0.00  0.00     0.002 C 
ATOM     17  C30 ZIN A   1      43.848   8.200  31.279  0.00  0.00     0.007 C 
ATOM     18  C31 ZIN A   1      42.483   7.571  31.605  0.00  0.00     0.012 C 
ATOM     19  C32 ZIN A   1      42.726   6.264  32.348  0.00  0.00    -0.013 C 
ATOM     20  C33 ZIN A   1      43.652   5.366  31.526  0.00  0.00     0.018 C 
ENDROOT
BRANCH   1  21
ATOM     21  O9  ZIN A   1      41.141   4.485  31.805  0.00  0.00    -0.315 OA
BRANCH  21  22
ATOM     22  C7  ZIN A   1      39.949   4.633  31.207  0.00  0.00     0.259 C 
ATOM     23  O8  ZIN A   1      39.680   3.980  30.226  0.00  0.00    -0.265 OA
BRANCH  22  24
ATOM     24  C6  ZIN A   1      38.946   5.613  31.758  0.00  0.00     0.111 C 
BRANCH  24  25
ATOM     25  C5  ZIN A   1      37.733   5.680  30.828  0.00  0.00     0.010 C 
BRANCH  25  26
ATOM     26  C4  ZIN A   1      36.593   4.845  31.416  0.00  0.00     0.000 C 
BRANCH  26  27
ATOM     27  C3  ZIN A   1      35.891   4.079  30.292  0.00  0.00    -0.000 C 
BRANCH  27  28
ATOM     28  C2  ZIN A   1      34.388   4.024  30.574  0.00  0.00    -0.005 C 
ATOM     29  C1  ZIN A   1      34.147   4.161  32.079  0.00  0.00     0.005 C 
ENDBRANCH  27  28
ENDBRANCH  26  27
ENDBRANCH  25  26
ENDBRANCH  24  25
ENDBRANCH  22  24
ENDBRANCH  21  22
ENDBRANCH   1  21
TORSDOF 7
ENDMDL
MODEL 2
REMARK CAVERDOCK RESULT:       5.2      0.000      0.000
REMARK CAVERDOCK CONSTRAINTS:       0.1      0.0      0.0      0.0
REMARK CAVERDOCK TUNNEL: 1      5.2      1.8      2.3
REMARK  7 active torsions:
REMARK  status: ('A' for Active; 'I' for Inactive)
REMARK    1  A    between atoms: C2_2  and  C3_3 
REMARK    2  A    between atoms: C3_3  and  C4_4 
REMARK    3  A    between atoms: C4_4  and  C5_5 
REMARK    4  A    between atoms: C5_5  and  C6_6 
REMARK    5  A    between atoms: C6_6  and  C7_7 
REMARK    6  A    between atoms: C7_7  and  O9_9 
REMARK    7  A    between atoms: O9_9  and  C10_10 
ROOT
ATOM      1  C10 ZIN A   1      41.079   5.769  32.384  0.00  0.00     0.140 C 
ATOM      2  C12 ZIN A   1      41.183   4.996  33.722  0.00  0.00     0.034 C 
ATOM      3  C13 ZIN A   1      42.590   5.306  34.298  0.00  0.00     0.008 C 
ATOM      4  C14 ZIN A   1      42.945   6.644  33.639  0.00  0.00     0.001 C 
ATOM      5  C16 ZIN A   1      44.424   6.977  33.575  0.00  0.00    -0.004 C 
ATOM      6  C18 ZIN A   1      44.980   7.141  34.992  0.00  0.00     0.010 C 
ATOM      7  C19 ZIN A   1      46.485   7.406  34.914  0.00  0.00     0.035 C 
ATOM      8  C20 ZIN A   1      46.723   8.610  34.021  0.00  0.00    -0.068 C 
ATOM      9  C21 ZIN A   1      47.533   9.567  34.475  0.00  0.00     0.053 C 
ATOM     10  C22 ZIN A   1      47.811  10.746  33.648  0.00  0.00     0.149 C 
ATOM     11  O23 ZIN A   1      48.208  11.786  34.131  0.00  0.00    -0.293 OA
ATOM     12  C24 ZIN A   1      47.577  10.597  32.157  0.00  0.00     0.084 C 
ATOM     13  C25 ZIN A   1      46.186   9.993  31.970  0.00  0.00     0.022 C 
ATOM     14  C26 ZIN A   1      46.054   8.658  32.682  0.00  0.00    -0.016 C 
ATOM     15  C27 ZIN A   1      46.689   7.584  31.796  0.00  0.00     0.020 C 
ATOM     16  C28 ZIN A   1      44.568   8.301  32.811  0.00  0.00     0.002 C 
ATOM     17  C30 ZIN A   1      43.948   8.238  31.418  0.00  0.00     0.007 C 
ATOM     18  C31 ZIN A   1      42.486   7.765  31.468  0.00  0.00     0.012 C 
ATOM     19  C32 ZIN A   1      42.442   6.423  32.186  0.00  0.00    -0.013 C 
ATOM     20  C33 ZIN A   1      43.399   5.441  31.506  0.00  0.00     0.018 C 
ENDROOT
BRANCH   1  21
ATOM     21  O9  ZIN A   1      40.797   4.852  31.294  0.00  0.00    -0.315 OA
BRANCH  21  22
ATOM     22  C7  ZIN A   1      39.533   4.418  31.174  0.00  0.00     0.259 C 
ATOM     23  O8  ZIN A   1      39.314   3.299  30.774  0.00  0.00    -0.265 OA
BRANCH  22  24
ATOM     24  C6  ZIN A   1      38.387   5.326  31.537  0.00  0.00     0.111 C 
BRANCH  24  25
ATOM     25  C5  ZIN A   1      37.213   5.071  30.590  0.00  0.00     0.010 C 
BRANCH  25  26
ATOM     26  C4  ZIN A   1      35.961   4.740  31.405  0.00  0.00     0.000 C 
BRANCH  26  27
ATOM     27  C3  ZIN A   1      34.869   4.212  30.472  0.00  0.00    -0.000 C 
BRANCH  27  28
ATOM     28  C2  ZIN A   1      33.761   3.561  31.301  0.00  0.00    -0.005 C 
ATOM     29  C1  ZIN A   1      32.496   3.431  30.450  0.00  0.00     0.005 C 
ENDBRANCH  27  28
ENDBRANCH  26  27
ENDBRANCH  25  26
ENDBRANCH  24  25
ENDBRANCH  22  24
ENDBRANCH  21  22
ENDBRANCH   1  21
TORSDOF 7
ENDMDL
MODEL 3
REMARK CAVERDOCK RESULT:       6.5      0.000      0.000
REMARK CAVERDOCK CONSTRAINTS:       0.3      0.0      0.0      0.0
REMARK CAVERDOCK TUNNEL: 2      6.5      1.8      3.1
REMARK  7 active torsions:
REMARK  status: ('A' for Active; 'I' for Inactive)
REMARK    1  A    between atoms: C2_2  and  C3_3 
REMARK    2  A    between atoms: C3_3  and  C4_4 
REMARK    3  A    between atoms: C4_4  and  C5_5 
REMARK    4  A    between atoms: C5_5  and  C6_6 
REMARK    5  A    between atoms: C6_6  and  C7_7 
REMARK    6  A    between atoms: C7_7  and  O9_9 
REMARK    7  A    between atoms: O9_9  and  C10_10 
ROOT
ATOM      1  C10 ZIN A   1      40.887   5.755  32.456  0.00  0.00     0.140 C 
ATOM      2  C12 ZIN A   1      41.048   4.887  33.730  0.00  0.00     0.034 C 
ATOM      3  C13 ZIN A   1      42.476   5.164  34.271  0.00  0.00     0.008 C 
ATOM      4  C14 ZIN A   1      42.798   6.549  33.698  0.00  0.00     0.001 C 
ATOM      5  C16 ZIN A   1      44.272   6.896  33.600  0.00  0.00    -0.004 C 
ATOM      6  C18 ZIN A   1      44.884   6.960  35.002  0.00  0.00     0.010 C 
ATOM      7  C19 ZIN A   1      46.383   7.241  34.885  0.00  0.00     0.035 C 
ATOM      8  C20 ZIN A   1      46.580   8.508  34.073  0.00  0.00    -0.068 C 
ATOM      9  C21 ZIN A   1      47.404   9.436  34.564  0.00  0.00     0.053 C 
ATOM     10  C22 ZIN A   1      47.644  10.674  33.815  0.00  0.00     0.149 C 
ATOM     11  O23 ZIN A   1      48.055  11.678  34.356  0.00  0.00    -0.293 OA
ATOM     12  C24 ZIN A   1      47.352  10.632  32.327  0.00  0.00     0.084 C 
ATOM     13  C25 ZIN A   1      45.957  10.033  32.152  0.00  0.00     0.022 C 
ATOM     14  C26 ZIN A   1      45.859   8.649  32.769  0.00  0.00    -0.016 C 
ATOM     15  C27 ZIN A   1      46.462   7.647  31.782  0.00  0.00     0.020 C 
ATOM     16  C28 ZIN A   1      44.381   8.273  32.929  0.00  0.00     0.002 C 
ATOM     17  C30 ZIN A   1      43.706   8.307  31.561  0.00  0.00     0.007 C 
ATOM     18  C31 ZIN A   1      42.249   7.822  31.634  0.00  0.00     0.012 C 
ATOM     19  C32 ZIN A   1      42.240   6.430  32.253  0.00  0.00    -0.013 C 
ATOM     20  C33 ZIN A   1      43.172   5.507  31.466  0.00  0.00     0.018 C 
ENDROOT
BRANCH   1  21
ATOM     21  O9  ZIN A   1      40.567   4.918  31.314  0.00  0.00    -0.315 OA
BRANCH  21  22
ATOM     22  C7  ZIN A   1      39.343   4.367  31.286  0.00  0.00     0.259 C 
ATOM     23  O8  ZIN A   1      39.217   3.185  31.070  0.00  0.00    -0.265 OA
BRANCH  22  24
ATOM     24  C6  ZIN A   1      38.126   5.223  31.525  0.00  0.00     0.111 C 
BRANCH  24  25
ATOM     25  C5  ZIN A   1      37.000   4.782  30.589  0.00  0.00     0.010 C 
BRANCH  25  26
ATOM     26  C4  ZIN A   1      35.699   4.649  31.383  0.00  0.00     0.000 C 
BRANCH  26  27
ATOM     27  C3  ZIN A   1      34.573   4.204  30.446  0.00  0.00    -0.000 C 
BRANCH  27  28
ATOM     28  C2  ZIN A   1      33.555   3.373  31.231  0.00  0.00    -0.005 C 
ATOM     29  C1  ZIN A   1      32.158   3.596  30.649  0.00  0.00     0.005 C 
ENDBRANCH  27  28
ENDBRANCH  26  27
ENDBRANCH  25  26
ENDBRANCH  24  25
ENDBRANCH  22  24
ENDBRANCH  21  22
ENDBRANCH   1  21
TORSDOF 7
ENDMDL
MODEL 4
REMARK CAVERDOCK RESULT:       7.4      0.000      0.000
REMARK CAVERDOCK CONSTRAINTS:       0.0      0.0      0.0      0.0
REMARK CAVERDOCK TUNNEL: 3      7.4      1.9      4.5
REMARK  7 active torsions:
REMARK  status: ('A' for Active; 'I' for Inactive)
REMARK    1  A    between atoms: C2_2  and  C3_3 
REMARK    2  A    between atoms: C3_3  and  C4_4 
REMARK    3  A    between atoms: C4_4  and  C5_5 
REMARK    4  A    between atoms: C5_5  and  C6_6 
REMARK    5  A    between atoms: C6_6  and  C7_7 
REMARK    6  A    between atoms: C7_7  and  O9_9 
REMARK    7  A    between atoms: O9_9  and  C10_10 
ROOT
ATOM      1  C10 ZIN A   1      40.771   5.647  32.242  0.00  0.00     0.140 C 
ATOM      2  C12 ZIN A   1      40.939   4.812  33.536  0.00  0.00     0.034 C 
ATOM      3  C13 ZIN A   1      42.361   5.120  34.075  0.00  0.00     0.008 C 
ATOM      4  C14 ZIN A   1      42.668   6.495  33.470  0.00  0.00     0.001 C 
ATOM      5  C16 ZIN A   1      44.137   6.859  33.369  0.00  0.00    -0.004 C 
ATOM      6  C18 ZIN A   1      44.743   6.964  34.771  0.00  0.00     0.010 C 
ATOM      7  C19 ZIN A   1      46.240   7.261  34.651  0.00  0.00     0.035 C 
ATOM      8  C20 ZIN A   1      46.423   8.511  33.810  0.00  0.00    -0.068 C 
ATOM      9  C21 ZIN A   1      47.233   9.461  34.281  0.00  0.00     0.053 C 
ATOM     10  C22 ZIN A   1      47.460  10.684  33.504  0.00  0.00     0.149 C 
ATOM     11  O23 ZIN A   1      47.856  11.706  34.022  0.00  0.00    -0.293 OA
ATOM     12  C24 ZIN A   1      47.173  10.603  32.016  0.00  0.00     0.084 C 
ATOM     13  C25 ZIN A   1      45.787   9.982  31.851  0.00  0.00     0.022 C 
ATOM     14  C26 ZIN A   1      45.704   8.612  32.501  0.00  0.00    -0.016 C 
ATOM     15  C27 ZIN A   1      46.323   7.594  31.540  0.00  0.00     0.020 C 
ATOM     16  C28 ZIN A   1      44.230   8.221  32.666  0.00  0.00     0.002 C 
ATOM     17  C30 ZIN A   1      43.559   8.213  31.295  0.00  0.00     0.007 C 
ATOM     18  C31 ZIN A   1      42.108   7.711  31.375  0.00  0.00     0.012 C 
ATOM     19  C32 ZIN A   1      42.115   6.335  32.027  0.00  0.00    -0.013 C 
ATOM     20  C33 ZIN A   1      43.062   5.406  31.265  0.00  0.00     0.018 C 
ENDROOT
BRANCH   1  21
ATOM     21  O9  ZIN A   1      40.465   4.779  31.119  0.00  0.00    -0.315 OA
BRANCH  21  22
ATOM     22  C7  ZIN A   1      39.199   4.345  31.012  0.00  0.00     0.259 C 
ATOM     23  O8  ZIN A   1      38.978   3.195  30.712  0.00  0.00    -0.265 OA
BRANCH  22  24
ATOM     24  C6  ZIN A   1      38.054   5.291  31.265  0.00  0.00     0.111 C 
BRANCH  24  25
ATOM     25  C5  ZIN A   1      37.012   5.139  30.156  0.00  0.00     0.010 C 
BRANCH  25  26
ATOM     26  C4  ZIN A   1      36.102   3.950  30.470  0.00  0.00     0.000 C 
BRANCH  26  27
ATOM     27  C3  ZIN A   1      34.662   4.441  30.642  0.00  0.00    -0.000 C 
BRANCH  27  28
ATOM     28  C2  ZIN A   1      34.246   4.294  32.107  0.00  0.00    -0.005 C 
ATOM     29  C1  ZIN A   1      32.844   3.687  32.180  0.00  0.00     0.005 C 
ENDBRANCH  27  28
ENDBRANCH  26  27
ENDBRANCH  25  26
ENDBRANCH  24  25
ENDBRANCH  22  24
ENDBRANCH  21  22
ENDBRANCH   1  21
TORSDOF 7
ENDMDL
MODEL 5
REMARK CAVERDOCK RESULT:       7.6      0.000      0.000
REMARK CAVERDOCK CONSTRAINTS:       0.2      0.0      0.0      0.0
REMARK CAVERDOCK TUNNEL: 4      7.6      1.9      5.3
REMARK  7 active torsions:
REMARK  status: ('A' for Active; 'I' for Inactive)
REMARK    1  A    between atoms: C2_2  and  C3_3 
REMARK    2  A    between atoms: C3_3  and  C4_4 
REMARK    3  A    between atoms: C4_4  and  C5_5 
REMARK    4  A    between atoms: C5_5  and  C6_6 
REMARK    5  A    between atoms: C6_6  and  C7_7 
REMARK    6  A    between atoms: C7_7  and  O9_9 
REMARK    7  A    between atoms: O9_9  and  C10_10 
ROOT
ATOM      1  C10 ZIN A   1      40.630   5.656  32.150  0.00  0.00     0.140 C 
ATOM      2  C12 ZIN A   1      40.776   4.829  33.451  0.00  0.00     0.034 C 
ATOM      3  C13 ZIN A   1      42.186   5.146  34.016  0.00  0.00     0.008 C 
ATOM      4  C14 ZIN A   1      42.498   6.519  33.410  0.00  0.00     0.001 C 
ATOM      5  C16 ZIN A   1      43.968   6.890  33.335  0.00  0.00    -0.004 C 
ATOM      6  C18 ZIN A   1      44.546   7.004  34.748  0.00  0.00     0.010 C 
ATOM      7  C19 ZIN A   1      46.043   7.308  34.656  0.00  0.00     0.035 C 
ATOM      8  C20 ZIN A   1      46.237   8.555  33.812  0.00  0.00    -0.068 C 
ATOM      9  C21 ZIN A   1      47.033   9.510  34.293  0.00  0.00     0.053 C 
ATOM     10  C22 ZIN A   1      47.270  10.730  33.515  0.00  0.00     0.149 C 
ATOM     11  O23 ZIN A   1      47.652  11.757  34.035  0.00  0.00    -0.293 OA
ATOM     12  C24 ZIN A   1      47.012  10.640  32.022  0.00  0.00     0.084 C 
ATOM     13  C25 ZIN A   1      45.632  10.012  31.834  0.00  0.00     0.022 C 
ATOM     14  C26 ZIN A   1      45.543   8.645  32.488  0.00  0.00    -0.016 C 
ATOM     15  C27 ZIN A   1      46.186   7.626  31.545  0.00  0.00     0.020 C 
ATOM     16  C28 ZIN A   1      44.068   8.248  32.627  0.00  0.00     0.002 C 
ATOM     17  C30 ZIN A   1      43.424   8.230  31.244  0.00  0.00     0.007 C 
ATOM     18  C31 ZIN A   1      41.974   7.722  31.298  0.00  0.00     0.012 C 
ATOM     19  C32 ZIN A   1      41.975   6.349  31.957  0.00  0.00    -0.013 C 
ATOM     20  C33 ZIN A   1      42.940   5.421  31.219  0.00  0.00     0.018 C 
ENDROOT
BRANCH   1  21
ATOM     21  O9  ZIN A   1      40.349   4.781  31.026  0.00  0.00    -0.315 OA
BRANCH  21  22
ATOM     22  C7  ZIN A   1      39.093   4.323  30.908  0.00  0.00     0.259 C 
ATOM     23  O8  ZIN A   1      38.896   3.170  30.607  0.00  0.00    -0.265 OA
BRANCH  22  24
ATOM     24  C6  ZIN A   1      37.928   5.247  31.153  0.00  0.00     0.111 C 
BRANCH  24  25
ATOM     25  C5  ZIN A   1      36.725   4.780  30.333  0.00  0.00     0.010 C 
BRANCH  25  26
ATOM     26  C4  ZIN A   1      35.487   4.722  31.231  0.00  0.00     0.000 C 
BRANCH  26  27
ATOM     27  C3  ZIN A   1      34.382   3.931  30.526  0.00  0.00    -0.000 C 
BRANCH  27  28
ATOM     28  C2  ZIN A   1      33.213   3.719  31.490  0.00  0.00    -0.005 C 
ATOM     29  C1  ZIN A   1      33.670   4.012  32.920  0.00  0.00     0.005 C 
ENDBRANCH  27  28
ENDBRANCH  26  27
ENDBRANCH  25  26
ENDBRANCH  24  25
ENDBRANCH  22  24
ENDBRANCH  21  22
ENDBRANCH   1  21
TORSDOF 7
ENDMDL
MODEL 6
REMARK CAVERDOCK RESULT:       8.7      0.000      0.000
REMARK CAVERDOCK CONSTRAINTS:       0.1      0.0      0.0      0.0
REMARK CAVERDOCK TUNNEL: 5      8.7      1.8      6.5
REMARK  7 active torsions:
REMARK  status: ('A' for Active; 'I' for Inactive)
REMARK    1  A    between atoms: C2_2  and  C3_3 
REMARK    2  A    between atoms: C3_3  and  C4_4 
REMARK    3  A    between atoms: C4_4  and  C5_5 
REMARK    4  A    between atoms: C5_5  and  C6_6 
REMARK    5  A    between atoms: C6_6  and  C7_7 
REMARK    6  A    between atoms: C7_7  and  O9_9 
REMARK    7  A    between atoms: O9_9  and  C10_10 
ROOT
ATOM      1  C10 ZIN A   1      40.531   5.326  32.178  0.00  0.00     0.140 C 
ATOM      2  C12 ZIN A   1      40.826   4.511  33.462  0.00  0.00     0.034 C 
ATOM      3  C13 ZIN A   1      42.241   4.937  33.936  0.00  0.00     0.008 C 
ATOM      4  C14 ZIN A   1      42.404   6.331  33.319  0.00  0.00     0.001 C 
ATOM      5  C16 ZIN A   1      43.832   6.816  33.152  0.00  0.00    -0.004 C 
ATOM      6  C18 ZIN A   1      44.490   6.974  34.525  0.00  0.00     0.010 C 
ATOM      7  C19 ZIN A   1      45.950   7.394  34.338  0.00  0.00     0.035 C 
ATOM      8  C20 ZIN A   1      45.990   8.654  33.491  0.00  0.00    -0.068 C 
ATOM      9  C21 ZIN A   1      46.739   9.668  33.926  0.00  0.00     0.053 C 
ATOM     10  C22 ZIN A   1      46.828  10.904  33.141  0.00  0.00     0.149 C 
ATOM     11  O23 ZIN A   1      47.161  11.957  33.642  0.00  0.00    -0.293 OA
ATOM     12  C24 ZIN A   1      46.482  10.796  31.668  0.00  0.00     0.084 C 
ATOM     13  C25 ZIN A   1      45.146  10.061  31.565  0.00  0.00     0.022 C 
ATOM     14  C26 ZIN A   1      45.207   8.691  32.216  0.00  0.00    -0.016 C 
ATOM     15  C27 ZIN A   1      45.864   7.726  31.227  0.00  0.00     0.020 C 
ATOM     16  C28 ZIN A   1      43.780   8.179  32.447  0.00  0.00     0.002 C 
ATOM     17  C30 ZIN A   1      43.050   8.112  31.109  0.00  0.00     0.007 C 
ATOM     18  C31 ZIN A   1      41.651   7.492  31.254  0.00  0.00     0.012 C 
ATOM     19  C32 ZIN A   1      41.802   6.122  31.903  0.00  0.00    -0.013 C 
ATOM     20  C33 ZIN A   1      42.787   5.273  31.097  0.00  0.00     0.018 C 
ENDROOT
BRANCH   1  21
ATOM     21  O9  ZIN A   1      40.247   4.432  31.069  0.00  0.00    -0.315 OA
BRANCH  21  22
ATOM     22  C7  ZIN A   1      38.977   4.021  30.927  0.00  0.00     0.259 C 
ATOM     23  O8  ZIN A   1      38.745   2.913  30.506  0.00  0.00    -0.265 OA
BRANCH  22  24
ATOM     24  C6  ZIN A   1      37.842   4.942  31.292  0.00  0.00     0.111 C 
BRANCH  24  25
ATOM     25  C5  ZIN A   1      36.766   4.880  30.206  0.00  0.00     0.010 C 
BRANCH  25  26
ATOM     26  C4  ZIN A   1      35.382   4.894  30.858  0.00  0.00     0.000 C 
BRANCH  26  27
ATOM     27  C3  ZIN A   1      34.641   3.601  30.510  0.00  0.00    -0.000 C 
BRANCH  27  28
ATOM     28  C2  ZIN A   1      33.343   3.524  31.317  0.00  0.00    -0.005 C 
ATOM     29  C1  ZIN A   1      33.579   4.089  32.719  0.00  0.00     0.005 C 
ENDBRANCH  27  28
ENDBRANCH  26  27
ENDBRANCH  25  26
ENDBRANCH  24  25
ENDBRANCH  22  24
ENDBRANCH  21  22
ENDBRANCH   1  21
TORSDOF 7
ENDMDL
MODEL 7
REMARK CAVERDOCK RESULT:      10.3      0.000      0.000
REMARK CAVERDOCK CONSTRAINTS:       0.1      0.0      0.0      0.0
REMARK CAVERDOCK TUNNEL: 6     10.3      1.8      7.1
REMARK  7 active torsions:
REMARK  status: ('A' for Active; 'I' for Inactive)
REMARK    1  A    between atoms: C2_2  and  C3_3 
REMARK    2  A    between atoms: C3_3  and  C4_4 
REMARK    3  A    between atoms: C4_4  and  C5_5 
REMARK    4  A    between atoms: C5_5  and  C6_6 
REMARK    5  A    between atoms: C6_6  and  C7_7 
REMARK    6  A    between atoms: C7_7  and  O9_9 
REMARK    7  A    between atoms: O9_9  and  C10_10 
ROOT
ATOM      1  C10 ZIN A   1      40.416   5.178  32.271  0.00  0.00     0.140 C 
ATOM      2  C12 ZIN A   1      40.808   4.222  33.425  0.00  0.00     0.034 C 
ATOM      3  C13 ZIN A   1      42.244   4.624  33.858  0.00  0.00     0.008 C 
ATOM      4  C14 ZIN A   1      42.343   6.085  33.407  0.00  0.00     0.001 C 
ATOM      5  C16 ZIN A   1      43.748   6.622  33.210  0.00  0.00    -0.004 C 
ATOM      6  C18 ZIN A   1      44.492   6.630  34.548  0.00  0.00     0.010 C 
ATOM      7  C19 ZIN A   1      45.929   7.106  34.322  0.00  0.00     0.035 C 
ATOM      8  C20 ZIN A   1      45.892   8.458  33.634  0.00  0.00    -0.068 C 
ATOM      9  C21 ZIN A   1      46.650   9.431  34.141  0.00  0.00     0.053 C 
ATOM     10  C22 ZIN A   1      46.667  10.754  33.509  0.00  0.00     0.149 C 
ATOM     11  O23 ZIN A   1      47.014  11.747  34.112  0.00  0.00    -0.293 OA
ATOM     12  C24 ZIN A   1      46.227  10.816  32.058  0.00  0.00     0.084 C 
ATOM     13  C25 ZIN A   1      44.900  10.066  31.951  0.00  0.00     0.022 C 
ATOM     14  C26 ZIN A   1      45.027   8.629  32.425  0.00  0.00    -0.016 C 
ATOM     15  C27 ZIN A   1      45.634   7.807  31.286  0.00  0.00     0.020 C 
ATOM     16  C28 ZIN A   1      43.626   8.058  32.681  0.00  0.00     0.002 C 
ATOM     17  C30 ZIN A   1      42.812   8.135  31.393  0.00  0.00     0.007 C 
ATOM     18  C31 ZIN A   1      41.437   7.467  31.549  0.00  0.00     0.012 C 
ATOM     19  C32 ZIN A   1      41.653   6.033  32.016  0.00  0.00    -0.013 C 
ATOM     20  C33 ZIN A   1      42.598   5.312  31.053  0.00  0.00     0.018 C 
ENDROOT
BRANCH   1  21
ATOM     21  O9  ZIN A   1      40.076   4.418  31.082  0.00  0.00    -0.315 OA
BRANCH  21  22
ATOM     22  C7  ZIN A   1      38.778   4.136  30.889  0.00  0.00     0.259 C 
ATOM     23  O8  ZIN A   1      38.408   2.986  30.861  0.00  0.00    -0.265 OA
BRANCH  22  24
ATOM     24  C6  ZIN A   1      37.783   5.252  30.708  0.00  0.00     0.111 C 
BRANCH  24  25
ATOM     25  C5  ZIN A   1      36.366   4.677  30.701  0.00  0.00     0.010 C 
BRANCH  25  26
ATOM     26  C4  ZIN A   1      35.582   5.235  31.891  0.00  0.00     0.000 C 
BRANCH  26  27
ATOM     27  C3  ZIN A   1      34.335   4.379  32.127  0.00  0.00    -0.000 C 
BRANCH  27  28
ATOM     28  C2  ZIN A   1      34.015   3.584  30.859  0.00  0.00    -0.005 C 
ATOM     29  C1  ZIN A   1      32.508   3.336  30.779  0.00  0.00     0.005 C 
ENDBRANCH  27  28
ENDBRANCH  26  27
ENDBRANCH  25  26
ENDBRANCH  24  25
ENDBRANCH  22  24
ENDBRANCH  21  22
ENDBRANCH   1  21
TORSDOF 7
ENDMDL
MODEL 8
REMARK CAVERDOCK RESULT:      11.1      0.000      0.000
REMARK CAVERDOCK CONSTRAINTS:       0.9      0.0      0.0      0.0
REMARK CAVERDOCK TUNNEL: 7     11.1      1.8      8.3
REMARK  7 active torsions:
REMARK  status: ('A' for Active; 'I' for Inactive)
REMARK    1  A    between atoms: C2_2  and  C3_3 
REMARK    2  A    between atoms: C3_3  and  C4_4 
REMARK    3  A    between atoms: C4_4  and  C5_5 
REMARK    4  A    between atoms: C5_5  and  C6_6 
REMARK    5  A    between atoms: C6_6  and  C7_7 
REMARK    6  A    between atoms: C7_7  and  O9_9 
REMARK    7  A    between atoms: O9_9  and  C10_10 
ROOT
ATOM      1  C10 ZIN A   1      40.207   5.415  32.022  0.00  0.00     0.140 C 
ATOM      2  C12 ZIN A   1      40.503   4.529  33.258  0.00  0.00     0.034 C 
ATOM      3  C13 ZIN A   1      41.948   4.874  33.707  0.00  0.00     0.008 C 
ATOM      4  C14 ZIN A   1      42.154   6.287  33.151  0.00  0.00     0.001 C 
ATOM      5  C16 ZIN A   1      43.596   6.719  32.961  0.00  0.00    -0.004 C 
ATOM      6  C18 ZIN A   1      44.300   6.784  34.320  0.00  0.00     0.010 C 
ATOM      7  C19 ZIN A   1      45.770   7.151  34.107  0.00  0.00     0.035 C 
ATOM      8  C20 ZIN A   1      45.841   8.446  33.318  0.00  0.00    -0.068 C 
ATOM      9  C21 ZIN A   1      46.645   9.407  33.775  0.00  0.00     0.053 C 
ATOM     10  C22 ZIN A   1      46.765  10.674  33.046  0.00  0.00     0.149 C 
ATOM     11  O23 ZIN A   1      47.157  11.687  33.584  0.00  0.00    -0.293 OA
ATOM     12  C24 ZIN A   1      46.371  10.650  31.581  0.00  0.00     0.084 C 
ATOM     13  C25 ZIN A   1      45.002   9.978  31.486  0.00  0.00     0.022 C 
ATOM     14  C26 ZIN A   1      45.023   8.577  32.071  0.00  0.00    -0.016 C 
ATOM     15  C27 ZIN A   1      45.609   7.633  31.018  0.00  0.00     0.020 C 
ATOM     16  C28 ZIN A   1      43.582   8.115  32.322  0.00  0.00     0.002 C 
ATOM     17  C30 ZIN A   1      42.812   8.142  31.005  0.00  0.00     0.007 C 
ATOM     18  C31 ZIN A   1      41.392   7.574  31.165  0.00  0.00     0.012 C 
ATOM     19  C32 ZIN A   1      41.503   6.170  31.745  0.00  0.00    -0.013 C 
ATOM     20  C33 ZIN A   1      42.426   5.320  30.871  0.00  0.00     0.018 C 
ENDROOT
BRANCH   1  21
ATOM     21  O9  ZIN A   1      39.853   4.588  30.883  0.00  0.00    -0.315 OA
BRANCH  21  22
ATOM     22  C7  ZIN A   1      38.574   4.192  30.791  0.00  0.00     0.259 C 
ATOM     23  O8  ZIN A   1      38.315   3.051  30.490  0.00  0.00    -0.265 OA
BRANCH  22  24
ATOM     24  C6  ZIN A   1      37.460   5.169  31.065  0.00  0.00     0.111 C 
BRANCH  24  25
ATOM     25  C5  ZIN A   1      36.127   4.422  31.117  0.00  0.00     0.010 C 
BRANCH  25  26
ATOM     26  C4  ZIN A   1      35.207   5.091  32.142  0.00  0.00     0.000 C 
BRANCH  26  27
ATOM     27  C3  ZIN A   1      33.944   4.244  32.321  0.00  0.00    -0.000 C 
BRANCH  27  28
ATOM     28  C2  ZIN A   1      33.213   4.129  30.982  0.00  0.00    -0.005 C 
ATOM     29  C1  ZIN A   1      33.745   2.918  30.213  0.00  0.00     0.005 C 
ENDBRANCH  27  28
ENDBRANCH  26  27
ENDBRANCH  25  26
ENDBRANCH  24  25
ENDBRANCH  22  24
ENDBRANCH  21  22
ENDBRANCH   1  21
TORSDOF 7
ENDMDL
MODEL 9
REMARK CAVERDOCK RESULT:      11.9      0.000      0.000
REMARK CAVERDOCK CONSTRAINTS:       0.3      0.0      0.0      0.0
REMARK CAVERDOCK TUNNEL: 8     11.9      1.8      9.5
REMARK  7 active torsions:
REMARK  status: ('A' for Active; 'I' for Inactive)
REMARK    1  A    between atoms: C2_2  and  C3_3 
REMARK    2  A    between atoms: C3_3  and  C4_4 
REMARK    3  A    between atoms: C4_4  and  C5_5 
REMARK    4  A    between atoms: C5_5  and  C6_6 
REMARK    5  A    between atoms: C6_6  and  C7_7 
REMARK    6  A    between atoms: C7_7  and  O9_9 
REMARK    7  A    between atoms: O9_9  and  C10_10 
ROOT
ATOM      1  C10 ZIN A   1      40.107   5.448  32.324  0.00  0.00     0.140 C 
ATOM      2  C12 ZIN A   1      40.662   4.490  33.408  0.00  0.00     0.034 C 
ATOM      3  C13 ZIN A   1      42.171   4.822  33.554  0.00  0.00     0.008 C 
ATOM      4  C14 ZIN A   1      42.255   6.269  33.057  0.00  0.00     0.001 C 
ATOM      5  C16 ZIN A   1      43.623   6.728  32.588  0.00  0.00    -0.004 C 
ATOM      6  C18 ZIN A   1      44.605   6.717  33.763  0.00  0.00     0.010 C 
ATOM      7  C19 ZIN A   1      45.995   7.113  33.261  0.00  0.00     0.035 C 
ATOM      8  C20 ZIN A   1      45.896   8.455  32.559  0.00  0.00    -0.068 C 
ATOM      9  C21 ZIN A   1      46.783   9.394  32.891  0.00  0.00     0.053 C 
ATOM     10  C22 ZIN A   1      46.745  10.705  32.234  0.00  0.00     0.149 C 
ATOM     11  O23 ZIN A   1      47.248  11.687  32.738  0.00  0.00    -0.293 OA
ATOM     12  C24 ZIN A   1      46.044  10.768  30.890  0.00  0.00     0.084 C 
ATOM     13  C25 ZIN A   1      44.686  10.088  31.051  0.00  0.00     0.022 C 
ATOM     14  C26 ZIN A   1      44.829   8.653  31.529  0.00  0.00    -0.016 C 
ATOM     15  C27 ZIN A   1      45.170   7.783  30.317  0.00  0.00     0.020 C 
ATOM     16  C28 ZIN A   1      43.475   8.161  32.056  0.00  0.00     0.002 C 
ATOM     17  C30 ZIN A   1      42.438   8.261  30.941  0.00  0.00     0.007 C 
ATOM     18  C31 ZIN A   1      41.085   7.669  31.368  0.00  0.00     0.012 C 
ATOM     19  C32 ZIN A   1      41.315   6.233  31.821  0.00  0.00    -0.013 C 
ATOM     20  C33 ZIN A   1      42.025   5.449  30.716  0.00  0.00     0.018 C 
ENDROOT
BRANCH   1  21
ATOM     21  O9  ZIN A   1      39.513   4.690  31.238  0.00  0.00    -0.315 OA
BRANCH  21  22
ATOM     22  C7  ZIN A   1      38.176   4.725  31.130  0.00  0.00     0.259 C 
ATOM     23  O8  ZIN A   1      37.547   5.594  31.688  0.00  0.00    -0.265 OA
BRANCH  22  24
ATOM     24  C6  ZIN A   1      37.457   3.682  30.314  0.00  0.00     0.111 C 
BRANCH  24  25
ATOM     25  C5  ZIN A   1      36.091   4.221  29.885  0.00  0.00     0.010 C 
BRANCH  25  26
ATOM     26  C4  ZIN A   1      35.148   4.236  31.090  0.00  0.00     0.000 C 
BRANCH  26  27
ATOM     27  C3  ZIN A   1      34.198   3.038  31.009  0.00  0.00    -0.000 C 
BRANCH  27  28
ATOM     28  C2  ZIN A   1      32.917   3.350  31.784  0.00  0.00    -0.005 C 
ATOM     29  C1  ZIN A   1      31.708   3.172  30.864  0.00  0.00     0.005 C 
ENDBRANCH  27  28
ENDBRANCH  26  27
ENDBRANCH  25  26
ENDBRANCH  24  25
ENDBRANCH  22  24
ENDBRANCH  21  22
ENDBRANCH   1  21
TORSDOF 7
ENDMDL
MODEL 10
REMARK CAVERDOCK RESULT:      14.1      0.000      0.000
REMARK CAVERDOCK CONSTRAINTS:       0.1      0.0      0.0      0.0
REMARK CAVERDOCK TUNNEL: 9     14.1      1.7     10.1
REMARK  7 active torsions:
REMARK  status: ('A' for Active; 'I' for Inactive)
REMARK    1  A    between atoms: C2_2  and  C3_3 
REMARK    2  A    between atoms: C3_3  and  C4_4 
REMARK    3  A    between atoms: C4_4  and  C5_5 
REMARK    4  A    between atoms: C5_5  and  C6_6 
REMARK    5  A    between atoms: C6_6  and  C7_7 
REMARK    6  A    between atoms: C7_7  and  O9_9 
REMARK    7  A    between atoms: O9_9  and  C10_10 
ROOT
ATOM      1  C10 ZIN A   1      39.681   5.726  31.685  0.00  0.00     0.140 C 
ATOM      2  C12 ZIN A   1      39.654   4.856  32.967  0.00  0.00     0.034 C 
ATOM      3  C13 ZIN A   1      41.066   4.968  33.602  0.00  0.00     0.008 C 
ATOM      4  C14 ZIN A   1      41.586   6.300  33.052  0.00  0.00     0.001 C 
ATOM      5  C16 ZIN A   1      43.094   6.472  33.053  0.00  0.00    -0.004 C 
ATOM      6  C18 ZIN A   1      43.614   6.474  34.493  0.00  0.00     0.010 C 
ATOM      7  C19 ZIN A   1      45.141   6.576  34.475  0.00  0.00     0.035 C 
ATOM      8  C20 ZIN A   1      45.539   7.805  33.679  0.00  0.00    -0.068 C 
ATOM      9  C21 ZIN A   1      46.431   8.633  34.223  0.00  0.00     0.053 C 
ATOM     10  C22 ZIN A   1      46.865   9.829  33.493  0.00  0.00     0.149 C 
ATOM     11  O23 ZIN A   1      47.355  10.782  34.060  0.00  0.00    -0.293 OA
ATOM     12  C24 ZIN A   1      46.669   9.810  31.988  0.00  0.00     0.084 C 
ATOM     13  C25 ZIN A   1      45.228   9.378  31.720  0.00  0.00     0.022 C 
ATOM     14  C26 ZIN A   1      44.927   8.020  32.329  0.00  0.00    -0.016 C 
ATOM     15  C27 ZIN A   1      45.472   6.946  31.385  0.00  0.00     0.020 C 
ATOM     16  C28 ZIN A   1      43.407   7.821  32.391  0.00  0.00     0.002 C 
ATOM     17  C30 ZIN A   1      42.833   7.923  30.981  0.00  0.00     0.007 C 
ATOM     18  C31 ZIN A   1      41.328   7.613  30.956  0.00  0.00     0.012 C 
ATOM     19  C32 ZIN A   1      41.114   6.237  31.573  0.00  0.00    -0.013 C 
ATOM     20  C33 ZIN A   1      41.982   5.205  30.850  0.00  0.00     0.018 C 
ENDROOT
BRANCH   1  21
ATOM     21  O9  ZIN A   1      39.341   4.924  30.524  0.00  0.00    -0.315 OA
BRANCH  21  22
ATOM     22  C7  ZIN A   1      38.181   4.250  30.568  0.00  0.00     0.259 C 
ATOM     23  O8  ZIN A   1      38.138   3.097  30.210  0.00  0.00    -0.265 OA
BRANCH  22  24
ATOM     24  C6  ZIN A   1      36.932   4.932  31.063  0.00  0.00     0.111 C 
BRANCH  24  25
ATOM     25  C5  ZIN A   1      35.786   4.675  30.082  0.00  0.00     0.010 C 
BRANCH  25  26
ATOM     26  C4  ZIN A   1      34.974   3.467  30.552  0.00  0.00     0.000 C 
BRANCH  26  27
ATOM     27  C3  ZIN A   1      33.585   3.930  31.000  0.00  0.00    -0.000 C 
BRANCH  27  28
ATOM     28  C2  ZIN A   1      33.705   4.697  32.319  0.00  0.00    -0.005 C 
ATOM     29  C1  ZIN A   1      33.535   3.727  33.490  0.00  0.00     0.005 C 
ENDBRANCH  27  28
ENDBRANCH  26  27
ENDBRANCH  25  26
ENDBRANCH  24  25
ENDBRANCH  22  24
ENDBRANCH  21  22
ENDBRANCH   1  21
TORSDOF 7
ENDMDL
MODEL 11
REMARK CAVERDOCK RESULT:      13.9      0.000      0.000
REMARK CAVERDOCK CONSTRAINTS:       0.3      0.0      0.0      0.0
REMARK CAVERDOCK TUNNEL: 10     13.9      1.7     11.8
REMARK  7 active torsions:
REMARK  status: ('A' for Active; 'I' for Inactive)
REMARK    1  A    between atoms: C2_2  and  C3_3 
REMARK    2  A    between atoms: C3_3  and  C4_4 
REMARK    3  A    between atoms: C4_4  and  C5_5 
REMARK    4  A    between atoms: C5_5  and  C6_6 
REMARK    5  A    between atoms: C6_6  and  C7_7 
REMARK    6  A    between atoms: C7_7  and  O9_9 
REMARK    7  A    between atoms: O9_9  and  C10_10 
ROOT
ATOM      1  C10 ZIN A   1      42.250   4.986  32.351  0.00  0.00     0.140 C 
ATOM      2  C12 ZIN A   1      42.039   6.011  33.493  0.00  0.00     0.034 C 
ATOM      3  C13 ZIN A   1      40.548   6.440  33.427  0.00  0.00     0.008 C 
ATOM      4  C14 ZIN A   1      39.880   5.253  32.723  0.00  0.00     0.001 C 
ATOM      5  C16 ZIN A   1      38.553   5.547  32.048  0.00  0.00    -0.004 C 
ATOM      6  C18 ZIN A   1      37.514   5.946  33.099  0.00  0.00     0.010 C 
ATOM      7  C19 ZIN A   1      36.203   6.308  32.398  0.00  0.00     0.035 C 
ATOM      8  C20 ZIN A   1      35.776   5.140  31.528  0.00  0.00    -0.068 C 
ATOM      9  C21 ZIN A   1      34.513   4.725  31.626  0.00  0.00     0.053 C 
ATOM     10  C22 ZIN A   1      34.040   3.610  30.798  0.00  0.00     0.149 C 
ATOM     11  O23 ZIN A   1      33.062   2.959  31.100  0.00  0.00    -0.293 OA
ATOM     12  C24 ZIN A   1      34.839   3.314  29.543  0.00  0.00     0.084 C 
ATOM     13  C25 ZIN A   1      36.311   3.239  29.945  0.00  0.00     0.022 C 
ATOM     14  C26 ZIN A   1      36.779   4.526  30.602  0.00  0.00    -0.016 C 
ATOM     15  C27 ZIN A   1      37.087   5.538  29.496  0.00  0.00     0.020 C 
ATOM     16  C28 ZIN A   1      38.100   4.264  31.338  0.00  0.00     0.002 C 
ATOM     17  C30 ZIN A   1      39.136   3.756  30.339  0.00  0.00     0.007 C 
ATOM     18  C31 ZIN A   1      40.518   3.589  30.990  0.00  0.00     0.012 C 
ATOM     19  C32 ZIN A   1      40.916   4.920  31.614  0.00  0.00    -0.013 C 
ATOM     20  C33 ZIN A   1      40.846   6.027  30.561  0.00  0.00     0.018 C 
ENDROOT
BRANCH   1  21
ATOM     21  O9  ZIN A   1      43.298   5.439  31.455  0.00  0.00    -0.315 OA
BRANCH  21  22
ATOM     22  C7  ZIN A   1      44.120   6.396  31.913  0.00  0.00     0.259 C 
ATOM     23  O8  ZIN A   1      43.678   7.309  32.570  0.00  0.00    -0.265 OA
BRANCH  22  24
ATOM     24  C6  ZIN A   1      45.594   6.332  31.609  0.00  0.00     0.111 C 
BRANCH  24  25
ATOM     25  C5  ZIN A   1      46.246   7.671  31.960  0.00  0.00     0.010 C 
BRANCH  25  26
ATOM     26  C4  ZIN A   1      46.048   8.654  30.804  0.00  0.00     0.000 C 
BRANCH  26  27
ATOM     27  C3  ZIN A   1      46.943   8.247  29.630  0.00  0.00    -0.000 C 
BRANCH  27  28
ATOM     28  C2  ZIN A   1      46.268   8.640  28.315  0.00  0.00    -0.005 C 
ATOM     29  C1  ZIN A   1      45.216   9.718  28.583  0.00  0.00     0.005 C 
ENDBRANCH  27  28
ENDBRANCH  26  27
ENDBRANCH  25  26
ENDBRANCH  24  25
ENDBRANCH  22  24
ENDBRANCH  21  22
ENDBRANCH   1  21
TORSDOF 7
ENDMDL
MODEL 12
REMARK CAVERDOCK RESULT:      12.9      0.000      0.000
REMARK CAVERDOCK CONSTRAINTS:       0.3      0.0      0.0      0.0
REMARK CAVERDOCK TUNNEL: 11     12.9      1.8     12.1
REMARK  7 active torsions:
REMARK  status: ('A' for Active; 'I' for Inactive)
REMARK    1  A    between atoms: C2_2  and  C3_3 
REMARK    2  A    between atoms: C3_3  and  C4_4 
REMARK    3  A    between atoms: C4_4  and  C5_5 
REMARK    4  A    between atoms: C5_5  and  C6_6 
REMARK    5  A    between atoms: C6_6  and  C7_7 
REMARK    6  A    between atoms: C7_7  and  O9_9 
REMARK    7  A    between atoms: O9_9  and  C10_10 
ROOT
ATOM      1  C10 ZIN A   1      42.015   4.844  32.293  0.00  0.00     0.140 C 
ATOM      2  C12 ZIN A   1      41.806   5.872  33.434  0.00  0.00     0.034 C 
ATOM      3  C13 ZIN A   1      40.320   6.312  33.359  0.00  0.00     0.008 C 
ATOM      4  C14 ZIN A   1      39.646   5.130  32.652  0.00  0.00     0.001 C 
ATOM      5  C16 ZIN A   1      38.326   5.435  31.969  0.00  0.00    -0.004 C 
ATOM      6  C18 ZIN A   1      37.284   5.842  33.015  0.00  0.00     0.010 C 
ATOM      7  C19 ZIN A   1      35.979   6.215  32.306  0.00  0.00     0.035 C 
ATOM      8  C20 ZIN A   1      35.548   5.050  31.434  0.00  0.00    -0.068 C 
ATOM      9  C21 ZIN A   1      34.281   4.644  31.525  0.00  0.00     0.053 C 
ATOM     10  C22 ZIN A   1      33.804   3.533  30.694  0.00  0.00     0.149 C 
ATOM     11  O23 ZIN A   1      32.819   2.890  30.991  0.00  0.00    -0.293 OA
ATOM     12  C24 ZIN A   1      34.608   3.230  29.444  0.00  0.00     0.084 C 
ATOM     13  C25 ZIN A   1      36.077   3.144  29.855  0.00  0.00     0.022 C 
ATOM     14  C26 ZIN A   1      36.552   4.427  30.514  0.00  0.00    -0.016 C 
ATOM     15  C27 ZIN A   1      36.873   5.436  29.409  0.00  0.00     0.020 C 
ATOM     16  C28 ZIN A   1      37.866   4.155  31.257  0.00  0.00     0.002 C 
ATOM     17  C30 ZIN A   1      38.903   3.639  30.264  0.00  0.00     0.007 C 
ATOM     18  C31 ZIN A   1      40.281   3.461  30.923  0.00  0.00     0.012 C 
ATOM     19  C32 ZIN A   1      40.685   4.789  31.549  0.00  0.00    -0.013 C 
ATOM     20  C33 ZIN A   1      40.630   5.896  30.495  0.00  0.00     0.018 C 
ENDROOT
BRANCH   1  21
ATOM     21  O9  ZIN A   1      43.072   5.289  31.403  0.00  0.00    -0.315 OA
BRANCH  21  22
ATOM     22  C7  ZIN A   1      44.213   5.708  31.972  0.00  0.00     0.259 C 
ATOM     23  O8  ZIN A   1      45.194   5.004  31.948  0.00  0.00    -0.265 OA
BRANCH  22  24
ATOM     24  C6  ZIN A   1      44.270   7.057  32.641  0.00  0.00     0.111 C 
BRANCH  24  25
ATOM     25  C5  ZIN A   1      44.203   8.156  31.579  0.00  0.00     0.010 C 
BRANCH  25  26
ATOM     26  C4  ZIN A   1      45.548   8.883  31.510  0.00  0.00     0.000 C 
BRANCH  26  27
ATOM     27  C3  ZIN A   1      46.596   7.956  30.890  0.00  0.00    -0.000 C 
BRANCH  27  28
ATOM     28  C2  ZIN A   1      46.959   8.460  29.492  0.00  0.00    -0.005 C 
ATOM     29  C1  ZIN A   1      46.043   9.626  29.116  0.00  0.00     0.005 C 
ENDBRANCH  27  28
ENDBRANCH  26  27
ENDBRANCH  25  26
ENDBRANCH  24  25
ENDBRANCH  22  24
ENDBRANCH  21  22
ENDBRANCH   1  21
TORSDOF 7
ENDMDL
MODEL 13
REMARK CAVERDOCK RESULT:      11.9      0.000      0.000
REMARK CAVERDOCK CONSTRAINTS:       0.0      0.0      0.0      0.0
REMARK CAVERDOCK TUNNEL: 12     11.9      1.8     13.2
REMARK  7 active torsions:
REMARK  status: ('A' for Active; 'I' for Inactive)
REMARK    1  A    between atoms: C2_2  and  C3_3 
REMARK    2  A    between atoms: C3_3  and  C4_4 
REMARK    3  A    between atoms: C4_4  and  C5_5 
REMARK    4  A    between atoms: C5_5  and  C6_6 
REMARK    5  A    between atoms: C6_6  and  C7_7 
REMARK    6  A    between atoms: C7_7  and  O9_9 
REMARK    7  A    between atoms: O9_9  and  C10_10 
ROOT
ATOM      1  C10 ZIN A   1      41.819   4.809  32.301  0.00  0.00     0.140 C 
ATOM      2  C12 ZIN A   1      41.594   5.956  33.317  0.00  0.00     0.034 C 
ATOM      3  C13 ZIN A   1      40.120   6.410  33.143  0.00  0.00     0.008 C 
ATOM      4  C14 ZIN A   1      39.446   5.171  32.544  0.00  0.00     0.001 C 
ATOM      5  C16 ZIN A   1      38.155   5.422  31.787  0.00  0.00    -0.004 C 
ATOM      6  C18 ZIN A   1      37.088   5.957  32.746  0.00  0.00     0.010 C 
ATOM      7  C19 ZIN A   1      35.815   6.272  31.957  0.00  0.00     0.035 C 
ATOM      8  C20 ZIN A   1      35.389   5.027  31.200  0.00  0.00    -0.068 C 
ATOM      9  C21 ZIN A   1      34.112   4.655  31.289  0.00  0.00     0.053 C 
ATOM     10  C22 ZIN A   1      33.640   3.469  30.567  0.00  0.00     0.149 C 
ATOM     11  O23 ZIN A   1      32.634   2.878  30.896  0.00  0.00    -0.293 OA
ATOM     12  C24 ZIN A   1      34.479   3.020  29.384  0.00  0.00     0.084 C 
ATOM     13  C25 ZIN A   1      35.931   2.954  29.853  0.00  0.00     0.022 C 
ATOM     14  C26 ZIN A   1      36.410   4.293  30.387  0.00  0.00    -0.016 C 
ATOM     15  C27 ZIN A   1      36.788   5.172  29.193  0.00  0.00     0.020 C 
ATOM     16  C28 ZIN A   1      37.693   4.081  31.200  0.00  0.00     0.002 C 
ATOM     17  C30 ZIN A   1      38.752   3.444  30.305  0.00  0.00     0.007 C 
ATOM     18  C31 ZIN A   1      40.103   3.315  31.026  0.00  0.00     0.012 C 
ATOM     19  C32 ZIN A   1      40.514   4.696  31.521  0.00  0.00    -0.013 C 
ATOM     20  C33 ZIN A   1      40.515   5.684  30.353  0.00  0.00     0.018 C 
ENDROOT
BRANCH   1  21
ATOM     21  O9  ZIN A   1      42.913   5.138  31.405  0.00  0.00    -0.315 OA
BRANCH  21  22
ATOM     22  C7  ZIN A   1      44.055   5.566  31.968  0.00  0.00     0.259 C 
ATOM     23  O8  ZIN A   1      45.113   5.101  31.617  0.00  0.00    -0.265 OA
BRANCH  22  24
ATOM     24  C6  ZIN A   1      44.016   6.627  33.037  0.00  0.00     0.111 C 
BRANCH  24  25
ATOM     25  C5  ZIN A   1      44.974   7.760  32.667  0.00  0.00     0.010 C 
BRANCH  25  26
ATOM     26  C4  ZIN A   1      44.377   9.098  33.108  0.00  0.00     0.000 C 
BRANCH  26  27
ATOM     27  C3  ZIN A   1      45.393   9.851  33.970  0.00  0.00    -0.000 C 
BRANCH  27  28
ATOM     28  C2  ZIN A   1      46.558   8.920  34.313  0.00  0.00    -0.005 C 
ATOM     29  C1  ZIN A   1      47.534   9.645  35.242  0.00  0.00     0.005 C 
ENDBRANCH  27  28
ENDBRANCH  26  27
ENDBRANCH  25  26
ENDBRANCH  24  25
ENDBRANCH  22  24
ENDBRANCH  21  22
ENDBRANCH   1  21
TORSDOF 7
ENDMDL
MODEL 14
REMARK CAVERDOCK RESULT:      11.2      0.000      0.000
REMARK CAVERDOCK CONSTRAINTS:       0.0      0.0      0.0      0.0
REMARK CAVERDOCK TUNNEL: 13     11.2      1.8     14.1
REMARK  7 active torsions:
REMARK  status: ('A' for Active; 'I' for Inactive)
REMARK    1  A    between atoms: C2_2  and  C3_3 
REMARK    2  A    between atoms: C3_3  and  C4_4 
REMARK    3  A    between atoms: C4_4  and  C5_5 
REMARK    4  A    between atoms: C5_5  and  C6_6 
REMARK    5  A    between atoms: C6_6  and  C7_7 
REMARK    6  A    between atoms: C7_7  and  O9_9 
REMARK    7  A    between atoms: O9_9  and  C10_10 
ROOT
ATOM      1  C10 ZIN A   1      41.564   4.871  32.284  0.00  0.00     0.140 C 
ATOM      2  C12 ZIN A   1      41.300   5.965  33.348  0.00  0.00     0.034 C 
ATOM      3  C13 ZIN A   1      39.809   6.370  33.199  0.00  0.00     0.008 C 
ATOM      4  C14 ZIN A   1      39.180   5.132  32.550  0.00  0.00     0.001 C 
ATOM      5  C16 ZIN A   1      37.876   5.364  31.809  0.00  0.00    -0.004 C 
ATOM      6  C18 ZIN A   1      36.795   5.817  32.794  0.00  0.00     0.010 C 
ATOM      7  C19 ZIN A   1      35.507   6.117  32.023  0.00  0.00     0.035 C 
ATOM      8  C20 ZIN A   1      35.125   4.889  31.216  0.00  0.00    -0.068 C 
ATOM      9  C21 ZIN A   1      33.863   4.465  31.294  0.00  0.00     0.053 C 
ATOM     10  C22 ZIN A   1      33.433   3.292  30.524  0.00  0.00     0.149 C 
ATOM     11  O23 ZIN A   1      32.452   2.650  30.832  0.00  0.00    -0.293 OA
ATOM     12  C24 ZIN A   1      34.282   2.925  29.321  0.00  0.00     0.084 C 
ATOM     13  C25 ZIN A   1      35.739   2.896  29.782  0.00  0.00     0.022 C 
ATOM     14  C26 ZIN A   1      36.168   4.228  30.370  0.00  0.00    -0.016 C 
ATOM     15  C27 ZIN A   1      36.506   5.170  29.212  0.00  0.00     0.020 C 
ATOM     16  C28 ZIN A   1      37.463   4.032  31.169  0.00  0.00     0.002 C 
ATOM     17  C30 ZIN A   1      38.540   3.473  30.244  0.00  0.00     0.007 C 
ATOM     18  C31 ZIN A   1      39.900   3.366  30.955  0.00  0.00     0.012 C 
ATOM     19  C32 ZIN A   1      40.260   4.740  31.505  0.00  0.00    -0.013 C 
ATOM     20  C33 ZIN A   1      40.217   5.776  30.379  0.00  0.00     0.018 C 
ENDROOT
BRANCH   1  21
ATOM     21  O9  ZIN A   1      42.640   5.278  31.399  0.00  0.00    -0.315 OA
BRANCH  21  22
ATOM     22  C7  ZIN A   1      43.730   5.815  31.971  0.00  0.00     0.259 C 
ATOM     23  O8  ZIN A   1      43.614   6.732  32.749  0.00  0.00    -0.265 OA
BRANCH  22  24
ATOM     24  C6  ZIN A   1      45.097   5.273  31.643  0.00  0.00     0.111 C 
BRANCH  24  25
ATOM     25  C5  ZIN A   1      46.057   6.435  31.383  0.00  0.00     0.010 C 
BRANCH  25  26
ATOM     26  C4  ZIN A   1      47.495   5.975  31.631  0.00  0.00     0.000 C 
BRANCH  26  27
ATOM     27  C3  ZIN A   1      48.458   6.855  30.830  0.00  0.00    -0.000 C 
BRANCH  27  28
ATOM     28  C2  ZIN A   1      48.040   6.859  29.358  0.00  0.00    -0.005 C 
ATOM     29  C1  ZIN A   1      48.146   5.441  28.794  0.00  0.00     0.005 C 
ENDBRANCH  27  28
ENDBRANCH  26  27
ENDBRANCH  25  26
ENDBRANCH  24  25
ENDBRANCH  22  24
ENDBRANCH  21  22
ENDBRANCH   1  21
TORSDOF 7
ENDMDL
MODEL 15
REMARK CAVERDOCK RESULT:      10.8      0.000      0.000
REMARK CAVERDOCK CONSTRAINTS:       0.0      0.0      0.0      0.0
REMARK CAVERDOCK TUNNEL: 14     10.8      1.8     15.4
REMARK  7 active torsions:
REMARK  status: ('A' for Active; 'I' for Inactive)
REMARK    1  A    between atoms: C2_2  and  C3_3 
REMARK    2  A    between atoms: C3_3  and  C4_4 
REMARK    3  A    between atoms: C4_4  and  C5_5 
REMARK    4  A    between atoms: C5_5  and  C6_6 
REMARK    5  A    between atoms: C6_6  and  C7_7 
REMARK    6  A    between atoms: C7_7  and  O9_9 
REMARK    7  A    between atoms: O9_9  and  C10_10 
ROOT
ATOM      1  C10 ZIN A   1      41.391   4.862  32.297  0.00  0.00     0.140 C 
ATOM      2  C12 ZIN A   1      41.119   5.945  33.370  0.00  0.00     0.034 C 
ATOM      3  C13 ZIN A   1      39.627   6.347  33.217  0.00  0.00     0.008 C 
ATOM      4  C14 ZIN A   1      39.005   5.114  32.554  0.00  0.00     0.001 C 
ATOM      5  C16 ZIN A   1      37.704   5.350  31.808  0.00  0.00    -0.004 C 
ATOM      6  C18 ZIN A   1      36.617   5.791  32.791  0.00  0.00     0.010 C 
ATOM      7  C19 ZIN A   1      35.332   6.094  32.017  0.00  0.00     0.035 C 
ATOM      8  C20 ZIN A   1      34.957   4.873  31.196  0.00  0.00    -0.068 C 
ATOM      9  C21 ZIN A   1      33.696   4.444  31.264  0.00  0.00     0.053 C 
ATOM     10  C22 ZIN A   1      33.273   3.279  30.481  0.00  0.00     0.149 C 
ATOM     11  O23 ZIN A   1      32.292   2.631  30.777  0.00  0.00    -0.293 OA
ATOM     12  C24 ZIN A   1      34.129   2.925  29.279  0.00  0.00     0.084 C 
ATOM     13  C25 ZIN A   1      35.583   2.896  29.746  0.00  0.00     0.022 C 
ATOM     14  C26 ZIN A   1      36.007   4.223  30.349  0.00  0.00    -0.016 C 
ATOM     15  C27 ZIN A   1      36.348   5.177  29.202  0.00  0.00     0.020 C 
ATOM     16  C28 ZIN A   1      37.298   4.022  31.153  0.00  0.00     0.002 C 
ATOM     17  C30 ZIN A   1      38.382   3.476  30.228  0.00  0.00     0.007 C 
ATOM     18  C31 ZIN A   1      39.737   3.366  30.944  0.00  0.00     0.012 C 
ATOM     19  C32 ZIN A   1      40.091   4.735  31.510  0.00  0.00    -0.013 C 
ATOM     20  C33 ZIN A   1      40.051   5.781  30.394  0.00  0.00     0.018 C 
ENDROOT
BRANCH   1  21
ATOM     21  O9  ZIN A   1      42.471   5.281  31.421  0.00  0.00    -0.315 OA
BRANCH  21  22
ATOM     22  C7  ZIN A   1      43.651   5.558  31.998  0.00  0.00     0.259 C 
ATOM     23  O8  ZIN A   1      44.646   4.967  31.652  0.00  0.00    -0.265 OA
BRANCH  22  24
ATOM     24  C6  ZIN A   1      43.734   6.608  33.075  0.00  0.00     0.111 C 
BRANCH  24  25
ATOM     25  C5  ZIN A   1      44.870   7.581  32.754  0.00  0.00     0.010 C 
BRANCH  25  26
ATOM     26  C4  ZIN A   1      44.447   8.497  31.604  0.00  0.00     0.000 C 
BRANCH  26  27
ATOM     27  C3  ZIN A   1      45.685   8.925  30.811  0.00  0.00    -0.000 C 
BRANCH  27  28
ATOM     28  C2  ZIN A   1      45.249   9.661  29.543  0.00  0.00    -0.005 C 
ATOM     29  C1  ZIN A   1      44.735  11.053  29.912  0.00  0.00     0.005 C 
ENDBRANCH  27  28
ENDBRANCH  26  27
ENDBRANCH  25  26
ENDBRANCH  24  25
ENDBRANCH  22  24
ENDBRANCH  21  22
ENDBRANCH   1  21
TORSDOF 7
ENDMDL
MODEL 16
REMARK CAVERDOCK RESULT:      11.3      0.000      0.000
REMARK CAVERDOCK CONSTRAINTS:       0.0      0.0      0.0      0.0
REMARK CAVERDOCK TUNNEL: 15     11.3      1.8     16.7
REMARK  7 active torsions:
REMARK  status: ('A' for Active; 'I' for Inactive)
REMARK    1  A    between atoms: C2_2  and  C3_3 
REMARK    2  A    between atoms: C3_3  and  C4_4 
REMARK    3  A    between atoms: C4_4  and  C5_5 
REMARK    4  A    between atoms: C5_5  and  C6_6 
REMARK    5  A    between atoms: C6_6  and  C7_7 
REMARK    6  A    between atoms: C7_7  and  O9_9 
REMARK    7  A    between atoms: O9_9  and  C10_10 
ROOT
ATOM      1  C10 ZIN A   1      41.147   5.089  32.270  0.00  0.00     0.140 C 
ATOM      2  C12 ZIN A   1      40.840   6.199  33.307  0.00  0.00     0.034 C 
ATOM      3  C13 ZIN A   1      39.339   6.553  33.138  0.00  0.00     0.008 C 
ATOM      4  C14 ZIN A   1      38.754   5.281  32.514  0.00  0.00     0.001 C 
ATOM      5  C16 ZIN A   1      37.449   5.455  31.759  0.00  0.00    -0.004 C 
ATOM      6  C18 ZIN A   1      36.346   5.897  32.725  0.00  0.00     0.010 C 
ATOM      7  C19 ZIN A   1      35.055   6.137  31.939  0.00  0.00     0.035 C 
ATOM      8  C20 ZIN A   1      34.718   4.880  31.158  0.00  0.00    -0.068 C 
ATOM      9  C21 ZIN A   1      33.470   4.418  31.238  0.00  0.00     0.053 C 
ATOM     10  C22 ZIN A   1      33.083   3.216  30.492  0.00  0.00     0.149 C 
ATOM     11  O23 ZIN A   1      32.119   2.550  30.808  0.00  0.00    -0.293 OA
ATOM     12  C24 ZIN A   1      33.951   2.848  29.304  0.00  0.00     0.084 C 
ATOM     13  C25 ZIN A   1      35.405   2.875  29.774  0.00  0.00     0.022 C 
ATOM     14  C26 ZIN A   1      35.788   4.233  30.334  0.00  0.00    -0.016 C 
ATOM     15  C27 ZIN A   1      36.105   5.159  29.157  0.00  0.00     0.020 C 
ATOM     16  C28 ZIN A   1      37.082   4.096  31.147  0.00  0.00     0.002 C 
ATOM     17  C30 ZIN A   1      38.184   3.551  30.243  0.00  0.00     0.007 C 
ATOM     18  C31 ZIN A   1      39.540   3.503  30.965  0.00  0.00     0.012 C 
ATOM     19  C32 ZIN A   1      39.853   4.900  31.485  0.00  0.00    -0.013 C 
ATOM     20  C33 ZIN A   1      39.787   5.907  30.336  0.00  0.00     0.018 C 
ENDROOT
BRANCH   1  21
ATOM     21  O9  ZIN A   1      42.216   5.510  31.383  0.00  0.00    -0.315 OA
BRANCH  21  22
ATOM     22  C7  ZIN A   1      43.421   5.717  31.937  0.00  0.00     0.259 C 
ATOM     23  O8  ZIN A   1      44.277   4.867  31.858  0.00  0.00    -0.265 OA
BRANCH  22  24
ATOM     24  C6  ZIN A   1      43.708   7.010  32.656  0.00  0.00     0.111 C 
BRANCH  24  25
ATOM     25  C5  ZIN A   1      44.311   6.707  34.029  0.00  0.00     0.010 C 
BRANCH  25  26
ATOM     26  C4  ZIN A   1      45.054   7.942  34.544  0.00  0.00     0.000 C 
BRANCH  26  27
ATOM     27  C3  ZIN A   1      45.703   8.673  33.366  0.00  0.00    -0.000 C 
BRANCH  27  28
ATOM     28  C2  ZIN A   1      47.219   8.723  33.570  0.00  0.00    -0.005 C 
ATOM     29  C1  ZIN A   1      47.916   8.057  32.382  0.00  0.00     0.005 C 
ENDBRANCH  27  28
ENDBRANCH  26  27
ENDBRANCH  25  26
ENDBRANCH  24  25
ENDBRANCH  22  24
ENDBRANCH  21  22
ENDBRANCH   1  21
TORSDOF 7
ENDMDL
MODEL 17
REMARK CAVERDOCK RESULT:      11.4      0.000      0.000
REMARK CAVERDOCK CONSTRAINTS:       0.1      0.0      0.0      0.0
REMARK CAVERDOCK TUNNEL: 16     11.4      1.9     17.4
REMARK  7 active torsions:
REMARK  status: ('A' for Active; 'I' for Inactive)
REMARK    1  A    between atoms: C2_2  and  C3_3 
REMARK    2  A    between atoms: C3_3  and  C4_4 
REMARK    3  A    between atoms: C4_4  and  C5_5 
REMARK    4  A    between atoms: C5_5  and  C6_6 
REMARK    5  A    between atoms: C6_6  and  C7_7 
REMARK    6  A    between atoms: C7_7  and  O9_9 
REMARK    7  A    between atoms: O9_9  and  C10_10 
ROOT
ATOM      1  C10 ZIN A   1      41.017   4.864  32.161  0.00  0.00     0.140 C 
ATOM      2  C12 ZIN A   1      40.746   5.952  33.230  0.00  0.00     0.034 C 
ATOM      3  C13 ZIN A   1      39.246   6.332  33.097  0.00  0.00     0.008 C 
ATOM      4  C14 ZIN A   1      38.632   5.084  32.453  0.00  0.00     0.001 C 
ATOM      5  C16 ZIN A   1      37.317   5.297  31.726  0.00  0.00    -0.004 C 
ATOM      6  C18 ZIN A   1      36.238   5.730  32.722  0.00  0.00     0.010 C 
ATOM      7  C19 ZIN A   1      34.937   6.008  31.965  0.00  0.00     0.035 C 
ATOM      8  C20 ZIN A   1      34.567   4.776  31.160  0.00  0.00    -0.068 C 
ATOM      9  C21 ZIN A   1      33.314   4.330  31.251  0.00  0.00     0.053 C 
ATOM     10  C22 ZIN A   1      32.896   3.153  30.483  0.00  0.00     0.149 C 
ATOM     11  O23 ZIN A   1      31.928   2.494  30.800  0.00  0.00    -0.293 OA
ATOM     12  C24 ZIN A   1      33.737   2.802  29.271  0.00  0.00     0.084 C 
ATOM     13  C25 ZIN A   1      35.199   2.796  29.716  0.00  0.00     0.022 C 
ATOM     14  C26 ZIN A   1      35.613   4.134  30.302  0.00  0.00    -0.016 C 
ATOM     15  C27 ZIN A   1      35.923   5.083  29.142  0.00  0.00     0.020 C 
ATOM     16  C28 ZIN A   1      36.919   3.958  31.087  0.00  0.00     0.002 C 
ATOM     17  C30 ZIN A   1      37.996   3.420  30.150  0.00  0.00     0.007 C 
ATOM     18  C31 ZIN A   1      39.364   3.334  30.846  0.00  0.00     0.012 C 
ATOM     19  C32 ZIN A   1      39.707   4.713  31.395  0.00  0.00    -0.013 C 
ATOM     20  C33 ZIN A   1      39.635   5.749  30.272  0.00  0.00     0.018 C 
ENDROOT
BRANCH   1  21
ATOM     21  O9  ZIN A   1      42.077   5.291  31.265  0.00  0.00    -0.315 OA
BRANCH  21  22
ATOM     22  C7  ZIN A   1      43.218   5.717  31.830  0.00  0.00     0.259 C 
ATOM     23  O8  ZIN A   1      44.151   4.959  31.951  0.00  0.00    -0.265 OA
BRANCH  22  24
ATOM     24  C6  ZIN A   1      43.335   7.139  32.313  0.00  0.00     0.111 C 
BRANCH  24  25
ATOM     25  C5  ZIN A   1      44.310   7.200  33.490  0.00  0.00     0.010 C 
BRANCH  25  26
ATOM     26  C4  ZIN A   1      45.747   7.166  32.964  0.00  0.00     0.000 C 
BRANCH  26  27
ATOM     27  C3  ZIN A   1      46.549   8.305  33.598  0.00  0.00    -0.000 C 
BRANCH  27  28
ATOM     28  C2  ZIN A   1      46.850   9.367  32.538  0.00  0.00    -0.005 C 
ATOM     29  C1  ZIN A   1      47.332   8.685  31.256  0.00  0.00     0.005 C 
ENDBRANCH  27  28
ENDBRANCH  26  27
ENDBRANCH  25  26
ENDBRANCH  24  25
ENDBRANCH  22  24
ENDBRANCH  21  22
ENDBRANCH   1  21
TORSDOF 7
ENDMDL
MODEL 18
REMARK CAVERDOCK RESULT:      12.1      0.000      0.000
REMARK CAVERDOCK CONSTRAINTS:       0.1      0.0      0.0      0.0
REMARK CAVERDOCK TUNNEL: 17     12.1      1.9     18.1
REMARK  7 active torsions:
REMARK  status: ('A' for Active; 'I' for Inactive)
REMARK    1  A    between atoms: C2_2  and  C3_3 
REMARK    2  A    between atoms: C3_3  and  C4_4 
REMARK    3  A    between atoms: C4_4  and  C5_5 
REMARK    4  A    between atoms: C5_5  and  C6_6 
REMARK    5  A    between atoms: C6_6  and  C7_7 
REMARK    6  A    between atoms: C7_7  and  O9_9 
REMARK    7  A    between atoms: O9_9  and  C10_10 
ROOT
ATOM      1  C10 ZIN A   1      40.766   4.776  32.038  0.00  0.00     0.140 C 
ATOM      2  C12 ZIN A   1      40.533   5.932  33.042  0.00  0.00     0.034 C 
ATOM      3  C13 ZIN A   1      39.043   6.345  32.896  0.00  0.00     0.008 C 
ATOM      4  C14 ZIN A   1      38.390   5.079  32.329  0.00  0.00     0.001 C 
ATOM      5  C16 ZIN A   1      37.076   5.285  31.599  0.00  0.00    -0.004 C 
ATOM      6  C18 ZIN A   1      36.017   5.806  32.574  0.00  0.00     0.010 C 
ATOM      7  C19 ZIN A   1      34.719   6.076  31.809  0.00  0.00     0.035 C 
ATOM      8  C20 ZIN A   1      34.310   4.809  31.080  0.00  0.00    -0.068 C 
ATOM      9  C21 ZIN A   1      33.045   4.405  31.204  0.00  0.00     0.053 C 
ATOM     10  C22 ZIN A   1      32.589   3.196  30.509  0.00  0.00     0.149 C 
ATOM     11  O23 ZIN A   1      31.606   2.584  30.869  0.00  0.00    -0.293 OA
ATOM     12  C24 ZIN A   1      33.412   2.752  29.314  0.00  0.00     0.084 C 
ATOM     13  C25 ZIN A   1      34.876   2.732  29.750  0.00  0.00     0.022 C 
ATOM     14  C26 ZIN A   1      35.331   4.090  30.255  0.00  0.00    -0.016 C 
ATOM     15  C27 ZIN A   1      35.658   4.961  29.040  0.00  0.00     0.020 C 
ATOM     16  C28 ZIN A   1      36.637   3.923  31.042  0.00  0.00     0.002 C 
ATOM     17  C30 ZIN A   1      37.692   3.301  30.132  0.00  0.00     0.007 C 
ATOM     18  C31 ZIN A   1      39.062   3.219  30.824  0.00  0.00     0.012 C 
ATOM     19  C32 ZIN A   1      39.447   4.617  31.289  0.00  0.00    -0.013 C 
ATOM     20  C33 ZIN A   1      39.396   5.588  30.108  0.00  0.00     0.018 C 
ENDROOT
BRANCH   1  21
ATOM     21  O9  ZIN A   1      41.831   5.121  31.113  0.00  0.00    -0.315 OA
BRANCH  21  22
ATOM     22  C7  ZIN A   1      42.997   5.516  31.646  0.00  0.00     0.259 C 
ATOM     23  O8  ZIN A   1      43.964   4.793  31.588  0.00  0.00    -0.265 OA
BRANCH  22  24
ATOM     24  C6  ZIN A   1      43.102   6.862  32.316  0.00  0.00     0.111 C 
BRANCH  24  25
ATOM     25  C5  ZIN A   1      44.383   6.919  33.150  0.00  0.00     0.010 C 
BRANCH  25  26
ATOM     26  C4  ZIN A   1      45.430   7.764  32.421  0.00  0.00     0.000 C 
BRANCH  26  27
ATOM     27  C3  ZIN A   1      44.760   9.007  31.831  0.00  0.00    -0.000 C 
BRANCH  27  28
ATOM     28  C2  ZIN A   1      45.405  10.263  32.421  0.00  0.00    -0.005 C 
ATOM     29  C1  ZIN A   1      44.888  10.482  33.844  0.00  0.00     0.005 C 
ENDBRANCH  27  28
ENDBRANCH  26  27
ENDBRANCH  25  26
ENDBRANCH  24  25
ENDBRANCH  22  24
ENDBRANCH  21  22
ENDBRANCH   1  21
TORSDOF 7
ENDMDL
MODEL 19
REMARK CAVERDOCK RESULT:      12.6      0.000      0.000
REMARK CAVERDOCK CONSTRAINTS:       0.3      0.0      0.0      0.0
REMARK CAVERDOCK TUNNEL: 18     12.6      1.9     19.1
REMARK  7 active torsions:
REMARK  status: ('A' for Active; 'I' for Inactive)
REMARK    1  A    between atoms: C2_2  and  C3_3 
REMARK    2  A    between atoms: C3_3  and  C4_4 
REMARK    3  A    between atoms: C4_4  and  C5_5 
REMARK    4  A    between atoms: C5_5  and  C6_6 
REMARK    5  A    between atoms: C6_6  and  C7_7 
REMARK    6  A    between atoms: C7_7  and  O9_9 
REMARK    7  A    between atoms: O9_9  and  C10_10 
ROOT
ATOM      1  C10 ZIN A   1      40.548   5.021  32.169  0.00  0.00     0.140 C 
ATOM      2  C12 ZIN A   1      40.205   6.062  33.263  0.00  0.00     0.034 C 
ATOM      3  C13 ZIN A   1      38.689   6.362  33.122  0.00  0.00     0.008 C 
ATOM      4  C14 ZIN A   1      38.151   5.102  32.435  0.00  0.00     0.001 C 
ATOM      5  C16 ZIN A   1      36.835   5.262  31.697  0.00  0.00    -0.004 C 
ATOM      6  C18 ZIN A   1      35.722   5.607  32.691  0.00  0.00     0.010 C 
ATOM      7  C19 ZIN A   1      34.417   5.835  31.925  0.00  0.00     0.035 C 
ATOM      8  C20 ZIN A   1      34.125   4.608  31.081  0.00  0.00    -0.068 C 
ATOM      9  C21 ZIN A   1      32.897   4.092  31.143  0.00  0.00     0.053 C 
ATOM     10  C22 ZIN A   1      32.553   2.915  30.338  0.00  0.00     0.149 C 
ATOM     11  O23 ZIN A   1      31.620   2.195  30.624  0.00  0.00    -0.293 OA
ATOM     12  C24 ZIN A   1      33.427   2.646  29.127  0.00  0.00     0.084 C 
ATOM     13  C25 ZIN A   1      34.882   2.708  29.591  0.00  0.00     0.022 C 
ATOM     14  C26 ZIN A   1      35.214   4.049  30.219  0.00  0.00    -0.016 C 
ATOM     15  C27 ZIN A   1      35.485   5.047  29.091  0.00  0.00     0.020 C 
ATOM     16  C28 ZIN A   1      36.519   3.923  31.016  0.00  0.00     0.002 C 
ATOM     17  C30 ZIN A   1      37.634   3.471  30.079  0.00  0.00     0.007 C 
ATOM     18  C31 ZIN A   1      38.997   3.441  30.790  0.00  0.00     0.012 C 
ATOM     19  C32 ZIN A   1      39.257   4.820  31.382  0.00  0.00    -0.013 C 
ATOM     20  C33 ZIN A   1      39.141   5.883  30.287  0.00  0.00     0.018 C 
ENDROOT
BRANCH   1  21
ATOM     21  O9  ZIN A   1      41.593   5.531  31.299  0.00  0.00    -0.315 OA
BRANCH  21  22
ATOM     22  C7  ZIN A   1      42.780   5.798  31.865  0.00  0.00     0.259 C 
ATOM     23  O8  ZIN A   1      43.423   4.909  32.371  0.00  0.00    -0.265 OA
BRANCH  22  24
ATOM     24  C6  ZIN A   1      43.312   7.208  31.869  0.00  0.00     0.111 C 
BRANCH  24  25
ATOM     25  C5  ZIN A   1      44.840   7.177  31.803  0.00  0.00     0.010 C 
BRANCH  25  26
ATOM     26  C4  ZIN A   1      45.336   8.328  30.925  0.00  0.00     0.000 C 
BRANCH  26  27
ATOM     27  C3  ZIN A   1      44.516   9.586  31.223  0.00  0.00    -0.000 C 
BRANCH  27  28
ATOM     28  C2  ZIN A   1      43.883  10.101  29.929  0.00  0.00    -0.005 C 
ATOM     29  C1  ZIN A   1      44.971  10.297  28.871  0.00  0.00     0.005 C 
ENDBRANCH  27  28
ENDBRANCH  26  27
ENDBRANCH  25  26
ENDBRANCH  24  25
ENDBRANCH  22  24
ENDBRANCH  21  22
ENDBRANCH   1  21
TORSDOF 7
ENDMDL
MODEL 20
REMARK CAVERDOCK RESULT:      13.8      0.000      0.000
REMARK CAVERDOCK CONSTRAINTS:       0.1      0.0      0.0      0.0
REMARK CAVERDOCK TUNNEL: 19     13.8      1.9     20.1
REMARK  7 active torsions:
REMARK  status: ('A' for Active; 'I' for Inactive)
REMARK    1  A    between atoms: C2_2  and  C3_3 
REMARK    2  A    between atoms: C3_3  and  C4_4 
REMARK    3  A    between atoms: C4_4  and  C5_5 
REMARK    4  A    between atoms: C5_5  and  C6_6 
REMARK    5  A    between atoms: C6_6  and  C7_7 
REMARK    6  A    between atoms: C7_7  and  O9_9 
REMARK    7  A    between atoms: O9_9  and  C10_10 
ROOT
ATOM      1  C10 ZIN A   1      40.294   5.007  32.031  0.00  0.00     0.140 C 
ATOM      2  C12 ZIN A   1      39.986   6.116  33.068  0.00  0.00     0.034 C 
ATOM      3  C13 ZIN A   1      38.471   6.430  32.936  0.00  0.00     0.008 C 
ATOM      4  C14 ZIN A   1      37.904   5.139  32.336  0.00  0.00     0.001 C 
ATOM      5  C16 ZIN A   1      36.576   5.275  31.614  0.00  0.00    -0.004 C 
ATOM      6  C18 ZIN A   1      35.487   5.694  32.606  0.00  0.00     0.010 C 
ATOM      7  C19 ZIN A   1      34.171   5.896  31.851  0.00  0.00     0.035 C 
ATOM      8  C20 ZIN A   1      33.846   4.625  31.088  0.00  0.00    -0.068 C 
ATOM      9  C21 ZIN A   1      32.612   4.132  31.203  0.00  0.00     0.053 C 
ATOM     10  C22 ZIN A   1      32.237   2.915  30.476  0.00  0.00     0.149 C 
ATOM     11  O23 ZIN A   1      31.300   2.227  30.821  0.00  0.00    -0.293 OA
ATOM     12  C24 ZIN A   1      33.084   2.561  29.268  0.00  0.00     0.084 C 
ATOM     13  C25 ZIN A   1      34.548   2.629  29.700  0.00  0.00     0.022 C 
ATOM     14  C26 ZIN A   1      34.911   4.000  30.241  0.00  0.00    -0.016 C 
ATOM     15  C27 ZIN A   1      35.173   4.925  29.050  0.00  0.00     0.020 C 
ATOM     16  C28 ZIN A   1      36.228   3.902  31.020  0.00  0.00     0.002 C 
ATOM     17  C30 ZIN A   1      37.320   3.379  30.092  0.00  0.00     0.007 C 
ATOM     18  C31 ZIN A   1      38.695   3.371  30.778  0.00  0.00     0.012 C 
ATOM     19  C32 ZIN A   1      38.985   4.779  31.281  0.00  0.00    -0.013 C 
ATOM     20  C33 ZIN A   1      38.863   5.776  30.128  0.00  0.00     0.018 C 
ENDROOT
BRANCH   1  21
ATOM     21  O9  ZIN A   1      41.329   5.448  31.114  0.00  0.00    -0.315 OA
BRANCH  21  22
ATOM     22  C7  ZIN A   1      42.492   5.846  31.653  0.00  0.00     0.259 C 
ATOM     23  O8  ZIN A   1      43.363   5.039  31.874  0.00  0.00    -0.265 OA
BRANCH  22  24
ATOM     24  C6  ZIN A   1      42.711   7.300  31.982  0.00  0.00     0.111 C 
BRANCH  24  25
ATOM     25  C5  ZIN A   1      44.195   7.540  32.269  0.00  0.00     0.010 C 
BRANCH  25  26
ATOM     26  C4  ZIN A   1      44.739   8.590  31.298  0.00  0.00     0.000 C 
BRANCH  26  27
ATOM     27  C3  ZIN A   1      46.269   8.588  31.351  0.00  0.00    -0.000 C 
BRANCH  27  28
ATOM     28  C2  ZIN A   1      46.819   7.765  30.185  0.00  0.00    -0.005 C 
ATOM     29  C1  ZIN A   1      47.265   6.393  30.694  0.00  0.00     0.005 C 
ENDBRANCH  27  28
ENDBRANCH  26  27
ENDBRANCH  25  26
ENDBRANCH  24  25
ENDBRANCH  22  24
ENDBRANCH  21  22
ENDBRANCH   1  21
TORSDOF 7
ENDMDL
MODEL 21
REMARK CAVERDOCK RESULT:      13.1      0.000      0.000
REMARK CAVERDOCK CONSTRAINTS:       0.1      0.0      0.0      0.0
REMARK CAVERDOCK TUNNEL: 20     13.1      1.9     21.7
REMARK  7 active torsions:
REMARK  status: ('A' for Active; 'I' for Inactive)
REMARK    1  A    between atoms: C2_2  and  C3_3 
REMARK    2  A    between atoms: C3_3  and  C4_4 
REMARK    3  A    between atoms: C4_4  and  C5_5 
REMARK    4  A    between atoms: C5_5  and  C6_6 
REMARK    5  A    between atoms: C6_6  and  C7_7 
REMARK    6  A    between atoms: C7_7  and  O9_9 
REMARK    7  A    between atoms: O9_9  and  C10_10 
ROOT
ATOM      1  C10 ZIN A   1      40.168   5.920  31.207  0.00  0.00     0.140 C 
ATOM      2  C12 ZIN A   1      40.757   4.662  30.520  0.00  0.00     0.034 C 
ATOM      3  C13 ZIN A   1      39.593   3.643  30.400  0.00  0.00     0.008 C 
ATOM      4  C14 ZIN A   1      38.349   4.537  30.431  0.00  0.00     0.001 C 
ATOM      5  C16 ZIN A   1      37.057   3.856  30.844  0.00  0.00    -0.004 C 
ATOM      6  C18 ZIN A   1      36.681   2.788  29.813  0.00  0.00     0.010 C 
ATOM      7  C19 ZIN A   1      35.417   2.062  30.278  0.00  0.00     0.035 C 
ATOM      8  C20 ZIN A   1      34.326   3.090  30.521  0.00  0.00    -0.068 C 
ATOM      9  C21 ZIN A   1      33.126   2.856  29.987  0.00  0.00     0.053 C 
ATOM     10  C22 ZIN A   1      32.030   3.807  30.202  0.00  0.00     0.149 C 
ATOM     11  O23 ZIN A   1      31.070   3.853  29.462  0.00  0.00    -0.293 OA
ATOM     12  C24 ZIN A   1      32.159   4.729  31.400  0.00  0.00     0.084 C 
ATOM     13  C25 ZIN A   1      33.553   5.353  31.348  0.00  0.00     0.022 C 
ATOM     14  C26 ZIN A   1      34.642   4.295  31.350  0.00  0.00    -0.016 C 
ATOM     15  C27 ZIN A   1      34.853   3.836  32.795  0.00  0.00     0.020 C 
ATOM     16  C28 ZIN A   1      35.961   4.931  30.894  0.00  0.00     0.002 C 
ATOM     17  C30 ZIN A   1      36.316   6.077  31.836  0.00  0.00     0.007 C 
ATOM     18  C31 ZIN A   1      37.691   6.680  31.505  0.00  0.00     0.012 C 
ATOM     19  C32 ZIN A   1      38.723   5.560  31.538  0.00  0.00    -0.013 C 
ATOM     20  C33 ZIN A   1      38.660   4.837  32.884  0.00  0.00     0.018 C 
ENDROOT
BRANCH   1  21
ATOM     21  O9  ZIN A   1      40.902   6.221  32.422  0.00  0.00    -0.315 OA
BRANCH  21  22
ATOM     22  C7  ZIN A   1      41.841   5.339  32.801  0.00  0.00     0.259 C 
ATOM     23  O8  ZIN A   1      41.530   4.362  33.439  0.00  0.00    -0.265 OA
BRANCH  22  24
ATOM     24  C6  ZIN A   1      43.283   5.569  32.430  0.00  0.00     0.111 C 
BRANCH  24  25
ATOM     25  C5  ZIN A   1      43.819   6.784  33.190  0.00  0.00     0.010 C 
BRANCH  25  26
ATOM     26  C4  ZIN A   1      44.595   7.686  32.229  0.00  0.00     0.000 C 
BRANCH  26  27
ATOM     27  C3  ZIN A   1      46.086   7.346  32.303  0.00  0.00    -0.000 C 
BRANCH  27  28
ATOM     28  C2  ZIN A   1      46.677   7.336  30.892  0.00  0.00    -0.005 C 
ATOM     29  C1  ZIN A   1      46.682   8.759  30.330  0.00  0.00     0.005 C 
ENDBRANCH  27  28
ENDBRANCH  26  27
ENDBRANCH  25  26
ENDBRANCH  24  25
ENDBRANCH  22  24
ENDBRANCH  21  22
ENDBRANCH   1  21
TORSDOF 7
ENDMDL
MODEL 22
REMARK CAVERDOCK RESULT:      12.5      0.000      0.000
REMARK CAVERDOCK CONSTRAINTS:       0.2      0.0      0.0      0.0
REMARK CAVERDOCK TUNNEL: 21     12.5      1.8     22.3
REMARK  7 active torsions:
REMARK  status: ('A' for Active; 'I' for Inactive)
REMARK    1  A    between atoms: C2_2  and  C3_3 
REMARK    2  A    between atoms: C3_3  and  C4_4 
REMARK    3  A    between atoms: C4_4  and  C5_5 
REMARK    4  A    between atoms: C5_5  and  C6_6 
REMARK    5  A    between atoms: C6_6  and  C7_7 
REMARK    6  A    between atoms: C7_7  and  O9_9 
REMARK    7  A    between atoms: O9_9  and  C10_10 
ROOT
ATOM      1  C10 ZIN A   1      39.909   5.771  31.109  0.00  0.00     0.140 C 
ATOM      2  C12 ZIN A   1      40.496   4.441  30.575  0.00  0.00     0.034 C 
ATOM      3  C13 ZIN A   1      39.320   3.429  30.531  0.00  0.00     0.008 C 
ATOM      4  C14 ZIN A   1      38.089   4.337  30.433  0.00  0.00     0.001 C 
ATOM      5  C16 ZIN A   1      36.777   3.720  30.879  0.00  0.00    -0.004 C 
ATOM      6  C18 ZIN A   1      36.412   2.554  29.956  0.00  0.00     0.010 C 
ATOM      7  C19 ZIN A   1      35.124   1.897  30.460  0.00  0.00     0.035 C 
ATOM      8  C20 ZIN A   1      34.044   2.958  30.563  0.00  0.00    -0.068 C 
ATOM      9  C21 ZIN A   1      32.855   2.685  30.024  0.00  0.00     0.053 C 
ATOM     10  C22 ZIN A   1      31.768   3.667  30.107  0.00  0.00     0.149 C 
ATOM     11  O23 ZIN A   1      30.829   3.647  29.340  0.00  0.00    -0.293 OA
ATOM     12  C24 ZIN A   1      31.880   4.708  31.204  0.00  0.00     0.084 C 
ATOM     13  C25 ZIN A   1      33.284   5.306  31.126  0.00  0.00     0.022 C 
ATOM     14  C26 ZIN A   1      34.356   4.241  31.269  0.00  0.00    -0.016 C 
ATOM     15  C27 ZIN A   1      34.522   3.934  32.759  0.00  0.00     0.020 C 
ATOM     16  C28 ZIN A   1      35.697   4.807  30.785  0.00  0.00     0.002 C 
ATOM     17  C30 ZIN A   1      36.044   6.042  31.611  0.00  0.00     0.007 C 
ATOM     18  C31 ZIN A   1      37.437   6.590  31.257  0.00  0.00     0.012 C 
ATOM     19  C32 ZIN A   1      38.450   5.467  31.436  0.00  0.00    -0.013 C 
ATOM     20  C33 ZIN A   1      38.341   4.890  32.848  0.00  0.00     0.018 C 
ENDROOT
BRANCH   1  21
ATOM     21  O9  ZIN A   1      40.616   6.189  32.306  0.00  0.00    -0.315 OA
BRANCH  21  22
ATOM     22  C7  ZIN A   1      41.776   5.571  32.576  0.00  0.00     0.259 C 
ATOM     23  O8  ZIN A   1      41.772   4.454  33.037  0.00  0.00    -0.265 OA
BRANCH  22  24
ATOM     24  C6  ZIN A   1      43.083   6.269  32.303  0.00  0.00     0.111 C 
BRANCH  24  25
ATOM     25  C5  ZIN A   1      43.914   6.316  33.587  0.00  0.00     0.010 C 
BRANCH  25  26
ATOM     26  C4  ZIN A   1      45.024   7.359  33.439  0.00  0.00     0.000 C 
BRANCH  26  27
ATOM     27  C3  ZIN A   1      44.400   8.747  33.277  0.00  0.00    -0.000 C 
BRANCH  27  28
ATOM     28  C2  ZIN A   1      44.917   9.391  31.988  0.00  0.00    -0.005 C 
ATOM     29  C1  ZIN A   1      45.589   8.325  31.120  0.00  0.00     0.005 C 
ENDBRANCH  27  28
ENDBRANCH  26  27
ENDBRANCH  25  26
ENDBRANCH  24  25
ENDBRANCH  22  24
ENDBRANCH  21  22
ENDBRANCH   1  21
TORSDOF 7
ENDMDL
MODEL 23
REMARK CAVERDOCK RESULT:      11.8      0.000      0.000
REMARK CAVERDOCK CONSTRAINTS:       0.4      0.0      0.0      0.0
REMARK CAVERDOCK TUNNEL: 22     11.8      1.8     23.4
REMARK  7 active torsions:
REMARK  status: ('A' for Active; 'I' for Inactive)
REMARK    1  A    between atoms: C2_2  and  C3_3 
REMARK    2  A    between atoms: C3_3  and  C4_4 
REMARK    3  A    between atoms: C4_4  and  C5_5 
REMARK    4  A    between atoms: C5_5  and  C6_6 
REMARK    5  A    between atoms: C6_6  and  C7_7 
REMARK    6  A    between atoms: C7_7  and  O9_9 
REMARK    7  A    between atoms: O9_9  and  C10_10 
ROOT
ATOM      1  C10 ZIN A   1      39.659   5.830  31.166  0.00  0.00     0.140 C 
ATOM      2  C12 ZIN A   1      40.269   4.526  30.595  0.00  0.00     0.034 C 
ATOM      3  C13 ZIN A   1      39.110   3.497  30.518  0.00  0.00     0.008 C 
ATOM      4  C14 ZIN A   1      37.865   4.387  30.443  0.00  0.00     0.001 C 
ATOM      5  C16 ZIN A   1      36.561   3.736  30.867  0.00  0.00    -0.004 C 
ATOM      6  C18 ZIN A   1      36.217   2.592  29.909  0.00  0.00     0.010 C 
ATOM      7  C19 ZIN A   1      34.939   1.901  30.389  0.00  0.00     0.035 C 
ATOM      8  C20 ZIN A   1      33.841   2.941  30.520  0.00  0.00    -0.068 C 
ATOM      9  C21 ZIN A   1      32.659   2.664  29.970  0.00  0.00     0.053 C 
ATOM     10  C22 ZIN A   1      31.556   3.625  30.078  0.00  0.00     0.149 C 
ATOM     11  O23 ZIN A   1      30.619   3.613  29.308  0.00  0.00    -0.293 OA
ATOM     12  C24 ZIN A   1      31.648   4.636  31.206  0.00  0.00     0.084 C 
ATOM     13  C25 ZIN A   1      33.042   5.258  31.149  0.00  0.00     0.022 C 
ATOM     14  C26 ZIN A   1      34.132   4.206  31.265  0.00  0.00    -0.016 C 
ATOM     15  C27 ZIN A   1      34.298   3.859  32.746  0.00  0.00     0.020 C 
ATOM     16  C28 ZIN A   1      35.464   4.809  30.801  0.00  0.00     0.002 C 
ATOM     17  C30 ZIN A   1      35.789   6.024  31.664  0.00  0.00     0.007 C 
ATOM     18  C31 ZIN A   1      37.174   6.604  31.331  0.00  0.00     0.012 C 
ATOM     19  C32 ZIN A   1      38.205   5.493  31.479  0.00  0.00    -0.013 C 
ATOM     20  C33 ZIN A   1      38.101   4.874  32.874  0.00  0.00     0.018 C 
ENDROOT
BRANCH   1  21
ATOM     21  O9  ZIN A   1      40.356   6.224  32.377  0.00  0.00    -0.315 OA
BRANCH  21  22
ATOM     22  C7  ZIN A   1      41.469   5.542  32.689  0.00  0.00     0.259 C 
ATOM     23  O8  ZIN A   1      41.402   4.572  33.406  0.00  0.00    -0.265 OA
BRANCH  22  24
ATOM     24  C6  ZIN A   1      42.802   5.986  32.145  0.00  0.00     0.111 C 
BRANCH  24  25
ATOM     25  C5  ZIN A   1      43.785   6.184  33.300  0.00  0.00     0.010 C 
BRANCH  25  26
ATOM     26  C4  ZIN A   1      44.930   7.092  32.847  0.00  0.00     0.000 C 
BRANCH  26  27
ATOM     27  C3  ZIN A   1      45.524   7.808  34.062  0.00  0.00    -0.000 C 
BRANCH  27  28
ATOM     28  C2  ZIN A   1      46.975   8.193  33.767  0.00  0.00    -0.005 C 
ATOM     29  C1  ZIN A   1      47.223   8.129  32.259  0.00  0.00     0.005 C 
ENDBRANCH  27  28
ENDBRANCH  26  27
ENDBRANCH  25  26
ENDBRANCH  24  25
ENDBRANCH  22  24
ENDBRANCH  21  22
ENDBRANCH   1  21
TORSDOF 7
ENDMDL
MODEL 24
REMARK CAVERDOCK RESULT:      11.2      0.000      0.000
REMARK CAVERDOCK CONSTRAINTS:       0.3      0.0      0.0      0.0
REMARK CAVERDOCK TUNNEL: 23     11.2      1.8     24.3
REMARK  7 active torsions:
REMARK  status: ('A' for Active; 'I' for Inactive)
REMARK    1  A    between atoms: C2_2  and  C3_3 
REMARK    2  A    between atoms: C3_3  and  C4_4 
REMARK    3  A    between atoms: C4_4  and  C5_5 
REMARK    4  A    between atoms: C5_5  and  C6_6 
REMARK    5  A    between atoms: C6_6  and  C7_7 
REMARK    6  A    between atoms: C7_7  and  O9_9 
REMARK    7  A    between atoms: O9_9  and  C10_10 
ROOT
ATOM      1  C10 ZIN A   1      39.376   5.795  31.205  0.00  0.00     0.140 C 
ATOM      2  C12 ZIN A   1      40.001   4.506  30.616  0.00  0.00     0.034 C 
ATOM      3  C13 ZIN A   1      38.854   3.464  30.527  0.00  0.00     0.008 C 
ATOM      4  C14 ZIN A   1      37.598   4.341  30.466  0.00  0.00     0.001 C 
ATOM      5  C16 ZIN A   1      36.303   3.669  30.883  0.00  0.00    -0.004 C 
ATOM      6  C18 ZIN A   1      35.971   2.533  29.911  0.00  0.00     0.010 C 
ATOM      7  C19 ZIN A   1      34.703   1.820  30.384  0.00  0.00     0.035 C 
ATOM      8  C20 ZIN A   1      33.592   2.845  30.530  0.00  0.00    -0.068 C 
ATOM      9  C21 ZIN A   1      32.412   2.562  29.977  0.00  0.00     0.053 C 
ATOM     10  C22 ZIN A   1      31.298   3.508  30.100  0.00  0.00     0.149 C 
ATOM     11  O23 ZIN A   1      30.361   3.494  29.330  0.00  0.00    -0.293 OA
ATOM     12  C24 ZIN A   1      31.380   4.505  31.240  0.00  0.00     0.084 C 
ATOM     13  C25 ZIN A   1      32.767   5.145  31.189  0.00  0.00     0.022 C 
ATOM     14  C26 ZIN A   1      33.869   4.105  31.290  0.00  0.00    -0.016 C 
ATOM     15  C27 ZIN A   1      34.042   3.740  32.766  0.00  0.00     0.020 C 
ATOM     16  C28 ZIN A   1      35.193   4.729  30.833  0.00  0.00     0.002 C 
ATOM     17  C30 ZIN A   1      35.505   5.937  31.710  0.00  0.00     0.007 C 
ATOM     18  C31 ZIN A   1      36.882   6.538  31.383  0.00  0.00     0.012 C 
ATOM     19  C32 ZIN A   1      37.926   5.437  31.516  0.00  0.00    -0.013 C 
ATOM     20  C33 ZIN A   1      37.832   4.798  32.903  0.00  0.00     0.018 C 
ENDROOT
BRANCH   1  21
ATOM     21  O9  ZIN A   1      40.070   6.182  32.420  0.00  0.00    -0.315 OA
BRANCH  21  22
ATOM     22  C7  ZIN A   1      41.218   5.543  32.696  0.00  0.00     0.259 C 
ATOM     23  O8  ZIN A   1      41.264   4.751  33.607  0.00  0.00    -0.265 OA
BRANCH  22  24
ATOM     24  C6  ZIN A   1      42.448   5.814  31.869  0.00  0.00     0.111 C 
BRANCH  24  25
ATOM     25  C5  ZIN A   1      43.696   5.610  32.730  0.00  0.00     0.010 C 
BRANCH  25  26
ATOM     26  C4  ZIN A   1      44.711   6.714  32.426  0.00  0.00     0.000 C 
BRANCH  26  27
ATOM     27  C3  ZIN A   1      44.301   7.998  33.152  0.00  0.00    -0.000 C 
BRANCH  27  28
ATOM     28  C2  ZIN A   1      44.855   7.976  34.578  0.00  0.00    -0.005 C 
ATOM     29  C1  ZIN A   1      44.370   6.715  35.295  0.00  0.00     0.005 C 
ENDBRANCH  27  28
ENDBRANCH  26  27
ENDBRANCH  25  26
ENDBRANCH  24  25
ENDBRANCH  22  24
ENDBRANCH  21  22
ENDBRANCH   1  21
TORSDOF 7
ENDMDL
MODEL 25
REMARK CAVERDOCK RESULT:      11.3      0.000      0.000
REMARK CAVERDOCK CONSTRAINTS:       0.1      0.0      0.0      0.0
REMARK CAVERDOCK TUNNEL: 24     11.3      1.8     25.2
REMARK  7 active torsions:
REMARK  status: ('A' for Active; 'I' for Inactive)
REMARK    1  A    between atoms: C2_2  and  C3_3 
REMARK    2  A    between atoms: C3_3  and  C4_4 
REMARK    3  A    between atoms: C4_4  and  C5_5 
REMARK    4  A    between atoms: C5_5  and  C6_6 
REMARK    5  A    between atoms: C6_6  and  C7_7 
REMARK    6  A    between atoms: C7_7  and  O9_9 
REMARK    7  A    between atoms: O9_9  and  C10_10 
ROOT
ATOM      1  C10 ZIN A   1      39.257   5.777  31.127  0.00  0.00     0.140 C 
ATOM      2  C12 ZIN A   1      39.870   4.485  30.531  0.00  0.00     0.034 C 
ATOM      3  C13 ZIN A   1      38.716   3.450  30.451  0.00  0.00     0.008 C 
ATOM      4  C14 ZIN A   1      37.464   4.333  30.403  0.00  0.00     0.001 C 
ATOM      5  C16 ZIN A   1      36.170   3.667  30.832  0.00  0.00    -0.004 C 
ATOM      6  C18 ZIN A   1      35.823   2.535  29.861  0.00  0.00     0.010 C 
ATOM      7  C19 ZIN A   1      34.555   1.828  30.345  0.00  0.00     0.035 C 
ATOM      8  C20 ZIN A   1      33.452   2.859  30.503  0.00  0.00    -0.068 C 
ATOM      9  C21 ZIN A   1      32.265   2.583  29.961  0.00  0.00     0.053 C 
ATOM     10  C22 ZIN A   1      31.157   3.534  30.095  0.00  0.00     0.149 C 
ATOM     11  O23 ZIN A   1      30.212   3.527  29.335  0.00  0.00    -0.293 OA
ATOM     12  C24 ZIN A   1      31.255   4.530  31.236  0.00  0.00     0.084 C 
ATOM     13  C25 ZIN A   1      32.645   5.162  31.173  0.00  0.00     0.022 C 
ATOM     14  C26 ZIN A   1      33.742   4.116  31.262  0.00  0.00    -0.016 C 
ATOM     15  C27 ZIN A   1      33.927   3.748  32.736  0.00  0.00     0.020 C 
ATOM     16  C28 ZIN A   1      35.065   4.733  30.793  0.00  0.00     0.002 C 
ATOM     17  C30 ZIN A   1      35.392   5.939  31.669  0.00  0.00     0.007 C 
ATOM     18  C31 ZIN A   1      36.769   6.532  31.330  0.00  0.00     0.012 C 
ATOM     19  C32 ZIN A   1      37.809   5.426  31.451  0.00  0.00    -0.013 C 
ATOM     20  C33 ZIN A   1      37.724   4.786  32.838  0.00  0.00     0.018 C 
ENDROOT
BRANCH   1  21
ATOM     21  O9  ZIN A   1      39.965   6.158  32.336  0.00  0.00    -0.315 OA
BRANCH  21  22
ATOM     22  C7  ZIN A   1      41.145   5.562  32.565  0.00  0.00     0.259 C 
ATOM     23  O8  ZIN A   1      41.179   4.441  33.014  0.00  0.00    -0.265 OA
BRANCH  22  24
ATOM     24  C6  ZIN A   1      42.429   6.291  32.261  0.00  0.00     0.111 C 
BRANCH  24  25
ATOM     25  C5  ZIN A   1      43.479   5.937  33.316  0.00  0.00     0.010 C 
BRANCH  25  26
ATOM     26  C4  ZIN A   1      44.752   6.746  33.061  0.00  0.00     0.000 C 
BRANCH  26  27
ATOM     27  C3  ZIN A   1      45.254   6.473  31.642  0.00  0.00    -0.000 C 
BRANCH  27  28
ATOM     28  C2  ZIN A   1      46.766   6.701  31.583  0.00  0.00    -0.005 C 
ATOM     29  C1  ZIN A   1      47.079   8.148  31.968  0.00  0.00     0.005 C 
ENDBRANCH  27  28
ENDBRANCH  26  27
ENDBRANCH  25  26
ENDBRANCH  24  25
ENDBRANCH  22  24
ENDBRANCH  21  22
ENDBRANCH   1  21
TORSDOF 7
ENDMDL
MODEL 26
REMARK CAVERDOCK RESULT:      11.7      0.000      0.000
REMARK CAVERDOCK CONSTRAINTS:       0.1      0.0      0.0      0.0
REMARK CAVERDOCK TUNNEL: 25     11.7      1.8     26.2
REMARK  7 active torsions:
REMARK  status: ('A' for Active; 'I' for Inactive)
REMARK    1  A    between atoms: C2_2  and  C3_3 
REMARK    2  A    between atoms: C3_3  and  C4_4 
REMARK    3  A    between atoms: C4_4  and  C5_5 
REMARK    4  A    between atoms: C5_5  and  C6_6 
REMARK    5  A    between atoms: C6_6  and  C7_7 
REMARK    6  A    between atoms: C7_7  and  O9_9 
REMARK    7  A    between atoms: O9_9  and  C10_10 
ROOT
ATOM      1  C10 ZIN A   1      39.074   5.701  31.233  0.00  0.00     0.140 C 
ATOM      2  C12 ZIN A   1      39.677   4.420  30.604  0.00  0.00     0.034 C 
ATOM      3  C13 ZIN A   1      38.512   3.401  30.485  0.00  0.00     0.008 C 
ATOM      4  C14 ZIN A   1      37.271   4.299  30.452  0.00  0.00     0.001 C 
ATOM      5  C16 ZIN A   1      35.965   3.636  30.851  0.00  0.00    -0.004 C 
ATOM      6  C18 ZIN A   1      35.614   2.537  29.845  0.00  0.00     0.010 C 
ATOM      7  C19 ZIN A   1      34.334   1.831  30.299  0.00  0.00     0.035 C 
ATOM      8  C20 ZIN A   1      33.241   2.869  30.478  0.00  0.00    -0.068 C 
ATOM      9  C21 ZIN A   1      32.056   2.623  29.919  0.00  0.00     0.053 C 
ATOM     10  C22 ZIN A   1      30.958   3.583  30.072  0.00  0.00     0.149 C 
ATOM     11  O23 ZIN A   1      30.019   3.608  29.304  0.00  0.00    -0.293 OA
ATOM     12  C24 ZIN A   1      31.058   4.543  31.242  0.00  0.00     0.084 C 
ATOM     13  C25 ZIN A   1      32.455   5.161  31.209  0.00  0.00     0.022 C 
ATOM     14  C26 ZIN A   1      33.539   4.100  31.276  0.00  0.00    -0.016 C 
ATOM     15  C27 ZIN A   1      33.708   3.687  32.740  0.00  0.00     0.020 C 
ATOM     16  C28 ZIN A   1      34.873   4.716  30.835  0.00  0.00     0.002 C 
ATOM     17  C30 ZIN A   1      35.207   5.891  31.749  0.00  0.00     0.007 C 
ATOM     18  C31 ZIN A   1      36.593   6.479  31.438  0.00  0.00     0.012 C 
ATOM     19  C32 ZIN A   1      37.619   5.357  31.535  0.00  0.00    -0.013 C 
ATOM     20  C33 ZIN A   1      37.515   4.678  32.902  0.00  0.00     0.018 C 
ENDROOT
BRANCH   1  21
ATOM     21  O9  ZIN A   1      39.776   6.039  32.458  0.00  0.00    -0.315 OA
BRANCH  21  22
ATOM     22  C7  ZIN A   1      40.975   5.467  32.651  0.00  0.00     0.259 C 
ATOM     23  O8  ZIN A   1      41.056   4.422  33.253  0.00  0.00    -0.265 OA
BRANCH  22  24
ATOM     24  C6  ZIN A   1      42.219   6.127  32.116  0.00  0.00     0.111 C 
BRANCH  24  25
ATOM     25  C5  ZIN A   1      43.446   5.562  32.835  0.00  0.00     0.010 C 
BRANCH  25  26
ATOM     26  C4  ZIN A   1      44.586   6.581  32.776  0.00  0.00     0.000 C 
BRANCH  26  27
ATOM     27  C3  ZIN A   1      44.002   7.994  32.695  0.00  0.00    -0.000 C 
BRANCH  27  28
ATOM     28  C2  ZIN A   1      44.859   8.845  31.755  0.00  0.00    -0.005 C 
ATOM     29  C1  ZIN A   1      45.304  10.116  32.481  0.00  0.00     0.005 C 
ENDBRANCH  27  28
ENDBRANCH  26  27
ENDBRANCH  25  26
ENDBRANCH  24  25
ENDBRANCH  22  24
ENDBRANCH  21  22
ENDBRANCH   1  21
TORSDOF 7
ENDMDL
MODEL 27
REMARK CAVERDOCK RESULT:      11.9      0.000      0.000
REMARK CAVERDOCK CONSTRAINTS:       0.2      0.0      0.0      0.0
REMARK CAVERDOCK TUNNEL: 26     11.9      1.8     27.1
REMARK  7 active torsions:
REMARK  status: ('A' for Active; 'I' for Inactive)
REMARK    1  A    between atoms: C2_2  and  C3_3 
REMARK    2  A    between atoms: C3_3  and  C4_4 
REMARK    3  A    between atoms: C4_4  and  C5_5 
REMARK    4  A    between atoms: C5_5  and  C6_6 
REMARK    5  A    between atoms: C6_6  and  C7_7 
REMARK    6  A    between atoms: C7_7  and  O9_9 
REMARK    7  A    between atoms: O9_9  and  C10_10 
ROOT
ATOM      1  C10 ZIN A   1      38.847   5.740  31.216  0.00  0.00     0.140 C 
ATOM      2  C12 ZIN A   1      39.470   4.474  30.577  0.00  0.00     0.034 C 
ATOM      3  C13 ZIN A   1      38.321   3.438  30.448  0.00  0.00     0.008 C 
ATOM      4  C14 ZIN A   1      37.066   4.319  30.421  0.00  0.00     0.001 C 
ATOM      5  C16 ZIN A   1      35.770   3.633  30.813  0.00  0.00    -0.004 C 
ATOM      6  C18 ZIN A   1      35.436   2.537  29.796  0.00  0.00     0.010 C 
ATOM      7  C19 ZIN A   1      34.167   1.808  30.242  0.00  0.00     0.035 C 
ATOM      8  C20 ZIN A   1      33.058   2.828  30.429  0.00  0.00    -0.068 C 
ATOM      9  C21 ZIN A   1      31.877   2.569  29.866  0.00  0.00     0.053 C 
ATOM     10  C22 ZIN A   1      30.765   3.511  30.026  0.00  0.00     0.149 C 
ATOM     11  O23 ZIN A   1      29.827   3.530  29.258  0.00  0.00    -0.293 OA
ATOM     12  C24 ZIN A   1      30.849   4.463  31.205  0.00  0.00     0.084 C 
ATOM     13  C25 ZIN A   1      32.237   5.101  31.179  0.00  0.00     0.022 C 
ATOM     14  C26 ZIN A   1      33.337   4.056  31.238  0.00  0.00    -0.016 C 
ATOM     15  C27 ZIN A   1      33.510   3.634  32.698  0.00  0.00     0.020 C 
ATOM     16  C28 ZIN A   1      34.662   4.696  30.805  0.00  0.00     0.002 C 
ATOM     17  C30 ZIN A   1      34.977   5.868  31.729  0.00  0.00     0.007 C 
ATOM     18  C31 ZIN A   1      36.355   6.479  31.425  0.00  0.00     0.012 C 
ATOM     19  C32 ZIN A   1      37.397   5.372  31.514  0.00  0.00    -0.013 C 
ATOM     20  C33 ZIN A   1      37.302   4.679  32.875  0.00  0.00     0.018 C 
ENDROOT
BRANCH   1  21
ATOM     21  O9  ZIN A   1      39.542   6.077  32.445  0.00  0.00    -0.315 OA
BRANCH  21  22
ATOM     22  C7  ZIN A   1      40.716   5.466  32.669  0.00  0.00     0.259 C 
ATOM     23  O8  ZIN A   1      40.748   4.428  33.286  0.00  0.00    -0.265 OA
BRANCH  22  24
ATOM     24  C6  ZIN A   1      41.994   6.074  32.150  0.00  0.00     0.111 C 
BRANCH  24  25
ATOM     25  C5  ZIN A   1      43.174   5.568  32.982  0.00  0.00     0.010 C 
BRANCH  25  26
ATOM     26  C4  ZIN A   1      44.010   6.759  33.457  0.00  0.00     0.000 C 
BRANCH  26  27
ATOM     27  C3  ZIN A   1      45.178   6.979  32.492  0.00  0.00    -0.000 C 
BRANCH  27  28
ATOM     28  C2  ZIN A   1      45.179   8.434  32.018  0.00  0.00    -0.005 C 
ATOM     29  C1  ZIN A   1      44.525   9.318  33.082  0.00  0.00     0.005 C 
ENDBRANCH  27  28
ENDBRANCH  26  27
ENDBRANCH  25  26
ENDBRANCH  24  25
ENDBRANCH  22  24
ENDBRANCH  21  22
ENDBRANCH   1  21
TORSDOF 7
ENDMDL
MODEL 28
REMARK CAVERDOCK RESULT:      12.7      0.000      0.000
REMARK CAVERDOCK CONSTRAINTS:       0.2      0.0      0.0      0.0
REMARK CAVERDOCK TUNNEL: 27     12.7      1.8     28.1
REMARK  7 active torsions:
REMARK  status: ('A' for Active; 'I' for Inactive)
REMARK    1  A    between atoms: C2_2  and  C3_3 
REMARK    2  A    between atoms: C3_3  and  C4_4 
REMARK    3  A    between atoms: C4_4  and  C5_5 
REMARK    4  A    between atoms: C5_5  and  C6_6 
REMARK    5  A    between atoms: C6_6  and  C7_7 
REMARK    6  A    between atoms: C7_7  and  O9_9 
REMARK    7  A    between atoms: O9_9  and  C10_10 
ROOT
ATOM      1  C10 ZIN A   1      38.654   5.601  31.232  0.00  0.00     0.140 C 
ATOM      2  C12 ZIN A   1      39.237   4.321  30.582  0.00  0.00     0.034 C 
ATOM      3  C13 ZIN A   1      38.054   3.327  30.434  0.00  0.00     0.008 C 
ATOM      4  C14 ZIN A   1      36.830   4.250  30.412  0.00  0.00     0.001 C 
ATOM      5  C16 ZIN A   1      35.509   3.604  30.789  0.00  0.00    -0.004 C 
ATOM      6  C18 ZIN A   1      35.144   2.532  29.758  0.00  0.00     0.010 C 
ATOM      7  C19 ZIN A   1      33.848   1.842  30.189  0.00  0.00     0.035 C 
ATOM      8  C20 ZIN A   1      32.774   2.897  30.382  0.00  0.00    -0.068 C 
ATOM      9  C21 ZIN A   1      31.588   2.685  29.810  0.00  0.00     0.053 C 
ATOM     10  C22 ZIN A   1      30.507   3.663  29.975  0.00  0.00     0.149 C 
ATOM     11  O23 ZIN A   1      29.575   3.722  29.202  0.00  0.00    -0.293 OA
ATOM     12  C24 ZIN A   1      30.617   4.598  31.165  0.00  0.00     0.084 C 
ATOM     13  C25 ZIN A   1      32.026   5.189  31.153  0.00  0.00     0.022 C 
ATOM     14  C26 ZIN A   1      33.090   4.106  31.206  0.00  0.00    -0.016 C 
ATOM     15  C27 ZIN A   1      33.240   3.662  32.662  0.00  0.00     0.020 C 
ATOM     16  C28 ZIN A   1      34.438   4.705  30.787  0.00  0.00     0.002 C 
ATOM     17  C30 ZIN A   1      34.788   5.855  31.726  0.00  0.00     0.007 C 
ATOM     18  C31 ZIN A   1      36.187   6.422  31.436  0.00  0.00     0.012 C 
ATOM     19  C32 ZIN A   1      37.190   5.279  31.517  0.00  0.00    -0.013 C 
ATOM     20  C33 ZIN A   1      37.065   4.575  32.870  0.00  0.00     0.018 C 
ENDROOT
BRANCH   1  21
ATOM     21  O9  ZIN A   1      39.354   5.901  32.468  0.00  0.00    -0.315 OA
BRANCH  21  22
ATOM     22  C7  ZIN A   1      40.583   5.381  32.614  0.00  0.00     0.259 C 
ATOM     23  O8  ZIN A   1      40.728   4.322  33.177  0.00  0.00    -0.265 OA
BRANCH  22  24
ATOM     24  C6  ZIN A   1      41.781   6.119  32.075  0.00  0.00     0.111 C 
BRANCH  24  25
ATOM     25  C5  ZIN A   1      43.027   5.712  32.864  0.00  0.00     0.010 C 
BRANCH  25  26
ATOM     26  C4  ZIN A   1      44.040   6.859  32.845  0.00  0.00     0.000 C 
BRANCH  26  27
ATOM     27  C3  ZIN A   1      45.116   6.572  31.795  0.00  0.00    -0.000 C 
BRANCH  27  28
ATOM     28  C2  ZIN A   1      45.361   7.830  30.959  0.00  0.00    -0.005 C 
ATOM     29  C1  ZIN A   1      44.588   9.003  31.564  0.00  0.00     0.005 C 
ENDBRANCH  27  28
ENDBRANCH  26  27
ENDBRANCH  25  26
ENDBRANCH  24  25
ENDBRANCH  22  24
ENDBRANCH  21  22
ENDBRANCH   1  21
TORSDOF 7
ENDMDL
MODEL 29
REMARK CAVERDOCK RESULT:      13.5      0.000      0.000
REMARK CAVERDOCK CONSTRAINTS:       0.1      0.0      0.0      0.0
REMARK CAVERDOCK TUNNEL: 28     13.5      1.8     29.1
REMARK  7 active torsions:
REMARK  status: ('A' for Active; 'I' for Inactive)
REMARK    1  A    between atoms: C2_2  and  C3_3 
REMARK    2  A    between atoms: C3_3  and  C4_4 
REMARK    3  A    between atoms: C4_4  and  C5_5 
REMARK    4  A    between atoms: C5_5  and  C6_6 
REMARK    5  A    between atoms: C6_6  and  C7_7 
REMARK    6  A    between atoms: C7_7  and  O9_9 
REMARK    7  A    between atoms: O9_9  and  C10_10 
ROOT
ATOM      1  C10 ZIN A   1      38.419   5.626  31.195  0.00  0.00     0.140 C 
ATOM      2  C12 ZIN A   1      39.041   4.384  30.510  0.00  0.00     0.034 C 
ATOM      3  C13 ZIN A   1      37.886   3.363  30.324  0.00  0.00     0.008 C 
ATOM      4  C14 ZIN A   1      36.638   4.253  30.320  0.00  0.00     0.001 C 
ATOM      5  C16 ZIN A   1      35.333   3.560  30.667  0.00  0.00    -0.004 C 
ATOM      6  C18 ZIN A   1      35.004   2.511  29.602  0.00  0.00     0.010 C 
ATOM      7  C19 ZIN A   1      33.724   1.773  30.001  0.00  0.00     0.035 C 
ATOM      8  C20 ZIN A   1      32.620   2.793  30.218  0.00  0.00    -0.068 C 
ATOM      9  C21 ZIN A   1      31.445   2.566  29.631  0.00  0.00     0.053 C 
ATOM     10  C22 ZIN A   1      30.337   3.509  29.818  0.00  0.00     0.149 C 
ATOM     11  O23 ZIN A   1      29.408   3.566  29.040  0.00  0.00    -0.293 OA
ATOM     12  C24 ZIN A   1      30.413   4.409  31.037  0.00  0.00     0.084 C 
ATOM     13  C25 ZIN A   1      31.806   5.038  31.053  0.00  0.00     0.022 C 
ATOM     14  C26 ZIN A   1      32.898   3.984  31.081  0.00  0.00    -0.016 C 
ATOM     15  C27 ZIN A   1      33.051   3.498  32.525  0.00  0.00     0.020 C 
ATOM     16  C28 ZIN A   1      34.233   4.631  30.691  0.00  0.00     0.002 C 
ATOM     17  C30 ZIN A   1      34.544   5.761  31.668  0.00  0.00     0.007 C 
ATOM     18  C31 ZIN A   1      35.929   6.374  31.406  0.00  0.00     0.012 C 
ATOM     19  C32 ZIN A   1      36.963   5.257  31.460  0.00  0.00    -0.013 C 
ATOM     20  C33 ZIN A   1      36.847   4.508  32.789  0.00  0.00     0.018 C 
ENDROOT
BRANCH   1  21
ATOM     21  O9  ZIN A   1      39.102   5.907  32.445  0.00  0.00    -0.315 OA
BRANCH  21  22
ATOM     22  C7  ZIN A   1      40.434   6.066  32.389  0.00  0.00     0.259 C 
ATOM     23  O8  ZIN A   1      40.908   6.958  31.726  0.00  0.00    -0.265 OA
BRANCH  22  24
ATOM     24  C6  ZIN A   1      41.337   5.134  33.155  0.00  0.00     0.111 C 
BRANCH  24  25
ATOM     25  C5  ZIN A   1      42.773   5.288  32.652  0.00  0.00     0.010 C 
BRANCH  25  26
ATOM     26  C4  ZIN A   1      43.539   6.236  33.577  0.00  0.00     0.000 C 
BRANCH  26  27
ATOM     27  C3  ZIN A   1      44.003   7.459  32.782  0.00  0.00    -0.000 C 
BRANCH  27  28
ATOM     28  C2  ZIN A   1      45.440   7.241  32.305  0.00  0.00    -0.005 C 
ATOM     29  C1  ZIN A   1      46.312   8.413  32.760  0.00  0.00     0.005 C 
ENDBRANCH  27  28
ENDBRANCH  26  27
ENDBRANCH  25  26
ENDBRANCH  24  25
ENDBRANCH  22  24
ENDBRANCH  21  22
ENDBRANCH   1  21
TORSDOF 7
ENDMDL
MODEL 30
REMARK CAVERDOCK RESULT:      14.3      0.000      0.000
REMARK CAVERDOCK CONSTRAINTS:       0.1      0.0      0.0      0.0
REMARK CAVERDOCK TUNNEL: 29     14.3      1.9     30.7
REMARK  7 active torsions:
REMARK  status: ('A' for Active; 'I' for Inactive)
REMARK    1  A    between atoms: C2_2  and  C3_3 
REMARK    2  A    between atoms: C3_3  and  C4_4 
REMARK    3  A    between atoms: C4_4  and  C5_5 
REMARK    4  A    between atoms: C5_5  and  C6_6 
REMARK    5  A    between atoms: C6_6  and  C7_7 
REMARK    6  A    between atoms: C7_7  and  O9_9 
REMARK    7  A    between atoms: O9_9  and  C10_10 
ROOT
ATOM      1  C10 ZIN A   1      38.217   5.518  31.053  0.00  0.00     0.140 C 
ATOM      2  C12 ZIN A   1      38.837   4.216  30.488  0.00  0.00     0.034 C 
ATOM      3  C13 ZIN A   1      37.675   3.193  30.372  0.00  0.00     0.008 C 
ATOM      4  C14 ZIN A   1      36.436   4.089  30.272  0.00  0.00     0.001 C 
ATOM      5  C16 ZIN A   1      35.119   3.441  30.657  0.00  0.00    -0.004 C 
ATOM      6  C18 ZIN A   1      34.796   2.306  29.681  0.00  0.00     0.010 C 
ATOM      7  C19 ZIN A   1      33.503   1.617  30.123  0.00  0.00     0.035 C 
ATOM      8  C20 ZIN A   1      32.406   2.660  30.234  0.00  0.00    -0.068 C 
ATOM      9  C21 ZIN A   1      31.237   2.394  29.650  0.00  0.00     0.053 C 
ATOM     10  C22 ZIN A   1      30.136   3.359  29.737  0.00  0.00     0.149 C 
ATOM     11  O23 ZIN A   1      29.220   3.357  28.943  0.00  0.00    -0.293 OA
ATOM     12  C24 ZIN A   1      30.203   4.360  30.875  0.00  0.00     0.084 C 
ATOM     13  C25 ZIN A   1      31.601   4.976  30.859  0.00  0.00     0.022 C 
ATOM     14  C26 ZIN A   1      32.682   3.919  30.995  0.00  0.00    -0.016 C 
ATOM     15  C27 ZIN A   1      32.809   3.559  32.477  0.00  0.00     0.020 C 
ATOM     16  C28 ZIN A   1      34.029   4.519  30.571  0.00  0.00     0.002 C 
ATOM     17  C30 ZIN A   1      34.337   5.726  31.451  0.00  0.00     0.007 C 
ATOM     18  C31 ZIN A   1      35.732   6.302  31.159  0.00  0.00     0.012 C 
ATOM     19  C32 ZIN A   1      36.754   5.185  31.325  0.00  0.00    -0.013 C 
ATOM     20  C33 ZIN A   1      36.611   4.556  32.712  0.00  0.00     0.018 C 
ENDROOT
BRANCH   1  21
ATOM     21  O9  ZIN A   1      38.884   5.900  32.284  0.00  0.00    -0.315 OA
BRANCH  21  22
ATOM     22  C7  ZIN A   1      40.205   6.129  32.216  0.00  0.00     0.259 C 
ATOM     23  O8  ZIN A   1      40.614   7.245  31.995  0.00  0.00    -0.265 OA
BRANCH  22  24
ATOM     24  C6  ZIN A   1      41.178   4.996  32.417  0.00  0.00     0.111 C 
BRANCH  24  25
ATOM     25  C5  ZIN A   1      42.347   5.474  33.280  0.00  0.00     0.010 C 
BRANCH  25  26
ATOM     26  C4  ZIN A   1      43.601   5.604  32.414  0.00  0.00     0.000 C 
BRANCH  26  27
ATOM     27  C3  ZIN A   1      44.138   7.035  32.506  0.00  0.00    -0.000 C 
BRANCH  27  28
ATOM     28  C2  ZIN A   1      45.521   7.019  33.161  0.00  0.00    -0.005 C 
ATOM     29  C1  ZIN A   1      45.543   8.003  34.331  0.00  0.00     0.005 C 
ENDBRANCH  27  28
ENDBRANCH  26  27
ENDBRANCH  25  26
ENDBRANCH  24  25
ENDBRANCH  22  24
ENDBRANCH  21  22
ENDBRANCH   1  21
TORSDOF 7
ENDMDL
MODEL 31
REMARK CAVERDOCK RESULT:      13.5      0.000      0.000
REMARK CAVERDOCK CONSTRAINTS:       0.3      0.0      0.0      0.0
REMARK CAVERDOCK TUNNEL: 30     13.5      1.9     31.3
REMARK  7 active torsions:
REMARK  status: ('A' for Active; 'I' for Inactive)
REMARK    1  A    between atoms: C2_2  and  C3_3 
REMARK    2  A    between atoms: C3_3  and  C4_4 
REMARK    3  A    between atoms: C4_4  and  C5_5 
REMARK    4  A    between atoms: C5_5  and  C6_6 
REMARK    5  A    between atoms: C6_6  and  C7_7 
REMARK    6  A    between atoms: C7_7  and  O9_9 
REMARK    7  A    between atoms: O9_9  and  C10_10 
ROOT
ATOM      1  C10 ZIN A   1      38.131   4.786  31.337  0.00  0.00     0.140 C 
ATOM      2  C12 ZIN A   1      37.898   5.900  32.388  0.00  0.00     0.034 C 
ATOM      3  C13 ZIN A   1      36.363   6.117  32.463  0.00  0.00     0.008 C 
ATOM      4  C14 ZIN A   1      35.802   4.779  31.969  0.00  0.00     0.001 C 
ATOM      5  C16 ZIN A   1      34.382   4.814  31.436  0.00  0.00    -0.004 C 
ATOM      6  C18 ZIN A   1      33.415   5.191  32.563  0.00  0.00     0.010 C 
ATOM      7  C19 ZIN A   1      31.998   5.292  31.996  0.00  0.00     0.035 C 
ATOM      8  C20 ZIN A   1      31.653   3.985  31.306  0.00  0.00    -0.068 C 
ATOM      9  C21 ZIN A   1      30.482   3.420  31.600  0.00  0.00     0.053 C 
ATOM     10  C22 ZIN A   1      30.089   2.164  30.952  0.00  0.00     0.149 C 
ATOM     11  O23 ZIN A   1      29.255   1.429  31.436  0.00  0.00    -0.293 OA
ATOM     12  C24 ZIN A   1      30.783   1.832  29.644  0.00  0.00     0.084 C 
ATOM     13  C25 ZIN A   1      32.285   2.000  29.868  0.00  0.00     0.022 C 
ATOM     14  C26 ZIN A   1      32.629   3.405  30.330  0.00  0.00    -0.016 C 
ATOM     15  C27 ZIN A   1      32.665   4.313  29.099  0.00  0.00     0.020 C 
ATOM     16  C28 ZIN A   1      34.045   3.408  30.920  0.00  0.00     0.002 C 
ATOM     17  C30 ZIN A   1      35.030   2.929  29.857  0.00  0.00     0.007 C 
ATOM     18  C31 ZIN A   1      36.484   3.023  30.346  0.00  0.00     0.012 C 
ATOM     19  C32 ZIN A   1      36.750   4.459  30.781  0.00  0.00    -0.013 C 
ATOM     20  C33 ZIN A   1      36.406   5.417  29.639  0.00  0.00     0.018 C 
ENDROOT
BRANCH   1  21
ATOM     21  O9  ZIN A   1      38.999   5.267  30.278  0.00  0.00    -0.315 OA
BRANCH  21  22
ATOM     22  C7  ZIN A   1      40.206   4.689  30.169  0.00  0.00     0.259 C 
ATOM     23  O8  ZIN A   1      40.658   4.435  29.078  0.00  0.00    -0.265 OA
BRANCH  22  24
ATOM     24  C6  ZIN A   1      40.998   4.359  31.408  0.00  0.00     0.111 C 
BRANCH  24  25
ATOM     25  C5  ZIN A   1      41.378   5.653  32.131  0.00  0.00     0.010 C 
BRANCH  25  26
ATOM     26  C4  ZIN A   1      42.339   5.334  33.278  0.00  0.00     0.000 C 
BRANCH  26  27
ATOM     27  C3  ZIN A   1      43.782   5.493  32.794  0.00  0.00    -0.000 C 
BRANCH  27  28
ATOM     28  C2  ZIN A   1      44.085   6.977  32.576  0.00  0.00    -0.005 C 
ATOM     29  C1  ZIN A   1      45.220   7.122  31.560  0.00  0.00     0.005 C 
ENDBRANCH  27  28
ENDBRANCH  26  27
ENDBRANCH  25  26
ENDBRANCH  24  25
ENDBRANCH  22  24
ENDBRANCH  21  22
ENDBRANCH   1  21
TORSDOF 7
ENDMDL
MODEL 32
REMARK CAVERDOCK RESULT:      13.0      0.000      0.000
REMARK CAVERDOCK CONSTRAINTS:       0.4      0.0      0.0      0.0
REMARK CAVERDOCK TUNNEL: 31     13.0      1.9     32.3
REMARK  7 active torsions:
REMARK  status: ('A' for Active; 'I' for Inactive)
REMARK    1  A    between atoms: C2_2  and  C3_3 
REMARK    2  A    between atoms: C3_3  and  C4_4 
REMARK    3  A    between atoms: C4_4  and  C5_5 
REMARK    4  A    between atoms: C5_5  and  C6_6 
REMARK    5  A    between atoms: C6_6  and  C7_7 
REMARK    6  A    between atoms: C7_7  and  O9_9 
REMARK    7  A    between atoms: O9_9  and  C10_10 
ROOT
ATOM      1  C10 ZIN A   1      38.111   4.550  31.085  0.00  0.00     0.140 C 
ATOM      2  C12 ZIN A   1      37.962   5.599  32.215  0.00  0.00     0.034 C 
ATOM      3  C13 ZIN A   1      36.438   5.831  32.398  0.00  0.00     0.008 C 
ATOM      4  C14 ZIN A   1      35.825   4.533  31.859  0.00  0.00     0.001 C 
ATOM      5  C16 ZIN A   1      34.376   4.620  31.418  0.00  0.00    -0.004 C 
ATOM      6  C18 ZIN A   1      33.486   4.939  32.623  0.00  0.00     0.010 C 
ATOM      7  C19 ZIN A   1      32.039   5.093  32.153  0.00  0.00     0.035 C 
ATOM      8  C20 ZIN A   1      31.631   3.836  31.407  0.00  0.00    -0.068 C 
ATOM      9  C21 ZIN A   1      30.470   3.269  31.737  0.00  0.00     0.053 C 
ATOM     10  C22 ZIN A   1      30.018   2.061  31.040  0.00  0.00     0.149 C 
ATOM     11  O23 ZIN A   1      29.202   1.308  31.528  0.00  0.00    -0.293 OA
ATOM     12  C24 ZIN A   1      30.624   1.802  29.673  0.00  0.00     0.084 C 
ATOM     13  C25 ZIN A   1      32.140   1.937  29.813  0.00  0.00     0.022 C 
ATOM     14  C26 ZIN A   1      32.535   3.306  30.338  0.00  0.00    -0.016 C 
ATOM     15  C27 ZIN A   1      32.511   4.288  29.165  0.00  0.00     0.020 C 
ATOM     16  C28 ZIN A   1      33.984   3.253  30.838  0.00  0.00     0.002 C 
ATOM     17  C30 ZIN A   1      34.894   2.829  29.689  0.00  0.00     0.007 C 
ATOM     18  C31 ZIN A   1      36.377   2.874  30.091  0.00  0.00     0.012 C 
ATOM     19  C32 ZIN A   1      36.693   4.276  30.596  0.00  0.00    -0.013 C 
ATOM     20  C33 ZIN A   1      36.296   5.308  29.539  0.00  0.00     0.018 C 
ENDROOT
BRANCH   1  21
ATOM     21  O9  ZIN A   1      38.921   5.084  30.005  0.00  0.00    -0.315 OA
BRANCH  21  22
ATOM     22  C7  ZIN A   1      40.236   4.819  30.040  0.00  0.00     0.259 C 
ATOM     23  O8  ZIN A   1      40.911   4.975  29.050  0.00  0.00    -0.265 OA
BRANCH  22  24
ATOM     24  C6  ZIN A   1      40.872   4.328  31.315  0.00  0.00     0.111 C 
BRANCH  24  25
ATOM     25  C5  ZIN A   1      41.334   5.524  32.149  0.00  0.00     0.010 C 
BRANCH  25  26
ATOM     26  C4  ZIN A   1      42.501   5.101  33.044  0.00  0.00     0.000 C 
BRANCH  26  27
ATOM     27  C3  ZIN A   1      43.666   6.076  32.856  0.00  0.00    -0.000 C 
BRANCH  27  28
ATOM     28  C2  ZIN A   1      44.588   5.560  31.749  0.00  0.00    -0.005 C 
ATOM     29  C1  ZIN A   1      45.696   6.582  31.490  0.00  0.00     0.005 C 
ENDBRANCH  27  28
ENDBRANCH  26  27
ENDBRANCH  25  26
ENDBRANCH  24  25
ENDBRANCH  22  24
ENDBRANCH  21  22
ENDBRANCH   1  21
TORSDOF 7
ENDMDL
MODEL 33
REMARK CAVERDOCK RESULT:      12.3      0.000      0.000
REMARK CAVERDOCK CONSTRAINTS:       0.6      0.0      0.0      0.0
REMARK CAVERDOCK TUNNEL: 32     12.3      2.0     33.7
REMARK  7 active torsions:
REMARK  status: ('A' for Active; 'I' for Inactive)
REMARK    1  A    between atoms: C2_2  and  C3_3 
REMARK    2  A    between atoms: C3_3  and  C4_4 
REMARK    3  A    between atoms: C4_4  and  C5_5 
REMARK    4  A    between atoms: C5_5  and  C6_6 
REMARK    5  A    between atoms: C6_6  and  C7_7 
REMARK    6  A    between atoms: C7_7  and  O9_9 
REMARK    7  A    between atoms: O9_9  and  C10_10 
ROOT
ATOM      1  C10 ZIN A   1      37.906   4.735  31.131  0.00  0.00     0.140 C 
ATOM      2  C12 ZIN A   1      37.637   5.857  32.164  0.00  0.00     0.034 C 
ATOM      3  C13 ZIN A   1      36.095   6.013  32.249  0.00  0.00     0.008 C 
ATOM      4  C14 ZIN A   1      35.585   4.644  31.785  0.00  0.00     0.001 C 
ATOM      5  C16 ZIN A   1      34.160   4.612  31.265  0.00  0.00    -0.004 C 
ATOM      6  C18 ZIN A   1      33.189   4.970  32.393  0.00  0.00     0.010 C 
ATOM      7  C19 ZIN A   1      31.763   5.003  31.838  0.00  0.00     0.035 C 
ATOM      8  C20 ZIN A   1      31.466   3.670  31.175  0.00  0.00    -0.068 C 
ATOM      9  C21 ZIN A   1      30.321   3.063  31.490  0.00  0.00     0.053 C 
ATOM     10  C22 ZIN A   1      29.975   1.781  30.868  0.00  0.00     0.149 C 
ATOM     11  O23 ZIN A   1      29.175   1.021  31.372  0.00  0.00    -0.293 OA
ATOM     12  C24 ZIN A   1      30.670   1.454  29.560  0.00  0.00     0.084 C 
ATOM     13  C25 ZIN A   1      32.166   1.688  29.766  0.00  0.00     0.022 C 
ATOM     14  C26 ZIN A   1      32.457   3.113  30.200  0.00  0.00    -0.016 C 
ATOM     15  C27 ZIN A   1      32.445   4.000  28.953  0.00  0.00     0.020 C 
ATOM     16  C28 ZIN A   1      33.876   3.184  30.776  0.00  0.00     0.002 C 
ATOM     17  C30 ZIN A   1      34.870   2.727  29.713  0.00  0.00     0.007 C 
ATOM     18  C31 ZIN A   1      36.324   2.889  30.186  0.00  0.00     0.012 C 
ATOM     19  C32 ZIN A   1      36.534   4.342  30.593  0.00  0.00    -0.013 C 
ATOM     20  C33 ZIN A   1      36.142   5.264  29.438  0.00  0.00     0.018 C 
ENDROOT
BRANCH   1  21
ATOM     21  O9  ZIN A   1      38.745   5.232  30.055  0.00  0.00    -0.315 OA
BRANCH  21  22
ATOM     22  C7  ZIN A   1      40.068   5.045  30.178  0.00  0.00     0.259 C 
ATOM     23  O8  ZIN A   1      40.647   4.303  29.419  0.00  0.00    -0.265 OA
BRANCH  22  24
ATOM     24  C6  ZIN A   1      40.833   5.761  31.261  0.00  0.00     0.111 C 
BRANCH  24  25
ATOM     25  C5  ZIN A   1      41.383   4.740  32.258  0.00  0.00     0.010 C 
BRANCH  25  26
ATOM     26  C4  ZIN A   1      42.471   5.395  33.112  0.00  0.00     0.000 C 
BRANCH  26  27
ATOM     27  C3  ZIN A   1      43.766   5.490  32.302  0.00  0.00    -0.000 C 
BRANCH  27  28
ATOM     28  C2  ZIN A   1      44.632   6.622  32.857  0.00  0.00    -0.005 C 
ATOM     29  C1  ZIN A   1      43.960   7.966  32.571  0.00  0.00     0.005 C 
ENDBRANCH  27  28
ENDBRANCH  26  27
ENDBRANCH  25  26
ENDBRANCH  24  25
ENDBRANCH  22  24
ENDBRANCH  21  22
ENDBRANCH   1  21
TORSDOF 7
ENDMDL
MODEL 34
REMARK CAVERDOCK RESULT:      11.9      0.000      0.000
REMARK CAVERDOCK CONSTRAINTS:       0.1      0.0      0.0      0.0
REMARK CAVERDOCK TUNNEL: 33     11.9      2.0     34.3
REMARK  7 active torsions:
REMARK  status: ('A' for Active; 'I' for Inactive)
REMARK    1  A    between atoms: C2_2  and  C3_3 
REMARK    2  A    between atoms: C3_3  and  C4_4 
REMARK    3  A    between atoms: C4_4  and  C5_5 
REMARK    4  A    between atoms: C5_5  and  C6_6 
REMARK    5  A    between atoms: C6_6  and  C7_7 
REMARK    6  A    between atoms: C7_7  and  O9_9 
REMARK    7  A    between atoms: O9_9  and  C10_10 
ROOT
ATOM      1  C10 ZIN A   1      37.780   4.501  31.171  0.00  0.00     0.140 C 
ATOM      2  C12 ZIN A   1      37.542   5.561  32.275  0.00  0.00     0.034 C 
ATOM      3  C13 ZIN A   1      36.005   5.758  32.368  0.00  0.00     0.008 C 
ATOM      4  C14 ZIN A   1      35.455   4.439  31.814  0.00  0.00     0.001 C 
ATOM      5  C16 ZIN A   1      34.031   4.486  31.292  0.00  0.00    -0.004 C 
ATOM      6  C18 ZIN A   1      33.067   4.799  32.440  0.00  0.00     0.010 C 
ATOM      7  C19 ZIN A   1      31.645   4.913  31.886  0.00  0.00     0.035 C 
ATOM      8  C20 ZIN A   1      31.310   3.636  31.136  0.00  0.00    -0.068 C 
ATOM      9  C21 ZIN A   1      30.146   3.046  31.409  0.00  0.00     0.053 C 
ATOM     10  C22 ZIN A   1      29.762   1.818  30.704  0.00  0.00     0.149 C 
ATOM     11  O23 ZIN A   1      28.937   1.053  31.157  0.00  0.00    -0.293 OA
ATOM     12  C24 ZIN A   1      30.451   1.556  29.378  0.00  0.00     0.084 C 
ATOM     13  C25 ZIN A   1      31.952   1.729  29.601  0.00  0.00     0.022 C 
ATOM     14  C26 ZIN A   1      32.286   3.114  30.128  0.00  0.00    -0.016 C 
ATOM     15  C27 ZIN A   1      32.305   4.080  28.942  0.00  0.00     0.020 C 
ATOM     16  C28 ZIN A   1      33.705   3.103  30.710  0.00  0.00     0.002 C 
ATOM     17  C30 ZIN A   1      34.688   2.685  29.621  0.00  0.00     0.007 C 
ATOM     18  C31 ZIN A   1      36.145   2.771  30.105  0.00  0.00     0.012 C 
ATOM     19  C32 ZIN A   1      36.398   4.186  30.607  0.00  0.00    -0.013 C 
ATOM     20  C33 ZIN A   1      36.038   5.195  29.514  0.00  0.00     0.018 C 
ENDROOT
BRANCH   1  21
ATOM     21  O9  ZIN A   1      38.637   5.041  30.131  0.00  0.00    -0.315 OA
BRANCH  21  22
ATOM     22  C7  ZIN A   1      39.960   4.880  30.287  0.00  0.00     0.259 C 
ATOM     23  O8  ZIN A   1      40.555   4.073  29.614  0.00  0.00    -0.265 OA
BRANCH  22  24
ATOM     24  C6  ZIN A   1      40.704   5.708  31.303  0.00  0.00     0.111 C 
BRANCH  24  25
ATOM     25  C5  ZIN A   1      41.293   4.791  32.376  0.00  0.00     0.010 C 
BRANCH  25  26
ATOM     26  C4  ZIN A   1      42.409   5.527  33.121  0.00  0.00     0.000 C 
BRANCH  26  27
ATOM     27  C3  ZIN A   1      43.656   5.592  32.234  0.00  0.00    -0.000 C 
BRANCH  27  28
ATOM     28  C2  ZIN A   1      44.590   6.690  32.749  0.00  0.00    -0.005 C 
ATOM     29  C1  ZIN A   1      45.377   7.281  31.578  0.00  0.00     0.005 C 
ENDBRANCH  27  28
ENDBRANCH  26  27
ENDBRANCH  25  26
ENDBRANCH  24  25
ENDBRANCH  22  24
ENDBRANCH  21  22
ENDBRANCH   1  21
TORSDOF 7
ENDMDL
MODEL 35
REMARK CAVERDOCK RESULT:      11.3      0.000      0.000
REMARK CAVERDOCK CONSTRAINTS:       0.6      0.0      0.0      0.0
REMARK CAVERDOCK TUNNEL: 34     11.3      2.0     35.6
REMARK  7 active torsions:
REMARK  status: ('A' for Active; 'I' for Inactive)
REMARK    1  A    between atoms: C2_2  and  C3_3 
REMARK    2  A    between atoms: C3_3  and  C4_4 
REMARK    3  A    between atoms: C4_4  and  C5_5 
REMARK    4  A    between atoms: C5_5  and  C6_6 
REMARK    5  A    between atoms: C6_6  and  C7_7 
REMARK    6  A    between atoms: C7_7  and  O9_9 
REMARK    7  A    between atoms: O9_9  and  C10_10 
ROOT
ATOM      1  C10 ZIN A   1      37.575   4.620  31.229  0.00  0.00     0.140 C 
ATOM      2  C12 ZIN A   1      37.284   5.714  32.287  0.00  0.00     0.034 C 
ATOM      3  C13 ZIN A   1      35.740   5.853  32.361  0.00  0.00     0.008 C 
ATOM      4  C14 ZIN A   1      35.248   4.491  31.858  0.00  0.00     0.001 C 
ATOM      5  C16 ZIN A   1      33.828   4.458  31.323  0.00  0.00    -0.004 C 
ATOM      6  C18 ZIN A   1      32.843   4.779  32.450  0.00  0.00     0.010 C 
ATOM      7  C19 ZIN A   1      31.422   4.812  31.881  0.00  0.00     0.035 C 
ATOM      8  C20 ZIN A   1      31.146   3.493  31.182  0.00  0.00    -0.068 C 
ATOM      9  C21 ZIN A   1      30.003   2.867  31.471  0.00  0.00     0.053 C 
ATOM     10  C22 ZIN A   1      29.676   1.597  30.815  0.00  0.00     0.149 C 
ATOM     11  O23 ZIN A   1      28.879   0.818  31.292  0.00  0.00    -0.293 OA
ATOM     12  C24 ZIN A   1      30.387   1.309  29.506  0.00  0.00     0.084 C 
ATOM     13  C25 ZIN A   1      31.878   1.552  29.733  0.00  0.00     0.022 C 
ATOM     14  C26 ZIN A   1      32.151   2.969  30.204  0.00  0.00    -0.016 C 
ATOM     15  C27 ZIN A   1      32.142   3.886  28.979  0.00  0.00     0.020 C 
ATOM     16  C28 ZIN A   1      33.564   3.040  30.797  0.00  0.00     0.002 C 
ATOM     17  C30 ZIN A   1      34.573   2.618  29.733  0.00  0.00     0.007 C 
ATOM     18  C31 ZIN A   1      36.020   2.783  30.225  0.00  0.00     0.012 C 
ATOM     19  C32 ZIN A   1      36.212   4.227  30.669  0.00  0.00    -0.013 C 
ATOM     20  C33 ZIN A   1      35.822   5.174  29.532  0.00  0.00     0.018 C 
ENDROOT
BRANCH   1  21
ATOM     21  O9  ZIN A   1      38.419   5.151  30.174  0.00  0.00    -0.315 OA
BRANCH  21  22
ATOM     22  C7  ZIN A   1      39.746   5.026  30.335  0.00  0.00     0.259 C 
ATOM     23  O8  ZIN A   1      40.436   4.675  29.407  0.00  0.00    -0.265 OA
BRANCH  22  24
ATOM     24  C6  ZIN A   1      40.375   5.326  31.671  0.00  0.00     0.111 C 
BRANCH  24  25
ATOM     25  C5  ZIN A   1      41.836   4.874  31.660  0.00  0.00     0.010 C 
BRANCH  25  26
ATOM     26  C4  ZIN A   1      42.562   5.464  32.871  0.00  0.00     0.000 C 
BRANCH  26  27
ATOM     27  C3  ZIN A   1      44.059   5.563  32.569  0.00  0.00    -0.000 C 
BRANCH  27  28
ATOM     28  C2  ZIN A   1      44.558   6.966  32.919  0.00  0.00    -0.005 C 
ATOM     29  C1  ZIN A   1      45.903   7.216  32.234  0.00  0.00     0.005 C 
ENDBRANCH  27  28
ENDBRANCH  26  27
ENDBRANCH  25  26
ENDBRANCH  24  25
ENDBRANCH  22  24
ENDBRANCH  21  22
ENDBRANCH   1  21
TORSDOF 7
ENDMDL
MODEL 36
REMARK CAVERDOCK RESULT:      11.2      0.000      0.000
REMARK CAVERDOCK CONSTRAINTS:       0.1      0.0      0.0      0.0
REMARK CAVERDOCK TUNNEL: 35     11.2      2.0     36.1
REMARK  7 active torsions:
REMARK  status: ('A' for Active; 'I' for Inactive)
REMARK    1  A    between atoms: C2_2  and  C3_3 
REMARK    2  A    between atoms: C3_3  and  C4_4 
REMARK    3  A    between atoms: C4_4  and  C5_5 
REMARK    4  A    between atoms: C5_5  and  C6_6 
REMARK    5  A    between atoms: C6_6  and  C7_7 
REMARK    6  A    between atoms: C7_7  and  O9_9 
REMARK    7  A    between atoms: O9_9  and  C10_10 
ROOT
ATOM      1  C10 ZIN A   1      37.468   4.596  31.145  0.00  0.00     0.140 C 
ATOM      2  C12 ZIN A   1      37.211   5.629  32.271  0.00  0.00     0.034 C 
ATOM      3  C13 ZIN A   1      35.670   5.756  32.405  0.00  0.00     0.008 C 
ATOM      4  C14 ZIN A   1      35.165   4.422  31.844  0.00  0.00     0.001 C 
ATOM      5  C16 ZIN A   1      33.727   4.412  31.357  0.00  0.00    -0.004 C 
ATOM      6  C18 ZIN A   1      32.780   4.666  32.533  0.00  0.00     0.010 C 
ATOM      7  C19 ZIN A   1      31.341   4.724  32.016  0.00  0.00     0.035 C 
ATOM      8  C20 ZIN A   1      31.044   3.444  31.255  0.00  0.00    -0.068 C 
ATOM      9  C21 ZIN A   1      29.914   2.799  31.547  0.00  0.00     0.053 C 
ATOM     10  C22 ZIN A   1      29.567   1.566  30.833  0.00  0.00     0.149 C 
ATOM     11  O23 ZIN A   1      28.789   0.758  31.293  0.00  0.00    -0.293 OA
ATOM     12  C24 ZIN A   1      30.234   1.354  29.486  0.00  0.00     0.084 C 
ATOM     13  C25 ZIN A   1      31.731   1.591  29.675  0.00  0.00     0.022 C 
ATOM     14  C26 ZIN A   1      32.016   2.981  30.216  0.00  0.00    -0.016 C 
ATOM     15  C27 ZIN A   1      31.963   3.964  29.044  0.00  0.00     0.020 C 
ATOM     16  C28 ZIN A   1      33.449   3.025  30.762  0.00  0.00     0.002 C 
ATOM     17  C30 ZIN A   1      34.422   2.668  29.643  0.00  0.00     0.007 C 
ATOM     18  C31 ZIN A   1      35.885   2.811  30.093  0.00  0.00     0.012 C 
ATOM     19  C32 ZIN A   1      36.088   4.229  30.610  0.00  0.00    -0.013 C 
ATOM     20  C33 ZIN A   1      35.656   5.236  29.542  0.00  0.00     0.018 C 
ENDROOT
BRANCH   1  21
ATOM     21  O9  ZIN A   1      38.274   5.189  30.093  0.00  0.00    -0.315 OA
BRANCH  21  22
ATOM     22  C7  ZIN A   1      39.606   5.077  30.210  0.00  0.00     0.259 C 
ATOM     23  O8  ZIN A   1      40.222   4.370  29.448  0.00  0.00    -0.265 OA
BRANCH  22  24
ATOM     24  C6  ZIN A   1      40.334   5.835  31.290  0.00  0.00     0.111 C 
BRANCH  24  25
ATOM     25  C5  ZIN A   1      41.157   4.858  32.132  0.00  0.00     0.010 C 
BRANCH  25  26
ATOM     26  C4  ZIN A   1      42.169   5.638  32.974  0.00  0.00     0.000 C 
BRANCH  26  27
ATOM     27  C3  ZIN A   1      43.580   5.121  32.682  0.00  0.00    -0.000 C 
BRANCH  27  28
ATOM     28  C2  ZIN A   1      44.570   6.287  32.734  0.00  0.00    -0.005 C 
ATOM     29  C1  ZIN A   1      43.868   7.573  32.294  0.00  0.00     0.005 C 
ENDBRANCH  27  28
ENDBRANCH  26  27
ENDBRANCH  25  26
ENDBRANCH  24  25
ENDBRANCH  22  24
ENDBRANCH  21  22
ENDBRANCH   1  21
TORSDOF 7
ENDMDL
MODEL 37
REMARK CAVERDOCK RESULT:      10.5      0.000      0.000
REMARK CAVERDOCK CONSTRAINTS:       0.1      0.0      0.0      0.0
REMARK CAVERDOCK TUNNEL: 36     10.5      2.0     37.3
REMARK  7 active torsions:
REMARK  status: ('A' for Active; 'I' for Inactive)
REMARK    1  A    between atoms: C2_2  and  C3_3 
REMARK    2  A    between atoms: C3_3  and  C4_4 
REMARK    3  A    between atoms: C4_4  and  C5_5 
REMARK    4  A    between atoms: C5_5  and  C6_6 
REMARK    5  A    between atoms: C6_6  and  C7_7 
REMARK    6  A    between atoms: C7_7  and  O9_9 
REMARK    7  A    between atoms: O9_9  and  C10_10 
ROOT
ATOM      1  C10 ZIN A   1      37.294   4.514  31.259  0.00  0.00     0.140 C 
ATOM      2  C12 ZIN A   1      36.993   5.607  32.315  0.00  0.00     0.034 C 
ATOM      3  C13 ZIN A   1      35.449   5.750  32.370  0.00  0.00     0.008 C 
ATOM      4  C14 ZIN A   1      34.959   4.390  31.858  0.00  0.00     0.001 C 
ATOM      5  C16 ZIN A   1      33.546   4.362  31.305  0.00  0.00    -0.004 C 
ATOM      6  C18 ZIN A   1      32.547   4.684  32.421  0.00  0.00     0.010 C 
ATOM      7  C19 ZIN A   1      31.134   4.722  31.834  0.00  0.00     0.035 C 
ATOM      8  C20 ZIN A   1      30.863   3.405  31.130  0.00  0.00    -0.068 C 
ATOM      9  C21 ZIN A   1      29.715   2.782  31.402  0.00  0.00     0.053 C 
ATOM     10  C22 ZIN A   1      29.392   1.514  30.740  0.00  0.00     0.149 C 
ATOM     11  O23 ZIN A   1      28.587   0.737  31.206  0.00  0.00    -0.293 OA
ATOM     12  C24 ZIN A   1      30.119   1.227  29.439  0.00  0.00     0.084 C 
ATOM     13  C25 ZIN A   1      31.608   1.465  29.686  0.00  0.00     0.022 C 
ATOM     14  C26 ZIN A   1      31.879   2.881  30.163  0.00  0.00    -0.016 C 
ATOM     15  C27 ZIN A   1      31.888   3.799  28.940  0.00  0.00     0.020 C 
ATOM     16  C28 ZIN A   1      33.284   2.946  30.774  0.00  0.00     0.002 C 
ATOM     17  C30 ZIN A   1      34.305   2.523  29.722  0.00  0.00     0.007 C 
ATOM     18  C31 ZIN A   1      35.747   2.683  30.232  0.00  0.00     0.012 C 
ATOM     19  C32 ZIN A   1      35.937   4.126  30.681  0.00  0.00    -0.013 C 
ATOM     20  C33 ZIN A   1      35.564   5.076  29.541  0.00  0.00     0.018 C 
ENDROOT
BRANCH   1  21
ATOM     21  O9  ZIN A   1      38.153   5.044  30.216  0.00  0.00    -0.315 OA
BRANCH  21  22
ATOM     22  C7  ZIN A   1      39.475   5.024  30.446  0.00  0.00     0.259 C 
ATOM     23  O8  ZIN A   1      40.233   4.657  29.580  0.00  0.00    -0.265 OA
BRANCH  22  24
ATOM     24  C6  ZIN A   1      40.014   5.460  31.784  0.00  0.00     0.111 C 
BRANCH  24  25
ATOM     25  C5  ZIN A   1      41.177   4.551  32.187  0.00  0.00     0.010 C 
BRANCH  25  26
ATOM     26  C4  ZIN A   1      42.051   5.268  33.217  0.00  0.00     0.000 C 
BRANCH  26  27
ATOM     27  C3  ZIN A   1      42.998   6.233  32.499  0.00  0.00    -0.000 C 
BRANCH  27  28
ATOM     28  C2  ZIN A   1      44.344   5.546  32.263  0.00  0.00    -0.005 C 
ATOM     29  C1  ZIN A   1      45.397   6.595  31.902  0.00  0.00     0.005 C 
ENDBRANCH  27  28
ENDBRANCH  26  27
ENDBRANCH  25  26
ENDBRANCH  24  25
ENDBRANCH  22  24
ENDBRANCH  21  22
ENDBRANCH   1  21
TORSDOF 7
ENDMDL
MODEL 38
REMARK CAVERDOCK RESULT:      10.0      0.000      0.000
REMARK CAVERDOCK CONSTRAINTS:       0.7      0.0      0.0      0.0
REMARK CAVERDOCK TUNNEL: 37     10.0      2.0     38.1
REMARK  7 active torsions:
REMARK  status: ('A' for Active; 'I' for Inactive)
REMARK    1  A    between atoms: C2_2  and  C3_3 
REMARK    2  A    between atoms: C3_3  and  C4_4 
REMARK    3  A    between atoms: C4_4  and  C5_5 
REMARK    4  A    between atoms: C5_5  and  C6_6 
REMARK    5  A    between atoms: C6_6  and  C7_7 
REMARK    6  A    between atoms: C7_7  and  O9_9 
REMARK    7  A    between atoms: O9_9  and  C10_10 
ROOT
ATOM      1  C10 ZIN A   1      37.007   4.507  31.220  0.00  0.00     0.140 C 
ATOM      2  C12 ZIN A   1      36.718   5.643  32.233  0.00  0.00     0.034 C 
ATOM      3  C13 ZIN A   1      35.176   5.816  32.269  0.00  0.00     0.008 C 
ATOM      4  C14 ZIN A   1      34.666   4.448  31.803  0.00  0.00     0.001 C 
ATOM      5  C16 ZIN A   1      33.257   4.426  31.239  0.00  0.00    -0.004 C 
ATOM      6  C18 ZIN A   1      32.255   4.806  32.333  0.00  0.00     0.010 C 
ATOM      7  C19 ZIN A   1      30.848   4.850  31.733  0.00  0.00     0.035 C 
ATOM      8  C20 ZIN A   1      30.557   3.513  31.074  0.00  0.00    -0.068 C 
ATOM      9  C21 ZIN A   1      29.396   2.922  31.359  0.00  0.00     0.053 C 
ATOM     10  C22 ZIN A   1      29.055   1.637  30.740  0.00  0.00     0.149 C 
ATOM     11  O23 ZIN A   1      28.231   0.892  31.227  0.00  0.00    -0.293 OA
ATOM     12  C24 ZIN A   1      29.786   1.289  29.457  0.00  0.00     0.084 C 
ATOM     13  C25 ZIN A   1      31.277   1.509  29.708  0.00  0.00     0.022 C 
ATOM     14  C26 ZIN A   1      31.571   2.936  30.136  0.00  0.00    -0.016 C 
ATOM     15  C27 ZIN A   1      31.608   3.809  28.880  0.00  0.00     0.020 C 
ATOM     16  C28 ZIN A   1      32.973   2.997  30.756  0.00  0.00     0.002 C 
ATOM     17  C30 ZIN A   1      33.994   2.518  29.729  0.00  0.00     0.007 C 
ATOM     18  C31 ZIN A   1      35.434   2.669  30.246  0.00  0.00     0.012 C 
ATOM     19  C32 ZIN A   1      35.648   4.123  30.644  0.00  0.00    -0.013 C 
ATOM     20  C33 ZIN A   1      35.302   5.038  29.468  0.00  0.00     0.018 C 
ENDROOT
BRANCH   1  21
ATOM     21  O9  ZIN A   1      37.884   4.983  30.166  0.00  0.00    -0.315 OA
BRANCH  21  22
ATOM     22  C7  ZIN A   1      39.202   4.972  30.418  0.00  0.00     0.259 C 
ATOM     23  O8  ZIN A   1      39.987   4.773  29.521  0.00  0.00    -0.265 OA
BRANCH  22  24
ATOM     24  C6  ZIN A   1      39.703   5.207  31.820  0.00  0.00     0.111 C 
BRANCH  24  25
ATOM     25  C5  ZIN A   1      41.028   4.467  32.019  0.00  0.00     0.010 C 
BRANCH  25  26
ATOM     26  C4  ZIN A   1      41.884   5.219  33.040  0.00  0.00     0.000 C 
BRANCH  26  27
ATOM     27  C3  ZIN A   1      43.223   5.598  32.402  0.00  0.00    -0.000 C 
BRANCH  27  28
ATOM     28  C2  ZIN A   1      43.810   6.808  33.130  0.00  0.00    -0.005 C 
ATOM     29  C1  ZIN A   1      44.075   7.931  32.125  0.00  0.00     0.005 C 
ENDBRANCH  27  28
ENDBRANCH  26  27
ENDBRANCH  25  26
ENDBRANCH  24  25
ENDBRANCH  22  24
ENDBRANCH  21  22
ENDBRANCH   1  21
TORSDOF 7
ENDMDL
MODEL 39
REMARK CAVERDOCK RESULT:       9.1      0.000      0.000
REMARK CAVERDOCK CONSTRAINTS:       0.4      0.0      0.0      0.0
REMARK CAVERDOCK TUNNEL: 38      9.1      2.1     39.1
REMARK  7 active torsions:
REMARK  status: ('A' for Active; 'I' for Inactive)
REMARK    1  A    between atoms: C2_2  and  C3_3 
REMARK    2  A    between atoms: C3_3  and  C4_4 
REMARK    3  A    between atoms: C4_4  and  C5_5 
REMARK    4  A    between atoms: C5_5  and  C6_6 
REMARK    5  A    between atoms: C6_6  and  C7_7 
REMARK    6  A    between atoms: C7_7  and  O9_9 
REMARK    7  A    between atoms: O9_9  and  C10_10 
ROOT
ATOM      1  C10 ZIN A   1      36.770   4.497  31.099  0.00  0.00     0.140 C 
ATOM      2  C12 ZIN A   1      36.442   5.470  32.259  0.00  0.00     0.034 C 
ATOM      3  C13 ZIN A   1      34.895   5.488  32.390  0.00  0.00     0.008 C 
ATOM      4  C14 ZIN A   1      34.482   4.144  31.781  0.00  0.00     0.001 C 
ATOM      5  C16 ZIN A   1      33.050   4.055  31.287  0.00  0.00    -0.004 C 
ATOM      6  C18 ZIN A   1      32.085   4.202  32.467  0.00  0.00     0.010 C 
ATOM      7  C19 ZIN A   1      30.646   4.182  31.945  0.00  0.00     0.035 C 
ATOM      8  C20 ZIN A   1      30.438   2.913  31.139  0.00  0.00    -0.068 C 
ATOM      9  C21 ZIN A   1      29.353   2.183  31.403  0.00  0.00     0.053 C 
ATOM     10  C22 ZIN A   1      29.092   0.955  30.645  0.00  0.00     0.149 C 
ATOM     11  O23 ZIN A   1      28.369   0.081  31.074  0.00  0.00    -0.293 OA
ATOM     12  C24 ZIN A   1      29.774   0.835  29.295  0.00  0.00     0.084 C 
ATOM     13  C25 ZIN A   1      31.252   1.165  29.499  0.00  0.00     0.022 C 
ATOM     14  C26 ZIN A   1      31.442   2.552  30.089  0.00  0.00    -0.016 C 
ATOM     15  C27 ZIN A   1      31.325   3.570  28.952  0.00  0.00     0.020 C 
ATOM     16  C28 ZIN A   1      32.867   2.673  30.643  0.00  0.00     0.002 C 
ATOM     17  C30 ZIN A   1      33.864   2.421  29.517  0.00  0.00     0.007 C 
ATOM     18  C31 ZIN A   1      35.313   2.647  29.979  0.00  0.00     0.012 C 
ATOM     19  C32 ZIN A   1      35.419   4.056  30.545  0.00  0.00    -0.013 C 
ATOM     20  C33 ZIN A   1      34.923   5.068  29.511  0.00  0.00     0.018 C 
ENDROOT
BRANCH   1  21
ATOM     21  O9  ZIN A   1      37.537   5.178  30.072  0.00  0.00    -0.315 OA
BRANCH  21  22
ATOM     22  C7  ZIN A   1      38.865   5.250  30.250  0.00  0.00     0.259 C 
ATOM     23  O8  ZIN A   1      39.575   5.640  29.353  0.00  0.00    -0.265 OA
BRANCH  22  24
ATOM     24  C6  ZIN A   1      39.472   4.845  31.568  0.00  0.00     0.111 C 
BRANCH  24  25
ATOM     25  C5  ZIN A   1      40.723   5.685  31.834  0.00  0.00     0.010 C 
BRANCH  25  26
ATOM     26  C4  ZIN A   1      41.521   5.062  32.981  0.00  0.00     0.000 C 
BRANCH  26  27
ATOM     27  C3  ZIN A   1      43.018   5.234  32.712  0.00  0.00    -0.000 C 
BRANCH  27  28
ATOM     28  C2  ZIN A   1      43.423   6.683  32.991  0.00  0.00    -0.005 C 
ATOM     29  C1  ZIN A   1      44.775   6.970  32.336  0.00  0.00     0.005 C 
ENDBRANCH  27  28
ENDBRANCH  26  27
ENDBRANCH  25  26
ENDBRANCH  24  25
ENDBRANCH  22  24
ENDBRANCH  21  22
ENDBRANCH   1  21
TORSDOF 7
ENDMDL
MODEL 40
REMARK CAVERDOCK RESULT:       9.0      0.000      0.000
REMARK CAVERDOCK CONSTRAINTS:       0.1      0.0      0.0      0.0
REMARK CAVERDOCK TUNNEL: 39      9.0      2.2    40.10
REMARK  7 active torsions:
REMARK  status: ('A' for Active; 'I' for Inactive)
REMARK    1  A    between atoms: C2_2  and  C3_3 
REMARK    2  A    between atoms: C3_3  and  C4_4 
REMARK    3  A    between atoms: C4_4  and  C5_5 
REMARK    4  A    between atoms: C5_5  and  C6_6 
REMARK    5  A    between atoms: C6_6  and  C7_7 
REMARK    6  A    between atoms: C7_7  and  O9_9 
REMARK    7  A    between atoms: O9_9  and  C10_10 
ROOT
ATOM      1  C10 ZIN A   1      36.400   5.191  30.900  0.00  0.00     0.140 C 
ATOM      2  C12 ZIN A   1      36.310   5.638  29.419  0.00  0.00     0.034 C 
ATOM      3  C13 ZIN A   1      34.942   5.130  28.890  0.00  0.00     0.008 C 
ATOM      4  C14 ZIN A   1      34.108   4.995  30.169  0.00  0.00     0.001 C 
ATOM      5  C16 ZIN A   1      32.918   4.057  30.085  0.00  0.00    -0.004 C 
ATOM      6  C18 ZIN A   1      31.903   4.597  29.074  0.00  0.00     0.010 C 
ATOM      7  C19 ZIN A   1      30.744   3.605  28.948  0.00  0.00     0.035 C 
ATOM      8  C20 ZIN A   1      30.161   3.357  30.328  0.00  0.00    -0.068 C 
ATOM      9  C21 ZIN A   1      28.837   3.438  30.464  0.00  0.00     0.053 C 
ATOM     10  C22 ZIN A   1      28.217   3.193  31.771  0.00  0.00     0.149 C 
ATOM     11  O23 ZIN A   1      27.111   3.610  32.042  0.00  0.00    -0.293 OA
ATOM     12  C24 ZIN A   1      29.033   2.389  32.766  0.00  0.00     0.084 C 
ATOM     13  C25 ZIN A   1      30.428   3.010  32.820  0.00  0.00     0.022 C 
ATOM     14  C26 ZIN A   1      31.090   3.024  31.453  0.00  0.00    -0.016 C 
ATOM     15  C27 ZIN A   1      31.670   1.632  31.194  0.00  0.00     0.020 C 
ATOM     16  C28 ZIN A   1      32.275   3.998  31.478  0.00  0.00     0.002 C 
ATOM     17  C30 ZIN A   1      33.262   3.556  32.554  0.00  0.00     0.007 C 
ATOM     18  C31 ZIN A   1      34.533   4.420  32.550  0.00  0.00     0.012 C 
ATOM     19  C32 ZIN A   1      35.137   4.374  31.153  0.00  0.00    -0.013 C 
ATOM     20  C33 ZIN A   1      35.363   2.919  30.735  0.00  0.00     0.018 C 
ENDROOT
BRANCH   1  21
ATOM     21  O9  ZIN A   1      37.579   4.371  31.107  0.00  0.00    -0.315 OA
BRANCH  21  22
ATOM     22  C7  ZIN A   1      38.660   4.977  31.625  0.00  0.00     0.259 C 
ATOM     23  O8  ZIN A   1      38.527   5.954  32.323  0.00  0.00    -0.265 OA
BRANCH  22  24
ATOM     24  C6  ZIN A   1      40.037   4.439  31.335  0.00  0.00     0.111 C 
BRANCH  24  25
ATOM     25  C5  ZIN A   1      40.967   4.762  32.506  0.00  0.00     0.010 C 
BRANCH  25  26
ATOM     26  C4  ZIN A   1      42.020   5.778  32.055  0.00  0.00     0.000 C 
BRANCH  26  27
ATOM     27  C3  ZIN A   1      43.312   5.557  32.846  0.00  0.00    -0.000 C 
BRANCH  27  28
ATOM     28  C2  ZIN A   1      44.008   6.901  33.069  0.00  0.00    -0.005 C 
ATOM     29  C1  ZIN A   1      44.651   7.367  31.761  0.00  0.00     0.005 C 
ENDBRANCH  27  28
ENDBRANCH  26  27
ENDBRANCH  25  26
ENDBRANCH  24  25
ENDBRANCH  22  24
ENDBRANCH  21  22
ENDBRANCH   1  21
TORSDOF 7
ENDMDL
MODEL 41
REMARK CAVERDOCK RESULT:       7.8      0.000      0.000
REMARK CAVERDOCK CONSTRAINTS:       0.1      0.0      0.0      0.0
REMARK CAVERDOCK TUNNEL: 40      7.8      2.3     41.7
REMARK  7 active torsions:
REMARK  status: ('A' for Active; 'I' for Inactive)
REMARK    1  A    between atoms: C2_2  and  C3_3 
REMARK    2  A    between atoms: C3_3  and  C4_4 
REMARK    3  A    between atoms: C4_4  and  C5_5 
REMARK    4  A    between atoms: C5_5  and  C6_6 
REMARK    5  A    between atoms: C6_6  and  C7_7 
REMARK    6  A    between atoms: C7_7  and  O9_9 
REMARK    7  A    between atoms: O9_9  and  C10_10 
ROOT
ATOM      1  C10 ZIN A   1      36.309   4.467  31.303  0.00  0.00     0.140 C 
ATOM      2  C12 ZIN A   1      35.931   5.170  32.630  0.00  0.00     0.034 C 
ATOM      3  C13 ZIN A   1      34.387   5.071  32.753  0.00  0.00     0.008 C 
ATOM      4  C14 ZIN A   1      34.050   3.851  31.889  0.00  0.00     0.001 C 
ATOM      5  C16 ZIN A   1      32.623   3.776  31.379  0.00  0.00    -0.004 C 
ATOM      6  C18 ZIN A   1      31.658   3.631  32.559  0.00  0.00     0.010 C 
ATOM      7  C19 ZIN A   1      30.220   3.629  32.036  0.00  0.00     0.035 C 
ATOM      8  C20 ZIN A   1      30.082   2.533  30.994  0.00  0.00    -0.068 C 
ATOM      9  C21 ZIN A   1      29.044   1.703  31.102  0.00  0.00     0.053 C 
ATOM     10  C22 ZIN A   1      28.852   0.635  30.115  0.00  0.00     0.149 C 
ATOM     11  O23 ZIN A   1      28.184  -0.347  30.359  0.00  0.00    -0.293 OA
ATOM     12  C24 ZIN A   1      29.531   0.825  28.772  0.00  0.00     0.084 C 
ATOM     13  C25 ZIN A   1      30.988   1.196  29.046  0.00  0.00     0.022 C 
ATOM     14  C26 ZIN A   1      31.099   2.447  29.898  0.00  0.00    -0.016 C 
ATOM     15  C27 ZIN A   1      30.916   3.660  28.984  0.00  0.00     0.020 C 
ATOM     16  C28 ZIN A   1      32.518   2.540  30.474  0.00  0.00     0.002 C 
ATOM     17  C30 ZIN A   1      33.521   2.576  29.325  0.00  0.00     0.007 C 
ATOM     18  C31 ZIN A   1      34.957   2.791  29.831  0.00  0.00     0.012 C 
ATOM     19  C32 ZIN A   1      34.983   4.065  30.665  0.00  0.00    -0.013 C 
ATOM     20  C33 ZIN A   1      34.422   5.230  29.848  0.00  0.00     0.018 C 
ENDROOT
BRANCH   1  21
ATOM     21  O9  ZIN A   1      37.028   5.382  30.435  0.00  0.00    -0.315 OA
BRANCH  21  22
ATOM     22  C7  ZIN A   1      38.368   5.320  30.460  0.00  0.00     0.259 C 
ATOM     23  O8  ZIN A   1      38.993   5.332  29.426  0.00  0.00    -0.265 OA
BRANCH  22  24
ATOM     24  C6  ZIN A   1      39.094   5.235  31.778  0.00  0.00     0.111 C 
BRANCH  24  25
ATOM     25  C5  ZIN A   1      40.597   5.100  31.525  0.00  0.00     0.010 C 
BRANCH  25  26
ATOM     26  C4  ZIN A   1      41.366   5.578  32.758  0.00  0.00     0.000 C 
BRANCH  26  27
ATOM     27  C3  ZIN A   1      42.870   5.481  32.489  0.00  0.00    -0.000 C 
BRANCH  27  28
ATOM     28  C2  ZIN A   1      43.634   6.199  33.603  0.00  0.00    -0.005 C 
ATOM     29  C1  ZIN A   1      44.479   7.324  33.001  0.00  0.00     0.005 C 
ENDBRANCH  27  28
ENDBRANCH  26  27
ENDBRANCH  25  26
ENDBRANCH  24  25
ENDBRANCH  22  24
ENDBRANCH  21  22
ENDBRANCH   1  21
TORSDOF 7
ENDMDL
MODEL 42
REMARK CAVERDOCK RESULT:       7.1      0.000      0.000
REMARK CAVERDOCK CONSTRAINTS:       0.1      0.0      0.0      0.0
REMARK CAVERDOCK TUNNEL: 41      7.1      2.3     42.1
REMARK  7 active torsions:
REMARK  status: ('A' for Active; 'I' for Inactive)
REMARK    1  A    between atoms: C2_2  and  C3_3 
REMARK    2  A    between atoms: C3_3  and  C4_4 
REMARK    3  A    between atoms: C4_4  and  C5_5 
REMARK    4  A    between atoms: C5_5  and  C6_6 
REMARK    5  A    between atoms: C6_6  and  C7_7 
REMARK    6  A    between atoms: C7_7  and  O9_9 
REMARK    7  A    between atoms: O9_9  and  C10_10 
ROOT
ATOM      1  C10 ZIN A   1      36.092   4.393  31.453  0.00  0.00     0.140 C 
ATOM      2  C12 ZIN A   1      35.700   4.997  32.826  0.00  0.00     0.034 C 
ATOM      3  C13 ZIN A   1      34.157   4.869  32.936  0.00  0.00     0.008 C 
ATOM      4  C14 ZIN A   1      33.839   3.709  31.986  0.00  0.00     0.001 C 
ATOM      5  C16 ZIN A   1      32.415   3.652  31.467  0.00  0.00    -0.004 C 
ATOM      6  C18 ZIN A   1      31.448   3.412  32.630  0.00  0.00     0.010 C 
ATOM      7  C19 ZIN A   1      30.012   3.428  32.102  0.00  0.00     0.035 C 
ATOM      8  C20 ZIN A   1      29.892   2.407  30.985  0.00  0.00    -0.068 C 
ATOM      9  C21 ZIN A   1      28.864   1.557  31.031  0.00  0.00     0.053 C 
ATOM     10  C22 ZIN A   1      28.688   0.560  29.971  0.00  0.00     0.149 C 
ATOM     11  O23 ZIN A   1      28.033  -0.446  30.142  0.00  0.00    -0.293 OA
ATOM     12  C24 ZIN A   1      29.370   0.852  28.647  0.00  0.00     0.084 C 
ATOM     13  C25 ZIN A   1      30.821   1.221  28.952  0.00  0.00     0.022 C 
ATOM     14  C26 ZIN A   1      30.913   2.411  29.890  0.00  0.00    -0.016 C 
ATOM     15  C27 ZIN A   1      30.716   3.683  29.063  0.00  0.00     0.020 C 
ATOM     16  C28 ZIN A   1      32.328   2.481  30.477  0.00  0.00     0.002 C 
ATOM     17  C30 ZIN A   1      33.335   2.610  29.337  0.00  0.00     0.007 C 
ATOM     18  C31 ZIN A   1      34.766   2.808  29.862  0.00  0.00     0.012 C 
ATOM     19  C32 ZIN A   1      34.773   4.020  30.784  0.00  0.00    -0.013 C 
ATOM     20  C33 ZIN A   1      34.199   5.233  30.049  0.00  0.00     0.018 C 
ENDROOT
BRANCH   1  21
ATOM     21  O9  ZIN A   1      36.801   5.376  30.655  0.00  0.00    -0.315 OA
BRANCH  21  22
ATOM     22  C7  ZIN A   1      37.996   5.784  31.110  0.00  0.00     0.259 C 
ATOM     23  O8  ZIN A   1      38.134   6.914  31.516  0.00  0.00    -0.265 OA
BRANCH  22  24
ATOM     24  C6  ZIN A   1      39.165   4.833  31.116  0.00  0.00     0.111 C 
BRANCH  24  25
ATOM     25  C5  ZIN A   1      40.089   5.168  32.288  0.00  0.00     0.010 C 
BRANCH  25  26
ATOM     26  C4  ZIN A   1      41.443   5.640  31.751  0.00  0.00     0.000 C 
BRANCH  26  27
ATOM     27  C3  ZIN A   1      42.501   5.503  32.848  0.00  0.00    -0.000 C 
BRANCH  27  28
ATOM     28  C2  ZIN A   1      43.467   6.688  32.775  0.00  0.00    -0.005 C 
ATOM     29  C1  ZIN A   1      44.460   6.610  33.936  0.00  0.00     0.005 C 
ENDBRANCH  27  28
ENDBRANCH  26  27
ENDBRANCH  25  26
ENDBRANCH  24  25
ENDBRANCH  22  24
ENDBRANCH  21  22
ENDBRANCH   1  21
TORSDOF 7
ENDMDL
MODEL 43
REMARK CAVERDOCK RESULT:       5.4      0.000      0.000
REMARK CAVERDOCK CONSTRAINTS:       0.1      0.0      0.0      0.0
REMARK CAVERDOCK TUNNEL: 42      5.4      2.3     43.7
REMARK  7 active torsions:
REMARK  status: ('A' for Active; 'I' for Inactive)
REMARK    1  A    between atoms: C2_2  and  C3_3 
REMARK    2  A    between atoms: C3_3  and  C4_4 
REMARK    3  A    between atoms: C4_4  and  C5_5 
REMARK    4  A    between atoms: C5_5  and  C6_6 
REMARK    5  A    between atoms: C6_6  and  C7_7 
REMARK    6  A    between atoms: C7_7  and  O9_9 
REMARK    7  A    between atoms: O9_9  and  C10_10 
ROOT
ATOM      1  C10 ZIN A   1      35.867   4.312  31.502  0.00  0.00     0.140 C 
ATOM      2  C12 ZIN A   1      35.491   4.883  32.893  0.00  0.00     0.034 C 
ATOM      3  C13 ZIN A   1      33.948   4.768  33.011  0.00  0.00     0.008 C 
ATOM      4  C14 ZIN A   1      33.611   3.637  32.034  0.00  0.00     0.001 C 
ATOM      5  C16 ZIN A   1      32.182   3.608  31.524  0.00  0.00    -0.004 C 
ATOM      6  C18 ZIN A   1      31.222   3.347  32.687  0.00  0.00     0.010 C 
ATOM      7  C19 ZIN A   1      29.782   3.391  32.171  0.00  0.00     0.035 C 
ATOM      8  C20 ZIN A   1      29.643   2.401  31.028  0.00  0.00    -0.068 C 
ATOM      9  C21 ZIN A   1      28.607   1.562  31.060  0.00  0.00     0.053 C 
ATOM     10  C22 ZIN A   1      28.414   0.594  29.975  0.00  0.00     0.149 C 
ATOM     11  O23 ZIN A   1      27.749  -0.410  30.125  0.00  0.00    -0.293 OA
ATOM     12  C24 ZIN A   1      29.088   0.914  28.654  0.00  0.00     0.084 C 
ATOM     13  C25 ZIN A   1      30.545   1.260  28.958  0.00  0.00     0.022 C 
ATOM     14  C26 ZIN A   1      30.656   2.424  29.927  0.00  0.00    -0.016 C 
ATOM     15  C27 ZIN A   1      30.467   3.719  29.134  0.00  0.00     0.020 C 
ATOM     16  C28 ZIN A   1      32.077   2.465  30.504  0.00  0.00     0.002 C 
ATOM     17  C30 ZIN A   1      33.076   2.613  29.361  0.00  0.00     0.007 C 
ATOM     18  C31 ZIN A   1      34.513   2.782  29.880  0.00  0.00     0.012 C 
ATOM     19  C32 ZIN A   1      34.539   3.970  30.833  0.00  0.00    -0.013 C 
ATOM     20  C33 ZIN A   1      33.973   5.207  30.134  0.00  0.00     0.018 C 
ENDROOT
BRANCH   1  21
ATOM     21  O9  ZIN A   1      36.580   5.308  30.724  0.00  0.00    -0.315 OA
BRANCH  21  22
ATOM     22  C7  ZIN A   1      37.779   5.697  31.186  0.00  0.00     0.259 C 
ATOM     23  O8  ZIN A   1      37.850   6.546  32.043  0.00  0.00    -0.265 OA
BRANCH  22  24
ATOM     24  C6  ZIN A   1      39.036   5.076  30.635  0.00  0.00     0.111 C 
BRANCH  24  25
ATOM     25  C5  ZIN A   1      39.907   4.578  31.790  0.00  0.00     0.010 C 
BRANCH  25  26
ATOM     26  C4  ZIN A   1      40.990   5.615  32.097  0.00  0.00     0.000 C 
BRANCH  26  27
ATOM     27  C3  ZIN A   1      42.127   4.949  32.876  0.00  0.00    -0.000 C 
BRANCH  27  28
ATOM     28  C2  ZIN A   1      43.283   5.939  33.036  0.00  0.00    -0.005 C 
ATOM     29  C1  ZIN A   1      44.413   5.564  32.076  0.00  0.00     0.005 C 
ENDBRANCH  27  28
ENDBRANCH  26  27
ENDBRANCH  25  26
ENDBRANCH  24  25
ENDBRANCH  22  24
ENDBRANCH  21  22
ENDBRANCH   1  21
TORSDOF 7
ENDMDL
MODEL 44
REMARK CAVERDOCK RESULT:       5.0      0.000      0.000
REMARK CAVERDOCK CONSTRAINTS:       0.2      0.0      0.0      0.0
REMARK CAVERDOCK TUNNEL: 43      5.0      2.4     44.1
REMARK  7 active torsions:
REMARK  status: ('A' for Active; 'I' for Inactive)
REMARK    1  A    between atoms: C2_2  and  C3_3 
REMARK    2  A    between atoms: C3_3  and  C4_4 
REMARK    3  A    between atoms: C4_4  and  C5_5 
REMARK    4  A    between atoms: C5_5  and  C6_6 
REMARK    5  A    between atoms: C6_6  and  C7_7 
REMARK    6  A    between atoms: C7_7  and  O9_9 
REMARK    7  A    between atoms: O9_9  and  C10_10 
ROOT
ATOM      1  C10 ZIN A   1      35.627   4.291  31.448  0.00  0.00     0.140 C 
ATOM      2  C12 ZIN A   1      35.320   4.757  32.893  0.00  0.00     0.034 C 
ATOM      3  C13 ZIN A   1      33.791   4.582  33.093  0.00  0.00     0.008 C 
ATOM      4  C14 ZIN A   1      33.429   3.507  32.063  0.00  0.00     0.001 C 
ATOM      5  C16 ZIN A   1      31.974   3.463  31.636  0.00  0.00    -0.004 C 
ATOM      6  C18 ZIN A   1      31.094   3.093  32.834  0.00  0.00     0.010 C 
ATOM      7  C19 ZIN A   1      29.625   3.123  32.406  0.00  0.00     0.035 C 
ATOM      8  C20 ZIN A   1      29.446   2.206  31.209  0.00  0.00    -0.068 C 
ATOM      9  C21 ZIN A   1      28.440   1.332  31.244  0.00  0.00     0.053 C 
ATOM     10  C22 ZIN A   1      28.210   0.432  30.109  0.00  0.00     0.149 C 
ATOM     11  O23 ZIN A   1      27.586  -0.601  30.229  0.00  0.00    -0.293 OA
ATOM     12  C24 ZIN A   1      28.794   0.861  28.776  0.00  0.00     0.084 C 
ATOM     13  C25 ZIN A   1      30.255   1.235  29.017  0.00  0.00     0.022 C 
ATOM     14  C26 ZIN A   1      30.390   2.336  30.055  0.00  0.00    -0.016 C 
ATOM     15  C27 ZIN A   1      30.114   3.673  29.364  0.00  0.00     0.020 C 
ATOM     16  C28 ZIN A   1      31.841   2.387  30.549  0.00  0.00     0.002 C 
ATOM     17  C30 ZIN A   1      32.764   2.644  29.363  0.00  0.00     0.007 C 
ATOM     18  C31 ZIN A   1      34.225   2.827  29.807  0.00  0.00     0.012 C 
ATOM     19  C32 ZIN A   1      34.273   3.949  30.836  0.00  0.00    -0.013 C 
ATOM     20  C33 ZIN A   1      33.628   5.210  30.256  0.00  0.00     0.018 C 
ENDROOT
BRANCH   1  21
ATOM     21  O9  ZIN A   1      36.262   5.360  30.699  0.00  0.00    -0.315 OA
BRANCH  21  22
ATOM     22  C7  ZIN A   1      37.471   5.764  31.119  0.00  0.00     0.259 C 
ATOM     23  O8  ZIN A   1      37.613   6.873  31.577  0.00  0.00    -0.265 OA
BRANCH  22  24
ATOM     24  C6  ZIN A   1      38.653   4.834  31.020  0.00  0.00     0.111 C 
BRANCH  24  25
ATOM     25  C5  ZIN A   1      39.537   4.998  32.258  0.00  0.00     0.010 C 
BRANCH  25  26
ATOM     26  C4  ZIN A   1      41.005   4.832  31.862  0.00  0.00     0.000 C 
BRANCH  26  27
ATOM     27  C3  ZIN A   1      41.892   5.047  33.091  0.00  0.00    -0.000 C 
BRANCH  27  28
ATOM     28  C2  ZIN A   1      42.864   6.198  32.824  0.00  0.00    -0.005 C 
ATOM     29  C1  ZIN A   1      44.241   5.632  32.472  0.00  0.00     0.005 C 
ENDBRANCH  27  28
ENDBRANCH  26  27
ENDBRANCH  25  26
ENDBRANCH  24  25
ENDBRANCH  22  24
ENDBRANCH  21  22
ENDBRANCH   1  21
TORSDOF 7
ENDMDL
MODEL 45
REMARK CAVERDOCK RESULT:       3.7      0.000      0.000
REMARK CAVERDOCK CONSTRAINTS:       0.2      0.0      0.0      0.0
REMARK CAVERDOCK TUNNEL: 44      3.7      2.4     45.1
REMARK  7 active torsions:
REMARK  status: ('A' for Active; 'I' for Inactive)
REMARK    1  A    between atoms: C2_2  and  C3_3 
REMARK    2  A    between atoms: C3_3  and  C4_4 
REMARK    3  A    between atoms: C4_4  and  C5_5 
REMARK    4  A    between atoms: C5_5  and  C6_6 
REMARK    5  A    between atoms: C6_6  and  C7_7 
REMARK    6  A    between atoms: C7_7  and  O9_9 
REMARK    7  A    between atoms: O9_9  and  C10_10 
ROOT
ATOM      1  C10 ZIN A   1      35.423   4.036  31.495  0.00  0.00     0.140 C 
ATOM      2  C12 ZIN A   1      35.058   4.487  32.931  0.00  0.00     0.034 C 
ATOM      3  C13 ZIN A   1      33.515   4.369  33.048  0.00  0.00     0.008 C 
ATOM      4  C14 ZIN A   1      33.168   3.327  31.979  0.00  0.00     0.001 C 
ATOM      5  C16 ZIN A   1      31.736   3.348  31.477  0.00  0.00    -0.004 C 
ATOM      6  C18 ZIN A   1      30.781   2.992  32.620  0.00  0.00     0.010 C 
ATOM      7  C19 ZIN A   1      29.339   3.086  32.118  0.00  0.00     0.035 C 
ATOM      8  C20 ZIN A   1      29.189   2.199  30.895  0.00  0.00    -0.068 C 
ATOM      9  C21 ZIN A   1      28.150   1.363  30.861  0.00  0.00     0.053 C 
ATOM     10  C22 ZIN A   1      27.945   0.493  29.698  0.00  0.00     0.149 C 
ATOM     11  O23 ZIN A   1      27.277  -0.517  29.765  0.00  0.00    -0.293 OA
ATOM     12  C24 ZIN A   1      28.614   0.923  28.406  0.00  0.00     0.084 C 
ATOM     13  C25 ZIN A   1      30.074   1.236  28.729  0.00  0.00     0.022 C 
ATOM     14  C26 ZIN A   1      30.196   2.312  29.794  0.00  0.00    -0.016 C 
ATOM     15  C27 ZIN A   1      30.008   3.671  29.117  0.00  0.00     0.020 C 
ATOM     16  C28 ZIN A   1      31.620   2.297  30.364  0.00  0.00     0.002 C 
ATOM     17  C30 ZIN A   1      32.614   2.539  29.232  0.00  0.00     0.007 C 
ATOM     18  C31 ZIN A   1      34.054   2.657  29.755  0.00  0.00     0.012 C 
ATOM     19  C32 ZIN A   1      34.091   3.758  30.807  0.00  0.00    -0.013 C 
ATOM     20  C33 ZIN A   1      33.526   5.053  30.220  0.00  0.00     0.018 C 
ENDROOT
BRANCH   1  21
ATOM     21  O9  ZIN A   1      36.137   5.093  30.801  0.00  0.00    -0.315 OA
BRANCH  21  22
ATOM     22  C7  ZIN A   1      37.257   5.554  31.380  0.00  0.00     0.259 C 
ATOM     23  O8  ZIN A   1      37.214   6.537  32.081  0.00  0.00    -0.265 OA
BRANCH  22  24
ATOM     24  C6  ZIN A   1      38.567   4.845  31.157  0.00  0.00     0.111 C 
BRANCH  24  25
ATOM     25  C5  ZIN A   1      39.721   5.767  31.556  0.00  0.00     0.010 C 
BRANCH  25  26
ATOM     26  C4  ZIN A   1      40.630   5.046  32.554  0.00  0.00     0.000 C 
BRANCH  26  27
ATOM     27  C3  ZIN A   1      42.077   5.100  32.057  0.00  0.00    -0.000 C 
BRANCH  27  28
ATOM     28  C2  ZIN A   1      42.993   5.530  33.205  0.00  0.00    -0.005 C 
ATOM     29  C1  ZIN A   1      44.040   6.514  32.681  0.00  0.00     0.005 C 
ENDBRANCH  27  28
ENDBRANCH  26  27
ENDBRANCH  25  26
ENDBRANCH  24  25
ENDBRANCH  22  24
ENDBRANCH  21  22
ENDBRANCH   1  21
TORSDOF 7
ENDMDL
MODEL 46
REMARK CAVERDOCK RESULT:       3.0      0.000      0.000
REMARK CAVERDOCK CONSTRAINTS:       0.0      0.0      0.0      0.0
REMARK CAVERDOCK TUNNEL: 45      3.0      2.3     46.5
REMARK  7 active torsions:
REMARK  status: ('A' for Active; 'I' for Inactive)
REMARK    1  A    between atoms: C2_2  and  C3_3 
REMARK    2  A    between atoms: C3_3  and  C4_4 
REMARK    3  A    between atoms: C4_4  and  C5_5 
REMARK    4  A    between atoms: C5_5  and  C6_6 
REMARK    5  A    between atoms: C6_6  and  C7_7 
REMARK    6  A    between atoms: C7_7  and  O9_9 
REMARK    7  A    between atoms: O9_9  and  C10_10 
ROOT
ATOM      1  C10 ZIN A   1      35.192   4.219  32.053  0.00  0.00     0.140 C 
ATOM      2  C12 ZIN A   1      34.818   4.473  33.535  0.00  0.00     0.034 C 
ATOM      3  C13 ZIN A   1      33.286   4.251  33.644  0.00  0.00     0.008 C 
ATOM      4  C14 ZIN A   1      32.987   3.326  32.459  0.00  0.00     0.001 C 
ATOM      5  C16 ZIN A   1      31.551   3.323  31.970  0.00  0.00    -0.004 C 
ATOM      6  C18 ZIN A   1      30.631   2.777  33.066  0.00  0.00     0.010 C 
ATOM      7  C19 ZIN A   1      29.180   2.846  32.585  0.00  0.00     0.035 C 
ATOM      8  C20 ZIN A   1      29.067   2.104  31.266  0.00  0.00    -0.068 C 
ATOM      9  C21 ZIN A   1      28.078   1.219  31.136  0.00  0.00     0.053 C 
ATOM     10  C22 ZIN A   1      27.910   0.484  29.878  0.00  0.00     0.149 C 
ATOM     11  O23 ZIN A   1      27.303  -0.564  29.826  0.00  0.00    -0.293 OA
ATOM     12  C24 ZIN A   1      28.538   1.104  28.644  0.00  0.00     0.084 C 
ATOM     13  C25 ZIN A   1      29.982   1.461  28.996  0.00  0.00     0.022 C 
ATOM     14  C26 ZIN A   1      30.053   2.407  30.181  0.00  0.00    -0.016 C 
ATOM     15  C27 ZIN A   1      29.779   3.824  29.673  0.00  0.00     0.020 C 
ATOM     16  C28 ZIN A   1      31.482   2.407  30.739  0.00  0.00     0.002 C 
ATOM     17  C30 ZIN A   1      32.447   2.841  29.639  0.00  0.00     0.007 C 
ATOM     18  C31 ZIN A   1      33.884   2.981  30.166  0.00  0.00     0.012 C 
ATOM     19  C32 ZIN A   1      33.870   3.948  31.343  0.00  0.00    -0.013 C 
ATOM     20  C33 ZIN A   1      33.224   5.269  30.918  0.00  0.00     0.018 C 
ENDROOT
BRANCH   1  21
ATOM     21  O9  ZIN A   1      35.835   5.391  31.488  0.00  0.00    -0.315 OA
BRANCH  21  22
ATOM     22  C7  ZIN A   1      37.115   5.259  31.104  0.00  0.00     0.259 C 
ATOM     23  O8  ZIN A   1      37.375   4.788  30.022  0.00  0.00    -0.265 OA
BRANCH  22  24
ATOM     24  C6  ZIN A   1      38.226   5.699  32.022  0.00  0.00     0.111 C 
BRANCH  24  25
ATOM     25  C5  ZIN A   1      39.531   5.017  31.607  0.00  0.00     0.010 C 
BRANCH  25  26
ATOM     26  C4  ZIN A   1      40.719   5.851  32.090  0.00  0.00     0.000 C 
BRANCH  26  27
ATOM     27  C3  ZIN A   1      41.801   4.922  32.646  0.00  0.00    -0.000 C 
BRANCH  27  28
ATOM     28  C2  ZIN A   1      42.975   5.758  33.160  0.00  0.00    -0.005 C 
ATOM     29  C1  ZIN A   1      44.204   5.505  32.284  0.00  0.00     0.005 C 
ENDBRANCH  27  28
ENDBRANCH  26  27
ENDBRANCH  25  26
ENDBRANCH  24  25
ENDBRANCH  22  24
ENDBRANCH  21  22
ENDBRANCH   1  21
TORSDOF 7
ENDMDL
MODEL 47
REMARK CAVERDOCK RESULT:       2.2      0.000      0.000
REMARK CAVERDOCK CONSTRAINTS:       0.1      0.0      0.0      0.0
REMARK CAVERDOCK TUNNEL: 46      2.2      2.4     47.2
REMARK  7 active torsions:
REMARK  status: ('A' for Active; 'I' for Inactive)
REMARK    1  A    between atoms: C2_2  and  C3_3 
REMARK    2  A    between atoms: C3_3  and  C4_4 
REMARK    3  A    between atoms: C4_4  and  C5_5 
REMARK    4  A    between atoms: C5_5  and  C6_6 
REMARK    5  A    between atoms: C6_6  and  C7_7 
REMARK    6  A    between atoms: C7_7  and  O9_9 
REMARK    7  A    between atoms: O9_9  and  C10_10 
ROOT
ATOM      1  C10 ZIN A   1      35.020   3.975  31.868  0.00  0.00     0.140 C 
ATOM      2  C12 ZIN A   1      34.639   4.286  33.337  0.00  0.00     0.034 C 
ATOM      3  C13 ZIN A   1      33.096   4.142  33.428  0.00  0.00     0.008 C 
ATOM      4  C14 ZIN A   1      32.769   3.201  32.263  0.00  0.00     0.001 C 
ATOM      5  C16 ZIN A   1      31.341   3.254  31.752  0.00  0.00    -0.004 C 
ATOM      6  C18 ZIN A   1      30.381   2.782  32.848  0.00  0.00     0.010 C 
ATOM      7  C19 ZIN A   1      28.942   2.909  32.343  0.00  0.00     0.035 C 
ATOM      8  C20 ZIN A   1      28.811   2.138  31.042  0.00  0.00    -0.068 C 
ATOM      9  C21 ZIN A   1      27.782   1.299  30.919  0.00  0.00     0.053 C 
ATOM     10  C22 ZIN A   1      27.597   0.540  29.678  0.00  0.00     0.149 C 
ATOM     11  O23 ZIN A   1      26.939  -0.479  29.644  0.00  0.00    -0.293 OA
ATOM     12  C24 ZIN A   1      28.271   1.096  28.438  0.00  0.00     0.084 C 
ATOM     13  C25 ZIN A   1      29.725   1.392  28.803  0.00  0.00     0.022 C 
ATOM     14  C26 ZIN A   1      29.826   2.364  29.965  0.00  0.00    -0.016 C 
ATOM     15  C27 ZIN A   1      29.629   3.779  29.416  0.00  0.00     0.020 C 
ATOM     16  C28 ZIN A   1      31.246   2.311  30.544  0.00  0.00     0.002 C 
ATOM     17  C30 ZIN A   1      32.246   2.668  29.449  0.00  0.00     0.007 C 
ATOM     18  C31 ZIN A   1      33.681   2.752  29.994  0.00  0.00     0.012 C 
ATOM     19  C32 ZIN A   1      33.696   3.750  31.145  0.00  0.00    -0.013 C 
ATOM     20  C33 ZIN A   1      33.122   5.088  30.676  0.00  0.00     0.018 C 
ENDROOT
BRANCH   1  21
ATOM     21  O9  ZIN A   1      35.728   5.100  31.283  0.00  0.00    -0.315 OA
BRANCH  21  22
ATOM     22  C7  ZIN A   1      37.040   4.939  31.049  0.00  0.00     0.259 C 
ATOM     23  O8  ZIN A   1      37.415   4.113  30.251  0.00  0.00    -0.265 OA
BRANCH  22  24
ATOM     24  C6  ZIN A   1      38.045   5.790  31.781  0.00  0.00     0.111 C 
BRANCH  24  25
ATOM     25  C5  ZIN A   1      39.451   5.232  31.550  0.00  0.00     0.010 C 
BRANCH  25  26
ATOM     26  C4  ZIN A   1      40.392   5.751  32.640  0.00  0.00     0.000 C 
BRANCH  26  27
ATOM     27  C3  ZIN A   1      41.669   4.908  32.653  0.00  0.00    -0.000 C 
BRANCH  27  28
ATOM     28  C2  ZIN A   1      42.878   5.819  32.878  0.00  0.00    -0.005 C 
ATOM     29  C1  ZIN A   1      44.042   5.347  32.004  0.00  0.00     0.005 C 
ENDBRANCH  27  28
ENDBRANCH  26  27
ENDBRANCH  25  26
ENDBRANCH  24  25
ENDBRANCH  22  24
ENDBRANCH  21  22
ENDBRANCH   1  21
TORSDOF 7
ENDMDL
MODEL 48
REMARK CAVERDOCK RESULT:       1.4      0.000      0.000
REMARK CAVERDOCK CONSTRAINTS:       0.2      0.0      0.0      0.0
REMARK CAVERDOCK TUNNEL: 47      1.4      2.4     48.5
REMARK  7 active torsions:
REMARK  status: ('A' for Active; 'I' for Inactive)
REMARK    1  A    between atoms: C2_2  and  C3_3 
REMARK    2  A    between atoms: C3_3  and  C4_4 
REMARK    3  A    between atoms: C4_4  and  C5_5 
REMARK    4  A    between atoms: C5_5  and  C6_6 
REMARK    5  A    between atoms: C6_6  and  C7_7 
REMARK    6  A    between atoms: C7_7  and  O9_9 
REMARK    7  A    between atoms: O9_9  and  C10_10 
ROOT
ATOM      1  C10 ZIN A   1      34.777   3.904  32.056  0.00  0.00     0.140 C 
ATOM      2  C12 ZIN A   1      34.357   4.146  33.527  0.00  0.00     0.034 C 
ATOM      3  C13 ZIN A   1      32.808   4.041  33.563  0.00  0.00     0.008 C 
ATOM      4  C14 ZIN A   1      32.494   3.174  32.339  0.00  0.00     0.001 C 
ATOM      5  C16 ZIN A   1      31.085   3.296  31.787  0.00  0.00    -0.004 C 
ATOM      6  C18 ZIN A   1      30.078   2.794  32.825  0.00  0.00     0.010 C 
ATOM      7  C19 ZIN A   1      28.659   2.989  32.284  0.00  0.00     0.035 C 
ATOM      8  C20 ZIN A   1      28.550   2.294  30.939  0.00  0.00    -0.068 C 
ATOM      9  C21 ZIN A   1      27.503   1.493  30.740  0.00  0.00     0.053 C 
ATOM     10  C22 ZIN A   1      27.338   0.807  29.454  0.00  0.00     0.149 C 
ATOM     11  O23 ZIN A   1      26.654  -0.188  29.343  0.00  0.00    -0.293 OA
ATOM     12  C24 ZIN A   1      28.067   1.410  28.267  0.00  0.00     0.084 C 
ATOM     13  C25 ZIN A   1      29.516   1.643  28.692  0.00  0.00     0.022 C 
ATOM     14  C26 ZIN A   1      29.605   2.548  29.908  0.00  0.00    -0.016 C 
ATOM     15  C27 ZIN A   1      29.465   3.996  29.432  0.00  0.00     0.020 C 
ATOM     16  C28 ZIN A   1      31.003   2.423  30.527  0.00  0.00     0.002 C 
ATOM     17  C30 ZIN A   1      32.048   2.810  29.485  0.00  0.00     0.007 C 
ATOM     18  C31 ZIN A   1      33.466   2.822  30.078  0.00  0.00     0.012 C 
ATOM     19  C32 ZIN A   1      33.472   3.756  31.281  0.00  0.00    -0.013 C 
ATOM     20  C33 ZIN A   1      32.949   5.133  30.869  0.00  0.00     0.018 C 
ENDROOT
BRANCH   1  21
ATOM     21  O9  ZIN A   1      35.533   5.037  31.556  0.00  0.00    -0.315 OA
BRANCH  21  22
ATOM     22  C7  ZIN A   1      36.785   4.796  31.135  0.00  0.00     0.259 C 
ATOM     23  O8  ZIN A   1      37.051   3.747  30.598  0.00  0.00    -0.265 OA
BRANCH  22  24
ATOM     24  C6  ZIN A   1      37.859   5.835  31.333  0.00  0.00     0.111 C 
BRANCH  24  25
ATOM     25  C5  ZIN A   1      39.235   5.175  31.214  0.00  0.00     0.010 C 
BRANCH  25  26
ATOM     26  C4  ZIN A   1      40.092   5.562  32.421  0.00  0.00     0.000 C 
BRANCH  26  27
ATOM     27  C3  ZIN A   1      41.428   4.819  32.357  0.00  0.00    -0.000 C 
BRANCH  27  28
ATOM     28  C2  ZIN A   1      42.505   5.644  33.064  0.00  0.00    -0.005 C 
ATOM     29  C1  ZIN A   1      43.806   5.581  32.261  0.00  0.00     0.005 C 
ENDBRANCH  27  28
ENDBRANCH  26  27
ENDBRANCH  25  26
ENDBRANCH  24  25
ENDBRANCH  22  24
ENDBRANCH  21  22
ENDBRANCH   1  21
TORSDOF 7
ENDMDL
MODEL 49
REMARK CAVERDOCK RESULT:       0.6      0.000      0.000
REMARK CAVERDOCK CONSTRAINTS:       0.1      0.0      0.0      0.0
REMARK CAVERDOCK TUNNEL: 48      0.6      2.4     49.1
REMARK  7 active torsions:
REMARK  status: ('A' for Active; 'I' for Inactive)
REMARK    1  A    between atoms: C2_2  and  C3_3 
REMARK    2  A    between atoms: C3_3  and  C4_4 
REMARK    3  A    between atoms: C4_4  and  C5_5 
REMARK    4  A    between atoms: C5_5  and  C6_6 
REMARK    5  A    between atoms: C6_6  and  C7_7 
REMARK    6  A    between atoms: C7_7  and  O9_9 
REMARK    7  A    between atoms: O9_9  and  C10_10 
ROOT
ATOM      1  C10 ZIN A   1      34.555   3.916  32.241  0.00  0.00     0.140 C 
ATOM      2  C12 ZIN A   1      34.176   4.037  33.738  0.00  0.00     0.034 C 
ATOM      3  C13 ZIN A   1      32.635   3.868  33.814  0.00  0.00     0.008 C 
ATOM      4  C14 ZIN A   1      32.313   3.077  32.542  0.00  0.00     0.001 C 
ATOM      5  C16 ZIN A   1      30.882   3.180  32.044  0.00  0.00    -0.004 C 
ATOM      6  C18 ZIN A   1      29.930   2.567  33.075  0.00  0.00     0.010 C 
ATOM      7  C19 ZIN A   1      28.488   2.741  32.593  0.00  0.00     0.035 C 
ATOM      8  C20 ZIN A   1      28.361   2.138  31.206  0.00  0.00    -0.068 C 
ATOM      9  C21 ZIN A   1      27.338   1.312  30.982  0.00  0.00     0.053 C 
ATOM     10  C22 ZIN A   1      27.156   0.711  29.656  0.00  0.00     0.149 C 
ATOM     11  O23 ZIN A   1      26.508  -0.301  29.496  0.00  0.00    -0.293 OA
ATOM     12  C24 ZIN A   1      27.821   1.424  28.494  0.00  0.00     0.084 C 
ATOM     13  C25 ZIN A   1      29.274   1.686  28.889  0.00  0.00     0.022 C 
ATOM     14  C26 ZIN A   1      29.370   2.506  30.163  0.00  0.00    -0.016 C 
ATOM     15  C27 ZIN A   1      29.158   3.977  29.796  0.00  0.00     0.020 C 
ATOM     16  C28 ZIN A   1      30.791   2.394  30.728  0.00  0.00     0.002 C 
ATOM     17  C30 ZIN A   1      31.785   2.895  29.684  0.00  0.00     0.007 C 
ATOM     18  C31 ZIN A   1      33.221   2.923  30.233  0.00  0.00     0.012 C 
ATOM     19  C32 ZIN A   1      33.231   3.770  31.498  0.00  0.00    -0.013 C 
ATOM     20  C33 ZIN A   1      32.643   5.151  31.202  0.00  0.00     0.018 C 
ENDROOT
BRANCH   1  21
ATOM     21  O9  ZIN A   1      35.251   5.111  31.800  0.00  0.00    -0.315 OA
BRANCH  21  22
ATOM     22  C7  ZIN A   1      36.453   4.940  31.228  0.00  0.00     0.259 C 
ATOM     23  O8  ZIN A   1      36.624   4.041  30.439  0.00  0.00    -0.265 OA
BRANCH  22  24
ATOM     24  C6  ZIN A   1      37.589   5.870  31.569  0.00  0.00     0.111 C 
BRANCH  24  25
ATOM     25  C5  ZIN A   1      38.921   5.162  31.316  0.00  0.00     0.010 C 
BRANCH  25  26
ATOM     26  C4  ZIN A   1      39.961   5.657  32.324  0.00  0.00     0.000 C 
BRANCH  26  27
ATOM     27  C3  ZIN A   1      41.341   5.117  31.939  0.00  0.00    -0.000 C 
BRANCH  27  28
ATOM     28  C2  ZIN A   1      42.383   5.624  32.938  0.00  0.00    -0.005 C 
ATOM     29  C1  ZIN A   1      43.775   5.168  32.499  0.00  0.00     0.005 C 
ENDBRANCH  27  28
ENDBRANCH  26  27
ENDBRANCH  25  26
ENDBRANCH  24  25
ENDBRANCH  22  24
ENDBRANCH  21  22
ENDBRANCH   1  21
TORSDOF 7
ENDMDL
MODEL 50
REMARK CAVERDOCK RESULT:      -0.2      0.000      0.000
REMARK CAVERDOCK CONSTRAINTS:       0.2      0.0      0.0      0.0
REMARK CAVERDOCK TUNNEL: 49     -0.2      2.3     50.4
REMARK  7 active torsions:
REMARK  status: ('A' for Active; 'I' for Inactive)
REMARK    1  A    between atoms: C2_2  and  C3_3 
REMARK    2  A    between atoms: C3_3  and  C4_4 
REMARK    3  A    between atoms: C4_4  and  C5_5 
REMARK    4  A    between atoms: C5_5  and  C6_6 
REMARK    5  A    between atoms: C6_6  and  C7_7 
REMARK    6  A    between atoms: C7_7  and  O9_9 
REMARK    7  A    between atoms: O9_9  and  C10_10 
ROOT
ATOM      1  C10 ZIN A   1      34.425   3.808  32.056  0.00  0.00     0.140 C 
ATOM      2  C12 ZIN A   1      34.048   4.049  33.539  0.00  0.00     0.034 C 
ATOM      3  C13 ZIN A   1      32.506   3.898  33.629  0.00  0.00     0.008 C 
ATOM      4  C14 ZIN A   1      32.177   3.012  32.422  0.00  0.00     0.001 C 
ATOM      5  C16 ZIN A   1      30.747   3.087  31.919  0.00  0.00    -0.004 C 
ATOM      6  C18 ZIN A   1      29.791   2.562  32.995  0.00  0.00     0.010 C 
ATOM      7  C19 ZIN A   1      28.350   2.710  32.502  0.00  0.00     0.035 C 
ATOM      8  C20 ZIN A   1      28.216   2.001  31.166  0.00  0.00    -0.068 C 
ATOM      9  C21 ZIN A   1      27.188   1.167  31.008  0.00  0.00     0.053 C 
ATOM     10  C22 ZIN A   1      26.999   0.467  29.733  0.00  0.00     0.149 C 
ATOM     11  O23 ZIN A   1      26.343  -0.550  29.653  0.00  0.00    -0.293 OA
ATOM     12  C24 ZIN A   1      27.668   1.082  28.518  0.00  0.00     0.084 C 
ATOM     13  C25 ZIN A   1      29.123   1.363  28.891  0.00  0.00     0.022 C 
ATOM     14  C26 ZIN A   1      29.227   2.280  30.097  0.00  0.00    -0.016 C 
ATOM     15  C27 ZIN A   1      29.025   3.719  29.617  0.00  0.00     0.020 C 
ATOM     16  C28 ZIN A   1      30.648   2.202  30.669  0.00  0.00     0.002 C 
ATOM     17  C30 ZIN A   1      31.644   2.612  29.588  0.00  0.00     0.007 C 
ATOM     18  C31 ZIN A   1      33.081   2.672  30.132  0.00  0.00     0.012 C 
ATOM     19  C32 ZIN A   1      33.099   3.615  31.328  0.00  0.00    -0.013 C 
ATOM     20  C33 ZIN A   1      32.521   4.973  30.925  0.00  0.00     0.018 C 
ENDROOT
BRANCH   1  21
ATOM     21  O9  ZIN A   1      35.129   4.960  31.522  0.00  0.00    -0.315 OA
BRANCH  21  22
ATOM     22  C7  ZIN A   1      36.373   4.755  31.062  0.00  0.00     0.259 C 
ATOM     23  O8  ZIN A   1      36.600   3.822  30.329  0.00  0.00    -0.265 OA
BRANCH  22  24
ATOM     24  C6  ZIN A   1      37.487   5.689  31.459  0.00  0.00     0.111 C 
BRANCH  24  25
ATOM     25  C5  ZIN A   1      38.835   5.018  31.194  0.00  0.00     0.010 C 
BRANCH  25  26
ATOM     26  C4  ZIN A   1      39.851   5.481  32.241  0.00  0.00     0.000 C 
BRANCH  26  27
ATOM     27  C3  ZIN A   1      41.202   4.815  31.970  0.00  0.00    -0.000 C 
BRANCH  27  28
ATOM     28  C2  ZIN A   1      42.161   5.121  33.122  0.00  0.00    -0.005 C 
ATOM     29  C1  ZIN A   1      43.246   6.087  32.640  0.00  0.00     0.005 C 
ENDBRANCH  27  28
ENDBRANCH  26  27
ENDBRANCH  25  26
ENDBRANCH  24  25
ENDBRANCH  22  24
ENDBRANCH  21  22
ENDBRANCH   1  21
TORSDOF 7
ENDMDL
MODEL 51
REMARK CAVERDOCK RESULT:      -0.9      0.000      0.000
REMARK CAVERDOCK CONSTRAINTS:       0.1      0.0      0.0      0.0
REMARK CAVERDOCK TUNNEL: 50     -0.9      2.3     51.1
REMARK  7 active torsions:
REMARK  status: ('A' for Active; 'I' for Inactive)
REMARK    1  A    between atoms: C2_2  and  C3_3 
REMARK    2  A    between atoms: C3_3  and  C4_4 
REMARK    3  A    between atoms: C4_4  and  C5_5 
REMARK    4  A    between atoms: C5_5  and  C6_6 
REMARK    5  A    between atoms: C6_6  and  C7_7 
REMARK    6  A    between atoms: C7_7  and  O9_9 
REMARK    7  A    between atoms: O9_9  and  C10_10 
ROOT
ATOM      1  C10 ZIN A   1      34.209   3.751  31.886  0.00  0.00     0.140 C 
ATOM      2  C12 ZIN A   1      33.874   4.005  33.378  0.00  0.00     0.034 C 
ATOM      3  C13 ZIN A   1      32.337   3.838  33.516  0.00  0.00     0.008 C 
ATOM      4  C14 ZIN A   1      31.981   2.935  32.330  0.00  0.00     0.001 C 
ATOM      5  C16 ZIN A   1      30.536   2.988  31.869  0.00  0.00    -0.004 C 
ATOM      6  C18 ZIN A   1      29.619   2.467  32.979  0.00  0.00     0.010 C 
ATOM      7  C19 ZIN A   1      28.162   2.593  32.528  0.00  0.00     0.035 C 
ATOM      8  C20 ZIN A   1      27.996   1.867  31.206  0.00  0.00    -0.068 C 
ATOM      9  C21 ZIN A   1      26.973   1.020  31.088  0.00  0.00     0.053 C 
ATOM     10  C22 ZIN A   1      26.754   0.303  29.828  0.00  0.00     0.149 C 
ATOM     11  O23 ZIN A   1      26.107  -0.722  29.780  0.00  0.00    -0.293 OA
ATOM     12  C24 ZIN A   1      27.379   0.910  28.587  0.00  0.00     0.084 C 
ATOM     13  C25 ZIN A   1      28.842   1.211  28.912  0.00  0.00     0.022 C 
ATOM     14  C26 ZIN A   1      28.971   2.144  30.104  0.00  0.00    -0.016 C 
ATOM     15  C27 ZIN A   1      28.739   3.574  29.613  0.00  0.00     0.020 C 
ATOM     16  C28 ZIN A   1      30.410   2.087  30.633  0.00  0.00     0.002 C 
ATOM     17  C30 ZIN A   1      31.368   2.496  29.518  0.00  0.00     0.007 C 
ATOM     18  C31 ZIN A   1      32.820   2.578  30.017  0.00  0.00     0.012 C 
ATOM     19  C32 ZIN A   1      32.864   3.535  31.201  0.00  0.00    -0.013 C 
ATOM     20  C33 ZIN A   1      32.259   4.881  30.800  0.00  0.00     0.018 C 
ENDROOT
BRANCH   1  21
ATOM     21  O9  ZIN A   1      34.883   4.904  31.318  0.00  0.00    -0.315 OA
BRANCH  21  22
ATOM     22  C7  ZIN A   1      36.115   4.707  30.824  0.00  0.00     0.259 C 
ATOM     23  O8  ZIN A   1      36.319   3.800  30.052  0.00  0.00    -0.265 OA
BRANCH  22  24
ATOM     24  C6  ZIN A   1      37.245   5.617  31.230  0.00  0.00     0.111 C 
BRANCH  24  25
ATOM     25  C5  ZIN A   1      38.561   4.837  31.214  0.00  0.00     0.010 C 
BRANCH  25  26
ATOM     26  C4  ZIN A   1      39.569   5.517  32.143  0.00  0.00     0.000 C 
BRANCH  26  27
ATOM     27  C3  ZIN A   1      40.932   4.833  32.003  0.00  0.00    -0.000 C 
BRANCH  27  28
ATOM     28  C2  ZIN A   1      41.876   5.354  33.089  0.00  0.00    -0.005 C 
ATOM     29  C1  ZIN A   1      43.287   5.490  32.515  0.00  0.00     0.005 C 
ENDBRANCH  27  28
ENDBRANCH  26  27
ENDBRANCH  25  26
ENDBRANCH  24  25
ENDBRANCH  22  24
ENDBRANCH  21  22
ENDBRANCH   1  21
TORSDOF 7
ENDMDL
MODEL 52
REMARK CAVERDOCK RESULT:      -0.9      0.000      0.000
REMARK CAVERDOCK CONSTRAINTS:       0.2      0.0      0.0      0.0
REMARK CAVERDOCK TUNNEL: 51     -0.9      2.3     52.4
REMARK  7 active torsions:
REMARK  status: ('A' for Active; 'I' for Inactive)
REMARK    1  A    between atoms: C2_2  and  C3_3 
REMARK    2  A    between atoms: C3_3  and  C4_4 
REMARK    3  A    between atoms: C4_4  and  C5_5 
REMARK    4  A    between atoms: C5_5  and  C6_6 
REMARK    5  A    between atoms: C6_6  and  C7_7 
REMARK    6  A    between atoms: C7_7  and  O9_9 
REMARK    7  A    between atoms: O9_9  and  C10_10 
ROOT
ATOM      1  C10 ZIN A   1      34.156   3.587  31.623  0.00  0.00     0.140 C 
ATOM      2  C12 ZIN A   1      33.890   3.916  33.113  0.00  0.00     0.034 C 
ATOM      3  C13 ZIN A   1      32.358   3.780  33.324  0.00  0.00     0.008 C 
ATOM      4  C14 ZIN A   1      31.939   2.828  32.198  0.00  0.00     0.001 C 
ATOM      5  C16 ZIN A   1      30.476   2.883  31.797  0.00  0.00    -0.004 C 
ATOM      6  C18 ZIN A   1      29.601   2.429  32.968  0.00  0.00     0.010 C 
ATOM      7  C19 ZIN A   1      28.128   2.557  32.573  0.00  0.00     0.035 C 
ATOM      8  C20 ZIN A   1      27.895   1.773  31.294  0.00  0.00    -0.068 C 
ATOM      9  C21 ZIN A   1      26.855   0.938  31.261  0.00  0.00     0.053 C 
ATOM     10  C22 ZIN A   1      26.573   0.166  30.046  0.00  0.00     0.149 C 
ATOM     11  O23 ZIN A   1      25.910  -0.849  30.074  0.00  0.00    -0.293 OA
ATOM     12  C24 ZIN A   1      27.153   0.705  28.752  0.00  0.00     0.084 C 
ATOM     13  C25 ZIN A   1      28.632   0.997  29.001  0.00  0.00     0.022 C 
ATOM     14  C26 ZIN A   1      28.825   1.982  30.141  0.00  0.00    -0.016 C 
ATOM     15  C27 ZIN A   1      28.593   3.392  29.593  0.00  0.00     0.020 C 
ATOM     16  C28 ZIN A   1      30.285   1.927  30.610  0.00  0.00     0.002 C 
ATOM     17  C30 ZIN A   1      31.200   2.268  29.438  0.00  0.00     0.007 C 
ATOM     18  C31 ZIN A   1      32.672   2.350  29.871  0.00  0.00     0.012 C 
ATOM     19  C32 ZIN A   1      32.780   3.360  31.005  0.00  0.00    -0.013 C 
ATOM     20  C33 ZIN A   1      32.178   4.696  30.567  0.00  0.00     0.018 C 
ENDROOT
BRANCH   1  21
ATOM     21  O9  ZIN A   1      34.822   4.701  30.972  0.00  0.00    -0.315 OA
BRANCH  21  22
ATOM     22  C7  ZIN A   1      36.127   4.553  30.694  0.00  0.00     0.259 C 
ATOM     23  O8  ZIN A   1      36.481   3.749  29.865  0.00  0.00    -0.265 OA
BRANCH  22  24
ATOM     24  C6  ZIN A   1      37.151   5.391  31.416  0.00  0.00     0.111 C 
BRANCH  24  25
ATOM     25  C5  ZIN A   1      38.542   4.791  31.204  0.00  0.00     0.010 C 
BRANCH  25  26
ATOM     26  C4  ZIN A   1      39.529   5.433  32.182  0.00  0.00     0.000 C 
BRANCH  26  27
ATOM     27  C3  ZIN A   1      40.951   4.983  31.839  0.00  0.00    -0.000 C 
BRANCH  27  28
ATOM     28  C2  ZIN A   1      41.853   5.171  33.061  0.00  0.00    -0.005 C 
ATOM     29  C1  ZIN A   1      43.261   5.555  32.602  0.00  0.00     0.005 C 
ENDBRANCH  27  28
ENDBRANCH  26  27
ENDBRANCH  25  26
ENDBRANCH  24  25
ENDBRANCH  22  24
ENDBRANCH  21  22
ENDBRANCH   1  21
TORSDOF 7
ENDMDL
MODEL 53
REMARK CAVERDOCK RESULT:      -0.9      0.000      0.000
REMARK CAVERDOCK CONSTRAINTS:       0.1      0.0      0.0      0.0
REMARK CAVERDOCK TUNNEL: 52     -0.9      2.3     53.1
REMARK  7 active torsions:
REMARK  status: ('A' for Active; 'I' for Inactive)
REMARK    1  A    between atoms: C2_2  and  C3_3 
REMARK    2  A    between atoms: C3_3  and  C4_4 
REMARK    3  A    between atoms: C4_4  and  C5_5 
REMARK    4  A    between atoms: C5_5  and  C6_6 
REMARK    5  A    between atoms: C6_6  and  C7_7 
REMARK    6  A    between atoms: C7_7  and  O9_9 
REMARK    7  A    between atoms: O9_9  and  C10_10 
ROOT
ATOM      1  C10 ZIN A   1      33.871   3.673  31.773  0.00  0.00     0.140 C 
ATOM      2  C12 ZIN A   1      33.567   4.118  33.226  0.00  0.00     0.034 C 
ATOM      3  C13 ZIN A   1      32.032   3.981  33.413  0.00  0.00     0.008 C 
ATOM      4  C14 ZIN A   1      31.648   2.937  32.359  0.00  0.00     0.001 C 
ATOM      5  C16 ZIN A   1      30.195   2.943  31.923  0.00  0.00    -0.004 C 
ATOM      6  C18 ZIN A   1      29.297   2.573  33.107  0.00  0.00     0.010 C 
ATOM      7  C19 ZIN A   1      27.832   2.652  32.672  0.00  0.00     0.035 C 
ATOM      8  C20 ZIN A   1      27.637   1.765  31.455  0.00  0.00    -0.068 C 
ATOM      9  C21 ZIN A   1      26.607   0.918  31.466  0.00  0.00     0.053 C 
ATOM     10  C22 ZIN A   1      26.359   0.048  30.312  0.00  0.00     0.149 C 
ATOM     11  O23 ZIN A   1      25.707  -0.970  30.407  0.00  0.00    -0.293 OA
ATOM     12  C24 ZIN A   1      26.963   0.488  28.992  0.00  0.00     0.084 C 
ATOM     13  C25 ZIN A   1      28.433   0.817  29.248  0.00  0.00     0.022 C 
ATOM     14  C26 ZIN A   1      28.591   1.892  30.309  0.00  0.00    -0.016 C 
ATOM     15  C27 ZIN A   1      28.357   3.251  29.645  0.00  0.00     0.020 C 
ATOM     16  C28 ZIN A   1      30.039   1.893  30.813  0.00  0.00     0.002 C 
ATOM     17  C30 ZIN A   1      30.977   2.149  29.638  0.00  0.00     0.007 C 
ATOM     18  C31 ZIN A   1      32.439   2.282  30.095  0.00  0.00     0.012 C 
ATOM     19  C32 ZIN A   1      32.511   3.382  31.146  0.00  0.00    -0.013 C 
ATOM     20  C33 ZIN A   1      31.905   4.671  30.589  0.00  0.00     0.018 C 
ENDROOT
BRANCH   1  21
ATOM     21  O9  ZIN A   1      34.540   4.740  31.050  0.00  0.00    -0.315 OA
BRANCH  21  22
ATOM     22  C7  ZIN A   1      35.827   4.542  30.725  0.00  0.00     0.259 C 
ATOM     23  O8  ZIN A   1      36.129   3.647  29.971  0.00  0.00    -0.265 OA
BRANCH  22  24
ATOM     24  C6  ZIN A   1      36.895   5.435  31.300  0.00  0.00     0.111 C 
BRANCH  24  25
ATOM     25  C5  ZIN A   1      38.252   4.733  31.208  0.00  0.00     0.010 C 
BRANCH  25  26
ATOM     26  C4  ZIN A   1      39.307   5.563  31.941  0.00  0.00     0.000 C 
BRANCH  26  27
ATOM     27  C3  ZIN A   1      40.685   4.927  31.741  0.00  0.00    -0.000 C 
BRANCH  27  28
ATOM     28  C2  ZIN A   1      41.495   5.050  33.034  0.00  0.00    -0.005 C 
ATOM     29  C1  ZIN A   1      42.902   5.555  32.709  0.00  0.00     0.005 C 
ENDBRANCH  27  28
ENDBRANCH  26  27
ENDBRANCH  25  26
ENDBRANCH  24  25
ENDBRANCH  22  24
ENDBRANCH  21  22
ENDBRANCH   1  21
TORSDOF 7
ENDMDL
MODEL 54
REMARK CAVERDOCK RESULT:      -1.6      0.000      0.000
REMARK CAVERDOCK CONSTRAINTS:       0.1      0.0      0.0      0.0
REMARK CAVERDOCK TUNNEL: 53     -1.6      2.3     54.1
REMARK  7 active torsions:
REMARK  status: ('A' for Active; 'I' for Inactive)
REMARK    1  A    between atoms: C2_2  and  C3_3 
REMARK    2  A    between atoms: C3_3  and  C4_4 
REMARK    3  A    between atoms: C4_4  and  C5_5 
REMARK    4  A    between atoms: C5_5  and  C6_6 
REMARK    5  A    between atoms: C6_6  and  C7_7 
REMARK    6  A    between atoms: C7_7  and  O9_9 
REMARK    7  A    between atoms: O9_9  and  C10_10 
ROOT
ATOM      1  C10 ZIN A   1      33.755   3.435  31.593  0.00  0.00     0.140 C 
ATOM      2  C12 ZIN A   1      33.539   3.824  33.078  0.00  0.00     0.034 C 
ATOM      3  C13 ZIN A   1      32.019   3.671  33.353  0.00  0.00     0.008 C 
ATOM      4  C14 ZIN A   1      31.575   2.664  32.286  0.00  0.00     0.001 C 
ATOM      5  C16 ZIN A   1      30.098   2.677  31.940  0.00  0.00    -0.004 C 
ATOM      6  C18 ZIN A   1      29.276   2.258  33.162  0.00  0.00     0.010 C 
ATOM      7  C19 ZIN A   1      27.787   2.344  32.820  0.00  0.00     0.035 C 
ATOM      8  C20 ZIN A   1      27.520   1.502  31.586  0.00  0.00    -0.068 C 
ATOM      9  C21 ZIN A   1      26.496   0.649  31.628  0.00  0.00     0.053 C 
ATOM     10  C22 ZIN A   1      26.182  -0.180  30.459  0.00  0.00     0.149 C 
ATOM     11  O23 ZIN A   1      25.540  -1.204  30.556  0.00  0.00    -0.293 OA
ATOM     12  C24 ZIN A   1      26.702   0.313  29.122  0.00  0.00     0.084 C 
ATOM     13  C25 ZIN A   1      28.184   0.641  29.301  0.00  0.00     0.022 C 
ATOM     14  C26 ZIN A   1      28.402   1.677  30.389  0.00  0.00    -0.016 C 
ATOM     15  C27 ZIN A   1      28.122   3.058  29.791  0.00  0.00     0.020 C 
ATOM     16  C28 ZIN A   1      29.879   1.668  30.804  0.00  0.00     0.002 C 
ATOM     17  C30 ZIN A   1      30.742   1.973  29.583  0.00  0.00     0.007 C 
ATOM     18  C31 ZIN A   1      32.228   2.099  29.955  0.00  0.00     0.012 C 
ATOM     19  C32 ZIN A   1      32.360   3.159  31.040  0.00  0.00    -0.013 C 
ATOM     20  C33 ZIN A   1      31.717   4.464  30.570  0.00  0.00     0.018 C 
ENDROOT
BRANCH   1  21
ATOM     21  O9  ZIN A   1      34.374   4.532  30.871  0.00  0.00    -0.315 OA
BRANCH  21  22
ATOM     22  C7  ZIN A   1      35.640   4.354  30.462  0.00  0.00     0.259 C 
ATOM     23  O8  ZIN A   1      35.924   3.403  29.772  0.00  0.00    -0.265 OA
BRANCH  22  24
ATOM     24  C6  ZIN A   1      36.707   5.340  30.861  0.00  0.00     0.111 C 
BRANCH  24  25
ATOM     25  C5  ZIN A   1      38.033   4.604  31.061  0.00  0.00     0.010 C 
BRANCH  25  26
ATOM     26  C4  ZIN A   1      38.981   5.477  31.887  0.00  0.00     0.000 C 
BRANCH  26  27
ATOM     27  C3  ZIN A   1      40.421   5.002  31.679  0.00  0.00    -0.000 C 
BRANCH  27  28
ATOM     28  C2  ZIN A   1      41.222   5.229  32.963  0.00  0.00    -0.005 C 
ATOM     29  C1  ZIN A   1      42.715   5.271  32.632  0.00  0.00     0.005 C 
ENDBRANCH  27  28
ENDBRANCH  26  27
ENDBRANCH  25  26
ENDBRANCH  24  25
ENDBRANCH  22  24
ENDBRANCH  21  22
ENDBRANCH   1  21
TORSDOF 7
ENDMDL
MODEL 55
REMARK CAVERDOCK RESULT:      -1.4      0.000      0.000
REMARK CAVERDOCK CONSTRAINTS:       0.1      0.0      0.0      0.0
REMARK CAVERDOCK TUNNEL: 54     -1.4      2.2     55.2
REMARK  7 active torsions:
REMARK  status: ('A' for Active; 'I' for Inactive)
REMARK    1  A    between atoms: C2_2  and  C3_3 
REMARK    2  A    between atoms: C3_3  and  C4_4 
REMARK    3  A    between atoms: C4_4  and  C5_5 
REMARK    4  A    between atoms: C5_5  and  C6_6 
REMARK    5  A    between atoms: C6_6  and  C7_7 
REMARK    6  A    between atoms: C7_7  and  O9_9 
REMARK    7  A    between atoms: O9_9  and  C10_10 
ROOT
ATOM      1  C10 ZIN A   1      33.601   3.334  31.480  0.00  0.00     0.140 C 
ATOM      2  C12 ZIN A   1      33.431   3.712  32.972  0.00  0.00     0.034 C 
ATOM      3  C13 ZIN A   1      31.921   3.556  33.294  0.00  0.00     0.008 C 
ATOM      4  C14 ZIN A   1      31.444   2.557  32.234  0.00  0.00     0.001 C 
ATOM      5  C16 ZIN A   1      29.956   2.571  31.935  0.00  0.00    -0.004 C 
ATOM      6  C18 ZIN A   1      29.174   2.144  33.180  0.00  0.00     0.010 C 
ATOM      7  C19 ZIN A   1      27.674   2.231  32.885  0.00  0.00     0.035 C 
ATOM      8  C20 ZIN A   1      27.370   1.398  31.654  0.00  0.00    -0.068 C 
ATOM      9  C21 ZIN A   1      26.348   0.544  31.722  0.00  0.00     0.053 C 
ATOM     10  C22 ZIN A   1      25.997  -0.277  30.558  0.00  0.00     0.149 C 
ATOM     11  O23 ZIN A   1      25.359  -1.302  30.667  0.00  0.00    -0.293 OA
ATOM     12  C24 ZIN A   1      26.475   0.225  29.208  0.00  0.00     0.084 C 
ATOM     13  C25 ZIN A   1      27.961   0.553  29.343  0.00  0.00     0.022 C 
ATOM     14  C26 ZIN A   1      28.213   1.581  30.431  0.00  0.00    -0.016 C 
ATOM     15  C27 ZIN A   1      27.915   2.966  29.852  0.00  0.00     0.020 C 
ATOM     16  C28 ZIN A   1      29.702   1.570  30.799  0.00  0.00     0.002 C 
ATOM     17  C30 ZIN A   1      30.527   1.884  29.554  0.00  0.00     0.007 C 
ATOM     18  C31 ZIN A   1      32.024   2.008  29.880  0.00  0.00     0.012 C 
ATOM     19  C32 ZIN A   1      32.190   3.060  30.968  0.00  0.00    -0.013 C 
ATOM     20  C33 ZIN A   1      31.532   4.369  30.527  0.00  0.00     0.018 C 
ENDROOT
BRANCH   1  21
ATOM     21  O9  ZIN A   1      34.197   4.435  30.746  0.00  0.00    -0.315 OA
BRANCH  21  22
ATOM     22  C7  ZIN A   1      35.408   4.224  30.206  0.00  0.00     0.259 C 
ATOM     23  O8  ZIN A   1      35.596   3.258  29.504  0.00  0.00    -0.265 OA
BRANCH  22  24
ATOM     24  C6  ZIN A   1      36.532   5.191  30.475  0.00  0.00     0.111 C 
BRANCH  24  25
ATOM     25  C5  ZIN A   1      37.778   4.416  30.908  0.00  0.00     0.010 C 
BRANCH  25  26
ATOM     26  C4  ZIN A   1      38.730   5.356  31.651  0.00  0.00     0.000 C 
BRANCH  26  27
ATOM     27  C3  ZIN A   1      40.134   4.745  31.674  0.00  0.00    -0.000 C 
BRANCH  27  28
ATOM     28  C2  ZIN A   1      40.922   5.325  32.851  0.00  0.00    -0.005 C 
ATOM     29  C1  ZIN A   1      42.413   5.335  32.510  0.00  0.00     0.005 C 
ENDBRANCH  27  28
ENDBRANCH  26  27
ENDBRANCH  25  26
ENDBRANCH  24  25
ENDBRANCH  22  24
ENDBRANCH  21  22
ENDBRANCH   1  21
TORSDOF 7
ENDMDL
MODEL 56
REMARK CAVERDOCK RESULT:      -1.2      0.000      0.000
REMARK CAVERDOCK CONSTRAINTS:       0.0      0.0      0.0      0.0
REMARK CAVERDOCK TUNNEL: 55     -1.2      2.2     56.2
REMARK  7 active torsions:
REMARK  status: ('A' for Active; 'I' for Inactive)
REMARK    1  A    between atoms: C2_2  and  C3_3 
REMARK    2  A    between atoms: C3_3  and  C4_4 
REMARK    3  A    between atoms: C4_4  and  C5_5 
REMARK    4  A    between atoms: C5_5  and  C6_6 
REMARK    5  A    between atoms: C6_6  and  C7_7 
REMARK    6  A    between atoms: C7_7  and  O9_9 
REMARK    7  A    between atoms: O9_9  and  C10_10 
ROOT
ATOM      1  C10 ZIN A   1      33.405   3.291  31.442  0.00  0.00     0.140 C 
ATOM      2  C12 ZIN A   1      33.173   3.821  32.879  0.00  0.00     0.034 C 
ATOM      3  C13 ZIN A   1      31.651   3.684  33.155  0.00  0.00     0.008 C 
ATOM      4  C14 ZIN A   1      31.225   2.574  32.188  0.00  0.00     0.001 C 
ATOM      5  C16 ZIN A   1      29.751   2.539  31.831  0.00  0.00    -0.004 C 
ATOM      6  C18 ZIN A   1      28.921   2.236  33.081  0.00  0.00     0.010 C 
ATOM      7  C19 ZIN A   1      27.435   2.275  32.720  0.00  0.00     0.035 C 
ATOM      8  C20 ZIN A   1      27.186   1.313  31.572  0.00  0.00    -0.068 C 
ATOM      9  C21 ZIN A   1      26.168   0.460  31.689  0.00  0.00     0.053 C 
ATOM     10  C22 ZIN A   1      25.871  -0.482  30.604  0.00  0.00     0.149 C 
ATOM     11  O23 ZIN A   1      25.236  -1.497  30.795  0.00  0.00    -0.293 OA
ATOM     12  C24 ZIN A   1      26.400  -0.118  29.229  0.00  0.00     0.084 C 
ATOM     13  C25 ZIN A   1      27.877   0.238  29.388  0.00  0.00     0.022 C 
ATOM     14  C26 ZIN A   1      28.077   1.378  30.371  0.00  0.00    -0.016 C 
ATOM     15  C27 ZIN A   1      27.793   2.691  29.638  0.00  0.00     0.020 C 
ATOM     16  C28 ZIN A   1      29.550   1.422  30.797  0.00  0.00     0.002 C 
ATOM     17  C30 ZIN A   1      30.422   1.613  29.560  0.00  0.00     0.007 C 
ATOM     18  C31 ZIN A   1      31.904   1.787  29.930  0.00  0.00     0.012 C 
ATOM     19  C32 ZIN A   1      32.018   2.950  30.907  0.00  0.00    -0.013 C 
ATOM     20  C33 ZIN A   1      31.369   4.198  30.305  0.00  0.00     0.018 C 
ENDROOT
BRANCH   1  21
ATOM     21  O9  ZIN A   1      34.023   4.317  30.621  0.00  0.00    -0.315 OA
BRANCH  21  22
ATOM     22  C7  ZIN A   1      35.350   4.236  30.441  0.00  0.00     0.259 C 
ATOM     23  O8  ZIN A   1      35.807   3.433  29.663  0.00  0.00    -0.265 OA
BRANCH  22  24
ATOM     24  C6  ZIN A   1      36.271   5.148  31.210  0.00  0.00     0.111 C 
BRANCH  24  25
ATOM     25  C5  ZIN A   1      37.723   4.840  30.837  0.00  0.00     0.010 C 
BRANCH  25  26
ATOM     26  C4  ZIN A   1      38.662   5.519  31.836  0.00  0.00     0.000 C 
BRANCH  26  27
ATOM     27  C3  ZIN A   1      40.096   5.044  31.591  0.00  0.00    -0.000 C 
BRANCH  27  28
ATOM     28  C2  ZIN A   1      40.907   5.187  32.880  0.00  0.00    -0.005 C 
ATOM     29  C1  ZIN A   1      42.345   5.584  32.538  0.00  0.00     0.005 C 
ENDBRANCH  27  28
ENDBRANCH  26  27
ENDBRANCH  25  26
ENDBRANCH  24  25
ENDBRANCH  22  24
ENDBRANCH  21  22
ENDBRANCH   1  21
TORSDOF 7
ENDMDL
MODEL 57
REMARK CAVERDOCK RESULT:      -1.1      0.000      0.000
REMARK CAVERDOCK CONSTRAINTS:       0.1      0.0      0.0      0.0
REMARK CAVERDOCK TUNNEL: 56     -1.1      2.2     57.1
REMARK  7 active torsions:
REMARK  status: ('A' for Active; 'I' for Inactive)
REMARK    1  A    between atoms: C2_2  and  C3_3 
REMARK    2  A    between atoms: C3_3  and  C4_4 
REMARK    3  A    between atoms: C4_4  and  C5_5 
REMARK    4  A    between atoms: C5_5  and  C6_6 
REMARK    5  A    between atoms: C6_6  and  C7_7 
REMARK    6  A    between atoms: C7_7  and  O9_9 
REMARK    7  A    between atoms: O9_9  and  C10_10 
ROOT
ATOM      1  C10 ZIN A   1      33.263   3.259  31.244  0.00  0.00     0.140 C 
ATOM      2  C12 ZIN A   1      33.102   3.770  32.698  0.00  0.00     0.034 C 
ATOM      3  C13 ZIN A   1      31.600   3.609  33.054  0.00  0.00     0.008 C 
ATOM      4  C14 ZIN A   1      31.136   2.504  32.098  0.00  0.00     0.001 C 
ATOM      5  C16 ZIN A   1      29.645   2.455  31.820  0.00  0.00    -0.004 C 
ATOM      6  C18 ZIN A   1      28.888   2.126  33.110  0.00  0.00     0.010 C 
ATOM      7  C19 ZIN A   1      27.384   2.150  32.831  0.00  0.00     0.035 C 
ATOM      8  C20 ZIN A   1      27.085   1.198  31.686  0.00  0.00    -0.068 C 
ATOM      9  C21 ZIN A   1      26.086   0.330  31.848  0.00  0.00     0.053 C 
ATOM     10  C22 ZIN A   1      25.742  -0.603  30.770  0.00  0.00     0.149 C 
ATOM     11  O23 ZIN A   1      25.132  -1.629  30.983  0.00  0.00    -0.293 OA
ATOM     12  C24 ZIN A   1      26.191  -0.217  29.373  0.00  0.00     0.084 C 
ATOM     13  C25 ZIN A   1      27.670   0.157  29.455  0.00  0.00     0.022 C 
ATOM     14  C26 ZIN A   1      27.909   1.288  30.440  0.00  0.00    -0.016 C 
ATOM     15  C27 ZIN A   1      27.569   2.605  29.739  0.00  0.00     0.020 C 
ATOM     16  C28 ZIN A   1      29.403   1.346  30.786  0.00  0.00     0.002 C 
ATOM     17  C30 ZIN A   1      30.204   1.563  29.506  0.00  0.00     0.007 C 
ATOM     18  C31 ZIN A   1      31.701   1.753  29.797  0.00  0.00     0.012 C 
ATOM     19  C32 ZIN A   1      31.854   2.905  30.781  0.00  0.00    -0.013 C 
ATOM     20  C33 ZIN A   1      31.157   4.151  30.230  0.00  0.00     0.018 C 
ENDROOT
BRANCH   1  21
ATOM     21  O9  ZIN A   1      33.822   4.302  30.403  0.00  0.00    -0.315 OA
BRANCH  21  22
ATOM     22  C7  ZIN A   1      35.111   4.173  30.048  0.00  0.00     0.259 C 
ATOM     23  O8  ZIN A   1      35.534   3.100  29.690  0.00  0.00    -0.265 OA
BRANCH  22  24
ATOM     24  C6  ZIN A   1      36.028   5.367  30.097  0.00  0.00     0.111 C 
BRANCH  24  25
ATOM     25  C5  ZIN A   1      36.511   5.583  31.532  0.00  0.00     0.010 C 
BRANCH  25  26
ATOM     26  C4  ZIN A   1      38.040   5.608  31.558  0.00  0.00     0.000 C 
BRANCH  26  27
ATOM     27  C3  ZIN A   1      38.583   4.356  30.864  0.00  0.00    -0.000 C 
BRANCH  27  28
ATOM     28  C2  ZIN A   1      40.070   4.197  31.188  0.00  0.00    -0.005 C 
ATOM     29  C1  ZIN A   1      40.505   5.309  32.145  0.00  0.00     0.005 C 
ENDBRANCH  27  28
ENDBRANCH  26  27
ENDBRANCH  25  26
ENDBRANCH  24  25
ENDBRANCH  22  24
ENDBRANCH  21  22
ENDBRANCH   1  21
TORSDOF 7
ENDMDL
MODEL 58
REMARK CAVERDOCK RESULT:      -0.3      0.000      0.000
REMARK CAVERDOCK CONSTRAINTS:       0.1      0.0      0.0      0.0
REMARK CAVERDOCK TUNNEL: 57     -0.3      2.3     58.4
REMARK  7 active torsions:
REMARK  status: ('A' for Active; 'I' for Inactive)
REMARK    1  A    between atoms: C2_2  and  C3_3 
REMARK    2  A    between atoms: C3_3  and  C4_4 
REMARK    3  A    between atoms: C4_4  and  C5_5 
REMARK    4  A    between atoms: C5_5  and  C6_6 
REMARK    5  A    between atoms: C6_6  and  C7_7 
REMARK    6  A    between atoms: C7_7  and  O9_9 
REMARK    7  A    between atoms: O9_9  and  C10_10 
ROOT
ATOM      1  C10 ZIN A   1      33.102   3.131  31.197  0.00  0.00     0.140 C 
ATOM      2  C12 ZIN A   1      32.958   3.598  32.667  0.00  0.00     0.034 C 
ATOM      3  C13 ZIN A   1      31.472   3.375  33.054  0.00  0.00     0.008 C 
ATOM      4  C14 ZIN A   1      31.024   2.280  32.080  0.00  0.00     0.001 C 
ATOM      5  C16 ZIN A   1      29.529   2.185  31.835  0.00  0.00    -0.004 C 
ATOM      6  C18 ZIN A   1      28.815   1.797  33.133  0.00  0.00     0.010 C 
ATOM      7  C19 ZIN A   1      27.304   1.775  32.888  0.00  0.00     0.035 C 
ATOM      8  C20 ZIN A   1      27.012   0.843  31.726  0.00  0.00    -0.068 C 
ATOM      9  C21 ZIN A   1      26.047  -0.063  31.887  0.00  0.00     0.053 C 
ATOM     10  C22 ZIN A   1      25.710  -0.980  30.793  0.00  0.00     0.149 C 
ATOM     11  O23 ZIN A   1      25.140  -2.031  30.992  0.00  0.00    -0.293 OA
ATOM     12  C24 ZIN A   1      26.112  -0.542  29.397  0.00  0.00     0.084 C 
ATOM     13  C25 ZIN A   1      27.579  -0.119  29.455  0.00  0.00     0.022 C 
ATOM     14  C26 ZIN A   1      27.802   0.994  30.464  0.00  0.00    -0.016 C 
ATOM     15  C27 ZIN A   1      27.400   2.316  29.807  0.00  0.00     0.020 C 
ATOM     16  C28 ZIN A   1      29.300   1.096  30.777  0.00  0.00     0.002 C 
ATOM     17  C30 ZIN A   1      30.063   1.374  29.485  0.00  0.00     0.007 C 
ATOM     18  C31 ZIN A   1      31.559   1.608  29.747  0.00  0.00     0.012 C 
ATOM     19  C32 ZIN A   1      31.695   2.740  30.757  0.00  0.00    -0.013 C 
ATOM     20  C33 ZIN A   1      30.943   3.974  30.256  0.00  0.00     0.018 C 
ENDROOT
BRANCH   1  21
ATOM     21  O9  ZIN A   1      33.605   4.214  30.372  0.00  0.00    -0.315 OA
BRANCH  21  22
ATOM     22  C7  ZIN A   1      34.870   4.111  29.935  0.00  0.00     0.259 C 
ATOM     23  O8  ZIN A   1      35.268   3.065  29.479  0.00  0.00    -0.265 OA
BRANCH  22  24
ATOM     24  C6  ZIN A   1      35.793   5.299  30.013  0.00  0.00     0.111 C 
BRANCH  24  25
ATOM     25  C5  ZIN A   1      36.471   5.330  31.384  0.00  0.00     0.010 C 
BRANCH  25  26
ATOM     26  C4  ZIN A   1      37.969   5.586  31.207  0.00  0.00     0.000 C 
BRANCH  26  27
ATOM     27  C3  ZIN A   1      38.674   4.270  30.867  0.00  0.00    -0.000 C 
BRANCH  27  28
ATOM     28  C2  ZIN A   1      40.041   4.232  31.553  0.00  0.00    -0.005 C 
ATOM     29  C1  ZIN A   1      40.294   5.565  32.260  0.00  0.00     0.005 C 
ENDBRANCH  27  28
ENDBRANCH  26  27
ENDBRANCH  25  26
ENDBRANCH  24  25
ENDBRANCH  22  24
ENDBRANCH  21  22
ENDBRANCH   1  21
TORSDOF 7
ENDMDL
MODEL 59
REMARK CAVERDOCK RESULT:      -0.1      0.000      0.000
REMARK CAVERDOCK CONSTRAINTS:       0.1      0.0      0.0      0.0
REMARK CAVERDOCK TUNNEL: 58     -0.1      2.4     59.1
REMARK  7 active torsions:
REMARK  status: ('A' for Active; 'I' for Inactive)
REMARK    1  A    between atoms: C2_2  and  C3_3 
REMARK    2  A    between atoms: C3_3  and  C4_4 
REMARK    3  A    between atoms: C4_4  and  C5_5 
REMARK    4  A    between atoms: C5_5  and  C6_6 
REMARK    5  A    between atoms: C6_6  and  C7_7 
REMARK    6  A    between atoms: C7_7  and  O9_9 
REMARK    7  A    between atoms: O9_9  and  C10_10 
ROOT
ATOM      1  C10 ZIN A   1      32.993   2.998  31.174  0.00  0.00     0.140 C 
ATOM      2  C12 ZIN A   1      32.822   3.551  32.611  0.00  0.00     0.034 C 
ATOM      3  C13 ZIN A   1      31.319   3.392  32.965  0.00  0.00     0.008 C 
ATOM      4  C14 ZIN A   1      30.866   2.257  32.040  0.00  0.00     0.001 C 
ATOM      5  C16 ZIN A   1      29.376   2.191  31.756  0.00  0.00    -0.004 C 
ATOM      6  C18 ZIN A   1      28.615   1.897  33.052  0.00  0.00     0.010 C 
ATOM      7  C19 ZIN A   1      27.112   1.904  32.764  0.00  0.00     0.035 C 
ATOM      8  C20 ZIN A   1      26.824   0.917  31.647  0.00  0.00    -0.068 C 
ATOM      9  C21 ZIN A   1      25.829   0.049  31.829  0.00  0.00     0.053 C 
ATOM     10  C22 ZIN A   1      25.495  -0.918  30.778  0.00  0.00     0.149 C 
ATOM     11  O23 ZIN A   1      24.889  -1.940  31.018  0.00  0.00    -0.293 OA
ATOM     12  C24 ZIN A   1      25.949  -0.571  29.372  0.00  0.00     0.084 C 
ATOM     13  C25 ZIN A   1      27.426  -0.187  29.451  0.00  0.00     0.022 C 
ATOM     14  C26 ZIN A   1      27.654   0.974  30.402  0.00  0.00    -0.016 C 
ATOM     15  C27 ZIN A   1      27.310   2.268  29.661  0.00  0.00     0.020 C 
ATOM     16  C28 ZIN A   1      29.145   1.051  30.754  0.00  0.00     0.002 C 
ATOM     17  C30 ZIN A   1      29.952   1.234  29.472  0.00  0.00     0.007 C 
ATOM     18  C31 ZIN A   1      31.447   1.440  29.765  0.00  0.00     0.012 C 
ATOM     19  C32 ZIN A   1      31.588   2.623  30.714  0.00  0.00    -0.013 C 
ATOM     20  C33 ZIN A   1      30.887   3.848  30.123  0.00  0.00     0.018 C 
ENDROOT
BRANCH   1  21
ATOM     21  O9  ZIN A   1      33.551   4.018  30.305  0.00  0.00    -0.315 OA
BRANCH  21  22
ATOM     22  C7  ZIN A   1      34.878   3.990  30.107  0.00  0.00     0.259 C 
ATOM     23  O8  ZIN A   1      35.428   2.947  29.844  0.00  0.00    -0.265 OA
BRANCH  22  24
ATOM     24  C6  ZIN A   1      35.682   5.260  30.212  0.00  0.00     0.111 C 
BRANCH  24  25
ATOM     25  C5  ZIN A   1      36.196   5.422  31.644  0.00  0.00     0.010 C 
BRANCH  25  26
ATOM     26  C4  ZIN A   1      37.655   5.882  31.613  0.00  0.00     0.000 C 
BRANCH  26  27
ATOM     27  C3  ZIN A   1      38.535   4.751  31.074  0.00  0.00    -0.000 C 
BRANCH  27  28
ATOM     28  C2  ZIN A   1      40.006   5.162  31.166  0.00  0.00    -0.005 C 
ATOM     29  C1  ZIN A   1      40.543   4.831  32.560  0.00  0.00     0.005 C 
ENDBRANCH  27  28
ENDBRANCH  26  27
ENDBRANCH  25  26
ENDBRANCH  24  25
ENDBRANCH  22  24
ENDBRANCH  21  22
ENDBRANCH   1  21
TORSDOF 7
ENDMDL
MODEL 60
REMARK CAVERDOCK RESULT:      -1.1      0.000      0.000
REMARK CAVERDOCK CONSTRAINTS:       0.2      0.0      0.0      0.0
REMARK CAVERDOCK TUNNEL: 59     -1.1      2.4     60.1
REMARK  7 active torsions:
REMARK  status: ('A' for Active; 'I' for Inactive)
REMARK    1  A    between atoms: C2_2  and  C3_3 
REMARK    2  A    between atoms: C3_3  and  C4_4 
REMARK    3  A    between atoms: C4_4  and  C5_5 
REMARK    4  A    between atoms: C5_5  and  C6_6 
REMARK    5  A    between atoms: C6_6  and  C7_7 
REMARK    6  A    between atoms: C7_7  and  O9_9 
REMARK    7  A    between atoms: O9_9  and  C10_10 
ROOT
ATOM      1  C10 ZIN A   1      31.787   4.335  30.718  0.00  0.00     0.140 C 
ATOM      2  C12 ZIN A   1      31.048   4.823  29.447  0.00  0.00     0.034 C 
ATOM      3  C13 ZIN A   1      29.773   3.947  29.318  0.00  0.00     0.008 C 
ATOM      4  C14 ZIN A   1      29.531   3.479  30.758  0.00  0.00     0.001 C 
ATOM      5  C16 ZIN A   1      28.693   2.223  30.912  0.00  0.00    -0.004 C 
ATOM      6  C18 ZIN A   1      27.275   2.480  30.397  0.00  0.00     0.010 C 
ATOM      7  C19 ZIN A   1      26.463   1.186  30.492  0.00  0.00     0.035 C 
ATOM      8  C20 ZIN A   1      26.512   0.683  31.923  0.00  0.00    -0.068 C 
ATOM      9  C21 ZIN A   1      25.360   0.338  32.498  0.00  0.00     0.053 C 
ATOM     10  C22 ZIN A   1      25.349  -0.169  33.875  0.00  0.00     0.149 C 
ATOM     11  O23 ZIN A   1      24.349  -0.136  34.560  0.00  0.00    -0.293 OA
ATOM     12  C24 ZIN A   1      26.655  -0.738  34.396  0.00  0.00     0.084 C 
ATOM     13  C25 ZIN A   1      27.751   0.283  34.094  0.00  0.00     0.022 C 
ATOM     14  C26 ZIN A   1      27.840   0.588  32.609  0.00  0.00    -0.016 C 
ATOM     15  C27 ZIN A   1      28.639  -0.534  31.942  0.00  0.00     0.020 C 
ATOM     16  C28 ZIN A   1      28.643   1.879  32.407  0.00  0.00     0.002 C 
ATOM     17  C30 ZIN A   1      30.033   1.702  33.009  0.00  0.00     0.007 C 
ATOM     18  C31 ZIN A   1      30.932   2.919  32.734  0.00  0.00     0.012 C 
ATOM     19  C32 ZIN A   1      30.974   3.150  31.229  0.00  0.00    -0.013 C 
ATOM     20  C33 ZIN A   1      31.416   1.868  30.521  0.00  0.00     0.018 C 
ENDROOT
BRANCH   1  21
ATOM     21  O9  ZIN A   1      33.136   3.913  30.385  0.00  0.00    -0.315 OA
BRANCH  21  22
ATOM     22  C7  ZIN A   1      34.107   4.233  31.255  0.00  0.00     0.259 C 
ATOM     23  O8  ZIN A   1      33.862   4.297  32.437  0.00  0.00    -0.265 OA
BRANCH  22  24
ATOM     24  C6  ZIN A   1      35.501   4.513  30.758  0.00  0.00     0.111 C 
BRANCH  24  25
ATOM     25  C5  ZIN A   1      36.038   5.778  31.429  0.00  0.00     0.010 C 
BRANCH  25  26
ATOM     26  C4  ZIN A   1      37.568   5.765  31.394  0.00  0.00     0.000 C 
BRANCH  26  27
ATOM     27  C3  ZIN A   1      38.052   4.447  30.785  0.00  0.00    -0.000 C 
BRANCH  27  28
ATOM     28  C2  ZIN A   1      39.582   4.414  30.793  0.00  0.00    -0.005 C 
ATOM     29  C1  ZIN A   1      40.104   5.221  31.983  0.00  0.00     0.005 C 
ENDBRANCH  27  28
ENDBRANCH  26  27
ENDBRANCH  25  26
ENDBRANCH  24  25
ENDBRANCH  22  24
ENDBRANCH  21  22
ENDBRANCH   1  21
TORSDOF 7
ENDMDL
MODEL 61
REMARK CAVERDOCK RESULT:      -2.2      0.000      0.000
REMARK CAVERDOCK CONSTRAINTS:       0.1      0.0      0.0      0.0
REMARK CAVERDOCK TUNNEL: 60     -2.2      2.5     61.3
REMARK  7 active torsions:
REMARK  status: ('A' for Active; 'I' for Inactive)
REMARK    1  A    between atoms: C2_2  and  C3_3 
REMARK    2  A    between atoms: C3_3  and  C4_4 
REMARK    3  A    between atoms: C4_4  and  C5_5 
REMARK    4  A    between atoms: C5_5  and  C6_6 
REMARK    5  A    between atoms: C6_6  and  C7_7 
REMARK    6  A    between atoms: C7_7  and  O9_9 
REMARK    7  A    between atoms: O9_9  and  C10_10 
ROOT
ATOM      1  C10 ZIN A   1      31.777   4.047  30.629  0.00  0.00     0.140 C 
ATOM      2  C12 ZIN A   1      31.087   4.448  29.301  0.00  0.00     0.034 C 
ATOM      3  C13 ZIN A   1      29.793   3.596  29.205  0.00  0.00     0.008 C 
ATOM      4  C14 ZIN A   1      29.498   3.253  30.669  0.00  0.00     0.001 C 
ATOM      5  C16 ZIN A   1      28.623   2.034  30.898  0.00  0.00    -0.004 C 
ATOM      6  C18 ZIN A   1      27.226   2.284  30.321  0.00  0.00     0.010 C 
ATOM      7  C19 ZIN A   1      26.378   1.022  30.496  0.00  0.00     0.035 C 
ATOM      8  C20 ZIN A   1      26.373   0.637  31.964  0.00  0.00    -0.068 C 
ATOM      9  C21 ZIN A   1      25.196   0.368  32.530  0.00  0.00     0.053 C 
ATOM     10  C22 ZIN A   1      25.132  -0.026  33.941  0.00  0.00     0.149 C 
ATOM     11  O23 ZIN A   1      24.115   0.087  34.591  0.00  0.00    -0.293 OA
ATOM     12  C24 ZIN A   1      26.407  -0.582  34.546  0.00  0.00     0.084 C 
ATOM     13  C25 ZIN A   1      27.539   0.383  34.196  0.00  0.00     0.022 C 
ATOM     14  C26 ZIN A   1      27.678   0.565  32.695  0.00  0.00    -0.016 C 
ATOM     15  C27 ZIN A   1      28.464  -0.627  32.145  0.00  0.00     0.020 C 
ATOM     16  C28 ZIN A   1      28.520   1.815  32.415  0.00  0.00     0.002 C 
ATOM     17  C30 ZIN A   1      29.888   1.653  33.071  0.00  0.00     0.007 C 
ATOM     18  C31 ZIN A   1      30.827   2.821  32.726  0.00  0.00     0.012 C 
ATOM     19  C32 ZIN A   1      30.918   2.928  31.210  0.00  0.00    -0.013 C 
ATOM     20  C33 ZIN A   1      31.345   1.582  30.621  0.00  0.00     0.018 C 
ENDROOT
BRANCH   1  21
ATOM     21  O9  ZIN A   1      33.122   3.566  30.373  0.00  0.00    -0.315 OA
BRANCH  21  22
ATOM     22  C7  ZIN A   1      34.123   4.179  31.025  0.00  0.00     0.259 C 
ATOM     23  O8  ZIN A   1      33.916   4.702  32.094  0.00  0.00    -0.265 OA
BRANCH  22  24
ATOM     24  C6  ZIN A   1      35.504   4.214  30.424  0.00  0.00     0.111 C 
BRANCH  24  25
ATOM     25  C5  ZIN A   1      36.436   5.018  31.333  0.00  0.00     0.010 C 
BRANCH  25  26
ATOM     26  C4  ZIN A   1      37.877   4.876  30.839  0.00  0.00     0.000 C 
BRANCH  26  27
ATOM     27  C3  ZIN A   1      38.824   5.569  31.823  0.00  0.00    -0.000 C 
BRANCH  27  28
ATOM     28  C2  ZIN A   1      40.258   5.106  31.562  0.00  0.00    -0.005 C 
ATOM     29  C1  ZIN A   1      41.033   5.077  32.881  0.00  0.00     0.005 C 
ENDBRANCH  27  28
ENDBRANCH  26  27
ENDBRANCH  25  26
ENDBRANCH  24  25
ENDBRANCH  22  24
ENDBRANCH  21  22
ENDBRANCH   1  21
TORSDOF 7
ENDMDL
MODEL 62
REMARK CAVERDOCK RESULT:      -2.6      0.000      0.000
REMARK CAVERDOCK CONSTRAINTS:       0.1      0.0      0.0      0.0
REMARK CAVERDOCK TUNNEL: 61     -2.6      2.5     62.1
REMARK  7 active torsions:
REMARK  status: ('A' for Active; 'I' for Inactive)
REMARK    1  A    between atoms: C2_2  and  C3_3 
REMARK    2  A    between atoms: C3_3  and  C4_4 
REMARK    3  A    between atoms: C4_4  and  C5_5 
REMARK    4  A    between atoms: C5_5  and  C6_6 
REMARK    5  A    between atoms: C6_6  and  C7_7 
REMARK    6  A    between atoms: C7_7  and  O9_9 
REMARK    7  A    between atoms: O9_9  and  C10_10 
ROOT
ATOM      1  C10 ZIN A   1      31.616   4.122  30.496  0.00  0.00     0.140 C 
ATOM      2  C12 ZIN A   1      30.883   4.522  29.191  0.00  0.00     0.034 C 
ATOM      3  C13 ZIN A   1      29.588   3.667  29.137  0.00  0.00     0.008 C 
ATOM      4  C14 ZIN A   1      29.342   3.323  30.610  0.00  0.00     0.001 C 
ATOM      5  C16 ZIN A   1      28.477   2.102  30.867  0.00  0.00    -0.004 C 
ATOM      6  C18 ZIN A   1      27.062   2.349  30.336  0.00  0.00     0.010 C 
ATOM      7  C19 ZIN A   1      26.223   1.085  30.538  0.00  0.00     0.035 C 
ATOM      8  C20 ZIN A   1      26.267   0.699  32.005  0.00  0.00    -0.068 C 
ATOM      9  C21 ZIN A   1      25.109   0.427  32.609  0.00  0.00     0.053 C 
ATOM     10  C22 ZIN A   1      25.092   0.034  34.021  0.00  0.00     0.149 C 
ATOM     11  O23 ZIN A   1      24.096   0.144  34.704  0.00  0.00    -0.293 OA
ATOM     12  C24 ZIN A   1      26.388  -0.520  34.584  0.00  0.00     0.084 C 
ATOM     13  C25 ZIN A   1      27.505   0.448  34.198  0.00  0.00     0.022 C 
ATOM     14  C26 ZIN A   1      27.594   0.630  32.693  0.00  0.00    -0.016 C 
ATOM     15  C27 ZIN A   1      28.366  -0.560  32.118  0.00  0.00     0.020 C 
ATOM     16  C28 ZIN A   1      28.425   1.883  32.386  0.00  0.00     0.002 C 
ATOM     17  C30 ZIN A   1      29.813   1.724  32.997  0.00  0.00     0.007 C 
ATOM     18  C31 ZIN A   1      30.737   2.894  32.622  0.00  0.00     0.012 C 
ATOM     19  C32 ZIN A   1      30.779   3.001  31.104  0.00  0.00    -0.013 C 
ATOM     20  C33 ZIN A   1      31.190   1.657  30.501  0.00  0.00     0.018 C 
ENDROOT
BRANCH   1  21
ATOM     21  O9  ZIN A   1      32.954   3.645  30.196  0.00  0.00    -0.315 OA
BRANCH  21  22
ATOM     22  C7  ZIN A   1      33.960   4.153  30.925  0.00  0.00     0.259 C 
ATOM     23  O8  ZIN A   1      33.730   4.677  31.989  0.00  0.00    -0.265 OA
BRANCH  22  24
ATOM     24  C6  ZIN A   1      35.376   4.069  30.416  0.00  0.00     0.111 C 
BRANCH  24  25
ATOM     25  C5  ZIN A   1      36.251   5.068  31.176  0.00  0.00     0.010 C 
BRANCH  25  26
ATOM     26  C4  ZIN A   1      37.726   4.765  30.903  0.00  0.00     0.000 C 
BRANCH  26  27
ATOM     27  C3  ZIN A   1      38.600   5.603  31.839  0.00  0.00    -0.000 C 
BRANCH  27  28
ATOM     28  C2  ZIN A   1      40.070   5.433  31.451  0.00  0.00    -0.005 C 
ATOM     29  C1  ZIN A   1      40.905   5.189  32.709  0.00  0.00     0.005 C 
ENDBRANCH  27  28
ENDBRANCH  26  27
ENDBRANCH  25  26
ENDBRANCH  24  25
ENDBRANCH  22  24
ENDBRANCH  21  22
ENDBRANCH   1  21
TORSDOF 7
ENDMDL
MODEL 63
REMARK CAVERDOCK RESULT:      -3.0      0.000      0.000
REMARK CAVERDOCK CONSTRAINTS:       0.0      0.0      0.0      0.0
REMARK CAVERDOCK TUNNEL: 62     -3.0      2.6     63.7
REMARK  7 active torsions:
REMARK  status: ('A' for Active; 'I' for Inactive)
REMARK    1  A    between atoms: C2_2  and  C3_3 
REMARK    2  A    between atoms: C3_3  and  C4_4 
REMARK    3  A    between atoms: C4_4  and  C5_5 
REMARK    4  A    between atoms: C5_5  and  C6_6 
REMARK    5  A    between atoms: C6_6  and  C7_7 
REMARK    6  A    between atoms: C7_7  and  O9_9 
REMARK    7  A    between atoms: O9_9  and  C10_10 
ROOT
ATOM      1  C10 ZIN A   1      31.384   4.094  30.535  0.00  0.00     0.140 C 
ATOM      2  C12 ZIN A   1      30.665   4.422  29.203  0.00  0.00     0.034 C 
ATOM      3  C13 ZIN A   1      29.391   3.535  29.163  0.00  0.00     0.008 C 
ATOM      4  C14 ZIN A   1      29.127   3.247  30.646  0.00  0.00     0.001 C 
ATOM      5  C16 ZIN A   1      28.286   2.019  30.940  0.00  0.00    -0.004 C 
ATOM      6  C18 ZIN A   1      26.875   2.209  30.375  0.00  0.00     0.010 C 
ATOM      7  C19 ZIN A   1      26.061   0.936  30.617  0.00  0.00     0.035 C 
ATOM      8  C20 ZIN A   1      26.089   0.613  32.099  0.00  0.00    -0.068 C 
ATOM      9  C21 ZIN A   1      24.927   0.339  32.695  0.00  0.00     0.053 C 
ATOM     10  C22 ZIN A   1      24.895   0.005  34.123  0.00  0.00     0.149 C 
ATOM     11  O23 ZIN A   1      23.885   0.120  34.784  0.00  0.00    -0.293 OA
ATOM     12  C24 ZIN A   1      26.193  -0.494  34.730  0.00  0.00     0.084 C 
ATOM     13  C25 ZIN A   1      27.294   0.483  34.321  0.00  0.00     0.022 C 
ATOM     14  C26 ZIN A   1      27.405   0.604  32.811  0.00  0.00    -0.016 C 
ATOM     15  C27 ZIN A   1      28.213  -0.591  32.299  0.00  0.00     0.020 C 
ATOM     16  C28 ZIN A   1      28.212   1.861  32.465  0.00  0.00     0.002 C 
ATOM     17  C30 ZIN A   1      29.594   1.760  33.105  0.00  0.00     0.007 C 
ATOM     18  C31 ZIN A   1      30.497   2.935  32.696  0.00  0.00     0.012 C 
ATOM     19  C32 ZIN A   1      30.562   2.980  31.176  0.00  0.00    -0.013 C 
ATOM     20  C33 ZIN A   1      31.014   1.621  30.637  0.00  0.00     0.018 C 
ENDROOT
BRANCH   1  21
ATOM     21  O9  ZIN A   1      32.737   3.636  30.277  0.00  0.00    -0.315 OA
BRANCH  21  22
ATOM     22  C7  ZIN A   1      33.692   4.044  31.128  0.00  0.00     0.259 C 
ATOM     23  O8  ZIN A   1      33.464   4.092  32.314  0.00  0.00    -0.265 OA
BRANCH  22  24
ATOM     24  C6  ZIN A   1      35.047   4.443  30.605  0.00  0.00     0.111 C 
BRANCH  24  25
ATOM     25  C5  ZIN A   1      35.785   5.259  31.668  0.00  0.00     0.010 C 
BRANCH  25  26
ATOM     26  C4  ZIN A   1      37.219   5.522  31.205  0.00  0.00     0.000 C 
BRANCH  26  27
ATOM     27  C3  ZIN A   1      37.866   4.204  30.771  0.00  0.00    -0.000 C 
BRANCH  27  28
ATOM     28  C2  ZIN A   1      39.377   4.280  30.995  0.00  0.00    -0.005 C 
ATOM     29  C1  ZIN A   1      39.688   5.379  32.013  0.00  0.00     0.005 C 
ENDBRANCH  27  28
ENDBRANCH  26  27
ENDBRANCH  25  26
ENDBRANCH  24  25
ENDBRANCH  22  24
ENDBRANCH  21  22
ENDBRANCH   1  21
TORSDOF 7
ENDMDL
MODEL 64
REMARK CAVERDOCK RESULT:      -3.2      0.000      0.000
REMARK CAVERDOCK CONSTRAINTS:       0.0      0.0      0.0      0.0
REMARK CAVERDOCK TUNNEL: 63     -3.2      2.6     64.1
REMARK  7 active torsions:
REMARK  status: ('A' for Active; 'I' for Inactive)
REMARK    1  A    between atoms: C2_2  and  C3_3 
REMARK    2  A    between atoms: C3_3  and  C4_4 
REMARK    3  A    between atoms: C4_4  and  C5_5 
REMARK    4  A    between atoms: C5_5  and  C6_6 
REMARK    5  A    between atoms: C6_6  and  C7_7 
REMARK    6  A    between atoms: C7_7  and  O9_9 
REMARK    7  A    between atoms: O9_9  and  C10_10 
ROOT
ATOM      1  C10 ZIN A   1      31.330   3.949  30.411  0.00  0.00     0.140 C 
ATOM      2  C12 ZIN A   1      30.608   4.205  29.064  0.00  0.00     0.034 C 
ATOM      3  C13 ZIN A   1      29.335   3.317  29.073  0.00  0.00     0.008 C 
ATOM      4  C14 ZIN A   1      29.074   3.107  30.569  0.00  0.00     0.001 C 
ATOM      5  C16 ZIN A   1      28.234   1.896  30.929  0.00  0.00    -0.004 C 
ATOM      6  C18 ZIN A   1      26.822   2.055  30.358  0.00  0.00     0.010 C 
ATOM      7  C19 ZIN A   1      26.010   0.796  30.667  0.00  0.00     0.035 C 
ATOM      8  C20 ZIN A   1      26.040   0.551  32.165  0.00  0.00    -0.068 C 
ATOM      9  C21 ZIN A   1      24.880   0.309  32.776  0.00  0.00     0.053 C 
ATOM     10  C22 ZIN A   1      24.850   0.050  34.219  0.00  0.00     0.149 C 
ATOM     11  O23 ZIN A   1      23.840   0.200  34.875  0.00  0.00    -0.293 OA
ATOM     12  C24 ZIN A   1      26.149  -0.415  34.850  0.00  0.00     0.084 C 
ATOM     13  C25 ZIN A   1      27.248   0.540  34.388  0.00  0.00     0.022 C 
ATOM     14  C26 ZIN A   1      27.358   0.581  32.874  0.00  0.00    -0.016 C 
ATOM     15  C27 ZIN A   1      28.166  -0.638  32.425  0.00  0.00     0.020 C 
ATOM     16  C28 ZIN A   1      28.163   1.819  32.461  0.00  0.00     0.002 C 
ATOM     17  C30 ZIN A   1      29.545   1.754  33.103  0.00  0.00     0.007 C 
ATOM     18  C31 ZIN A   1      30.447   2.906  32.632  0.00  0.00     0.012 C 
ATOM     19  C32 ZIN A   1      30.510   2.870  31.110  0.00  0.00    -0.013 C 
ATOM     20  C33 ZIN A   1      30.962   1.485  30.644  0.00  0.00     0.018 C 
ENDROOT
BRANCH   1  21
ATOM     21  O9  ZIN A   1      32.683   3.480  30.175  0.00  0.00    -0.315 OA
BRANCH  21  22
ATOM     22  C7  ZIN A   1      33.652   4.004  30.942  0.00  0.00     0.259 C 
ATOM     23  O8  ZIN A   1      33.380   4.476  32.020  0.00  0.00    -0.265 OA
BRANCH  22  24
ATOM     24  C6  ZIN A   1      35.079   4.004  30.457  0.00  0.00     0.111 C 
BRANCH  24  25
ATOM     25  C5  ZIN A   1      35.894   5.011  31.271  0.00  0.00     0.010 C 
BRANCH  25  26
ATOM     26  C4  ZIN A   1      37.321   5.074  30.722  0.00  0.00     0.000 C 
BRANCH  26  27
ATOM     27  C3  ZIN A   1      38.176   5.964  31.628  0.00  0.00    -0.000 C 
BRANCH  27  28
ATOM     28  C2  ZIN A   1      39.492   5.251  31.947  0.00  0.00    -0.005 C 
ATOM     29  C1  ZIN A   1      39.612   3.992  31.086  0.00  0.00     0.005 C 
ENDBRANCH  27  28
ENDBRANCH  26  27
ENDBRANCH  25  26
ENDBRANCH  24  25
ENDBRANCH  22  24
ENDBRANCH  21  22
ENDBRANCH   1  21
TORSDOF 7
ENDMDL
MODEL 65
REMARK CAVERDOCK RESULT:      -3.4      0.000      0.000
REMARK CAVERDOCK CONSTRAINTS:       0.1      0.0      0.0      0.0
REMARK CAVERDOCK TUNNEL: 64     -3.4      2.7     65.4
REMARK  7 active torsions:
REMARK  status: ('A' for Active; 'I' for Inactive)
REMARK    1  A    between atoms: C2_2  and  C3_3 
REMARK    2  A    between atoms: C3_3  and  C4_4 
REMARK    3  A    between atoms: C4_4  and  C5_5 
REMARK    4  A    between atoms: C5_5  and  C6_6 
REMARK    5  A    between atoms: C6_6  and  C7_7 
REMARK    6  A    between atoms: C7_7  and  O9_9 
REMARK    7  A    between atoms: O9_9  and  C10_10 
ROOT
ATOM      1  C10 ZIN A   1      31.279   3.811  30.196  0.00  0.00     0.140 C 
ATOM      2  C12 ZIN A   1      30.578   3.921  28.819  0.00  0.00     0.034 C 
ATOM      3  C13 ZIN A   1      29.326   3.007  28.892  0.00  0.00     0.008 C 
ATOM      4  C14 ZIN A   1      29.040   2.933  30.396  0.00  0.00     0.001 C 
ATOM      5  C16 ZIN A   1      28.221   1.741  30.855  0.00  0.00    -0.004 C 
ATOM      6  C18 ZIN A   1      26.818   1.811  30.247  0.00  0.00     0.010 C 
ATOM      7  C19 ZIN A   1      26.028   0.567  30.661  0.00  0.00     0.035 C 
ATOM      8  C20 ZIN A   1      26.035   0.466  32.176  0.00  0.00    -0.068 C 
ATOM      9  C21 ZIN A   1      24.869   0.255  32.787  0.00  0.00     0.053 C 
ATOM     10  C22 ZIN A   1      24.817   0.133  34.248  0.00  0.00     0.149 C 
ATOM     11  O23 ZIN A   1      23.792   0.319  34.869  0.00  0.00    -0.293 OA
ATOM     12  C24 ZIN A   1      26.114  -0.239  34.942  0.00  0.00     0.084 C 
ATOM     13  C25 ZIN A   1      27.200   0.695  34.410  0.00  0.00     0.022 C 
ATOM     14  C26 ZIN A   1      27.338   0.595  32.901  0.00  0.00    -0.016 C 
ATOM     15  C27 ZIN A   1      28.182  -0.641  32.584  0.00  0.00     0.020 C 
ATOM     16  C28 ZIN A   1      28.122   1.808  32.386  0.00  0.00     0.002 C 
ATOM     17  C30 ZIN A   1      29.493   1.837  33.055  0.00  0.00     0.007 C 
ATOM     18  C31 ZIN A   1      30.378   2.961  32.491  0.00  0.00     0.012 C 
ATOM     19  C32 ZIN A   1      30.471   2.783  30.982  0.00  0.00    -0.013 C 
ATOM     20  C33 ZIN A   1      30.963   1.372  30.656  0.00  0.00     0.018 C 
ENDROOT
BRANCH   1  21
ATOM     21  O9  ZIN A   1      32.647   3.354  30.030  0.00  0.00    -0.315 OA
BRANCH  21  22
ATOM     22  C7  ZIN A   1      33.574   3.899  30.833  0.00  0.00     0.259 C 
ATOM     23  O8  ZIN A   1      33.258   4.323  31.919  0.00  0.00    -0.265 OA
BRANCH  22  24
ATOM     24  C6  ZIN A   1      35.009   3.983  30.380  0.00  0.00     0.111 C 
BRANCH  24  25
ATOM     25  C5  ZIN A   1      35.721   5.099  31.145  0.00  0.00     0.010 C 
BRANCH  25  26
ATOM     26  C4  ZIN A   1      37.178   5.185  30.683  0.00  0.00     0.000 C 
BRANCH  26  27
ATOM     27  C3  ZIN A   1      38.066   5.574  31.868  0.00  0.00    -0.000 C 
BRANCH  27  28
ATOM     28  C2  ZIN A   1      39.519   5.212  31.555  0.00  0.00    -0.005 C 
ATOM     29  C1  ZIN A   1      39.566   3.865  30.832  0.00  0.00     0.005 C 
ENDBRANCH  27  28
ENDBRANCH  26  27
ENDBRANCH  25  26
ENDBRANCH  24  25
ENDBRANCH  22  24
ENDBRANCH  21  22
ENDBRANCH   1  21
TORSDOF 7
ENDMDL
MODEL 66
REMARK CAVERDOCK RESULT:      -4.3      0.000      0.000
REMARK CAVERDOCK CONSTRAINTS:       0.1      0.0      0.0      0.0
REMARK CAVERDOCK TUNNEL: 65     -4.3      2.6     66.2
REMARK  7 active torsions:
REMARK  status: ('A' for Active; 'I' for Inactive)
REMARK    1  A    between atoms: C2_2  and  C3_3 
REMARK    2  A    between atoms: C3_3  and  C4_4 
REMARK    3  A    between atoms: C4_4  and  C5_5 
REMARK    4  A    between atoms: C5_5  and  C6_6 
REMARK    5  A    between atoms: C6_6  and  C7_7 
REMARK    6  A    between atoms: C7_7  and  O9_9 
REMARK    7  A    between atoms: O9_9  and  C10_10 
ROOT
ATOM      1  C10 ZIN A   1      30.847   4.064  30.235  0.00  0.00     0.140 C 
ATOM      2  C12 ZIN A   1      30.102   4.327  28.902  0.00  0.00     0.034 C 
ATOM      3  C13 ZIN A   1      29.117   3.143  28.710  0.00  0.00     0.008 C 
ATOM      4  C14 ZIN A   1      28.901   2.640  30.142  0.00  0.00     0.001 C 
ATOM      5  C16 ZIN A   1      28.416   1.208  30.273  0.00  0.00    -0.004 C 
ATOM      6  C18 ZIN A   1      27.022   1.075  29.653  0.00  0.00     0.010 C 
ATOM      7  C19 ZIN A   1      26.576  -0.387  29.728  0.00  0.00     0.035 C 
ATOM      8  C20 ZIN A   1      26.650  -0.846  31.173  0.00  0.00    -0.068 C 
ATOM      9  C21 ZIN A   1      25.590  -1.480  31.676  0.00  0.00     0.053 C 
ATOM     10  C22 ZIN A   1      25.611  -1.959  33.062  0.00  0.00     0.149 C 
ATOM     11  O23 ZIN A   1      24.590  -2.187  33.675  0.00  0.00    -0.293 OA
ATOM     12  C24 ZIN A   1      26.978  -2.156  33.689  0.00  0.00     0.084 C 
ATOM     13  C25 ZIN A   1      27.785  -0.884  33.435  0.00  0.00     0.022 C 
ATOM     14  C26 ZIN A   1      27.900  -0.579  31.952  0.00  0.00    -0.016 C 
ATOM     15  C27 ZIN A   1      29.015  -1.455  31.374  0.00  0.00     0.020 C 
ATOM     16  C28 ZIN A   1      28.346   0.877  31.770  0.00  0.00     0.002 C 
ATOM     17  C30 ZIN A   1      29.686   1.081  32.472  0.00  0.00     0.007 C 
ATOM     18  C31 ZIN A   1      30.249   2.490  32.226  0.00  0.00     0.012 C 
ATOM     19  C32 ZIN A   1      30.340   2.711  30.722  0.00  0.00    -0.013 C 
ATOM     20  C33 ZIN A   1      31.157   1.586  30.082  0.00  0.00     0.018 C 
ENDROOT
BRANCH   1  21
ATOM     21  O9  ZIN A   1      32.280   4.013  30.009  0.00  0.00    -0.315 OA
BRANCH  21  22
ATOM     22  C7  ZIN A   1      33.071   4.074  31.092  0.00  0.00     0.259 C 
ATOM     23  O8  ZIN A   1      32.669   3.669  32.157  0.00  0.00    -0.265 OA
BRANCH  22  24
ATOM     24  C6  ZIN A   1      34.460   4.648  30.979  0.00  0.00     0.111 C 
BRANCH  24  25
ATOM     25  C5  ZIN A   1      35.414   3.575  30.450  0.00  0.00     0.010 C 
BRANCH  25  26
ATOM     26  C4  ZIN A   1      36.832   4.145  30.375  0.00  0.00     0.000 C 
BRANCH  26  27
ATOM     27  C3  ZIN A   1      36.893   5.463  31.152  0.00  0.00    -0.000 C 
BRANCH  27  28
ATOM     28  C2  ZIN A   1      38.284   5.626  31.768  0.00  0.00    -0.005 C 
ATOM     29  C1  ZIN A   1      39.215   4.543  31.221  0.00  0.00     0.005 C 
ENDBRANCH  27  28
ENDBRANCH  26  27
ENDBRANCH  25  26
ENDBRANCH  24  25
ENDBRANCH  22  24
ENDBRANCH  21  22
ENDBRANCH   1  21
TORSDOF 7
ENDMDL
MODEL 67
REMARK CAVERDOCK RESULT:      -4.6      0.000      0.000
REMARK CAVERDOCK CONSTRAINTS:       0.0      0.0      0.0      0.0
REMARK CAVERDOCK TUNNEL: 66     -4.6      2.7     67.2
REMARK  7 active torsions:
REMARK  status: ('A' for Active; 'I' for Inactive)
REMARK    1  A    between atoms: C2_2  and  C3_3 
REMARK    2  A    between atoms: C3_3  and  C4_4 
REMARK    3  A    between atoms: C4_4  and  C5_5 
REMARK    4  A    between atoms: C5_5  and  C6_6 
REMARK    5  A    between atoms: C6_6  and  C7_7 
REMARK    6  A    between atoms: C7_7  and  O9_9 
REMARK    7  A    between atoms: O9_9  and  C10_10 
ROOT
ATOM      1  C10 ZIN A   1      30.699   4.050  30.392  0.00  0.00     0.140 C 
ATOM      2  C12 ZIN A   1      29.937   4.350  29.076  0.00  0.00     0.034 C 
ATOM      3  C13 ZIN A   1      28.976   3.154  28.845  0.00  0.00     0.008 C 
ATOM      4  C14 ZIN A   1      28.782   2.590  30.257  0.00  0.00     0.001 C 
ATOM      5  C16 ZIN A   1      28.328   1.144  30.333  0.00  0.00    -0.004 C 
ATOM      6  C18 ZIN A   1      26.932   1.005  29.720  0.00  0.00     0.010 C 
ATOM      7  C19 ZIN A   1      26.518  -0.468  29.739  0.00  0.00     0.035 C 
ATOM      8  C20 ZIN A   1      26.614  -0.982  31.164  0.00  0.00    -0.068 C 
ATOM      9  C21 ZIN A   1      25.572  -1.659  31.650  0.00  0.00     0.053 C 
ATOM     10  C22 ZIN A   1      25.615  -2.193  33.015  0.00  0.00     0.149 C 
ATOM     11  O23 ZIN A   1      24.604  -2.467  33.626  0.00  0.00    -0.293 OA
ATOM     12  C24 ZIN A   1      26.992  -2.385  33.623  0.00  0.00     0.084 C 
ATOM     13  C25 ZIN A   1      27.769  -1.087  33.414  0.00  0.00     0.022 C 
ATOM     14  C26 ZIN A   1      27.865  -0.720  31.943  0.00  0.00    -0.016 C 
ATOM     15  C27 ZIN A   1      28.993  -1.548  31.322  0.00  0.00     0.020 C 
ATOM     16  C28 ZIN A   1      28.279   0.751  31.817  0.00  0.00     0.002 C 
ATOM     17  C30 ZIN A   1      29.619   0.955  32.516  0.00  0.00     0.007 C 
ATOM     18  C31 ZIN A   1      30.150   2.385  32.322  0.00  0.00     0.012 C 
ATOM     19  C32 ZIN A   1      30.225   2.668  30.828  0.00  0.00    -0.013 C 
ATOM     20  C33 ZIN A   1      31.059   1.587  30.138  0.00  0.00     0.018 C 
ENDROOT
BRANCH   1  21
ATOM     21  O9  ZIN A   1      32.130   4.039  30.153  0.00  0.00    -0.315 OA
BRANCH  21  22
ATOM     22  C7  ZIN A   1      32.929   4.120  31.229  0.00  0.00     0.259 C 
ATOM     23  O8  ZIN A   1      32.553   3.688  32.293  0.00  0.00    -0.265 OA
BRANCH  22  24
ATOM     24  C6  ZIN A   1      34.293   4.749  31.110  0.00  0.00     0.111 C 
BRANCH  24  25
ATOM     25  C5  ZIN A   1      35.233   3.792  30.375  0.00  0.00     0.010 C 
BRANCH  25  26
ATOM     26  C4  ZIN A   1      36.675   4.283  30.519  0.00  0.00     0.000 C 
BRANCH  26  27
ATOM     27  C3  ZIN A   1      36.712   5.484  31.468  0.00  0.00    -0.000 C 
BRANCH  27  28
ATOM     28  C2  ZIN A   1      38.155   5.740  31.909  0.00  0.00    -0.005 C 
ATOM     29  C1  ZIN A   1      39.087   4.751  31.206  0.00  0.00     0.005 C 
ENDBRANCH  27  28
ENDBRANCH  26  27
ENDBRANCH  25  26
ENDBRANCH  24  25
ENDBRANCH  22  24
ENDBRANCH  21  22
ENDBRANCH   1  21
TORSDOF 7
ENDMDL
MODEL 68
REMARK CAVERDOCK RESULT:      -4.3      0.000      0.000
REMARK CAVERDOCK CONSTRAINTS:       0.0      0.0      0.0      0.0
REMARK CAVERDOCK TUNNEL: 67     -4.3      2.7     68.2
REMARK  7 active torsions:
REMARK  status: ('A' for Active; 'I' for Inactive)
REMARK    1  A    between atoms: C2_2  and  C3_3 
REMARK    2  A    between atoms: C3_3  and  C4_4 
REMARK    3  A    between atoms: C4_4  and  C5_5 
REMARK    4  A    between atoms: C5_5  and  C6_6 
REMARK    5  A    between atoms: C6_6  and  C7_7 
REMARK    6  A    between atoms: C7_7  and  O9_9 
REMARK    7  A    between atoms: O9_9  and  C10_10 
ROOT
ATOM      1  C10 ZIN A   1      30.606   3.933  29.985  0.00  0.00     0.140 C 
ATOM      2  C12 ZIN A   1      29.853   4.074  28.639  0.00  0.00     0.034 C 
ATOM      3  C13 ZIN A   1      28.920   2.838  28.528  0.00  0.00     0.008 C 
ATOM      4  C14 ZIN A   1      28.723   2.424  29.990  0.00  0.00     0.001 C 
ATOM      5  C16 ZIN A   1      28.299   0.984  30.217  0.00  0.00    -0.004 C 
ATOM      6  C18 ZIN A   1      26.914   0.750  29.610  0.00  0.00     0.010 C 
ATOM      7  C19 ZIN A   1      26.531  -0.722  29.783  0.00  0.00     0.035 C 
ATOM      8  C20 ZIN A   1      26.622  -1.079  31.256  0.00  0.00    -0.068 C 
ATOM      9  C21 ZIN A   1      25.589  -1.723  31.801  0.00  0.00     0.053 C 
ATOM     10  C22 ZIN A   1      25.628  -2.107  33.216  0.00  0.00     0.149 C 
ATOM     11  O23 ZIN A   1      24.617  -2.337  33.844  0.00  0.00    -0.293 OA
ATOM     12  C24 ZIN A   1      27.002  -2.202  33.854  0.00  0.00     0.084 C 
ATOM     13  C25 ZIN A   1      27.753  -0.916  33.514  0.00  0.00     0.022 C 
ATOM     14  C26 ZIN A   1      27.858  -0.707  32.013  0.00  0.00    -0.016 C 
ATOM     15  C27 ZIN A   1      29.011  -1.570  31.495  0.00  0.00     0.020 C 
ATOM     16  C28 ZIN A   1      28.241   0.752  31.734  0.00  0.00     0.002 C 
ATOM     17  C30 ZIN A   1      29.569   1.059  32.419  0.00  0.00     0.007 C 
ATOM     18  C31 ZIN A   1      30.072   2.472  32.078  0.00  0.00     0.012 C 
ATOM     19  C32 ZIN A   1      30.157   2.595  30.563  0.00  0.00    -0.013 C 
ATOM     20  C33 ZIN A   1      31.022   1.466  29.999  0.00  0.00     0.018 C 
ENDROOT
BRANCH   1  21
ATOM     21  O9  ZIN A   1      32.040   3.929  29.762  0.00  0.00    -0.315 OA
BRANCH  21  22
ATOM     22  C7  ZIN A   1      32.826   4.051  30.843  0.00  0.00     0.259 C 
ATOM     23  O8  ZIN A   1      32.592   4.904  31.666  0.00  0.00    -0.265 OA
BRANCH  22  24
ATOM     24  C6  ZIN A   1      33.999   3.124  31.031  0.00  0.00     0.111 C 
BRANCH  24  25
ATOM     25  C5  ZIN A   1      35.203   3.661  30.256  0.00  0.00     0.010 C 
BRANCH  25  26
ATOM     26  C4  ZIN A   1      35.837   4.817  31.034  0.00  0.00     0.000 C 
BRANCH  26  27
ATOM     27  C3  ZIN A   1      37.314   4.938  30.653  0.00  0.00    -0.000 C 
BRANCH  27  28
ATOM     28  C2  ZIN A   1      38.119   5.393  31.872  0.00  0.00    -0.005 C 
ATOM     29  C1  ZIN A   1      39.611   5.183  31.607  0.00  0.00     0.005 C 
ENDBRANCH  27  28
ENDBRANCH  26  27
ENDBRANCH  25  26
ENDBRANCH  24  25
ENDBRANCH  22  24
ENDBRANCH  21  22
ENDBRANCH   1  21
TORSDOF 7
ENDMDL
MODEL 69
REMARK CAVERDOCK RESULT:      -5.3      0.000      0.000
REMARK CAVERDOCK CONSTRAINTS:       0.1      0.0      0.0      0.0
REMARK CAVERDOCK TUNNEL: 68     -5.3      2.8     69.4
REMARK  7 active torsions:
REMARK  status: ('A' for Active; 'I' for Inactive)
REMARK    1  A    between atoms: C2_2  and  C3_3 
REMARK    2  A    between atoms: C3_3  and  C4_4 
REMARK    3  A    between atoms: C4_4  and  C5_5 
REMARK    4  A    between atoms: C5_5  and  C6_6 
REMARK    5  A    between atoms: C6_6  and  C7_7 
REMARK    6  A    between atoms: C7_7  and  O9_9 
REMARK    7  A    between atoms: O9_9  and  C10_10 
ROOT
ATOM      1  C10 ZIN A   1      30.387   3.953  29.940  0.00  0.00     0.140 C 
ATOM      2  C12 ZIN A   1      29.647   4.030  28.581  0.00  0.00     0.034 C 
ATOM      3  C13 ZIN A   1      28.770   2.753  28.487  0.00  0.00     0.008 C 
ATOM      4  C14 ZIN A   1      28.570   2.365  29.956  0.00  0.00     0.001 C 
ATOM      5  C16 ZIN A   1      28.205   0.914  30.211  0.00  0.00    -0.004 C 
ATOM      6  C18 ZIN A   1      26.840   0.606  29.591  0.00  0.00     0.010 C 
ATOM      7  C19 ZIN A   1      26.518  -0.876  29.795  0.00  0.00     0.035 C 
ATOM      8  C20 ZIN A   1      26.603  -1.195  31.276  0.00  0.00    -0.068 C 
ATOM      9  C21 ZIN A   1      25.592  -1.870  31.824  0.00  0.00     0.053 C 
ATOM     10  C22 ZIN A   1      25.627  -2.220  33.247  0.00  0.00     0.149 C 
ATOM     11  O23 ZIN A   1      24.617  -2.479  33.867  0.00  0.00    -0.293 OA
ATOM     12  C24 ZIN A   1      26.994  -2.241  33.905  0.00  0.00     0.084 C 
ATOM     13  C25 ZIN A   1      27.695  -0.932  33.544  0.00  0.00     0.022 C 
ATOM     14  C26 ZIN A   1      27.812  -0.753  32.041  0.00  0.00    -0.016 C 
ATOM     15  C27 ZIN A   1      29.007  -1.578  31.558  0.00  0.00     0.020 C 
ATOM     16  C28 ZIN A   1      28.136   0.714  31.732  0.00  0.00     0.002 C 
ATOM     17  C30 ZIN A   1      29.440   1.094  32.427  0.00  0.00     0.007 C 
ATOM     18  C31 ZIN A   1      29.886   2.519  32.060  0.00  0.00     0.012 C 
ATOM     19  C32 ZIN A   1      29.987   2.610  30.543  0.00  0.00    -0.013 C 
ATOM     20  C33 ZIN A   1      30.908   1.507  30.018  0.00  0.00     0.018 C 
ENDROOT
BRANCH   1  21
ATOM     21  O9  ZIN A   1      31.823   4.006  29.735  0.00  0.00    -0.315 OA
BRANCH  21  22
ATOM     22  C7  ZIN A   1      32.600   3.789  30.808  0.00  0.00     0.259 C 
ATOM     23  O8  ZIN A   1      32.411   4.412  31.826  0.00  0.00    -0.265 OA
BRANCH  22  24
ATOM     24  C6  ZIN A   1      33.707   2.770  30.744  0.00  0.00     0.111 C 
BRANCH  24  25
ATOM     25  C5  ZIN A   1      34.929   3.386  30.061  0.00  0.00     0.010 C 
BRANCH  25  26
ATOM     26  C4  ZIN A   1      35.495   4.504  30.939  0.00  0.00     0.000 C 
BRANCH  26  27
ATOM     27  C3  ZIN A   1      36.932   4.812  30.509  0.00  0.00    -0.000 C 
BRANCH  27  28
ATOM     28  C2  ZIN A   1      37.645   5.576  31.627  0.00  0.00    -0.005 C 
ATOM     29  C1  ZIN A   1      39.142   5.265  31.582  0.00  0.00     0.005 C 
ENDBRANCH  27  28
ENDBRANCH  26  27
ENDBRANCH  25  26
ENDBRANCH  24  25
ENDBRANCH  22  24
ENDBRANCH  21  22
ENDBRANCH   1  21
TORSDOF 7
ENDMDL
MODEL 70
REMARK CAVERDOCK RESULT:      -5.6      0.000      0.000
REMARK CAVERDOCK CONSTRAINTS:       0.1      0.0      0.0      0.0
REMARK CAVERDOCK TUNNEL: 69     -5.6      2.8     70.1
REMARK  7 active torsions:
REMARK  status: ('A' for Active; 'I' for Inactive)
REMARK    1  A    between atoms: C2_2  and  C3_3 
REMARK    2  A    between atoms: C3_3  and  C4_4 
REMARK    3  A    between atoms: C4_4  and  C5_5 
REMARK    4  A    between atoms: C5_5  and  C6_6 
REMARK    5  A    between atoms: C6_6  and  C7_7 
REMARK    6  A    between atoms: C7_7  and  O9_9 
REMARK    7  A    between atoms: O9_9  and  C10_10 
ROOT
ATOM      1  C10 ZIN A   1      30.341   3.835  30.073  0.00  0.00     0.140 C 
ATOM      2  C12 ZIN A   1      29.553   3.988  28.748  0.00  0.00     0.034 C 
ATOM      3  C13 ZIN A   1      28.672   2.717  28.614  0.00  0.00     0.008 C 
ATOM      4  C14 ZIN A   1      28.526   2.244  30.065  0.00  0.00     0.001 C 
ATOM      5  C16 ZIN A   1      28.171   0.781  30.250  0.00  0.00    -0.004 C 
ATOM      6  C18 ZIN A   1      26.783   0.506  29.663  0.00  0.00     0.010 C 
ATOM      7  C19 ZIN A   1      26.469  -0.986  29.794  0.00  0.00     0.035 C 
ATOM      8  C20 ZIN A   1      26.608  -1.389  31.251  0.00  0.00    -0.068 C 
ATOM      9  C21 ZIN A   1      25.617  -2.096  31.795  0.00  0.00     0.053 C 
ATOM     10  C22 ZIN A   1      25.704  -2.526  33.194  0.00  0.00     0.149 C 
ATOM     11  O23 ZIN A   1      24.718  -2.822  33.835  0.00  0.00    -0.293 OA
ATOM     12  C24 ZIN A   1      27.094  -2.582  33.799  0.00  0.00     0.084 C 
ATOM     13  C25 ZIN A   1      27.781  -1.253  33.489  0.00  0.00     0.022 C 
ATOM     14  C26 ZIN A   1      27.844  -0.988  31.995  0.00  0.00    -0.016 C 
ATOM     15  C27 ZIN A   1      29.021  -1.782  31.422  0.00  0.00     0.020 C 
ATOM     16  C28 ZIN A   1      28.157   0.494  31.759  0.00  0.00     0.002 C 
ATOM     17  C30 ZIN A   1      29.485   0.837  32.426  0.00  0.00     0.007 C 
ATOM     18  C31 ZIN A   1      29.918   2.281  32.125  0.00  0.00     0.012 C 
ATOM     19  C32 ZIN A   1      29.963   2.459  30.613  0.00  0.00    -0.013 C 
ATOM     20  C33 ZIN A   1      30.865   1.390  29.993  0.00  0.00     0.018 C 
ENDROOT
BRANCH   1  21
ATOM     21  O9  ZIN A   1      31.769   3.902  29.820  0.00  0.00    -0.315 OA
BRANCH  21  22
ATOM     22  C7  ZIN A   1      32.584   3.694  30.866  0.00  0.00     0.259 C 
ATOM     23  O8  ZIN A   1      32.176   3.858  31.992  0.00  0.00    -0.265 OA
BRANCH  22  24
ATOM     24  C6  ZIN A   1      34.007   3.257  30.637  0.00  0.00     0.111 C 
BRANCH  24  25
ATOM     25  C5  ZIN A   1      34.961   4.263  31.284  0.00  0.00     0.010 C 
BRANCH  25  26
ATOM     26  C4  ZIN A   1      36.245   4.353  30.458  0.00  0.00     0.000 C 
BRANCH  26  27
ATOM     27  C3  ZIN A   1      37.274   5.206  31.205  0.00  0.00    -0.000 C 
BRANCH  27  28
ATOM     28  C2  ZIN A   1      38.654   4.555  31.091  0.00  0.00    -0.005 C 
ATOM     29  C1  ZIN A   1      39.663   5.350  31.922  0.00  0.00     0.005 C 
ENDBRANCH  27  28
ENDBRANCH  26  27
ENDBRANCH  25  26
ENDBRANCH  24  25
ENDBRANCH  22  24
ENDBRANCH  21  22
ENDBRANCH   1  21
TORSDOF 7
ENDMDL
MODEL 71
REMARK CAVERDOCK RESULT:      -4.6      0.000      0.000
REMARK CAVERDOCK CONSTRAINTS:       0.0      0.0      0.0      0.0
REMARK CAVERDOCK TUNNEL: 70     -4.6      2.8     71.1
REMARK  7 active torsions:
REMARK  status: ('A' for Active; 'I' for Inactive)
REMARK    1  A    between atoms: C2_2  and  C3_3 
REMARK    2  A    between atoms: C3_3  and  C4_4 
REMARK    3  A    between atoms: C4_4  and  C5_5 
REMARK    4  A    between atoms: C5_5  and  C6_6 
REMARK    5  A    between atoms: C6_6  and  C7_7 
REMARK    6  A    between atoms: C7_7  and  O9_9 
REMARK    7  A    between atoms: O9_9  and  C10_10 
ROOT
ATOM      1  C10 ZIN A   1      30.299   3.655  29.893  0.00  0.00     0.140 C 
ATOM      2  C12 ZIN A   1      29.583   3.702  28.520  0.00  0.00     0.034 C 
ATOM      3  C13 ZIN A   1      28.737   2.405  28.423  0.00  0.00     0.008 C 
ATOM      4  C14 ZIN A   1      28.519   2.026  29.892  0.00  0.00     0.001 C 
ATOM      5  C16 ZIN A   1      28.183   0.569  30.155  0.00  0.00    -0.004 C 
ATOM      6  C18 ZIN A   1      26.836   0.225  29.513  0.00  0.00     0.010 C 
ATOM      7  C19 ZIN A   1      26.544  -1.262  29.726  0.00  0.00     0.035 C 
ATOM      8  C20 ZIN A   1      26.609  -1.565  31.212  0.00  0.00    -0.068 C 
ATOM      9  C21 ZIN A   1      25.603  -2.258  31.747  0.00  0.00     0.053 C 
ATOM     10  C22 ZIN A   1      25.620  -2.593  33.175  0.00  0.00     0.149 C 
ATOM     11  O23 ZIN A   1      24.605  -2.869  33.779  0.00  0.00    -0.293 OA
ATOM     12  C24 ZIN A   1      26.975  -2.577  33.857  0.00  0.00     0.084 C 
ATOM     13  C25 ZIN A   1      27.653  -1.256  33.496  0.00  0.00     0.022 C 
ATOM     14  C26 ZIN A   1      27.793  -1.089  31.994  0.00  0.00    -0.016 C 
ATOM     15  C27 ZIN A   1      29.015  -1.891  31.540  0.00  0.00     0.020 C 
ATOM     16  C28 ZIN A   1      28.090   0.382  31.676  0.00  0.00     0.002 C 
ATOM     17  C30 ZIN A   1      29.372   0.799  32.391  0.00  0.00     0.007 C 
ATOM     18  C31 ZIN A   1      29.792   2.230  32.017  0.00  0.00     0.012 C 
ATOM     19  C32 ZIN A   1      29.919   2.309  30.502  0.00  0.00    -0.013 C 
ATOM     20  C33 ZIN A   1      30.874   1.222  30.004  0.00  0.00     0.018 C 
ENDROOT
BRANCH   1  21
ATOM     21  O9  ZIN A   1      31.738   3.738  29.714  0.00  0.00    -0.315 OA
BRANCH  21  22
ATOM     22  C7  ZIN A   1      32.485   3.848  30.823  0.00  0.00     0.259 C 
ATOM     23  O8  ZIN A   1      32.168   4.628  31.690  0.00  0.00    -0.265 OA
BRANCH  22  24
ATOM     24  C6  ZIN A   1      33.718   2.999  30.989  0.00  0.00     0.111 C 
BRANCH  24  25
ATOM     25  C5  ZIN A   1      34.857   3.585  30.152  0.00  0.00     0.010 C 
BRANCH  25  26
ATOM     26  C4  ZIN A   1      35.478   4.770  30.894  0.00  0.00     0.000 C 
BRANCH  26  27
ATOM     27  C3  ZIN A   1      36.909   4.990  30.397  0.00  0.00    -0.000 C 
BRANCH  27  28
ATOM     28  C2  ZIN A   1      37.859   5.056  31.595  0.00  0.00    -0.005 C 
ATOM     29  C1  ZIN A   1      39.301   4.890  31.111  0.00  0.00     0.005 C 
ENDBRANCH  27  28
ENDBRANCH  26  27
ENDBRANCH  25  26
ENDBRANCH  24  25
ENDBRANCH  22  24
ENDBRANCH  21  22
ENDBRANCH   1  21
TORSDOF 7
ENDMDL
MODEL 72
REMARK CAVERDOCK RESULT:      -5.0      0.000      0.000
REMARK CAVERDOCK CONSTRAINTS:       0.1      0.0      0.0      0.0
REMARK CAVERDOCK TUNNEL: 71     -5.0      2.9     72.3
REMARK  7 active torsions:
REMARK  status: ('A' for Active; 'I' for Inactive)
REMARK    1  A    between atoms: C2_2  and  C3_3 
REMARK    2  A    between atoms: C3_3  and  C4_4 
REMARK    3  A    between atoms: C4_4  and  C5_5 
REMARK    4  A    between atoms: C5_5  and  C6_6 
REMARK    5  A    between atoms: C6_6  and  C7_7 
REMARK    6  A    between atoms: C7_7  and  O9_9 
REMARK    7  A    between atoms: O9_9  and  C10_10 
ROOT
ATOM      1  C10 ZIN A   1      30.260   3.611  29.840  0.00  0.00     0.140 C 
ATOM      2  C12 ZIN A   1      29.511   3.666  28.485  0.00  0.00     0.034 C 
ATOM      3  C13 ZIN A   1      28.638   2.384  28.415  0.00  0.00     0.008 C 
ATOM      4  C14 ZIN A   1      28.452   2.014  29.891  0.00  0.00     0.001 C 
ATOM      5  C16 ZIN A   1      28.096   0.565  30.168  0.00  0.00    -0.004 C 
ATOM      6  C18 ZIN A   1      26.727   0.243  29.562  0.00  0.00     0.010 C 
ATOM      7  C19 ZIN A   1      26.413  -1.238  29.788  0.00  0.00     0.035 C 
ATOM      8  C20 ZIN A   1      26.511  -1.536  31.273  0.00  0.00    -0.068 C 
ATOM      9  C21 ZIN A   1      25.507  -2.209  31.837  0.00  0.00     0.053 C 
ATOM     10  C22 ZIN A   1      25.555  -2.539  33.265  0.00  0.00     0.149 C 
ATOM     11  O23 ZIN A   1      24.551  -2.794  33.896  0.00  0.00    -0.293 OA
ATOM     12  C24 ZIN A   1      26.927  -2.545  33.912  0.00  0.00     0.084 C 
ATOM     13  C25 ZIN A   1      27.619  -1.238  33.529  0.00  0.00     0.022 C 
ATOM     14  C26 ZIN A   1      27.724  -1.079  32.023  0.00  0.00    -0.016 C 
ATOM     15  C27 ZIN A   1      28.919  -1.904  31.541  0.00  0.00     0.020 C 
ATOM     16  C28 ZIN A   1      28.039   0.386  31.692  0.00  0.00     0.002 C 
ATOM     17  C30 ZIN A   1      29.346   0.781  32.372  0.00  0.00     0.007 C 
ATOM     18  C31 ZIN A   1      29.783   2.203  31.982  0.00  0.00     0.012 C 
ATOM     19  C32 ZIN A   1      29.872   2.275  30.463  0.00  0.00    -0.013 C 
ATOM     20  C33 ZIN A   1      30.794   1.169  29.946  0.00  0.00     0.018 C 
ENDROOT
BRANCH   1  21
ATOM     21  O9  ZIN A   1      31.695   3.667  29.624  0.00  0.00    -0.315 OA
BRANCH  21  22
ATOM     22  C7  ZIN A   1      32.473   3.751  30.714  0.00  0.00     0.259 C 
ATOM     23  O8  ZIN A   1      32.125   4.427  31.654  0.00  0.00    -0.265 OA
BRANCH  22  24
ATOM     24  C6  ZIN A   1      33.779   3.003  30.767  0.00  0.00     0.111 C 
BRANCH  24  25
ATOM     25  C5  ZIN A   1      34.935   3.975  30.524  0.00  0.00     0.010 C 
BRANCH  25  26
ATOM     26  C4  ZIN A   1      35.128   4.858  31.759  0.00  0.00     0.000 C 
BRANCH  26  27
ATOM     27  C3  ZIN A   1      36.453   5.614  31.643  0.00  0.00    -0.000 C 
BRANCH  27  28
ATOM     28  C2  ZIN A   1      37.425   4.810  30.777  0.00  0.00    -0.005 C 
ATOM     29  C1  ZIN A   1      38.821   4.854  31.401  0.00  0.00     0.005 C 
ENDBRANCH  27  28
ENDBRANCH  26  27
ENDBRANCH  25  26
ENDBRANCH  24  25
ENDBRANCH  22  24
ENDBRANCH  21  22
ENDBRANCH   1  21
TORSDOF 7
ENDMDL
MODEL 73
REMARK CAVERDOCK RESULT:      -5.4      0.000      0.000
REMARK CAVERDOCK CONSTRAINTS:       0.0      0.0      0.0      0.0
REMARK CAVERDOCK TUNNEL: 72     -5.4      3.0     73.4
REMARK  7 active torsions:
REMARK  status: ('A' for Active; 'I' for Inactive)
REMARK    1  A    between atoms: C2_2  and  C3_3 
REMARK    2  A    between atoms: C3_3  and  C4_4 
REMARK    3  A    between atoms: C4_4  and  C5_5 
REMARK    4  A    between atoms: C5_5  and  C6_6 
REMARK    5  A    between atoms: C6_6  and  C7_7 
REMARK    6  A    between atoms: C7_7  and  O9_9 
REMARK    7  A    between atoms: O9_9  and  C10_10 
ROOT
ATOM      1  C10 ZIN A   1      30.106   3.498  29.729  0.00  0.00     0.140 C 
ATOM      2  C12 ZIN A   1      29.357   3.492  28.373  0.00  0.00     0.034 C 
ATOM      3  C13 ZIN A   1      28.530   2.179  28.336  0.00  0.00     0.008 C 
ATOM      4  C14 ZIN A   1      28.354   1.842  29.821  0.00  0.00     0.001 C 
ATOM      5  C16 ZIN A   1      28.048   0.389  30.136  0.00  0.00    -0.004 C 
ATOM      6  C18 ZIN A   1      26.692   0.004  29.538  0.00  0.00     0.010 C 
ATOM      7  C19 ZIN A   1      26.430  -1.481  29.802  0.00  0.00     0.035 C 
ATOM      8  C20 ZIN A   1      26.536  -1.737  31.294  0.00  0.00    -0.068 C 
ATOM      9  C21 ZIN A   1      25.555  -2.429  31.874  0.00  0.00     0.053 C 
ATOM     10  C22 ZIN A   1      25.612  -2.720  33.311  0.00  0.00     0.149 C 
ATOM     11  O23 ZIN A   1      24.616  -2.994  33.948  0.00  0.00    -0.293 OA
ATOM     12  C24 ZIN A   1      26.982  -2.662  33.959  0.00  0.00     0.084 C 
ATOM     13  C25 ZIN A   1      27.629  -1.341  33.542  0.00  0.00     0.022 C 
ATOM     14  C26 ZIN A   1      27.730  -1.218  32.032  0.00  0.00    -0.016 C 
ATOM     15  C27 ZIN A   1      28.955  -2.014  31.574  0.00  0.00     0.020 C 
ATOM     16  C28 ZIN A   1      27.995   0.247  31.664  0.00  0.00     0.002 C 
ATOM     17  C30 ZIN A   1      29.287   0.705  32.334  0.00  0.00     0.007 C 
ATOM     18  C31 ZIN A   1      29.674   2.131  31.907  0.00  0.00     0.012 C 
ATOM     19  C32 ZIN A   1      29.763   2.166  30.387  0.00  0.00    -0.013 C 
ATOM     20  C33 ZIN A   1      30.724   1.080  29.900  0.00  0.00     0.018 C 
ENDROOT
BRANCH   1  21
ATOM     21  O9  ZIN A   1      31.538   3.599  29.513  0.00  0.00    -0.315 OA
BRANCH  21  22
ATOM     22  C7  ZIN A   1      32.307   3.783  30.597  0.00  0.00     0.259 C 
ATOM     23  O8  ZIN A   1      31.865   4.366  31.559  0.00  0.00    -0.265 OA
BRANCH  22  24
ATOM     24  C6  ZIN A   1      33.722   3.264  30.615  0.00  0.00     0.111 C 
BRANCH  24  25
ATOM     25  C5  ZIN A   1      34.647   4.324  31.217  0.00  0.00     0.010 C 
BRANCH  25  26
ATOM     26  C4  ZIN A   1      36.025   4.231  30.559  0.00  0.00     0.000 C 
BRANCH  26  27
ATOM     27  C3  ZIN A   1      36.969   5.246  31.208  0.00  0.00    -0.000 C 
BRANCH  27  28
ATOM     28  C2  ZIN A   1      38.418   4.804  30.992  0.00  0.00    -0.005 C 
ATOM     29  C1  ZIN A   1      39.332   5.562  31.957  0.00  0.00     0.005 C 
ENDBRANCH  27  28
ENDBRANCH  26  27
ENDBRANCH  25  26
ENDBRANCH  24  25
ENDBRANCH  22  24
ENDBRANCH  21  22
ENDBRANCH   1  21
TORSDOF 7
ENDMDL
MODEL 74
REMARK CAVERDOCK RESULT:      -5.1      0.000      0.000
REMARK CAVERDOCK CONSTRAINTS:       0.1      0.0      0.0      0.0
REMARK CAVERDOCK TUNNEL: 73     -5.1      3.0     74.2
REMARK  7 active torsions:
REMARK  status: ('A' for Active; 'I' for Inactive)
REMARK    1  A    between atoms: C2_2  and  C3_3 
REMARK    2  A    between atoms: C3_3  and  C4_4 
REMARK    3  A    between atoms: C4_4  and  C5_5 
REMARK    4  A    between atoms: C5_5  and  C6_6 
REMARK    5  A    between atoms: C6_6  and  C7_7 
REMARK    6  A    between atoms: C7_7  and  O9_9 
REMARK    7  A    between atoms: O9_9  and  C10_10 
ROOT
ATOM      1  C10 ZIN A   1      30.005   3.419  29.741  0.00  0.00     0.140 C 
ATOM      2  C12 ZIN A   1      29.258   3.362  28.385  0.00  0.00     0.034 C 
ATOM      3  C13 ZIN A   1      28.425   2.052  28.399  0.00  0.00     0.008 C 
ATOM      4  C14 ZIN A   1      28.246   1.775  29.896  0.00  0.00     0.001 C 
ATOM      5  C16 ZIN A   1      27.933   0.337  30.268  0.00  0.00    -0.004 C 
ATOM      6  C18 ZIN A   1      26.577  -0.067  29.684  0.00  0.00     0.010 C 
ATOM      7  C19 ZIN A   1      26.308  -1.538  30.006  0.00  0.00     0.035 C 
ATOM      8  C20 ZIN A   1      26.411  -1.735  31.508  0.00  0.00    -0.068 C 
ATOM      9  C21 ZIN A   1      25.426  -2.399  32.114  0.00  0.00     0.053 C 
ATOM     10  C22 ZIN A   1      25.479  -2.633  33.561  0.00  0.00     0.149 C 
ATOM     11  O23 ZIN A   1      24.482  -2.877  34.206  0.00  0.00    -0.293 OA
ATOM     12  C24 ZIN A   1      26.849  -2.554  34.208  0.00  0.00     0.084 C 
ATOM     13  C25 ZIN A   1      27.502  -1.254  33.740  0.00  0.00     0.022 C 
ATOM     14  C26 ZIN A   1      27.606  -1.192  32.227  0.00  0.00    -0.016 C 
ATOM     15  C27 ZIN A   1      28.828  -2.010  31.802  0.00  0.00     0.020 C 
ATOM     16  C28 ZIN A   1      27.877   0.256  31.800  0.00  0.00     0.002 C 
ATOM     17  C30 ZIN A   1      29.170   0.736  32.454  0.00  0.00     0.007 C 
ATOM     18  C31 ZIN A   1      29.564   2.141  31.971  0.00  0.00     0.012 C 
ATOM     19  C32 ZIN A   1      29.655   2.115  30.451  0.00  0.00    -0.013 C 
ATOM     20  C33 ZIN A   1      30.612   1.007  30.009  0.00  0.00     0.018 C 
ENDROOT
BRANCH   1  21
ATOM     21  O9  ZIN A   1      31.437   3.505  29.523  0.00  0.00    -0.315 OA
BRANCH  21  22
ATOM     22  C7  ZIN A   1      32.194   3.855  30.575  0.00  0.00     0.259 C 
ATOM     23  O8  ZIN A   1      31.942   4.864  31.191  0.00  0.00    -0.265 OA
BRANCH  22  24
ATOM     24  C6  ZIN A   1      33.357   2.991  30.988  0.00  0.00     0.111 C 
BRANCH  24  25
ATOM     25  C5  ZIN A   1      34.510   3.181  30.000  0.00  0.00     0.010 C 
BRANCH  25  26
ATOM     26  C4  ZIN A   1      35.292   4.444  30.366  0.00  0.00     0.000 C 
BRANCH  26  27
ATOM     27  C3  ZIN A   1      36.780   4.104  30.489  0.00  0.00    -0.000 C 
BRANCH  27  28
ATOM     28  C2  ZIN A   1      37.498   5.224  31.245  0.00  0.00    -0.005 C 
ATOM     29  C1  ZIN A   1      39.008   4.982  31.203  0.00  0.00     0.005 C 
ENDBRANCH  27  28
ENDBRANCH  26  27
ENDBRANCH  25  26
ENDBRANCH  24  25
ENDBRANCH  22  24
ENDBRANCH  21  22
ENDBRANCH   1  21
TORSDOF 7
ENDMDL
MODEL 75
REMARK CAVERDOCK RESULT:      -5.6      0.000      0.000
REMARK CAVERDOCK CONSTRAINTS:       0.0      0.0      0.0      0.0
REMARK CAVERDOCK TUNNEL: 74     -5.6      3.0     75.1
REMARK  7 active torsions:
REMARK  status: ('A' for Active; 'I' for Inactive)
REMARK    1  A    between atoms: C2_2  and  C3_3 
REMARK    2  A    between atoms: C3_3  and  C4_4 
REMARK    3  A    between atoms: C4_4  and  C5_5 
REMARK    4  A    between atoms: C5_5  and  C6_6 
REMARK    5  A    between atoms: C6_6  and  C7_7 
REMARK    6  A    between atoms: C7_7  and  O9_9 
REMARK    7  A    between atoms: O9_9  and  C10_10 
ROOT
ATOM      1  C10 ZIN A   1      29.738   3.427  29.614  0.00  0.00     0.140 C 
ATOM      2  C12 ZIN A   1      29.021   3.277  28.250  0.00  0.00     0.034 C 
ATOM      3  C13 ZIN A   1      28.275   1.916  28.295  0.00  0.00     0.008 C 
ATOM      4  C14 ZIN A   1      28.087   1.677  29.798  0.00  0.00     0.001 C 
ATOM      5  C16 ZIN A   1      27.862   0.235  30.214  0.00  0.00    -0.004 C 
ATOM      6  C18 ZIN A   1      26.545  -0.275  29.623  0.00  0.00     0.010 C 
ATOM      7  C19 ZIN A   1      26.367  -1.750  29.992  0.00  0.00     0.035 C 
ATOM      8  C20 ZIN A   1      26.456  -1.890  31.500  0.00  0.00    -0.068 C 
ATOM      9  C21 ZIN A   1      25.505  -2.597  32.113  0.00  0.00     0.053 C 
ATOM     10  C22 ZIN A   1      25.548  -2.778  33.568  0.00  0.00     0.149 C 
ATOM     11  O23 ZIN A   1      24.558  -3.065  34.206  0.00  0.00    -0.293 OA
ATOM     12  C24 ZIN A   1      26.898  -2.588  34.234  0.00  0.00     0.084 C 
ATOM     13  C25 ZIN A   1      27.473  -1.265  33.732  0.00  0.00     0.022 C 
ATOM     14  C26 ZIN A   1      27.600  -1.246  32.219  0.00  0.00    -0.016 C 
ATOM     15  C27 ZIN A   1      28.880  -1.996  31.842  0.00  0.00     0.020 C 
ATOM     16  C28 ZIN A   1      27.784   0.202  31.747  0.00  0.00     0.002 C 
ATOM     17  C30 ZIN A   1      29.031   0.787  32.404  0.00  0.00     0.007 C 
ATOM     18  C31 ZIN A   1      29.342   2.198  31.880  0.00  0.00     0.012 C 
ATOM     19  C32 ZIN A   1      29.462   2.128  30.363  0.00  0.00    -0.013 C 
ATOM     20  C33 ZIN A   1      30.496   1.070  29.974  0.00  0.00     0.018 C 
ENDROOT
BRANCH   1  21
ATOM     21  O9  ZIN A   1      31.166   3.599  29.416  0.00  0.00    -0.315 OA
BRANCH  21  22
ATOM     22  C7  ZIN A   1      31.910   3.830  30.509  0.00  0.00     0.259 C 
ATOM     23  O8  ZIN A   1      31.680   4.791  31.204  0.00  0.00    -0.265 OA
BRANCH  22  24
ATOM     24  C6  ZIN A   1      33.031   2.890  30.869  0.00  0.00     0.111 C 
BRANCH  24  25
ATOM     25  C5  ZIN A   1      34.315   3.334  30.166  0.00  0.00     0.010 C 
BRANCH  25  26
ATOM     26  C4  ZIN A   1      35.055   4.346  31.044  0.00  0.00     0.000 C 
BRANCH  26  27
ATOM     27  C3  ZIN A   1      36.412   4.670  30.416  0.00  0.00    -0.000 C 
BRANCH  27  28
ATOM     28  C2  ZIN A   1      37.186   5.618  31.335  0.00  0.00    -0.005 C 
ATOM     29  C1  ZIN A   1      38.638   5.151  31.444  0.00  0.00     0.005 C 
ENDBRANCH  27  28
ENDBRANCH  26  27
ENDBRANCH  25  26
ENDBRANCH  24  25
ENDBRANCH  22  24
ENDBRANCH  21  22
ENDBRANCH   1  21
TORSDOF 7
ENDMDL
MODEL 76
REMARK CAVERDOCK RESULT:      -5.7      0.000      0.000
REMARK CAVERDOCK CONSTRAINTS:       0.0      0.0      0.0      0.0
REMARK CAVERDOCK TUNNEL: 75     -5.7      3.0     76.1
REMARK  7 active torsions:
REMARK  status: ('A' for Active; 'I' for Inactive)
REMARK    1  A    between atoms: C2_2  and  C3_3 
REMARK    2  A    between atoms: C3_3  and  C4_4 
REMARK    3  A    between atoms: C4_4  and  C5_5 
REMARK    4  A    between atoms: C5_5  and  C6_6 
REMARK    5  A    between atoms: C6_6  and  C7_7 
REMARK    6  A    between atoms: C7_7  and  O9_9 
REMARK    7  A    between atoms: O9_9  and  C10_10 
ROOT
ATOM      1  C10 ZIN A   1      29.475   3.468  29.341  0.00  0.00     0.140 C 
ATOM      2  C12 ZIN A   1      28.825   3.160  27.969  0.00  0.00     0.034 C 
ATOM      3  C13 ZIN A   1      28.191   1.748  28.092  0.00  0.00     0.008 C 
ATOM      4  C14 ZIN A   1      27.965   1.603  29.601  0.00  0.00     0.001 C 
ATOM      5  C16 ZIN A   1      27.842   0.181  30.117  0.00  0.00    -0.004 C 
ATOM      6  C18 ZIN A   1      26.595  -0.479  29.523  0.00  0.00     0.010 C 
ATOM      7  C19 ZIN A   1      26.523  -1.933  29.995  0.00  0.00     0.035 C 
ATOM      8  C20 ZIN A   1      26.564  -1.956  31.512  0.00  0.00    -0.068 C 
ATOM      9  C21 ZIN A   1      25.651  -2.694  32.145  0.00  0.00     0.053 C 
ATOM     10  C22 ZIN A   1      25.652  -2.766  33.610  0.00  0.00     0.149 C 
ATOM     11  O23 ZIN A   1      24.665  -3.088  34.235  0.00  0.00    -0.293 OA
ATOM     12  C24 ZIN A   1      26.956  -2.417  34.303  0.00  0.00     0.084 C 
ATOM     13  C25 ZIN A   1      27.441  -1.089  33.722  0.00  0.00     0.022 C 
ATOM     14  C26 ZIN A   1      27.624  -1.168  32.217  0.00  0.00    -0.016 C 
ATOM     15  C27 ZIN A   1      28.974  -1.834  31.939  0.00  0.00     0.020 C 
ATOM     16  C28 ZIN A   1      27.708   0.252  31.645  0.00  0.00     0.002 C 
ATOM     17  C30 ZIN A   1      28.877   0.985  32.296  0.00  0.00     0.007 C 
ATOM     18  C31 ZIN A   1      29.092   2.376  31.678  0.00  0.00     0.012 C 
ATOM     19  C32 ZIN A   1      29.276   2.207  30.176  0.00  0.00    -0.013 C 
ATOM     20  C33 ZIN A   1      30.407   1.215  29.901  0.00  0.00     0.018 C 
ENDROOT
BRANCH   1  21
ATOM     21  O9  ZIN A   1      30.891   3.744  29.177  0.00  0.00    -0.315 OA
BRANCH  21  22
ATOM     22  C7  ZIN A   1      31.595   3.999  30.290  0.00  0.00     0.259 C 
ATOM     23  O8  ZIN A   1      31.155   4.755  31.124  0.00  0.00    -0.265 OA
BRANCH  22  24
ATOM     24  C6  ZIN A   1      32.935   3.343  30.501  0.00  0.00     0.111 C 
BRANCH  24  25
ATOM     25  C5  ZIN A   1      33.439   3.652  31.912  0.00  0.00     0.010 C 
BRANCH  25  26
ATOM     26  C4  ZIN A   1      34.600   4.645  31.833  0.00  0.00     0.000 C 
BRANCH  26  27
ATOM     27  C3  ZIN A   1      35.384   4.411  30.539  0.00  0.00    -0.000 C 
BRANCH  27  28
ATOM     28  C2  ZIN A   1      36.884   4.488  30.831  0.00  0.00    -0.005 C 
ATOM     29  C1  ZIN A   1      37.239   5.896  31.312  0.00  0.00     0.005 C 
ENDBRANCH  27  28
ENDBRANCH  26  27
ENDBRANCH  25  26
ENDBRANCH  24  25
ENDBRANCH  22  24
ENDBRANCH  21  22
ENDBRANCH   1  21
TORSDOF 7
ENDMDL
MODEL 77
REMARK CAVERDOCK RESULT:      -6.2      0.000      0.000
REMARK CAVERDOCK CONSTRAINTS:       0.0      0.0      0.0      0.0
REMARK CAVERDOCK TUNNEL: 76     -6.2      3.1     77.4
REMARK  7 active torsions:
REMARK  status: ('A' for Active; 'I' for Inactive)
REMARK    1  A    between atoms: C2_2  and  C3_3 
REMARK    2  A    between atoms: C3_3  and  C4_4 
REMARK    3  A    between atoms: C4_4  and  C5_5 
REMARK    4  A    between atoms: C5_5  and  C6_6 
REMARK    5  A    between atoms: C6_6  and  C7_7 
REMARK    6  A    between atoms: C7_7  and  O9_9 
REMARK    7  A    between atoms: O9_9  and  C10_10 
ROOT
ATOM      1  C10 ZIN A   1      29.478   3.264  29.209  0.00  0.00     0.140 C 
ATOM      2  C12 ZIN A   1      28.847   2.920  27.837  0.00  0.00     0.034 C 
ATOM      3  C13 ZIN A   1      28.199   1.517  27.992  0.00  0.00     0.008 C 
ATOM      4  C14 ZIN A   1      27.949   1.419  29.501  0.00  0.00     0.001 C 
ATOM      5  C16 ZIN A   1      27.807   0.014  30.057  0.00  0.00    -0.004 C 
ATOM      6  C18 ZIN A   1      26.563  -0.654  29.463  0.00  0.00     0.010 C 
ATOM      7  C19 ZIN A   1      26.472  -2.092  29.977  0.00  0.00     0.035 C 
ATOM      8  C20 ZIN A   1      26.490  -2.071  31.495  0.00  0.00    -0.068 C 
ATOM      9  C21 ZIN A   1      25.561  -2.782  32.135  0.00  0.00     0.053 C 
ATOM     10  C22 ZIN A   1      25.539  -2.811  33.601  0.00  0.00     0.149 C 
ATOM     11  O23 ZIN A   1      24.539  -3.107  34.220  0.00  0.00    -0.293 OA
ATOM     12  C24 ZIN A   1      26.835  -2.451  34.304  0.00  0.00     0.084 C 
ATOM     13  C25 ZIN A   1      27.339  -1.145  33.692  0.00  0.00     0.022 C 
ATOM     14  C26 ZIN A   1      27.545  -1.271  32.193  0.00  0.00    -0.016 C 
ATOM     15  C27 ZIN A   1      28.893  -1.954  31.956  0.00  0.00     0.020 C 
ATOM     16  C28 ZIN A   1      27.649   0.132  31.580  0.00  0.00     0.002 C 
ATOM     17  C30 ZIN A   1      28.814   0.874  32.227  0.00  0.00     0.007 C 
ATOM     18  C31 ZIN A   1      29.050   2.245  31.572  0.00  0.00     0.012 C 
ATOM     19  C32 ZIN A   1      29.255   2.030  30.078  0.00  0.00    -0.013 C 
ATOM     20  C33 ZIN A   1      30.383   1.021  29.851  0.00  0.00     0.018 C 
ENDROOT
BRANCH   1  21
ATOM     21  O9  ZIN A   1      30.898   3.524  29.059  0.00  0.00    -0.315 OA
BRANCH  21  22
ATOM     22  C7  ZIN A   1      31.557   3.953  30.147  0.00  0.00     0.259 C 
ATOM     23  O8  ZIN A   1      31.113   4.865  30.803  0.00  0.00    -0.265 OA
BRANCH  22  24
ATOM     24  C6  ZIN A   1      32.852   3.295  30.551  0.00  0.00     0.111 C 
BRANCH  24  25
ATOM     25  C5  ZIN A   1      33.275   3.806  31.929  0.00  0.00     0.010 C 
BRANCH  25  26
ATOM     26  C4  ZIN A   1      34.568   4.614  31.800  0.00  0.00     0.000 C 
BRANCH  26  27
ATOM     27  C3  ZIN A   1      35.370   4.103  30.600  0.00  0.00    -0.000 C 
BRANCH  27  28
ATOM     28  C2  ZIN A   1      36.796   4.652  30.670  0.00  0.00    -0.005 C 
ATOM     29  C1  ZIN A   1      36.859   5.779  31.702  0.00  0.00     0.005 C 
ENDBRANCH  27  28
ENDBRANCH  26  27
ENDBRANCH  25  26
ENDBRANCH  24  25
ENDBRANCH  22  24
ENDBRANCH  21  22
ENDBRANCH   1  21
TORSDOF 7
ENDMDL
MODEL 78
REMARK CAVERDOCK RESULT:      -6.6      0.000      0.000
REMARK CAVERDOCK CONSTRAINTS:       0.0      0.0      0.0      0.0
REMARK CAVERDOCK TUNNEL: 77     -6.6      3.1     78.7
REMARK  7 active torsions:
REMARK  status: ('A' for Active; 'I' for Inactive)
REMARK    1  A    between atoms: C2_2  and  C3_3 
REMARK    2  A    between atoms: C3_3  and  C4_4 
REMARK    3  A    between atoms: C4_4  and  C5_5 
REMARK    4  A    between atoms: C5_5  and  C6_6 
REMARK    5  A    between atoms: C6_6  and  C7_7 
REMARK    6  A    between atoms: C7_7  and  O9_9 
REMARK    7  A    between atoms: O9_9  and  C10_10 
ROOT
ATOM      1  C10 ZIN A   1      29.166   3.259  29.012  0.00  0.00     0.140 C 
ATOM      2  C12 ZIN A   1      28.648   2.758  27.640  0.00  0.00     0.034 C 
ATOM      3  C13 ZIN A   1      28.160   1.301  27.863  0.00  0.00     0.008 C 
ATOM      4  C14 ZIN A   1      27.848   1.268  29.363  0.00  0.00     0.001 C 
ATOM      5  C16 ZIN A   1      27.841  -0.107  30.006  0.00  0.00    -0.004 C 
ATOM      6  C18 ZIN A   1      26.714  -0.953  29.407  0.00  0.00     0.010 C 
ATOM      7  C19 ZIN A   1      26.764  -2.357  30.013  0.00  0.00     0.035 C 
ATOM      8  C20 ZIN A   1      26.704  -2.239  31.525  0.00  0.00    -0.068 C 
ATOM      9  C21 ZIN A   1      25.833  -3.015  32.172  0.00  0.00     0.053 C 
ATOM     10  C22 ZIN A   1      25.742  -2.954  33.635  0.00  0.00     0.149 C 
ATOM     11  O23 ZIN A   1      24.753  -3.327  34.230  0.00  0.00    -0.293 OA
ATOM     12  C24 ZIN A   1      26.950  -2.400  34.366  0.00  0.00     0.084 C 
ATOM     13  C25 ZIN A   1      27.331  -1.084  33.688  0.00  0.00     0.022 C 
ATOM     14  C26 ZIN A   1      27.624  -1.278  32.211  0.00  0.00    -0.016 C 
ATOM     15  C27 ZIN A   1      29.052  -1.811  32.078  0.00  0.00     0.020 C 
ATOM     16  C28 ZIN A   1      27.596   0.086  31.510  0.00  0.00     0.002 C 
ATOM     17  C30 ZIN A   1      28.634   1.000  32.154  0.00  0.00     0.007 C 
ATOM     18  C31 ZIN A   1      28.742   2.346  31.417  0.00  0.00     0.012 C 
ATOM     19  C32 ZIN A   1      29.045   2.064  29.952  0.00  0.00    -0.013 C 
ATOM     20  C33 ZIN A   1      30.291   1.183  29.841  0.00  0.00     0.018 C 
ENDROOT
BRANCH   1  21
ATOM     21  O9  ZIN A   1      30.553   3.676  28.904  0.00  0.00    -0.315 OA
BRANCH  21  22
ATOM     22  C7  ZIN A   1      31.177   4.016  30.043  0.00  0.00     0.259 C 
ATOM     23  O8  ZIN A   1      30.673   4.821  30.791  0.00  0.00    -0.265 OA
BRANCH  22  24
ATOM     24  C6  ZIN A   1      32.505   3.395  30.388  0.00  0.00     0.111 C 
BRANCH  24  25
ATOM     25  C5  ZIN A   1      32.867   3.737  31.835  0.00  0.00     0.010 C 
BRANCH  25  26
ATOM     26  C4  ZIN A   1      34.230   4.431  31.870  0.00  0.00     0.000 C 
BRANCH  26  27
ATOM     27  C3  ZIN A   1      35.082   3.941  30.697  0.00  0.00    -0.000 C 
BRANCH  27  28
ATOM     28  C2  ZIN A   1      36.155   4.983  30.376  0.00  0.00    -0.005 C 
ATOM     29  C1  ZIN A   1      36.753   5.519  31.678  0.00  0.00     0.005 C 
ENDBRANCH  27  28
ENDBRANCH  26  27
ENDBRANCH  25  26
ENDBRANCH  24  25
ENDBRANCH  22  24
ENDBRANCH  21  22
ENDBRANCH   1  21
TORSDOF 7
ENDMDL
MODEL 79
REMARK CAVERDOCK RESULT:      -6.8      0.000      0.000
REMARK CAVERDOCK CONSTRAINTS:       0.0      0.0      0.0      0.0
REMARK CAVERDOCK TUNNEL: 78     -6.8      3.2     79.3
REMARK  7 active torsions:
REMARK  status: ('A' for Active; 'I' for Inactive)
REMARK    1  A    between atoms: C2_2  and  C3_3 
REMARK    2  A    between atoms: C3_3  and  C4_4 
REMARK    3  A    between atoms: C4_4  and  C5_5 
REMARK    4  A    between atoms: C5_5  and  C6_6 
REMARK    5  A    between atoms: C6_6  and  C7_7 
REMARK    6  A    between atoms: C7_7  and  O9_9 
REMARK    7  A    between atoms: O9_9  and  C10_10 
ROOT
ATOM      1  C10 ZIN A   1      29.196   3.107  29.096  0.00  0.00     0.140 C 
ATOM      2  C12 ZIN A   1      28.653   2.649  27.720  0.00  0.00     0.034 C 
ATOM      3  C13 ZIN A   1      28.137   1.198  27.914  0.00  0.00     0.008 C 
ATOM      4  C14 ZIN A   1      27.840   1.137  29.416  0.00  0.00     0.001 C 
ATOM      5  C16 ZIN A   1      27.810  -0.251  30.028  0.00  0.00    -0.004 C 
ATOM      6  C18 ZIN A   1      26.659  -1.060  29.422  0.00  0.00     0.010 C 
ATOM      7  C19 ZIN A   1      26.686  -2.479  29.995  0.00  0.00     0.035 C 
ATOM      8  C20 ZIN A   1      26.644  -2.394  31.510  0.00  0.00    -0.068 C 
ATOM      9  C21 ZIN A   1      25.763  -3.166  32.149  0.00  0.00     0.053 C 
ATOM     10  C22 ZIN A   1      25.688  -3.137  33.614  0.00  0.00     0.149 C 
ATOM     11  O23 ZIN A   1      24.698  -3.503  34.210  0.00  0.00    -0.293 OA
ATOM     12  C24 ZIN A   1      26.916  -2.625  34.344  0.00  0.00     0.084 C 
ATOM     13  C25 ZIN A   1      27.317  -1.303  33.692  0.00  0.00     0.022 C 
ATOM     14  C26 ZIN A   1      27.591  -1.468  32.208  0.00  0.00    -0.016 C 
ATOM     15  C27 ZIN A   1      29.006  -2.028  32.047  0.00  0.00     0.020 C 
ATOM     16  C28 ZIN A   1      27.585  -0.088  31.538  0.00  0.00     0.002 C 
ATOM     17  C30 ZIN A   1      28.648   0.789  32.192  0.00  0.00     0.007 C 
ATOM     18  C31 ZIN A   1      28.777   2.148  31.485  0.00  0.00     0.012 C 
ATOM     19  C32 ZIN A   1      29.059   1.894  30.010  0.00  0.00    -0.013 C 
ATOM     20  C33 ZIN A   1      30.285   0.990  29.866  0.00  0.00     0.018 C 
ENDROOT
BRANCH   1  21
ATOM     21  O9  ZIN A   1      30.590   3.497  28.983  0.00  0.00    -0.315 OA
BRANCH  21  22
ATOM     22  C7  ZIN A   1      31.215   3.860  30.114  0.00  0.00     0.259 C 
ATOM     23  O8  ZIN A   1      30.736   4.713  30.823  0.00  0.00    -0.265 OA
BRANCH  22  24
ATOM     24  C6  ZIN A   1      32.514   3.202  30.501  0.00  0.00     0.111 C 
BRANCH  24  25
ATOM     25  C5  ZIN A   1      32.990   3.761  31.843  0.00  0.00     0.010 C 
BRANCH  25  26
ATOM     26  C4  ZIN A   1      34.293   4.537  31.639  0.00  0.00     0.000 C 
BRANCH  26  27
ATOM     27  C3  ZIN A   1      35.199   3.767  30.674  0.00  0.00    -0.000 C 
BRANCH  27  28
ATOM     28  C2  ZIN A   1      36.264   4.712  30.112  0.00  0.00    -0.005 C 
ATOM     29  C1  ZIN A   1      37.094   5.285  31.262  0.00  0.00     0.005 C 
ENDBRANCH  27  28
ENDBRANCH  26  27
ENDBRANCH  25  26
ENDBRANCH  24  25
ENDBRANCH  22  24
ENDBRANCH  21  22
ENDBRANCH   1  21
TORSDOF 7
ENDMDL
MODEL 80
REMARK CAVERDOCK RESULT:      -6.7      0.000      0.000
REMARK CAVERDOCK CONSTRAINTS:       0.0      0.0      0.0      0.0
REMARK CAVERDOCK TUNNEL: 79     -6.7      3.2     80.1
REMARK  7 active torsions:
REMARK  status: ('A' for Active; 'I' for Inactive)
REMARK    1  A    between atoms: C2_2  and  C3_3 
REMARK    2  A    between atoms: C3_3  and  C4_4 
REMARK    3  A    between atoms: C4_4  and  C5_5 
REMARK    4  A    between atoms: C5_5  and  C6_6 
REMARK    5  A    between atoms: C6_6  and  C7_7 
REMARK    6  A    between atoms: C7_7  and  O9_9 
REMARK    7  A    between atoms: O9_9  and  C10_10 
ROOT
ATOM      1  C10 ZIN A   1      29.228   2.969  28.995  0.00  0.00     0.140 C 
ATOM      2  C12 ZIN A   1      28.974   2.360  27.593  0.00  0.00     0.034 C 
ATOM      3  C13 ZIN A   1      28.541   0.888  27.826  0.00  0.00     0.008 C 
ATOM      4  C14 ZIN A   1      27.987   0.915  29.255  0.00  0.00     0.001 C 
ATOM      5  C16 ZIN A   1      27.954  -0.420  29.976  0.00  0.00    -0.004 C 
ATOM      6  C18 ZIN A   1      26.993  -1.372  29.258  0.00  0.00     0.010 C 
ATOM      7  C19 ZIN A   1      27.023  -2.735  29.953  0.00  0.00     0.035 C 
ATOM      8  C20 ZIN A   1      26.706  -2.540  31.425  0.00  0.00    -0.068 C 
ATOM      9  C21 ZIN A   1      25.786  -3.336  31.971  0.00  0.00     0.053 C 
ATOM     10  C22 ZIN A   1      25.450  -3.204  33.392  0.00  0.00     0.149 C 
ATOM     11  O23 ZIN A   1      24.400  -3.610  33.841  0.00  0.00    -0.293 OA
ATOM     12  C24 ZIN A   1      26.487  -2.530  34.272  0.00  0.00     0.084 C 
ATOM     13  C25 ZIN A   1      26.897  -1.230  33.582  0.00  0.00     0.022 C 
ATOM     14  C26 ZIN A   1      27.442  -1.483  32.187  0.00  0.00    -0.016 C 
ATOM     15  C27 ZIN A   1      28.901  -1.924  32.322  0.00  0.00     0.020 C 
ATOM     16  C28 ZIN A   1      27.452  -0.164  31.404  0.00  0.00     0.002 C 
ATOM     17  C30 ZIN A   1      28.313   0.852  32.148  0.00  0.00     0.007 C 
ATOM     18  C31 ZIN A   1      28.464   2.160  31.354  0.00  0.00     0.012 C 
ATOM     19  C32 ZIN A   1      29.022   1.821  29.978  0.00  0.00    -0.013 C 
ATOM     20  C33 ZIN A   1      30.318   1.022  30.127  0.00  0.00     0.018 C 
ENDROOT
BRANCH   1  21
ATOM     21  O9  ZIN A   1      30.586   3.472  29.087  0.00  0.00    -0.315 OA
BRANCH  21  22
ATOM     22  C7  ZIN A   1      30.927   4.104  30.221  0.00  0.00     0.259 C 
ATOM     23  O8  ZIN A   1      30.399   5.152  30.511  0.00  0.00    -0.265 OA
BRANCH  22  24
ATOM     24  C6  ZIN A   1      31.966   3.506  31.133  0.00  0.00     0.111 C 
BRANCH  24  25
ATOM     25  C5  ZIN A   1      33.308   3.437  30.403  0.00  0.00     0.010 C 
BRANCH  25  26
ATOM     26  C4  ZIN A   1      34.416   3.958  31.320  0.00  0.00     0.000 C 
BRANCH  26  27
ATOM     27  C3  ZIN A   1      35.641   4.331  30.480  0.00  0.00    -0.000 C 
BRANCH  27  28
ATOM     28  C2  ZIN A   1      36.551   5.257  31.289  0.00  0.00    -0.005 C 
ATOM     29  C1  ZIN A   1      38.009   4.844  31.086  0.00  0.00     0.005 C 
ENDBRANCH  27  28
ENDBRANCH  26  27
ENDBRANCH  25  26
ENDBRANCH  24  25
ENDBRANCH  22  24
ENDBRANCH  21  22
ENDBRANCH   1  21
TORSDOF 7
ENDMDL
MODEL 81
REMARK CAVERDOCK RESULT:      -6.7      0.000      0.000
REMARK CAVERDOCK CONSTRAINTS:       0.2      0.0      0.0      0.0
REMARK CAVERDOCK TUNNEL: 80     -6.7      3.2     81.2
REMARK  7 active torsions:
REMARK  status: ('A' for Active; 'I' for Inactive)
REMARK    1  A    between atoms: C2_2  and  C3_3 
REMARK    2  A    between atoms: C3_3  and  C4_4 
REMARK    3  A    between atoms: C4_4  and  C5_5 
REMARK    4  A    between atoms: C5_5  and  C6_6 
REMARK    5  A    between atoms: C6_6  and  C7_7 
REMARK    6  A    between atoms: C7_7  and  O9_9 
REMARK    7  A    between atoms: O9_9  and  C10_10 
ROOT
ATOM      1  C10 ZIN A   1      28.979   2.923  28.956  0.00  0.00     0.140 C 
ATOM      2  C12 ZIN A   1      28.819   2.251  27.569  0.00  0.00     0.034 C 
ATOM      3  C13 ZIN A   1      28.461   0.765  27.842  0.00  0.00     0.008 C 
ATOM      4  C14 ZIN A   1      27.848   0.811  29.246  0.00  0.00     0.001 C 
ATOM      5  C16 ZIN A   1      27.860  -0.497  30.015  0.00  0.00    -0.004 C 
ATOM      6  C18 ZIN A   1      26.986  -1.528  29.297  0.00  0.00     0.010 C 
ATOM      7  C19 ZIN A   1      27.064  -2.861  30.045  0.00  0.00     0.035 C 
ATOM      8  C20 ZIN A   1      26.676  -2.632  31.494  0.00  0.00    -0.068 C 
ATOM      9  C21 ZIN A   1      25.781  -3.461  32.033  0.00  0.00     0.053 C 
ATOM     10  C22 ZIN A   1      25.379  -3.297  33.434  0.00  0.00     0.149 C 
ATOM     11  O23 ZIN A   1      24.336  -3.747  33.857  0.00  0.00    -0.293 OA
ATOM     12  C24 ZIN A   1      26.338  -2.533  34.328  0.00  0.00     0.084 C 
ATOM     13  C25 ZIN A   1      26.702  -1.237  33.605  0.00  0.00     0.022 C 
ATOM     14  C26 ZIN A   1      27.318  -1.507  32.244  0.00  0.00    -0.016 C 
ATOM     15  C27 ZIN A   1      28.793  -1.857  32.453  0.00  0.00     0.020 C 
ATOM     16  C28 ZIN A   1      27.285  -0.219  31.412  0.00  0.00     0.002 C 
ATOM     17  C30 ZIN A   1      28.056   0.872  32.149  0.00  0.00     0.007 C 
ATOM     18  C31 ZIN A   1      28.165   2.157  31.312  0.00  0.00     0.012 C 
ATOM     19  C32 ZIN A   1      28.798   1.801  29.973  0.00  0.00    -0.013 C 
ATOM     20  C33 ZIN A   1      30.130   1.086  30.204  0.00  0.00     0.018 C 
ENDROOT
BRANCH   1  21
ATOM     21  O9  ZIN A   1      30.302   3.508  29.082  0.00  0.00    -0.315 OA
BRANCH  21  22
ATOM     22  C7  ZIN A   1      30.505   4.339  30.117  0.00  0.00     0.259 C 
ATOM     23  O8  ZIN A   1      29.759   5.273  30.297  0.00  0.00    -0.265 OA
BRANCH  22  24
ATOM     24  C6  ZIN A   1      31.662   4.107  31.054  0.00  0.00     0.111 C 
BRANCH  24  25
ATOM     25  C5  ZIN A   1      32.739   3.287  30.341  0.00  0.00     0.010 C 
BRANCH  25  26
ATOM     26  C4  ZIN A   1      34.042   3.352  31.141  0.00  0.00     0.000 C 
BRANCH  26  27
ATOM     27  C3  ZIN A   1      34.782   4.650  30.805  0.00  0.00    -0.000 C 
BRANCH  27  28
ATOM     28  C2  ZIN A   1      36.225   4.327  30.413  0.00  0.00    -0.005 C 
ATOM     29  C1  ZIN A   1      37.183   5.182  31.245  0.00  0.00     0.005 C 
ENDBRANCH  27  28
ENDBRANCH  26  27
ENDBRANCH  25  26
ENDBRANCH  24  25
ENDBRANCH  22  24
ENDBRANCH  21  22
ENDBRANCH   1  21
TORSDOF 7
ENDMDL
MODEL 82
REMARK CAVERDOCK RESULT:      -7.1      0.000      0.000
REMARK CAVERDOCK CONSTRAINTS:       0.1      0.0      0.0      0.0
REMARK CAVERDOCK TUNNEL: 81     -7.1      3.3     82.3
REMARK  7 active torsions:
REMARK  status: ('A' for Active; 'I' for Inactive)
REMARK    1  A    between atoms: C2_2  and  C3_3 
REMARK    2  A    between atoms: C3_3  and  C4_4 
REMARK    3  A    between atoms: C4_4  and  C5_5 
REMARK    4  A    between atoms: C5_5  and  C6_6 
REMARK    5  A    between atoms: C6_6  and  C7_7 
REMARK    6  A    between atoms: C7_7  and  O9_9 
REMARK    7  A    between atoms: O9_9  and  C10_10 
ROOT
ATOM      1  C10 ZIN A   1      28.980   2.889  29.187  0.00  0.00     0.140 C 
ATOM      2  C12 ZIN A   1      28.370   2.418  27.843  0.00  0.00     0.034 C 
ATOM      3  C13 ZIN A   1      27.841   0.979  28.084  0.00  0.00     0.008 C 
ATOM      4  C14 ZIN A   1      27.610   0.946  29.599  0.00  0.00     0.001 C 
ATOM      5  C16 ZIN A   1      27.588  -0.433  30.233  0.00  0.00    -0.004 C 
ATOM      6  C18 ZIN A   1      26.399  -1.233  29.693  0.00  0.00     0.010 C 
ATOM      7  C19 ZIN A   1      26.431  -2.643  30.287  0.00  0.00     0.035 C 
ATOM      8  C20 ZIN A   1      26.457  -2.534  31.801  0.00  0.00    -0.068 C 
ATOM      9  C21 ZIN A   1      25.595  -3.281  32.490  0.00  0.00     0.053 C 
ATOM     10  C22 ZIN A   1      25.586  -3.229  33.956  0.00  0.00     0.149 C 
ATOM     11  O23 ZIN A   1      24.618  -3.570  34.602  0.00  0.00    -0.293 OA
ATOM     12  C24 ZIN A   1      26.853  -2.725  34.622  0.00  0.00     0.084 C 
ATOM     13  C25 ZIN A   1      27.243  -1.419  33.932  0.00  0.00     0.022 C 
ATOM     14  C26 ZIN A   1      27.448  -1.612  32.440  0.00  0.00    -0.016 C 
ATOM     15  C27 ZIN A   1      28.847  -2.196  32.226  0.00  0.00     0.020 C 
ATOM     16  C28 ZIN A   1      27.432  -0.243  31.749  0.00  0.00     0.002 C 
ATOM     17  C30 ZIN A   1      28.537   0.628  32.341  0.00  0.00     0.007 C 
ATOM     18  C31 ZIN A   1      28.654   1.974  31.607  0.00  0.00     0.012 C 
ATOM     19  C32 ZIN A   1      28.866   1.693  30.125  0.00  0.00    -0.013 C 
ATOM     20  C33 ZIN A   1      30.071   0.768  29.941  0.00  0.00     0.018 C 
ENDROOT
BRANCH   1  21
ATOM     21  O9  ZIN A   1      30.373   3.256  29.005  0.00  0.00    -0.315 OA
BRANCH  21  22
ATOM     22  C7  ZIN A   1      31.030   3.707  30.086  0.00  0.00     0.259 C 
ATOM     23  O8  ZIN A   1      30.605   4.659  30.697  0.00  0.00    -0.265 OA
BRANCH  22  24
ATOM     24  C6  ZIN A   1      32.297   3.027  30.536  0.00  0.00     0.111 C 
BRANCH  24  25
ATOM     25  C5  ZIN A   1      32.780   3.660  31.842  0.00  0.00     0.010 C 
BRANCH  25  26
ATOM     26  C4  ZIN A   1      33.960   4.590  31.552  0.00  0.00     0.000 C 
BRANCH  26  27
ATOM     27  C3  ZIN A   1      34.833   3.978  30.455  0.00  0.00    -0.000 C 
BRANCH  27  28
ATOM     28  C2  ZIN A   1      36.217   4.631  30.482  0.00  0.00    -0.005 C 
ATOM     29  C1  ZIN A   1      36.376   5.436  31.773  0.00  0.00     0.005 C 
ENDBRANCH  27  28
ENDBRANCH  26  27
ENDBRANCH  25  26
ENDBRANCH  24  25
ENDBRANCH  22  24
ENDBRANCH  21  22
ENDBRANCH   1  21
TORSDOF 7
ENDMDL
MODEL 83
REMARK CAVERDOCK RESULT:      -7.1      0.000      0.000
REMARK CAVERDOCK CONSTRAINTS:       0.1      0.0      0.0      0.0
REMARK CAVERDOCK TUNNEL: 82     -7.1      3.3     83.6
REMARK  7 active torsions:
REMARK  status: ('A' for Active; 'I' for Inactive)
REMARK    1  A    between atoms: C2_2  and  C3_3 
REMARK    2  A    between atoms: C3_3  and  C4_4 
REMARK    3  A    between atoms: C4_4  and  C5_5 
REMARK    4  A    between atoms: C5_5  and  C6_6 
REMARK    5  A    between atoms: C6_6  and  C7_7 
REMARK    6  A    between atoms: C7_7  and  O9_9 
REMARK    7  A    between atoms: O9_9  and  C10_10 
ROOT
ATOM      1  C10 ZIN A   1      28.738   3.390  31.442  0.00  0.00     0.140 C 
ATOM      2  C12 ZIN A   1      27.283   3.736  31.847  0.00  0.00     0.034 C 
ATOM      3  C13 ZIN A   1      26.468   2.421  31.719  0.00  0.00     0.008 C 
ATOM      4  C14 ZIN A   1      27.542   1.337  31.861  0.00  0.00     0.001 C 
ATOM      5  C16 ZIN A   1      27.188  -0.022  31.285  0.00  0.00    -0.004 C 
ATOM      6  C18 ZIN A   1      26.003  -0.617  32.050  0.00  0.00     0.010 C 
ATOM      7  C19 ZIN A   1      25.612  -1.952  31.413  0.00  0.00     0.035 C 
ATOM      8  C20 ZIN A   1      26.834  -2.853  31.380  0.00  0.00    -0.068 C 
ATOM      9  C21 ZIN A   1      26.694  -4.102  31.828  0.00  0.00     0.053 C 
ATOM     10  C22 ZIN A   1      27.836  -5.021  31.806  0.00  0.00     0.149 C 
ATOM     11  O23 ZIN A   1      27.883  -6.000  32.520  0.00  0.00    -0.293 OA
ATOM     12  C24 ZIN A   1      28.958  -4.684  30.841  0.00  0.00     0.084 C 
ATOM     13  C25 ZIN A   1      29.317  -3.214  31.055  0.00  0.00     0.022 C 
ATOM     14  C26 ZIN A   1      28.119  -2.306  30.842  0.00  0.00    -0.016 C 
ATOM     15  C27 ZIN A   1      27.949  -2.092  29.336  0.00  0.00     0.020 C 
ATOM     16  C28 ZIN A   1      28.415  -0.930  31.451  0.00  0.00     0.002 C 
ATOM     17  C30 ZIN A   1      29.661  -0.349  30.790  0.00  0.00     0.007 C 
ATOM     18  C31 ZIN A   1      29.943   1.084  31.270  0.00  0.00     0.012 C 
ATOM     19  C32 ZIN A   1      28.701   1.927  31.013  0.00  0.00    -0.013 C 
ATOM     20  C33 ZIN A   1      28.302   1.824  29.540  0.00  0.00     0.018 C 
ENDROOT
BRANCH   1  21
ATOM     21  O9  ZIN A   1      29.165   4.228  30.336  0.00  0.00    -0.315 OA
BRANCH  21  22
ATOM     22  C7  ZIN A   1      30.470   4.209  30.025  0.00  0.00     0.259 C 
ATOM     23  O8  ZIN A   1      30.816   4.177  28.868  0.00  0.00    -0.265 OA
BRANCH  22  24
ATOM     24  C6  ZIN A   1      31.505   4.229  31.120  0.00  0.00     0.111 C 
BRANCH  24  25
ATOM     25  C5  ZIN A   1      32.474   3.061  30.928  0.00  0.00     0.010 C 
BRANCH  25  26
ATOM     26  C4  ZIN A   1      33.712   3.276  31.801  0.00  0.00     0.000 C 
BRANCH  26  27
ATOM     27  C3  ZIN A   1      34.411   4.573  31.384  0.00  0.00    -0.000 C 
BRANCH  27  28
ATOM     28  C2  ZIN A   1      35.520   4.254  30.379  0.00  0.00    -0.005 C 
ATOM     29  C1  ZIN A   1      36.826   4.907  30.837  0.00  0.00     0.005 C 
ENDBRANCH  27  28
ENDBRANCH  26  27
ENDBRANCH  25  26
ENDBRANCH  24  25
ENDBRANCH  22  24
ENDBRANCH  21  22
ENDBRANCH   1  21
TORSDOF 7
ENDMDL
MODEL 84
REMARK CAVERDOCK RESULT:      -7.2      0.000      0.000
REMARK CAVERDOCK CONSTRAINTS:       0.0      0.0      0.0      0.0
REMARK CAVERDOCK TUNNEL: 83     -7.2      3.3     84.1
REMARK  7 active torsions:
REMARK  status: ('A' for Active; 'I' for Inactive)
REMARK    1  A    between atoms: C2_2  and  C3_3 
REMARK    2  A    between atoms: C3_3  and  C4_4 
REMARK    3  A    between atoms: C4_4  and  C5_5 
REMARK    4  A    between atoms: C5_5  and  C6_6 
REMARK    5  A    between atoms: C6_6  and  C7_7 
REMARK    6  A    between atoms: C7_7  and  O9_9 
REMARK    7  A    between atoms: O9_9  and  C10_10 
ROOT
ATOM      1  C10 ZIN A   1      28.714   2.715  29.001  0.00  0.00     0.140 C 
ATOM      2  C12 ZIN A   1      28.535   2.026  27.625  0.00  0.00     0.034 C 
ATOM      3  C13 ZIN A   1      28.195   0.541  27.921  0.00  0.00     0.008 C 
ATOM      4  C14 ZIN A   1      27.606   0.598  29.335  0.00  0.00     0.001 C 
ATOM      5  C16 ZIN A   1      27.643  -0.702  30.118  0.00  0.00    -0.004 C 
ATOM      6  C18 ZIN A   1      26.765  -1.749  29.427  0.00  0.00     0.010 C 
ATOM      7  C19 ZIN A   1      26.868  -3.072  30.188  0.00  0.00     0.035 C 
ATOM      8  C20 ZIN A   1      26.503  -2.830  31.641  0.00  0.00    -0.068 C 
ATOM      9  C21 ZIN A   1      25.625  -3.660  32.205  0.00  0.00     0.053 C 
ATOM     10  C22 ZIN A   1      25.246  -3.483  33.611  0.00  0.00     0.149 C 
ATOM     11  O23 ZIN A   1      24.214  -3.938  34.057  0.00  0.00    -0.293 OA
ATOM     12  C24 ZIN A   1      26.214  -2.701  34.479  0.00  0.00     0.084 C 
ATOM     13  C25 ZIN A   1      26.554  -1.410  33.736  0.00  0.00     0.022 C 
ATOM     14  C26 ZIN A   1      27.149  -1.691  32.367  0.00  0.00    -0.016 C 
ATOM     15  C27 ZIN A   1      28.630  -2.026  32.554  0.00  0.00     0.020 C 
ATOM     16  C28 ZIN A   1      27.090  -0.413  31.521  0.00  0.00     0.002 C 
ATOM     17  C30 ZIN A   1      27.864   0.693  32.233  0.00  0.00     0.007 C 
ATOM     18  C31 ZIN A   1      27.948   1.969  31.380  0.00  0.00     0.012 C 
ATOM     19  C32 ZIN A   1      28.560   1.604  30.034  0.00  0.00    -0.013 C 
ATOM     20  C33 ZIN A   1      29.902   0.902  30.250  0.00  0.00     0.018 C 
ENDROOT
BRANCH   1  21
ATOM     21  O9  ZIN A   1      30.033   3.313  29.098  0.00  0.00    -0.315 OA
BRANCH  21  22
ATOM     22  C7  ZIN A   1      30.230   4.201  30.084  0.00  0.00     0.259 C 
ATOM     23  O8  ZIN A   1      29.366   5.001  30.358  0.00  0.00    -0.265 OA
BRANCH  22  24
ATOM     24  C6  ZIN A   1      31.526   4.201  30.852  0.00  0.00     0.111 C 
BRANCH  24  25
ATOM     25  C5  ZIN A   1      32.459   3.134  30.277  0.00  0.00     0.010 C 
BRANCH  25  26
ATOM     26  C4  ZIN A   1      33.676   2.974  31.191  0.00  0.00     0.000 C 
BRANCH  26  27
ATOM     27  C3  ZIN A   1      34.446   4.296  31.249  0.00  0.00    -0.000 C 
BRANCH  27  28
ATOM     28  C2  ZIN A   1      35.748   4.163  30.457  0.00  0.00    -0.005 C 
ATOM     29  C1  ZIN A   1      36.783   5.147  31.007  0.00  0.00     0.005 C 
ENDBRANCH  27  28
ENDBRANCH  26  27
ENDBRANCH  25  26
ENDBRANCH  24  25
ENDBRANCH  22  24
ENDBRANCH  21  22
ENDBRANCH   1  21
TORSDOF 7
ENDMDL
MODEL 85
REMARK CAVERDOCK RESULT:      -7.7      0.000      0.000
REMARK CAVERDOCK CONSTRAINTS:       0.1      0.0      0.0      0.0
REMARK CAVERDOCK TUNNEL: 84     -7.7      3.3     85.6
REMARK  7 active torsions:
REMARK  status: ('A' for Active; 'I' for Inactive)
REMARK    1  A    between atoms: C2_2  and  C3_3 
REMARK    2  A    between atoms: C3_3  and  C4_4 
REMARK    3  A    between atoms: C4_4  and  C5_5 
REMARK    4  A    between atoms: C5_5  and  C6_6 
REMARK    5  A    between atoms: C6_6  and  C7_7 
REMARK    6  A    between atoms: C7_7  and  O9_9 
REMARK    7  A    between atoms: O9_9  and  C10_10 
ROOT
ATOM      1  C10 ZIN A   1      28.612   3.151  30.004  0.00  0.00     0.140 C 
ATOM      2  C12 ZIN A   1      29.172   2.621  28.660  0.00  0.00     0.034 C 
ATOM      3  C13 ZIN A   1      29.090   1.073  28.731  0.00  0.00     0.008 C 
ATOM      4  C14 ZIN A   1      27.979   0.835  29.761  0.00  0.00     0.001 C 
ATOM      5  C16 ZIN A   1      27.989  -0.522  30.440  0.00  0.00    -0.004 C 
ATOM      6  C18 ZIN A   1      27.733  -1.621  29.406  0.00  0.00     0.010 C 
ATOM      7  C19 ZIN A   1      27.816  -2.987  30.092  0.00  0.00     0.035 C 
ATOM      8  C20 ZIN A   1      26.846  -3.006  31.259  0.00  0.00    -0.068 C 
ATOM      9  C21 ZIN A   1      26.029  -4.054  31.367  0.00  0.00     0.053 C 
ATOM     10  C22 ZIN A   1      25.080  -4.134  32.483  0.00  0.00     0.149 C 
ATOM     11  O23 ZIN A   1      24.090  -4.832  32.432  0.00  0.00    -0.293 OA
ATOM     12  C24 ZIN A   1      25.404  -3.298  33.707  0.00  0.00     0.084 C 
ATOM     13  C25 ZIN A   1      25.714  -1.882  33.224  0.00  0.00     0.022 C 
ATOM     14  C26 ZIN A   1      26.861  -1.866  32.230  0.00  0.00    -0.016 C 
ATOM     15  C27 ZIN A   1      28.171  -1.932  33.018  0.00  0.00     0.020 C 
ATOM     16  C28 ZIN A   1      26.863  -0.526  31.484  0.00  0.00     0.002 C 
ATOM     17  C30 ZIN A   1      27.005   0.608  32.495  0.00  0.00     0.007 C 
ATOM     18  C31 ZIN A   1      27.136   1.974  31.803  0.00  0.00     0.012 C 
ATOM     19  C32 ZIN A   1      28.309   1.908  30.834  0.00  0.00    -0.013 C 
ATOM     20  C33 ZIN A   1      29.568   1.456  31.576  0.00  0.00     0.018 C 
ENDROOT
BRANCH   1  21
ATOM     21  O9  ZIN A   1      29.603   3.974  30.673  0.00  0.00    -0.315 OA
BRANCH  21  22
ATOM     22  C7  ZIN A   1      30.787   4.123  30.058  0.00  0.00     0.259 C 
ATOM     23  O8  ZIN A   1      30.931   4.989  29.227  0.00  0.00    -0.265 OA
BRANCH  22  24
ATOM     24  C6  ZIN A   1      31.936   3.212  30.403  0.00  0.00     0.111 C 
BRANCH  24  25
ATOM     25  C5  ZIN A   1      32.489   3.587  31.779  0.00  0.00     0.010 C 
BRANCH  25  26
ATOM     26  C4  ZIN A   1      33.820   4.323  31.611  0.00  0.00     0.000 C 
BRANCH  26  27
ATOM     27  C3  ZIN A   1      34.690   3.578  30.596  0.00  0.00    -0.000 C 
BRANCH  27  28
ATOM     28  C2  ZIN A   1      35.783   4.515  30.077  0.00  0.00    -0.005 C 
ATOM     29  C1  ZIN A   1      36.612   5.034  31.254  0.00  0.00     0.005 C 
ENDBRANCH  27  28
ENDBRANCH  26  27
ENDBRANCH  25  26
ENDBRANCH  24  25
ENDBRANCH  22  24
ENDBRANCH  21  22
ENDBRANCH   1  21
TORSDOF 7
ENDMDL
MODEL 86
REMARK CAVERDOCK RESULT:      -7.8      0.000      0.000
REMARK CAVERDOCK CONSTRAINTS:       0.0      0.0      0.0      0.0
REMARK CAVERDOCK TUNNEL: 85     -7.8      3.4     86.2
REMARK  7 active torsions:
REMARK  status: ('A' for Active; 'I' for Inactive)
REMARK    1  A    between atoms: C2_2  and  C3_3 
REMARK    2  A    between atoms: C3_3  and  C4_4 
REMARK    3  A    between atoms: C4_4  and  C5_5 
REMARK    4  A    between atoms: C5_5  and  C6_6 
REMARK    5  A    between atoms: C6_6  and  C7_7 
REMARK    6  A    between atoms: C7_7  and  O9_9 
REMARK    7  A    between atoms: O9_9  and  C10_10 
ROOT
ATOM      1  C10 ZIN A   1      28.418   3.074  29.771  0.00  0.00     0.140 C 
ATOM      2  C12 ZIN A   1      29.149   2.440  28.560  0.00  0.00     0.034 C 
ATOM      3  C13 ZIN A   1      29.129   0.905  28.791  0.00  0.00     0.008 C 
ATOM      4  C14 ZIN A   1      27.922   0.713  29.716  0.00  0.00     0.001 C 
ATOM      5  C16 ZIN A   1      27.917  -0.564  30.537  0.00  0.00    -0.004 C 
ATOM      6  C18 ZIN A   1      27.828  -1.777  29.608  0.00  0.00     0.010 C 
ATOM      7  C19 ZIN A   1      27.895  -3.057  30.444  0.00  0.00     0.035 C 
ATOM      8  C20 ZIN A   1      26.802  -3.011  31.496  0.00  0.00    -0.068 C 
ATOM      9  C21 ZIN A   1      26.026  -4.087  31.630  0.00  0.00     0.053 C 
ATOM     10  C22 ZIN A   1      24.964  -4.105  32.641  0.00  0.00     0.149 C 
ATOM     11  O23 ZIN A   1      24.018  -4.859  32.561  0.00  0.00    -0.293 OA
ATOM     12  C24 ZIN A   1      25.110  -3.129  33.794  0.00  0.00     0.084 C 
ATOM     13  C25 ZIN A   1      25.408  -1.755  33.194  0.00  0.00     0.022 C 
ATOM     14  C26 ZIN A   1      26.657  -1.777  32.332  0.00  0.00    -0.016 C 
ATOM     15  C27 ZIN A   1      27.873  -1.686  33.258  0.00  0.00     0.020 C 
ATOM     16  C28 ZIN A   1      26.682  -0.523  31.449  0.00  0.00     0.002 C 
ATOM     17  C30 ZIN A   1      26.659   0.715  32.339  0.00  0.00     0.007 C 
ATOM     18  C31 ZIN A   1      26.804   2.008  31.520  0.00  0.00     0.012 C 
ATOM     19  C32 ZIN A   1      28.080   1.908  30.695  0.00  0.00    -0.013 C 
ATOM     20  C33 ZIN A   1      29.268   1.607  31.612  0.00  0.00     0.018 C 
ENDROOT
BRANCH   1  21
ATOM     21  O9  ZIN A   1      29.290   4.016  30.448  0.00  0.00    -0.315 OA
BRANCH  21  22
ATOM     22  C7  ZIN A   1      30.499   4.228  29.904  0.00  0.00     0.259 C 
ATOM     23  O8  ZIN A   1      30.683   5.191  29.197  0.00  0.00    -0.265 OA
BRANCH  22  24
ATOM     24  C6  ZIN A   1      31.626   3.265  30.174  0.00  0.00     0.111 C 
BRANCH  24  25
ATOM     25  C5  ZIN A   1      32.150   3.479  31.595  0.00  0.00     0.010 C 
BRANCH  25  26
ATOM     26  C4  ZIN A   1      33.610   3.934  31.538  0.00  0.00     0.000 C 
BRANCH  26  27
ATOM     27  C3  ZIN A   1      34.295   3.298  30.325  0.00  0.00    -0.000 C 
BRANCH  27  28
ATOM     28  C2  ZIN A   1      35.712   3.857  30.189  0.00  0.00    -0.005 C 
ATOM     29  C1  ZIN A   1      35.912   4.992  31.195  0.00  0.00     0.005 C 
ENDBRANCH  27  28
ENDBRANCH  26  27
ENDBRANCH  25  26
ENDBRANCH  24  25
ENDBRANCH  22  24
ENDBRANCH  21  22
ENDBRANCH   1  21
TORSDOF 7
ENDMDL
MODEL 87
REMARK CAVERDOCK RESULT:      -8.0      0.000      0.000
REMARK CAVERDOCK CONSTRAINTS:       0.1      0.0      0.0      0.0
REMARK CAVERDOCK TUNNEL: 86     -8.0      3.4     87.3
REMARK  7 active torsions:
REMARK  status: ('A' for Active; 'I' for Inactive)
REMARK    1  A    between atoms: C2_2  and  C3_3 
REMARK    2  A    between atoms: C3_3  and  C4_4 
REMARK    3  A    between atoms: C4_4  and  C5_5 
REMARK    4  A    between atoms: C5_5  and  C6_6 
REMARK    5  A    between atoms: C6_6  and  C7_7 
REMARK    6  A    between atoms: C7_7  and  O9_9 
REMARK    7  A    between atoms: O9_9  and  C10_10 
ROOT
ATOM      1  C10 ZIN A   1      29.583   2.877  31.725  0.00  0.00     0.140 C 
ATOM      2  C12 ZIN A   1      28.906   3.493  32.974  0.00  0.00     0.034 C 
ATOM      3  C13 ZIN A   1      27.795   2.499  33.405  0.00  0.00     0.008 C 
ATOM      4  C14 ZIN A   1      28.280   1.168  32.820  0.00  0.00     0.001 C 
ATOM      5  C16 ZIN A   1      27.211   0.110  32.611  0.00  0.00    -0.004 C 
ATOM      6  C18 ZIN A   1      26.624  -0.307  33.962  0.00  0.00     0.010 C 
ATOM      7  C19 ZIN A   1      25.500  -1.320  33.730  0.00  0.00     0.035 C 
ATOM      8  C20 ZIN A   1      26.048  -2.479  32.916  0.00  0.00    -0.068 C 
ATOM      9  C21 ZIN A   1      25.793  -3.714  33.349  0.00  0.00     0.053 C 
ATOM     10  C22 ZIN A   1      26.284  -4.872  32.594  0.00  0.00     0.149 C 
ATOM     11  O23 ZIN A   1      26.417  -5.962  33.110  0.00  0.00    -0.293 OA
ATOM     12  C24 ZIN A   1      26.617  -4.636  31.133  0.00  0.00     0.084 C 
ATOM     13  C25 ZIN A   1      27.506  -3.395  31.062  0.00  0.00     0.022 C 
ATOM     14  C26 ZIN A   1      26.828  -2.182  31.673  0.00  0.00    -0.016 C 
ATOM     15  C27 ZIN A   1      25.864  -1.605  30.634  0.00  0.00     0.020 C 
ATOM     16  C28 ZIN A   1      27.881  -1.101  31.945  0.00  0.00     0.002 C 
ATOM     17  C30 ZIN A   1      28.571  -0.734  30.634  0.00  0.00     0.007 C 
ATOM     18  C31 ZIN A   1      29.555   0.433  30.816  0.00  0.00     0.012 C 
ATOM     19  C32 ZIN A   1      28.796   1.606  31.423  0.00  0.00    -0.013 C 
ATOM     20  C33 ZIN A   1      27.579   1.938  30.558  0.00  0.00     0.018 C 
ENDROOT
BRANCH   1  21
ATOM     21  O9  ZIN A   1      29.503   3.797  30.604  0.00  0.00    -0.315 OA
BRANCH  21  22
ATOM     22  C7  ZIN A   1      30.413   3.650  29.629  0.00  0.00     0.259 C 
ATOM     23  O8  ZIN A   1      30.155   4.004  28.503  0.00  0.00    -0.265 OA
BRANCH  22  24
ATOM     24  C6  ZIN A   1      31.758   3.044  29.938  0.00  0.00     0.111 C 
BRANCH  24  25
ATOM     25  C5  ZIN A   1      32.315   3.666  31.219  0.00  0.00     0.010 C 
BRANCH  25  26
ATOM     26  C4  ZIN A   1      33.791   3.290  31.369  0.00  0.00     0.000 C 
BRANCH  26  27
ATOM     27  C3  ZIN A   1      34.642   4.563  31.377  0.00  0.00    -0.000 C 
BRANCH  27  28
ATOM     28  C2  ZIN A   1      35.749   4.442  30.328  0.00  0.00    -0.005 C 
ATOM     29  C1  ZIN A   1      37.073   4.924  30.924  0.00  0.00     0.005 C 
ENDBRANCH  27  28
ENDBRANCH  26  27
ENDBRANCH  25  26
ENDBRANCH  24  25
ENDBRANCH  22  24
ENDBRANCH  21  22
ENDBRANCH   1  21
TORSDOF 7
ENDMDL
MODEL 88
REMARK CAVERDOCK RESULT:      -8.5      0.000      0.000
REMARK CAVERDOCK CONSTRAINTS:       0.1      0.0      0.0      0.0
REMARK CAVERDOCK TUNNEL: 87     -8.5      3.4     88.7
REMARK  7 active torsions:
REMARK  status: ('A' for Active; 'I' for Inactive)
REMARK    1  A    between atoms: C2_2  and  C3_3 
REMARK    2  A    between atoms: C3_3  and  C4_4 
REMARK    3  A    between atoms: C4_4  and  C5_5 
REMARK    4  A    between atoms: C5_5  and  C6_6 
REMARK    5  A    between atoms: C6_6  and  C7_7 
REMARK    6  A    between atoms: C7_7  and  O9_9 
REMARK    7  A    between atoms: O9_9  and  C10_10 
ROOT
ATOM      1  C10 ZIN A   1      28.367   2.914  29.821  0.00  0.00     0.140 C 
ATOM      2  C12 ZIN A   1      29.146   2.256  28.654  0.00  0.00     0.034 C 
ATOM      3  C13 ZIN A   1      29.131   0.728  28.924  0.00  0.00     0.008 C 
ATOM      4  C14 ZIN A   1      27.893   0.547  29.810  0.00  0.00     0.001 C 
ATOM      5  C16 ZIN A   1      27.869  -0.708  30.663  0.00  0.00    -0.004 C 
ATOM      6  C18 ZIN A   1      27.825  -1.945  29.763  0.00  0.00     0.010 C 
ATOM      7  C19 ZIN A   1      27.873  -3.203  30.634  0.00  0.00     0.035 C 
ATOM      8  C20 ZIN A   1      26.742  -3.140  31.645  0.00  0.00    -0.068 C 
ATOM      9  C21 ZIN A   1      25.971  -4.219  31.779  0.00  0.00     0.053 C 
ATOM     10  C22 ZIN A   1      24.873  -4.222  32.751  0.00  0.00     0.149 C 
ATOM     11  O23 ZIN A   1      23.937  -4.987  32.657  0.00  0.00    -0.293 OA
ATOM     12  C24 ZIN A   1      24.970  -3.215  33.883  0.00  0.00     0.084 C 
ATOM     13  C25 ZIN A   1      25.276  -1.854  33.259  0.00  0.00     0.022 C 
ATOM     14  C26 ZIN A   1      26.557  -1.887  32.443  0.00  0.00    -0.016 C 
ATOM     15  C27 ZIN A   1      27.737  -1.760  33.409  0.00  0.00     0.020 C 
ATOM     16  C28 ZIN A   1      26.602  -0.656  31.529  0.00  0.00     0.002 C 
ATOM     17  C30 ZIN A   1      26.536   0.605  32.385  0.00  0.00     0.007 C 
ATOM     18  C31 ZIN A   1      26.700   1.877  31.538  0.00  0.00     0.012 C 
ATOM     19  C32 ZIN A   1      28.006   1.769  30.762  0.00  0.00    -0.013 C 
ATOM     20  C33 ZIN A   1      29.161   1.504  31.729  0.00  0.00     0.018 C 
ENDROOT
BRANCH   1  21
ATOM     21  O9  ZIN A   1      29.205   3.882  30.504  0.00  0.00    -0.315 OA
BRANCH  21  22
ATOM     22  C7  ZIN A   1      30.499   3.924  30.150  0.00  0.00     0.259 C 
ATOM     23  O8  ZIN A   1      30.837   4.541  29.168  0.00  0.00    -0.265 OA
BRANCH  22  24
ATOM     24  C6  ZIN A   1      31.531   3.203  30.979  0.00  0.00     0.111 C 
BRANCH  24  25
ATOM     25  C5  ZIN A   1      32.893   3.291  30.288  0.00  0.00     0.010 C 
BRANCH  25  26
ATOM     26  C4  ZIN A   1      33.854   4.107  31.156  0.00  0.00     0.000 C 
BRANCH  26  27
ATOM     27  C3  ZIN A   1      35.257   4.060  30.546  0.00  0.00    -0.000 C 
BRANCH  27  28
ATOM     28  C2  ZIN A   1      36.156   5.074  31.256  0.00  0.00    -0.005 C 
ATOM     29  C1  ZIN A   1      37.611   4.841  30.846  0.00  0.00     0.005 C 
ENDBRANCH  27  28
ENDBRANCH  26  27
ENDBRANCH  25  26
ENDBRANCH  24  25
ENDBRANCH  22  24
ENDBRANCH  21  22
ENDBRANCH   1  21
TORSDOF 7
ENDMDL
MODEL 89
REMARK CAVERDOCK RESULT:      -8.5      0.000      0.000
REMARK CAVERDOCK CONSTRAINTS:       0.3      0.0      0.0      0.0
REMARK CAVERDOCK TUNNEL: 88     -8.5      3.4     89.4
REMARK  7 active torsions:
REMARK  status: ('A' for Active; 'I' for Inactive)
REMARK    1  A    between atoms: C2_2  and  C3_3 
REMARK    2  A    between atoms: C3_3  and  C4_4 
REMARK    3  A    between atoms: C4_4  and  C5_5 
REMARK    4  A    between atoms: C5_5  and  C6_6 
REMARK    5  A    between atoms: C6_6  and  C7_7 
REMARK    6  A    between atoms: C7_7  and  O9_9 
REMARK    7  A    between atoms: O9_9  and  C10_10 
ROOT
ATOM      1  C10 ZIN A   1      29.175   2.675  31.029  0.00  0.00     0.140 C 
ATOM      2  C12 ZIN A   1      28.275   3.401  32.060  0.00  0.00     0.034 C 
ATOM      3  C13 ZIN A   1      27.348   2.317  32.672  0.00  0.00     0.008 C 
ATOM      4  C14 ZIN A   1      28.139   1.023  32.451  0.00  0.00     0.001 C 
ATOM      5  C16 ZIN A   1      27.325  -0.258  32.460  0.00  0.00    -0.004 C 
ATOM      6  C18 ZIN A   1      26.708  -0.470  33.845  0.00  0.00     0.010 C 
ATOM      7  C19 ZIN A   1      25.834  -1.726  33.819  0.00  0.00     0.035 C 
ATOM      8  C20 ZIN A   1      26.674  -2.895  33.337  0.00  0.00    -0.068 C 
ATOM      9  C21 ZIN A   1      26.629  -4.023  34.047  0.00  0.00     0.053 C 
ATOM     10  C22 ZIN A   1      27.408  -5.191  33.620  0.00  0.00     0.149 C 
ATOM     11  O23 ZIN A   1      27.705  -6.078  34.392  0.00  0.00    -0.293 OA
ATOM     12  C24 ZIN A   1      27.823  -5.230  32.161  0.00  0.00     0.084 C 
ATOM     13  C25 ZIN A   1      28.452  -3.878  31.829  0.00  0.00     0.022 C 
ATOM     14  C26 ZIN A   1      27.493  -2.731  32.095  0.00  0.00    -0.016 C 
ATOM     15  C27 ZIN A   1      26.536  -2.629  30.905  0.00  0.00     0.020 C 
ATOM     16  C28 ZIN A   1      28.281  -1.416  32.140  0.00  0.00     0.002 C 
ATOM     17  C30 ZIN A   1      29.004  -1.221  30.811  0.00  0.00     0.007 C 
ATOM     18  C31 ZIN A   1      29.716   0.140  30.745  0.00  0.00     0.012 C 
ATOM     19  C32 ZIN A   1      28.687   1.230  31.013  0.00  0.00    -0.013 C 
ATOM     20  C33 ZIN A   1      27.515   1.085  30.041  0.00  0.00     0.018 C 
ENDROOT
BRANCH   1  21
ATOM     21  O9  ZIN A   1      29.020   3.273  29.716  0.00  0.00    -0.315 OA
BRANCH  21  22
ATOM     22  C7  ZIN A   1      30.105   3.852  29.178  0.00  0.00     0.259 C 
ATOM     23  O8  ZIN A   1      30.203   3.954  27.978  0.00  0.00    -0.265 OA
BRANCH  22  24
ATOM     24  C6  ZIN A   1      31.201   4.375  30.070  0.00  0.00     0.111 C 
BRANCH  24  25
ATOM     25  C5  ZIN A   1      32.136   3.227  30.456  0.00  0.00     0.010 C 
BRANCH  25  26
ATOM     26  C4  ZIN A   1      32.763   3.516  31.821  0.00  0.00     0.000 C 
BRANCH  26  27
ATOM     27  C3  ZIN A   1      33.932   4.490  31.649  0.00  0.00    -0.000 C 
BRANCH  27  28
ATOM     28  C2  ZIN A   1      34.741   4.100  30.410  0.00  0.00    -0.005 C 
ATOM     29  C1  ZIN A   1      36.197   4.529  30.597  0.00  0.00     0.005 C 
ENDBRANCH  27  28
ENDBRANCH  26  27
ENDBRANCH  25  26
ENDBRANCH  24  25
ENDBRANCH  22  24
ENDBRANCH  21  22
ENDBRANCH   1  21
TORSDOF 7
ENDMDL
MODEL 90
REMARK CAVERDOCK RESULT:      -8.7      0.000      0.000
REMARK CAVERDOCK CONSTRAINTS:       0.0      0.0      0.0      0.0
REMARK CAVERDOCK TUNNEL: 89     -8.7      3.3     90.2
REMARK  7 active torsions:
REMARK  status: ('A' for Active; 'I' for Inactive)
REMARK    1  A    between atoms: C2_2  and  C3_3 
REMARK    2  A    between atoms: C3_3  and  C4_4 
REMARK    3  A    between atoms: C4_4  and  C5_5 
REMARK    4  A    between atoms: C5_5  and  C6_6 
REMARK    5  A    between atoms: C6_6  and  C7_7 
REMARK    6  A    between atoms: C7_7  and  O9_9 
REMARK    7  A    between atoms: O9_9  and  C10_10 
ROOT
ATOM      1  C10 ZIN A   1      29.404   2.603  31.402  0.00  0.00     0.140 C 
ATOM      2  C12 ZIN A   1      28.872   3.223  32.718  0.00  0.00     0.034 C 
ATOM      3  C13 ZIN A   1      27.879   2.191  33.318  0.00  0.00     0.008 C 
ATOM      4  C14 ZIN A   1      28.346   0.867  32.703  0.00  0.00     0.001 C 
ATOM      5  C16 ZIN A   1      27.312  -0.244  32.665  0.00  0.00    -0.004 C 
ATOM      6  C18 ZIN A   1      26.934  -0.649  34.092  0.00  0.00     0.010 C 
ATOM      7  C19 ZIN A   1      25.841  -1.718  34.038  0.00  0.00     0.035 C 
ATOM      8  C20 ZIN A   1      26.330  -2.873  33.183  0.00  0.00    -0.068 C 
ATOM      9  C21 ZIN A   1      26.197  -4.106  33.674  0.00  0.00     0.053 C 
ATOM     10  C22 ZIN A   1      26.638  -5.262  32.886  0.00  0.00     0.149 C 
ATOM     11  O23 ZIN A   1      26.893  -6.329  33.403  0.00  0.00    -0.293 OA
ATOM     12  C24 ZIN A   1      26.759  -5.052  31.388  0.00  0.00     0.084 C 
ATOM     13  C25 ZIN A   1      27.568  -3.775  31.169  0.00  0.00     0.022 C 
ATOM     14  C26 ZIN A   1      26.920  -2.577  31.840  0.00  0.00    -0.016 C 
ATOM     15  C27 ZIN A   1      25.797  -2.075  30.929  0.00  0.00     0.020 C 
ATOM     16  C28 ZIN A   1      27.945  -1.441  31.941  0.00  0.00     0.002 C 
ATOM     17  C30 ZIN A   1      28.432  -1.081  30.541  0.00  0.00     0.007 C 
ATOM     18  C31 ZIN A   1      29.373   0.134  30.561  0.00  0.00     0.012 C 
ATOM     19  C32 ZIN A   1      28.647   1.288  31.239  0.00  0.00    -0.013 C 
ATOM     20  C33 ZIN A   1      27.309   1.539  30.540  0.00  0.00     0.018 C 
ENDROOT
BRANCH   1  21
ATOM     21  O9  ZIN A   1      29.128   3.485  30.283  0.00  0.00    -0.315 OA
BRANCH  21  22
ATOM     22  C7  ZIN A   1      30.150   3.760  29.457  0.00  0.00     0.259 C 
ATOM     23  O8  ZIN A   1      30.014   3.629  28.263  0.00  0.00    -0.265 OA
BRANCH  22  24
ATOM     24  C6  ZIN A   1      31.466   4.231  30.018  0.00  0.00     0.111 C 
BRANCH  24  25
ATOM     25  C5  ZIN A   1      32.290   3.025  30.470  0.00  0.00     0.010 C 
BRANCH  25  26
ATOM     26  C4  ZIN A   1      32.934   3.325  31.825  0.00  0.00     0.000 C 
BRANCH  26  27
ATOM     27  C3  ZIN A   1      34.012   4.399  31.650  0.00  0.00    -0.000 C 
BRANCH  27  28
ATOM     28  C2  ZIN A   1      35.035   3.929  30.613  0.00  0.00    -0.005 C 
ATOM     29  C1  ZIN A   1      36.128   4.988  30.460  0.00  0.00     0.005 C 
ENDBRANCH  27  28
ENDBRANCH  26  27
ENDBRANCH  25  26
ENDBRANCH  24  25
ENDBRANCH  22  24
ENDBRANCH  21  22
ENDBRANCH   1  21
TORSDOF 7
ENDMDL
MODEL 91
REMARK CAVERDOCK RESULT:      -8.9      0.000      0.000
REMARK CAVERDOCK CONSTRAINTS:       0.1      0.0      0.0      0.0
REMARK CAVERDOCK TUNNEL: 90     -8.9      3.3     91.6
REMARK  7 active torsions:
REMARK  status: ('A' for Active; 'I' for Inactive)
REMARK    1  A    between atoms: C2_2  and  C3_3 
REMARK    2  A    between atoms: C3_3  and  C4_4 
REMARK    3  A    between atoms: C4_4  and  C5_5 
REMARK    4  A    between atoms: C5_5  and  C6_6 
REMARK    5  A    between atoms: C6_6  and  C7_7 
REMARK    6  A    between atoms: C7_7  and  O9_9 
REMARK    7  A    between atoms: O9_9  and  C10_10 
ROOT
ATOM      1  C10 ZIN A   1      29.320   2.617  31.560  0.00  0.00     0.140 C 
ATOM      2  C12 ZIN A   1      28.648   3.245  32.808  0.00  0.00     0.034 C 
ATOM      3  C13 ZIN A   1      27.631   2.195  33.331  0.00  0.00     0.008 C 
ATOM      4  C14 ZIN A   1      28.189   0.875  32.789  0.00  0.00     0.001 C 
ATOM      5  C16 ZIN A   1      27.194  -0.265  32.675  0.00  0.00    -0.004 C 
ATOM      6  C18 ZIN A   1      26.693  -0.657  34.067  0.00  0.00     0.010 C 
ATOM      7  C19 ZIN A   1      25.639  -1.758  33.931  0.00  0.00     0.035 C 
ATOM      8  C20 ZIN A   1      26.238  -2.913  33.150  0.00  0.00    -0.068 C 
ATOM      9  C21 ZIN A   1      26.092  -4.140  33.650  0.00  0.00     0.053 C 
ATOM     10  C22 ZIN A   1      26.637  -5.296  32.930  0.00  0.00     0.149 C 
ATOM     11  O23 ZIN A   1      26.869  -6.346  33.490  0.00  0.00    -0.293 OA
ATOM     12  C24 ZIN A   1      26.894  -5.109  31.447  0.00  0.00     0.084 C 
ATOM     13  C25 ZIN A   1      27.686  -3.813  31.280  0.00  0.00     0.022 C 
ATOM     14  C26 ZIN A   1      26.945  -2.623  31.862  0.00  0.00    -0.016 C 
ATOM     15  C27 ZIN A   1      25.901  -2.169  30.839  0.00  0.00     0.020 C 
ATOM     16  C28 ZIN A   1      27.925  -1.457  32.038  0.00  0.00     0.002 C 
ATOM     17  C30 ZIN A   1      28.534  -1.107  30.684  0.00  0.00     0.007 C 
ATOM     18  C31 ZIN A   1      29.436   0.135  30.769  0.00  0.00     0.012 C 
ATOM     19  C32 ZIN A   1      28.617   1.280  31.352  0.00  0.00    -0.013 C 
ATOM     20  C33 ZIN A   1      27.346   1.480  30.525  0.00  0.00     0.018 C 
ENDROOT
BRANCH   1  21
ATOM     21  O9  ZIN A   1      29.128   3.472  30.402  0.00  0.00    -0.315 OA
BRANCH  21  22
ATOM     22  C7  ZIN A   1      30.059   3.409  29.437  0.00  0.00     0.259 C 
ATOM     23  O8  ZIN A   1      29.828   3.867  28.344  0.00  0.00    -0.265 OA
BRANCH  22  24
ATOM     24  C6  ZIN A   1      31.393   2.767  29.718  0.00  0.00     0.111 C 
BRANCH  24  25
ATOM     25  C5  ZIN A   1      32.229   3.693  30.604  0.00  0.00     0.010 C 
BRANCH  25  26
ATOM     26  C4  ZIN A   1      33.684   3.219  30.607  0.00  0.00     0.000 C 
BRANCH  26  27
ATOM     27  C3  ZIN A   1      34.567   4.290  31.253  0.00  0.00    -0.000 C 
BRANCH  27  28
ATOM     28  C2  ZIN A   1      35.867   4.426  30.457  0.00  0.00    -0.005 C 
ATOM     29  C1  ZIN A   1      36.854   5.295  31.238  0.00  0.00     0.005 C 
ENDBRANCH  27  28
ENDBRANCH  26  27
ENDBRANCH  25  26
ENDBRANCH  24  25
ENDBRANCH  22  24
ENDBRANCH  21  22
ENDBRANCH   1  21
TORSDOF 7
ENDMDL
MODEL 92
REMARK CAVERDOCK RESULT:      -9.1      0.000      0.000
REMARK CAVERDOCK CONSTRAINTS:       0.1      0.0      0.0      0.0
REMARK CAVERDOCK TUNNEL: 91     -9.1      3.3     92.4
REMARK  7 active torsions:
REMARK  status: ('A' for Active; 'I' for Inactive)
REMARK    1  A    between atoms: C2_2  and  C3_3 
REMARK    2  A    between atoms: C3_3  and  C4_4 
REMARK    3  A    between atoms: C4_4  and  C5_5 
REMARK    4  A    between atoms: C5_5  and  C6_6 
REMARK    5  A    between atoms: C6_6  and  C7_7 
REMARK    6  A    between atoms: C7_7  and  O9_9 
REMARK    7  A    between atoms: O9_9  and  C10_10 
ROOT
ATOM      1  C10 ZIN A   1      29.290   2.001  30.561  0.00  0.00     0.140 C 
ATOM      2  C12 ZIN A   1      28.380   2.878  31.457  0.00  0.00     0.034 C 
ATOM      3  C13 ZIN A   1      27.379   1.910  32.143  0.00  0.00     0.008 C 
ATOM      4  C14 ZIN A   1      28.120   0.569  32.111  0.00  0.00     0.001 C 
ATOM      5  C16 ZIN A   1      27.250  -0.669  32.228  0.00  0.00    -0.004 C 
ATOM      6  C18 ZIN A   1      26.565  -0.693  33.597  0.00  0.00     0.010 C 
ATOM      7  C19 ZIN A   1      25.637  -1.908  33.673  0.00  0.00     0.035 C 
ATOM      8  C20 ZIN A   1      26.444  -3.158  33.370  0.00  0.00    -0.068 C 
ATOM      9  C21 ZIN A   1      26.318  -4.193  34.201  0.00  0.00     0.053 C 
ATOM     10  C22 ZIN A   1      27.061  -5.432  33.949  0.00  0.00     0.149 C 
ATOM     11  O23 ZIN A   1      27.284  -6.234  34.831  0.00  0.00    -0.293 OA
ATOM     12  C24 ZIN A   1      27.536  -5.658  32.526  0.00  0.00     0.084 C 
ATOM     13  C25 ZIN A   1      28.240  -4.380  32.071  0.00  0.00     0.022 C 
ATOM     14  C26 ZIN A   1      27.322  -3.173  32.158  0.00  0.00    -0.016 C 
ATOM     15  C27 ZIN A   1      26.423  -3.172  30.920  0.00  0.00     0.020 C 
ATOM     16  C28 ZIN A   1      28.166  -1.894  32.090  0.00  0.00     0.002 C 
ATOM     17  C30 ZIN A   1      28.954  -1.884  30.783  0.00  0.00     0.007 C 
ATOM     18  C31 ZIN A   1      29.729  -0.570  30.596  0.00  0.00     0.012 C 
ATOM     19  C32 ZIN A   1      28.739   0.585  30.687  0.00  0.00    -0.013 C 
ATOM     20  C33 ZIN A   1      27.605   0.374  29.682  0.00  0.00     0.018 C 
ENDROOT
BRANCH   1  21
ATOM     21  O9  ZIN A   1      29.219   2.448  29.181  0.00  0.00    -0.315 OA
BRANCH  21  22
ATOM     22  C7  ZIN A   1      29.957   3.518  28.849  0.00  0.00     0.259 C 
ATOM     23  O8  ZIN A   1      29.755   4.091  27.804  0.00  0.00    -0.265 OA
BRANCH  22  24
ATOM     24  C6  ZIN A   1      31.038   4.007  29.778  0.00  0.00     0.111 C 
BRANCH  24  25
ATOM     25  C5  ZIN A   1      32.016   2.866  30.068  0.00  0.00     0.010 C 
BRANCH  25  26
ATOM     26  C4  ZIN A   1      32.905   3.246  31.254  0.00  0.00     0.000 C 
BRANCH  26  27
ATOM     27  C3  ZIN A   1      33.821   4.406  30.853  0.00  0.00    -0.000 C 
BRANCH  27  28
ATOM     28  C2  ZIN A   1      35.185   3.856  30.430  0.00  0.00    -0.005 C 
ATOM     29  C1  ZIN A   1      36.281   4.840  30.842  0.00  0.00     0.005 C 
ENDBRANCH  27  28
ENDBRANCH  26  27
ENDBRANCH  25  26
ENDBRANCH  24  25
ENDBRANCH  22  24
ENDBRANCH  21  22
ENDBRANCH   1  21
TORSDOF 7
ENDMDL
MODEL 93
REMARK CAVERDOCK RESULT:      -9.3      0.000      0.000
REMARK CAVERDOCK CONSTRAINTS:       0.0      0.0      0.0      0.0
REMARK CAVERDOCK TUNNEL: 92     -9.3      3.3     93.4
REMARK  7 active torsions:
REMARK  status: ('A' for Active; 'I' for Inactive)
REMARK    1  A    between atoms: C2_2  and  C3_3 
REMARK    2  A    between atoms: C3_3  and  C4_4 
REMARK    3  A    between atoms: C4_4  and  C5_5 
REMARK    4  A    between atoms: C5_5  and  C6_6 
REMARK    5  A    between atoms: C6_6  and  C7_7 
REMARK    6  A    between atoms: C7_7  and  O9_9 
REMARK    7  A    between atoms: O9_9  and  C10_10 
ROOT
ATOM      1  C10 ZIN A   1      29.427   1.940  30.686  0.00  0.00     0.140 C 
ATOM      2  C12 ZIN A   1      28.471   2.835  31.514  0.00  0.00     0.034 C 
ATOM      3  C13 ZIN A   1      27.413   1.885  32.137  0.00  0.00     0.008 C 
ATOM      4  C14 ZIN A   1      28.136   0.534  32.162  0.00  0.00     0.001 C 
ATOM      5  C16 ZIN A   1      27.243  -0.692  32.226  0.00  0.00    -0.004 C 
ATOM      6  C18 ZIN A   1      26.467  -0.699  33.546  0.00  0.00     0.010 C 
ATOM      7  C19 ZIN A   1      25.520  -1.901  33.566  0.00  0.00     0.035 C 
ATOM      8  C20 ZIN A   1      26.328  -3.163  33.324  0.00  0.00    -0.068 C 
ATOM      9  C21 ZIN A   1      26.132  -4.191  34.150  0.00  0.00     0.053 C 
ATOM     10  C22 ZIN A   1      26.873  -5.442  33.955  0.00  0.00     0.149 C 
ATOM     11  O23 ZIN A   1      27.026  -6.242  34.853  0.00  0.00    -0.293 OA
ATOM     12  C24 ZIN A   1      27.440  -5.682  32.568  0.00  0.00     0.084 C 
ATOM     13  C25 ZIN A   1      28.190  -4.417  32.155  0.00  0.00     0.022 C 
ATOM     14  C26 ZIN A   1      27.285  -3.197  32.173  0.00  0.00    -0.016 C 
ATOM     15  C27 ZIN A   1      26.471  -3.192  30.878  0.00  0.00     0.020 C 
ATOM     16  C28 ZIN A   1      28.149  -1.930  32.155  0.00  0.00     0.002 C 
ATOM     17  C30 ZIN A   1      29.023  -1.938  30.905  0.00  0.00     0.007 C 
ATOM     18  C31 ZIN A   1      29.826  -0.636  30.763  0.00  0.00     0.012 C 
ATOM     19  C32 ZIN A   1      28.849   0.532  30.782  0.00  0.00    -0.013 C 
ATOM     20  C33 ZIN A   1      27.781   0.331  29.705  0.00  0.00     0.018 C 
ENDROOT
BRANCH   1  21
ATOM     21  O9  ZIN A   1      29.454   2.380  29.302  0.00  0.00    -0.315 OA
BRANCH  21  22
ATOM     22  C7  ZIN A   1      30.030   3.566  29.051  0.00  0.00     0.259 C 
ATOM     23  O8  ZIN A   1      29.835   4.120  27.995  0.00  0.00    -0.265 OA
BRANCH  22  24
ATOM     24  C6  ZIN A   1      30.918   4.207  30.085  0.00  0.00     0.111 C 
BRANCH  24  25
ATOM     25  C5  ZIN A   1      32.036   3.236  30.470  0.00  0.00     0.010 C 
BRANCH  25  26
ATOM     26  C4  ZIN A   1      32.545   3.573  31.873  0.00  0.00     0.000 C 
BRANCH  26  27
ATOM     27  C3  ZIN A   1      33.939   4.198  31.773  0.00  0.00    -0.000 C 
BRANCH  27  28
ATOM     28  C2  ZIN A   1      34.618   3.724  30.486  0.00  0.00    -0.005 C 
ATOM     29  C1  ZIN A   1      36.040   4.285  30.424  0.00  0.00     0.005 C 
ENDBRANCH  27  28
ENDBRANCH  26  27
ENDBRANCH  25  26
ENDBRANCH  24  25
ENDBRANCH  22  24
ENDBRANCH  21  22
ENDBRANCH   1  21
TORSDOF 7
ENDMDL
MODEL 94
REMARK CAVERDOCK RESULT:      -9.7      0.000      0.000
REMARK CAVERDOCK CONSTRAINTS:       0.1      0.0      0.0      0.0
REMARK CAVERDOCK TUNNEL: 93     -9.7      3.3     94.4
REMARK  7 active torsions:
REMARK  status: ('A' for Active; 'I' for Inactive)
REMARK    1  A    between atoms: C2_2  and  C3_3 
REMARK    2  A    between atoms: C3_3  and  C4_4 
REMARK    3  A    between atoms: C4_4  and  C5_5 
REMARK    4  A    between atoms: C5_5  and  C6_6 
REMARK    5  A    between atoms: C6_6  and  C7_7 
REMARK    6  A    between atoms: C7_7  and  O9_9 
REMARK    7  A    between atoms: O9_9  and  C10_10 
ROOT
ATOM      1  C10 ZIN A   1      29.189   1.878  30.640  0.00  0.00     0.140 C 
ATOM      2  C12 ZIN A   1      28.318   2.762  31.568  0.00  0.00     0.034 C 
ATOM      3  C13 ZIN A   1      27.362   1.798  32.320  0.00  0.00     0.008 C 
ATOM      4  C14 ZIN A   1      28.112   0.463  32.272  0.00  0.00     0.001 C 
ATOM      5  C16 ZIN A   1      27.260  -0.780  32.453  0.00  0.00    -0.004 C 
ATOM      6  C18 ZIN A   1      26.646  -0.788  33.855  0.00  0.00     0.010 C 
ATOM      7  C19 ZIN A   1      25.734  -2.009  33.998  0.00  0.00     0.035 C 
ATOM      8  C20 ZIN A   1      26.535  -3.257  33.674  0.00  0.00    -0.068 C 
ATOM      9  C21 ZIN A   1      26.461  -4.279  34.527  0.00  0.00     0.053 C 
ATOM     10  C22 ZIN A   1      27.202  -5.516  34.258  0.00  0.00     0.149 C 
ATOM     11  O23 ZIN A   1      27.476  -6.301  35.140  0.00  0.00    -0.293 OA
ATOM     12  C24 ZIN A   1      27.606  -5.761  32.816  0.00  0.00     0.084 C 
ATOM     13  C25 ZIN A   1      28.274  -4.485  32.305  0.00  0.00     0.022 C 
ATOM     14  C26 ZIN A   1      27.351  -3.285  32.419  0.00  0.00    -0.016 C 
ATOM     15  C27 ZIN A   1      26.390  -3.312  31.229  0.00  0.00     0.020 C 
ATOM     16  C28 ZIN A   1      28.179  -2.000  32.287  0.00  0.00     0.002 C 
ATOM     17  C30 ZIN A   1      28.899  -2.006  30.942  0.00  0.00     0.007 C 
ATOM     18  C31 ZIN A   1      29.651  -0.688  30.694  0.00  0.00     0.012 C 
ATOM     19  C32 ZIN A   1      28.657   0.459  30.817  0.00  0.00    -0.013 C 
ATOM     20  C33 ZIN A   1      27.475   0.223  29.876  0.00  0.00     0.018 C 
ENDROOT
BRANCH   1  21
ATOM     21  O9  ZIN A   1      29.043   2.301  29.259  0.00  0.00    -0.315 OA
BRANCH  21  22
ATOM     22  C7  ZIN A   1      29.747   3.377  28.874  0.00  0.00     0.259 C 
ATOM     23  O8  ZIN A   1      29.642   3.796  27.746  0.00  0.00    -0.265 OA
BRANCH  22  24
ATOM     24  C6  ZIN A   1      30.670   4.062  29.849  0.00  0.00     0.111 C 
BRANCH  24  25
ATOM     25  C5  ZIN A   1      31.772   3.092  30.277  0.00  0.00     0.010 C 
BRANCH  25  26
ATOM     26  C4  ZIN A   1      32.131   3.342  31.743  0.00  0.00     0.000 C 
BRANCH  26  27
ATOM     27  C3  ZIN A   1      33.592   3.787  31.842  0.00  0.00    -0.000 C 
BRANCH  27  28
ATOM     28  C2  ZIN A   1      34.253   3.675  30.466  0.00  0.00    -0.005 C 
ATOM     29  C1  ZIN A   1      35.626   4.350  30.503  0.00  0.00     0.005 C 
ENDBRANCH  27  28
ENDBRANCH  26  27
ENDBRANCH  25  26
ENDBRANCH  24  25
ENDBRANCH  22  24
ENDBRANCH  21  22
ENDBRANCH   1  21
TORSDOF 7
ENDMDL
MODEL 95
REMARK CAVERDOCK RESULT:      -9.7      0.000      0.000
REMARK CAVERDOCK CONSTRAINTS:       0.0      0.0      0.0      0.0
REMARK CAVERDOCK TUNNEL: 94     -9.7      3.3     95.5
REMARK  7 active torsions:
REMARK  status: ('A' for Active; 'I' for Inactive)
REMARK    1  A    between atoms: C2_2  and  C3_3 
REMARK    2  A    between atoms: C3_3  and  C4_4 
REMARK    3  A    between atoms: C4_4  and  C5_5 
REMARK    4  A    between atoms: C5_5  and  C6_6 
REMARK    5  A    between atoms: C6_6  and  C7_7 
REMARK    6  A    between atoms: C7_7  and  O9_9 
REMARK    7  A    between atoms: O9_9  and  C10_10 
ROOT
ATOM      1  C10 ZIN A   1      29.281   1.806  30.928  0.00  0.00     0.140 C 
ATOM      2  C12 ZIN A   1      28.199   2.651  31.645  0.00  0.00     0.034 C 
ATOM      3  C13 ZIN A   1      27.133   1.649  32.163  0.00  0.00     0.008 C 
ATOM      4  C14 ZIN A   1      27.919   0.338  32.275  0.00  0.00     0.001 C 
ATOM      5  C16 ZIN A   1      27.090  -0.933  32.257  0.00  0.00    -0.004 C 
ATOM      6  C18 ZIN A   1      26.183  -0.976  33.490  0.00  0.00     0.010 C 
ATOM      7  C19 ZIN A   1      25.303  -2.227  33.422  0.00  0.00     0.035 C 
ATOM      8  C20 ZIN A   1      26.197  -3.445  33.277  0.00  0.00    -0.068 C 
ATOM      9  C21 ZIN A   1      25.970  -4.479  34.088  0.00  0.00     0.053 C 
ATOM     10  C22 ZIN A   1      26.793  -5.689  33.982  0.00  0.00     0.149 C 
ATOM     11  O23 ZIN A   1      26.892  -6.476  34.899  0.00  0.00    -0.293 OA
ATOM     12  C24 ZIN A   1      27.512  -5.904  32.664  0.00  0.00     0.084 C 
ATOM     13  C25 ZIN A   1      28.233  -4.602  32.319  0.00  0.00     0.022 C 
ATOM     14  C26 ZIN A   1      27.269  -3.432  32.232  0.00  0.00    -0.016 C 
ATOM     15  C27 ZIN A   1      26.595  -3.475  30.859  0.00  0.00     0.020 C 
ATOM     16  C28 ZIN A   1      28.062  -2.121  32.293  0.00  0.00     0.002 C 
ATOM     17  C30 ZIN A   1      29.061  -2.088  31.139  0.00  0.00     0.007 C 
ATOM     18  C31 ZIN A   1      29.805  -0.745  31.070  0.00  0.00     0.012 C 
ATOM     19  C32 ZIN A   1      28.771   0.370  30.976  0.00  0.00    -0.013 C 
ATOM     20  C33 ZIN A   1      27.834   0.108  29.796  0.00  0.00     0.018 C 
ENDROOT
BRANCH   1  21
ATOM     21  O9  ZIN A   1      29.429   2.241  29.551  0.00  0.00    -0.315 OA
BRANCH  21  22
ATOM     22  C7  ZIN A   1      30.069   3.403  29.344  0.00  0.00     0.259 C 
ATOM     23  O8  ZIN A   1      29.899   4.011  28.314  0.00  0.00    -0.265 OA
BRANCH  22  24
ATOM     24  C6  ZIN A   1      30.998   3.950  30.397  0.00  0.00     0.111 C 
BRANCH  24  25
ATOM     25  C5  ZIN A   1      32.264   3.093  30.455  0.00  0.00     0.010 C 
BRANCH  25  26
ATOM     26  C4  ZIN A   1      33.029   3.400  31.744  0.00  0.00     0.000 C 
BRANCH  26  27
ATOM     27  C3  ZIN A   1      34.097   4.460  31.464  0.00  0.00    -0.000 C 
BRANCH  27  28
ATOM     28  C2  ZIN A   1      35.106   3.911  30.452  0.00  0.00    -0.005 C 
ATOM     29  C1  ZIN A   1      36.402   4.719  30.535  0.00  0.00     0.005 C 
ENDBRANCH  27  28
ENDBRANCH  26  27
ENDBRANCH  25  26
ENDBRANCH  24  25
ENDBRANCH  22  24
ENDBRANCH  21  22
ENDBRANCH   1  21
TORSDOF 7
ENDMDL
MODEL 96
REMARK CAVERDOCK RESULT:      -9.7      0.000      0.000
REMARK CAVERDOCK CONSTRAINTS:       0.0      0.0      0.0      0.0
REMARK CAVERDOCK TUNNEL: 95     -9.7      3.3     96.3
REMARK  7 active torsions:
REMARK  status: ('A' for Active; 'I' for Inactive)
REMARK    1  A    between atoms: C2_2  and  C3_3 
REMARK    2  A    between atoms: C3_3  and  C4_4 
REMARK    3  A    between atoms: C4_4  and  C5_5 
REMARK    4  A    between atoms: C5_5  and  C6_6 
REMARK    5  A    between atoms: C6_6  and  C7_7 
REMARK    6  A    between atoms: C7_7  and  O9_9 
REMARK    7  A    between atoms: O9_9  and  C10_10 
ROOT
ATOM      1  C10 ZIN A   1      28.706   1.736  30.448  0.00  0.00     0.140 C 
ATOM      2  C12 ZIN A   1      27.606   2.527  31.199  0.00  0.00     0.034 C 
ATOM      3  C13 ZIN A   1      26.685   1.470  31.866  0.00  0.00     0.008 C 
ATOM      4  C14 ZIN A   1      27.600   0.247  31.992  0.00  0.00     0.001 C 
ATOM      5  C16 ZIN A   1      26.899  -1.093  32.122  0.00  0.00    -0.004 C 
ATOM      6  C18 ZIN A   1      26.098  -1.133  33.426  0.00  0.00     0.010 C 
ATOM      7  C19 ZIN A   1      25.340  -2.460  33.510  0.00  0.00     0.035 C 
ATOM      8  C20 ZIN A   1      26.333  -3.599  33.365  0.00  0.00    -0.068 C 
ATOM      9  C21 ZIN A   1      26.271  -4.591  34.254  0.00  0.00     0.053 C 
ATOM     10  C22 ZIN A   1      27.195  -5.726  34.154  0.00  0.00     0.149 C 
ATOM     11  O23 ZIN A   1      27.441  -6.436  35.106  0.00  0.00    -0.293 OA
ATOM     12  C24 ZIN A   1      27.828  -5.965  32.796  0.00  0.00     0.084 C 
ATOM     13  C25 ZIN A   1      28.391  -4.630  32.313  0.00  0.00     0.022 C 
ATOM     14  C26 ZIN A   1      27.315  -3.561  32.236  0.00  0.00    -0.016 C 
ATOM     15  C27 ZIN A   1      26.543  -3.760  30.929  0.00  0.00     0.020 C 
ATOM     16  C28 ZIN A   1      27.980  -2.182  32.148  0.00  0.00     0.002 C 
ATOM     17  C30 ZIN A   1      28.878  -2.138  30.916  0.00  0.00     0.007 C 
ATOM     18  C31 ZIN A   1      29.482  -0.741  30.702  0.00  0.00     0.012 C 
ATOM     19  C32 ZIN A   1      28.342   0.266  30.627  0.00  0.00    -0.013 C 
ATOM     20  C33 ZIN A   1      27.345  -0.161  29.548  0.00  0.00     0.018 C 
ENDROOT
BRANCH   1  21
ATOM     21  O9  ZIN A   1      28.704   2.087  29.039  0.00  0.00    -0.315 OA
BRANCH  21  22
ATOM     22  C7  ZIN A   1      29.495   3.104  28.663  0.00  0.00     0.259 C 
ATOM     23  O8  ZIN A   1      29.455   3.512  27.526  0.00  0.00    -0.265 OA
BRANCH  22  24
ATOM     24  C6  ZIN A   1      30.433   3.736  29.658  0.00  0.00     0.111 C 
BRANCH  24  25
ATOM     25  C5  ZIN A   1      31.455   2.699  30.127  0.00  0.00     0.010 C 
BRANCH  25  26
ATOM     26  C4  ZIN A   1      32.444   3.357  31.092  0.00  0.00     0.000 C 
BRANCH  26  27
ATOM     27  C3  ZIN A   1      33.837   3.377  30.459  0.00  0.00    -0.000 C 
BRANCH  27  28
ATOM     28  C2  ZIN A   1      34.726   4.366  31.215  0.00  0.00    -0.005 C 
ATOM     29  C1  ZIN A   1      36.101   4.430  30.547  0.00  0.00     0.005 C 
ENDBRANCH  27  28
ENDBRANCH  26  27
ENDBRANCH  25  26
ENDBRANCH  24  25
ENDBRANCH  22  24
ENDBRANCH  21  22
ENDBRANCH   1  21
TORSDOF 7
ENDMDL
MODEL 97
REMARK CAVERDOCK RESULT:      -9.9      0.000      0.000
REMARK CAVERDOCK CONSTRAINTS:       0.0      0.0      0.0      0.0
REMARK CAVERDOCK TUNNEL: 96     -9.9      3.3     97.1
REMARK  7 active torsions:
REMARK  status: ('A' for Active; 'I' for Inactive)
REMARK    1  A    between atoms: C2_2  and  C3_3 
REMARK    2  A    between atoms: C3_3  and  C4_4 
REMARK    3  A    between atoms: C4_4  and  C5_5 
REMARK    4  A    between atoms: C5_5  and  C6_6 
REMARK    5  A    between atoms: C6_6  and  C7_7 
REMARK    6  A    between atoms: C7_7  and  O9_9 
REMARK    7  A    between atoms: O9_9  and  C10_10 
ROOT
ATOM      1  C10 ZIN A   1      28.952   1.404  30.419  0.00  0.00     0.140 C 
ATOM      2  C12 ZIN A   1      28.092   2.340  31.305  0.00  0.00     0.034 C 
ATOM      3  C13 ZIN A   1      27.116   1.423  32.091  0.00  0.00     0.008 C 
ATOM      4  C14 ZIN A   1      27.845   0.075  32.101  0.00  0.00     0.001 C 
ATOM      5  C16 ZIN A   1      26.971  -1.146  32.328  0.00  0.00    -0.004 C 
ATOM      6  C18 ZIN A   1      26.351  -1.086  33.727  0.00  0.00     0.010 C 
ATOM      7  C19 ZIN A   1      25.418  -2.285  33.915  0.00  0.00     0.035 C 
ATOM      8  C20 ZIN A   1      26.200  -3.558  33.645  0.00  0.00    -0.068 C 
ATOM      9  C21 ZIN A   1      26.105  -4.543  34.539  0.00  0.00     0.053 C 
ATOM     10  C22 ZIN A   1      26.825  -5.802  34.324  0.00  0.00     0.149 C 
ATOM     11  O23 ZIN A   1      27.083  -6.556  35.238  0.00  0.00    -0.293 OA
ATOM     12  C24 ZIN A   1      27.232  -6.113  32.895  0.00  0.00     0.084 C 
ATOM     13  C25 ZIN A   1      27.923  -4.870  32.336  0.00  0.00     0.022 C 
ATOM     14  C26 ZIN A   1      27.020  -3.650  32.397  0.00  0.00    -0.016 C 
ATOM     15  C27 ZIN A   1      26.063  -3.710  31.204  0.00  0.00     0.020 C 
ATOM     16  C28 ZIN A   1      27.870  -2.386  32.217  0.00  0.00     0.002 C 
ATOM     17  C30 ZIN A   1      28.595  -2.458  30.877  0.00  0.00     0.007 C 
ATOM     18  C31 ZIN A   1      29.371  -1.165  30.579  0.00  0.00     0.012 C 
ATOM     19  C32 ZIN A   1      28.396   0.003  30.651  0.00  0.00    -0.013 C 
ATOM     20  C33 ZIN A   1      27.214  -0.252  29.714  0.00  0.00     0.018 C 
ENDROOT
BRANCH   1  21
ATOM     21  O9  ZIN A   1      28.819   1.773  29.021  0.00  0.00    -0.315 OA
BRANCH  21  22
ATOM     22  C7  ZIN A   1      29.402   2.920  28.635  0.00  0.00     0.259 C 
ATOM     23  O8  ZIN A   1      29.234   3.335  27.513  0.00  0.00    -0.265 OA
BRANCH  22  24
ATOM     24  C6  ZIN A   1      30.265   3.688  29.602  0.00  0.00     0.111 C 
BRANCH  24  25
ATOM     25  C5  ZIN A   1      31.586   2.945  29.808  0.00  0.00     0.010 C 
BRANCH  25  26
ATOM     26  C4  ZIN A   1      32.256   3.442  31.091  0.00  0.00     0.000 C 
BRANCH  26  27
ATOM     27  C3  ZIN A   1      33.758   3.152  31.027  0.00  0.00    -0.000 C 
BRANCH  27  28
ATOM     28  C2  ZIN A   1      34.536   4.386  31.489  0.00  0.00    -0.005 C 
ATOM     29  C1  ZIN A   1      35.809   4.530  30.653  0.00  0.00     0.005 C 
ENDBRANCH  27  28
ENDBRANCH  26  27
ENDBRANCH  25  26
ENDBRANCH  24  25
ENDBRANCH  22  24
ENDBRANCH  21  22
ENDBRANCH   1  21
TORSDOF 7
ENDMDL
MODEL 98
REMARK CAVERDOCK RESULT:     -10.1      0.000      0.000
REMARK CAVERDOCK CONSTRAINTS:       0.0      0.0      0.0      0.0
REMARK CAVERDOCK TUNNEL: 97    -10.1      3.3     98.2
REMARK  7 active torsions:
REMARK  status: ('A' for Active; 'I' for Inactive)
REMARK    1  A    between atoms: C2_2  and  C3_3 
REMARK    2  A    between atoms: C3_3  and  C4_4 
REMARK    3  A    between atoms: C4_4  and  C5_5 
REMARK    4  A    between atoms: C5_5  and  C6_6 
REMARK    5  A    between atoms: C6_6  and  C7_7 
REMARK    6  A    between atoms: C7_7  and  O9_9 
REMARK    7  A    between atoms: O9_9  and  C10_10 
ROOT
ATOM      1  C10 ZIN A   1      29.086   1.480  30.818  0.00  0.00     0.140 C 
ATOM      2  C12 ZIN A   1      28.155   2.381  31.668  0.00  0.00     0.034 C 
ATOM      3  C13 ZIN A   1      27.127   1.435  32.344  0.00  0.00     0.008 C 
ATOM      4  C14 ZIN A   1      27.860   0.088  32.362  0.00  0.00     0.001 C 
ATOM      5  C16 ZIN A   1      26.978  -1.142  32.479  0.00  0.00    -0.004 C 
ATOM      6  C18 ZIN A   1      26.252  -1.133  33.826  0.00  0.00     0.010 C 
ATOM      7  C19 ZIN A   1      25.314  -2.340  33.900  0.00  0.00     0.035 C 
ATOM      8  C20 ZIN A   1      26.121  -3.601  33.647  0.00  0.00    -0.068 C 
ATOM      9  C21 ZIN A   1      25.963  -4.617  34.496  0.00  0.00     0.053 C 
ATOM     10  C22 ZIN A   1      26.705  -5.866  34.293  0.00  0.00     0.149 C 
ATOM     11  O23 ZIN A   1      26.896  -6.650  35.198  0.00  0.00    -0.293 OA
ATOM     12  C24 ZIN A   1      27.222  -6.125  32.891  0.00  0.00     0.084 C 
ATOM     13  C25 ZIN A   1      27.947  -4.861  32.430  0.00  0.00     0.022 C 
ATOM     14  C26 ZIN A   1      27.036  -3.647  32.463  0.00  0.00    -0.016 C 
ATOM     15  C27 ZIN A   1      26.174  -3.667  31.199  0.00  0.00     0.020 C 
ATOM     16  C28 ZIN A   1      27.890  -2.375  32.394  0.00  0.00     0.002 C 
ATOM     17  C30 ZIN A   1      28.717  -2.398  31.112  0.00  0.00     0.007 C 
ATOM     18  C31 ZIN A   1      29.506  -1.092  30.921  0.00  0.00     0.012 C 
ATOM     19  C32 ZIN A   1      28.522   0.070  30.957  0.00  0.00    -0.013 C 
ATOM     20  C33 ZIN A   1      27.417  -0.155  29.923  0.00  0.00     0.018 C 
ENDROOT
BRANCH   1  21
ATOM     21  O9  ZIN A   1      29.059   1.897  29.428  0.00  0.00    -0.315 OA
BRANCH  21  22
ATOM     22  C7  ZIN A   1      29.674   3.052  29.127  0.00  0.00     0.259 C 
ATOM     23  O8  ZIN A   1      29.485   3.575  28.054  0.00  0.00    -0.265 OA
BRANCH  22  24
ATOM     24  C6  ZIN A   1      30.597   3.698  30.127  0.00  0.00     0.111 C 
BRANCH  24  25
ATOM     25  C5  ZIN A   1      31.947   2.979  30.113  0.00  0.00     0.010 C 
BRANCH  25  26
ATOM     26  C4  ZIN A   1      32.576   3.047  31.506  0.00  0.00     0.000 C 
BRANCH  26  27
ATOM     27  C3  ZIN A   1      33.624   4.163  31.539  0.00  0.00    -0.000 C 
BRANCH  27  28
ATOM     28  C2  ZIN A   1      34.636   3.944  30.413  0.00  0.00    -0.005 C 
ATOM     29  C1  ZIN A   1      35.995   4.509  30.831  0.00  0.00     0.005 C 
ENDBRANCH  27  28
ENDBRANCH  26  27
ENDBRANCH  25  26
ENDBRANCH  24  25
ENDBRANCH  22  24
ENDBRANCH  21  22
ENDBRANCH   1  21
TORSDOF 7
ENDMDL
MODEL 99
REMARK CAVERDOCK RESULT:     -10.2      0.000      0.000
REMARK CAVERDOCK CONSTRAINTS:       0.1      0.0      0.0      0.0
REMARK CAVERDOCK TUNNEL: 98    -10.2      3.2     99.3
REMARK  7 active torsions:
REMARK  status: ('A' for Active; 'I' for Inactive)
REMARK    1  A    between atoms: C2_2  and  C3_3 
REMARK    2  A    between atoms: C3_3  and  C4_4 
REMARK    3  A    between atoms: C4_4  and  C5_5 
REMARK    4  A    between atoms: C5_5  and  C6_6 
REMARK    5  A    between atoms: C6_6  and  C7_7 
REMARK    6  A    between atoms: C7_7  and  O9_9 
REMARK    7  A    between atoms: O9_9  and  C10_10 
ROOT
ATOM      1  C10 ZIN A   1      28.585   1.447  30.696  0.00  0.00     0.140 C 
ATOM      2  C12 ZIN A   1      27.440   2.270  31.337  0.00  0.00     0.034 C 
ATOM      3  C13 ZIN A   1      26.446   1.241  31.939  0.00  0.00     0.008 C 
ATOM      4  C14 ZIN A   1      27.324   0.005  32.163  0.00  0.00     0.001 C 
ATOM      5  C16 ZIN A   1      26.589  -1.319  32.254  0.00  0.00    -0.004 C 
ATOM      6  C18 ZIN A   1      25.679  -1.323  33.486  0.00  0.00     0.010 C 
ATOM      7  C19 ZIN A   1      24.891  -2.635  33.525  0.00  0.00     0.035 C 
ATOM      8  C20 ZIN A   1      25.872  -3.793  33.485  0.00  0.00    -0.068 C 
ATOM      9  C21 ZIN A   1      25.715  -4.768  34.381  0.00  0.00     0.053 C 
ATOM     10  C22 ZIN A   1      26.623  -5.920  34.380  0.00  0.00     0.149 C 
ATOM     11  O23 ZIN A   1      26.773  -6.617  35.361  0.00  0.00    -0.293 OA
ATOM     12  C24 ZIN A   1      27.365  -6.195  33.085  0.00  0.00     0.084 C 
ATOM     13  C25 ZIN A   1      27.992  -4.878  32.630  0.00  0.00     0.022 C 
ATOM     14  C26 ZIN A   1      26.947  -3.793  32.443  0.00  0.00    -0.016 C 
ATOM     15  C27 ZIN A   1      26.287  -4.001  31.079  0.00  0.00     0.020 C 
ATOM     16  C28 ZIN A   1      27.643  -2.427  32.391  0.00  0.00     0.002 C 
ATOM     17  C30 ZIN A   1      28.644  -2.420  31.240  0.00  0.00     0.007 C 
ATOM     18  C31 ZIN A   1      29.291  -1.037  31.056  0.00  0.00     0.012 C 
ATOM     19  C32 ZIN A   1      28.180  -0.013  30.867  0.00  0.00    -0.013 C 
ATOM     20  C33 ZIN A   1      27.271  -0.442  29.713  0.00  0.00     0.018 C 
ENDROOT
BRANCH   1  21
ATOM     21  O9  ZIN A   1      28.711   1.773  29.287  0.00  0.00    -0.315 OA
BRANCH  21  22
ATOM     22  C7  ZIN A   1      29.281   2.949  28.981  0.00  0.00     0.259 C 
ATOM     23  O8  ZIN A   1      29.184   3.395  27.862  0.00  0.00    -0.265 OA
BRANCH  22  24
ATOM     24  C6  ZIN A   1      30.042   3.713  30.033  0.00  0.00     0.111 C 
BRANCH  24  25
ATOM     25  C5  ZIN A   1      31.478   3.191  30.105  0.00  0.00     0.010 C 
BRANCH  25  26
ATOM     26  C4  ZIN A   1      31.996   3.318  31.539  0.00  0.00     0.000 C 
BRANCH  26  27
ATOM     27  C3  ZIN A   1      33.382   3.967  31.525  0.00  0.00    -0.000 C 
BRANCH  27  28
ATOM     28  C2  ZIN A   1      34.231   3.332  30.422  0.00  0.00    -0.005 C 
ATOM     29  C1  ZIN A   1      35.534   4.118  30.265  0.00  0.00     0.005 C 
ENDBRANCH  27  28
ENDBRANCH  26  27
ENDBRANCH  25  26
ENDBRANCH  24  25
ENDBRANCH  22  24
ENDBRANCH  21  22
ENDBRANCH   1  21
TORSDOF 7
ENDMDL
MODEL 100
REMARK CAVERDOCK RESULT:     -10.0      0.000      0.000
REMARK CAVERDOCK CONSTRAINTS:       0.0      0.0      0.0      0.0
REMARK CAVERDOCK TUNNEL: 99    -10.0      3.3    100.1
REMARK  7 active torsions:
REMARK  status: ('A' for Active; 'I' for Inactive)
REMARK    1  A    between atoms: C2_2  and  C3_3 
REMARK    2  A    between atoms: C3_3  and  C4_4 
REMARK    3  A    between atoms: C4_4  and  C5_5 
REMARK    4  A    between atoms: C5_5  and  C6_6 
REMARK    5  A    between atoms: C6_6  and  C7_7 
REMARK    6  A    between atoms: C7_7  and  O9_9 
REMARK    7  A    between atoms: O9_9  and  C10_10 
ROOT
ATOM      1  C10 ZIN A   1      27.868   0.948  29.535  0.00  0.00     0.140 C 
ATOM      2  C12 ZIN A   1      29.038   0.261  28.787  0.00  0.00     0.034 C 
ATOM      3  C13 ZIN A   1      29.306  -1.076  29.527  0.00  0.00     0.008 C 
ATOM      4  C14 ZIN A   1      27.963  -1.367  30.208  0.00  0.00     0.001 C 
ATOM      5  C16 ZIN A   1      28.017  -2.301  31.403  0.00  0.00    -0.004 C 
ATOM      6  C18 ZIN A   1      28.478  -3.691  30.954  0.00  0.00     0.010 C 
ATOM      7  C19 ZIN A   1      28.596  -4.601  32.179  0.00  0.00     0.035 C 
ATOM      8  C20 ZIN A   1      27.268  -4.604  32.915  0.00  0.00    -0.068 C 
ATOM      9  C21 ZIN A   1      26.755  -5.785  33.260  0.00  0.00     0.053 C 
ATOM     10  C22 ZIN A   1      25.482  -5.848  33.986  0.00  0.00     0.149 C 
ATOM     11  O23 ZIN A   1      24.798  -6.849  33.990  0.00  0.00    -0.293 OA
ATOM     12  C24 ZIN A   1      25.067  -4.595  34.733  0.00  0.00     0.084 C 
ATOM     13  C25 ZIN A   1      25.199  -3.421  33.765  0.00  0.00     0.022 C 
ATOM     14  C26 ZIN A   1      26.613  -3.294  33.225  0.00  0.00    -0.016 C 
ATOM     15  C27 ZIN A   1      27.459  -2.578  34.280  0.00  0.00     0.020 C 
ATOM     16  C28 ZIN A   1      26.599  -2.393  31.984  0.00  0.00     0.002 C 
ATOM     17  C30 ZIN A   1      26.040  -1.025  32.367  0.00  0.00     0.007 C 
ATOM     18  C31 ZIN A   1      26.112  -0.033  31.195  0.00  0.00     0.012 C 
ATOM     19  C32 ZIN A   1      27.558   0.041  30.721  0.00  0.00    -0.013 C 
ATOM     20  C33 ZIN A   1      28.471   0.390  31.898  0.00  0.00     0.018 C 
ENDROOT
BRANCH   1  21
ATOM     21  O9  ZIN A   1      28.270   2.263  29.998  0.00  0.00    -0.315 OA
BRANCH  21  22
ATOM     22  C7  ZIN A   1      29.049   2.987  29.179  0.00  0.00     0.259 C 
ATOM     23  O8  ZIN A   1      28.812   3.022  27.994  0.00  0.00    -0.265 OA
BRANCH  22  24
ATOM     24  C6  ZIN A   1      30.220   3.756  29.735  0.00  0.00     0.111 C 
BRANCH  24  25
ATOM     25  C5  ZIN A   1      30.950   2.896  30.769  0.00  0.00     0.010 C 
BRANCH  25  26
ATOM     26  C4  ZIN A   1      32.461   3.018  30.558  0.00  0.00     0.000 C 
BRANCH  26  27
ATOM     27  C3  ZIN A   1      33.127   3.431  31.873  0.00  0.00    -0.000 C 
BRANCH  27  28
ATOM     28  C2  ZIN A   1      34.191   4.494  31.593  0.00  0.00    -0.005 C 
ATOM     29  C1  ZIN A   1      35.094   4.024  30.450  0.00  0.00     0.005 C 
ENDBRANCH  27  28
ENDBRANCH  26  27
ENDBRANCH  25  26
ENDBRANCH  24  25
ENDBRANCH  22  24
ENDBRANCH  21  22
ENDBRANCH   1  21
TORSDOF 7
ENDMDL
MODEL 101
REMARK CAVERDOCK RESULT:     -10.3      0.000      0.000
REMARK CAVERDOCK CONSTRAINTS:       0.0      0.0      0.0      0.0
REMARK CAVERDOCK TUNNEL: 100    -10.3      3.3    101.3
REMARK  7 active torsions:
REMARK  status: ('A' for Active; 'I' for Inactive)
REMARK    1  A    between atoms: C2_2  and  C3_3 
REMARK    2  A    between atoms: C3_3  and  C4_4 
REMARK    3  A    between atoms: C4_4  and  C5_5 
REMARK    4  A    between atoms: C5_5  and  C6_6 
REMARK    5  A    between atoms: C6_6  and  C7_7 
REMARK    6  A    between atoms: C7_7  and  O9_9 
REMARK    7  A    between atoms: O9_9  and  C10_10 
ROOT
ATOM      1  C10 ZIN A   1      27.650   0.579  29.369  0.00  0.00     0.140 C 
ATOM      2  C12 ZIN A   1      28.803  -0.152  28.635  0.00  0.00     0.034 C 
ATOM      3  C13 ZIN A   1      29.070  -1.458  29.431  0.00  0.00     0.008 C 
ATOM      4  C14 ZIN A   1      27.735  -1.705  30.142  0.00  0.00     0.001 C 
ATOM      5  C16 ZIN A   1      27.798  -2.586  31.377  0.00  0.00    -0.004 C 
ATOM      6  C18 ZIN A   1      28.240  -3.998  30.984  0.00  0.00     0.010 C 
ATOM      7  C19 ZIN A   1      28.368  -4.854  32.246  0.00  0.00     0.035 C 
ATOM      8  C20 ZIN A   1      27.051  -4.812  33.000  0.00  0.00    -0.068 C 
ATOM      9  C21 ZIN A   1      26.532  -5.972  33.405  0.00  0.00     0.053 C 
ATOM     10  C22 ZIN A   1      25.269  -5.991  34.151  0.00  0.00     0.149 C 
ATOM     11  O23 ZIN A   1      24.576  -6.984  34.209  0.00  0.00    -0.293 OA
ATOM     12  C24 ZIN A   1      24.875  -4.702  34.847  0.00  0.00     0.084 C 
ATOM     13  C25 ZIN A   1      25.004  -3.573  33.825  0.00  0.00     0.022 C 
ATOM     14  C26 ZIN A   1      26.411  -3.484  33.261  0.00  0.00    -0.016 C 
ATOM     15  C27 ZIN A   1      27.279  -2.729  34.271  0.00  0.00     0.020 C 
ATOM     16  C28 ZIN A   1      26.388  -2.638  31.982  0.00  0.00     0.002 C 
ATOM     17  C30 ZIN A   1      25.846  -1.250  32.311  0.00  0.00     0.007 C 
ATOM     18  C31 ZIN A   1      25.910  -0.311  31.095  0.00  0.00     0.012 C 
ATOM     19  C32 ZIN A   1      27.349  -0.272  30.598  0.00  0.00    -0.013 C 
ATOM     20  C33 ZIN A   1      28.282   0.120  31.746  0.00  0.00     0.018 C 
ENDROOT
BRANCH   1  21
ATOM     21  O9  ZIN A   1      28.071   1.909  29.768  0.00  0.00    -0.315 OA
BRANCH  21  22
ATOM     22  C7  ZIN A   1      28.852   2.585  28.910  0.00  0.00     0.259 C 
ATOM     23  O8  ZIN A   1      28.615   2.556  27.725  0.00  0.00    -0.265 OA
BRANCH  22  24
ATOM     24  C6  ZIN A   1      30.024   3.380  29.424  0.00  0.00     0.111 C 
BRANCH  24  25
ATOM     25  C5  ZIN A   1      30.845   2.517  30.383  0.00  0.00     0.010 C 
BRANCH  25  26
ATOM     26  C4  ZIN A   1      32.320   2.914  30.292  0.00  0.00     0.000 C 
BRANCH  26  27
ATOM     27  C3  ZIN A   1      32.805   3.393  31.663  0.00  0.00    -0.000 C 
BRANCH  27  28
ATOM     28  C2  ZIN A   1      33.932   4.411  31.479  0.00  0.00    -0.005 C 
ATOM     29  C1  ZIN A   1      34.941   3.877  30.461  0.00  0.00     0.005 C 
ENDBRANCH  27  28
ENDBRANCH  26  27
ENDBRANCH  25  26
ENDBRANCH  24  25
ENDBRANCH  22  24
ENDBRANCH  21  22
ENDBRANCH   1  21
TORSDOF 7
ENDMDL
MODEL 102
REMARK CAVERDOCK RESULT:     -10.4      0.000      0.000
REMARK CAVERDOCK CONSTRAINTS:       0.1      0.0      0.0      0.0
REMARK CAVERDOCK TUNNEL: 101    -10.4      3.2    102.7
REMARK  7 active torsions:
REMARK  status: ('A' for Active; 'I' for Inactive)
REMARK    1  A    between atoms: C2_2  and  C3_3 
REMARK    2  A    between atoms: C3_3  and  C4_4 
REMARK    3  A    between atoms: C4_4  and  C5_5 
REMARK    4  A    between atoms: C5_5  and  C6_6 
REMARK    5  A    between atoms: C6_6  and  C7_7 
REMARK    6  A    between atoms: C7_7  and  O9_9 
REMARK    7  A    between atoms: O9_9  and  C10_10 
ROOT
ATOM      1  C10 ZIN A   1      27.496   0.322  29.285  0.00  0.00     0.140 C 
ATOM      2  C12 ZIN A   1      28.665  -0.391  28.561  0.00  0.00     0.034 C 
ATOM      3  C13 ZIN A   1      28.971  -1.673  29.382  0.00  0.00     0.008 C 
ATOM      4  C14 ZIN A   1      27.646  -1.943  30.104  0.00  0.00     0.001 C 
ATOM      5  C16 ZIN A   1      27.739  -2.796  31.355  0.00  0.00    -0.004 C 
ATOM      6  C18 ZIN A   1      28.218  -4.204  30.988  0.00  0.00     0.010 C 
ATOM      7  C19 ZIN A   1      28.374  -5.031  32.267  0.00  0.00     0.035 C 
ATOM      8  C20 ZIN A   1      27.060  -5.009  33.026  0.00  0.00    -0.068 C 
ATOM      9  C21 ZIN A   1      26.575  -6.175  33.456  0.00  0.00     0.053 C 
ATOM     10  C22 ZIN A   1      25.316  -6.214  34.208  0.00  0.00     0.149 C 
ATOM     11  O23 ZIN A   1      24.651  -7.224  34.289  0.00  0.00    -0.293 OA
ATOM     12  C24 ZIN A   1      24.890  -4.922  34.880  0.00  0.00     0.084 C 
ATOM     13  C25 ZIN A   1      24.983  -3.811  33.836  0.00  0.00     0.022 C 
ATOM     14  C26 ZIN A   1      26.385  -3.695  33.263  0.00  0.00    -0.016 C 
ATOM     15  C27 ZIN A   1      27.236  -2.897  34.254  0.00  0.00     0.020 C 
ATOM     16  C28 ZIN A   1      26.333  -2.875  31.968  0.00  0.00     0.002 C 
ATOM     17  C30 ZIN A   1      25.755  -1.496  32.272  0.00  0.00     0.007 C 
ATOM     18  C31 ZIN A   1      25.788  -0.581  31.037  0.00  0.00     0.012 C 
ATOM     19  C32 ZIN A   1      27.223  -0.511  30.533  0.00  0.00    -0.013 C 
ATOM     20  C33 ZIN A   1      28.150  -0.071  31.668  0.00  0.00     0.018 C 
ENDROOT
BRANCH   1  21
ATOM     21  O9  ZIN A   1      27.881   1.672  29.656  0.00  0.00    -0.315 OA
BRANCH  21  22
ATOM     22  C7  ZIN A   1      28.638   2.352  28.780  0.00  0.00     0.259 C 
ATOM     23  O8  ZIN A   1      28.386   2.305  27.600  0.00  0.00    -0.265 OA
BRANCH  22  24
ATOM     24  C6  ZIN A   1      29.801   3.175  29.270  0.00  0.00     0.111 C 
BRANCH  24  25
ATOM     25  C5  ZIN A   1      30.585   2.379  30.315  0.00  0.00     0.010 C 
BRANCH  25  26
ATOM     26  C4  ZIN A   1      31.551   3.312  31.049  0.00  0.00     0.000 C 
BRANCH  26  27
ATOM     27  C3  ZIN A   1      32.958   3.149  30.469  0.00  0.00    -0.000 C 
BRANCH  27  28
ATOM     28  C2  ZIN A   1      33.920   4.095  31.190  0.00  0.00    -0.005 C 
ATOM     29  C1  ZIN A   1      35.287   4.052  30.506  0.00  0.00     0.005 C 
ENDBRANCH  27  28
ENDBRANCH  26  27
ENDBRANCH  25  26
ENDBRANCH  24  25
ENDBRANCH  22  24
ENDBRANCH  21  22
ENDBRANCH   1  21
TORSDOF 7
ENDMDL
MODEL 103
REMARK CAVERDOCK RESULT:     -10.5      0.000      0.000
REMARK CAVERDOCK CONSTRAINTS:       0.1      0.0      0.0      0.0
REMARK CAVERDOCK TUNNEL: 102    -10.5      3.3    103.3
REMARK  7 active torsions:
REMARK  status: ('A' for Active; 'I' for Inactive)
REMARK    1  A    between atoms: C2_2  and  C3_3 
REMARK    2  A    between atoms: C3_3  and  C4_4 
REMARK    3  A    between atoms: C4_4  and  C5_5 
REMARK    4  A    between atoms: C5_5  and  C6_6 
REMARK    5  A    between atoms: C6_6  and  C7_7 
REMARK    6  A    between atoms: C7_7  and  O9_9 
REMARK    7  A    between atoms: O9_9  and  C10_10 
ROOT
ATOM      1  C10 ZIN A   1      27.656  -0.042  29.362  0.00  0.00     0.140 C 
ATOM      2  C12 ZIN A   1      28.878  -0.777  28.757  0.00  0.00     0.034 C 
ATOM      3  C13 ZIN A   1      29.129  -2.020  29.651  0.00  0.00     0.008 C 
ATOM      4  C14 ZIN A   1      27.757  -2.269  30.287  0.00  0.00     0.001 C 
ATOM      5  C16 ZIN A   1      27.761  -3.068  31.577  0.00  0.00    -0.004 C 
ATOM      6  C18 ZIN A   1      28.272  -4.486  31.307  0.00  0.00     0.010 C 
ATOM      7  C19 ZIN A   1      28.339  -5.256  32.628  0.00  0.00     0.035 C 
ATOM      8  C20 ZIN A   1      26.972  -5.213  33.287  0.00  0.00    -0.068 C 
ATOM      9  C21 ZIN A   1      26.462  -6.362  33.731  0.00  0.00     0.053 C 
ATOM     10  C22 ZIN A   1      25.152  -6.379  34.391  0.00  0.00     0.149 C 
ATOM     11  O23 ZIN A   1      24.487  -7.390  34.467  0.00  0.00    -0.293 OA
ATOM     12  C24 ZIN A   1      24.673  -5.063  34.974  0.00  0.00     0.084 C 
ATOM     13  C25 ZIN A   1      24.837  -3.996  33.892  0.00  0.00     0.022 C 
ATOM     14  C26 ZIN A   1      26.276  -3.894  33.419  0.00  0.00    -0.016 C 
ATOM     15  C27 ZIN A   1      27.049  -3.048  34.433  0.00  0.00     0.020 C 
ATOM     16  C28 ZIN A   1      26.315  -3.131  32.089  0.00  0.00     0.002 C 
ATOM     17  C30 ZIN A   1      25.710  -1.745  32.290  0.00  0.00     0.007 C 
ATOM     18  C31 ZIN A   1      25.829  -0.883  31.023  0.00  0.00     0.012 C 
ATOM     19  C32 ZIN A   1      27.297  -0.824  30.622  0.00  0.00    -0.013 C 
ATOM     20  C33 ZIN A   1      28.136  -0.329  31.801  0.00  0.00     0.018 C 
ENDROOT
BRANCH   1  21
ATOM     21  O9  ZIN A   1      28.007   1.325  29.702  0.00  0.00    -0.315 OA
BRANCH  21  22
ATOM     22  C7  ZIN A   1      28.483   2.096  28.711  0.00  0.00     0.259 C 
ATOM     23  O8  ZIN A   1      28.063   1.961  27.586  0.00  0.00    -0.265 OA
BRANCH  22  24
ATOM     24  C6  ZIN A   1      29.540   3.129  29.002  0.00  0.00     0.111 C 
BRANCH  24  25
ATOM     25  C5  ZIN A   1      30.404   2.660  30.174  0.00  0.00     0.010 C 
BRANCH  25  26
ATOM     26  C4  ZIN A   1      31.505   3.689  30.440  0.00  0.00     0.000 C 
BRANCH  26  27
ATOM     27  C3  ZIN A   1      32.775   2.969  30.899  0.00  0.00    -0.000 C 
BRANCH  27  28
ATOM     28  C2  ZIN A   1      33.710   3.970  31.581  0.00  0.00    -0.005 C 
ATOM     29  C1  ZIN A   1      34.896   4.268  30.662  0.00  0.00     0.005 C 
ENDBRANCH  27  28
ENDBRANCH  26  27
ENDBRANCH  25  26
ENDBRANCH  24  25
ENDBRANCH  22  24
ENDBRANCH  21  22
ENDBRANCH   1  21
TORSDOF 7
ENDMDL
MODEL 104
REMARK CAVERDOCK RESULT:     -10.6      0.000      0.000
REMARK CAVERDOCK CONSTRAINTS:       0.0      0.0      0.0      0.0
REMARK CAVERDOCK TUNNEL: 103    -10.6      3.3    104.2
REMARK  7 active torsions:
REMARK  status: ('A' for Active; 'I' for Inactive)
REMARK    1  A    between atoms: C2_2  and  C3_3 
REMARK    2  A    between atoms: C3_3  and  C4_4 
REMARK    3  A    between atoms: C4_4  and  C5_5 
REMARK    4  A    between atoms: C5_5  and  C6_6 
REMARK    5  A    between atoms: C6_6  and  C7_7 
REMARK    6  A    between atoms: C7_7  and  O9_9 
REMARK    7  A    between atoms: O9_9  and  C10_10 
ROOT
ATOM      1  C10 ZIN A   1      27.695  -0.285  29.384  0.00  0.00     0.140 C 
ATOM      2  C12 ZIN A   1      28.977  -1.007  28.901  0.00  0.00     0.034 C 
ATOM      3  C13 ZIN A   1      29.191  -2.208  29.860  0.00  0.00     0.008 C 
ATOM      4  C14 ZIN A   1      27.781  -2.472  30.400  0.00  0.00     0.001 C 
ATOM      5  C16 ZIN A   1      27.708  -3.221  31.718  0.00  0.00    -0.004 C 
ATOM      6  C18 ZIN A   1      28.272  -4.633  31.543  0.00  0.00     0.010 C 
ATOM      7  C19 ZIN A   1      28.258  -5.351  32.894  0.00  0.00     0.035 C 
ATOM      8  C20 ZIN A   1      26.845  -5.321  33.448  0.00  0.00    -0.068 C 
ATOM      9  C21 ZIN A   1      26.331  -6.467  33.897  0.00  0.00     0.053 C 
ATOM     10  C22 ZIN A   1      24.976  -6.495  34.457  0.00  0.00     0.149 C 
ATOM     11  O23 ZIN A   1      24.333  -7.521  34.523  0.00  0.00    -0.293 OA
ATOM     12  C24 ZIN A   1      24.421  -5.172  34.951  0.00  0.00     0.084 C 
ATOM     13  C25 ZIN A   1      24.640  -4.143  33.843  0.00  0.00     0.022 C 
ATOM     14  C26 ZIN A   1      26.108  -4.018  33.474  0.00  0.00    -0.016 C 
ATOM     15  C27 ZIN A   1      26.781  -3.114  34.509  0.00  0.00     0.020 C 
ATOM     16  C28 ZIN A   1      26.229  -3.305  32.122  0.00  0.00     0.002 C 
ATOM     17  C30 ZIN A   1      25.576  -1.930  32.223  0.00  0.00     0.007 C 
ATOM     18  C31 ZIN A   1      25.769  -1.113  30.935  0.00  0.00     0.012 C 
ATOM     19  C32 ZIN A   1      27.261  -1.028  30.643  0.00  0.00    -0.013 C 
ATOM     20  C33 ZIN A   1      27.996  -0.466  31.861  0.00  0.00     0.018 C 
ENDROOT
BRANCH   1  21
ATOM     21  O9  ZIN A   1      27.986   1.103  29.694  0.00  0.00    -0.315 OA
BRANCH  21  22
ATOM     22  C7  ZIN A   1      28.411   1.878  28.684  0.00  0.00     0.259 C 
ATOM     23  O8  ZIN A   1      27.928   1.753  27.583  0.00  0.00    -0.265 OA
BRANCH  22  24
ATOM     24  C6  ZIN A   1      29.489   2.903  28.922  0.00  0.00     0.111 C 
BRANCH  24  25
ATOM     25  C5  ZIN A   1      30.135   2.656  30.287  0.00  0.00     0.010 C 
BRANCH  25  26
ATOM     26  C4  ZIN A   1      31.212   3.713  30.540  0.00  0.00     0.000 C 
BRANCH  26  27
ATOM     27  C3  ZIN A   1      32.594   3.058  30.479  0.00  0.00    -0.000 C 
BRANCH  27  28
ATOM     28  C2  ZIN A   1      33.603   3.925  31.234  0.00  0.00    -0.005 C 
ATOM     29  C1  ZIN A   1      34.936   3.927  30.484  0.00  0.00     0.005 C 
ENDBRANCH  27  28
ENDBRANCH  26  27
ENDBRANCH  25  26
ENDBRANCH  24  25
ENDBRANCH  22  24
ENDBRANCH  21  22
ENDBRANCH   1  21
TORSDOF 7
ENDMDL
MODEL 105
REMARK CAVERDOCK RESULT:     -10.8      0.000      0.000
REMARK CAVERDOCK CONSTRAINTS:       0.0      0.0      0.0      0.0
REMARK CAVERDOCK TUNNEL: 104    -10.8      3.3    105.1
REMARK  7 active torsions:
REMARK  status: ('A' for Active; 'I' for Inactive)
REMARK    1  A    between atoms: C2_2  and  C3_3 
REMARK    2  A    between atoms: C3_3  and  C4_4 
REMARK    3  A    between atoms: C4_4  and  C5_5 
REMARK    4  A    between atoms: C5_5  and  C6_6 
REMARK    5  A    between atoms: C6_6  and  C7_7 
REMARK    6  A    between atoms: C7_7  and  O9_9 
REMARK    7  A    between atoms: O9_9  and  C10_10 
ROOT
ATOM      1  C10 ZIN A   1      27.694  -0.392  29.510  0.00  0.00     0.140 C 
ATOM      2  C12 ZIN A   1      28.888  -1.184  28.922  0.00  0.00     0.034 C 
ATOM      3  C13 ZIN A   1      29.070  -2.435  29.822  0.00  0.00     0.008 C 
ATOM      4  C14 ZIN A   1      27.679  -2.619  30.440  0.00  0.00     0.001 C 
ATOM      5  C16 ZIN A   1      27.631  -3.414  31.732  0.00  0.00    -0.004 C 
ATOM      6  C18 ZIN A   1      28.078  -4.855  31.470  0.00  0.00     0.010 C 
ATOM      7  C19 ZIN A   1      28.092  -5.624  32.793  0.00  0.00     0.035 C 
ATOM      8  C20 ZIN A   1      26.721  -5.516  33.435  0.00  0.00    -0.068 C 
ATOM      9  C21 ZIN A   1      26.153  -6.640  33.874  0.00  0.00     0.053 C 
ATOM     10  C22 ZIN A   1      24.835  -6.594  34.517  0.00  0.00     0.149 C 
ATOM     11  O23 ZIN A   1      24.123  -7.573  34.587  0.00  0.00    -0.293 OA
ATOM     12  C24 ZIN A   1      24.410  -5.256  35.092  0.00  0.00     0.084 C 
ATOM     13  C25 ZIN A   1      24.637  -4.200  34.011  0.00  0.00     0.022 C 
ATOM     14  C26 ZIN A   1      26.085  -4.166  33.555  0.00  0.00    -0.016 C 
ATOM     15  C27 ZIN A   1      26.884  -3.355  34.578  0.00  0.00     0.020 C 
ATOM     16  C28 ZIN A   1      26.177  -3.409  32.225  0.00  0.00     0.002 C 
ATOM     17  C30 ZIN A   1      25.634  -1.996  32.416  0.00  0.00     0.007 C 
ATOM     18  C31 ZIN A   1      25.809  -1.143  31.149  0.00  0.00     0.012 C 
ATOM     19  C32 ZIN A   1      27.283  -1.153  30.767  0.00  0.00    -0.013 C 
ATOM     20  C33 ZIN A   1      28.129  -0.695  31.956  0.00  0.00     0.018 C 
ENDROOT
BRANCH   1  21
ATOM     21  O9  ZIN A   1      28.104   0.958  29.852  0.00  0.00    -0.315 OA
BRANCH  21  22
ATOM     22  C7  ZIN A   1      28.363   1.792  28.833  0.00  0.00     0.259 C 
ATOM     23  O8  ZIN A   1      27.859   1.600  27.752  0.00  0.00    -0.265 OA
BRANCH  22  24
ATOM     24  C6  ZIN A   1      29.281   2.970  29.037  0.00  0.00     0.111 C 
BRANCH  24  25
ATOM     25  C5  ZIN A   1      30.167   2.719  30.259  0.00  0.00     0.010 C 
BRANCH  25  26
ATOM     26  C4  ZIN A   1      31.393   3.633  30.196  0.00  0.00     0.000 C 
BRANCH  26  27
ATOM     27  C3  ZIN A   1      32.591   2.923  30.830  0.00  0.00    -0.000 C 
BRANCH  27  28
ATOM     28  C2  ZIN A   1      33.536   3.962  31.437  0.00  0.00    -0.005 C 
ATOM     29  C1  ZIN A   1      34.800   4.065  30.580  0.00  0.00     0.005 C 
ENDBRANCH  27  28
ENDBRANCH  26  27
ENDBRANCH  25  26
ENDBRANCH  24  25
ENDBRANCH  22  24
ENDBRANCH  21  22
ENDBRANCH   1  21
TORSDOF 7
ENDMDL
MODEL 106
REMARK CAVERDOCK RESULT:     -10.8      0.000      0.000
REMARK CAVERDOCK CONSTRAINTS:       0.1      0.0      0.0      0.0
REMARK CAVERDOCK TUNNEL: 105    -10.8      3.3    106.5
REMARK  7 active torsions:
REMARK  status: ('A' for Active; 'I' for Inactive)
REMARK    1  A    between atoms: C2_2  and  C3_3 
REMARK    2  A    between atoms: C3_3  and  C4_4 
REMARK    3  A    between atoms: C4_4  and  C5_5 
REMARK    4  A    between atoms: C5_5  and  C6_6 
REMARK    5  A    between atoms: C6_6  and  C7_7 
REMARK    6  A    between atoms: C7_7  and  O9_9 
REMARK    7  A    between atoms: O9_9  and  C10_10 
ROOT
ATOM      1  C10 ZIN A   1      27.273  -0.008  29.860  0.00  0.00     0.140 C 
ATOM      2  C12 ZIN A   1      28.352  -0.737  29.021  0.00  0.00     0.034 C 
ATOM      3  C13 ZIN A   1      28.631  -2.083  29.741  0.00  0.00     0.008 C 
ATOM      4  C14 ZIN A   1      27.340  -2.326  30.530  0.00  0.00     0.001 C 
ATOM      5  C16 ZIN A   1      27.457  -3.261  31.719  0.00  0.00    -0.004 C 
ATOM      6  C18 ZIN A   1      27.829  -4.666  31.238  0.00  0.00     0.010 C 
ATOM      7  C19 ZIN A   1      28.014  -5.581  32.451  0.00  0.00     0.035 C 
ATOM      8  C20 ZIN A   1      26.752  -5.535  33.293  0.00  0.00    -0.068 C 
ATOM      9  C21 ZIN A   1      26.226  -6.697  33.683  0.00  0.00     0.053 C 
ATOM     10  C22 ZIN A   1      25.015  -6.714  34.511  0.00  0.00     0.149 C 
ATOM     11  O23 ZIN A   1      24.297  -7.690  34.574  0.00  0.00    -0.293 OA
ATOM     12  C24 ZIN A   1      24.708  -5.447  35.286  0.00  0.00     0.084 C 
ATOM     13  C25 ZIN A   1      24.803  -4.278  34.307  0.00  0.00     0.022 C 
ATOM     14  C26 ZIN A   1      26.172  -4.203  33.653  0.00  0.00    -0.016 C 
ATOM     15  C27 ZIN A   1      27.128  -3.518  34.632  0.00  0.00     0.020 C 
ATOM     16  C28 ZIN A   1      26.090  -3.301  32.415  0.00  0.00     0.002 C 
ATOM     17  C30 ZIN A   1      25.614  -1.914  32.838  0.00  0.00     0.007 C 
ATOM     18  C31 ZIN A   1      25.625  -0.925  31.661  0.00  0.00     0.012 C 
ATOM     19  C32 ZIN A   1      27.029  -0.903  31.071  0.00  0.00    -0.013 C 
ATOM     20  C33 ZIN A   1      28.047  -0.588  32.168  0.00  0.00     0.018 C 
ENDROOT
BRANCH   1  21
ATOM     21  O9  ZIN A   1      27.760   1.292  30.286  0.00  0.00    -0.315 OA
BRANCH  21  22
ATOM     22  C7  ZIN A   1      28.793   1.810  29.603  0.00  0.00     0.259 C 
ATOM     23  O8  ZIN A   1      28.600   2.364  28.546  0.00  0.00    -0.265 OA
BRANCH  22  24
ATOM     24  C6  ZIN A   1      30.191   1.701  30.152  0.00  0.00     0.111 C 
BRANCH  24  25
ATOM     25  C5  ZIN A   1      30.510   2.942  30.987  0.00  0.00     0.010 C 
BRANCH  25  26
ATOM     26  C4  ZIN A   1      31.735   3.649  30.404  0.00  0.00     0.000 C 
BRANCH  26  27
ATOM     27  C3  ZIN A   1      33.000   3.126  31.091  0.00  0.00    -0.000 C 
BRANCH  27  28
ATOM     28  C2  ZIN A   1      34.069   4.220  31.090  0.00  0.00    -0.005 C 
ATOM     29  C1  ZIN A   1      35.272   3.758  30.266  0.00  0.00     0.005 C 
ENDBRANCH  27  28
ENDBRANCH  26  27
ENDBRANCH  25  26
ENDBRANCH  24  25
ENDBRANCH  22  24
ENDBRANCH  21  22
ENDBRANCH   1  21
TORSDOF 7
ENDMDL
MODEL 107
REMARK CAVERDOCK RESULT:     -10.8      0.000      0.000
REMARK CAVERDOCK CONSTRAINTS:       0.0      0.0      0.0      0.0
REMARK CAVERDOCK TUNNEL: 106    -10.8      3.3    107.6
REMARK  7 active torsions:
REMARK  status: ('A' for Active; 'I' for Inactive)
REMARK    1  A    between atoms: C2_2  and  C3_3 
REMARK    2  A    between atoms: C3_3  and  C4_4 
REMARK    3  A    between atoms: C4_4  and  C5_5 
REMARK    4  A    between atoms: C5_5  and  C6_6 
REMARK    5  A    between atoms: C6_6  and  C7_7 
REMARK    6  A    between atoms: C7_7  and  O9_9 
REMARK    7  A    between atoms: O9_9  and  C10_10 
ROOT
ATOM      1  C10 ZIN A   1      27.443  -0.313  29.890  0.00  0.00     0.140 C 
ATOM      2  C12 ZIN A   1      28.532  -1.109  29.128  0.00  0.00     0.034 C 
ATOM      3  C13 ZIN A   1      28.743  -2.428  29.918  0.00  0.00     0.008 C 
ATOM      4  C14 ZIN A   1      27.416  -2.598  30.665  0.00  0.00     0.001 C 
ATOM      5  C16 ZIN A   1      27.460  -3.481  31.899  0.00  0.00    -0.004 C 
ATOM      6  C18 ZIN A   1      27.809  -4.916  31.497  0.00  0.00     0.010 C 
ATOM      7  C19 ZIN A   1      27.920  -5.778  32.756  0.00  0.00     0.035 C 
ATOM      8  C20 ZIN A   1      26.628  -5.660  33.544  0.00  0.00    -0.068 C 
ATOM      9  C21 ZIN A   1      26.053  -6.787  33.964  0.00  0.00     0.053 C 
ATOM     10  C22 ZIN A   1      24.812  -6.733  34.743  0.00  0.00     0.149 C 
ATOM     11  O23 ZIN A   1      24.064  -7.685  34.821  0.00  0.00    -0.293 OA
ATOM     12  C24 ZIN A   1      24.512  -5.423  35.447  0.00  0.00     0.084 C 
ATOM     13  C25 ZIN A   1      24.679  -4.304  34.421  0.00  0.00     0.022 C 
ATOM     14  C26 ZIN A   1      26.073  -4.297  33.820  0.00  0.00    -0.016 C 
ATOM     15  C27 ZIN A   1      27.010  -3.594  34.805  0.00  0.00     0.020 C 
ATOM     16  C28 ZIN A   1      26.065  -3.451  32.540  0.00  0.00     0.002 C 
ATOM     17  C30 ZIN A   1      25.614  -2.034  32.881  0.00  0.00     0.007 C 
ATOM     18  C31 ZIN A   1      25.700  -1.101  31.662  0.00  0.00     0.012 C 
ATOM     19  C32 ZIN A   1      27.126  -1.145  31.128  0.00  0.00    -0.013 C 
ATOM     20  C33 ZIN A   1      28.109  -0.807  32.250  0.00  0.00     0.018 C 
ENDROOT
BRANCH   1  21
ATOM     21  O9  ZIN A   1      27.950   0.991  30.276  0.00  0.00    -0.315 OA
BRANCH  21  22
ATOM     22  C7  ZIN A   1      28.239   1.850  29.285  0.00  0.00     0.259 C 
ATOM     23  O8  ZIN A   1      27.743   1.703  28.194  0.00  0.00    -0.265 OA
BRANCH  22  24
ATOM     24  C6  ZIN A   1      29.181   3.000  29.536  0.00  0.00     0.111 C 
BRANCH  24  25
ATOM     25  C5  ZIN A   1      30.364   2.516  30.376  0.00  0.00     0.010 C 
BRANCH  25  26
ATOM     26  C4  ZIN A   1      31.445   3.598  30.406  0.00  0.00     0.000 C 
BRANCH  26  27
ATOM     27  C3  ZIN A   1      32.790   2.965  30.773  0.00  0.00    -0.000 C 
BRANCH  27  28
ATOM     28  C2  ZIN A   1      33.669   4.005  31.471  0.00  0.00    -0.005 C 
ATOM     29  C1  ZIN A   1      34.983   4.161  30.704  0.00  0.00     0.005 C 
ENDBRANCH  27  28
ENDBRANCH  26  27
ENDBRANCH  25  26
ENDBRANCH  24  25
ENDBRANCH  22  24
ENDBRANCH  21  22
ENDBRANCH   1  21
TORSDOF 7
ENDMDL
MODEL 108
REMARK CAVERDOCK RESULT:     -10.7      0.000      0.000
REMARK CAVERDOCK CONSTRAINTS:       0.0      0.0      0.0      0.0
REMARK CAVERDOCK TUNNEL: 107    -10.7      3.3    108.1
REMARK  7 active torsions:
REMARK  status: ('A' for Active; 'I' for Inactive)
REMARK    1  A    between atoms: C2_2  and  C3_3 
REMARK    2  A    between atoms: C3_3  and  C4_4 
REMARK    3  A    between atoms: C4_4  and  C5_5 
REMARK    4  A    between atoms: C5_5  and  C6_6 
REMARK    5  A    between atoms: C6_6  and  C7_7 
REMARK    6  A    between atoms: C7_7  and  O9_9 
REMARK    7  A    between atoms: O9_9  and  C10_10 
ROOT
ATOM      1  C10 ZIN A   1      27.772  -0.558  29.963  0.00  0.00     0.140 C 
ATOM      2  C12 ZIN A   1      28.964  -1.368  29.396  0.00  0.00     0.034 C 
ATOM      3  C13 ZIN A   1      29.066  -2.657  30.255  0.00  0.00     0.008 C 
ATOM      4  C14 ZIN A   1      27.644  -2.815  30.806  0.00  0.00     0.001 C 
ATOM      5  C16 ZIN A   1      27.514  -3.654  32.064  0.00  0.00    -0.004 C 
ATOM      6  C18 ZIN A   1      27.925  -5.099  31.768  0.00  0.00     0.010 C 
ATOM      7  C19 ZIN A   1      27.857  -5.916  33.060  0.00  0.00     0.035 C 
ATOM      8  C20 ZIN A   1      26.463  -5.785  33.647  0.00  0.00    -0.068 C 
ATOM      9  C21 ZIN A   1      25.840  -6.904  34.019  0.00  0.00     0.053 C 
ATOM     10  C22 ZIN A   1      24.498  -6.836  34.607  0.00  0.00     0.149 C 
ATOM     11  O23 ZIN A   1      23.752  -7.792  34.609  0.00  0.00    -0.293 OA
ATOM     12  C24 ZIN A   1      24.092  -5.506  35.213  0.00  0.00     0.084 C 
ATOM     13  C25 ZIN A   1      24.400  -4.421  34.183  0.00  0.00     0.022 C 
ATOM     14  C26 ZIN A   1      25.867  -4.419  33.791  0.00  0.00    -0.016 C 
ATOM     15  C27 ZIN A   1      26.646  -3.673  34.876  0.00  0.00     0.020 C 
ATOM     16  C28 ZIN A   1      26.041  -3.618  32.495  0.00  0.00     0.002 C 
ATOM     17  C30 ZIN A   1      25.536  -2.195  32.716  0.00  0.00     0.007 C 
ATOM     18  C31 ZIN A   1      25.794  -1.303  31.490  0.00  0.00     0.012 C 
ATOM     19  C32 ZIN A   1      27.282  -1.350  31.171  0.00  0.00    -0.013 C 
ATOM     20  C33 ZIN A   1      28.090  -0.964  32.411  0.00  0.00     0.018 C 
ENDROOT
BRANCH   1  21
ATOM     21  O9  ZIN A   1      28.210   0.764  30.372  0.00  0.00    -0.315 OA
BRANCH  21  22
ATOM     22  C7  ZIN A   1      28.253   1.713  29.423  0.00  0.00     0.259 C 
ATOM     23  O8  ZIN A   1      27.600   1.588  28.414  0.00  0.00    -0.265 OA
BRANCH  22  24
ATOM     24  C6  ZIN A   1      29.114   2.934  29.617  0.00  0.00     0.111 C 
BRANCH  24  25
ATOM     25  C5  ZIN A   1      30.312   2.579  30.499  0.00  0.00     0.010 C 
BRANCH  25  26
ATOM     26  C4  ZIN A   1      31.442   3.581  30.253  0.00  0.00     0.000 C 
BRANCH  26  27
ATOM     27  C3  ZIN A   1      32.766   2.985  30.737  0.00  0.00    -0.000 C 
BRANCH  27  28
ATOM     28  C2  ZIN A   1      33.698   4.112  31.187  0.00  0.00    -0.005 C 
ATOM     29  C1  ZIN A   1      35.044   3.977  30.474  0.00  0.00     0.005 C 
ENDBRANCH  27  28
ENDBRANCH  26  27
ENDBRANCH  25  26
ENDBRANCH  24  25
ENDBRANCH  22  24
ENDBRANCH  21  22
ENDBRANCH   1  21
TORSDOF 7
ENDMDL
MODEL 109
REMARK CAVERDOCK RESULT:     -10.4      0.000      0.000
REMARK CAVERDOCK CONSTRAINTS:       0.0      0.0      0.0      0.0
REMARK CAVERDOCK TUNNEL: 108    -10.4      3.3    109.6
REMARK  7 active torsions:
REMARK  status: ('A' for Active; 'I' for Inactive)
REMARK    1  A    between atoms: C2_2  and  C3_3 
REMARK    2  A    between atoms: C3_3  and  C4_4 
REMARK    3  A    between atoms: C4_4  and  C5_5 
REMARK    4  A    between atoms: C5_5  and  C6_6 
REMARK    5  A    between atoms: C6_6  and  C7_7 
REMARK    6  A    between atoms: C7_7  and  O9_9 
REMARK    7  A    between atoms: O9_9  and  C10_10 
ROOT
ATOM      1  C10 ZIN A   1      27.702  -0.530  30.144  0.00  0.00     0.140 C 
ATOM      2  C12 ZIN A   1      28.815  -1.352  29.447  0.00  0.00     0.034 C 
ATOM      3  C13 ZIN A   1      28.919  -2.693  30.221  0.00  0.00     0.008 C 
ATOM      4  C14 ZIN A   1      27.534  -2.827  30.863  0.00  0.00     0.001 C 
ATOM      5  C16 ZIN A   1      27.454  -3.735  32.077  0.00  0.00    -0.004 C 
ATOM      6  C18 ZIN A   1      27.779  -5.175  31.670  0.00  0.00     0.010 C 
ATOM      7  C19 ZIN A   1      27.764  -6.065  32.915  0.00  0.00     0.035 C 
ATOM      8  C20 ZIN A   1      26.422  -5.913  33.607  0.00  0.00    -0.068 C 
ATOM      9  C21 ZIN A   1      25.777  -7.026  33.958  0.00  0.00     0.053 C 
ATOM     10  C22 ZIN A   1      24.483  -6.940  34.644  0.00  0.00     0.149 C 
ATOM     11  O23 ZIN A   1      23.698  -7.863  34.645  0.00  0.00    -0.293 OA
ATOM     12  C24 ZIN A   1      24.180  -5.634  35.354  0.00  0.00     0.084 C 
ATOM     13  C25 ZIN A   1      24.464  -4.501  34.368  0.00  0.00     0.022 C 
ATOM     14  C26 ZIN A   1      25.898  -4.535  33.872  0.00  0.00    -0.016 C 
ATOM     15  C27 ZIN A   1      26.784  -3.888  34.939  0.00  0.00     0.020 C 
ATOM     16  C28 ZIN A   1      26.017  -3.665  32.614  0.00  0.00     0.002 C 
ATOM     17  C30 ZIN A   1      25.593  -2.239  32.953  0.00  0.00     0.007 C 
ATOM     18  C31 ZIN A   1      25.804  -1.286  31.765  0.00  0.00     0.012 C 
ATOM     19  C32 ZIN A   1      27.263  -1.373  31.337  0.00  0.00    -0.013 C 
ATOM     20  C33 ZIN A   1      28.172  -1.095  32.536  0.00  0.00     0.018 C 
ENDROOT
BRANCH   1  21
ATOM     21  O9  ZIN A   1      28.227   0.746  30.595  0.00  0.00    -0.315 OA
BRANCH  21  22
ATOM     22  C7  ZIN A   1      28.206   1.760  29.715  0.00  0.00     0.259 C 
ATOM     23  O8  ZIN A   1      27.533   1.677  28.715  0.00  0.00    -0.265 OA
BRANCH  22  24
ATOM     24  C6  ZIN A   1      29.020   3.000  29.976  0.00  0.00     0.111 C 
BRANCH  24  25
ATOM     25  C5  ZIN A   1      30.348   2.612  30.628  0.00  0.00     0.010 C 
BRANCH  25  26
ATOM     26  C4  ZIN A   1      31.400   3.679  30.318  0.00  0.00     0.000 C 
BRANCH  26  27
ATOM     27  C3  ZIN A   1      32.798   3.078  30.481  0.00  0.00    -0.000 C 
BRANCH  27  28
ATOM     28  C2  ZIN A   1      33.681   4.048  31.269  0.00  0.00    -0.005 C 
ATOM     29  C1  ZIN A   1      35.060   4.133  30.611  0.00  0.00     0.005 C 
ENDBRANCH  27  28
ENDBRANCH  26  27
ENDBRANCH  25  26
ENDBRANCH  24  25
ENDBRANCH  22  24
ENDBRANCH  21  22
ENDBRANCH   1  21
TORSDOF 7
ENDMDL
MODEL 110
REMARK CAVERDOCK RESULT:      -9.0      0.000      0.000
REMARK CAVERDOCK CONSTRAINTS:       0.0      0.0      0.0      0.0
REMARK CAVERDOCK TUNNEL: 109     -9.0      3.3    110.1
REMARK  7 active torsions:
REMARK  status: ('A' for Active; 'I' for Inactive)
REMARK    1  A    between atoms: C2_2  and  C3_3 
REMARK    2  A    between atoms: C3_3  and  C4_4 
REMARK    3  A    between atoms: C4_4  and  C5_5 
REMARK    4  A    between atoms: C5_5  and  C6_6 
REMARK    5  A    between atoms: C6_6  and  C7_7 
REMARK    6  A    between atoms: C7_7  and  O9_9 
REMARK    7  A    between atoms: O9_9  and  C10_10 
ROOT
ATOM      1  C10 ZIN A   1      27.238   1.063  32.079  0.00  0.00     0.140 C 
ATOM      2  C12 ZIN A   1      26.322   0.994  30.832  0.00  0.00     0.034 C 
ATOM      3  C13 ZIN A   1      25.903  -0.493  30.679  0.00  0.00     0.008 C 
ATOM      4  C14 ZIN A   1      26.059  -1.043  32.101  0.00  0.00     0.001 C 
ATOM      5  C16 ZIN A   1      26.226  -2.547  32.214  0.00  0.00    -0.004 C 
ATOM      6  C18 ZIN A   1      24.959  -3.248  31.717  0.00  0.00     0.010 C 
ATOM      7  C19 ZIN A   1      25.169  -4.763  31.769  0.00  0.00     0.035 C 
ATOM      8  C20 ZIN A   1      25.571  -5.151  33.181  0.00  0.00    -0.068 C 
ATOM      9  C21 ZIN A   1      24.925  -6.170  33.750  0.00  0.00     0.053 C 
ATOM     10  C22 ZIN A   1      25.282  -6.600  35.106  0.00  0.00     0.149 C 
ATOM     11  O23 ZIN A   1      24.514  -7.233  35.798  0.00  0.00    -0.293 OA
ATOM     12  C24 ZIN A   1      26.663  -6.210  35.598  0.00  0.00     0.084 C 
ATOM     13  C25 ZIN A   1      26.840  -4.716  35.326  0.00  0.00     0.022 C 
ATOM     14  C26 ZIN A   1      26.669  -4.389  33.854  0.00  0.00    -0.016 C 
ATOM     15  C27 ZIN A   1      27.982  -4.720  33.140  0.00  0.00     0.020 C 
ATOM     16  C28 ZIN A   1      26.451  -2.879  33.696  0.00  0.00     0.002 C 
ATOM     17  C30 ZIN A   1      27.648  -2.137  34.282  0.00  0.00     0.007 C 
ATOM     18  C31 ZIN A   1      27.549  -0.621  34.047  0.00  0.00     0.012 C 
ATOM     19  C32 ZIN A   1      27.390  -0.380  32.551  0.00  0.00    -0.013 C 
ATOM     20  C33 ZIN A   1      28.530  -1.061  31.793  0.00  0.00     0.018 C 
ENDROOT
BRANCH   1  21
ATOM     21  O9  ZIN A   1      28.533   1.614  31.723  0.00  0.00    -0.315 OA
BRANCH  21  22
ATOM     22  C7  ZIN A   1      28.653   2.950  31.744  0.00  0.00     0.259 C 
ATOM     23  O8  ZIN A   1      28.210   3.582  32.674  0.00  0.00    -0.265 OA
BRANCH  22  24
ATOM     24  C6  ZIN A   1      29.342   3.663  30.609  0.00  0.00     0.111 C 
BRANCH  24  25
ATOM     25  C5  ZIN A   1      29.620   2.672  29.477  0.00  0.00     0.010 C 
BRANCH  25  26
ATOM     26  C4  ZIN A   1      28.639   2.918  28.329  0.00  0.00     0.000 C 
BRANCH  26  27
ATOM     27  C3  ZIN A   1      28.376   1.603  27.592  0.00  0.00    -0.000 C 
BRANCH  27  28
ATOM     28  C2  ZIN A   1      29.059   0.455  28.338  0.00  0.00    -0.005 C 
ATOM     29  C1  ZIN A   1      28.516  -0.881  27.827  0.00  0.00     0.005 C 
ENDBRANCH  27  28
ENDBRANCH  26  27
ENDBRANCH  25  26
ENDBRANCH  24  25
ENDBRANCH  22  24
ENDBRANCH  21  22
ENDBRANCH   1  21
TORSDOF 7
ENDMDL
MODEL 111
REMARK CAVERDOCK RESULT:      -9.8      0.000      0.000
REMARK CAVERDOCK CONSTRAINTS:       0.0      0.0      0.0      0.0
REMARK CAVERDOCK TUNNEL: 110     -9.8      3.3    111.5
REMARK  7 active torsions:
REMARK  status: ('A' for Active; 'I' for Inactive)
REMARK    1  A    between atoms: C2_2  and  C3_3 
REMARK    2  A    between atoms: C3_3  and  C4_4 
REMARK    3  A    between atoms: C4_4  and  C5_5 
REMARK    4  A    between atoms: C5_5  and  C6_6 
REMARK    5  A    between atoms: C6_6  and  C7_7 
REMARK    6  A    between atoms: C7_7  and  O9_9 
REMARK    7  A    between atoms: O9_9  and  C10_10 
ROOT
ATOM      1  C10 ZIN A   1      27.767  -0.499  30.567  0.00  0.00     0.140 C 
ATOM      2  C12 ZIN A   1      28.889  -1.305  29.867  0.00  0.00     0.034 C 
ATOM      3  C13 ZIN A   1      28.947  -2.683  30.578  0.00  0.00     0.008 C 
ATOM      4  C14 ZIN A   1      27.540  -2.825  31.170  0.00  0.00     0.001 C 
ATOM      5  C16 ZIN A   1      27.408  -3.787  32.335  0.00  0.00    -0.004 C 
ATOM      6  C18 ZIN A   1      27.724  -5.211  31.870  0.00  0.00     0.010 C 
ATOM      7  C19 ZIN A   1      27.655  -6.159  33.069  0.00  0.00     0.035 C 
ATOM      8  C20 ZIN A   1      26.294  -6.018  33.726  0.00  0.00    -0.068 C 
ATOM      9  C21 ZIN A   1      25.622  -7.136  34.003  0.00  0.00     0.053 C 
ATOM     10  C22 ZIN A   1      24.308  -7.061  34.652  0.00  0.00     0.149 C 
ATOM     11  O23 ZIN A   1      23.509  -7.970  34.583  0.00  0.00    -0.293 OA
ATOM     12  C24 ZIN A   1      24.002  -5.785  35.413  0.00  0.00     0.084 C 
ATOM     13  C25 ZIN A   1      24.335  -4.612  34.492  0.00  0.00     0.022 C 
ATOM     14  C26 ZIN A   1      25.784  -4.646  34.040  0.00  0.00    -0.016 C 
ATOM     15  C27 ZIN A   1      26.644  -4.065  35.164  0.00  0.00     0.020 C 
ATOM     16  C28 ZIN A   1      25.956  -3.719  32.830  0.00  0.00     0.002 C 
ATOM     17  C30 ZIN A   1      25.543  -2.304  33.224  0.00  0.00     0.007 C 
ATOM     18  C31 ZIN A   1      25.807  -1.299  32.090  0.00  0.00     0.012 C 
ATOM     19  C32 ZIN A   1      27.277  -1.390  31.704  0.00  0.00    -0.013 C 
ATOM     20  C33 ZIN A   1      28.151  -1.185  32.942  0.00  0.00     0.018 C 
ENDROOT
BRANCH   1  21
ATOM     21  O9  ZIN A   1      28.296   0.745  31.096  0.00  0.00    -0.315 OA
BRANCH  21  22
ATOM     22  C7  ZIN A   1      27.504   1.826  31.018  0.00  0.00     0.259 C 
ATOM     23  O8  ZIN A   1      26.382   1.723  30.582  0.00  0.00    -0.265 OA
BRANCH  22  24
ATOM     24  C6  ZIN A   1      28.014   3.168  31.475  0.00  0.00     0.111 C 
BRANCH  24  25
ATOM     25  C5  ZIN A   1      29.534   3.109  31.636  0.00  0.00     0.010 C 
BRANCH  25  26
ATOM     26  C4  ZIN A   1      30.203   3.701  30.394  0.00  0.00     0.000 C 
BRANCH  26  27
ATOM     27  C3  ZIN A   1      31.529   2.982  30.136  0.00  0.00    -0.000 C 
BRANCH  27  28
ATOM     28  C2  ZIN A   1      32.466   3.198  31.326  0.00  0.00    -0.005 C 
ATOM     29  C1  ZIN A   1      33.746   3.887  30.849  0.00  0.00     0.005 C 
ENDBRANCH  27  28
ENDBRANCH  26  27
ENDBRANCH  25  26
ENDBRANCH  24  25
ENDBRANCH  22  24
ENDBRANCH  21  22
ENDBRANCH   1  21
TORSDOF 7
ENDMDL
MODEL 112
REMARK CAVERDOCK RESULT:      -9.6      0.000      0.000
REMARK CAVERDOCK CONSTRAINTS:       0.1      0.0      0.0      0.0
REMARK CAVERDOCK TUNNEL: 111     -9.6      3.3    112.8
REMARK  7 active torsions:
REMARK  status: ('A' for Active; 'I' for Inactive)
REMARK    1  A    between atoms: C2_2  and  C3_3 
REMARK    2  A    between atoms: C3_3  and  C4_4 
REMARK    3  A    between atoms: C4_4  and  C5_5 
REMARK    4  A    between atoms: C5_5  and  C6_6 
REMARK    5  A    between atoms: C6_6  and  C7_7 
REMARK    6  A    between atoms: C7_7  and  O9_9 
REMARK    7  A    between atoms: O9_9  and  C10_10 
ROOT
ATOM      1  C10 ZIN A   1      27.743  -0.054  31.299  0.00  0.00     0.140 C 
ATOM      2  C12 ZIN A   1      28.970  -0.759  30.670  0.00  0.00     0.034 C 
ATOM      3  C13 ZIN A   1      29.026  -2.180  31.293  0.00  0.00     0.008 C 
ATOM      4  C14 ZIN A   1      27.575  -2.424  31.722  0.00  0.00     0.001 C 
ATOM      5  C16 ZIN A   1      27.373  -3.471  32.802  0.00  0.00    -0.004 C 
ATOM      6  C18 ZIN A   1      27.808  -4.843  32.281  0.00  0.00     0.010 C 
ATOM      7  C19 ZIN A   1      27.666  -5.875  33.403  0.00  0.00     0.035 C 
ATOM      8  C20 ZIN A   1      26.239  -5.840  33.920  0.00  0.00    -0.068 C 
ATOM      9  C21 ZIN A   1      25.600  -7.003  34.052  0.00  0.00     0.053 C 
ATOM     10  C22 ZIN A   1      24.225  -7.031  34.562  0.00  0.00     0.149 C 
ATOM     11  O23 ZIN A   1      23.484  -7.968  34.351  0.00  0.00    -0.293 OA
ATOM     12  C24 ZIN A   1      23.777  -5.826  35.368  0.00  0.00     0.084 C 
ATOM     13  C25 ZIN A   1      24.142  -4.578  34.565  0.00  0.00     0.022 C 
ATOM     14  C26 ZIN A   1      25.630  -4.517  34.267  0.00  0.00    -0.016 C 
ATOM     15  C27 ZIN A   1      26.340  -3.979  35.511  0.00  0.00     0.020 C 
ATOM     16  C28 ZIN A   1      25.877  -3.501  33.145  0.00  0.00     0.002 C 
ATOM     17  C30 ZIN A   1      25.354  -2.136  33.583  0.00  0.00     0.007 C 
ATOM     18  C31 ZIN A   1      25.681  -1.044  32.551  0.00  0.00     0.012 C 
ATOM     19  C32 ZIN A   1      27.185  -1.043  32.317  0.00  0.00    -0.013 C 
ATOM     20  C33 ZIN A   1      27.917  -0.887  33.652  0.00  0.00     0.018 C 
ENDROOT
BRANCH   1  21
ATOM     21  O9  ZIN A   1      28.151   1.172  31.960  0.00  0.00    -0.315 OA
BRANCH  21  22
ATOM     22  C7  ZIN A   1      27.674   2.322  31.459  0.00  0.00     0.259 C 
ATOM     23  O8  ZIN A   1      26.488   2.450  31.263  0.00  0.00    -0.265 OA
BRANCH  22  24
ATOM     24  C6  ZIN A   1      28.616   3.454  31.141  0.00  0.00     0.111 C 
BRANCH  24  25
ATOM     25  C5  ZIN A   1      29.231   3.233  29.758  0.00  0.00     0.010 C 
BRANCH  25  26
ATOM     26  C4  ZIN A   1      30.686   3.708  29.764  0.00  0.00     0.000 C 
BRANCH  26  27
ATOM     27  C3  ZIN A   1      31.477   2.912  30.804  0.00  0.00    -0.000 C 
BRANCH  27  28
ATOM     28  C2  ZIN A   1      32.943   3.351  30.775  0.00  0.00    -0.005 C 
ATOM     29  C1  ZIN A   1      33.264   4.141  32.045  0.00  0.00     0.005 C 
ENDBRANCH  27  28
ENDBRANCH  26  27
ENDBRANCH  25  26
ENDBRANCH  24  25
ENDBRANCH  22  24
ENDBRANCH  21  22
ENDBRANCH   1  21
TORSDOF 7
ENDMDL
MODEL 113
REMARK CAVERDOCK RESULT:      -9.4      0.000      0.000
REMARK CAVERDOCK CONSTRAINTS:       0.1      0.0      0.0      0.0
REMARK CAVERDOCK TUNNEL: 112     -9.4      3.3    113.1
REMARK  7 active torsions:
REMARK  status: ('A' for Active; 'I' for Inactive)
REMARK    1  A    between atoms: C2_2  and  C3_3 
REMARK    2  A    between atoms: C3_3  and  C4_4 
REMARK    3  A    between atoms: C4_4  and  C5_5 
REMARK    4  A    between atoms: C5_5  and  C6_6 
REMARK    5  A    between atoms: C6_6  and  C7_7 
REMARK    6  A    between atoms: C7_7  and  O9_9 
REMARK    7  A    between atoms: O9_9  and  C10_10 
ROOT
ATOM      1  C10 ZIN A   1      27.117   0.970  32.764  0.00  0.00     0.140 C 
ATOM      2  C12 ZIN A   1      26.103   1.013  31.594  0.00  0.00     0.034 C 
ATOM      3  C13 ZIN A   1      25.617  -0.447  31.384  0.00  0.00     0.008 C 
ATOM      4  C14 ZIN A   1      25.865  -1.093  32.751  0.00  0.00     0.001 C 
ATOM      5  C16 ZIN A   1      25.985  -2.605  32.755  0.00  0.00    -0.004 C 
ATOM      6  C18 ZIN A   1      24.656  -3.231  32.322  0.00  0.00     0.010 C 
ATOM      7  C19 ZIN A   1      24.812  -4.752  32.262  0.00  0.00     0.035 C 
ATOM      8  C20 ZIN A   1      25.311  -5.245  33.608  0.00  0.00    -0.068 C 
ATOM      9  C21 ZIN A   1      24.675  -6.277  34.164  0.00  0.00     0.053 C 
ATOM     10  C22 ZIN A   1      25.122  -6.806  35.456  0.00  0.00     0.149 C 
ATOM     11  O23 ZIN A   1      24.389  -7.458  36.169  0.00  0.00    -0.293 OA
ATOM     12  C24 ZIN A   1      26.552  -6.494  35.856  0.00  0.00     0.084 C 
ATOM     13  C25 ZIN A   1      26.762  -4.993  35.666  0.00  0.00     0.022 C 
ATOM     14  C26 ZIN A   1      26.487  -4.564  34.235  0.00  0.00    -0.016 C 
ATOM     15  C27 ZIN A   1      27.726  -4.890  33.397  0.00  0.00     0.020 C 
ATOM     16  C28 ZIN A   1      26.314  -3.041  34.190  0.00  0.00     0.002 C 
ATOM     17  C30 ZIN A   1      27.581  -2.378  34.721  0.00  0.00     0.007 C 
ATOM     18  C31 ZIN A   1      27.520  -0.848  34.590  0.00  0.00     0.012 C 
ATOM     19  C32 ZIN A   1      27.252  -0.504  33.131  0.00  0.00    -0.013 C 
ATOM     20  C33 ZIN A   1      28.302  -1.171  32.240  0.00  0.00     0.018 C 
ENDROOT
BRANCH   1  21
ATOM     21  O9  ZIN A   1      28.399   1.501  32.338  0.00  0.00    -0.315 OA
BRANCH  21  22
ATOM     22  C7  ZIN A   1      28.386   2.672  31.680  0.00  0.00     0.259 C 
ATOM     23  O8  ZIN A   1      27.897   3.649  32.196  0.00  0.00    -0.265 OA
BRANCH  22  24
ATOM     24  C6  ZIN A   1      28.982   2.767  30.300  0.00  0.00     0.111 C 
BRANCH  24  25
ATOM     25  C5  ZIN A   1      30.427   2.266  30.331  0.00  0.00     0.010 C 
BRANCH  25  26
ATOM     26  C4  ZIN A   1      31.356   3.412  30.737  0.00  0.00     0.000 C 
BRANCH  26  27
ATOM     27  C3  ZIN A   1      32.812   2.976  30.556  0.00  0.00    -0.000 C 
BRANCH  27  28
ATOM     28  C2  ZIN A   1      33.740   4.054  31.121  0.00  0.00    -0.005 C 
ATOM     29  C1  ZIN A   1      35.106   3.960  30.438  0.00  0.00     0.005 C 
ENDBRANCH  27  28
ENDBRANCH  26  27
ENDBRANCH  25  26
ENDBRANCH  24  25
ENDBRANCH  22  24
ENDBRANCH  21  22
ENDBRANCH   1  21
TORSDOF 7
ENDMDL
MODEL 114
REMARK CAVERDOCK RESULT:      -9.1      0.000      0.000
REMARK CAVERDOCK CONSTRAINTS:       0.1      0.0      0.0      0.0
REMARK CAVERDOCK TUNNEL: 113     -9.1      3.3    114.7
REMARK  7 active torsions:
REMARK  status: ('A' for Active; 'I' for Inactive)
REMARK    1  A    between atoms: C2_2  and  C3_3 
REMARK    2  A    between atoms: C3_3  and  C4_4 
REMARK    3  A    between atoms: C4_4  and  C5_5 
REMARK    4  A    between atoms: C5_5  and  C6_6 
REMARK    5  A    between atoms: C6_6  and  C7_7 
REMARK    6  A    between atoms: C7_7  and  O9_9 
REMARK    7  A    between atoms: O9_9  and  C10_10 
ROOT
ATOM      1  C10 ZIN A   1      25.599  -1.451  33.708  0.00  0.00     0.140 C 
ATOM      2  C12 ZIN A   1      25.767  -0.268  34.695  0.00  0.00     0.034 C 
ATOM      3  C13 ZIN A   1      26.710   0.750  34.000  0.00  0.00     0.008 C 
ATOM      4  C14 ZIN A   1      26.529   0.427  32.513  0.00  0.00     0.001 C 
ATOM      5  C16 ZIN A   1      27.658   0.869  31.599  0.00  0.00    -0.004 C 
ATOM      6  C18 ZIN A   1      27.761   2.396  31.604  0.00  0.00     0.010 C 
ATOM      7  C19 ZIN A   1      28.947   2.823  30.735  0.00  0.00     0.035 C 
ATOM      8  C20 ZIN A   1      28.777   2.225  29.351  0.00  0.00    -0.068 C 
ATOM      9  C21 ZIN A   1      28.931   3.036  28.303  0.00  0.00     0.053 C 
ATOM     10  C22 ZIN A   1      28.794   2.510  26.941  0.00  0.00     0.149 C 
ATOM     11  O23 ZIN A   1      28.548   3.232  25.998  0.00  0.00    -0.293 OA
ATOM     12  C24 ZIN A   1      28.977   1.013  26.772  0.00  0.00     0.084 C 
ATOM     13  C25 ZIN A   1      28.104   0.325  27.820  0.00  0.00     0.022 C 
ATOM     14  C26 ZIN A   1      28.463   0.766  29.228  0.00  0.00    -0.016 C 
ATOM     15  C27 ZIN A   1      29.696  -0.024  29.672  0.00  0.00     0.020 C 
ATOM     16  C28 ZIN A   1      27.326   0.380  30.182  0.00  0.00     0.002 C 
ATOM     17  C30 ZIN A   1      27.116  -1.130  30.123  0.00  0.00     0.007 C 
ATOM     18  C31 ZIN A   1      26.070  -1.599  31.148  0.00  0.00     0.012 C 
ATOM     19  C32 ZIN A   1      26.508  -1.126  32.527  0.00  0.00    -0.013 C 
ATOM     20  C33 ZIN A   1      27.930  -1.610  32.814  0.00  0.00     0.018 C 
ENDROOT
BRANCH   1  21
ATOM     21  O9  ZIN A   1      26.015  -2.692  34.336  0.00  0.00    -0.315 OA
BRANCH  21  22
ATOM     22  C7  ZIN A   1      25.193  -3.746  34.207  0.00  0.00     0.259 C 
ATOM     23  O8  ZIN A   1      24.259  -3.693  33.443  0.00  0.00    -0.265 OA
BRANCH  22  24
ATOM     24  C6  ZIN A   1      25.436  -4.994  35.015  0.00  0.00     0.111 C 
BRANCH  24  25
ATOM     25  C5  ZIN A   1      25.990  -6.092  34.105  0.00  0.00     0.010 C 
BRANCH  25  26
ATOM     26  C4  ZIN A   1      27.435  -5.761  33.728  0.00  0.00     0.000 C 
BRANCH  26  27
ATOM     27  C3  ZIN A   1      27.668  -6.100  32.254  0.00  0.00    -0.000 C 
BRANCH  27  28
ATOM     28  C2  ZIN A   1      27.810  -4.806  31.449  0.00  0.00    -0.005 C 
ATOM     29  C1  ZIN A   1      29.272  -4.617  31.041  0.00  0.00     0.005 C 
ENDBRANCH  27  28
ENDBRANCH  26  27
ENDBRANCH  25  26
ENDBRANCH  24  25
ENDBRANCH  22  24
ENDBRANCH  21  22
ENDBRANCH   1  21
TORSDOF 7
ENDMDL
MODEL 115
REMARK CAVERDOCK RESULT:      -9.4      0.000      0.000
REMARK CAVERDOCK CONSTRAINTS:       0.0      0.0      0.0      0.0
REMARK CAVERDOCK TUNNEL: 114     -9.4      3.2    115.5
REMARK  7 active torsions:
REMARK  status: ('A' for Active; 'I' for Inactive)
REMARK    1  A    between atoms: C2_2  and  C3_3 
REMARK    2  A    between atoms: C3_3  and  C4_4 
REMARK    3  A    between atoms: C4_4  and  C5_5 
REMARK    4  A    between atoms: C5_5  and  C6_6 
REMARK    5  A    between atoms: C6_6  and  C7_7 
REMARK    6  A    between atoms: C7_7  and  O9_9 
REMARK    7  A    between atoms: O9_9  and  C10_10 
ROOT
ATOM      1  C10 ZIN A   1      25.477  -1.665  33.731  0.00  0.00     0.140 C 
ATOM      2  C12 ZIN A   1      25.684  -0.529  34.764  0.00  0.00     0.034 C 
ATOM      3  C13 ZIN A   1      26.672   0.477  34.116  0.00  0.00     0.008 C 
ATOM      4  C14 ZIN A   1      26.490   0.220  32.616  0.00  0.00     0.001 C 
ATOM      5  C16 ZIN A   1      27.642   0.652  31.727  0.00  0.00    -0.004 C 
ATOM      6  C18 ZIN A   1      27.805   2.173  31.793  0.00  0.00     0.010 C 
ATOM      7  C19 ZIN A   1      29.013   2.585  30.949  0.00  0.00     0.035 C 
ATOM      8  C20 ZIN A   1      28.831   2.049  29.540  0.00  0.00    -0.068 C 
ATOM      9  C21 ZIN A   1      29.024   2.894  28.527  0.00  0.00     0.053 C 
ATOM     10  C22 ZIN A   1      28.877   2.428  27.144  0.00  0.00     0.149 C 
ATOM     11  O23 ZIN A   1      28.667   3.196  26.229  0.00  0.00    -0.293 OA
ATOM     12  C24 ZIN A   1      29.002   0.933  26.917  0.00  0.00     0.084 C 
ATOM     13  C25 ZIN A   1      28.094   0.239  27.932  0.00  0.00     0.022 C 
ATOM     14  C26 ZIN A   1      28.460   0.610  29.358  0.00  0.00    -0.016 C 
ATOM     15  C27 ZIN A   1      29.657  -0.245  29.778  0.00  0.00     0.020 C 
ATOM     16  C28 ZIN A   1      27.301   0.233  30.290  0.00  0.00     0.002 C 
ATOM     17  C30 ZIN A   1      27.032  -1.264  30.170  0.00  0.00     0.007 C 
ATOM     18  C31 ZIN A   1      25.960  -1.731  31.169  0.00  0.00     0.012 C 
ATOM     19  C32 ZIN A   1      26.406  -1.330  32.569  0.00  0.00    -0.013 C 
ATOM     20  C33 ZIN A   1      27.806  -1.882  32.844  0.00  0.00     0.018 C 
ENDROOT
BRANCH   1  21
ATOM     21  O9  ZIN A   1      25.838  -2.946  34.311  0.00  0.00    -0.315 OA
BRANCH  21  22
ATOM     22  C7  ZIN A   1      25.073  -4.000  33.987  0.00  0.00     0.259 C 
ATOM     23  O8  ZIN A   1      24.017  -4.175  34.548  0.00  0.00    -0.265 OA
BRANCH  22  24
ATOM     24  C6  ZIN A   1      25.531  -4.964  32.924  0.00  0.00     0.111 C 
BRANCH  24  25
ATOM     25  C5  ZIN A   1      26.368  -6.072  33.565  0.00  0.00     0.010 C 
BRANCH  25  26
ATOM     26  C4  ZIN A   1      27.851  -5.819  33.283  0.00  0.00     0.000 C 
BRANCH  26  27
ATOM     27  C3  ZIN A   1      28.100  -5.881  31.774  0.00  0.00    -0.000 C 
BRANCH  27  28
ATOM     28  C2  ZIN A   1      29.445  -5.225  31.453  0.00  0.00    -0.005 C 
ATOM     29  C1  ZIN A   1      29.213  -3.974  30.604  0.00  0.00     0.005 C 
ENDBRANCH  27  28
ENDBRANCH  26  27
ENDBRANCH  25  26
ENDBRANCH  24  25
ENDBRANCH  22  24
ENDBRANCH  21  22
ENDBRANCH   1  21
TORSDOF 7
ENDMDL
MODEL 116
REMARK CAVERDOCK RESULT:      -9.4      0.000      0.000
REMARK CAVERDOCK CONSTRAINTS:       0.0      0.0      0.0      0.0
REMARK CAVERDOCK TUNNEL: 115     -9.4      3.2    116.1
REMARK  7 active torsions:
REMARK  status: ('A' for Active; 'I' for Inactive)
REMARK    1  A    between atoms: C2_2  and  C3_3 
REMARK    2  A    between atoms: C3_3  and  C4_4 
REMARK    3  A    between atoms: C4_4  and  C5_5 
REMARK    4  A    between atoms: C5_5  and  C6_6 
REMARK    5  A    between atoms: C6_6  and  C7_7 
REMARK    6  A    between atoms: C7_7  and  O9_9 
REMARK    7  A    between atoms: O9_9  and  C10_10 
ROOT
ATOM      1  C10 ZIN A   1      25.593  -1.829  33.831  0.00  0.00     0.140 C 
ATOM      2  C12 ZIN A   1      25.697  -0.661  34.844  0.00  0.00     0.034 C 
ATOM      3  C13 ZIN A   1      26.617   0.404  34.189  0.00  0.00     0.008 C 
ATOM      4  C14 ZIN A   1      26.478   0.105  32.692  0.00  0.00     0.001 C 
ATOM      5  C16 ZIN A   1      27.608   0.606  31.811  0.00  0.00    -0.004 C 
ATOM      6  C18 ZIN A   1      27.654   2.136  31.848  0.00  0.00     0.010 C 
ATOM      7  C19 ZIN A   1      28.841   2.623  31.013  0.00  0.00     0.035 C 
ATOM      8  C20 ZIN A   1      28.722   2.047  29.614  0.00  0.00    -0.068 C 
ATOM      9  C21 ZIN A   1      28.866   2.884  28.586  0.00  0.00     0.053 C 
ATOM     10  C22 ZIN A   1      28.777   2.381  27.211  0.00  0.00     0.149 C 
ATOM     11  O23 ZIN A   1      28.524   3.113  26.278  0.00  0.00    -0.293 OA
ATOM     12  C24 ZIN A   1      29.018   0.896  27.017  0.00  0.00     0.084 C 
ATOM     13  C25 ZIN A   1      28.150   0.156  28.033  0.00  0.00     0.022 C 
ATOM     14  C26 ZIN A   1      28.464   0.581  29.456  0.00  0.00    -0.016 C 
ATOM     15  C27 ZIN A   1      29.715  -0.173  29.910  0.00  0.00     0.020 C 
ATOM     16  C28 ZIN A   1      27.322   0.134  30.378  0.00  0.00     0.002 C 
ATOM     17  C30 ZIN A   1      27.169  -1.381  30.286  0.00  0.00     0.007 C 
ATOM     18  C31 ZIN A   1      26.121  -1.908  31.279  0.00  0.00     0.012 C 
ATOM     19  C32 ZIN A   1      26.513  -1.447  32.676  0.00  0.00    -0.013 C 
ATOM     20  C33 ZIN A   1      27.946  -1.886  32.983  0.00  0.00     0.018 C 
ENDROOT
BRANCH   1  21
ATOM     21  O9  ZIN A   1      26.042  -3.067  34.443  0.00  0.00    -0.315 OA
BRANCH  21  22
ATOM     22  C7  ZIN A   1      25.217  -4.123  34.358  0.00  0.00     0.259 C 
ATOM     23  O8  ZIN A   1      24.172  -4.026  33.760  0.00  0.00    -0.265 OA
BRANCH  22  24
ATOM     24  C6  ZIN A   1      25.595  -5.429  35.008  0.00  0.00     0.111 C 
BRANCH  24  25
ATOM     25  C5  ZIN A   1      26.201  -6.364  33.960  0.00  0.00     0.010 C 
BRANCH  25  26
ATOM     26  C4  ZIN A   1      27.623  -5.907  33.630  0.00  0.00     0.000 C 
BRANCH  26  27
ATOM     27  C3  ZIN A   1      27.763  -5.731  32.116  0.00  0.00    -0.000 C 
BRANCH  27  28
ATOM     28  C2  ZIN A   1      29.207  -5.352  31.778  0.00  0.00    -0.005 C 
ATOM     29  C1  ZIN A   1      29.218  -4.407  30.575  0.00  0.00     0.005 C 
ENDBRANCH  27  28
ENDBRANCH  26  27
ENDBRANCH  25  26
ENDBRANCH  24  25
ENDBRANCH  22  24
ENDBRANCH  21  22
ENDBRANCH   1  21
TORSDOF 7
ENDMDL
MODEL 117
REMARK CAVERDOCK RESULT:      -9.5      0.000      0.000
REMARK CAVERDOCK CONSTRAINTS:       0.0      0.0      0.0      0.0
REMARK CAVERDOCK TUNNEL: 116     -9.5      3.2    117.4
REMARK  7 active torsions:
REMARK  status: ('A' for Active; 'I' for Inactive)
REMARK    1  A    between atoms: C2_2  and  C3_3 
REMARK    2  A    between atoms: C3_3  and  C4_4 
REMARK    3  A    between atoms: C4_4  and  C5_5 
REMARK    4  A    between atoms: C5_5  and  C6_6 
REMARK    5  A    between atoms: C6_6  and  C7_7 
REMARK    6  A    between atoms: C7_7  and  O9_9 
REMARK    7  A    between atoms: O9_9  and  C10_10 
ROOT
ATOM      1  C10 ZIN A   1      25.444  -1.935  33.889  0.00  0.00     0.140 C 
ATOM      2  C12 ZIN A   1      25.521  -0.751  34.885  0.00  0.00     0.034 C 
ATOM      3  C13 ZIN A   1      26.451   0.308  34.235  0.00  0.00     0.008 C 
ATOM      4  C14 ZIN A   1      26.349  -0.015  32.741  0.00  0.00     0.001 C 
ATOM      5  C16 ZIN A   1      27.497   0.476  31.878  0.00  0.00    -0.004 C 
ATOM      6  C18 ZIN A   1      27.537   2.006  31.892  0.00  0.00     0.010 C 
ATOM      7  C19 ZIN A   1      28.741   2.485  31.077  0.00  0.00     0.035 C 
ATOM      8  C20 ZIN A   1      28.657   1.886  29.685  0.00  0.00    -0.068 C 
ATOM      9  C21 ZIN A   1      28.823   2.708  28.647  0.00  0.00     0.053 C 
ATOM     10  C22 ZIN A   1      28.767   2.183  27.279  0.00  0.00     0.149 C 
ATOM     11  O23 ZIN A   1      28.533   2.899  26.328  0.00  0.00    -0.293 OA
ATOM     12  C24 ZIN A   1      29.018   0.696  27.114  0.00  0.00     0.084 C 
ATOM     13  C25 ZIN A   1      28.129  -0.032  28.121  0.00  0.00     0.022 C 
ATOM     14  C26 ZIN A   1      28.408   0.417  29.544  0.00  0.00    -0.016 C 
ATOM     15  C27 ZIN A   1      29.651  -0.325  30.040  0.00  0.00     0.020 C 
ATOM     16  C28 ZIN A   1      27.247  -0.019  30.447  0.00  0.00     0.002 C 
ATOM     17  C30 ZIN A   1      27.101  -1.536  30.375  0.00  0.00     0.007 C 
ATOM     18  C31 ZIN A   1      26.032  -2.052  31.351  0.00  0.00     0.012 C 
ATOM     19  C32 ZIN A   1      26.389  -1.568  32.750  0.00  0.00    -0.013 C 
ATOM     20  C33 ZIN A   1      27.817  -1.995  33.097  0.00  0.00     0.018 C 
ENDROOT
BRANCH   1  21
ATOM     21  O9  ZIN A   1      25.883  -3.161  34.531  0.00  0.00    -0.315 OA
BRANCH  21  22
ATOM     22  C7  ZIN A   1      25.199  -4.279  34.241  0.00  0.00     0.259 C 
ATOM     23  O8  ZIN A   1      24.276  -4.238  33.462  0.00  0.00    -0.265 OA
BRANCH  22  24
ATOM     24  C6  ZIN A   1      25.581  -5.585  34.887  0.00  0.00     0.111 C 
BRANCH  24  25
ATOM     25  C5  ZIN A   1      26.276  -6.479  33.858  0.00  0.00     0.010 C 
BRANCH  25  26
ATOM     26  C4  ZIN A   1      27.660  -5.911  33.540  0.00  0.00     0.000 C 
BRANCH  26  27
ATOM     27  C3  ZIN A   1      27.870  -5.897  32.024  0.00  0.00    -0.000 C 
BRANCH  27  28
ATOM     28  C2  ZIN A   1      29.225  -5.263  31.702  0.00  0.00    -0.005 C 
ATOM     29  C1  ZIN A   1      29.055  -4.239  30.579  0.00  0.00     0.005 C 
ENDBRANCH  27  28
ENDBRANCH  26  27
ENDBRANCH  25  26
ENDBRANCH  24  25
ENDBRANCH  22  24
ENDBRANCH  21  22
ENDBRANCH   1  21
TORSDOF 7
ENDMDL
MODEL 118
REMARK CAVERDOCK RESULT:      -9.6      0.000      0.000
REMARK CAVERDOCK CONSTRAINTS:       0.0      0.0      0.0      0.0
REMARK CAVERDOCK TUNNEL: 117     -9.6      3.2    118.1
REMARK  7 active torsions:
REMARK  status: ('A' for Active; 'I' for Inactive)
REMARK    1  A    between atoms: C2_2  and  C3_3 
REMARK    2  A    between atoms: C3_3  and  C4_4 
REMARK    3  A    between atoms: C4_4  and  C5_5 
REMARK    4  A    between atoms: C5_5  and  C6_6 
REMARK    5  A    between atoms: C6_6  and  C7_7 
REMARK    6  A    between atoms: C7_7  and  O9_9 
REMARK    7  A    between atoms: O9_9  and  C10_10 
ROOT
ATOM      1  C10 ZIN A   1      27.632  -3.914  32.153  0.00  0.00     0.140 C 
ATOM      2  C12 ZIN A   1      27.798  -4.512  30.734  0.00  0.00     0.034 C 
ATOM      3  C13 ZIN A   1      27.840  -3.309  29.755  0.00  0.00     0.008 C 
ATOM      4  C14 ZIN A   1      28.310  -2.155  30.647  0.00  0.00     0.001 C 
ATOM      5  C16 ZIN A   1      27.976  -0.759  30.154  0.00  0.00    -0.004 C 
ATOM      6  C18 ZIN A   1      28.706  -0.487  28.836  0.00  0.00     0.010 C 
ATOM      7  C19 ZIN A   1      28.304   0.895  28.315  0.00  0.00     0.035 C 
ATOM      8  C20 ZIN A   1      28.585   1.924  29.395  0.00  0.00    -0.068 C 
ATOM      9  C21 ZIN A   1      29.249   3.025  29.042  0.00  0.00     0.053 C 
ATOM     10  C22 ZIN A   1      29.535   4.062  30.040  0.00  0.00     0.149 C 
ATOM     11  O23 ZIN A   1      30.428   4.868  29.887  0.00  0.00    -0.293 OA
ATOM     12  C24 ZIN A   1      28.654   4.072  31.276  0.00  0.00     0.084 C 
ATOM     13  C25 ZIN A   1      28.614   2.645  31.820  0.00  0.00     0.022 C 
ATOM     14  C26 ZIN A   1      28.095   1.663  30.785  0.00  0.00    -0.016 C 
ATOM     15  C27 ZIN A   1      26.567   1.750  30.775  0.00  0.00     0.020 C 
ATOM     16  C28 ZIN A   1      28.452   0.236  31.221  0.00  0.00     0.002 C 
ATOM     17  C30 ZIN A   1      27.832  -0.038  32.588  0.00  0.00     0.007 C 
ATOM     18  C31 ZIN A   1      28.050  -1.494  33.030  0.00  0.00     0.012 C 
ATOM     19  C32 ZIN A   1      27.497  -2.409  31.946  0.00  0.00    -0.013 C 
ATOM     20  C33 ZIN A   1      26.037  -2.050  31.661  0.00  0.00     0.018 C 
ENDROOT
BRANCH   1  21
ATOM     21  O9  ZIN A   1      26.437  -4.444  32.786  0.00  0.00    -0.315 OA
BRANCH  21  22
ATOM     22  C7  ZIN A   1      26.546  -4.829  34.068  0.00  0.00     0.259 C 
ATOM     23  O8  ZIN A   1      26.507  -4.005  34.951  0.00  0.00    -0.265 OA
BRANCH  22  24
ATOM     24  C6  ZIN A   1      26.715  -6.287  34.405  0.00  0.00     0.111 C 
BRANCH  24  25
ATOM     25  C5  ZIN A   1      26.372  -6.514  35.878  0.00  0.00     0.010 C 
BRANCH  25  26
ATOM     26  C4  ZIN A   1      24.887  -6.859  36.009  0.00  0.00     0.000 C 
BRANCH  26  27
ATOM     27  C3  ZIN A   1      24.299  -7.114  34.619  0.00  0.00    -0.000 C 
BRANCH  27  28
ATOM     28  C2  ZIN A   1      23.035  -6.270  34.439  0.00  0.00    -0.005 C 
ATOM     29  C1  ZIN A   1      23.198  -5.362  33.219  0.00  0.00     0.005 C 
ENDBRANCH  27  28
ENDBRANCH  26  27
ENDBRANCH  25  26
ENDBRANCH  24  25
ENDBRANCH  22  24
ENDBRANCH  21  22
ENDBRANCH   1  21
TORSDOF 7
ENDMDL
MODEL 119
REMARK CAVERDOCK RESULT:      -9.8      0.000      0.000
REMARK CAVERDOCK CONSTRAINTS:       0.0      0.0      0.0      0.0
REMARK CAVERDOCK TUNNEL: 118     -9.8      3.2    119.1
REMARK  7 active torsions:
REMARK  status: ('A' for Active; 'I' for Inactive)
REMARK    1  A    between atoms: C2_2  and  C3_3 
REMARK    2  A    between atoms: C3_3  and  C4_4 
REMARK    3  A    between atoms: C4_4  and  C5_5 
REMARK    4  A    between atoms: C5_5  and  C6_6 
REMARK    5  A    between atoms: C6_6  and  C7_7 
REMARK    6  A    between atoms: C7_7  and  O9_9 
REMARK    7  A    between atoms: O9_9  and  C10_10 
ROOT
ATOM      1  C10 ZIN A   1      27.885  -3.933  32.506  0.00  0.00     0.140 C 
ATOM      2  C12 ZIN A   1      28.340  -4.576  31.172  0.00  0.00     0.034 C 
ATOM      3  C13 ZIN A   1      28.427  -3.423  30.137  0.00  0.00     0.008 C 
ATOM      4  C14 ZIN A   1      28.630  -2.185  31.018  0.00  0.00     0.001 C 
ATOM      5  C16 ZIN A   1      28.248  -0.857  30.389  0.00  0.00    -0.004 C 
ATOM      6  C18 ZIN A   1      29.157  -0.572  29.190  0.00  0.00     0.010 C 
ATOM      7  C19 ZIN A   1      28.715   0.733  28.525  0.00  0.00     0.035 C 
ATOM      8  C20 ZIN A   1      28.712   1.837  29.567  0.00  0.00    -0.068 C 
ATOM      9  C21 ZIN A   1      29.317   2.984  29.256  0.00  0.00     0.053 C 
ATOM     10  C22 ZIN A   1      29.332   4.091  30.218  0.00  0.00     0.149 C 
ATOM     11  O23 ZIN A   1      30.156   4.978  30.158  0.00  0.00    -0.293 OA
ATOM     12  C24 ZIN A   1      28.262   4.066  31.294  0.00  0.00     0.084 C 
ATOM     13  C25 ZIN A   1      28.271   2.671  31.915  0.00  0.00     0.022 C 
ATOM     14  C26 ZIN A   1      28.027   1.591  30.875  0.00  0.00    -0.016 C 
ATOM     15  C27 ZIN A   1      26.521   1.515  30.616  0.00  0.00     0.020 C 
ATOM     16  C28 ZIN A   1      28.443   0.233  31.453  0.00  0.00     0.002 C 
ATOM     17  C30 ZIN A   1      27.635  -0.040  32.718  0.00  0.00     0.007 C 
ATOM     18  C31 ZIN A   1      27.917  -1.443  33.281  0.00  0.00     0.012 C 
ATOM     19  C32 ZIN A   1      27.641  -2.462  32.184  0.00  0.00    -0.013 C 
ATOM     20  C33 ZIN A   1      26.221  -2.273  31.647  0.00  0.00     0.018 C 
ENDROOT
BRANCH   1  21
ATOM     21  O9  ZIN A   1      26.659  -4.555  32.972  0.00  0.00    -0.315 OA
BRANCH  21  22
ATOM     22  C7  ZIN A   1      26.602  -4.892  34.271  0.00  0.00     0.259 C 
ATOM     23  O8  ZIN A   1      26.414  -4.041  35.108  0.00  0.00    -0.265 OA
BRANCH  22  24
ATOM     24  C6  ZIN A   1      26.772  -6.331  34.684  0.00  0.00     0.111 C 
BRANCH  24  25
ATOM     25  C5  ZIN A   1      26.230  -6.523  36.101  0.00  0.00     0.010 C 
BRANCH  25  26
ATOM     26  C4  ZIN A   1      24.729  -6.816  36.038  0.00  0.00     0.000 C 
BRANCH  26  27
ATOM     27  C3  ZIN A   1      24.315  -7.044  34.582  0.00  0.00    -0.000 C 
BRANCH  27  28
ATOM     28  C2  ZIN A   1      22.990  -6.329  34.311  0.00  0.00    -0.005 C 
ATOM     29  C1  ZIN A   1      23.181  -5.307  33.189  0.00  0.00     0.005 C 
ENDBRANCH  27  28
ENDBRANCH  26  27
ENDBRANCH  25  26
ENDBRANCH  24  25
ENDBRANCH  22  24
ENDBRANCH  21  22
ENDBRANCH   1  21
TORSDOF 7
ENDMDL
MODEL 120
REMARK CAVERDOCK RESULT:     -10.2      0.000      0.000
REMARK CAVERDOCK CONSTRAINTS:       0.0      0.0      0.0      0.0
REMARK CAVERDOCK TUNNEL: 119    -10.2      3.2    120.5
REMARK  7 active torsions:
REMARK  status: ('A' for Active; 'I' for Inactive)
REMARK    1  A    between atoms: C2_2  and  C3_3 
REMARK    2  A    between atoms: C3_3  and  C4_4 
REMARK    3  A    between atoms: C4_4  and  C5_5 
REMARK    4  A    between atoms: C5_5  and  C6_6 
REMARK    5  A    between atoms: C6_6  and  C7_7 
REMARK    6  A    between atoms: C7_7  and  O9_9 
REMARK    7  A    between atoms: O9_9  and  C10_10 
ROOT
ATOM      1  C10 ZIN A   1      27.798  -4.051  32.437  0.00  0.00     0.140 C 
ATOM      2  C12 ZIN A   1      28.209  -4.658  31.072  0.00  0.00     0.034 C 
ATOM      3  C13 ZIN A   1      28.283  -3.474  30.071  0.00  0.00     0.008 C 
ATOM      4  C14 ZIN A   1      28.525  -2.267  30.984  0.00  0.00     0.001 C 
ATOM      5  C16 ZIN A   1      28.144  -0.916  30.407  0.00  0.00    -0.004 C 
ATOM      6  C18 ZIN A   1      29.023  -0.604  29.193  0.00  0.00     0.010 C 
ATOM      7  C19 ZIN A   1      28.580   0.727  28.580  0.00  0.00     0.035 C 
ATOM      8  C20 ZIN A   1      28.620   1.797  29.656  0.00  0.00    -0.068 C 
ATOM      9  C21 ZIN A   1      29.231   2.946  29.363  0.00  0.00     0.053 C 
ATOM     10  C22 ZIN A   1      29.286   4.022  30.359  0.00  0.00     0.149 C 
ATOM     11  O23 ZIN A   1      30.120   4.901  30.303  0.00  0.00    -0.293 OA
ATOM     12  C24 ZIN A   1      28.246   3.977  31.462  0.00  0.00     0.084 C 
ATOM     13  C25 ZIN A   1      28.253   2.563  32.040  0.00  0.00     0.022 C 
ATOM     14  C26 ZIN A   1      27.968   1.519  30.974  0.00  0.00    -0.016 C 
ATOM     15  C27 ZIN A   1      26.454   1.470  30.754  0.00  0.00     0.020 C 
ATOM     16  C28 ZIN A   1      28.382   0.138  31.498  0.00  0.00     0.002 C 
ATOM     17  C30 ZIN A   1      27.605  -0.164  32.776  0.00  0.00     0.007 C 
ATOM     18  C31 ZIN A   1      27.884  -1.587  33.288  0.00  0.00     0.012 C 
ATOM     19  C32 ZIN A   1      27.565  -2.568  32.167  0.00  0.00    -0.013 C 
ATOM     20  C33 ZIN A   1      26.134  -2.345  31.676  0.00  0.00     0.018 C 
ENDROOT
BRANCH   1  21
ATOM     21  O9  ZIN A   1      26.578  -4.673  32.917  0.00  0.00    -0.315 OA
BRANCH  21  22
ATOM     22  C7  ZIN A   1      26.499  -4.923  34.234  0.00  0.00     0.259 C 
ATOM     23  O8  ZIN A   1      26.232  -4.030  35.003  0.00  0.00    -0.265 OA
BRANCH  22  24
ATOM     24  C6  ZIN A   1      26.742  -6.316  34.752  0.00  0.00     0.111 C 
BRANCH  24  25
ATOM     25  C5  ZIN A   1      26.132  -6.455  36.149  0.00  0.00     0.010 C 
BRANCH  25  26
ATOM     26  C4  ZIN A   1      24.689  -6.948  36.029  0.00  0.00     0.000 C 
BRANCH  26  27
ATOM     27  C3  ZIN A   1      24.335  -7.135  34.551  0.00  0.00    -0.000 C 
BRANCH  27  28
ATOM     28  C2  ZIN A   1      23.048  -6.370  34.235  0.00  0.00    -0.005 C 
ATOM     29  C1  ZIN A   1      23.389  -5.102  33.449  0.00  0.00     0.005 C 
ENDBRANCH  27  28
ENDBRANCH  26  27
ENDBRANCH  25  26
ENDBRANCH  24  25
ENDBRANCH  22  24
ENDBRANCH  21  22
ENDBRANCH   1  21
TORSDOF 7
ENDMDL
MODEL 121
REMARK CAVERDOCK RESULT:     -10.1      0.000      0.000
REMARK CAVERDOCK CONSTRAINTS:       0.0      0.0      0.0      0.0
REMARK CAVERDOCK TUNNEL: 120    -10.1      3.3    121.6
REMARK  7 active torsions:
REMARK  status: ('A' for Active; 'I' for Inactive)
REMARK    1  A    between atoms: C2_2  and  C3_3 
REMARK    2  A    between atoms: C3_3  and  C4_4 
REMARK    3  A    between atoms: C4_4  and  C5_5 
REMARK    4  A    between atoms: C5_5  and  C6_6 
REMARK    5  A    between atoms: C6_6  and  C7_7 
REMARK    6  A    between atoms: C7_7  and  O9_9 
REMARK    7  A    between atoms: O9_9  and  C10_10 
ROOT
ATOM      1  C10 ZIN A   1      27.922  -4.199  32.332  0.00  0.00     0.140 C 
ATOM      2  C12 ZIN A   1      28.328  -4.750  30.942  0.00  0.00     0.034 C 
ATOM      3  C13 ZIN A   1      28.334  -3.535  29.975  0.00  0.00     0.008 C 
ATOM      4  C14 ZIN A   1      28.546  -2.346  30.918  0.00  0.00     0.001 C 
ATOM      5  C16 ZIN A   1      28.099  -0.996  30.388  0.00  0.00    -0.004 C 
ATOM      6  C18 ZIN A   1      28.940  -0.614  29.167  0.00  0.00     0.010 C 
ATOM      7  C19 ZIN A   1      28.432   0.714  28.602  0.00  0.00     0.035 C 
ATOM      8  C20 ZIN A   1      28.451   1.754  29.708  0.00  0.00    -0.068 C 
ATOM      9  C21 ZIN A   1      29.009   2.935  29.437  0.00  0.00     0.053 C 
ATOM     10  C22 ZIN A   1      29.042   3.983  30.462  0.00  0.00     0.149 C 
ATOM     11  O23 ZIN A   1      29.838   4.897  30.417  0.00  0.00    -0.293 OA
ATOM     12  C24 ZIN A   1      28.027   3.865  31.584  0.00  0.00     0.084 C 
ATOM     13  C25 ZIN A   1      28.103   2.436  32.120  0.00  0.00     0.022 C 
ATOM     14  C26 ZIN A   1      27.838   1.413  31.030  0.00  0.00    -0.016 C 
ATOM     15  C27 ZIN A   1      26.323   1.308  30.838  0.00  0.00     0.020 C 
ATOM     16  C28 ZIN A   1      28.317   0.035  31.505  0.00  0.00     0.002 C 
ATOM     17  C30 ZIN A   1      27.580  -0.335  32.788  0.00  0.00     0.007 C 
ATOM     18  C31 ZIN A   1      27.926  -1.759  33.252  0.00  0.00     0.012 C 
ATOM     19  C32 ZIN A   1      27.624  -2.720  32.110  0.00  0.00    -0.013 C 
ATOM     20  C33 ZIN A   1      26.175  -2.541  31.653  0.00  0.00     0.018 C 
ENDROOT
BRANCH   1  21
ATOM     21  O9  ZIN A   1      26.737  -4.883  32.818  0.00  0.00    -0.315 OA
BRANCH  21  22
ATOM     22  C7  ZIN A   1      26.657  -5.099  34.140  0.00  0.00     0.259 C 
ATOM     23  O8  ZIN A   1      26.611  -4.163  34.903  0.00  0.00    -0.265 OA
BRANCH  22  24
ATOM     24  C6  ZIN A   1      26.625  -6.508  34.673  0.00  0.00     0.111 C 
BRANCH  24  25
ATOM     25  C5  ZIN A   1      26.011  -6.509  36.074  0.00  0.00     0.010 C 
BRANCH  25  26
ATOM     26  C4  ZIN A   1      24.542  -6.926  35.988  0.00  0.00     0.000 C 
BRANCH  26  27
ATOM     27  C3  ZIN A   1      24.104  -6.947  34.521  0.00  0.00    -0.000 C 
BRANCH  27  28
ATOM     28  C2  ZIN A   1      22.996  -5.914  34.305  0.00  0.00    -0.005 C 
ATOM     29  C1  ZIN A   1      23.373  -4.998  33.139  0.00  0.00     0.005 C 
ENDBRANCH  27  28
ENDBRANCH  26  27
ENDBRANCH  25  26
ENDBRANCH  24  25
ENDBRANCH  22  24
ENDBRANCH  21  22
ENDBRANCH   1  21
TORSDOF 7
ENDMDL
MODEL 122
REMARK CAVERDOCK RESULT:      -9.9      0.000      0.000
REMARK CAVERDOCK CONSTRAINTS:       0.0      0.0      0.0      0.0
REMARK CAVERDOCK TUNNEL: 121     -9.9      3.3    122.4
REMARK  7 active torsions:
REMARK  status: ('A' for Active; 'I' for Inactive)
REMARK    1  A    between atoms: C2_2  and  C3_3 
REMARK    2  A    between atoms: C3_3  and  C4_4 
REMARK    3  A    between atoms: C4_4  and  C5_5 
REMARK    4  A    between atoms: C5_5  and  C6_6 
REMARK    5  A    between atoms: C6_6  and  C7_7 
REMARK    6  A    between atoms: C7_7  and  O9_9 
REMARK    7  A    between atoms: O9_9  and  C10_10 
ROOT
ATOM      1  C10 ZIN A   1      28.289  -4.326  32.551  0.00  0.00     0.140 C 
ATOM      2  C12 ZIN A   1      28.972  -4.843  31.260  0.00  0.00     0.034 C 
ATOM      3  C13 ZIN A   1      29.005  -3.645  30.273  0.00  0.00     0.008 C 
ATOM      4  C14 ZIN A   1      28.932  -2.430  31.205  0.00  0.00     0.001 C 
ATOM      5  C16 ZIN A   1      28.434  -1.143  30.573  0.00  0.00    -0.004 C 
ATOM      6  C18 ZIN A   1      29.417  -0.682  29.493  0.00  0.00     0.010 C 
ATOM      7  C19 ZIN A   1      28.867   0.576  28.817  0.00  0.00     0.035 C 
ATOM      8  C20 ZIN A   1      28.594   1.622  29.882  0.00  0.00    -0.068 C 
ATOM      9  C21 ZIN A   1      29.059   2.855  29.672  0.00  0.00     0.053 C 
ATOM     10  C22 ZIN A   1      28.812   3.911  30.660  0.00  0.00     0.149 C 
ATOM     11  O23 ZIN A   1      29.502   4.906  30.717  0.00  0.00    -0.293 OA
ATOM     12  C24 ZIN A   1      27.647   3.692  31.606  0.00  0.00     0.084 C 
ATOM     13  C25 ZIN A   1      27.788   2.285  32.187  0.00  0.00     0.022 C 
ATOM     14  C26 ZIN A   1      27.815   1.228  31.097  0.00  0.00    -0.016 C 
ATOM     15  C27 ZIN A   1      26.372   0.955  30.667  0.00  0.00     0.020 C 
ATOM     16  C28 ZIN A   1      28.356  -0.083  31.681  0.00  0.00     0.002 C 
ATOM     17  C30 ZIN A   1      27.464  -0.519  32.839  0.00  0.00     0.007 C 
ATOM     18  C31 ZIN A   1      27.881  -1.892  33.392  0.00  0.00     0.012 C 
ATOM     19  C32 ZIN A   1      27.873  -2.891  32.243  0.00  0.00    -0.013 C 
ATOM     20  C33 ZIN A   1      26.507  -2.879  31.555  0.00  0.00     0.018 C 
ENDROOT
BRANCH   1  21
ATOM     21  O9  ZIN A   1      27.121  -5.133  32.859  0.00  0.00    -0.315 OA
BRANCH  21  22
ATOM     22  C7  ZIN A   1      27.156  -5.845  33.996  0.00  0.00     0.259 C 
ATOM     23  O8  ZIN A   1      28.061  -5.688  34.781  0.00  0.00    -0.265 OA
BRANCH  22  24
ATOM     24  C6  ZIN A   1      26.064  -6.840  34.295  0.00  0.00     0.111 C 
BRANCH  24  25
ATOM     25  C5  ZIN A   1      25.508  -6.582  35.697  0.00  0.00     0.010 C 
BRANCH  25  26
ATOM     26  C4  ZIN A   1      24.352  -5.583  35.611  0.00  0.00     0.000 C 
BRANCH  26  27
ATOM     27  C3  ZIN A   1      23.386  -6.015  34.505  0.00  0.00    -0.000 C 
BRANCH  27  28
ATOM     28  C2  ZIN A   1      23.425  -4.994  33.367  0.00  0.00    -0.005 C 
ATOM     29  C1  ZIN A   1      24.152  -3.733  33.837  0.00  0.00     0.005 C 
ENDBRANCH  27  28
ENDBRANCH  26  27
ENDBRANCH  25  26
ENDBRANCH  24  25
ENDBRANCH  22  24
ENDBRANCH  21  22
ENDBRANCH   1  21
TORSDOF 7
ENDMDL
MODEL 123
REMARK CAVERDOCK RESULT:      -9.6      0.000      0.000
REMARK CAVERDOCK CONSTRAINTS:       0.0      0.0      0.0      0.0
REMARK CAVERDOCK TUNNEL: 122     -9.6      3.3    123.3
REMARK  7 active torsions:
REMARK  status: ('A' for Active; 'I' for Inactive)
REMARK    1  A    between atoms: C2_2  and  C3_3 
REMARK    2  A    between atoms: C3_3  and  C4_4 
REMARK    3  A    between atoms: C4_4  and  C5_5 
REMARK    4  A    between atoms: C5_5  and  C6_6 
REMARK    5  A    between atoms: C6_6  and  C7_7 
REMARK    6  A    between atoms: C7_7  and  O9_9 
REMARK    7  A    between atoms: O9_9  and  C10_10 
ROOT
ATOM      1  C10 ZIN A   1      27.932  -4.357  32.613  0.00  0.00     0.140 C 
ATOM      2  C12 ZIN A   1      28.406  -4.954  31.265  0.00  0.00     0.034 C 
ATOM      3  C13 ZIN A   1      28.438  -3.778  30.252  0.00  0.00     0.008 C 
ATOM      4  C14 ZIN A   1      28.593  -2.550  31.156  0.00  0.00     0.001 C 
ATOM      5  C16 ZIN A   1      28.152  -1.228  30.555  0.00  0.00    -0.004 C 
ATOM      6  C18 ZIN A   1      29.040  -0.881  29.357  0.00  0.00     0.010 C 
ATOM      7  C19 ZIN A   1      28.539   0.417  28.719  0.00  0.00     0.035 C 
ATOM      8  C20 ZIN A   1      28.496   1.498  29.783  0.00  0.00    -0.068 C 
ATOM      9  C21 ZIN A   1      29.049   2.676  29.491  0.00  0.00     0.053 C 
ATOM     10  C22 ZIN A   1      29.024   3.764  30.475  0.00  0.00     0.149 C 
ATOM     11  O23 ZIN A   1      29.809   4.687  30.428  0.00  0.00    -0.293 OA
ATOM     12  C24 ZIN A   1      27.963   3.673  31.555  0.00  0.00     0.084 C 
ATOM     13  C25 ZIN A   1      28.034   2.267  32.150  0.00  0.00     0.022 C 
ATOM     14  C26 ZIN A   1      27.830   1.199  31.090  0.00  0.00    -0.016 C 
ATOM     15  C27 ZIN A   1      26.327   1.064  30.837  0.00  0.00     0.020 C 
ATOM     16  C28 ZIN A   1      28.307  -0.152  31.639  0.00  0.00     0.002 C 
ATOM     17  C30 ZIN A   1      27.519  -0.483  32.903  0.00  0.00     0.007 C 
ATOM     18  C31 ZIN A   1      27.864  -1.883  33.437  0.00  0.00     0.012 C 
ATOM     19  C32 ZIN A   1      27.625  -2.892  32.321  0.00  0.00    -0.013 C 
ATOM     20  C33 ZIN A   1      26.195  -2.753  31.796  0.00  0.00     0.018 C 
ENDROOT
BRANCH   1  21
ATOM     21  O9  ZIN A   1      26.737  -5.040  33.074  0.00  0.00    -0.315 OA
BRANCH  21  22
ATOM     22  C7  ZIN A   1      26.880  -5.891  34.101  0.00  0.00     0.259 C 
ATOM     23  O8  ZIN A   1      27.856  -5.825  34.810  0.00  0.00    -0.265 OA
BRANCH  22  24
ATOM     24  C6  ZIN A   1      25.822  -6.930  34.371  0.00  0.00     0.111 C 
BRANCH  24  25
ATOM     25  C5  ZIN A   1      25.111  -6.605  35.686  0.00  0.00     0.010 C 
BRANCH  25  26
ATOM     26  C4  ZIN A   1      23.936  -5.663  35.411  0.00  0.00     0.000 C 
BRANCH  26  27
ATOM     27  C3  ZIN A   1      23.023  -6.285  34.351  0.00  0.00    -0.000 C 
BRANCH  27  28
ATOM     28  C2  ZIN A   1      22.803  -5.281  33.217  0.00  0.00    -0.005 C 
ATOM     29  C1  ZIN A   1      21.549  -5.668  32.430  0.00  0.00     0.005 C 
ENDBRANCH  27  28
ENDBRANCH  26  27
ENDBRANCH  25  26
ENDBRANCH  24  25
ENDBRANCH  22  24
ENDBRANCH  21  22
ENDBRANCH   1  21
TORSDOF 7
ENDMDL
MODEL 124
REMARK CAVERDOCK RESULT:      -9.8      0.000      0.000
REMARK CAVERDOCK CONSTRAINTS:       0.0      0.0      0.0      0.0
REMARK CAVERDOCK TUNNEL: 123     -9.8      3.3    124.1
REMARK  7 active torsions:
REMARK  status: ('A' for Active; 'I' for Inactive)
REMARK    1  A    between atoms: C2_2  and  C3_3 
REMARK    2  A    between atoms: C3_3  and  C4_4 
REMARK    3  A    between atoms: C4_4  and  C5_5 
REMARK    4  A    between atoms: C5_5  and  C6_6 
REMARK    5  A    between atoms: C6_6  and  C7_7 
REMARK    6  A    between atoms: C7_7  and  O9_9 
REMARK    7  A    between atoms: O9_9  and  C10_10 
ROOT
ATOM      1  C10 ZIN A   1      27.769  -4.333  32.904  0.00  0.00     0.140 C 
ATOM      2  C12 ZIN A   1      28.135  -4.939  31.526  0.00  0.00     0.034 C 
ATOM      3  C13 ZIN A   1      28.110  -3.765  30.511  0.00  0.00     0.008 C 
ATOM      4  C14 ZIN A   1      28.348  -2.538  31.398  0.00  0.00     0.001 C 
ATOM      5  C16 ZIN A   1      27.884  -1.211  30.828  0.00  0.00    -0.004 C 
ATOM      6  C18 ZIN A   1      28.687  -0.879  29.568  0.00  0.00     0.010 C 
ATOM      7  C19 ZIN A   1      28.160   0.425  28.965  0.00  0.00     0.035 C 
ATOM      8  C20 ZIN A   1      28.210   1.509  30.026  0.00  0.00    -0.068 C 
ATOM      9  C21 ZIN A   1      28.757   2.678  29.692  0.00  0.00     0.053 C 
ATOM     10  C22 ZIN A   1      28.819   3.768  30.672  0.00  0.00     0.149 C 
ATOM     11  O23 ZIN A   1      29.612   4.679  30.566  0.00  0.00    -0.293 OA
ATOM     12  C24 ZIN A   1      27.838   3.694  31.827  0.00  0.00     0.084 C 
ATOM     13  C25 ZIN A   1      27.932   2.288  32.418  0.00  0.00     0.022 C 
ATOM     14  C26 ZIN A   1      27.637   1.221  31.379  0.00  0.00    -0.016 C 
ATOM     15  C27 ZIN A   1      26.117   1.108  31.236  0.00  0.00     0.020 C 
ATOM     16  C28 ZIN A   1      28.133  -0.135  31.895  0.00  0.00     0.002 C 
ATOM     17  C30 ZIN A   1      27.434  -0.454  33.213  0.00  0.00     0.007 C 
ATOM     18  C31 ZIN A   1      27.796  -1.858  33.724  0.00  0.00     0.012 C 
ATOM     19  C32 ZIN A   1      27.462  -2.864  32.631  0.00  0.00    -0.013 C 
ATOM     20  C33 ZIN A   1      26.000  -2.705  32.211  0.00  0.00     0.018 C 
ENDROOT
BRANCH   1  21
ATOM     21  O9  ZIN A   1      26.601  -4.998  33.452  0.00  0.00    -0.315 OA
BRANCH  21  22
ATOM     22  C7  ZIN A   1      26.814  -5.917  34.407  0.00  0.00     0.259 C 
ATOM     23  O8  ZIN A   1      27.837  -5.893  35.050  0.00  0.00    -0.265 OA
BRANCH  22  24
ATOM     24  C6  ZIN A   1      25.778  -6.977  34.678  0.00  0.00     0.111 C 
BRANCH  24  25
ATOM     25  C5  ZIN A   1      24.951  -6.581  35.902  0.00  0.00     0.010 C 
BRANCH  25  26
ATOM     26  C4  ZIN A   1      23.971  -5.470  35.519  0.00  0.00     0.000 C 
BRANCH  26  27
ATOM     27  C3  ZIN A   1      22.911  -6.031  34.568  0.00  0.00    -0.000 C 
BRANCH  27  28
ATOM     28  C2  ZIN A   1      23.057  -5.370  33.195  0.00  0.00    -0.005 C 
ATOM     29  C1  ZIN A   1      21.702  -5.361  32.486  0.00  0.00     0.005 C 
ENDBRANCH  27  28
ENDBRANCH  26  27
ENDBRANCH  25  26
ENDBRANCH  24  25
ENDBRANCH  22  24
ENDBRANCH  21  22
ENDBRANCH   1  21
TORSDOF 7
ENDMDL
MODEL 125
REMARK CAVERDOCK RESULT:      -9.7      0.000      0.000
REMARK CAVERDOCK CONSTRAINTS:       0.0      0.0      0.0      0.0
REMARK CAVERDOCK TUNNEL: 124     -9.7      3.3    125.1
REMARK  7 active torsions:
REMARK  status: ('A' for Active; 'I' for Inactive)
REMARK    1  A    between atoms: C2_2  and  C3_3 
REMARK    2  A    between atoms: C3_3  and  C4_4 
REMARK    3  A    between atoms: C4_4  and  C5_5 
REMARK    4  A    between atoms: C5_5  and  C6_6 
REMARK    5  A    between atoms: C6_6  and  C7_7 
REMARK    6  A    between atoms: C7_7  and  O9_9 
REMARK    7  A    between atoms: O9_9  and  C10_10 
ROOT
ATOM      1  C10 ZIN A   1      28.086  -4.757  32.599  0.00  0.00     0.140 C 
ATOM      2  C12 ZIN A   1      28.619  -5.286  31.244  0.00  0.00     0.034 C 
ATOM      3  C13 ZIN A   1      28.596  -4.082  30.265  0.00  0.00     0.008 C 
ATOM      4  C14 ZIN A   1      28.659  -2.873  31.205  0.00  0.00     0.001 C 
ATOM      5  C16 ZIN A   1      28.147  -1.564  30.632  0.00  0.00    -0.004 C 
ATOM      6  C18 ZIN A   1      29.032  -1.129  29.461  0.00  0.00     0.010 C 
ATOM      7  C19 ZIN A   1      28.463   0.153  28.850  0.00  0.00     0.035 C 
ATOM      8  C20 ZIN A   1      28.335   1.200  29.942  0.00  0.00    -0.068 C 
ATOM      9  C21 ZIN A   1      28.819   2.417  29.693  0.00  0.00     0.053 C 
ATOM     10  C22 ZIN A   1      28.709   3.473  30.705  0.00  0.00     0.149 C 
ATOM     11  O23 ZIN A   1      29.436   4.443  30.698  0.00  0.00    -0.293 OA
ATOM     12  C24 ZIN A   1      27.637   3.286  31.762  0.00  0.00     0.084 C 
ATOM     13  C25 ZIN A   1      27.785   1.871  32.319  0.00  0.00     0.022 C 
ATOM     14  C26 ZIN A   1      27.666   0.823  31.227  0.00  0.00    -0.016 C 
ATOM     15  C27 ZIN A   1      26.179   0.603  30.942  0.00  0.00     0.020 C 
ATOM     16  C28 ZIN A   1      28.216  -0.511  31.748  0.00  0.00     0.002 C 
ATOM     17  C30 ZIN A   1      27.428  -0.926  32.987  0.00  0.00     0.007 C 
ATOM     18  C31 ZIN A   1      27.850  -2.317  33.489  0.00  0.00     0.012 C 
ATOM     19  C32 ZIN A   1      27.693  -3.306  32.341  0.00  0.00    -0.013 C 
ATOM     20  C33 ZIN A   1      26.266  -3.240  31.793  0.00  0.00     0.018 C 
ENDROOT
BRANCH   1  21
ATOM     21  O9  ZIN A   1      26.927  -5.525  33.018  0.00  0.00    -0.315 OA
BRANCH  21  22
ATOM     22  C7  ZIN A   1      26.951  -6.036  34.259  0.00  0.00     0.259 C 
ATOM     23  O8  ZIN A   1      27.841  -5.735  35.019  0.00  0.00    -0.265 OA
BRANCH  22  24
ATOM     24  C6  ZIN A   1      25.868  -6.985  34.704  0.00  0.00     0.111 C 
BRANCH  24  25
ATOM     25  C5  ZIN A   1      25.297  -6.515  36.043  0.00  0.00     0.010 C 
BRANCH  25  26
ATOM     26  C4  ZIN A   1      24.029  -5.694  35.797  0.00  0.00     0.000 C 
BRANCH  26  27
ATOM     27  C3  ZIN A   1      23.393  -6.124  34.473  0.00  0.00    -0.000 C 
BRANCH  27  28
ATOM     28  C2  ZIN A   1      23.423  -4.952  33.489  0.00  0.00    -0.005 C 
ATOM     29  C1  ZIN A   1      24.163  -3.772  34.123  0.00  0.00     0.005 C 
ENDBRANCH  27  28
ENDBRANCH  26  27
ENDBRANCH  25  26
ENDBRANCH  24  25
ENDBRANCH  22  24
ENDBRANCH  21  22
ENDBRANCH   1  21
TORSDOF 7
ENDMDL
MODEL 126
REMARK CAVERDOCK RESULT:      -9.8      0.000      0.000
[truncated: 121,572 more chars]
