# Supplementary material for: Fully automated virtual screening pipeline of FDA-approved drugs using Caver Web
Source: Comput Struct Biotechnol J. 2022 Nov 17;20:6512–8. doi: 10.1016/j.csbj.2022.11.031 (PMC9705369; doi:10.1016/j.csbj.2022.11.031)
Supplement: Supplementary data 1 [file mmc1.zip › supplementary_data/pymol/ZINC000003881345.pdbqt]

MODEL 1
REMARK CAVERDOCK RESULT:       7.8      0.000      0.000
REMARK CAVERDOCK CONSTRAINTS:       0.0      0.0      0.0      0.0
REMARK CAVERDOCK TUNNEL: 0      7.8      1.7      1.3
REMARK  4 active torsions:
REMARK  status: ('A' for Active; 'I' for Inactive)
REMARK    1  A    between atoms: C10_9  and  O11_10 
REMARK    2  A    between atoms: O11_10  and  C12_11 
REMARK    3  A    between atoms: C12_11  and  C14_13 
REMARK    4  A    between atoms: C30_27  and  O32_28 
ROOT
ATOM      1  C1  <0> d   1      44.759   9.937  34.241  0.00  0.00     0.018 C 
ATOM      2  C2  <0> d   1      45.767   9.390  33.230  0.00  0.00    -0.014 C 
ATOM      3  C3  <0> d   1      45.244   9.579  31.820  0.00  0.00     0.013 C 
ATOM      4  C4  <0> d   1      43.870   8.889  31.735  0.00  0.00     0.010 C 
ATOM      5  C5  <0> d   1      43.983   7.418  32.107  0.00  0.00     0.023 C 
ATOM      6  C7  <0> d   1      42.657   6.720  32.050  0.00  0.00    -0.047 A 
ATOM      7  C8  <0> d   1      41.745   7.115  31.081  0.00  0.00     0.011 A 
ATOM      8  C9  <0> d   1      40.516   6.499  30.979  0.00  0.00     0.038 A 
ATOM      9  C10 <0> d   1      40.187   5.473  31.853  0.00  0.00     0.080 A 
ATOM     10  C20 <0> d   1      41.095   5.080  32.822  0.00  0.00     0.045 A 
ATOM     11  C21 <0> d   1      42.330   5.704  32.928  0.00  0.00    -0.049 A 
ATOM     12  C22 <0> d   1      43.257   5.239  34.020  0.00  0.00     0.039 C 
ATOM     13  C23 <0> d   1      44.682   5.739  33.789  0.00  0.00     0.010 C 
ATOM     14  C24 <0> d   1      44.601   7.238  33.500  0.00  0.00    -0.001 C 
ATOM     15  C26 <0> d   1      45.977   7.866  33.456  0.00  0.00     0.001 C 
ATOM     16  C28 <0> d   1      46.806   7.801  34.733  0.00  0.00     0.008 C 
ATOM     17  C29 <0> d   1      47.629   9.113  34.755  0.00  0.00     0.033 C 
ATOM     18  C30 <0> d   1      47.165   9.941  33.530  0.00  0.00     0.126 C 
ENDROOT
BRANCH   9  19
ATOM     19  O11 <0> d   1      38.980   4.856  31.758  0.00  0.00    -0.275 OA
BRANCH  19  20
ATOM     20  C12 <0> d   1      37.891   5.647  31.713  0.00  0.00     0.298 C 
ATOM     21  O13 <0> d   1      38.006   6.849  31.843  0.00  0.00    -0.259 OA
BRANCH  20  22
ATOM     22  C14 <0> d   1      36.554   5.052  31.506  0.00  0.00     0.039 A 
ATOM     23  C19 <0> d   1      36.405   3.932  30.686  0.00  0.00     0.017 A 
ATOM     24  C18 <0> d   1      35.155   3.378  30.502  0.00  0.00     0.001 A 
ATOM     25  C17 <0> d   1      34.049   3.937  31.117  0.00  0.00     0.000 A 
ATOM     26  C16 <0> d   1      34.189   5.051  31.925  0.00  0.00     0.001 A 
ATOM     27  C15 <0> d   1      35.434   5.612  32.124  0.00  0.00     0.017 A 
ENDBRANCH  20  22
ENDBRANCH  19  20
ENDBRANCH   9  19
BRANCH  18  28
ATOM     28  O32 <0> d   1      47.119  11.334  33.849  0.00  0.00    -0.395 OA
ATOM     29  H56 <0> d   1      47.506  11.553  34.709  0.00  0.00     0.210 HD
ENDBRANCH  18  28
TORSDOF 4
ENDMDL
MODEL 2
REMARK CAVERDOCK RESULT:       7.7      0.000      0.000
REMARK CAVERDOCK CONSTRAINTS:       0.0      0.0      0.0      0.0
REMARK CAVERDOCK TUNNEL: 1      7.7      1.8      2.1
REMARK  4 active torsions:
REMARK  status: ('A' for Active; 'I' for Inactive)
REMARK    1  A    between atoms: C10_9  and  O11_10 
REMARK    2  A    between atoms: O11_10  and  C12_11 
REMARK    3  A    between atoms: C12_11  and  C14_13 
REMARK    4  A    between atoms: C30_27  and  O32_28 
ROOT
ATOM      1  C1  <0> d   1      44.555   9.702  34.200  0.00  0.00     0.018 C 
ATOM      2  C2  <0> d   1      45.596   9.174  33.211  0.00  0.00    -0.014 C 
ATOM      3  C3  <0> d   1      45.112   9.379  31.789  0.00  0.00     0.013 C 
ATOM      4  C4  <0> d   1      43.746   8.681  31.656  0.00  0.00     0.010 C 
ATOM      5  C5  <0> d   1      43.858   7.206  32.012  0.00  0.00     0.023 C 
ATOM      6  C7  <0> d   1      42.539   6.500  31.908  0.00  0.00    -0.047 A 
ATOM      7  C8  <0> d   1      41.653   6.902  30.918  0.00  0.00     0.011 A 
ATOM      8  C9  <0> d   1      40.431   6.280  30.773  0.00  0.00     0.038 A 
ATOM      9  C10 <0> d   1      40.085   5.240  31.624  0.00  0.00     0.080 A 
ATOM     10  C20 <0> d   1      40.967   4.841  32.613  0.00  0.00     0.045 A 
ATOM     11  C21 <0> d   1      42.194   5.471  32.762  0.00  0.00    -0.049 A 
ATOM     12  C22 <0> d   1      43.092   4.997  33.875  0.00  0.00     0.039 C 
ATOM     13  C23 <0> d   1      44.520   5.510  33.691  0.00  0.00     0.010 C 
ATOM     14  C24 <0> d   1      44.437   7.012  33.419  0.00  0.00    -0.001 C 
ATOM     15  C26 <0> d   1      45.809   7.649  33.423  0.00  0.00     0.001 C 
ATOM     16  C28 <0> d   1      46.602   7.573  34.723  0.00  0.00     0.008 C 
ATOM     17  C29 <0> d   1      47.415   8.890  34.785  0.00  0.00     0.033 C 
ATOM     18  C30 <0> d   1      46.981   9.731  33.558  0.00  0.00     0.126 C 
ENDROOT
BRANCH   9  19
ATOM     19  O11 <0> d   1      38.886   4.616  31.486  0.00  0.00    -0.275 OA
BRANCH  19  20
ATOM     20  C12 <0> d   1      37.782   5.374  31.632  0.00  0.00     0.298 C 
ATOM     21  O13 <0> d   1      37.883   6.540  31.955  0.00  0.00    -0.259 OA
BRANCH  20  22
ATOM     22  C14 <0> d   1      36.446   4.787  31.398  0.00  0.00     0.039 A 
ATOM     23  C19 <0> d   1      35.379   5.116  32.236  0.00  0.00     0.017 A 
ATOM     24  C18 <0> d   1      34.133   4.569  32.009  0.00  0.00     0.001 A 
ATOM     25  C17 <0> d   1      33.943   3.686  30.960  0.00  0.00     0.000 A 
ATOM     26  C16 <0> d   1      34.997   3.350  30.130  0.00  0.00     0.001 A 
ATOM     27  C15 <0> d   1      36.247   3.895  30.342  0.00  0.00     0.017 A 
ENDBRANCH  20  22
ENDBRANCH  19  20
ENDBRANCH   9  19
BRANCH  18  28
ATOM     28  O32 <0> d   1      46.916  11.119  33.894  0.00  0.00    -0.395 OA
ATOM     29  H56 <0> d   1      46.117  11.563  33.577  0.00  0.00     0.210 HD
ENDBRANCH  18  28
TORSDOF 4
ENDMDL
MODEL 3
REMARK CAVERDOCK RESULT:      12.6      0.000      0.000
REMARK CAVERDOCK CONSTRAINTS:       0.2      0.0      0.0      0.0
REMARK CAVERDOCK TUNNEL: 2     12.6      1.8     3.10
REMARK  4 active torsions:
REMARK  status: ('A' for Active; 'I' for Inactive)
REMARK    1  A    between atoms: C10_9  and  O11_10 
REMARK    2  A    between atoms: O11_10  and  C12_11 
REMARK    3  A    between atoms: C12_11  and  C14_13 
REMARK    4  A    between atoms: C30_27  and  O32_28 
ROOT
ATOM      1  C1  <0> d   1      45.516   7.800  34.805  0.00  0.00     0.018 C 
ATOM      2  C2  <0> d   1      45.833   8.471  33.468  0.00  0.00    -0.014 C 
ATOM      3  C3  <0> d   1      44.716   9.422  33.086  0.00  0.00     0.013 C 
ATOM      4  C4  <0> d   1      43.404   8.616  33.061  0.00  0.00     0.010 C 
ATOM      5  C5  <0> d   1      43.510   7.447  32.093  0.00  0.00     0.023 C 
ATOM      6  C7  <0> d   1      42.253   6.630  32.057  0.00  0.00    -0.047 A 
ATOM      7  C8  <0> d   1      41.038   7.284  32.213  0.00  0.00     0.011 A 
ATOM      8  C9  <0> d   1      39.852   6.582  32.178  0.00  0.00     0.038 A 
ATOM      9  C10 <0> d   1      39.873   5.209  31.983  0.00  0.00     0.080 A 
ATOM     10  C20 <0> d   1      41.084   4.555  31.830  0.00  0.00     0.045 A 
ATOM     11  C21 <0> d   1      42.278   5.262  31.870  0.00  0.00    -0.049 A 
ATOM     12  C22 <0> d   1      43.557   4.481  31.719  0.00  0.00     0.039 C 
ATOM     13  C23 <0> d   1      44.737   5.404  31.416  0.00  0.00     0.010 C 
ATOM     14  C24 <0> d   1      44.702   6.543  32.436  0.00  0.00    -0.001 C 
ATOM     15  C26 <0> d   1      45.945   7.400  32.346  0.00  0.00     0.001 C 
ATOM     16  C28 <0> d   1      47.277   6.717  32.633  0.00  0.00     0.008 C 
ATOM     17  C29 <0> d   1      48.154   7.796  33.315  0.00  0.00     0.033 C 
ATOM     18  C30 <0> d   1      47.253   9.045  33.491  0.00  0.00     0.126 C 
ENDROOT
BRANCH   9  19
ATOM     19  O11 <0> d   1      38.710   4.508  31.941  0.00  0.00    -0.275 OA
BRANCH  19  20
ATOM     20  C12 <0> d   1      37.993   4.579  30.803  0.00  0.00     0.298 C 
ATOM     21  O13 <0> d   1      38.560   4.655  29.731  0.00  0.00    -0.259 OA
BRANCH  20  22
ATOM     22  C14 <0> d   1      36.516   4.564  30.857  0.00  0.00     0.039 A 
ATOM     23  C19 <0> d   1      35.845   5.256  31.866  0.00  0.00     0.017 A 
ATOM     24  C18 <0> d   1      34.466   5.243  31.907  0.00  0.00     0.001 A 
ATOM     25  C17 <0> d   1      33.749   4.535  30.958  0.00  0.00     0.000 A 
ATOM     26  C16 <0> d   1      34.408   3.842  29.959  0.00  0.00     0.001 A 
ATOM     27  C15 <0> d   1      35.787   3.852  29.903  0.00  0.00     0.017 A 
ENDBRANCH  20  22
ENDBRANCH  19  20
ENDBRANCH   9  19
BRANCH  18  28
ATOM     28  O32 <0> d   1      47.532   9.699  34.731  0.00  0.00    -0.395 OA
ATOM     29  H56 <0> d   1      47.042   9.340  35.484  0.00  0.00     0.210 HD
ENDBRANCH  18  28
TORSDOF 4
ENDMDL
MODEL 4
REMARK CAVERDOCK RESULT:      10.5      0.000      0.000
REMARK CAVERDOCK CONSTRAINTS:       0.1      0.0      0.0      0.0
REMARK CAVERDOCK TUNNEL: 3     10.5      1.9      4.1
REMARK  4 active torsions:
REMARK  status: ('A' for Active; 'I' for Inactive)
REMARK    1  A    between atoms: C10_9  and  O11_10 
REMARK    2  A    between atoms: O11_10  and  C12_11 
REMARK    3  A    between atoms: C12_11  and  C14_13 
REMARK    4  A    between atoms: C30_27  and  O32_28 
ROOT
ATOM      1  C1  <0> d   1      45.032   9.278  34.007  0.00  0.00     0.018 C 
ATOM      2  C2  <0> d   1      45.709   8.820  32.715  0.00  0.00    -0.014 C 
ATOM      3  C3  <0> d   1      44.924   9.311  31.515  0.00  0.00     0.013 C 
ATOM      4  C4  <0> d   1      43.481   8.792  31.656  0.00  0.00     0.010 C 
ATOM      5  C5  <0> d   1      43.463   7.275  31.765  0.00  0.00     0.023 C 
ATOM      6  C7  <0> d   1      42.071   6.737  31.921  0.00  0.00    -0.047 A 
ATOM      7  C8  <0> d   1      41.036   7.391  31.268  0.00  0.00     0.011 A 
ATOM      8  C9  <0> d   1      39.740   6.933  31.370  0.00  0.00     0.038 A 
ATOM      9  C10 <0> d   1      39.468   5.807  32.132  0.00  0.00     0.080 A 
ATOM     10  C20 <0> d   1      40.499   5.156  32.787  0.00  0.00     0.045 A 
ATOM     11  C21 <0> d   1      41.803   5.621  32.688  0.00  0.00    -0.049 A 
ATOM     12  C22 <0> d   1      42.870   4.875  33.446  0.00  0.00     0.039 C 
ATOM     13  C23 <0> d   1      44.267   5.259  32.960  0.00  0.00     0.010 C 
ATOM     14  C24 <0> d   1      44.337   6.786  32.928  0.00  0.00    -0.001 C 
ATOM     15  C26 <0> d   1      45.745   7.267  32.653  0.00  0.00     0.001 C 
ATOM     16  C28 <0> d   1      46.814   6.890  33.672  0.00  0.00     0.008 C 
ATOM     17  C29 <0> d   1      47.800   8.085  33.694  0.00  0.00     0.033 C 
ATOM     18  C30 <0> d   1      47.202   9.163  32.753  0.00  0.00     0.126 C 
ENDROOT
BRANCH   9  19
ATOM     19  O11 <0> d   1      38.194   5.344  32.236  0.00  0.00    -0.275 OA
BRANCH  19  20
ATOM     20  C12 <0> d   1      37.676   4.733  31.153  0.00  0.00     0.298 C 
ATOM     21  O13 <0> d   1      38.405   4.368  30.253  0.00  0.00    -0.259 OA
BRANCH  20  22
ATOM     22  C14 <0> d   1      36.218   4.507  31.059  0.00  0.00     0.039 A 
ATOM     23  C19 <0> d   1      35.662   4.004  29.881  0.00  0.00     0.017 A 
ATOM     24  C18 <0> d   1      34.301   3.790  29.803  0.00  0.00     0.001 A 
ATOM     25  C17 <0> d   1      33.487   4.083  30.883  0.00  0.00     0.000 A 
ATOM     26  C16 <0> d   1      34.032   4.587  32.050  0.00  0.00     0.001 A 
ATOM     27  C15 <0> d   1      35.392   4.801  32.145  0.00  0.00     0.017 A 
ENDBRANCH  20  22
ENDBRANCH  19  20
ENDBRANCH   9  19
BRANCH  18  28
ATOM     28  O32 <0> d   1      47.423  10.472  33.280  0.00  0.00    -0.395 OA
ATOM     29  H56 <0> d   1      48.015  10.494  34.045  0.00  0.00     0.210 HD
ENDBRANCH  18  28
TORSDOF 4
ENDMDL
MODEL 5
REMARK CAVERDOCK RESULT:       9.5      0.000      0.000
REMARK CAVERDOCK CONSTRAINTS:       0.0      0.0      0.0      0.0
REMARK CAVERDOCK TUNNEL: 4      9.5      1.9      5.8
REMARK  4 active torsions:
REMARK  status: ('A' for Active; 'I' for Inactive)
REMARK    1  A    between atoms: C10_9  and  O11_10 
REMARK    2  A    between atoms: O11_10  and  C12_11 
REMARK    3  A    between atoms: C12_11  and  C14_13 
REMARK    4  A    between atoms: C30_27  and  O32_28 
ROOT
ATOM      1  C1  <0> d   1      44.140   9.582  33.651  0.00  0.00     0.018 C 
ATOM      2  C2  <0> d   1      45.239   8.864  32.865  0.00  0.00    -0.014 C 
ATOM      3  C3  <0> d   1      44.915   8.883  31.385  0.00  0.00     0.013 C 
ATOM      4  C4  <0> d   1      43.526   8.243  31.202  0.00  0.00     0.010 C 
ATOM      5  C5  <0> d   1      43.505   6.832  31.771  0.00  0.00     0.023 C 
ATOM      6  C7  <0> d   1      42.160   6.185  31.624  0.00  0.00    -0.047 A 
ATOM      7  C8  <0> d   1      41.406   6.482  30.497  0.00  0.00     0.011 A 
ATOM      8  C9  <0> d   1      40.168   5.908  30.307  0.00  0.00     0.038 A 
ATOM      9  C10 <0> d   1      39.670   5.023  31.253  0.00  0.00     0.080 A 
ATOM     10  C20 <0> d   1      40.419   4.728  32.379  0.00  0.00     0.045 A 
ATOM     11  C21 <0> d   1      41.664   5.311  32.571  0.00  0.00    -0.049 A 
ATOM     12  C22 <0> d   1      42.412   4.960  33.830  0.00  0.00     0.039 C 
ATOM     13  C23 <0> d   1      43.882   5.368  33.734  0.00  0.00     0.010 C 
ATOM     14  C24 <0> d   1      43.925   6.817  33.246  0.00  0.00    -0.001 C 
ATOM     15  C26 <0> d   1      45.329   7.378  33.311  0.00  0.00     0.001 C 
ATOM     16  C28 <0> d   1      45.979   7.453  34.687  0.00  0.00     0.008 C 
ATOM     17  C29 <0> d   1      46.867   8.722  34.653  0.00  0.00     0.033 C 
ATOM     18  C30 <0> d   1      46.615   9.396  33.280  0.00  0.00     0.126 C 
ENDROOT
BRANCH   9  19
ATOM     19  O11 <0> d   1      38.452   4.447  31.074  0.00  0.00    -0.275 OA
BRANCH  19  20
ATOM     20  C12 <0> d   1      37.379   5.138  31.503  0.00  0.00     0.298 C 
ATOM     21  O13 <0> d   1      37.523   6.240  31.994  0.00  0.00    -0.259 OA
BRANCH  20  22
ATOM     22  C14 <0> d   1      36.026   4.558  31.375  0.00  0.00     0.039 A 
ATOM     23  C19 <0> d   1      35.034   4.883  32.302  0.00  0.00     0.017 A 
ATOM     24  C18 <0> d   1      33.771   4.342  32.173  0.00  0.00     0.001 A 
ATOM     25  C17 <0> d   1      33.491   3.470  31.136  0.00  0.00     0.000 A 
ATOM     26  C16 <0> d   1      34.471   3.139  30.218  0.00  0.00     0.001 A 
ATOM     27  C15 <0> d   1      35.737   3.678  30.331  0.00  0.00     0.017 A 
ENDBRANCH  20  22
ENDBRANCH  19  20
ENDBRANCH   9  19
BRANCH  18  28
ATOM     28  O32 <0> d   1      46.607  10.819  33.409  0.00  0.00    -0.395 OA
ATOM     29  H56 <0> d   1      46.446  11.131  34.311  0.00  0.00     0.210 HD
ENDBRANCH  18  28
TORSDOF 4
ENDMDL
MODEL 6
REMARK CAVERDOCK RESULT:      12.1      0.000      0.000
REMARK CAVERDOCK CONSTRAINTS:       0.0      0.0      0.0      0.0
REMARK CAVERDOCK TUNNEL: 5     12.1      1.8      6.7
REMARK  4 active torsions:
REMARK  status: ('A' for Active; 'I' for Inactive)
REMARK    1  A    between atoms: C10_9  and  O11_10 
REMARK    2  A    between atoms: O11_10  and  C12_11 
REMARK    3  A    between atoms: C12_11  and  C14_13 
REMARK    4  A    between atoms: C30_27  and  O32_28 
ROOT
ATOM      1  C1  <0> d   1      44.003   9.278  33.808  0.00  0.00     0.018 C 
ATOM      2  C2  <0> d   1      45.051   8.565  32.952  0.00  0.00    -0.014 C 
ATOM      3  C3  <0> d   1      44.668   8.647  31.488  0.00  0.00     0.013 C 
ATOM      4  C4  <0> d   1      43.258   8.046  31.339  0.00  0.00     0.010 C 
ATOM      5  C5  <0> d   1      43.227   6.615  31.856  0.00  0.00     0.023 C 
ATOM      6  C7  <0> d   1      41.862   6.004  31.741  0.00  0.00    -0.047 A 
ATOM      7  C8  <0> d   1      41.070   6.361  30.658  0.00  0.00     0.011 A 
ATOM      8  C9  <0> d   1      39.811   5.822  30.500  0.00  0.00     0.038 A 
ATOM      9  C10 <0> d   1      39.332   4.913  31.432  0.00  0.00     0.080 A 
ATOM     10  C20 <0> d   1      40.119   4.559  32.514  0.00  0.00     0.045 A 
ATOM     11  C21 <0> d   1      41.384   5.106  32.675  0.00  0.00    -0.049 A 
ATOM     12  C22 <0> d   1      42.175   4.692  33.889  0.00  0.00     0.039 C 
ATOM     13  C23 <0> d   1      43.649   5.070  33.746  0.00  0.00     0.010 C 
ATOM     14  C24 <0> d   1      43.706   6.535  33.311  0.00  0.00    -0.001 C 
ATOM     15  C26 <0> d   1      45.125   7.061  33.338  0.00  0.00     0.001 C 
ATOM     16  C28 <0> d   1      45.832   7.070  34.688  0.00  0.00     0.008 C 
ATOM     17  C29 <0> d   1      46.748   8.319  34.664  0.00  0.00     0.033 C 
ATOM     18  C30 <0> d   1      46.456   9.050  33.328  0.00  0.00     0.126 C 
ENDROOT
BRANCH   9  19
ATOM     19  O11 <0> d   1      38.094   4.371  31.282  0.00  0.00    -0.275 OA
BRANCH  19  20
ATOM     20  C12 <0> d   1      37.045   5.214  31.348  0.00  0.00     0.298 C 
ATOM     21  O13 <0> d   1      37.226   6.414  31.303  0.00  0.00    -0.259 OA
BRANCH  20  22
ATOM     22  C14 <0> d   1      35.674   4.679  31.474  0.00  0.00     0.039 A 
ATOM     23  C19 <0> d   1      34.917   4.415  30.331  0.00  0.00     0.017 A 
ATOM     24  C18 <0> d   1      33.639   3.910  30.456  0.00  0.00     0.001 A 
ATOM     25  C17 <0> d   1      33.103   3.676  31.710  0.00  0.00     0.000 A 
ATOM     26  C16 <0> d   1      33.846   3.941  32.846  0.00  0.00     0.001 A 
ATOM     27  C15 <0> d   1      35.127   4.441  32.736  0.00  0.00     0.017 A 
ENDBRANCH  20  22
ENDBRANCH  19  20
ENDBRANCH   9  19
BRANCH  18  28
ATOM     28  O32 <0> d   1      46.488  10.467  33.510  0.00  0.00    -0.395 OA
ATOM     29  H56 <0> d   1      46.083  10.766  34.336  0.00  0.00     0.210 HD
ENDBRANCH  18  28
TORSDOF 4
ENDMDL
MODEL 7
REMARK CAVERDOCK RESULT:      12.1      0.000      0.000
REMARK CAVERDOCK CONSTRAINTS:       0.0      0.0      0.0      0.0
REMARK CAVERDOCK TUNNEL: 6     12.1      1.8      7.1
REMARK  4 active torsions:
REMARK  status: ('A' for Active; 'I' for Inactive)
REMARK    1  A    between atoms: C10_9  and  O11_10 
REMARK    2  A    between atoms: O11_10  and  C12_11 
REMARK    3  A    between atoms: C12_11  and  C14_13 
REMARK    4  A    between atoms: C30_27  and  O32_28 
ROOT
ATOM      1  C1  <0> d   1      44.270   8.965  33.214  0.00  0.00     0.018 C 
ATOM      2  C2  <0> d   1      45.237   7.798  33.007  0.00  0.00    -0.014 C 
ATOM      3  C3  <0> d   1      45.254   7.389  31.548  0.00  0.00     0.013 C 
ATOM      4  C4  <0> d   1      43.808   7.053  31.140  0.00  0.00     0.010 C 
ATOM      5  C5  <0> d   1      43.239   5.959  32.031  0.00  0.00     0.023 C 
ATOM      6  C7  <0> d   1      41.823   5.618  31.670  0.00  0.00    -0.047 A 
ATOM      7  C8  <0> d   1      41.451   5.680  30.334  0.00  0.00     0.011 A 
ATOM      8  C9  <0> d   1      40.165   5.368  29.947  0.00  0.00     0.038 A 
ATOM      9  C10 <0> d   1      39.234   4.987  30.903  0.00  0.00     0.080 A 
ATOM     10  C20 <0> d   1      39.603   4.929  32.236  0.00  0.00     0.045 A 
ATOM     11  C21 <0> d   1      40.897   5.248  32.625  0.00  0.00    -0.049 A 
ATOM     12  C22 <0> d   1      41.220   5.184  34.095  0.00  0.00     0.039 C 
ATOM     13  C23 <0> d   1      42.730   5.196  34.332  0.00  0.00     0.010 C 
ATOM     14  C24 <0> d   1      43.313   6.347  33.513  0.00  0.00    -0.001 C 
ATOM     15  C26 <0> d   1      44.775   6.568  33.838  0.00  0.00     0.001 C 
ATOM     16  C28 <0> d   1      45.112   6.954  35.273  0.00  0.00     0.008 C 
ATOM     17  C29 <0> d   1      46.330   7.905  35.167  0.00  0.00     0.033 C 
ATOM     18  C30 <0> d   1      46.590   8.116  33.653  0.00  0.00     0.126 C 
ENDROOT
BRANCH   9  19
ATOM     19  O11 <0> d   1      37.965   4.673  30.532  0.00  0.00    -0.275 OA
BRANCH  19  20
ATOM     20  C12 <0> d   1      36.969   5.381  31.098  0.00  0.00     0.298 C 
ATOM     21  O13 <0> d   1      37.148   6.542  31.408  0.00  0.00    -0.259 OA
BRANCH  20  22
ATOM     22  C14 <0> d   1      35.657   4.747  31.342  0.00  0.00     0.039 A 
ATOM     23  C19 <0> d   1      34.988   4.960  32.548  0.00  0.00     0.017 A 
ATOM     24  C18 <0> d   1      33.761   4.370  32.766  0.00  0.00     0.001 A 
ATOM     25  C17 <0> d   1      33.198   3.558  31.798  0.00  0.00     0.000 A 
ATOM     26  C16 <0> d   1      33.858   3.336  30.603  0.00  0.00     0.001 A 
ATOM     27  C15 <0> d   1      35.084   3.926  30.368  0.00  0.00     0.017 A 
ENDBRANCH  20  22
ENDBRANCH  19  20
ENDBRANCH   9  19
BRANCH  18  28
ATOM     28  O32 <0> d   1      46.990   9.463  33.392  0.00  0.00    -0.395 OA
ATOM     29  H56 <0> d   1      47.768   9.746  33.892  0.00  0.00     0.210 HD
ENDBRANCH  18  28
TORSDOF 4
ENDMDL
MODEL 8
REMARK CAVERDOCK RESULT:      11.3      0.000      0.000
REMARK CAVERDOCK CONSTRAINTS:       0.0      0.0      0.0      0.0
REMARK CAVERDOCK TUNNEL: 7     11.3      1.8      8.8
REMARK  4 active torsions:
REMARK  status: ('A' for Active; 'I' for Inactive)
REMARK    1  A    between atoms: C10_9  and  O11_10 
REMARK    2  A    between atoms: O11_10  and  C12_11 
REMARK    3  A    between atoms: C12_11  and  C14_13 
REMARK    4  A    between atoms: C30_27  and  O32_28 
ROOT
ATOM      1  C1  <0> d   1      44.352   8.322  32.645  0.00  0.00     0.018 C 
ATOM      2  C2  <0> d   1      45.107   7.032  32.970  0.00  0.00    -0.014 C 
ATOM      3  C3  <0> d   1      45.189   6.153  31.738  0.00  0.00     0.013 C 
ATOM      4  C4  <0> d   1      43.752   5.902  31.246  0.00  0.00     0.010 C 
ATOM      5  C5  <0> d   1      42.912   5.266  32.343  0.00  0.00     0.023 C 
ATOM      6  C7  <0> d   1      41.499   5.023  31.901  0.00  0.00    -0.047 A 
ATOM      7  C8  <0> d   1      41.274   4.677  30.576  0.00  0.00     0.011 A 
ATOM      8  C9  <0> d   1      39.996   4.434  30.120  0.00  0.00     0.038 A 
ATOM      9  C10 <0> d   1      38.924   4.534  30.995  0.00  0.00     0.080 A 
ATOM     10  C20 <0> d   1      39.147   4.882  32.317  0.00  0.00     0.045 A 
ATOM     11  C21 <0> d   1      40.434   5.132  32.773  0.00  0.00    -0.049 A 
ATOM     12  C22 <0> d   1      40.597   5.527  34.218  0.00  0.00     0.039 C 
ATOM     13  C23 <0> d   1      42.055   5.409  34.663  0.00  0.00     0.010 C 
ATOM     14  C24 <0> d   1      42.913   6.121  33.617  0.00  0.00    -0.001 C 
ATOM     15  C26 <0> d   1      44.352   6.234  34.070  0.00  0.00     0.001 C 
ATOM     16  C28 <0> d   1      44.614   7.035  35.340  0.00  0.00     0.008 C 
ATOM     17  C29 <0> d   1      45.989   7.714  35.121  0.00  0.00     0.033 C 
ATOM     18  C30 <0> d   1      46.427   7.360  33.677  0.00  0.00     0.126 C 
ENDROOT
BRANCH   9  19
ATOM     19  O11 <0> d   1      37.661   4.291  30.558  0.00  0.00    -0.275 OA
BRANCH  19  20
ATOM     20  C12 <0> d   1      36.671   5.017  31.113  0.00  0.00     0.298 C 
ATOM     21  O13 <0> d   1      36.927   6.060  31.679  0.00  0.00    -0.259 OA
BRANCH  20  22
ATOM     22  C14 <0> d   1      35.273   4.544  31.032  0.00  0.00     0.039 A 
ATOM     23  C19 <0> d   1      34.451   4.593  32.159  0.00  0.00     0.017 A 
ATOM     24  C18 <0> d   1      33.145   4.156  32.074  0.00  0.00     0.001 A 
ATOM     25  C17 <0> d   1      32.654   3.659  30.880  0.00  0.00     0.000 A 
ATOM     26  C16 <0> d   1      33.465   3.602  29.761  0.00  0.00     0.001 A 
ATOM     27  C15 <0> d   1      34.772   4.042  29.830  0.00  0.00     0.017 A 
ENDBRANCH  20  22
ENDBRANCH  19  20
ENDBRANCH   9  19
BRANCH  18  28
ATOM     28  O32 <0> d   1      47.086   8.468  33.062  0.00  0.00    -0.395 OA
ATOM     29  H56 <0> d   1      47.824   8.823  33.578  0.00  0.00     0.210 HD
ENDBRANCH  18  28
TORSDOF 4
ENDMDL
MODEL 9
REMARK CAVERDOCK RESULT:      16.1      0.000      0.000
REMARK CAVERDOCK CONSTRAINTS:       0.0      0.0      0.0      0.0
REMARK CAVERDOCK TUNNEL: 8     16.1      1.8      9.6
REMARK  4 active torsions:
REMARK  status: ('A' for Active; 'I' for Inactive)
REMARK    1  A    between atoms: C10_9  and  O11_10 
REMARK    2  A    between atoms: O11_10  and  C12_11 
REMARK    3  A    between atoms: C12_11  and  C14_13 
REMARK    4  A    between atoms: C30_27  and  O32_28 
ROOT
ATOM      1  C1  <0> d   1      37.215   6.666  31.028  0.00  0.00     0.018 C 
ATOM      2  C2  <0> d   1      36.941   5.409  31.856  0.00  0.00    -0.014 C 
ATOM      3  C3  <0> d   1      37.490   5.581  33.258  0.00  0.00     0.013 C 
ATOM      4  C4  <0> d   1      38.990   5.907  33.136  0.00  0.00     0.010 C 
ATOM      5  C5  <0> d   1      39.717   4.812  32.370  0.00  0.00     0.023 C 
ATOM      6  C7  <0> d   1      41.181   5.107  32.218  0.00  0.00    -0.047 A 
ATOM      7  C8  <0> d   1      41.829   5.770  33.251  0.00  0.00     0.011 A 
ATOM      8  C9  <0> d   1      43.175   6.058  33.167  0.00  0.00     0.038 A 
ATOM      9  C10 <0> d   1      43.888   5.679  32.039  0.00  0.00     0.080 A 
ATOM     10  C20 <0> d   1      43.241   5.021  31.007  0.00  0.00     0.045 A 
ATOM     11  C21 <0> d   1      41.885   4.736  31.090  0.00  0.00    -0.049 A 
ATOM     12  C22 <0> d   1      41.245   4.037  29.920  0.00  0.00     0.039 C 
ATOM     13  C23 <0> d   1      39.876   3.470  30.294  0.00  0.00     0.010 C 
ATOM     14  C24 <0> d   1      39.092   4.585  30.988  0.00  0.00    -0.001 C 
ATOM     15  C26 <0> d   1      37.651   4.183  31.217  0.00  0.00     0.001 C 
ATOM     16  C28 <0> d   1      36.813   3.885  29.979  0.00  0.00     0.008 C 
ATOM     17  C29 <0> d   1      35.380   4.357  30.331  0.00  0.00     0.033 C 
ATOM     18  C30 <0> d   1      35.466   5.011  31.734  0.00  0.00     0.126 C 
ENDROOT
BRANCH   9  19
ATOM     19  O11 <0> d   1      45.216   5.953  31.947  0.00  0.00    -0.275 OA
BRANCH  19  20
ATOM     20  C12 <0> d   1      45.593   7.229  32.152  0.00  0.00     0.298 C 
ATOM     21  O13 <0> d   1      45.984   7.580  33.247  0.00  0.00    -0.259 OA
BRANCH  20  22
ATOM     22  C14 <0> d   1      45.531   8.205  31.043  0.00  0.00     0.039 A 
ATOM     23  C19 <0> d   1      44.813   9.392  31.194  0.00  0.00     0.017 A 
ATOM     24  C18 <0> d   1      44.765  10.301  30.157  0.00  0.00     0.001 A 
ATOM     25  C17 <0> d   1      45.416  10.032  28.966  0.00  0.00     0.000 A 
ATOM     26  C16 <0> d   1      46.124   8.854  28.808  0.00  0.00     0.001 A 
ATOM     27  C15 <0> d   1      46.186   7.939  29.839  0.00  0.00     0.017 A 
ENDBRANCH  20  22
ENDBRANCH  19  20
ENDBRANCH   9  19
BRANCH  18  28
ATOM     28  O32 <0> d   1      34.609   6.151  31.814  0.00  0.00    -0.395 OA
ATOM     29  H56 <0> d   1      35.024   6.976  31.526  0.00  0.00     0.210 HD
ENDBRANCH  18  28
TORSDOF 4
ENDMDL
MODEL 10
REMARK CAVERDOCK RESULT:      16.2      0.000      0.000
REMARK CAVERDOCK CONSTRAINTS:       0.0      0.0      0.0      0.0
REMARK CAVERDOCK TUNNEL: 9     16.2      1.7     10.1
REMARK  4 active torsions:
REMARK  status: ('A' for Active; 'I' for Inactive)
REMARK    1  A    between atoms: C10_9  and  O11_10 
REMARK    2  A    between atoms: O11_10  and  C12_11 
REMARK    3  A    between atoms: C12_11  and  C14_13 
REMARK    4  A    between atoms: C30_27  and  O32_28 
ROOT
ATOM      1  C1  <0> d   1      36.880   6.850  31.230  0.00  0.00     0.018 C 
ATOM      2  C2  <0> d   1      36.591   5.544  31.971  0.00  0.00    -0.014 C 
ATOM      3  C3  <0> d   1      37.143   5.614  33.381  0.00  0.00     0.013 C 
ATOM      4  C4  <0> d   1      38.647   5.929  33.279  0.00  0.00     0.010 C 
ATOM      5  C5  <0> d   1      39.360   4.879  32.440  0.00  0.00     0.023 C 
ATOM      6  C7  <0> d   1      40.827   5.165  32.307  0.00  0.00    -0.047 A 
ATOM      7  C8  <0> d   1      41.484   5.748  33.381  0.00  0.00     0.011 A 
ATOM      8  C9  <0> d   1      42.833   6.023  33.314  0.00  0.00     0.038 A 
ATOM      9  C10 <0> d   1      43.541   5.713  32.162  0.00  0.00     0.080 A 
ATOM     10  C20 <0> d   1      42.886   5.134  31.089  0.00  0.00     0.045 A 
ATOM     11  C21 <0> d   1      41.526   4.862  31.155  0.00  0.00    -0.049 A 
ATOM     12  C22 <0> d   1      40.876   4.252  29.940  0.00  0.00     0.039 C 
ATOM     13  C23 <0> d   1      39.500   3.679  30.277  0.00  0.00     0.010 C 
ATOM     14  C24 <0> d   1      38.731   4.753  31.046  0.00  0.00    -0.001 C 
ATOM     15  C26 <0> d   1      37.285   4.355  31.250  0.00  0.00     0.001 C 
ATOM     16  C28 <0> d   1      36.443   4.153  29.996  0.00  0.00     0.008 C 
ATOM     17  C29 <0> d   1      35.016   4.618  30.380  0.00  0.00     0.033 C 
ATOM     18  C30 <0> d   1      35.111   5.173  31.825  0.00  0.00     0.126 C 
ENDROOT
BRANCH   9  19
ATOM     19  O11 <0> d   1      44.872   5.975  32.088  0.00  0.00    -0.275 OA
BRANCH  19  20
ATOM     20  C12 <0> d   1      45.264   7.234  32.365  0.00  0.00     0.298 C 
ATOM     21  O13 <0> d   1      45.517   7.554  33.509  0.00  0.00    -0.259 OA
BRANCH  20  22
ATOM     22  C14 <0> d   1      45.388   8.226  31.277  0.00  0.00     0.039 A 
ATOM     23  C19 <0> d   1      44.649   9.409  31.319  0.00  0.00     0.017 A 
ATOM     24  C18 <0> d   1      44.774  10.333  30.303  0.00  0.00     0.001 A 
ATOM     25  C17 <0> d   1      45.621  10.085  29.237  0.00  0.00     0.000 A 
ATOM     26  C16 <0> d   1      46.352   8.912  29.186  0.00  0.00     0.001 A 
ATOM     27  C15 <0> d   1      46.241   7.981  30.199  0.00  0.00     0.017 A 
ENDBRANCH  20  22
ENDBRANCH  19  20
ENDBRANCH   9  19
BRANCH  18  28
ATOM     28  O32 <0> d   1      34.268   6.317  31.983  0.00  0.00    -0.395 OA
ATOM     29  H56 <0> d   1      33.357   6.102  32.225  0.00  0.00     0.210 HD
ENDBRANCH  18  28
TORSDOF 4
ENDMDL
MODEL 11
REMARK CAVERDOCK RESULT:      16.4      0.000      0.000
REMARK CAVERDOCK CONSTRAINTS:       0.0      0.0      0.0      0.0
REMARK CAVERDOCK TUNNEL: 10     16.4      1.7     11.6
REMARK  4 active torsions:
REMARK  status: ('A' for Active; 'I' for Inactive)
REMARK    1  A    between atoms: C10_9  and  O11_10 
REMARK    2  A    between atoms: O11_10  and  C12_11 
REMARK    3  A    between atoms: C12_11  and  C14_13 
REMARK    4  A    between atoms: C30_27  and  O32_28 
ROOT
ATOM      1  C1  <0> d   1      36.934   5.945  29.889  0.00  0.00     0.018 C 
ATOM      2  C2  <0> d   1      36.596   4.973  31.021  0.00  0.00    -0.014 C 
ATOM      3  C3  <0> d   1      36.899   5.611  32.362  0.00  0.00     0.013 C 
ATOM      4  C4  <0> d   1      38.379   6.036  32.354  0.00  0.00     0.010 C 
ATOM      5  C5  <0> d   1      39.279   4.841  32.076  0.00  0.00     0.023 C 
ATOM      6  C7  <0> d   1      40.730   5.224  32.045  0.00  0.00    -0.047 A 
ATOM      7  C8  <0> d   1      41.164   6.228  32.900  0.00  0.00     0.011 A 
ATOM      8  C9  <0> d   1      42.488   6.611  32.918  0.00  0.00     0.038 A 
ATOM      9  C10 <0> d   1      43.395   5.987  32.075  0.00  0.00     0.080 A 
ATOM     10  C20 <0> d   1      42.962   4.988  31.220  0.00  0.00     0.045 A 
ATOM     11  C21 <0> d   1      41.628   4.606  31.198  0.00  0.00    -0.049 A 
ATOM     12  C22 <0> d   1      41.226   3.527  30.226  0.00  0.00     0.039 C 
ATOM     13  C23 <0> d   1      39.847   2.963  30.564  0.00  0.00     0.010 C 
ATOM     14  C24 <0> d   1      38.901   4.148  30.761  0.00  0.00    -0.001 C 
ATOM     15  C26 <0> d   1      37.466   3.690  30.901  0.00  0.00     0.001 C 
ATOM     16  C28 <0> d   1      36.858   2.952  29.714  0.00  0.00     0.008 C 
ATOM     17  C29 <0> d   1      35.364   3.360  29.698  0.00  0.00     0.033 C 
ATOM     18  C30 <0> d   1      35.185   4.409  30.825  0.00  0.00     0.126 C 
ENDROOT
BRANCH   9  19
ATOM     19  O11 <0> d   1      44.704   6.353  32.088  0.00  0.00    -0.275 OA
BRANCH  19  20
ATOM     20  C12 <0> d   1      44.971   7.661  32.272  0.00  0.00     0.298 C 
ATOM     21  O13 <0> d   1      44.925   8.140  33.387  0.00  0.00    -0.259 OA
BRANCH  20  22
ATOM     22  C14 <0> d   1      45.321   8.513  31.117  0.00  0.00     0.039 A 
ATOM     23  C19 <0> d   1      44.363   9.357  30.552  0.00  0.00     0.017 A 
ATOM     24  C18 <0> d   1      44.698  10.154  29.478  0.00  0.00     0.001 A 
ATOM     25  C17 <0> d   1      45.977  10.110  28.952  0.00  0.00     0.000 A 
ATOM     26  C16 <0> d   1      46.930   9.272  29.502  0.00  0.00     0.001 A 
ATOM     27  C15 <0> d   1      46.610   8.473  30.581  0.00  0.00     0.017 A 
ENDBRANCH  20  22
ENDBRANCH  19  20
ENDBRANCH   9  19
BRANCH  18  28
ATOM     28  O32 <0> d   1      34.266   5.428  30.427  0.00  0.00    -0.395 OA
ATOM     29  H56 <0> d   1      33.443   5.436  30.935  0.00  0.00     0.210 HD
ENDBRANCH  18  28
TORSDOF 4
ENDMDL
MODEL 12
REMARK CAVERDOCK RESULT:      15.3      0.000      0.000
REMARK CAVERDOCK CONSTRAINTS:       0.0      0.0      0.0      0.0
REMARK CAVERDOCK TUNNEL: 11     15.3      1.8     12.1
REMARK  4 active torsions:
REMARK  status: ('A' for Active; 'I' for Inactive)
REMARK    1  A    between atoms: C10_9  and  O11_10 
REMARK    2  A    between atoms: O11_10  and  C12_11 
REMARK    3  A    between atoms: C12_11  and  C14_13 
REMARK    4  A    between atoms: C30_27  and  O32_28 
ROOT
ATOM      1  C1  <0> d   1      36.738   5.901  29.789  0.00  0.00     0.018 C 
ATOM      2  C2  <0> d   1      36.396   4.944  30.932  0.00  0.00    -0.014 C 
ATOM      3  C3  <0> d   1      36.671   5.608  32.266  0.00  0.00     0.013 C 
ATOM      4  C4  <0> d   1      38.146   6.051  32.272  0.00  0.00     0.010 C 
ATOM      5  C5  <0> d   1      39.065   4.863  32.027  0.00  0.00     0.023 C 
ATOM      6  C7  <0> d   1      40.510   5.264  32.011  0.00  0.00    -0.047 A 
ATOM      7  C8  <0> d   1      40.920   6.287  32.854  0.00  0.00     0.011 A 
ATOM      8  C9  <0> d   1      42.239   6.687  32.885  0.00  0.00     0.038 A 
ATOM      9  C10 <0> d   1      43.166   6.060  32.066  0.00  0.00     0.080 A 
ATOM     10  C20 <0> d   1      42.758   5.042  31.221  0.00  0.00     0.045 A 
ATOM     11  C21 <0> d   1      41.429   4.643  31.187  0.00  0.00    -0.049 A 
ATOM     12  C22 <0> d   1      41.054   3.544  30.228  0.00  0.00     0.039 C 
ATOM     13  C23 <0> d   1      39.677   2.967  30.555  0.00  0.00     0.010 C 
ATOM     14  C24 <0> d   1      38.714   4.144  30.718  0.00  0.00    -0.001 C 
ATOM     15  C26 <0> d   1      37.283   3.670  30.845  0.00  0.00     0.001 C 
ATOM     16  C28 <0> d   1      36.702   2.905  29.662  0.00  0.00     0.008 C 
ATOM     17  C29 <0> d   1      35.203   3.294  29.618  0.00  0.00     0.033 C 
ATOM     18  C30 <0> d   1      34.994   4.359  30.725  0.00  0.00     0.126 C 
ENDROOT
BRANCH   9  19
ATOM     19  O11 <0> d   1      44.469   6.443  32.092  0.00  0.00    -0.275 OA
BRANCH  19  20
ATOM     20  C12 <0> d   1      44.720   7.765  32.027  0.00  0.00     0.298 C 
ATOM     21  O13 <0> d   1      44.547   8.466  33.004  0.00  0.00    -0.259 OA
BRANCH  20  22
ATOM     22  C14 <0> d   1      45.206   8.364  30.766  0.00  0.00     0.039 A 
ATOM     23  C19 <0> d   1      44.567   9.482  30.229  0.00  0.00     0.017 A 
ATOM     24  C18 <0> d   1      45.030  10.040  29.055  0.00  0.00     0.001 A 
ATOM     25  C17 <0> d   1      46.118   9.486  28.405  0.00  0.00     0.000 A 
ATOM     26  C16 <0> d   1      46.753   8.374  28.928  0.00  0.00     0.001 A 
ATOM     27  C15 <0> d   1      46.304   7.810  30.105  0.00  0.00     0.017 A 
ENDBRANCH  20  22
ENDBRANCH  19  20
ENDBRANCH   9  19
BRANCH  18  28
ATOM     28  O32 <0> d   1      34.069   5.360  30.296  0.00  0.00    -0.395 OA
ATOM     29  H56 <0> d   1      33.142   5.087  30.350  0.00  0.00     0.210 HD
ENDBRANCH  18  28
TORSDOF 4
ENDMDL
MODEL 13
REMARK CAVERDOCK RESULT:      14.6      0.000      0.000
REMARK CAVERDOCK CONSTRAINTS:       0.0      0.0      0.0      0.0
REMARK CAVERDOCK TUNNEL: 12     14.6      1.8     13.1
REMARK  4 active torsions:
REMARK  status: ('A' for Active; 'I' for Inactive)
REMARK    1  A    between atoms: C10_9  and  O11_10 
REMARK    2  A    between atoms: O11_10  and  C12_11 
REMARK    3  A    between atoms: C12_11  and  C14_13 
REMARK    4  A    between atoms: C30_27  and  O32_28 
ROOT
ATOM      1  C1  <0> d   1      36.533   5.800  29.775  0.00  0.00     0.018 C 
ATOM      2  C2  <0> d   1      36.208   4.866  30.942  0.00  0.00    -0.014 C 
ATOM      3  C3  <0> d   1      36.503   5.556  32.258  0.00  0.00     0.013 C 
ATOM      4  C4  <0> d   1      37.978   6.000  32.233  0.00  0.00     0.010 C 
ATOM      5  C5  <0> d   1      38.893   4.807  31.998  0.00  0.00     0.023 C 
ATOM      6  C7  <0> d   1      40.339   5.208  31.952  0.00  0.00    -0.047 A 
ATOM      7  C8  <0> d   1      40.761   6.247  32.768  0.00  0.00     0.011 A 
ATOM      8  C9  <0> d   1      42.079   6.649  32.772  0.00  0.00     0.038 A 
ATOM      9  C10 <0> d   1      42.994   6.005  31.951  0.00  0.00     0.080 A 
ATOM     10  C20 <0> d   1      42.574   4.970  31.133  0.00  0.00     0.045 A 
ATOM     11  C21 <0> d   1      41.245   4.570  31.127  0.00  0.00    -0.049 A 
ATOM     12  C22 <0> d   1      40.856   3.452  30.196  0.00  0.00     0.039 C 
ATOM     13  C23 <0> d   1      39.484   2.882  30.556  0.00  0.00     0.010 C 
ATOM     14  C24 <0> d   1      38.524   4.062  30.710  0.00  0.00    -0.001 C 
ATOM     15  C26 <0> d   1      37.095   3.591  30.868  0.00  0.00     0.001 C 
ATOM     16  C28 <0> d   1      36.496   2.802  29.709  0.00  0.00     0.008 C 
ATOM     17  C29 <0> d   1      34.996   3.190  29.680  0.00  0.00     0.033 C 
ATOM     18  C30 <0> d   1      34.804   4.276  30.768  0.00  0.00     0.126 C 
ENDROOT
BRANCH   9  19
ATOM     19  O11 <0> d   1      44.298   6.389  31.950  0.00  0.00    -0.275 OA
BRANCH  19  20
ATOM     20  C12 <0> d   1      44.547   7.709  32.050  0.00  0.00     0.298 C 
ATOM     21  O13 <0> d   1      44.491   8.257  33.133  0.00  0.00    -0.259 OA
BRANCH  20  22
ATOM     22  C14 <0> d   1      44.890   8.491  30.844  0.00  0.00     0.039 A 
ATOM     23  C19 <0> d   1      44.148   9.624  30.509  0.00  0.00     0.017 A 
ATOM     24  C18 <0> d   1      44.477  10.353  29.385  0.00  0.00     0.001 A 
ATOM     25  C17 <0> d   1      45.533   9.955  28.583  0.00  0.00     0.000 A 
ATOM     26  C16 <0> d   1      46.269   8.829  28.906  0.00  0.00     0.001 A 
ATOM     27  C15 <0> d   1      45.954   8.095  30.031  0.00  0.00     0.017 A 
ENDBRANCH  20  22
ENDBRANCH  19  20
ENDBRANCH   9  19
BRANCH  18  28
ATOM     28  O32 <0> d   1      33.872   5.268  30.333  0.00  0.00    -0.395 OA
ATOM     29  H56 <0> d   1      34.285   6.052  29.944  0.00  0.00     0.210 HD
ENDBRANCH  18  28
TORSDOF 4
ENDMDL
MODEL 14
REMARK CAVERDOCK RESULT:      14.0      0.000      0.000
REMARK CAVERDOCK CONSTRAINTS:       0.0      0.0      0.0      0.0
REMARK CAVERDOCK TUNNEL: 13     14.0      1.8     14.6
REMARK  4 active torsions:
REMARK  status: ('A' for Active; 'I' for Inactive)
REMARK    1  A    between atoms: C10_9  and  O11_10 
REMARK    2  A    between atoms: O11_10  and  C12_11 
REMARK    3  A    between atoms: C12_11  and  C14_13 
REMARK    4  A    between atoms: C30_27  and  O32_28 
ROOT
ATOM      1  C1  <0> d   1      36.358   5.709  29.594  0.00  0.00     0.018 C 
ATOM      2  C2  <0> d   1      35.979   4.854  30.804  0.00  0.00    -0.014 C 
ATOM      3  C3  <0> d   1      36.248   5.619  32.085  0.00  0.00     0.013 C 
ATOM      4  C4  <0> d   1      37.731   6.033  32.080  0.00  0.00     0.010 C 
ATOM      5  C5  <0> d   1      38.629   4.812  31.947  0.00  0.00     0.023 C 
ATOM      6  C7  <0> d   1      40.083   5.182  31.922  0.00  0.00    -0.047 A 
ATOM      7  C8  <0> d   1      40.501   6.261  32.687  0.00  0.00     0.011 A 
ATOM      8  C9  <0> d   1      41.827   6.638  32.708  0.00  0.00     0.038 A 
ATOM      9  C10 <0> d   1      42.753   5.929  31.957  0.00  0.00     0.080 A 
ATOM     10  C20 <0> d   1      42.337   4.853  31.191  0.00  0.00     0.045 A 
ATOM     11  C21 <0> d   1      41.001   4.478  31.167  0.00  0.00    -0.049 A 
ATOM     12  C22 <0> d   1      40.618   3.313  30.293  0.00  0.00     0.039 C 
ATOM     13  C23 <0> d   1      39.225   2.791  30.643  0.00  0.00     0.010 C 
ATOM     14  C24 <0> d   1      38.284   3.996  30.695  0.00  0.00    -0.001 C 
ATOM     15  C26 <0> d   1      36.841   3.561  30.836  0.00  0.00     0.001 C 
ATOM     16  C28 <0> d   1      36.263   2.714  29.708  0.00  0.00     0.008 C 
ATOM     17  C29 <0> d   1      34.773   3.127  29.608  0.00  0.00     0.033 C 
ATOM     18  C30 <0> d   1      34.570   4.282  30.622  0.00  0.00     0.126 C 
ENDROOT
BRANCH   9  19
ATOM     19  O11 <0> d   1      44.064   6.288  31.974  0.00  0.00    -0.275 OA
BRANCH  19  20
ATOM     20  C12 <0> d   1      44.337   7.600  32.103  0.00  0.00     0.298 C 
ATOM     21  O13 <0> d   1      44.057   8.181  33.132  0.00  0.00    -0.259 OA
BRANCH  20  22
ATOM     22  C14 <0> d   1      44.977   8.335  30.992  0.00  0.00     0.039 A 
ATOM     23  C19 <0> d   1      46.230   7.938  30.519  0.00  0.00     0.017 A 
ATOM     24  C18 <0> d   1      46.819   8.624  29.478  0.00  0.00     0.001 A 
ATOM     25  C17 <0> d   1      46.177   9.711  28.910  0.00  0.00     0.000 A 
ATOM     26  C16 <0> d   1      44.939  10.113  29.377  0.00  0.00     0.001 A 
ATOM     27  C15 <0> d   1      44.335   9.432  30.414  0.00  0.00     0.017 A 
ENDBRANCH  20  22
ENDBRANCH  19  20
ENDBRANCH   9  19
BRANCH  18  28
ATOM     28  O32 <0> d   1      33.671   5.262  30.098  0.00  0.00    -0.395 OA
ATOM     29  H56 <0> d   1      32.737   5.027  30.189  0.00  0.00     0.210 HD
ENDBRANCH  18  28
TORSDOF 4
ENDMDL
MODEL 15
REMARK CAVERDOCK RESULT:      13.5      0.000      0.000
REMARK CAVERDOCK CONSTRAINTS:       0.0      0.0      0.0      0.0
REMARK CAVERDOCK TUNNEL: 14     13.5      1.8     15.7
REMARK  4 active torsions:
REMARK  status: ('A' for Active; 'I' for Inactive)
REMARK    1  A    between atoms: C10_9  and  O11_10 
REMARK    2  A    between atoms: O11_10  and  C12_11 
REMARK    3  A    between atoms: C12_11  and  C14_13 
REMARK    4  A    between atoms: C30_27  and  O32_28 
ROOT
ATOM      1  C1  <0> d   1      36.205   5.649  29.583  0.00  0.00     0.018 C 
ATOM      2  C2  <0> d   1      35.839   4.786  30.791  0.00  0.00    -0.014 C 
ATOM      3  C3  <0> d   1      36.107   5.547  32.074  0.00  0.00     0.013 C 
ATOM      4  C4  <0> d   1      37.587   5.973  32.064  0.00  0.00     0.010 C 
ATOM      5  C5  <0> d   1      38.494   4.761  31.922  0.00  0.00     0.023 C 
ATOM      6  C7  <0> d   1      39.945   5.143  31.892  0.00  0.00    -0.047 A 
ATOM      7  C8  <0> d   1      40.357   6.223  32.660  0.00  0.00     0.011 A 
ATOM      8  C9  <0> d   1      41.679   6.611  32.676  0.00  0.00     0.038 A 
ATOM      9  C10 <0> d   1      42.608   5.913  31.918  0.00  0.00     0.080 A 
ATOM     10  C20 <0> d   1      42.198   4.838  31.149  0.00  0.00     0.045 A 
ATOM     11  C21 <0> d   1      40.865   4.452  31.129  0.00  0.00    -0.049 A 
ATOM     12  C22 <0> d   1      40.488   3.286  30.252  0.00  0.00     0.039 C 
ATOM     13  C23 <0> d   1      39.101   2.751  30.606  0.00  0.00     0.010 C 
ATOM     14  C24 <0> d   1      38.150   3.947  30.667  0.00  0.00    -0.001 C 
ATOM     15  C26 <0> d   1      36.712   3.500  30.813  0.00  0.00     0.001 C 
ATOM     16  C28 <0> d   1      36.135   2.653  29.685  0.00  0.00     0.008 C 
ATOM     17  C29 <0> d   1      34.642   3.053  29.593  0.00  0.00     0.033 C 
ATOM     18  C30 <0> d   1      34.433   4.201  30.613  0.00  0.00     0.126 C 
ENDROOT
BRANCH   9  19
ATOM     19  O11 <0> d   1      43.916   6.284  31.930  0.00  0.00    -0.275 OA
BRANCH  19  20
ATOM     20  C12 <0> d   1      44.310   7.105  32.923  0.00  0.00     0.298 C 
ATOM     21  O13 <0> d   1      44.520   6.659  34.033  0.00  0.00    -0.259 OA
BRANCH  20  22
ATOM     22  C14 <0> d   1      44.487   8.548  32.661  0.00  0.00     0.039 A 
ATOM     23  C19 <0> d   1      44.545   9.021  31.349  0.00  0.00     0.017 A 
ATOM     24  C18 <0> d   1      44.705  10.371  31.113  0.00  0.00     0.001 A 
ATOM     25  C17 <0> d   1      44.818  11.254  32.172  0.00  0.00     0.000 A 
ATOM     26  C16 <0> d   1      44.768  10.791  33.475  0.00  0.00     0.001 A 
ATOM     27  C15 <0> d   1      44.602   9.444  33.726  0.00  0.00     0.017 A 
ENDBRANCH  20  22
ENDBRANCH  19  20
ENDBRANCH   9  19
BRANCH  18  28
ATOM     28  O32 <0> d   1      33.524   5.176  30.098  0.00  0.00    -0.395 OA
ATOM     29  H56 <0> d   1      33.509   6.004  30.600  0.00  0.00     0.210 HD
ENDBRANCH  18  28
TORSDOF 4
ENDMDL
MODEL 16
REMARK CAVERDOCK RESULT:      12.6      0.000      0.000
REMARK CAVERDOCK CONSTRAINTS:       0.1      0.0      0.0      0.0
REMARK CAVERDOCK TUNNEL: 15     12.6      1.8     16.6
REMARK  4 active torsions:
REMARK  status: ('A' for Active; 'I' for Inactive)
REMARK    1  A    between atoms: C10_9  and  O11_10 
REMARK    2  A    between atoms: O11_10  and  C12_11 
REMARK    3  A    between atoms: C12_11  and  C14_13 
REMARK    4  A    between atoms: C30_27  and  O32_28 
ROOT
ATOM      1  C1  <0> d   1      35.931   5.647  29.584  0.00  0.00     0.018 C 
ATOM      2  C2  <0> d   1      35.565   4.768  30.781  0.00  0.00    -0.014 C 
ATOM      3  C3  <0> d   1      35.854   5.505  32.073  0.00  0.00     0.013 C 
ATOM      4  C4  <0> d   1      37.339   5.912  32.057  0.00  0.00     0.010 C 
ATOM      5  C5  <0> d   1      38.230   4.691  31.887  0.00  0.00     0.023 C 
ATOM      6  C7  <0> d   1      39.685   5.055  31.850  0.00  0.00    -0.047 A 
ATOM      7  C8  <0> d   1      40.118   6.118  32.631  0.00  0.00     0.011 A 
ATOM      8  C9  <0> d   1      41.445   6.488  32.642  0.00  0.00     0.038 A 
ATOM      9  C10 <0> d   1      42.358   5.791  31.864  0.00  0.00     0.080 A 
ATOM     10  C20 <0> d   1      41.927   4.734  31.081  0.00  0.00     0.045 A 
ATOM     11  C21 <0> d   1      40.589   4.365  31.068  0.00  0.00    -0.049 A 
ATOM     12  C22 <0> d   1      40.190   3.219  30.175  0.00  0.00     0.039 C 
ATOM     13  C23 <0> d   1      38.799   2.696  30.533  0.00  0.00     0.010 C 
ATOM     14  C24 <0> d   1      37.865   3.903  30.623  0.00  0.00    -0.001 C 
ATOM     15  C26 <0> d   1      36.422   3.471  30.774  0.00  0.00     0.001 C 
ATOM     16  C28 <0> d   1      35.825   2.650  29.637  0.00  0.00     0.008 C 
ATOM     17  C29 <0> d   1      34.335   3.071  29.566  0.00  0.00     0.033 C 
ATOM     18  C30 <0> d   1      34.151   4.205  30.606  0.00  0.00     0.126 C 
ENDROOT
BRANCH   9  19
ATOM     19  O11 <0> d   1      43.671   6.144  31.871  0.00  0.00    -0.275 OA
BRANCH  19  20
ATOM     20  C12 <0> d   1      44.078   6.967  32.856  0.00  0.00     0.298 C 
ATOM     21  O13 <0> d   1      44.115   6.570  34.003  0.00  0.00    -0.259 OA
BRANCH  20  22
ATOM     22  C14 <0> d   1      44.479   8.354  32.543  0.00  0.00     0.039 A 
ATOM     23  C19 <0> d   1      44.795   8.713  31.231  0.00  0.00     0.017 A 
ATOM     24  C18 <0> d   1      45.163  10.011  30.944  0.00  0.00     0.001 A 
ATOM     25  C17 <0> d   1      45.231  10.954  31.955  0.00  0.00     0.000 A 
ATOM     26  C16 <0> d   1      44.926  10.604  33.258  0.00  0.00     0.001 A 
ATOM     27  C15 <0> d   1      44.550   9.310  33.558  0.00  0.00     0.017 A 
ENDBRANCH  20  22
ENDBRANCH  19  20
ENDBRANCH   9  19
BRANCH  18  28
ATOM     28  O32 <0> d   1      33.250   5.199  30.115  0.00  0.00    -0.395 OA
ATOM     29  H56 <0> d   1      33.675   6.038  29.889  0.00  0.00     0.210 HD
ENDBRANCH  18  28
TORSDOF 4
ENDMDL
MODEL 17
REMARK CAVERDOCK RESULT:      12.6      0.000      0.000
REMARK CAVERDOCK CONSTRAINTS:       0.2      0.0      0.0      0.0
REMARK CAVERDOCK TUNNEL: 16     12.6      1.9    17.10
REMARK  4 active torsions:
REMARK  status: ('A' for Active; 'I' for Inactive)
REMARK    1  A    between atoms: C10_9  and  O11_10 
REMARK    2  A    between atoms: O11_10  and  C12_11 
REMARK    3  A    between atoms: C12_11  and  C14_13 
REMARK    4  A    between atoms: C30_27  and  O32_28 
ROOT
ATOM      1  C1  <0> d   1      35.787   5.582  29.560  0.00  0.00     0.018 C 
ATOM      2  C2  <0> d   1      35.431   4.693  30.753  0.00  0.00    -0.014 C 
ATOM      3  C3  <0> d   1      35.691   5.435  32.049  0.00  0.00     0.013 C 
ATOM      4  C4  <0> d   1      37.166   5.877  32.046  0.00  0.00     0.010 C 
ATOM      5  C5  <0> d   1      38.087   4.678  31.882  0.00  0.00     0.023 C 
ATOM      6  C7  <0> d   1      39.533   5.077  31.859  0.00  0.00    -0.047 A 
ATOM      7  C8  <0> d   1      39.934   6.148  32.646  0.00  0.00     0.011 A 
ATOM      8  C9  <0> d   1      41.252   6.549  32.669  0.00  0.00     0.038 A 
ATOM      9  C10 <0> d   1      42.188   5.876  31.898  0.00  0.00     0.080 A 
ATOM     10  C20 <0> d   1      41.789   4.809  31.110  0.00  0.00     0.045 A 
ATOM     11  C21 <0> d   1      40.461   4.409  31.084  0.00  0.00    -0.049 A 
ATOM     12  C22 <0> d   1      40.097   3.255  30.186  0.00  0.00     0.039 C 
ATOM     13  C23 <0> d   1      38.716   2.699  30.531  0.00  0.00     0.010 C 
ATOM     14  C24 <0> d   1      37.752   3.883  30.614  0.00  0.00    -0.001 C 
ATOM     15  C26 <0> d   1      36.319   3.417  30.751  0.00  0.00     0.001 C 
ATOM     16  C28 <0> d   1      35.751   2.584  29.608  0.00  0.00     0.008 C 
ATOM     17  C29 <0> d   1      34.253   2.969  29.524  0.00  0.00     0.033 C 
ATOM     18  C30 <0> d   1      34.032   4.097  30.564  0.00  0.00     0.126 C 
ENDROOT
BRANCH   9  19
ATOM     19  O11 <0> d   1      43.492   6.260  31.917  0.00  0.00    -0.275 OA
BRANCH  19  20
ATOM     20  C12 <0> d   1      43.987   6.686  33.095  0.00  0.00     0.298 C 
ATOM     21  O13 <0> d   1      43.916   5.975  34.077  0.00  0.00    -0.259 OA
BRANCH  20  22
ATOM     22  C14 <0> d   1      44.616   8.020  33.193  0.00  0.00     0.039 A 
ATOM     23  C19 <0> d   1      45.198   8.434  34.393  0.00  0.00     0.017 A 
ATOM     24  C18 <0> d   1      45.789   9.677  34.475  0.00  0.00     0.001 A 
ATOM     25  C17 <0> d   1      45.796  10.518  33.376  0.00  0.00     0.000 A 
ATOM     26  C16 <0> d   1      45.216  10.117  32.187  0.00  0.00     0.001 A 
ATOM     27  C15 <0> d   1      44.627   8.873  32.088  0.00  0.00     0.017 A 
ENDBRANCH  20  22
ENDBRANCH  19  20
ENDBRANCH   9  19
BRANCH  18  28
ATOM     28  O32 <0> d   1      33.112   5.071  30.067  0.00  0.00    -0.395 OA
ATOM     29  H56 <0> d   1      32.190   4.779  30.073  0.00  0.00     0.210 HD
ENDBRANCH  18  28
TORSDOF 4
ENDMDL
MODEL 18
REMARK CAVERDOCK RESULT:      12.3      0.000      0.000
REMARK CAVERDOCK CONSTRAINTS:       0.0      0.0      0.0      0.0
REMARK CAVERDOCK TUNNEL: 17     12.3      1.9     18.5
REMARK  4 active torsions:
REMARK  status: ('A' for Active; 'I' for Inactive)
REMARK    1  A    between atoms: C10_9  and  O11_10 
REMARK    2  A    between atoms: O11_10  and  C12_11 
REMARK    3  A    between atoms: C12_11  and  C14_13 
REMARK    4  A    between atoms: C30_27  and  O32_28 
ROOT
ATOM      1  C1  <0> d   1      35.531   5.569  29.539  0.00  0.00     0.018 C 
ATOM      2  C2  <0> d   1      35.184   4.695  30.746  0.00  0.00    -0.014 C 
ATOM      3  C3  <0> d   1      35.484   5.441  32.030  0.00  0.00     0.013 C 
ATOM      4  C4  <0> d   1      36.966   5.858  31.994  0.00  0.00     0.010 C 
ATOM      5  C5  <0> d   1      37.862   4.641  31.821  0.00  0.00     0.023 C 
ATOM      6  C7  <0> d   1      39.314   5.015  31.765  0.00  0.00    -0.047 A 
ATOM      7  C8  <0> d   1      39.749   6.084  32.535  0.00  0.00     0.011 A 
ATOM      8  C9  <0> d   1      41.075   6.463  32.528  0.00  0.00     0.038 A 
ATOM      9  C10 <0> d   1      41.983   5.767  31.744  0.00  0.00     0.080 A 
ATOM     10  C20 <0> d   1      41.550   4.702  30.973  0.00  0.00     0.045 A 
ATOM     11  C21 <0> d   1      40.214   4.325  30.976  0.00  0.00    -0.049 A 
ATOM     12  C22 <0> d   1      39.812   3.171  30.095  0.00  0.00     0.039 C 
ATOM     13  C23 <0> d   1      38.428   2.642  30.472  0.00  0.00     0.010 C 
ATOM     14  C24 <0> d   1      37.487   3.843  30.566  0.00  0.00    -0.001 C 
ATOM     15  C26 <0> d   1      36.049   3.404  30.736  0.00  0.00     0.001 C 
ATOM     16  C28 <0> d   1      35.444   2.573  29.611  0.00  0.00     0.008 C 
ATOM     17  C29 <0> d   1      33.951   2.984  29.554  0.00  0.00     0.033 C 
ATOM     18  C30 <0> d   1      33.772   4.123  30.591  0.00  0.00     0.126 C 
ENDROOT
BRANCH   9  19
ATOM     19  O11 <0> d   1      43.293   6.128  31.733  0.00  0.00    -0.275 OA
BRANCH  19  20
ATOM     20  C12 <0> d   1      43.772   6.727  32.841  0.00  0.00     0.298 C 
ATOM     21  O13 <0> d   1      43.796   6.125  33.895  0.00  0.00    -0.259 OA
BRANCH  20  22
ATOM     22  C14 <0> d   1      44.268   8.117  32.773  0.00  0.00     0.039 A 
ATOM     23  C19 <0> d   1      44.659   8.779  33.939  0.00  0.00     0.017 A 
ATOM     24  C18 <0> d   1      45.127  10.075  33.868  0.00  0.00     0.001 A 
ATOM     25  C17 <0> d   1      45.199  10.722  32.647  0.00  0.00     0.000 A 
ATOM     26  C16 <0> d   1      44.807  10.074  31.489  0.00  0.00     0.001 A 
ATOM     27  C15 <0> d   1      44.343   8.776  31.545  0.00  0.00     0.017 A 
ENDBRANCH  20  22
ENDBRANCH  19  20
ENDBRANCH   9  19
BRANCH  18  28
ATOM     28  O32 <0> d   1      32.859   5.109  30.104  0.00  0.00    -0.395 OA
ATOM     29  H56 <0> d   1      32.846   5.191  29.140  0.00  0.00     0.210 HD
ENDBRANCH  18  28
TORSDOF 4
ENDMDL
MODEL 19
REMARK CAVERDOCK RESULT:      12.1      0.000      0.000
REMARK CAVERDOCK CONSTRAINTS:       0.0      0.0      0.0      0.0
REMARK CAVERDOCK TUNNEL: 18     12.1      1.9     19.1
REMARK  4 active torsions:
REMARK  status: ('A' for Active; 'I' for Inactive)
REMARK    1  A    between atoms: C10_9  and  O11_10 
REMARK    2  A    between atoms: O11_10  and  C12_11 
REMARK    3  A    between atoms: C12_11  and  C14_13 
REMARK    4  A    between atoms: C30_27  and  O32_28 
ROOT
ATOM      1  C1  <0> d   1      35.294   2.792  31.960  0.00  0.00     0.018 C 
ATOM      2  C2  <0> d   1      35.230   3.511  30.611  0.00  0.00    -0.014 C 
ATOM      3  C3  <0> d   1      36.318   2.991  29.694  0.00  0.00     0.013 C 
ATOM      4  C4  <0> d   1      37.667   3.179  30.414  0.00  0.00     0.010 C 
ATOM      5  C5  <0> d   1      37.881   4.640  30.779  0.00  0.00     0.023 C 
ATOM      6  C7  <0> d   1      39.180   4.856  31.498  0.00  0.00    -0.047 A 
ATOM      7  C8  <0> d   1      40.268   4.071  31.143  0.00  0.00     0.011 A 
ATOM      8  C9  <0> d   1      41.487   4.234  31.765  0.00  0.00     0.038 A 
ATOM      9  C10 <0> d   1      41.628   5.196  32.755  0.00  0.00     0.080 A 
ATOM     10  C20 <0> d   1      40.543   5.978  33.112  0.00  0.00     0.045 A 
ATOM     11  C21 <0> d   1      39.315   5.809  32.489  0.00  0.00    -0.049 A 
ATOM     12  C22 <0> d   1      38.174   6.681  32.945  0.00  0.00     0.039 C 
ATOM     13  C23 <0> d   1      37.018   6.648  31.946  0.00  0.00     0.010 C 
ATOM     14  C24 <0> d   1      36.725   5.180  31.631  0.00  0.00    -0.001 C 
ATOM     15  C26 <0> d   1      35.465   5.035  30.807  0.00  0.00     0.001 C 
ATOM     16  C28 <0> d   1      34.166   5.522  31.440  0.00  0.00     0.008 C 
ATOM     17  C29 <0> d   1      33.069   4.563  30.914  0.00  0.00     0.033 C 
ATOM     18  C30 <0> d   1      33.797   3.486  30.070  0.00  0.00     0.126 C 
ENDROOT
BRANCH   9  19
ATOM     19  O11 <0> d   1      42.827   5.370  33.372  0.00  0.00    -0.275 OA
BRANCH  19  20
ATOM     20  C12 <0> d   1      43.799   5.973  32.660  0.00  0.00     0.298 C 
ATOM     21  O13 <0> d   1      44.329   5.388  31.737  0.00  0.00    -0.259 OA
BRANCH  20  22
ATOM     22  C14 <0> d   1      44.220   7.347  33.002  0.00  0.00     0.039 A 
ATOM     23  C19 <0> d   1      44.874   7.600  34.210  0.00  0.00     0.017 A 
ATOM     24  C18 <0> d   1      45.270   8.885  34.519  0.00  0.00     0.001 A 
ATOM     25  C17 <0> d   1      45.011   9.923  33.642  0.00  0.00     0.000 A 
ATOM     26  C16 <0> d   1      44.358   9.680  32.447  0.00  0.00     0.001 A 
ATOM     27  C15 <0> d   1      43.961   8.399  32.121  0.00  0.00     0.017 A 
ENDBRANCH  20  22
ENDBRANCH  19  20
ENDBRANCH   9  19
BRANCH  18  28
ATOM     28  O32 <0> d   1      33.191   2.204  30.255  0.00  0.00    -0.395 OA
ATOM     29  H56 <0> d   1      33.086   1.698  29.438  0.00  0.00     0.210 HD
ENDBRANCH  18  28
TORSDOF 4
ENDMDL
MODEL 20
REMARK CAVERDOCK RESULT:      10.6      0.000      0.000
REMARK CAVERDOCK CONSTRAINTS:       0.1      0.0      0.0      0.0
REMARK CAVERDOCK TUNNEL: 19     10.6      1.9     20.6
REMARK  4 active torsions:
REMARK  status: ('A' for Active; 'I' for Inactive)
REMARK    1  A    between atoms: C10_9  and  O11_10 
REMARK    2  A    between atoms: O11_10  and  C12_11 
REMARK    3  A    between atoms: C12_11  and  C14_13 
REMARK    4  A    between atoms: C30_27  and  O32_28 
ROOT
ATOM      1  C1  <0> d   1      35.158   2.695  31.941  0.00  0.00     0.018 C 
ATOM      2  C2  <0> d   1      34.932   3.583  30.716  0.00  0.00    -0.014 C 
ATOM      3  C3  <0> d   1      35.920   3.223  29.624  0.00  0.00     0.013 C 
ATOM      4  C4  <0> d   1      37.337   3.356  30.213  0.00  0.00     0.010 C 
ATOM      5  C5  <0> d   1      37.567   4.762  30.747  0.00  0.00     0.023 C 
ATOM      6  C7  <0> d   1      38.934   4.921  31.343  0.00  0.00    -0.047 A 
ATOM      7  C8  <0> d   1      39.988   4.222  30.771  0.00  0.00     0.011 A 
ATOM      8  C9  <0> d   1      41.266   4.340  31.273  0.00  0.00     0.038 A 
ATOM      9  C10 <0> d   1      41.501   5.166  32.363  0.00  0.00     0.080 A 
ATOM     10  C20 <0> d   1      40.450   5.861  32.937  0.00  0.00     0.045 A 
ATOM     11  C21 <0> d   1      39.163   5.737  32.433  0.00  0.00    -0.049 A 
ATOM     12  C22 <0> d   1      38.067   6.506  33.123  0.00  0.00     0.039 C 
ATOM     13  C23 <0> d   1      36.807   6.570  32.260  0.00  0.00     0.010 C 
ATOM     14  C24 <0> d   1      36.505   5.149  31.784  0.00  0.00    -0.001 C 
ATOM     15  C26 <0> d   1      35.163   5.075  31.088  0.00  0.00     0.001 C 
ATOM     16  C28 <0> d   1      33.935   5.434  31.917  0.00  0.00     0.008 C 
ATOM     17  C29 <0> d   1      32.802   4.519  31.389  0.00  0.00     0.033 C 
ATOM     18  C30 <0> d   1      33.448   3.586  30.334  0.00  0.00     0.126 C 
ENDROOT
BRANCH   9  19
ATOM     19  O11 <0> d   1      42.758   5.294  32.864  0.00  0.00    -0.275 OA
BRANCH  19  20
ATOM     20  C12 <0> d   1      43.484   6.344  32.434  0.00  0.00     0.298 C 
ATOM     21  O13 <0> d   1      43.028   7.467  32.503  0.00  0.00    -0.259 OA
BRANCH  20  22
ATOM     22  C14 <0> d   1      44.837   6.129  31.879  0.00  0.00     0.039 A 
ATOM     23  C19 <0> d   1      45.299   4.834  31.640  0.00  0.00     0.017 A 
ATOM     24  C18 <0> d   1      46.561   4.642  31.116  0.00  0.00     0.001 A 
ATOM     25  C17 <0> d   1      47.372   5.728  30.838  0.00  0.00     0.000 A 
ATOM     26  C16 <0> d   1      46.922   7.014  31.079  0.00  0.00     0.001 A 
ATOM     27  C15 <0> d   1      45.660   7.222  31.597  0.00  0.00     0.017 A 
ENDBRANCH  20  22
ENDBRANCH  19  20
ENDBRANCH   9  19
BRANCH  18  28
ATOM     28  O32 <0> d   1      32.888   2.273  30.409  0.00  0.00    -0.395 OA
ATOM     29  H56 <0> d   1      31.946   2.235  30.194  0.00  0.00     0.210 HD
ENDBRANCH  18  28
TORSDOF 4
ENDMDL
MODEL 21
REMARK CAVERDOCK RESULT:       9.8      0.000      0.000
REMARK CAVERDOCK CONSTRAINTS:       0.0      0.0      0.0      0.0
REMARK CAVERDOCK TUNNEL: 20      9.8      1.9     21.1
REMARK  4 active torsions:
REMARK  status: ('A' for Active; 'I' for Inactive)
REMARK    1  A    between atoms: C10_9  and  O11_10 
REMARK    2  A    between atoms: O11_10  and  C12_11 
REMARK    3  A    between atoms: C12_11  and  C14_13 
REMARK    4  A    between atoms: C30_27  and  O32_28 
ROOT
ATOM      1  C1  <0> d   1      34.944   2.587  31.776  0.00  0.00     0.018 C 
ATOM      2  C2  <0> d   1      34.826   3.377  30.471  0.00  0.00    -0.014 C 
ATOM      3  C3  <0> d   1      35.899   2.934  29.497  0.00  0.00     0.013 C 
ATOM      4  C4  <0> d   1      37.263   3.115  30.190  0.00  0.00     0.010 C 
ATOM      5  C5  <0> d   1      37.454   4.559  30.630  0.00  0.00     0.023 C 
ATOM      6  C7  <0> d   1      38.767   4.767  31.325  0.00  0.00    -0.047 A 
ATOM      7  C8  <0> d   1      39.862   4.028  30.898  0.00  0.00     0.011 A 
ATOM      8  C9  <0> d   1      41.094   4.187  31.496  0.00  0.00     0.038 A 
ATOM      9  C10 <0> d   1      41.241   5.096  32.533  0.00  0.00     0.080 A 
ATOM     10  C20 <0> d   1      40.149   5.831  32.962  0.00  0.00     0.045 A 
ATOM     11  C21 <0> d   1      38.908   5.666  32.363  0.00  0.00    -0.049 A 
ATOM     12  C22 <0> d   1      37.761   6.484  32.897  0.00  0.00     0.039 C 
ATOM     13  C23 <0> d   1      36.578   6.478  31.929  0.00  0.00     0.010 C 
ATOM     14  C24 <0> d   1      36.311   5.023  31.541  0.00  0.00    -0.001 C 
ATOM     15  C26 <0> d   1      35.031   4.893  30.744  0.00  0.00     0.001 C 
ATOM     16  C28 <0> d   1      33.740   5.313  31.437  0.00  0.00     0.008 C 
ATOM     17  C29 <0> d   1      32.650   4.358  30.888  0.00  0.00     0.033 C 
ATOM     18  C30 <0> d   1      33.379   3.346  29.967  0.00  0.00     0.126 C 
ENDROOT
BRANCH   9  19
ATOM     19  O11 <0> d   1      42.452   5.264  33.126  0.00  0.00    -0.275 OA
BRANCH  19  20
ATOM     20  C12 <0> d   1      43.427   5.817  32.379  0.00  0.00     0.298 C 
ATOM     21  O13 <0> d   1      43.889   5.208  31.435  0.00  0.00    -0.259 OA
BRANCH  20  22
ATOM     22  C14 <0> d   1      43.936   7.165  32.708  0.00  0.00     0.039 A 
ATOM     23  C19 <0> d   1      44.459   7.428  33.975  0.00  0.00     0.017 A 
ATOM     24  C18 <0> d   1      44.938   8.687  34.272  0.00  0.00     0.001 A 
ATOM     25  C17 <0> d   1      44.888   9.692  33.322  0.00  0.00     0.000 A 
ATOM     26  C16 <0> d   1      44.365   9.441  32.067  0.00  0.00     0.001 A 
ATOM     27  C15 <0> d   1      43.888   8.184  31.753  0.00  0.00     0.017 A 
ENDBRANCH  20  22
ENDBRANCH  19  20
ENDBRANCH   9  19
BRANCH  18  28
ATOM     28  O32 <0> d   1      32.808   2.043  30.097  0.00  0.00    -0.395 OA
ATOM     29  H56 <0> d   1      33.407   1.388  30.481  0.00  0.00     0.210 HD
ENDBRANCH  18  28
TORSDOF 4
ENDMDL
MODEL 22
REMARK CAVERDOCK RESULT:       8.9      0.000      0.000
REMARK CAVERDOCK CONSTRAINTS:       0.0      0.0      0.0      0.0
REMARK CAVERDOCK TUNNEL: 21      8.9      1.8     22.3
REMARK  4 active torsions:
REMARK  status: ('A' for Active; 'I' for Inactive)
REMARK    1  A    between atoms: C10_9  and  O11_10 
REMARK    2  A    between atoms: O11_10  and  C12_11 
REMARK    3  A    between atoms: C12_11  and  C14_13 
REMARK    4  A    between atoms: C30_27  and  O32_28 
ROOT
ATOM      1  C1  <0> d   1      34.649   2.562  31.828  0.00  0.00     0.018 C 
ATOM      2  C2  <0> d   1      34.529   3.346  30.520  0.00  0.00    -0.014 C 
ATOM      3  C3  <0> d   1      35.592   2.890  29.542  0.00  0.00     0.013 C 
ATOM      4  C4  <0> d   1      36.962   3.063  30.224  0.00  0.00     0.010 C 
ATOM      5  C5  <0> d   1      37.168   4.507  30.656  0.00  0.00     0.023 C 
ATOM      6  C7  <0> d   1      38.488   4.706  31.340  0.00  0.00    -0.047 A 
ATOM      7  C8  <0> d   1      39.573   3.956  30.910  0.00  0.00     0.011 A 
ATOM      8  C9  <0> d   1      40.811   4.108  31.498  0.00  0.00     0.038 A 
ATOM      9  C10 <0> d   1      40.973   5.020  32.530  0.00  0.00     0.080 A 
ATOM     10  C20 <0> d   1      39.890   5.767  32.963  0.00  0.00     0.045 A 
ATOM     11  C21 <0> d   1      38.644   5.610  32.373  0.00  0.00    -0.049 A 
ATOM     12  C22 <0> d   1      37.507   6.440  32.911  0.00  0.00     0.039 C 
ATOM     13  C23 <0> d   1      36.318   6.439  31.951  0.00  0.00     0.010 C 
ATOM     14  C24 <0> d   1      36.035   4.985  31.572  0.00  0.00    -0.001 C 
ATOM     15  C26 <0> d   1      34.749   4.862  30.785  0.00  0.00     0.001 C 
ATOM     16  C28 <0> d   1      33.467   5.296  31.485  0.00  0.00     0.008 C 
ATOM     17  C29 <0> d   1      32.365   4.348  30.948  0.00  0.00     0.033 C 
ATOM     18  C30 <0> d   1      33.078   3.326  30.027  0.00  0.00     0.126 C 
ENDROOT
BRANCH   9  19
ATOM     19  O11 <0> d   1      42.190   5.181  33.114  0.00  0.00    -0.275 OA
BRANCH  19  20
ATOM     20  C12 <0> d   1      43.162   5.730  32.360  0.00  0.00     0.298 C 
ATOM     21  O13 <0> d   1      43.499   5.198  31.321  0.00  0.00    -0.259 OA
BRANCH  20  22
ATOM     22  C14 <0> d   1      43.819   6.980  32.796  0.00  0.00     0.039 A 
ATOM     23  C19 <0> d   1      43.911   8.065  31.924  0.00  0.00     0.017 A 
ATOM     24  C18 <0> d   1      44.521   9.230  32.340  0.00  0.00     0.001 A 
ATOM     25  C17 <0> d   1      45.051   9.321  33.615  0.00  0.00     0.000 A 
ATOM     26  C16 <0> d   1      44.970   8.246  34.482  0.00  0.00     0.001 A 
ATOM     27  C15 <0> d   1      44.357   7.077  34.081  0.00  0.00     0.017 A 
ENDBRANCH  20  22
ENDBRANCH  19  20
ENDBRANCH   9  19
BRANCH  18  28
ATOM     28  O32 <0> d   1      32.497   2.028  30.167  0.00  0.00    -0.395 OA
ATOM     29  H56 <0> d   1      31.547   2.040  30.348  0.00  0.00     0.210 HD
ENDBRANCH  18  28
TORSDOF 4
ENDMDL
MODEL 23
REMARK CAVERDOCK RESULT:       8.3      0.000      0.000
REMARK CAVERDOCK CONSTRAINTS:       0.0      0.0      0.0      0.0
REMARK CAVERDOCK TUNNEL: 22      8.3      1.8     23.2
REMARK  4 active torsions:
REMARK  status: ('A' for Active; 'I' for Inactive)
REMARK    1  A    between atoms: C10_9  and  O11_10 
REMARK    2  A    between atoms: O11_10  and  C12_11 
REMARK    3  A    between atoms: C12_11  and  C14_13 
REMARK    4  A    between atoms: C30_27  and  O32_28 
ROOT
ATOM      1  C1  <0> d   1      34.689   2.549  31.904  0.00  0.00     0.018 C 
ATOM      2  C2  <0> d   1      34.314   3.454  30.730  0.00  0.00    -0.014 C 
ATOM      3  C3  <0> d   1      35.137   3.092  29.510  0.00  0.00     0.013 C 
ATOM      4  C4  <0> d   1      36.623   3.196  29.901  0.00  0.00     0.010 C 
ATOM      5  C5  <0> d   1      36.947   4.592  30.412  0.00  0.00     0.023 C 
ATOM      6  C7  <0> d   1      38.386   4.723  30.817  0.00  0.00    -0.047 A 
ATOM      7  C8  <0> d   1      39.340   4.016  30.099  0.00  0.00     0.011 A 
ATOM      8  C9  <0> d   1      40.676   4.108  30.423  0.00  0.00     0.038 A 
ATOM      9  C10 <0> d   1      41.072   4.918  31.478  0.00  0.00     0.080 A 
ATOM     10  C20 <0> d   1      40.121   5.621  32.197  0.00  0.00     0.045 A 
ATOM     11  C21 <0> d   1      38.775   5.524  31.873  0.00  0.00    -0.049 A 
ATOM     12  C22 <0> d   1      37.796   6.301  32.714  0.00  0.00     0.039 C 
ATOM     13  C23 <0> d   1      36.431   6.394  32.032  0.00  0.00     0.010 C 
ATOM     14  C24 <0> d   1      36.043   4.983  31.588  0.00  0.00    -0.001 C 
ATOM     15  C26 <0> d   1      34.618   4.938  31.082  0.00  0.00     0.001 C 
ATOM     16  C28 <0> d   1      33.521   5.305  32.074  0.00  0.00     0.008 C 
ATOM     17  C29 <0> d   1      32.311   4.415  31.697  0.00  0.00     0.033 C 
ATOM     18  C30 <0> d   1      32.792   3.484  30.555  0.00  0.00     0.126 C 
ENDROOT
BRANCH   9  19
ATOM     19  O11 <0> d   1      42.387   5.020  31.804  0.00  0.00    -0.275 OA
BRANCH  19  20
ATOM     20  C12 <0> d   1      42.679   5.510  33.024  0.00  0.00     0.298 C 
ATOM     21  O13 <0> d   1      42.001   5.197  33.982  0.00  0.00    -0.259 OA
BRANCH  20  22
ATOM     22  C14 <0> d   1      43.824   6.427  33.198  0.00  0.00     0.039 A 
ATOM     23  C19 <0> d   1      44.442   6.997  32.084  0.00  0.00     0.017 A 
ATOM     24  C18 <0> d   1      45.507   7.857  32.254  0.00  0.00     0.001 A 
ATOM     25  C17 <0> d   1      45.971   8.146  33.525  0.00  0.00     0.000 A 
ATOM     26  C16 <0> d   1      45.368   7.579  34.634  0.00  0.00     0.001 A 
ATOM     27  C15 <0> d   1      44.297   6.722  34.479  0.00  0.00     0.017 A 
ENDBRANCH  20  22
ENDBRANCH  19  20
ENDBRANCH   9  19
BRANCH  18  28
ATOM     28  O32 <0> d   1      32.225   2.179  30.694  0.00  0.00    -0.395 OA
ATOM     29  H56 <0> d   1      32.619   1.515  30.110  0.00  0.00     0.210 HD
ENDBRANCH  18  28
TORSDOF 4
ENDMDL
MODEL 24
REMARK CAVERDOCK RESULT:       7.4      0.000      0.000
REMARK CAVERDOCK CONSTRAINTS:       0.1      0.0      0.0      0.0
REMARK CAVERDOCK TUNNEL: 23      7.4      1.8     24.3
REMARK  4 active torsions:
REMARK  status: ('A' for Active; 'I' for Inactive)
REMARK    1  A    between atoms: C10_9  and  O11_10 
REMARK    2  A    between atoms: O11_10  and  C12_11 
REMARK    3  A    between atoms: C12_11  and  C14_13 
REMARK    4  A    between atoms: C30_27  and  O32_28 
ROOT
ATOM      1  C1  <0> d   1      34.461   2.418  31.795  0.00  0.00     0.018 C 
ATOM      2  C2  <0> d   1      34.092   3.325  30.620  0.00  0.00    -0.014 C 
ATOM      3  C3  <0> d   1      34.939   2.980  29.411  0.00  0.00     0.013 C 
ATOM      4  C4  <0> d   1      36.417   3.101  29.826  0.00  0.00     0.010 C 
ATOM      5  C5  <0> d   1      36.715   4.498  30.350  0.00  0.00     0.023 C 
ATOM      6  C7  <0> d   1      38.145   4.646  30.779  0.00  0.00    -0.047 A 
ATOM      7  C8  <0> d   1      39.120   3.955  30.072  0.00  0.00     0.011 A 
ATOM      8  C9  <0> d   1      40.449   4.062  30.418  0.00  0.00     0.038 A 
ATOM      9  C10 <0> d   1      40.818   4.871  31.483  0.00  0.00     0.080 A 
ATOM     10  C20 <0> d   1      39.847   5.558  32.191  0.00  0.00     0.045 A 
ATOM     11  C21 <0> d   1      38.507   5.445  31.845  0.00  0.00    -0.049 A 
ATOM     12  C22 <0> d   1      37.505   6.205  32.674  0.00  0.00     0.039 C 
ATOM     13  C23 <0> d   1      36.150   6.284  31.971  0.00  0.00     0.010 C 
ATOM     14  C24 <0> d   1      35.788   4.871  31.513  0.00  0.00    -0.001 C 
ATOM     15  C26 <0> d   1      34.371   4.811  30.984  0.00  0.00     0.001 C 
ATOM     16  C28 <0> d   1      33.254   5.158  31.961  0.00  0.00     0.008 C 
ATOM     17  C29 <0> d   1      32.062   4.254  31.560  0.00  0.00     0.033 C 
ATOM     18  C30 <0> d   1      32.573   3.336  30.420  0.00  0.00     0.126 C 
ENDROOT
BRANCH   9  19
ATOM     19  O11 <0> d   1      42.126   4.989  31.830  0.00  0.00    -0.275 OA
BRANCH  19  20
ATOM     20  C12 <0> d   1      42.392   5.441  33.071  0.00  0.00     0.298 C 
ATOM     21  O13 <0> d   1      41.680   5.120  34.001  0.00  0.00    -0.259 OA
BRANCH  20  22
ATOM     22  C14 <0> d   1      43.551   6.329  33.301  0.00  0.00     0.039 A 
ATOM     23  C19 <0> d   1      44.030   6.534  34.597  0.00  0.00     0.017 A 
ATOM     24  C18 <0> d   1      45.115   7.360  34.804  0.00  0.00     0.001 A 
ATOM     25  C17 <0> d   1      45.722   7.993  33.733  0.00  0.00     0.000 A 
ATOM     26  C16 <0> d   1      45.248   7.799  32.448  0.00  0.00     0.001 A 
ATOM     27  C15 <0> d   1      44.167   6.971  32.225  0.00  0.00     0.017 A 
ENDBRANCH  20  22
ENDBRANCH  19  20
ENDBRANCH   9  19
BRANCH  18  28
ATOM     28  O32 <0> d   1      32.021   2.024  30.543  0.00  0.00    -0.395 OA
ATOM     29  H56 <0> d   1      32.428   1.370  29.958  0.00  0.00     0.210 HD
ENDBRANCH  18  28
TORSDOF 4
ENDMDL
MODEL 25
REMARK CAVERDOCK RESULT:       7.2      0.000      0.000
REMARK CAVERDOCK CONSTRAINTS:       0.0      0.0      0.0      0.0
REMARK CAVERDOCK TUNNEL: 24      7.2      1.8     25.1
REMARK  4 active torsions:
REMARK  status: ('A' for Active; 'I' for Inactive)
REMARK    1  A    between atoms: C10_9  and  O11_10 
REMARK    2  A    between atoms: O11_10  and  C12_11 
REMARK    3  A    between atoms: C12_11  and  C14_13 
REMARK    4  A    between atoms: C30_27  and  O32_28 
ROOT
ATOM      1  C1  <0> d   1      34.274   2.434  31.904  0.00  0.00     0.018 C 
ATOM      2  C2  <0> d   1      33.910   3.292  30.691  0.00  0.00    -0.014 C 
ATOM      3  C3  <0> d   1      34.740   2.876  29.493  0.00  0.00     0.013 C 
ATOM      4  C4  <0> d   1      36.224   2.992  29.889  0.00  0.00     0.010 C 
ATOM      5  C5  <0> d   1      36.549   4.407  30.344  0.00  0.00     0.023 C 
ATOM      6  C7  <0> d   1      37.985   4.551  30.753  0.00  0.00    -0.047 A 
ATOM      7  C8  <0> d   1      38.942   3.811  30.072  0.00  0.00     0.011 A 
ATOM      8  C9  <0> d   1      40.276   3.913  30.402  0.00  0.00     0.038 A 
ATOM      9  C10 <0> d   1      40.667   4.764  31.424  0.00  0.00     0.080 A 
ATOM     10  C20 <0> d   1      39.714   5.500  32.107  0.00  0.00     0.045 A 
ATOM     11  C21 <0> d   1      38.370   5.393  31.778  0.00  0.00    -0.049 A 
ATOM     12  C22 <0> d   1      37.387   6.207  32.579  0.00  0.00     0.039 C 
ATOM     13  C23 <0> d   1      36.028   6.276  31.884  0.00  0.00     0.010 C 
ATOM     14  C24 <0> d   1      35.638   4.849  31.496  0.00  0.00    -0.001 C 
ATOM     15  C26 <0> d   1      34.216   4.788  30.983  0.00  0.00     0.001 C 
ATOM     16  C28 <0> d   1      33.114   5.199  31.952  0.00  0.00     0.008 C 
ATOM     17  C29 <0> d   1      31.903   4.297  31.604  0.00  0.00     0.033 C 
ATOM     18  C30 <0> d   1      32.389   3.318  30.504  0.00  0.00     0.126 C 
ENDROOT
BRANCH   9  19
ATOM     19  O11 <0> d   1      41.981   4.876  31.755  0.00  0.00    -0.275 OA
BRANCH  19  20
ATOM     20  C12 <0> d   1      42.265   5.379  32.971  0.00  0.00     0.298 C 
ATOM     21  O13 <0> d   1      41.509   5.184  33.902  0.00  0.00    -0.259 OA
BRANCH  20  22
ATOM     22  C14 <0> d   1      43.497   6.169  33.176  0.00  0.00     0.039 A 
ATOM     23  C19 <0> d   1      44.390   6.361  32.120  0.00  0.00     0.017 A 
ATOM     24  C18 <0> d   1      45.535   7.104  32.316  0.00  0.00     0.001 A 
ATOM     25  C17 <0> d   1      45.806   7.649  33.559  0.00  0.00     0.000 A 
ATOM     26  C16 <0> d   1      44.929   7.457  34.611  0.00  0.00     0.001 A 
ATOM     27  C15 <0> d   1      43.776   6.721  34.428  0.00  0.00     0.017 A 
ENDBRANCH  20  22
ENDBRANCH  19  20
ENDBRANCH   9  19
BRANCH  18  28
ATOM     28  O32 <0> d   1      31.817   2.022  30.693  0.00  0.00    -0.395 OA
ATOM     29  H56 <0> d   1      31.539   1.592  29.873  0.00  0.00     0.210 HD
ENDBRANCH  18  28
TORSDOF 4
ENDMDL
MODEL 26
REMARK CAVERDOCK RESULT:       7.5      0.000      0.000
REMARK CAVERDOCK CONSTRAINTS:       0.0      0.0      0.0      0.0
REMARK CAVERDOCK TUNNEL: 25      7.5      1.8     26.2
REMARK  4 active torsions:
REMARK  status: ('A' for Active; 'I' for Inactive)
REMARK    1  A    between atoms: C10_9  and  O11_10 
REMARK    2  A    between atoms: O11_10  and  C12_11 
REMARK    3  A    between atoms: C12_11  and  C14_13 
REMARK    4  A    between atoms: C30_27  and  O32_28 
ROOT
ATOM      1  C1  <0> d   1      34.118   2.413  31.892  0.00  0.00     0.018 C 
ATOM      2  C2  <0> d   1      33.746   3.268  30.680  0.00  0.00    -0.014 C 
ATOM      3  C3  <0> d   1      34.559   2.843  29.474  0.00  0.00     0.013 C 
ATOM      4  C4  <0> d   1      36.048   2.949  29.853  0.00  0.00     0.010 C 
ATOM      5  C5  <0> d   1      36.389   4.364  30.299  0.00  0.00     0.023 C 
ATOM      6  C7  <0> d   1      37.831   4.498  30.691  0.00  0.00    -0.047 A 
ATOM      7  C8  <0> d   1      38.774   3.749  30.001  0.00  0.00     0.011 A 
ATOM      8  C9  <0> d   1      40.113   3.842  30.315  0.00  0.00     0.038 A 
ATOM      9  C10 <0> d   1      40.522   4.695  31.331  0.00  0.00     0.080 A 
ATOM     10  C20 <0> d   1      39.581   5.440  32.022  0.00  0.00     0.045 A 
ATOM     11  C21 <0> d   1      38.233   5.341  31.708  0.00  0.00    -0.049 A 
ATOM     12  C22 <0> d   1      37.266   6.165  32.518  0.00  0.00     0.039 C 
ATOM     13  C23 <0> d   1      35.899   6.241  31.838  0.00  0.00     0.010 C 
ATOM     14  C24 <0> d   1      35.495   4.816  31.460  0.00  0.00    -0.001 C 
ATOM     15  C26 <0> d   1      34.066   4.763  30.963  0.00  0.00     0.001 C 
ATOM     16  C28 <0> d   1      32.978   5.186  31.943  0.00  0.00     0.008 C 
ATOM     17  C29 <0> d   1      31.757   4.292  31.612  0.00  0.00     0.033 C 
ATOM     18  C30 <0> d   1      32.223   3.305  30.511  0.00  0.00     0.126 C 
ENDROOT
BRANCH   9  19
ATOM     19  O11 <0> d   1      41.840   4.798  31.645  0.00  0.00    -0.275 OA
BRANCH  19  20
ATOM     20  C12 <0> d   1      42.140   5.176  32.903  0.00  0.00     0.298 C 
ATOM     21  O13 <0> d   1      41.427   4.838  33.826  0.00  0.00    -0.259 OA
BRANCH  20  22
ATOM     22  C14 <0> d   1      43.339   6.001  33.160  0.00  0.00     0.039 A 
ATOM     23  C19 <0> d   1      43.567   6.529  34.432  0.00  0.00     0.017 A 
ATOM     24  C18 <0> d   1      44.691   7.294  34.667  0.00  0.00     0.001 A 
ATOM     25  C17 <0> d   1      45.585   7.547  33.642  0.00  0.00     0.000 A 
ATOM     26  C16 <0> d   1      45.362   7.033  32.377  0.00  0.00     0.001 A 
ATOM     27  C15 <0> d   1      44.245   6.261  32.130  0.00  0.00     0.017 A 
ENDBRANCH  20  22
ENDBRANCH  19  20
ENDBRANCH   9  19
BRANCH  18  28
ATOM     28  O32 <0> d   1      31.644   2.014  30.711  0.00  0.00    -0.395 OA
ATOM     29  H56 <0> d   1      30.778   2.035  31.141  0.00  0.00     0.210 HD
ENDBRANCH  18  28
TORSDOF 4
ENDMDL
MODEL 27
REMARK CAVERDOCK RESULT:       7.7      0.000      0.000
REMARK CAVERDOCK CONSTRAINTS:       0.0      0.0      0.0      0.0
REMARK CAVERDOCK TUNNEL: 26      7.7      1.8     27.5
REMARK  4 active torsions:
REMARK  status: ('A' for Active; 'I' for Inactive)
REMARK    1  A    between atoms: C10_9  and  O11_10 
REMARK    2  A    between atoms: O11_10  and  C12_11 
REMARK    3  A    between atoms: C12_11  and  C14_13 
REMARK    4  A    between atoms: C30_27  and  O32_28 
ROOT
ATOM      1  C1  <0> d   1      33.905   2.333  31.838  0.00  0.00     0.018 C 
ATOM      2  C2  <0> d   1      33.558   3.138  30.585  0.00  0.00    -0.014 C 
ATOM      3  C3  <0> d   1      34.407   2.675  29.419  0.00  0.00     0.013 C 
ATOM      4  C4  <0> d   1      35.885   2.810  29.832  0.00  0.00     0.010 C 
ATOM      5  C5  <0> d   1      36.201   4.243  30.232  0.00  0.00     0.023 C 
ATOM      6  C7  <0> d   1      37.631   4.407  30.658  0.00  0.00    -0.047 A 
ATOM      7  C8  <0> d   1      38.598   3.641  30.022  0.00  0.00     0.011 A 
ATOM      8  C9  <0> d   1      39.927   3.759  30.368  0.00  0.00     0.038 A 
ATOM      9  C10 <0> d   1      40.301   4.654  31.360  0.00  0.00     0.080 A 
ATOM     10  C20 <0> d   1      39.337   5.415  31.997  0.00  0.00     0.045 A 
ATOM     11  C21 <0> d   1      37.998   5.292  31.652  0.00  0.00    -0.049 A 
ATOM     12  C22 <0> d   1      37.002   6.137  32.403  0.00  0.00     0.039 C 
ATOM     13  C23 <0> d   1      35.654   6.174  31.685  0.00  0.00     0.010 C 
ATOM     14  C24 <0> d   1      35.272   4.731  31.351  0.00  0.00    -0.001 C 
ATOM     15  C26 <0> d   1      33.858   4.645  30.819  0.00  0.00     0.001 C 
ATOM     16  C28 <0> d   1      32.741   5.095  31.753  0.00  0.00     0.008 C 
ATOM     17  C29 <0> d   1      31.537   4.177  31.424  0.00  0.00     0.033 C 
ATOM     18  C30 <0> d   1      32.041   3.154  30.374  0.00  0.00     0.126 C 
ENDROOT
BRANCH   9  19
ATOM     19  O11 <0> d   1      41.610   4.782  31.706  0.00  0.00    -0.275 OA
BRANCH  19  20
ATOM     20  C12 <0> d   1      41.873   5.188  32.963  0.00  0.00     0.298 C 
ATOM     21  O13 <0> d   1      41.154   4.840  33.877  0.00  0.00    -0.259 OA
BRANCH  20  22
ATOM     22  C14 <0> d   1      43.039   6.055  33.230  0.00  0.00     0.039 A 
ATOM     23  C19 <0> d   1      43.499   6.229  34.537  0.00  0.00     0.017 A 
ATOM     24  C18 <0> d   1      44.592   7.035  34.778  0.00  0.00     0.001 A 
ATOM     25  C17 <0> d   1      45.224   7.681  33.730  0.00  0.00     0.000 A 
ATOM     26  C16 <0> d   1      44.770   7.519  32.434  0.00  0.00     0.001 A 
ATOM     27  C15 <0> d   1      43.682   6.710  32.177  0.00  0.00     0.017 A 
ENDBRANCH  20  22
ENDBRANCH  19  20
ENDBRANCH   9  19
BRANCH  18  28
ATOM     28  O32 <0> d   1      31.468   1.866  30.608  0.00  0.00    -0.395 OA
ATOM     29  H56 <0> d   1      31.638   1.226  29.903  0.00  0.00     0.210 HD
ENDBRANCH  18  28
TORSDOF 4
ENDMDL
MODEL 28
REMARK CAVERDOCK RESULT:       8.4      0.000      0.000
REMARK CAVERDOCK CONSTRAINTS:       0.1      0.0      0.0      0.0
REMARK CAVERDOCK TUNNEL: 27      8.4      1.8    28.10
REMARK  4 active torsions:
REMARK  status: ('A' for Active; 'I' for Inactive)
REMARK    1  A    between atoms: C10_9  and  O11_10 
REMARK    2  A    between atoms: O11_10  and  C12_11 
REMARK    3  A    between atoms: C12_11  and  C14_13 
REMARK    4  A    between atoms: C30_27  and  O32_28 
ROOT
ATOM      1  C1  <0> d   1      33.714   2.336  31.799  0.00  0.00     0.018 C 
ATOM      2  C2  <0> d   1      33.394   3.119  30.525  0.00  0.00    -0.014 C 
ATOM      3  C3  <0> d   1      34.263   2.630  29.383  0.00  0.00     0.013 C 
ATOM      4  C4  <0> d   1      35.733   2.766  29.822  0.00  0.00     0.010 C 
ATOM      5  C5  <0> d   1      36.049   4.205  30.201  0.00  0.00     0.023 C 
ATOM      6  C7  <0> d   1      37.471   4.369  30.650  0.00  0.00    -0.047 A 
ATOM      7  C8  <0> d   1      38.447   3.587  30.048  0.00  0.00     0.011 A 
ATOM      8  C9  <0> d   1      39.770   3.705  30.416  0.00  0.00     0.038 A 
ATOM      9  C10 <0> d   1      40.130   4.616  31.399  0.00  0.00     0.080 A 
ATOM     10  C20 <0> d   1      39.157   5.394  32.003  0.00  0.00     0.045 A 
ATOM     11  C21 <0> d   1      37.825   5.271  31.635  0.00  0.00    -0.049 A 
ATOM     12  C22 <0> d   1      36.820   6.134  32.351  0.00  0.00     0.039 C 
ATOM     13  C23 <0> d   1      35.485   6.164  31.608  0.00  0.00     0.010 C 
ATOM     14  C24 <0> d   1      35.102   4.718  31.293  0.00  0.00    -0.001 C 
ATOM     15  C26 <0> d   1      33.698   4.629  30.736  0.00  0.00     0.001 C 
ATOM     16  C28 <0> d   1      32.565   5.101  31.640  0.00  0.00     0.008 C 
ATOM     17  C29 <0> d   1      31.363   4.183  31.306  0.00  0.00     0.033 C 
ATOM     18  C30 <0> d   1      31.881   3.139  30.285  0.00  0.00     0.126 C 
ENDROOT
BRANCH   9  19
ATOM     19  O11 <0> d   1      41.432   4.744  31.766  0.00  0.00    -0.275 OA
BRANCH  19  20
ATOM     20  C12 <0> d   1      41.674   5.185  33.016  0.00  0.00     0.298 C 
ATOM     21  O13 <0> d   1      40.947   4.852  33.930  0.00  0.00    -0.259 OA
BRANCH  20  22
ATOM     22  C14 <0> d   1      42.826   6.074  33.276  0.00  0.00     0.039 A 
ATOM     23  C19 <0> d   1      43.253   6.972  32.296  0.00  0.00     0.017 A 
ATOM     24  C18 <0> d   1      44.325   7.802  32.548  0.00  0.00     0.001 A 
ATOM     25  C17 <0> d   1      44.984   7.739  33.764  0.00  0.00     0.000 A 
ATOM     26  C16 <0> d   1      44.569   6.848  34.736  0.00  0.00     0.001 A 
ATOM     27  C15 <0> d   1      43.494   6.015  34.500  0.00  0.00     0.017 A 
ENDBRANCH  20  22
ENDBRANCH  19  20
ENDBRANCH   9  19
BRANCH  18  28
ATOM     28  O32 <0> d   1      31.297   1.858  30.532  0.00  0.00    -0.395 OA
ATOM     29  H56 <0> d   1      30.959   1.747  31.431  0.00  0.00     0.210 HD
ENDBRANCH  18  28
TORSDOF 4
ENDMDL
MODEL 29
REMARK CAVERDOCK RESULT:       9.4      0.000      0.000
REMARK CAVERDOCK CONSTRAINTS:       0.1      0.0      0.0      0.0
REMARK CAVERDOCK TUNNEL: 28      9.4      1.8     29.1
REMARK  4 active torsions:
REMARK  status: ('A' for Active; 'I' for Inactive)
REMARK    1  A    between atoms: C10_9  and  O11_10 
REMARK    2  A    between atoms: O11_10  and  C12_11 
REMARK    3  A    between atoms: C12_11  and  C14_13 
REMARK    4  A    between atoms: C30_27  and  O32_28 
ROOT
ATOM      1  C1  <0> d   1      33.518   2.249  31.839  0.00  0.00     0.018 C 
ATOM      2  C2  <0> d   1      33.194   3.032  30.566  0.00  0.00    -0.014 C 
ATOM      3  C3  <0> d   1      34.031   2.517  29.412  0.00  0.00     0.013 C 
ATOM      4  C4  <0> d   1      35.511   2.623  29.825  0.00  0.00     0.010 C 
ATOM      5  C5  <0> d   1      35.866   4.056  30.190  0.00  0.00     0.023 C 
ATOM      6  C7  <0> d   1      37.299   4.191  30.613  0.00  0.00    -0.047 A 
ATOM      7  C8  <0> d   1      38.246   3.384  29.998  0.00  0.00     0.011 A 
ATOM      8  C9  <0> d   1      39.577   3.474  30.342  0.00  0.00     0.038 A 
ATOM      9  C10 <0> d   1      39.975   4.382  31.313  0.00  0.00     0.080 A 
ATOM     10  C20 <0> d   1      39.031   5.185  31.929  0.00  0.00     0.045 A 
ATOM     11  C21 <0> d   1      37.690   5.090  31.585  0.00  0.00    -0.049 A 
ATOM     12  C22 <0> d   1      36.717   5.980  32.314  0.00  0.00     0.039 C 
ATOM     13  C23 <0> d   1      35.370   6.036  31.594  0.00  0.00     0.010 C 
ATOM     14  C24 <0> d   1      34.950   4.597  31.295  0.00  0.00    -0.001 C 
ATOM     15  C26 <0> d   1      33.534   4.537  30.763  0.00  0.00     0.001 C 
ATOM     16  C28 <0> d   1      32.429   5.039  31.684  0.00  0.00     0.008 C 
ATOM     17  C29 <0> d   1      31.201   4.146  31.376  0.00  0.00     0.033 C 
ATOM     18  C30 <0> d   1      31.677   3.084  30.352  0.00  0.00     0.126 C 
ENDROOT
BRANCH   9  19
ATOM     19  O11 <0> d   1      41.286   4.483  31.657  0.00  0.00    -0.275 OA
BRANCH  19  20
ATOM     20  C12 <0> d   1      41.562   5.000  32.869  0.00  0.00     0.298 C 
ATOM     21  O13 <0> d   1      40.766   4.876  33.778  0.00  0.00    -0.259 OA
BRANCH  20  22
ATOM     22  C14 <0> d   1      42.834   5.718  33.095  0.00  0.00     0.039 A 
ATOM     23  C19 <0> d   1      43.730   5.904  32.041  0.00  0.00     0.017 A 
ATOM     24  C18 <0> d   1      44.913   6.580  32.257  0.00  0.00     0.001 A 
ATOM     25  C17 <0> d   1      45.218   7.062  33.518  0.00  0.00     0.000 A 
ATOM     26  C16 <0> d   1      44.337   6.875  34.568  0.00  0.00     0.001 A 
ATOM     27  C15 <0> d   1      43.148   6.206  34.365  0.00  0.00     0.017 A 
ENDBRANCH  20  22
ENDBRANCH  19  20
ENDBRANCH   9  19
BRANCH  18  28
ATOM     28  O32 <0> d   1      31.069   1.819  30.617  0.00  0.00    -0.395 OA
ATOM     29  H56 <0> d   1      31.577   1.063  30.291  0.00  0.00     0.210 HD
ENDBRANCH  18  28
TORSDOF 4
ENDMDL
MODEL 30
REMARK CAVERDOCK RESULT:      10.2      0.000      0.000
REMARK CAVERDOCK CONSTRAINTS:       0.1      0.0      0.0      0.0
REMARK CAVERDOCK TUNNEL: 29     10.2      1.9    30.10
REMARK  4 active torsions:
REMARK  status: ('A' for Active; 'I' for Inactive)
REMARK    1  A    between atoms: C10_9  and  O11_10 
REMARK    2  A    between atoms: O11_10  and  C12_11 
REMARK    3  A    between atoms: C12_11  and  C14_13 
REMARK    4  A    between atoms: C30_27  and  O32_28 
ROOT
ATOM      1  C1  <0> d   1      33.378   2.249  31.847  0.00  0.00     0.018 C 
ATOM      2  C2  <0> d   1      33.062   2.970  30.535  0.00  0.00    -0.014 C 
ATOM      3  C3  <0> d   1      33.926   2.418  29.419  0.00  0.00     0.013 C 
ATOM      4  C4  <0> d   1      35.397   2.565  29.849  0.00  0.00     0.010 C 
ATOM      5  C5  <0> d   1      35.724   4.019  30.155  0.00  0.00     0.023 C 
ATOM      6  C7  <0> d   1      37.148   4.196  30.594  0.00  0.00    -0.047 A 
ATOM      7  C8  <0> d   1      38.117   3.378  30.031  0.00  0.00     0.011 A 
ATOM      8  C9  <0> d   1      39.442   3.505  30.392  0.00  0.00     0.038 A 
ATOM      9  C10 <0> d   1      39.809   4.461  31.327  0.00  0.00     0.080 A 
ATOM     10  C20 <0> d   1      38.843   5.275  31.892  0.00  0.00     0.045 A 
ATOM     11  C21 <0> d   1      37.509   5.143  31.532  0.00  0.00    -0.049 A 
ATOM     12  C22 <0> d   1      36.511   6.049  32.205  0.00  0.00     0.039 C 
ATOM     13  C23 <0> d   1      35.175   6.051  31.462  0.00  0.00     0.010 C 
ATOM     14  C24 <0> d   1      34.782   4.593  31.221  0.00  0.00    -0.001 C 
ATOM     15  C26 <0> d   1      33.377   4.487  30.670  0.00  0.00     0.001 C 
ATOM     16  C28 <0> d   1      32.249   5.011  31.550  0.00  0.00     0.008 C 
ATOM     17  C29 <0> d   1      31.039   4.086  31.264  0.00  0.00     0.033 C 
ATOM     18  C30 <0> d   1      31.549   2.988  30.296  0.00  0.00     0.126 C 
ENDROOT
BRANCH   9  19
ATOM     19  O11 <0> d   1      41.113   4.599  31.687  0.00  0.00    -0.275 OA
BRANCH  19  20
ATOM     20  C12 <0> d   1      41.359   5.112  32.907  0.00  0.00     0.298 C 
ATOM     21  O13 <0> d   1      40.562   4.948  33.808  0.00  0.00    -0.259 OA
BRANCH  20  22
ATOM     22  C14 <0> d   1      42.601   5.875  33.151  0.00  0.00     0.039 A 
ATOM     23  C19 <0> d   1      43.237   6.535  32.097  0.00  0.00     0.017 A 
ATOM     24  C18 <0> d   1      44.392   7.250  32.333  0.00  0.00     0.001 A 
ATOM     25  C17 <0> d   1      44.929   7.305  33.608  0.00  0.00     0.000 A 
ATOM     26  C16 <0> d   1      44.308   6.648  34.655  0.00  0.00     0.001 A 
ATOM     27  C15 <0> d   1      43.148   5.934  34.434  0.00  0.00     0.017 A 
ENDBRANCH  20  22
ENDBRANCH  19  20
ENDBRANCH   9  19
BRANCH  18  28
ATOM     28  O32 <0> d   1      30.956   1.725  30.607  0.00  0.00    -0.395 OA
ATOM     29  H56 <0> d   1      30.195   1.784  31.201  0.00  0.00     0.210 HD
ENDBRANCH  18  28
TORSDOF 4
ENDMDL
MODEL 31
REMARK CAVERDOCK RESULT:      11.1      0.000      0.000
REMARK CAVERDOCK CONSTRAINTS:       0.1      0.0      0.0      0.0
REMARK CAVERDOCK TUNNEL: 30     11.1      1.9     31.7
REMARK  4 active torsions:
REMARK  status: ('A' for Active; 'I' for Inactive)
REMARK    1  A    between atoms: C10_9  and  O11_10 
REMARK    2  A    between atoms: O11_10  and  C12_11 
REMARK    3  A    between atoms: C12_11  and  C14_13 
REMARK    4  A    between atoms: C30_27  and  O32_28 
ROOT
ATOM      1  C1  <0> d   1      32.668   5.151  29.731  0.00  0.00     0.018 C 
ATOM      2  C2  <0> d   1      32.469   4.187  30.902  0.00  0.00    -0.014 C 
ATOM      3  C3  <0> d   1      32.843   4.867  32.204  0.00  0.00     0.013 C 
ATOM      4  C4  <0> d   1      34.294   5.364  32.072  0.00  0.00     0.010 C 
ATOM      5  C5  <0> d   1      35.229   4.210  31.744  0.00  0.00     0.023 C 
ATOM      6  C7  <0> d   1      36.652   4.664  31.593  0.00  0.00    -0.047 A 
ATOM      7  C8  <0> d   1      37.100   5.705  32.393  0.00  0.00     0.011 A 
ATOM      8  C9  <0> d   1      38.400   6.154  32.300  0.00  0.00     0.038 A 
ATOM      9  C10 <0> d   1      39.269   5.558  31.399  0.00  0.00     0.080 A 
ATOM     10  C20 <0> d   1      38.822   4.521  30.598  0.00  0.00     0.045 A 
ATOM     11  C21 <0> d   1      37.512   4.073  30.688  0.00  0.00    -0.049 A 
ATOM     12  C22 <0> d   1      37.091   2.956  29.769  0.00  0.00     0.039 C 
ATOM     13  C23 <0> d   1      35.772   2.331  30.224  0.00  0.00     0.010 C 
ATOM     14  C24 <0> d   1      34.786   3.472  30.475  0.00  0.00    -0.001 C 
ATOM     15  C26 <0> d   1      33.391   2.947  30.735  0.00  0.00     0.001 C 
ATOM     16  C28 <0> d   1      32.731   2.155  29.612  0.00  0.00     0.008 C 
ATOM     17  C29 <0> d   1      31.221   2.488  29.708  0.00  0.00     0.033 C 
ATOM     18  C30 <0> d   1      31.077   3.550  30.828  0.00  0.00     0.126 C 
ENDROOT
BRANCH   9  19
ATOM     19  O11 <0> d   1      40.554   5.989  31.303  0.00  0.00    -0.275 OA
BRANCH  19  20
ATOM     20  C12 <0> d   1      41.437   5.484  32.186  0.00  0.00     0.298 C 
ATOM     21  O13 <0> d   1      41.092   4.612  32.959  0.00  0.00    -0.259 OA
BRANCH  20  22
ATOM     22  C14 <0> d   1      42.825   5.989  32.216  0.00  0.00     0.039 A 
ATOM     23  C19 <0> d   1      43.891   5.126  31.957  0.00  0.00     0.017 A 
ATOM     24  C18 <0> d   1      45.184   5.606  31.981  0.00  0.00     0.001 A 
ATOM     25  C17 <0> d   1      45.426   6.937  32.272  0.00  0.00     0.000 A 
ATOM     26  C16 <0> d   1      44.375   7.797  32.536  0.00  0.00     0.001 A 
ATOM     27  C15 <0> d   1      43.076   7.331  32.509  0.00  0.00     0.017 A 
ENDBRANCH  20  22
ENDBRANCH  19  20
ENDBRANCH   9  19
BRANCH  18  28
ATOM     28  O32 <0> d   1      30.079   4.514  30.486  0.00  0.00    -0.395 OA
ATOM     29  H56 <0> d   1      29.980   4.656  29.534  0.00  0.00     0.210 HD
ENDBRANCH  18  28
TORSDOF 4
ENDMDL
MODEL 32
REMARK CAVERDOCK RESULT:      11.1      0.000      0.000
REMARK CAVERDOCK CONSTRAINTS:       0.0      0.0      0.0      0.0
REMARK CAVERDOCK TUNNEL: 31     11.1      1.9     32.1
REMARK  4 active torsions:
REMARK  status: ('A' for Active; 'I' for Inactive)
REMARK    1  A    between atoms: C10_9  and  O11_10 
REMARK    2  A    between atoms: O11_10  and  C12_11 
REMARK    3  A    between atoms: C12_11  and  C14_13 
REMARK    4  A    between atoms: C30_27  and  O32_28 
ROOT
ATOM      1  C1  <0> d   1      32.579   5.022  29.714  0.00  0.00     0.018 C 
ATOM      2  C2  <0> d   1      32.379   4.084  30.906  0.00  0.00    -0.014 C 
ATOM      3  C3  <0> d   1      32.761   4.790  32.192  0.00  0.00     0.013 C 
ATOM      4  C4  <0> d   1      34.214   5.277  32.045  0.00  0.00     0.010 C 
ATOM      5  C5  <0> d   1      35.143   4.111  31.738  0.00  0.00     0.023 C 
ATOM      6  C7  <0> d   1      36.566   4.555  31.572  0.00  0.00    -0.047 A 
ATOM      7  C8  <0> d   1      37.022   5.610  32.349  0.00  0.00     0.011 A 
ATOM      8  C9  <0> d   1      38.324   6.051  32.243  0.00  0.00     0.038 A 
ATOM      9  C10 <0> d   1      39.188   5.431  31.351  0.00  0.00     0.080 A 
ATOM     10  C20 <0> d   1      38.733   4.380  30.573  0.00  0.00     0.045 A 
ATOM     11  C21 <0> d   1      37.421   3.941  30.677  0.00  0.00    -0.049 A 
ATOM     12  C22 <0> d   1      36.991   2.807  29.783  0.00  0.00     0.039 C 
ATOM     13  C23 <0> d   1      35.671   2.198  30.256  0.00  0.00     0.010 C 
ATOM     14  C24 <0> d   1      34.691   3.349  30.486  0.00  0.00    -0.001 C 
ATOM     15  C26 <0> d   1      33.295   2.836  30.762  0.00  0.00     0.001 C 
ATOM     16  C28 <0> d   1      32.627   2.025  29.658  0.00  0.00     0.008 C 
ATOM     17  C29 <0> d   1      31.119   2.367  29.751  0.00  0.00     0.033 C 
ATOM     18  C30 <0> d   1      30.984   3.452  30.850  0.00  0.00     0.126 C 
ENDROOT
BRANCH   9  19
ATOM     19  O11 <0> d   1      40.475   5.854  31.242  0.00  0.00    -0.275 OA
BRANCH  19  20
ATOM     20  C12 <0> d   1      41.322   5.495  32.226  0.00  0.00     0.298 C 
ATOM     21  O13 <0> d   1      40.943   4.762  33.117  0.00  0.00    -0.259 OA
BRANCH  20  22
ATOM     22  C14 <0> d   1      42.713   5.992  32.221  0.00  0.00     0.039 A 
ATOM     23  C19 <0> d   1      43.772   5.111  31.996  0.00  0.00     0.017 A 
ATOM     24  C18 <0> d   1      45.068   5.583  31.987  0.00  0.00     0.001 A 
ATOM     25  C17 <0> d   1      45.321   6.925  32.212  0.00  0.00     0.000 A 
ATOM     26  C16 <0> d   1      44.277   7.803  32.441  0.00  0.00     0.001 A 
ATOM     27  C15 <0> d   1      42.975   7.345  32.447  0.00  0.00     0.017 A 
ENDBRANCH  20  22
ENDBRANCH  19  20
ENDBRANCH   9  19
BRANCH  18  28
ATOM     28  O32 <0> d   1      29.990   4.414  30.490  0.00  0.00    -0.395 OA
ATOM     29  H56 <0> d   1      30.342   5.195  30.041  0.00  0.00     0.210 HD
ENDBRANCH  18  28
TORSDOF 4
ENDMDL
MODEL 33
REMARK CAVERDOCK RESULT:      11.3      0.000      0.000
REMARK CAVERDOCK CONSTRAINTS:       0.0      0.0      0.0      0.0
REMARK CAVERDOCK TUNNEL: 32     11.3      2.0     33.4
REMARK  4 active torsions:
REMARK  status: ('A' for Active; 'I' for Inactive)
REMARK    1  A    between atoms: C10_9  and  O11_10 
REMARK    2  A    between atoms: O11_10  and  C12_11 
REMARK    3  A    between atoms: C12_11  and  C14_13 
REMARK    4  A    between atoms: C30_27  and  O32_28 
ROOT
ATOM      1  C1  <0> d   1      32.452   5.023  29.711  0.00  0.00     0.018 C 
ATOM      2  C2  <0> d   1      32.260   4.051  30.877  0.00  0.00    -0.014 C 
ATOM      3  C3  <0> d   1      32.619   4.730  32.183  0.00  0.00     0.013 C 
ATOM      4  C4  <0> d   1      34.064   5.246  32.061  0.00  0.00     0.010 C 
ATOM      5  C5  <0> d   1      35.016   4.105  31.733  0.00  0.00     0.023 C 
ATOM      6  C7  <0> d   1      36.433   4.578  31.590  0.00  0.00    -0.047 A 
ATOM      7  C8  <0> d   1      36.864   5.621  32.397  0.00  0.00     0.011 A 
ATOM      8  C9  <0> d   1      38.159   6.087  32.313  0.00  0.00     0.038 A 
ATOM      9  C10 <0> d   1      39.040   5.506  31.413  0.00  0.00     0.080 A 
ATOM     10  C20 <0> d   1      38.610   4.467  30.605  0.00  0.00     0.045 A 
ATOM     11  C21 <0> d   1      37.305   4.002  30.687  0.00  0.00    -0.049 A 
ATOM     12  C22 <0> d   1      36.903   2.884  29.761  0.00  0.00     0.039 C 
ATOM     13  C23 <0> d   1      35.590   2.240  30.207  0.00  0.00     0.010 C 
ATOM     14  C24 <0> d   1      34.588   3.368  30.458  0.00  0.00    -0.001 C 
ATOM     15  C26 <0> d   1      33.199   2.823  30.709  0.00  0.00     0.001 C 
ATOM     16  C28 <0> d   1      32.555   2.029  29.579  0.00  0.00     0.008 C 
ATOM     17  C29 <0> d   1      31.040   2.342  29.668  0.00  0.00     0.033 C 
ATOM     18  C30 <0> d   1      30.877   3.397  30.793  0.00  0.00     0.126 C 
ENDROOT
BRANCH   9  19
ATOM     19  O11 <0> d   1      40.320   5.953  31.326  0.00  0.00    -0.275 OA
BRANCH  19  20
ATOM     20  C12 <0> d   1      41.208   5.442  32.200  0.00  0.00     0.298 C 
ATOM     21  O13 <0> d   1      40.856   4.602  33.003  0.00  0.00    -0.259 OA
BRANCH  20  22
ATOM     22  C14 <0> d   1      42.612   5.903  32.182  0.00  0.00     0.039 A 
ATOM     23  C19 <0> d   1      43.649   4.985  32.011  0.00  0.00     0.017 A 
ATOM     24  C18 <0> d   1      44.957   5.423  31.989  0.00  0.00     0.001 A 
ATOM     25  C17 <0> d   1      45.243   6.768  32.149  0.00  0.00     0.000 A 
ATOM     26  C16 <0> d   1      44.220   7.682  32.326  0.00  0.00     0.001 A 
ATOM     27  C15 <0> d   1      42.907   7.259  32.343  0.00  0.00     0.017 A 
ENDBRANCH  20  22
ENDBRANCH  19  20
ENDBRANCH   9  19
BRANCH  18  28
ATOM     28  O32 <0> d   1      29.869   4.349  30.450  0.00  0.00    -0.395 OA
ATOM     29  H56 <0> d   1      28.983   4.112  30.757  0.00  0.00     0.210 HD
ENDBRANCH  18  28
TORSDOF 4
ENDMDL
MODEL 34
REMARK CAVERDOCK RESULT:      11.5      0.000      0.000
REMARK CAVERDOCK CONSTRAINTS:       0.0      0.0      0.0      0.0
REMARK CAVERDOCK TUNNEL: 33     11.5      2.0     34.9
REMARK  4 active torsions:
REMARK  status: ('A' for Active; 'I' for Inactive)
REMARK    1  A    between atoms: C10_9  and  O11_10 
REMARK    2  A    between atoms: O11_10  and  C12_11 
REMARK    3  A    between atoms: C12_11  and  C14_13 
REMARK    4  A    between atoms: C30_27  and  O32_28 
ROOT
ATOM      1  C1  <0> d   1      32.212   5.020  29.836  0.00  0.00     0.018 C 
ATOM      2  C2  <0> d   1      32.033   4.030  30.988  0.00  0.00    -0.014 C 
ATOM      3  C3  <0> d   1      32.430   4.681  32.298  0.00  0.00     0.013 C 
ATOM      4  C4  <0> d   1      33.879   5.181  32.152  0.00  0.00     0.010 C 
ATOM      5  C5  <0> d   1      34.808   4.034  31.781  0.00  0.00     0.023 C 
ATOM      6  C7  <0> d   1      36.228   4.491  31.614  0.00  0.00    -0.047 A 
ATOM      7  C8  <0> d   1      36.691   5.514  32.430  0.00  0.00     0.011 A 
ATOM      8  C9  <0> d   1      37.989   5.965  32.325  0.00  0.00     0.038 A 
ATOM      9  C10 <0> d   1      38.842   5.389  31.395  0.00  0.00     0.080 A 
ATOM     10  C20 <0> d   1      38.380   4.371  30.578  0.00  0.00     0.045 A 
ATOM     11  C21 <0> d   1      37.072   3.921  30.681  0.00  0.00    -0.049 A 
ATOM     12  C22 <0> d   1      36.634   2.825  29.745  0.00  0.00     0.039 C 
ATOM     13  C23 <0> d   1      35.323   2.190  30.209  0.00  0.00     0.010 C 
ATOM     14  C24 <0> d   1      34.342   3.325  30.503  0.00  0.00    -0.001 C 
ATOM     15  C26 <0> d   1      32.952   2.794  30.776  0.00  0.00     0.001 C 
ATOM     16  C28 <0> d   1      32.272   2.028  29.648  0.00  0.00     0.008 C 
ATOM     17  C29 <0> d   1      30.764   2.359  29.777  0.00  0.00     0.033 C 
ATOM     18  C30 <0> d   1      30.640   3.395  30.924  0.00  0.00     0.126 C 
ENDROOT
BRANCH   9  19
ATOM     19  O11 <0> d   1      40.125   5.822  31.286  0.00  0.00    -0.275 OA
BRANCH  19  20
ATOM     20  C12 <0> d   1      40.962   5.515  32.295  0.00  0.00     0.298 C 
ATOM     21  O13 <0> d   1      40.557   4.882  33.250  0.00  0.00    -0.259 OA
BRANCH  20  22
ATOM     22  C14 <0> d   1      42.375   5.947  32.242  0.00  0.00     0.039 A 
ATOM     23  C19 <0> d   1      43.400   5.004  32.331  0.00  0.00     0.017 A 
ATOM     24  C18 <0> d   1      44.716   5.414  32.275  0.00  0.00     0.001 A 
ATOM     25  C17 <0> d   1      45.021   6.758  32.142  0.00  0.00     0.000 A 
ATOM     26  C16 <0> d   1      44.009   7.698  32.060  0.00  0.00     0.001 A 
ATOM     27  C15 <0> d   1      42.688   7.301  32.109  0.00  0.00     0.017 A 
ENDBRANCH  20  22
ENDBRANCH  19  20
ENDBRANCH   9  19
BRANCH  18  28
ATOM     28  O32 <0> d   1      29.637   4.366  30.622  0.00  0.00    -0.395 OA
ATOM     29  H56 <0> d   1      29.976   5.157  30.178  0.00  0.00     0.210 HD
ENDBRANCH  18  28
TORSDOF 4
ENDMDL
MODEL 35
REMARK CAVERDOCK RESULT:      11.2      0.000      0.000
REMARK CAVERDOCK CONSTRAINTS:       0.0      0.0      0.0      0.0
REMARK CAVERDOCK TUNNEL: 34     11.2      2.0    35.10
REMARK  4 active torsions:
REMARK  status: ('A' for Active; 'I' for Inactive)
REMARK    1  A    between atoms: C10_9  and  O11_10 
REMARK    2  A    between atoms: O11_10  and  C12_11 
REMARK    3  A    between atoms: C12_11  and  C14_13 
REMARK    4  A    between atoms: C30_27  and  O32_28 
ROOT
ATOM      1  C1  <0> d   1      40.059   4.599  33.230  0.00  0.00     0.018 C 
ATOM      2  C2  <0> d   1      40.180   5.587  32.068  0.00  0.00    -0.014 C 
ATOM      3  C3  <0> d   1      39.192   6.723  32.248  0.00  0.00     0.013 C 
ATOM      4  C4  <0> d   1      37.787   6.105  32.370  0.00  0.00     0.010 C 
ATOM      5  C5  <0> d   1      37.464   5.258  31.148  0.00  0.00     0.023 C 
ATOM      6  C7  <0> d   1      36.106   4.627  31.242  0.00  0.00    -0.047 A 
ATOM      7  C8  <0> d   1      35.093   5.335  31.874  0.00  0.00     0.011 A 
ATOM      8  C9  <0> d   1      33.825   4.805  31.979  0.00  0.00     0.038 A 
ATOM      9  C10 <0> d   1      33.559   3.552  31.448  0.00  0.00     0.080 A 
ATOM     10  C20 <0> d   1      34.569   2.843  30.821  0.00  0.00     0.045 A 
ATOM     11  C21 <0> d   1      35.847   3.375  30.719  0.00  0.00    -0.049 A 
ATOM     12  C22 <0> d   1      36.900   2.537  30.043  0.00  0.00     0.039 C 
ATOM     13  C23 <0> d   1      38.126   3.375  29.680  0.00  0.00     0.010 C 
ATOM     14  C24 <0> d   1      38.523   4.170  30.924  0.00  0.00    -0.001 C 
ATOM     15  C26 <0> d   1      39.846   4.878  30.726  0.00  0.00     0.001 C 
ATOM     16  C28 <0> d   1      41.065   4.000  30.469  0.00  0.00     0.008 C 
ATOM     17  C29 <0> d   1      42.251   4.737  31.142  0.00  0.00     0.033 C 
ATOM     18  C30 <0> d   1      41.648   5.973  31.857  0.00  0.00     0.126 C 
ENDROOT
BRANCH   9  19
ATOM     19  O11 <0> d   1      32.311   3.022  31.542  0.00  0.00    -0.275 OA
BRANCH  19  20
ATOM     20  C12 <0> d   1      31.385   3.479  30.676  0.00  0.00     0.298 C 
ATOM     21  O13 <0> d   1      31.643   4.419  29.951  0.00  0.00    -0.259 OA
BRANCH  20  22
ATOM     22  C14 <0> d   1      30.056   2.836  30.607  0.00  0.00     0.039 A 
ATOM     23  C19 <0> d   1      28.969   3.400  31.277  0.00  0.00     0.017 A 
ATOM     24  C18 <0> d   1      27.730   2.798  31.203  0.00  0.00     0.001 A 
ATOM     25  C17 <0> d   1      27.566   1.631  30.477  0.00  0.00     0.000 A 
ATOM     26  C16 <0> d   1      28.641   1.064  29.817  0.00  0.00     0.001 A 
ATOM     27  C15 <0> d   1      29.885   1.659  29.877  0.00  0.00     0.017 A 
ENDBRANCH  20  22
ENDBRANCH  19  20
ENDBRANCH   9  19
BRANCH  18  28
ATOM     28  O32 <0> d   1      42.309   6.210  33.101  0.00  0.00    -0.395 OA
ATOM     29  H56 <0> d   1      41.826   6.798  33.698  0.00  0.00     0.210 HD
ENDBRANCH  18  28
TORSDOF 4
ENDMDL
MODEL 36
REMARK CAVERDOCK RESULT:      10.8      0.000      0.000
REMARK CAVERDOCK CONSTRAINTS:       0.0      0.0      0.0      0.0
REMARK CAVERDOCK TUNNEL: 35     10.8      2.0     36.5
REMARK  4 active torsions:
REMARK  status: ('A' for Active; 'I' for Inactive)
REMARK    1  A    between atoms: C10_9  and  O11_10 
REMARK    2  A    between atoms: O11_10  and  C12_11 
REMARK    3  A    between atoms: C12_11  and  C14_13 
REMARK    4  A    between atoms: C30_27  and  O32_28 
ROOT
ATOM      1  C1  <0> d   1      39.964   4.436  33.072  0.00  0.00     0.018 C 
ATOM      2  C2  <0> d   1      40.038   5.532  32.007  0.00  0.00    -0.014 C 
ATOM      3  C3  <0> d   1      39.113   6.675  32.374  0.00  0.00     0.013 C 
ATOM      4  C4  <0> d   1      37.697   6.095  32.545  0.00  0.00     0.010 C 
ATOM      5  C5  <0> d   1      37.250   5.386  31.275  0.00  0.00     0.023 C 
ATOM      6  C7  <0> d   1      35.878   4.794  31.414  0.00  0.00    -0.047 A 
ATOM      7  C8  <0> d   1      34.945   5.468  32.190  0.00  0.00     0.011 A 
ATOM      8  C9  <0> d   1      33.668   4.973  32.343  0.00  0.00     0.038 A 
ATOM      9  C10 <0> d   1      33.311   3.789  31.714  0.00  0.00     0.080 A 
ATOM     10  C20 <0> d   1      34.242   3.114  30.943  0.00  0.00     0.045 A 
ATOM     11  C21 <0> d   1      35.529   3.611  30.794  0.00  0.00    -0.049 A 
ATOM     12  C22 <0> d   1      36.494   2.811  29.958  0.00  0.00     0.039 C 
ATOM     13  C23 <0> d   1      37.722   3.640  29.583  0.00  0.00     0.010 C 
ATOM     14  C24 <0> d   1      38.243   4.292  30.864  0.00  0.00    -0.001 C 
ATOM     15  C26 <0> d   1      39.575   4.972  30.632  0.00  0.00     0.001 C 
ATOM     16  C28 <0> d   1      40.736   4.085  30.195  0.00  0.00     0.008 C 
ATOM     17  C29 <0> d   1      41.997   4.711  30.841  0.00  0.00     0.033 C 
ATOM     18  C30 <0> d   1      41.500   5.888  31.720  0.00  0.00     0.126 C 
ENDROOT
BRANCH   9  19
ATOM     19  O11 <0> d   1      32.053   3.294  31.854  0.00  0.00    -0.275 OA
BRANCH  19  20
ATOM     20  C12 <0> d   1      31.220   3.438  30.806  0.00  0.00     0.298 C 
ATOM     21  O13 <0> d   1      31.562   4.093  29.842  0.00  0.00    -0.259 OA
BRANCH  20  22
ATOM     22  C14 <0> d   1      29.888   2.797  30.828  0.00  0.00     0.039 A 
ATOM     23  C19 <0> d   1      29.057   2.946  31.939  0.00  0.00     0.017 A 
ATOM     24  C18 <0> d   1      27.812   2.350  31.950  0.00  0.00     0.001 A 
ATOM     25  C17 <0> d   1      27.393   1.597  30.867  0.00  0.00     0.000 A 
ATOM     26  C16 <0> d   1      28.214   1.440  29.766  0.00  0.00     0.001 A 
ATOM     27  C15 <0> d   1      29.459   2.036  29.739  0.00  0.00     0.017 A 
ENDBRANCH  20  22
ENDBRANCH  19  20
ENDBRANCH   9  19
BRANCH  18  28
ATOM     28  O32 <0> d   1      42.263   5.976  32.925  0.00  0.00    -0.395 OA
ATOM     29  H56 <0> d   1      42.145   5.222  33.520  0.00  0.00     0.210 HD
ENDBRANCH  18  28
TORSDOF 4
ENDMDL
MODEL 37
REMARK CAVERDOCK RESULT:      10.3      0.000      0.000
REMARK CAVERDOCK CONSTRAINTS:       0.0      0.0      0.0      0.0
REMARK CAVERDOCK TUNNEL: 36     10.3      2.0     37.6
REMARK  4 active torsions:
REMARK  status: ('A' for Active; 'I' for Inactive)
REMARK    1  A    between atoms: C10_9  and  O11_10 
REMARK    2  A    between atoms: O11_10  and  C12_11 
REMARK    3  A    between atoms: C12_11  and  C14_13 
REMARK    4  A    between atoms: C30_27  and  O32_28 
ROOT
ATOM      1  C1  <0> d   1      39.772   4.413  33.101  0.00  0.00     0.018 C 
ATOM      2  C2  <0> d   1      39.865   5.442  31.973  0.00  0.00    -0.014 C 
ATOM      3  C3  <0> d   1      38.943   6.610  32.258  0.00  0.00     0.013 C 
ATOM      4  C4  <0> d   1      37.521   6.048  32.445  0.00  0.00     0.010 C 
ATOM      5  C5  <0> d   1      37.086   5.266  31.215  0.00  0.00     0.023 C 
ATOM      6  C7  <0> d   1      35.709   4.691  31.372  0.00  0.00    -0.047 A 
ATOM      7  C8  <0> d   1      34.771   5.415  32.093  0.00  0.00     0.011 A 
ATOM      8  C9  <0> d   1      33.489   4.936  32.259  0.00  0.00     0.038 A 
ATOM      9  C10 <0> d   1      33.133   3.718  31.698  0.00  0.00     0.080 A 
ATOM     10  C20 <0> d   1      34.070   2.993  30.981  0.00  0.00     0.045 A 
ATOM     11  C21 <0> d   1      35.362   3.474  30.819  0.00  0.00    -0.049 A 
ATOM     12  C22 <0> d   1      36.332   2.620  30.046  0.00  0.00     0.039 C 
ATOM     13  C23 <0> d   1      37.570   3.419  29.638  0.00  0.00     0.010 C 
ATOM     14  C24 <0> d   1      38.079   4.145  30.883  0.00  0.00    -0.001 C 
ATOM     15  C26 <0> d   1      39.417   4.803  30.628  0.00  0.00     0.001 C 
ATOM     16  C28 <0> d   1      40.578   3.885  30.261  0.00  0.00     0.008 C 
ATOM     17  C29 <0> d   1      41.834   4.543  30.884  0.00  0.00     0.033 C 
ATOM     18  C30 <0> d   1      41.333   5.773  31.683  0.00  0.00     0.126 C 
ENDROOT
BRANCH   9  19
ATOM     19  O11 <0> d   1      31.871   3.239  31.851  0.00  0.00    -0.275 OA
BRANCH  19  20
ATOM     20  C12 <0> d   1      31.104   3.171  30.746  0.00  0.00     0.298 C 
ATOM     21  O13 <0> d   1      31.558   3.504  29.670  0.00  0.00    -0.259 OA
BRANCH  20  22
ATOM     22  C14 <0> d   1      29.710   2.690  30.841  0.00  0.00     0.039 A 
ATOM     23  C19 <0> d   1      28.853   3.215  31.810  0.00  0.00     0.017 A 
ATOM     24  C18 <0> d   1      27.551   2.766  31.890  0.00  0.00     0.001 A 
ATOM     25  C17 <0> d   1      27.098   1.789  31.020  0.00  0.00     0.000 A 
ATOM     26  C16 <0> d   1      27.944   1.260  30.063  0.00  0.00     0.001 A 
ATOM     27  C15 <0> d   1      29.247   1.705  29.967  0.00  0.00     0.017 A 
ENDBRANCH  20  22
ENDBRANCH  19  20
ENDBRANCH   9  19
BRANCH  18  28
ATOM     28  O32 <0> d   1      42.081   5.930  32.891  0.00  0.00    -0.395 OA
ATOM     29  H56 <0> d   1      42.547   5.130  33.172  0.00  0.00     0.210 HD
ENDBRANCH  18  28
TORSDOF 4
ENDMDL
MODEL 38
REMARK CAVERDOCK RESULT:      10.0      0.000      0.000
REMARK CAVERDOCK CONSTRAINTS:       0.0      0.0      0.0      0.0
REMARK CAVERDOCK TUNNEL: 37     10.0      2.0     38.7
REMARK  4 active torsions:
REMARK  status: ('A' for Active; 'I' for Inactive)
REMARK    1  A    between atoms: C10_9  and  O11_10 
REMARK    2  A    between atoms: O11_10  and  C12_11 
REMARK    3  A    between atoms: C12_11  and  C14_13 
REMARK    4  A    between atoms: C30_27  and  O32_28 
ROOT
ATOM      1  C1  <0> d   1      39.654   4.477  33.007  0.00  0.00     0.018 C 
ATOM      2  C2  <0> d   1      39.691   5.531  31.899  0.00  0.00    -0.014 C 
ATOM      3  C3  <0> d   1      38.744   6.667  32.231  0.00  0.00     0.013 C 
ATOM      4  C4  <0> d   1      37.344   6.062  32.441  0.00  0.00     0.010 C 
ATOM      5  C5  <0> d   1      36.899   5.294  31.206  0.00  0.00     0.023 C 
ATOM      6  C7  <0> d   1      35.543   4.677  31.384  0.00  0.00    -0.047 A 
ATOM      7  C8  <0> d   1      34.603   5.361  32.143  0.00  0.00     0.011 A 
ATOM      8  C9  <0> d   1      33.339   4.843  32.330  0.00  0.00     0.038 A 
ATOM      9  C10 <0> d   1      33.003   3.628  31.753  0.00  0.00     0.080 A 
ATOM     10  C20 <0> d   1      33.941   2.943  30.999  0.00  0.00     0.045 A 
ATOM     11  C21 <0> d   1      35.215   3.463  30.815  0.00  0.00    -0.049 A 
ATOM     12  C22 <0> d   1      36.188   2.652  30.001  0.00  0.00     0.039 C 
ATOM     13  C23 <0> d   1      37.393   3.492  29.579  0.00  0.00     0.010 C 
ATOM     14  C24 <0> d   1      37.913   4.207  30.827  0.00  0.00    -0.001 C 
ATOM     15  C26 <0> d   1      39.227   4.906  30.553  0.00  0.00     0.001 C 
ATOM     16  C28 <0> d   1      40.402   4.029  30.138  0.00  0.00     0.008 C 
ATOM     17  C29 <0> d   1      41.655   4.709  30.744  0.00  0.00     0.033 C 
ATOM     18  C30 <0> d   1      41.141   5.908  31.581  0.00  0.00     0.126 C 
ENDROOT
BRANCH   9  19
ATOM     19  O11 <0> d   1      31.758   3.111  31.927  0.00  0.00    -0.275 OA
BRANCH  19  20
ATOM     20  C12 <0> d   1      30.993   2.974  30.827  0.00  0.00     0.298 C 
ATOM     21  O13 <0> d   1      31.464   3.194  29.729  0.00  0.00    -0.259 OA
BRANCH  20  22
ATOM     22  C14 <0> d   1      29.582   2.557  30.955  0.00  0.00     0.039 A 
ATOM     23  C19 <0> d   1      28.837   2.938  32.072  0.00  0.00     0.017 A 
ATOM     24  C18 <0> d   1      27.518   2.550  32.183  0.00  0.00     0.001 A 
ATOM     25  C17 <0> d   1      26.936   1.775  31.194  0.00  0.00     0.000 A 
ATOM     26  C16 <0> d   1      27.670   1.389  30.088  0.00  0.00     0.001 A 
ATOM     27  C15 <0> d   1      28.989   1.775  29.961  0.00  0.00     0.017 A 
ENDBRANCH  20  22
ENDBRANCH  19  20
ENDBRANCH   9  19
BRANCH  18  28
ATOM     28  O32 <0> d   1      41.915   6.061  32.773  0.00  0.00    -0.395 OA
ATOM     29  H56 <0> d   1      42.459   5.291  32.990  0.00  0.00     0.210 HD
ENDBRANCH  18  28
TORSDOF 4
ENDMDL
MODEL 39
REMARK CAVERDOCK RESULT:       9.8      0.000      0.000
REMARK CAVERDOCK CONSTRAINTS:       0.0      0.0      0.0      0.0
REMARK CAVERDOCK TUNNEL: 38      9.8      2.1     39.1
REMARK  4 active torsions:
REMARK  status: ('A' for Active; 'I' for Inactive)
REMARK    1  A    between atoms: C10_9  and  O11_10 
REMARK    2  A    between atoms: O11_10  and  C12_11 
REMARK    3  A    between atoms: C12_11  and  C14_13 
REMARK    4  A    between atoms: C30_27  and  O32_28 
ROOT
ATOM      1  C1  <0> d   1      39.398   4.312  32.911  0.00  0.00     0.018 C 
ATOM      2  C2  <0> d   1      39.457   5.385  31.822  0.00  0.00    -0.014 C 
ATOM      3  C3  <0> d   1      38.522   6.527  32.167  0.00  0.00     0.013 C 
ATOM      4  C4  <0> d   1      37.112   5.936  32.355  0.00  0.00     0.010 C 
ATOM      5  C5  <0> d   1      36.669   5.196  31.102  0.00  0.00     0.023 C 
ATOM      6  C7  <0> d   1      35.303   4.593  31.257  0.00  0.00    -0.047 A 
ATOM      7  C8  <0> d   1      34.366   5.274  32.021  0.00  0.00     0.011 A 
ATOM      8  C9  <0> d   1      33.094   4.769  32.188  0.00  0.00     0.038 A 
ATOM      9  C10 <0> d   1      32.748   3.568  31.586  0.00  0.00     0.080 A 
ATOM     10  C20 <0> d   1      33.683   2.886  30.827  0.00  0.00     0.045 A 
ATOM     11  C21 <0> d   1      34.965   3.393  30.663  0.00  0.00    -0.049 A 
ATOM     12  C22 <0> d   1      35.936   2.585  29.842  0.00  0.00     0.039 C 
ATOM     13  C23 <0> d   1      37.154   3.418  29.446  0.00  0.00     0.010 C 
ATOM     14  C24 <0> d   1      37.672   4.104  30.711  0.00  0.00    -0.001 C 
ATOM     15  C26 <0> d   1      38.997   4.791  30.461  0.00  0.00     0.001 C 
ATOM     16  C28 <0> d   1      40.165   3.907  30.040  0.00  0.00     0.008 C 
ATOM     17  C29 <0> d   1      41.421   4.560  30.669  0.00  0.00     0.033 C 
ATOM     18  C30 <0> d   1      40.915   5.750  31.523  0.00  0.00     0.126 C 
ENDROOT
BRANCH   9  19
ATOM     19  O11 <0> d   1      31.495   3.064  31.740  0.00  0.00    -0.275 OA
BRANCH  19  20
ATOM     20  C12 <0> d   1      30.604   3.332  30.766  0.00  0.00     0.298 C 
ATOM     21  O13 <0> d   1      30.870   4.148  29.907  0.00  0.00    -0.259 OA
BRANCH  20  22
ATOM     22  C14 <0> d   1      29.301   2.635  30.744  0.00  0.00     0.039 A 
ATOM     23  C19 <0> d   1      28.447   2.709  31.845  0.00  0.00     0.017 A 
ATOM     24  C18 <0> d   1      27.230   2.060  31.815  0.00  0.00     0.001 A 
ATOM     25  C17 <0> d   1      26.861   1.327  30.701  0.00  0.00     0.000 A 
ATOM     26  C16 <0> d   1      27.706   1.243  29.609  0.00  0.00     0.001 A 
ATOM     27  C15 <0> d   1      28.923   1.893  29.623  0.00  0.00     0.017 A 
ENDBRANCH  20  22
ENDBRANCH  19  20
ENDBRANCH   9  19
BRANCH  18  28
ATOM     28  O32 <0> d   1      41.679   5.872  32.724  0.00  0.00    -0.395 OA
ATOM     29  H56 <0> d   1      42.153   6.712  32.806  0.00  0.00     0.210 HD
ENDBRANCH  18  28
TORSDOF 4
ENDMDL
MODEL 40
REMARK CAVERDOCK RESULT:       9.7      0.000      0.000
REMARK CAVERDOCK CONSTRAINTS:       0.0      0.0      0.0      0.0
REMARK CAVERDOCK TUNNEL: 39      9.7      2.2     40.7
REMARK  4 active torsions:
REMARK  status: ('A' for Active; 'I' for Inactive)
REMARK    1  A    between atoms: C10_9  and  O11_10 
REMARK    2  A    between atoms: O11_10  and  C12_11 
REMARK    3  A    between atoms: C12_11  and  C14_13 
REMARK    4  A    between atoms: C30_27  and  O32_28 
ROOT
ATOM      1  C1  <0> d   1      39.229   4.349  32.806  0.00  0.00     0.018 C 
ATOM      2  C2  <0> d   1      39.250   5.422  31.716  0.00  0.00    -0.014 C 
ATOM      3  C3  <0> d   1      38.305   6.550  32.078  0.00  0.00     0.013 C 
ATOM      4  C4  <0> d   1      36.908   5.938  32.294  0.00  0.00     0.010 C 
ATOM      5  C5  <0> d   1      36.452   5.190  31.050  0.00  0.00     0.023 C 
ATOM      6  C7  <0> d   1      35.099   4.566  31.233  0.00  0.00    -0.047 A 
ATOM      7  C8  <0> d   1      34.166   5.233  32.015  0.00  0.00     0.011 A 
ATOM      8  C9  <0> d   1      32.906   4.709  32.207  0.00  0.00     0.038 A 
ATOM      9  C10 <0> d   1      32.567   3.503  31.613  0.00  0.00     0.080 A 
ATOM     10  C20 <0> d   1      33.497   2.835  30.836  0.00  0.00     0.045 A 
ATOM     11  C21 <0> d   1      34.768   3.361  30.646  0.00  0.00    -0.049 A 
ATOM     12  C22 <0> d   1      35.734   2.567  29.807  0.00  0.00     0.039 C 
ATOM     13  C23 <0> d   1      36.932   3.418  29.387  0.00  0.00     0.010 C 
ATOM     14  C24 <0> d   1      37.464   4.113  30.641  0.00  0.00    -0.001 C 
ATOM     15  C26 <0> d   1      38.773   4.820  30.364  0.00  0.00     0.001 C 
ATOM     16  C28 <0> d   1      39.946   3.954  29.921  0.00  0.00     0.008 C 
ATOM     17  C29 <0> d   1      41.204   4.626  30.525  0.00  0.00     0.033 C 
ATOM     18  C30 <0> d   1      40.696   5.809  31.388  0.00  0.00     0.126 C 
ENDROOT
BRANCH   9  19
ATOM     19  O11 <0> d   1      31.325   2.979  31.791  0.00  0.00    -0.275 OA
BRANCH  19  20
ATOM     20  C12 <0> d   1      30.440   3.148  30.790  0.00  0.00     0.298 C 
ATOM     21  O13 <0> d   1      30.724   3.848  29.839  0.00  0.00    -0.259 OA
BRANCH  20  22
ATOM     22  C14 <0> d   1      29.124   2.480  30.847  0.00  0.00     0.039 A 
ATOM     23  C19 <0> d   1      28.454   2.354  32.065  0.00  0.00     0.017 A 
ATOM     24  C18 <0> d   1      27.222   1.734  32.110  0.00  0.00     0.001 A 
ATOM     25  C17 <0> d   1      26.656   1.228  30.953  0.00  0.00     0.000 A 
ATOM     26  C16 <0> d   1      27.317   1.343  29.744  0.00  0.00     0.001 A 
ATOM     27  C15 <0> d   1      28.547   1.966  29.683  0.00  0.00     0.017 A 
ENDBRANCH  20  22
ENDBRANCH  19  20
ENDBRANCH   9  19
BRANCH  18  28
ATOM     28  O32 <0> d   1      41.483   5.944  32.574  0.00  0.00    -0.395 OA
ATOM     29  H56 <0> d   1      42.426   6.078  32.407  0.00  0.00     0.210 HD
ENDBRANCH  18  28
TORSDOF 4
ENDMDL
MODEL 41
REMARK CAVERDOCK RESULT:       9.5      0.000      0.000
REMARK CAVERDOCK CONSTRAINTS:       0.0      0.0      0.0      0.0
REMARK CAVERDOCK TUNNEL: 40      9.5      2.3    41.10
REMARK  4 active torsions:
REMARK  status: ('A' for Active; 'I' for Inactive)
REMARK    1  A    between atoms: C10_9  and  O11_10 
REMARK    2  A    between atoms: O11_10  and  C12_11 
REMARK    3  A    between atoms: C12_11  and  C14_13 
REMARK    4  A    between atoms: C30_27  and  O32_28 
ROOT
ATOM      1  C1  <0> d   1      38.755   4.849  32.963  0.00  0.00     0.018 C 
ATOM      2  C2  <0> d   1      38.915   5.594  31.637  0.00  0.00    -0.014 C 
ATOM      3  C3  <0> d   1      37.887   6.703  31.536  0.00  0.00     0.013 C 
ATOM      4  C4  <0> d   1      36.495   6.067  31.705  0.00  0.00     0.010 C 
ATOM      5  C5  <0> d   1      36.268   4.984  30.661  0.00  0.00     0.023 C 
ATOM      6  C7  <0> d   1      34.926   4.331  30.808  0.00  0.00    -0.047 A 
ATOM      7  C8  <0> d   1      33.858   5.110  31.234  0.00  0.00     0.011 A 
ATOM      8  C9  <0> d   1      32.601   4.562  31.376  0.00  0.00     0.038 A 
ATOM      9  C10 <0> d   1      32.401   3.219  31.091  0.00  0.00     0.080 A 
ATOM     10  C20 <0> d   1      33.466   2.441  30.670  0.00  0.00     0.045 A 
ATOM     11  C21 <0> d   1      34.732   2.992  30.531  0.00  0.00    -0.049 A 
ATOM     12  C22 <0> d   1      35.847   2.080  30.090  0.00  0.00     0.039 C 
ATOM     13  C23 <0> d   1      37.068   2.877  29.632  0.00  0.00     0.010 C 
ATOM     14  C24 <0> d   1      37.369   3.916  30.712  0.00  0.00    -0.001 C 
ATOM     15  C26 <0> d   1      38.681   4.622  30.447  0.00  0.00     0.001 C 
ATOM     16  C28 <0> d   1      39.937   3.760  30.432  0.00  0.00     0.008 C 
ATOM     17  C29 <0> d   1      41.060   4.660  31.005  0.00  0.00     0.033 C 
ATOM     18  C30 <0> d   1      40.381   5.988  31.430  0.00  0.00     0.126 C 
ENDROOT
BRANCH   9  19
ATOM     19  O11 <0> d   1      31.165   2.670  31.223  0.00  0.00    -0.275 OA
BRANCH  19  20
ATOM     20  C12 <0> d   1      30.237   3.026  30.315  0.00  0.00     0.298 C 
ATOM     21  O13 <0> d   1      30.486   3.889  29.497  0.00  0.00    -0.259 OA
BRANCH  20  22
ATOM     22  C14 <0> d   1      28.914   2.367  30.312  0.00  0.00     0.039 A 
ATOM     23  C19 <0> d   1      27.992   2.642  31.323  0.00  0.00     0.017 A 
ATOM     24  C18 <0> d   1      26.757   2.027  31.311  0.00  0.00     0.001 A 
ATOM     25  C17 <0> d   1      26.436   1.132  30.306  0.00  0.00     0.000 A 
ATOM     26  C16 <0> d   1      27.348   0.850  29.305  0.00  0.00     0.001 A 
ATOM     27  C15 <0> d   1      28.585   1.462  29.301  0.00  0.00     0.017 A 
ENDBRANCH  20  22
ENDBRANCH  19  20
ENDBRANCH   9  19
BRANCH  18  28
ATOM     28  O32 <0> d   1      40.963   6.490  32.635  0.00  0.00    -0.395 OA
ATOM     29  H56 <0> d   1      40.829   7.438  32.771  0.00  0.00     0.210 HD
ENDBRANCH  18  28
TORSDOF 4
ENDMDL
MODEL 42
REMARK CAVERDOCK RESULT:       9.4      0.000      0.000
REMARK CAVERDOCK CONSTRAINTS:       0.1      0.0      0.0      0.0
REMARK CAVERDOCK TUNNEL: 41      9.4      2.3     42.1
REMARK  4 active torsions:
REMARK  status: ('A' for Active; 'I' for Inactive)
REMARK    1  A    between atoms: C10_9  and  O11_10 
REMARK    2  A    between atoms: O11_10  and  C12_11 
REMARK    3  A    between atoms: C12_11  and  C14_13 
REMARK    4  A    between atoms: C30_27  and  O32_28 
ROOT
ATOM      1  C1  <0> d   1      38.736   5.331  29.462  0.00  0.00     0.018 C 
ATOM      2  C2  <0> d   1      39.076   4.437  30.655  0.00  0.00    -0.014 C 
ATOM      3  C3  <0> d   1      38.633   3.014  30.381  0.00  0.00     0.013 C 
ATOM      4  C4  <0> d   1      37.127   3.047  30.062  0.00  0.00     0.010 C 
ATOM      5  C5  <0> d   1      36.348   3.674  31.209  0.00  0.00     0.023 C 
ATOM      6  C7  <0> d   1      34.876   3.736  30.922  0.00  0.00    -0.047 A 
ATOM      7  C8  <0> d   1      34.305   2.708  30.185  0.00  0.00     0.011 A 
ATOM      8  C9  <0> d   1      32.956   2.712  29.902  0.00  0.00     0.038 A 
ATOM      9  C10 <0> d   1      32.161   3.752  30.360  0.00  0.00     0.080 A 
ATOM     10  C20 <0> d   1      32.731   4.780  31.093  0.00  0.00     0.045 A 
ATOM     11  C21 <0> d   1      34.090   4.778  31.373  0.00  0.00    -0.049 A 
ATOM     12  C22 <0> d   1      34.643   5.940  32.156  0.00  0.00     0.039 C 
ATOM     13  C23 <0> d   1      36.038   5.630  32.697  0.00  0.00     0.010 C 
ATOM     14  C24 <0> d   1      36.868   5.079  31.537  0.00  0.00    -0.001 C 
ATOM     15  C26 <0> d   1      38.324   4.931  31.923  0.00  0.00     0.001 C 
ATOM     16  C28 <0> d   1      39.068   6.203  32.311  0.00  0.00     0.008 C 
ATOM     17  C29 <0> d   1      40.521   5.996  31.818  0.00  0.00     0.033 C 
ATOM     18  C30 <0> d   1      40.538   4.641  31.065  0.00  0.00     0.126 C 
ENDROOT
BRANCH   9  19
ATOM     19  O11 <0> d   1      30.829   3.763  30.091  0.00  0.00    -0.275 OA
BRANCH  19  20
ATOM     20  C12 <0> d   1      30.069   2.852  30.729  0.00  0.00     0.298 C 
ATOM     21  O13 <0> d   1      30.136   2.743  31.937  0.00  0.00    -0.259 OA
BRANCH  20  22
ATOM     22  C14 <0> d   1      29.153   1.985  29.959  0.00  0.00     0.039 A 
ATOM     23  C19 <0> d   1      28.394   1.012  30.612  0.00  0.00     0.017 A 
ATOM     24  C18 <0> d   1      27.536   0.210  29.888  0.00  0.00     0.001 A 
ATOM     25  C17 <0> d   1      27.437   0.360  28.516  0.00  0.00     0.000 A 
ATOM     26  C16 <0> d   1      28.191   1.317  27.862  0.00  0.00     0.001 A 
ATOM     27  C15 <0> d   1      29.048   2.131  28.574  0.00  0.00     0.017 A 
ENDBRANCH  20  22
ENDBRANCH  19  20
ENDBRANCH   9  19
BRANCH  18  28
ATOM     28  O32 <0> d   1      41.395   4.708  29.923  0.00  0.00    -0.395 OA
ATOM     29  H56 <0> d   1      41.251   5.488  29.368  0.00  0.00     0.210 HD
ENDBRANCH  18  28
TORSDOF 4
ENDMDL
MODEL 43
REMARK CAVERDOCK RESULT:       8.5      0.000      0.000
REMARK CAVERDOCK CONSTRAINTS:       0.0      0.0      0.0      0.0
REMARK CAVERDOCK TUNNEL: 42      8.5      2.3    43.10
REMARK  4 active torsions:
REMARK  status: ('A' for Active; 'I' for Inactive)
REMARK    1  A    between atoms: C10_9  and  O11_10 
REMARK    2  A    between atoms: O11_10  and  C12_11 
REMARK    3  A    between atoms: C12_11  and  C14_13 
REMARK    4  A    between atoms: C30_27  and  O32_28 
ROOT
ATOM      1  C1  <0> d   1      38.509   5.342  29.497  0.00  0.00     0.018 C 
ATOM      2  C2  <0> d   1      38.834   4.461  30.704  0.00  0.00    -0.014 C 
ATOM      3  C3  <0> d   1      38.412   3.031  30.431  0.00  0.00     0.013 C 
ATOM      4  C4  <0> d   1      36.913   3.044  30.081  0.00  0.00     0.010 C 
ATOM      5  C5  <0> d   1      36.104   3.671  31.207  0.00  0.00     0.023 C 
ATOM      6  C7  <0> d   1      34.638   3.715  30.891  0.00  0.00    -0.047 A 
ATOM      7  C8  <0> d   1      34.093   2.676  30.150  0.00  0.00     0.011 A 
ATOM      8  C9  <0> d   1      32.750   2.662  29.840  0.00  0.00     0.038 A 
ATOM      9  C10 <0> d   1      31.935   3.697  30.275  0.00  0.00     0.080 A 
ATOM     10  C20 <0> d   1      32.478   4.736  31.011  0.00  0.00     0.045 A 
ATOM     11  C21 <0> d   1      33.832   4.751  31.319  0.00  0.00    -0.049 A 
ATOM     12  C22 <0> d   1      34.356   5.925  32.104  0.00  0.00     0.039 C 
ATOM     13  C23 <0> d   1      35.744   5.633  32.675  0.00  0.00     0.010 C 
ATOM     14  C24 <0> d   1      36.603   5.084  31.536  0.00  0.00    -0.001 C 
ATOM     15  C26 <0> d   1      38.052   4.955  31.953  0.00  0.00     0.001 C 
ATOM     16  C28 <0> d   1      38.774   6.238  32.347  0.00  0.00     0.008 C 
ATOM     17  C29 <0> d   1      40.239   6.043  31.884  0.00  0.00     0.033 C 
ATOM     18  C30 <0> d   1      40.286   4.683  31.141  0.00  0.00     0.126 C 
ENDROOT
BRANCH   9  19
ATOM     19  O11 <0> d   1      30.609   3.691  29.979  0.00  0.00    -0.275 OA
BRANCH  19  20
ATOM     20  C12 <0> d   1      29.840   2.799  30.633  0.00  0.00     0.298 C 
ATOM     21  O13 <0> d   1      29.911   2.707  31.842  0.00  0.00    -0.259 OA
BRANCH  20  22
ATOM     22  C14 <0> d   1      28.909   1.933  29.881  0.00  0.00     0.039 A 
ATOM     23  C19 <0> d   1      28.200   0.927  30.539  0.00  0.00     0.017 A 
ATOM     24  C18 <0> d   1      27.328   0.126  29.831  0.00  0.00     0.001 A 
ATOM     25  C17 <0> d   1      27.164   0.311  28.469  0.00  0.00     0.000 A 
ATOM     26  C16 <0> d   1      27.869   1.302  27.810  0.00  0.00     0.001 A 
ATOM     27  C15 <0> d   1      28.740   2.114  28.506  0.00  0.00     0.017 A 
ENDBRANCH  20  22
ENDBRANCH  19  20
ENDBRANCH   9  19
BRANCH  18  28
ATOM     28  O32 <0> d   1      41.165   4.752  30.016  0.00  0.00    -0.395 OA
ATOM     29  H56 <0> d   1      40.754   5.109  29.217  0.00  0.00     0.210 HD
ENDBRANCH  18  28
TORSDOF 4
ENDMDL
MODEL 44
REMARK CAVERDOCK RESULT:       7.5      0.000      0.000
REMARK CAVERDOCK CONSTRAINTS:       0.0      0.0      0.0      0.0
REMARK CAVERDOCK TUNNEL: 43      7.5      2.4     44.1
REMARK  4 active torsions:
REMARK  status: ('A' for Active; 'I' for Inactive)
REMARK    1  A    between atoms: C10_9  and  O11_10 
REMARK    2  A    between atoms: O11_10  and  C12_11 
REMARK    3  A    between atoms: C12_11  and  C14_13 
REMARK    4  A    between atoms: C30_27  and  O32_28 
ROOT
ATOM      1  C1  <0> d   1      38.230   5.481  29.596  0.00  0.00     0.018 C 
ATOM      2  C2  <0> d   1      38.565   4.577  30.784  0.00  0.00    -0.014 C 
ATOM      3  C3  <0> d   1      38.208   3.141  30.461  0.00  0.00     0.013 C 
ATOM      4  C4  <0> d   1      36.717   3.104  30.078  0.00  0.00     0.010 C 
ATOM      5  C5  <0> d   1      35.859   3.665  31.203  0.00  0.00     0.023 C 
ATOM      6  C7  <0> d   1      34.400   3.659  30.855  0.00  0.00    -0.047 A 
ATOM      7  C8  <0> d   1      33.913   2.621  30.072  0.00  0.00     0.011 A 
ATOM      8  C9  <0> d   1      32.579   2.563  29.732  0.00  0.00     0.038 A 
ATOM      9  C10 <0> d   1      31.713   3.551  30.177  0.00  0.00     0.080 A 
ATOM     10  C20 <0> d   1      32.198   4.589  30.955  0.00  0.00     0.045 A 
ATOM     11  C21 <0> d   1      33.543   4.649  31.293  0.00  0.00    -0.049 A 
ATOM     12  C22 <0> d   1      34.002   5.819  32.123  0.00  0.00     0.039 C 
ATOM     13  C23 <0> d   1      35.387   5.567  32.717  0.00  0.00     0.010 C 
ATOM     14  C24 <0> d   1      36.292   5.086  31.583  0.00  0.00    -0.001 C 
ATOM     15  C26 <0> d   1      37.736   5.003  32.028  0.00  0.00     0.001 C 
ATOM     16  C28 <0> d   1      38.397   6.302  32.475  0.00  0.00     0.008 C 
ATOM     17  C29 <0> d   1      39.879   6.179  32.040  0.00  0.00     0.033 C 
ATOM     18  C30 <0> d   1      39.997   4.845  31.260  0.00  0.00     0.126 C 
ENDROOT
BRANCH   9  19
ATOM     19  O11 <0> d   1      30.395   3.501  29.851  0.00  0.00    -0.275 OA
BRANCH  19  20
ATOM     20  C12 <0> d   1      29.588   2.803  30.673  0.00  0.00     0.298 C 
ATOM     21  O13 <0> d   1      29.714   2.902  31.877  0.00  0.00    -0.259 OA
BRANCH  20  22
ATOM     22  C14 <0> d   1      28.549   1.915  30.111  0.00  0.00     0.039 A 
ATOM     23  C19 <0> d   1      28.603   1.536  28.769  0.00  0.00     0.017 A 
ATOM     24  C18 <0> d   1      27.632   0.702  28.252  0.00  0.00     0.001 A 
ATOM     25  C17 <0> d   1      26.601   0.253  29.057  0.00  0.00     0.000 A 
ATOM     26  C16 <0> d   1      26.538   0.630  30.387  0.00  0.00     0.001 A 
ATOM     27  C15 <0> d   1      27.505   1.459  30.919  0.00  0.00     0.017 A 
ENDBRANCH  20  22
ENDBRANCH  19  20
ENDBRANCH   9  19
BRANCH  18  28
ATOM     28  O32 <0> d   1      40.896   4.982  30.158  0.00  0.00    -0.395 OA
ATOM     29  H56 <0> d   1      40.601   5.611  29.485  0.00  0.00     0.210 HD
ENDBRANCH  18  28
TORSDOF 4
ENDMDL
MODEL 45
REMARK CAVERDOCK RESULT:       6.6      0.000      0.000
REMARK CAVERDOCK CONSTRAINTS:       0.1      0.0      0.0      0.0
REMARK CAVERDOCK TUNNEL: 44      6.6      2.4     45.2
REMARK  4 active torsions:
REMARK  status: ('A' for Active; 'I' for Inactive)
REMARK    1  A    between atoms: C10_9  and  O11_10 
REMARK    2  A    between atoms: O11_10  and  C12_11 
REMARK    3  A    between atoms: C12_11  and  C14_13 
REMARK    4  A    between atoms: C30_27  and  O32_28 
ROOT
ATOM      1  C1  <0> d   1      37.938   5.581  29.611  0.00  0.00     0.018 C 
ATOM      2  C2  <0> d   1      38.294   4.663  30.782  0.00  0.00    -0.014 C 
ATOM      3  C3  <0> d   1      38.000   3.222  30.420  0.00  0.00     0.013 C 
ATOM      4  C4  <0> d   1      36.516   3.134  30.014  0.00  0.00     0.010 C 
ATOM      5  C5  <0> d   1      35.622   3.632  31.140  0.00  0.00     0.023 C 
ATOM      6  C7  <0> d   1      34.169   3.576  30.771  0.00  0.00    -0.047 A 
ATOM      7  C8  <0> d   1      33.736   2.539  29.957  0.00  0.00     0.011 A 
ATOM      8  C9  <0> d   1      32.409   2.435  29.595  0.00  0.00     0.038 A 
ATOM      9  C10 <0> d   1      31.498   3.376  30.052  0.00  0.00     0.080 A 
ATOM     10  C20 <0> d   1      31.930   4.413  30.861  0.00  0.00     0.045 A 
ATOM     11  C21 <0> d   1      33.266   4.520  31.220  0.00  0.00    -0.049 A 
ATOM     12  C22 <0> d   1      33.666   5.686  32.085  0.00  0.00     0.039 C 
ATOM     13  C23 <0> d   1      35.053   5.476  32.693  0.00  0.00     0.010 C 
ATOM     14  C24 <0> d   1      35.992   5.060  31.560  0.00  0.00    -0.001 C 
ATOM     15  C26 <0> d   1      37.431   5.024  32.024  0.00  0.00     0.001 C 
ATOM     16  C28 <0> d   1      38.032   6.337  32.512  0.00  0.00     0.008 C 
ATOM     17  C29 <0> d   1      39.524   6.286  32.095  0.00  0.00     0.033 C 
ATOM     18  C30 <0> d   1      39.707   4.977  31.285  0.00  0.00     0.126 C 
ENDROOT
BRANCH   9  19
ATOM     19  O11 <0> d   1      30.187   3.281  29.706  0.00  0.00    -0.275 OA
BRANCH  19  20
ATOM     20  C12 <0> d   1      29.281   3.577  30.657  0.00  0.00     0.298 C 
ATOM     21  O13 <0> d   1      28.969   4.733  30.861  0.00  0.00    -0.259 OA
BRANCH  20  22
ATOM     22  C14 <0> d   1      28.664   2.496  31.454  0.00  0.00     0.039 A 
ATOM     23  C19 <0> d   1      28.539   2.629  32.838  0.00  0.00     0.017 A 
ATOM     24  C18 <0> d   1      27.957   1.618  33.574  0.00  0.00     0.001 A 
ATOM     25  C17 <0> d   1      27.509   0.469  32.945  0.00  0.00     0.000 A 
ATOM     26  C16 <0> d   1      27.637   0.328  31.575  0.00  0.00     0.001 A 
ATOM     27  C15 <0> d   1      28.211   1.334  30.825  0.00  0.00     0.017 A 
ENDBRANCH  20  22
ENDBRANCH  19  20
ENDBRANCH   9  19
BRANCH  18  28
ATOM     28  O32 <0> d   1      40.615   5.177  30.200  0.00  0.00    -0.395 OA
ATOM     29  H56 <0> d   1      40.901   6.095  30.091  0.00  0.00     0.210 HD
ENDBRANCH  18  28
TORSDOF 4
ENDMDL
MODEL 46
REMARK CAVERDOCK RESULT:       5.6      0.000      0.000
REMARK CAVERDOCK CONSTRAINTS:       0.1      0.0      0.0      0.0
REMARK CAVERDOCK TUNNEL: 45      5.6      2.3     46.4
REMARK  4 active torsions:
REMARK  status: ('A' for Active; 'I' for Inactive)
REMARK    1  A    between atoms: C10_9  and  O11_10 
REMARK    2  A    between atoms: O11_10  and  C12_11 
REMARK    3  A    between atoms: C12_11  and  C14_13 
REMARK    4  A    between atoms: C30_27  and  O32_28 
ROOT
ATOM      1  C1  <0> d   1      37.730   5.635  29.614  0.00  0.00     0.018 C 
ATOM      2  C2  <0> d   1      38.105   4.686  30.753  0.00  0.00    -0.014 C 
ATOM      3  C3  <0> d   1      37.804   3.254  30.356  0.00  0.00     0.013 C 
ATOM      4  C4  <0> d   1      36.315   3.178  29.973  0.00  0.00     0.010 C 
ATOM      5  C5  <0> d   1      35.439   3.644  31.126  0.00  0.00     0.023 C 
ATOM      6  C7  <0> d   1      33.980   3.598  30.779  0.00  0.00    -0.047 A 
ATOM      7  C8  <0> d   1      33.533   2.583  29.944  0.00  0.00     0.011 A 
ATOM      8  C9  <0> d   1      32.202   2.489  29.601  0.00  0.00     0.038 A 
ATOM      9  C10 <0> d   1      31.298   3.417  30.098  0.00  0.00     0.080 A 
ATOM     10  C20 <0> d   1      31.743   4.431  30.928  0.00  0.00     0.045 A 
ATOM     11  C21 <0> d   1      33.085   4.528  31.268  0.00  0.00    -0.049 A 
ATOM     12  C22 <0> d   1      33.499   5.671  32.158  0.00  0.00     0.039 C 
ATOM     13  C23 <0> d   1      34.895   5.445  32.738  0.00  0.00     0.010 C 
ATOM     14  C24 <0> d   1      35.815   5.060  31.579  0.00  0.00    -0.001 C 
ATOM     15  C26 <0> d   1      37.262   5.012  32.019  0.00  0.00     0.001 C 
ATOM     16  C28 <0> d   1      37.872   6.311  32.532  0.00  0.00     0.008 C 
ATOM     17  C29 <0> d   1      39.356   6.272  32.091  0.00  0.00     0.033 C 
ATOM     18  C30 <0> d   1      39.526   4.985  31.242  0.00  0.00     0.126 C 
ENDROOT
BRANCH   9  19
ATOM     19  O11 <0> d   1      29.982   3.331  29.771  0.00  0.00    -0.275 OA
BRANCH  19  20
ATOM     20  C12 <0> d   1      29.093   3.428  30.779  0.00  0.00     0.298 C 
ATOM     21  O13 <0> d   1      28.650   4.514  31.095  0.00  0.00    -0.259 OA
BRANCH  20  22
ATOM     22  C14 <0> d   1      28.657   2.214  31.500  0.00  0.00     0.039 A 
ATOM     23  C19 <0> d   1      28.670   0.975  30.857  0.00  0.00     0.017 A 
ATOM     24  C18 <0> d   1      28.267  -0.155  31.538  0.00  0.00     0.001 A 
ATOM     25  C17 <0> d   1      27.840  -0.060  32.852  0.00  0.00     0.000 A 
ATOM     26  C16 <0> d   1      27.819   1.166  33.492  0.00  0.00     0.001 A 
ATOM     27  C15 <0> d   1      28.226   2.303  32.825  0.00  0.00     0.017 A 
ENDBRANCH  20  22
ENDBRANCH  19  20
ENDBRANCH   9  19
BRANCH  18  28
ATOM     28  O32 <0> d   1      40.416   5.216  30.148  0.00  0.00    -0.395 OA
ATOM     29  H56 <0> d   1      39.982   5.556  29.353  0.00  0.00     0.210 HD
ENDBRANCH  18  28
TORSDOF 4
ENDMDL
MODEL 47
REMARK CAVERDOCK RESULT:       5.1      0.000      0.000
REMARK CAVERDOCK CONSTRAINTS:       0.0      0.0      0.0      0.0
REMARK CAVERDOCK TUNNEL: 46      5.1      2.4     47.1
REMARK  4 active torsions:
REMARK  status: ('A' for Active; 'I' for Inactive)
REMARK    1  A    between atoms: C10_9  and  O11_10 
REMARK    2  A    between atoms: O11_10  and  C12_11 
REMARK    3  A    between atoms: C12_11  and  C14_13 
REMARK    4  A    between atoms: C30_27  and  O32_28 
ROOT
ATOM      1  C1  <0> d   1      37.510   5.575  29.476  0.00  0.00     0.018 C 
ATOM      2  C2  <0> d   1      37.928   4.559  30.540  0.00  0.00    -0.014 C 
ATOM      3  C3  <0> d   1      37.581   3.156  30.084  0.00  0.00     0.013 C 
ATOM      4  C4  <0> d   1      36.072   3.123  29.779  0.00  0.00     0.010 C 
ATOM      5  C5  <0> d   1      35.268   3.539  31.002  0.00  0.00     0.023 C 
ATOM      6  C7  <0> d   1      33.792   3.533  30.734  0.00  0.00    -0.047 A 
ATOM      7  C8  <0> d   1      33.283   2.573  29.871  0.00  0.00     0.011 A 
ATOM      8  C9  <0> d   1      31.933   2.517  29.598  0.00  0.00     0.038 A 
ATOM      9  C10 <0> d   1      31.074   3.430  30.193  0.00  0.00     0.080 A 
ATOM     10  C20 <0> d   1      31.581   4.391  31.051  0.00  0.00     0.045 A 
ATOM     11  C21 <0> d   1      32.941   4.449  31.322  0.00  0.00    -0.049 A 
ATOM     12  C22 <0> d   1      33.423   5.535  32.248  0.00  0.00     0.039 C 
ATOM     13  C23 <0> d   1      34.844   5.256  32.736  0.00  0.00     0.010 C 
ATOM     14  C24 <0> d   1      35.694   4.922  31.510  0.00  0.00    -0.001 C 
ATOM     15  C26 <0> d   1      37.162   4.828  31.866  0.00  0.00     0.001 C 
ATOM     16  C28 <0> d   1      37.821   6.088  32.414  0.00  0.00     0.008 C 
ATOM     17  C29 <0> d   1      39.278   6.051  31.890  0.00  0.00     0.033 C 
ATOM     18  C30 <0> d   1      39.379   4.811  30.965  0.00  0.00     0.126 C 
ENDROOT
BRANCH   9  19
ATOM     19  O11 <0> d   1      29.741   3.381  29.934  0.00  0.00    -0.275 OA
BRANCH  19  20
ATOM     20  C12 <0> d   1      29.179   2.160  29.849  0.00  0.00     0.298 C 
ATOM     21  O13 <0> d   1      29.103   1.600  28.774  0.00  0.00    -0.259 OA
BRANCH  20  22
ATOM     22  C14 <0> d   1      28.654   1.502  31.064  0.00  0.00     0.039 A 
ATOM     23  C19 <0> d   1      28.277   2.267  32.169  0.00  0.00     0.017 A 
ATOM     24  C18 <0> d   1      27.783   1.646  33.297  0.00  0.00     0.001 A 
ATOM     25  C17 <0> d   1      27.671   0.267  33.339  0.00  0.00     0.000 A 
ATOM     26  C16 <0> d   1      28.049  -0.497  32.250  0.00  0.00     0.001 A 
ATOM     27  C15 <0> d   1      28.539   0.111  31.112  0.00  0.00     0.017 A 
ENDBRANCH  20  22
ENDBRANCH  19  20
ENDBRANCH   9  19
BRANCH  18  28
ATOM     28  O32 <0> d   1      40.212   5.087  29.838  0.00  0.00    -0.395 OA
ATOM     29  H56 <0> d   1      40.363   4.323  29.264  0.00  0.00     0.210 HD
ENDBRANCH  18  28
TORSDOF 4
ENDMDL
MODEL 48
REMARK CAVERDOCK RESULT:       4.1      0.000      0.000
REMARK CAVERDOCK CONSTRAINTS:       0.0      0.0      0.0      0.0
REMARK CAVERDOCK TUNNEL: 47      4.1      2.4     48.2
REMARK  4 active torsions:
REMARK  status: ('A' for Active; 'I' for Inactive)
REMARK    1  A    between atoms: C10_9  and  O11_10 
REMARK    2  A    between atoms: O11_10  and  C12_11 
REMARK    3  A    between atoms: C12_11  and  C14_13 
REMARK    4  A    between atoms: C30_27  and  O32_28 
ROOT
ATOM      1  C1  <0> d   1      37.348   5.550  29.512  0.00  0.00     0.018 C 
ATOM      2  C2  <0> d   1      37.748   4.536  30.585  0.00  0.00    -0.014 C 
ATOM      3  C3  <0> d   1      37.403   3.133  30.128  0.00  0.00     0.013 C 
ATOM      4  C4  <0> d   1      35.899   3.104  29.801  0.00  0.00     0.010 C 
ATOM      5  C5  <0> d   1      35.078   3.525  31.010  0.00  0.00     0.023 C 
ATOM      6  C7  <0> d   1      33.606   3.524  30.720  0.00  0.00    -0.047 A 
ATOM      7  C8  <0> d   1      33.106   2.563  29.852  0.00  0.00     0.011 A 
ATOM      8  C9  <0> d   1      31.761   2.511  29.559  0.00  0.00     0.038 A 
ATOM      9  C10 <0> d   1      30.896   3.428  30.138  0.00  0.00     0.080 A 
ATOM     10  C20 <0> d   1      31.393   4.390  31.001  0.00  0.00     0.045 A 
ATOM     11  C21 <0> d   1      32.749   4.444  31.292  0.00  0.00    -0.049 A 
ATOM     12  C22 <0> d   1      33.221   5.531  32.222  0.00  0.00     0.039 C 
ATOM     13  C23 <0> d   1      34.634   5.250  32.733  0.00  0.00     0.010 C 
ATOM     14  C24 <0> d   1      35.500   4.909  31.520  0.00  0.00    -0.001 C 
ATOM     15  C26 <0> d   1      36.962   4.812  31.899  0.00  0.00     0.001 C 
ATOM     16  C28 <0> d   1      37.617   6.071  32.453  0.00  0.00     0.008 C 
ATOM     17  C29 <0> d   1      39.082   6.027  31.951  0.00  0.00     0.033 C 
ATOM     18  C30 <0> d   1      39.192   4.784  31.032  0.00  0.00     0.126 C 
ENDROOT
BRANCH   9  19
ATOM     19  O11 <0> d   1      29.567   3.383  29.860  0.00  0.00    -0.275 OA
BRANCH  19  20
ATOM     20  C12 <0> d   1      28.720   3.608  30.883  0.00  0.00     0.298 C 
ATOM     21  O13 <0> d   1      28.424   4.745  31.189  0.00  0.00    -0.259 OA
BRANCH  20  22
ATOM     22  C14 <0> d   1      28.149   2.470  31.634  0.00  0.00     0.039 A 
ATOM     23  C19 <0> d   1      27.270   1.586  31.006  0.00  0.00     0.017 A 
ATOM     24  C18 <0> d   1      26.746   0.523  31.712  0.00  0.00     0.001 A 
ATOM     25  C17 <0> d   1      27.081   0.338  33.042  0.00  0.00     0.000 A 
ATOM     26  C16 <0> d   1      27.946   1.214  33.671  0.00  0.00     0.001 A 
ATOM     27  C15 <0> d   1      28.483   2.279  32.976  0.00  0.00     0.017 A 
ENDBRANCH  20  22
ENDBRANCH  19  20
ENDBRANCH   9  19
BRANCH  18  28
ATOM     28  O32 <0> d   1      40.044   5.055  29.916  0.00  0.00    -0.395 OA
ATOM     29  H56 <0> d   1      39.569   5.283  29.105  0.00  0.00     0.210 HD
ENDBRANCH  18  28
TORSDOF 4
ENDMDL
MODEL 49
REMARK CAVERDOCK RESULT:       3.4      0.000      0.000
REMARK CAVERDOCK CONSTRAINTS:       0.0      0.0      0.0      0.0
REMARK CAVERDOCK TUNNEL: 48      3.4      2.4     49.3
REMARK  4 active torsions:
REMARK  status: ('A' for Active; 'I' for Inactive)
REMARK    1  A    between atoms: C10_9  and  O11_10 
REMARK    2  A    between atoms: O11_10  and  C12_11 
REMARK    3  A    between atoms: C12_11  and  C14_13 
REMARK    4  A    between atoms: C30_27  and  O32_28 
ROOT
ATOM      1  C1  <0> d   1      37.177   5.401  29.445  0.00  0.00     0.018 C 
ATOM      2  C2  <0> d   1      37.571   4.405  30.537  0.00  0.00    -0.014 C 
ATOM      3  C3  <0> d   1      37.217   2.995  30.106  0.00  0.00     0.013 C 
ATOM      4  C4  <0> d   1      35.712   2.970  29.781  0.00  0.00     0.010 C 
ATOM      5  C5  <0> d   1      34.896   3.419  30.984  0.00  0.00     0.023 C 
ATOM      6  C7  <0> d   1      33.424   3.421  30.696  0.00  0.00    -0.047 A 
ATOM      7  C8  <0> d   1      32.917   2.447  29.847  0.00  0.00     0.011 A 
ATOM      8  C9  <0> d   1      31.570   2.398  29.557  0.00  0.00     0.038 A 
ATOM      9  C10 <0> d   1      30.713   3.331  30.120  0.00  0.00     0.080 A 
ATOM     10  C20 <0> d   1      31.217   4.305  30.964  0.00  0.00     0.045 A 
ATOM     11  C21 <0> d   1      32.574   4.357  31.252  0.00  0.00    -0.049 A 
ATOM     12  C22 <0> d   1      33.054   5.458  32.161  0.00  0.00     0.039 C 
ATOM     13  C23 <0> d   1      34.466   5.177  32.675  0.00  0.00     0.010 C 
ATOM     14  C24 <0> d   1      35.328   4.809  31.467  0.00  0.00    -0.001 C 
ATOM     15  C26 <0> d   1      36.790   4.709  31.846  0.00  0.00     0.001 C 
ATOM     16  C28 <0> d   1      37.454   5.975  32.375  0.00  0.00     0.008 C 
ATOM     17  C29 <0> d   1      38.917   5.912  31.872  0.00  0.00     0.033 C 
ATOM     18  C30 <0> d   1      39.018   4.652  30.976  0.00  0.00     0.126 C 
ENDROOT
BRANCH   9  19
ATOM     19  O11 <0> d   1      29.382   3.289  29.845  0.00  0.00    -0.275 OA
BRANCH  19  20
ATOM     20  C12 <0> d   1      28.538   3.475  30.878  0.00  0.00     0.298 C 
ATOM     21  O13 <0> d   1      28.258   4.600  31.239  0.00  0.00    -0.259 OA
BRANCH  20  22
ATOM     22  C14 <0> d   1      27.952   2.309  31.572  0.00  0.00     0.039 A 
ATOM     23  C19 <0> d   1      27.037   1.487  30.911  0.00  0.00     0.017 A 
ATOM     24  C18 <0> d   1      26.498   0.398  31.563  0.00  0.00     0.001 A 
ATOM     25  C17 <0> d   1      26.853   0.125  32.872  0.00  0.00     0.000 A 
ATOM     26  C16 <0> d   1      27.755   0.939  33.535  0.00  0.00     0.001 A 
ATOM     27  C15 <0> d   1      28.306   2.029  32.893  0.00  0.00     0.017 A 
ENDBRANCH  20  22
ENDBRANCH  19  20
ENDBRANCH   9  19
BRANCH  18  28
ATOM     28  O32 <0> d   1      39.870   4.896  29.854  0.00  0.00    -0.395 OA
ATOM     29  H56 <0> d   1      39.464   4.691  29.001  0.00  0.00     0.210 HD
ENDBRANCH  18  28
TORSDOF 4
ENDMDL
MODEL 50
REMARK CAVERDOCK RESULT:       3.2      0.000      0.000
REMARK CAVERDOCK CONSTRAINTS:       0.0      0.0      0.0      0.0
REMARK CAVERDOCK TUNNEL: 49      3.2      2.3     50.1
REMARK  4 active torsions:
REMARK  status: ('A' for Active; 'I' for Inactive)
REMARK    1  A    between atoms: C10_9  and  O11_10 
REMARK    2  A    between atoms: O11_10  and  C12_11 
REMARK    3  A    between atoms: C12_11  and  C14_13 
REMARK    4  A    between atoms: C30_27  and  O32_28 
ROOT
ATOM      1  C1  <0> d   1      36.946   5.541  29.472  0.00  0.00     0.018 C 
ATOM      2  C2  <0> d   1      37.360   4.517  30.531  0.00  0.00    -0.014 C 
ATOM      3  C3  <0> d   1      37.008   3.118  30.066  0.00  0.00     0.013 C 
ATOM      4  C4  <0> d   1      35.499   3.093  29.760  0.00  0.00     0.010 C 
ATOM      5  C5  <0> d   1      34.696   3.504  30.985  0.00  0.00     0.023 C 
ATOM      6  C7  <0> d   1      33.220   3.506  30.716  0.00  0.00    -0.047 A 
ATOM      7  C8  <0> d   1      32.707   2.553  29.847  0.00  0.00     0.011 A 
ATOM      8  C9  <0> d   1      31.357   2.505  29.573  0.00  0.00     0.038 A 
ATOM      9  C10 <0> d   1      30.502   3.418  30.173  0.00  0.00     0.080 A 
ATOM     10  C20 <0> d   1      31.013   4.371  31.037  0.00  0.00     0.045 A 
ATOM     11  C21 <0> d   1      32.373   4.422  31.309  0.00  0.00    -0.049 A 
ATOM     12  C22 <0> d   1      32.859   5.500  32.242  0.00  0.00     0.039 C 
ATOM     13  C23 <0> d   1      34.278   5.213  32.729  0.00  0.00     0.010 C 
ATOM     14  C24 <0> d   1      35.127   4.883  31.501  0.00  0.00    -0.001 C 
ATOM     15  C26 <0> d   1      36.594   4.781  31.858  0.00  0.00     0.001 C 
ATOM     16  C28 <0> d   1      37.258   6.035  32.414  0.00  0.00     0.008 C 
ATOM     17  C29 <0> d   1      38.716   5.995  31.890  0.00  0.00     0.033 C 
ATOM     18  C30 <0> d   1      38.811   4.760  30.958  0.00  0.00     0.126 C 
ENDROOT
BRANCH   9  19
ATOM     19  O11 <0> d   1      29.169   3.376  29.914  0.00  0.00    -0.275 OA
BRANCH  19  20
ATOM     20  C12 <0> d   1      28.374   2.871  30.877  0.00  0.00     0.298 C 
ATOM     21  O13 <0> d   1      28.270   3.444  31.943  0.00  0.00    -0.259 OA
BRANCH  20  22
ATOM     22  C14 <0> d   1      27.627   1.618  30.638  0.00  0.00     0.039 A 
ATOM     23  C19 <0> d   1      27.854   0.878  29.476  0.00  0.00     0.017 A 
ATOM     24  C18 <0> d   1      27.158  -0.293  29.262  0.00  0.00     0.001 A 
ATOM     25  C17 <0> d   1      26.228  -0.729  30.189  0.00  0.00     0.000 A 
ATOM     26  C16 <0> d   1      25.994   0.003  31.339  0.00  0.00     0.001 A 
ATOM     27  C15 <0> d   1      26.688   1.173  31.570  0.00  0.00     0.017 A 
ENDBRANCH  20  22
ENDBRANCH  19  20
ENDBRANCH   9  19
BRANCH  18  28
ATOM     28  O32 <0> d   1      39.647   5.040  29.833  0.00  0.00    -0.395 OA
ATOM     29  H56 <0> d   1      39.444   4.508  29.050  0.00  0.00     0.210 HD
ENDBRANCH  18  28
TORSDOF 4
ENDMDL
MODEL 51
REMARK CAVERDOCK RESULT:       2.6      0.000      0.000
REMARK CAVERDOCK CONSTRAINTS:       0.0      0.0      0.0      0.0
REMARK CAVERDOCK TUNNEL: 50      2.6      2.3     51.1
REMARK  4 active torsions:
REMARK  status: ('A' for Active; 'I' for Inactive)
REMARK    1  A    between atoms: C10_9  and  O11_10 
REMARK    2  A    between atoms: O11_10  and  C12_11 
REMARK    3  A    between atoms: C12_11  and  C14_13 
REMARK    4  A    between atoms: C30_27  and  O32_28 
ROOT
ATOM      1  C1  <0> d   1      36.642   5.460  29.403  0.00  0.00     0.018 C 
ATOM      2  C2  <0> d   1      37.121   4.459  30.456  0.00  0.00    -0.014 C 
ATOM      3  C3  <0> d   1      36.833   3.044  29.997  0.00  0.00     0.013 C 
ATOM      4  C4  <0> d   1      35.323   2.943  29.712  0.00  0.00     0.010 C 
ATOM      5  C5  <0> d   1      34.517   3.315  30.947  0.00  0.00     0.023 C 
ATOM      6  C7  <0> d   1      33.039   3.243  30.698  0.00  0.00    -0.047 A 
ATOM      7  C8  <0> d   1      32.564   2.264  29.837  0.00  0.00     0.011 A 
ATOM      8  C9  <0> d   1      31.214   2.148  29.581  0.00  0.00     0.038 A 
ATOM      9  C10 <0> d   1      30.322   3.017  30.191  0.00  0.00     0.080 A 
ATOM     10  C20 <0> d   1      30.796   3.996  31.048  0.00  0.00     0.045 A 
ATOM     11  C21 <0> d   1      32.155   4.116  31.302  0.00  0.00    -0.049 A 
ATOM     12  C22 <0> d   1      32.599   5.218  32.227  0.00  0.00     0.039 C 
ATOM     13  C23 <0> d   1      34.038   5.003  32.696  0.00  0.00     0.010 C 
ATOM     14  C24 <0> d   1      34.885   4.714  31.456  0.00  0.00    -0.001 C 
ATOM     15  C26 <0> d   1      36.360   4.687  31.793  0.00  0.00     0.001 C 
ATOM     16  C28 <0> d   1      36.968   5.973  32.339  0.00  0.00     0.008 C 
ATOM     17  C29 <0> d   1      38.419   6.005  31.796  0.00  0.00     0.033 C 
ATOM     18  C30 <0> d   1      38.564   4.775  30.864  0.00  0.00     0.126 C 
ENDROOT
BRANCH   9  19
ATOM     19  O11 <0> d   1      28.989   2.908  29.950  0.00  0.00    -0.275 OA
BRANCH  19  20
ATOM     20  C12 <0> d   1      28.160   3.125  30.990  0.00  0.00     0.298 C 
ATOM     21  O13 <0> d   1      27.935   4.259  31.361  0.00  0.00    -0.259 OA
BRANCH  20  22
ATOM     22  C14 <0> d   1      27.524   1.982  31.678  0.00  0.00     0.039 A 
ATOM     23  C19 <0> d   1      26.323   1.456  31.198  0.00  0.00     0.017 A 
ATOM     24  C18 <0> d   1      25.737   0.386  31.842  0.00  0.00     0.001 A 
ATOM     25  C17 <0> d   1      26.331  -0.158  32.968  0.00  0.00     0.000 A 
ATOM     26  C16 <0> d   1      27.517   0.363  33.452  0.00  0.00     0.001 A 
ATOM     27  C15 <0> d   1      28.117   1.430  32.814  0.00  0.00     0.017 A 
ENDBRANCH  20  22
ENDBRANCH  19  20
ENDBRANCH   9  19
BRANCH  18  28
ATOM     28  O32 <0> d   1      39.369   5.095  29.727  0.00  0.00    -0.395 OA
ATOM     29  H56 <0> d   1      39.112   4.629  28.920  0.00  0.00     0.210 HD
ENDBRANCH  18  28
TORSDOF 4
ENDMDL
MODEL 52
REMARK CAVERDOCK RESULT:       2.3      0.000      0.000
REMARK CAVERDOCK CONSTRAINTS:       0.0      0.0      0.0      0.0
REMARK CAVERDOCK TUNNEL: 51      2.3      2.3     52.3
REMARK  4 active torsions:
REMARK  status: ('A' for Active; 'I' for Inactive)
REMARK    1  A    between atoms: C10_9  and  O11_10 
REMARK    2  A    between atoms: O11_10  and  C12_11 
REMARK    3  A    between atoms: C12_11  and  C14_13 
REMARK    4  A    between atoms: C30_27  and  O32_28 
ROOT
ATOM      1  C1  <0> d   1      36.550   5.488  29.423  0.00  0.00     0.018 C 
ATOM      2  C2  <0> d   1      36.984   4.498  30.505  0.00  0.00    -0.014 C 
ATOM      3  C3  <0> d   1      36.718   3.078  30.046  0.00  0.00     0.013 C 
ATOM      4  C4  <0> d   1      35.222   2.972  29.696  0.00  0.00     0.010 C 
ATOM      5  C5  <0> d   1      34.362   3.354  30.892  0.00  0.00     0.023 C 
ATOM      6  C7  <0> d   1      32.897   3.277  30.579  0.00  0.00    -0.047 A 
ATOM      7  C8  <0> d   1      32.461   2.290  29.707  0.00  0.00     0.011 A 
ATOM      8  C9  <0> d   1      31.124   2.170  29.393  0.00  0.00     0.038 A 
ATOM      9  C10 <0> d   1      30.205   3.043  29.956  0.00  0.00     0.080 A 
ATOM     10  C20 <0> d   1      30.640   4.030  30.824  0.00  0.00     0.045 A 
ATOM     11  C21 <0> d   1      31.987   4.154  31.136  0.00  0.00    -0.049 A 
ATOM     12  C22 <0> d   1      32.388   5.265  32.070  0.00  0.00     0.039 C 
ATOM     13  C23 <0> d   1      33.805   5.056  32.603  0.00  0.00     0.010 C 
ATOM     14  C24 <0> d   1      34.707   4.758  31.405  0.00  0.00    -0.001 C 
ATOM     15  C26 <0> d   1      36.165   4.735  31.806  0.00  0.00     0.001 C 
ATOM     16  C28 <0> d   1      36.747   6.028  32.367  0.00  0.00     0.008 C 
ATOM     17  C29 <0> d   1      38.220   6.057  31.887  0.00  0.00     0.033 C 
ATOM     18  C30 <0> d   1      38.407   4.820  30.973  0.00  0.00     0.126 C 
ENDROOT
BRANCH   9  19
ATOM     19  O11 <0> d   1      28.884   2.930  29.658  0.00  0.00    -0.275 OA
BRANCH  19  20
ATOM     20  C12 <0> d   1      28.339   1.702  29.752  0.00  0.00     0.298 C 
ATOM     21  O13 <0> d   1      28.371   0.948  28.801  0.00  0.00    -0.259 OA
BRANCH  20  22
ATOM     22  C14 <0> d   1      27.701   1.271  31.014  0.00  0.00     0.039 A 
ATOM     23  C19 <0> d   1      28.389   1.387  32.223  0.00  0.00     0.017 A 
ATOM     24  C18 <0> d   1      27.785   0.988  33.397  0.00  0.00     0.001 A 
ATOM     25  C17 <0> d   1      26.505   0.464  33.377  0.00  0.00     0.000 A 
ATOM     26  C16 <0> d   1      25.820   0.340  32.182  0.00  0.00     0.001 A 
ATOM     27  C15 <0> d   1      26.409   0.741  31.000  0.00  0.00     0.017 A 
ENDBRANCH  20  22
ENDBRANCH  19  20
ENDBRANCH   9  19
BRANCH  18  28
ATOM     28  O32 <0> d   1      39.261   5.131  29.870  0.00  0.00    -0.395 OA
ATOM     29  H56 <0> d   1      40.193   5.228  30.110  0.00  0.00     0.210 HD
ENDBRANCH  18  28
TORSDOF 4
ENDMDL
MODEL 53
REMARK CAVERDOCK RESULT:       0.7      0.000      0.000
REMARK CAVERDOCK CONSTRAINTS:       0.1      0.0      0.0      0.0
REMARK CAVERDOCK TUNNEL: 52      0.7      2.3     53.3
REMARK  4 active torsions:
REMARK  status: ('A' for Active; 'I' for Inactive)
REMARK    1  A    between atoms: C10_9  and  O11_10 
REMARK    2  A    between atoms: O11_10  and  C12_11 
REMARK    3  A    between atoms: C12_11  and  C14_13 
REMARK    4  A    between atoms: C30_27  and  O32_28 
ROOT
ATOM      1  C1  <0> d   1      28.097   3.672  30.993  0.00  0.00     0.018 C 
ATOM      2  C2  <0> d   1      28.306   2.213  31.403  0.00  0.00    -0.014 C 
ATOM      3  C3  <0> d   1      28.815   2.143  32.829  0.00  0.00     0.013 C 
ATOM      4  C4  <0> d   1      30.105   2.981  32.907  0.00  0.00     0.010 C 
ATOM      5  C5  <0> d   1      31.135   2.475  31.908  0.00  0.00     0.023 C 
ATOM      6  C7  <0> d   1      32.399   3.283  31.947  0.00  0.00    -0.047 A 
ATOM      7  C8  <0> d   1      32.818   3.793  33.168  0.00  0.00     0.011 A 
ATOM      8  C9  <0> d   1      33.977   4.533  33.260  0.00  0.00     0.038 A 
ATOM      9  C10 <0> d   1      34.734   4.769  32.122  0.00  0.00     0.080 A 
ATOM     10  C20 <0> d   1      34.315   4.263  30.903  0.00  0.00     0.045 A 
ATOM     11  C21 <0> d   1      33.145   3.522  30.810  0.00  0.00    -0.049 A 
ATOM     12  C22 <0> d   1      32.741   3.023  29.447  0.00  0.00     0.039 C 
ATOM     13  C23 <0> d   1      31.668   1.940  29.549  0.00  0.00     0.010 C 
ATOM     14  C24 <0> d   1      30.574   2.465  30.481  0.00  0.00    -0.001 C 
ATOM     15  C26 <0> d   1      29.371   1.548  30.487  0.00  0.00     0.001 C 
ATOM     16  C28 <0> d   1      28.640   1.359  29.163  0.00  0.00     0.008 C 
ATOM     17  C29 <0> d   1      27.147   1.189  29.538  0.00  0.00     0.033 C 
ATOM     18  C30 <0> d   1      27.056   1.390  31.073  0.00  0.00     0.126 C 
ENDROOT
BRANCH   9  19
ATOM     19  O11 <0> d   1      35.881   5.493  32.202  0.00  0.00    -0.275 OA
BRANCH  19  20
ATOM     20  C12 <0> d   1      36.749   5.379  31.179  0.00  0.00     0.298 C 
ATOM     21  O13 <0> d   1      36.344   5.393  30.034  0.00  0.00    -0.259 OA
BRANCH  20  22
ATOM     22  C14 <0> d   1      38.195   5.237  31.448  0.00  0.00     0.039 A 
ATOM     23  C19 <0> d   1      38.921   4.203  30.855  0.00  0.00     0.017 A 
ATOM     24  C18 <0> d   1      40.272   4.080  31.106  0.00  0.00     0.001 A 
ATOM     25  C17 <0> d   1      40.905   4.972  31.954  0.00  0.00     0.000 A 
ATOM     26  C16 <0> d   1      40.191   5.995  32.550  0.00  0.00     0.001 A 
ATOM     27  C15 <0> d   1      38.840   6.134  32.302  0.00  0.00     0.017 A 
ENDBRANCH  20  22
ENDBRANCH  19  20
ENDBRANCH   9  19
BRANCH  18  28
ATOM     28  O32 <0> d   1      25.861   2.093  31.421  0.00  0.00    -0.395 OA
ATOM     29  H56 <0> d   1      25.728   2.194  32.374  0.00  0.00     0.210 HD
ENDBRANCH  18  28
TORSDOF 4
ENDMDL
MODEL 54
REMARK CAVERDOCK RESULT:      -0.1      0.000      0.000
REMARK CAVERDOCK CONSTRAINTS:       0.8      0.0      0.0      0.0
REMARK CAVERDOCK TUNNEL: 53     -0.1      2.3     54.9
REMARK  4 active torsions:
REMARK  status: ('A' for Active; 'I' for Inactive)
REMARK    1  A    between atoms: C10_9  and  O11_10 
REMARK    2  A    between atoms: O11_10  and  C12_11 
REMARK    3  A    between atoms: C12_11  and  C14_13 
REMARK    4  A    between atoms: C30_27  and  O32_28 
ROOT
ATOM      1  C1  <0> d   1      27.684   3.494  31.709  0.00  0.00     0.018 C 
ATOM      2  C2  <0> d   1      28.012   2.022  31.960  0.00  0.00    -0.014 C 
ATOM      3  C3  <0> d   1      28.716   1.866  33.294  0.00  0.00     0.013 C 
ATOM      4  C4  <0> d   1      29.964   2.767  33.271  0.00  0.00     0.010 C 
ATOM      5  C5  <0> d   1      30.869   2.401  32.104  0.00  0.00     0.023 C 
ATOM      6  C7  <0> d   1      32.090   3.272  32.043  0.00  0.00    -0.047 A 
ATOM      7  C8  <0> d   1      32.649   3.706  33.237  0.00  0.00     0.011 A 
ATOM      8  C9  <0> d   1      33.776   4.500  33.238  0.00  0.00     0.038 A 
ATOM      9  C10 <0> d   1      34.357   4.868  32.033  0.00  0.00     0.080 A 
ATOM     10  C20 <0> d   1      33.798   4.438  30.841  0.00  0.00     0.045 A 
ATOM     11  C21 <0> d   1      32.660   3.643  30.842  0.00  0.00    -0.049 A 
ATOM     12  C22 <0> d   1      32.095   3.232  29.507  0.00  0.00     0.039 C 
ATOM     13  C23 <0> d   1      31.095   2.086  29.658  0.00  0.00     0.010 C 
ATOM     14  C24 <0> d   1      30.119   2.472  30.769  0.00  0.00    -0.001 C 
ATOM     15  C26 <0> d   1      28.969   1.492  30.856  0.00  0.00     0.001 C 
ATOM     16  C28 <0> d   1      28.072   1.369  29.630  0.00  0.00     0.008 C 
ATOM     17  C29 <0> d   1      26.654   1.086  30.185  0.00  0.00     0.033 C 
ATOM     18  C30 <0> d   1      26.767   1.159  31.730  0.00  0.00     0.126 C 
ENDROOT
BRANCH   9  19
ATOM     19  O11 <0> d   1      35.471   5.646  32.022  0.00  0.00    -0.275 OA
BRANCH  19  20
ATOM     20  C12 <0> d   1      36.372   5.411  31.048  0.00  0.00     0.298 C 
ATOM     21  O13 <0> d   1      36.013   5.349  29.890  0.00  0.00    -0.259 OA
BRANCH  20  22
ATOM     22  C14 <0> d   1      37.798   5.228  31.389  0.00  0.00     0.039 A 
ATOM     23  C19 <0> d   1      38.422   6.099  32.285  0.00  0.00     0.017 A 
ATOM     24  C18 <0> d   1      39.752   5.919  32.603  0.00  0.00     0.001 A 
ATOM     25  C17 <0> d   1      40.471   4.886  32.027  0.00  0.00     0.000 A 
ATOM     26  C16 <0> d   1      39.861   4.024  31.133  0.00  0.00     0.001 A 
ATOM     27  C15 <0> d   1      38.529   4.189  30.811  0.00  0.00     0.017 A 
ENDBRANCH  20  22
ENDBRANCH  19  20
ENDBRANCH   9  19
BRANCH  18  28
ATOM     28  O32 <0> d   1      25.601   1.764  32.293  0.00  0.00    -0.395 OA
ATOM     29  H56 <0> d   1      25.587   1.764  33.261  0.00  0.00     0.210 HD
ENDBRANCH  18  28
TORSDOF 4
ENDMDL
MODEL 55
REMARK CAVERDOCK RESULT:      -1.3      0.000      0.000
REMARK CAVERDOCK CONSTRAINTS:       0.0      0.0      0.0      0.0
REMARK CAVERDOCK TUNNEL: 54     -1.3      2.2     55.6
REMARK  4 active torsions:
REMARK  status: ('A' for Active; 'I' for Inactive)
REMARK    1  A    between atoms: C10_9  and  O11_10 
REMARK    2  A    between atoms: O11_10  and  C12_11 
REMARK    3  A    between atoms: C12_11  and  C14_13 
REMARK    4  A    between atoms: C30_27  and  O32_28 
ROOT
ATOM      1  C1  <0> d   1      27.638   3.512  31.387  0.00  0.00     0.018 C 
ATOM      2  C2  <0> d   1      27.886   2.033  31.691  0.00  0.00    -0.014 C 
ATOM      3  C3  <0> d   1      28.508   1.883  33.065  0.00  0.00     0.013 C 
ATOM      4  C4  <0> d   1      29.795   2.727  33.090  0.00  0.00     0.010 C 
ATOM      5  C5  <0> d   1      30.745   2.292  31.985  0.00  0.00     0.023 C 
ATOM      6  C7  <0> d   1      32.005   3.107  31.971  0.00  0.00    -0.047 A 
ATOM      7  C8  <0> d   1      32.517   3.547  33.183  0.00  0.00     0.011 A 
ATOM      8  C9  <0> d   1      33.677   4.291  33.228  0.00  0.00     0.038 A 
ATOM      9  C10 <0> d   1      34.339   4.602  32.049  0.00  0.00     0.080 A 
ATOM     10  C20 <0> d   1      33.827   4.166  30.839  0.00  0.00     0.045 A 
ATOM     11  C21 <0> d   1      32.657   3.421  30.795  0.00  0.00    -0.049 A 
ATOM     12  C22 <0> d   1      32.148   3.001  29.441  0.00  0.00     0.039 C 
ATOM     13  C23 <0> d   1      31.091   1.903  29.563  0.00  0.00     0.010 C 
ATOM     14  C24 <0> d   1      30.073   2.361  30.608  0.00  0.00    -0.001 C 
ATOM     15  C26 <0> d   1      28.878   1.434  30.654  0.00  0.00     0.001 C 
ATOM     16  C28 <0> d   1      28.044   1.318  29.383  0.00  0.00     0.008 C 
ATOM     17  C29 <0> d   1      26.587   1.111  29.865  0.00  0.00     0.033 C 
ATOM     18  C30 <0> d   1      26.618   1.220  31.412  0.00  0.00     0.126 C 
ENDROOT
BRANCH   9  19
ATOM     19  O11 <0> d   1      35.486   5.331  32.082  0.00  0.00    -0.275 OA
BRANCH  19  20
ATOM     20  C12 <0> d   1      36.342   5.170  31.054  0.00  0.00     0.298 C 
ATOM     21  O13 <0> d   1      35.918   5.053  29.922  0.00  0.00    -0.259 OA
BRANCH  20  22
ATOM     22  C14 <0> d   1      37.798   5.138  31.304  0.00  0.00     0.039 A 
ATOM     23  C19 <0> d   1      38.580   4.119  30.756  0.00  0.00     0.017 A 
ATOM     24  C18 <0> d   1      39.940   4.098  30.988  0.00  0.00     0.001 A 
ATOM     25  C17 <0> d   1      40.527   5.077  31.771  0.00  0.00     0.000 A 
ATOM     26  C16 <0> d   1      39.756   6.085  32.322  0.00  0.00     0.001 A 
ATOM     27  C15 <0> d   1      38.396   6.122  32.093  0.00  0.00     0.017 A 
ENDBRANCH  20  22
ENDBRANCH  19  20
ENDBRANCH   9  19
BRANCH  18  28
ATOM     28  O32 <0> d   1      25.451   1.889  31.895  0.00  0.00    -0.395 OA
ATOM     29  H56 <0> d   1      24.647   1.353  31.857  0.00  0.00     0.210 HD
ENDBRANCH  18  28
TORSDOF 4
ENDMDL
MODEL 56
REMARK CAVERDOCK RESULT:      -1.7      0.000      0.000
REMARK CAVERDOCK CONSTRAINTS:       0.1      0.0      0.0      0.0
REMARK CAVERDOCK TUNNEL: 55     -1.7      2.2     56.1
REMARK  4 active torsions:
REMARK  status: ('A' for Active; 'I' for Inactive)
REMARK    1  A    between atoms: C10_9  and  O11_10 
REMARK    2  A    between atoms: O11_10  and  C12_11 
REMARK    3  A    between atoms: C12_11  and  C14_13 
REMARK    4  A    between atoms: C30_27  and  O32_28 
ROOT
ATOM      1  C1  <0> d   1      27.420   3.183  31.531  0.00  0.00     0.018 C 
ATOM      2  C2  <0> d   1      27.720   1.723  31.875  0.00  0.00    -0.014 C 
ATOM      3  C3  <0> d   1      28.405   1.637  33.224  0.00  0.00     0.013 C 
ATOM      4  C4  <0> d   1      29.669   2.513  33.163  0.00  0.00     0.010 C 
ATOM      5  C5  <0> d   1      30.582   2.062  32.032  0.00  0.00     0.023 C 
ATOM      6  C7  <0> d   1      31.817   2.907  31.934  0.00  0.00    -0.047 A 
ATOM      7  C8  <0> d   1      32.371   3.403  33.106  0.00  0.00     0.011 A 
ATOM      8  C9  <0> d   1      33.511   4.176  33.073  0.00  0.00     0.038 A 
ATOM      9  C10 <0> d   1      34.113   4.460  31.855  0.00  0.00     0.080 A 
ATOM     10  C20 <0> d   1      33.560   3.968  30.685  0.00  0.00     0.045 A 
ATOM     11  C21 <0> d   1      32.409   3.194  30.719  0.00  0.00    -0.049 A 
ATOM     12  C22 <0> d   1      31.852   2.712  29.405  0.00  0.00     0.039 C 
ATOM     13  C23 <0> d   1      30.831   1.594  29.612  0.00  0.00     0.010 C 
ATOM     14  C24 <0> d   1      29.848   2.064  30.685  0.00  0.00    -0.001 C 
ATOM     15  C26 <0> d   1      28.680   1.110  30.817  0.00  0.00     0.001 C 
ATOM     16  C28 <0> d   1      27.796   0.928  29.590  0.00  0.00     0.008 C 
ATOM     17  C29 <0> d   1      26.366   0.704  30.143  0.00  0.00     0.033 C 
ATOM     18  C30 <0> d   1      26.462   0.869  31.681  0.00  0.00     0.126 C 
ENDROOT
BRANCH   9  19
ATOM     19  O11 <0> d   1      35.240   5.218  31.811  0.00  0.00    -0.275 OA
BRANCH  19  20
ATOM     20  C12 <0> d   1      36.169   4.879  30.897  0.00  0.00     0.298 C 
ATOM     21  O13 <0> d   1      35.828   4.484  29.800  0.00  0.00    -0.259 OA
BRANCH  20  22
ATOM     22  C14 <0> d   1      37.606   4.987  31.228  0.00  0.00     0.039 A 
ATOM     23  C19 <0> d   1      38.538   4.181  30.572  0.00  0.00     0.017 A 
ATOM     24  C18 <0> d   1      39.878   4.291  30.881  0.00  0.00     0.001 A 
ATOM     25  C17 <0> d   1      40.297   5.189  31.847  0.00  0.00     0.000 A 
ATOM     26  C16 <0> d   1      39.377   5.986  32.505  0.00  0.00     0.001 A 
ATOM     27  C15 <0> d   1      38.035   5.891  32.202  0.00  0.00     0.017 A 
ENDBRANCH  20  22
ENDBRANCH  19  20
ENDBRANCH   9  19
BRANCH  18  28
ATOM     28  O32 <0> d   1      25.301   1.526  32.192  0.00  0.00    -0.395 OA
ATOM     29  H56 <0> d   1      25.400   2.484  32.284  0.00  0.00     0.210 HD
ENDBRANCH  18  28
TORSDOF 4
ENDMDL
MODEL 57
REMARK CAVERDOCK RESULT:      -2.7      0.000      0.000
REMARK CAVERDOCK CONSTRAINTS:       0.0      0.0      0.0      0.0
REMARK CAVERDOCK TUNNEL: 56     -2.7      2.2     57.5
REMARK  4 active torsions:
REMARK  status: ('A' for Active; 'I' for Inactive)
REMARK    1  A    between atoms: C10_9  and  O11_10 
REMARK    2  A    between atoms: O11_10  and  C12_11 
REMARK    3  A    between atoms: C12_11  and  C14_13 
REMARK    4  A    between atoms: C30_27  and  O32_28 
ROOT
ATOM      1  C1  <0> d   1      27.183   3.317  31.662  0.00  0.00     0.018 C 
ATOM      2  C2  <0> d   1      27.461   1.828  31.875  0.00  0.00    -0.014 C 
ATOM      3  C3  <0> d   1      28.187   1.618  33.188  0.00  0.00     0.013 C 
ATOM      4  C4  <0> d   1      29.468   2.472  33.157  0.00  0.00     0.010 C 
ATOM      5  C5  <0> d   1      30.334   2.098  31.962  0.00  0.00     0.023 C 
ATOM      6  C7  <0> d   1      31.584   2.925  31.892  0.00  0.00    -0.047 A 
ATOM      7  C8  <0> d   1      32.185   3.312  33.082  0.00  0.00     0.011 A 
ATOM      8  C9  <0> d   1      33.340   4.063  33.074  0.00  0.00     0.038 A 
ATOM      9  C10 <0> d   1      33.908   4.436  31.865  0.00  0.00     0.080 A 
ATOM     10  C20 <0> d   1      33.308   4.054  30.678  0.00  0.00     0.045 A 
ATOM     11  C21 <0> d   1      32.142   3.301  30.686  0.00  0.00    -0.049 A 
ATOM     12  C22 <0> d   1      31.533   2.941  29.356  0.00  0.00     0.039 C 
ATOM     13  C23 <0> d   1      30.495   1.829  29.505  0.00  0.00     0.010 C 
ATOM     14  C24 <0> d   1      29.557   2.227  30.646  0.00  0.00    -0.001 C 
ATOM     15  C26 <0> d   1      28.374   1.288  30.738  0.00  0.00     0.001 C 
ATOM     16  C28 <0> d   1      27.447   1.224  29.530  0.00  0.00     0.008 C 
ATOM     17  C29 <0> d   1      26.032   0.982  30.111  0.00  0.00     0.033 C 
ATOM     18  C30 <0> d   1      26.180   1.017  31.654  0.00  0.00     0.126 C 
ENDROOT
BRANCH   9  19
ATOM     19  O11 <0> d   1      35.050   5.173  31.845  0.00  0.00    -0.275 OA
BRANCH  19  20
ATOM     20  C12 <0> d   1      35.979   4.837  30.930  0.00  0.00     0.298 C 
ATOM     21  O13 <0> d   1      35.638   4.401  29.849  0.00  0.00    -0.259 OA
BRANCH  20  22
ATOM     22  C14 <0> d   1      37.415   5.000  31.239  0.00  0.00     0.039 A 
ATOM     23  C19 <0> d   1      38.334   4.031  30.832  0.00  0.00     0.017 A 
ATOM     24  C18 <0> d   1      39.674   4.193  31.120  0.00  0.00     0.001 A 
ATOM     25  C17 <0> d   1      40.105   5.305  31.820  0.00  0.00     0.000 A 
ATOM     26  C16 <0> d   1      39.199   6.266  32.232  0.00  0.00     0.001 A 
ATOM     27  C15 <0> d   1      37.857   6.120  31.946  0.00  0.00     0.017 A 
ENDBRANCH  20  22
ENDBRANCH  19  20
ENDBRANCH   9  19
BRANCH  18  28
ATOM     28  O32 <0> d   1      25.050   1.651  32.256  0.00  0.00    -0.395 OA
ATOM     29  H56 <0> d   1      24.363   1.036  32.547  0.00  0.00     0.210 HD
ENDBRANCH  18  28
TORSDOF 4
ENDMDL
MODEL 58
REMARK CAVERDOCK RESULT:      -2.6      0.000      0.000
REMARK CAVERDOCK CONSTRAINTS:       0.0      0.0      0.0      0.0
REMARK CAVERDOCK TUNNEL: 57     -2.6      2.3     58.2
REMARK  4 active torsions:
REMARK  status: ('A' for Active; 'I' for Inactive)
REMARK    1  A    between atoms: C10_9  and  O11_10 
REMARK    2  A    between atoms: O11_10  and  C12_11 
REMARK    3  A    between atoms: C12_11  and  C14_13 
REMARK    4  A    between atoms: C30_27  and  O32_28 
ROOT
ATOM      1  C1  <0> d   1      27.015   3.160  31.784  0.00  0.00     0.018 C 
ATOM      2  C2  <0> d   1      27.333   1.672  31.935  0.00  0.00    -0.014 C 
ATOM      3  C3  <0> d   1      28.126   1.437  33.205  0.00  0.00     0.013 C 
ATOM      4  C4  <0> d   1      29.387   2.318  33.139  0.00  0.00     0.010 C 
ATOM      5  C5  <0> d   1      30.200   2.000  31.893  0.00  0.00     0.023 C 
ATOM      6  C7  <0> d   1      31.429   2.855  31.790  0.00  0.00    -0.047 A 
ATOM      7  C8  <0> d   1      32.080   3.218  32.961  0.00  0.00     0.011 A 
ATOM      8  C9  <0> d   1      33.218   3.993  32.922  0.00  0.00     0.038 A 
ATOM      9  C10 <0> d   1      33.719   4.415  31.699  0.00  0.00     0.080 A 
ATOM     10  C20 <0> d   1      33.069   4.057  30.530  0.00  0.00     0.045 A 
ATOM     11  C21 <0> d   1      31.920   3.280  30.571  0.00  0.00    -0.049 A 
ATOM     12  C22 <0> d   1      31.255   2.948  29.261  0.00  0.00     0.039 C 
ATOM     13  C23 <0> d   1      30.247   1.810  29.424  0.00  0.00     0.010 C 
ATOM     14  C24 <0> d   1      29.358   2.153  30.620  0.00  0.00    -0.001 C 
ATOM     15  C26 <0> d   1      28.200   1.186  30.739  0.00  0.00     0.001 C 
ATOM     16  C28 <0> d   1      27.216   1.141  29.576  0.00  0.00     0.008 C 
ATOM     17  C29 <0> d   1      25.836   0.851  30.216  0.00  0.00     0.033 C 
ATOM     18  C30 <0> d   1      26.059   0.841  31.750  0.00  0.00     0.126 C 
ENDROOT
BRANCH   9  19
ATOM     19  O11 <0> d   1      34.844   5.176  31.648  0.00  0.00    -0.275 OA
BRANCH  19  20
ATOM     20  C12 <0> d   1      35.825   4.763  30.822  0.00  0.00     0.298 C 
ATOM     21  O13 <0> d   1      35.547   4.244  29.760  0.00  0.00    -0.259 OA
BRANCH  20  22
ATOM     22  C14 <0> d   1      37.240   4.943  31.208  0.00  0.00     0.039 A 
ATOM     23  C19 <0> d   1      38.195   3.997  30.830  0.00  0.00     0.017 A 
ATOM     24  C18 <0> d   1      39.515   4.174  31.189  0.00  0.00     0.001 A 
ATOM     25  C17 <0> d   1      39.892   5.280  31.931  0.00  0.00     0.000 A 
ATOM     26  C16 <0> d   1      38.950   6.218  32.313  0.00  0.00     0.001 A 
ATOM     27  C15 <0> d   1      37.627   6.056  31.957  0.00  0.00     0.017 A 
ENDBRANCH  20  22
ENDBRANCH  19  20
ENDBRANCH   9  19
BRANCH  18  28
ATOM     28  O32 <0> d   1      24.947   1.433  32.426  0.00  0.00    -0.395 OA
ATOM     29  H56 <0> d   1      24.467   2.085  31.897  0.00  0.00     0.210 HD
ENDBRANCH  18  28
TORSDOF 4
ENDMDL
MODEL 59
REMARK CAVERDOCK RESULT:      -2.4      0.000      0.000
REMARK CAVERDOCK CONSTRAINTS:       0.0      0.0      0.0      0.0
REMARK CAVERDOCK TUNNEL: 58     -2.4      2.4     59.1
REMARK  4 active torsions:
REMARK  status: ('A' for Active; 'I' for Inactive)
REMARK    1  A    between atoms: C10_9  and  O11_10 
REMARK    2  A    between atoms: O11_10  and  C12_11 
REMARK    3  A    between atoms: C12_11  and  C14_13 
REMARK    4  A    between atoms: C30_27  and  O32_28 
ROOT
ATOM      1  C1  <0> d   1      27.004   3.034  31.378  0.00  0.00     0.018 C 
ATOM      2  C2  <0> d   1      27.254   1.546  31.625  0.00  0.00    -0.014 C 
ATOM      3  C3  <0> d   1      27.910   1.346  32.976  0.00  0.00     0.013 C 
ATOM      4  C4  <0> d   1      29.201   2.187  32.999  0.00  0.00     0.010 C 
ATOM      5  C5  <0> d   1      30.121   1.788  31.855  0.00  0.00     0.023 C 
ATOM      6  C7  <0> d   1      31.382   2.600  31.838  0.00  0.00    -0.047 A 
ATOM      7  C8  <0> d   1      31.927   2.997  33.051  0.00  0.00     0.011 A 
ATOM      8  C9  <0> d   1      33.089   3.737  33.093  0.00  0.00     0.038 A 
ATOM      9  C10 <0> d   1      33.722   4.087  31.909  0.00  0.00     0.080 A 
ATOM     10  C20 <0> d   1      33.178   3.694  30.698  0.00  0.00     0.045 A 
ATOM     11  C21 <0> d   1      32.005   2.954  30.657  0.00  0.00    -0.049 A 
ATOM     12  C22 <0> d   1      31.461   2.581  29.303  0.00  0.00     0.039 C 
ATOM     13  C23 <0> d   1      30.404   1.483  29.413  0.00  0.00     0.010 C 
ATOM     14  C24 <0> d   1      29.414   1.906  30.499  0.00  0.00    -0.001 C 
ATOM     15  C26 <0> d   1      28.218   0.980  30.544  0.00  0.00     0.001 C 
ATOM     16  C28 <0> d   1      27.353   0.910  29.291  0.00  0.00     0.008 C 
ATOM     17  C29 <0> d   1      25.907   0.690  29.802  0.00  0.00     0.033 C 
ATOM     18  C30 <0> d   1      25.977   0.745  31.350  0.00  0.00     0.126 C 
ENDROOT
BRANCH   9  19
ATOM     19  O11 <0> d   1      34.871   4.811  31.938  0.00  0.00    -0.275 OA
BRANCH  19  20
ATOM     20  C12 <0> d   1      35.742   4.618  30.928  0.00  0.00     0.298 C 
ATOM     21  O13 <0> d   1      35.337   4.285  29.832  0.00  0.00    -0.259 OA
BRANCH  20  22
ATOM     22  C14 <0> d   1      37.189   4.812  31.152  0.00  0.00     0.039 A 
ATOM     23  C19 <0> d   1      37.647   5.932  31.849  0.00  0.00     0.017 A 
ATOM     24  C18 <0> d   1      38.999   6.104  32.060  0.00  0.00     0.001 A 
ATOM     25  C17 <0> d   1      39.902   5.175  31.573  0.00  0.00     0.000 A 
ATOM     26  C16 <0> d   1      39.456   4.067  30.876  0.00  0.00     0.001 A 
ATOM     27  C15 <0> d   1      38.106   3.879  30.663  0.00  0.00     0.017 A 
ENDBRANCH  20  22
ENDBRANCH  19  20
ENDBRANCH   9  19
BRANCH  18  28
ATOM     28  O32 <0> d   1      24.825   1.400  31.885  0.00  0.00    -0.395 OA
ATOM     29  H56 <0> d   1      25.028   2.194  32.399  0.00  0.00     0.210 HD
ENDBRANCH  18  28
TORSDOF 4
ENDMDL
MODEL 60
REMARK CAVERDOCK RESULT:      -2.6      0.000      0.000
REMARK CAVERDOCK CONSTRAINTS:       0.0      0.0      0.0      0.0
REMARK CAVERDOCK TUNNEL: 59     -2.6      2.4     60.7
REMARK  4 active torsions:
REMARK  status: ('A' for Active; 'I' for Inactive)
REMARK    1  A    between atoms: C10_9  and  O11_10 
REMARK    2  A    between atoms: O11_10  and  C12_11 
REMARK    3  A    between atoms: C12_11  and  C14_13 
REMARK    4  A    between atoms: C30_27  and  O32_28 
ROOT
ATOM      1  C1  <0> d   1      26.822   2.834  31.469  0.00  0.00     0.018 C 
ATOM      2  C2  <0> d   1      27.137   1.439  32.013  0.00  0.00    -0.014 C 
ATOM      3  C3  <0> d   1      27.920   1.551  33.306  0.00  0.00     0.013 C 
ATOM      4  C4  <0> d   1      29.182   2.384  33.017  0.00  0.00     0.010 C 
ATOM      5  C5  <0> d   1      30.005   1.747  31.907  0.00  0.00     0.023 C 
ATOM      6  C7  <0> d   1      31.235   2.544  31.589  0.00  0.00    -0.047 A 
ATOM      7  C8  <0> d   1      31.877   3.206  32.627  0.00  0.00     0.011 A 
ATOM      8  C9  <0> d   1      33.017   3.944  32.391  0.00  0.00     0.038 A 
ATOM      9  C10 <0> d   1      33.528   4.026  31.104  0.00  0.00     0.080 A 
ATOM     10  C20 <0> d   1      32.887   3.370  30.068  0.00  0.00     0.045 A 
ATOM     11  C21 <0> d   1      31.736   2.630  30.305  0.00  0.00    -0.049 A 
ATOM     12  C22 <0> d   1      31.080   1.961  29.126  0.00  0.00     0.039 C 
ATOM     13  C23 <0> d   1      30.070   0.908  29.578  0.00  0.00     0.010 C 
ATOM     14  C24 <0> d   1      29.172   1.555  30.633  0.00  0.00    -0.001 C 
ATOM     15  C26 <0> d   1      28.012   0.654  30.996  0.00  0.00     0.001 C 
ATOM     16  C28 <0> d   1      27.037   0.300  29.879  0.00  0.00     0.008 C 
ATOM     17  C29 <0> d   1      25.652   0.189  30.563  0.00  0.00     0.033 C 
ATOM     18  C30 <0> d   1      25.863   0.588  32.046  0.00  0.00     0.126 C 
ENDROOT
BRANCH   9  19
ATOM     19  O11 <0> d   1      34.654   4.747  30.861  0.00  0.00    -0.275 OA
BRANCH  19  20
ATOM     20  C12 <0> d   1      35.734   4.068  30.427  0.00  0.00     0.298 C 
ATOM     21  O13 <0> d   1      35.595   3.112  29.691  0.00  0.00    -0.259 OA
BRANCH  20  22
ATOM     22  C14 <0> d   1      37.088   4.487  30.846  0.00  0.00     0.039 A 
ATOM     23  C19 <0> d   1      38.201   3.728  30.479  0.00  0.00     0.017 A 
ATOM     24  C18 <0> d   1      39.462   4.128  30.868  0.00  0.00     0.001 A 
ATOM     25  C17 <0> d   1      39.625   5.271  31.631  0.00  0.00     0.000 A 
ATOM     26  C16 <0> d   1      38.526   6.024  32.004  0.00  0.00     0.001 A 
ATOM     27  C15 <0> d   1      37.258   5.639  31.616  0.00  0.00     0.017 A 
ENDBRANCH  20  22
ENDBRANCH  19  20
ENDBRANCH   9  19
BRANCH  18  28
ATOM     28  O32 <0> d   1      24.747   1.337  32.532  0.00  0.00    -0.395 OA
ATOM     29  H56 <0> d   1      24.283   1.840  31.848  0.00  0.00     0.210 HD
ENDBRANCH  18  28
TORSDOF 4
ENDMDL
MODEL 61
REMARK CAVERDOCK RESULT:      -3.4      0.000      0.000
REMARK CAVERDOCK CONSTRAINTS:       0.1      0.0      0.0      0.0
REMARK CAVERDOCK TUNNEL: 60     -3.4      2.5     61.4
REMARK  4 active torsions:
REMARK  status: ('A' for Active; 'I' for Inactive)
REMARK    1  A    between atoms: C10_9  and  O11_10 
REMARK    2  A    between atoms: O11_10  and  C12_11 
REMARK    3  A    between atoms: C12_11  and  C14_13 
REMARK    4  A    between atoms: C30_27  and  O32_28 
ROOT
ATOM      1  C1  <0> d   1      28.439  -0.397  31.784  0.00  0.00     0.018 C 
ATOM      2  C2  <0> d   1      28.005  -0.068  30.355  0.00  0.00    -0.014 C 
ATOM      3  C3  <0> d   1      29.116  -0.409  29.383  0.00  0.00     0.013 C 
ATOM      4  C4  <0> d   1      30.375   0.361  29.823  0.00  0.00     0.010 C 
ATOM      5  C5  <0> d   1      30.101   1.856  29.871  0.00  0.00     0.023 C 
ATOM      6  C7  <0> d   1      31.304   2.636  30.313  0.00  0.00    -0.047 A 
ATOM      7  C8  <0> d   1      32.559   2.179  29.935  0.00  0.00     0.011 A 
ATOM      8  C9  <0> d   1      33.697   2.863  30.306  0.00  0.00     0.038 A 
ATOM      9  C10 <0> d   1      33.587   4.020  31.063  0.00  0.00     0.080 A 
ATOM     10  C20 <0> d   1      32.335   4.474  31.444  0.00  0.00     0.045 A 
ATOM     11  C21 <0> d   1      31.190   3.782  31.074  0.00  0.00    -0.049 A 
ATOM     12  C22 <0> d   1      29.865   4.324  31.543  0.00  0.00     0.039 C 
ATOM     13  C23 <0> d   1      28.705   3.694  30.772  0.00  0.00     0.010 C 
ATOM     14  C24 <0> d   1      28.913   2.179  30.787  0.00  0.00    -0.001 C 
ATOM     15  C26 <0> d   1      27.711   1.453  30.223  0.00  0.00     0.001 C 
ATOM     16  C28 <0> d   1      26.390   1.631  30.961  0.00  0.00     0.008 C 
ATOM     17  C29 <0> d   1      25.650   0.278  30.810  0.00  0.00     0.033 C 
ATOM     18  C30 <0> d   1      26.626  -0.674  30.072  0.00  0.00     0.126 C 
ENDROOT
BRANCH   9  19
ATOM     19  O11 <0> d   1      34.701   4.705  31.430  0.00  0.00    -0.275 OA
BRANCH  19  20
ATOM     20  C12 <0> d   1      35.694   4.788  30.524  0.00  0.00     0.298 C 
ATOM     21  O13 <0> d   1      35.437   4.765  29.337  0.00  0.00    -0.259 OA
BRANCH  20  22
ATOM     22  C14 <0> d   1      37.097   4.909  30.973  0.00  0.00     0.039 A 
ATOM     23  C19 <0> d   1      37.452   5.880  31.911  0.00  0.00     0.017 A 
ATOM     24  C18 <0> d   1      38.762   5.983  32.330  0.00  0.00     0.001 A 
ATOM     25  C17 <0> d   1      39.726   5.134  31.813  0.00  0.00     0.000 A 
ATOM     26  C16 <0> d   1      39.382   4.175  30.878  0.00  0.00     0.001 A 
ATOM     27  C15 <0> d   1      38.074   4.056  30.455  0.00  0.00     0.017 A 
ENDBRANCH  20  22
ENDBRANCH  19  20
ENDBRANCH   9  19
BRANCH  18  28
ATOM     28  O32 <0> d   1      26.524  -2.002  30.589  0.00  0.00    -0.395 OA
ATOM     29  H56 <0> d   1      27.140  -2.192  31.310  0.00  0.00     0.210 HD
ENDBRANCH  18  28
TORSDOF 4
ENDMDL
MODEL 62
REMARK CAVERDOCK RESULT:      -3.7      0.000      0.000
REMARK CAVERDOCK CONSTRAINTS:       0.0      0.0      0.0      0.0
REMARK CAVERDOCK TUNNEL: 61     -3.7      2.5     62.4
REMARK  4 active torsions:
REMARK  status: ('A' for Active; 'I' for Inactive)
REMARK    1  A    between atoms: C10_9  and  O11_10 
REMARK    2  A    between atoms: O11_10  and  C12_11 
REMARK    3  A    between atoms: C12_11  and  C14_13 
REMARK    4  A    between atoms: C30_27  and  O32_28 
ROOT
ATOM      1  C1  <0> d   1      28.297  -0.272  32.252  0.00  0.00     0.018 C 
ATOM      2  C2  <0> d   1      27.954  -0.209  30.763  0.00  0.00    -0.014 C 
ATOM      3  C3  <0> d   1      29.111  -0.739  29.940  0.00  0.00     0.013 C 
ATOM      4  C4  <0> d   1      30.360   0.084  30.306  0.00  0.00     0.010 C 
ATOM      5  C5  <0> d   1      30.118   1.566  30.060  0.00  0.00     0.023 C 
ATOM      6  C7  <0> d   1      31.312   2.399  30.423  0.00  0.00    -0.047 A 
ATOM      7  C8  <0> d   1      32.576   1.865  30.214  0.00  0.00     0.011 A 
ATOM      8  C9  <0> d   1      33.706   2.592  30.521  0.00  0.00     0.038 A 
ATOM      9  C10 <0> d   1      33.579   3.871  31.043  0.00  0.00     0.080 A 
ATOM     10  C20 <0> d   1      32.319   4.403  31.255  0.00  0.00     0.045 A 
ATOM     11  C21 <0> d   1      31.181   3.668  30.951  0.00  0.00    -0.049 A 
ATOM     12  C22 <0> d   1      29.844   4.304  31.229  0.00  0.00     0.039 C 
ATOM     13  C23 <0> d   1      28.716   3.556  30.519  0.00  0.00     0.010 C 
ATOM     14  C24 <0> d   1      28.888   2.068  30.827  0.00  0.00    -0.001 C 
ATOM     15  C26 <0> d   1      27.704   1.264  30.334  0.00  0.00     0.001 C 
ATOM     16  C28 <0> d   1      26.346   1.592  30.944  0.00  0.00     0.008 C 
ATOM     17  C29 <0> d   1      25.586   0.243  31.002  0.00  0.00     0.033 C 
ATOM     18  C30 <0> d   1      26.580  -0.841  30.513  0.00  0.00     0.126 C 
ENDROOT
BRANCH   9  19
ATOM     19  O11 <0> d   1      34.686   4.598  31.345  0.00  0.00    -0.275 OA
BRANCH  19  20
ATOM     20  C12 <0> d   1      35.778   4.394  30.583  0.00  0.00     0.298 C 
ATOM     21  O13 <0> d   1      35.673   3.852  29.502  0.00  0.00    -0.259 OA
BRANCH  20  22
ATOM     22  C14 <0> d   1      37.106   4.831  31.062  0.00  0.00     0.039 A 
ATOM     23  C19 <0> d   1      37.217   5.931  31.915  0.00  0.00     0.017 A 
ATOM     24  C18 <0> d   1      38.459   6.329  32.364  0.00  0.00     0.001 A 
ATOM     25  C17 <0> d   1      39.595   5.649  31.961  0.00  0.00     0.000 A 
ATOM     26  C16 <0> d   1      39.493   4.563  31.111  0.00  0.00     0.001 A 
ATOM     27  C15 <0> d   1      38.256   4.149  30.659  0.00  0.00     0.017 A 
ENDBRANCH  20  22
ENDBRANCH  19  20
ENDBRANCH   9  19
BRANCH  18  28
ATOM     28  O32 <0> d   1      26.417  -2.049  31.259  0.00  0.00    -0.395 OA
ATOM     29  H56 <0> d   1      25.522  -2.415  31.225  0.00  0.00     0.210 HD
ENDBRANCH  18  28
TORSDOF 4
ENDMDL
MODEL 63
REMARK CAVERDOCK RESULT:      -3.9      0.000      0.000
REMARK CAVERDOCK CONSTRAINTS:       0.0      0.0      0.0      0.0
REMARK CAVERDOCK TUNNEL: 62     -3.9      2.6     63.1
REMARK  4 active torsions:
REMARK  status: ('A' for Active; 'I' for Inactive)
REMARK    1  A    between atoms: C10_9  and  O11_10 
REMARK    2  A    between atoms: O11_10  and  C12_11 
REMARK    3  A    between atoms: C12_11  and  C14_13 
REMARK    4  A    between atoms: C30_27  and  O32_28 
ROOT
ATOM      1  C1  <0> d   1      28.390  -0.957  30.998  0.00  0.00     0.018 C 
ATOM      2  C2  <0> d   1      27.377   0.135  30.649  0.00  0.00    -0.014 C 
ATOM      3  C3  <0> d   1      27.806   0.856  29.386  0.00  0.00     0.013 C 
ATOM      4  C4  <0> d   1      29.226   1.404  29.620  0.00  0.00     0.010 C 
ATOM      5  C5  <0> d   1      29.256   2.318  30.835  0.00  0.00     0.023 C 
ATOM      6  C7  <0> d   1      30.631   2.857  31.101  0.00  0.00    -0.047 A 
ATOM      7  C8  <0> d   1      31.452   3.130  30.016  0.00  0.00     0.011 A 
ATOM      8  C9  <0> d   1      32.721   3.635  30.203  0.00  0.00     0.038 A 
ATOM      9  C10 <0> d   1      33.180   3.874  31.490  0.00  0.00     0.080 A 
ATOM     10  C20 <0> d   1      32.363   3.600  32.573  0.00  0.00     0.045 A 
ATOM     11  C21 <0> d   1      31.088   3.086  32.383  0.00  0.00    -0.049 A 
ATOM     12  C22 <0> d   1      30.264   2.791  33.610  0.00  0.00     0.039 C 
ATOM     13  C23 <0> d   1      28.792   2.591  33.253  0.00  0.00     0.010 C 
ATOM     14  C24 <0> d   1      28.732   1.603  32.087  0.00  0.00    -0.001 C 
ATOM     15  C26 <0> d   1      27.308   1.185  31.793  0.00  0.00     0.001 C 
ATOM     16  C28 <0> d   1      26.558   0.459  32.904  0.00  0.00     0.008 C 
ATOM     17  C29 <0> d   1      25.631  -0.550  32.182  0.00  0.00     0.033 C 
ATOM     18  C30 <0> d   1      25.957  -0.440  30.670  0.00  0.00     0.126 C 
ENDROOT
BRANCH   9  19
ATOM     19  O11 <0> d   1      34.428   4.377  31.687  0.00  0.00    -0.275 OA
BRANCH  19  20
ATOM     20  C12 <0> d   1      35.355   4.096  30.751  0.00  0.00     0.298 C 
ATOM     21  O13 <0> d   1      35.033   3.527  29.728  0.00  0.00    -0.259 OA
BRANCH  20  22
ATOM     22  C14 <0> d   1      36.765   4.480  30.970  0.00  0.00     0.039 A 
ATOM     23  C19 <0> d   1      37.794   3.701  30.438  0.00  0.00     0.017 A 
ATOM     24  C18 <0> d   1      39.108   4.068  30.640  0.00  0.00     0.001 A 
ATOM     25  C17 <0> d   1      39.408   5.199  31.379  0.00  0.00     0.000 A 
ATOM     26  C16 <0> d   1      38.393   5.972  31.915  0.00  0.00     0.001 A 
ATOM     27  C15 <0> d   1      37.074   5.620  31.714  0.00  0.00     0.017 A 
ENDBRANCH  20  22
ENDBRANCH  19  20
ENDBRANCH   9  19
BRANCH  18  28
ATOM     28  O32 <0> d   1      25.904  -1.725  30.047  0.00  0.00    -0.395 OA
ATOM     29  H56 <0> d   1      26.773  -2.122  29.891  0.00  0.00     0.210 HD
ENDBRANCH  18  28
TORSDOF 4
ENDMDL
MODEL 64
REMARK CAVERDOCK RESULT:      -3.8      0.000      0.000
REMARK CAVERDOCK CONSTRAINTS:       0.0      0.0      0.0      0.0
REMARK CAVERDOCK TUNNEL: 63     -3.8      2.6     64.1
REMARK  4 active torsions:
REMARK  status: ('A' for Active; 'I' for Inactive)
REMARK    1  A    between atoms: C10_9  and  O11_10 
REMARK    2  A    between atoms: O11_10  and  C12_11 
REMARK    3  A    between atoms: C12_11  and  C14_13 
REMARK    4  A    between atoms: C30_27  and  O32_28 
ROOT
ATOM      1  C1  <0> d   1      28.288  -0.320  32.753  0.00  0.00     0.018 C 
ATOM      2  C2  <0> d   1      27.786  -0.359  31.309  0.00  0.00    -0.014 C 
ATOM      3  C3  <0> d   1      28.868  -0.902  30.398  0.00  0.00     0.013 C 
ATOM      4  C4  <0> d   1      30.117  -0.021  30.578  0.00  0.00     0.010 C 
ATOM      5  C5  <0> d   1      29.796   1.435  30.274  0.00  0.00     0.023 C 
ATOM      6  C7  <0> d   1      30.990   2.325  30.457  0.00  0.00    -0.047 A 
ATOM      7  C8  <0> d   1      32.243   1.819  30.142  0.00  0.00     0.011 A 
ATOM      8  C9  <0> d   1      33.372   2.597  30.282  0.00  0.00     0.038 A 
ATOM      9  C10 <0> d   1      33.253   3.901  30.741  0.00  0.00     0.080 A 
ATOM     10  C20 <0> d   1      32.004   4.406  31.058  0.00  0.00     0.045 A 
ATOM     11  C21 <0> d   1      30.869   3.620  30.921  0.00  0.00    -0.049 A 
ATOM     12  C22 <0> d   1      29.546   4.230  31.307  0.00  0.00     0.039 C 
ATOM     13  C23 <0> d   1      28.378   3.405  30.767  0.00  0.00     0.010 C 
ATOM     14  C24 <0> d   1      28.636   1.945  31.140  0.00  0.00    -0.001 C 
ATOM     15  C26 <0> d   1      27.437   1.077  30.826  0.00  0.00     0.001 C 
ATOM     16  C28 <0> d   1      26.141   1.400  31.560  0.00  0.00     0.008 C 
ATOM     17  C29 <0> d   1      25.441   0.034  31.777  0.00  0.00     0.033 C 
ATOM     18  C30 <0> d   1      26.418  -1.047  31.247  0.00  0.00     0.126 C 
ENDROOT
BRANCH   9  19
ATOM     19  O11 <0> d   1      34.359   4.680  30.878  0.00  0.00    -0.275 OA
BRANCH  19  20
ATOM     20  C12 <0> d   1      35.528   4.162  30.453  0.00  0.00     0.298 C 
ATOM     21  O13 <0> d   1      35.533   3.263  29.637  0.00  0.00    -0.259 OA
BRANCH  20  22
ATOM     22  C14 <0> d   1      36.804   4.690  30.978  0.00  0.00     0.039 A 
ATOM     23  C19 <0> d   1      37.983   3.960  30.818  0.00  0.00     0.017 A 
ATOM     24  C18 <0> d   1      39.172   4.462  31.305  0.00  0.00     0.001 A 
ATOM     25  C17 <0> d   1      39.196   5.680  31.962  0.00  0.00     0.000 A 
ATOM     26  C16 <0> d   1      38.030   6.405  32.130  0.00  0.00     0.001 A 
ATOM     27  C15 <0> d   1      36.834   5.918  31.642  0.00  0.00     0.017 A 
ENDBRANCH  20  22
ENDBRANCH  19  20
ENDBRANCH   9  19
BRANCH  18  28
ATOM     28  O32 <0> d   1      26.380  -2.211  32.074  0.00  0.00    -0.395 OA
ATOM     29  H56 <0> d   1      26.037  -2.050  32.965  0.00  0.00     0.210 HD
ENDBRANCH  18  28
TORSDOF 4
ENDMDL
MODEL 65
REMARK CAVERDOCK RESULT:      -4.1      0.000      0.000
REMARK CAVERDOCK CONSTRAINTS:       0.0      0.0      0.0      0.0
REMARK CAVERDOCK TUNNEL: 64     -4.1      2.7     65.1
REMARK  4 active torsions:
REMARK  status: ('A' for Active; 'I' for Inactive)
REMARK    1  A    between atoms: C10_9  and  O11_10 
REMARK    2  A    between atoms: O11_10  and  C12_11 
REMARK    3  A    between atoms: C12_11  and  C14_13 
REMARK    4  A    between atoms: C30_27  and  O32_28 
ROOT
ATOM      1  C1  <0> d   1      28.688  -1.308  31.828  0.00  0.00     0.018 C 
ATOM      2  C2  <0> d   1      27.883  -0.721  30.666  0.00  0.00    -0.014 C 
ATOM      3  C3  <0> d   1      28.729  -0.696  29.409  0.00  0.00     0.013 C 
ATOM      4  C4  <0> d   1      30.007   0.103  29.721  0.00  0.00     0.010 C 
ATOM      5  C5  <0> d   1      29.661   1.505  30.201  0.00  0.00     0.023 C 
ATOM      6  C7  <0> d   1      30.885   2.306  30.530  0.00  0.00    -0.047 A 
ATOM      7  C8  <0> d   1      32.029   2.104  29.770  0.00  0.00     0.011 A 
ATOM      8  C9  <0> d   1      33.178   2.821  30.024  0.00  0.00     0.038 A 
ATOM      9  C10 <0> d   1      33.192   3.755  31.049  0.00  0.00     0.080 A 
ATOM     10  C20 <0> d   1      32.053   3.955  31.810  0.00  0.00     0.045 A 
ATOM     11  C21 <0> d   1      30.898   3.229  31.557  0.00  0.00    -0.049 A 
ATOM     12  C22 <0> d   1      29.705   3.485  32.441  0.00  0.00     0.039 C 
ATOM     13  C23 <0> d   1      28.429   2.907  31.829  0.00  0.00     0.010 C 
ATOM     14  C24 <0> d   1      28.729   1.465  31.419  0.00  0.00    -0.001 C 
ATOM     15  C26 <0> d   1      27.471   0.743  30.988  0.00  0.00     0.001 C 
ATOM     16  C28 <0> d   1      26.372   0.587  32.033  0.00  0.00     0.008 C 
ATOM     17  C29 <0> d   1      25.706  -0.778  31.728  0.00  0.00     0.033 C 
ATOM     18  C30 <0> d   1      26.519  -1.413  30.570  0.00  0.00     0.126 C 
ENDROOT
BRANCH   9  19
ATOM     19  O11 <0> d   1      34.318   4.471  31.305  0.00  0.00    -0.275 OA
BRANCH  19  20
ATOM     20  C12 <0> d   1      35.337   4.342  30.433  0.00  0.00     0.298 C 
ATOM     21  O13 <0> d   1      35.116   4.016  29.284  0.00  0.00    -0.259 OA
BRANCH  20  22
ATOM     22  C14 <0> d   1      36.724   4.597  30.874  0.00  0.00     0.039 A 
ATOM     23  C19 <0> d   1      37.737   3.688  30.562  0.00  0.00     0.017 A 
ATOM     24  C18 <0> d   1      39.030   3.935  30.972  0.00  0.00     0.001 A 
ATOM     25  C17 <0> d   1      39.324   5.074  31.700  0.00  0.00     0.000 A 
ATOM     26  C16 <0> d   1      38.324   5.976  32.018  0.00  0.00     0.001 A 
ATOM     27  C15 <0> d   1      37.026   5.744  31.609  0.00  0.00     0.017 A 
ENDBRANCH  20  22
ENDBRANCH  19  20
ENDBRANCH   9  19
BRANCH  18  28
ATOM     28  O32 <0> d   1      26.636  -2.826  30.750  0.00  0.00    -0.395 OA
ATOM     29  H56 <0> d   1      26.100  -3.346  30.136  0.00  0.00     0.210 HD
ENDBRANCH  18  28
TORSDOF 4
ENDMDL
MODEL 66
REMARK CAVERDOCK RESULT:      -4.7      0.000      0.000
REMARK CAVERDOCK CONSTRAINTS:       0.0      0.0      0.0      0.0
REMARK CAVERDOCK TUNNEL: 65     -4.7      2.6     66.1
REMARK  4 active torsions:
REMARK  status: ('A' for Active; 'I' for Inactive)
REMARK    1  A    between atoms: C10_9  and  O11_10 
REMARK    2  A    between atoms: O11_10  and  C12_11 
REMARK    3  A    between atoms: C12_11  and  C14_13 
REMARK    4  A    between atoms: C30_27  and  O32_28 
ROOT
ATOM      1  C1  <0> d   1      28.518  -1.317  31.632  0.00  0.00     0.018 C 
ATOM      2  C2  <0> d   1      27.627  -0.617  30.604  0.00  0.00    -0.014 C 
ATOM      3  C3  <0> d   1      28.353  -0.503  29.279  0.00  0.00     0.013 C 
ATOM      4  C4  <0> d   1      29.677   0.239  29.533  0.00  0.00     0.010 C 
ATOM      5  C5  <0> d   1      29.418   1.602  30.158  0.00  0.00     0.023 C 
ATOM      6  C7  <0> d   1      30.691   2.346  30.434  0.00  0.00    -0.047 A 
ATOM      7  C8  <0> d   1      31.753   2.185  29.554  0.00  0.00     0.011 A 
ATOM      8  C9  <0> d   1      32.941   2.853  29.756  0.00  0.00     0.038 A 
ATOM      9  C10 <0> d   1      33.077   3.696  30.849  0.00  0.00     0.080 A 
ATOM     10  C20 <0> d   1      32.020   3.855  31.729  0.00  0.00     0.045 A 
ATOM     11  C21 <0> d   1      30.826   3.179  31.527  0.00  0.00    -0.049 A 
ATOM     12  C22 <0> d   1      29.728   3.384  32.538  0.00  0.00     0.039 C 
ATOM     13  C23 <0> d   1      28.384   2.888  32.005  0.00  0.00     0.010 C 
ATOM     14  C24 <0> d   1      28.602   1.479  31.451  0.00  0.00    -0.001 C 
ATOM     15  C26 <0> d   1      27.289   0.823  31.083  0.00  0.00     0.001 C 
ATOM     16  C28 <0> d   1      26.288   0.603  32.211  0.00  0.00     0.008 C 
ATOM     17  C29 <0> d   1      25.557  -0.716  31.859  0.00  0.00     0.033 C 
ATOM     18  C30 <0> d   1      26.240  -1.268  30.581  0.00  0.00     0.126 C 
ENDROOT
BRANCH   9  19
ATOM     19  O11 <0> d   1      34.243   4.364  31.055  0.00  0.00    -0.275 OA
BRANCH  19  20
ATOM     20  C12 <0> d   1      35.349   3.856  30.478  0.00  0.00     0.298 C 
ATOM     21  O13 <0> d   1      35.252   2.973  29.650  0.00  0.00    -0.259 OA
BRANCH  20  22
ATOM     22  C14 <0> d   1      36.682   4.372  30.853  0.00  0.00     0.039 A 
ATOM     23  C19 <0> d   1      37.834   3.687  30.464  0.00  0.00     0.017 A 
ATOM     24  C18 <0> d   1      39.075   4.178  30.813  0.00  0.00     0.001 A 
ATOM     25  C17 <0> d   1      39.179   5.341  31.556  0.00  0.00     0.000 A 
ATOM     26  C16 <0> d   1      38.041   6.022  31.950  0.00  0.00     0.001 A 
ATOM     27  C15 <0> d   1      36.793   5.545  31.603  0.00  0.00     0.017 A 
ENDBRANCH  20  22
ENDBRANCH  19  20
ENDBRANCH   9  19
BRANCH  18  28
ATOM     28  O32 <0> d   1      26.331  -2.693  30.632  0.00  0.00    -0.395 OA
ATOM     29  H56 <0> d   1      26.187  -3.065  31.513  0.00  0.00     0.210 HD
ENDBRANCH  18  28
TORSDOF 4
ENDMDL
MODEL 67
REMARK CAVERDOCK RESULT:      -4.3      0.000      0.000
REMARK CAVERDOCK CONSTRAINTS:       0.1      0.0      0.0      0.0
REMARK CAVERDOCK TUNNEL: 66     -4.3      2.7     67.2
REMARK  4 active torsions:
REMARK  status: ('A' for Active; 'I' for Inactive)
REMARK    1  A    between atoms: C10_9  and  O11_10 
REMARK    2  A    between atoms: O11_10  and  C12_11 
REMARK    3  A    between atoms: C12_11  and  C14_13 
REMARK    4  A    between atoms: C30_27  and  O32_28 
ROOT
ATOM      1  C1  <0> d   1      28.177  -0.966  31.784  0.00  0.00     0.018 C 
ATOM      2  C2  <0> d   1      27.498  -0.534  30.483  0.00  0.00    -0.014 C 
ATOM      3  C3  <0> d   1      28.436  -0.748  29.312  0.00  0.00     0.013 C 
ATOM      4  C4  <0> d   1      29.733   0.030  29.603  0.00  0.00     0.010 C 
ATOM      5  C5  <0> d   1      29.435   1.504  29.831  0.00  0.00     0.023 C 
ATOM      6  C7  <0> d   1      30.678   2.289  30.134  0.00  0.00    -0.047 A 
ATOM      7  C8  <0> d   1      31.861   1.915  29.512  0.00  0.00     0.011 A 
ATOM      8  C9  <0> d   1      33.029   2.608  29.748  0.00  0.00     0.038 A 
ATOM      9  C10 <0> d   1      33.021   3.691  30.615  0.00  0.00     0.080 A 
ATOM     10  C20 <0> d   1      31.842   4.063  31.238  0.00  0.00     0.045 A 
ATOM     11  C21 <0> d   1      30.668   3.361  31.004  0.00  0.00    -0.049 A 
ATOM     12  C22 <0> d   1      29.429   3.810  31.735  0.00  0.00     0.039 C 
ATOM     13  C23 <0> d   1      28.170   3.203  31.115  0.00  0.00     0.010 C 
ATOM     14  C24 <0> d   1      28.414   1.702  30.958  0.00  0.00    -0.001 C 
ATOM     15  C26 <0> d   1      27.151   0.980  30.540  0.00  0.00     0.001 C 
ATOM     16  C28 <0> d   1      25.970   1.044  31.501  0.00  0.00     0.008 C 
ATOM     17  C29 <0> d   1      25.248  -0.319  31.354  0.00  0.00     0.033 C 
ATOM     18  C30 <0> d   1      26.107  -1.167  30.381  0.00  0.00     0.126 C 
ENDROOT
BRANCH   9  19
ATOM     19  O11 <0> d   1      34.165   4.385  30.851  0.00  0.00    -0.275 OA
BRANCH  19  20
ATOM     20  C12 <0> d   1      35.320   3.811  30.463  0.00  0.00     0.298 C 
ATOM     21  O13 <0> d   1      35.300   2.799  29.790  0.00  0.00    -0.259 OA
BRANCH  20  22
ATOM     22  C14 <0> d   1      36.613   4.411  30.854  0.00  0.00     0.039 A 
ATOM     23  C19 <0> d   1      36.640   5.583  31.612  0.00  0.00     0.017 A 
ATOM     24  C18 <0> d   1      37.850   6.134  31.979  0.00  0.00     0.001 A 
ATOM     25  C17 <0> d   1      39.035   5.535  31.587  0.00  0.00     0.000 A 
ATOM     26  C16 <0> d   1      39.014   4.378  30.830  0.00  0.00     0.001 A 
ATOM     27  C15 <0> d   1      37.811   3.811  30.462  0.00  0.00     0.017 A 
ENDBRANCH  20  22
ENDBRANCH  19  20
ENDBRANCH   9  19
BRANCH  18  28
ATOM     28  O32 <0> d   1      26.125  -2.537  30.785  0.00  0.00    -0.395 OA
ATOM     29  H56 <0> d   1      26.215  -2.664  31.740  0.00  0.00     0.210 HD
ENDBRANCH  18  28
TORSDOF 4
ENDMDL
MODEL 68
REMARK CAVERDOCK RESULT:      -3.8      0.000      0.000
REMARK CAVERDOCK CONSTRAINTS:       0.4      0.0      0.0      0.0
REMARK CAVERDOCK TUNNEL: 67     -3.8      2.7     68.4
REMARK  4 active torsions:
REMARK  status: ('A' for Active; 'I' for Inactive)
REMARK    1  A    between atoms: C10_9  and  O11_10 
REMARK    2  A    between atoms: O11_10  and  C12_11 
REMARK    3  A    between atoms: C12_11  and  C14_13 
REMARK    4  A    between atoms: C30_27  and  O32_28 
ROOT
ATOM      1  C1  <0> d   1      28.402  -1.616  31.374  0.00  0.00     0.018 C 
ATOM      2  C2  <0> d   1      27.526  -0.795  30.426  0.00  0.00    -0.014 C 
ATOM      3  C3  <0> d   1      28.267  -0.536  29.129  0.00  0.00     0.013 C 
ATOM      4  C4  <0> d   1      29.594   0.162  29.479  0.00  0.00     0.010 C 
ATOM      5  C5  <0> d   1      29.337   1.446  30.254  0.00  0.00     0.023 C 
ATOM      6  C7  <0> d   1      30.613   2.143  30.626  0.00  0.00    -0.047 A 
ATOM      7  C8  <0> d   1      31.682   2.075  29.744  0.00  0.00     0.011 A 
ATOM      8  C9  <0> d   1      32.873   2.706  30.033  0.00  0.00     0.038 A 
ATOM      9  C10 <0> d   1      33.003   3.417  31.217  0.00  0.00     0.080 A 
ATOM     10  C20 <0> d   1      31.939   3.483  32.099  0.00  0.00     0.045 A 
ATOM     11  C21 <0> d   1      30.741   2.843  31.810  0.00  0.00    -0.049 A 
ATOM     12  C22 <0> d   1      29.634   2.940  32.827  0.00  0.00     0.039 C 
ATOM     13  C23 <0> d   1      28.293   2.519  32.228  0.00  0.00     0.010 C 
ATOM     14  C24 <0> d   1      28.507   1.182  31.517  0.00  0.00    -0.001 C 
ATOM     15  C26 <0> d   1      27.194   0.583  31.064  0.00  0.00     0.001 C 
ATOM     16  C28 <0> d   1      26.180   0.242  32.150  0.00  0.00     0.008 C 
ATOM     17  C29 <0> d   1      25.443  -1.022  31.641  0.00  0.00     0.033 C 
ATOM     18  C30 <0> d   1      26.136  -1.428  30.315  0.00  0.00     0.126 C 
ENDROOT
BRANCH   9  19
ATOM     19  O11 <0> d   1      34.171   4.047  31.509  0.00  0.00    -0.275 OA
BRANCH  19  20
ATOM     20  C12 <0> d   1      35.115   4.063  30.549  0.00  0.00     0.298 C 
ATOM     21  O13 <0> d   1      34.825   3.770  29.406  0.00  0.00    -0.259 OA
BRANCH  20  22
ATOM     22  C14 <0> d   1      36.505   4.437  30.884  0.00  0.00     0.039 A 
ATOM     23  C19 <0> d   1      37.567   3.629  30.474  0.00  0.00     0.017 A 
ATOM     24  C18 <0> d   1      38.862   3.988  30.785  0.00  0.00     0.001 A 
ATOM     25  C17 <0> d   1      39.109   5.140  31.512  0.00  0.00     0.000 A 
ATOM     26  C16 <0> d   1      38.061   5.941  31.927  0.00  0.00     0.001 A 
ATOM     27  C15 <0> d   1      36.761   5.598  31.617  0.00  0.00     0.017 A 
ENDBRANCH  20  22
ENDBRANCH  19  20
ENDBRANCH   9  19
BRANCH  18  28
ATOM     28  O32 <0> d   1      26.217  -2.851  30.203  0.00  0.00    -0.395 OA
ATOM     29  H56 <0> d   1      25.429  -3.260  29.818  0.00  0.00     0.210 HD
ENDBRANCH  18  28
TORSDOF 4
ENDMDL
MODEL 69
REMARK CAVERDOCK RESULT:      -4.7      0.000      0.000
REMARK CAVERDOCK CONSTRAINTS:       0.0      0.0      0.0      0.0
REMARK CAVERDOCK TUNNEL: 68     -4.7      2.8     69.5
REMARK  4 active torsions:
REMARK  status: ('A' for Active; 'I' for Inactive)
REMARK    1  A    between atoms: C10_9  and  O11_10 
REMARK    2  A    between atoms: O11_10  and  C12_11 
REMARK    3  A    between atoms: C12_11  and  C14_13 
REMARK    4  A    between atoms: C30_27  and  O32_28 
ROOT
ATOM      1  C1  <0> d   1      28.146  -1.507  31.562  0.00  0.00     0.018 C 
ATOM      2  C2  <0> d   1      27.030  -0.569  31.101  0.00  0.00    -0.014 C 
ATOM      3  C3  <0> d   1      27.336  -0.040  29.714  0.00  0.00     0.013 C 
ATOM      4  C4  <0> d   1      28.714   0.645  29.768  0.00  0.00     0.010 C 
ATOM      5  C5  <0> d   1      28.725   1.750  30.814  0.00  0.00     0.023 C 
ATOM      6  C7  <0> d   1      30.060   2.427  30.904  0.00  0.00    -0.047 A 
ATOM      7  C8  <0> d   1      30.804   2.575  29.742  0.00  0.00     0.011 A 
ATOM      8  C9  <0> d   1      32.033   3.198  29.767  0.00  0.00     0.038 A 
ATOM      9  C10 <0> d   1      32.531   3.684  30.967  0.00  0.00     0.080 A 
ATOM     10  C20 <0> d   1      31.792   3.534  32.128  0.00  0.00     0.045 A 
ATOM     11  C21 <0> d   1      30.557   2.902  32.102  0.00  0.00    -0.049 A 
ATOM     12  C22 <0> d   1      29.820   2.756  33.408  0.00  0.00     0.039 C 
ATOM     13  C23 <0> d   1      28.354   2.388  33.179  0.00  0.00     0.010 C 
ATOM     14  C24 <0> d   1      28.323   1.218  32.196  0.00  0.00    -0.001 C 
ATOM     15  C26 <0> d   1      26.927   0.650  32.060  0.00  0.00     0.001 C 
ATOM     16  C28 <0> d   1      26.294   0.066  33.318  0.00  0.00     0.008 C 
ATOM     17  C29 <0> d   1      25.421  -1.116  32.828  0.00  0.00     0.033 C 
ATOM     18  C30 <0> d   1      25.666  -1.237  31.302  0.00  0.00     0.126 C 
ENDROOT
BRANCH   9  19
ATOM     19  O11 <0> d   1      33.739   4.305  31.003  0.00  0.00    -0.275 OA
BRANCH  19  20
ATOM     20  C12 <0> d   1      34.757   3.702  30.358  0.00  0.00     0.298 C 
ATOM     21  O13 <0> d   1      34.527   2.843  29.530  0.00  0.00    -0.259 OA
BRANCH  20  22
ATOM     22  C14 <0> d   1      36.152   4.085  30.657  0.00  0.00     0.039 A 
ATOM     23  C19 <0> d   1      36.431   5.328  31.227  0.00  0.00     0.017 A 
ATOM     24  C18 <0> d   1      37.736   5.676  31.509  0.00  0.00     0.001 A 
ATOM     25  C17 <0> d   1      38.768   4.802  31.217  0.00  0.00     0.000 A 
ATOM     26  C16 <0> d   1      38.499   3.571  30.646  0.00  0.00     0.001 A 
ATOM     27  C15 <0> d   1      37.198   3.207  30.364  0.00  0.00     0.017 A 
ENDBRANCH  20  22
ENDBRANCH  19  20
ENDBRANCH   9  19
BRANCH  18  28
ATOM     28  O32 <0> d   1      25.692  -2.609  30.901  0.00  0.00    -0.395 OA
ATOM     29  H56 <0> d   1      24.975  -3.141  31.274  0.00  0.00     0.210 HD
ENDBRANCH  18  28
TORSDOF 4
ENDMDL
MODEL 70
REMARK CAVERDOCK RESULT:      -4.9      0.000      0.000
REMARK CAVERDOCK CONSTRAINTS:       0.0      0.0      0.0      0.0
REMARK CAVERDOCK TUNNEL: 69     -4.9      2.8     70.1
REMARK  4 active torsions:
REMARK  status: ('A' for Active; 'I' for Inactive)
REMARK    1  A    between atoms: C10_9  and  O11_10 
REMARK    2  A    between atoms: O11_10  and  C12_11 
REMARK    3  A    between atoms: C12_11  and  C14_13 
REMARK    4  A    between atoms: C30_27  and  O32_28 
ROOT
ATOM      1  C1  <0> d   1      28.462  -1.787  31.862  0.00  0.00     0.018 C 
ATOM      2  C2  <0> d   1      27.559  -1.190  30.781  0.00  0.00    -0.014 C 
ATOM      3  C3  <0> d   1      28.319  -1.079  29.474  0.00  0.00     0.013 C 
ATOM      4  C4  <0> d   1      29.582  -0.238  29.737  0.00  0.00     0.010 C 
ATOM      5  C5  <0> d   1      29.212   1.127  30.298  0.00  0.00     0.023 C 
ATOM      6  C7  <0> d   1      30.422   1.966  30.581  0.00  0.00    -0.047 A 
ATOM      7  C8  <0> d   1      31.520   1.844  29.741  0.00  0.00     0.011 A 
ATOM      8  C9  <0> d   1      32.654   2.599  29.951  0.00  0.00     0.038 A 
ATOM      9  C10 <0> d   1      32.698   3.491  31.013  0.00  0.00     0.080 A 
ATOM     10  C20 <0> d   1      31.605   3.612  31.853  0.00  0.00     0.045 A 
ATOM     11  C21 <0> d   1      30.465   2.847  31.644  0.00  0.00    -0.049 A 
ATOM     12  C22 <0> d   1      29.324   3.016  32.612  0.00  0.00     0.039 C 
ATOM     13  C23 <0> d   1      28.034   2.409  32.060  0.00  0.00     0.010 C 
ATOM     14  C24 <0> d   1      28.364   0.999  31.570  0.00  0.00    -0.001 C 
ATOM     15  C26 <0> d   1      27.111   0.241  31.191  0.00  0.00     0.001 C 
ATOM     16  C28 <0> d   1      26.091  -0.004  32.296  0.00  0.00     0.008 C 
ATOM     17  C29 <0> d   1      25.461  -1.382  31.976  0.00  0.00     0.033 C 
ATOM     18  C30 <0> d   1      26.221  -1.935  30.743  0.00  0.00     0.126 C 
ENDROOT
BRANCH   9  19
ATOM     19  O11 <0> d   1      33.809   4.244  31.226  0.00  0.00    -0.275 OA
BRANCH  19  20
ATOM     20  C12 <0> d   1      34.875   3.998  30.440  0.00  0.00     0.298 C 
ATOM     21  O13 <0> d   1      34.734   3.397  29.394  0.00  0.00    -0.259 OA
BRANCH  20  22
ATOM     22  C14 <0> d   1      36.218   4.459  30.851  0.00  0.00     0.039 A 
ATOM     23  C19 <0> d   1      36.359   5.626  31.603  0.00  0.00     0.017 A 
ATOM     24  C18 <0> d   1      37.615   6.047  31.988  0.00  0.00     0.001 A 
ATOM     25  C17 <0> d   1      38.734   5.322  31.619  0.00  0.00     0.000 A 
ATOM     26  C16 <0> d   1      38.602   4.168  30.868  0.00  0.00     0.001 A 
ATOM     27  C15 <0> d   1      37.351   3.732  30.482  0.00  0.00     0.017 A 
ENDBRANCH  20  22
ENDBRANCH  19  20
ENDBRANCH   9  19
BRANCH  18  28
ATOM     28  O32 <0> d   1      26.406  -3.347  30.855  0.00  0.00    -0.395 OA
ATOM     29  H56 <0> d   1      26.747  -3.764  30.051  0.00  0.00     0.210 HD
ENDBRANCH  18  28
TORSDOF 4
ENDMDL
MODEL 71
REMARK CAVERDOCK RESULT:      -4.1      0.000      0.000
REMARK CAVERDOCK CONSTRAINTS:       0.1      0.0      0.0      0.0
REMARK CAVERDOCK TUNNEL: 70     -4.1      2.8     71.1
REMARK  4 active torsions:
REMARK  status: ('A' for Active; 'I' for Inactive)
REMARK    1  A    between atoms: C10_9  and  O11_10 
REMARK    2  A    between atoms: O11_10  and  C12_11 
REMARK    3  A    between atoms: C12_11  and  C14_13 
REMARK    4  A    between atoms: C30_27  and  O32_28 
ROOT
ATOM      1  C1  <0> d   1      27.850  -1.492  31.254  0.00  0.00     0.018 C 
ATOM      2  C2  <0> d   1      26.660  -0.534  31.174  0.00  0.00    -0.014 C 
ATOM      3  C3  <0> d   1      26.704   0.241  29.873  0.00  0.00     0.013 C 
ATOM      4  C4  <0> d   1      28.063   0.962  29.803  0.00  0.00     0.010 C 
ATOM      5  C5  <0> d   1      28.253   1.867  31.012  0.00  0.00     0.023 C 
ATOM      6  C7  <0> d   1      29.577   2.573  30.984  0.00  0.00    -0.047 A 
ATOM      7  C8  <0> d   1      30.095   2.952  29.753  0.00  0.00     0.011 A 
ATOM      8  C9  <0> d   1      31.302   3.611  29.672  0.00  0.00     0.038 A 
ATOM      9  C10 <0> d   1      32.006   3.900  30.832  0.00  0.00     0.080 A 
ATOM     10  C20 <0> d   1      31.492   3.520  32.059  0.00  0.00     0.045 A 
ATOM     11  C21 <0> d   1      30.278   2.851  32.140  0.00  0.00    -0.049 A 
ATOM     12  C22 <0> d   1      29.792   2.449  33.508  0.00  0.00     0.039 C 
ATOM     13  C23 <0> d   1      28.313   2.067  33.480  0.00  0.00     0.010 C 
ATOM     14  C24 <0> d   1      28.114   1.085  32.324  0.00  0.00    -0.001 C 
ATOM     15  C26 <0> d   1      26.722   0.493  32.339  0.00  0.00     0.001 C 
ATOM     16  C28 <0> d   1      26.334  -0.327  33.564  0.00  0.00     0.008 C 
ATOM     17  C29 <0> d   1      25.397  -1.441  33.032  0.00  0.00     0.033 C 
ATOM     18  C30 <0> d   1      25.361  -1.283  31.491  0.00  0.00     0.126 C 
ENDROOT
BRANCH   9  19
ATOM     19  O11 <0> d   1      33.195   4.555  30.763  0.00  0.00    -0.275 OA
BRANCH  19  20
ATOM     20  C12 <0> d   1      34.311   3.800  30.782  0.00  0.00     0.298 C 
ATOM     21  O13 <0> d   1      34.241   2.606  30.569  0.00  0.00    -0.259 OA
BRANCH  20  22
ATOM     22  C14 <0> d   1      35.621   4.424  31.060  0.00  0.00     0.039 A 
ATOM     23  C19 <0> d   1      36.777   3.926  30.457  0.00  0.00     0.017 A 
ATOM     24  C18 <0> d   1      37.996   4.517  30.717  0.00  0.00     0.001 A 
ATOM     25  C17 <0> d   1      38.076   5.595  31.582  0.00  0.00     0.000 A 
ATOM     26  C16 <0> d   1      36.935   6.089  32.188  0.00  0.00     0.001 A 
ATOM     27  C15 <0> d   1      35.708   5.511  31.932  0.00  0.00     0.017 A 
ENDBRANCH  20  22
ENDBRANCH  19  20
ENDBRANCH   9  19
BRANCH  18  28
ATOM     28  O32 <0> d   1      25.326  -2.561  30.852  0.00  0.00    -0.395 OA
ATOM     29  H56 <0> d   1      24.952  -3.265  31.401  0.00  0.00     0.210 HD
ENDBRANCH  18  28
TORSDOF 4
ENDMDL
MODEL 72
REMARK CAVERDOCK RESULT:      -5.6      0.000      0.000
REMARK CAVERDOCK CONSTRAINTS:       0.0      0.0      0.0      0.0
REMARK CAVERDOCK TUNNEL: 71     -5.6      2.9     72.3
REMARK  4 active torsions:
REMARK  status: ('A' for Active; 'I' for Inactive)
REMARK    1  A    between atoms: C10_9  and  O11_10 
REMARK    2  A    between atoms: O11_10  and  C12_11 
REMARK    3  A    between atoms: C12_11  and  C14_13 
REMARK    4  A    between atoms: C30_27  and  O32_28 
ROOT
ATOM      1  C1  <0> d   1      28.556  -2.016  31.682  0.00  0.00     0.018 C 
ATOM      2  C2  <0> d   1      27.383  -1.281  31.032  0.00  0.00    -0.014 C 
ATOM      3  C3  <0> d   1      27.748  -0.865  29.621  0.00  0.00     0.013 C 
ATOM      4  C4  <0> d   1      29.026  -0.010  29.702  0.00  0.00     0.010 C 
ATOM      5  C5  <0> d   1      28.812   1.191  30.611  0.00  0.00     0.023 C 
ATOM      6  C7  <0> d   1      30.045   2.038  30.725  0.00  0.00    -0.047 A 
ATOM      7  C8  <0> d   1      30.868   2.156  29.613  0.00  0.00     0.011 A 
ATOM      8  C9  <0> d   1      32.008   2.930  29.661  0.00  0.00     0.038 A 
ATOM      9  C10 <0> d   1      32.335   3.598  30.832  0.00  0.00     0.080 A 
ATOM     10  C20 <0> d   1      31.517   3.478  31.942  0.00  0.00     0.045 A 
ATOM     11  C21 <0> d   1      30.372   2.695  31.894  0.00  0.00    -0.049 A 
ATOM     12  C22 <0> d   1      29.542   2.595  33.148  0.00  0.00     0.039 C 
ATOM     13  C23 <0> d   1      28.157   2.022  32.851  0.00  0.00     0.010 C 
ATOM     14  C24 <0> d   1      28.352   0.761  32.010  0.00  0.00    -0.001 C 
ATOM     15  C26 <0> d   1      27.051   0.009  31.834  0.00  0.00     0.001 C 
ATOM     16  C28 <0> d   1      26.380  -0.514  33.098  0.00  0.00     0.008 C 
ATOM     17  C29 <0> d   1      25.700  -1.843  32.682  0.00  0.00     0.033 C 
ATOM     18  C30 <0> d   1      26.094  -2.091  31.204  0.00  0.00     0.126 C 
ENDROOT
BRANCH   9  19
ATOM     19  O11 <0> d   1      33.454   4.367  30.888  0.00  0.00    -0.275 OA
BRANCH  19  20
ATOM     20  C12 <0> d   1      34.613   3.790  30.517  0.00  0.00     0.298 C 
ATOM     21  O13 <0> d   1      34.600   2.759  29.875  0.00  0.00    -0.259 OA
BRANCH  20  22
ATOM     22  C14 <0> d   1      35.901   4.411  30.892  0.00  0.00     0.039 A 
ATOM     23  C19 <0> d   1      37.103   3.847  30.459  0.00  0.00     0.017 A 
ATOM     24  C18 <0> d   1      38.301   4.435  30.807  0.00  0.00     0.001 A 
ATOM     25  C17 <0> d   1      38.314   5.574  31.593  0.00  0.00     0.000 A 
ATOM     26  C16 <0> d   1      37.127   6.133  32.031  0.00  0.00     0.001 A 
ATOM     27  C15 <0> d   1      35.921   5.559  31.685  0.00  0.00     0.017 A 
ENDBRANCH  20  22
ENDBRANCH  19  20
ENDBRANCH   9  19
BRANCH  18  28
ATOM     28  O32 <0> d   1      26.317  -3.483  30.967  0.00  0.00    -0.395 OA
ATOM     29  H56 <0> d   1      26.250  -3.739  30.037  0.00  0.00     0.210 HD
ENDBRANCH  18  28
TORSDOF 4
ENDMDL
MODEL 73
REMARK CAVERDOCK RESULT:      -4.8      0.000      0.000
REMARK CAVERDOCK CONSTRAINTS:       0.0      0.0      0.0      0.0
REMARK CAVERDOCK TUNNEL: 72     -4.8      3.0     73.2
REMARK  4 active torsions:
REMARK  status: ('A' for Active; 'I' for Inactive)
REMARK    1  A    between atoms: C10_9  and  O11_10 
REMARK    2  A    between atoms: O11_10  and  C12_11 
REMARK    3  A    between atoms: C12_11  and  C14_13 
REMARK    4  A    between atoms: C30_27  and  O32_28 
ROOT
ATOM      1  C1  <0> d   1      28.098  -1.912  31.512  0.00  0.00     0.018 C 
ATOM      2  C2  <0> d   1      26.964  -1.072  30.920  0.00  0.00    -0.014 C 
ATOM      3  C3  <0> d   1      27.340  -0.598  29.531  0.00  0.00     0.013 C 
ATOM      4  C4  <0> d   1      28.667   0.176  29.644  0.00  0.00     0.010 C 
ATOM      5  C5  <0> d   1      28.533   1.332  30.623  0.00  0.00     0.023 C 
ATOM      6  C7  <0> d   1      29.814   2.098  30.769  0.00  0.00    -0.047 A 
ATOM      7  C8  <0> d   1      30.632   2.232  29.656  0.00  0.00     0.011 A 
ATOM      8  C9  <0> d   1      31.816   2.934  29.733  0.00  0.00     0.038 A 
ATOM      9  C10 <0> d   1      32.193   3.512  30.936  0.00  0.00     0.080 A 
ATOM     10  C20 <0> d   1      31.380   3.377  32.048  0.00  0.00     0.045 A 
ATOM     11  C21 <0> d   1      30.191   2.666  31.971  0.00  0.00    -0.049 A 
ATOM     12  C22 <0> d   1      29.369   2.541  33.227  0.00  0.00     0.039 C 
ATOM     13  C23 <0> d   1      27.949   2.068  32.915  0.00  0.00     0.010 C 
ATOM     14  C24 <0> d   1      28.062   0.848  32.000  0.00  0.00    -0.001 C 
ATOM     15  C26 <0> d   1      26.716   0.186  31.799  0.00  0.00     0.001 C 
ATOM     16  C28 <0> d   1      26.028  -0.371  33.040  0.00  0.00     0.008 C 
ATOM     17  C29 <0> d   1      25.267  -1.631  32.557  0.00  0.00     0.033 C 
ATOM     18  C30 <0> d   1      25.631  -1.815  31.061  0.00  0.00     0.126 C 
ENDROOT
BRANCH   9  19
ATOM     19  O11 <0> d   1      33.356   4.211  31.023  0.00  0.00    -0.275 OA
BRANCH  19  20
ATOM     20  C12 <0> d   1      34.404   3.745  30.315  0.00  0.00     0.298 C 
ATOM     21  O13 <0> d   1      34.223   2.953  29.412  0.00  0.00    -0.259 OA
BRANCH  20  22
ATOM     22  C14 <0> d   1      35.773   4.198  30.637  0.00  0.00     0.039 A 
ATOM     23  C19 <0> d   1      36.871   3.408  30.294  0.00  0.00     0.017 A 
ATOM     24  C18 <0> d   1      38.147   3.839  30.592  0.00  0.00     0.001 A 
ATOM     25  C17 <0> d   1      38.339   5.046  31.241  0.00  0.00     0.000 A 
ATOM     26  C16 <0> d   1      37.255   5.831  31.590  0.00  0.00     0.001 A 
ATOM     27  C15 <0> d   1      35.973   5.414  31.292  0.00  0.00     0.017 A 
ENDBRANCH  20  22
ENDBRANCH  19  20
ENDBRANCH   9  19
BRANCH  18  28
ATOM     28  O32 <0> d   1      25.770  -3.201  30.742  0.00  0.00    -0.395 OA
ATOM     29  H56 <0> d   1      25.976  -3.372  29.812  0.00  0.00     0.210 HD
ENDBRANCH  18  28
TORSDOF 4
ENDMDL
MODEL 74
REMARK CAVERDOCK RESULT:      -5.5      0.000      0.000
REMARK CAVERDOCK CONSTRAINTS:       0.0      0.0      0.0      0.0
REMARK CAVERDOCK TUNNEL: 73     -5.5      3.0     74.3
REMARK  4 active torsions:
REMARK  status: ('A' for Active; 'I' for Inactive)
REMARK    1  A    between atoms: C10_9  and  O11_10 
REMARK    2  A    between atoms: O11_10  and  C12_11 
REMARK    3  A    between atoms: C12_11  and  C14_13 
REMARK    4  A    between atoms: C30_27  and  O32_28 
ROOT
ATOM      1  C1  <0> d   1      28.219  -1.888  32.009  0.00  0.00     0.018 C 
ATOM      2  C2  <0> d   1      27.000  -1.159  31.442  0.00  0.00    -0.014 C 
ATOM      3  C3  <0> d   1      27.253  -0.767  30.000  0.00  0.00     0.013 C 
ATOM      4  C4  <0> d   1      28.535   0.086  29.965  0.00  0.00     0.010 C 
ATOM      5  C5  <0> d   1      28.396   1.302  30.869  0.00  0.00     0.023 C 
ATOM      6  C7  <0> d   1      29.636   2.146  30.871  0.00  0.00    -0.047 A 
ATOM      7  C8  <0> d   1      30.368   2.244  29.697  0.00  0.00     0.011 A 
ATOM      8  C9  <0> d   1      31.510   3.015  29.641  0.00  0.00     0.038 A 
ATOM      9  C10 <0> d   1      31.930   3.700  30.772  0.00  0.00     0.080 A 
ATOM     10  C20 <0> d   1      31.202   3.601  31.945  0.00  0.00     0.045 A 
ATOM     11  C21 <0> d   1      30.056   2.821  32.001  0.00  0.00    -0.049 A 
ATOM     12  C22 <0> d   1      29.328   2.743  33.318  0.00  0.00     0.039 C 
ATOM     13  C23 <0> d   1      27.922   2.170  33.140  0.00  0.00     0.010 C 
ATOM     14  C24 <0> d   1      28.048   0.894  32.307  0.00  0.00    -0.001 C 
ATOM     15  C26 <0> d   1      26.735   0.145  32.247  0.00  0.00     0.001 C 
ATOM     16  C28 <0> d   1      26.166  -0.357  33.569  0.00  0.00     0.008 C 
ATOM     17  C29 <0> d   1      25.453  -1.690  33.229  0.00  0.00     0.033 C 
ATOM     18  C30 <0> d   1      25.727  -1.963  31.728  0.00  0.00     0.126 C 
ENDROOT
BRANCH   9  19
ATOM     19  O11 <0> d   1      33.051   4.467  30.727  0.00  0.00    -0.275 OA
BRANCH  19  20
ATOM     20  C12 <0> d   1      34.214   3.837  30.472  0.00  0.00     0.298 C 
ATOM     21  O13 <0> d   1      34.211   2.762  29.906  0.00  0.00    -0.259 OA
BRANCH  20  22
ATOM     22  C14 <0> d   1      35.494   4.453  30.879  0.00  0.00     0.039 A 
ATOM     23  C19 <0> d   1      35.500   5.557  31.733  0.00  0.00     0.017 A 
ATOM     24  C18 <0> d   1      36.699   6.123  32.114  0.00  0.00     0.001 A 
ATOM     25  C17 <0> d   1      37.893   5.607  31.642  0.00  0.00     0.000 A 
ATOM     26  C16 <0> d   1      37.894   4.517  30.791  0.00  0.00     0.001 A 
ATOM     27  C15 <0> d   1      36.702   3.936  30.406  0.00  0.00     0.017 A 
ENDBRANCH  20  22
ENDBRANCH  19  20
ENDBRANCH   9  19
BRANCH  18  28
ATOM     28  O32 <0> d   1      25.929  -3.359  31.497  0.00  0.00    -0.395 OA
ATOM     29  H56 <0> d   1      25.656  -3.655  30.617  0.00  0.00     0.210 HD
ENDBRANCH  18  28
TORSDOF 4
ENDMDL
MODEL 75
REMARK CAVERDOCK RESULT:      -5.7      0.000      0.000
REMARK CAVERDOCK CONSTRAINTS:       0.0      0.0      0.0      0.0
REMARK CAVERDOCK TUNNEL: 74     -5.7      3.0     75.2
REMARK  4 active torsions:
REMARK  status: ('A' for Active; 'I' for Inactive)
REMARK    1  A    between atoms: C10_9  and  O11_10 
REMARK    2  A    between atoms: O11_10  and  C12_11 
REMARK    3  A    between atoms: C12_11  and  C14_13 
REMARK    4  A    between atoms: C30_27  and  O32_28 
ROOT
ATOM      1  C1  <0> d   1      28.130  -1.975  32.031  0.00  0.00     0.018 C 
ATOM      2  C2  <0> d   1      26.990  -1.300  31.266  0.00  0.00    -0.014 C 
ATOM      3  C3  <0> d   1      27.419  -1.014  29.841  0.00  0.00     0.013 C 
ATOM      4  C4  <0> d   1      28.696  -0.156  29.900  0.00  0.00     0.010 C 
ATOM      5  C5  <0> d   1      28.449   1.122  30.687  0.00  0.00     0.023 C 
ATOM      6  C7  <0> d   1      29.680   1.975  30.777  0.00  0.00    -0.047 A 
ATOM      7  C8  <0> d   1      30.551   1.991  29.697  0.00  0.00     0.011 A 
ATOM      8  C9  <0> d   1      31.692   2.765  29.724  0.00  0.00     0.038 A 
ATOM      9  C10 <0> d   1      31.971   3.536  30.843  0.00  0.00     0.080 A 
ATOM     10  C20 <0> d   1      31.105   3.518  31.923  0.00  0.00     0.045 A 
ATOM     11  C21 <0> d   1      29.959   2.735  31.896  0.00  0.00    -0.049 A 
ATOM     12  C22 <0> d   1      29.075   2.749  33.116  0.00  0.00     0.039 C 
ATOM     13  C23 <0> d   1      27.701   2.153  32.811  0.00  0.00     0.010 C 
ATOM     14  C24 <0> d   1      27.927   0.820  32.097  0.00  0.00    -0.001 C 
ATOM     15  C26 <0> d   1      26.630   0.058  31.933  0.00  0.00     0.001 C 
ATOM     16  C28 <0> d   1      25.903  -0.349  33.209  0.00  0.00     0.008 C 
ATOM     17  C29 <0> d   1      25.235  -1.709  32.886  0.00  0.00     0.033 C 
ATOM     18  C30 <0> d   1      25.691  -2.090  31.454  0.00  0.00     0.126 C 
ENDROOT
BRANCH   9  19
ATOM     19  O11 <0> d   1      33.090   4.306  30.879  0.00  0.00    -0.275 OA
BRANCH  19  20
ATOM     20  C12 <0> d   1      34.235   3.743  30.447  0.00  0.00     0.298 C 
ATOM     21  O13 <0> d   1      34.198   2.759  29.736  0.00  0.00    -0.259 OA
BRANCH  20  22
ATOM     22  C14 <0> d   1      35.537   4.322  30.838  0.00  0.00     0.039 A 
ATOM     23  C19 <0> d   1      36.725   3.689  30.466  0.00  0.00     0.017 A 
ATOM     24  C18 <0> d   1      37.937   4.239  30.830  0.00  0.00     0.001 A 
ATOM     25  C17 <0> d   1      37.977   5.407  31.570  0.00  0.00     0.000 A 
ATOM     26  C16 <0> d   1      36.804   6.035  31.947  0.00  0.00     0.001 A 
ATOM     27  C15 <0> d   1      35.584   5.500  31.586  0.00  0.00     0.017 A 
ENDBRANCH  20  22
ENDBRANCH  19  20
ENDBRANCH   9  19
BRANCH  18  28
ATOM     28  O32 <0> d   1      25.918  -3.498  31.354  0.00  0.00    -0.395 OA
ATOM     29  H56 <0> d   1      26.560  -3.745  30.674  0.00  0.00     0.210 HD
ENDBRANCH  18  28
TORSDOF 4
ENDMDL
MODEL 76
REMARK CAVERDOCK RESULT:      -6.1      0.000      0.000
REMARK CAVERDOCK CONSTRAINTS:       0.0      0.0      0.0      0.0
REMARK CAVERDOCK TUNNEL: 75     -6.1      3.0     76.6
REMARK  4 active torsions:
REMARK  status: ('A' for Active; 'I' for Inactive)
REMARK    1  A    between atoms: C10_9  and  O11_10 
REMARK    2  A    between atoms: O11_10  and  C12_11 
REMARK    3  A    between atoms: C12_11  and  C14_13 
REMARK    4  A    between atoms: C30_27  and  O32_28 
ROOT
ATOM      1  C1  <0> d   1      28.149  -2.043  32.084  0.00  0.00     0.018 C 
ATOM      2  C2  <0> d   1      26.925  -1.320  31.519  0.00  0.00    -0.014 C 
ATOM      3  C3  <0> d   1      27.172  -0.934  30.074  0.00  0.00     0.013 C 
ATOM      4  C4  <0> d   1      28.451  -0.078  30.031  0.00  0.00     0.010 C 
ATOM      5  C5  <0> d   1      28.312   1.142  30.929  0.00  0.00     0.023 C 
ATOM      6  C7  <0> d   1      29.550   1.990  30.923  0.00  0.00    -0.047 A 
ATOM      7  C8  <0> d   1      30.277   2.084  29.745  0.00  0.00     0.011 A 
ATOM      8  C9  <0> d   1      31.416   2.858  29.682  0.00  0.00     0.038 A 
ATOM      9  C10 <0> d   1      31.839   3.550  30.807  0.00  0.00     0.080 A 
ATOM     10  C20 <0> d   1      31.116   3.454  31.984  0.00  0.00     0.045 A 
ATOM     11  C21 <0> d   1      29.972   2.671  32.048  0.00  0.00    -0.049 A 
ATOM     12  C22 <0> d   1      29.249   2.597  33.367  0.00  0.00     0.039 C 
ATOM     13  C23 <0> d   1      27.844   2.019  33.198  0.00  0.00     0.010 C 
ATOM     14  C24 <0> d   1      27.971   0.740  32.370  0.00  0.00    -0.001 C 
ATOM     15  C26 <0> d   1      26.660  -0.013  32.318  0.00  0.00     0.001 C 
ATOM     16  C28 <0> d   1      26.097  -0.511  33.645  0.00  0.00     0.008 C 
ATOM     17  C29 <0> d   1      25.386  -1.847  33.314  0.00  0.00     0.033 C 
ATOM     18  C30 <0> d   1      25.656  -2.126  31.813  0.00  0.00     0.126 C 
ENDROOT
BRANCH   9  19
ATOM     19  O11 <0> d   1      32.958   4.320  30.755  0.00  0.00    -0.275 OA
BRANCH  19  20
ATOM     20  C12 <0> d   1      34.130   3.684  30.565  0.00  0.00     0.298 C 
ATOM     21  O13 <0> d   1      34.145   2.569  30.083  0.00  0.00    -0.259 OA
BRANCH  20  22
ATOM     22  C14 <0> d   1      35.398   4.343  30.941  0.00  0.00     0.039 A 
ATOM     23  C19 <0> d   1      36.604   3.909  30.387  0.00  0.00     0.017 A 
ATOM     24  C18 <0> d   1      37.783   4.532  30.738  0.00  0.00     0.001 A 
ATOM     25  C17 <0> d   1      37.774   5.577  31.645  0.00  0.00     0.000 A 
ATOM     26  C16 <0> d   1      36.584   6.008  32.202  0.00  0.00     0.001 A 
ATOM     27  C15 <0> d   1      35.395   5.397  31.856  0.00  0.00     0.017 A 
ENDBRANCH  20  22
ENDBRANCH  19  20
ENDBRANCH   9  19
BRANCH  18  28
ATOM     28  O32 <0> d   1      25.861  -3.523  31.588  0.00  0.00    -0.395 OA
ATOM     29  H56 <0> d   1      25.376  -3.873  30.827  0.00  0.00     0.210 HD
ENDBRANCH  18  28
TORSDOF 4
ENDMDL
MODEL 77
REMARK CAVERDOCK RESULT:      -6.0      0.000      0.000
REMARK CAVERDOCK CONSTRAINTS:       0.0      0.0      0.0      0.0
REMARK CAVERDOCK TUNNEL: 76     -6.0      3.1     77.4
REMARK  4 active torsions:
REMARK  status: ('A' for Active; 'I' for Inactive)
REMARK    1  A    between atoms: C10_9  and  O11_10 
REMARK    2  A    between atoms: O11_10  and  C12_11 
REMARK    3  A    between atoms: C12_11  and  C14_13 
REMARK    4  A    between atoms: C30_27  and  O32_28 
ROOT
ATOM      1  C1  <0> d   1      28.296  -2.292  31.366  0.00  0.00     0.018 C 
ATOM      2  C2  <0> d   1      27.011  -1.575  30.946  0.00  0.00    -0.014 C 
ATOM      3  C3  <0> d   1      27.174  -0.987  29.559  0.00  0.00     0.013 C 
ATOM      4  C4  <0> d   1      28.402  -0.058  29.586  0.00  0.00     0.010 C 
ATOM      5  C5  <0> d   1      28.235   1.021  30.646  0.00  0.00     0.023 C 
ATOM      6  C7  <0> d   1      29.423   1.936  30.710  0.00  0.00    -0.047 A 
ATOM      7  C8  <0> d   1      30.093   2.229  29.531  0.00  0.00     0.011 A 
ATOM      8  C9  <0> d   1      31.184   3.071  29.533  0.00  0.00     0.038 A 
ATOM      9  C10 <0> d   1      31.617   3.631  30.726  0.00  0.00     0.080 A 
ATOM     10  C20 <0> d   1      30.951   3.337  31.903  0.00  0.00     0.045 A 
ATOM     11  C21 <0> d   1      29.855   2.485  31.901  0.00  0.00    -0.049 A 
ATOM     12  C22 <0> d   1      29.195   2.194  33.223  0.00  0.00     0.039 C 
ATOM     13  C23 <0> d   1      27.818   1.561  33.027  0.00  0.00     0.010 C 
ATOM     14  C24 <0> d   1      27.978   0.413  32.030  0.00  0.00    -0.001 C 
ATOM     15  C26 <0> d   1      26.709  -0.405  31.924  0.00  0.00     0.001 C 
ATOM     16  C28 <0> d   1      26.232  -1.106  33.190  0.00  0.00     0.008 C 
ATOM     17  C29 <0> d   1      25.582  -2.427  32.707  0.00  0.00     0.033 C 
ATOM     18  C30 <0> d   1      25.802  -2.488  31.174  0.00  0.00     0.126 C 
ENDROOT
BRANCH   9  19
ATOM     19  O11 <0> d   1      32.688   4.467  30.738  0.00  0.00    -0.275 OA
BRANCH  19  20
ATOM     20  C12 <0> d   1      33.592   4.288  31.721  0.00  0.00     0.298 C 
ATOM     21  O13 <0> d   1      33.237   3.869  32.804  0.00  0.00    -0.259 OA
BRANCH  20  22
ATOM     22  C14 <0> d   1      35.016   4.600  31.482  0.00  0.00     0.039 A 
ATOM     23  C19 <0> d   1      35.751   3.858  30.555  0.00  0.00     0.017 A 
ATOM     24  C18 <0> d   1      37.079   4.159  30.333  0.00  0.00     0.001 A 
ATOM     25  C17 <0> d   1      37.685   5.187  31.033  0.00  0.00     0.000 A 
ATOM     26  C16 <0> d   1      36.965   5.922  31.957  0.00  0.00     0.001 A 
ATOM     27  C15 <0> d   1      35.635   5.636  32.186  0.00  0.00     0.017 A 
ENDBRANCH  20  22
ENDBRANCH  19  20
ENDBRANCH   9  19
BRANCH  18  28
ATOM     28  O32 <0> d   1      26.072  -3.827  30.755  0.00  0.00    -0.395 OA
ATOM     29  H56 <0> d   1      26.373  -4.409  31.467  0.00  0.00     0.210 HD
ENDBRANCH  18  28
TORSDOF 4
ENDMDL
MODEL 78
REMARK CAVERDOCK RESULT:      -6.3      0.000      0.000
REMARK CAVERDOCK CONSTRAINTS:       0.0      0.0      0.0      0.0
REMARK CAVERDOCK TUNNEL: 77     -6.3      3.1     78.4
REMARK  4 active torsions:
REMARK  status: ('A' for Active; 'I' for Inactive)
REMARK    1  A    between atoms: C10_9  and  O11_10 
REMARK    2  A    between atoms: O11_10  and  C12_11 
REMARK    3  A    between atoms: C12_11  and  C14_13 
REMARK    4  A    between atoms: C30_27  and  O32_28 
ROOT
ATOM      1  C1  <0> d   1      28.541  -2.370  31.957  0.00  0.00     0.018 C 
ATOM      2  C2  <0> d   1      27.421  -1.967  30.996  0.00  0.00    -0.014 C 
ATOM      3  C3  <0> d   1      27.989  -1.714  29.614  0.00  0.00     0.013 C 
ATOM      4  C4  <0> d   1      29.085  -0.640  29.748  0.00  0.00     0.010 C 
ATOM      5  C5  <0> d   1      28.520   0.628  30.371  0.00  0.00     0.023 C 
ATOM      6  C7  <0> d   1      29.567   1.691  30.531  0.00  0.00    -0.047 A 
ATOM      7  C8  <0> d   1      30.564   1.783  29.570  0.00  0.00     0.011 A 
ATOM      8  C9  <0> d   1      31.544   2.747  29.664  0.00  0.00     0.038 A 
ATOM      9  C10 <0> d   1      31.533   3.636  30.730  0.00  0.00     0.080 A 
ATOM     10  C20 <0> d   1      30.540   3.543  31.690  0.00  0.00     0.045 A 
ATOM     11  C21 <0> d   1      29.557   2.568  31.598  0.00  0.00    -0.049 A 
ATOM     12  C22 <0> d   1      28.523   2.513  32.692  0.00  0.00     0.039 C 
ATOM     13  C23 <0> d   1      27.323   1.661  32.278  0.00  0.00     0.010 C 
ATOM     14  C24 <0> d   1      27.866   0.341  31.728  0.00  0.00    -0.001 C 
ATOM     15  C26 <0> d   1      26.750  -0.651  31.479  0.00  0.00     0.001 C 
ATOM     16  C28 <0> d   1      25.931  -1.086  32.689  0.00  0.00     0.008 C 
ATOM     17  C29 <0> d   1      25.552  -2.564  32.417  0.00  0.00     0.033 C 
ATOM     18  C30 <0> d   1      26.260  -2.961  31.097  0.00  0.00     0.126 C 
ENDROOT
BRANCH   9  19
ATOM     19  O11 <0> d   1      32.491   4.594  30.830  0.00  0.00    -0.275 OA
BRANCH  19  20
ATOM     20  C12 <0> d   1      33.456   4.401  31.750  0.00  0.00     0.298 C 
ATOM     21  O13 <0> d   1      33.159   4.086  32.885  0.00  0.00    -0.259 OA
BRANCH  20  22
ATOM     22  C14 <0> d   1      34.876   4.572  31.380  0.00  0.00     0.039 A 
ATOM     23  C19 <0> d   1      35.631   5.597  31.952  0.00  0.00     0.017 A 
ATOM     24  C18 <0> d   1      36.958   5.747  31.606  0.00  0.00     0.001 A 
ATOM     25  C17 <0> d   1      37.537   4.892  30.685  0.00  0.00     0.000 A 
ATOM     26  C16 <0> d   1      36.793   3.879  30.109  0.00  0.00     0.001 A 
ATOM     27  C15 <0> d   1      35.466   3.713  30.450  0.00  0.00     0.017 A 
ENDBRANCH  20  22
ENDBRANCH  19  20
ENDBRANCH   9  19
BRANCH  18  28
ATOM     28  O32 <0> d   1      26.730  -4.309  31.161  0.00  0.00    -0.395 OA
ATOM     29  H56 <0> d   1      26.063  -4.970  30.927  0.00  0.00     0.210 HD
ENDBRANCH  18  28
TORSDOF 4
ENDMDL
MODEL 79
REMARK CAVERDOCK RESULT:      -6.5      0.000      0.000
REMARK CAVERDOCK CONSTRAINTS:       0.0      0.0      0.0      0.0
REMARK CAVERDOCK TUNNEL: 78     -6.5      3.2     79.4
REMARK  4 active torsions:
REMARK  status: ('A' for Active; 'I' for Inactive)
REMARK    1  A    between atoms: C10_9  and  O11_10 
REMARK    2  A    between atoms: O11_10  and  C12_11 
REMARK    3  A    between atoms: C12_11  and  C14_13 
REMARK    4  A    between atoms: C30_27  and  O32_28 
ROOT
ATOM      1  C1  <0> d   1      28.499  -2.461  32.180  0.00  0.00     0.018 C 
ATOM      2  C2  <0> d   1      27.442  -2.103  31.134  0.00  0.00    -0.014 C 
ATOM      3  C3  <0> d   1      28.094  -1.919  29.779  0.00  0.00     0.013 C 
ATOM      4  C4  <0> d   1      29.184  -0.841  29.927  0.00  0.00     0.010 C 
ATOM      5  C5  <0> d   1      28.589   0.456  30.453  0.00  0.00     0.023 C 
ATOM      6  C7  <0> d   1      29.629   1.524  30.625  0.00  0.00    -0.047 A 
ATOM      7  C8  <0> d   1      30.683   1.568  29.723  0.00  0.00     0.011 A 
ATOM      8  C9  <0> d   1      31.660   2.534  29.830  0.00  0.00     0.038 A 
ATOM      9  C10 <0> d   1      31.588   3.473  30.848  0.00  0.00     0.080 A 
ATOM     10  C20 <0> d   1      30.539   3.428  31.750  0.00  0.00     0.045 A 
ATOM     11  C21 <0> d   1      29.558   2.452  31.645  0.00  0.00    -0.049 A 
ATOM     12  C22 <0> d   1      28.459   2.452  32.675  0.00  0.00     0.039 C 
ATOM     13  C23 <0> d   1      27.283   1.583  32.231  0.00  0.00     0.010 C 
ATOM     14  C24 <0> d   1      27.852   0.237  31.780  0.00  0.00    -0.001 C 
ATOM     15  C26 <0> d   1      26.749  -0.764  31.512  0.00  0.00     0.001 C 
ATOM     16  C28 <0> d   1      25.856  -1.139  32.689  0.00  0.00     0.008 C 
ATOM     17  C29 <0> d   1      25.487  -2.627  32.466  0.00  0.00     0.033 C 
ATOM     18  C30 <0> d   1      26.272  -3.089  31.212  0.00  0.00     0.126 C 
ENDROOT
BRANCH   9  19
ATOM     19  O11 <0> d   1      32.543   4.433  30.960  0.00  0.00    -0.275 OA
BRANCH  19  20
ATOM     20  C12 <0> d   1      33.534   4.211  31.844  0.00  0.00     0.298 C 
ATOM     21  O13 <0> d   1      33.289   3.693  32.915  0.00  0.00    -0.259 OA
BRANCH  20  22
ATOM     22  C14 <0> d   1      34.922   4.595  31.512  0.00  0.00     0.039 A 
ATOM     23  C19 <0> d   1      35.584   3.980  30.447  0.00  0.00     0.017 A 
ATOM     24  C18 <0> d   1      36.877   4.348  30.139  0.00  0.00     0.001 A 
ATOM     25  C17 <0> d   1      37.522   5.316  30.889  0.00  0.00     0.000 A 
ATOM     26  C16 <0> d   1      36.875   5.924  31.950  0.00  0.00     0.001 A 
ATOM     27  C15 <0> d   1      35.579   5.570  32.265  0.00  0.00     0.017 A 
ENDBRANCH  20  22
ENDBRANCH  19  20
ENDBRANCH   9  19
BRANCH  18  28
ATOM     28  O32 <0> d   1      26.731  -4.433  31.370  0.00  0.00    -0.395 OA
ATOM     29  H56 <0> d   1      26.170  -4.976  31.942  0.00  0.00     0.210 HD
ENDBRANCH  18  28
TORSDOF 4
ENDMDL
MODEL 80
REMARK CAVERDOCK RESULT:      -6.5      0.000      0.000
REMARK CAVERDOCK CONSTRAINTS:       0.0      0.0      0.0      0.0
REMARK CAVERDOCK TUNNEL: 79     -6.5      3.2     80.5
REMARK  4 active torsions:
REMARK  status: ('A' for Active; 'I' for Inactive)
REMARK    1  A    between atoms: C10_9  and  O11_10 
REMARK    2  A    between atoms: O11_10  and  C12_11 
REMARK    3  A    between atoms: C12_11  and  C14_13 
REMARK    4  A    between atoms: C30_27  and  O32_28 
ROOT
ATOM      1  C1  <0> d   1      28.346  -2.438  32.264  0.00  0.00     0.018 C 
ATOM      2  C2  <0> d   1      27.485  -2.236  31.016  0.00  0.00    -0.014 C 
ATOM      3  C3  <0> d   1      28.364  -2.166  29.784  0.00  0.00     0.013 C 
ATOM      4  C4  <0> d   1      29.384  -1.033  30.002  0.00  0.00     0.010 C 
ATOM      5  C5  <0> d   1      28.674   0.285  30.270  0.00  0.00     0.023 C 
ATOM      6  C7  <0> d   1      29.642   1.408  30.503  0.00  0.00    -0.047 A 
ATOM      7  C8  <0> d   1      30.839   1.403  29.800  0.00  0.00     0.011 A 
ATOM      8  C9  <0> d   1      31.758   2.416  29.970  0.00  0.00     0.038 A 
ATOM      9  C10 <0> d   1      31.483   3.452  30.851  0.00  0.00     0.080 A 
ATOM     10  C20 <0> d   1      30.291   3.456  31.554  0.00  0.00     0.045 A 
ATOM     11  C21 <0> d   1      29.368   2.433  31.387  0.00  0.00    -0.049 A 
ATOM     12  C22 <0> d   1      28.103   2.494  32.202  0.00  0.00     0.039 C 
ATOM     13  C23 <0> d   1      27.046   1.534  31.657  0.00  0.00     0.010 C 
ATOM     14  C24 <0> d   1      27.717   0.174  31.463  0.00  0.00    -0.001 C 
ATOM     15  C26 <0> d   1      26.704  -0.895  31.117  0.00  0.00     0.001 C 
ATOM     16  C28 <0> d   1      25.624  -1.184  32.154  0.00  0.00     0.008 C 
ATOM     17  C29 <0> d   1      25.336  -2.701  32.035  0.00  0.00     0.033 C 
ATOM     18  C30 <0> d   1      26.343  -3.258  30.995  0.00  0.00     0.126 C 
ENDROOT
BRANCH   9  19
ATOM     19  O11 <0> d   1      32.380   4.458  31.022  0.00  0.00    -0.275 OA
BRANCH  19  20
ATOM     20  C12 <0> d   1      33.391   4.237  31.885  0.00  0.00     0.298 C 
ATOM     21  O13 <0> d   1      33.161   3.777  32.985  0.00  0.00    -0.259 OA
BRANCH  20  22
ATOM     22  C14 <0> d   1      34.780   4.554  31.493  0.00  0.00     0.039 A 
ATOM     23  C19 <0> d   1      35.484   5.558  32.160  0.00  0.00     0.017 A 
ATOM     24  C18 <0> d   1      36.783   5.845  31.793  0.00  0.00     0.001 A 
ATOM     25  C17 <0> d   1      37.383   5.148  30.759  0.00  0.00     0.000 A 
ATOM     26  C16 <0> d   1      36.689   4.156  30.090  0.00  0.00     0.001 A 
ATOM     27  C15 <0> d   1      35.391   3.854  30.451  0.00  0.00     0.017 A 
ENDBRANCH  20  22
ENDBRANCH  19  20
ENDBRANCH   9  19
BRANCH  18  28
ATOM     28  O32 <0> d   1      26.798  -4.557  31.378  0.00  0.00    -0.395 OA
ATOM     29  H56 <0> d   1      26.175  -5.268  31.173  0.00  0.00     0.210 HD
ENDBRANCH  18  28
TORSDOF 4
ENDMDL
MODEL 81
REMARK CAVERDOCK RESULT:      -7.1      0.000      0.000
REMARK CAVERDOCK CONSTRAINTS:       0.1      0.0      0.0      0.0
REMARK CAVERDOCK TUNNEL: 80     -7.1      3.2     81.3
REMARK  4 active torsions:
REMARK  status: ('A' for Active; 'I' for Inactive)
REMARK    1  A    between atoms: C10_9  and  O11_10 
REMARK    2  A    between atoms: O11_10  and  C12_11 
REMARK    3  A    between atoms: C12_11  and  C14_13 
REMARK    4  A    between atoms: C30_27  and  O32_28 
ROOT
ATOM      1  C1  <0> d   1      28.387  -2.504  32.310  0.00  0.00     0.018 C 
ATOM      2  C2  <0> d   1      27.235  -2.084  31.395  0.00  0.00    -0.014 C 
ATOM      3  C3  <0> d   1      27.749  -1.845  29.989  0.00  0.00     0.013 C 
ATOM      4  C4  <0> d   1      28.868  -0.791  30.073  0.00  0.00     0.010 C 
ATOM      5  C5  <0> d   1      28.353   0.489  30.715  0.00  0.00     0.023 C 
ATOM      6  C7  <0> d   1      29.425   1.533  30.826  0.00  0.00    -0.047 A 
ATOM      7  C8  <0> d   1      30.382   1.604  29.824  0.00  0.00     0.011 A 
ATOM      8  C9  <0> d   1      31.383   2.551  29.872  0.00  0.00     0.038 A 
ATOM      9  C10 <0> d   1      31.433   3.442  30.934  0.00  0.00     0.080 A 
ATOM     10  C20 <0> d   1      30.481   3.370  31.936  0.00  0.00     0.045 A 
ATOM     11  C21 <0> d   1      29.476   2.413  31.889  0.00  0.00    -0.049 A 
ATOM     12  C22 <0> d   1      28.489   2.381  33.026  0.00  0.00     0.039 C 
ATOM     13  C23 <0> d   1      27.257   1.549  32.667  0.00  0.00     0.010 C 
ATOM     14  C24 <0> d   1      27.752   0.218  32.100  0.00  0.00    -0.001 C 
ATOM     15  C26 <0> d   1      26.609  -0.754  31.902  0.00  0.00     0.001 C 
ATOM     16  C28 <0> d   1      25.835  -1.171  33.146  0.00  0.00     0.008 C 
ATOM     17  C29 <0> d   1      25.417  -2.642  32.897  0.00  0.00     0.033 C 
ATOM     18  C30 <0> d   1      26.061  -3.056  31.548  0.00  0.00     0.126 C 
ENDROOT
BRANCH   9  19
ATOM     19  O11 <0> d   1      32.412   4.383  30.990  0.00  0.00    -0.275 OA
BRANCH  19  20
ATOM     20  C12 <0> d   1      33.414   4.172  31.864  0.00  0.00     0.298 C 
ATOM     21  O13 <0> d   1      33.171   3.758  32.979  0.00  0.00    -0.259 OA
BRANCH  20  22
ATOM     22  C14 <0> d   1      34.812   4.443  31.466  0.00  0.00     0.039 A 
ATOM     23  C19 <0> d   1      35.410   3.694  30.452  0.00  0.00     0.017 A 
ATOM     24  C18 <0> d   1      36.713   3.956  30.082  0.00  0.00     0.001 A 
ATOM     25  C17 <0> d   1      37.430   4.952  30.722  0.00  0.00     0.000 A 
ATOM     26  C16 <0> d   1      36.845   5.694  31.732  0.00  0.00     0.001 A 
ATOM     27  C15 <0> d   1      35.541   5.446  32.108  0.00  0.00     0.017 A 
ENDBRANCH  20  22
ENDBRANCH  19  20
ENDBRANCH   9  19
BRANCH  18  28
ATOM     28  O32 <0> d   1      26.509  -4.412  31.598  0.00  0.00    -0.395 OA
ATOM     29  H56 <0> d   1      27.308  -4.581  31.079  0.00  0.00     0.210 HD
ENDBRANCH  18  28
TORSDOF 4
ENDMDL
MODEL 82
REMARK CAVERDOCK RESULT:      -7.6      0.000      0.000
REMARK CAVERDOCK CONSTRAINTS:       0.0      0.0      0.0      0.0
REMARK CAVERDOCK TUNNEL: 81     -7.6      3.3     82.3
REMARK  4 active torsions:
REMARK  status: ('A' for Active; 'I' for Inactive)
REMARK    1  A    between atoms: C10_9  and  O11_10 
REMARK    2  A    between atoms: O11_10  and  C12_11 
REMARK    3  A    between atoms: C12_11  and  C14_13 
REMARK    4  A    between atoms: C30_27  and  O32_28 
ROOT
ATOM      1  C1  <0> d   1      28.192  -2.586  32.119  0.00  0.00     0.018 C 
ATOM      2  C2  <0> d   1      26.945  -2.006  31.449  0.00  0.00    -0.014 C 
ATOM      3  C3  <0> d   1      27.240  -1.675  30.000  0.00  0.00     0.013 C 
ATOM      4  C4  <0> d   1      28.441  -0.712  29.975  0.00  0.00     0.010 C 
ATOM      5  C5  <0> d   1      28.146   0.535  30.794  0.00  0.00     0.023 C 
ATOM      6  C7  <0> d   1      29.305   1.489  30.804  0.00  0.00    -0.047 A 
ATOM      7  C8  <0> d   1      30.088   1.586  29.662  0.00  0.00     0.011 A 
ATOM      8  C9  <0> d   1      31.158   2.453  29.615  0.00  0.00     0.038 A 
ATOM      9  C10 <0> d   1      31.455   3.238  30.720  0.00  0.00     0.080 A 
ATOM     10  C20 <0> d   1      30.676   3.140  31.860  0.00  0.00     0.045 A 
ATOM     11  C21 <0> d   1      29.602   2.263  31.909  0.00  0.00    -0.049 A 
ATOM     12  C22 <0> d   1      28.814   2.194  33.191  0.00  0.00     0.039 C 
ATOM     13  C23 <0> d   1      27.476   1.485  32.981  0.00  0.00     0.010 C 
ATOM     14  C24 <0> d   1      27.759   0.181  32.235  0.00  0.00    -0.001 C 
ATOM     15  C26 <0> d   1      26.522  -0.688  32.158  0.00  0.00     0.001 C 
ATOM     16  C28 <0> d   1      25.929  -1.163  33.479  0.00  0.00     0.008 C 
ATOM     17  C29 <0> d   1      25.357  -2.573  33.188  0.00  0.00     0.033 C 
ATOM     18  C30 <0> d   1      25.735  -2.905  31.722  0.00  0.00     0.126 C 
ENDROOT
BRANCH   9  19
ATOM     19  O11 <0> d   1      32.504   4.101  30.683  0.00  0.00    -0.275 OA
BRANCH  19  20
ATOM     20  C12 <0> d   1      33.421   3.991  31.663  0.00  0.00     0.298 C 
ATOM     21  O13 <0> d   1      33.109   3.518  32.737  0.00  0.00    -0.259 OA
BRANCH  20  22
ATOM     22  C14 <0> d   1      34.808   4.445  31.432  0.00  0.00     0.039 A 
ATOM     23  C19 <0> d   1      35.335   5.499  32.180  0.00  0.00     0.017 A 
ATOM     24  C18 <0> d   1      36.632   5.914  31.964  0.00  0.00     0.001 A 
ATOM     25  C17 <0> d   1      37.408   5.295  30.999  0.00  0.00     0.000 A 
ATOM     26  C16 <0> d   1      36.891   4.254  30.249  0.00  0.00     0.001 A 
ATOM     27  C15 <0> d   1      35.596   3.825  30.460  0.00  0.00     0.017 A 
ENDBRANCH  20  22
ENDBRANCH  19  20
ENDBRANCH   9  19
BRANCH  18  28
ATOM     28  O32 <0> d   1      26.071  -4.288  31.588  0.00  0.00    -0.395 OA
ATOM     29  H56 <0> d   1      25.552  -4.875  32.155  0.00  0.00     0.210 HD
ENDBRANCH  18  28
TORSDOF 4
ENDMDL
MODEL 83
REMARK CAVERDOCK RESULT:      -7.9      0.000      0.000
REMARK CAVERDOCK CONSTRAINTS:       0.0      0.0      0.0      0.0
REMARK CAVERDOCK TUNNEL: 82     -7.9      3.3     83.2
REMARK  4 active torsions:
REMARK  status: ('A' for Active; 'I' for Inactive)
REMARK    1  A    between atoms: C10_9  and  O11_10 
REMARK    2  A    between atoms: O11_10  and  C12_11 
REMARK    3  A    between atoms: C12_11  and  C14_13 
REMARK    4  A    between atoms: C30_27  and  O32_28 
ROOT
ATOM      1  C1  <0> d   1      28.232  -2.660  32.128  0.00  0.00     0.018 C 
ATOM      2  C2  <0> d   1      27.018  -2.185  31.326  0.00  0.00    -0.014 C 
ATOM      3  C3  <0> d   1      27.425  -1.884  29.898  0.00  0.00     0.013 C 
ATOM      4  C4  <0> d   1      28.561  -0.845  29.945  0.00  0.00     0.010 C 
ATOM      5  C5  <0> d   1      28.114   0.407  30.686  0.00  0.00     0.023 C 
ATOM      6  C7  <0> d   1      29.205   1.434  30.764  0.00  0.00    -0.047 A 
ATOM      7  C8  <0> d   1      30.083   1.545  29.695  0.00  0.00     0.011 A 
ATOM      8  C9  <0> d   1      31.096   2.479  29.711  0.00  0.00     0.038 A 
ATOM      9  C10 <0> d   1      31.239   3.318  30.807  0.00  0.00     0.080 A 
ATOM     10  C20 <0> d   1      30.366   3.205  31.876  0.00  0.00     0.045 A 
ATOM     11  C21 <0> d   1      29.349   2.261  31.860  0.00  0.00    -0.049 A 
ATOM     12  C22 <0> d   1      28.452   2.182  33.068  0.00  0.00     0.039 C 
ATOM     13  C23 <0> d   1      27.186   1.381  32.765  0.00  0.00     0.010 C 
ATOM     14  C24 <0> d   1      27.618   0.074  32.098  0.00  0.00    -0.001 C 
ATOM     15  C26 <0> d   1      26.451  -0.876  31.943  0.00  0.00     0.001 C 
ATOM     16  C28 <0> d   1      25.769  -1.346  33.223  0.00  0.00     0.008 C 
ATOM     17  C29 <0> d   1      25.315  -2.799  32.936  0.00  0.00     0.033 C 
ATOM     18  C30 <0> d   1      25.847  -3.153  31.523  0.00  0.00     0.126 C 
ENDROOT
BRANCH   9  19
ATOM     19  O11 <0> d   1      32.232   4.245  30.832  0.00  0.00    -0.275 OA
BRANCH  19  20
ATOM     20  C12 <0> d   1      33.198   4.084  31.757  0.00  0.00     0.298 C 
ATOM     21  O13 <0> d   1      32.916   3.672  32.864  0.00  0.00    -0.259 OA
BRANCH  20  22
ATOM     22  C14 <0> d   1      34.601   4.407  31.424  0.00  0.00     0.039 A 
ATOM     23  C19 <0> d   1      35.278   5.401  32.134  0.00  0.00     0.017 A 
ATOM     24  C18 <0> d   1      36.590   5.693  31.822  0.00  0.00     0.001 A 
ATOM     25  C17 <0> d   1      37.230   5.013  30.801  0.00  0.00     0.000 A 
ATOM     26  C16 <0> d   1      36.563   4.031  30.091  0.00  0.00     0.001 A 
ATOM     27  C15 <0> d   1      35.253   3.724  30.396  0.00  0.00     0.017 A 
ENDBRANCH  20  22
ENDBRANCH  19  20
ENDBRANCH   9  19
BRANCH  18  28
ATOM     28  O32 <0> d   1      26.280  -4.514  31.473  0.00  0.00    -0.395 OA
ATOM     29  H56 <0> d   1      25.577  -5.143  31.256  0.00  0.00     0.210 HD
ENDBRANCH  18  28
TORSDOF 4
ENDMDL
MODEL 84
REMARK CAVERDOCK RESULT:      -7.8      0.000      0.000
REMARK CAVERDOCK CONSTRAINTS:       0.0      0.0      0.0      0.0
REMARK CAVERDOCK TUNNEL: 83     -7.8      3.3     84.4
REMARK  4 active torsions:
REMARK  status: ('A' for Active; 'I' for Inactive)
REMARK    1  A    between atoms: C10_9  and  O11_10 
REMARK    2  A    between atoms: O11_10  and  C12_11 
REMARK    3  A    between atoms: C12_11  and  C14_13 
REMARK    4  A    between atoms: C30_27  and  O32_28 
ROOT
ATOM      1  C1  <0> d   1      28.488  -2.889  32.133  0.00  0.00     0.018 C 
ATOM      2  C2  <0> d   1      27.304  -2.493  31.249  0.00  0.00    -0.014 C 
ATOM      3  C3  <0> d   1      27.781  -2.206  29.839  0.00  0.00     0.013 C 
ATOM      4  C4  <0> d   1      28.861  -1.112  29.925  0.00  0.00     0.010 C 
ATOM      5  C5  <0> d   1      28.311   0.133  30.604  0.00  0.00     0.023 C 
ATOM      6  C7  <0> d   1      29.345   1.215  30.718  0.00  0.00    -0.047 A 
ATOM      7  C8  <0> d   1      30.280   1.343  29.700  0.00  0.00     0.011 A 
ATOM      8  C9  <0> d   1      31.245   2.326  29.751  0.00  0.00     0.038 A 
ATOM      9  C10 <0> d   1      31.281   3.196  30.831  0.00  0.00     0.080 A 
ATOM     10  C20 <0> d   1      30.352   3.067  31.849  0.00  0.00     0.045 A 
ATOM     11  C21 <0> d   1      29.383   2.074  31.799  0.00  0.00    -0.049 A 
ATOM     12  C22 <0> d   1      28.419   1.980  32.953  0.00  0.00     0.039 C 
ATOM     13  C23 <0> d   1      27.214   1.110  32.598  0.00  0.00     0.010 C 
ATOM     14  C24 <0> d   1      27.747  -0.189  31.993  0.00  0.00    -0.001 C 
ATOM     15  C26 <0> d   1      26.638  -1.199  31.795  0.00  0.00     0.001 C 
ATOM     16  C28 <0> d   1      25.903  -1.671  33.044  0.00  0.00     0.008 C 
ATOM     17  C29 <0> d   1      25.537  -3.151  32.770  0.00  0.00     0.033 C 
ATOM     18  C30 <0> d   1      26.170  -3.513  31.402  0.00  0.00     0.126 C 
ENDROOT
BRANCH   9  19
ATOM     19  O11 <0> d   1      32.225   4.172  30.889  0.00  0.00    -0.275 OA
BRANCH  19  20
ATOM     20  C12 <0> d   1      33.213   4.015  31.791  0.00  0.00     0.298 C 
ATOM     21  O13 <0> d   1      32.971   3.536  32.881  0.00  0.00    -0.259 OA
BRANCH  20  22
ATOM     22  C14 <0> d   1      34.593   4.425  31.456  0.00  0.00     0.039 A 
ATOM     23  C19 <0> d   1      35.221   5.436  32.185  0.00  0.00     0.017 A 
ATOM     24  C18 <0> d   1      36.511   5.809  31.870  0.00  0.00     0.001 A 
ATOM     25  C17 <0> d   1      37.178   5.192  30.826  0.00  0.00     0.000 A 
ATOM     26  C16 <0> d   1      36.559   4.194  30.096  0.00  0.00     0.001 A 
ATOM     27  C15 <0> d   1      35.271   3.806  30.404  0.00  0.00     0.017 A 
ENDBRANCH  20  22
ENDBRANCH  19  20
ENDBRANCH   9  19
BRANCH  18  28
ATOM     28  O32 <0> d   1      26.669  -4.851  31.414  0.00  0.00    -0.395 OA
ATOM     29  H56 <0> d   1      26.068  -5.492  31.820  0.00  0.00     0.210 HD
ENDBRANCH  18  28
TORSDOF 4
ENDMDL
MODEL 85
REMARK CAVERDOCK RESULT:      -7.7      0.000      0.000
REMARK CAVERDOCK CONSTRAINTS:       0.0      0.0      0.0      0.0
REMARK CAVERDOCK TUNNEL: 84     -7.7      3.3     85.2
REMARK  4 active torsions:
REMARK  status: ('A' for Active; 'I' for Inactive)
REMARK    1  A    between atoms: C10_9  and  O11_10 
REMARK    2  A    between atoms: O11_10  and  C12_11 
REMARK    3  A    between atoms: C12_11  and  C14_13 
REMARK    4  A    between atoms: C30_27  and  O32_28 
ROOT
ATOM      1  C1  <0> d   1      27.972  -2.461  32.931  0.00  0.00     0.018 C 
ATOM      2  C2  <0> d   1      26.858  -2.142  31.932  0.00  0.00    -0.014 C 
ATOM      3  C3  <0> d   1      27.415  -2.120  30.523  0.00  0.00     0.013 C 
ATOM      4  C4  <0> d   1      28.565  -1.097  30.490  0.00  0.00     0.010 C 
ATOM      5  C5  <0> d   1      28.077   0.275  30.930  0.00  0.00     0.023 C 
ATOM      6  C7  <0> d   1      29.179   1.293  30.926  0.00  0.00    -0.047 A 
ATOM      7  C8  <0> d   1      30.163   1.194  29.952  0.00  0.00     0.011 A 
ATOM      8  C9  <0> d   1      31.192   2.109  29.897  0.00  0.00     0.038 A 
ATOM      9  C10 <0> d   1      31.244   3.140  30.824  0.00  0.00     0.080 A 
ATOM     10  C20 <0> d   1      30.265   3.238  31.797  0.00  0.00     0.045 A 
ATOM     11  C21 <0> d   1      29.231   2.314  31.855  0.00  0.00    -0.049 A 
ATOM     12  C22 <0> d   1      28.214   2.471  32.955  0.00  0.00     0.039 C 
ATOM     13  C23 <0> d   1      26.966   1.633  32.679  0.00  0.00     0.010 C 
ATOM     14  C24 <0> d   1      27.431   0.221  32.320  0.00  0.00    -0.001 C 
ATOM     15  C26 <0> d   1      26.263  -0.736  32.227  0.00  0.00     0.001 C 
ATOM     16  C28 <0> d   1      25.443  -0.950  33.494  0.00  0.00     0.008 C 
ATOM     17  C29 <0> d   1      24.985  -2.429  33.442  0.00  0.00     0.033 C 
ATOM     18  C30 <0> d   1      25.649  -3.048  32.185  0.00  0.00     0.126 C 
ENDROOT
BRANCH   9  19
ATOM     19  O11 <0> d   1      32.252   4.051  30.776  0.00  0.00    -0.275 OA
BRANCH  19  20
ATOM     20  C12 <0> d   1      33.211   3.952  31.716  0.00  0.00     0.298 C 
ATOM     21  O13 <0> d   1      32.951   3.475  32.802  0.00  0.00    -0.259 OA
BRANCH  20  22
ATOM     22  C14 <0> d   1      34.581   4.424  31.427  0.00  0.00     0.039 A 
ATOM     23  C19 <0> d   1      35.298   3.883  30.358  0.00  0.00     0.017 A 
ATOM     24  C18 <0> d   1      36.574   4.332  30.089  0.00  0.00     0.001 A 
ATOM     25  C17 <0> d   1      37.149   5.307  30.885  0.00  0.00     0.000 A 
ATOM     26  C16 <0> d   1      36.448   5.843  31.949  0.00  0.00     0.001 A 
ATOM     27  C15 <0> d   1      35.167   5.408  32.225  0.00  0.00     0.017 A 
ENDBRANCH  20  22
ENDBRANCH  19  20
ENDBRANCH   9  19
BRANCH  18  28
ATOM     28  O32 <0> d   1      26.051  -4.396  32.439  0.00  0.00    -0.395 OA
ATOM     29  H56 <0> d   1      26.069  -4.956  31.650  0.00  0.00     0.210 HD
ENDBRANCH  18  28
TORSDOF 4
ENDMDL
MODEL 86
REMARK CAVERDOCK RESULT:      -8.3      0.000      0.000
REMARK CAVERDOCK CONSTRAINTS:       0.0      0.0      0.0      0.0
REMARK CAVERDOCK TUNNEL: 85     -8.3      3.4     86.4
REMARK  4 active torsions:
REMARK  status: ('A' for Active; 'I' for Inactive)
REMARK    1  A    between atoms: C10_9  and  O11_10 
REMARK    2  A    between atoms: O11_10  and  C12_11 
REMARK    3  A    between atoms: C12_11  and  C14_13 
REMARK    4  A    between atoms: C30_27  and  O32_28 
ROOT
ATOM      1  C1  <0> d   1      28.240  -2.941  32.323  0.00  0.00     0.018 C 
ATOM      2  C2  <0> d   1      27.135  -2.620  31.316  0.00  0.00    -0.014 C 
ATOM      3  C3  <0> d   1      27.730  -2.423  29.937  0.00  0.00     0.013 C 
ATOM      4  C4  <0> d   1      28.792  -1.313  30.040  0.00  0.00     0.010 C 
ATOM      5  C5  <0> d   1      28.178  -0.031  30.583  0.00  0.00     0.023 C 
ATOM      6  C7  <0> d   1      29.192   1.068  30.711  0.00  0.00    -0.047 A 
ATOM      7  C8  <0> d   1      30.210   1.138  29.771  0.00  0.00     0.011 A 
ATOM      8  C9  <0> d   1      31.161   2.134  29.837  0.00  0.00     0.038 A 
ATOM      9  C10 <0> d   1      31.099   3.075  30.854  0.00  0.00     0.080 A 
ATOM     10  C20 <0> d   1      30.086   3.004  31.795  0.00  0.00     0.045 A 
ATOM     11  C21 <0> d   1      29.132   1.998  31.730  0.00  0.00    -0.049 A 
ATOM     12  C22 <0> d   1      28.072   1.971  32.801  0.00  0.00     0.039 C 
ATOM     13  C23 <0> d   1      26.907   1.065  32.404  0.00  0.00     0.010 C 
ATOM     14  C24 <0> d   1      27.498  -0.266  31.937  0.00  0.00    -0.001 C 
ATOM     15  C26 <0> d   1      26.416  -1.300  31.714  0.00  0.00     0.001 C 
ATOM     16  C28 <0> d   1      25.580  -1.696  32.925  0.00  0.00     0.008 C 
ATOM     17  C29 <0> d   1      25.247  -3.195  32.722  0.00  0.00     0.033 C 
ATOM     18  C30 <0> d   1      25.998  -3.640  31.441  0.00  0.00     0.126 C 
ENDROOT
BRANCH   9  19
ATOM     19  O11 <0> d   1      32.029   4.064  30.926  0.00  0.00    -0.275 OA
BRANCH  19  20
ATOM     20  C12 <0> d   1      33.023   3.905  31.821  0.00  0.00     0.298 C 
ATOM     21  O13 <0> d   1      32.779   3.478  32.932  0.00  0.00    -0.259 OA
BRANCH  20  22
ATOM     22  C14 <0> d   1      34.412   4.249  31.452  0.00  0.00     0.039 A 
ATOM     23  C19 <0> d   1      35.083   5.272  32.124  0.00  0.00     0.017 A 
ATOM     24  C18 <0> d   1      36.381   5.584  31.778  0.00  0.00     0.001 A 
ATOM     25  C17 <0> d   1      37.014   4.894  30.759  0.00  0.00     0.000 A 
ATOM     26  C16 <0> d   1      36.353   3.883  30.085  0.00  0.00     0.001 A 
ATOM     27  C15 <0> d   1      35.056   3.556  30.425  0.00  0.00     0.017 A 
ENDBRANCH  20  22
ENDBRANCH  19  20
ENDBRANCH   9  19
BRANCH  18  28
ATOM     28  O32 <0> d   1      26.503  -4.969  31.587  0.00  0.00    -0.395 OA
ATOM     29  H56 <0> d   1      26.853  -5.349  30.769  0.00  0.00     0.210 HD
ENDBRANCH  18  28
TORSDOF 4
ENDMDL
MODEL 87
REMARK CAVERDOCK RESULT:      -8.5      0.000      0.000
REMARK CAVERDOCK CONSTRAINTS:       0.0      0.0      0.0      0.0
REMARK CAVERDOCK TUNNEL: 86     -8.5      3.4     87.3
REMARK  4 active torsions:
REMARK  status: ('A' for Active; 'I' for Inactive)
REMARK    1  A    between atoms: C10_9  and  O11_10 
REMARK    2  A    between atoms: O11_10  and  C12_11 
REMARK    3  A    between atoms: C12_11  and  C14_13 
REMARK    4  A    between atoms: C30_27  and  O32_28 
ROOT
ATOM      1  C1  <0> d   1      28.139  -2.919  32.311  0.00  0.00     0.018 C 
ATOM      2  C2  <0> d   1      26.897  -2.472  31.537  0.00  0.00    -0.014 C 
ATOM      3  C3  <0> d   1      27.258  -2.194  30.092  0.00  0.00     0.013 C 
ATOM      4  C4  <0> d   1      28.384  -1.144  30.084  0.00  0.00     0.010 C 
ATOM      5  C5  <0> d   1      27.947   0.118  30.814  0.00  0.00     0.023 C 
ATOM      6  C7  <0> d   1      29.029   1.157  30.839  0.00  0.00    -0.047 A 
ATOM      7  C8  <0> d   1      29.873   1.255  29.742  0.00  0.00     0.011 A 
ATOM      8  C9  <0> d   1      30.878   2.199  29.709  0.00  0.00     0.038 A 
ATOM      9  C10 <0> d   1      31.045   3.060  30.784  0.00  0.00     0.080 A 
ATOM     10  C20 <0> d   1      30.206   2.960  31.881  0.00  0.00     0.045 A 
ATOM     11  C21 <0> d   1      29.198   2.006  31.914  0.00  0.00    -0.049 A 
ATOM     12  C22 <0> d   1      28.338   1.943  33.149  0.00  0.00     0.039 C 
ATOM     13  C23 <0> d   1      27.072   1.124  32.901  0.00  0.00     0.010 C 
ATOM     14  C24 <0> d   1      27.497  -0.191  32.247  0.00  0.00    -0.001 C 
ATOM     15  C26 <0> d   1      26.335  -1.156  32.145  0.00  0.00     0.001 C 
ATOM     16  C28 <0> d   1      25.697  -1.607  33.454  0.00  0.00     0.008 C 
ATOM     17  C29 <0> d   1      25.249  -3.070  33.209  0.00  0.00     0.033 C 
ATOM     18  C30 <0> d   1      25.742  -3.446  31.788  0.00  0.00     0.126 C 
ENDROOT
BRANCH   9  19
ATOM     19  O11 <0> d   1      32.029   3.997  30.761  0.00  0.00    -0.275 OA
BRANCH  19  20
ATOM     20  C12 <0> d   1      32.990   3.899  31.699  0.00  0.00     0.298 C 
ATOM     21  O13 <0> d   1      32.706   3.550  32.827  0.00  0.00    -0.259 OA
BRANCH  20  22
ATOM     22  C14 <0> d   1      34.393   4.214  31.356  0.00  0.00     0.039 A 
ATOM     23  C19 <0> d   1      35.069   3.451  30.402  0.00  0.00     0.017 A 
ATOM     24  C18 <0> d   1      36.376   3.755  30.082  0.00  0.00     0.001 A 
ATOM     25  C17 <0> d   1      37.021   4.805  30.713  0.00  0.00     0.000 A 
ATOM     26  C16 <0> d   1      36.358   5.560  31.664  0.00  0.00     0.001 A 
ATOM     27  C15 <0> d   1      35.048   5.272  31.989  0.00  0.00     0.017 A 
ENDBRANCH  20  22
ENDBRANCH  19  20
ENDBRANCH   9  19
BRANCH  18  28
ATOM     28  O32 <0> d   1      26.187  -4.804  31.751  0.00  0.00    -0.395 OA
ATOM     29  H56 <0> d   1      27.093  -4.912  31.429  0.00  0.00     0.210 HD
ENDBRANCH  18  28
TORSDOF 4
ENDMDL
MODEL 88
REMARK CAVERDOCK RESULT:      -8.5      0.000      0.000
REMARK CAVERDOCK CONSTRAINTS:       0.0      0.0      0.0      0.0
REMARK CAVERDOCK TUNNEL: 87     -8.5      3.4     88.5
REMARK  4 active torsions:
REMARK  status: ('A' for Active; 'I' for Inactive)
REMARK    1  A    between atoms: C10_9  and  O11_10 
REMARK    2  A    between atoms: O11_10  and  C12_11 
REMARK    3  A    between atoms: C12_11  and  C14_13 
REMARK    4  A    between atoms: C30_27  and  O32_28 
ROOT
ATOM      1  C1  <0> d   1      28.179  -3.046  32.335  0.00  0.00     0.018 C 
ATOM      2  C2  <0> d   1      27.008  -2.681  31.422  0.00  0.00    -0.014 C 
ATOM      3  C3  <0> d   1      27.507  -2.429  30.013  0.00  0.00     0.013 C 
ATOM      4  C4  <0> d   1      28.580  -1.327  30.087  0.00  0.00     0.010 C 
ATOM      5  C5  <0> d   1      28.013  -0.067  30.723  0.00  0.00     0.023 C 
ATOM      6  C7  <0> d   1      29.040   1.022  30.825  0.00  0.00    -0.047 A 
ATOM      7  C8  <0> d   1      29.990   1.128  29.819  0.00  0.00     0.011 A 
ATOM      8  C9  <0> d   1      30.950   2.117  29.859  0.00  0.00     0.038 A 
ATOM      9  C10 <0> d   1      30.965   3.016  30.915  0.00  0.00     0.080 A 
ATOM     10  C20 <0> d   1      30.019   2.910  31.921  0.00  0.00     0.045 A 
ATOM     11  C21 <0> d   1      29.057   1.911  31.882  0.00  0.00    -0.049 A 
ATOM     12  C22 <0> d   1      28.075   1.843  33.023  0.00  0.00     0.039 C 
ATOM     13  C23 <0> d   1      26.879   0.958  32.672  0.00  0.00     0.010 C 
ATOM     14  C24 <0> d   1      27.428  -0.355  32.111  0.00  0.00    -0.001 C 
ATOM     15  C26 <0> d   1      26.327  -1.376  31.923  0.00  0.00     0.001 C 
ATOM     16  C28 <0> d   1      25.575  -1.818  33.172  0.00  0.00     0.008 C 
ATOM     17  C29 <0> d   1      25.220  -3.307  32.932  0.00  0.00     0.033 C 
ATOM     18  C30 <0> d   1      25.877  -3.701  31.585  0.00  0.00     0.126 C 
ENDROOT
BRANCH   9  19
ATOM     19  O11 <0> d   1      31.903   3.998  30.962  0.00  0.00    -0.275 OA
BRANCH  19  20
ATOM     20  C12 <0> d   1      32.900   3.849  31.855  0.00  0.00     0.298 C 
ATOM     21  O13 <0> d   1      32.669   3.385  32.953  0.00  0.00    -0.259 OA
BRANCH  20  22
ATOM     22  C14 <0> d   1      34.277   4.250  31.499  0.00  0.00     0.039 A 
ATOM     23  C19 <0> d   1      34.910   3.680  30.393  0.00  0.00     0.017 A 
ATOM     24  C18 <0> d   1      36.193   4.063  30.063  0.00  0.00     0.001 A 
ATOM     25  C17 <0> d   1      36.858   5.002  30.833  0.00  0.00     0.000 A 
ATOM     26  C16 <0> d   1      36.239   5.566  31.934  0.00  0.00     0.001 A 
ATOM     27  C15 <0> d   1      34.953   5.197  32.272  0.00  0.00     0.017 A 
ENDBRANCH  20  22
ENDBRANCH  19  20
ENDBRANCH   9  19
BRANCH  18  28
ATOM     28  O32 <0> d   1      26.382  -5.037  31.641  0.00  0.00    -0.395 OA
ATOM     29  H56 <0> d   1      25.702  -5.719  31.554  0.00  0.00     0.210 HD
ENDBRANCH  18  28
TORSDOF 4
ENDMDL
MODEL 89
REMARK CAVERDOCK RESULT:      -8.5      0.000      0.000
REMARK CAVERDOCK CONSTRAINTS:       0.0      0.0      0.0      0.0
REMARK CAVERDOCK TUNNEL: 88     -8.5      3.4     89.4
REMARK  4 active torsions:
REMARK  status: ('A' for Active; 'I' for Inactive)
REMARK    1  A    between atoms: C10_9  and  O11_10 
REMARK    2  A    between atoms: O11_10  and  C12_11 
REMARK    3  A    between atoms: C12_11  and  C14_13 
REMARK    4  A    between atoms: C30_27  and  O32_28 
ROOT
ATOM      1  C1  <0> d   1      28.222  -3.144  32.421  0.00  0.00     0.018 C 
ATOM      2  C2  <0> d   1      27.079  -2.828  31.455  0.00  0.00    -0.014 C 
ATOM      3  C3  <0> d   1      27.626  -2.595  30.061  0.00  0.00     0.013 C 
ATOM      4  C4  <0> d   1      28.668  -1.465  30.151  0.00  0.00     0.010 C 
ATOM      5  C5  <0> d   1      28.046  -0.206  30.736  0.00  0.00     0.023 C 
ATOM      6  C7  <0> d   1      29.041   0.911  30.853  0.00  0.00    -0.047 A 
ATOM      7  C8  <0> d   1      30.027   1.019  29.882  0.00  0.00     0.011 A 
ATOM      8  C9  <0> d   1      30.960   2.033  29.937  0.00  0.00     0.038 A 
ATOM      9  C10 <0> d   1      30.912   2.955  30.972  0.00  0.00     0.080 A 
ATOM     10  C20 <0> d   1      29.931   2.846  31.943  0.00  0.00     0.045 A 
ATOM     11  C21 <0> d   1      28.995   1.822  31.890  0.00  0.00    -0.049 A 
ATOM     12  C22 <0> d   1      27.971   1.754  32.993  0.00  0.00     0.039 C 
ATOM     13  C23 <0> d   1      26.812   0.832  32.617  0.00  0.00     0.010 C 
ATOM     14  C24 <0> d   1      27.414  -0.478  32.107  0.00  0.00    -0.001 C 
ATOM     15  C26 <0> d   1      26.347  -1.530  31.900  0.00  0.00     0.001 C 
ATOM     16  C28 <0> d   1      25.557  -1.964  33.129  0.00  0.00     0.008 C 
ATOM     17  C29 <0> d   1      25.249  -3.466  32.909  0.00  0.00     0.033 C 
ATOM     18  C30 <0> d   1      25.967  -3.873  31.597  0.00  0.00     0.126 C 
ENDROOT
BRANCH   9  19
ATOM     19  O11 <0> d   1      31.823   3.961  31.033  0.00  0.00    -0.275 OA
BRANCH  19  20
ATOM     20  C12 <0> d   1      32.835   3.818  31.911  0.00  0.00     0.298 C 
ATOM     21  O13 <0> d   1      32.623   3.350  33.011  0.00  0.00    -0.259 OA
BRANCH  20  22
ATOM     22  C14 <0> d   1      34.203   4.229  31.535  0.00  0.00     0.039 A 
ATOM     23  C19 <0> d   1      34.880   5.187  32.291  0.00  0.00     0.017 A 
ATOM     24  C18 <0> d   1      36.160   5.562  31.938  0.00  0.00     0.001 A 
ATOM     25  C17 <0> d   1      36.768   5.000  30.829  0.00  0.00     0.000 A 
ATOM     26  C16 <0> d   1      36.100   4.055  30.071  0.00  0.00     0.001 A 
ATOM     27  C15 <0> d   1      34.822   3.666  30.417  0.00  0.00     0.017 A 
ENDBRANCH  20  22
ENDBRANCH  19  20
ENDBRANCH   9  19
BRANCH  18  28
ATOM     28  O32 <0> d   1      26.503  -5.194  31.703  0.00  0.00    -0.395 OA
ATOM     29  H56 <0> d   1      26.996  -5.482  30.922  0.00  0.00     0.210 HD
ENDBRANCH  18  28
TORSDOF 4
ENDMDL
MODEL 90
REMARK CAVERDOCK RESULT:      -8.9      0.000      0.000
REMARK CAVERDOCK CONSTRAINTS:       0.0      0.0      0.0      0.0
REMARK CAVERDOCK TUNNEL: 89     -8.9      3.3     90.1
REMARK  4 active torsions:
REMARK  status: ('A' for Active; 'I' for Inactive)
REMARK    1  A    between atoms: C10_9  and  O11_10 
REMARK    2  A    between atoms: O11_10  and  C12_11 
REMARK    3  A    between atoms: C12_11  and  C14_13 
REMARK    4  A    between atoms: C30_27  and  O32_28 
ROOT
ATOM      1  C1  <0> d   1      27.909  -3.018  32.745  0.00  0.00     0.018 C 
ATOM      2  C2  <0> d   1      26.724  -2.684  31.837  0.00  0.00    -0.014 C 
ATOM      3  C3  <0> d   1      27.188  -2.576  30.398  0.00  0.00     0.013 C 
ATOM      4  C4  <0> d   1      28.306  -1.518  30.345  0.00  0.00     0.010 C 
ATOM      5  C5  <0> d   1      27.809  -0.185  30.884  0.00  0.00     0.023 C 
ATOM      6  C7  <0> d   1      28.881   0.865  30.861  0.00  0.00    -0.047 A 
ATOM      7  C8  <0> d   1      29.802   0.844  29.824  0.00  0.00     0.011 A 
ATOM      8  C9  <0> d   1      30.801   1.791  29.750  0.00  0.00     0.038 A 
ATOM      9  C10 <0> d   1      30.884   2.777  30.723  0.00  0.00     0.080 A 
ATOM     10  C20 <0> d   1      29.968   2.797  31.760  0.00  0.00     0.045 A 
ATOM     11  C21 <0> d   1      28.966   1.840  31.836  0.00  0.00    -0.049 A 
ATOM     12  C22 <0> d   1      28.018   1.912  33.004  0.00  0.00     0.039 C 
ATOM     13  C23 <0> d   1      26.778   1.051  32.766  0.00  0.00     0.010 C 
ATOM     14  C24 <0> d   1      27.257  -0.327  32.307  0.00  0.00    -0.001 C 
ATOM     15  C26 <0> d   1      26.112  -1.313  32.240  0.00  0.00     0.001 C 
ATOM     16  C28 <0> d   1      25.382  -1.614  33.544  0.00  0.00     0.008 C 
ATOM     17  C29 <0> d   1      24.962  -3.102  33.445  0.00  0.00     0.033 C 
ATOM     18  C30 <0> d   1      25.559  -3.638  32.120  0.00  0.00     0.126 C 
ENDROOT
BRANCH   9  19
ATOM     19  O11 <0> d   1      31.861   3.719  30.657  0.00  0.00    -0.275 OA
BRANCH  19  20
ATOM     20  C12 <0> d   1      32.786   3.711  31.637  0.00  0.00     0.298 C 
ATOM     21  O13 <0> d   1      32.481   3.355  32.757  0.00  0.00    -0.259 OA
BRANCH  20  22
ATOM     22  C14 <0> d   1      34.172   4.135  31.349  0.00  0.00     0.039 A 
ATOM     23  C19 <0> d   1      34.751   5.176  32.077  0.00  0.00     0.017 A 
ATOM     24  C18 <0> d   1      36.048   5.563  31.807  0.00  0.00     0.001 A 
ATOM     25  C17 <0> d   1      36.769   4.930  30.810  0.00  0.00     0.000 A 
ATOM     26  C16 <0> d   1      36.198   3.903  30.081  0.00  0.00     0.001 A 
ATOM     27  C15 <0> d   1      34.904   3.501  30.344  0.00  0.00     0.017 A 
ENDBRANCH  20  22
ENDBRANCH  19  20
ENDBRANCH   9  19
BRANCH  18  28
ATOM     28  O32 <0> d   1      26.014  -4.984  32.278  0.00  0.00    -0.395 OA
ATOM     29  H56 <0> d   1      26.691  -5.248  31.640  0.00  0.00     0.210 HD
ENDBRANCH  18  28
TORSDOF 4
ENDMDL
MODEL 91
REMARK CAVERDOCK RESULT:      -8.9      0.000      0.000
REMARK CAVERDOCK CONSTRAINTS:       0.0      0.0      0.0      0.0
REMARK CAVERDOCK TUNNEL: 90     -8.9      3.3     91.4
REMARK  4 active torsions:
REMARK  status: ('A' for Active; 'I' for Inactive)
REMARK    1  A    between atoms: C10_9  and  O11_10 
REMARK    2  A    between atoms: O11_10  and  C12_11 
REMARK    3  A    between atoms: C12_11  and  C14_13 
REMARK    4  A    between atoms: C30_27  and  O32_28 
ROOT
ATOM      1  C1  <0> d   1      28.071  -3.242  32.617  0.00  0.00     0.018 C 
ATOM      2  C2  <0> d   1      26.908  -2.965  31.663  0.00  0.00    -0.014 C 
ATOM      3  C3  <0> d   1      27.425  -2.813  30.246  0.00  0.00     0.013 C 
ATOM      4  C4  <0> d   1      28.481  -1.692  30.251  0.00  0.00     0.010 C 
ATOM      5  C5  <0> d   1      27.887  -0.396  30.782  0.00  0.00     0.023 C 
ATOM      6  C7  <0> d   1      28.896   0.714  30.816  0.00  0.00    -0.047 A 
ATOM      7  C8  <0> d   1      29.860   0.758  29.819  0.00  0.00     0.011 A 
ATOM      8  C9  <0> d   1      30.805   1.761  29.797  0.00  0.00     0.038 A 
ATOM      9  C10 <0> d   1      30.791   2.738  30.783  0.00  0.00     0.080 A 
ATOM     10  C20 <0> d   1      29.832   2.693  31.780  0.00  0.00     0.045 A 
ATOM     11  C21 <0> d   1      28.885   1.679  31.804  0.00  0.00    -0.049 A 
ATOM     12  C22 <0> d   1      27.886   1.682  32.932  0.00  0.00     0.039 C 
ATOM     13  C23 <0> d   1      26.709   0.755  32.632  0.00  0.00     0.010 C 
ATOM     14  C24 <0> d   1      27.285  -0.587  32.180  0.00  0.00    -0.001 C 
ATOM     15  C26 <0> d   1      26.202  -1.636  32.054  0.00  0.00     0.001 C 
ATOM     16  C28 <0> d   1      25.437  -1.995  33.322  0.00  0.00     0.008 C 
ATOM     17  C29 <0> d   1      25.107  -3.502  33.191  0.00  0.00     0.033 C 
ATOM     18  C30 <0> d   1      25.789  -3.987  31.886  0.00  0.00     0.126 C 
ENDROOT
BRANCH   9  19
ATOM     19  O11 <0> d   1      31.715   3.735  30.769  0.00  0.00    -0.275 OA
BRANCH  19  20
ATOM     20  C12 <0> d   1      32.674   3.693  31.713  0.00  0.00     0.298 C 
ATOM     21  O13 <0> d   1      32.404   3.322  32.838  0.00  0.00    -0.259 OA
BRANCH  20  22
ATOM     22  C14 <0> d   1      34.056   4.100  31.382  0.00  0.00     0.039 A 
ATOM     23  C19 <0> d   1      34.760   3.434  30.376  0.00  0.00     0.017 A 
ATOM     24  C18 <0> d   1      36.047   3.823  30.068  0.00  0.00     0.001 A 
ATOM     25  C17 <0> d   1      36.645   4.861  30.761  0.00  0.00     0.000 A 
ATOM     26  C16 <0> d   1      35.955   5.520  31.763  0.00  0.00     0.001 A 
ATOM     27  C15 <0> d   1      34.664   5.146  32.077  0.00  0.00     0.017 A 
ENDBRANCH  20  22
ENDBRANCH  19  20
ENDBRANCH   9  19
BRANCH  18  28
ATOM     28  O32 <0> d   1      26.313  -5.307  32.050  0.00  0.00    -0.395 OA
ATOM     29  H56 <0> d   1      26.505  -5.760  31.217  0.00  0.00     0.210 HD
ENDBRANCH  18  28
TORSDOF 4
ENDMDL
MODEL 92
REMARK CAVERDOCK RESULT:      -9.0      0.000      0.000
REMARK CAVERDOCK CONSTRAINTS:       0.0      0.0      0.0      0.0
REMARK CAVERDOCK TUNNEL: 91     -9.0      3.3     92.3
REMARK  4 active torsions:
REMARK  status: ('A' for Active; 'I' for Inactive)
REMARK    1  A    between atoms: C10_9  and  O11_10 
REMARK    2  A    between atoms: O11_10  and  C12_11 
REMARK    3  A    between atoms: C12_11  and  C14_13 
REMARK    4  A    between atoms: C30_27  and  O32_28 
ROOT
ATOM      1  C1  <0> d   1      27.910  -3.186  32.822  0.00  0.00     0.018 C 
ATOM      2  C2  <0> d   1      26.740  -2.919  31.873  0.00  0.00    -0.014 C 
ATOM      3  C3  <0> d   1      27.238  -2.839  30.444  0.00  0.00     0.013 C 
ATOM      4  C4  <0> d   1      28.322  -1.747  30.387  0.00  0.00     0.010 C 
ATOM      5  C5  <0> d   1      27.769  -0.415  30.871  0.00  0.00     0.023 C 
ATOM      6  C7  <0> d   1      28.806   0.669  30.844  0.00  0.00    -0.047 A 
ATOM      7  C8  <0> d   1      29.755   0.647  29.831  0.00  0.00     0.011 A 
ATOM      8  C9  <0> d   1      30.724   1.624  29.754  0.00  0.00     0.038 A 
ATOM      9  C10 <0> d   1      30.749   2.641  30.698  0.00  0.00     0.080 A 
ATOM     10  C20 <0> d   1      29.805   2.662  31.710  0.00  0.00     0.045 A 
ATOM     11  C21 <0> d   1      28.833   1.675  31.790  0.00  0.00    -0.049 A 
ATOM     12  C22 <0> d   1      27.853   1.750  32.931  0.00  0.00     0.039 C 
ATOM     13  C23 <0> d   1      26.648   0.842  32.688  0.00  0.00     0.010 C 
ATOM     14  C24 <0> d   1      27.183  -0.532  32.284  0.00  0.00    -0.001 C 
ATOM     15  C26 <0> d   1      26.073  -1.558  32.218  0.00  0.00     0.001 C 
ATOM     16  C28 <0> d   1      25.319  -1.843  33.511  0.00  0.00     0.008 C 
ATOM     17  C29 <0> d   1      24.949  -3.346  33.448  0.00  0.00     0.033 C 
ATOM     18  C30 <0> d   1      25.599  -3.902  32.155  0.00  0.00     0.126 C 
ENDROOT
BRANCH   9  19
ATOM     19  O11 <0> d   1      31.697   3.613  30.628  0.00  0.00    -0.275 OA
BRANCH  19  20
ATOM     20  C12 <0> d   1      32.621   3.637  31.608  0.00  0.00     0.298 C 
ATOM     21  O13 <0> d   1      32.317   3.316  32.739  0.00  0.00    -0.259 OA
BRANCH  20  22
ATOM     22  C14 <0> d   1      34.007   4.052  31.306  0.00  0.00     0.039 A 
ATOM     23  C19 <0> d   1      34.579   5.129  31.985  0.00  0.00     0.017 A 
ATOM     24  C18 <0> d   1      35.875   5.508  31.702  0.00  0.00     0.001 A 
ATOM     25  C17 <0> d   1      36.604   4.830  30.740  0.00  0.00     0.000 A 
ATOM     26  C16 <0> d   1      36.040   3.766  30.059  0.00  0.00     0.001 A 
ATOM     27  C15 <0> d   1      34.747   3.373  30.336  0.00  0.00     0.017 A 
ENDBRANCH  20  22
ENDBRANCH  19  20
ENDBRANCH   9  19
BRANCH  18  28
ATOM     28  O32 <0> d   1      26.093  -5.227  32.367  0.00  0.00    -0.395 OA
ATOM     29  H56 <0> d   1      25.414  -5.860  32.642  0.00  0.00     0.210 HD
ENDBRANCH  18  28
TORSDOF 4
ENDMDL
MODEL 93
REMARK CAVERDOCK RESULT:      -9.0      0.000      0.000
REMARK CAVERDOCK CONSTRAINTS:       0.0      0.0      0.0      0.0
REMARK CAVERDOCK TUNNEL: 92     -9.0      3.3     93.2
REMARK  4 active torsions:
REMARK  status: ('A' for Active; 'I' for Inactive)
REMARK    1  A    between atoms: C10_9  and  O11_10 
REMARK    2  A    between atoms: O11_10  and  C12_11 
REMARK    3  A    between atoms: C12_11  and  C14_13 
REMARK    4  A    between atoms: C30_27  and  O32_28 
ROOT
ATOM      1  C1  <0> d   1      27.924  -3.237  32.830  0.00  0.00     0.018 C 
ATOM      2  C2  <0> d   1      26.770  -3.000  31.856  0.00  0.00    -0.014 C 
ATOM      3  C3  <0> d   1      27.294  -2.931  30.436  0.00  0.00     0.013 C 
ATOM      4  C4  <0> d   1      28.363  -1.824  30.385  0.00  0.00     0.010 C 
ATOM      5  C5  <0> d   1      27.781  -0.494  30.841  0.00  0.00     0.023 C 
ATOM      6  C7  <0> d   1      28.803   0.604  30.819  0.00  0.00    -0.047 A 
ATOM      7  C8  <0> d   1      29.772   0.583  29.825  0.00  0.00     0.011 A 
ATOM      8  C9  <0> d   1      30.727   1.574  29.754  0.00  0.00     0.038 A 
ATOM      9  C10 <0> d   1      30.720   2.603  30.684  0.00  0.00     0.080 A 
ATOM     10  C20 <0> d   1      29.756   2.623  31.678  0.00  0.00     0.045 A 
ATOM     11  C21 <0> d   1      28.797   1.623  31.752  0.00  0.00    -0.049 A 
ATOM     12  C22 <0> d   1      27.794   1.699  32.873  0.00  0.00     0.039 C 
ATOM     13  C23 <0> d   1      26.607   0.770  32.619  0.00  0.00     0.010 C 
ATOM     14  C24 <0> d   1      27.170  -0.602  32.244  0.00  0.00    -0.001 C 
ATOM     15  C26 <0> d   1      26.076  -1.644  32.170  0.00  0.00     0.001 C 
ATOM     16  C28 <0> d   1      25.301  -1.924  33.452  0.00  0.00     0.008 C 
ATOM     17  C29 <0> d   1      24.955  -3.433  33.402  0.00  0.00     0.033 C 
ATOM     18  C30 <0> d   1      25.638  -3.996  32.129  0.00  0.00     0.126 C 
ENDROOT
BRANCH   9  19
ATOM     19  O11 <0> d   1      31.655   3.587  30.620  0.00  0.00    -0.275 OA
BRANCH  19  20
ATOM     20  C12 <0> d   1      32.578   3.619  31.601  0.00  0.00     0.298 C 
ATOM     21  O13 <0> d   1      32.271   3.310  32.734  0.00  0.00    -0.259 OA
BRANCH  20  22
ATOM     22  C14 <0> d   1      33.964   4.031  31.297  0.00  0.00     0.039 A 
ATOM     23  C19 <0> d   1      34.700   3.351  30.325  0.00  0.00     0.017 A 
ATOM     24  C18 <0> d   1      35.992   3.744  30.043  0.00  0.00     0.001 A 
ATOM     25  C17 <0> d   1      36.563   4.802  30.729  0.00  0.00     0.000 A 
ATOM     26  C16 <0> d   1      35.841   5.475  31.698  0.00  0.00     0.001 A 
ATOM     27  C15 <0> d   1      34.546   5.097  31.987  0.00  0.00     0.017 A 
ENDBRANCH  20  22
ENDBRANCH  19  20
ENDBRANCH   9  19
BRANCH  18  28
ATOM     28  O32 <0> d   1      26.146  -5.310  32.368  0.00  0.00    -0.395 OA
ATOM     29  H56 <0> d   1      26.687  -5.384  33.167  0.00  0.00     0.210 HD
ENDBRANCH  18  28
TORSDOF 4
ENDMDL
MODEL 94
REMARK CAVERDOCK RESULT:      -9.1      0.000      0.000
REMARK CAVERDOCK CONSTRAINTS:       0.0      0.0      0.0      0.0
REMARK CAVERDOCK TUNNEL: 93     -9.1      3.3     94.1
REMARK  4 active torsions:
REMARK  status: ('A' for Active; 'I' for Inactive)
REMARK    1  A    between atoms: C10_9  and  O11_10 
REMARK    2  A    between atoms: O11_10  and  C12_11 
REMARK    3  A    between atoms: C12_11  and  C14_13 
REMARK    4  A    between atoms: C30_27  and  O32_28 
ROOT
ATOM      1  C1  <0> d   1      27.830  -3.242  33.045  0.00  0.00     0.018 C 
ATOM      2  C2  <0> d   1      26.641  -3.007  32.113  0.00  0.00    -0.014 C 
ATOM      3  C3  <0> d   1      27.109  -2.971  30.672  0.00  0.00     0.013 C 
ATOM      4  C4  <0> d   1      28.188  -1.878  30.559  0.00  0.00     0.010 C 
ATOM      5  C5  <0> d   1      27.641  -0.533  31.014  0.00  0.00     0.023 C 
ATOM      6  C7  <0> d   1      28.674   0.552  30.932  0.00  0.00    -0.047 A 
ATOM      7  C8  <0> d   1      29.602   0.501  29.901  0.00  0.00     0.011 A 
ATOM      8  C9  <0> d   1      30.566   1.478  29.774  0.00  0.00     0.038 A 
ATOM      9  C10 <0> d   1      30.608   2.523  30.685  0.00  0.00     0.080 A 
ATOM     10  C20 <0> d   1      29.685   2.573  31.715  0.00  0.00     0.045 A 
ATOM     11  C21 <0> d   1      28.718   1.586  31.845  0.00  0.00    -0.049 A 
ATOM     12  C22 <0> d   1      27.761   1.695  33.004  0.00  0.00     0.039 C 
ATOM     13  C23 <0> d   1      26.554   0.777  32.814  0.00  0.00     0.010 C 
ATOM     14  C24 <0> d   1      27.085  -0.608  32.442  0.00  0.00    -0.001 C 
ATOM     15  C26 <0> d   1      25.977  -1.638  32.429  0.00  0.00     0.001 C 
ATOM     16  C28 <0> d   1      25.250  -1.885  33.746  0.00  0.00     0.008 C 
ATOM     17  C29 <0> d   1      24.884  -3.390  33.737  0.00  0.00     0.033 C 
ATOM     18  C30 <0> d   1      25.509  -3.985  32.449  0.00  0.00     0.126 C 
ENDROOT
BRANCH   9  19
ATOM     19  O11 <0> d   1      31.551   3.495  30.566  0.00  0.00    -0.275 OA
BRANCH  19  20
ATOM     20  C12 <0> d   1      32.505   3.540  31.516  0.00  0.00     0.298 C 
ATOM     21  O13 <0> d   1      32.222   3.311  32.675  0.00  0.00    -0.259 OA
BRANCH  20  22
ATOM     22  C14 <0> d   1      33.899   3.868  31.149  0.00  0.00     0.039 A 
ATOM     23  C19 <0> d   1      34.554   4.935  31.767  0.00  0.00     0.017 A 
ATOM     24  C18 <0> d   1      35.856   5.232  31.423  0.00  0.00     0.001 A 
ATOM     25  C17 <0> d   1      36.510   4.483  30.460  0.00  0.00     0.000 A 
ATOM     26  C16 <0> d   1      35.864   3.429  29.839  0.00  0.00     0.001 A 
ATOM     27  C15 <0> d   1      34.563   3.117  30.178  0.00  0.00     0.017 A 
ENDBRANCH  20  22
ENDBRANCH  19  20
ENDBRANCH   9  19
BRANCH  18  28
ATOM     28  O32 <0> d   1      26.011  -5.301  32.691  0.00  0.00    -0.395 OA
ATOM     29  H56 <0> d   1      26.972  -5.376  32.611  0.00  0.00     0.210 HD
ENDBRANCH  18  28
TORSDOF 4
ENDMDL
MODEL 95
REMARK CAVERDOCK RESULT:      -9.2      0.000      0.000
REMARK CAVERDOCK CONSTRAINTS:       0.0      0.0      0.0      0.0
REMARK CAVERDOCK TUNNEL: 94     -9.2      3.3     95.2
REMARK  4 active torsions:
REMARK  status: ('A' for Active; 'I' for Inactive)
REMARK    1  A    between atoms: C10_9  and  O11_10 
REMARK    2  A    between atoms: O11_10  and  C12_11 
REMARK    3  A    between atoms: C12_11  and  C14_13 
REMARK    4  A    between atoms: C30_27  and  O32_28 
ROOT
ATOM      1  C1  <0> d   1      27.755  -3.223  33.155  0.00  0.00     0.018 C 
ATOM      2  C2  <0> d   1      26.587  -3.025  32.188  0.00  0.00    -0.014 C 
ATOM      3  C3  <0> d   1      27.092  -3.014  30.759  0.00  0.00     0.013 C 
ATOM      4  C4  <0> d   1      28.160  -1.910  30.649  0.00  0.00     0.010 C 
ATOM      5  C5  <0> d   1      27.584  -0.563  31.059  0.00  0.00     0.023 C 
ATOM      6  C7  <0> d   1      28.605   0.534  30.978  0.00  0.00    -0.047 A 
ATOM      7  C8  <0> d   1      29.560   0.472  29.973  0.00  0.00     0.011 A 
ATOM      8  C9  <0> d   1      30.515   1.458  29.848  0.00  0.00     0.038 A 
ATOM      9  C10 <0> d   1      30.520   2.524  30.736  0.00  0.00     0.080 A 
ATOM     10  C20 <0> d   1      29.570   2.585  31.741  0.00  0.00     0.045 A 
ATOM     11  C21 <0> d   1      28.613   1.589  31.869  0.00  0.00    -0.049 A 
ATOM     12  C22 <0> d   1      27.625   1.711  33.000  0.00  0.00     0.039 C 
ATOM     13  C23 <0> d   1      26.435   0.773  32.800  0.00  0.00     0.010 C 
ATOM     14  C24 <0> d   1      26.993  -0.613  32.473  0.00  0.00    -0.001 C 
ATOM     15  C26 <0> d   1      25.898  -1.657  32.456  0.00  0.00     0.001 C 
ATOM     16  C28 <0> d   1      25.141  -1.884  33.759  0.00  0.00     0.008 C 
ATOM     17  C29 <0> d   1      24.794  -3.394  33.775  0.00  0.00     0.033 C 
ATOM     18  C30 <0> d   1      25.460  -4.009  32.517  0.00  0.00     0.126 C 
ENDROOT
BRANCH   9  19
ATOM     19  O11 <0> d   1      31.454   3.505  30.619  0.00  0.00    -0.275 OA
BRANCH  19  20
ATOM     20  C12 <0> d   1      32.401   3.565  31.575  0.00  0.00     0.298 C 
ATOM     21  O13 <0> d   1      32.111   3.347  32.734  0.00  0.00    -0.259 OA
BRANCH  20  22
ATOM     22  C14 <0> d   1      33.796   3.894  31.213  0.00  0.00     0.039 A 
ATOM     23  C19 <0> d   1      34.428   3.217  30.169  0.00  0.00     0.017 A 
ATOM     24  C18 <0> d   1      35.728   3.534  29.833  0.00  0.00     0.001 A 
ATOM     25  C17 <0> d   1      36.409   4.512  30.537  0.00  0.00     0.000 A 
ATOM     26  C16 <0> d   1      35.791   5.182  31.577  0.00  0.00     0.001 A 
ATOM     27  C15 <0> d   1      34.489   4.879  31.920  0.00  0.00     0.017 A 
ENDBRANCH  20  22
ENDBRANCH  19  20
ENDBRANCH   9  19
BRANCH  18  28
ATOM     28  O32 <0> d   1      25.971  -5.312  32.802  0.00  0.00    -0.395 OA
ATOM     29  H56 <0> d   1      26.580  -5.651  32.131  0.00  0.00     0.210 HD
ENDBRANCH  18  28
TORSDOF 4
ENDMDL
MODEL 96
REMARK CAVERDOCK RESULT:      -9.2      0.000      0.000
REMARK CAVERDOCK CONSTRAINTS:       0.0      0.0      0.0      0.0
REMARK CAVERDOCK TUNNEL: 95     -9.2      3.3     96.1
REMARK  4 active torsions:
REMARK  status: ('A' for Active; 'I' for Inactive)
REMARK    1  A    between atoms: C10_9  and  O11_10 
REMARK    2  A    between atoms: O11_10  and  C12_11 
REMARK    3  A    between atoms: C12_11  and  C14_13 
REMARK    4  A    between atoms: C30_27  and  O32_28 
ROOT
ATOM      1  C1  <0> d   1      27.748  -3.397  33.221  0.00  0.00     0.018 C 
ATOM      2  C2  <0> d   1      26.627  -3.319  32.184  0.00  0.00    -0.014 C 
ATOM      3  C3  <0> d   1      27.205  -3.421  30.786  0.00  0.00     0.013 C 
ATOM      4  C4  <0> d   1      28.250  -2.301  30.630  0.00  0.00     0.010 C 
ATOM      5  C5  <0> d   1      27.621  -0.940  30.888  0.00  0.00     0.023 C 
ATOM      6  C7  <0> d   1      28.618   0.174  30.759  0.00  0.00    -0.047 A 
ATOM      7  C8  <0> d   1      29.625   0.051  29.812  0.00  0.00     0.011 A 
ATOM      8  C9  <0> d   1      30.561   1.049  29.647  0.00  0.00     0.038 A 
ATOM      9  C10 <0> d   1      30.495   2.190  30.434  0.00  0.00     0.080 A 
ATOM     10  C20 <0> d   1      29.492   2.312  31.381  0.00  0.00     0.045 A 
ATOM     11  C21 <0> d   1      28.554   1.304  31.550  0.00  0.00    -0.049 A 
ATOM     12  C22 <0> d   1      27.506   1.498  32.615  0.00  0.00     0.039 C 
ATOM     13  C23 <0> d   1      26.351   0.512  32.442  0.00  0.00     0.010 C 
ATOM     14  C24 <0> d   1      26.959  -0.881  32.270  0.00  0.00    -0.001 C 
ATOM     15  C26 <0> d   1      25.892  -1.953  32.293  0.00  0.00     0.001 C 
ATOM     16  C28 <0> d   1      25.074  -2.086  33.572  0.00  0.00     0.008 C 
ATOM     17  C29 <0> d   1      24.763  -3.598  33.707  0.00  0.00     0.033 C 
ATOM     18  C30 <0> d   1      25.508  -4.302  32.544  0.00  0.00     0.126 C 
ENDROOT
BRANCH   9  19
ATOM     19  O11 <0> d   1      31.409   3.183  30.276  0.00  0.00    -0.275 OA
BRANCH  19  20
ATOM     20  C12 <0> d   1      32.251   3.408  31.302  0.00  0.00     0.298 C 
ATOM     21  O13 <0> d   1      31.854   3.312  32.446  0.00  0.00    -0.259 OA
BRANCH  20  22
ATOM     22  C14 <0> d   1      33.659   3.772  31.037  0.00  0.00     0.039 A 
ATOM     23  C19 <0> d   1      34.378   3.111  30.041  0.00  0.00     0.017 A 
ATOM     24  C18 <0> d   1      35.690   3.460  29.795  0.00  0.00     0.001 A 
ATOM     25  C17 <0> d   1      36.296   4.455  30.542  0.00  0.00     0.000 A 
ATOM     26  C16 <0> d   1      35.591   5.109  31.535  0.00  0.00     0.001 A 
ATOM     27  C15 <0> d   1      34.276   4.775  31.788  0.00  0.00     0.017 A 
ENDBRANCH  20  22
ENDBRANCH  19  20
ENDBRANCH   9  19
BRANCH  18  28
ATOM     28  O32 <0> d   1      26.035  -5.560  32.970  0.00  0.00    -0.395 OA
ATOM     29  H56 <0> d   1      26.832  -5.488  33.514  0.00  0.00     0.210 HD
ENDBRANCH  18  28
TORSDOF 4
ENDMDL
MODEL 97
REMARK CAVERDOCK RESULT:      -9.3      0.000      0.000
REMARK CAVERDOCK CONSTRAINTS:       0.0      0.0      0.0      0.0
REMARK CAVERDOCK TUNNEL: 96     -9.3      3.3     97.2
REMARK  4 active torsions:
REMARK  status: ('A' for Active; 'I' for Inactive)
REMARK    1  A    between atoms: C10_9  and  O11_10 
REMARK    2  A    between atoms: O11_10  and  C12_11 
REMARK    3  A    between atoms: C12_11  and  C14_13 
REMARK    4  A    between atoms: C30_27  and  O32_28 
ROOT
ATOM      1  C1  <0> d   1      27.861  -3.664  33.148  0.00  0.00     0.018 C 
ATOM      2  C2  <0> d   1      26.754  -3.624  32.093  0.00  0.00    -0.014 C 
ATOM      3  C3  <0> d   1      27.359  -3.668  30.704  0.00  0.00     0.013 C 
ATOM      4  C4  <0> d   1      28.346  -2.492  30.587  0.00  0.00     0.010 C 
ATOM      5  C5  <0> d   1      27.643  -1.171  30.859  0.00  0.00     0.023 C 
ATOM      6  C7  <0> d   1      28.582  -0.004  30.769  0.00  0.00    -0.047 A 
ATOM      7  C8  <0> d   1      29.610  -0.056  29.837  0.00  0.00     0.011 A 
ATOM      8  C9  <0> d   1      30.494   0.993  29.707  0.00  0.00     0.038 A 
ATOM      9  C10 <0> d   1      30.355   2.112  30.514  0.00  0.00     0.080 A 
ATOM     10  C20 <0> d   1      29.333   2.164  31.446  0.00  0.00     0.045 A 
ATOM     11  C21 <0> d   1      28.446   1.105  31.580  0.00  0.00    -0.049 A 
ATOM     12  C22 <0> d   1      27.372   1.222  32.631  0.00  0.00     0.039 C 
ATOM     13  C23 <0> d   1      26.274   0.181  32.419  0.00  0.00     0.010 C 
ATOM     14  C24 <0> d   1      26.956  -1.174  32.231  0.00  0.00    -0.001 C 
ATOM     15  C26 <0> d   1      25.947  -2.301  32.215  0.00  0.00     0.001 C 
ATOM     16  C28 <0> d   1      25.116  -2.501  33.478  0.00  0.00     0.008 C 
ATOM     17  C29 <0> d   1      24.883  -4.029  33.578  0.00  0.00     0.033 C 
ATOM     18  C30 <0> d   1      25.683  -4.671  32.415  0.00  0.00     0.126 C 
ENDROOT
BRANCH   9  19
ATOM     19  O11 <0> d   1      31.219   3.155  30.390  0.00  0.00    -0.275 OA
BRANCH  19  20
ATOM     20  C12 <0> d   1      32.110   3.332  31.385  0.00  0.00     0.298 C 
ATOM     21  O13 <0> d   1      31.763   3.206  32.542  0.00  0.00    -0.259 OA
BRANCH  20  22
ATOM     22  C14 <0> d   1      33.511   3.680  31.068  0.00  0.00     0.039 A 
ATOM     23  C19 <0> d   1      34.145   4.721  31.749  0.00  0.00     0.017 A 
ATOM     24  C18 <0> d   1      35.455   5.036  31.452  0.00  0.00     0.001 A 
ATOM     25  C17 <0> d   1      36.136   4.331  30.475  0.00  0.00     0.000 A 
ATOM     26  C16 <0> d   1      35.511   3.303  29.793  0.00  0.00     0.001 A 
ATOM     27  C15 <0> d   1      34.203   2.972  30.084  0.00  0.00     0.017 A 
ENDBRANCH  20  22
ENDBRANCH  19  20
ENDBRANCH   9  19
BRANCH  18  28
ATOM     28  O32 <0> d   1      26.268  -5.908  32.826  0.00  0.00    -0.395 OA
ATOM     29  H56 <0> d   1      26.727  -5.862  33.677  0.00  0.00     0.210 HD
ENDBRANCH  18  28
TORSDOF 4
ENDMDL
MODEL 98
REMARK CAVERDOCK RESULT:      -9.6      0.000      0.000
REMARK CAVERDOCK CONSTRAINTS:       0.0      0.0      0.0      0.0
REMARK CAVERDOCK TUNNEL: 97     -9.6      3.3     98.8
REMARK  4 active torsions:
REMARK  status: ('A' for Active; 'I' for Inactive)
REMARK    1  A    between atoms: C10_9  and  O11_10 
REMARK    2  A    between atoms: O11_10  and  C12_11 
REMARK    3  A    between atoms: C12_11  and  C14_13 
REMARK    4  A    between atoms: C30_27  and  O32_28 
ROOT
ATOM      1  C1  <0> d   1      27.682  -3.850  33.028  0.00  0.00     0.018 C 
ATOM      2  C2  <0> d   1      26.523  -3.795  32.031  0.00  0.00    -0.014 C 
ATOM      3  C3  <0> d   1      27.054  -3.868  30.613  0.00  0.00     0.013 C 
ATOM      4  C4  <0> d   1      28.061  -2.718  30.431  0.00  0.00     0.010 C 
ATOM      5  C5  <0> d   1      27.404  -1.377  30.723  0.00  0.00     0.023 C 
ATOM      6  C7  <0> d   1      28.364  -0.234  30.571  0.00  0.00    -0.047 A 
ATOM      7  C8  <0> d   1      29.340  -0.321  29.588  0.00  0.00     0.011 A 
ATOM      8  C9  <0> d   1      30.241   0.705  29.398  0.00  0.00     0.038 A 
ATOM      9  C10 <0> d   1      30.171   1.836  30.198  0.00  0.00     0.080 A 
ATOM     10  C20 <0> d   1      29.200   1.922  31.181  0.00  0.00     0.045 A 
ATOM     11  C21 <0> d   1      28.297   0.887  31.374  0.00  0.00    -0.049 A 
ATOM     12  C22 <0> d   1      27.282   1.041  32.477  0.00  0.00     0.039 C 
ATOM     13  C23 <0> d   1      26.150   0.024  32.336  0.00  0.00     0.010 C 
ATOM     14  C24 <0> d   1      26.790  -1.349  32.129  0.00  0.00    -0.001 C 
ATOM     15  C26 <0> d   1      25.755  -2.452  32.179  0.00  0.00     0.001 C 
ATOM     16  C28 <0> d   1      24.987  -2.618  33.485  0.00  0.00     0.008 C 
ATOM     17  C29 <0> d   1      24.724  -4.139  33.616  0.00  0.00     0.033 C 
ATOM     18  C30 <0> d   1      25.446  -4.812  32.421  0.00  0.00     0.126 C 
ENDROOT
BRANCH   9  19
ATOM     19  O11 <0> d   1      31.051   2.856  30.017  0.00  0.00    -0.275 OA
BRANCH  19  20
ATOM     20  C12 <0> d   1      31.804   3.209  31.077  0.00  0.00     0.298 C 
ATOM     21  O13 <0> d   1      31.312   3.246  32.187  0.00  0.00    -0.259 OA
BRANCH  20  22
ATOM     22  C14 <0> d   1      33.229   3.552  30.889  0.00  0.00     0.039 A 
ATOM     23  C19 <0> d   1      33.971   2.938  29.878  0.00  0.00     0.017 A 
ATOM     24  C18 <0> d   1      35.299   3.267  29.705  0.00  0.00     0.001 A 
ATOM     25  C17 <0> d   1      35.900   4.194  30.538  0.00  0.00     0.000 A 
ATOM     26  C16 <0> d   1      35.173   4.801  31.546  0.00  0.00     0.001 A 
ATOM     27  C15 <0> d   1      33.841   4.486  31.727  0.00  0.00     0.017 A 
ENDBRANCH  20  22
ENDBRANCH  19  20
ENDBRANCH   9  19
BRANCH  18  28
ATOM     28  O32 <0> d   1      26.023  -6.058  32.816  0.00  0.00    -0.395 OA
ATOM     29  H56 <0> d   1      25.605  -6.457  33.592  0.00  0.00     0.210 HD
ENDBRANCH  18  28
TORSDOF 4
ENDMDL
MODEL 99
REMARK CAVERDOCK RESULT:      -9.8      0.000      0.000
REMARK CAVERDOCK CONSTRAINTS:       0.0      0.0      0.0      0.0
REMARK CAVERDOCK TUNNEL: 98     -9.8      3.2     99.6
REMARK  4 active torsions:
REMARK  status: ('A' for Active; 'I' for Inactive)
REMARK    1  A    between atoms: C10_9  and  O11_10 
REMARK    2  A    between atoms: O11_10  and  C12_11 
REMARK    3  A    between atoms: C12_11  and  C14_13 
REMARK    4  A    between atoms: C30_27  and  O32_28 
ROOT
ATOM      1  C1  <0> d   1      27.696  -3.880  33.261  0.00  0.00     0.018 C 
ATOM      2  C2  <0> d   1      26.600  -3.929  32.195  0.00  0.00    -0.014 C 
ATOM      3  C3  <0> d   1      27.220  -4.072  30.820  0.00  0.00     0.013 C 
ATOM      4  C4  <0> d   1      28.199  -2.900  30.624  0.00  0.00     0.010 C 
ATOM      5  C5  <0> d   1      27.482  -1.568  30.789  0.00  0.00     0.023 C 
ATOM      6  C7  <0> d   1      28.413  -0.403  30.621  0.00  0.00    -0.047 A 
ATOM      7  C8  <0> d   1      29.450  -0.516  29.705  0.00  0.00     0.011 A 
ATOM      8  C9  <0> d   1      30.327   0.528  29.505  0.00  0.00     0.038 A 
ATOM      9  C10 <0> d   1      30.171   1.704  30.224  0.00  0.00     0.080 A 
ATOM     10  C20 <0> d   1      29.139   1.816  31.140  0.00  0.00     0.045 A 
ATOM     11  C21 <0> d   1      28.259   0.763  31.345  0.00  0.00    -0.049 A 
ATOM     12  C22 <0> d   1      27.174   0.949  32.373  0.00  0.00     0.039 C 
ATOM     13  C23 <0> d   1      26.086  -0.115  32.230  0.00  0.00     0.010 C 
ATOM     14  C24 <0> d   1      26.781  -1.474  32.150  0.00  0.00    -0.001 C 
ATOM     15  C26 <0> d   1      25.781  -2.608  32.210  0.00  0.00     0.001 C 
ATOM     16  C28 <0> d   1      24.940  -2.720  33.476  0.00  0.00     0.008 C 
ATOM     17  C29 <0> d   1      24.718  -4.238  33.689  0.00  0.00     0.033 C 
ATOM     18  C30 <0> d   1      25.534  -4.959  32.585  0.00  0.00     0.126 C 
ENDROOT
BRANCH   9  19
ATOM     19  O11 <0> d   1      31.027   2.741  30.030  0.00  0.00    -0.275 OA
BRANCH  19  20
ATOM     20  C12 <0> d   1      31.767   3.129  31.087  0.00  0.00     0.298 C 
ATOM     21  O13 <0> d   1      31.271   3.169  32.195  0.00  0.00    -0.259 OA
BRANCH  20  22
ATOM     22  C14 <0> d   1      33.184   3.505  30.899  0.00  0.00     0.039 A 
ATOM     23  C19 <0> d   1      33.956   2.867  29.926  0.00  0.00     0.017 A 
ATOM     24  C18 <0> d   1      35.276   3.227  29.752  0.00  0.00     0.001 A 
ATOM     25  C17 <0> d   1      35.839   4.211  30.547  0.00  0.00     0.000 A 
ATOM     26  C16 <0> d   1      35.081   4.843  31.516  0.00  0.00     0.001 A 
ATOM     27  C15 <0> d   1      33.758   4.497  31.697  0.00  0.00     0.017 A 
ENDBRANCH  20  22
ENDBRANCH  19  20
ENDBRANCH   9  19
BRANCH  18  28
ATOM     28  O32 <0> d   1      26.126  -6.156  33.094  0.00  0.00    -0.395 OA
ATOM     29  H56 <0> d   1      25.561  -6.642  33.710  0.00  0.00     0.210 HD
ENDBRANCH  18  28
TORSDOF 4
ENDMDL
MODEL 100
REMARK CAVERDOCK RESULT:     -10.0      0.000      0.000
REMARK CAVERDOCK CONSTRAINTS:       0.0      0.0      0.0      0.0
REMARK CAVERDOCK TUNNEL: 99    -10.0      3.3    100.7
REMARK  4 active torsions:
REMARK  status: ('A' for Active; 'I' for Inactive)
REMARK    1  A    between atoms: C10_9  and  O11_10 
REMARK    2  A    between atoms: O11_10  and  C12_11 
REMARK    3  A    between atoms: C12_11  and  C14_13 
REMARK    4  A    between atoms: C30_27  and  O32_28 
ROOT
ATOM      1  C1  <0> d   1      27.540  -3.914  33.442  0.00  0.00     0.018 C 
ATOM      2  C2  <0> d   1      26.399  -3.967  32.425  0.00  0.00    -0.014 C 
ATOM      3  C3  <0> d   1      26.956  -4.163  31.029  0.00  0.00     0.013 C 
ATOM      4  C4  <0> d   1      27.953  -3.021  30.759  0.00  0.00     0.010 C 
ATOM      5  C5  <0> d   1      27.274  -1.668  30.916  0.00  0.00     0.023 C 
ATOM      6  C7  <0> d   1      28.223  -0.531  30.675  0.00  0.00    -0.047 A 
ATOM      7  C8  <0> d   1      29.218  -0.694  29.721  0.00  0.00     0.011 A 
ATOM      8  C9  <0> d   1      30.109   0.322  29.453  0.00  0.00     0.038 A 
ATOM      9  C10 <0> d   1      30.011   1.521  30.144  0.00  0.00     0.080 A 
ATOM     10  C20 <0> d   1      29.021   1.684  31.099  0.00  0.00     0.045 A 
ATOM     11  C21 <0> d   1      28.127   0.658  31.371  0.00  0.00    -0.049 A 
ATOM     12  C22 <0> d   1      27.091   0.899  32.437  0.00  0.00     0.039 C 
ATOM     13  C23 <0> d   1      25.974  -0.142  32.370  0.00  0.00     0.010 C 
ATOM     14  C24 <0> d   1      26.634  -1.520  32.302  0.00  0.00    -0.001 C 
ATOM     15  C26 <0> d   1      25.611  -2.627  32.436  0.00  0.00     0.001 C 
ATOM     16  C28 <0> d   1      24.822  -2.683  33.738  0.00  0.00     0.008 C 
ATOM     17  C29 <0> d   1      24.575  -4.189  34.004  0.00  0.00     0.033 C 
ATOM     18  C30 <0> d   1      25.327  -4.959  32.888  0.00  0.00     0.126 C 
ENDROOT
BRANCH   9  19
ATOM     19  O11 <0> d   1      30.881   2.532  29.885  0.00  0.00    -0.275 OA
BRANCH  19  20
ATOM     20  C12 <0> d   1      31.516   3.078  30.940  0.00  0.00     0.298 C 
ATOM     21  O13 <0> d   1      30.918   3.262  31.981  0.00  0.00    -0.259 OA
BRANCH  20  22
ATOM     22  C14 <0> d   1      32.942   3.453  30.832  0.00  0.00     0.039 A 
ATOM     23  C19 <0> d   1      33.762   2.824  29.894  0.00  0.00     0.017 A 
ATOM     24  C18 <0> d   1      35.091   3.183  29.795  0.00  0.00     0.001 A 
ATOM     25  C17 <0> d   1      35.613   4.156  30.630  0.00  0.00     0.000 A 
ATOM     26  C16 <0> d   1      34.806   4.778  31.566  0.00  0.00     0.001 A 
ATOM     27  C15 <0> d   1      33.474   4.433  31.672  0.00  0.00     0.017 A 
ENDBRANCH  20  22
ENDBRANCH  19  20
ENDBRANCH   9  19
BRANCH  18  28
ATOM     28  O32 <0> d   1      25.912  -6.156  33.407  0.00  0.00    -0.395 OA
ATOM     29  H56 <0> d   1      26.772  -6.022  33.829  0.00  0.00     0.210 HD
ENDBRANCH  18  28
TORSDOF 4
ENDMDL
MODEL 101
REMARK CAVERDOCK RESULT:      -9.9      0.000      0.000
REMARK CAVERDOCK CONSTRAINTS:       0.0      0.0      0.0      0.0
REMARK CAVERDOCK TUNNEL: 100     -9.9      3.3    101.7
REMARK  4 active torsions:
REMARK  status: ('A' for Active; 'I' for Inactive)
REMARK    1  A    between atoms: C10_9  and  O11_10 
REMARK    2  A    between atoms: O11_10  and  C12_11 
REMARK    3  A    between atoms: C12_11  and  C14_13 
REMARK    4  A    between atoms: C30_27  and  O32_28 
ROOT
ATOM      1  C1  <0> d   1      27.554  -4.026  33.645  0.00  0.00     0.018 C 
ATOM      2  C2  <0> d   1      26.545  -4.271  32.521  0.00  0.00    -0.014 C 
ATOM      3  C3  <0> d   1      27.272  -4.505  31.212  0.00  0.00     0.013 C 
ATOM      4  C4  <0> d   1      28.176  -3.286  30.955  0.00  0.00     0.010 C 
ATOM      5  C5  <0> d   1      27.356  -2.005  30.929  0.00  0.00     0.023 C 
ATOM      6  C7  <0> d   1      28.211  -0.793  30.697  0.00  0.00    -0.047 A 
ATOM      7  C8  <0> d   1      29.317  -0.917  29.868  0.00  0.00     0.011 A 
ATOM      8  C9  <0> d   1      30.130   0.166  29.614  0.00  0.00     0.038 A 
ATOM      9  C10 <0> d   1      29.838   1.394  30.191  0.00  0.00     0.080 A 
ATOM     10  C20 <0> d   1      28.737   1.518  31.020  0.00  0.00     0.045 A 
ATOM     11  C21 <0> d   1      27.922   0.425  31.279  0.00  0.00    -0.049 A 
ATOM     12  C22 <0> d   1      26.754   0.630  32.209  0.00  0.00     0.039 C 
ATOM     13  C23 <0> d   1      25.758  -0.526  32.111  0.00  0.00     0.010 C 
ATOM     14  C24 <0> d   1      26.553  -1.827  32.224  0.00  0.00    -0.001 C 
ATOM     15  C26 <0> d   1      25.635  -3.024  32.340  0.00  0.00     0.001 C 
ATOM     16  C28 <0> d   1      24.713  -3.071  33.553  0.00  0.00     0.008 C 
ATOM     17  C29 <0> d   1      24.586  -4.573  33.914  0.00  0.00     0.033 C 
ATOM     18  C30 <0> d   1      25.530  -5.336  32.950  0.00  0.00     0.126 C 
ENDROOT
BRANCH   9  19
ATOM     19  O11 <0> d   1      30.630   2.470  29.942  0.00  0.00    -0.275 OA
BRANCH  19  20
ATOM     20  C12 <0> d   1      31.287   3.001  30.991  0.00  0.00     0.298 C 
ATOM     21  O13 <0> d   1      30.709   3.176  32.045  0.00  0.00    -0.259 OA
BRANCH  20  22
ATOM     22  C14 <0> d   1      32.712   3.370  30.861  0.00  0.00     0.039 A 
ATOM     23  C19 <0> d   1      33.543   2.660  29.993  0.00  0.00     0.017 A 
ATOM     24  C18 <0> d   1      34.871   3.014  29.872  0.00  0.00     0.001 A 
ATOM     25  C17 <0> d   1      35.382   4.062  30.617  0.00  0.00     0.000 A 
ATOM     26  C16 <0> d   1      34.566   4.765  31.484  0.00  0.00     0.001 A 
ATOM     27  C15 <0> d   1      33.234   4.426  31.611  0.00  0.00     0.017 A 
ENDBRANCH  20  22
ENDBRANCH  19  20
ENDBRANCH   9  19
BRANCH  18  28
ATOM     28  O32 <0> d   1      26.167  -6.424  33.622  0.00  0.00    -0.395 OA
ATOM     29  H56 <0> d   1      25.647  -7.240  33.629  0.00  0.00     0.210 HD
ENDBRANCH  18  28
TORSDOF 4
ENDMDL
MODEL 102
REMARK CAVERDOCK RESULT:     -10.0      0.000      0.000
REMARK CAVERDOCK CONSTRAINTS:       0.0      0.0      0.0      0.0
REMARK CAVERDOCK TUNNEL: 101    -10.0      3.2    102.4
REMARK  4 active torsions:
REMARK  status: ('A' for Active; 'I' for Inactive)
REMARK    1  A    between atoms: C10_9  and  O11_10 
REMARK    2  A    between atoms: O11_10  and  C12_11 
REMARK    3  A    between atoms: C12_11  and  C14_13 
REMARK    4  A    between atoms: C30_27  and  O32_28 
ROOT
ATOM      1  C1  <0> d   1      27.492  -4.070  33.826  0.00  0.00     0.018 C 
ATOM      2  C2  <0> d   1      26.574  -4.455  32.665  0.00  0.00    -0.014 C 
ATOM      3  C3  <0> d   1      27.398  -4.756  31.429  0.00  0.00     0.013 C 
ATOM      4  C4  <0> d   1      28.262  -3.516  31.130  0.00  0.00     0.010 C 
ATOM      5  C5  <0> d   1      27.388  -2.285  30.944  0.00  0.00     0.023 C 
ATOM      6  C7  <0> d   1      28.201  -1.055  30.667  0.00  0.00    -0.047 A 
ATOM      7  C8  <0> d   1      29.366  -1.188  29.925  0.00  0.00     0.011 A 
ATOM      8  C9  <0> d   1      30.145  -0.089  29.633  0.00  0.00     0.038 A 
ATOM      9  C10 <0> d   1      29.759   1.165  30.086  0.00  0.00     0.080 A 
ATOM     10  C20 <0> d   1      28.599   1.299  30.829  0.00  0.00     0.045 A 
ATOM     11  C21 <0> d   1      27.818   0.190  31.126  0.00  0.00    -0.049 A 
ATOM     12  C22 <0> d   1      26.581   0.410  31.958  0.00  0.00     0.039 C 
ATOM     13  C23 <0> d   1      25.648  -0.799  31.893  0.00  0.00     0.010 C 
ATOM     14  C24 <0> d   1      26.491  -2.045  32.165  0.00  0.00    -0.001 C 
ATOM     15  C26 <0> d   1      25.622  -3.274  32.322  0.00  0.00     0.001 C 
ATOM     16  C28 <0> d   1      24.623  -3.270  33.473  0.00  0.00     0.008 C 
ATOM     17  C29 <0> d   1      24.540  -4.742  33.949  0.00  0.00     0.033 C 
ATOM     18  C30 <0> d   1      25.581  -5.531  33.114  0.00  0.00     0.126 C 
ENDROOT
BRANCH   9  19
ATOM     19  O11 <0> d   1      30.516   2.256  29.800  0.00  0.00    -0.275 OA
BRANCH  19  20
ATOM     20  C12 <0> d   1      31.031   2.934  30.844  0.00  0.00     0.298 C 
ATOM     21  O13 <0> d   1      30.324   3.228  31.786  0.00  0.00    -0.259 OA
BRANCH  20  22
ATOM     22  C14 <0> d   1      32.458   3.319  30.844  0.00  0.00     0.039 A 
ATOM     23  C19 <0> d   1      32.955   4.170  31.832  0.00  0.00     0.017 A 
ATOM     24  C18 <0> d   1      34.289   4.520  31.829  0.00  0.00     0.001 A 
ATOM     25  C17 <0> d   1      35.132   4.039  30.843  0.00  0.00     0.000 A 
ATOM     26  C16 <0> d   1      34.645   3.201  29.856  0.00  0.00     0.001 A 
ATOM     27  C15 <0> d   1      33.313   2.837  29.851  0.00  0.00     0.017 A 
ENDBRANCH  20  22
ENDBRANCH  19  20
ENDBRANCH   9  19
BRANCH  18  28
ATOM     28  O32 <0> d   1      26.219  -6.529  33.915  0.00  0.00    -0.395 OA
ATOM     29  H56 <0> d   1      27.183  -6.543  33.831  0.00  0.00     0.210 HD
ENDBRANCH  18  28
TORSDOF 4
ENDMDL
MODEL 103
REMARK CAVERDOCK RESULT:      -9.4      0.000      0.000
REMARK CAVERDOCK CONSTRAINTS:       0.0      0.0      0.0      0.0
REMARK CAVERDOCK TUNNEL: 102     -9.4      3.3    103.1
REMARK  4 active torsions:
REMARK  status: ('A' for Active; 'I' for Inactive)
REMARK    1  A    between atoms: C10_9  and  O11_10 
REMARK    2  A    between atoms: O11_10  and  C12_11 
REMARK    3  A    between atoms: C12_11  and  C14_13 
REMARK    4  A    between atoms: C30_27  and  O32_28 
ROOT
ATOM      1  C1  <0> d   1      28.502   2.640  28.703  0.00  0.00     0.018 C 
ATOM      2  C2  <0> d   1      29.616   2.739  29.746  0.00  0.00    -0.014 C 
ATOM      3  C3  <0> d   1      30.642   1.648  29.515  0.00  0.00     0.013 C 
ATOM      4  C4  <0> d   1      29.904   0.297  29.549  0.00  0.00     0.010 C 
ATOM      5  C5  <0> d   1      29.171   0.118  30.870  0.00  0.00     0.023 C 
ATOM      6  C7  <0> d   1      28.426  -1.183  30.929  0.00  0.00    -0.047 A 
ATOM      7  C8  <0> d   1      28.978  -2.287  30.295  0.00  0.00     0.011 A 
ATOM      8  C9  <0> d   1      28.340  -3.509  30.327  0.00  0.00     0.038 A 
ATOM      9  C10 <0> d   1      27.134  -3.635  31.001  0.00  0.00     0.080 A 
ATOM     10  C20 <0> d   1      26.581  -2.534  31.631  0.00  0.00     0.045 A 
ATOM     11  C21 <0> d   1      27.222  -1.303  31.594  0.00  0.00    -0.049 A 
ATOM     12  C22 <0> d   1      26.549  -0.145  32.284  0.00  0.00     0.039 C 
ATOM     13  C23 <0> d   1      27.517   1.022  32.478  0.00  0.00     0.010 C 
ATOM     14  C24 <0> d   1      28.203   1.278  31.135  0.00  0.00    -0.001 C 
ATOM     15  C26 <0> d   1      29.031   2.544  31.173  0.00  0.00     0.001 C 
ATOM     16  C28 <0> d   1      28.288   3.847  31.440  0.00  0.00     0.008 C 
ATOM     17  C29 <0> d   1      29.041   4.924  30.620  0.00  0.00     0.033 C 
ATOM     18  C30 <0> d   1      30.140   4.177  29.821  0.00  0.00     0.126 C 
ENDROOT
BRANCH   9  19
ATOM     19  O11 <0> d   1      26.498  -4.836  31.043  0.00  0.00    -0.275 OA
BRANCH  19  20
ATOM     20  C12 <0> d   1      26.845  -5.676  32.037  0.00  0.00     0.298 C 
ATOM     21  O13 <0> d   1      27.808  -6.405  31.909  0.00  0.00    -0.259 OA
BRANCH  20  22
ATOM     22  C14 <0> d   1      26.053  -5.712  33.285  0.00  0.00     0.039 A 
ATOM     23  C19 <0> d   1      26.534  -6.399  34.401  0.00  0.00     0.017 A 
ATOM     24  C18 <0> d   1      25.792  -6.423  35.564  0.00  0.00     0.001 A 
ATOM     25  C17 <0> d   1      24.569  -5.778  35.622  0.00  0.00     0.000 A 
ATOM     26  C16 <0> d   1      24.084  -5.101  34.518  0.00  0.00     0.001 A 
ATOM     27  C15 <0> d   1      24.818  -5.063  33.350  0.00  0.00     0.017 A 
ENDBRANCH  20  22
ENDBRANCH  19  20
ENDBRANCH   9  19
BRANCH  18  28
ATOM     28  O32 <0> d   1      30.292   4.745  28.518  0.00  0.00    -0.395 OA
ATOM     29  H56 <0> d   1      30.721   5.613  28.516  0.00  0.00     0.210 HD
ENDBRANCH  18  28
TORSDOF 4
ENDMDL
MODEL 104
REMARK CAVERDOCK RESULT:     -10.3      0.000      0.000
REMARK CAVERDOCK CONSTRAINTS:       0.0      0.0      0.0      0.0
REMARK CAVERDOCK TUNNEL: 103    -10.3      3.3    104.7
REMARK  4 active torsions:
REMARK  status: ('A' for Active; 'I' for Inactive)
REMARK    1  A    between atoms: C10_9  and  O11_10 
REMARK    2  A    between atoms: O11_10  and  C12_11 
REMARK    3  A    between atoms: C12_11  and  C14_13 
REMARK    4  A    between atoms: C30_27  and  O32_28 
ROOT
ATOM      1  C1  <0> d   1      27.503  -4.185  34.208  0.00  0.00     0.018 C 
ATOM      2  C2  <0> d   1      26.593  -4.637  33.064  0.00  0.00    -0.014 C 
ATOM      3  C3  <0> d   1      27.425  -4.990  31.847  0.00  0.00     0.013 C 
ATOM      4  C4  <0> d   1      28.275  -3.757  31.489  0.00  0.00     0.010 C 
ATOM      5  C5  <0> d   1      27.389  -2.546  31.241  0.00  0.00     0.023 C 
ATOM      6  C7  <0> d   1      28.188  -1.322  30.905  0.00  0.00    -0.047 A 
ATOM      7  C8  <0> d   1      29.357  -1.479  30.174  0.00  0.00     0.011 A 
ATOM      8  C9  <0> d   1      30.124  -0.386  29.831  0.00  0.00     0.038 A 
ATOM      9  C10 <0> d   1      29.723   0.884  30.220  0.00  0.00     0.080 A 
ATOM     10  C20 <0> d   1      28.559   1.041  30.952  0.00  0.00     0.045 A 
ATOM     11  C21 <0> d   1      27.790  -0.060  31.302  0.00  0.00    -0.049 A 
ATOM     12  C22 <0> d   1      26.548   0.186  32.118  0.00  0.00     0.039 C 
ATOM     13  C23 <0> d   1      25.629  -1.035  32.110  0.00  0.00     0.010 C 
ATOM     14  C24 <0> d   1      26.485  -2.256  32.446  0.00  0.00    -0.001 C 
ATOM     15  C26 <0> d   1      25.629  -3.486  32.661  0.00  0.00     0.001 C 
ATOM     16  C28 <0> d   1      24.626  -3.437  33.808  0.00  0.00     0.008 C 
ATOM     17  C29 <0> d   1      24.558  -4.884  34.355  0.00  0.00     0.033 C 
ATOM     18  C30 <0> d   1      25.611  -5.702  33.564  0.00  0.00     0.126 C 
ENDROOT
BRANCH   9  19
ATOM     19  O11 <0> d   1      30.469   1.969  29.882  0.00  0.00    -0.275 OA
BRANCH  19  20
ATOM     20  C12 <0> d   1      30.910   2.745  30.891  0.00  0.00     0.298 C 
ATOM     21  O13 <0> d   1      30.153   3.069  31.784  0.00  0.00    -0.259 OA
BRANCH  20  22
ATOM     22  C14 <0> d   1      32.314   3.204  30.910  0.00  0.00     0.039 A 
ATOM     23  C19 <0> d   1      32.756   4.066  31.916  0.00  0.00     0.017 A 
ATOM     24  C18 <0> d   1      34.070   4.485  31.931  0.00  0.00     0.001 A 
ATOM     25  C17 <0> d   1      34.947   4.063  30.947  0.00  0.00     0.000 A 
ATOM     26  C16 <0> d   1      34.514   3.214  29.944  0.00  0.00     0.001 A 
ATOM     27  C15 <0> d   1      33.203   2.781  29.920  0.00  0.00     0.017 A 
ENDBRANCH  20  22
ENDBRANCH  19  20
ENDBRANCH   9  19
BRANCH  18  28
ATOM     28  O32 <0> d   1      26.257  -6.651  34.414  0.00  0.00    -0.395 OA
ATOM     29  H56 <0> d   1      26.024  -6.564  35.349  0.00  0.00     0.210 HD
ENDBRANCH  18  28
TORSDOF 4
ENDMDL
MODEL 105
REMARK CAVERDOCK RESULT:     -10.2      0.000      0.000
REMARK CAVERDOCK CONSTRAINTS:       0.0      0.0      0.0      0.0
REMARK CAVERDOCK TUNNEL: 104    -10.2      3.3    105.5
REMARK  4 active torsions:
REMARK  status: ('A' for Active; 'I' for Inactive)
REMARK    1  A    between atoms: C10_9  and  O11_10 
REMARK    2  A    between atoms: O11_10  and  C12_11 
REMARK    3  A    between atoms: C12_11  and  C14_13 
REMARK    4  A    between atoms: C30_27  and  O32_28 
ROOT
ATOM      1  C1  <0> d   1      28.761   2.487  32.288  0.00  0.00     0.018 C 
ATOM      2  C2  <0> d   1      28.253   2.825  30.885  0.00  0.00    -0.014 C 
ATOM      3  C3  <0> d   1      26.772   2.523  30.783  0.00  0.00     0.013 C 
ATOM      4  C4  <0> d   1      26.568   1.044  31.157  0.00  0.00     0.010 C 
ATOM      5  C5  <0> d   1      27.396   0.142  30.254  0.00  0.00     0.023 C 
ATOM      6  C7  <0> d   1      27.233  -1.308  30.604  0.00  0.00    -0.047 A 
ATOM      7  C8  <0> d   1      25.996  -1.741  31.059  0.00  0.00     0.011 A 
ATOM      8  C9  <0> d   1      25.789  -3.064  31.385  0.00  0.00     0.038 A 
ATOM      9  C10 <0> d   1      26.830  -3.973  31.256  0.00  0.00     0.080 A 
ATOM     10  C20 <0> d   1      28.066  -3.541  30.806  0.00  0.00     0.045 A 
ATOM     11  C21 <0> d   1      28.274  -2.208  30.483  0.00  0.00    -0.049 A 
ATOM     12  C22 <0> d   1      29.651  -1.808  30.021  0.00  0.00     0.039 C 
ATOM     13  C23 <0> d   1      29.635  -0.429  29.362  0.00  0.00     0.010 C 
ATOM     14  C24 <0> d   1      28.882   0.518  30.297  0.00  0.00    -0.001 C 
ATOM     15  C26 <0> d   1      28.988   1.953  29.828  0.00  0.00     0.001 C 
ATOM     16  C28 <0> d   1      30.385   2.559  29.769  0.00  0.00     0.008 C 
ATOM     17  C29 <0> d   1      30.200   4.054  30.130  0.00  0.00     0.033 C 
ATOM     18  C30 <0> d   1      28.702   4.235  30.489  0.00  0.00     0.126 C 
ENDROOT
BRANCH   9  19
ATOM     19  O11 <0> d   1      26.637  -5.281  31.570  0.00  0.00    -0.275 OA
BRANCH  19  20
ATOM     20  C12 <0> d   1      27.065  -5.690  32.779  0.00  0.00     0.298 C 
ATOM     21  O13 <0> d   1      28.242  -5.931  32.958  0.00  0.00    -0.259 OA
BRANCH  20  22
ATOM     22  C14 <0> d   1      26.103  -5.845  33.891  0.00  0.00     0.039 A 
ATOM     23  C19 <0> d   1      24.793  -5.383  33.753  0.00  0.00     0.017 A 
ATOM     24  C18 <0> d   1      23.899  -5.536  34.793  0.00  0.00     0.001 A 
ATOM     25  C17 <0> d   1      24.302  -6.136  35.973  0.00  0.00     0.000 A 
ATOM     26  C16 <0> d   1      25.600  -6.590  36.118  0.00  0.00     0.001 A 
ATOM     27  C15 <0> d   1      26.503  -6.449  35.084  0.00  0.00     0.017 A 
ENDBRANCH  20  22
ENDBRANCH  19  20
ENDBRANCH   9  19
BRANCH  18  28
ATOM     28  O32 <0> d   1      28.550   5.155  31.572  0.00  0.00    -0.395 OA
ATOM     29  H56 <0> d   1      28.314   6.052  31.296  0.00  0.00     0.210 HD
ENDBRANCH  18  28
TORSDOF 4
ENDMDL
MODEL 106
REMARK CAVERDOCK RESULT:     -10.4      0.000      0.000
REMARK CAVERDOCK CONSTRAINTS:       0.0      0.0      0.0      0.0
REMARK CAVERDOCK TUNNEL: 105    -10.4      3.3    106.1
REMARK  4 active torsions:
REMARK  status: ('A' for Active; 'I' for Inactive)
REMARK    1  A    between atoms: C10_9  and  O11_10 
REMARK    2  A    between atoms: O11_10  and  C12_11 
REMARK    3  A    between atoms: C12_11  and  C14_13 
REMARK    4  A    between atoms: C30_27  and  O32_28 
ROOT
ATOM      1  C1  <0> d   1      24.870  -4.762  32.248  0.00  0.00     0.018 C 
ATOM      2  C2  <0> d   1      25.667  -4.263  33.455  0.00  0.00    -0.014 C 
ATOM      3  C3  <0> d   1      25.319  -2.816  33.744  0.00  0.00     0.013 C 
ATOM      4  C4  <0> d   1      25.592  -2.004  32.465  0.00  0.00     0.010 C 
ATOM      5  C5  <0> d   1      27.039  -2.164  32.025  0.00  0.00     0.023 C 
ATOM      6  C7  <0> d   1      27.335  -1.398  30.770  0.00  0.00    -0.047 A 
ATOM      7  C8  <0> d   1      26.686  -0.188  30.568  0.00  0.00     0.011 A 
ATOM      8  C9  <0> d   1      26.928   0.560  29.437  0.00  0.00     0.038 A 
ATOM      9  C10 <0> d   1      27.831   0.100  28.490  0.00  0.00     0.080 A 
ATOM     10  C20 <0> d   1      28.477  -1.109  28.688  0.00  0.00     0.045 A 
ATOM     11  C21 <0> d   1      28.228  -1.864  29.826  0.00  0.00    -0.049 A 
ATOM     12  C22 <0> d   1      28.951  -3.179  29.962  0.00  0.00     0.039 C 
ATOM     13  C23 <0> d   1      28.870  -3.709  31.394  0.00  0.00     0.010 C 
ATOM     14  C24 <0> d   1      27.405  -3.641  31.826  0.00  0.00    -0.001 C 
ATOM     15  C26 <0> d   1      27.191  -4.331  33.155  0.00  0.00     0.001 C 
ATOM     16  C28 <0> d   1      27.503  -5.822  33.216  0.00  0.00     0.008 C 
ATOM     17  C29 <0> d   1      26.477  -6.416  34.214  0.00  0.00     0.033 C 
ATOM     18  C30 <0> d   1      25.535  -5.253  34.617  0.00  0.00     0.126 C 
ENDROOT
BRANCH   9  19
ATOM     19  O11 <0> d   1      28.082   0.832  27.373  0.00  0.00    -0.275 OA
BRANCH  19  20
ATOM     20  C12 <0> d   1      28.590   2.066  27.551  0.00  0.00     0.298 C 
ATOM     21  O13 <0> d   1      28.566   2.872  26.643  0.00  0.00    -0.259 OA
BRANCH  20  22
ATOM     22  C14 <0> d   1      29.178   2.442  28.854  0.00  0.00     0.039 A 
ATOM     23  C19 <0> d   1      30.385   1.876  29.268  0.00  0.00     0.017 A 
ATOM     24  C18 <0> d   1      30.931   2.236  30.483  0.00  0.00     0.001 A 
ATOM     25  C17 <0> d   1      30.279   3.147  31.296  0.00  0.00     0.000 A 
ATOM     26  C16 <0> d   1      29.079   3.706  30.895  0.00  0.00     0.001 A 
ATOM     27  C15 <0> d   1      28.524   3.360  29.679  0.00  0.00     0.017 A 
ENDBRANCH  20  22
ENDBRANCH  19  20
ENDBRANCH   9  19
BRANCH  18  28
ATOM     28  O32 <0> d   1      24.191  -5.717  34.758  0.00  0.00    -0.395 OA
ATOM     29  H56 <0> d   1      24.073  -6.651  34.537  0.00  0.00     0.210 HD
ENDBRANCH  18  28
TORSDOF 4
ENDMDL
MODEL 107
REMARK CAVERDOCK RESULT:     -10.2      0.000      0.000
REMARK CAVERDOCK CONSTRAINTS:       0.0      0.0      0.0      0.0
REMARK CAVERDOCK TUNNEL: 106    -10.2      3.3    107.2
REMARK  4 active torsions:
REMARK  status: ('A' for Active; 'I' for Inactive)
REMARK    1  A    between atoms: C10_9  and  O11_10 
REMARK    2  A    between atoms: O11_10  and  C12_11 
REMARK    3  A    between atoms: C12_11  and  C14_13 
REMARK    4  A    between atoms: C30_27  and  O32_28 
ROOT
ATOM      1  C1  <0> d   1      24.854  -4.555  32.815  0.00  0.00     0.018 C 
ATOM      2  C2  <0> d   1      25.956  -4.241  33.829  0.00  0.00    -0.014 C 
ATOM      3  C3  <0> d   1      25.808  -2.820  34.334  0.00  0.00     0.013 C 
ATOM      4  C4  <0> d   1      25.829  -1.884  33.112  0.00  0.00     0.010 C 
ATOM      5  C5  <0> d   1      27.111  -2.073  32.313  0.00  0.00     0.023 C 
ATOM      6  C7  <0> d   1      27.157  -1.187  31.104  0.00  0.00    -0.047 A 
ATOM      7  C8  <0> d   1      26.579   0.073  31.188  0.00  0.00     0.011 A 
ATOM      8  C9  <0> d   1      26.602   0.930  30.110  0.00  0.00     0.038 A 
ATOM      9  C10 <0> d   1      27.210   0.531  28.928  0.00  0.00     0.080 A 
ATOM     10  C20 <0> d   1      27.783  -0.726  28.842  0.00  0.00     0.045 A 
ATOM     11  C21 <0> d   1      27.755  -1.591  29.927  0.00  0.00    -0.049 A 
ATOM     12  C22 <0> d   1      28.379  -2.951  29.752  0.00  0.00     0.039 C 
ATOM     13  C23 <0> d   1      28.602  -3.636  31.100  0.00  0.00     0.010 C 
ATOM     14  C24 <0> d   1      27.295  -3.535  31.887  0.00  0.00    -0.001 C 
ATOM     15  C26 <0> d   1      27.352  -4.360  33.155  0.00  0.00     0.001 C 
ATOM     16  C28 <0> d   1      27.547  -5.863  32.992  0.00  0.00     0.008 C 
ATOM     17  C29 <0> d   1      26.747  -6.509  34.151  0.00  0.00     0.033 C 
ATOM     18  C30 <0> d   1      26.028  -5.348  34.886  0.00  0.00     0.126 C 
ENDROOT
BRANCH   9  19
ATOM     19  O11 <0> d   1      27.243   1.371  27.860  0.00  0.00    -0.275 OA
BRANCH  19  20
ATOM     20  C12 <0> d   1      28.383   2.058  27.657  0.00  0.00     0.298 C 
ATOM     21  O13 <0> d   1      28.723   2.354  26.529  0.00  0.00    -0.259 OA
BRANCH  20  22
ATOM     22  C14 <0> d   1      29.221   2.455  28.808  0.00  0.00     0.039 A 
ATOM     23  C19 <0> d   1      29.040   3.701  29.411  0.00  0.00     0.017 A 
ATOM     24  C18 <0> d   1      29.822   4.062  30.489  0.00  0.00     0.001 A 
ATOM     25  C17 <0> d   1      30.793   3.197  30.964  0.00  0.00     0.000 A 
ATOM     26  C16 <0> d   1      30.982   1.964  30.367  0.00  0.00     0.001 A 
ATOM     27  C15 <0> d   1      30.202   1.587  29.292  0.00  0.00     0.017 A 
ENDBRANCH  20  22
ENDBRANCH  19  20
ENDBRANCH   9  19
BRANCH  18  28
ATOM     28  O32 <0> d   1      24.724  -5.750  35.311  0.00  0.00    -0.395 OA
ATOM     29  H56 <0> d   1      24.652  -6.691  35.522  0.00  0.00     0.210 HD
ENDBRANCH  18  28
TORSDOF 4
ENDMDL
MODEL 108
REMARK CAVERDOCK RESULT:     -10.4      0.000      0.000
REMARK CAVERDOCK CONSTRAINTS:       0.1      0.0      0.0      0.0
REMARK CAVERDOCK TUNNEL: 107    -10.4      3.3    108.7
REMARK  4 active torsions:
REMARK  status: ('A' for Active; 'I' for Inactive)
REMARK    1  A    between atoms: C10_9  and  O11_10 
REMARK    2  A    between atoms: O11_10  and  C12_11 
REMARK    3  A    between atoms: C12_11  and  C14_13 
REMARK    4  A    between atoms: C30_27  and  O32_28 
ROOT
ATOM      1  C1  <0> d   1      28.093   2.162  28.771  0.00  0.00     0.018 C 
ATOM      2  C2  <0> d   1      29.284   2.099  29.729  0.00  0.00    -0.014 C 
ATOM      3  C3  <0> d   1      30.092   0.844  29.471  0.00  0.00     0.013 C 
ATOM      4  C4  <0> d   1      29.143  -0.361  29.609  0.00  0.00     0.010 C 
ATOM      5  C5  <0> d   1      28.491  -0.376  30.984  0.00  0.00     0.023 C 
ATOM      6  C7  <0> d   1      27.546  -1.530  31.146  0.00  0.00    -0.047 A 
ATOM      7  C8  <0> d   1      27.856  -2.729  30.520  0.00  0.00     0.011 A 
ATOM      8  C9  <0> d   1      27.027  -3.822  30.644  0.00  0.00     0.038 A 
ATOM      9  C10 <0> d   1      25.871  -3.724  31.404  0.00  0.00     0.080 A 
ATOM     10  C20 <0> d   1      25.559  -2.528  32.027  0.00  0.00     0.045 A 
ATOM     11  C21 <0> d   1      26.392  -1.425  31.897  0.00  0.00    -0.049 A 
ATOM     12  C22 <0> d   1      25.976  -0.151  32.585  0.00  0.00     0.039 C 
ATOM     13  C23 <0> d   1      27.138   0.839  32.666  0.00  0.00     0.010 C 
ATOM     14  C24 <0> d   1      27.754   0.938  31.270  0.00  0.00    -0.001 C 
ATOM     15  C26 <0> d   1      28.783   2.045  31.200  0.00  0.00     0.001 C 
ATOM     16  C28 <0> d   1      28.291   3.463  31.466  0.00  0.00     0.008 C 
ATOM     17  C29 <0> d   1      29.149   4.374  30.553  0.00  0.00     0.033 C 
ATOM     18  C30 <0> d   1      30.045   3.429  29.710  0.00  0.00     0.126 C 
ENDROOT
BRANCH   9  19
ATOM     19  O11 <0> d   1      25.048  -4.798  31.538  0.00  0.00    -0.275 OA
BRANCH  19  20
ATOM     20  C12 <0> d   1      24.490  -4.993  32.748  0.00  0.00     0.298 C 
ATOM     21  O13 <0> d   1      23.320  -4.721  32.928  0.00  0.00    -0.259 OA
BRANCH  20  22
ATOM     22  C14 <0> d   1      25.300  -5.539  33.857  0.00  0.00     0.039 A 
ATOM     23  C19 <0> d   1      26.689  -5.610  33.741  0.00  0.00     0.017 A 
ATOM     24  C18 <0> d   1      27.439  -6.115  34.782  0.00  0.00     0.001 A 
ATOM     25  C17 <0> d   1      26.817  -6.562  35.935  0.00  0.00     0.000 A 
ATOM     26  C16 <0> d   1      25.441  -6.500  36.054  0.00  0.00     0.001 A 
ATOM     27  C15 <0> d   1      24.678  -5.991  35.022  0.00  0.00     0.017 A 
ENDBRANCH  20  22
ENDBRANCH  19  20
ENDBRANCH   9  19
BRANCH  18  28
ATOM     28  O32 <0> d   1      30.192   3.928  28.379  0.00  0.00    -0.395 OA
ATOM     29  H56 <0> d   1      31.086   3.835  28.021  0.00  0.00     0.210 HD
ENDBRANCH  18  28
TORSDOF 4
ENDMDL
MODEL 109
REMARK CAVERDOCK RESULT:     -10.6      0.000      0.000
REMARK CAVERDOCK CONSTRAINTS:       0.0      0.0      0.0      0.0
REMARK CAVERDOCK TUNNEL: 108    -10.6      3.3    109.5
REMARK  4 active torsions:
REMARK  status: ('A' for Active; 'I' for Inactive)
REMARK    1  A    between atoms: C10_9  and  O11_10 
REMARK    2  A    between atoms: O11_10  and  C12_11 
REMARK    3  A    between atoms: C12_11  and  C14_13 
REMARK    4  A    between atoms: C30_27  and  O32_28 
ROOT
ATOM      1  C1  <0> d   1      28.216   2.167  28.982  0.00  0.00     0.018 C 
ATOM      2  C2  <0> d   1      29.324   2.157  30.035  0.00  0.00    -0.014 C 
ATOM      3  C3  <0> d   1      30.194   0.929  29.863  0.00  0.00     0.013 C 
ATOM      4  C4  <0> d   1      29.279  -0.307  29.941  0.00  0.00     0.010 C 
ATOM      5  C5  <0> d   1      28.517  -0.329  31.258  0.00  0.00     0.023 C 
ATOM      6  C7  <0> d   1      27.602  -1.514  31.359  0.00  0.00    -0.047 A 
ATOM      7  C8  <0> d   1      28.004  -2.708  30.778  0.00  0.00     0.011 A 
ATOM      8  C9  <0> d   1      27.205  -3.830  30.850  0.00  0.00     0.038 A 
ATOM      9  C10 <0> d   1      25.988  -3.763  31.511  0.00  0.00     0.080 A 
ATOM     10  C20 <0> d   1      25.584  -2.572  32.088  0.00  0.00     0.045 A 
ATOM     11  C21 <0> d   1      26.387  -1.442  32.011  0.00  0.00    -0.049 A 
ATOM     12  C22 <0> d   1      25.872  -0.175  32.643  0.00  0.00     0.039 C 
ATOM     13  C23 <0> d   1      26.988   0.857  32.804  0.00  0.00     0.010 C 
ATOM     14  C24 <0> d   1      27.714   0.961  31.462  0.00  0.00    -0.001 C 
ATOM     15  C26 <0> d   1      28.706   2.103  31.461  0.00  0.00     0.001 C 
ATOM     16  C28 <0> d   1      28.145   3.506  31.664  0.00  0.00     0.008 C 
ATOM     17  C29 <0> d   1      29.044   4.435  30.812  0.00  0.00     0.033 C 
ATOM     18  C30 <0> d   1      30.038   3.513  30.059  0.00  0.00     0.126 C 
ENDROOT
BRANCH   9  19
ATOM     19  O11 <0> d   1      25.195  -4.864  31.593  0.00  0.00    -0.275 OA
BRANCH  19  20
ATOM     20  C12 <0> d   1      24.571  -5.083  32.766  0.00  0.00     0.298 C 
ATOM     21  O13 <0> d   1      23.384  -4.848  32.877  0.00  0.00    -0.259 OA
BRANCH  20  22
ATOM     22  C14 <0> d   1      25.330  -5.608  33.921  0.00  0.00     0.039 A 
ATOM     23  C19 <0> d   1      24.654  -6.139  35.021  0.00  0.00     0.017 A 
ATOM     24  C18 <0> d   1      25.369  -6.633  36.092  0.00  0.00     0.001 A 
ATOM     25  C17 <0> d   1      26.753  -6.592  36.083  0.00  0.00     0.000 A 
ATOM     26  C16 <0> d   1      27.428  -6.061  34.999  0.00  0.00     0.001 A 
ATOM     27  C15 <0> d   1      26.726  -5.569  33.918  0.00  0.00     0.017 A 
ENDBRANCH  20  22
ENDBRANCH  19  20
ENDBRANCH   9  19
BRANCH  18  28
ATOM     28  O32 <0> d   1      30.278   4.001  28.737  0.00  0.00    -0.395 OA
ATOM     29  H56 <0> d   1      30.009   4.920  28.603  0.00  0.00     0.210 HD
ENDBRANCH  18  28
TORSDOF 4
ENDMDL
MODEL 110
REMARK CAVERDOCK RESULT:     -10.7      0.000      0.000
REMARK CAVERDOCK CONSTRAINTS:       0.0      0.0      0.0      0.0
REMARK CAVERDOCK TUNNEL: 109    -10.7      3.3    110.4
REMARK  4 active torsions:
REMARK  status: ('A' for Active; 'I' for Inactive)
REMARK    1  A    between atoms: C10_9  and  O11_10 
REMARK    2  A    between atoms: O11_10  and  C12_11 
REMARK    3  A    between atoms: C12_11  and  C14_13 
REMARK    4  A    between atoms: C30_27  and  O32_28 
ROOT
ATOM      1  C1  <0> d   1      28.029   2.042  29.009  0.00  0.00     0.018 C 
ATOM      2  C2  <0> d   1      29.200   1.987  29.992  0.00  0.00    -0.014 C 
ATOM      3  C3  <0> d   1      30.023   0.737  29.750  0.00  0.00     0.013 C 
ATOM      4  C4  <0> d   1      29.079  -0.474  29.868  0.00  0.00     0.010 C 
ATOM      5  C5  <0> d   1      28.400  -0.495  31.229  0.00  0.00     0.023 C 
ATOM      6  C7  <0> d   1      27.460  -1.656  31.372  0.00  0.00    -0.047 A 
ATOM      7  C8  <0> d   1      27.792  -2.852  30.751  0.00  0.00     0.011 A 
ATOM      8  C9  <0> d   1      26.968  -3.952  30.858  0.00  0.00     0.038 A 
ATOM      9  C10 <0> d   1      25.796  -3.863  31.595  0.00  0.00     0.080 A 
ATOM     10  C20 <0> d   1      25.463  -2.669  32.212  0.00  0.00     0.045 A 
ATOM     11  C21 <0> d   1      26.290  -1.561  32.099  0.00  0.00    -0.049 A 
ATOM     12  C22 <0> d   1      25.852  -0.290  32.779  0.00  0.00     0.039 C 
ATOM     13  C23 <0> d   1      27.004   0.709  32.883  0.00  0.00     0.010 C 
ATOM     14  C24 <0> d   1      27.647   0.813  31.500  0.00  0.00    -0.001 C 
ATOM     15  C26 <0> d   1      28.670   1.928  31.452  0.00  0.00     0.001 C 
ATOM     16  C28 <0> d   1      28.161   3.342  31.708  0.00  0.00     0.008 C 
ATOM     17  C29 <0> d   1      29.032   4.260  30.814  0.00  0.00     0.033 C 
ATOM     18  C30 <0> d   1      29.951   3.322  29.989  0.00  0.00     0.126 C 
ENDROOT
BRANCH   9  19
ATOM     19  O11 <0> d   1      24.979  -4.942  31.711  0.00  0.00    -0.275 OA
BRANCH  19  20
ATOM     20  C12 <0> d   1      24.414  -5.154  32.915  0.00  0.00     0.298 C 
ATOM     21  O13 <0> d   1      23.227  -4.949  33.074  0.00  0.00    -0.259 OA
BRANCH  20  22
ATOM     22  C14 <0> d   1      25.236  -5.637  34.044  0.00  0.00     0.039 A 
ATOM     23  C19 <0> d   1      26.629  -5.616  33.955  0.00  0.00     0.017 A 
ATOM     24  C18 <0> d   1      27.391  -6.063  35.015  0.00  0.00     0.001 A 
ATOM     25  C17 <0> d   1      26.778  -6.541  36.160  0.00  0.00     0.000 A 
ATOM     26  C16 <0> d   1      25.398  -6.570  36.252  0.00  0.00     0.001 A 
ATOM     27  C15 <0> d   1      24.623  -6.121  35.201  0.00  0.00     0.017 A 
ENDBRANCH  20  22
ENDBRANCH  19  20
ENDBRANCH   9  19
BRANCH  18  28
ATOM     28  O32 <0> d   1      30.122   3.822  28.661  0.00  0.00    -0.395 OA
ATOM     29  H56 <0> d   1      30.059   4.785  28.593  0.00  0.00     0.210 HD
ENDBRANCH  18  28
TORSDOF 4
ENDMDL
MODEL 111
REMARK CAVERDOCK RESULT:     -10.7      0.000      0.000
REMARK CAVERDOCK CONSTRAINTS:       0.0      0.0      0.0      0.0
REMARK CAVERDOCK TUNNEL: 110    -10.7      3.3    111.6
REMARK  4 active torsions:
REMARK  status: ('A' for Active; 'I' for Inactive)
REMARK    1  A    between atoms: C10_9  and  O11_10 
REMARK    2  A    between atoms: O11_10  and  C12_11 
REMARK    3  A    between atoms: C12_11  and  C14_13 
REMARK    4  A    between atoms: C30_27  and  O32_28 
ROOT
ATOM      1  C1  <0> d   1      27.985   1.950  29.035  0.00  0.00     0.018 C 
ATOM      2  C2  <0> d   1      29.173   1.877  29.995  0.00  0.00    -0.014 C 
ATOM      3  C3  <0> d   1      29.977   0.619  29.732  0.00  0.00     0.013 C 
ATOM      4  C4  <0> d   1      29.022  -0.582  29.861  0.00  0.00     0.010 C 
ATOM      5  C5  <0> d   1      28.367  -0.602  31.234  0.00  0.00     0.023 C 
ATOM      6  C7  <0> d   1      27.416  -1.753  31.388  0.00  0.00    -0.047 A 
ATOM      7  C8  <0> d   1      27.722  -2.949  30.755  0.00  0.00     0.011 A 
ATOM      8  C9  <0> d   1      26.888  -4.040  30.871  0.00  0.00     0.038 A 
ATOM      9  C10 <0> d   1      25.731  -3.941  31.630  0.00  0.00     0.080 A 
ATOM     10  C20 <0> d   1      25.422  -2.747  32.259  0.00  0.00     0.045 A 
ATOM     11  C21 <0> d   1      26.261  -1.648  32.137  0.00  0.00    -0.049 A 
ATOM     12  C22 <0> d   1      25.849  -0.376  32.831  0.00  0.00     0.039 C 
ATOM     13  C23 <0> d   1      27.015   0.609  32.920  0.00  0.00     0.010 C 
ATOM     14  C24 <0> d   1      27.635   0.713  31.526  0.00  0.00    -0.001 C 
ATOM     15  C26 <0> d   1      28.669   1.816  31.465  0.00  0.00     0.001 C 
ATOM     16  C28 <0> d   1      28.182   3.235  31.737  0.00  0.00     0.008 C 
ATOM     17  C29 <0> d   1      29.047   4.147  30.832  0.00  0.00     0.033 C 
ATOM     18  C30 <0> d   1      29.940   3.203  29.986  0.00  0.00     0.126 C 
ENDROOT
BRANCH   9  19
ATOM     19  O11 <0> d   1      24.903  -5.012  31.756  0.00  0.00    -0.275 OA
BRANCH  19  20
ATOM     20  C12 <0> d   1      24.331  -5.205  32.960  0.00  0.00     0.298 C 
ATOM     21  O13 <0> d   1      23.148  -4.979  33.114  0.00  0.00    -0.259 OA
BRANCH  20  22
ATOM     22  C14 <0> d   1      25.144  -5.692  34.094  0.00  0.00     0.039 A 
ATOM     23  C19 <0> d   1      24.527  -6.058  35.292  0.00  0.00     0.017 A 
ATOM     24  C18 <0> d   1      25.291  -6.518  36.345  0.00  0.00     0.001 A 
ATOM     25  C17 <0> d   1      26.666  -6.605  36.219  0.00  0.00     0.000 A 
ATOM     26  C16 <0> d   1      27.284  -6.238  35.038  0.00  0.00     0.001 A 
ATOM     27  C15 <0> d   1      26.532  -5.783  33.974  0.00  0.00     0.017 A 
ENDBRANCH  20  22
ENDBRANCH  19  20
ENDBRANCH   9  19
BRANCH  18  28
ATOM     28  O32 <0> d   1      30.092   3.708  28.658  0.00  0.00    -0.395 OA
ATOM     29  H56 <0> d   1      29.641   4.550  28.503  0.00  0.00     0.210 HD
ENDBRANCH  18  28
TORSDOF 4
ENDMDL
MODEL 112
REMARK CAVERDOCK RESULT:     -10.7      0.000      0.000
REMARK CAVERDOCK CONSTRAINTS:       0.0      0.0      0.0      0.0
REMARK CAVERDOCK TUNNEL: 111    -10.7      3.3    112.1
REMARK  4 active torsions:
REMARK  status: ('A' for Active; 'I' for Inactive)
REMARK    1  A    between atoms: C10_9  and  O11_10 
REMARK    2  A    between atoms: O11_10  and  C12_11 
REMARK    3  A    between atoms: C12_11  and  C14_13 
REMARK    4  A    between atoms: C30_27  and  O32_28 
ROOT
ATOM      1  C1  <0> d   1      30.545   2.319  31.277  0.00  0.00     0.018 C 
ATOM      2  C2  <0> d   1      29.163   2.901  30.979  0.00  0.00    -0.014 C 
ATOM      3  C3  <0> d   1      28.428   3.184  32.273  0.00  0.00     0.013 C 
ATOM      4  C4  <0> d   1      28.369   1.869  33.074  0.00  0.00     0.010 C 
ATOM      5  C5  <0> d   1      27.691   0.776  32.262  0.00  0.00     0.023 C 
ATOM      6  C7  <0> d   1      27.632  -0.525  33.008  0.00  0.00    -0.047 A 
ATOM      7  C8  <0> d   1      27.463  -0.487  34.385  0.00  0.00     0.011 A 
ATOM      8  C9  <0> d   1      27.392  -1.653  35.117  0.00  0.00     0.038 A 
ATOM      9  C10 <0> d   1      27.490  -2.876  34.470  0.00  0.00     0.080 A 
ATOM     10  C20 <0> d   1      27.662  -2.915  33.097  0.00  0.00     0.045 A 
ATOM     11  C21 <0> d   1      27.737  -1.740  32.361  0.00  0.00    -0.049 A 
ATOM     12  C22 <0> d   1      27.947  -1.860  30.874  0.00  0.00     0.039 C 
ATOM     13  C23 <0> d   1      27.645  -0.541  30.164  0.00  0.00     0.010 C 
ATOM     14  C24 <0> d   1      28.390   0.565  30.913  0.00  0.00    -0.001 C 
ATOM     15  C26 <0> d   1      28.317   1.880  30.168  0.00  0.00     0.001 C 
ATOM     16  C28 <0> d   1      28.939   1.920  28.777  0.00  0.00     0.008 C 
ATOM     17  C29 <0> d   1      29.509   3.352  28.623  0.00  0.00     0.033 C 
ATOM     18  C30 <0> d   1      29.284   4.061  29.984  0.00  0.00     0.126 C 
ENDROOT
BRANCH   9  19
ATOM     19  O11 <0> d   1      27.416  -4.032  35.181  0.00  0.00    -0.275 OA
BRANCH  19  20
ATOM     20  C12 <0> d   1      27.100  -5.150  34.500  0.00  0.00     0.298 C 
ATOM     21  O13 <0> d   1      27.976  -5.825  33.998  0.00  0.00    -0.259 OA
BRANCH  20  22
ATOM     22  C14 <0> d   1      25.686  -5.557  34.363  0.00  0.00     0.039 A 
ATOM     23  C19 <0> d   1      24.749  -4.669  33.831  0.00  0.00     0.017 A 
ATOM     24  C18 <0> d   1      23.432  -5.058  33.701  0.00  0.00     0.001 A 
ATOM     25  C17 <0> d   1      23.036  -6.320  34.107  0.00  0.00     0.000 A 
ATOM     26  C16 <0> d   1      23.958  -7.202  34.642  0.00  0.00     0.001 A 
ATOM     27  C15 <0> d   1      25.280  -6.829  34.772  0.00  0.00     0.017 A 
ENDBRANCH  20  22
ENDBRANCH  19  20
ENDBRANCH   9  19
BRANCH  18  28
ATOM     28  O32 <0> d   1      30.390   4.908  30.302  0.00  0.00    -0.395 OA
ATOM     29  H56 <0> d   1      30.136   5.797  30.585  0.00  0.00     0.210 HD
ENDBRANCH  18  28
TORSDOF 4
ENDMDL
MODEL 113
REMARK CAVERDOCK RESULT:     -10.2      0.000      0.000
REMARK CAVERDOCK CONSTRAINTS:       0.0      0.0      0.0      0.0
REMARK CAVERDOCK TUNNEL: 112    -10.2      3.3    113.5
REMARK  4 active torsions:
REMARK  status: ('A' for Active; 'I' for Inactive)
REMARK    1  A    between atoms: C10_9  and  O11_10 
REMARK    2  A    between atoms: O11_10  and  C12_11 
REMARK    3  A    between atoms: C12_11  and  C14_13 
REMARK    4  A    between atoms: C30_27  and  O32_28 
ROOT
ATOM      1  C1  <0> d   1      27.995   1.827  29.332  0.00  0.00     0.018 C 
ATOM      2  C2  <0> d   1      29.126   1.768  30.361  0.00  0.00    -0.014 C 
ATOM      3  C3  <0> d   1      29.944   0.508  30.161  0.00  0.00     0.013 C 
ATOM      4  C4  <0> d   1      28.984  -0.693  30.251  0.00  0.00     0.010 C 
ATOM      5  C5  <0> d   1      28.252  -0.696  31.584  0.00  0.00     0.023 C 
ATOM      6  C7  <0> d   1      27.294  -1.845  31.698  0.00  0.00    -0.047 A 
ATOM      7  C8  <0> d   1      27.637  -3.050  31.100  0.00  0.00     0.011 A 
ATOM      8  C9  <0> d   1      26.798  -4.140  31.183  0.00  0.00     0.038 A 
ATOM      9  C10 <0> d   1      25.599  -4.033  31.872  0.00  0.00     0.080 A 
ATOM     10  C20 <0> d   1      25.254  -2.831  32.466  0.00  0.00     0.045 A 
ATOM     11  C21 <0> d   1      26.097  -1.732  32.378  0.00  0.00    -0.049 A 
ATOM     12  C22 <0> d   1      25.646  -0.451  33.030  0.00  0.00     0.039 C 
ATOM     13  C23 <0> d   1      26.804   0.536  33.173  0.00  0.00     0.010 C 
ATOM     14  C24 <0> d   1      27.503   0.623  31.815  0.00  0.00    -0.001 C 
ATOM     15  C26 <0> d   1      28.538   1.726  31.799  0.00  0.00     0.001 C 
ATOM     16  C28 <0> d   1      28.035   3.148  32.024  0.00  0.00     0.008 C 
ATOM     17  C29 <0> d   1      28.950   4.049  31.158  0.00  0.00     0.033 C 
ATOM     18  C30 <0> d   1      29.891   3.095  30.377  0.00  0.00     0.126 C 
ENDROOT
BRANCH   9  19
ATOM     19  O11 <0> d   1      24.767  -5.103  31.964  0.00  0.00    -0.275 OA
BRANCH  19  20
ATOM     20  C12 <0> d   1      24.163  -5.308  33.151  0.00  0.00     0.298 C 
ATOM     21  O13 <0> d   1      22.971  -5.108  33.269  0.00  0.00    -0.259 OA
BRANCH  20  22
ATOM     22  C14 <0> d   1      24.951  -5.776  34.310  0.00  0.00     0.039 A 
ATOM     23  C19 <0> d   1      26.322  -6.005  34.179  0.00  0.00     0.017 A 
ATOM     24  C18 <0> d   1      27.053  -6.437  35.266  0.00  0.00     0.001 A 
ATOM     25  C17 <0> d   1      26.428  -6.654  36.482  0.00  0.00     0.000 A 
ATOM     26  C16 <0> d   1      25.069  -6.436  36.617  0.00  0.00     0.001 A 
ATOM     27  C15 <0> d   1      24.327  -5.998  35.539  0.00  0.00     0.017 A 
ENDBRANCH  20  22
ENDBRANCH  19  20
ENDBRANCH   9  19
BRANCH  18  28
ATOM     28  O32 <0> d   1      30.119   3.583  29.054  0.00  0.00    -0.395 OA
ATOM     29  H56 <0> d   1      29.325   3.920  28.616  0.00  0.00     0.210 HD
ENDBRANCH  18  28
TORSDOF 4
ENDMDL
MODEL 114
REMARK CAVERDOCK RESULT:     -10.0      0.000      0.000
REMARK CAVERDOCK CONSTRAINTS:       0.0      0.0      0.0      0.0
REMARK CAVERDOCK TUNNEL: 113    -10.0      3.3    114.4
REMARK  4 active torsions:
REMARK  status: ('A' for Active; 'I' for Inactive)
REMARK    1  A    between atoms: C10_9  and  O11_10 
REMARK    2  A    between atoms: O11_10  and  C12_11 
REMARK    3  A    between atoms: C12_11  and  C14_13 
REMARK    4  A    between atoms: C30_27  and  O32_28 
ROOT
ATOM      1  C1  <0> d   1      27.788   1.736  29.351  0.00  0.00     0.018 C 
ATOM      2  C2  <0> d   1      28.976   1.647  30.311  0.00  0.00    -0.014 C 
ATOM      3  C3  <0> d   1      29.768   0.384  30.041  0.00  0.00     0.013 C 
ATOM      4  C4  <0> d   1      28.803  -0.810  30.163  0.00  0.00     0.010 C 
ATOM      5  C5  <0> d   1      28.148  -0.832  31.536  0.00  0.00     0.023 C 
ATOM      6  C7  <0> d   1      27.187  -1.975  31.684  0.00  0.00    -0.047 A 
ATOM      7  C8  <0> d   1      27.483  -3.171  31.044  0.00  0.00     0.011 A 
ATOM      8  C9  <0> d   1      26.639  -4.255  31.154  0.00  0.00     0.038 A 
ATOM      9  C10 <0> d   1      25.483  -4.150  31.913  0.00  0.00     0.080 A 
ATOM     10  C20 <0> d   1      25.185  -2.957  32.549  0.00  0.00     0.045 A 
ATOM     11  C21 <0> d   1      26.032  -1.864  32.433  0.00  0.00    -0.049 A 
ATOM     12  C22 <0> d   1      25.632  -0.592  33.134  0.00  0.00     0.039 C 
ATOM     13  C23 <0> d   1      26.806   0.382  33.228  0.00  0.00     0.010 C 
ATOM     14  C24 <0> d   1      27.427   0.488  31.835  0.00  0.00    -0.001 C 
ATOM     15  C26 <0> d   1      28.471   1.583  31.780  0.00  0.00     0.001 C 
ATOM     16  C28 <0> d   1      27.996   3.004  32.061  0.00  0.00     0.008 C 
ATOM     17  C29 <0> d   1      28.869   3.913  31.160  0.00  0.00     0.033 C 
ATOM     18  C30 <0> d   1      29.754   2.967  30.309  0.00  0.00     0.126 C 
ENDROOT
BRANCH   9  19
ATOM     19  O11 <0> d   1      24.646  -5.214  32.033  0.00  0.00    -0.275 OA
BRANCH  19  20
ATOM     20  C12 <0> d   1      24.107  -5.435  33.248  0.00  0.00     0.298 C 
ATOM     21  O13 <0> d   1      22.911  -5.306  33.414  0.00  0.00    -0.259 OA
BRANCH  20  22
ATOM     22  C14 <0> d   1      24.971  -5.833  34.378  0.00  0.00     0.039 A 
ATOM     23  C19 <0> d   1      24.430  -5.974  35.658  0.00  0.00     0.017 A 
ATOM     24  C18 <0> d   1      25.241  -6.352  36.708  0.00  0.00     0.001 A 
ATOM     25  C17 <0> d   1      26.590  -6.581  36.497  0.00  0.00     0.000 A 
ATOM     26  C16 <0> d   1      27.133  -6.437  35.233  0.00  0.00     0.001 A 
ATOM     27  C15 <0> d   1      26.332  -6.065  34.172  0.00  0.00     0.017 A 
ENDBRANCH  20  22
ENDBRANCH  19  20
ENDBRANCH   9  19
BRANCH  18  28
ATOM     28  O32 <0> d   1      29.911   3.478  28.984  0.00  0.00    -0.395 OA
ATOM     29  H56 <0> d   1      29.883   4.443  28.929  0.00  0.00     0.210 HD
ENDBRANCH  18  28
TORSDOF 4
ENDMDL
MODEL 115
REMARK CAVERDOCK RESULT:      -9.9      0.000      0.000
REMARK CAVERDOCK CONSTRAINTS:       0.0      0.0      0.0      0.0
REMARK CAVERDOCK TUNNEL: 114     -9.9      3.2    115.1
REMARK  4 active torsions:
REMARK  status: ('A' for Active; 'I' for Inactive)
REMARK    1  A    between atoms: C10_9  and  O11_10 
REMARK    2  A    between atoms: O11_10  and  C12_11 
REMARK    3  A    between atoms: C12_11  and  C14_13 
REMARK    4  A    between atoms: C30_27  and  O32_28 
ROOT
ATOM      1  C1  <0> d   1      27.622   0.729  28.947  0.00  0.00     0.018 C 
ATOM      2  C2  <0> d   1      28.970   1.102  29.566  0.00  0.00    -0.014 C 
ATOM      3  C3  <0> d   1      30.003   0.041  29.240  0.00  0.00     0.013 C 
ATOM      4  C4  <0> d   1      29.461  -1.309  29.744  0.00  0.00     0.010 C 
ATOM      5  C5  <0> d   1      29.162  -1.246  31.234  0.00  0.00     0.023 C 
ATOM      6  C7  <0> d   1      28.616  -2.543  31.754  0.00  0.00    -0.047 A 
ATOM      7  C8  <0> d   1      29.083  -3.725  31.197  0.00  0.00     0.011 A 
ATOM      8  C9  <0> d   1      28.622  -4.944  31.645  0.00  0.00     0.038 A 
ATOM      9  C10 <0> d   1      27.681  -4.990  32.664  0.00  0.00     0.080 A 
ATOM     10  C20 <0> d   1      27.212  -3.812  33.218  0.00  0.00     0.045 A 
ATOM     11  C21 <0> d   1      27.673  -2.584  32.763  0.00  0.00    -0.049 A 
ATOM     12  C22 <0> d   1      27.101  -1.344  33.398  0.00  0.00     0.039 C 
ATOM     13  C23 <0> d   1      27.947  -0.114  33.072  0.00  0.00     0.010 C 
ATOM     14  C24 <0> d   1      28.186  -0.108  31.562  0.00  0.00    -0.001 C 
ATOM     15  C26 <0> d   1      28.844   1.179  31.114  0.00  0.00     0.001 C 
ATOM     16  C28 <0> d   1      28.067   2.469  31.348  0.00  0.00     0.008 C 
ATOM     17  C29 <0> d   1      28.428   3.388  30.155  0.00  0.00     0.033 C 
ATOM     18  C30 <0> d   1      29.329   2.549  29.213  0.00  0.00     0.126 C 
ENDROOT
BRANCH   9  19
ATOM     19  O11 <0> d   1      27.223  -6.187  33.117  0.00  0.00    -0.275 OA
BRANCH  19  20
ATOM     20  C12 <0> d   1      26.720  -6.216  34.366  0.00  0.00     0.298 C 
ATOM     21  O13 <0> d   1      27.437  -6.506  35.303  0.00  0.00    -0.259 OA
BRANCH  20  22
ATOM     22  C14 <0> d   1      25.296  -5.896  34.597  0.00  0.00     0.039 A 
ATOM     23  C19 <0> d   1      24.433  -5.716  33.515  0.00  0.00     0.017 A 
ATOM     24  C18 <0> d   1      23.104  -5.423  33.738  0.00  0.00     0.001 A 
ATOM     25  C17 <0> d   1      22.628  -5.296  35.032  0.00  0.00     0.000 A 
ATOM     26  C16 <0> d   1      23.479  -5.467  36.108  0.00  0.00     0.001 A 
ATOM     27  C15 <0> d   1      24.810  -5.766  35.900  0.00  0.00     0.017 A 
ENDBRANCH  20  22
ENDBRANCH  19  20
ENDBRANCH   9  19
BRANCH  18  28
ATOM     28  O32 <0> d   1      29.038   2.840  27.844  0.00  0.00    -0.395 OA
ATOM     29  H56 <0> d   1      28.165   2.538  27.555  0.00  0.00     0.210 HD
ENDBRANCH  18  28
TORSDOF 4
ENDMDL
MODEL 116
REMARK CAVERDOCK RESULT:     -10.1      0.000      0.000
REMARK CAVERDOCK CONSTRAINTS:       0.0      0.0      0.0      0.0
REMARK CAVERDOCK TUNNEL: 115    -10.1      3.2    116.3
REMARK  4 active torsions:
REMARK  status: ('A' for Active; 'I' for Inactive)
REMARK    1  A    between atoms: C10_9  and  O11_10 
REMARK    2  A    between atoms: O11_10  and  C12_11 
REMARK    3  A    between atoms: C12_11  and  C14_13 
REMARK    4  A    between atoms: C30_27  and  O32_28 
ROOT
ATOM      1  C1  <0> d   1      26.669  -4.379  34.983  0.00  0.00     0.018 C 
ATOM      2  C2  <0> d   1      26.158  -5.503  34.079  0.00  0.00    -0.014 C 
ATOM      3  C3  <0> d   1      27.306  -6.091  33.283  0.00  0.00     0.013 C 
ATOM      4  C4  <0> d   1      27.969  -4.942  32.500  0.00  0.00     0.010 C 
ATOM      5  C5  <0> d   1      26.954  -4.245  31.606  0.00  0.00     0.023 C 
ATOM      6  C7  <0> d   1      27.565  -3.109  30.841  0.00  0.00    -0.047 A 
ATOM      7  C8  <0> d   1      28.882  -3.231  30.420  0.00  0.00     0.011 A 
ATOM      8  C9  <0> d   1      29.488  -2.220  29.705  0.00  0.00     0.038 A 
ATOM      9  C10 <0> d   1      28.774  -1.070  29.402  0.00  0.00     0.080 A 
ATOM     10  C20 <0> d   1      27.462  -0.946  29.824  0.00  0.00     0.045 A 
ATOM     11  C21 <0> d   1      26.854  -1.962  30.548  0.00  0.00    -0.049 A 
ATOM     12  C22 <0> d   1      25.430  -1.747  30.993  0.00  0.00     0.039 C 
ATOM     13  C23 <0> d   1      24.786  -3.059  31.441  0.00  0.00     0.010 C 
ATOM     14  C24 <0> d   1      25.753  -3.736  32.413  0.00  0.00    -0.001 C 
ATOM     15  C26 <0> d   1      25.118  -4.944  33.068  0.00  0.00     0.001 C 
ATOM     16  C28 <0> d   1      23.881  -4.694  33.923  0.00  0.00     0.008 C 
ATOM     17  C29 <0> d   1      23.959  -5.733  35.070  0.00  0.00     0.033 C 
ATOM     18  C30 <0> d   1      25.304  -6.482  34.891  0.00  0.00     0.126 C 
ENDROOT
BRANCH   9  19
ATOM     19  O11 <0> d   1      29.360  -0.070  28.694  0.00  0.00    -0.275 OA
BRANCH  19  20
ATOM     20  C12 <0> d   1      28.644   1.058  28.520  0.00  0.00     0.298 C 
ATOM     21  O13 <0> d   1      28.112   1.282  27.452  0.00  0.00    -0.259 OA
BRANCH  20  22
ATOM     22  C14 <0> d   1      28.505   2.023  29.631  0.00  0.00     0.039 A 
ATOM     23  C19 <0> d   1      27.505   1.850  30.589  0.00  0.00     0.017 A 
ATOM     24  C18 <0> d   1      27.385   2.752  31.626  0.00  0.00     0.001 A 
ATOM     25  C17 <0> d   1      28.245   3.833  31.711  0.00  0.00     0.000 A 
ATOM     26  C16 <0> d   1      29.234   4.014  30.761  0.00  0.00     0.001 A 
ATOM     27  C15 <0> d   1      29.370   3.116  29.721  0.00  0.00     0.017 A 
ENDBRANCH  20  22
ENDBRANCH  19  20
ENDBRANCH   9  19
BRANCH  18  28
ATOM     28  O32 <0> d   1      25.898  -6.765  36.160  0.00  0.00    -0.395 OA
ATOM     29  H56 <0> d   1      26.167  -7.688  36.271  0.00  0.00     0.210 HD
ENDBRANCH  18  28
TORSDOF 4
ENDMDL
MODEL 117
REMARK CAVERDOCK RESULT:      -9.9      0.000      0.000
REMARK CAVERDOCK CONSTRAINTS:       0.0      0.0      0.0      0.0
REMARK CAVERDOCK TUNNEL: 116     -9.9      3.2    117.7
REMARK  4 active torsions:
REMARK  status: ('A' for Active; 'I' for Inactive)
REMARK    1  A    between atoms: C10_9  and  O11_10 
REMARK    2  A    between atoms: O11_10  and  C12_11 
REMARK    3  A    between atoms: C12_11  and  C14_13 
REMARK    4  A    between atoms: C30_27  and  O32_28 
ROOT
ATOM      1  C1  <0> d   1      26.717  -4.412  35.002  0.00  0.00     0.018 C 
ATOM      2  C2  <0> d   1      26.292  -5.575  34.104  0.00  0.00    -0.014 C 
ATOM      3  C3  <0> d   1      27.491  -6.117  33.353  0.00  0.00     0.013 C 
ATOM      4  C4  <0> d   1      28.119  -4.949  32.570  0.00  0.00     0.010 C 
ATOM      5  C5  <0> d   1      27.098  -4.320  31.634  0.00  0.00     0.023 C 
ATOM      6  C7  <0> d   1      27.674  -3.166  30.866  0.00  0.00    -0.047 A 
ATOM      7  C8  <0> d   1      29.008  -3.227  30.487  0.00  0.00     0.011 A 
ATOM      8  C9  <0> d   1      29.583  -2.199  29.772  0.00  0.00     0.038 A 
ATOM      9  C10 <0> d   1      28.822  -1.092  29.428  0.00  0.00     0.080 A 
ATOM     10  C20 <0> d   1      27.492  -1.029  29.808  0.00  0.00     0.045 A 
ATOM     11  C21 <0> d   1      26.914  -2.062  30.532  0.00  0.00    -0.049 A 
ATOM     12  C22 <0> d   1      25.469  -1.914  30.930  0.00  0.00     0.039 C 
ATOM     13  C23 <0> d   1      24.879  -3.249  31.383  0.00  0.00     0.010 C 
ATOM     14  C24 <0> d   1      25.849  -3.860  32.395  0.00  0.00    -0.001 C 
ATOM     15  C26 <0> d   1      25.256  -5.087  33.053  0.00  0.00     0.001 C 
ATOM     16  C28 <0> d   1      23.983  -4.887  33.866  0.00  0.00     0.008 C 
ATOM     17  C29 <0> d   1      24.078  -5.901  35.033  0.00  0.00     0.033 C 
ATOM     18  C30 <0> d   1      25.464  -6.584  34.908  0.00  0.00     0.126 C 
ENDROOT
BRANCH   9  19
ATOM     19  O11 <0> d   1      29.378  -0.075  28.719  0.00  0.00    -0.275 OA
BRANCH  19  20
ATOM     20  C12 <0> d   1      28.626   1.029  28.541  0.00  0.00     0.298 C 
ATOM     21  O13 <0> d   1      28.007   1.183  27.508  0.00  0.00    -0.259 OA
BRANCH  20  22
ATOM     22  C14 <0> d   1      28.555   2.054  29.604  0.00  0.00     0.039 A 
ATOM     23  C19 <0> d   1      27.573   1.971  30.592  0.00  0.00     0.017 A 
ATOM     24  C18 <0> d   1      27.516   2.928  31.585  0.00  0.00     0.001 A 
ATOM     25  C17 <0> d   1      28.422   3.974  31.595  0.00  0.00     0.000 A 
ATOM     26  C16 <0> d   1      29.394   4.065  30.615  0.00  0.00     0.001 A 
ATOM     27  C15 <0> d   1      29.467   3.111  29.620  0.00  0.00     0.017 A 
ENDBRANCH  20  22
ENDBRANCH  19  20
ENDBRANCH   9  19
BRANCH  18  28
ATOM     28  O32 <0> d   1      26.033  -6.815  36.198  0.00  0.00    -0.395 OA
ATOM     29  H56 <0> d   1      25.902  -7.715  36.530  0.00  0.00     0.210 HD
ENDBRANCH  18  28
TORSDOF 4
ENDMDL
MODEL 118
REMARK CAVERDOCK RESULT:      -9.6      0.000      0.000
REMARK CAVERDOCK CONSTRAINTS:       0.0      0.0      0.0      0.0
REMARK CAVERDOCK TUNNEL: 117     -9.6      3.2    118.4
REMARK  4 active torsions:
REMARK  status: ('A' for Active; 'I' for Inactive)
REMARK    1  A    between atoms: C10_9  and  O11_10 
REMARK    2  A    between atoms: O11_10  and  C12_11 
REMARK    3  A    between atoms: C12_11  and  C14_13 
REMARK    4  A    between atoms: C30_27  and  O32_28 
ROOT
ATOM      1  C1  <0> d   1      23.892  -4.915  32.761  0.00  0.00     0.018 C 
ATOM      2  C2  <0> d   1      24.555  -4.646  34.113  0.00  0.00    -0.014 C 
ATOM      3  C3  <0> d   1      24.584  -3.156  34.390  0.00  0.00     0.013 C 
ATOM      4  C4  <0> d   1      25.312  -2.476  33.216  0.00  0.00     0.010 C 
ATOM      5  C5  <0> d   1      26.710  -3.050  33.046  0.00  0.00     0.023 C 
ATOM      6  C7  <0> d   1      27.442  -2.420  31.897  0.00  0.00    -0.047 A 
ATOM      7  C8  <0> d   1      27.213  -1.078  31.627  0.00  0.00     0.011 A 
ATOM      8  C9  <0> d   1      27.866  -0.447  30.590  0.00  0.00     0.038 A 
ATOM      9  C10 <0> d   1      28.763  -1.162  29.809  0.00  0.00     0.080 A 
ATOM     10  C20 <0> d   1      28.990  -2.501  30.075  0.00  0.00     0.045 A 
ATOM     11  C21 <0> d   1      28.328  -3.136  31.117  0.00  0.00    -0.049 A 
ATOM     12  C22 <0> d   1      28.608  -4.600  31.333  0.00  0.00     0.039 C 
ATOM     13  C23 <0> d   1      28.112  -5.063  32.702  0.00  0.00     0.010 C 
ATOM     14  C24 <0> d   1      26.673  -4.572  32.859  0.00  0.00    -0.001 C 
ATOM     15  C26 <0> d   1      26.025  -5.152  34.097  0.00  0.00     0.001 C 
ATOM     16  C28 <0> d   1      25.885  -6.669  34.157  0.00  0.00     0.008 C 
ATOM     17  C29 <0> d   1      24.564  -6.929  34.923  0.00  0.00     0.033 C 
ATOM     18  C30 <0> d   1      23.932  -5.539  35.191  0.00  0.00     0.126 C 
ENDROOT
BRANCH   9  19
ATOM     19  O11 <0> d   1      29.416  -0.549  28.787  0.00  0.00    -0.275 OA
BRANCH  19  20
ATOM     20  C12 <0> d   1      29.046   0.712  28.492  0.00  0.00     0.298 C 
ATOM     21  O13 <0> d   1      28.248   0.919  27.600  0.00  0.00    -0.259 OA
BRANCH  20  22
ATOM     22  C14 <0> d   1      29.609   1.845  29.256  0.00  0.00     0.039 A 
ATOM     23  C19 <0> d   1      30.897   1.763  29.785  0.00  0.00     0.017 A 
ATOM     24  C18 <0> d   1      31.419   2.827  30.492  0.00  0.00     0.001 A 
ATOM     25  C17 <0> d   1      30.663   3.970  30.685  0.00  0.00     0.000 A 
ATOM     26  C16 <0> d   1      29.383   4.056  30.169  0.00  0.00     0.001 A 
ATOM     27  C15 <0> d   1      28.851   3.001  29.455  0.00  0.00     0.017 A 
ENDBRANCH  20  22
ENDBRANCH  19  20
ENDBRANCH   9  19
BRANCH  18  28
ATOM     28  O32 <0> d   1      22.510  -5.597  35.063  0.00  0.00    -0.395 OA
ATOM     29  H56 <0> d   1      22.111  -4.778  34.738  0.00  0.00     0.210 HD
ENDBRANCH  18  28
TORSDOF 4
ENDMDL
MODEL 119
REMARK CAVERDOCK RESULT:      -9.8      0.000      0.000
REMARK CAVERDOCK CONSTRAINTS:       0.0      0.0      0.0      0.0
REMARK CAVERDOCK TUNNEL: 118     -9.8      3.2    119.5
REMARK  4 active torsions:
REMARK  status: ('A' for Active; 'I' for Inactive)
REMARK    1  A    between atoms: C10_9  and  O11_10 
REMARK    2  A    between atoms: O11_10  and  C12_11 
REMARK    3  A    between atoms: C12_11  and  C14_13 
REMARK    4  A    between atoms: C30_27  and  O32_28 
ROOT
ATOM      1  C1  <0> d   1      24.285  -4.622  33.074  0.00  0.00     0.018 C 
ATOM      2  C2  <0> d   1      25.131  -4.712  34.345  0.00  0.00    -0.014 C 
ATOM      3  C3  <0> d   1      25.446  -3.321  34.859  0.00  0.00     0.013 C 
ATOM      4  C4  <0> d   1      26.143  -2.550  33.724  0.00  0.00     0.010 C 
ATOM      5  C5  <0> d   1      27.395  -3.283  33.266  0.00  0.00     0.023 C 
ATOM      6  C7  <0> d   1      28.091  -2.565  32.147  0.00  0.00    -0.047 A 
ATOM      7  C8  <0> d   1      28.066  -1.178  32.139  0.00  0.00     0.011 A 
ATOM      8  C9  <0> d   1      28.698  -0.469  31.140  0.00  0.00     0.038 A 
ATOM      9  C10 <0> d   1      29.366  -1.150  30.132  0.00  0.00     0.080 A 
ATOM     10  C20 <0> d   1      29.388  -2.534  30.137  0.00  0.00     0.045 A 
ATOM     11  C21 <0> d   1      28.748  -3.247  31.141  0.00  0.00    -0.049 A 
ATOM     12  C22 <0> d   1      28.795  -4.751  31.069  0.00  0.00     0.039 C 
ATOM     13  C23 <0> d   1      28.383  -5.382  32.399  0.00  0.00     0.010 C 
ATOM     14  C24 <0> d   1      27.076  -4.721  32.836  0.00  0.00    -0.001 C 
ATOM     15  C26 <0> d   1      26.481  -5.419  34.039  0.00  0.00     0.001 C 
ATOM     16  C28 <0> d   1      26.090  -6.882  33.864  0.00  0.00     0.008 C 
ATOM     17  C29 <0> d   1      24.839  -7.082  34.755  0.00  0.00     0.033 C 
ATOM     18  C30 <0> d   1      24.489  -5.688  35.336  0.00  0.00     0.126 C 
ENDROOT
BRANCH   9  19
ATOM     19  O11 <0> d   1      29.996  -0.461  29.145  0.00  0.00    -0.275 OA
BRANCH  19  20
ATOM     20  C12 <0> d   1      29.382   0.645  28.682  0.00  0.00     0.298 C 
ATOM     21  O13 <0> d   1      28.626   0.568  27.734  0.00  0.00    -0.259 OA
BRANCH  20  22
ATOM     22  C14 <0> d   1      29.627   1.952  29.326  0.00  0.00     0.039 A 
ATOM     23  C19 <0> d   1      30.928   2.444  29.440  0.00  0.00     0.017 A 
ATOM     24  C18 <0> d   1      31.149   3.667  30.038  0.00  0.00     0.001 A 
ATOM     25  C17 <0> d   1      30.086   4.401  30.534  0.00  0.00     0.000 A 
ATOM     26  C16 <0> d   1      28.795   3.916  30.431  0.00  0.00     0.001 A 
ATOM     27  C15 <0> d   1      28.558   2.696  29.830  0.00  0.00     0.017 A 
ENDBRANCH  20  22
ENDBRANCH  19  20
ENDBRANCH   9  19
BRANCH  18  28
ATOM     28  O32 <0> d   1      23.072  -5.509  35.402  0.00  0.00    -0.395 OA
ATOM     29  H56 <0> d   1      22.646  -5.430  34.537  0.00  0.00     0.210 HD
ENDBRANCH  18  28
TORSDOF 4
ENDMDL
MODEL 120
REMARK CAVERDOCK RESULT:     -10.4      0.000      0.000
REMARK CAVERDOCK CONSTRAINTS:       0.0      0.0      0.0      0.0
REMARK CAVERDOCK TUNNEL: 119    -10.4      3.2    120.2
REMARK  4 active torsions:
REMARK  status: ('A' for Active; 'I' for Inactive)
REMARK    1  A    between atoms: C10_9  and  O11_10 
REMARK    2  A    between atoms: O11_10  and  C12_11 
REMARK    3  A    between atoms: C12_11  and  C14_13 
REMARK    4  A    between atoms: C30_27  and  O32_28 
ROOT
ATOM      1  C1  <0> d   1      24.141  -4.439  33.346  0.00  0.00     0.018 C 
ATOM      2  C2  <0> d   1      25.038  -4.616  34.572  0.00  0.00    -0.014 C 
ATOM      3  C3  <0> d   1      25.449  -3.262  35.114  0.00  0.00     0.013 C 
ATOM      4  C4  <0> d   1      26.135  -2.490  33.972  0.00  0.00     0.010 C 
ATOM      5  C5  <0> d   1      27.323  -3.271  33.432  0.00  0.00     0.023 C 
ATOM      6  C7  <0> d   1      28.005  -2.553  32.305  0.00  0.00    -0.047 A 
ATOM      7  C8  <0> d   1      28.054  -1.166  32.342  0.00  0.00     0.011 A 
ATOM      8  C9  <0> d   1      28.677  -0.458  31.337  0.00  0.00     0.038 A 
ATOM      9  C10 <0> d   1      29.261  -1.138  30.278  0.00  0.00     0.080 A 
ATOM     10  C20 <0> d   1      29.209  -2.521  30.239  0.00  0.00     0.045 A 
ATOM     11  C21 <0> d   1      28.578  -3.233  31.249  0.00  0.00    -0.049 A 
ATOM     12  C22 <0> d   1      28.542  -4.734  31.127  0.00  0.00     0.039 C 
ATOM     13  C23 <0> d   1      28.158  -5.388  32.454  0.00  0.00     0.010 C 
ATOM     14  C24 <0> d   1      26.909  -4.675  32.973  0.00  0.00    -0.001 C 
ATOM     15  C26 <0> d   1      26.333  -5.382  34.180  0.00  0.00     0.001 C 
ATOM     16  C28 <0> d   1      25.857  -6.816  33.978  0.00  0.00     0.008 C 
ATOM     17  C29 <0> d   1      24.638  -6.980  34.920  0.00  0.00     0.033 C 
ATOM     18  C30 <0> d   1      24.390  -5.591  35.561  0.00  0.00     0.126 C 
ENDROOT
BRANCH   9  19
ATOM     19  O11 <0> d   1      29.882  -0.450  29.285  0.00  0.00    -0.275 OA
BRANCH  19  20
ATOM     20  C12 <0> d   1      29.250   0.640  28.808  0.00  0.00     0.298 C 
ATOM     21  O13 <0> d   1      28.598   0.566  27.786  0.00  0.00    -0.259 OA
BRANCH  20  22
ATOM     22  C14 <0> d   1      29.349   1.927  29.528  0.00  0.00     0.039 A 
ATOM     23  C19 <0> d   1      28.291   2.366  30.327  0.00  0.00     0.017 A 
ATOM     24  C18 <0> d   1      28.393   3.565  31.001  0.00  0.00     0.001 A 
ATOM     25  C17 <0> d   1      29.535   4.337  30.878  0.00  0.00     0.000 A 
ATOM     26  C16 <0> d   1      30.583   3.911  30.084  0.00  0.00     0.001 A 
ATOM     27  C15 <0> d   1      30.498   2.711  29.408  0.00  0.00     0.017 A 
ENDBRANCH  20  22
ENDBRANCH  19  20
ENDBRANCH   9  19
BRANCH  18  28
ATOM     28  O32 <0> d   1      22.990  -5.341  35.699  0.00  0.00    -0.395 OA
ATOM     29  H56 <0> d   1      22.766  -4.751  36.433  0.00  0.00     0.210 HD
ENDBRANCH  18  28
TORSDOF 4
ENDMDL
MODEL 121
REMARK CAVERDOCK RESULT:      -9.9      0.000      0.000
REMARK CAVERDOCK CONSTRAINTS:       0.0      0.0      0.0      0.0
REMARK CAVERDOCK TUNNEL: 120     -9.9      3.3    121.1
REMARK  4 active torsions:
REMARK  status: ('A' for Active; 'I' for Inactive)
REMARK    1  A    between atoms: C10_9  and  O11_10 
REMARK    2  A    between atoms: O11_10  and  C12_11 
REMARK    3  A    between atoms: C12_11  and  C14_13 
REMARK    4  A    between atoms: C30_27  and  O32_28 
ROOT
ATOM      1  C1  <0> d   1      26.245  -4.672  35.135  0.00  0.00     0.018 C 
ATOM      2  C2  <0> d   1      25.830  -5.767  34.150  0.00  0.00    -0.014 C 
ATOM      3  C3  <0> d   1      27.057  -6.366  33.493  0.00  0.00     0.013 C 
ATOM      4  C4  <0> d   1      27.837  -5.219  32.825  0.00  0.00     0.010 C 
ATOM      5  C5  <0> d   1      26.959  -4.482  31.825  0.00  0.00     0.023 C 
ATOM      6  C7  <0> d   1      27.685  -3.346  31.167  0.00  0.00    -0.047 A 
ATOM      7  C8  <0> d   1      29.042  -3.490  30.914  0.00  0.00     0.011 A 
ATOM      8  C9  <0> d   1      29.754  -2.481  30.303  0.00  0.00     0.038 A 
ATOM      9  C10 <0> d   1      29.108  -1.309  29.937  0.00  0.00     0.080 A 
ATOM     10  C20 <0> d   1      27.755  -1.163  30.192  0.00  0.00     0.045 A 
ATOM     11  C21 <0> d   1      27.040  -2.178  30.812  0.00  0.00    -0.049 A 
ATOM     12  C22 <0> d   1      25.576  -1.939  31.078  0.00  0.00     0.039 C 
ATOM     13  C23 <0> d   1      24.854  -3.243  31.413  0.00  0.00     0.010 C 
ATOM     14  C24 <0> d   1      25.676  -3.961  32.484  0.00  0.00    -0.001 C 
ATOM     15  C26 <0> d   1      24.938  -5.165  33.028  0.00  0.00     0.001 C 
ATOM     16  C28 <0> d   1      23.609  -4.903  33.725  0.00  0.00     0.008 C 
ATOM     17  C29 <0> d   1      23.519  -5.965  34.851  0.00  0.00     0.033 C 
ATOM     18  C30 <0> d   1      24.861  -6.742  34.827  0.00  0.00     0.126 C 
ENDROOT
BRANCH   9  19
ATOM     19  O11 <0> d   1      29.800  -0.309  29.330  0.00  0.00    -0.275 OA
BRANCH  19  20
ATOM     20  C12 <0> d   1      29.091   0.755  28.905  0.00  0.00     0.298 C 
ATOM     21  O13 <0> d   1      28.707   0.810  27.754  0.00  0.00    -0.259 OA
BRANCH  20  22
ATOM     22  C14 <0> d   1      28.780   1.856  29.840  0.00  0.00     0.039 A 
ATOM     23  C19 <0> d   1      27.622   1.808  30.620  0.00  0.00     0.017 A 
ATOM     24  C18 <0> d   1      27.341   2.837  31.494  0.00  0.00     0.001 A 
ATOM     25  C17 <0> d   1      28.197   3.920  31.592  0.00  0.00     0.000 A 
ATOM     26  C16 <0> d   1      29.342   3.977  30.818  0.00  0.00     0.001 A 
ATOM     27  C15 <0> d   1      29.639   2.952  29.943  0.00  0.00     0.017 A 
ENDBRANCH  20  22
ENDBRANCH  19  20
ENDBRANCH   9  19
BRANCH  18  28
ATOM     28  O32 <0> d   1      25.283  -7.062  36.154  0.00  0.00    -0.395 OA
ATOM     29  H56 <0> d   1      25.267  -8.008  36.354  0.00  0.00     0.210 HD
ENDBRANCH  18  28
TORSDOF 4
ENDMDL
MODEL 122
REMARK CAVERDOCK RESULT:     -10.2      0.000      0.000
REMARK CAVERDOCK CONSTRAINTS:       0.0      0.0      0.0      0.0
REMARK CAVERDOCK TUNNEL: 121    -10.2      3.3    122.1
REMARK  4 active torsions:
REMARK  status: ('A' for Active; 'I' for Inactive)
REMARK    1  A    between atoms: C10_9  and  O11_10 
REMARK    2  A    between atoms: O11_10  and  C12_11 
REMARK    3  A    between atoms: C12_11  and  C14_13 
REMARK    4  A    between atoms: C30_27  and  O32_28 
ROOT
ATOM      1  C1  <0> d   1      24.066  -4.204  33.696  0.00  0.00     0.018 C 
ATOM      2  C2  <0> d   1      25.062  -4.668  34.760  0.00  0.00    -0.014 C 
ATOM      3  C3  <0> d   1      25.770  -3.472  35.365  0.00  0.00     0.013 C 
ATOM      4  C4  <0> d   1      26.434  -2.691  34.216  0.00  0.00     0.010 C 
ATOM      5  C5  <0> d   1      27.390  -3.585  33.441  0.00  0.00     0.023 C 
ATOM      6  C7  <0> d   1      28.043  -2.858  32.303  0.00  0.00    -0.047 A 
ATOM      7  C8  <0> d   1      28.340  -1.512  32.464  0.00  0.00     0.011 A 
ATOM      8  C9  <0> d   1      28.949  -0.800  31.453  0.00  0.00     0.038 A 
ATOM      9  C10 <0> d   1      29.268  -1.435  30.262  0.00  0.00     0.080 A 
ATOM     10  C20 <0> d   1      28.969  -2.777  30.099  0.00  0.00     0.045 A 
ATOM     11  C21 <0> d   1      28.352  -3.492  31.115  0.00  0.00    -0.049 A 
ATOM     12  C22 <0> d   1      28.038  -4.943  30.857  0.00  0.00     0.039 C 
ATOM     13  C23 <0> d   1      27.711  -5.679  32.156  0.00  0.00     0.010 C 
ATOM     14  C24 <0> d   1      26.681  -4.839  32.913  0.00  0.00    -0.001 C 
ATOM     15  C26 <0> d   1      26.144  -5.581  34.117  0.00  0.00     0.001 C 
ATOM     16  C28 <0> d   1      25.401  -6.885  33.848  0.00  0.00     0.008 C 
ATOM     17  C29 <0> d   1      24.298  -6.961  34.934  0.00  0.00     0.033 C 
ATOM     18  C30 <0> d   1      24.380  -5.635  35.733  0.00  0.00     0.126 C 
ENDROOT
BRANCH   9  19
ATOM     19  O11 <0> d   1      29.873  -0.744  29.261  0.00  0.00    -0.275 OA
BRANCH  19  20
ATOM     20  C12 <0> d   1      29.206   0.313  28.757  0.00  0.00     0.298 C 
ATOM     21  O13 <0> d   1      28.764   0.270  27.627  0.00  0.00    -0.259 OA
BRANCH  20  22
ATOM     22  C14 <0> d   1      29.012   1.524  29.581  0.00  0.00     0.039 A 
ATOM     23  C19 <0> d   1      27.844   1.683  30.330  0.00  0.00     0.017 A 
ATOM     24  C18 <0> d   1      27.672   2.814  31.101  0.00  0.00     0.001 A 
ATOM     25  C17 <0> d   1      28.648   3.795  31.123  0.00  0.00     0.000 A 
ATOM     26  C16 <0> d   1      29.804   3.648  30.378  0.00  0.00     0.001 A 
ATOM     27  C15 <0> d   1      29.992   2.518  29.607  0.00  0.00     0.017 A 
ENDBRANCH  20  22
ENDBRANCH  19  20
ENDBRANCH   9  19
BRANCH  18  28
ATOM     28  O32 <0> d   1      23.074  -5.180  36.092  0.00  0.00    -0.395 OA
ATOM     29  H56 <0> d   1      22.514  -5.863  36.486  0.00  0.00     0.210 HD
ENDBRANCH  18  28
TORSDOF 4
ENDMDL
MODEL 123
REMARK CAVERDOCK RESULT:     -10.1      0.000      0.000
REMARK CAVERDOCK CONSTRAINTS:       0.0      0.0      0.0      0.0
REMARK CAVERDOCK TUNNEL: 122    -10.1      3.3    123.5
REMARK  4 active torsions:
REMARK  status: ('A' for Active; 'I' for Inactive)
REMARK    1  A    between atoms: C10_9  and  O11_10 
REMARK    2  A    between atoms: O11_10  and  C12_11 
REMARK    3  A    between atoms: C12_11  and  C14_13 
REMARK    4  A    between atoms: C30_27  and  O32_28 
ROOT
ATOM      1  C1  <0> d   1      24.080  -4.524  33.724  0.00  0.00     0.018 C 
ATOM      2  C2  <0> d   1      25.058  -4.855  34.853  0.00  0.00    -0.014 C 
ATOM      3  C3  <0> d   1      25.621  -3.578  35.443  0.00  0.00     0.013 C 
ATOM      4  C4  <0> d   1      26.272  -2.781  34.297  0.00  0.00     0.010 C 
ATOM      5  C5  <0> d   1      27.344  -3.611  33.607  0.00  0.00     0.023 C 
ATOM      6  C7  <0> d   1      27.988  -2.869  32.473  0.00  0.00    -0.047 A 
ATOM      7  C8  <0> d   1      28.153  -1.496  32.594  0.00  0.00     0.011 A 
ATOM      8  C9  <0> d   1      28.747  -0.768  31.586  0.00  0.00     0.038 A 
ATOM      9  C10 <0> d   1      29.185  -1.414  30.439  0.00  0.00     0.080 A 
ATOM     10  C20 <0> d   1      29.018  -2.782  30.316  0.00  0.00     0.045 A 
ATOM     11  C21 <0> d   1      28.415  -3.514  31.329  0.00  0.00    -0.049 A 
ATOM     12  C22 <0> d   1      28.246  -4.996  31.116  0.00  0.00     0.039 C 
ATOM     13  C23 <0> d   1      27.920  -5.711  32.426  0.00  0.00     0.010 C 
ATOM     14  C24 <0> d   1      26.780  -4.943  33.097  0.00  0.00    -0.001 C 
ATOM     15  C26 <0> d   1      26.249  -5.688  34.302  0.00  0.00     0.001 C 
ATOM     16  C28 <0> d   1      25.643  -7.063  34.051  0.00  0.00     0.008 C 
ATOM     17  C29 <0> d   1      24.496  -7.201  35.083  0.00  0.00     0.033 C 
ATOM     18  C30 <0> d   1      24.415  -5.845  35.831  0.00  0.00     0.126 C 
ENDROOT
BRANCH   9  19
ATOM     19  O11 <0> d   1      29.777  -0.706  29.440  0.00  0.00    -0.275 OA
BRANCH  19  20
ATOM     20  C12 <0> d   1      29.087   0.335  28.937  0.00  0.00     0.298 C 
ATOM     21  O13 <0> d   1      28.379   0.182  27.962  0.00  0.00    -0.259 OA
BRANCH  20  22
ATOM     22  C14 <0> d   1      29.191   1.666  29.571  0.00  0.00     0.039 A 
ATOM     23  C19 <0> d   1      30.329   2.450  29.373  0.00  0.00     0.017 A 
ATOM     24  C18 <0> d   1      30.416   3.694  29.964  0.00  0.00     0.001 A 
ATOM     25  C17 <0> d   1      29.385   4.160  30.760  0.00  0.00     0.000 A 
ATOM     26  C16 <0> d   1      28.258   3.385  30.966  0.00  0.00     0.001 A 
ATOM     27  C15 <0> d   1      28.154   2.141  30.377  0.00  0.00     0.017 A 
ENDBRANCH  20  22
ENDBRANCH  19  20
ENDBRANCH   9  19
BRANCH  18  28
ATOM     28  O32 <0> d   1      23.056  -5.499  36.106  0.00  0.00    -0.395 OA
ATOM     29  H56 <0> d   1      22.505  -5.413  35.316  0.00  0.00     0.210 HD
ENDBRANCH  18  28
TORSDOF 4
ENDMDL
MODEL 124
REMARK CAVERDOCK RESULT:      -9.9      0.000      0.000
REMARK CAVERDOCK CONSTRAINTS:       0.0      0.0      0.0      0.0
REMARK CAVERDOCK TUNNEL: 123     -9.9      3.3    124.5
REMARK  4 active torsions:
REMARK  status: ('A' for Active; 'I' for Inactive)
REMARK    1  A    between atoms: C10_9  and  O11_10 
REMARK    2  A    between atoms: O11_10  and  C12_11 
REMARK    3  A    between atoms: C12_11  and  C14_13 
REMARK    4  A    between atoms: C30_27  and  O32_28 
ROOT
ATOM      1  C1  <0> d   1      23.886  -4.758  33.275  0.00  0.00     0.018 C 
ATOM      2  C2  <0> d   1      24.677  -4.978  34.565  0.00  0.00    -0.014 C 
ATOM      3  C3  <0> d   1      25.068  -3.645  35.169  0.00  0.00     0.013 C 
ATOM      4  C4  <0> d   1      25.858  -2.862  34.104  0.00  0.00     0.010 C 
ATOM      5  C5  <0> d   1      27.072  -3.656  33.645  0.00  0.00     0.023 C 
ATOM      6  C7  <0> d   1      27.856  -2.928  32.593  0.00  0.00    -0.047 A 
ATOM      7  C8  <0> d   1      27.928  -1.544  32.665  0.00  0.00     0.011 A 
ATOM      8  C9  <0> d   1      28.643  -0.827  31.730  0.00  0.00     0.038 A 
ATOM      9  C10 <0> d   1      29.298  -1.496  30.707  0.00  0.00     0.080 A 
ATOM     10  C20 <0> d   1      29.225  -2.877  30.632  0.00  0.00     0.045 A 
ATOM     11  C21 <0> d   1      28.501  -3.597  31.571  0.00  0.00    -0.049 A 
ATOM     12  C22 <0> d   1      28.447  -5.095  31.413  0.00  0.00     0.039 C 
ATOM     13  C23 <0> d   1      27.944  -5.769  32.689  0.00  0.00     0.010 C 
ATOM     14  C24 <0> d   1      26.671  -5.041  33.121  0.00  0.00    -0.001 C 
ATOM     15  C26 <0> d   1      25.986  -5.762  34.262  0.00  0.00     0.001 C 
ATOM     16  C28 <0> d   1      25.501  -7.181  33.990  0.00  0.00     0.008 C 
ATOM     17  C29 <0> d   1      24.207  -7.341  34.827  0.00  0.00     0.033 C 
ATOM     18  C30 <0> d   1      23.933  -5.960  35.477  0.00  0.00     0.126 C 
ENDROOT
BRANCH   9  19
ATOM     19  O11 <0> d   1      30.011  -0.800  29.782  0.00  0.00    -0.275 OA
BRANCH  19  20
ATOM     20  C12 <0> d   1      29.363   0.179  29.121  0.00  0.00     0.298 C 
ATOM     21  O13 <0> d   1      28.770  -0.072  28.091  0.00  0.00    -0.259 OA
BRANCH  20  22
ATOM     22  C14 <0> d   1      29.373   1.559  29.649  0.00  0.00     0.039 A 
ATOM     23  C19 <0> d   1      28.273   2.046  30.357  0.00  0.00     0.017 A 
ATOM     24  C18 <0> d   1      28.292   3.334  30.853  0.00  0.00     0.001 A 
ATOM     25  C17 <0> d   1      29.392   4.145  30.638  0.00  0.00     0.000 A 
ATOM     26  C16 <0> d   1      30.483   3.671  29.932  0.00  0.00     0.001 A 
ATOM     27  C15 <0> d   1      30.480   2.383  29.436  0.00  0.00     0.017 A 
ENDBRANCH  20  22
ENDBRANCH  19  20
ENDBRANCH   9  19
BRANCH  18  28
ATOM     28  O32 <0> d   1      22.531  -5.685  35.506  0.00  0.00    -0.395 OA
ATOM     29  H56 <0> d   1      22.286  -4.850  35.085  0.00  0.00     0.210 HD
ENDBRANCH  18  28
TORSDOF 4
ENDMDL
MODEL 125
REMARK CAVERDOCK RESULT:      -9.4      0.000      0.000
REMARK CAVERDOCK CONSTRAINTS:       0.0      0.0      0.0      0.0
REMARK CAVERDOCK TUNNEL: 124     -9.4      3.3    125.1
REMARK  4 active torsions:
REMARK  status: ('A' for Active; 'I' for Inactive)
REMARK    1  A    between atoms: C10_9  and  O11_10 
REMARK    2  A    between atoms: O11_10  and  C12_11 
REMARK    3  A    between atoms: C12_11  and  C14_13 
REMARK    4  A    between atoms: C30_27  and  O32_28 
ROOT
ATOM      1  C1  <0> d   1      23.788  -4.686  33.715  0.00  0.00     0.018 C 
ATOM      2  C2  <0> d   1      24.699  -5.010  34.900  0.00  0.00    -0.014 C 
ATOM      3  C3  <0> d   1      25.265  -3.732  35.485  0.00  0.00     0.013 C 
ATOM      4  C4  <0> d   1      25.992  -2.982  34.354  0.00  0.00     0.010 C 
ATOM      5  C5  <0> d   1      27.076  -3.855  33.741  0.00  0.00     0.023 C 
ATOM      6  C7  <0> d   1      27.795  -3.159  32.623  0.00  0.00    -0.047 A 
ATOM      7  C8  <0> d   1      27.988  -1.788  32.717  0.00  0.00     0.011 A 
ATOM      8  C9  <0> d   1      28.651  -1.101  31.722  0.00  0.00     0.038 A 
ATOM      9  C10 <0> d   1      29.129  -1.788  30.616  0.00  0.00     0.080 A 
ATOM     10  C20 <0> d   1      28.933  -3.155  30.519  0.00  0.00     0.045 A 
ATOM     11  C21 <0> d   1      28.262  -3.845  31.519  0.00  0.00    -0.049 A 
ATOM     12  C22 <0> d   1      28.067  -5.327  31.334  0.00  0.00     0.039 C 
ATOM     13  C23 <0> d   1      27.657  -5.999  32.644  0.00  0.00     0.010 C 
ATOM     14  C24 <0> d   1      26.505  -5.186  33.236  0.00  0.00    -0.001 C 
ATOM     15  C26 <0> d   1      25.895  -5.886  34.432  0.00  0.00     0.001 C 
ATOM     16  C28 <0> d   1      25.267  -7.252  34.185  0.00  0.00     0.008 C 
ATOM     17  C29 <0> d   1      24.067  -7.334  35.161  0.00  0.00     0.033 C 
ATOM     18  C30 <0> d   1      23.983  -5.958  35.869  0.00  0.00     0.126 C 
ENDROOT
BRANCH   9  19
ATOM     19  O11 <0> d   1      29.788  -1.122  29.631  0.00  0.00    -0.275 OA
BRANCH  19  20
ATOM     20  C12 <0> d   1      29.150  -0.079  29.065  0.00  0.00     0.298 C 
ATOM     21  O13 <0> d   1      28.487  -0.244  28.061  0.00  0.00    -0.259 OA
BRANCH  20  22
ATOM     22  C14 <0> d   1      29.255   1.267  29.667  0.00  0.00     0.039 A 
ATOM     23  C19 <0> d   1      28.133   1.871  30.235  0.00  0.00     0.017 A 
ATOM     24  C18 <0> d   1      28.240   3.125  30.800  0.00  0.00     0.001 A 
ATOM     25  C17 <0> d   1      29.454   3.789  30.793  0.00  0.00     0.000 A 
ATOM     26  C16 <0> d   1      30.569   3.199  30.225  0.00  0.00     0.001 A 
ATOM     27  C15 <0> d   1      30.477   1.942  29.662  0.00  0.00     0.017 A 
ENDBRANCH  20  22
ENDBRANCH  19  20
ENDBRANCH   9  19
BRANCH  18  28
ATOM     28  O32 <0> d   1      22.621  -5.573  36.066  0.00  0.00    -0.395 OA
ATOM     29  H56 <0> d   1      22.013  -5.923  35.400  0.00  0.00     0.210 HD
ENDBRANCH  18  28
TORSDOF 4
ENDMDL
MODEL 126
REMARK CAVERDOCK RESULT:      -9.4      0.000      0.000
REMARK CAVERDOCK CONSTRAINTS:       0.0      0.0      0.0      0.0
REMARK CAVERDOCK TUNNEL: 125     -9.4      3.3    126.5
REMARK  4 active torsions:
REMARK  status: ('A' for Active; 'I' for Inactive)
REMARK    1  A    between atoms: C10_9  and  O11_10 
REMARK    2  A    between atoms: O11_10  and  C12_11 
REMARK    3  A    between atoms: C12_11  and  C14_13 
REMARK    4  A    between atoms: C30_27  and  O32_28 
ROOT
ATOM      1  C1  <0> d   1      25.995  -4.618  35.593  0.00  0.00     0.018 C 
ATOM      2  C2  <0> d   1      25.773  -5.891  34.775  0.00  0.00    -0.014 C 
ATOM      3  C3  <0> d   1      27.102  -6.434  34.290  0.00  0.00     0.013 C 
ATOM      4  C4  <0> d   1      27.800  -5.318  33.491  0.00  0.00     0.010 C 
ATOM      5  C5  <0> d   1      26.921  -4.852  32.340  0.00  0.00     0.023 C 
ATOM      6  C7  <0> d   1      27.566  -3.751  31.549  0.00  0.00    -0.047 A 
ATOM      7  C8  <0> d   1      28.945  -3.771  31.397  0.00  0.00     0.011 A 
ATOM      8  C9  <0> d   1      29.587  -2.790  30.672  0.00  0.00     0.038 A 
ATOM      9  C10 <0> d   1      28.846  -1.772  30.089  0.00  0.00     0.080 A 
ATOM     10  C20 <0> d   1      27.471  -1.749  30.244  0.00  0.00     0.045 A 
ATOM     11  C21 <0> d   1      26.826  -2.735  30.977  0.00  0.00    -0.049 A 
ATOM     12  C22 <0> d   1      25.330  -2.633  31.121  0.00  0.00     0.039 C 
ATOM     13  C23 <0> d   1      24.730  -3.947  31.621  0.00  0.00     0.010 C 
ATOM     14  C24 <0> d   1      25.545  -4.391  32.836  0.00  0.00    -0.001 C 
ATOM     15  C26 <0> d   1      24.905  -5.577  33.524  0.00  0.00     0.001 C 
ATOM     16  C28 <0> d   1      23.508  -5.371  34.097  0.00  0.00     0.008 C 
ATOM     17  C29 <0> d   1      23.452  -6.251  35.371  0.00  0.00     0.033 C 
ATOM     18  C30 <0> d   1      24.868  -6.859  35.544  0.00  0.00     0.126 C 
ENDROOT
BRANCH   9  19
ATOM     19  O11 <0> d   1      29.468  -0.802  29.368  0.00  0.00    -0.275 OA
BRANCH  19  20
ATOM     20  C12 <0> d   1      28.710   0.229  28.949  0.00  0.00     0.298 C 
ATOM     21  O13 <0> d   1      28.172   0.185  27.861  0.00  0.00    -0.259 OA
BRANCH  20  22
ATOM     22  C14 <0> d   1      28.532   1.415  29.812  0.00  0.00     0.039 A 
ATOM     23  C19 <0> d   1      27.579   1.402  30.832  0.00  0.00     0.017 A 
ATOM     24  C18 <0> d   1      27.422   2.511  31.638  0.00  0.00     0.001 A 
ATOM     25  C17 <0> d   1      28.198   3.637  31.430  0.00  0.00     0.000 A 
ATOM     26  C16 <0> d   1      29.140   3.659  30.417  0.00  0.00     0.001 A 
ATOM     27  C15 <0> d   1      29.312   2.554  29.607  0.00  0.00     0.017 A 
ENDBRANCH  20  22
ENDBRANCH  19  20
ENDBRANCH   9  19
BRANCH  18  28
ATOM     28  O32 <0> d   1      25.225  -6.921  36.927  0.00  0.00    -0.395 OA
ATOM     29  H56 <0> d   1      25.102  -7.793  37.326  0.00  0.00     0.210 HD
ENDBRANCH  18  28
TORSDOF 4
ENDMDL
MODEL 127
REMARK CAVERDOCK RESULT:      -9.1      0.000      0.000
REMARK CAVERDOCK CONSTRAINTS:       0.0      0.0      0.0      0.0
REMARK CAVERDOCK TUNNEL: 126     -9.1      3.3    127.6
REMARK  4 active torsions:
REMARK  status: ('A' for Active; 'I' for Inactive)
REMARK    1  A    between atoms: C10_9  and  O11_10 
REMARK    2  A    between atoms: O11_10  and  C12_11 
REMARK    3  A    between atoms: C12_11  and  C14_13 
REMARK    4  A    between atoms: C30_27  and  O32_28 
ROOT
ATOM      1  C1  <0> d   1      26.356  -0.627  29.701  0.00  0.00     0.018 C 
ATOM      2  C2  <0> d   1      27.834  -0.253  29.820  0.00  0.00    -0.014 C 
ATOM      3  C3  <0> d   1      28.702  -1.422  29.400  0.00  0.00     0.013 C 
ATOM      4  C4  <0> d   1      28.314  -2.630  30.272  0.00  0.00     0.010 C 
ATOM      5  C5  <0> d   1      28.478  -2.302  31.748  0.00  0.00     0.023 C 
ATOM      6  C7  <0> d   1      28.092  -3.455  32.627  0.00  0.00    -0.047 A 
ATOM      7  C8  <0> d   1      28.349  -4.742  32.177  0.00  0.00     0.011 A 
ATOM      8  C9  <0> d   1      28.023  -5.836  32.950  0.00  0.00     0.038 A 
ATOM      9  C10 <0> d   1      27.432  -5.648  34.191  0.00  0.00     0.080 A 
ATOM     10  C20 <0> d   1      27.172  -4.364  34.640  0.00  0.00     0.045 A 
ATOM     11  C21 <0> d   1      27.496  -3.264  33.859  0.00  0.00    -0.049 A 
ATOM     12  C22 <0> d   1      27.163  -1.899  34.403  0.00  0.00     0.039 C 
ATOM     13  C23 <0> d   1      27.893  -0.801  33.630  0.00  0.00     0.010 C 
ATOM     14  C24 <0> d   1      27.667  -1.061  32.140  0.00  0.00    -0.001 C 
ATOM     15  C26 <0> d   1      28.181   0.086  31.297  0.00  0.00     0.001 C 
ATOM     16  C28 <0> d   1      27.533   1.448  31.517  0.00  0.00     0.008 C 
ATOM     17  C29 <0> d   1      27.534   2.132  30.127  0.00  0.00     0.033 C 
ATOM     18  C30 <0> d   1      28.094   1.088  29.126  0.00  0.00     0.126 C 
ENDROOT
BRANCH   9  19
ATOM     19  O11 <0> d   1      27.111  -6.719  34.963  0.00  0.00    -0.275 OA
BRANCH  19  20
ATOM     20  C12 <0> d   1      25.938  -6.668  35.622  0.00  0.00     0.298 C 
ATOM     21  O13 <0> d   1      25.910  -6.817  36.827  0.00  0.00    -0.259 OA
BRANCH  20  22
ATOM     22  C14 <0> d   1      24.682  -6.430  34.880  0.00  0.00     0.039 A 
ATOM     23  C19 <0> d   1      23.802  -7.485  34.634  0.00  0.00     0.017 A 
ATOM     24  C18 <0> d   1      22.630  -7.255  33.945  0.00  0.00     0.001 A 
ATOM     25  C17 <0> d   1      22.330  -5.983  33.488  0.00  0.00     0.000 A 
ATOM     26  C16 <0> d   1      23.200  -4.934  33.723  0.00  0.00     0.001 A 
ATOM     27  C15 <0> d   1      24.374  -5.149  34.416  0.00  0.00     0.017 A 
ENDBRANCH  20  22
ENDBRANCH  19  20
ENDBRANCH   9  19
BRANCH  18  28
ATOM     28  O32 <0> d   1      27.410   1.170  27.875  0.00  0.00    -0.395 OA
ATOM     29  H56 <0> d   1      27.973   1.440  27.135  0.00  0.00     0.210 HD
ENDBRANCH  18  28
TORSDOF 4
ENDMDL
MODEL 128
REMARK CAVERDOCK RESULT:      -8.2      0.000      0.000
REMARK CAVERDOCK CONSTRAINTS:       0.0      0.0      0.0      0.0
REMARK CAVERDOCK TUNNEL: 127     -8.2      3.2    128.1
REMARK  4 active torsions:
REMARK  status: ('A' for Active; 'I' for Inactive)
REMARK    1  A    between atoms: C10_9  and  O11_10 
REMARK    2  A    between atoms: O11_10  and  C12_11 
REMARK    3  A    between atoms: C12_11  and  C14_13 
REMARK    4  A    between atoms: C30_27  and  O32_28 
ROOT
ATOM      1  C1  <0> d   1      25.634  -4.946  35.704  0.00  0.00     0.018 C 
ATOM      2  C2  <0> d   1      25.388  -6.197  34.859  0.00  0.00    -0.014 C 
ATOM      3  C3  <0> d   1      26.710  -6.805  34.434  0.00  0.00     0.013 C 
ATOM      4  C4  <0> d   1      27.505  -5.719  33.686  0.00  0.00     0.010 C 
ATOM      5  C5  <0> d   1      26.712  -5.194  32.498  0.00  0.00     0.023 C 
ATOM      6  C7  <0> d   1      27.453  -4.121  31.756  0.00  0.00    -0.047 A 
ATOM      7  C8  <0> d   1      28.835  -4.212  31.673  0.00  0.00     0.011 A 
ATOM      8  C9  <0> d   1      29.563  -3.258  30.995  0.00  0.00     0.038 A 
ATOM      9  C10 <0> d   1      28.907  -2.197  30.388  0.00  0.00     0.080 A 
ATOM     10  C20 <0> d   1      27.528  -2.103  30.474  0.00  0.00     0.045 A 
ATOM     11  C21 <0> d   1      26.797  -3.061  31.161  0.00  0.00    -0.049 A 
ATOM     12  C22 <0> d   1      25.303  -2.882  31.231  0.00  0.00     0.039 C 
ATOM     13  C23 <0> d   1      24.611  -4.168  31.682  0.00  0.00     0.010 C 
ATOM     14  C24 <0> d   1      25.338  -4.667  32.931  0.00  0.00    -0.001 C 
ATOM     15  C26 <0> d   1      24.603  -5.824  33.570  0.00  0.00     0.001 C 
ATOM     16  C28 <0> d   1      23.191  -5.551  34.075  0.00  0.00     0.008 C 
ATOM     17  C29 <0> d   1      23.025  -6.441  35.332  0.00  0.00     0.033 C 
ATOM     18  C30 <0> d   1      24.396  -7.124  35.569  0.00  0.00     0.126 C 
ENDROOT
BRANCH   9  19
ATOM     19  O11 <0> d   1      29.614  -1.253  29.713  0.00  0.00    -0.275 OA
BRANCH  19  20
ATOM     20  C12 <0> d   1      28.911  -0.268  29.121  0.00  0.00     0.298 C 
ATOM     21  O13 <0> d   1      28.333  -0.479  28.074  0.00  0.00    -0.259 OA
BRANCH  20  22
ATOM     22  C14 <0> d   1      28.842   1.069  29.746  0.00  0.00     0.039 A 
ATOM     23  C19 <0> d   1      27.902   1.328  30.746  0.00  0.00     0.017 A 
ATOM     24  C18 <0> d   1      27.847   2.577  31.329  0.00  0.00     0.001 A 
ATOM     25  C17 <0> d   1      28.713   3.575  30.917  0.00  0.00     0.000 A 
ATOM     26  C16 <0> d   1      29.642   3.327  29.923  0.00  0.00     0.001 A 
ATOM     27  C15 <0> d   1      29.712   2.080  29.335  0.00  0.00     0.017 A 
ENDBRANCH  20  22
ENDBRANCH  19  20
ENDBRANCH   9  19
BRANCH  18  28
ATOM     28  O32 <0> d   1      24.678  -7.219  36.966  0.00  0.00    -0.395 OA
ATOM     29  H56 <0> d   1      24.225  -6.557  37.505  0.00  0.00     0.210 HD
ENDBRANCH  18  28
TORSDOF 4
ENDMDL
MODEL 129
REMARK CAVERDOCK RESULT:      -7.8      0.000      0.000
REMARK CAVERDOCK CONSTRAINTS:       0.1      0.0      0.0      0.0
REMARK CAVERDOCK TUNNEL: 128     -7.8      3.2    129.2
REMARK  4 active torsions:
REMARK  status: ('A' for Active; 'I' for Inactive)
REMARK    1  A    between atoms: C10_9  and  O11_10 
REMARK    2  A    between atoms: O11_10  and  C12_11 
REMARK    3  A    between atoms: C12_11  and  C14_13 
REMARK    4  A    between atoms: C30_27  and  O32_28 
ROOT
ATOM      1  C1  <0> d   1      25.934  -0.822  30.282  0.00  0.00     0.018 C 
ATOM      2  C2  <0> d   1      27.443  -0.623  30.133  0.00  0.00    -0.014 C 
ATOM      3  C3  <0> d   1      28.091  -1.906  29.653  0.00  0.00     0.013 C 
ATOM      4  C4  <0> d   1      27.725  -3.018  30.654  0.00  0.00     0.010 C 
ATOM      5  C5  <0> d   1      28.174  -2.644  32.059  0.00  0.00     0.023 C 
ATOM      6  C7  <0> d   1      27.818  -3.700  33.063  0.00  0.00    -0.047 A 
ATOM      7  C8  <0> d   1      27.850  -5.029  32.662  0.00  0.00     0.011 A 
ATOM      8  C9  <0> d   1      27.541  -6.038  33.548  0.00  0.00     0.038 A 
ATOM      9  C10 <0> d   1      27.195  -5.724  34.854  0.00  0.00     0.080 A 
ATOM     10  C20 <0> d   1      27.159  -4.399  35.254  0.00  0.00     0.045 A 
ATOM     11  C21 <0> d   1      27.466  -3.383  34.360  0.00  0.00    -0.049 A 
ATOM     12  C22 <0> d   1      27.384  -1.964  34.861  0.00  0.00     0.039 C 
ATOM     13  C23 <0> d   1      28.089  -0.999  33.909  0.00  0.00     0.010 C 
ATOM     14  C24 <0> d   1      27.585  -1.298  32.496  0.00  0.00    -0.001 C 
ATOM     15  C26 <0> d   1      28.072  -0.261  31.508  0.00  0.00     0.001 C 
ATOM     16  C28 <0> d   1      27.627   1.178  31.740  0.00  0.00     0.008 C 
ATOM     17  C29 <0> d   1      27.467   1.792  30.327  0.00  0.00     0.033 C 
ATOM     18  C30 <0> d   1      27.729   0.644  29.319  0.00  0.00     0.126 C 
ENDROOT
BRANCH   9  19
ATOM     19  O11 <0> d   1      26.893  -6.712  35.737  0.00  0.00    -0.275 OA
BRANCH  19  20
ATOM     20  C12 <0> d   1      25.647  -6.716  36.248  0.00  0.00     0.298 C 
ATOM     21  O13 <0> d   1      25.477  -6.905  37.436  0.00  0.00    -0.259 OA
BRANCH  20  22
ATOM     22  C14 <0> d   1      24.484  -6.488  35.364  0.00  0.00     0.039 A 
ATOM     23  C19 <0> d   1      23.892  -7.561  34.695  0.00  0.00     0.017 A 
ATOM     24  C18 <0> d   1      22.803  -7.342  33.876  0.00  0.00     0.001 A 
ATOM     25  C17 <0> d   1      22.306  -6.062  33.708  0.00  0.00     0.000 A 
ATOM     26  C16 <0> d   1      22.893  -4.994  34.362  0.00  0.00     0.001 A 
ATOM     27  C15 <0> d   1      23.978  -5.199  35.189  0.00  0.00     0.017 A 
ENDBRANCH  20  22
ENDBRANCH  19  20
ENDBRANCH   9  19
BRANCH  18  28
ATOM     28  O32 <0> d   1      26.855   0.750  28.194  0.00  0.00    -0.395 OA
ATOM     29  H56 <0> d   1      27.304   0.686  27.339  0.00  0.00     0.210 HD
ENDBRANCH  18  28
TORSDOF 4
ENDMDL
MODEL 130
REMARK CAVERDOCK RESULT:      -7.4      0.000      0.000
REMARK CAVERDOCK CONSTRAINTS:       0.1      0.0      0.0      0.0
REMARK CAVERDOCK TUNNEL: 129     -7.4      3.1    130.4
REMARK  4 active torsions:
REMARK  status: ('A' for Active; 'I' for Inactive)
REMARK    1  A    between atoms: C10_9  and  O11_10 
REMARK    2  A    between atoms: O11_10  and  C12_11 
REMARK    3  A    between atoms: C12_11  and  C14_13 
REMARK    4  A    between atoms: C30_27  and  O32_28 
ROOT
ATOM      1  C1  <0> d   1      26.358  -1.096  30.067  0.00  0.00     0.018 C 
ATOM      2  C2  <0> d   1      27.877  -0.932  30.140  0.00  0.00    -0.014 C 
ATOM      3  C3  <0> d   1      28.557  -2.244  29.807  0.00  0.00     0.013 C 
ATOM      4  C4  <0> d   1      28.019  -3.310  30.779  0.00  0.00     0.010 C 
ATOM      5  C5  <0> d   1      28.262  -2.893  32.222  0.00  0.00     0.023 C 
ATOM      6  C7  <0> d   1      27.734  -3.903  33.197  0.00  0.00    -0.047 A 
ATOM      7  C8  <0> d   1      27.793  -5.246  32.851  0.00  0.00     0.011 A 
ATOM      8  C9  <0> d   1      27.331  -6.216  33.714  0.00  0.00     0.038 A 
ATOM      9  C10 <0> d   1      26.802  -5.846  34.942  0.00  0.00     0.080 A 
ATOM     10  C20 <0> d   1      26.739  -4.506  35.287  0.00  0.00     0.045 A 
ATOM     11  C21 <0> d   1      27.201  -3.530  34.415  0.00  0.00    -0.049 A 
ATOM     12  C22 <0> d   1      27.080  -2.093  34.849  0.00  0.00     0.039 C 
ATOM     13  C23 <0> d   1      27.942  -1.178  33.981  0.00  0.00     0.010 C 
ATOM     14  C24 <0> d   1      27.647  -1.519  32.520  0.00  0.00    -0.001 C 
ATOM     15  C26 <0> d   1      28.302  -0.530  31.580  0.00  0.00     0.001 C 
ATOM     16  C28 <0> d   1      27.862   0.925  31.694  0.00  0.00     0.008 C 
ATOM     17  C29 <0> d   1      27.930   1.488  30.252  0.00  0.00     0.033 C 
ATOM     18  C30 <0> d   1      28.311   0.298  29.335  0.00  0.00     0.126 C 
ENDROOT
BRANCH   9  19
ATOM     19  O11 <0> d   1      26.347  -6.794  35.803  0.00  0.00    -0.275 OA
BRANCH  19  20
ATOM     20  C12 <0> d   1      25.018  -6.839  36.018  0.00  0.00     0.298 C 
ATOM     21  O13 <0> d   1      24.587  -7.259  37.072  0.00  0.00    -0.259 OA
BRANCH  20  22
ATOM     22  C14 <0> d   1      24.084  -6.378  34.969  0.00  0.00     0.039 A 
ATOM     23  C19 <0> d   1      23.311  -7.302  34.264  0.00  0.00     0.017 A 
ATOM     24  C18 <0> d   1      22.437  -6.864  33.291  0.00  0.00     0.001 A 
ATOM     25  C17 <0> d   1      22.335  -5.514  33.005  0.00  0.00     0.000 A 
ATOM     26  C16 <0> d   1      23.103  -4.594  33.695  0.00  0.00     0.001 A 
ATOM     27  C15 <0> d   1      23.977  -5.017  34.675  0.00  0.00     0.017 A 
ENDBRANCH  20  22
ENDBRANCH  19  20
ENDBRANCH   9  19
BRANCH  18  28
ATOM     28  O32 <0> d   1      27.617   0.378  28.088  0.00  0.00    -0.395 OA
ATOM     29  H56 <0> d   1      26.970   1.096  28.044  0.00  0.00     0.210 HD
ENDBRANCH  18  28
TORSDOF 4
ENDMDL
MODEL 131
REMARK CAVERDOCK RESULT:      -7.5      0.000      0.000
REMARK CAVERDOCK CONSTRAINTS:       0.0      0.0      0.0      0.0
REMARK CAVERDOCK TUNNEL: 130     -7.5      3.1    131.3
REMARK  4 active torsions:
REMARK  status: ('A' for Active; 'I' for Inactive)
REMARK    1  A    between atoms: C10_9  and  O11_10 
REMARK    2  A    between atoms: O11_10  and  C12_11 
REMARK    3  A    between atoms: C12_11  and  C14_13 
REMARK    4  A    between atoms: C30_27  and  O32_28 
ROOT
ATOM      1  C1  <0> d   1      26.765  -1.253  30.081  0.00  0.00     0.018 C 
ATOM      2  C2  <0> d   1      28.263  -1.096  30.346  0.00  0.00    -0.014 C 
ATOM      3  C3  <0> d   1      28.974  -2.413  30.109  0.00  0.00     0.013 C 
ATOM      4  C4  <0> d   1      28.310  -3.471  31.010  0.00  0.00     0.010 C 
ATOM      5  C5  <0> d   1      28.370  -3.047  32.470  0.00  0.00     0.023 C 
ATOM      6  C7  <0> d   1      27.716  -4.050  33.375  0.00  0.00    -0.047 A 
ATOM      7  C8  <0> d   1      27.812  -5.395  33.046  0.00  0.00     0.011 A 
ATOM      8  C9  <0> d   1      27.238  -6.357  33.848  0.00  0.00     0.038 A 
ATOM      9  C10 <0> d   1      26.559  -5.978  34.996  0.00  0.00     0.080 A 
ATOM     10  C20 <0> d   1      26.460  -4.637  35.324  0.00  0.00     0.045 A 
ATOM     11  C21 <0> d   1      27.034  -3.668  34.513  0.00  0.00    -0.049 A 
ATOM     12  C22 <0> d   1      26.867  -2.227  34.921  0.00  0.00     0.039 C 
ATOM     13  C23 <0> d   1      27.838  -1.321  34.165  0.00  0.00     0.010 C 
ATOM     14  C24 <0> d   1      27.729  -1.669  32.680  0.00  0.00    -0.001 C 
ATOM     15  C26 <0> d   1      28.504  -0.688  31.827  0.00  0.00     0.001 C 
ATOM     16  C28 <0> d   1      28.061   0.769  31.876  0.00  0.00     0.008 C 
ATOM     17  C29 <0> d   1      28.315   1.324  30.452  0.00  0.00     0.033 C 
ATOM     18  C30 <0> d   1      28.804   0.127  29.597  0.00  0.00     0.126 C 
ENDROOT
BRANCH   9  19
ATOM     19  O11 <0> d   1      25.993  -6.919  35.797  0.00  0.00    -0.275 OA
BRANCH  19  20
ATOM     20  C12 <0> d   1      24.653  -6.890  35.923  0.00  0.00     0.298 C 
ATOM     21  O13 <0> d   1      24.126  -7.331  36.925  0.00  0.00    -0.259 OA
BRANCH  20  22
ATOM     22  C14 <0> d   1      23.821  -6.319  34.844  0.00  0.00     0.039 A 
ATOM     23  C19 <0> d   1      24.294  -5.245  34.087  0.00  0.00     0.017 A 
ATOM     24  C18 <0> d   1      23.515  -4.721  33.076  0.00  0.00     0.001 A 
ATOM     25  C17 <0> d   1      22.262  -5.249  32.820  0.00  0.00     0.000 A 
ATOM     26  C16 <0> d   1      21.784  -6.308  33.571  0.00  0.00     0.001 A 
ATOM     27  C15 <0> d   1      22.555  -6.846  34.580  0.00  0.00     0.017 A 
ENDBRANCH  20  22
ENDBRANCH  19  20
ENDBRANCH   9  19
BRANCH  18  28
ATOM     28  O32 <0> d   1      28.275   0.204  28.272  0.00  0.00    -0.395 OA
ATOM     29  H56 <0> d   1      27.609  -0.470  28.075  0.00  0.00     0.210 HD
ENDBRANCH  18  28
TORSDOF 4
ENDMDL
MODEL 132
REMARK CAVERDOCK RESULT:      -5.5      0.000      0.000
REMARK CAVERDOCK CONSTRAINTS:       0.1      0.0      0.0      0.0
REMARK CAVERDOCK TUNNEL: 131     -5.5      3.0    132.1
REMARK  4 active torsions:
REMARK  status: ('A' for Active; 'I' for Inactive)
REMARK    1  A    between atoms: C10_9  and  O11_10 
REMARK    2  A    between atoms: O11_10  and  C12_11 
REMARK    3  A    between atoms: C12_11  and  C14_13 
REMARK    4  A    between atoms: C30_27  and  O32_28 
ROOT
ATOM      1  C1  <0> d   1      26.522  -1.650  30.086  0.00  0.00     0.018 C 
ATOM      2  C2  <0> d   1      28.037  -1.488  30.225  0.00  0.00    -0.014 C 
ATOM      3  C3  <0> d   1      28.724  -2.819  29.998  0.00  0.00     0.013 C 
ATOM      4  C4  <0> d   1      28.132  -3.828  30.999  0.00  0.00     0.010 C 
ATOM      5  C5  <0> d   1      28.307  -3.334  32.427  0.00  0.00     0.023 C 
ATOM      6  C7  <0> d   1      27.725  -4.287  33.428  0.00  0.00    -0.047 A 
ATOM      7  C8  <0> d   1      27.792  -5.647  33.159  0.00  0.00     0.011 A 
ATOM      8  C9  <0> d   1      27.282  -6.567  34.050  0.00  0.00     0.038 A 
ATOM      9  C10 <0> d   1      26.695  -6.128  35.228  0.00  0.00     0.080 A 
ATOM     10  C20 <0> d   1      26.625  -4.772  35.496  0.00  0.00     0.045 A 
ATOM     11  C21 <0> d   1      27.135  -3.847  34.596  0.00  0.00    -0.049 A 
ATOM     12  C22 <0> d   1      27.002  -2.387  34.945  0.00  0.00     0.039 C 
ATOM     13  C23 <0> d   1      27.912  -1.524  34.072  0.00  0.00     0.010 C 
ATOM     14  C24 <0> d   1      27.687  -1.944  32.619  0.00  0.00    -0.001 C 
ATOM     15  C26 <0> d   1      28.394  -1.010  31.660  0.00  0.00     0.001 C 
ATOM     16  C28 <0> d   1      27.958   0.451  31.673  0.00  0.00     0.008 C 
ATOM     17  C29 <0> d   1      28.100   0.934  30.208  0.00  0.00     0.033 C 
ATOM     18  C30 <0> d   1      28.518  -0.306  29.377  0.00  0.00     0.126 C 
ENDROOT
BRANCH   9  19
ATOM     19  O11 <0> d   1      26.193  -7.026  36.116  0.00  0.00    -0.275 OA
BRANCH  19  20
ATOM     20  C12 <0> d   1      24.857  -7.038  36.285  0.00  0.00     0.298 C 
ATOM     21  O13 <0> d   1      24.379  -7.434  37.329  0.00  0.00    -0.259 OA
BRANCH  20  22
ATOM     22  C14 <0> d   1      23.971  -6.568  35.199  0.00  0.00     0.039 A 
ATOM     23  C19 <0> d   1      23.244  -7.486  34.440  0.00  0.00     0.017 A 
ATOM     24  C18 <0> d   1      22.414  -7.040  33.433  0.00  0.00     0.001 A 
ATOM     25  C17 <0> d   1      22.310  -5.686  33.166  0.00  0.00     0.000 A 
ATOM     26  C16 <0> d   1      23.033  -4.771  33.910  0.00  0.00     0.001 A 
ATOM     27  C15 <0> d   1      23.862  -5.203  34.925  0.00  0.00     0.017 A 
ENDBRANCH  20  22
ENDBRANCH  19  20
ENDBRANCH   9  19
BRANCH  18  28
ATOM     28  O32 <0> d   1      27.887  -0.291  28.095  0.00  0.00    -0.395 OA
ATOM     29  H56 <0> d   1      27.124   0.301  28.039  0.00  0.00     0.210 HD
ENDBRANCH  18  28
TORSDOF 4
ENDMDL
MODEL 133
REMARK CAVERDOCK RESULT:      -4.3      0.000      0.000
REMARK CAVERDOCK CONSTRAINTS:       0.1      0.0      0.0      0.0
REMARK CAVERDOCK TUNNEL: 132     -4.3      3.0    133.3
REMARK  4 active torsions:
REMARK  status: ('A' for Active; 'I' for Inactive)
REMARK    1  A    between atoms: C10_9  and  O11_10 
REMARK    2  A    between atoms: O11_10  and  C12_11 
REMARK    3  A    between atoms: C12_11  and  C14_13 
REMARK    4  A    between atoms: C30_27  and  O32_28 
ROOT
ATOM      1  C1  <0> d   1      26.405  -1.793  30.109  0.00  0.00     0.018 C 
ATOM      2  C2  <0> d   1      27.935  -1.776  30.124  0.00  0.00    -0.014 C 
ATOM      3  C3  <0> d   1      28.472  -3.168  29.854  0.00  0.00     0.013 C 
ATOM      4  C4  <0> d   1      27.868  -4.115  30.908  0.00  0.00     0.010 C 
ATOM      5  C5  <0> d   1      28.204  -3.638  32.313  0.00  0.00     0.023 C 
ATOM      6  C7  <0> d   1      27.616  -4.531  33.365  0.00  0.00    -0.047 A 
ATOM      7  C8  <0> d   1      27.531  -5.892  33.103  0.00  0.00     0.011 A 
ATOM      8  C9  <0> d   1      27.009  -6.757  34.040  0.00  0.00     0.038 A 
ATOM      9  C10 <0> d   1      26.564  -6.264  35.257  0.00  0.00     0.080 A 
ATOM     10  C20 <0> d   1      26.645  -4.907  35.519  0.00  0.00     0.045 A 
ATOM     11  C21 <0> d   1      27.167  -4.035  34.573  0.00  0.00    -0.049 A 
ATOM     12  C22 <0> d   1      27.203  -2.570  34.919  0.00  0.00     0.039 C 
ATOM     13  C23 <0> d   1      28.118  -1.798  33.969  0.00  0.00     0.010 C 
ATOM     14  C24 <0> d   1      27.737  -2.196  32.542  0.00  0.00    -0.001 C 
ATOM     15  C26 <0> d   1      28.450  -1.334  31.523  0.00  0.00     0.001 C 
ATOM     16  C28 <0> d   1      28.159   0.161  31.558  0.00  0.00     0.008 C 
ATOM     17  C29 <0> d   1      28.228   0.628  30.082  0.00  0.00     0.033 C 
ATOM     18  C30 <0> d   1      28.457  -0.647  29.231  0.00  0.00     0.126 C 
ENDROOT
BRANCH   9  19
ATOM     19  O11 <0> d   1      26.051  -7.109  36.190  0.00  0.00    -0.275 OA
BRANCH  19  20
ATOM     20  C12 <0> d   1      24.711  -7.138  36.318  0.00  0.00     0.298 C 
ATOM     21  O13 <0> d   1      24.206  -7.596  37.324  0.00  0.00    -0.259 OA
BRANCH  20  22
ATOM     22  C14 <0> d   1      23.853  -6.613  35.236  0.00  0.00     0.039 A 
ATOM     23  C19 <0> d   1      23.711  -5.235  35.060  0.00  0.00     0.017 A 
ATOM     24  C18 <0> d   1      22.913  -4.752  34.043  0.00  0.00     0.001 A 
ATOM     25  C17 <0> d   1      22.246  -5.629  33.207  0.00  0.00     0.000 A 
ATOM     26  C16 <0> d   1      22.377  -6.995  33.379  0.00  0.00     0.001 A 
ATOM     27  C15 <0> d   1      23.177  -7.493  34.388  0.00  0.00     0.017 A 
ENDBRANCH  20  22
ENDBRANCH  19  20
ENDBRANCH   9  19
BRANCH  18  28
ATOM     28  O32 <0> d   1      27.729  -0.572  28.003  0.00  0.00    -0.395 OA
ATOM     29  H56 <0> d   1      27.201  -1.360  27.811  0.00  0.00     0.210 HD
ENDBRANCH  18  28
TORSDOF 4
ENDMDL
MODEL 134
REMARK CAVERDOCK RESULT:      -2.6      0.000      0.000
REMARK CAVERDOCK CONSTRAINTS:       0.0      0.0      0.0      0.0
REMARK CAVERDOCK TUNNEL: 133     -2.6      3.0    134.3
REMARK  4 active torsions:
REMARK  status: ('A' for Active; 'I' for Inactive)
REMARK    1  A    between atoms: C10_9  and  O11_10 
REMARK    2  A    between atoms: O11_10  and  C12_11 
REMARK    3  A    between atoms: C12_11  and  C14_13 
REMARK    4  A    between atoms: C30_27  and  O32_28 
ROOT
ATOM      1  C1  <0> d   1      27.034  -2.289  30.178  0.00  0.00     0.018 C 
ATOM      2  C2  <0> d   1      28.505  -2.075  30.538  0.00  0.00    -0.014 C 
ATOM      3  C3  <0> d   1      29.230  -3.406  30.572  0.00  0.00     0.013 C 
ATOM      4  C4  <0> d   1      28.491  -4.315  31.571  0.00  0.00     0.010 C 
ATOM      5  C5  <0> d   1      28.430  -3.665  32.945  0.00  0.00     0.023 C 
ATOM      6  C7  <0> d   1      27.701  -4.519  33.941  0.00  0.00    -0.047 A 
ATOM      7  C8  <0> d   1      27.821  -5.898  33.838  0.00  0.00     0.011 A 
ATOM      8  C9  <0> d   1      27.180  -6.728  34.732  0.00  0.00     0.038 A 
ATOM      9  C10 <0> d   1      26.408  -6.179  35.746  0.00  0.00     0.080 A 
ATOM     10  C20 <0> d   1      26.286  -4.804  35.848  0.00  0.00     0.045 A 
ATOM     11  C21 <0> d   1      26.928  -3.969  34.944  0.00  0.00    -0.049 A 
ATOM     12  C22 <0> d   1      26.730  -2.484  35.103  0.00  0.00     0.039 C 
ATOM     13  C23 <0> d   1      27.763  -1.698  34.296  0.00  0.00     0.010 C 
ATOM     14  C24 <0> d   1      27.778  -2.278  32.881  0.00  0.00    -0.001 C 
ATOM     15  C26 <0> d   1      28.623  -1.436  31.950  0.00  0.00     0.001 C 
ATOM     16  C28 <0> d   1      28.180   0.006  31.731  0.00  0.00     0.008 C 
ATOM     17  C29 <0> d   1      28.553   0.332  30.263  0.00  0.00     0.033 C 
ATOM     18  C30 <0> d   1      29.108  -0.980  29.652  0.00  0.00     0.126 C 
ENDROOT
BRANCH   9  19
ATOM     19  O11 <0> d   1      25.776  -6.988  36.637  0.00  0.00    -0.275 OA
BRANCH  19  20
ATOM     20  C12 <0> d   1      24.462  -7.208  36.437  0.00  0.00     0.298 C 
ATOM     21  O13 <0> d   1      23.831  -7.878  37.230  0.00  0.00    -0.259 OA
BRANCH  20  22
ATOM     22  C14 <0> d   1      23.788  -6.634  35.254  0.00  0.00     0.039 A 
ATOM     23  C19 <0> d   1      23.353  -7.467  34.222  0.00  0.00     0.017 A 
ATOM     24  C18 <0> d   1      22.719  -6.925  33.124  0.00  0.00     0.001 A 
ATOM     25  C17 <0> d   1      22.524  -5.558  33.038  0.00  0.00     0.000 A 
ATOM     26  C16 <0> d   1      22.958  -4.726  34.054  0.00  0.00     0.001 A 
ATOM     27  C15 <0> d   1      23.588  -5.255  35.162  0.00  0.00     0.017 A 
ENDBRANCH  20  22
ENDBRANCH  19  20
ENDBRANCH   9  19
BRANCH  18  28
ATOM     28  O32 <0> d   1      28.692  -1.120  28.292  0.00  0.00    -0.395 OA
ATOM     29  H56 <0> d   1      29.421  -1.241  27.668  0.00  0.00     0.210 HD
ENDBRANCH  18  28
TORSDOF 4
ENDMDL
MODEL 135
REMARK CAVERDOCK RESULT:      -1.0      0.000      0.000
REMARK CAVERDOCK CONSTRAINTS:       0.1      0.0      0.0      0.0
REMARK CAVERDOCK TUNNEL: 134     -1.0      3.0    135.1
REMARK  4 active torsions:
REMARK  status: ('A' for Active; 'I' for Inactive)
REMARK    1  A    between atoms: C10_9  and  O11_10 
REMARK    2  A    between atoms: O11_10  and  C12_11 
REMARK    3  A    between atoms: C12_11  and  C14_13 
REMARK    4  A    between atoms: C30_27  and  O32_28 
ROOT
ATOM      1  C1  <0> d   1      27.179  -2.781  30.044  0.00  0.00     0.018 C 
ATOM      2  C2  <0> d   1      28.632  -2.510  30.439  0.00  0.00    -0.014 C 
ATOM      3  C3  <0> d   1      29.374  -3.819  30.618  0.00  0.00     0.013 C 
ATOM      4  C4  <0> d   1      28.610  -4.650  31.666  0.00  0.00     0.010 C 
ATOM      5  C5  <0> d   1      28.486  -3.882  32.973  0.00  0.00     0.023 C 
ATOM      6  C7  <0> d   1      27.731  -4.658  34.012  0.00  0.00    -0.047 A 
ATOM      7  C8  <0> d   1      27.874  -6.039  34.037  0.00  0.00     0.011 A 
ATOM      8  C9  <0> d   1      27.211  -6.798  34.976  0.00  0.00     0.038 A 
ATOM      9  C10 <0> d   1      26.392  -6.176  35.907  0.00  0.00     0.080 A 
ATOM     10  C20 <0> d   1      26.245  -4.800  35.882  0.00  0.00     0.045 A 
ATOM     11  C21 <0> d   1      26.910  -4.036  34.932  0.00  0.00    -0.049 A 
ATOM     12  C22 <0> d   1      26.685  -2.547  34.952  0.00  0.00     0.039 C 
ATOM     13  C23 <0> d   1      27.737  -1.817  34.118  0.00  0.00     0.010 C 
ATOM     14  C24 <0> d   1      27.816  -2.519  32.762  0.00  0.00    -0.001 C 
ATOM     15  C26 <0> d   1      28.684  -1.747  31.792  0.00  0.00     0.001 C 
ATOM     16  C28 <0> d   1      28.230  -0.338  31.430  0.00  0.00     0.008 C 
ATOM     17  C29 <0> d   1      28.656  -0.136  29.954  0.00  0.00     0.033 C 
ATOM     18  C30 <0> d   1      29.254  -1.486  29.483  0.00  0.00     0.126 C 
ENDROOT
BRANCH   9  19
ATOM     19  O11 <0> d   1      25.737  -6.915  36.841  0.00  0.00    -0.275 OA
BRANCH  19  20
ATOM     20  C12 <0> d   1      24.437  -7.181  36.609  0.00  0.00     0.298 C 
ATOM     21  O13 <0> d   1      23.793  -7.817  37.419  0.00  0.00    -0.259 OA
BRANCH  20  22
ATOM     22  C14 <0> d   1      23.794  -6.700  35.369  0.00  0.00     0.039 A 
ATOM     23  C19 <0> d   1      23.588  -7.576  34.301  0.00  0.00     0.017 A 
ATOM     24  C18 <0> d   1      22.982  -7.121  33.148  0.00  0.00     0.001 A 
ATOM     25  C17 <0> d   1      22.589  -5.798  33.045  0.00  0.00     0.000 A 
ATOM     26  C16 <0> d   1      22.796  -4.924  34.096  0.00  0.00     0.001 A 
ATOM     27  C15 <0> d   1      23.396  -5.367  35.258  0.00  0.00     0.017 A 
ENDBRANCH  20  22
ENDBRANCH  19  20
ENDBRANCH   9  19
BRANCH  18  28
ATOM     28  O32 <0> d   1      28.893  -1.753  28.126  0.00  0.00    -0.395 OA
[truncated: 83,136 more chars]
