# Supplementary material for: Fully automated virtual screening pipeline of FDA-approved drugs using Caver Web
Source: Comput Struct Biotechnol J. 2022 Nov 17;20:6512–8. doi: 10.1016/j.csbj.2022.11.031 (PMC9705369; doi:10.1016/j.csbj.2022.11.031)
Supplement: Supplementary data 1 [file mmc1.zip › supplementary_data/pymol/ZINC000003881640.pdbqt]

MODEL 1
REMARK CAVERDOCK RESULT:      16.3      0.000      0.000
REMARK CAVERDOCK CONSTRAINTS:       0.0      0.0      0.0      0.0
REMARK CAVERDOCK TUNNEL: 0     16.3      1.7      1.3
REMARK  3 active torsions:
REMARK  status: ('A' for Active; 'I' for Inactive)
REMARK    1  A    between atoms: C2_2  and  O4_4 
REMARK    2  A    between atoms: O4_4  and  C5_5 
REMARK    3  A    between atoms: C5_5  and  C6_6 
ROOT
ATOM      1  C5  ZIN A   1      40.660   5.285  31.933  0.00  0.00     0.138 C 
ATOM      2  C9  ZIN A   1      40.613   4.526  33.283  0.00  0.00     0.048 C 
ATOM      3  C10 ZIN A   1      41.954   4.836  34.005  0.00  0.00     0.009 C 
ATOM      4  C11 ZIN A   1      42.384   6.165  33.375  0.00  0.00     0.005 C 
ATOM      5  C13 ZIN A   1      43.862   6.492  33.461  0.00  0.00     0.018 C 
ATOM      6  C15 ZIN A   1      44.295   6.638  34.893  0.00  0.00    -0.021 C 
ATOM      7  C16 ZIN A   1      45.277   7.468  35.240  0.00  0.00     0.004 C 
ATOM      8  C17 ZIN A   1      45.971   8.278  34.241  0.00  0.00    -0.046 C 
ATOM      9  C18 ZIN A   1      46.974   9.105  34.621  0.00  0.00     0.058 C 
ATOM     10  C19 ZIN A   1      47.655   9.915  33.699  0.00  0.00     0.149 C 
ATOM     11  O20 ZIN A   1      48.557  10.633  34.079  0.00  0.00    -0.293 OA
ATOM     12  C21 ZIN A   1      47.278   9.902  32.239  0.00  0.00     0.084 C 
ATOM     13  C22 ZIN A   1      45.797   9.534  32.108  0.00  0.00     0.022 C 
ATOM     14  C23 ZIN A   1      45.563   8.184  32.791  0.00  0.00    -0.012 C 
ATOM     15  C24 ZIN A   1      46.394   7.105  32.094  0.00  0.00     0.021 C 
ATOM     16  C25 ZIN A   1      44.080   7.815  32.711  0.00  0.00     0.006 C 
ATOM     17  C27 ZIN A   1      43.642   7.709  31.255  0.00  0.00     0.007 C 
ATOM     18  C28 ZIN A   1      42.181   7.239  31.146  0.00  0.00     0.013 C 
ATOM     19  C29 ZIN A   1      42.041   5.928  31.879  0.00  0.00    -0.001 C 
ATOM     20  C30 ZIN A   1      43.056   4.921  31.333  0.00  0.00     0.019 C 
ENDROOT
BRANCH   1  21
ATOM     21  O4  ZIN A   1      39.628   6.306  31.894  0.00  0.00    -0.302 OA
BRANCH  21  22
ATOM     22  C2  ZIN A   1      38.360   5.898  32.065  0.00  0.00     0.256 C 
ATOM     23  C1  ZIN A   1      37.757   4.895  31.116  0.00  0.00     0.126 C 
ATOM     24  O3  ZIN A   1      37.703   6.337  32.979  0.00  0.00    -0.266 OA
ENDBRANCH  21  22
ENDBRANCH   1  21
BRANCH   1  25
ATOM     25  C6  ZIN A   1      40.486   4.323  30.786  0.00  0.00     0.158 C 
ATOM     26  C7  ZIN A   1      40.636   4.808  29.367  0.00  0.00     0.094 C 
ATOM     27  O8  ZIN A   1      40.225   3.164  31.003  0.00  0.00    -0.295 OA
ENDBRANCH   1  25
TORSDOF 3
ENDMDL
MODEL 2
REMARK CAVERDOCK RESULT:      16.3      0.000      0.000
REMARK CAVERDOCK CONSTRAINTS:       0.0      0.0      0.0      0.0
REMARK CAVERDOCK TUNNEL: 1     16.3      1.8      2.2
REMARK  3 active torsions:
REMARK  status: ('A' for Active; 'I' for Inactive)
REMARK    1  A    between atoms: C2_2  and  O4_4 
REMARK    2  A    between atoms: O4_4  and  C5_5 
REMARK    3  A    between atoms: C5_5  and  C6_6 
ROOT
ATOM      1  C5  ZIN A   1      40.359   5.279  32.047  0.00  0.00     0.138 C 
ATOM      2  C9  ZIN A   1      40.310   4.492  33.380  0.00  0.00     0.048 C 
ATOM      3  C10 ZIN A   1      41.676   4.732  34.081  0.00  0.00     0.009 C 
ATOM      4  C11 ZIN A   1      42.146   6.057  33.472  0.00  0.00     0.005 C 
ATOM      5  C13 ZIN A   1      43.638   6.323  33.533  0.00  0.00     0.018 C 
ATOM      6  C15 ZIN A   1      44.105   6.418  34.959  0.00  0.00    -0.021 C 
ATOM      7  C16 ZIN A   1      45.126   7.201  35.304  0.00  0.00     0.004 C 
ATOM      8  C17 ZIN A   1      45.832   8.006  34.309  0.00  0.00    -0.046 C 
ATOM      9  C18 ZIN A   1      46.873   8.784  34.687  0.00  0.00     0.058 C 
ATOM     10  C19 ZIN A   1      47.567   9.588  33.769  0.00  0.00     0.149 C 
ATOM     11  O20 ZIN A   1      48.505  10.261  34.147  0.00  0.00    -0.293 OA
ATOM     12  C21 ZIN A   1      47.161   9.625  32.318  0.00  0.00     0.084 C 
ATOM     13  C22 ZIN A   1      45.664   9.318  32.210  0.00  0.00     0.022 C 
ATOM     14  C23 ZIN A   1      45.391   7.963  32.867  0.00  0.00    -0.012 C 
ATOM     15  C24 ZIN A   1      46.164   6.869  32.128  0.00  0.00     0.021 C 
ATOM     16  C25 ZIN A   1      43.893   7.654  32.809  0.00  0.00     0.006 C 
ATOM     17  C27 ZIN A   1      43.421   7.600  31.361  0.00  0.00     0.007 C 
ATOM     18  C28 ZIN A   1      41.941   7.191  31.272  0.00  0.00     0.013 C 
ATOM     19  C29 ZIN A   1      41.764   5.869  31.978  0.00  0.00    -0.001 C 
ATOM     20  C30 ZIN A   1      42.727   4.836  31.388  0.00  0.00     0.019 C 
ENDROOT
BRANCH   1  21
ATOM     21  O4  ZIN A   1      39.369   6.341  32.053  0.00  0.00    -0.302 OA
BRANCH  21  22
ATOM     22  C2  ZIN A   1      38.081   5.972  32.143  0.00  0.00     0.256 C 
ATOM     23  C1  ZIN A   1      37.411   5.286  30.980  0.00  0.00     0.126 C 
ATOM     24  O3  ZIN A   1      37.459   6.191  33.156  0.00  0.00    -0.266 OA
ENDBRANCH  21  22
ENDBRANCH   1  21
BRANCH   1  25
ATOM     25  C6  ZIN A   1      40.124   4.353  30.882  0.00  0.00     0.158 C 
ATOM     26  C7  ZIN A   1      40.404   4.822  29.477  0.00  0.00     0.094 C 
ATOM     27  O8  ZIN A   1      39.711   3.235  31.074  0.00  0.00    -0.295 OA
ENDBRANCH   1  25
TORSDOF 3
ENDMDL
MODEL 3
REMARK CAVERDOCK RESULT:      17.3      0.000      0.000
REMARK CAVERDOCK CONSTRAINTS:       0.0      0.0      0.0      0.0
REMARK CAVERDOCK TUNNEL: 2     17.3      1.8      3.2
REMARK  3 active torsions:
REMARK  status: ('A' for Active; 'I' for Inactive)
REMARK    1  A    between atoms: C2_2  and  O4_4 
REMARK    2  A    between atoms: O4_4  and  C5_5 
REMARK    3  A    between atoms: C5_5  and  C6_6 
ROOT
ATOM      1  C5  ZIN A   1      40.172   5.304  31.825  0.00  0.00     0.138 C 
ATOM      2  C9  ZIN A   1      40.157   4.424  33.100  0.00  0.00     0.048 C 
ATOM      3  C10 ZIN A   1      41.532   4.632  33.793  0.00  0.00     0.009 C 
ATOM      4  C11 ZIN A   1      41.975   6.003  33.271  0.00  0.00     0.005 C 
ATOM      5  C13 ZIN A   1      43.465   6.284  33.326  0.00  0.00     0.018 C 
ATOM      6  C15 ZIN A   1      43.956   6.284  34.747  0.00  0.00    -0.021 C 
ATOM      7  C16 ZIN A   1      44.973   7.054  35.129  0.00  0.00     0.004 C 
ATOM      8  C17 ZIN A   1      45.652   7.936  34.182  0.00  0.00    -0.046 C 
ATOM      9  C18 ZIN A   1      46.691   8.700  34.596  0.00  0.00     0.058 C 
ATOM     10  C19 ZIN A   1      47.358   9.575  33.726  0.00  0.00     0.149 C 
ATOM     11  O20 ZIN A   1      48.295  10.232  34.134  0.00  0.00    -0.293 OA
ATOM     12  C21 ZIN A   1      46.926   9.709  32.288  0.00  0.00     0.084 C 
ATOM     13  C22 ZIN A   1      45.430   9.391  32.184  0.00  0.00     0.022 C 
ATOM     14  C23 ZIN A   1      45.185   7.990  32.748  0.00  0.00    -0.012 C 
ATOM     15  C24 ZIN A   1      45.958   6.961  31.920  0.00  0.00     0.021 C 
ATOM     16  C25 ZIN A   1      43.691   7.666  32.694  0.00  0.00     0.006 C 
ATOM     17  C27 ZIN A   1      43.193   7.708  31.254  0.00  0.00     0.007 C 
ATOM     18  C28 ZIN A   1      41.717   7.287  31.162  0.00  0.00     0.013 C 
ATOM     19  C29 ZIN A   1      41.569   5.916  31.775  0.00  0.00    -0.001 C 
ATOM     20  C30 ZIN A   1      42.533   4.940  31.097  0.00  0.00     0.019 C 
ENDROOT
BRANCH   1  21
ATOM     21  O4  ZIN A   1      39.170   6.350  31.924  0.00  0.00    -0.302 OA
BRANCH  21  22
ATOM     22  C2  ZIN A   1      37.887   5.959  32.003  0.00  0.00     0.256 C 
ATOM     23  C1  ZIN A   1      37.140   5.573  30.753  0.00  0.00     0.126 C 
ATOM     24  O3  ZIN A   1      37.334   5.917  33.076  0.00  0.00    -0.266 OA
ENDBRANCH  21  22
ENDBRANCH   1  21
BRANCH   1  25
ATOM     25  C6  ZIN A   1      39.927   4.460  30.602  0.00  0.00     0.158 C 
ATOM     26  C7  ZIN A   1      39.221   3.134  30.730  0.00  0.00     0.094 C 
ATOM     27  O8  ZIN A   1      40.297   4.843  29.519  0.00  0.00    -0.295 OA
ENDBRANCH   1  25
TORSDOF 3
ENDMDL
MODEL 4
REMARK CAVERDOCK RESULT:      17.7      0.000      0.000
REMARK CAVERDOCK CONSTRAINTS:       0.0      0.0      0.0      0.0
REMARK CAVERDOCK TUNNEL: 3     17.7      1.9      4.1
REMARK  3 active torsions:
REMARK  status: ('A' for Active; 'I' for Inactive)
REMARK    1  A    between atoms: C2_2  and  O4_4 
REMARK    2  A    between atoms: O4_4  and  C5_5 
REMARK    3  A    between atoms: C5_5  and  C6_6 
ROOT
ATOM      1  C5  ZIN A   1      40.011   5.224  31.760  0.00  0.00     0.138 C 
ATOM      2  C9  ZIN A   1      39.957   4.312  33.011  0.00  0.00     0.048 C 
ATOM      3  C10 ZIN A   1      41.314   4.495  33.746  0.00  0.00     0.009 C 
ATOM      4  C11 ZIN A   1      41.777   5.876  33.272  0.00  0.00     0.005 C 
ATOM      5  C13 ZIN A   1      43.266   6.147  33.375  0.00  0.00     0.018 C 
ATOM      6  C15 ZIN A   1      43.718   6.108  34.808  0.00  0.00    -0.021 C 
ATOM      7  C16 ZIN A   1      44.728   6.863  35.237  0.00  0.00     0.004 C 
ATOM      8  C17 ZIN A   1      45.436   7.766  34.332  0.00  0.00    -0.046 C 
ATOM      9  C18 ZIN A   1      46.467   8.512  34.793  0.00  0.00     0.058 C 
ATOM     10  C19 ZIN A   1      47.163   9.406  33.964  0.00  0.00     0.149 C 
ATOM     11  O20 ZIN A   1      48.091  10.047  34.415  0.00  0.00    -0.293 OA
ATOM     12  C21 ZIN A   1      46.771   9.579  32.519  0.00  0.00     0.084 C 
ATOM     13  C22 ZIN A   1      45.277   9.272  32.366  0.00  0.00     0.022 C 
ATOM     14  C23 ZIN A   1      45.010   7.858  32.887  0.00  0.00    -0.012 C 
ATOM     15  C24 ZIN A   1      45.800   6.846  32.055  0.00  0.00     0.021 C 
ATOM     16  C25 ZIN A   1      43.516   7.543  32.785  0.00  0.00     0.006 C 
ATOM     17  C27 ZIN A   1      43.058   7.625  31.333  0.00  0.00     0.007 C 
ATOM     18  C28 ZIN A   1      41.583   7.214  31.190  0.00  0.00     0.013 C 
ATOM     19  C29 ZIN A   1      41.412   5.829  31.764  0.00  0.00    -0.001 C 
ATOM     20  C30 ZIN A   1      42.389   4.865  31.087  0.00  0.00     0.019 C 
ENDROOT
BRANCH   1  21
ATOM     21  O4  ZIN A   1      39.011   6.272  31.858  0.00  0.00    -0.302 OA
BRANCH  21  22
ATOM     22  C2  ZIN A   1      37.726   5.886  31.908  0.00  0.00     0.256 C 
ATOM     23  C1  ZIN A   1      37.157   5.019  30.814  0.00  0.00     0.126 C 
ATOM     24  O3  ZIN A   1      37.027   6.233  32.830  0.00  0.00    -0.266 OA
ENDBRANCH  21  22
ENDBRANCH   1  21
BRANCH   1  25
ATOM     25  C6  ZIN A   1      39.796   4.412  30.510  0.00  0.00     0.158 C 
ATOM     26  C7  ZIN A   1      39.298   2.993  30.609  0.00  0.00     0.094 C 
ATOM     27  O8  ZIN A   1      40.023   4.898  29.427  0.00  0.00    -0.295 OA
ENDBRANCH   1  25
TORSDOF 3
ENDMDL
MODEL 5
REMARK CAVERDOCK RESULT:      18.9      0.000      0.000
REMARK CAVERDOCK CONSTRAINTS:       0.0      0.0      0.0      0.0
REMARK CAVERDOCK TUNNEL: 4     18.9      1.9      5.1
REMARK  3 active torsions:
REMARK  status: ('A' for Active; 'I' for Inactive)
REMARK    1  A    between atoms: C2_2  and  O4_4 
REMARK    2  A    between atoms: O4_4  and  C5_5 
REMARK    3  A    between atoms: C5_5  and  C6_6 
ROOT
ATOM      1  C5  ZIN A   1      39.862   5.240  31.672  0.00  0.00     0.138 C 
ATOM      2  C9  ZIN A   1      39.813   4.315  32.913  0.00  0.00     0.048 C 
ATOM      3  C10 ZIN A   1      41.176   4.482  33.639  0.00  0.00     0.009 C 
ATOM      4  C11 ZIN A   1      41.644   5.866  33.176  0.00  0.00     0.005 C 
ATOM      5  C13 ZIN A   1      43.135   6.127  33.269  0.00  0.00     0.018 C 
ATOM      6  C15 ZIN A   1      43.598   6.071  34.698  0.00  0.00    -0.021 C 
ATOM      7  C16 ZIN A   1      44.617   6.815  35.126  0.00  0.00     0.004 C 
ATOM      8  C17 ZIN A   1      45.323   7.723  34.225  0.00  0.00    -0.046 C 
ATOM      9  C18 ZIN A   1      46.361   8.459  34.686  0.00  0.00     0.058 C 
ATOM     10  C19 ZIN A   1      47.055   9.358  33.861  0.00  0.00     0.149 C 
ATOM     11  O20 ZIN A   1      47.991   9.989  34.310  0.00  0.00    -0.293 OA
ATOM     12  C21 ZIN A   1      46.652   9.549  32.421  0.00  0.00     0.084 C 
ATOM     13  C22 ZIN A   1      45.155   9.251  32.277  0.00  0.00     0.022 C 
ATOM     14  C23 ZIN A   1      44.885   7.833  32.785  0.00  0.00    -0.012 C 
ATOM     15  C24 ZIN A   1      45.662   6.826  31.935  0.00  0.00     0.021 C 
ATOM     16  C25 ZIN A   1      43.388   7.528  32.691  0.00  0.00     0.006 C 
ATOM     17  C27 ZIN A   1      42.919   7.628  31.244  0.00  0.00     0.007 C 
ATOM     18  C28 ZIN A   1      41.441   7.227  31.109  0.00  0.00     0.013 C 
ATOM     19  C29 ZIN A   1      41.266   5.837  31.670  0.00  0.00    -0.001 C 
ATOM     20  C30 ZIN A   1      42.232   4.875  30.975  0.00  0.00     0.019 C 
ENDROOT
BRANCH   1  21
ATOM     21  O4  ZIN A   1      38.869   6.292  31.789  0.00  0.00    -0.302 OA
BRANCH  21  22
ATOM     22  C2  ZIN A   1      37.583   5.912  31.859  0.00  0.00     0.256 C 
ATOM     23  C1  ZIN A   1      36.892   5.363  30.637  0.00  0.00     0.126 C 
ATOM     24  O3  ZIN A   1      36.980   6.009  32.901  0.00  0.00    -0.266 OA
ENDBRANCH  21  22
ENDBRANCH   1  21
BRANCH   1  25
ATOM     25  C6  ZIN A   1      39.632   4.442  30.414  0.00  0.00     0.158 C 
ATOM     26  C7  ZIN A   1      38.918   3.116  30.483  0.00  0.00     0.094 C 
ATOM     27  O8  ZIN A   1      40.019   4.865  29.352  0.00  0.00    -0.295 OA
ENDBRANCH   1  25
TORSDOF 3
ENDMDL
MODEL 6
REMARK CAVERDOCK RESULT:      20.4      0.000      0.000
REMARK CAVERDOCK CONSTRAINTS:       0.1      0.0      0.0      0.0
REMARK CAVERDOCK TUNNEL: 5     20.4      1.8      6.3
REMARK  3 active torsions:
REMARK  status: ('A' for Active; 'I' for Inactive)
REMARK    1  A    between atoms: C2_2  and  O4_4 
REMARK    2  A    between atoms: O4_4  and  C5_5 
REMARK    3  A    between atoms: C5_5  and  C6_6 
ROOT
ATOM      1  C5  ZIN A   1      39.602   5.150  31.604  0.00  0.00     0.138 C 
ATOM      2  C9  ZIN A   1      39.598   4.176  32.808  0.00  0.00     0.048 C 
ATOM      3  C10 ZIN A   1      40.982   4.329  33.499  0.00  0.00     0.009 C 
ATOM      4  C11 ZIN A   1      41.422   5.736  33.078  0.00  0.00     0.005 C 
ATOM      5  C13 ZIN A   1      42.912   6.009  33.138  0.00  0.00     0.018 C 
ATOM      6  C15 ZIN A   1      43.419   5.902  34.549  0.00  0.00    -0.021 C 
ATOM      7  C16 ZIN A   1      44.442   6.639  34.976  0.00  0.00     0.004 C 
ATOM      8  C17 ZIN A   1      45.112   7.590  34.091  0.00  0.00    -0.046 C 
ATOM      9  C18 ZIN A   1      46.157   8.318  34.550  0.00  0.00     0.058 C 
ATOM     10  C19 ZIN A   1      46.817   9.256  33.741  0.00  0.00     0.149 C 
ATOM     11  O20 ZIN A   1      47.760   9.879  34.187  0.00  0.00    -0.293 OA
ATOM     12  C21 ZIN A   1      46.369   9.499  32.322  0.00  0.00     0.084 C 
ATOM     13  C22 ZIN A   1      44.872   9.192  32.211  0.00  0.00     0.022 C 
ATOM     14  C23 ZIN A   1      44.630   7.752  32.670  0.00  0.00    -0.012 C 
ATOM     15  C24 ZIN A   1      45.392   6.787  31.759  0.00  0.00     0.021 C 
ATOM     16  C25 ZIN A   1      43.134   7.435  32.609  0.00  0.00     0.006 C 
ATOM     17  C27 ZIN A   1      42.622   7.586  31.181  0.00  0.00     0.007 C 
ATOM     18  C28 ZIN A   1      41.144   7.175  31.074  0.00  0.00     0.013 C 
ATOM     19  C29 ZIN A   1      40.999   5.762  31.584  0.00  0.00    -0.001 C 
ATOM     20  C30 ZIN A   1      41.953   4.838  30.824  0.00  0.00     0.019 C 
ENDROOT
BRANCH   1  21
ATOM     21  O4  ZIN A   1      38.603   6.186  31.792  0.00  0.00    -0.302 OA
BRANCH  21  22
ATOM     22  C2  ZIN A   1      37.316   5.805  31.760  0.00  0.00     0.256 C 
ATOM     23  C1  ZIN A   1      36.806   4.969  30.614  0.00  0.00     0.126 C 
ATOM     24  O3  ZIN A   1      36.567   6.131  32.650  0.00  0.00    -0.266 OA
ENDBRANCH  21  22
ENDBRANCH   1  21
BRANCH   1  25
ATOM     25  C6  ZIN A   1      39.342   4.400  30.323  0.00  0.00     0.158 C 
ATOM     26  C7  ZIN A   1      38.826   2.985  30.370  0.00  0.00     0.094 C 
ATOM     27  O8  ZIN A   1      39.548   4.932  29.259  0.00  0.00    -0.295 OA
ENDBRANCH   1  25
TORSDOF 3
ENDMDL
MODEL 7
REMARK CAVERDOCK RESULT:      22.6      0.000      0.000
REMARK CAVERDOCK CONSTRAINTS:       0.3      0.0      0.0      0.0
REMARK CAVERDOCK TUNNEL: 6     22.6      1.8      7.1
REMARK  3 active torsions:
REMARK  status: ('A' for Active; 'I' for Inactive)
REMARK    1  A    between atoms: C2_2  and  O4_4 
REMARK    2  A    between atoms: O4_4  and  C5_5 
REMARK    3  A    between atoms: C5_5  and  C6_6 
ROOT
ATOM      1  C5  ZIN A   1      39.500   5.107  31.475  0.00  0.00     0.138 C 
ATOM      2  C9  ZIN A   1      39.468   4.118  32.667  0.00  0.00     0.048 C 
ATOM      3  C10 ZIN A   1      40.836   4.260  33.390  0.00  0.00     0.009 C 
ATOM      4  C11 ZIN A   1      41.288   5.670  32.997  0.00  0.00     0.005 C 
ATOM      5  C13 ZIN A   1      42.778   5.939  33.093  0.00  0.00     0.018 C 
ATOM      6  C15 ZIN A   1      43.253   5.813  34.513  0.00  0.00    -0.021 C 
ATOM      7  C16 ZIN A   1      44.268   6.543  34.973  0.00  0.00     0.004 C 
ATOM      8  C17 ZIN A   1      44.959   7.503  34.114  0.00  0.00    -0.046 C 
ATOM      9  C18 ZIN A   1      45.995   8.223  34.606  0.00  0.00     0.058 C 
ATOM     10  C19 ZIN A   1      46.675   9.170  33.823  0.00  0.00     0.149 C 
ATOM     11  O20 ZIN A   1      47.608   9.785  34.298  0.00  0.00    -0.293 OA
ATOM     12  C21 ZIN A   1      46.259   9.431  32.398  0.00  0.00     0.084 C 
ATOM     13  C22 ZIN A   1      44.764   9.129  32.250  0.00  0.00     0.022 C 
ATOM     14  C23 ZIN A   1      44.509   7.684  32.686  0.00  0.00    -0.012 C 
ATOM     15  C24 ZIN A   1      45.288   6.729  31.779  0.00  0.00     0.021 C 
ATOM     16  C25 ZIN A   1      43.014   7.371  32.587  0.00  0.00     0.006 C 
ATOM     17  C27 ZIN A   1      42.534   7.541  31.150  0.00  0.00     0.007 C 
ATOM     18  C28 ZIN A   1      41.057   7.135  31.006  0.00  0.00     0.013 C 
ATOM     19  C29 ZIN A   1      40.899   5.716  31.494  0.00  0.00    -0.001 C 
ATOM     20  C30 ZIN A   1      41.868   4.800  30.744  0.00  0.00     0.019 C 
ENDROOT
BRANCH   1  21
ATOM     21  O4  ZIN A   1      38.499   6.143  31.654  0.00  0.00    -0.302 OA
BRANCH  21  22
ATOM     22  C2  ZIN A   1      37.218   5.747  31.724  0.00  0.00     0.256 C 
ATOM     23  C1  ZIN A   1      36.474   5.378  30.467  0.00  0.00     0.126 C 
ATOM     24  O3  ZIN A   1      36.662   5.688  32.795  0.00  0.00    -0.266 OA
ENDBRANCH  21  22
ENDBRANCH   1  21
BRANCH   1  25
ATOM     25  C6  ZIN A   1      39.267   4.374  30.180  0.00  0.00     0.158 C 
ATOM     26  C7  ZIN A   1      38.740   2.962  30.197  0.00  0.00     0.094 C 
ATOM     27  O8  ZIN A   1      39.503   4.917  29.127  0.00  0.00    -0.295 OA
ENDBRANCH   1  25
TORSDOF 3
ENDMDL
MODEL 8
REMARK CAVERDOCK RESULT:      25.3      0.000      0.000
REMARK CAVERDOCK CONSTRAINTS:       0.5      0.0      0.0      0.0
REMARK CAVERDOCK TUNNEL: 7     25.3      1.8      8.5
REMARK  3 active torsions:
REMARK  status: ('A' for Active; 'I' for Inactive)
REMARK    1  A    between atoms: C2_2  and  O4_4 
REMARK    2  A    between atoms: O4_4  and  C5_5 
REMARK    3  A    between atoms: C5_5  and  C6_6 
ROOT
ATOM      1  C5  ZIN A   1      39.293   5.106  31.337  0.00  0.00     0.138 C 
ATOM      2  C9  ZIN A   1      39.219   4.112  32.523  0.00  0.00     0.048 C 
ATOM      3  C10 ZIN A   1      40.576   4.222  33.272  0.00  0.00     0.009 C 
ATOM      4  C11 ZIN A   1      41.063   5.626  32.895  0.00  0.00     0.005 C 
ATOM      5  C13 ZIN A   1      42.555   5.865  33.019  0.00  0.00     0.018 C 
ATOM      6  C15 ZIN A   1      43.001   5.722  34.448  0.00  0.00    -0.021 C 
ATOM      7  C16 ZIN A   1      44.022   6.429  34.930  0.00  0.00     0.004 C 
ATOM      8  C17 ZIN A   1      44.747   7.380  34.090  0.00  0.00    -0.046 C 
ATOM      9  C18 ZIN A   1      45.788   8.077  34.605  0.00  0.00     0.058 C 
ATOM     10  C19 ZIN A   1      46.500   9.014  33.841  0.00  0.00     0.149 C 
ATOM     11  O20 ZIN A   1      47.437   9.609  34.336  0.00  0.00    -0.293 OA
ATOM     12  C21 ZIN A   1      46.116   9.292  32.409  0.00  0.00     0.084 C 
ATOM     13  C22 ZIN A   1      44.619   9.020  32.232  0.00  0.00     0.022 C 
ATOM     14  C23 ZIN A   1      44.328   7.578  32.655  0.00  0.00    -0.012 C 
ATOM     15  C24 ZIN A   1      45.105   6.613  31.757  0.00  0.00     0.021 C 
ATOM     16  C25 ZIN A   1      42.829   7.295  32.527  0.00  0.00     0.006 C 
ATOM     17  C27 ZIN A   1      42.378   7.482  31.083  0.00  0.00     0.007 C 
ATOM     18  C28 ZIN A   1      40.898   7.106  30.908  0.00  0.00     0.013 C 
ATOM     19  C29 ZIN A   1      40.702   5.687  31.385  0.00  0.00    -0.001 C 
ATOM     20  C30 ZIN A   1      41.667   4.757  30.647  0.00  0.00     0.019 C 
ENDROOT
BRANCH   1  21
ATOM     21  O4  ZIN A   1      38.309   6.161  31.504  0.00  0.00    -0.302 OA
BRANCH  21  22
ATOM     22  C2  ZIN A   1      37.035   5.781  31.696  0.00  0.00     0.256 C 
ATOM     23  C1  ZIN A   1      36.379   4.829  30.730  0.00  0.00     0.126 C 
ATOM     24  O3  ZIN A   1      36.416   6.203  32.644  0.00  0.00    -0.266 OA
ENDBRANCH  21  22
ENDBRANCH   1  21
BRANCH   1  25
ATOM     25  C6  ZIN A   1      39.069   4.385  30.033  0.00  0.00     0.158 C 
ATOM     26  C7  ZIN A   1      39.022   2.879  30.004  0.00  0.00     0.094 C 
ATOM     27  O8  ZIN A   1      38.929   5.013  29.012  0.00  0.00    -0.295 OA
ENDBRANCH   1  25
TORSDOF 3
ENDMDL
MODEL 9
REMARK CAVERDOCK RESULT:      25.0      0.000      0.000
REMARK CAVERDOCK CONSTRAINTS:       0.2      0.0      0.0      0.0
REMARK CAVERDOCK TUNNEL: 8     25.0      1.8      9.7
REMARK  3 active torsions:
REMARK  status: ('A' for Active; 'I' for Inactive)
REMARK    1  A    between atoms: C2_2  and  O4_4 
REMARK    2  A    between atoms: O4_4  and  C5_5 
REMARK    3  A    between atoms: C5_5  and  C6_6 
ROOT
ATOM      1  C5  ZIN A   1      43.321   6.393  32.528  0.00  0.00     0.138 C 
ATOM      2  C9  ZIN A   1      43.894   5.036  32.050  0.00  0.00     0.048 C 
ATOM      3  C10 ZIN A   1      42.672   4.120  31.763  0.00  0.00     0.009 C 
ATOM      4  C11 ZIN A   1      41.547   5.125  31.492  0.00  0.00     0.005 C 
ATOM      5  C13 ZIN A   1      40.135   4.606  31.686  0.00  0.00     0.018 C 
ATOM      6  C15 ZIN A   1      39.838   3.492  30.721  0.00  0.00    -0.021 C 
ATOM      7  C16 ZIN A   1      38.607   3.289  30.254  0.00  0.00     0.004 C 
ATOM      8  C17 ZIN A   1      37.494   4.147  30.656  0.00  0.00    -0.046 C 
ATOM      9  C18 ZIN A   1      36.251   3.910  30.174  0.00  0.00     0.058 C 
ATOM     10  C19 ZIN A   1      35.157   4.719  30.517  0.00  0.00     0.149 C 
ATOM     11  O20 ZIN A   1      34.056   4.463  30.074  0.00  0.00    -0.293 OA
ATOM     12  C21 ZIN A   1      35.334   5.903  31.433  0.00  0.00     0.084 C 
ATOM     13  C22 ZIN A   1      36.766   6.431  31.297  0.00  0.00     0.022 C 
ATOM     14  C23 ZIN A   1      37.741   5.292  31.606  0.00  0.00    -0.012 C 
ATOM     15  C24 ZIN A   1      37.535   4.817  33.046  0.00  0.00     0.021 C 
ATOM     16  C25 ZIN A   1      39.180   5.784  31.435  0.00  0.00     0.006 C 
ATOM     17  C27 ZIN A   1      39.459   6.940  32.389  0.00  0.00     0.007 C 
ATOM     18  C28 ZIN A   1      40.929   7.386  32.308  0.00  0.00     0.013 C 
ATOM     19  C29 ZIN A   1      41.810   6.193  32.587  0.00  0.00    -0.001 C 
ATOM     20  C30 ZIN A   1      41.426   5.572  33.932  0.00  0.00     0.019 C 
ENDROOT
BRANCH   1  21
ATOM     21  O4  ZIN A   1      43.652   7.441  31.580  0.00  0.00    -0.302 OA
BRANCH  21  22
ATOM     22  C2  ZIN A   1      44.955   7.638  31.320  0.00  0.00     0.256 C 
ATOM     23  C1  ZIN A   1      45.524   9.033  31.341  0.00  0.00     0.126 C 
ATOM     24  O3  ZIN A   1      45.670   6.697  31.069  0.00  0.00    -0.266 OA
ENDBRANCH  21  22
ENDBRANCH   1  21
BRANCH   1  25
ATOM     25  C6  ZIN A   1      43.857   6.735  33.894  0.00  0.00     0.158 C 
ATOM     26  C7  ZIN A   1      44.691   7.976  34.087  0.00  0.00     0.094 C 
ATOM     27  O8  ZIN A   1      43.618   6.016  34.834  0.00  0.00    -0.295 OA
ENDBRANCH   1  25
TORSDOF 3
ENDMDL
MODEL 10
REMARK CAVERDOCK RESULT:      26.9      0.000      0.000
REMARK CAVERDOCK CONSTRAINTS:       0.1      0.0      0.0      0.0
REMARK CAVERDOCK TUNNEL: 9     26.9      1.7     10.5
REMARK  3 active torsions:
REMARK  status: ('A' for Active; 'I' for Inactive)
REMARK    1  A    between atoms: C2_2  and  O4_4 
REMARK    2  A    between atoms: O4_4  and  C5_5 
REMARK    3  A    between atoms: C5_5  and  C6_6 
ROOT
ATOM      1  C5  ZIN A   1      43.007   6.360  32.321  0.00  0.00     0.138 C 
ATOM      2  C9  ZIN A   1      43.588   4.966  31.974  0.00  0.00     0.048 C 
ATOM      3  C10 ZIN A   1      42.370   4.023  31.766  0.00  0.00     0.009 C 
ATOM      4  C11 ZIN A   1      41.245   4.994  31.394  0.00  0.00     0.005 C 
ATOM      5  C13 ZIN A   1      39.832   4.491  31.626  0.00  0.00     0.018 C 
ATOM      6  C15 ZIN A   1      39.546   3.291  30.767  0.00  0.00    -0.021 C 
ATOM      7  C16 ZIN A   1      38.319   3.041  30.313  0.00  0.00     0.004 C 
ATOM      8  C17 ZIN A   1      37.200   3.928  30.625  0.00  0.00    -0.046 C 
ATOM      9  C18 ZIN A   1      35.962   3.643  30.158  0.00  0.00     0.058 C 
ATOM     10  C19 ZIN A   1      34.863   4.477  30.418  0.00  0.00     0.149 C 
ATOM     11  O20 ZIN A   1      33.766   4.177  29.992  0.00  0.00    -0.293 OA
ATOM     12  C21 ZIN A   1      35.030   5.742  31.220  0.00  0.00     0.084 C 
ATOM     13  C22 ZIN A   1      36.461   6.260  31.046  0.00  0.00     0.022 C 
ATOM     14  C23 ZIN A   1      37.437   5.158  31.466  0.00  0.00    -0.012 C 
ATOM     15  C24 ZIN A   1      37.222   4.818  32.943  0.00  0.00     0.021 C 
ATOM     16  C25 ZIN A   1      38.876   5.637  31.260  0.00  0.00     0.006 C 
ATOM     17  C27 ZIN A   1      39.145   6.878  32.104  0.00  0.00     0.007 C 
ATOM     18  C28 ZIN A   1      40.614   7.320  31.992  0.00  0.00     0.013 C 
ATOM     19  C29 ZIN A   1      41.496   6.161  32.388  0.00  0.00    -0.001 C 
ATOM     20  C30 ZIN A   1      41.105   5.666  33.781  0.00  0.00     0.019 C 
ENDROOT
BRANCH   1  21
ATOM     21  O4  ZIN A   1      43.342   7.316  31.281  0.00  0.00    -0.302 OA
BRANCH  21  22
ATOM     22  C2  ZIN A   1      44.573   7.852  31.319  0.00  0.00     0.256 C 
ATOM     23  C1  ZIN A   1      45.784   6.955  31.313  0.00  0.00     0.126 C 
ATOM     24  O3  ZIN A   1      44.709   9.052  31.360  0.00  0.00    -0.266 OA
ENDBRANCH  21  22
ENDBRANCH   1  21
BRANCH   1  25
ATOM     25  C6  ZIN A   1      43.532   6.830  33.652  0.00  0.00     0.158 C 
ATOM     26  C7  ZIN A   1      43.655   5.860  34.799  0.00  0.00     0.094 C 
ATOM     27  O8  ZIN A   1      43.853   7.984  33.801  0.00  0.00    -0.295 OA
ENDBRANCH   1  25
TORSDOF 3
ENDMDL
MODEL 11
REMARK CAVERDOCK RESULT:      27.9      0.000      0.000
REMARK CAVERDOCK CONSTRAINTS:       0.4      0.0      0.0      0.0
REMARK CAVERDOCK TUNNEL: 10     27.9      1.7     11.9
REMARK  3 active torsions:
REMARK  status: ('A' for Active; 'I' for Inactive)
REMARK    1  A    between atoms: C2_2  and  O4_4 
REMARK    2  A    between atoms: O4_4  and  C5_5 
REMARK    3  A    between atoms: C5_5  and  C6_6 
ROOT
ATOM      1  C5  ZIN A   1      43.042   6.267  32.171  0.00  0.00     0.138 C 
ATOM      2  C9  ZIN A   1      43.618   5.009  31.473  0.00  0.00     0.048 C 
ATOM      3  C10 ZIN A   1      42.408   4.081  31.175  0.00  0.00     0.009 C 
ATOM      4  C11 ZIN A   1      41.228   5.058  31.132  0.00  0.00     0.005 C 
ATOM      5  C13 ZIN A   1      39.858   4.455  31.376  0.00  0.00     0.018 C 
ATOM      6  C15 ZIN A   1      39.515   3.458  30.303  0.00  0.00    -0.021 C 
ATOM      7  C16 ZIN A   1      38.256   3.259  29.920  0.00  0.00     0.004 C 
ATOM      8  C17 ZIN A   1      37.153   4.006  30.522  0.00  0.00    -0.046 C 
ATOM      9  C18 ZIN A   1      35.882   3.774  30.120  0.00  0.00     0.058 C 
ATOM     10  C19 ZIN A   1      34.795   4.482  30.656  0.00  0.00     0.149 C 
ATOM     11  O20 ZIN A   1      33.668   4.234  30.278  0.00  0.00    -0.293 OA
ATOM     12  C21 ZIN A   1      35.011   5.549  31.700  0.00  0.00     0.084 C 
ATOM     13  C22 ZIN A   1      36.406   6.155  31.513  0.00  0.00     0.022 C 
ATOM     14  C23 ZIN A   1      37.445   5.033  31.588  0.00  0.00    -0.012 C 
ATOM     15  C24 ZIN A   1      37.385   4.371  32.967  0.00  0.00     0.021 C 
ATOM     16  C25 ZIN A   1      38.844   5.609  31.362  0.00  0.00     0.006 C 
ATOM     17  C27 ZIN A   1      39.167   6.648  32.430  0.00  0.00     0.007 C 
ATOM     18  C28 ZIN A   1      40.607   7.168  32.284  0.00  0.00     0.013 C 
ATOM     19  C29 ZIN A   1      41.551   5.991  32.331  0.00  0.00    -0.001 C 
ATOM     20  C30 ZIN A   1      41.311   5.188  33.611  0.00  0.00     0.019 C 
ENDROOT
BRANCH   1  21
ATOM     21  O4  ZIN A   1      43.250   7.440  31.342  0.00  0.00    -0.302 OA
BRANCH  21  22
ATOM     22  C2  ZIN A   1      44.325   8.197  31.615  0.00  0.00     0.256 C 
ATOM     23  C1  ZIN A   1      45.628   7.939  30.904  0.00  0.00     0.126 C 
ATOM     24  O3  ZIN A   1      44.248   9.084  32.432  0.00  0.00    -0.266 OA
ENDBRANCH  21  22
ENDBRANCH   1  21
BRANCH   1  25
ATOM     25  C6  ZIN A   1      43.686   6.459  33.519  0.00  0.00     0.158 C 
ATOM     26  C7  ZIN A   1      45.102   6.967  33.613  0.00  0.00     0.094 C 
ATOM     27  O8  ZIN A   1      43.068   6.206  34.525  0.00  0.00    -0.295 OA
ENDBRANCH   1  25
TORSDOF 3
ENDMDL
MODEL 12
REMARK CAVERDOCK RESULT:      28.8      0.000      0.000
REMARK CAVERDOCK CONSTRAINTS:       0.0      0.0      0.0      0.0
REMARK CAVERDOCK TUNNEL: 11     28.8      1.8     12.8
REMARK  3 active torsions:
REMARK  status: ('A' for Active; 'I' for Inactive)
REMARK    1  A    between atoms: C2_2  and  O4_4 
REMARK    2  A    between atoms: O4_4  and  C5_5 
REMARK    3  A    between atoms: C5_5  and  C6_6 
ROOT
ATOM      1  C5  ZIN A   1      42.790   6.080  32.204  0.00  0.00     0.138 C 
ATOM      2  C9  ZIN A   1      43.296   4.823  31.454  0.00  0.00     0.048 C 
ATOM      3  C10 ZIN A   1      42.041   3.961  31.147  0.00  0.00     0.009 C 
ATOM      4  C11 ZIN A   1      40.906   4.991  31.158  0.00  0.00     0.005 C 
ATOM      5  C13 ZIN A   1      39.514   4.442  31.406  0.00  0.00     0.018 C 
ATOM      6  C15 ZIN A   1      39.109   3.500  30.307  0.00  0.00    -0.021 C 
ATOM      7  C16 ZIN A   1      37.835   3.371  29.939  0.00  0.00     0.004 C 
ATOM      8  C17 ZIN A   1      36.778   4.146  30.586  0.00  0.00    -0.046 C 
ATOM      9  C18 ZIN A   1      35.490   3.985  30.200  0.00  0.00     0.058 C 
ATOM     10  C19 ZIN A   1      34.446   4.722  30.780  0.00  0.00     0.149 C 
ATOM     11  O20 ZIN A   1      33.303   4.538  30.414  0.00  0.00    -0.293 OA
ATOM     12  C21 ZIN A   1      34.728   5.741  31.855  0.00  0.00     0.084 C 
ATOM     13  C22 ZIN A   1      36.146   6.290  31.663  0.00  0.00     0.022 C 
ATOM     14  C23 ZIN A   1      37.133   5.121  31.682  0.00  0.00    -0.012 C 
ATOM     15  C24 ZIN A   1      37.067   4.415  33.038  0.00  0.00     0.021 C 
ATOM     16  C25 ZIN A   1      38.554   5.640  31.449  0.00  0.00     0.006 C 
ATOM     17  C27 ZIN A   1      38.941   6.626  32.546  0.00  0.00     0.007 C 
ATOM     18  C28 ZIN A   1      40.400   7.085  32.392  0.00  0.00     0.013 C 
ATOM     19  C29 ZIN A   1      41.290   5.867  32.382  0.00  0.00    -0.001 C 
ATOM     20  C30 ZIN A   1      41.036   5.031  33.638  0.00  0.00     0.019 C 
ENDROOT
BRANCH   1  21
ATOM     21  O4  ZIN A   1      43.037   7.271  31.412  0.00  0.00    -0.302 OA
BRANCH  21  22
ATOM     22  C2  ZIN A   1      44.192   7.921  31.632  0.00  0.00     0.256 C 
ATOM     23  C1  ZIN A   1      45.472   7.410  31.022  0.00  0.00     0.126 C 
ATOM     24  O3  ZIN A   1      44.204   8.914  32.320  0.00  0.00    -0.266 OA
ENDBRANCH  21  22
ENDBRANCH   1  21
BRANCH   1  25
ATOM     25  C6  ZIN A   1      43.464   6.196  33.547  0.00  0.00     0.158 C 
ATOM     26  C7  ZIN A   1      44.118   7.493  33.952  0.00  0.00     0.094 C 
ATOM     27  O8  ZIN A   1      43.481   5.251  34.298  0.00  0.00    -0.295 OA
ENDBRANCH   1  25
TORSDOF 3
ENDMDL
MODEL 13
REMARK CAVERDOCK RESULT:      29.4      0.000      0.000
REMARK CAVERDOCK CONSTRAINTS:       0.1      0.0      0.0      0.0
REMARK CAVERDOCK TUNNEL: 12     29.4      1.8    13.13
REMARK  3 active torsions:
REMARK  status: ('A' for Active; 'I' for Inactive)
REMARK    1  A    between atoms: C2_2  and  O4_4 
REMARK    2  A    between atoms: O4_4  and  C5_5 
REMARK    3  A    between atoms: C5_5  and  C6_6 
ROOT
ATOM      1  C5  ZIN A   1      38.127   5.013  31.074  0.00  0.00     0.138 C 
ATOM      2  C9  ZIN A   1      38.604   3.540  31.045  0.00  0.00     0.048 C 
ATOM      3  C10 ZIN A   1      40.154   3.578  31.149  0.00  0.00     0.009 C 
ATOM      4  C11 ZIN A   1      40.418   4.925  31.831  0.00  0.00     0.005 C 
ATOM      5  C13 ZIN A   1      41.801   5.512  31.625  0.00  0.00     0.018 C 
ATOM      6  C15 ZIN A   1      42.855   4.617  32.216  0.00  0.00    -0.021 C 
ATOM      7  C16 ZIN A   1      43.986   5.114  32.715  0.00  0.00     0.004 C 
ATOM      8  C17 ZIN A   1      44.247   6.552  32.713  0.00  0.00    -0.046 C 
ATOM      9  C18 ZIN A   1      45.411   7.027  33.217  0.00  0.00     0.058 C 
ATOM     10  C19 ZIN A   1      45.695   8.401  33.253  0.00  0.00     0.149 C 
ATOM     11  O20 ZIN A   1      46.757   8.785  33.701  0.00  0.00    -0.293 OA
ATOM     12  C21 ZIN A   1      44.696   9.407  32.742  0.00  0.00     0.084 C 
ATOM     13  C22 ZIN A   1      43.284   8.832  32.894  0.00  0.00     0.022 C 
ATOM     14  C23 ZIN A   1      43.214   7.496  32.150  0.00  0.00    -0.012 C 
ATOM     15  C24 ZIN A   1      43.486   7.723  30.661  0.00  0.00     0.021 C 
ATOM     16  C25 ZIN A   1      41.824   6.880  32.324  0.00  0.00     0.006 C 
ATOM     17  C27 ZIN A   1      40.759   7.813  31.758  0.00  0.00     0.007 C 
ATOM     18  C28 ZIN A   1      39.363   7.172  31.829  0.00  0.00     0.013 C 
ATOM     19  C29 ZIN A   1      39.403   5.849  31.105  0.00  0.00    -0.001 C 
ATOM     20  C30 ZIN A   1      39.915   6.056  29.678  0.00  0.00     0.019 C 
ENDROOT
BRANCH   1  21
ATOM     21  O4  ZIN A   1      37.336   5.262  32.266  0.00  0.00    -0.302 OA
BRANCH  21  22
ATOM     22  C2  ZIN A   1      36.122   5.808  32.087  0.00  0.00     0.256 C 
ATOM     23  C1  ZIN A   1      34.884   4.972  32.285  0.00  0.00     0.126 C 
ATOM     24  O3  ZIN A   1      36.023   6.969  31.768  0.00  0.00    -0.266 OA
ENDBRANCH  21  22
ENDBRANCH   1  21
BRANCH   1  25
ATOM     25  C6  ZIN A   1      37.325   5.329  29.839  0.00  0.00     0.158 C 
ATOM     26  C7  ZIN A   1      36.232   4.393  29.390  0.00  0.00     0.094 C 
ATOM     27  O8  ZIN A   1      37.558   6.331  29.207  0.00  0.00    -0.295 OA
ENDBRANCH   1  25
TORSDOF 3
ENDMDL
MODEL 14
REMARK CAVERDOCK RESULT:      29.0      0.000      0.000
REMARK CAVERDOCK CONSTRAINTS:       0.2      0.0      0.0      0.0
REMARK CAVERDOCK TUNNEL: 13     29.0      1.8     14.1
REMARK  3 active torsions:
REMARK  status: ('A' for Active; 'I' for Inactive)
REMARK    1  A    between atoms: C2_2  and  O4_4 
REMARK    2  A    between atoms: O4_4  and  C5_5 
REMARK    3  A    between atoms: C5_5  and  C6_6 
ROOT
ATOM      1  C5  ZIN A   1      37.869   5.110  31.118  0.00  0.00     0.138 C 
ATOM      2  C9  ZIN A   1      38.257   3.610  31.099  0.00  0.00     0.048 C 
ATOM      3  C10 ZIN A   1      39.804   3.557  31.227  0.00  0.00     0.009 C 
ATOM      4  C11 ZIN A   1      40.138   4.887  31.910  0.00  0.00     0.005 C 
ATOM      5  C13 ZIN A   1      41.557   5.390  31.723  0.00  0.00     0.018 C 
ATOM      6  C15 ZIN A   1      42.546   4.436  32.333  0.00  0.00    -0.021 C 
ATOM      7  C16 ZIN A   1      43.697   4.865  32.848  0.00  0.00     0.004 C 
ATOM      8  C17 ZIN A   1      44.044   6.285  32.847  0.00  0.00    -0.046 C 
ATOM      9  C18 ZIN A   1      45.226   6.691  33.368  0.00  0.00     0.058 C 
ATOM     10  C19 ZIN A   1      45.591   8.045  33.405  0.00  0.00     0.149 C 
ATOM     11  O20 ZIN A   1      46.667   8.367  33.868  0.00  0.00    -0.293 OA
ATOM     12  C21 ZIN A   1      44.662   9.108  32.876  0.00  0.00     0.084 C 
ATOM     13  C22 ZIN A   1      43.216   8.619  33.008  0.00  0.00     0.022 C 
ATOM     14  C23 ZIN A   1      43.078   7.287  32.266  0.00  0.00    -0.012 C 
ATOM     15  C24 ZIN A   1      43.385   7.494  30.781  0.00  0.00     0.021 C 
ATOM     16  C25 ZIN A   1      41.651   6.756  32.420  0.00  0.00     0.006 C 
ATOM     17  C27 ZIN A   1      40.653   7.749  31.835  0.00  0.00     0.007 C 
ATOM     18  C28 ZIN A   1      39.220   7.193  31.886  0.00  0.00     0.013 C 
ATOM     19  C29 ZIN A   1      39.191   5.868  31.166  0.00  0.00    -0.001 C 
ATOM     20  C30 ZIN A   1      39.737   6.040  29.746  0.00  0.00     0.019 C 
ENDROOT
BRANCH   1  21
ATOM     21  O4  ZIN A   1      37.075   5.410  32.296  0.00  0.00    -0.302 OA
BRANCH  21  22
ATOM     22  C2  ZIN A   1      35.753   5.563  32.118  0.00  0.00     0.256 C 
ATOM     23  C1  ZIN A   1      34.896   4.371  31.777  0.00  0.00     0.126 C 
ATOM     24  O3  ZIN A   1      35.252   6.657  32.229  0.00  0.00    -0.266 OA
ENDBRANCH  21  22
ENDBRANCH   1  21
BRANCH   1  25
ATOM     25  C6  ZIN A   1      37.106   5.469  29.869  0.00  0.00     0.158 C 
ATOM     26  C7  ZIN A   1      35.839   4.730  29.520  0.00  0.00     0.094 C 
ATOM     27  O8  ZIN A   1      37.509   6.349  29.147  0.00  0.00    -0.295 OA
ENDBRANCH   1  25
TORSDOF 3
ENDMDL
MODEL 15
REMARK CAVERDOCK RESULT:      28.4      0.000      0.000
REMARK CAVERDOCK CONSTRAINTS:       0.2      0.0      0.0      0.0
REMARK CAVERDOCK TUNNEL: 14     28.4      1.8     15.1
REMARK  3 active torsions:
REMARK  status: ('A' for Active; 'I' for Inactive)
REMARK    1  A    between atoms: C2_2  and  O4_4 
REMARK    2  A    between atoms: O4_4  and  C5_5 
REMARK    3  A    between atoms: C5_5  and  C6_6 
ROOT
ATOM      1  C5  ZIN A   1      37.692   5.169  30.966  0.00  0.00     0.138 C 
ATOM      2  C9  ZIN A   1      38.052   3.663  31.020  0.00  0.00     0.048 C 
ATOM      3  C10 ZIN A   1      39.589   3.588  31.235  0.00  0.00     0.009 C 
ATOM      4  C11 ZIN A   1      39.910   4.935  31.891  0.00  0.00     0.005 C 
ATOM      5  C13 ZIN A   1      41.346   5.407  31.767  0.00  0.00     0.018 C 
ATOM      6  C15 ZIN A   1      42.281   4.458  32.463  0.00  0.00    -0.021 C 
ATOM      7  C16 ZIN A   1      43.410   4.885  33.026  0.00  0.00     0.004 C 
ATOM      8  C17 ZIN A   1      43.783   6.298  32.997  0.00  0.00    -0.046 C 
ATOM      9  C18 ZIN A   1      44.942   6.701  33.569  0.00  0.00     0.058 C 
ATOM     10  C19 ZIN A   1      45.330   8.050  33.581  0.00  0.00     0.149 C 
ATOM     11  O20 ZIN A   1      46.385   8.369  34.093  0.00  0.00    -0.293 OA
ATOM     12  C21 ZIN A   1      44.452   9.109  32.966  0.00  0.00     0.084 C 
ATOM     13  C22 ZIN A   1      42.992   8.649  33.034  0.00  0.00     0.022 C 
ATOM     14  C23 ZIN A   1      42.869   7.296  32.330  0.00  0.00    -0.012 C 
ATOM     15  C24 ZIN A   1      43.262   7.445  30.858  0.00  0.00     0.021 C 
ATOM     16  C25 ZIN A   1      41.426   6.795  32.421  0.00  0.00     0.006 C 
ATOM     17  C27 ZIN A   1      40.481   7.784  31.749  0.00  0.00     0.007 C 
ATOM     18  C28 ZIN A   1      39.037   7.255  31.739  0.00  0.00     0.013 C 
ATOM     19  C29 ZIN A   1      39.024   5.905  31.063  0.00  0.00    -0.001 C 
ATOM     20  C30 ZIN A   1      39.650   6.019  29.671  0.00  0.00     0.019 C 
ENDROOT
BRANCH   1  21
ATOM     21  O4  ZIN A   1      36.840   5.523  32.088  0.00  0.00    -0.302 OA
BRANCH  21  22
ATOM     22  C2  ZIN A   1      35.537   5.218  31.983  0.00  0.00     0.256 C 
ATOM     23  C1  ZIN A   1      35.108   3.998  31.208  0.00  0.00     0.126 C 
ATOM     24  O3  ZIN A   1      34.708   5.922  32.509  0.00  0.00    -0.266 OA
ENDBRANCH  21  22
ENDBRANCH   1  21
BRANCH   1  25
ATOM     25  C6  ZIN A   1      37.006   5.498  29.666  0.00  0.00     0.158 C 
ATOM     26  C7  ZIN A   1      35.875   4.634  29.170  0.00  0.00     0.094 C 
ATOM     27  O8  ZIN A   1      37.362   6.454  29.020  0.00  0.00    -0.295 OA
ENDBRANCH   1  25
TORSDOF 3
ENDMDL
MODEL 16
REMARK CAVERDOCK RESULT:      30.3      0.000      0.000
REMARK CAVERDOCK CONSTRAINTS:       0.0      0.0      0.0      0.0
REMARK CAVERDOCK TUNNEL: 15     30.3      1.8     16.5
REMARK  3 active torsions:
REMARK  status: ('A' for Active; 'I' for Inactive)
REMARK    1  A    between atoms: C2_2  and  O4_4 
REMARK    2  A    between atoms: O4_4  and  C5_5 
REMARK    3  A    between atoms: C5_5  and  C6_6 
ROOT
ATOM      1  C5  ZIN A   1      37.468   5.174  30.991  0.00  0.00     0.138 C 
ATOM      2  C9  ZIN A   1      37.750   3.652  31.047  0.00  0.00     0.048 C 
ATOM      3  C10 ZIN A   1      39.280   3.498  31.272  0.00  0.00     0.009 C 
ATOM      4  C11 ZIN A   1      39.665   4.827  31.929  0.00  0.00     0.005 C 
ATOM      5  C13 ZIN A   1      41.124   5.225  31.814  0.00  0.00     0.018 C 
ATOM      6  C15 ZIN A   1      42.006   4.229  32.515  0.00  0.00    -0.021 C 
ATOM      7  C16 ZIN A   1      43.151   4.599  33.086  0.00  0.00     0.004 C 
ATOM      8  C17 ZIN A   1      43.596   5.991  33.059  0.00  0.00    -0.046 C 
ATOM      9  C18 ZIN A   1      44.771   6.335  33.638  0.00  0.00     0.058 C 
ATOM     10  C19 ZIN A   1      45.228   7.662  33.652  0.00  0.00     0.149 C 
ATOM     11  O20 ZIN A   1      46.294   7.926  34.170  0.00  0.00    -0.293 OA
ATOM     12  C21 ZIN A   1      44.408   8.765  33.032  0.00  0.00     0.084 C 
ATOM     13  C22 ZIN A   1      42.926   8.380  33.091  0.00  0.00     0.022 C 
ATOM     14  C23 ZIN A   1      42.739   7.034  32.386  0.00  0.00    -0.012 C 
ATOM     15  C24 ZIN A   1      43.148   7.163  30.917  0.00  0.00     0.021 C 
ATOM     16  C25 ZIN A   1      41.272   6.607  32.469  0.00  0.00     0.006 C 
ATOM     17  C27 ZIN A   1      40.382   7.643  31.791  0.00  0.00     0.007 C 
ATOM     18  C28 ZIN A   1      38.913   7.188  31.772  0.00  0.00     0.013 C 
ATOM     19  C29 ZIN A   1      38.835   5.841  31.096  0.00  0.00    -0.001 C 
ATOM     20  C30 ZIN A   1      39.474   5.923  29.708  0.00  0.00     0.019 C 
ENDROOT
BRANCH   1  21
ATOM     21  O4  ZIN A   1      36.629   5.571  32.108  0.00  0.00    -0.302 OA
BRANCH  21  22
ATOM     22  C2  ZIN A   1      35.395   5.042  32.161  0.00  0.00     0.256 C 
ATOM     23  C1  ZIN A   1      34.934   4.095  31.083  0.00  0.00     0.126 C 
ATOM     24  O3  ZIN A   1      34.655   5.326  33.073  0.00  0.00    -0.266 OA
ENDBRANCH  21  22
ENDBRANCH   1  21
BRANCH   1  25
ATOM     25  C6  ZIN A   1      36.807   5.537  29.687  0.00  0.00     0.158 C 
ATOM     26  C7  ZIN A   1      36.723   6.980  29.260  0.00  0.00     0.094 C 
ATOM     27  O8  ZIN A   1      36.344   4.672  28.983  0.00  0.00    -0.295 OA
ENDBRANCH   1  25
TORSDOF 3
ENDMDL
MODEL 17
REMARK CAVERDOCK RESULT:      28.8      0.000      0.000
REMARK CAVERDOCK CONSTRAINTS:       0.2      0.0      0.0      0.0
REMARK CAVERDOCK TUNNEL: 16     28.8      1.9     17.3
REMARK  3 active torsions:
REMARK  status: ('A' for Active; 'I' for Inactive)
REMARK    1  A    between atoms: C2_2  and  O4_4 
REMARK    2  A    between atoms: O4_4  and  C5_5 
REMARK    3  A    between atoms: C5_5  and  C6_6 
ROOT
ATOM      1  C5  ZIN A   1      37.415   5.208  30.855  0.00  0.00     0.138 C 
ATOM      2  C9  ZIN A   1      37.693   3.684  30.826  0.00  0.00     0.048 C 
ATOM      3  C10 ZIN A   1      39.221   3.512  31.051  0.00  0.00     0.009 C 
ATOM      4  C11 ZIN A   1      39.606   4.801  31.785  0.00  0.00     0.005 C 
ATOM      5  C13 ZIN A   1      41.067   5.200  31.701  0.00  0.00     0.018 C 
ATOM      6  C15 ZIN A   1      41.941   4.164  32.350  0.00  0.00    -0.021 C 
ATOM      7  C16 ZIN A   1      43.084   4.497  32.947  0.00  0.00     0.004 C 
ATOM      8  C17 ZIN A   1      43.534   5.886  33.002  0.00  0.00    -0.046 C 
ATOM      9  C18 ZIN A   1      44.706   6.193  33.606  0.00  0.00     0.058 C 
ATOM     10  C19 ZIN A   1      45.166   7.516  33.698  0.00  0.00     0.149 C 
ATOM     11  O20 ZIN A   1      46.230   7.747  34.236  0.00  0.00    -0.293 OA
ATOM     12  C21 ZIN A   1      44.354   8.655  33.136  0.00  0.00     0.084 C 
ATOM     13  C22 ZIN A   1      42.870   8.272  33.164  0.00  0.00     0.022 C 
ATOM     14  C23 ZIN A   1      42.683   6.969  32.383  0.00  0.00    -0.012 C 
ATOM     15  C24 ZIN A   1      43.101   7.179  30.927  0.00  0.00     0.021 C 
ATOM     16  C25 ZIN A   1      41.214   6.543  32.434  0.00  0.00     0.006 C 
ATOM     17  C27 ZIN A   1      40.332   7.618  31.810  0.00  0.00     0.007 C 
ATOM     18  C28 ZIN A   1      38.862   7.170  31.757  0.00  0.00     0.013 C 
ATOM     19  C29 ZIN A   1      38.784   5.863  31.005  0.00  0.00    -0.001 C 
ATOM     20  C30 ZIN A   1      39.432   6.021  29.628  0.00  0.00     0.019 C 
ENDROOT
BRANCH   1  21
ATOM     21  O4  ZIN A   1      36.570   5.543  31.987  0.00  0.00    -0.302 OA
BRANCH  21  22
ATOM     22  C2  ZIN A   1      35.324   5.044  31.987  0.00  0.00     0.256 C 
ATOM     23  C1  ZIN A   1      34.301   5.570  32.961  0.00  0.00     0.126 C 
ATOM     24  O3  ZIN A   1      35.023   4.172  31.207  0.00  0.00    -0.266 OA
ENDBRANCH  21  22
ENDBRANCH   1  21
BRANCH   1  25
ATOM     25  C6  ZIN A   1      36.764   5.646  29.569  0.00  0.00     0.158 C 
ATOM     26  C7  ZIN A   1      35.529   4.940  29.070  0.00  0.00     0.094 C 
ATOM     27  O8  ZIN A   1      37.231   6.563  28.937  0.00  0.00    -0.295 OA
ENDBRANCH   1  25
TORSDOF 3
ENDMDL
MODEL 18
REMARK CAVERDOCK RESULT:      30.2      0.000      0.000
REMARK CAVERDOCK CONSTRAINTS:       0.1      0.0      0.0      0.0
REMARK CAVERDOCK TUNNEL: 17     30.2      1.9     18.3
REMARK  3 active torsions:
REMARK  status: ('A' for Active; 'I' for Inactive)
REMARK    1  A    between atoms: C2_2  and  O4_4 
REMARK    2  A    between atoms: O4_4  and  C5_5 
REMARK    3  A    between atoms: C5_5  and  C6_6 
ROOT
ATOM      1  C5  ZIN A   1      37.096   4.995  30.851  0.00  0.00     0.138 C 
ATOM      2  C9  ZIN A   1      37.415   3.483  30.746  0.00  0.00     0.048 C 
ATOM      3  C10 ZIN A   1      38.953   3.346  30.920  0.00  0.00     0.009 C 
ATOM      4  C11 ZIN A   1      39.323   4.612  31.700  0.00  0.00     0.005 C 
ATOM      5  C13 ZIN A   1      40.769   5.057  31.594  0.00  0.00     0.018 C 
ATOM      6  C15 ZIN A   1      41.691   4.019  32.170  0.00  0.00    -0.021 C 
ATOM      7  C16 ZIN A   1      42.841   4.358  32.750  0.00  0.00     0.004 C 
ATOM      8  C17 ZIN A   1      43.253   5.756  32.855  0.00  0.00    -0.046 C 
ATOM      9  C18 ZIN A   1      44.433   6.070  33.439  0.00  0.00     0.058 C 
ATOM     10  C19 ZIN A   1      44.859   7.401  33.579  0.00  0.00     0.149 C 
ATOM     11  O20 ZIN A   1      45.931   7.639  34.097  0.00  0.00    -0.293 OA
ATOM     12  C21 ZIN A   1      43.999   8.539  33.091  0.00  0.00     0.084 C 
ATOM     13  C22 ZIN A   1      42.528   8.112  33.144  0.00  0.00     0.022 C 
ATOM     14  C23 ZIN A   1      42.355   6.840  32.310  0.00  0.00    -0.012 C 
ATOM     15  C24 ZIN A   1      42.724   7.127  30.853  0.00  0.00     0.021 C 
ATOM     16  C25 ZIN A   1      40.900   6.369  32.382  0.00  0.00     0.006 C 
ATOM     17  C27 ZIN A   1      39.971   7.445  31.833  0.00  0.00     0.007 C 
ATOM     18  C28 ZIN A   1      38.513   6.957  31.800  0.00  0.00     0.013 C 
ATOM     19  C29 ZIN A   1      38.449   5.683  30.992  0.00  0.00    -0.001 C 
ATOM     20  C30 ZIN A   1      39.052   5.921  29.606  0.00  0.00     0.019 C 
ENDROOT
BRANCH   1  21
ATOM     21  O4  ZIN A   1      36.275   5.255  32.021  0.00  0.00    -0.302 OA
BRANCH  21  22
ATOM     22  C2  ZIN A   1      34.973   4.941  31.933  0.00  0.00     0.256 C 
ATOM     23  C1  ZIN A   1      34.540   3.738  31.136  0.00  0.00     0.126 C 
ATOM     24  O3  ZIN A   1      34.148   5.624  32.493  0.00  0.00    -0.266 OA
ENDBRANCH  21  22
ENDBRANCH   1  21
BRANCH   1  25
ATOM     25  C6  ZIN A   1      36.395   5.471  29.605  0.00  0.00     0.158 C 
ATOM     26  C7  ZIN A   1      36.382   6.939  29.262  0.00  0.00     0.094 C 
ATOM     27  O8  ZIN A   1      35.843   4.677  28.882  0.00  0.00    -0.295 OA
ENDBRANCH   1  25
TORSDOF 3
ENDMDL
MODEL 19
REMARK CAVERDOCK RESULT:      29.4      0.000      0.000
REMARK CAVERDOCK CONSTRAINTS:       0.1      0.0      0.0      0.0
REMARK CAVERDOCK TUNNEL: 18     29.4      1.9     19.5
REMARK  3 active torsions:
REMARK  status: ('A' for Active; 'I' for Inactive)
REMARK    1  A    between atoms: C2_2  and  O4_4 
REMARK    2  A    between atoms: O4_4  and  C5_5 
REMARK    3  A    between atoms: C5_5  and  C6_6 
ROOT
ATOM      1  C5  ZIN A   1      41.361   5.561  32.335  0.00  0.00     0.138 C 
ATOM      2  C9  ZIN A   1      40.953   6.774  33.209  0.00  0.00     0.048 C 
ATOM      3  C10 ZIN A   1      39.437   7.004  32.958  0.00  0.00     0.009 C 
ATOM      4  C11 ZIN A   1      38.953   5.626  32.494  0.00  0.00     0.005 C 
ATOM      5  C13 ZIN A   1      37.670   5.612  31.685  0.00  0.00     0.018 C 
ATOM      6  C15 ZIN A   1      36.516   6.120  32.505  0.00  0.00    -0.021 C 
ATOM      7  C16 ZIN A   1      35.277   5.671  32.311  0.00  0.00     0.004 C 
ATOM      8  C17 ZIN A   1      34.988   4.660  31.297  0.00  0.00    -0.046 C 
ATOM      9  C18 ZIN A   1      33.717   4.231  31.115  0.00  0.00     0.058 C 
ATOM     10  C19 ZIN A   1      33.397   3.248  30.166  0.00  0.00     0.149 C 
ATOM     11  O20 ZIN A   1      32.241   2.901  30.024  0.00  0.00    -0.293 OA
ATOM     12  C21 ZIN A   1      34.472   2.617  29.318  0.00  0.00     0.084 C 
ATOM     13  C22 ZIN A   1      35.798   2.651  30.086  0.00  0.00     0.022 C 
ATOM     14  C23 ZIN A   1      36.113   4.101  30.460  0.00  0.00    -0.012 C 
ATOM     15  C24 ZIN A   1      36.269   4.937  29.188  0.00  0.00     0.021 C 
ATOM     16  C25 ZIN A   1      37.412   4.156  31.266  0.00  0.00     0.006 C 
ATOM     17  C27 ZIN A   1      38.568   3.600  30.442  0.00  0.00     0.007 C 
ATOM     18  C28 ZIN A   1      39.903   3.738  31.192  0.00  0.00     0.013 C 
ATOM     19  C29 ZIN A   1      40.107   5.190  31.551  0.00  0.00    -0.001 C 
ATOM     20  C30 ZIN A   1      40.016   6.051  30.289  0.00  0.00     0.019 C 
ENDROOT
BRANCH   1  21
ATOM     21  O4  ZIN A   1      41.775   4.452  33.176  0.00  0.00    -0.302 OA
BRANCH  21  22
ATOM     22  C2  ZIN A   1      42.973   4.554  33.773  0.00  0.00     0.256 C 
ATOM     23  C1  ZIN A   1      43.543   5.913  34.089  0.00  0.00     0.126 C 
ATOM     24  O3  ZIN A   1      43.593   3.557  34.057  0.00  0.00    -0.266 OA
ENDBRANCH  21  22
ENDBRANCH   1  21
BRANCH   1  25
ATOM     25  C6  ZIN A   1      42.472   5.945  31.393  0.00  0.00     0.158 C 
ATOM     26  C7  ZIN A   1      42.968   7.368  31.352  0.00  0.00     0.094 C 
ATOM     27  O8  ZIN A   1      42.965   5.113  30.670  0.00  0.00    -0.295 OA
ENDBRANCH   1  25
TORSDOF 3
ENDMDL
MODEL 20
REMARK CAVERDOCK RESULT:      29.4      0.000      0.000
REMARK CAVERDOCK CONSTRAINTS:       0.0      0.0      0.0      0.0
REMARK CAVERDOCK TUNNEL: 19     29.4      1.9     20.1
REMARK  3 active torsions:
REMARK  status: ('A' for Active; 'I' for Inactive)
REMARK    1  A    between atoms: C2_2  and  O4_4 
REMARK    2  A    between atoms: O4_4  and  C5_5 
REMARK    3  A    between atoms: C5_5  and  C6_6 
ROOT
ATOM      1  C5  ZIN A   1      41.100   5.642  32.247  0.00  0.00     0.138 C 
ATOM      2  C9  ZIN A   1      40.658   6.804  33.171  0.00  0.00     0.048 C 
ATOM      3  C10 ZIN A   1      39.132   6.988  32.944  0.00  0.00     0.009 C 
ATOM      4  C11 ZIN A   1      38.693   5.612  32.431  0.00  0.00     0.005 C 
ATOM      5  C13 ZIN A   1      37.402   5.582  31.635  0.00  0.00     0.018 C 
ATOM      6  C15 ZIN A   1      36.240   6.016  32.485  0.00  0.00    -0.021 C 
ATOM      7  C16 ZIN A   1      35.016   5.530  32.286  0.00  0.00     0.004 C 
ATOM      8  C17 ZIN A   1      34.753   4.549  31.236  0.00  0.00    -0.046 C 
ATOM      9  C18 ZIN A   1      33.496   4.081  31.049  0.00  0.00     0.058 C 
ATOM     10  C19 ZIN A   1      33.201   3.124  30.066  0.00  0.00     0.149 C 
ATOM     11  O20 ZIN A   1      32.057   2.741  29.922  0.00  0.00    -0.293 OA
ATOM     12  C21 ZIN A   1      34.289   2.566  29.184  0.00  0.00     0.084 C 
ATOM     13  C22 ZIN A   1      35.621   2.619  29.940  0.00  0.00     0.022 C 
ATOM     14  C23 ZIN A   1      35.887   4.064  30.367  0.00  0.00    -0.012 C 
ATOM     15  C24 ZIN A   1      35.999   4.954  29.127  0.00  0.00     0.021 C 
ATOM     16  C25 ZIN A   1      37.193   4.135  31.162  0.00  0.00     0.006 C 
ATOM     17  C27 ZIN A   1      38.359   3.655  30.305  0.00  0.00     0.007 C 
ATOM     18  C28 ZIN A   1      39.697   3.812  31.047  0.00  0.00     0.013 C 
ATOM     19  C29 ZIN A   1      39.851   5.255  31.460  0.00  0.00    -0.001 C 
ATOM     20  C30 ZIN A   1      39.715   6.161  30.235  0.00  0.00     0.019 C 
ENDROOT
BRANCH   1  21
ATOM     21  O4  ZIN A   1      41.563   4.517  33.039  0.00  0.00    -0.302 OA
BRANCH  21  22
ATOM     22  C2  ZIN A   1      42.773   4.630  33.609  0.00  0.00     0.256 C 
ATOM     23  C1  ZIN A   1      43.278   5.983  34.042  0.00  0.00     0.126 C 
ATOM     24  O3  ZIN A   1      43.457   3.648  33.775  0.00  0.00    -0.266 OA
ENDBRANCH  21  22
ENDBRANCH   1  21
BRANCH   1  25
ATOM     25  C6  ZIN A   1      42.186   6.102  31.309  0.00  0.00     0.158 C 
ATOM     26  C7  ZIN A   1      42.519   7.569  31.203  0.00  0.00     0.094 C 
ATOM     27  O8  ZIN A   1      42.789   5.297  30.642  0.00  0.00    -0.295 OA
ENDBRANCH   1  25
TORSDOF 3
ENDMDL
MODEL 21
REMARK CAVERDOCK RESULT:      29.0      0.000      0.000
REMARK CAVERDOCK CONSTRAINTS:       0.3      0.0      0.0      0.0
REMARK CAVERDOCK TUNNEL: 20     29.0      1.9     21.7
REMARK  3 active torsions:
REMARK  status: ('A' for Active; 'I' for Inactive)
REMARK    1  A    between atoms: C2_2  and  O4_4 
REMARK    2  A    between atoms: O4_4  and  C5_5 
REMARK    3  A    between atoms: C5_5  and  C6_6 
ROOT
ATOM      1  C5  ZIN A   1      41.014   5.598  32.291  0.00  0.00     0.138 C 
ATOM      2  C9  ZIN A   1      40.557   6.804  33.150  0.00  0.00     0.048 C 
ATOM      3  C10 ZIN A   1      39.039   6.987  32.875  0.00  0.00     0.009 C 
ATOM      4  C11 ZIN A   1      38.603   5.592  32.414  0.00  0.00     0.005 C 
ATOM      5  C13 ZIN A   1      37.333   5.534  31.587  0.00  0.00     0.018 C 
ATOM      6  C15 ZIN A   1      36.153   6.014  32.386  0.00  0.00    -0.021 C 
ATOM      7  C16 ZIN A   1      34.931   5.527  32.178  0.00  0.00     0.004 C 
ATOM      8  C17 ZIN A   1      34.687   4.501  31.166  0.00  0.00    -0.046 C 
ATOM      9  C18 ZIN A   1      33.432   4.033  30.969  0.00  0.00     0.058 C 
ATOM     10  C19 ZIN A   1      33.155   3.034  30.022  0.00  0.00     0.149 C 
ATOM     11  O20 ZIN A   1      32.012   2.652  29.866  0.00  0.00    -0.293 OA
ATOM     12  C21 ZIN A   1      34.261   2.430  29.195  0.00  0.00     0.084 C 
ATOM     13  C22 ZIN A   1      35.573   2.508  29.982  0.00  0.00     0.022 C 
ATOM     14  C23 ZIN A   1      35.840   3.970  30.350  0.00  0.00    -0.012 C 
ATOM     15  C24 ZIN A   1      35.990   4.801  29.075  0.00  0.00     0.021 C 
ATOM     16  C25 ZIN A   1      37.125   4.069  31.175  0.00  0.00     0.006 C 
ATOM     17  C27 ZIN A   1      38.309   3.542  30.371  0.00  0.00     0.007 C 
ATOM     18  C28 ZIN A   1      39.628   3.725  31.140  0.00  0.00     0.013 C 
ATOM     19  C29 ZIN A   1      39.783   5.184  31.491  0.00  0.00    -0.001 C 
ATOM     20  C30 ZIN A   1      39.685   6.034  30.223  0.00  0.00     0.019 C 
ENDROOT
BRANCH   1  21
ATOM     21  O4  ZIN A   1      41.448   4.507  33.146  0.00  0.00    -0.302 OA
BRANCH  21  22
ATOM     22  C2  ZIN A   1      42.690   4.585  33.650  0.00  0.00     0.256 C 
ATOM     23  C1  ZIN A   1      43.251   5.920  34.068  0.00  0.00     0.126 C 
ATOM     24  O3  ZIN A   1      43.358   3.585  33.768  0.00  0.00    -0.266 OA
ENDBRANCH  21  22
ENDBRANCH   1  21
BRANCH   1  25
ATOM     25  C6  ZIN A   1      42.127   6.008  31.363  0.00  0.00     0.158 C 
ATOM     26  C7  ZIN A   1      42.288   7.455  30.972  0.00  0.00     0.094 C 
ATOM     27  O8  ZIN A   1      42.890   5.178  30.931  0.00  0.00    -0.295 OA
ENDBRANCH   1  25
TORSDOF 3
ENDMDL
MODEL 22
REMARK CAVERDOCK RESULT:      28.7      0.000      0.000
REMARK CAVERDOCK CONSTRAINTS:       0.0      0.0      0.0      0.0
REMARK CAVERDOCK TUNNEL: 21     28.7      1.8     22.1
REMARK  3 active torsions:
REMARK  status: ('A' for Active; 'I' for Inactive)
REMARK    1  A    between atoms: C2_2  and  O4_4 
REMARK    2  A    between atoms: O4_4  and  C5_5 
REMARK    3  A    between atoms: C5_5  and  C6_6 
ROOT
ATOM      1  C5  ZIN A   1      40.702   5.565  32.164  0.00  0.00     0.138 C 
ATOM      2  C9  ZIN A   1      40.285   6.824  32.964  0.00  0.00     0.048 C 
ATOM      3  C10 ZIN A   1      38.765   7.021  32.708  0.00  0.00     0.009 C 
ATOM      4  C11 ZIN A   1      38.294   5.612  32.333  0.00  0.00     0.005 C 
ATOM      5  C13 ZIN A   1      37.007   5.533  31.535  0.00  0.00     0.018 C 
ATOM      6  C15 ZIN A   1      35.853   6.078  32.330  0.00  0.00    -0.021 C 
ATOM      7  C16 ZIN A   1      34.618   5.605  32.172  0.00  0.00     0.004 C 
ATOM      8  C17 ZIN A   1      34.335   4.529  31.224  0.00  0.00    -0.046 C 
ATOM      9  C18 ZIN A   1      33.067   4.076  31.077  0.00  0.00     0.058 C 
ATOM     10  C19 ZIN A   1      32.753   3.032  30.192  0.00  0.00     0.149 C 
ATOM     11  O20 ZIN A   1      31.601   2.664  30.080  0.00  0.00    -0.293 OA
ATOM     12  C21 ZIN A   1      33.831   2.363  29.378  0.00  0.00     0.084 C 
ATOM     13  C22 ZIN A   1      35.161   2.458  30.134  0.00  0.00     0.022 C 
ATOM     14  C23 ZIN A   1      35.461   3.933  30.416  0.00  0.00    -0.012 C 
ATOM     15  C24 ZIN A   1      35.600   4.690  29.094  0.00  0.00     0.021 C 
ATOM     16  C25 ZIN A   1      36.764   4.052  31.208  0.00  0.00     0.006 C 
ATOM     17  C27 ZIN A   1      37.922   3.460  30.412  0.00  0.00     0.007 C 
ATOM     18  C28 ZIN A   1      39.260   3.658  31.144  0.00  0.00     0.013 C 
ATOM     19  C29 ZIN A   1      39.448   5.131  31.412  0.00  0.00    -0.001 C 
ATOM     20  C30 ZIN A   1      39.340   5.912  30.100  0.00  0.00     0.019 C 
ENDROOT
BRANCH   1  21
ATOM     21  O4  ZIN A   1      41.134   4.515  33.068  0.00  0.00    -0.302 OA
BRANCH  21  22
ATOM     22  C2  ZIN A   1      42.147   4.805  33.900  0.00  0.00     0.256 C 
ATOM     23  C1  ZIN A   1      43.565   4.800  33.391  0.00  0.00     0.126 C 
ATOM     24  O3  ZIN A   1      41.921   5.070  35.058  0.00  0.00    -0.266 OA
ENDBRANCH  21  22
ENDBRANCH   1  21
BRANCH   1  25
ATOM     25  C6  ZIN A   1      41.803   5.902  31.192  0.00  0.00     0.158 C 
ATOM     26  C7  ZIN A   1      42.406   7.284  31.186  0.00  0.00     0.094 C 
ATOM     27  O8  ZIN A   1      42.203   5.066  30.418  0.00  0.00    -0.295 OA
ENDBRANCH   1  25
TORSDOF 3
ENDMDL
MODEL 23
REMARK CAVERDOCK RESULT:      27.3      0.000      0.000
REMARK CAVERDOCK CONSTRAINTS:       0.5      0.0      0.0      0.0
REMARK CAVERDOCK TUNNEL: 22     27.3      1.8     23.3
REMARK  3 active torsions:
REMARK  status: ('A' for Active; 'I' for Inactive)
REMARK    1  A    between atoms: C2_2  and  O4_4 
REMARK    2  A    between atoms: O4_4  and  C5_5 
REMARK    3  A    between atoms: C5_5  and  C6_6 
ROOT
ATOM      1  C5  ZIN A   1      40.481   5.259  31.772  0.00  0.00     0.138 C 
ATOM      2  C9  ZIN A   1      40.170   6.606  32.471  0.00  0.00     0.048 C 
ATOM      3  C10 ZIN A   1      38.648   6.856  32.283  0.00  0.00     0.009 C 
ATOM      4  C11 ZIN A   1      38.092   5.444  32.070  0.00  0.00     0.005 C 
ATOM      5  C13 ZIN A   1      36.757   5.358  31.355  0.00  0.00     0.018 C 
ATOM      6  C15 ZIN A   1      35.678   6.032  32.157  0.00  0.00    -0.021 C 
ATOM      7  C16 ZIN A   1      34.416   5.609  32.113  0.00  0.00     0.004 C 
ATOM      8  C17 ZIN A   1      34.028   4.467  31.288  0.00  0.00    -0.046 C 
ATOM      9  C18 ZIN A   1      32.735   4.066  31.255  0.00  0.00     0.058 C 
ATOM     10  C19 ZIN A   1      32.321   2.963  30.492  0.00  0.00     0.149 C 
ATOM     11  O20 ZIN A   1      31.149   2.646  30.479  0.00  0.00    -0.293 OA
ATOM     12  C21 ZIN A   1      33.317   2.168  29.687  0.00  0.00     0.084 C 
ATOM     13  C22 ZIN A   1      34.692   2.265  30.356  0.00  0.00     0.022 C 
ATOM     14  C23 ZIN A   1      35.075   3.742  30.479  0.00  0.00    -0.012 C 
ATOM     15  C24 ZIN A   1      35.169   4.366  29.086  0.00  0.00     0.021 C 
ATOM     16  C25 ZIN A   1      36.428   3.867  31.184  0.00  0.00     0.006 C 
ATOM     17  C27 ZIN A   1      37.507   3.146  30.385  0.00  0.00     0.007 C 
ATOM     18  C28 ZIN A   1      38.895   3.343  31.019  0.00  0.00     0.013 C 
ATOM     19  C29 ZIN A   1      39.165   4.823  31.135  0.00  0.00    -0.001 C 
ATOM     20  C30 ZIN A   1      39.014   5.484  29.764  0.00  0.00     0.019 C 
ENDROOT
BRANCH   1  21
ATOM     21  O4  ZIN A   1      40.917   4.276  32.747  0.00  0.00    -0.302 OA
BRANCH  21  22
ATOM     22  C2  ZIN A   1      41.600   4.733  33.809  0.00  0.00     0.256 C 
ATOM     23  C1  ZIN A   1      43.048   5.122  33.663  0.00  0.00     0.126 C 
ATOM     24  O3  ZIN A   1      41.053   4.831  34.882  0.00  0.00    -0.266 OA
ENDBRANCH  21  22
ENDBRANCH   1  21
BRANCH   1  25
ATOM     25  C6  ZIN A   1      41.536   5.450  30.714  0.00  0.00     0.158 C 
ATOM     26  C7  ZIN A   1      41.178   5.303  29.257  0.00  0.00     0.094 C 
ATOM     27  O8  ZIN A   1      42.669   5.719  31.032  0.00  0.00    -0.295 OA
ENDBRANCH   1  25
TORSDOF 3
ENDMDL
MODEL 24
REMARK CAVERDOCK RESULT:      26.7      0.000      0.000
REMARK CAVERDOCK CONSTRAINTS:       0.1      0.0      0.0      0.0
REMARK CAVERDOCK TUNNEL: 23     26.7      1.8     24.1
REMARK  3 active torsions:
REMARK  status: ('A' for Active; 'I' for Inactive)
REMARK    1  A    between atoms: C2_2  and  O4_4 
REMARK    2  A    between atoms: O4_4  and  C5_5 
REMARK    3  A    between atoms: C5_5  and  C6_6 
ROOT
ATOM      1  C5  ZIN A   1      40.184   5.332  31.658  0.00  0.00     0.138 C 
ATOM      2  C9  ZIN A   1      39.909   6.599  32.506  0.00  0.00     0.048 C 
ATOM      3  C10 ZIN A   1      38.373   6.831  32.460  0.00  0.00     0.009 C 
ATOM      4  C11 ZIN A   1      37.824   5.433  32.155  0.00  0.00     0.005 C 
ATOM      5  C13 ZIN A   1      36.438   5.386  31.540  0.00  0.00     0.018 C 
ATOM      6  C15 ZIN A   1      35.415   5.956  32.483  0.00  0.00    -0.021 C 
ATOM      7  C16 ZIN A   1      34.160   5.511  32.496  0.00  0.00     0.004 C 
ATOM      8  C17 ZIN A   1      33.726   4.444  31.597  0.00  0.00    -0.046 C 
ATOM      9  C18 ZIN A   1      32.440   4.019  31.625  0.00  0.00     0.058 C 
ATOM     10  C19 ZIN A   1      31.984   2.985  30.792  0.00  0.00     0.149 C 
ATOM     11  O20 ZIN A   1      30.820   2.644  30.839  0.00  0.00    -0.293 OA
ATOM     12  C21 ZIN A   1      32.926   2.293  29.840  0.00  0.00     0.084 C 
ATOM     13  C22 ZIN A   1      34.348   2.357  30.407  0.00  0.00     0.022 C 
ATOM     14  C23 ZIN A   1      34.717   3.823  30.644  0.00  0.00    -0.012 C 
ATOM     15  C24 ZIN A   1      34.692   4.579  29.314  0.00  0.00     0.021 C 
ATOM     16  C25 ZIN A   1      36.119   3.911  31.251  0.00  0.00     0.006 C 
ATOM     17  C27 ZIN A   1      37.143   3.294  30.305  0.00  0.00     0.007 C 
ATOM     18  C28 ZIN A   1      38.573   3.461  30.847  0.00  0.00     0.013 C 
ATOM     19  C29 ZIN A   1      38.829   4.928  31.085  0.00  0.00    -0.001 C 
ATOM     20  C30 ZIN A   1      38.561   5.714  29.800  0.00  0.00     0.019 C 
ENDROOT
BRANCH   1  21
ATOM     21  O4  ZIN A   1      40.711   4.270  32.497  0.00  0.00    -0.302 OA
BRANCH  21  22
ATOM     22  C2  ZIN A   1      41.678   4.604  33.367  0.00  0.00     0.256 C 
ATOM     23  C1  ZIN A   1      43.031   5.032  32.861  0.00  0.00     0.126 C 
ATOM     24  O3  ZIN A   1      41.462   4.560  34.555  0.00  0.00    -0.266 OA
ENDBRANCH  21  22
ENDBRANCH   1  21
BRANCH   1  25
ATOM     25  C6  ZIN A   1      41.150   5.646  30.545  0.00  0.00     0.158 C 
ATOM     26  C7  ZIN A   1      41.312   4.686  29.395  0.00  0.00     0.094 C 
ATOM     27  O8  ZIN A   1      41.795   6.666  30.575  0.00  0.00    -0.295 OA
ENDBRANCH   1  25
TORSDOF 3
ENDMDL
MODEL 25
REMARK CAVERDOCK RESULT:      26.6      0.000      0.000
REMARK CAVERDOCK CONSTRAINTS:       0.1      0.0      0.0      0.0
REMARK CAVERDOCK TUNNEL: 24     26.6      1.8     25.3
REMARK  3 active torsions:
REMARK  status: ('A' for Active; 'I' for Inactive)
REMARK    1  A    between atoms: C2_2  and  O4_4 
REMARK    2  A    between atoms: O4_4  and  C5_5 
REMARK    3  A    between atoms: C5_5  and  C6_6 
ROOT
ATOM      1  C5  ZIN A   1      40.037   5.486  31.572  0.00  0.00     0.138 C 
ATOM      2  C9  ZIN A   1      39.745   6.716  32.467  0.00  0.00     0.048 C 
ATOM      3  C10 ZIN A   1      38.203   6.906  32.462  0.00  0.00     0.009 C 
ATOM      4  C11 ZIN A   1      37.687   5.503  32.123  0.00  0.00     0.005 C 
ATOM      5  C13 ZIN A   1      36.290   5.435  31.537  0.00  0.00     0.018 C 
ATOM      6  C15 ZIN A   1      35.273   5.945  32.520  0.00  0.00    -0.021 C 
ATOM      7  C16 ZIN A   1      34.031   5.463  32.545  0.00  0.00     0.004 C 
ATOM      8  C17 ZIN A   1      33.607   4.414  31.621  0.00  0.00    -0.046 C 
ATOM      9  C18 ZIN A   1      32.335   3.952  31.663  0.00  0.00     0.058 C 
ATOM     10  C19 ZIN A   1      31.890   2.932  30.808  0.00  0.00     0.149 C 
ATOM     11  O20 ZIN A   1      30.737   2.555  30.868  0.00  0.00    -0.293 OA
ATOM     12  C21 ZIN A   1      32.828   2.297  29.813  0.00  0.00     0.084 C 
ATOM     13  C22 ZIN A   1      34.261   2.384  30.352  0.00  0.00     0.022 C 
ATOM     14  C23 ZIN A   1      34.594   3.853  30.627  0.00  0.00    -0.012 C 
ATOM     15  C24 ZIN A   1      34.517   4.650  29.324  0.00  0.00     0.021 C 
ATOM     16  C25 ZIN A   1      36.006   3.961  31.207  0.00  0.00     0.006 C 
ATOM     17  C27 ZIN A   1      37.025   3.405  30.220  0.00  0.00     0.007 C 
ATOM     18  C28 ZIN A   1      38.462   3.595  30.736  0.00  0.00     0.013 C 
ATOM     19  C29 ZIN A   1      38.682   5.062  31.016  0.00  0.00    -0.001 C 
ATOM     20  C30 ZIN A   1      38.363   5.880  29.763  0.00  0.00     0.019 C 
ENDROOT
BRANCH   1  21
ATOM     21  O4  ZIN A   1      40.612   4.413  32.365  0.00  0.00    -0.302 OA
BRANCH  21  22
ATOM     22  C2  ZIN A   1      41.522   4.760  33.290  0.00  0.00     0.256 C 
ATOM     23  C1  ZIN A   1      42.961   4.967  32.890  0.00  0.00     0.126 C 
ATOM     24  O3  ZIN A   1      41.187   4.905  34.442  0.00  0.00    -0.266 OA
ENDBRANCH  21  22
ENDBRANCH   1  21
BRANCH   1  25
ATOM     25  C6  ZIN A   1      40.969   5.863  30.450  0.00  0.00     0.158 C 
ATOM     26  C7  ZIN A   1      41.366   4.834  29.422  0.00  0.00     0.094 C 
ATOM     27  O8  ZIN A   1      41.398   6.989  30.374  0.00  0.00    -0.295 OA
ENDBRANCH   1  25
TORSDOF 3
ENDMDL
MODEL 26
REMARK CAVERDOCK RESULT:      24.8      0.000      0.000
REMARK CAVERDOCK CONSTRAINTS:       0.1      0.0      0.0      0.0
REMARK CAVERDOCK TUNNEL: 25     24.8      1.8     26.4
REMARK  3 active torsions:
REMARK  status: ('A' for Active; 'I' for Inactive)
REMARK    1  A    between atoms: C2_2  and  O4_4 
REMARK    2  A    between atoms: O4_4  and  C5_5 
REMARK    3  A    between atoms: C5_5  and  C6_6 
ROOT
ATOM      1  C5  ZIN A   1      39.788   5.554  31.525  0.00  0.00     0.138 C 
ATOM      2  C9  ZIN A   1      39.478   6.735  32.478  0.00  0.00     0.048 C 
ATOM      3  C10 ZIN A   1      37.931   6.864  32.526  0.00  0.00     0.009 C 
ATOM      4  C11 ZIN A   1      37.457   5.458  32.144  0.00  0.00     0.005 C 
ATOM      5  C13 ZIN A   1      36.046   5.360  31.597  0.00  0.00     0.018 C 
ATOM      6  C15 ZIN A   1      35.042   5.790  32.630  0.00  0.00    -0.021 C 
ATOM      7  C16 ZIN A   1      33.820   5.260  32.672  0.00  0.00     0.004 C 
ATOM      8  C17 ZIN A   1      33.407   4.233  31.717  0.00  0.00    -0.046 C 
ATOM      9  C18 ZIN A   1      32.155   3.721  31.777  0.00  0.00     0.058 C 
ATOM     10  C19 ZIN A   1      31.722   2.721  30.893  0.00  0.00     0.149 C 
ATOM     11  O20 ZIN A   1      30.586   2.298  30.971  0.00  0.00    -0.293 OA
ATOM     12  C21 ZIN A   1      32.652   2.164  29.846  0.00  0.00     0.084 C 
ATOM     13  C22 ZIN A   1      34.096   2.284  30.345  0.00  0.00     0.022 C 
ATOM     14  C23 ZIN A   1      34.383   3.752  30.672  0.00  0.00    -0.012 C 
ATOM     15  C24 ZIN A   1      34.236   4.598  29.406  0.00  0.00     0.021 C 
ATOM     16  C25 ZIN A   1      35.807   3.891  31.214  0.00  0.00     0.006 C 
ATOM     17  C27 ZIN A   1      36.816   3.415  30.175  0.00  0.00     0.007 C 
ATOM     18  C28 ZIN A   1      38.259   3.639  30.656  0.00  0.00     0.013 C 
ATOM     19  C29 ZIN A   1      38.433   5.101  30.991  0.00  0.00    -0.001 C 
ATOM     20  C30 ZIN A   1      38.045   5.956  29.783  0.00  0.00     0.019 C 
ENDROOT
BRANCH   1  21
ATOM     21  O4  ZIN A   1      40.427   4.473  32.254  0.00  0.00    -0.302 OA
BRANCH  21  22
ATOM     22  C2  ZIN A   1      41.378   4.814  33.140  0.00  0.00     0.256 C 
ATOM     23  C1  ZIN A   1      42.737   5.248  32.655  0.00  0.00     0.126 C 
ATOM     24  O3  ZIN A   1      41.143   4.771  34.324  0.00  0.00    -0.266 OA
ENDBRANCH  21  22
ENDBRANCH   1  21
BRANCH   1  25
ATOM     25  C6  ZIN A   1      40.670   6.012  30.392  0.00  0.00     0.158 C 
ATOM     26  C7  ZIN A   1      40.609   5.312  29.058  0.00  0.00     0.094 C 
ATOM     27  O8  ZIN A   1      41.426   6.939  30.552  0.00  0.00    -0.295 OA
ENDBRANCH   1  25
TORSDOF 3
ENDMDL
MODEL 27
REMARK CAVERDOCK RESULT:      23.7      0.000      0.000
REMARK CAVERDOCK CONSTRAINTS:       0.2      0.0      0.0      0.0
REMARK CAVERDOCK TUNNEL: 26     23.7      1.8     27.2
REMARK  3 active torsions:
REMARK  status: ('A' for Active; 'I' for Inactive)
REMARK    1  A    between atoms: C2_2  and  O4_4 
REMARK    2  A    between atoms: O4_4  and  C5_5 
REMARK    3  A    between atoms: C5_5  and  C6_6 
ROOT
ATOM      1  C5  ZIN A   1      39.553   5.414  31.410  0.00  0.00     0.138 C 
ATOM      2  C9  ZIN A   1      39.283   6.568  32.408  0.00  0.00     0.048 C 
ATOM      3  C10 ZIN A   1      37.738   6.710  32.505  0.00  0.00     0.009 C 
ATOM      4  C11 ZIN A   1      37.240   5.320  32.095  0.00  0.00     0.005 C 
ATOM      5  C13 ZIN A   1      35.812   5.252  31.587  0.00  0.00     0.018 C 
ATOM      6  C15 ZIN A   1      34.843   5.659  32.661  0.00  0.00    -0.021 C 
ATOM      7  C16 ZIN A   1      33.618   5.140  32.723  0.00  0.00     0.004 C 
ATOM      8  C17 ZIN A   1      33.167   4.146  31.751  0.00  0.00    -0.046 C 
ATOM      9  C18 ZIN A   1      31.912   3.644  31.832  0.00  0.00     0.058 C 
ATOM     10  C19 ZIN A   1      31.444   2.674  30.931  0.00  0.00     0.149 C 
ATOM     11  O20 ZIN A   1      30.306   2.260  31.030  0.00  0.00    -0.293 OA
ATOM     12  C21 ZIN A   1      32.338   2.141  29.841  0.00  0.00     0.084 C 
ATOM     13  C22 ZIN A   1      33.797   2.233  30.301  0.00  0.00     0.022 C 
ATOM     14  C23 ZIN A   1      34.107   3.688  30.664  0.00  0.00    -0.012 C 
ATOM     15  C24 ZIN A   1      33.932   4.573  29.428  0.00  0.00     0.021 C 
ATOM     16  C25 ZIN A   1      35.548   3.798  31.167  0.00  0.00     0.006 C 
ATOM     17  C27 ZIN A   1      36.521   3.344  30.085  0.00  0.00     0.007 C 
ATOM     18  C28 ZIN A   1      37.980   3.541  30.530  0.00  0.00     0.013 C 
ATOM     19  C29 ZIN A   1      38.178   4.990  30.903  0.00  0.00    -0.001 C 
ATOM     20  C30 ZIN A   1      37.764   5.885  29.734  0.00  0.00     0.019 C 
ENDROOT
BRANCH   1  21
ATOM     21  O4  ZIN A   1      40.202   4.306  32.088  0.00  0.00    -0.302 OA
BRANCH  21  22
ATOM     22  C2  ZIN A   1      41.179   4.611  32.957  0.00  0.00     0.256 C 
ATOM     23  C1  ZIN A   1      42.551   4.974  32.450  0.00  0.00     0.126 C 
ATOM     24  O3  ZIN A   1      40.959   4.595  34.145  0.00  0.00    -0.266 OA
ENDBRANCH  21  22
ENDBRANCH   1  21
BRANCH   1  25
ATOM     25  C6  ZIN A   1      40.405   5.898  30.267  0.00  0.00     0.158 C 
ATOM     26  C7  ZIN A   1      40.716   4.977  29.115  0.00  0.00     0.094 C 
ATOM     27  O8  ZIN A   1      40.841   7.024  30.273  0.00  0.00    -0.295 OA
ENDBRANCH   1  25
TORSDOF 3
ENDMDL
MODEL 28
REMARK CAVERDOCK RESULT:      23.7      0.000      0.000
REMARK CAVERDOCK CONSTRAINTS:       0.0      0.0      0.0      0.0
REMARK CAVERDOCK TUNNEL: 27     23.7      1.8     28.3
REMARK  3 active torsions:
REMARK  status: ('A' for Active; 'I' for Inactive)
REMARK    1  A    between atoms: C2_2  and  O4_4 
REMARK    2  A    between atoms: O4_4  and  C5_5 
REMARK    3  A    between atoms: C5_5  and  C6_6 
ROOT
ATOM      1  C5  ZIN A   1      39.302   5.309  31.048  0.00  0.00     0.138 C 
ATOM      2  C9  ZIN A   1      39.184   6.432  32.109  0.00  0.00     0.048 C 
ATOM      3  C10 ZIN A   1      37.667   6.610  32.391  0.00  0.00     0.009 C 
ATOM      4  C11 ZIN A   1      37.082   5.250  31.995  0.00  0.00     0.005 C 
ATOM      5  C13 ZIN A   1      35.604   5.238  31.656  0.00  0.00     0.018 C 
ATOM      6  C15 ZIN A   1      34.778   5.630  32.850  0.00  0.00    -0.021 C 
ATOM      7  C16 ZIN A   1      33.554   5.140  33.037  0.00  0.00     0.004 C 
ATOM      8  C17 ZIN A   1      32.963   4.196  32.090  0.00  0.00    -0.046 C 
ATOM      9  C18 ZIN A   1      31.712   3.724  32.300  0.00  0.00     0.058 C 
ATOM     10  C19 ZIN A   1      31.113   2.801  31.428  0.00  0.00     0.149 C 
ATOM     11  O20 ZIN A   1      29.983   2.413  31.645  0.00  0.00    -0.293 OA
ATOM     12  C21 ZIN A   1      31.858   2.286  30.223  0.00  0.00     0.084 C 
ATOM     13  C22 ZIN A   1      33.363   2.323  30.512  0.00  0.00     0.022 C 
ATOM     14  C23 ZIN A   1      33.757   3.754  30.885  0.00  0.00    -0.012 C 
ATOM     15  C24 ZIN A   1      33.467   4.689  29.710  0.00  0.00     0.021 C 
ATOM     16  C25 ZIN A   1      35.249   3.808  31.220  0.00  0.00     0.006 C 
ATOM     17  C27 ZIN A   1      36.076   3.370  30.017  0.00  0.00     0.007 C 
ATOM     18  C28 ZIN A   1      37.582   3.512  30.295  0.00  0.00     0.013 C 
ATOM     19  C29 ZIN A   1      37.866   4.940  30.691  0.00  0.00    -0.001 C 
ATOM     20  C30 ZIN A   1      37.346   5.889  29.609  0.00  0.00     0.019 C 
ENDROOT
BRANCH   1  21
ATOM     21  O4  ZIN A   1      39.992   4.160  31.607  0.00  0.00    -0.302 OA
BRANCH  21  22
ATOM     22  C2  ZIN A   1      40.965   4.408  32.498  0.00  0.00     0.256 C 
ATOM     23  C1  ZIN A   1      42.184   5.192  32.084  0.00  0.00     0.126 C 
ATOM     24  O3  ZIN A   1      40.864   4.002  33.632  0.00  0.00    -0.266 OA
ENDBRANCH  21  22
ENDBRANCH   1  21
BRANCH   1  25
ATOM     25  C6  ZIN A   1      40.030   5.814  29.830  0.00  0.00     0.158 C 
ATOM     26  C7  ZIN A   1      40.408   4.858  28.727  0.00  0.00     0.094 C 
ATOM     27  O8  ZIN A   1      40.313   6.984  29.736  0.00  0.00    -0.295 OA
ENDBRANCH   1  25
TORSDOF 3
ENDMDL
MODEL 29
REMARK CAVERDOCK RESULT:      22.5      0.000      0.000
REMARK CAVERDOCK CONSTRAINTS:       0.0      0.0      0.0      0.0
REMARK CAVERDOCK TUNNEL: 28     22.5      1.8     29.4
REMARK  3 active torsions:
REMARK  status: ('A' for Active; 'I' for Inactive)
REMARK    1  A    between atoms: C2_2  and  O4_4 
REMARK    2  A    between atoms: O4_4  and  C5_5 
REMARK    3  A    between atoms: C5_5  and  C6_6 
ROOT
ATOM      1  C5  ZIN A   1      39.159   5.077  31.022  0.00  0.00     0.138 C 
ATOM      2  C9  ZIN A   1      39.017   6.263  32.008  0.00  0.00     0.048 C 
ATOM      3  C10 ZIN A   1      37.492   6.475  32.222  0.00  0.00     0.009 C 
ATOM      4  C11 ZIN A   1      36.905   5.100  31.887  0.00  0.00     0.005 C 
ATOM      5  C13 ZIN A   1      35.440   5.084  31.493  0.00  0.00     0.018 C 
ATOM      6  C15 ZIN A   1      34.576   5.556  32.629  0.00  0.00    -0.021 C 
ATOM      7  C16 ZIN A   1      33.339   5.093  32.799  0.00  0.00     0.004 C 
ATOM      8  C17 ZIN A   1      32.771   4.100  31.889  0.00  0.00    -0.046 C 
ATOM      9  C18 ZIN A   1      31.507   3.655  32.080  0.00  0.00     0.058 C 
ATOM     10  C19 ZIN A   1      30.928   2.688  31.243  0.00  0.00     0.149 C 
ATOM     11  O20 ZIN A   1      29.786   2.327  31.440  0.00  0.00    -0.293 OA
ATOM     12  C21 ZIN A   1      31.710   2.093  30.100  0.00  0.00     0.084 C 
ATOM     13  C22 ZIN A   1      33.204   2.130  30.443  0.00  0.00     0.022 C 
ATOM     14  C23 ZIN A   1      33.603   3.577  30.744  0.00  0.00    -0.012 C 
ATOM     15  C24 ZIN A   1      33.369   4.443  29.504  0.00  0.00     0.021 C 
ATOM     16  C25 ZIN A   1      35.082   3.634  31.131  0.00  0.00     0.006 C 
ATOM     17  C27 ZIN A   1      35.947   3.115  29.988  0.00  0.00     0.007 C 
ATOM     18  C28 ZIN A   1      37.444   3.257  30.314  0.00  0.00     0.013 C 
ATOM     19  C29 ZIN A   1      37.732   4.703  30.634  0.00  0.00    -0.001 C 
ATOM     20  C30 ZIN A   1      37.265   5.591  29.478  0.00  0.00     0.019 C 
ENDROOT
BRANCH   1  21
ATOM     21  O4  ZIN A   1      39.812   3.956  31.675  0.00  0.00    -0.302 OA
BRANCH  21  22
ATOM     22  C2  ZIN A   1      40.861   4.237  32.464  0.00  0.00     0.256 C 
ATOM     23  C1  ZIN A   1      41.499   5.602  32.411  0.00  0.00     0.126 C 
ATOM     24  O3  ZIN A   1      41.293   3.396  33.217  0.00  0.00    -0.266 OA
ENDBRANCH  21  22
ENDBRANCH   1  21
BRANCH   1  25
ATOM     25  C6  ZIN A   1      39.938   5.498  29.804  0.00  0.00     0.158 C 
ATOM     26  C7  ZIN A   1      40.564   4.457  28.912  0.00  0.00     0.094 C 
ATOM     27  O8  ZIN A   1      40.063   6.671  29.542  0.00  0.00    -0.295 OA
ENDBRANCH   1  25
TORSDOF 3
ENDMDL
MODEL 30
REMARK CAVERDOCK RESULT:      22.7      0.000      0.000
REMARK CAVERDOCK CONSTRAINTS:       0.0      0.0      0.0      0.0
REMARK CAVERDOCK TUNNEL: 29     22.7      1.9     30.4
REMARK  3 active torsions:
REMARK  status: ('A' for Active; 'I' for Inactive)
REMARK    1  A    between atoms: C2_2  and  O4_4 
REMARK    2  A    between atoms: O4_4  and  C5_5 
REMARK    3  A    between atoms: C5_5  and  C6_6 
ROOT
ATOM      1  C5  ZIN A   1      38.984   5.128  31.012  0.00  0.00     0.138 C 
ATOM      2  C9  ZIN A   1      38.802   6.307  32.000  0.00  0.00     0.048 C 
ATOM      3  C10 ZIN A   1      37.271   6.469  32.212  0.00  0.00     0.009 C 
ATOM      4  C11 ZIN A   1      36.729   5.076  31.873  0.00  0.00     0.005 C 
ATOM      5  C13 ZIN A   1      35.266   5.013  31.478  0.00  0.00     0.018 C 
ATOM      6  C15 ZIN A   1      34.386   5.455  32.614  0.00  0.00    -0.021 C 
ATOM      7  C16 ZIN A   1      33.164   4.951  32.781  0.00  0.00     0.004 C 
ATOM      8  C17 ZIN A   1      32.631   3.941  31.869  0.00  0.00    -0.046 C 
ATOM      9  C18 ZIN A   1      31.381   3.455  32.057  0.00  0.00     0.058 C 
ATOM     10  C19 ZIN A   1      30.836   2.471  31.218  0.00  0.00     0.149 C 
ATOM     11  O20 ZIN A   1      29.705   2.072  31.413  0.00  0.00    -0.293 OA
ATOM     12  C21 ZIN A   1      31.638   1.904  30.074  0.00  0.00     0.084 C 
ATOM     13  C22 ZIN A   1      33.129   1.989  30.419  0.00  0.00     0.022 C 
ATOM     14  C23 ZIN A   1      33.480   3.448  30.724  0.00  0.00    -0.012 C 
ATOM     15  C24 ZIN A   1      33.220   4.308  29.485  0.00  0.00     0.021 C 
ATOM     16  C25 ZIN A   1      34.957   3.552  31.113  0.00  0.00     0.006 C 
ATOM     17  C27 ZIN A   1      35.839   3.064  29.970  0.00  0.00     0.007 C 
ATOM     18  C28 ZIN A   1      37.330   3.254  30.298  0.00  0.00     0.013 C 
ATOM     19  C29 ZIN A   1      37.570   4.708  30.621  0.00  0.00    -0.001 C 
ATOM     20  C30 ZIN A   1      37.076   5.582  29.466  0.00  0.00     0.019 C 
ENDROOT
BRANCH   1  21
ATOM     21  O4  ZIN A   1      39.672   4.028  31.663  0.00  0.00    -0.302 OA
BRANCH  21  22
ATOM     22  C2  ZIN A   1      40.726   4.340  32.435  0.00  0.00     0.256 C 
ATOM     23  C1  ZIN A   1      41.915   5.045  31.836  0.00  0.00     0.126 C 
ATOM     24  O3  ZIN A   1      40.719   4.055  33.609  0.00  0.00    -0.266 OA
ENDBRANCH  21  22
ENDBRANCH   1  21
BRANCH   1  25
ATOM     25  C6  ZIN A   1      39.751   5.577  29.796  0.00  0.00     0.158 C 
ATOM     26  C7  ZIN A   1      40.470   4.564  28.942  0.00  0.00     0.094 C 
ATOM     27  O8  ZIN A   1      39.790   6.748  29.505  0.00  0.00    -0.295 OA
ENDBRANCH   1  25
TORSDOF 3
ENDMDL
MODEL 31
REMARK CAVERDOCK RESULT:      22.3      0.000      0.000
REMARK CAVERDOCK CONSTRAINTS:       0.0      0.0      0.0      0.0
REMARK CAVERDOCK TUNNEL: 30     22.3      1.9     31.2
REMARK  3 active torsions:
REMARK  status: ('A' for Active; 'I' for Inactive)
REMARK    1  A    between atoms: C2_2  and  O4_4 
REMARK    2  A    between atoms: O4_4  and  C5_5 
REMARK    3  A    between atoms: C5_5  and  C6_6 
ROOT
ATOM      1  C5  ZIN A   1      38.749   5.009  30.863  0.00  0.00     0.138 C 
ATOM      2  C9  ZIN A   1      38.592   6.189  31.854  0.00  0.00     0.048 C 
ATOM      3  C10 ZIN A   1      37.067   6.352  32.103  0.00  0.00     0.009 C 
ATOM      4  C11 ZIN A   1      36.516   4.959  31.779  0.00  0.00     0.005 C 
ATOM      5  C13 ZIN A   1      35.044   4.895  31.419  0.00  0.00     0.018 C 
ATOM      6  C15 ZIN A   1      34.192   5.338  32.576  0.00  0.00    -0.021 C 
ATOM      7  C16 ZIN A   1      32.975   4.835  32.774  0.00  0.00     0.004 C 
ATOM      8  C17 ZIN A   1      32.419   3.824  31.876  0.00  0.00    -0.046 C 
ATOM      9  C18 ZIN A   1      31.174   3.339  32.095  0.00  0.00     0.058 C 
ATOM     10  C19 ZIN A   1      30.608   2.355  31.270  0.00  0.00     0.149 C 
ATOM     11  O20 ZIN A   1      29.483   1.956  31.493  0.00  0.00    -0.293 OA
ATOM     12  C21 ZIN A   1      31.382   1.786  30.108  0.00  0.00     0.084 C 
ATOM     13  C22 ZIN A   1      32.881   1.872  30.416  0.00  0.00     0.022 C 
ATOM     14  C23 ZIN A   1      33.240   3.330  30.711  0.00  0.00    -0.012 C 
ATOM     15  C24 ZIN A   1      32.949   4.189  29.478  0.00  0.00     0.021 C 
ATOM     16  C25 ZIN A   1      34.725   3.435  31.064  0.00  0.00     0.006 C 
ATOM     17  C27 ZIN A   1      35.580   2.945  29.900  0.00  0.00     0.007 C 
ATOM     18  C28 ZIN A   1      37.078   3.135  30.191  0.00  0.00     0.013 C 
ATOM     19  C29 ZIN A   1      37.326   4.590  30.507  0.00  0.00    -0.001 C 
ATOM     20  C30 ZIN A   1      36.804   5.463  29.364  0.00  0.00     0.019 C 
ENDROOT
BRANCH   1  21
ATOM     21  O4  ZIN A   1      39.453   3.910  31.498  0.00  0.00    -0.302 OA
BRANCH  21  22
ATOM     22  C2  ZIN A   1      40.426   4.229  32.365  0.00  0.00     0.256 C 
ATOM     23  C1  ZIN A   1      40.555   5.646  32.864  0.00  0.00     0.126 C 
ATOM     24  O3  ZIN A   1      41.199   3.382  32.745  0.00  0.00    -0.266 OA
ENDBRANCH  21  22
ENDBRANCH   1  21
BRANCH   1  25
ATOM     25  C6  ZIN A   1      39.486   5.457  29.627  0.00  0.00     0.158 C 
ATOM     26  C7  ZIN A   1      40.544   4.573  29.018  0.00  0.00     0.094 C 
ATOM     27  O8  ZIN A   1      39.230   6.525  29.125  0.00  0.00    -0.295 OA
ENDBRANCH   1  25
TORSDOF 3
ENDMDL
MODEL 32
REMARK CAVERDOCK RESULT:      22.3      0.000      0.000
REMARK CAVERDOCK CONSTRAINTS:       0.0      0.0      0.0      0.0
REMARK CAVERDOCK TUNNEL: 31     22.3      1.9     32.4
REMARK  3 active torsions:
REMARK  status: ('A' for Active; 'I' for Inactive)
REMARK    1  A    between atoms: C2_2  and  O4_4 
REMARK    2  A    between atoms: O4_4  and  C5_5 
REMARK    3  A    between atoms: C5_5  and  C6_6 
ROOT
ATOM      1  C5  ZIN A   1      38.629   4.926  30.804  0.00  0.00     0.138 C 
ATOM      2  C9  ZIN A   1      38.504   6.119  31.785  0.00  0.00     0.048 C 
ATOM      3  C10 ZIN A   1      36.987   6.289  32.076  0.00  0.00     0.009 C 
ATOM      4  C11 ZIN A   1      36.423   4.893  31.786  0.00  0.00     0.005 C 
ATOM      5  C13 ZIN A   1      34.941   4.830  31.470  0.00  0.00     0.018 C 
ATOM      6  C15 ZIN A   1      34.125   5.290  32.646  0.00  0.00    -0.021 C 
ATOM      7  C16 ZIN A   1      32.912   4.792  32.885  0.00  0.00     0.004 C 
ATOM      8  C17 ZIN A   1      32.328   3.773  32.016  0.00  0.00    -0.046 C 
ATOM      9  C18 ZIN A   1      31.088   3.294  32.278  0.00  0.00     0.058 C 
ATOM     10  C19 ZIN A   1      30.496   2.301  31.482  0.00  0.00     0.149 C 
ATOM     11  O20 ZIN A   1      29.377   1.908  31.743  0.00  0.00    -0.293 OA
ATOM     12  C21 ZIN A   1      31.235   1.716  30.305  0.00  0.00     0.084 C 
ATOM     13  C22 ZIN A   1      32.742   1.800  30.569  0.00  0.00     0.022 C 
ATOM     14  C23 ZIN A   1      33.113   3.261  30.834  0.00  0.00    -0.012 C 
ATOM     15  C24 ZIN A   1      32.789   4.106  29.600  0.00  0.00     0.021 C 
ATOM     16  C25 ZIN A   1      34.609   3.366  31.142  0.00  0.00     0.006 C 
ATOM     17  C27 ZIN A   1      35.427   2.859  29.960  0.00  0.00     0.007 C 
ATOM     18  C28 ZIN A   1      36.934   3.048  30.205  0.00  0.00     0.013 C 
ATOM     19  C29 ZIN A   1      37.195   4.506  30.495  0.00  0.00    -0.001 C 
ATOM     20  C30 ZIN A   1      36.642   5.366  29.357  0.00  0.00     0.019 C 
ENDROOT
BRANCH   1  21
ATOM     21  O4  ZIN A   1      39.348   3.832  31.432  0.00  0.00    -0.302 OA
BRANCH  21  22
ATOM     22  C2  ZIN A   1      40.358   4.159  32.255  0.00  0.00     0.256 C 
ATOM     23  C1  ZIN A   1      40.542   5.591  32.688  0.00  0.00     0.126 C 
ATOM     24  O3  ZIN A   1      41.119   3.306  32.646  0.00  0.00    -0.266 OA
ENDBRANCH  21  22
ENDBRANCH   1  21
BRANCH   1  25
ATOM     25  C6  ZIN A   1      39.331   5.356  29.543  0.00  0.00     0.158 C 
ATOM     26  C7  ZIN A   1      40.287   4.417  28.854  0.00  0.00     0.094 C 
ATOM     27  O8  ZIN A   1      39.128   6.454  29.083  0.00  0.00    -0.295 OA
ENDBRANCH   1  25
TORSDOF 3
ENDMDL
MODEL 33
REMARK CAVERDOCK RESULT:      22.4      0.000      0.000
REMARK CAVERDOCK CONSTRAINTS:       0.0      0.0      0.0      0.0
REMARK CAVERDOCK TUNNEL: 32     22.4      2.0     33.1
REMARK  3 active torsions:
REMARK  status: ('A' for Active; 'I' for Inactive)
REMARK    1  A    between atoms: C2_2  and  O4_4 
REMARK    2  A    between atoms: O4_4  and  C5_5 
REMARK    3  A    between atoms: C5_5  and  C6_6 
ROOT
ATOM      1  C5  ZIN A   1      38.541   4.999  30.912  0.00  0.00     0.138 C 
ATOM      2  C9  ZIN A   1      38.360   6.121  31.964  0.00  0.00     0.048 C 
ATOM      3  C10 ZIN A   1      36.832   6.235  32.225  0.00  0.00     0.009 C 
ATOM      4  C11 ZIN A   1      36.312   4.849  31.829  0.00  0.00     0.005 C 
ATOM      5  C13 ZIN A   1      34.841   4.771  31.469  0.00  0.00     0.018 C 
ATOM      6  C15 ZIN A   1      33.983   5.132  32.649  0.00  0.00    -0.021 C 
ATOM      7  C16 ZIN A   1      32.778   4.591  32.822  0.00  0.00     0.004 C 
ATOM      8  C17 ZIN A   1      32.242   3.617  31.873  0.00  0.00    -0.046 C 
ATOM      9  C18 ZIN A   1      31.010   3.092  32.069  0.00  0.00     0.058 C 
ATOM     10  C19 ZIN A   1      30.464   2.140  31.194  0.00  0.00     0.149 C 
ATOM     11  O20 ZIN A   1      29.349   1.704  31.398  0.00  0.00    -0.293 OA
ATOM     12  C21 ZIN A   1      31.247   1.652  30.003  0.00  0.00     0.084 C 
ATOM     13  C22 ZIN A   1      32.744   1.755  30.312  0.00  0.00     0.022 C 
ATOM     14  C23 ZIN A   1      33.071   3.204  30.682  0.00  0.00    -0.012 C 
ATOM     15  C24 ZIN A   1      32.757   4.120  29.497  0.00  0.00     0.021 C 
ATOM     16  C25 ZIN A   1      34.555   3.324  31.037  0.00  0.00     0.006 C 
ATOM     17  C27 ZIN A   1      35.416   2.916  29.848  0.00  0.00     0.007 C 
ATOM     18  C28 ZIN A   1      36.911   3.125  30.145  0.00  0.00     0.013 C 
ATOM     19  C29 ZIN A   1      37.127   4.566  30.537  0.00  0.00    -0.001 C 
ATOM     20  C30 ZIN A   1      36.581   5.486  29.443  0.00  0.00     0.019 C 
ENDROOT
BRANCH   1  21
ATOM     21  O4  ZIN A   1      39.272   3.884  31.486  0.00  0.00    -0.302 OA
BRANCH  21  22
ATOM     22  C2  ZIN A   1      40.402   4.174  32.151  0.00  0.00     0.256 C 
ATOM     23  C1  ZIN A   1      40.941   5.581  32.142  0.00  0.00     0.126 C 
ATOM     24  O3  ZIN A   1      40.987   3.306  32.755  0.00  0.00    -0.266 OA
ENDBRANCH  21  22
ENDBRANCH   1  21
BRANCH   1  25
ATOM     25  C6  ZIN A   1      39.263   5.529  29.700  0.00  0.00     0.158 C 
ATOM     26  C7  ZIN A   1      40.016   4.584  28.799  0.00  0.00     0.094 C 
ATOM     27  O8  ZIN A   1      39.240   6.710  29.451  0.00  0.00    -0.295 OA
ENDBRANCH   1  25
TORSDOF 3
ENDMDL
MODEL 34
REMARK CAVERDOCK RESULT:      19.9      0.000      0.000
REMARK CAVERDOCK CONSTRAINTS:       0.2      0.0      0.0      0.0
REMARK CAVERDOCK TUNNEL: 33     19.9      2.0     34.1
REMARK  3 active torsions:
REMARK  status: ('A' for Active; 'I' for Inactive)
REMARK    1  A    between atoms: C2_2  and  O4_4 
REMARK    2  A    between atoms: O4_4  and  C5_5 
REMARK    3  A    between atoms: C5_5  and  C6_6 
ROOT
ATOM      1  C5  ZIN A   1      38.176   5.168  30.691  0.00  0.00     0.138 C 
ATOM      2  C9  ZIN A   1      38.105   6.128  31.905  0.00  0.00     0.048 C 
ATOM      3  C10 ZIN A   1      36.618   6.156  32.355  0.00  0.00     0.009 C 
ATOM      4  C11 ZIN A   1      36.076   4.822  31.831  0.00  0.00     0.005 C 
ATOM      5  C13 ZIN A   1      34.573   4.747  31.637  0.00  0.00     0.018 C 
ATOM      6  C15 ZIN A   1      33.857   4.915  32.948  0.00  0.00    -0.021 C 
ATOM      7  C16 ZIN A   1      32.690   4.317  33.183  0.00  0.00     0.004 C 
ATOM      8  C17 ZIN A   1      32.060   3.466  32.175  0.00  0.00    -0.046 C 
ATOM      9  C18 ZIN A   1      30.868   2.880  32.437  0.00  0.00     0.058 C 
ATOM     10  C19 ZIN A   1      30.236   2.041  31.507  0.00  0.00     0.149 C 
ATOM     11  O20 ZIN A   1      29.160   1.546  31.776  0.00  0.00    -0.293 OA
ATOM     12  C21 ZIN A   1      30.878   1.746  30.175  0.00  0.00     0.084 C 
ATOM     13  C22 ZIN A   1      32.400   1.854  30.320  0.00  0.00     0.022 C 
ATOM     14  C23 ZIN A   1      32.746   3.248  30.849  0.00  0.00    -0.012 C 
ATOM     15  C24 ZIN A   1      32.279   4.307  29.850  0.00  0.00     0.021 C 
ATOM     16  C25 ZIN A   1      34.260   3.365  31.043  0.00  0.00     0.006 C 
ATOM     17  C27 ZIN A   1      34.979   3.152  29.716  0.00  0.00     0.007 C 
ATOM     18  C28 ZIN A   1      36.495   3.366  29.864  0.00  0.00     0.013 C 
ATOM     19  C29 ZIN A   1      36.735   4.746  30.427  0.00  0.00    -0.001 C 
ATOM     20  C30 ZIN A   1      36.048   5.789  29.543  0.00  0.00     0.019 C 
ENDROOT
BRANCH   1  21
ATOM     21  O4  ZIN A   1      38.987   4.008  31.015  0.00  0.00    -0.302 OA
BRANCH  21  22
ATOM     22  C2  ZIN A   1      40.216   4.241  31.505  0.00  0.00     0.256 C 
ATOM     23  C1  ZIN A   1      40.377   4.931  32.835  0.00  0.00     0.126 C 
ATOM     24  O3  ZIN A   1      41.191   3.898  30.879  0.00  0.00    -0.266 OA
ENDBRANCH  21  22
ENDBRANCH   1  21
BRANCH   1  25
ATOM     25  C6  ZIN A   1      38.740   5.881  29.491  0.00  0.00     0.158 C 
ATOM     26  C7  ZIN A   1      40.164   5.630  29.064  0.00  0.00     0.094 C 
ATOM     27  O8  ZIN A   1      38.053   6.656  28.870  0.00  0.00    -0.295 OA
ENDBRANCH   1  25
TORSDOF 3
ENDMDL
MODEL 35
REMARK CAVERDOCK RESULT:      18.8      0.000      0.000
REMARK CAVERDOCK CONSTRAINTS:       0.2      0.0      0.0      0.0
REMARK CAVERDOCK TUNNEL: 34     18.8      2.0     35.4
REMARK  3 active torsions:
REMARK  status: ('A' for Active; 'I' for Inactive)
REMARK    1  A    between atoms: C2_2  and  O4_4 
REMARK    2  A    between atoms: O4_4  and  C5_5 
REMARK    3  A    between atoms: C5_5  and  C6_6 
ROOT
ATOM      1  C5  ZIN A   1      38.216   4.957  30.909  0.00  0.00     0.138 C 
ATOM      2  C9  ZIN A   1      38.117   5.861  32.163  0.00  0.00     0.048 C 
ATOM      3  C10 ZIN A   1      36.610   5.930  32.534  0.00  0.00     0.009 C 
ATOM      4  C11 ZIN A   1      36.045   4.646  31.918  0.00  0.00     0.005 C 
ATOM      5  C13 ZIN A   1      34.554   4.643  31.642  0.00  0.00     0.018 C 
ATOM      6  C15 ZIN A   1      33.774   4.779  32.921  0.00  0.00    -0.021 C 
ATOM      7  C16 ZIN A   1      32.574   4.220  33.063  0.00  0.00     0.004 C 
ATOM      8  C17 ZIN A   1      31.967   3.444  31.984  0.00  0.00    -0.046 C 
ATOM      9  C18 ZIN A   1      30.740   2.897  32.154  0.00  0.00     0.058 C 
ATOM     10  C19 ZIN A   1      30.127   2.129  31.151  0.00  0.00     0.149 C 
ATOM     11  O20 ZIN A   1      29.020   1.667  31.339  0.00  0.00    -0.293 OA
ATOM     12  C21 ZIN A   1      30.829   1.871  29.843  0.00  0.00     0.084 C 
ATOM     13  C22 ZIN A   1      32.344   1.908  30.072  0.00  0.00     0.022 C 
ATOM     14  C23 ZIN A   1      32.715   3.259  30.687  0.00  0.00    -0.012 C 
ATOM     15  C24 ZIN A   1      32.345   4.383  29.717  0.00  0.00     0.021 C 
ATOM     16  C25 ZIN A   1      34.219   3.304  30.965  0.00  0.00     0.006 C 
ATOM     17  C27 ZIN A   1      35.001   3.125  29.669  0.00  0.00     0.007 C 
ATOM     18  C28 ZIN A   1      36.514   3.267  29.907  0.00  0.00     0.013 C 
ATOM     19  C29 ZIN A   1      36.776   4.608  30.548  0.00  0.00    -0.001 C 
ATOM     20  C30 ZIN A   1      36.180   5.720  29.683  0.00  0.00     0.019 C 
ENDROOT
BRANCH   1  21
ATOM     21  O4  ZIN A   1      38.963   3.750  31.217  0.00  0.00    -0.302 OA
BRANCH  21  22
ATOM     22  C2  ZIN A   1      39.234   2.923  30.195  0.00  0.00     0.256 C 
ATOM     23  C1  ZIN A   1      38.457   1.641  30.037  0.00  0.00     0.126 C 
ATOM     24  O3  ZIN A   1      40.100   3.207  29.402  0.00  0.00    -0.266 OA
ENDBRANCH  21  22
ENDBRANCH   1  21
BRANCH   1  25
ATOM     25  C6  ZIN A   1      38.873   5.702  29.776  0.00  0.00     0.158 C 
ATOM     26  C7  ZIN A   1      40.328   6.086  29.869  0.00  0.00     0.094 C 
ATOM     27  O8  ZIN A   1      38.234   5.992  28.793  0.00  0.00    -0.295 OA
ENDBRANCH   1  25
TORSDOF 3
ENDMDL
MODEL 36
REMARK CAVERDOCK RESULT:      17.4      0.000      0.000
REMARK CAVERDOCK CONSTRAINTS:       0.4      0.0      0.0      0.0
REMARK CAVERDOCK TUNNEL: 35     17.4      2.0     36.3
REMARK  3 active torsions:
REMARK  status: ('A' for Active; 'I' for Inactive)
REMARK    1  A    between atoms: C2_2  and  O4_4 
REMARK    2  A    between atoms: O4_4  and  C5_5 
REMARK    3  A    between atoms: C5_5  and  C6_6 
ROOT
ATOM      1  C5  ZIN A   1      37.927   5.106  30.587  0.00  0.00     0.138 C 
ATOM      2  C9  ZIN A   1      37.904   5.949  31.887  0.00  0.00     0.048 C 
ATOM      3  C10 ZIN A   1      36.436   5.929  32.396  0.00  0.00     0.009 C 
ATOM      4  C11 ZIN A   1      35.875   4.647  31.772  0.00  0.00     0.005 C 
ATOM      5  C13 ZIN A   1      34.366   4.583  31.632  0.00  0.00     0.018 C 
ATOM      6  C15 ZIN A   1      33.702   4.626  32.980  0.00  0.00    -0.021 C 
ATOM      7  C16 ZIN A   1      32.546   4.003  33.204  0.00  0.00     0.004 C 
ATOM      8  C17 ZIN A   1      31.876   3.247  32.147  0.00  0.00    -0.046 C 
ATOM      9  C18 ZIN A   1      30.696   2.634  32.401  0.00  0.00     0.058 C 
ATOM     10  C19 ZIN A   1      30.028   1.882  31.422  0.00  0.00     0.149 C 
ATOM     11  O20 ZIN A   1      28.964   1.359  31.686  0.00  0.00    -0.293 OA
ATOM     12  C21 ZIN A   1      30.617   1.715  30.044  0.00  0.00     0.084 C 
ATOM     13  C22 ZIN A   1      32.144   1.816  30.138  0.00  0.00     0.022 C 
ATOM     14  C23 ZIN A   1      32.510   3.156  30.781  0.00  0.00    -0.012 C 
ATOM     15  C24 ZIN A   1      32.002   4.302  29.903  0.00  0.00     0.021 C 
ATOM     16  C25 ZIN A   1      34.030   3.261  30.924  0.00  0.00     0.006 C 
ATOM     17  C27 ZIN A   1      34.696   3.176  29.556  0.00  0.00     0.007 C 
ATOM     18  C28 ZIN A   1      36.216   3.382  29.663  0.00  0.00     0.013 C 
ATOM     19  C29 ZIN A   1      36.477   4.704  30.342  0.00  0.00    -0.001 C 
ATOM     20  C30 ZIN A   1      35.754   5.823  29.587  0.00  0.00     0.019 C 
ENDROOT
BRANCH   1  21
ATOM     21  O4  ZIN A   1      38.752   3.925  30.769  0.00  0.00    -0.302 OA
BRANCH  21  22
ATOM     22  C2  ZIN A   1      40.078   4.116  30.857  0.00  0.00     0.256 C 
ATOM     23  C1  ZIN A   1      40.696   4.515  32.172  0.00  0.00     0.126 C 
ATOM     24  O3  ZIN A   1      40.776   3.967  29.882  0.00  0.00    -0.266 OA
ENDBRANCH  21  22
ENDBRANCH   1  21
BRANCH   1  25
ATOM     25  C6  ZIN A   1      38.443   5.931  29.437  0.00  0.00     0.158 C 
ATOM     26  C7  ZIN A   1      37.475   6.583  28.483  0.00  0.00     0.094 C 
ATOM     27  O8  ZIN A   1      39.632   6.070  29.278  0.00  0.00    -0.295 OA
ENDBRANCH   1  25
TORSDOF 3
ENDMDL
MODEL 37
REMARK CAVERDOCK RESULT:      15.8      0.000      0.000
REMARK CAVERDOCK CONSTRAINTS:       0.6      0.0      0.0      0.0
REMARK CAVERDOCK TUNNEL: 36     15.8      2.0     37.3
REMARK  3 active torsions:
REMARK  status: ('A' for Active; 'I' for Inactive)
REMARK    1  A    between atoms: C2_2  and  O4_4 
REMARK    2  A    between atoms: O4_4  and  C5_5 
REMARK    3  A    between atoms: C5_5  and  C6_6 
ROOT
ATOM      1  C5  ZIN A   1      37.756   5.042  30.715  0.00  0.00     0.138 C 
ATOM      2  C9  ZIN A   1      37.717   5.884  32.014  0.00  0.00     0.048 C 
ATOM      3  C10 ZIN A   1      36.239   5.885  32.492  0.00  0.00     0.009 C 
ATOM      4  C11 ZIN A   1      35.672   4.611  31.855  0.00  0.00     0.005 C 
ATOM      5  C13 ZIN A   1      34.166   4.571  31.683  0.00  0.00     0.018 C 
ATOM      6  C15 ZIN A   1      33.474   4.621  33.017  0.00  0.00    -0.021 C 
ATOM      7  C16 ZIN A   1      32.305   4.016  33.215  0.00  0.00     0.004 C 
ATOM      8  C17 ZIN A   1      31.647   3.270  32.143  0.00  0.00    -0.046 C 
ATOM      9  C18 ZIN A   1      30.453   2.674  32.371  0.00  0.00     0.058 C 
ATOM     10  C19 ZIN A   1      29.795   1.933  31.377  0.00  0.00     0.149 C 
ATOM     11  O20 ZIN A   1      28.718   1.425  31.618  0.00  0.00    -0.293 OA
ATOM     12  C21 ZIN A   1      30.411   1.759  30.012  0.00  0.00     0.084 C 
ATOM     13  C22 ZIN A   1      31.936   1.837  30.138  0.00  0.00     0.022 C 
ATOM     14  C23 ZIN A   1      32.308   3.171  30.791  0.00  0.00    -0.012 C 
ATOM     15  C24 ZIN A   1      31.835   4.325  29.904  0.00  0.00     0.021 C 
ATOM     16  C25 ZIN A   1      33.826   3.254  30.966  0.00  0.00     0.006 C 
ATOM     17  C27 ZIN A   1      34.519   3.161  29.612  0.00  0.00     0.007 C 
ATOM     18  C28 ZIN A   1      36.040   3.344  29.752  0.00  0.00     0.013 C 
ATOM     19  C29 ZIN A   1      36.305   4.662  30.438  0.00  0.00    -0.001 C 
ATOM     20  C30 ZIN A   1      35.616   5.791  29.670  0.00  0.00     0.019 C 
ENDROOT
BRANCH   1  21
ATOM     21  O4  ZIN A   1      38.559   3.849  30.912  0.00  0.00    -0.302 OA
BRANCH  21  22
ATOM     22  C2  ZIN A   1      39.887   4.019  31.016  0.00  0.00     0.256 C 
ATOM     23  C1  ZIN A   1      40.487   4.489  32.316  0.00  0.00     0.126 C 
ATOM     24  O3  ZIN A   1      40.601   3.795  30.067  0.00  0.00    -0.266 OA
ENDBRANCH  21  22
ENDBRANCH   1  21
BRANCH   1  25
ATOM     25  C6  ZIN A   1      38.308   5.861  29.576  0.00  0.00     0.158 C 
ATOM     26  C7  ZIN A   1      37.370   6.549  28.618  0.00  0.00     0.094 C 
ATOM     27  O8  ZIN A   1      39.502   5.965  29.431  0.00  0.00    -0.295 OA
ENDBRANCH   1  25
TORSDOF 3
ENDMDL
MODEL 38
REMARK CAVERDOCK RESULT:      14.9      0.000      0.000
REMARK CAVERDOCK CONSTRAINTS:       0.2      0.0      0.0      0.0
REMARK CAVERDOCK TUNNEL: 37     14.9      2.0     38.1
REMARK  3 active torsions:
REMARK  status: ('A' for Active; 'I' for Inactive)
REMARK    1  A    between atoms: C2_2  and  O4_4 
REMARK    2  A    between atoms: O4_4  and  C5_5 
REMARK    3  A    between atoms: C5_5  and  C6_6 
ROOT
ATOM      1  C5  ZIN A   1      37.617   4.965  30.520  0.00  0.00     0.138 C 
ATOM      2  C9  ZIN A   1      37.584   5.821  31.811  0.00  0.00     0.048 C 
ATOM      3  C10 ZIN A   1      36.115   5.792  32.318  0.00  0.00     0.009 C 
ATOM      4  C11 ZIN A   1      35.567   4.498  31.707  0.00  0.00     0.005 C 
ATOM      5  C13 ZIN A   1      34.059   4.419  31.566  0.00  0.00     0.018 C 
ATOM      6  C15 ZIN A   1      33.393   4.469  32.913  0.00  0.00    -0.021 C 
ATOM      7  C16 ZIN A   1      32.242   3.839  33.141  0.00  0.00     0.004 C 
ATOM      8  C17 ZIN A   1      31.581   3.065  32.092  0.00  0.00    -0.046 C 
ATOM      9  C18 ZIN A   1      30.407   2.444  32.351  0.00  0.00     0.058 C 
ATOM     10  C19 ZIN A   1      29.747   1.675  31.379  0.00  0.00     0.149 C 
ATOM     11  O20 ZIN A   1      28.688   1.145  31.647  0.00  0.00    -0.293 OA
ATOM     12  C21 ZIN A   1      30.340   1.499  30.004  0.00  0.00     0.084 C 
ATOM     13  C22 ZIN A   1      31.865   1.615  30.098  0.00  0.00     0.022 C 
ATOM     14  C23 ZIN A   1      32.217   2.965  30.728  0.00  0.00    -0.012 C 
ATOM     15  C24 ZIN A   1      31.700   4.097  29.837  0.00  0.00     0.021 C 
ATOM     16  C25 ZIN A   1      33.736   3.087  30.872  0.00  0.00     0.006 C 
ATOM     17  C27 ZIN A   1      34.405   2.994  29.505  0.00  0.00     0.007 C 
ATOM     18  C28 ZIN A   1      35.923   3.215  29.612  0.00  0.00     0.013 C 
ATOM     19  C29 ZIN A   1      36.170   4.546  30.277  0.00  0.00    -0.001 C 
ATOM     20  C30 ZIN A   1      35.438   5.650  29.510  0.00  0.00     0.019 C 
ENDROOT
BRANCH   1  21
ATOM     21  O4  ZIN A   1      38.452   3.793  30.715  0.00  0.00    -0.302 OA
BRANCH  21  22
ATOM     22  C2  ZIN A   1      39.755   4.008  30.959  0.00  0.00     0.256 C 
ATOM     23  C1  ZIN A   1      40.175   4.778  32.184  0.00  0.00     0.126 C 
ATOM     24  O3  ZIN A   1      40.590   3.583  30.195  0.00  0.00    -0.266 OA
ENDBRANCH  21  22
ENDBRANCH   1  21
BRANCH   1  25
ATOM     25  C6  ZIN A   1      38.126   5.782  29.362  0.00  0.00     0.158 C 
ATOM     26  C7  ZIN A   1      37.157   6.533  28.485  0.00  0.00     0.094 C 
ATOM     27  O8  ZIN A   1      39.311   5.835  29.134  0.00  0.00    -0.295 OA
ENDBRANCH   1  25
TORSDOF 3
ENDMDL
MODEL 39
REMARK CAVERDOCK RESULT:      13.4      0.000      0.000
REMARK CAVERDOCK CONSTRAINTS:       0.6      0.0      0.0      0.0
REMARK CAVERDOCK TUNNEL: 38     13.4      2.1     39.4
REMARK  3 active torsions:
REMARK  status: ('A' for Active; 'I' for Inactive)
REMARK    1  A    between atoms: C2_2  and  O4_4 
REMARK    2  A    between atoms: O4_4  and  C5_5 
REMARK    3  A    between atoms: C5_5  and  C6_6 
ROOT
ATOM      1  C5  ZIN A   1      37.365   4.988  30.658  0.00  0.00     0.138 C 
ATOM      2  C9  ZIN A   1      37.309   5.829  31.958  0.00  0.00     0.048 C 
ATOM      3  C10 ZIN A   1      35.840   5.761  32.460  0.00  0.00     0.009 C 
ATOM      4  C11 ZIN A   1      35.322   4.462  31.833  0.00  0.00     0.005 C 
ATOM      5  C13 ZIN A   1      33.817   4.351  31.685  0.00  0.00     0.018 C 
ATOM      6  C15 ZIN A   1      33.146   4.372  33.030  0.00  0.00    -0.021 C 
ATOM      7  C16 ZIN A   1      32.009   3.713  33.248  0.00  0.00     0.004 C 
ATOM      8  C17 ZIN A   1      31.369   2.937  32.188  0.00  0.00    -0.046 C 
ATOM      9  C18 ZIN A   1      30.207   2.286  32.436  0.00  0.00     0.058 C 
ATOM     10  C19 ZIN A   1      29.569   1.514  31.453  0.00  0.00     0.149 C 
ATOM     11  O20 ZIN A   1      28.520   0.958  31.712  0.00  0.00    -0.293 OA
ATOM     12  C21 ZIN A   1      30.169   1.367  30.079  0.00  0.00     0.084 C 
ATOM     13  C22 ZIN A   1      31.691   1.516  30.179  0.00  0.00     0.022 C 
ATOM     14  C23 ZIN A   1      32.011   2.866  30.825  0.00  0.00    -0.012 C 
ATOM     15  C24 ZIN A   1      31.472   3.996  29.945  0.00  0.00     0.021 C 
ATOM     16  C25 ZIN A   1      33.527   3.020  30.976  0.00  0.00     0.006 C 
ATOM     17  C27 ZIN A   1      34.201   2.957  29.610  0.00  0.00     0.007 C 
ATOM     18  C28 ZIN A   1      35.714   3.210  29.725  0.00  0.00     0.013 C 
ATOM     19  C29 ZIN A   1      35.929   4.540  30.405  0.00  0.00    -0.001 C 
ATOM     20  C30 ZIN A   1      35.176   5.635  29.648  0.00  0.00     0.019 C 
ENDROOT
BRANCH   1  21
ATOM     21  O4  ZIN A   1      38.226   3.833  30.843  0.00  0.00    -0.302 OA
BRANCH  21  22
ATOM     22  C2  ZIN A   1      39.539   4.070  30.996  0.00  0.00     0.256 C 
ATOM     23  C1  ZIN A   1      40.003   5.191  31.890  0.00  0.00     0.126 C 
ATOM     24  O3  ZIN A   1      40.348   3.385  30.416  0.00  0.00    -0.266 OA
ENDBRANCH  21  22
ENDBRANCH   1  21
BRANCH   1  25
ATOM     25  C6  ZIN A   1      37.860   5.829  29.510  0.00  0.00     0.158 C 
ATOM     26  C7  ZIN A   1      36.878   6.582  28.650  0.00  0.00     0.094 C 
ATOM     27  O8  ZIN A   1      39.043   5.900  29.279  0.00  0.00    -0.295 OA
ENDBRANCH   1  25
TORSDOF 3
ENDMDL
MODEL 40
REMARK CAVERDOCK RESULT:      12.9      0.000      0.000
REMARK CAVERDOCK CONSTRAINTS:       0.0      0.0      0.0      0.0
REMARK CAVERDOCK TUNNEL: 39     12.9      2.2     40.2
REMARK  3 active torsions:
REMARK  status: ('A' for Active; 'I' for Inactive)
REMARK    1  A    between atoms: C2_2  and  O4_4 
REMARK    2  A    between atoms: O4_4  and  C5_5 
REMARK    3  A    between atoms: C5_5  and  C6_6 
ROOT
ATOM      1  C5  ZIN A   1      37.242   4.910  30.610  0.00  0.00     0.138 C 
ATOM      2  C9  ZIN A   1      37.197   5.731  31.923  0.00  0.00     0.048 C 
ATOM      3  C10 ZIN A   1      35.724   5.692  32.414  0.00  0.00     0.009 C 
ATOM      4  C11 ZIN A   1      35.179   4.416  31.763  0.00  0.00     0.005 C 
ATOM      5  C13 ZIN A   1      33.672   4.345  31.603  0.00  0.00     0.018 C 
ATOM      6  C15 ZIN A   1      32.992   4.360  32.944  0.00  0.00    -0.021 C 
ATOM      7  C16 ZIN A   1      31.838   3.726  33.144  0.00  0.00     0.004 C 
ATOM      8  C17 ZIN A   1      31.187   2.983  32.067  0.00  0.00    -0.046 C 
ATOM      9  C18 ZIN A   1      30.008   2.358  32.296  0.00  0.00     0.058 C 
ATOM     10  C19 ZIN A   1      29.357   1.617  31.297  0.00  0.00     0.149 C 
ATOM     11  O20 ZIN A   1      28.294   1.083  31.539  0.00  0.00    -0.293 OA
ATOM     12  C21 ZIN A   1      29.964   1.478  29.924  0.00  0.00     0.084 C 
ATOM     13  C22 ZIN A   1      31.488   1.587  30.037  0.00  0.00     0.022 C 
ATOM     14  C23 ZIN A   1      31.837   2.919  30.707  0.00  0.00    -0.012 C 
ATOM     15  C24 ZIN A   1      31.331   4.076  29.842  0.00  0.00     0.021 C 
ATOM     16  C25 ZIN A   1      33.354   3.033  30.870  0.00  0.00     0.006 C 
ATOM     17  C27 ZIN A   1      34.037   2.975  29.509  0.00  0.00     0.007 C 
ATOM     18  C28 ZIN A   1      35.554   3.189  29.637  0.00  0.00     0.013 C 
ATOM     19  C29 ZIN A   1      35.798   4.502  30.341  0.00  0.00    -0.001 C 
ATOM     20  C30 ZIN A   1      35.076   5.628  29.596  0.00  0.00     0.019 C 
ENDROOT
BRANCH   1  21
ATOM     21  O4  ZIN A   1      38.073   3.732  30.782  0.00  0.00    -0.302 OA
BRANCH  21  22
ATOM     22  C2  ZIN A   1      39.382   3.936  31.001  0.00  0.00     0.256 C 
ATOM     23  C1  ZIN A   1      39.826   4.983  31.989  0.00  0.00     0.126 C 
ATOM     24  O3  ZIN A   1      40.203   3.280  30.404  0.00  0.00    -0.266 OA
ENDBRANCH  21  22
ENDBRANCH   1  21
BRANCH   1  25
ATOM     25  C6  ZIN A   1      37.766   5.757  29.480  0.00  0.00     0.158 C 
ATOM     26  C7  ZIN A   1      36.806   6.394  28.508  0.00  0.00     0.094 C 
ATOM     27  O8  ZIN A   1      38.954   5.926  29.352  0.00  0.00    -0.295 OA
ENDBRANCH   1  25
TORSDOF 3
ENDMDL
MODEL 41
REMARK CAVERDOCK RESULT:      12.4      0.000      0.000
REMARK CAVERDOCK CONSTRAINTS:       0.0      0.0      0.0      0.0
REMARK CAVERDOCK TUNNEL: 40     12.4      2.3     41.1
REMARK  3 active torsions:
REMARK  status: ('A' for Active; 'I' for Inactive)
REMARK    1  A    between atoms: C2_2  and  O4_4 
REMARK    2  A    between atoms: O4_4  and  C5_5 
REMARK    3  A    between atoms: C5_5  and  C6_6 
ROOT
ATOM      1  C5  ZIN A   1      37.052   4.836  30.575  0.00  0.00     0.138 C 
ATOM      2  C9  ZIN A   1      37.035   5.633  31.903  0.00  0.00     0.048 C 
ATOM      3  C10 ZIN A   1      35.570   5.595  32.419  0.00  0.00     0.009 C 
ATOM      4  C11 ZIN A   1      35.005   4.335  31.754  0.00  0.00     0.005 C 
ATOM      5  C13 ZIN A   1      33.495   4.277  31.619  0.00  0.00     0.018 C 
ATOM      6  C15 ZIN A   1      32.839   4.272  32.972  0.00  0.00    -0.021 C 
ATOM      7  C16 ZIN A   1      31.684   3.643  33.180  0.00  0.00     0.004 C 
ATOM      8  C17 ZIN A   1      31.008   2.924  32.101  0.00  0.00    -0.046 C 
ATOM      9  C18 ZIN A   1      29.829   2.303  32.339  0.00  0.00     0.058 C 
ATOM     10  C19 ZIN A   1      29.156   1.585  31.338  0.00  0.00     0.149 C 
ATOM     11  O20 ZIN A   1      28.093   1.054  31.589  0.00  0.00    -0.293 OA
ATOM     12  C21 ZIN A   1      29.738   1.467  29.952  0.00  0.00     0.084 C 
ATOM     13  C22 ZIN A   1      31.265   1.564  30.041  0.00  0.00     0.022 C 
ATOM     14  C23 ZIN A   1      31.635   2.881  30.729  0.00  0.00    -0.012 C 
ATOM     15  C24 ZIN A   1      31.122   4.057  29.895  0.00  0.00     0.021 C 
ATOM     16  C25 ZIN A   1      33.155   2.981  30.868  0.00  0.00     0.006 C 
ATOM     17  C27 ZIN A   1      33.814   2.944  29.494  0.00  0.00     0.007 C 
ATOM     18  C28 ZIN A   1      35.335   3.145  29.600  0.00  0.00     0.013 C 
ATOM     19  C29 ZIN A   1      35.600   4.443  30.323  0.00  0.00    -0.001 C 
ATOM     20  C30 ZIN A   1      34.874   5.587  29.612  0.00  0.00     0.019 C 
ENDROOT
BRANCH   1  21
ATOM     21  O4  ZIN A   1      37.877   3.649  30.711  0.00  0.00    -0.302 OA
BRANCH  21  22
ATOM     22  C2  ZIN A   1      39.203   3.836  30.800  0.00  0.00     0.256 C 
ATOM     23  C1  ZIN A   1      39.763   4.780  31.834  0.00  0.00     0.126 C 
ATOM     24  O3  ZIN A   1      39.948   3.248  30.052  0.00  0.00    -0.266 OA
ENDBRANCH  21  22
ENDBRANCH   1  21
BRANCH   1  25
ATOM     25  C6  ZIN A   1      37.561   5.701  29.451  0.00  0.00     0.158 C 
ATOM     26  C7  ZIN A   1      36.588   6.388  28.528  0.00  0.00     0.094 C 
ATOM     27  O8  ZIN A   1      38.749   5.843  29.290  0.00  0.00    -0.295 OA
ENDBRANCH   1  25
TORSDOF 3
ENDMDL
MODEL 42
REMARK CAVERDOCK RESULT:      11.9      0.000      0.000
REMARK CAVERDOCK CONSTRAINTS:       0.1      0.0      0.0      0.0
REMARK CAVERDOCK TUNNEL: 41     11.9      2.3     42.1
REMARK  3 active torsions:
REMARK  status: ('A' for Active; 'I' for Inactive)
REMARK    1  A    between atoms: C2_2  and  O4_4 
REMARK    2  A    between atoms: O4_4  and  C5_5 
REMARK    3  A    between atoms: C5_5  and  C6_6 
ROOT
ATOM      1  C5  ZIN A   1      36.872   4.790  30.571  0.00  0.00     0.138 C 
ATOM      2  C9  ZIN A   1      36.859   5.499  31.948  0.00  0.00     0.048 C 
ATOM      3  C10 ZIN A   1      35.397   5.419  32.469  0.00  0.00     0.009 C 
ATOM      4  C11 ZIN A   1      34.835   4.202  31.726  0.00  0.00     0.005 C 
ATOM      5  C13 ZIN A   1      33.325   4.145  31.597  0.00  0.00     0.018 C 
ATOM      6  C15 ZIN A   1      32.677   4.049  32.950  0.00  0.00    -0.021 C 
ATOM      7  C16 ZIN A   1      31.526   3.401  33.123  0.00  0.00     0.004 C 
ATOM      8  C17 ZIN A   1      30.848   2.750  32.004  0.00  0.00    -0.046 C 
ATOM      9  C18 ZIN A   1      29.673   2.108  32.208  0.00  0.00     0.058 C 
ATOM     10  C19 ZIN A   1      28.997   1.453  31.166  0.00  0.00     0.149 C 
ATOM     11  O20 ZIN A   1      27.939   0.901  31.388  0.00  0.00    -0.293 OA
ATOM     12  C21 ZIN A   1      29.571   1.429  29.772  0.00  0.00     0.084 C 
ATOM     13  C22 ZIN A   1      31.098   1.528  29.859  0.00  0.00     0.022 C 
ATOM     14  C23 ZIN A   1      31.466   2.799  30.628  0.00  0.00    -0.012 C 
ATOM     15  C24 ZIN A   1      30.942   4.024  29.875  0.00  0.00     0.021 C 
ATOM     16  C25 ZIN A   1      32.987   2.898  30.765  0.00  0.00     0.006 C 
ATOM     17  C27 ZIN A   1      33.637   2.954  29.387  0.00  0.00     0.007 C 
ATOM     18  C28 ZIN A   1      35.158   3.157  29.498  0.00  0.00     0.013 C 
ATOM     19  C29 ZIN A   1      35.420   4.406  30.302  0.00  0.00    -0.001 C 
ATOM     20  C30 ZIN A   1      34.684   5.590  29.672  0.00  0.00     0.019 C 
ENDROOT
BRANCH   1  21
ATOM     21  O4  ZIN A   1      37.704   3.601  30.625  0.00  0.00    -0.302 OA
BRANCH  21  22
ATOM     22  C2  ZIN A   1      39.005   3.780  30.902  0.00  0.00     0.256 C 
ATOM     23  C1  ZIN A   1      39.459   5.030  31.611  0.00  0.00     0.126 C 
ATOM     24  O3  ZIN A   1      39.812   2.939  30.583  0.00  0.00    -0.266 OA
ENDBRANCH  21  22
ENDBRANCH   1  21
BRANCH   1  25
ATOM     25  C6  ZIN A   1      37.370   5.728  29.503  0.00  0.00     0.158 C 
ATOM     26  C7  ZIN A   1      36.407   6.309  28.499  0.00  0.00     0.094 C 
ATOM     27  O8  ZIN A   1      38.542   6.015  29.450  0.00  0.00    -0.295 OA
ENDBRANCH   1  25
TORSDOF 3
ENDMDL
MODEL 43
REMARK CAVERDOCK RESULT:      11.4      0.000      0.000
REMARK CAVERDOCK CONSTRAINTS:       0.1      0.0      0.0      0.0
REMARK CAVERDOCK TUNNEL: 42     11.4      2.3     43.7
REMARK  3 active torsions:
REMARK  status: ('A' for Active; 'I' for Inactive)
REMARK    1  A    between atoms: C2_2  and  O4_4 
REMARK    2  A    between atoms: O4_4  and  C5_5 
REMARK    3  A    between atoms: C5_5  and  C6_6 
ROOT
ATOM      1  C5  ZIN A   1      36.669   4.784  30.807  0.00  0.00     0.138 C 
ATOM      2  C9  ZIN A   1      36.477   5.558  32.135  0.00  0.00     0.048 C 
ATOM      3  C10 ZIN A   1      34.969   5.445  32.494  0.00  0.00     0.009 C 
ATOM      4  C11 ZIN A   1      34.536   4.172  31.759  0.00  0.00     0.005 C 
ATOM      5  C13 ZIN A   1      33.053   4.048  31.466  0.00  0.00     0.018 C 
ATOM      6  C15 ZIN A   1      32.260   3.993  32.742  0.00  0.00    -0.021 C 
ATOM      7  C16 ZIN A   1      31.120   3.308  32.821  0.00  0.00     0.004 C 
ATOM      8  C17 ZIN A   1      30.595   2.577  31.670  0.00  0.00    -0.046 C 
ATOM      9  C18 ZIN A   1      29.428   1.900  31.776  0.00  0.00     0.058 C 
ATOM     10  C19 ZIN A   1      28.897   1.168  30.702  0.00  0.00     0.149 C 
ATOM     11  O20 ZIN A   1      27.839   0.586  30.834  0.00  0.00    -0.293 OA
ATOM     12  C21 ZIN A   1      29.624   1.098  29.384  0.00  0.00     0.084 C 
ATOM     13  C22 ZIN A   1      31.127   1.263  29.633  0.00  0.00     0.022 C 
ATOM     14  C23 ZIN A   1      31.362   2.584  30.370  0.00  0.00    -0.012 C 
ATOM     15  C24 ZIN A   1      30.885   3.748  29.500  0.00  0.00     0.021 C 
ATOM     16  C25 ZIN A   1      32.854   2.750  30.669  0.00  0.00     0.006 C 
ATOM     17  C27 ZIN A   1      33.653   2.765  29.371  0.00  0.00     0.007 C 
ATOM     18  C28 ZIN A   1      35.144   3.033  29.639  0.00  0.00     0.013 C 
ATOM     19  C29 ZIN A   1      35.271   4.330  30.400  0.00  0.00    -0.001 C 
ATOM     20  C30 ZIN A   1      34.571   5.451  29.629  0.00  0.00     0.019 C 
ENDROOT
BRANCH   1  21
ATOM     21  O4  ZIN A   1      37.530   3.633  31.015  0.00  0.00    -0.302 OA
BRANCH  21  22
ATOM     22  C2  ZIN A   1      38.854   3.851  30.994  0.00  0.00     0.256 C 
ATOM     23  C1  ZIN A   1      39.429   5.064  31.679  0.00  0.00     0.126 C 
ATOM     24  O3  ZIN A   1      39.585   3.075  30.425  0.00  0.00    -0.266 OA
ENDBRANCH  21  22
ENDBRANCH   1  21
BRANCH   1  25
ATOM     25  C6  ZIN A   1      37.252   5.688  29.752  0.00  0.00     0.158 C 
ATOM     26  C7  ZIN A   1      36.348   6.358  28.750  0.00  0.00     0.094 C 
ATOM     27  O8  ZIN A   1      38.444   5.875  29.710  0.00  0.00    -0.295 OA
ENDBRANCH   1  25
TORSDOF 3
ENDMDL
MODEL 44
REMARK CAVERDOCK RESULT:      13.4      0.000      0.000
REMARK CAVERDOCK CONSTRAINTS:       0.0      0.0      0.0      0.0
REMARK CAVERDOCK TUNNEL: 43     13.4      2.4     44.7
REMARK  3 active torsions:
REMARK  status: ('A' for Active; 'I' for Inactive)
REMARK    1  A    between atoms: C2_2  and  O4_4 
REMARK    2  A    between atoms: O4_4  and  C5_5 
REMARK    3  A    between atoms: C5_5  and  C6_6 
ROOT
ATOM      1  C5  ZIN A   1      36.398   4.877  30.984  0.00  0.00     0.138 C 
ATOM      2  C9  ZIN A   1      36.246   5.475  32.405  0.00  0.00     0.048 C 
ATOM      3  C10 ZIN A   1      34.760   5.268  32.811  0.00  0.00     0.009 C 
ATOM      4  C11 ZIN A   1      34.330   4.080  31.942  0.00  0.00     0.005 C 
ATOM      5  C13 ZIN A   1      32.839   3.942  31.700  0.00  0.00     0.018 C 
ATOM      6  C15 ZIN A   1      32.109   3.702  32.992  0.00  0.00    -0.021 C 
ATOM      7  C16 ZIN A   1      30.994   2.974  33.033  0.00  0.00     0.004 C 
ATOM      8  C17 ZIN A   1      30.438   2.372  31.823  0.00  0.00    -0.046 C 
ATOM      9  C18 ZIN A   1      29.297   1.647  31.893  0.00  0.00     0.058 C 
ATOM     10  C19 ZIN A   1      28.738   1.035  30.761  0.00  0.00     0.149 C 
ATOM     11  O20 ZIN A   1      27.705   0.404  30.864  0.00  0.00    -0.293 OA
ATOM     12  C21 ZIN A   1      29.406   1.153  29.414  0.00  0.00     0.084 C 
ATOM     13  C22 ZIN A   1      30.913   1.337  29.618  0.00  0.00     0.022 C 
ATOM     14  C23 ZIN A   1      31.143   2.565  30.503  0.00  0.00    -0.012 C 
ATOM     15  C24 ZIN A   1      30.593   3.811  29.805  0.00  0.00     0.021 C 
ATOM     16  C25 ZIN A   1      32.641   2.745  30.757  0.00  0.00     0.006 C 
ATOM     17  C27 ZIN A   1      33.379   2.947  29.438  0.00  0.00     0.007 C 
ATOM     18  C28 ZIN A   1      34.872   3.231  29.673  0.00  0.00     0.013 C 
ATOM     19  C29 ZIN A   1      34.996   4.429  30.584  0.00  0.00    -0.001 C 
ATOM     20  C30 ZIN A   1      34.229   5.611  29.989  0.00  0.00     0.019 C 
ENDROOT
BRANCH   1  21
ATOM     21  O4  ZIN A   1      37.301   3.740  31.011  0.00  0.00    -0.302 OA
BRANCH  21  22
ATOM     22  C2  ZIN A   1      38.614   4.002  30.907  0.00  0.00     0.256 C 
ATOM     23  C1  ZIN A   1      39.244   5.055  31.782  0.00  0.00     0.126 C 
ATOM     24  O3  ZIN A   1      39.289   3.394  30.111  0.00  0.00    -0.266 OA
ENDBRANCH  21  22
ENDBRANCH   1  21
BRANCH   1  25
ATOM     25  C6  ZIN A   1      36.905   5.924  30.027  0.00  0.00     0.158 C 
ATOM     26  C7  ZIN A   1      36.502   5.876  28.575  0.00  0.00     0.094 C 
ATOM     27  O8  ZIN A   1      37.635   6.801  30.421  0.00  0.00    -0.295 OA
ENDBRANCH   1  25
TORSDOF 3
ENDMDL
MODEL 45
REMARK CAVERDOCK RESULT:      12.4      0.000      0.000
REMARK CAVERDOCK CONSTRAINTS:       0.0      0.0      0.0      0.0
REMARK CAVERDOCK TUNNEL: 44     12.4      2.4     45.8
REMARK  3 active torsions:
REMARK  status: ('A' for Active; 'I' for Inactive)
REMARK    1  A    between atoms: C2_2  and  O4_4 
REMARK    2  A    between atoms: O4_4  and  C5_5 
REMARK    3  A    between atoms: C5_5  and  C6_6 
ROOT
ATOM      1  C5  ZIN A   1      32.005   3.268  30.536  0.00  0.00     0.138 C 
ATOM      2  C9  ZIN A   1      32.291   2.101  29.559  0.00  0.00     0.048 C 
ATOM      3  C10 ZIN A   1      33.803   2.184  29.208  0.00  0.00     0.009 C 
ATOM      4  C11 ZIN A   1      34.392   2.934  30.408  0.00  0.00     0.005 C 
ATOM      5  C13 ZIN A   1      35.717   3.632  30.167  0.00  0.00     0.018 C 
ATOM      6  C15 ZIN A   1      36.791   2.636  29.825  0.00  0.00    -0.021 C 
ATOM      7  C16 ZIN A   1      38.063   2.848  30.158  0.00  0.00     0.004 C 
ATOM      8  C17 ZIN A   1      38.467   4.055  30.876  0.00  0.00    -0.046 C 
ATOM      9  C18 ZIN A   1      39.770   4.248  31.191  0.00  0.00     0.058 C 
ATOM     10  C19 ZIN A   1      40.200   5.383  31.896  0.00  0.00     0.149 C 
ATOM     11  O20 ZIN A   1      41.380   5.525  32.147  0.00  0.00    -0.293 OA
ATOM     12  C21 ZIN A   1      39.213   6.430  32.345  0.00  0.00     0.084 C 
ATOM     13  C22 ZIN A   1      37.847   5.769  32.559  0.00  0.00     0.022 C 
ATOM     14  C23 ZIN A   1      37.426   5.077  31.260  0.00  0.00    -0.012 C 
ATOM     15  C24 ZIN A   1      37.293   6.116  30.145  0.00  0.00     0.021 C 
ATOM     16  C25 ZIN A   1      36.083   4.373  31.462  0.00  0.00     0.006 C 
ATOM     17  C27 ZIN A   1      35.010   5.385  31.847  0.00  0.00     0.007 C 
ATOM     18  C28 ZIN A   1      33.629   4.717  31.957  0.00  0.00     0.013 C 
ATOM     19  C29 ZIN A   1      33.320   4.031  30.648  0.00  0.00    -0.001 C 
ATOM     20  C30 ZIN A   1      33.431   5.037  29.500  0.00  0.00     0.019 C 
ENDROOT
BRANCH   1  21
ATOM     21  O4  ZIN A   1      31.611   2.752  31.834  0.00  0.00    -0.302 OA
BRANCH  21  22
ATOM     22  C2  ZIN A   1      30.318   2.425  31.994  0.00  0.00     0.256 C 
ATOM     23  C1  ZIN A   1      29.688   1.388  31.100  0.00  0.00     0.126 C 
ATOM     24  O3  ZIN A   1      29.661   2.963  32.853  0.00  0.00    -0.266 OA
ENDBRANCH  21  22
ENDBRANCH   1  21
BRANCH   1  25
ATOM     25  C6  ZIN A   1      30.927   4.163  29.981  0.00  0.00     0.158 C 
ATOM     26  C7  ZIN A   1      30.136   3.731  28.773  0.00  0.00     0.094 C 
ATOM     27  O8  ZIN A   1      30.697   5.227  30.503  0.00  0.00    -0.295 OA
ENDBRANCH   1  25
TORSDOF 3
ENDMDL
MODEL 46
REMARK CAVERDOCK RESULT:      11.7      0.000      0.000
REMARK CAVERDOCK CONSTRAINTS:       0.2      0.0      0.0      0.0
REMARK CAVERDOCK TUNNEL: 45     11.7      2.3     46.1
REMARK  3 active torsions:
REMARK  status: ('A' for Active; 'I' for Inactive)
REMARK    1  A    between atoms: C2_2  and  O4_4 
REMARK    2  A    between atoms: O4_4  and  C5_5 
REMARK    3  A    between atoms: C5_5  and  C6_6 
ROOT
ATOM      1  C5  ZIN A   1      31.849   3.304  30.747  0.00  0.00     0.138 C 
ATOM      2  C9  ZIN A   1      32.068   2.104  29.792  0.00  0.00     0.048 C 
ATOM      3  C10 ZIN A   1      33.566   2.140  29.380  0.00  0.00     0.009 C 
ATOM      4  C11 ZIN A   1      34.221   2.907  30.534  0.00  0.00     0.005 C 
ATOM      5  C13 ZIN A   1      35.551   3.565  30.221  0.00  0.00     0.018 C 
ATOM      6  C15 ZIN A   1      36.586   2.534  29.865  0.00  0.00    -0.021 C 
ATOM      7  C16 ZIN A   1      37.875   2.722  30.142  0.00  0.00     0.004 C 
ATOM      8  C17 ZIN A   1      38.337   3.938  30.809  0.00  0.00    -0.046 C 
ATOM      9  C18 ZIN A   1      39.656   4.107  31.066  0.00  0.00     0.058 C 
ATOM     10  C19 ZIN A   1      40.141   5.249  31.722  0.00  0.00     0.149 C 
ATOM     11  O20 ZIN A   1      41.333   5.368  31.922  0.00  0.00    -0.293 OA
ATOM     12  C21 ZIN A   1      39.198   6.332  32.181  0.00  0.00     0.084 C 
ATOM     13  C22 ZIN A   1      37.826   5.712  32.467  0.00  0.00     0.022 C 
ATOM     14  C23 ZIN A   1      37.337   4.996  31.206  0.00  0.00    -0.012 C 
ATOM     15  C24 ZIN A   1      37.183   6.008  30.068  0.00  0.00     0.021 C 
ATOM     16  C25 ZIN A   1      35.986   4.331  31.480  0.00  0.00     0.006 C 
ATOM     17  C27 ZIN A   1      34.954   5.379  31.879  0.00  0.00     0.007 C 
ATOM     18  C28 ZIN A   1      33.563   4.750  32.062  0.00  0.00     0.013 C 
ATOM     19  C29 ZIN A   1      33.186   4.037  30.786  0.00  0.00    -0.001 C 
ATOM     20  C30 ZIN A   1      33.274   5.008  29.607  0.00  0.00     0.019 C 
ENDROOT
BRANCH   1  21
ATOM     21  O4  ZIN A   1      31.496   2.833  32.074  0.00  0.00    -0.302 OA
BRANCH  21  22
ATOM     22  C2  ZIN A   1      30.257   2.340  32.236  0.00  0.00     0.256 C 
ATOM     23  C1  ZIN A   1      29.405   2.808  33.388  0.00  0.00     0.126 C 
ATOM     24  O3  ZIN A   1      29.825   1.523  31.458  0.00  0.00    -0.266 OA
ENDBRANCH  21  22
ENDBRANCH   1  21
BRANCH   1  25
ATOM     25  C6  ZIN A   1      30.772   4.210  30.211  0.00  0.00     0.158 C 
ATOM     26  C7  ZIN A   1      30.068   3.865  28.923  0.00  0.00     0.094 C 
ATOM     27  O8  ZIN A   1      30.472   5.214  30.811  0.00  0.00    -0.295 OA
ENDBRANCH   1  25
TORSDOF 3
ENDMDL
MODEL 47
REMARK CAVERDOCK RESULT:      10.3      0.000      0.000
REMARK CAVERDOCK CONSTRAINTS:       0.4      0.0      0.0      0.0
REMARK CAVERDOCK TUNNEL: 46     10.3      2.4     47.3
REMARK  3 active torsions:
REMARK  status: ('A' for Active; 'I' for Inactive)
REMARK    1  A    between atoms: C2_2  and  O4_4 
REMARK    2  A    between atoms: O4_4  and  C5_5 
REMARK    3  A    between atoms: C5_5  and  C6_6 
ROOT
ATOM      1  C5  ZIN A   1      31.633   3.224  30.630  0.00  0.00     0.138 C 
ATOM      2  C9  ZIN A   1      31.886   2.023  29.686  0.00  0.00     0.048 C 
ATOM      3  C10 ZIN A   1      33.392   2.074  29.306  0.00  0.00     0.009 C 
ATOM      4  C11 ZIN A   1      34.013   2.853  30.471  0.00  0.00     0.005 C 
ATOM      5  C13 ZIN A   1      35.342   3.525  30.185  0.00  0.00     0.018 C 
ATOM      6  C15 ZIN A   1      36.396   2.505  29.857  0.00  0.00    -0.021 C 
ATOM      7  C16 ZIN A   1      37.677   2.709  30.160  0.00  0.00     0.004 C 
ATOM      8  C17 ZIN A   1      38.110   3.932  30.832  0.00  0.00    -0.046 C 
ATOM      9  C18 ZIN A   1      39.421   4.117  31.119  0.00  0.00     0.058 C 
ATOM     10  C19 ZIN A   1      39.879   5.267  31.780  0.00  0.00     0.149 C 
ATOM     11  O20 ZIN A   1      41.065   5.401  32.005  0.00  0.00    -0.293 OA
ATOM     12  C21 ZIN A   1      38.913   6.341  32.213  0.00  0.00     0.084 C 
ATOM     13  C22 ZIN A   1      37.543   5.707  32.471  0.00  0.00     0.022 C 
ATOM     14  C23 ZIN A   1      37.090   4.980  31.203  0.00  0.00    -0.012 C 
ATOM     15  C24 ZIN A   1      36.950   5.986  30.058  0.00  0.00     0.021 C 
ATOM     16  C25 ZIN A   1      35.741   4.301  31.450  0.00  0.00     0.006 C 
ATOM     17  C27 ZIN A   1      34.689   5.339  31.822  0.00  0.00     0.007 C 
ATOM     18  C28 ZIN A   1      33.301   4.695  31.976  0.00  0.00     0.013 C 
ATOM     19  C29 ZIN A   1      32.960   3.973  30.696  0.00  0.00    -0.001 C 
ATOM     20  C30 ZIN A   1      33.063   4.940  29.515  0.00  0.00     0.019 C 
ENDROOT
BRANCH   1  21
ATOM     21  O4  ZIN A   1      31.255   2.755  31.951  0.00  0.00    -0.302 OA
BRANCH  21  22
ATOM     22  C2  ZIN A   1      30.003   2.293  32.099  0.00  0.00     0.256 C 
ATOM     23  C1  ZIN A   1      29.157   2.768  33.253  0.00  0.00     0.126 C 
ATOM     24  O3  ZIN A   1      29.555   1.498  31.308  0.00  0.00    -0.266 OA
ENDBRANCH  21  22
ENDBRANCH   1  21
BRANCH   1  25
ATOM     25  C6  ZIN A   1      30.557   4.116  30.066  0.00  0.00     0.158 C 
ATOM     26  C7  ZIN A   1      29.695   3.631  28.929  0.00  0.00     0.094 C 
ATOM     27  O8  ZIN A   1      30.386   5.220  30.525  0.00  0.00    -0.295 OA
ENDBRANCH   1  25
TORSDOF 3
ENDMDL
MODEL 48
REMARK CAVERDOCK RESULT:       9.5      0.000      0.000
REMARK CAVERDOCK CONSTRAINTS:       0.2      0.0      0.0      0.0
REMARK CAVERDOCK TUNNEL: 47      9.5      2.4     48.1
REMARK  3 active torsions:
REMARK  status: ('A' for Active; 'I' for Inactive)
REMARK    1  A    between atoms: C2_2  and  O4_4 
REMARK    2  A    between atoms: O4_4  and  C5_5 
REMARK    3  A    between atoms: C5_5  and  C6_6 
ROOT
ATOM      1  C5  ZIN A   1      31.461   3.193  30.628  0.00  0.00     0.138 C 
ATOM      2  C9  ZIN A   1      31.731   1.996  29.682  0.00  0.00     0.048 C 
ATOM      3  C10 ZIN A   1      33.236   2.070  29.299  0.00  0.00     0.009 C 
ATOM      4  C11 ZIN A   1      33.847   2.858  30.463  0.00  0.00     0.005 C 
ATOM      5  C13 ZIN A   1      35.165   3.551  30.175  0.00  0.00     0.018 C 
ATOM      6  C15 ZIN A   1      36.234   2.547  29.844  0.00  0.00    -0.021 C 
ATOM      7  C16 ZIN A   1      37.512   2.770  30.145  0.00  0.00     0.004 C 
ATOM      8  C17 ZIN A   1      37.928   4.000  30.816  0.00  0.00    -0.046 C 
ATOM      9  C18 ZIN A   1      39.236   4.205  31.100  0.00  0.00     0.058 C 
ATOM     10  C19 ZIN A   1      39.677   5.362  31.760  0.00  0.00     0.149 C 
ATOM     11  O20 ZIN A   1      40.862   5.514  31.983  0.00  0.00    -0.293 OA
ATOM     12  C21 ZIN A   1      38.697   6.421  32.196  0.00  0.00     0.084 C 
ATOM     13  C22 ZIN A   1      37.336   5.765  32.457  0.00  0.00     0.022 C 
ATOM     14  C23 ZIN A   1      36.892   5.032  31.189  0.00  0.00    -0.012 C 
ATOM     15  C24 ZIN A   1      36.734   6.036  30.045  0.00  0.00     0.021 C 
ATOM     16  C25 ZIN A   1      35.554   4.333  31.439  0.00  0.00     0.006 C 
ATOM     17  C27 ZIN A   1      34.487   5.354  31.814  0.00  0.00     0.007 C 
ATOM     18  C28 ZIN A   1      33.110   4.688  31.971  0.00  0.00     0.013 C 
ATOM     19  C29 ZIN A   1      32.777   3.961  30.690  0.00  0.00    -0.001 C 
ATOM     20  C30 ZIN A   1      32.863   4.930  29.509  0.00  0.00     0.019 C 
ENDROOT
BRANCH   1  21
ATOM     21  O4  ZIN A   1      31.094   2.717  31.949  0.00  0.00    -0.302 OA
BRANCH  21  22
ATOM     22  C2  ZIN A   1      29.842   2.259  32.106  0.00  0.00     0.256 C 
ATOM     23  C1  ZIN A   1      28.920   2.912  33.103  0.00  0.00     0.126 C 
ATOM     24  O3  ZIN A   1      29.454   1.323  31.447  0.00  0.00    -0.266 OA
ENDBRANCH  21  22
ENDBRANCH   1  21
BRANCH   1  25
ATOM     25  C6  ZIN A   1      30.371   4.068  30.066  0.00  0.00     0.158 C 
ATOM     26  C7  ZIN A   1      29.727   3.719  28.749  0.00  0.00     0.094 C 
ATOM     27  O8  ZIN A   1      30.014   5.050  30.671  0.00  0.00    -0.295 OA
ENDBRANCH   1  25
TORSDOF 3
ENDMDL
MODEL 49
REMARK CAVERDOCK RESULT:       8.3      0.000      0.000
REMARK CAVERDOCK CONSTRAINTS:       0.6      0.0      0.0      0.0
REMARK CAVERDOCK TUNNEL: 48      8.3      2.4     49.2
REMARK  3 active torsions:
REMARK  status: ('A' for Active; 'I' for Inactive)
REMARK    1  A    between atoms: C2_2  and  O4_4 
REMARK    2  A    between atoms: O4_4  and  C5_5 
REMARK    3  A    between atoms: C5_5  and  C6_6 
ROOT
ATOM      1  C5  ZIN A   1      31.275   3.121  30.675  0.00  0.00     0.138 C 
ATOM      2  C9  ZIN A   1      31.496   1.903  29.744  0.00  0.00     0.048 C 
ATOM      3  C10 ZIN A   1      32.988   1.947  29.312  0.00  0.00     0.009 C 
ATOM      4  C11 ZIN A   1      33.648   2.747  30.441  0.00  0.00     0.005 C 
ATOM      5  C13 ZIN A   1      34.967   3.413  30.098  0.00  0.00     0.018 C 
ATOM      6  C15 ZIN A   1      36.009   2.386  29.753  0.00  0.00    -0.021 C 
ATOM      7  C16 ZIN A   1      37.300   2.595  30.009  0.00  0.00     0.004 C 
ATOM      8  C17 ZIN A   1      37.755   3.830  30.644  0.00  0.00    -0.046 C 
ATOM      9  C18 ZIN A   1      39.075   4.019  30.882  0.00  0.00     0.058 C 
ATOM     10  C19 ZIN A   1      39.554   5.181  31.507  0.00  0.00     0.149 C 
ATOM     11  O20 ZIN A   1      40.747   5.318  31.690  0.00  0.00    -0.293 OA
ATOM     12  C21 ZIN A   1      38.604   6.263  31.953  0.00  0.00     0.084 C 
ATOM     13  C22 ZIN A   1      37.243   5.634  32.270  0.00  0.00     0.022 C 
ATOM     14  C23 ZIN A   1      36.748   4.885  31.030  0.00  0.00    -0.012 C 
ATOM     15  C24 ZIN A   1      36.569   5.870  29.873  0.00  0.00     0.021 C 
ATOM     16  C25 ZIN A   1      35.408   4.211  31.335  0.00  0.00     0.006 C 
ATOM     17  C27 ZIN A   1      34.369   5.256  31.724  0.00  0.00     0.007 C 
ATOM     18  C28 ZIN A   1      32.987   4.615  31.937  0.00  0.00     0.013 C 
ATOM     19  C29 ZIN A   1      32.603   3.870  30.682  0.00  0.00    -0.001 C 
ATOM     20  C30 ZIN A   1      32.666   4.816  29.481  0.00  0.00     0.019 C 
ENDROOT
BRANCH   1  21
ATOM     21  O4  ZIN A   1      30.942   2.675  32.016  0.00  0.00    -0.302 OA
BRANCH  21  22
ATOM     22  C2  ZIN A   1      29.660   2.352  32.250  0.00  0.00     0.256 C 
ATOM     23  C1  ZIN A   1      28.988   1.289  31.420  0.00  0.00     0.126 C 
ATOM     24  O3  ZIN A   1      29.046   2.913  33.127  0.00  0.00    -0.266 OA
ENDBRANCH  21  22
ENDBRANCH   1  21
BRANCH   1  25
ATOM     25  C6  ZIN A   1      30.180   4.004  30.132  0.00  0.00     0.158 C 
ATOM     26  C7  ZIN A   1      29.454   3.614  28.870  0.00  0.00     0.094 C 
ATOM     27  O8  ZIN A   1      29.886   5.024  30.707  0.00  0.00    -0.295 OA
ENDBRANCH   1  25
TORSDOF 3
ENDMDL
MODEL 50
REMARK CAVERDOCK RESULT:       7.5      0.000      0.000
REMARK CAVERDOCK CONSTRAINTS:       0.0      0.0      0.0      0.0
REMARK CAVERDOCK TUNNEL: 49      7.5      2.3     50.2
REMARK  3 active torsions:
REMARK  status: ('A' for Active; 'I' for Inactive)
REMARK    1  A    between atoms: C2_2  and  O4_4 
REMARK    2  A    between atoms: O4_4  and  C5_5 
REMARK    3  A    between atoms: C5_5  and  C6_6 
ROOT
ATOM      1  C5  ZIN A   1      31.176   3.068  30.826  0.00  0.00     0.138 C 
ATOM      2  C9  ZIN A   1      31.390   1.822  29.931  0.00  0.00     0.048 C 
ATOM      3  C10 ZIN A   1      32.877   1.855  29.482  0.00  0.00     0.009 C 
ATOM      4  C11 ZIN A   1      33.547   2.691  30.579  0.00  0.00     0.005 C 
ATOM      5  C13 ZIN A   1      34.861   3.348  30.201  0.00  0.00     0.018 C 
ATOM      6  C15 ZIN A   1      35.902   2.313  29.876  0.00  0.00    -0.021 C 
ATOM      7  C16 ZIN A   1      37.194   2.532  30.111  0.00  0.00     0.004 C 
ATOM      8  C17 ZIN A   1      37.654   3.787  30.703  0.00  0.00    -0.046 C 
ATOM      9  C18 ZIN A   1      38.975   3.986  30.920  0.00  0.00     0.058 C 
ATOM     10  C19 ZIN A   1      39.459   5.168  31.503  0.00  0.00     0.149 C 
ATOM     11  O20 ZIN A   1      40.654   5.313  31.669  0.00  0.00    -0.293 OA
ATOM     12  C21 ZIN A   1      38.512   6.261  31.927  0.00  0.00     0.084 C 
ATOM     13  C22 ZIN A   1      37.156   5.640  32.277  0.00  0.00     0.022 C 
ATOM     14  C23 ZIN A   1      36.648   4.852  31.067  0.00  0.00    -0.012 C 
ATOM     15  C24 ZIN A   1      36.455   5.800  29.882  0.00  0.00     0.021 C 
ATOM     16  C25 ZIN A   1      35.313   4.185  31.407  0.00  0.00     0.006 C 
ATOM     17  C27 ZIN A   1      34.276   5.240  31.775  0.00  0.00     0.007 C 
ATOM     18  C28 ZIN A   1      32.898   4.603  32.023  0.00  0.00     0.013 C 
ATOM     19  C29 ZIN A   1      32.503   3.819  30.795  0.00  0.00    -0.001 C 
ATOM     20  C30 ZIN A   1      32.550   4.728  29.565  0.00  0.00     0.019 C 
ENDROOT
BRANCH   1  21
ATOM     21  O4  ZIN A   1      30.859   2.663  32.184  0.00  0.00    -0.302 OA
BRANCH  21  22
ATOM     22  C2  ZIN A   1      29.566   2.435  32.466  0.00  0.00     0.256 C 
ATOM     23  C1  ZIN A   1      28.744   1.547  31.568  0.00  0.00     0.126 C 
ATOM     24  O3  ZIN A   1      29.062   2.943  33.440  0.00  0.00    -0.266 OA
ENDBRANCH  21  22
ENDBRANCH   1  21
BRANCH   1  25
ATOM     25  C6  ZIN A   1      30.074   3.931  30.268  0.00  0.00     0.158 C 
ATOM     26  C7  ZIN A   1      29.700   3.828  28.812  0.00  0.00     0.094 C 
ATOM     27  O8  ZIN A   1      29.490   4.705  30.988  0.00  0.00    -0.295 OA
ENDBRANCH   1  25
TORSDOF 3
ENDMDL
MODEL 51
REMARK CAVERDOCK RESULT:       6.9      0.000      0.000
REMARK CAVERDOCK CONSTRAINTS:       0.1      0.0      0.0      0.0
REMARK CAVERDOCK TUNNEL: 50      6.9      2.3     51.2
REMARK  3 active torsions:
REMARK  status: ('A' for Active; 'I' for Inactive)
REMARK    1  A    between atoms: C2_2  and  O4_4 
REMARK    2  A    between atoms: O4_4  and  C5_5 
REMARK    3  A    between atoms: C5_5  and  C6_6 
ROOT
ATOM      1  C5  ZIN A   1      30.900   3.032  30.760  0.00  0.00     0.138 C 
ATOM      2  C9  ZIN A   1      31.097   1.818  29.818  0.00  0.00     0.048 C 
ATOM      3  C10 ZIN A   1      32.575   1.867  29.343  0.00  0.00     0.009 C 
ATOM      4  C11 ZIN A   1      33.267   2.662  30.456  0.00  0.00     0.005 C 
ATOM      5  C13 ZIN A   1      34.574   3.332  30.077  0.00  0.00     0.018 C 
ATOM      6  C15 ZIN A   1      35.607   2.309  29.697  0.00  0.00    -0.021 C 
ATOM      7  C16 ZIN A   1      36.904   2.519  29.917  0.00  0.00     0.004 C 
ATOM      8  C17 ZIN A   1      37.376   3.752  30.543  0.00  0.00    -0.046 C 
ATOM      9  C18 ZIN A   1      38.701   3.943  30.743  0.00  0.00     0.058 C 
ATOM     10  C19 ZIN A   1      39.197   5.103  31.358  0.00  0.00     0.149 C 
ATOM     11  O20 ZIN A   1      40.395   5.242  31.507  0.00  0.00    -0.293 OA
ATOM     12  C21 ZIN A   1      38.259   6.181  31.837  0.00  0.00     0.084 C 
ATOM     13  C22 ZIN A   1      36.909   5.548  32.190  0.00  0.00     0.022 C 
ATOM     14  C23 ZIN A   1      36.378   4.804  30.963  0.00  0.00    -0.012 C 
ATOM     15  C24 ZIN A   1      36.164   5.793  29.815  0.00  0.00     0.021 C 
ATOM     16  C25 ZIN A   1      35.049   4.126  31.304  0.00  0.00     0.006 C 
ATOM     17  C27 ZIN A   1      34.020   5.168  31.727  0.00  0.00     0.007 C 
ATOM     18  C28 ZIN A   1      32.646   4.523  31.978  0.00  0.00     0.013 C 
ATOM     19  C29 ZIN A   1      32.227   3.783  30.731  0.00  0.00    -0.001 C 
ATOM     20  C30 ZIN A   1      32.253   4.734  29.533  0.00  0.00     0.019 C 
ENDROOT
BRANCH   1  21
ATOM     21  O4  ZIN A   1      30.608   2.580  32.109  0.00  0.00    -0.302 OA
BRANCH  21  22
ATOM     22  C2  ZIN A   1      29.368   2.122  32.342  0.00  0.00     0.256 C 
ATOM     23  C1  ZIN A   1      28.726   1.159  31.377  0.00  0.00     0.126 C 
ATOM     24  O3  ZIN A   1      28.766   2.483  33.327  0.00  0.00    -0.266 OA
ENDBRANCH  21  22
ENDBRANCH   1  21
BRANCH   1  25
ATOM     25  C6  ZIN A   1      29.789   3.914  30.253  0.00  0.00     0.158 C 
ATOM     26  C7  ZIN A   1      29.038   3.537  29.002  0.00  0.00     0.094 C 
ATOM     27  O8  ZIN A   1      29.500   4.924  30.849  0.00  0.00    -0.295 OA
ENDBRANCH   1  25
TORSDOF 3
ENDMDL
MODEL 52
REMARK CAVERDOCK RESULT:       6.3      0.000      0.000
REMARK CAVERDOCK CONSTRAINTS:       0.1      0.0      0.0      0.0
REMARK CAVERDOCK TUNNEL: 51      6.3      2.3     52.2
REMARK  3 active torsions:
REMARK  status: ('A' for Active; 'I' for Inactive)
REMARK    1  A    between atoms: C2_2  and  O4_4 
REMARK    2  A    between atoms: O4_4  and  C5_5 
REMARK    3  A    between atoms: C5_5  and  C6_6 
ROOT
ATOM      1  C5  ZIN A   1      30.771   2.979  30.775  0.00  0.00     0.138 C 
ATOM      2  C9  ZIN A   1      30.984   1.733  29.879  0.00  0.00     0.048 C 
ATOM      3  C10 ZIN A   1      32.470   1.768  29.427  0.00  0.00     0.009 C 
ATOM      4  C11 ZIN A   1      33.142   2.605  30.521  0.00  0.00     0.005 C 
ATOM      5  C13 ZIN A   1      34.454   3.264  30.139  0.00  0.00     0.018 C 
ATOM      6  C15 ZIN A   1      35.495   2.230  29.811  0.00  0.00    -0.021 C 
ATOM      7  C16 ZIN A   1      36.788   2.451  30.043  0.00  0.00     0.004 C 
ATOM      8  C17 ZIN A   1      37.248   3.707  30.633  0.00  0.00    -0.046 C 
ATOM      9  C18 ZIN A   1      38.570   3.907  30.847  0.00  0.00     0.058 C 
ATOM     10  C19 ZIN A   1      39.054   5.090  31.428  0.00  0.00     0.149 C 
ATOM     11  O20 ZIN A   1      40.249   5.236  31.590  0.00  0.00    -0.293 OA
ATOM     12  C21 ZIN A   1      38.106   6.182  31.854  0.00  0.00     0.084 C 
ATOM     13  C22 ZIN A   1      36.752   5.559  32.208  0.00  0.00     0.022 C 
ATOM     14  C23 ZIN A   1      36.242   4.770  30.999  0.00  0.00    -0.012 C 
ATOM     15  C24 ZIN A   1      36.044   5.718  29.815  0.00  0.00     0.021 C 
ATOM     16  C25 ZIN A   1      34.909   4.102  31.344  0.00  0.00     0.006 C 
ATOM     17  C27 ZIN A   1      33.871   5.155  31.714  0.00  0.00     0.007 C 
ATOM     18  C28 ZIN A   1      32.495   4.517  31.966  0.00  0.00     0.013 C 
ATOM     19  C29 ZIN A   1      32.097   3.732  30.740  0.00  0.00    -0.001 C 
ATOM     20  C30 ZIN A   1      32.140   4.640  29.509  0.00  0.00     0.019 C 
ENDROOT
BRANCH   1  21
ATOM     21  O4  ZIN A   1      30.459   2.574  32.134  0.00  0.00    -0.302 OA
BRANCH  21  22
ATOM     22  C2  ZIN A   1      29.191   2.209  32.385  0.00  0.00     0.256 C 
ATOM     23  C1  ZIN A   1      28.237   3.188  33.021  0.00  0.00     0.126 C 
ATOM     24  O3  ZIN A   1      28.815   1.096  32.102  0.00  0.00    -0.266 OA
ENDBRANCH  21  22
ENDBRANCH   1  21
BRANCH   1  25
ATOM     25  C6  ZIN A   1      29.666   3.840  30.220  0.00  0.00     0.158 C 
ATOM     26  C7  ZIN A   1      29.093   3.546  28.857  0.00  0.00     0.094 C 
ATOM     27  O8  ZIN A   1      29.240   4.767  30.866  0.00  0.00    -0.295 OA
ENDBRANCH   1  25
TORSDOF 3
ENDMDL
MODEL 53
REMARK CAVERDOCK RESULT:       5.9      0.000      0.000
REMARK CAVERDOCK CONSTRAINTS:       0.0      0.0      0.0      0.0
REMARK CAVERDOCK TUNNEL: 52      5.9      2.3     53.2
REMARK  3 active torsions:
REMARK  status: ('A' for Active; 'I' for Inactive)
REMARK    1  A    between atoms: C2_2  and  O4_4 
REMARK    2  A    between atoms: O4_4  and  C5_5 
REMARK    3  A    between atoms: C5_5  and  C6_6 
ROOT
ATOM      1  C5  ZIN A   1      30.519   2.893  30.819  0.00  0.00     0.138 C 
ATOM      2  C9  ZIN A   1      30.730   1.642  29.930  0.00  0.00     0.048 C 
ATOM      3  C10 ZIN A   1      32.209   1.685  29.457  0.00  0.00     0.009 C 
ATOM      4  C11 ZIN A   1      32.890   2.535  30.535  0.00  0.00     0.005 C 
ATOM      5  C13 ZIN A   1      34.191   3.201  30.131  0.00  0.00     0.018 C 
ATOM      6  C15 ZIN A   1      35.236   2.173  29.796  0.00  0.00    -0.021 C 
ATOM      7  C16 ZIN A   1      36.530   2.406  30.009  0.00  0.00     0.004 C 
ATOM      8  C17 ZIN A   1      36.988   3.669  30.582  0.00  0.00    -0.046 C 
ATOM      9  C18 ZIN A   1      38.311   3.882  30.777  0.00  0.00     0.058 C 
ATOM     10  C19 ZIN A   1      38.794   5.072  31.342  0.00  0.00     0.149 C 
ATOM     11  O20 ZIN A   1      39.990   5.229  31.487  0.00  0.00    -0.293 OA
ATOM     12  C21 ZIN A   1      37.844   6.161  31.773  0.00  0.00     0.084 C 
ATOM     13  C22 ZIN A   1      36.499   5.530  32.150  0.00  0.00     0.022 C 
ATOM     14  C23 ZIN A   1      35.979   4.728  30.955  0.00  0.00    -0.012 C 
ATOM     15  C24 ZIN A   1      35.757   5.665  29.766  0.00  0.00     0.021 C 
ATOM     16  C25 ZIN A   1      34.656   4.052  31.323  0.00  0.00     0.006 C 
ATOM     17  C27 ZIN A   1      33.616   5.100  31.699  0.00  0.00     0.007 C 
ATOM     18  C28 ZIN A   1      32.248   4.453  31.975  0.00  0.00     0.013 C 
ATOM     19  C29 ZIN A   1      31.839   3.656  30.760  0.00  0.00    -0.001 C 
ATOM     20  C30 ZIN A   1      31.858   4.555  29.522  0.00  0.00     0.019 C 
ENDROOT
BRANCH   1  21
ATOM     21  O4  ZIN A   1      30.229   2.497  32.185  0.00  0.00    -0.302 OA
BRANCH  21  22
ATOM     22  C2  ZIN A   1      28.983   2.067  32.443  0.00  0.00     0.256 C 
ATOM     23  C1  ZIN A   1      28.484   0.787  31.826  0.00  0.00     0.126 C 
ATOM     24  O3  ZIN A   1      28.262   2.709  33.171  0.00  0.00    -0.266 OA
ENDBRANCH  21  22
ENDBRANCH   1  21
BRANCH   1  25
ATOM     25  C6  ZIN A   1      29.401   3.742  30.273  0.00  0.00     0.158 C 
ATOM     26  C7  ZIN A   1      28.637   3.290  29.054  0.00  0.00     0.094 C 
ATOM     27  O8  ZIN A   1      29.116   4.785  30.810  0.00  0.00    -0.295 OA
ENDBRANCH   1  25
TORSDOF 3
ENDMDL
MODEL 54
REMARK CAVERDOCK RESULT:       5.5      0.000      0.000
REMARK CAVERDOCK CONSTRAINTS:       0.1      0.0      0.0      0.0
REMARK CAVERDOCK TUNNEL: 53      5.5      2.3     54.6
REMARK  3 active torsions:
REMARK  status: ('A' for Active; 'I' for Inactive)
REMARK    1  A    between atoms: C2_2  and  O4_4 
REMARK    2  A    between atoms: O4_4  and  C5_5 
REMARK    3  A    between atoms: C5_5  and  C6_6 
ROOT
ATOM      1  C5  ZIN A   1      30.410   2.761  30.863  0.00  0.00     0.138 C 
ATOM      2  C9  ZIN A   1      30.617   1.528  29.947  0.00  0.00     0.048 C 
ATOM      3  C10 ZIN A   1      32.085   1.599  29.443  0.00  0.00     0.009 C 
ATOM      4  C11 ZIN A   1      32.778   2.439  30.523  0.00  0.00     0.005 C 
ATOM      5  C13 ZIN A   1      34.061   3.129  30.103  0.00  0.00     0.018 C 
ATOM      6  C15 ZIN A   1      35.112   2.121  29.728  0.00  0.00    -0.021 C 
ATOM      7  C16 ZIN A   1      36.407   2.366  29.917  0.00  0.00     0.004 C 
ATOM      8  C17 ZIN A   1      36.861   3.625  30.504  0.00  0.00    -0.046 C 
ATOM      9  C18 ZIN A   1      38.185   3.852  30.674  0.00  0.00     0.058 C 
ATOM     10  C19 ZIN A   1      38.665   5.038  31.251  0.00  0.00     0.149 C 
ATOM     11  O20 ZIN A   1      39.861   5.208  31.373  0.00  0.00    -0.293 OA
ATOM     12  C21 ZIN A   1      37.710   6.106  31.721  0.00  0.00     0.084 C 
ATOM     13  C22 ZIN A   1      36.382   5.451  32.116  0.00  0.00     0.022 C 
ATOM     14  C23 ZIN A   1      35.847   4.663  30.917  0.00  0.00    -0.012 C 
ATOM     15  C24 ZIN A   1      35.588   5.619  29.750  0.00  0.00     0.021 C 
ATOM     16  C25 ZIN A   1      34.541   3.964  31.300  0.00  0.00     0.006 C 
ATOM     17  C27 ZIN A   1      33.495   4.992  31.718  0.00  0.00     0.007 C 
ATOM     18  C28 ZIN A   1      32.142   4.322  32.010  0.00  0.00     0.013 C 
ATOM     19  C29 ZIN A   1      31.718   3.541  30.790  0.00  0.00    -0.001 C 
ATOM     20  C30 ZIN A   1      31.699   4.463  29.569  0.00  0.00     0.019 C 
ENDROOT
BRANCH   1  21
ATOM     21  O4  ZIN A   1      30.153   2.335  32.228  0.00  0.00    -0.302 OA
BRANCH  21  22
ATOM     22  C2  ZIN A   1      28.877   2.361  32.644  0.00  0.00     0.256 C 
ATOM     23  C1  ZIN A   1      27.926   1.269  32.225  0.00  0.00     0.126 C 
ATOM     24  O3  ZIN A   1      28.491   3.259  33.355  0.00  0.00    -0.266 OA
ENDBRANCH  21  22
ENDBRANCH   1  21
BRANCH   1  25
ATOM     25  C6  ZIN A   1      29.269   3.604  30.356  0.00  0.00     0.158 C 
ATOM     26  C7  ZIN A   1      28.516   3.188  29.118  0.00  0.00     0.094 C 
ATOM     27  O8  ZIN A   1      28.958   4.614  30.941  0.00  0.00    -0.295 OA
ENDBRANCH   1  25
TORSDOF 3
ENDMDL
MODEL 55
REMARK CAVERDOCK RESULT:       5.8      0.000      0.000
REMARK CAVERDOCK CONSTRAINTS:       0.0      0.0      0.0      0.0
REMARK CAVERDOCK TUNNEL: 54      5.8      2.2     55.1
REMARK  3 active torsions:
REMARK  status: ('A' for Active; 'I' for Inactive)
REMARK    1  A    between atoms: C2_2  and  O4_4 
REMARK    2  A    between atoms: O4_4  and  C5_5 
REMARK    3  A    between atoms: C5_5  and  C6_6 
ROOT
ATOM      1  C5  ZIN A   1      30.211   2.637  30.789  0.00  0.00     0.138 C 
ATOM      2  C9  ZIN A   1      30.423   1.446  29.822  0.00  0.00     0.048 C 
ATOM      3  C10 ZIN A   1      31.890   1.543  29.321  0.00  0.00     0.009 C 
ATOM      4  C11 ZIN A   1      32.580   2.339  30.434  0.00  0.00     0.005 C 
ATOM      5  C13 ZIN A   1      33.861   3.052  30.043  0.00  0.00     0.018 C 
ATOM      6  C15 ZIN A   1      34.915   2.064  29.625  0.00  0.00    -0.021 C 
ATOM      7  C16 ZIN A   1      36.210   2.307  29.824  0.00  0.00     0.004 C 
ATOM      8  C17 ZIN A   1      36.659   3.542  30.463  0.00  0.00    -0.046 C 
ATOM      9  C18 ZIN A   1      37.983   3.766  30.642  0.00  0.00     0.058 C 
ATOM     10  C19 ZIN A   1      38.458   4.929  31.268  0.00  0.00     0.149 C 
ATOM     11  O20 ZIN A   1      39.654   5.098  31.396  0.00  0.00    -0.293 OA
ATOM     12  C21 ZIN A   1      37.499   5.972  31.783  0.00  0.00     0.084 C 
ATOM     13  C22 ZIN A   1      36.174   5.296  32.150  0.00  0.00     0.022 C 
ATOM     14  C23 ZIN A   1      35.641   4.558  30.920  0.00  0.00    -0.012 C 
ATOM     15  C24 ZIN A   1      35.378   5.560  29.794  0.00  0.00     0.021 C 
ATOM     16  C25 ZIN A   1      34.338   3.838  31.274  0.00  0.00     0.006 C 
ATOM     17  C27 ZIN A   1      33.289   4.843  31.735  0.00  0.00     0.007 C 
ATOM     18  C28 ZIN A   1      31.939   4.156  32.000  0.00  0.00     0.013 C 
ATOM     19  C29 ZIN A   1      31.516   3.426  30.749  0.00  0.00    -0.001 C 
ATOM     20  C30 ZIN A   1      31.493   4.397  29.567  0.00  0.00     0.019 C 
ENDROOT
BRANCH   1  21
ATOM     21  O4  ZIN A   1      29.958   2.155  32.135  0.00  0.00    -0.302 OA
BRANCH  21  22
ATOM     22  C2  ZIN A   1      28.675   1.951  32.478  0.00  0.00     0.256 C 
ATOM     23  C1  ZIN A   1      28.099   0.559  32.447  0.00  0.00     0.126 C 
ATOM     24  O3  ZIN A   1      27.984   2.885  32.811  0.00  0.00    -0.266 OA
ENDBRANCH  21  22
ENDBRANCH   1  21
BRANCH   1  25
ATOM     25  C6  ZIN A   1      29.067   3.497  30.319  0.00  0.00     0.158 C 
ATOM     26  C7  ZIN A   1      28.081   2.957  29.314  0.00  0.00     0.094 C 
ATOM     27  O8  ZIN A   1      28.939   4.619  30.745  0.00  0.00    -0.295 OA
ENDBRANCH   1  25
TORSDOF 3
ENDMDL
MODEL 56
REMARK CAVERDOCK RESULT:       5.9      0.000      0.000
REMARK CAVERDOCK CONSTRAINTS:       0.1      0.0      0.0      0.0
REMARK CAVERDOCK TUNNEL: 55      5.9      2.2     56.3
REMARK  3 active torsions:
REMARK  status: ('A' for Active; 'I' for Inactive)
REMARK    1  A    between atoms: C2_2  and  O4_4 
REMARK    2  A    between atoms: O4_4  and  C5_5 
REMARK    3  A    between atoms: C5_5  and  C6_6 
ROOT
ATOM      1  C5  ZIN A   1      29.992   2.387  30.932  0.00  0.00     0.138 C 
ATOM      2  C9  ZIN A   1      30.211   1.304  29.846  0.00  0.00     0.048 C 
ATOM      3  C10 ZIN A   1      31.651   1.514  29.301  0.00  0.00     0.009 C 
ATOM      4  C11 ZIN A   1      32.355   2.229  30.460  0.00  0.00     0.005 C 
ATOM      5  C13 ZIN A   1      33.588   3.032  30.091  0.00  0.00     0.018 C 
ATOM      6  C15 ZIN A   1      34.662   2.137  29.540  0.00  0.00    -0.021 C 
ATOM      7  C16 ZIN A   1      35.953   2.416  29.712  0.00  0.00     0.004 C 
ATOM      8  C17 ZIN A   1      36.379   3.603  30.450  0.00  0.00    -0.046 C 
ATOM      9  C18 ZIN A   1      37.699   3.868  30.600  0.00  0.00     0.058 C 
ATOM     10  C19 ZIN A   1      38.152   4.985  31.318  0.00  0.00     0.149 C 
ATOM     11  O20 ZIN A   1      39.345   5.194  31.416  0.00  0.00    -0.293 OA
ATOM     12  C21 ZIN A   1      37.175   5.931  31.968  0.00  0.00     0.084 C 
ATOM     13  C22 ZIN A   1      35.895   5.164  32.318  0.00  0.00     0.022 C 
ATOM     14  C23 ZIN A   1      35.341   4.524  31.043  0.00  0.00    -0.012 C 
ATOM     15  C24 ZIN A   1      34.990   5.617  30.031  0.00  0.00     0.021 C 
ATOM     16  C25 ZIN A   1      34.084   3.717  31.374  0.00  0.00     0.006 C 
ATOM     17  C27 ZIN A   1      33.016   4.625  31.971  0.00  0.00     0.007 C 
ATOM     18  C28 ZIN A   1      31.707   3.857  32.218  0.00  0.00     0.013 C 
ATOM     19  C29 ZIN A   1      31.261   3.232  30.919  0.00  0.00    -0.001 C 
ATOM     20  C30 ZIN A   1      31.149   4.311  29.839  0.00  0.00     0.019 C 
ENDROOT
BRANCH   1  21
ATOM     21  O4  ZIN A   1      29.815   1.766  32.233  0.00  0.00    -0.302 OA
BRANCH  21  22
ATOM     22  C2  ZIN A   1      28.703   1.036  32.413  0.00  0.00     0.256 C 
ATOM     23  C1  ZIN A   1      27.823   1.288  33.611  0.00  0.00     0.126 C 
ATOM     24  O3  ZIN A   1      28.407   0.178  31.616  0.00  0.00    -0.266 OA
ENDBRANCH  21  22
ENDBRANCH   1  21
BRANCH   1  25
ATOM     25  C6  ZIN A   1      28.795   3.236  30.591  0.00  0.00     0.158 C 
ATOM     26  C7  ZIN A   1      28.163   4.106  31.648  0.00  0.00     0.094 C 
ATOM     27  O8  ZIN A   1      28.341   3.219  29.473  0.00  0.00    -0.295 OA
ENDBRANCH   1  25
TORSDOF 3
ENDMDL
MODEL 57
REMARK CAVERDOCK RESULT:       6.0      0.000      0.000
REMARK CAVERDOCK CONSTRAINTS:       0.0      0.0      0.0      0.0
REMARK CAVERDOCK TUNNEL: 56      6.0      2.2     57.8
REMARK  3 active torsions:
REMARK  status: ('A' for Active; 'I' for Inactive)
REMARK    1  A    between atoms: C2_2  and  O4_4 
REMARK    2  A    between atoms: O4_4  and  C5_5 
REMARK    3  A    between atoms: C5_5  and  C6_6 
ROOT
ATOM      1  C5  ZIN A   1      29.865   2.278  30.748  0.00  0.00     0.138 C 
ATOM      2  C9  ZIN A   1      30.124   1.263  29.606  0.00  0.00     0.048 C 
ATOM      3  C10 ZIN A   1      31.565   1.539  29.094  0.00  0.00     0.009 C 
ATOM      4  C11 ZIN A   1      32.236   2.205  30.299  0.00  0.00     0.005 C 
ATOM      5  C13 ZIN A   1      33.453   3.058  29.993  0.00  0.00     0.018 C 
ATOM      6  C15 ZIN A   1      34.556   2.221  29.407  0.00  0.00    -0.021 C 
ATOM      7  C16 ZIN A   1      35.838   2.522  29.612  0.00  0.00     0.004 C 
ATOM      8  C17 ZIN A   1      36.224   3.676  30.422  0.00  0.00    -0.046 C 
ATOM      9  C18 ZIN A   1      37.535   3.964  30.603  0.00  0.00     0.058 C 
ATOM     10  C19 ZIN A   1      37.952   5.050  31.389  0.00  0.00     0.149 C 
ATOM     11  O20 ZIN A   1      39.137   5.283  31.515  0.00  0.00    -0.293 OA
ATOM     12  C21 ZIN A   1      36.943   5.934  32.077  0.00  0.00     0.084 C 
ATOM     13  C22 ZIN A   1      35.678   5.118  32.366  0.00  0.00     0.022 C 
ATOM     14  C23 ZIN A   1      35.156   4.537  31.050  0.00  0.00    -0.012 C 
ATOM     15  C24 ZIN A   1      34.790   5.676  30.096  0.00  0.00     0.021 C 
ATOM     16  C25 ZIN A   1      33.916   3.681  31.319  0.00  0.00     0.006 C 
ATOM     17  C27 ZIN A   1      32.818   4.529  31.950  0.00  0.00     0.007 C 
ATOM     18  C28 ZIN A   1      31.526   3.716  32.137  0.00  0.00     0.013 C 
ATOM     19  C29 ZIN A   1      31.113   3.154  30.799  0.00  0.00    -0.001 C 
ATOM     20  C30 ZIN A   1      30.986   4.288  29.780  0.00  0.00     0.019 C 
ENDROOT
BRANCH   1  21
ATOM     21  O4  ZIN A   1      29.688   1.581  32.009  0.00  0.00    -0.302 OA
BRANCH  21  22
ATOM     22  C2  ZIN A   1      28.560   0.869  32.159  0.00  0.00     0.256 C 
ATOM     23  C1  ZIN A   1      27.726   1.031  33.404  0.00  0.00     0.126 C 
ATOM     24  O3  ZIN A   1      28.214   0.097  31.296  0.00  0.00    -0.266 OA
ENDBRANCH  21  22
ENDBRANCH   1  21
BRANCH   1  25
ATOM     25  C6  ZIN A   1      28.651   3.115  30.439  0.00  0.00     0.158 C 
ATOM     26  C7  ZIN A   1      27.933   3.839  31.548  0.00  0.00     0.094 C 
ATOM     27  O8  ZIN A   1      28.253   3.205  29.302  0.00  0.00    -0.295 OA
ENDBRANCH   1  25
TORSDOF 3
ENDMDL
MODEL 58
REMARK CAVERDOCK RESULT:       6.2      0.000      0.000
REMARK CAVERDOCK CONSTRAINTS:       0.1      0.0      0.0      0.0
REMARK CAVERDOCK TUNNEL: 57      6.2      2.3     58.1
REMARK  3 active torsions:
REMARK  status: ('A' for Active; 'I' for Inactive)
REMARK    1  A    between atoms: C2_2  and  O4_4 
REMARK    2  A    between atoms: O4_4  and  C5_5 
REMARK    3  A    between atoms: C5_5  and  C6_6 
ROOT
ATOM      1  C5  ZIN A   1      29.645   2.342  30.820  0.00  0.00     0.138 C 
ATOM      2  C9  ZIN A   1      29.865   1.317  29.679  0.00  0.00     0.048 C 
ATOM      3  C10 ZIN A   1      31.297   1.571  29.132  0.00  0.00     0.009 C 
ATOM      4  C11 ZIN A   1      32.005   2.236  30.318  0.00  0.00     0.005 C 
ATOM      5  C13 ZIN A   1      33.225   3.071  29.978  0.00  0.00     0.018 C 
ATOM      6  C15 ZIN A   1      34.304   2.217  29.372  0.00  0.00    -0.021 C 
ATOM      7  C16 ZIN A   1      35.593   2.502  29.546  0.00  0.00     0.004 C 
ATOM      8  C17 ZIN A   1      36.013   3.656  30.339  0.00  0.00    -0.046 C 
ATOM      9  C18 ZIN A   1      37.331   3.928  30.489  0.00  0.00     0.058 C 
ATOM     10  C19 ZIN A   1      37.779   5.014  31.257  0.00  0.00     0.149 C 
ATOM     11  O20 ZIN A   1      38.970   5.231  31.355  0.00  0.00    -0.293 OA
ATOM     12  C21 ZIN A   1      36.798   5.914  31.963  0.00  0.00     0.084 C 
ATOM     13  C22 ZIN A   1      35.530   5.116  32.287  0.00  0.00     0.022 C 
ATOM     14  C23 ZIN A   1      34.971   4.534  30.986  0.00  0.00    -0.012 C 
ATOM     15  C24 ZIN A   1      34.597   5.672  30.034  0.00  0.00     0.021 C 
ATOM     16  C25 ZIN A   1      33.726   3.696  31.289  0.00  0.00     0.006 C 
ATOM     17  C27 ZIN A   1      32.654   4.562  31.940  0.00  0.00     0.007 C 
ATOM     18  C28 ZIN A   1      31.356   3.767  32.162  0.00  0.00     0.013 C 
ATOM     19  C29 ZIN A   1      30.905   3.202  30.837  0.00  0.00    -0.001 C 
ATOM     20  C30 ZIN A   1      30.770   4.332  29.814  0.00  0.00     0.019 C 
ENDROOT
BRANCH   1  21
ATOM     21  O4  ZIN A   1      29.489   1.655  32.090  0.00  0.00    -0.302 OA
BRANCH  21  22
ATOM     22  C2  ZIN A   1      28.523   0.725  32.164  0.00  0.00     0.256 C 
ATOM     23  C1  ZIN A   1      27.600   0.692  33.355  0.00  0.00     0.126 C 
ATOM     24  O3  ZIN A   1      28.396  -0.085  31.277  0.00  0.00    -0.266 OA
ENDBRANCH  21  22
ENDBRANCH   1  21
BRANCH   1  25
ATOM     25  C6  ZIN A   1      28.436   3.193  30.534  0.00  0.00     0.158 C 
ATOM     26  C7  ZIN A   1      27.754   3.936  31.654  0.00  0.00     0.094 C 
ATOM     27  O8  ZIN A   1      28.011   3.279  29.407  0.00  0.00    -0.295 OA
ENDBRANCH   1  25
TORSDOF 3
ENDMDL
MODEL 59
REMARK CAVERDOCK RESULT:       6.4      0.000      0.000
REMARK CAVERDOCK CONSTRAINTS:       0.0      0.0      0.0      0.0
REMARK CAVERDOCK TUNNEL: 58      6.4      2.4     59.1
REMARK  3 active torsions:
REMARK  status: ('A' for Active; 'I' for Inactive)
REMARK    1  A    between atoms: C2_2  and  O4_4 
REMARK    2  A    between atoms: O4_4  and  C5_5 
REMARK    3  A    between atoms: C5_5  and  C6_6 
ROOT
ATOM      1  C5  ZIN A   1      29.096   2.137  31.103  0.00  0.00     0.138 C 
ATOM      2  C9  ZIN A   1      28.981   2.015  32.643  0.00  0.00     0.048 C 
ATOM      3  C10 ZIN A   1      30.395   2.314  33.213  0.00  0.00     0.009 C 
ATOM      4  C11 ZIN A   1      31.039   3.159  32.108  0.00  0.00     0.005 C 
ATOM      5  C13 ZIN A   1      32.555   3.187  32.094  0.00  0.00     0.018 C 
ATOM      6  C15 ZIN A   1      33.089   3.809  33.354  0.00  0.00    -0.021 C 
ATOM      7  C16 ZIN A   1      34.233   4.493  33.358  0.00  0.00     0.004 C 
ATOM      8  C17 ZIN A   1      35.013   4.672  32.136  0.00  0.00    -0.046 C 
ATOM      9  C18 ZIN A   1      36.177   5.363  32.173  0.00  0.00     0.058 C 
ATOM     10  C19 ZIN A   1      36.948   5.575  31.020  0.00  0.00     0.149 C 
ATOM     11  O20 ZIN A   1      37.994   6.188  31.099  0.00  0.00    -0.293 OA
ATOM     12  C21 ZIN A   1      36.494   5.050  29.682  0.00  0.00     0.084 C 
ATOM     13  C22 ZIN A   1      34.963   4.966  29.672  0.00  0.00     0.022 C 
ATOM     14  C23 ZIN A   1      34.511   4.085  30.839  0.00  0.00    -0.012 C 
ATOM     15  C24 ZIN A   1      35.075   2.673  30.665  0.00  0.00     0.021 C 
ATOM     16  C25 ZIN A   1      32.983   4.021  30.876  0.00  0.00     0.006 C 
ATOM     17  C27 ZIN A   1      32.449   3.426  29.578  0.00  0.00     0.007 C 
ATOM     18  C28 ZIN A   1      30.921   3.257  29.630  0.00  0.00     0.013 C 
ATOM     19  C29 ZIN A   1      30.571   2.411  30.830  0.00  0.00    -0.001 C 
ATOM     20  C30 ZIN A   1      31.337   1.088  30.770  0.00  0.00     0.019 C 
ENDROOT
BRANCH   1  21
ATOM     21  O4  ZIN A   1      28.283   3.240  30.624  0.00  0.00    -0.302 OA
BRANCH  21  22
ATOM     22  C2  ZIN A   1      27.116   3.455  31.253  0.00  0.00     0.256 C 
ATOM     23  C1  ZIN A   1      25.973   2.490  31.072  0.00  0.00     0.126 C 
ATOM     24  O3  ZIN A   1      26.984   4.424  31.964  0.00  0.00    -0.266 OA
ENDBRANCH  21  22
ENDBRANCH   1  21
BRANCH   1  25
ATOM     25  C6  ZIN A   1      28.673   0.850  30.443  0.00  0.00     0.158 C 
ATOM     26  C7  ZIN A   1      28.344  -0.356  31.285  0.00  0.00     0.094 C 
ATOM     27  O8  ZIN A   1      28.597   0.785  29.240  0.00  0.00    -0.295 OA
ENDBRANCH   1  25
TORSDOF 3
ENDMDL
MODEL 60
REMARK CAVERDOCK RESULT:       5.6      0.000      0.000
REMARK CAVERDOCK CONSTRAINTS:       0.1      0.0      0.0      0.0
REMARK CAVERDOCK TUNNEL: 59      5.6      2.4     60.7
REMARK  3 active torsions:
REMARK  status: ('A' for Active; 'I' for Inactive)
REMARK    1  A    between atoms: C2_2  and  O4_4 
REMARK    2  A    between atoms: O4_4  and  C5_5 
REMARK    3  A    between atoms: C5_5  and  C6_6 
ROOT
ATOM      1  C5  ZIN A   1      28.922   2.001  31.136  0.00  0.00     0.138 C 
ATOM      2  C9  ZIN A   1      28.827   1.841  32.674  0.00  0.00     0.048 C 
ATOM      3  C10 ZIN A   1      30.245   2.145  33.233  0.00  0.00     0.009 C 
ATOM      4  C11 ZIN A   1      30.863   3.025  32.141  0.00  0.00     0.005 C 
ATOM      5  C13 ZIN A   1      32.378   3.075  32.109  0.00  0.00     0.018 C 
ATOM      6  C15 ZIN A   1      32.920   3.673  33.378  0.00  0.00    -0.021 C 
ATOM      7  C16 ZIN A   1      34.054   4.373  33.385  0.00  0.00     0.004 C 
ATOM      8  C17 ZIN A   1      34.816   4.592  32.158  0.00  0.00    -0.046 C 
ATOM      9  C18 ZIN A   1      35.971   5.297  32.198  0.00  0.00     0.058 C 
ATOM     10  C19 ZIN A   1      36.725   5.548  31.042  0.00  0.00     0.149 C 
ATOM     11  O20 ZIN A   1      37.764   6.173  31.123  0.00  0.00    -0.293 OA
ATOM     12  C21 ZIN A   1      36.261   5.049  29.697  0.00  0.00     0.084 C 
ATOM     13  C22 ZIN A   1      34.732   4.945  29.703  0.00  0.00     0.022 C 
ATOM     14  C23 ZIN A   1      34.307   4.030  30.854  0.00  0.00    -0.012 C 
ATOM     15  C24 ZIN A   1      34.887   2.630  30.638  0.00  0.00     0.021 C 
ATOM     16  C25 ZIN A   1      32.780   3.943  30.907  0.00  0.00     0.006 C 
ATOM     17  C27 ZIN A   1      32.238   3.373  29.602  0.00  0.00     0.007 C 
ATOM     18  C28 ZIN A   1      30.713   3.182  29.668  0.00  0.00     0.013 C 
ATOM     19  C29 ZIN A   1      30.389   2.302  30.851  0.00  0.00    -0.001 C 
ATOM     20  C30 ZIN A   1      31.172   0.991  30.749  0.00  0.00     0.019 C 
ENDROOT
BRANCH   1  21
ATOM     21  O4  ZIN A   1      28.088   3.104  30.693  0.00  0.00    -0.302 OA
BRANCH  21  22
ATOM     22  C2  ZIN A   1      26.897   3.248  31.296  0.00  0.00     0.256 C 
ATOM     23  C1  ZIN A   1      25.797   2.251  31.037  0.00  0.00     0.126 C 
ATOM     24  O3  ZIN A   1      26.707   4.177  32.045  0.00  0.00    -0.266 OA
ENDBRANCH  21  22
ENDBRANCH   1  21
BRANCH   1  25
ATOM     25  C6  ZIN A   1      28.507   0.726  30.449  0.00  0.00     0.158 C 
ATOM     26  C7  ZIN A   1      28.701   0.572  28.962  0.00  0.00     0.094 C 
ATOM     27  O8  ZIN A   1      28.020  -0.174  31.090  0.00  0.00    -0.295 OA
ENDBRANCH   1  25
TORSDOF 3
ENDMDL
MODEL 61
REMARK CAVERDOCK RESULT:       5.0      0.000      0.000
REMARK CAVERDOCK CONSTRAINTS:       0.0      0.0      0.0      0.0
REMARK CAVERDOCK TUNNEL: 60      5.0      2.5     61.4
REMARK  3 active torsions:
REMARK  status: ('A' for Active; 'I' for Inactive)
REMARK    1  A    between atoms: C2_2  and  O4_4 
REMARK    2  A    between atoms: O4_4  and  C5_5 
REMARK    3  A    between atoms: C5_5  and  C6_6 
ROOT
ATOM      1  C5  ZIN A   1      28.714   2.040  31.098  0.00  0.00     0.138 C 
ATOM      2  C9  ZIN A   1      28.616   1.898  32.638  0.00  0.00     0.048 C 
ATOM      3  C10 ZIN A   1      30.039   2.175  33.195  0.00  0.00     0.009 C 
ATOM      4  C11 ZIN A   1      30.678   3.030  32.095  0.00  0.00     0.005 C 
ATOM      5  C13 ZIN A   1      32.194   3.044  32.063  0.00  0.00     0.018 C 
ATOM      6  C15 ZIN A   1      32.749   3.643  33.326  0.00  0.00    -0.021 C 
ATOM      7  C16 ZIN A   1      33.898   4.316  33.327  0.00  0.00     0.004 C 
ATOM      8  C17 ZIN A   1      34.666   4.506  32.098  0.00  0.00    -0.046 C 
ATOM      9  C18 ZIN A   1      35.837   5.185  32.132  0.00  0.00     0.058 C 
ATOM     10  C19 ZIN A   1      36.597   5.406  30.973  0.00  0.00     0.149 C 
ATOM     11  O20 ZIN A   1      37.649   6.009  31.049  0.00  0.00    -0.293 OA
ATOM     12  C21 ZIN A   1      36.122   4.905  29.633  0.00  0.00     0.084 C 
ATOM     13  C22 ZIN A   1      34.591   4.835  29.639  0.00  0.00     0.022 C 
ATOM     14  C23 ZIN A   1      34.144   3.942  30.799  0.00  0.00    -0.012 C 
ATOM     15  C24 ZIN A   1      34.692   2.527  30.598  0.00  0.00     0.021 C 
ATOM     16  C25 ZIN A   1      32.616   3.891  30.852  0.00  0.00     0.006 C 
ATOM     17  C27 ZIN A   1      32.061   3.320  29.552  0.00  0.00     0.007 C 
ATOM     18  C28 ZIN A   1      30.533   3.164  29.620  0.00  0.00     0.013 C 
ATOM     19  C29 ZIN A   1      30.189   2.304  30.812  0.00  0.00    -0.001 C 
ATOM     20  C30 ZIN A   1      30.941   0.975  30.724  0.00  0.00     0.019 C 
ENDROOT
BRANCH   1  21
ATOM     21  O4  ZIN A   1      27.906   3.157  30.644  0.00  0.00    -0.302 OA
BRANCH  21  22
ATOM     22  C2  ZIN A   1      26.706   3.317  31.225  0.00  0.00     0.256 C 
ATOM     23  C1  ZIN A   1      25.589   2.352  30.925  0.00  0.00     0.126 C 
ATOM     24  O3  ZIN A   1      26.522   4.236  31.988  0.00  0.00    -0.266 OA
ENDBRANCH  21  22
ENDBRANCH   1  21
BRANCH   1  25
ATOM     25  C6  ZIN A   1      28.271   0.767  30.425  0.00  0.00     0.158 C 
ATOM     26  C7  ZIN A   1      28.083   0.731  28.930  0.00  0.00     0.094 C 
ATOM     27  O8  ZIN A   1      28.066  -0.225  31.083  0.00  0.00    -0.295 OA
ENDBRANCH   1  25
TORSDOF 3
ENDMDL
MODEL 62
REMARK CAVERDOCK RESULT:       4.7      0.000      0.000
REMARK CAVERDOCK CONSTRAINTS:       0.0      0.0      0.0      0.0
REMARK CAVERDOCK TUNNEL: 61      4.7      2.5     62.1
REMARK  3 active torsions:
REMARK  status: ('A' for Active; 'I' for Inactive)
REMARK    1  A    between atoms: C2_2  and  O4_4 
REMARK    2  A    between atoms: O4_4  and  C5_5 
REMARK    3  A    between atoms: C5_5  and  C6_6 
ROOT
ATOM      1  C5  ZIN A   1      28.689   1.922  31.024  0.00  0.00     0.138 C 
ATOM      2  C9  ZIN A   1      28.568   1.771  32.561  0.00  0.00     0.048 C 
ATOM      3  C10 ZIN A   1      29.979   2.063  33.142  0.00  0.00     0.009 C 
ATOM      4  C11 ZIN A   1      30.624   2.930  32.057  0.00  0.00     0.005 C 
ATOM      5  C13 ZIN A   1      32.140   2.964  32.050  0.00  0.00     0.018 C 
ATOM      6  C15 ZIN A   1      32.667   3.563  33.324  0.00  0.00    -0.021 C 
ATOM      7  C16 ZIN A   1      33.808   4.250  33.347  0.00  0.00     0.004 C 
ATOM      8  C17 ZIN A   1      34.593   4.455  32.131  0.00  0.00    -0.046 C 
ATOM      9  C18 ZIN A   1      35.755   5.148  32.187  0.00  0.00     0.058 C 
ATOM     10  C19 ZIN A   1      36.531   5.385  31.042  0.00  0.00     0.149 C 
ATOM     11  O20 ZIN A   1      37.574   6.000  31.138  0.00  0.00    -0.293 OA
ATOM     12  C21 ZIN A   1      36.083   4.885  29.692  0.00  0.00     0.084 C 
ATOM     13  C22 ZIN A   1      34.554   4.797  29.674  0.00  0.00     0.022 C 
ATOM     14  C23 ZIN A   1      34.099   3.892  30.822  0.00  0.00    -0.012 C 
ATOM     15  C24 ZIN A   1      34.668   2.485  30.622  0.00  0.00     0.021 C 
ATOM     16  C25 ZIN A   1      32.571   3.822  30.850  0.00  0.00     0.006 C 
ATOM     17  C27 ZIN A   1      32.044   3.251  29.538  0.00  0.00     0.007 C 
ATOM     18  C28 ZIN A   1      30.517   3.076  29.581  0.00  0.00     0.013 C 
ATOM     19  C29 ZIN A   1      30.164   2.206  30.762  0.00  0.00    -0.001 C 
ATOM     20  C30 ZIN A   1      30.935   0.887  30.680  0.00  0.00     0.019 C 
ENDROOT
BRANCH   1  21
ATOM     21  O4  ZIN A   1      27.874   3.032  30.562  0.00  0.00    -0.302 OA
BRANCH  21  22
ATOM     22  C2  ZIN A   1      26.731   3.266  31.226  0.00  0.00     0.256 C 
ATOM     23  C1  ZIN A   1      25.556   2.340  31.053  0.00  0.00     0.126 C 
ATOM     24  O3  ZIN A   1      26.645   4.221  31.963  0.00  0.00    -0.266 OA
ENDBRANCH  21  22
ENDBRANCH   1  21
BRANCH   1  25
ATOM     25  C6  ZIN A   1      28.272   0.648  30.337  0.00  0.00     0.158 C 
ATOM     26  C7  ZIN A   1      28.230  -0.646  31.109  0.00  0.00     0.094 C 
ATOM     27  O8  ZIN A   1      27.973   0.662  29.167  0.00  0.00    -0.295 OA
ENDBRANCH   1  25
TORSDOF 3
ENDMDL
MODEL 63
REMARK CAVERDOCK RESULT:       4.5      0.000      0.000
REMARK CAVERDOCK CONSTRAINTS:       0.1      0.0      0.0      0.0
REMARK CAVERDOCK TUNNEL: 62      4.5      2.6     63.1
REMARK  3 active torsions:
REMARK  status: ('A' for Active; 'I' for Inactive)
REMARK    1  A    between atoms: C2_2  and  O4_4 
REMARK    2  A    between atoms: O4_4  and  C5_5 
REMARK    3  A    between atoms: C5_5  and  C6_6 
ROOT
ATOM      1  C5  ZIN A   1      28.671   1.776  30.761  0.00  0.00     0.138 C 
ATOM      2  C9  ZIN A   1      28.498   1.545  32.283  0.00  0.00     0.048 C 
ATOM      3  C10 ZIN A   1      29.877   1.848  32.932  0.00  0.00     0.009 C 
ATOM      4  C11 ZIN A   1      30.536   2.786  31.915  0.00  0.00     0.005 C 
ATOM      5  C13 ZIN A   1      32.050   2.863  31.967  0.00  0.00     0.018 C 
ATOM      6  C15 ZIN A   1      32.511   3.413  33.288  0.00  0.00    -0.021 C 
ATOM      7  C16 ZIN A   1      33.629   4.130  33.387  0.00  0.00     0.004 C 
ATOM      8  C17 ZIN A   1      34.451   4.418  32.214  0.00  0.00    -0.046 C 
ATOM      9  C18 ZIN A   1      35.589   5.140  32.347  0.00  0.00     0.058 C 
ATOM     10  C19 ZIN A   1      36.398   5.456  31.245  0.00  0.00     0.149 C 
ATOM     11  O20 ZIN A   1      37.418   6.094  31.410  0.00  0.00    -0.293 OA
ATOM     12  C21 ZIN A   1      36.016   5.011  29.857  0.00  0.00     0.084 C 
ATOM     13  C22 ZIN A   1      34.491   4.880  29.776  0.00  0.00     0.022 C 
ATOM     14  C23 ZIN A   1      34.023   3.906  30.860  0.00  0.00    -0.012 C 
ATOM     15  C24 ZIN A   1      34.640   2.528  30.614  0.00  0.00     0.021 C 
ATOM     16  C25 ZIN A   1      32.497   3.792  30.828  0.00  0.00     0.006 C 
ATOM     17  C27 ZIN A   1      32.036   3.273  29.471  0.00  0.00     0.007 C 
ATOM     18  C28 ZIN A   1      30.514   3.052  29.447  0.00  0.00     0.013 C 
ATOM     19  C29 ZIN A   1      30.145   2.115  30.570  0.00  0.00    -0.001 C 
ATOM     20  C30 ZIN A   1      30.958   0.824  30.452  0.00  0.00     0.019 C 
ENDROOT
BRANCH   1  21
ATOM     21  O4  ZIN A   1      27.840   2.884  30.324  0.00  0.00    -0.302 OA
BRANCH  21  22
ATOM     22  C2  ZIN A   1      26.747   3.153  31.056  0.00  0.00     0.256 C 
ATOM     23  C1  ZIN A   1      25.561   2.225  31.006  0.00  0.00     0.126 C 
ATOM     24  O3  ZIN A   1      26.715   4.138  31.755  0.00  0.00    -0.266 OA
ENDBRANCH  21  22
ENDBRANCH   1  21
BRANCH   1  25
ATOM     25  C6  ZIN A   1      28.318   0.526  29.998  0.00  0.00     0.158 C 
ATOM     26  C7  ZIN A   1      28.075   0.594  28.512  0.00  0.00     0.094 C 
ATOM     27  O8  ZIN A   1      28.230  -0.530  30.576  0.00  0.00    -0.295 OA
ENDBRANCH   1  25
TORSDOF 3
ENDMDL
MODEL 64
REMARK CAVERDOCK RESULT:       4.2      0.000      0.000
REMARK CAVERDOCK CONSTRAINTS:       0.1      0.0      0.0      0.0
REMARK CAVERDOCK TUNNEL: 63      4.2      2.6     64.9
REMARK  3 active torsions:
REMARK  status: ('A' for Active; 'I' for Inactive)
REMARK    1  A    between atoms: C2_2  and  O4_4 
REMARK    2  A    between atoms: O4_4  and  C5_5 
REMARK    3  A    between atoms: C5_5  and  C6_6 
ROOT
ATOM      1  C5  ZIN A   1      28.442   1.778  30.898  0.00  0.00     0.138 C 
ATOM      2  C9  ZIN A   1      28.287   1.585  32.427  0.00  0.00     0.048 C 
ATOM      3  C10 ZIN A   1      29.681   1.873  33.049  0.00  0.00     0.009 C 
ATOM      4  C11 ZIN A   1      30.344   2.774  32.001  0.00  0.00     0.005 C 
ATOM      5  C13 ZIN A   1      31.860   2.819  32.030  0.00  0.00     0.018 C 
ATOM      6  C15 ZIN A   1      32.352   3.390  33.331  0.00  0.00    -0.021 C 
ATOM      7  C16 ZIN A   1      33.487   4.085  33.398  0.00  0.00     0.004 C 
ATOM      8  C17 ZIN A   1      34.298   4.327  32.207  0.00  0.00    -0.046 C 
ATOM      9  C18 ZIN A   1      35.452   5.028  32.308  0.00  0.00     0.058 C 
ATOM     10  C19 ZIN A   1      36.252   5.301  31.187  0.00  0.00     0.149 C 
ATOM     11  O20 ZIN A   1      37.287   5.921  31.323  0.00  0.00    -0.293 OA
ATOM     12  C21 ZIN A   1      35.840   4.832  29.815  0.00  0.00     0.084 C 
ATOM     13  C22 ZIN A   1      34.312   4.732  29.759  0.00  0.00     0.022 C 
ATOM     14  C23 ZIN A   1      33.839   3.794  30.872  0.00  0.00    -0.012 C 
ATOM     15  C24 ZIN A   1      34.424   2.398  30.650  0.00  0.00     0.021 C 
ATOM     16  C25 ZIN A   1      32.311   3.712  30.863  0.00  0.00     0.006 C 
ATOM     17  C27 ZIN A   1      31.819   3.171  29.525  0.00  0.00     0.007 C 
ATOM     18  C28 ZIN A   1      30.293   2.983  29.528  0.00  0.00     0.013 C 
ATOM     19  C29 ZIN A   1      29.921   2.080  30.678  0.00  0.00    -0.001 C 
ATOM     20  C30 ZIN A   1      30.704   0.769  30.579  0.00  0.00     0.019 C 
ENDROOT
BRANCH   1  21
ATOM     21  O4  ZIN A   1      27.629   2.893  30.446  0.00  0.00    -0.302 OA
BRANCH  21  22
ATOM     22  C2  ZIN A   1      26.519   3.163  31.152  0.00  0.00     0.256 C 
ATOM     23  C1  ZIN A   1      25.318   2.259  31.044  0.00  0.00     0.126 C 
ATOM     24  O3  ZIN A   1      26.484   4.131  31.875  0.00  0.00    -0.266 OA
ENDBRANCH  21  22
ENDBRANCH   1  21
BRANCH   1  25
ATOM     25  C6  ZIN A   1      28.052   0.518  30.169  0.00  0.00     0.158 C 
ATOM     26  C7  ZIN A   1      27.857   0.542  28.674  0.00  0.00     0.094 C 
ATOM     27  O8  ZIN A   1      27.895  -0.510  30.781  0.00  0.00    -0.295 OA
ENDBRANCH   1  25
TORSDOF 3
ENDMDL
MODEL 65
REMARK CAVERDOCK RESULT:       4.1      0.000      0.000
REMARK CAVERDOCK CONSTRAINTS:       0.0      0.0      0.0      0.0
REMARK CAVERDOCK TUNNEL: 64      4.1      2.7     65.4
REMARK  3 active torsions:
REMARK  status: ('A' for Active; 'I' for Inactive)
REMARK    1  A    between atoms: C2_2  and  O4_4 
REMARK    2  A    between atoms: O4_4  and  C5_5 
REMARK    3  A    between atoms: C5_5  and  C6_6 
ROOT
ATOM      1  C5  ZIN A   1      28.372   1.700  30.897  0.00  0.00     0.138 C 
ATOM      2  C9  ZIN A   1      28.225   1.464  32.421  0.00  0.00     0.048 C 
ATOM      3  C10 ZIN A   1      29.618   1.752  33.046  0.00  0.00     0.009 C 
ATOM      4  C11 ZIN A   1      30.266   2.689  32.021  0.00  0.00     0.005 C 
ATOM      5  C13 ZIN A   1      31.782   2.752  32.046  0.00  0.00     0.018 C 
ATOM      6  C15 ZIN A   1      32.271   3.293  33.361  0.00  0.00    -0.021 C 
ATOM      7  C16 ZIN A   1      33.398   3.999  33.444  0.00  0.00     0.004 C 
ATOM      8  C17 ZIN A   1      34.201   4.284  32.257  0.00  0.00    -0.046 C 
ATOM      9  C18 ZIN A   1      35.348   4.996  32.373  0.00  0.00     0.058 C 
ATOM     10  C19 ZIN A   1      36.140   5.309  31.258  0.00  0.00     0.149 C 
ATOM     11  O20 ZIN A   1      37.169   5.937  31.407  0.00  0.00    -0.293 OA
ATOM     12  C21 ZIN A   1      35.729   4.873  29.875  0.00  0.00     0.084 C 
ATOM     13  C22 ZIN A   1      34.202   4.756  29.820  0.00  0.00     0.022 C 
ATOM     14  C23 ZIN A   1      33.744   3.782  30.909  0.00  0.00    -0.012 C 
ATOM     15  C24 ZIN A   1      34.345   2.400  30.647  0.00  0.00     0.021 C 
ATOM     16  C25 ZIN A   1      32.217   3.682  30.903  0.00  0.00     0.006 C 
ATOM     17  C27 ZIN A   1      31.728   3.172  29.553  0.00  0.00     0.007 C 
ATOM     18  C28 ZIN A   1      30.204   2.965  29.554  0.00  0.00     0.013 C 
ATOM     19  C29 ZIN A   1      29.847   2.026  30.681  0.00  0.00    -0.001 C 
ATOM     20  C30 ZIN A   1      30.645   0.728  30.544  0.00  0.00     0.019 C 
ENDROOT
BRANCH   1  21
ATOM     21  O4  ZIN A   1      27.544   2.817  30.478  0.00  0.00    -0.302 OA
BRANCH  21  22
ATOM     22  C2  ZIN A   1      26.479   3.106  31.243  0.00  0.00     0.256 C 
ATOM     23  C1  ZIN A   1      25.257   2.226  31.196  0.00  0.00     0.126 C 
ATOM     24  O3  ZIN A   1      26.501   4.072  31.969  0.00  0.00    -0.266 OA
ENDBRANCH  21  22
ENDBRANCH   1  21
BRANCH   1  25
ATOM     25  C6  ZIN A   1      27.995   0.456  30.135  0.00  0.00     0.158 C 
ATOM     26  C7  ZIN A   1      27.212   0.566  28.852  0.00  0.00     0.094 C 
ATOM     27  O8  ZIN A   1      28.320  -0.629  30.553  0.00  0.00    -0.295 OA
ENDBRANCH   1  25
TORSDOF 3
ENDMDL
MODEL 66
REMARK CAVERDOCK RESULT:       4.1      0.000      0.000
REMARK CAVERDOCK CONSTRAINTS:       0.1      0.0      0.0      0.0
REMARK CAVERDOCK TUNNEL: 65      4.1      2.6     66.1
REMARK  3 active torsions:
REMARK  status: ('A' for Active; 'I' for Inactive)
REMARK    1  A    between atoms: C2_2  and  O4_4 
REMARK    2  A    between atoms: O4_4  and  C5_5 
REMARK    3  A    between atoms: C5_5  and  C6_6 
ROOT
ATOM      1  C5  ZIN A   1      28.376   1.593  30.721  0.00  0.00     0.138 C 
ATOM      2  C9  ZIN A   1      28.179   1.350  32.239  0.00  0.00     0.048 C 
ATOM      3  C10 ZIN A   1      29.549   1.645  32.911  0.00  0.00     0.009 C 
ATOM      4  C11 ZIN A   1      30.225   2.590  31.911  0.00  0.00     0.005 C 
ATOM      5  C13 ZIN A   1      31.738   2.663  31.987  0.00  0.00     0.018 C 
ATOM      6  C15 ZIN A   1      32.180   3.202  33.319  0.00  0.00    -0.021 C 
ATOM      7  C16 ZIN A   1      33.298   3.915  33.442  0.00  0.00     0.004 C 
ATOM      8  C17 ZIN A   1      34.139   4.210  32.283  0.00  0.00    -0.046 C 
ATOM      9  C18 ZIN A   1      35.276   4.928  32.440  0.00  0.00     0.058 C 
ATOM     10  C19 ZIN A   1      36.103   5.251  31.353  0.00  0.00     0.149 C 
ATOM     11  O20 ZIN A   1      37.122   5.886  31.538  0.00  0.00    -0.293 OA
ATOM     12  C21 ZIN A   1      35.741   4.817  29.955  0.00  0.00     0.084 C 
ATOM     13  C22 ZIN A   1      34.217   4.691  29.850  0.00  0.00     0.022 C 
ATOM     14  C23 ZIN A   1      33.730   3.710  30.919  0.00  0.00    -0.012 C 
ATOM     15  C24 ZIN A   1      34.349   2.332  30.673  0.00  0.00     0.021 C 
ATOM     16  C25 ZIN A   1      32.205   3.599  30.862  0.00  0.00     0.006 C 
ATOM     17  C27 ZIN A   1      31.764   3.091  29.494  0.00  0.00     0.007 C 
ATOM     18  C28 ZIN A   1      30.242   2.874  29.445  0.00  0.00     0.013 C 
ATOM     19  C29 ZIN A   1      29.854   1.929  30.556  0.00  0.00    -0.001 C 
ATOM     20  C30 ZIN A   1      30.665   0.637  30.441  0.00  0.00     0.019 C 
ENDROOT
BRANCH   1  21
ATOM     21  O4  ZIN A   1      27.555   2.706  30.279  0.00  0.00    -0.302 OA
BRANCH  21  22
ATOM     22  C2  ZIN A   1      26.501   3.028  31.047  0.00  0.00     0.256 C 
ATOM     23  C1  ZIN A   1      25.250   2.188  31.000  0.00  0.00     0.126 C 
ATOM     24  O3  ZIN A   1      26.555   3.991  31.774  0.00  0.00    -0.266 OA
ENDBRANCH  21  22
ENDBRANCH   1  21
BRANCH   1  25
ATOM     25  C6  ZIN A   1      28.033   0.349  29.943  0.00  0.00     0.158 C 
ATOM     26  C7  ZIN A   1      27.815   0.428  28.454  0.00  0.00     0.094 C 
ATOM     27  O8  ZIN A   1      27.931  -0.711  30.512  0.00  0.00    -0.295 OA
ENDBRANCH   1  25
TORSDOF 3
ENDMDL
MODEL 67
REMARK CAVERDOCK RESULT:       3.9      0.000      0.000
REMARK CAVERDOCK CONSTRAINTS:       0.0      0.0      0.0      0.0
REMARK CAVERDOCK TUNNEL: 66      3.9      2.7     67.1
REMARK  3 active torsions:
REMARK  status: ('A' for Active; 'I' for Inactive)
REMARK    1  A    between atoms: C2_2  and  O4_4 
REMARK    2  A    between atoms: O4_4  and  C5_5 
REMARK    3  A    between atoms: C5_5  and  C6_6 
ROOT
ATOM      1  C5  ZIN A   1      28.763   1.242  30.943  0.00  0.00     0.138 C 
ATOM      2  C9  ZIN A   1      29.024   0.644  29.538  0.00  0.00     0.048 C 
ATOM      3  C10 ZIN A   1      30.320   1.319  29.009  0.00  0.00     0.009 C 
ATOM      4  C11 ZIN A   1      31.033   1.750  30.296  0.00  0.00     0.005 C 
ATOM      5  C13 ZIN A   1      32.045   2.869  30.150  0.00  0.00     0.018 C 
ATOM      6  C15 ZIN A   1      33.179   2.451  29.255  0.00  0.00    -0.021 C 
ATOM      7  C16 ZIN A   1      34.411   2.925  29.430  0.00  0.00     0.004 C 
ATOM      8  C17 ZIN A   1      34.714   3.868  30.505  0.00  0.00    -0.046 C 
ATOM      9  C18 ZIN A   1      35.974   4.341  30.652  0.00  0.00     0.058 C 
ATOM     10  C19 ZIN A   1      36.314   5.233  31.681  0.00  0.00     0.149 C 
ATOM     11  O20 ZIN A   1      37.453   5.644  31.769  0.00  0.00    -0.293 OA
ATOM     12  C21 ZIN A   1      35.280   5.686  32.679  0.00  0.00     0.084 C 
ATOM     13  C22 ZIN A   1      34.213   4.596  32.824  0.00  0.00     0.022 C 
ATOM     14  C23 ZIN A   1      33.617   4.305  31.444  0.00  0.00    -0.012 C 
ATOM     15  C24 ZIN A   1      32.948   5.568  30.897  0.00  0.00     0.021 C 
ATOM     16  C25 ZIN A   1      32.577   3.187  31.556  0.00  0.00     0.006 C 
ATOM     17  C27 ZIN A   1      31.453   3.605  32.496  0.00  0.00     0.007 C 
ATOM     18  C28 ZIN A   1      30.345   2.540  32.546  0.00  0.00     0.013 C 
ATOM     19  C29 ZIN A   1      29.850   2.294  31.142  0.00  0.00    -0.001 C 
ATOM     20  C30 ZIN A   1      29.407   3.616  30.512  0.00  0.00     0.019 C 
ENDROOT
BRANCH   1  21
ATOM     21  O4  ZIN A   1      28.872   0.209  31.958  0.00  0.00    -0.302 OA
BRANCH  21  22
ATOM     22  C2  ZIN A   1      28.579  -1.046  31.583  0.00  0.00     0.256 C 
ATOM     23  C1  ZIN A   1      27.142  -1.493  31.505  0.00  0.00     0.126 C 
ATOM     24  O3  ZIN A   1      29.468  -1.817  31.308  0.00  0.00    -0.266 OA
ENDBRANCH  21  22
ENDBRANCH   1  21
BRANCH   1  25
ATOM     25  C6  ZIN A   1      27.400   1.883  30.995  0.00  0.00     0.158 C 
ATOM     26  C7  ZIN A   1      26.418   1.657  29.874  0.00  0.00     0.094 C 
ATOM     27  O8  ZIN A   1      27.095   2.579  31.933  0.00  0.00    -0.295 OA
ENDBRANCH   1  25
TORSDOF 3
ENDMDL
MODEL 68
REMARK CAVERDOCK RESULT:       3.3      0.000      0.000
REMARK CAVERDOCK CONSTRAINTS:       0.0      0.0      0.0      0.0
REMARK CAVERDOCK TUNNEL: 67      3.3      2.7     68.3
REMARK  3 active torsions:
REMARK  status: ('A' for Active; 'I' for Inactive)
REMARK    1  A    between atoms: C2_2  and  O4_4 
REMARK    2  A    between atoms: O4_4  and  C5_5 
REMARK    3  A    between atoms: C5_5  and  C6_6 
ROOT
ATOM      1  C5  ZIN A   1      28.649   1.330  31.188  0.00  0.00     0.138 C 
ATOM      2  C9  ZIN A   1      28.801   0.801  29.740  0.00  0.00     0.048 C 
ATOM      3  C10 ZIN A   1      30.084   1.463  29.165  0.00  0.00     0.009 C 
ATOM      4  C11 ZIN A   1      30.890   1.801  30.424  0.00  0.00     0.005 C 
ATOM      5  C13 ZIN A   1      31.929   2.895  30.272  0.00  0.00     0.018 C 
ATOM      6  C15 ZIN A   1      32.989   2.491  29.286  0.00  0.00    -0.021 C 
ATOM      7  C16 ZIN A   1      34.246   2.916  29.406  0.00  0.00     0.004 C 
ATOM      8  C17 ZIN A   1      34.648   3.790  30.507  0.00  0.00    -0.046 C 
ATOM      9  C18 ZIN A   1      35.930   4.215  30.597  0.00  0.00     0.058 C 
ATOM     10  C19 ZIN A   1      36.364   5.039  31.647  0.00  0.00     0.149 C 
ATOM     11  O20 ZIN A   1      37.520   5.410  31.684  0.00  0.00    -0.293 OA
ATOM     12  C21 ZIN A   1      35.410   5.469  32.732  0.00  0.00     0.084 C 
ATOM     13  C22 ZIN A   1      34.317   4.406  32.888  0.00  0.00     0.022 C 
ATOM     14  C23 ZIN A   1      33.627   4.209  31.536  0.00  0.00    -0.012 C 
ATOM     15  C24 ZIN A   1      32.969   5.520  31.099  0.00  0.00     0.021 C 
ATOM     16  C25 ZIN A   1      32.558   3.120  31.655  0.00  0.00     0.006 C 
ATOM     17  C27 ZIN A   1      31.510   3.521  32.687  0.00  0.00     0.007 C 
ATOM     18  C28 ZIN A   1      30.371   2.490  32.752  0.00  0.00     0.013 C 
ATOM     19  C29 ZIN A   1      29.781   2.335  31.372  0.00  0.00    -0.001 C 
ATOM     20  C30 ZIN A   1      29.346   3.702  30.840  0.00  0.00     0.019 C 
ENDROOT
BRANCH   1  21
ATOM     21  O4  ZIN A   1      28.785   0.241  32.139  0.00  0.00    -0.302 OA
BRANCH  21  22
ATOM     22  C2  ZIN A   1      28.725  -1.008  31.647  0.00  0.00     0.256 C 
ATOM     23  C1  ZIN A   1      27.490  -1.843  31.864  0.00  0.00     0.126 C 
ATOM     24  O3  ZIN A   1      29.662  -1.460  31.033  0.00  0.00    -0.266 OA
ENDBRANCH  21  22
ENDBRANCH   1  21
BRANCH   1  25
ATOM     25  C6  ZIN A   1      27.315   2.009  31.360  0.00  0.00     0.158 C 
ATOM     26  C7  ZIN A   1      26.117   1.525  30.584  0.00  0.00     0.094 C 
ATOM     27  O8  ZIN A   1      27.205   2.942  32.119  0.00  0.00    -0.295 OA
ENDBRANCH   1  25
TORSDOF 3
ENDMDL
MODEL 69
REMARK CAVERDOCK RESULT:      -1.5      0.000      0.000
REMARK CAVERDOCK CONSTRAINTS:       0.1      0.0      0.0      0.0
REMARK CAVERDOCK TUNNEL: 68     -1.5      2.8    69.10
REMARK  3 active torsions:
REMARK  status: ('A' for Active; 'I' for Inactive)
REMARK    1  A    between atoms: C2_2  and  O4_4 
REMARK    2  A    between atoms: O4_4  and  C5_5 
REMARK    3  A    between atoms: C5_5  and  C6_6 
ROOT
ATOM      1  C5  ZIN A   1      30.414   3.826  29.155  0.00  0.00     0.138 C 
ATOM      2  C9  ZIN A   1      30.119   4.987  30.138  0.00  0.00     0.048 C 
ATOM      3  C10 ZIN A   1      29.221   4.393  31.259  0.00  0.00     0.009 C 
ATOM      4  C11 ZIN A   1      29.559   2.899  31.214  0.00  0.00     0.005 C 
ATOM      5  C13 ZIN A   1      28.516   1.966  31.798  0.00  0.00     0.018 C 
ATOM      6  C15 ZIN A   1      28.327   2.228  33.266  0.00  0.00    -0.021 C 
ATOM      7  C16 ZIN A   1      27.992   1.252  34.108  0.00  0.00     0.004 C 
ATOM      8  C17 ZIN A   1      27.800  -0.119  33.639  0.00  0.00    -0.046 C 
ATOM      9  C18 ZIN A   1      27.448  -1.089  34.516  0.00  0.00     0.058 C 
ATOM     10  C19 ZIN A   1      27.272  -2.422  34.113  0.00  0.00     0.149 C 
ATOM     11  O20 ZIN A   1      26.942  -3.259  34.929  0.00  0.00    -0.293 OA
ATOM     12  C21 ZIN A   1      27.486  -2.826  32.676  0.00  0.00     0.084 C 
ATOM     13  C22 ZIN A   1      28.505  -1.878  32.037  0.00  0.00     0.022 C 
ATOM     14  C23 ZIN A   1      27.996  -0.441  32.178  0.00  0.00    -0.012 C 
ATOM     15  C24 ZIN A   1      26.666  -0.293  31.437  0.00  0.00     0.021 C 
ATOM     16  C25 ZIN A   1      29.019   0.530  31.583  0.00  0.00     0.006 C 
ATOM     17  C27 ZIN A   1      29.234   0.229  30.105  0.00  0.00     0.007 C 
ATOM     18  C28 ZIN A   1      30.181   1.255  29.460  0.00  0.00     0.013 C 
ATOM     19  C29 ZIN A   1      29.618   2.638  29.684  0.00  0.00    -0.001 C 
ATOM     20  C30 ZIN A   1      28.184   2.703  29.154  0.00  0.00     0.019 C 
ENDROOT
BRANCH   1  21
ATOM     21  O4  ZIN A   1      31.834   3.519  29.153  0.00  0.00    -0.302 OA
BRANCH  21  22
ATOM     22  C2  ZIN A   1      32.427   3.370  30.348  0.00  0.00     0.256 C 
ATOM     23  C1  ZIN A   1      33.891   3.023  30.424  0.00  0.00     0.126 C 
ATOM     24  O3  ZIN A   1      31.786   3.515  31.362  0.00  0.00    -0.266 OA
ENDBRANCH  21  22
ENDBRANCH   1  21
BRANCH   1  25
ATOM     25  C6  ZIN A   1      29.956   4.186  27.766  0.00  0.00     0.158 C 
ATOM     26  C7  ZIN A   1      29.151   3.200  26.959  0.00  0.00     0.094 C 
ATOM     27  O8  ZIN A   1      30.233   5.264  27.299  0.00  0.00    -0.295 OA
ENDBRANCH   1  25
TORSDOF 3
ENDMDL
MODEL 70
REMARK CAVERDOCK RESULT:      -0.6      0.000      0.000
REMARK CAVERDOCK CONSTRAINTS:       0.1      0.0      0.0      0.0
REMARK CAVERDOCK TUNNEL: 69     -0.6      2.8     70.9
REMARK  3 active torsions:
REMARK  status: ('A' for Active; 'I' for Inactive)
REMARK    1  A    between atoms: C2_2  and  O4_4 
REMARK    2  A    between atoms: O4_4  and  C5_5 
REMARK    3  A    between atoms: C5_5  and  C6_6 
ROOT
ATOM      1  C5  ZIN A   1      30.316   3.876  29.379  0.00  0.00     0.138 C 
ATOM      2  C9  ZIN A   1      29.966   4.976  30.412  0.00  0.00     0.048 C 
ATOM      3  C10 ZIN A   1      29.070   4.299  31.486  0.00  0.00     0.009 C 
ATOM      4  C11 ZIN A   1      29.456   2.821  31.373  0.00  0.00     0.005 C 
ATOM      5  C13 ZIN A   1      28.434   1.827  31.891  0.00  0.00     0.018 C 
ATOM      6  C15 ZIN A   1      28.212   2.010  33.367  0.00  0.00    -0.021 C 
ATOM      7  C16 ZIN A   1      27.894   0.983  34.153  0.00  0.00     0.004 C 
ATOM      8  C17 ZIN A   1      27.754  -0.368  33.613  0.00  0.00    -0.046 C 
ATOM      9  C18 ZIN A   1      27.420  -1.392  34.434  0.00  0.00     0.058 C 
ATOM     10  C19 ZIN A   1      27.293  -2.707  33.962  0.00  0.00     0.149 C 
ATOM     11  O20 ZIN A   1      26.977  -3.595  34.730  0.00  0.00    -0.293 OA
ATOM     12  C21 ZIN A   1      27.545  -3.033  32.512  0.00  0.00     0.084 C 
ATOM     13  C22 ZIN A   1      28.544  -2.022  31.939  0.00  0.00     0.022 C 
ATOM     14  C23 ZIN A   1      27.986  -0.611  32.142  0.00  0.00    -0.012 C 
ATOM     15  C24 ZIN A   1      26.665  -0.468  31.385  0.00  0.00     0.021 C 
ATOM     16  C25 ZIN A   1      28.987   0.420  31.615  0.00  0.00     0.006 C 
ATOM     17  C27 ZIN A   1      29.237   0.201  30.128  0.00  0.00     0.007 C 
ATOM     18  C28 ZIN A   1      30.161   1.287  29.552  0.00  0.00     0.013 C 
ATOM     19  C29 ZIN A   1      29.550   2.638  29.834  0.00  0.00    -0.001 C 
ATOM     20  C30 ZIN A   1      28.124   2.685  29.281  0.00  0.00     0.019 C 
ENDROOT
BRANCH   1  21
ATOM     21  O4  ZIN A   1      31.745   3.614  29.388  0.00  0.00    -0.302 OA
BRANCH  21  22
ATOM     22  C2  ZIN A   1      32.340   3.523  30.588  0.00  0.00     0.256 C 
ATOM     23  C1  ZIN A   1      32.725   4.774  31.335  0.00  0.00     0.126 C 
ATOM     24  O3  ZIN A   1      32.567   2.438  31.069  0.00  0.00    -0.266 OA
ENDBRANCH  21  22
ENDBRANCH   1  21
BRANCH   1  25
ATOM     25  C6  ZIN A   1      29.870   4.290  28.001  0.00  0.00     0.158 C 
ATOM     26  C7  ZIN A   1      29.363   3.255  27.030  0.00  0.00     0.094 C 
ATOM     27  O8  ZIN A   1      29.919   5.452  27.674  0.00  0.00    -0.295 OA
ENDBRANCH   1  25
TORSDOF 3
ENDMDL
MODEL 71
REMARK CAVERDOCK RESULT:      -2.2      0.000      0.000
REMARK CAVERDOCK CONSTRAINTS:       0.0      0.0      0.0      0.0
REMARK CAVERDOCK TUNNEL: 70     -2.2      2.8     71.1
REMARK  3 active torsions:
REMARK  status: ('A' for Active; 'I' for Inactive)
REMARK    1  A    between atoms: C2_2  and  O4_4 
REMARK    2  A    between atoms: O4_4  and  C5_5 
REMARK    3  A    between atoms: C5_5  and  C6_6 
ROOT
ATOM      1  C5  ZIN A   1      30.294   3.672  29.554  0.00  0.00     0.138 C 
ATOM      2  C9  ZIN A   1      29.990   4.806  30.564  0.00  0.00     0.048 C 
ATOM      3  C10 ZIN A   1      29.068   4.188  31.651  0.00  0.00     0.009 C 
ATOM      4  C11 ZIN A   1      29.394   2.693  31.568  0.00  0.00     0.005 C 
ATOM      5  C13 ZIN A   1      28.333   1.752  32.106  0.00  0.00     0.018 C 
ATOM      6  C15 ZIN A   1      28.120   1.974  33.578  0.00  0.00    -0.021 C 
ATOM      7  C16 ZIN A   1      27.761   0.976  34.385  0.00  0.00     0.004 C 
ATOM      8  C17 ZIN A   1      27.566  -0.379  33.873  0.00  0.00    -0.046 C 
ATOM      9  C18 ZIN A   1      27.191  -1.371  34.714  0.00  0.00     0.058 C 
ATOM     10  C19 ZIN A   1      27.011  -2.690  34.269  0.00  0.00     0.149 C 
ATOM     11  O20 ZIN A   1      26.660  -3.547  35.055  0.00  0.00    -0.293 OA
ATOM     12  C21 ZIN A   1      27.248  -3.054  32.826  0.00  0.00     0.084 C 
ATOM     13  C22 ZIN A   1      28.287  -2.096  32.233  0.00  0.00     0.022 C 
ATOM     14  C23 ZIN A   1      27.787  -0.660  32.407  0.00  0.00    -0.012 C 
ATOM     15  C24 ZIN A   1      26.471  -0.479  31.647  0.00  0.00     0.021 C 
ATOM     16  C25 ZIN A   1      28.828   0.319  31.859  0.00  0.00     0.006 C 
ATOM     17  C27 ZIN A   1      29.068   0.059  30.376  0.00  0.00     0.007 C 
ATOM     18  C28 ZIN A   1      30.035   1.095  29.779  0.00  0.00     0.013 C 
ATOM     19  C29 ZIN A   1      29.479   2.475  30.033  0.00  0.00    -0.001 C 
ATOM     20  C30 ZIN A   1      28.056   2.569  29.479  0.00  0.00     0.019 C 
ENDROOT
BRANCH   1  21
ATOM     21  O4  ZIN A   1      31.711   3.352  29.568  0.00  0.00    -0.302 OA
BRANCH  21  22
ATOM     22  C2  ZIN A   1      32.401   3.691  30.669  0.00  0.00     0.256 C 
ATOM     23  C1  ZIN A   1      33.511   4.706  30.580  0.00  0.00     0.126 C 
ATOM     24  O3  ZIN A   1      32.132   3.181  31.731  0.00  0.00    -0.266 OA
ENDBRANCH  21  22
ENDBRANCH   1  21
BRANCH   1  25
ATOM     25  C6  ZIN A   1      29.864   4.076  28.167  0.00  0.00     0.158 C 
ATOM     26  C7  ZIN A   1      28.899   3.212  27.396  0.00  0.00     0.094 C 
ATOM     27  O8  ZIN A   1      30.292   5.091  27.674  0.00  0.00    -0.295 OA
ENDBRANCH   1  25
TORSDOF 3
ENDMDL
MODEL 72
REMARK CAVERDOCK RESULT:      -4.2      0.000      0.000
REMARK CAVERDOCK CONSTRAINTS:       0.0      0.0      0.0      0.0
REMARK CAVERDOCK TUNNEL: 71     -4.2      2.9     72.1
REMARK  3 active torsions:
REMARK  status: ('A' for Active; 'I' for Inactive)
REMARK    1  A    between atoms: C2_2  and  O4_4 
REMARK    2  A    between atoms: O4_4  and  C5_5 
REMARK    3  A    between atoms: C5_5  and  C6_6 
ROOT
ATOM      1  C5  ZIN A   1      30.260   3.541  29.158  0.00  0.00     0.138 C 
ATOM      2  C9  ZIN A   1      29.968   4.700  30.144  0.00  0.00     0.048 C 
ATOM      3  C10 ZIN A   1      29.061   4.108  31.259  0.00  0.00     0.009 C 
ATOM      4  C11 ZIN A   1      29.389   2.612  31.209  0.00  0.00     0.005 C 
ATOM      5  C13 ZIN A   1      28.337   1.684  31.785  0.00  0.00     0.018 C 
ATOM      6  C15 ZIN A   1      28.143   1.942  33.254  0.00  0.00    -0.021 C 
ATOM      7  C16 ZIN A   1      27.798   0.965  34.090  0.00  0.00     0.004 C 
ATOM      8  C17 ZIN A   1      27.598  -0.403  33.615  0.00  0.00    -0.046 C 
ATOM      9  C18 ZIN A   1      27.236  -1.373  34.487  0.00  0.00     0.058 C 
ATOM     10  C19 ZIN A   1      27.052  -2.703  34.078  0.00  0.00     0.149 C 
ATOM     11  O20 ZIN A   1      26.713  -3.541  34.890  0.00  0.00    -0.293 OA
ATOM     12  C21 ZIN A   1      27.270  -3.104  32.642  0.00  0.00     0.084 C 
ATOM     13  C22 ZIN A   1      28.299  -2.160  32.010  0.00  0.00     0.022 C 
ATOM     14  C23 ZIN A   1      27.799  -0.721  32.154  0.00  0.00    -0.012 C 
ATOM     15  C24 ZIN A   1      26.473  -0.561  31.408  0.00  0.00     0.021 C 
ATOM     16  C25 ZIN A   1      28.831   0.245  31.568  0.00  0.00     0.006 C 
ATOM     17  C27 ZIN A   1      29.050  -0.051  30.089  0.00  0.00     0.007 C 
ATOM     18  C28 ZIN A   1      30.007   0.970  29.452  0.00  0.00     0.013 C 
ATOM     19  C29 ZIN A   1      29.453   2.356  29.679  0.00  0.00    -0.001 C 
ATOM     20  C30 ZIN A   1      28.022   2.433  29.143  0.00  0.00     0.019 C 
ENDROOT
BRANCH   1  21
ATOM     21  O4  ZIN A   1      31.677   3.224  29.161  0.00  0.00    -0.302 OA
BRANCH  21  22
ATOM     22  C2  ZIN A   1      32.332   3.370  30.324  0.00  0.00     0.256 C 
ATOM     23  C1  ZIN A   1      33.709   3.980  30.341  0.00  0.00     0.126 C 
ATOM     24  O3  ZIN A   1      31.816   3.011  31.356  0.00  0.00    -0.266 OA
ENDBRANCH  21  22
ENDBRANCH   1  21
BRANCH   1  25
ATOM     25  C6  ZIN A   1      29.810   3.909  27.768  0.00  0.00     0.158 C 
ATOM     26  C7  ZIN A   1      29.021   2.923  26.945  0.00  0.00     0.094 C 
ATOM     27  O8  ZIN A   1      30.081   4.994  27.313  0.00  0.00    -0.295 OA
ENDBRANCH   1  25
TORSDOF 3
ENDMDL
MODEL 73
REMARK CAVERDOCK RESULT:      -5.2      0.000      0.000
REMARK CAVERDOCK CONSTRAINTS:       0.0      0.0      0.0      0.0
REMARK CAVERDOCK TUNNEL: 72     -5.2      3.0     73.1
REMARK  3 active torsions:
REMARK  status: ('A' for Active; 'I' for Inactive)
REMARK    1  A    between atoms: C2_2  and  O4_4 
REMARK    2  A    between atoms: O4_4  and  C5_5 
REMARK    3  A    between atoms: C5_5  and  C6_6 
ROOT
ATOM      1  C5  ZIN A   1      30.201   3.672  29.523  0.00  0.00     0.138 C 
ATOM      2  C9  ZIN A   1      29.722   4.754  30.523  0.00  0.00     0.048 C 
ATOM      3  C10 ZIN A   1      28.780   4.036  31.528  0.00  0.00     0.009 C 
ATOM      4  C11 ZIN A   1      29.243   2.577  31.450  0.00  0.00     0.005 C 
ATOM      5  C13 ZIN A   1      28.232   1.536  31.892  0.00  0.00     0.018 C 
ATOM      6  C15 ZIN A   1      27.891   1.708  33.346  0.00  0.00    -0.021 C 
ATOM      7  C16 ZIN A   1      27.563   0.667  34.109  0.00  0.00     0.004 C 
ATOM      8  C17 ZIN A   1      27.528  -0.689  33.565  0.00  0.00    -0.046 C 
ATOM      9  C18 ZIN A   1      27.180  -1.727  34.362  0.00  0.00     0.058 C 
ATOM     10  C19 ZIN A   1      27.152  -3.048  33.887  0.00  0.00     0.149 C 
ATOM     11  O20 ZIN A   1      26.821  -3.949  34.631  0.00  0.00    -0.293 OA
ATOM     12  C21 ZIN A   1      27.528  -3.360  32.461  0.00  0.00     0.084 C 
ATOM     13  C22 ZIN A   1      28.519  -2.303  31.962  0.00  0.00     0.022 C 
ATOM     14  C23 ZIN A   1      27.882  -0.920  32.117  0.00  0.00    -0.012 C 
ATOM     15  C24 ZIN A   1      26.616  -0.839  31.261  0.00  0.00     0.021 C 
ATOM     16  C25 ZIN A   1      28.870   0.157  31.664  0.00  0.00     0.006 C 
ATOM     17  C27 ZIN A   1      29.242  -0.050  30.200  0.00  0.00     0.007 C 
ATOM     18  C28 ZIN A   1      30.155   1.079  29.693  0.00  0.00     0.013 C 
ATOM     19  C29 ZIN A   1      29.461   2.399  29.923  0.00  0.00    -0.001 C 
ATOM     20  C30 ZIN A   1      28.081   2.379  29.263  0.00  0.00     0.019 C 
ENDROOT
BRANCH   1  21
ATOM     21  O4  ZIN A   1      31.635   3.478  29.641  0.00  0.00    -0.302 OA
BRANCH  21  22
ATOM     22  C2  ZIN A   1      32.171   3.622  30.864  0.00  0.00     0.256 C 
ATOM     23  C1  ZIN A   1      33.367   4.517  31.061  0.00  0.00     0.126 C 
ATOM     24  O3  ZIN A   1      31.694   3.034  31.805  0.00  0.00    -0.266 OA
ENDBRANCH  21  22
ENDBRANCH   1  21
BRANCH   1  25
ATOM     25  C6  ZIN A   1      29.841   4.065  28.114  0.00  0.00     0.158 C 
ATOM     26  C7  ZIN A   1      29.079   3.107  27.235  0.00  0.00     0.094 C 
ATOM     27  O8  ZIN A   1      30.164   5.148  27.688  0.00  0.00    -0.295 OA
ENDBRANCH   1  25
TORSDOF 3
ENDMDL
MODEL 74
REMARK CAVERDOCK RESULT:      -4.5      0.000      0.000
REMARK CAVERDOCK CONSTRAINTS:       0.0      0.0      0.0      0.0
REMARK CAVERDOCK TUNNEL: 73     -4.5      3.0     74.2
REMARK  3 active torsions:
REMARK  status: ('A' for Active; 'I' for Inactive)
REMARK    1  A    between atoms: C2_2  and  O4_4 
REMARK    2  A    between atoms: O4_4  and  C5_5 
REMARK    3  A    between atoms: C5_5  and  C6_6 
ROOT
ATOM      1  C5  ZIN A   1      30.212   3.505  29.584  0.00  0.00     0.138 C 
ATOM      2  C9  ZIN A   1      29.778   4.598  30.592  0.00  0.00     0.048 C 
ATOM      3  C10 ZIN A   1      28.842   3.900  31.617  0.00  0.00     0.009 C 
ATOM      4  C11 ZIN A   1      29.273   2.432  31.532  0.00  0.00     0.005 C 
ATOM      5  C13 ZIN A   1      28.250   1.413  31.997  0.00  0.00     0.018 C 
ATOM      6  C15 ZIN A   1      27.943   1.594  33.457  0.00  0.00    -0.021 C 
ATOM      7  C16 ZIN A   1      27.610   0.560  34.229  0.00  0.00     0.004 C 
ATOM      8  C17 ZIN A   1      27.536  -0.795  33.688  0.00  0.00    -0.046 C 
ATOM      9  C18 ZIN A   1      27.183  -1.825  34.493  0.00  0.00     0.058 C 
ATOM     10  C19 ZIN A   1      27.118  -3.145  34.021  0.00  0.00     0.149 C 
ATOM     11  O20 ZIN A   1      26.784  -4.038  34.773  0.00  0.00    -0.293 OA
ATOM     12  C21 ZIN A   1      27.457  -3.467  32.588  0.00  0.00     0.084 C 
ATOM     13  C22 ZIN A   1      28.459  -2.431  32.066  0.00  0.00     0.022 C 
ATOM     14  C23 ZIN A   1      27.854  -1.035  32.232  0.00  0.00    -0.012 C 
ATOM     15  C24 ZIN A   1      26.572  -0.929  31.404  0.00  0.00     0.021 C 
ATOM     16  C25 ZIN A   1      28.855   0.021  31.757  0.00  0.00     0.006 C 
ATOM     17  C27 ZIN A   1      29.191  -0.195  30.286  0.00  0.00     0.007 C 
ATOM     18  C28 ZIN A   1      30.116   0.913  29.758  0.00  0.00     0.013 C 
ATOM     19  C29 ZIN A   1      29.456   2.248  30.000  0.00  0.00    -0.001 C 
ATOM     20  C30 ZIN A   1      28.061   2.256  29.370  0.00  0.00     0.019 C 
ENDROOT
BRANCH   1  21
ATOM     21  O4  ZIN A   1      31.644   3.281  29.671  0.00  0.00    -0.302 OA
BRANCH  21  22
ATOM     22  C2  ZIN A   1      32.279   3.803  30.734  0.00  0.00     0.256 C 
ATOM     23  C1  ZIN A   1      33.067   2.908  31.655  0.00  0.00     0.126 C 
ATOM     24  O3  ZIN A   1      32.217   4.990  30.951  0.00  0.00    -0.266 OA
ENDBRANCH  21  22
ENDBRANCH   1  21
BRANCH   1  25
ATOM     25  C6  ZIN A   1      29.831   3.904  28.182  0.00  0.00     0.158 C 
ATOM     26  C7  ZIN A   1      29.083   2.937  27.300  0.00  0.00     0.094 C 
ATOM     27  O8  ZIN A   1      30.125   4.998  27.764  0.00  0.00    -0.295 OA
ENDBRANCH   1  25
TORSDOF 3
ENDMDL
MODEL 75
REMARK CAVERDOCK RESULT:      -6.0      0.000      0.000
REMARK CAVERDOCK CONSTRAINTS:       0.1      0.0      0.0      0.0
REMARK CAVERDOCK TUNNEL: 74     -6.0      3.0     75.1
REMARK  3 active torsions:
REMARK  status: ('A' for Active; 'I' for Inactive)
REMARK    1  A    between atoms: C2_2  and  O4_4 
REMARK    2  A    between atoms: O4_4  and  C5_5 
REMARK    3  A    between atoms: C5_5  and  C6_6 
ROOT
ATOM      1  C5  ZIN A   1      30.148   3.286  29.350  0.00  0.00     0.138 C 
ATOM      2  C9  ZIN A   1      29.877   4.404  30.387  0.00  0.00     0.048 C 
ATOM      3  C10 ZIN A   1      28.977   3.774  31.485  0.00  0.00     0.009 C 
ATOM      4  C11 ZIN A   1      29.288   2.278  31.368  0.00  0.00     0.005 C 
ATOM      5  C13 ZIN A   1      28.233   1.337  31.915  0.00  0.00     0.018 C 
ATOM      6  C15 ZIN A   1      28.057   1.534  33.395  0.00  0.00    -0.021 C 
ATOM      7  C16 ZIN A   1      27.710   0.525  34.193  0.00  0.00     0.004 C 
ATOM      8  C17 ZIN A   1      27.491  -0.819  33.662  0.00  0.00    -0.046 C 
ATOM      9  C18 ZIN A   1      27.128  -1.823  34.495  0.00  0.00     0.058 C 
ATOM     10  C19 ZIN A   1      26.927  -3.132  34.032  0.00  0.00     0.149 C 
ATOM     11  O20 ZIN A   1      26.588  -4.001  34.810  0.00  0.00    -0.293 OA
ATOM     12  C21 ZIN A   1      27.126  -3.473  32.577  0.00  0.00     0.084 C 
ATOM     13  C22 ZIN A   1      28.158  -2.513  31.975  0.00  0.00     0.022 C 
ATOM     14  C23 ZIN A   1      27.674  -1.076  32.186  0.00  0.00    -0.012 C 
ATOM     15  C24 ZIN A   1      26.342  -0.871  31.462  0.00  0.00     0.021 C 
ATOM     16  C25 ZIN A   1      28.710  -0.096  31.631  0.00  0.00     0.006 C 
ATOM     17  C27 ZIN A   1      28.911  -0.331  30.138  0.00  0.00     0.007 C 
ATOM     18  C28 ZIN A   1      29.872   0.708  29.536  0.00  0.00     0.013 C 
ATOM     19  C29 ZIN A   1      29.335   2.088  29.828  0.00  0.00    -0.001 C 
ATOM     20  C30 ZIN A   1      27.899   2.202  29.310  0.00  0.00     0.019 C 
ENDROOT
BRANCH   1  21
ATOM     21  O4  ZIN A   1      31.561   2.955  29.324  0.00  0.00    -0.302 OA
BRANCH  21  22
ATOM     22  C2  ZIN A   1      32.324   3.464  30.305  0.00  0.00     0.256 C 
ATOM     23  C1  ZIN A   1      33.595   2.763  30.711  0.00  0.00     0.126 C 
ATOM     24  O3  ZIN A   1      31.991   4.483  30.862  0.00  0.00    -0.266 OA
ENDBRANCH  21  22
ENDBRANCH   1  21
BRANCH   1  25
ATOM     25  C6  ZIN A   1      29.687   3.718  27.982  0.00  0.00     0.158 C 
ATOM     26  C7  ZIN A   1      28.729   2.854  27.201  0.00  0.00     0.094 C 
ATOM     27  O8  ZIN A   1      30.086   4.755  27.510  0.00  0.00    -0.295 OA
ENDBRANCH   1  25
TORSDOF 3
ENDMDL
MODEL 76
REMARK CAVERDOCK RESULT:      -6.6      0.000      0.000
REMARK CAVERDOCK CONSTRAINTS:       0.0      0.0      0.0      0.0
REMARK CAVERDOCK TUNNEL: 75     -6.6      3.0     76.3
REMARK  3 active torsions:
REMARK  status: ('A' for Active; 'I' for Inactive)
REMARK    1  A    between atoms: C2_2  and  O4_4 
REMARK    2  A    between atoms: O4_4  and  C5_5 
REMARK    3  A    between atoms: C5_5  and  C6_6 
ROOT
ATOM      1  C5  ZIN A   1      29.883   3.378  29.089  0.00  0.00     0.138 C 
ATOM      2  C9  ZIN A   1      29.428   4.526  30.024  0.00  0.00     0.048 C 
ATOM      3  C10 ZIN A   1      28.551   3.871  31.127  0.00  0.00     0.009 C 
ATOM      4  C11 ZIN A   1      29.042   2.420  31.140  0.00  0.00     0.005 C 
ATOM      5  C13 ZIN A   1      28.077   1.398  31.711  0.00  0.00     0.018 C 
ATOM      6  C15 ZIN A   1      27.801   1.678  33.162  0.00  0.00    -0.021 C 
ATOM      7  C16 ZIN A   1      27.534   0.694  34.019  0.00  0.00     0.004 C 
ATOM      8  C17 ZIN A   1      27.503  -0.701  33.584  0.00  0.00    -0.046 C 
ATOM      9  C18 ZIN A   1      27.217  -1.680  34.475  0.00  0.00     0.058 C 
ATOM     10  C19 ZIN A   1      27.196  -3.034  34.106  0.00  0.00     0.149 C 
ATOM     11  O20 ZIN A   1      26.921  -3.879  34.933  0.00  0.00    -0.293 OA
ATOM     12  C21 ZIN A   1      27.511  -3.450  32.692  0.00  0.00     0.084 C 
ATOM     13  C22 ZIN A   1      28.453  -2.418  32.064  0.00  0.00     0.022 C 
ATOM     14  C23 ZIN A   1      27.793  -1.039  32.142  0.00  0.00    -0.012 C 
ATOM     15  C24 ZIN A   1      26.486  -1.049  31.346  0.00  0.00     0.021 C 
ATOM     16  C25 ZIN A   1      28.734   0.018  31.559  0.00  0.00     0.006 C 
ATOM     17  C27 ZIN A   1      29.040  -0.297  30.099  0.00  0.00     0.007 C 
ATOM     18  C28 ZIN A   1      29.903   0.805  29.461  0.00  0.00     0.013 C 
ATOM     19  C29 ZIN A   1      29.192   2.127  29.622  0.00  0.00    -0.001 C 
ATOM     20  C30 ZIN A   1      27.782   2.029  29.035  0.00  0.00     0.019 C 
ENDROOT
BRANCH   1  21
ATOM     21  O4  ZIN A   1      31.325   3.220  29.151  0.00  0.00    -0.302 OA
BRANCH  21  22
ATOM     22  C2  ZIN A   1      31.941   3.682  30.251  0.00  0.00     0.256 C 
ATOM     23  C1  ZIN A   1      33.130   2.946  30.813  0.00  0.00     0.126 C 
ATOM     24  O3  ZIN A   1      31.543   4.688  30.789  0.00  0.00    -0.266 OA
ENDBRANCH  21  22
ENDBRANCH   1  21
BRANCH   1  25
ATOM     25  C6  ZIN A   1      29.447   3.652  27.673  0.00  0.00     0.158 C 
ATOM     26  C7  ZIN A   1      28.593   2.650  26.939  0.00  0.00     0.094 C 
ATOM     27  O8  ZIN A   1      29.784   4.674  27.125  0.00  0.00    -0.295 OA
ENDBRANCH   1  25
TORSDOF 3
ENDMDL
MODEL 77
REMARK CAVERDOCK RESULT:      -7.8      0.000      0.000
REMARK CAVERDOCK CONSTRAINTS:       0.0      0.0      0.0      0.0
REMARK CAVERDOCK TUNNEL: 76     -7.8      3.1     77.1
REMARK  3 active torsions:
REMARK  status: ('A' for Active; 'I' for Inactive)
REMARK    1  A    between atoms: C2_2  and  O4_4 
REMARK    2  A    between atoms: O4_4  and  C5_5 
REMARK    3  A    between atoms: C5_5  and  C6_6 
ROOT
ATOM      1  C5  ZIN A   1      30.087   3.216  29.458  0.00  0.00     0.138 C 
ATOM      2  C9  ZIN A   1      29.682   4.324  30.463  0.00  0.00     0.048 C 
ATOM      3  C10 ZIN A   1      28.759   3.646  31.513  0.00  0.00     0.009 C 
ATOM      4  C11 ZIN A   1      29.175   2.173  31.435  0.00  0.00     0.005 C 
ATOM      5  C13 ZIN A   1      28.152   1.168  31.930  0.00  0.00     0.018 C 
ATOM      6  C15 ZIN A   1      27.874   1.367  33.394  0.00  0.00    -0.021 C 
ATOM      7  C16 ZIN A   1      27.546   0.345  34.183  0.00  0.00     0.004 C 
ATOM      8  C17 ZIN A   1      27.449  -1.016  33.658  0.00  0.00    -0.046 C 
ATOM      9  C18 ZIN A   1      27.102  -2.033  34.481  0.00  0.00     0.058 C 
ATOM     10  C19 ZIN A   1      27.016  -3.358  34.023  0.00  0.00     0.149 C 
ATOM     11  O20 ZIN A   1      26.688  -4.240  34.791  0.00  0.00    -0.293 OA
ATOM     12  C21 ZIN A   1      27.325  -3.698  32.588  0.00  0.00     0.084 C 
ATOM     13  C22 ZIN A   1      28.326  -2.677  32.037  0.00  0.00     0.022 C 
ATOM     14  C23 ZIN A   1      27.737  -1.274  32.199  0.00  0.00    -0.012 C 
ATOM     15  C24 ZIN A   1      26.441  -1.164  31.393  0.00  0.00     0.021 C 
ATOM     16  C25 ZIN A   1      28.739  -0.232  31.694  0.00  0.00     0.006 C 
ATOM     17  C27 ZIN A   1      29.045  -0.467  30.220  0.00  0.00     0.007 C 
ATOM     18  C28 ZIN A   1      29.971   0.627  29.662  0.00  0.00     0.013 C 
ATOM     19  C29 ZIN A   1      29.327   1.971  29.903  0.00  0.00    -0.001 C 
ATOM     20  C30 ZIN A   1      27.921   1.985  29.299  0.00  0.00     0.019 C 
ENDROOT
BRANCH   1  21
ATOM     21  O4  ZIN A   1      31.519   2.980  29.522  0.00  0.00    -0.302 OA
BRANCH  21  22
ATOM     22  C2  ZIN A   1      32.117   3.176  30.708  0.00  0.00     0.256 C 
ATOM     23  C1  ZIN A   1      33.558   3.612  30.761  0.00  0.00     0.126 C 
ATOM     24  O3  ZIN A   1      31.499   3.002  31.732  0.00  0.00    -0.266 OA
ENDBRANCH  21  22
ENDBRANCH   1  21
BRANCH   1  25
ATOM     25  C6  ZIN A   1      29.684   3.604  28.060  0.00  0.00     0.158 C 
ATOM     26  C7  ZIN A   1      29.022   2.593  27.158  0.00  0.00     0.094 C 
ATOM     27  O8  ZIN A   1      29.891   4.724  27.660  0.00  0.00    -0.295 OA
ENDBRANCH   1  25
TORSDOF 3
ENDMDL
MODEL 78
REMARK CAVERDOCK RESULT:      -7.3      0.000      0.000
REMARK CAVERDOCK CONSTRAINTS:       0.0      0.0      0.0      0.0
REMARK CAVERDOCK TUNNEL: 77     -7.3      3.1     78.2
REMARK  3 active torsions:
REMARK  status: ('A' for Active; 'I' for Inactive)
REMARK    1  A    between atoms: C2_2  and  O4_4 
REMARK    2  A    between atoms: O4_4  and  C5_5 
REMARK    3  A    between atoms: C5_5  and  C6_6 
ROOT
ATOM      1  C5  ZIN A   1      29.868   3.178  29.257  0.00  0.00     0.138 C 
ATOM      2  C9  ZIN A   1      29.456   4.305  30.236  0.00  0.00     0.048 C 
ATOM      3  C10 ZIN A   1      28.587   3.634  31.335  0.00  0.00     0.009 C 
ATOM      4  C11 ZIN A   1      29.048   2.173  31.293  0.00  0.00     0.005 C 
ATOM      5  C13 ZIN A   1      28.074   1.154  31.852  0.00  0.00     0.018 C 
ATOM      6  C15 ZIN A   1      27.833   1.393  33.316  0.00  0.00    -0.021 C 
ATOM      7  C16 ZIN A   1      27.562   0.388  34.147  0.00  0.00     0.004 C 
ATOM      8  C17 ZIN A   1      27.494  -0.992  33.670  0.00  0.00    -0.046 C 
ATOM      9  C18 ZIN A   1      27.205  -1.992  34.536  0.00  0.00     0.058 C 
ATOM     10  C19 ZIN A   1      27.149  -3.333  34.125  0.00  0.00     0.149 C 
ATOM     11  O20 ZIN A   1      26.873  -4.199  34.931  0.00  0.00    -0.293 OA
ATOM     12  C21 ZIN A   1      27.427  -3.711  32.693  0.00  0.00     0.084 C 
ATOM     13  C22 ZIN A   1      28.378  -2.678  32.078  0.00  0.00     0.022 C 
ATOM     14  C23 ZIN A   1      27.748  -1.290  32.213  0.00  0.00    -0.012 C 
ATOM     15  C24 ZIN A   1      26.426  -1.249  31.444  0.00  0.00     0.021 C 
ATOM     16  C25 ZIN A   1      28.699  -0.234  31.644  0.00  0.00     0.006 C 
ATOM     17  C27 ZIN A   1      28.970  -0.509  30.169  0.00  0.00     0.007 C 
ATOM     18  C28 ZIN A   1      29.842   0.595  29.548  0.00  0.00     0.013 C 
ATOM     19  C29 ZIN A   1      29.162   1.925  29.764  0.00  0.00    -0.001 C 
ATOM     20  C30 ZIN A   1      27.739   1.874  29.203  0.00  0.00     0.019 C 
ENDROOT
BRANCH   1  21
ATOM     21  O4  ZIN A   1      31.307   2.989  29.284  0.00  0.00    -0.302 OA
BRANCH  21  22
ATOM     22  C2  ZIN A   1      31.968   3.498  30.337  0.00  0.00     0.256 C 
ATOM     23  C1  ZIN A   1      32.937   2.637  31.105  0.00  0.00     0.126 C 
ATOM     24  O3  ZIN A   1      31.786   4.646  30.667  0.00  0.00    -0.266 OA
ENDBRANCH  21  22
ENDBRANCH   1  21
BRANCH   1  25
ATOM     25  C6  ZIN A   1      29.411   3.505  27.859  0.00  0.00     0.158 C 
ATOM     26  C7  ZIN A   1      28.552   2.527  27.098  0.00  0.00     0.094 C 
ATOM     27  O8  ZIN A   1      29.733   4.550  27.347  0.00  0.00    -0.295 OA
ENDBRANCH   1  25
TORSDOF 3
ENDMDL
MODEL 79
REMARK CAVERDOCK RESULT:      -7.2      0.000      0.000
REMARK CAVERDOCK CONSTRAINTS:       0.0      0.0      0.0      0.0
REMARK CAVERDOCK TUNNEL: 78     -7.2      3.2     79.2
REMARK  3 active torsions:
REMARK  status: ('A' for Active; 'I' for Inactive)
REMARK    1  A    between atoms: C2_2  and  O4_4 
REMARK    2  A    between atoms: O4_4  and  C5_5 
REMARK    3  A    between atoms: C5_5  and  C6_6 
ROOT
ATOM      1  C5  ZIN A   1      29.930   3.178  29.542  0.00  0.00     0.138 C 
ATOM      2  C9  ZIN A   1      29.480   4.265  30.549  0.00  0.00     0.048 C 
ATOM      3  C10 ZIN A   1      28.582   3.549  31.595  0.00  0.00     0.009 C 
ATOM      4  C11 ZIN A   1      29.055   2.093  31.514  0.00  0.00     0.005 C 
ATOM      5  C13 ZIN A   1      28.071   1.049  32.004  0.00  0.00     0.018 C 
ATOM      6  C15 ZIN A   1      27.783   1.232  33.468  0.00  0.00    -0.021 C 
ATOM      7  C16 ZIN A   1      27.494   0.195  34.253  0.00  0.00     0.004 C 
ATOM      8  C17 ZIN A   1      27.450  -1.166  33.724  0.00  0.00    -0.046 C 
ATOM      9  C18 ZIN A   1      27.142  -2.199  34.543  0.00  0.00     0.058 C 
ATOM     10  C19 ZIN A   1      27.108  -3.524  34.082  0.00  0.00     0.149 C 
ATOM     11  O20 ZIN A   1      26.813  -4.421  34.846  0.00  0.00    -0.293 OA
ATOM     12  C21 ZIN A   1      27.432  -3.848  32.645  0.00  0.00     0.084 C 
ATOM     13  C22 ZIN A   1      28.394  -2.787  32.099  0.00  0.00     0.022 C 
ATOM     14  C23 ZIN A   1      27.751  -1.408  32.265  0.00  0.00    -0.012 C 
ATOM     15  C24 ZIN A   1      26.453  -1.347  31.457  0.00  0.00     0.021 C 
ATOM     16  C25 ZIN A   1      28.712  -0.327  31.765  0.00  0.00     0.006 C 
ATOM     17  C27 ZIN A   1      29.030  -0.546  30.290  0.00  0.00     0.007 C 
ATOM     18  C28 ZIN A   1      29.913   0.586  29.738  0.00  0.00     0.013 C 
ATOM     19  C29 ZIN A   1      29.217   1.903  29.981  0.00  0.00    -0.001 C 
ATOM     20  C30 ZIN A   1      27.813   1.864  29.375  0.00  0.00     0.019 C 
ENDROOT
BRANCH   1  21
ATOM     21  O4  ZIN A   1      31.369   2.997  29.607  0.00  0.00    -0.302 OA
BRANCH  21  22
ATOM     22  C2  ZIN A   1      32.021   3.647  30.584  0.00  0.00     0.256 C 
ATOM     23  C1  ZIN A   1      32.826   2.873  31.597  0.00  0.00     0.126 C 
ATOM     24  O3  ZIN A   1      31.962   4.852  30.652  0.00  0.00    -0.266 OA
ENDBRANCH  21  22
ENDBRANCH   1  21
BRANCH   1  25
ATOM     25  C6  ZIN A   1      29.513   3.554  28.143  0.00  0.00     0.158 C 
ATOM     26  C7  ZIN A   1      28.658   2.613  27.333  0.00  0.00     0.094 C 
ATOM     27  O8  ZIN A   1      29.865   4.608  27.671  0.00  0.00    -0.295 OA
ENDBRANCH   1  25
TORSDOF 3
ENDMDL
MODEL 80
REMARK CAVERDOCK RESULT:      -7.6      0.000      0.000
REMARK CAVERDOCK CONSTRAINTS:       0.0      0.0      0.0      0.0
REMARK CAVERDOCK TUNNEL: 79     -7.6      3.2     80.3
REMARK  3 active torsions:
REMARK  status: ('A' for Active; 'I' for Inactive)
REMARK    1  A    between atoms: C2_2  and  O4_4 
REMARK    2  A    between atoms: O4_4  and  C5_5 
REMARK    3  A    between atoms: C5_5  and  C6_6 
ROOT
ATOM      1  C5  ZIN A   1      29.825   3.109  29.309  0.00  0.00     0.138 C 
ATOM      2  C9  ZIN A   1      29.350   4.211  30.287  0.00  0.00     0.048 C 
ATOM      3  C10 ZIN A   1      28.466   3.502  31.351  0.00  0.00     0.009 C 
ATOM      4  C11 ZIN A   1      28.971   2.056  31.306  0.00  0.00     0.005 C 
ATOM      5  C13 ZIN A   1      28.009   1.002  31.822  0.00  0.00     0.018 C 
ATOM      6  C15 ZIN A   1      27.715   1.216  33.280  0.00  0.00    -0.021 C 
ATOM      7  C16 ZIN A   1      27.447   0.194  34.091  0.00  0.00     0.004 C 
ATOM      8  C17 ZIN A   1      27.434  -1.181  33.596  0.00  0.00    -0.046 C 
ATOM      9  C18 ZIN A   1      27.147  -2.200  34.440  0.00  0.00     0.058 C 
ATOM     10  C19 ZIN A   1      27.142  -3.537  34.013  0.00  0.00     0.149 C 
ATOM     11  O20 ZIN A   1      26.866  -4.420  34.799  0.00  0.00    -0.293 OA
ATOM     12  C21 ZIN A   1      27.476  -3.889  32.586  0.00  0.00     0.084 C 
ATOM     13  C22 ZIN A   1      28.415  -2.822  32.014  0.00  0.00     0.022 C 
ATOM     14  C23 ZIN A   1      27.742  -1.454  32.144  0.00  0.00    -0.012 C 
ATOM     15  C24 ZIN A   1      26.445  -1.441  31.334  0.00  0.00     0.021 C 
ATOM     16  C25 ZIN A   1      28.680  -0.365  31.618  0.00  0.00     0.006 C 
ATOM     17  C27 ZIN A   1      29.005  -0.613  30.149  0.00  0.00     0.007 C 
ATOM     18  C28 ZIN A   1      29.864   0.523  29.569  0.00  0.00     0.013 C 
ATOM     19  C29 ZIN A   1      29.140   1.830  29.779  0.00  0.00    -0.001 C 
ATOM     20  C30 ZIN A   1      27.737   1.746  29.172  0.00  0.00     0.019 C 
ENDROOT
BRANCH   1  21
ATOM     21  O4  ZIN A   1      31.267   2.961  29.380  0.00  0.00    -0.302 OA
BRANCH  21  22
ATOM     22  C2  ZIN A   1      31.889   3.541  30.419  0.00  0.00     0.256 C 
ATOM     23  C1  ZIN A   1      32.706   2.704  31.370  0.00  0.00     0.126 C 
ATOM     24  O3  ZIN A   1      31.792   4.733  30.592  0.00  0.00    -0.266 OA
ENDBRANCH  21  22
ENDBRANCH   1  21
BRANCH   1  25
ATOM     25  C6  ZIN A   1      29.403   3.440  27.901  0.00  0.00     0.158 C 
ATOM     26  C7  ZIN A   1      28.549   2.473  27.122  0.00  0.00     0.094 C 
ATOM     27  O8  ZIN A   1      29.749   4.481  27.396  0.00  0.00    -0.295 OA
ENDBRANCH   1  25
TORSDOF 3
ENDMDL
MODEL 81
REMARK CAVERDOCK RESULT:      -7.9      0.000      0.000
REMARK CAVERDOCK CONSTRAINTS:       0.0      0.0      0.0      0.0
REMARK CAVERDOCK TUNNEL: 80     -7.9      3.2     81.2
REMARK  3 active torsions:
REMARK  status: ('A' for Active; 'I' for Inactive)
REMARK    1  A    between atoms: C2_2  and  O4_4 
REMARK    2  A    between atoms: O4_4  and  C5_5 
REMARK    3  A    between atoms: C5_5  and  C6_6 
ROOT
ATOM      1  C5  ZIN A   1      29.866   2.985  29.368  0.00  0.00     0.138 C 
ATOM      2  C9  ZIN A   1      29.405   4.095  30.346  0.00  0.00     0.048 C 
ATOM      3  C10 ZIN A   1      28.506   3.399  31.406  0.00  0.00     0.009 C 
ATOM      4  C11 ZIN A   1      28.988   1.945  31.362  0.00  0.00     0.005 C 
ATOM      5  C13 ZIN A   1      28.007   0.907  31.874  0.00  0.00     0.018 C 
ATOM      6  C15 ZIN A   1      27.711   1.125  33.331  0.00  0.00    -0.021 C 
ATOM      7  C16 ZIN A   1      27.424   0.107  34.140  0.00  0.00     0.004 C 
ATOM      8  C17 ZIN A   1      27.390  -1.268  33.645  0.00  0.00    -0.046 C 
ATOM      9  C18 ZIN A   1      27.084  -2.282  34.488  0.00  0.00     0.058 C 
ATOM     10  C19 ZIN A   1      27.059  -3.618  34.059  0.00  0.00     0.149 C 
ATOM     11  O20 ZIN A   1      26.766  -4.497  34.845  0.00  0.00    -0.293 OA
ATOM     12  C21 ZIN A   1      27.392  -3.975  32.633  0.00  0.00     0.084 C 
ATOM     13  C22 ZIN A   1      28.351  -2.923  32.065  0.00  0.00     0.022 C 
ATOM     14  C23 ZIN A   1      27.700  -1.544  32.194  0.00  0.00    -0.012 C 
ATOM     15  C24 ZIN A   1      26.405  -1.510  31.379  0.00  0.00     0.021 C 
ATOM     16  C25 ZIN A   1      28.657  -0.470  31.672  0.00  0.00     0.006 C 
ATOM     17  C27 ZIN A   1      28.983  -0.723  30.204  0.00  0.00     0.007 C 
ATOM     18  C28 ZIN A   1      29.863   0.399  29.628  0.00  0.00     0.013 C 
ATOM     19  C29 ZIN A   1      29.158   1.717  29.836  0.00  0.00    -0.001 C 
ATOM     20  C30 ZIN A   1      27.757   1.656  29.224  0.00  0.00     0.019 C 
ENDROOT
BRANCH   1  21
ATOM     21  O4  ZIN A   1      31.306   2.814  29.445  0.00  0.00    -0.302 OA
BRANCH  21  22
ATOM     22  C2  ZIN A   1      31.965   3.587  30.323  0.00  0.00     0.256 C 
ATOM     23  C1  ZIN A   1      33.056   2.994  31.176  0.00  0.00     0.126 C 
ATOM     24  O3  ZIN A   1      31.684   4.757  30.428  0.00  0.00    -0.266 OA
ENDBRANCH  21  22
ENDBRANCH   1  21
BRANCH   1  25
ATOM     25  C6  ZIN A   1      29.454   3.324  27.959  0.00  0.00     0.158 C 
ATOM     26  C7  ZIN A   1      28.857   2.262  27.072  0.00  0.00     0.094 C 
ATOM     27  O8  ZIN A   1      29.603   4.447  27.540  0.00  0.00    -0.295 OA
ENDBRANCH   1  25
TORSDOF 3
ENDMDL
MODEL 82
REMARK CAVERDOCK RESULT:      -8.7      0.000      0.000
REMARK CAVERDOCK CONSTRAINTS:       0.0      0.0      0.0      0.0
REMARK CAVERDOCK TUNNEL: 81     -8.7      3.3     82.3
REMARK  3 active torsions:
REMARK  status: ('A' for Active; 'I' for Inactive)
REMARK    1  A    between atoms: C2_2  and  O4_4 
REMARK    2  A    between atoms: O4_4  and  C5_5 
REMARK    3  A    between atoms: C5_5  and  C6_6 
ROOT
ATOM      1  C5  ZIN A   1      29.818   2.911  29.353  0.00  0.00     0.138 C 
ATOM      2  C9  ZIN A   1      29.385   4.023  30.342  0.00  0.00     0.048 C 
ATOM      3  C10 ZIN A   1      28.507   3.331  31.421  0.00  0.00     0.009 C 
ATOM      4  C11 ZIN A   1      28.979   1.874  31.365  0.00  0.00     0.005 C 
ATOM      5  C13 ZIN A   1      28.004   0.841  31.897  0.00  0.00     0.018 C 
ATOM      6  C15 ZIN A   1      27.743   1.059  33.362  0.00  0.00    -0.021 C 
ATOM      7  C16 ZIN A   1      27.468   0.041  34.176  0.00  0.00     0.004 C 
ATOM      8  C17 ZIN A   1      27.415  -1.333  33.679  0.00  0.00    -0.046 C 
ATOM      9  C18 ZIN A   1      27.122  -2.346  34.528  0.00  0.00     0.058 C 
ATOM     10  C19 ZIN A   1      27.080  -3.682  34.099  0.00  0.00     0.149 C 
ATOM     11  O20 ZIN A   1      26.799  -4.560  34.890  0.00  0.00    -0.293 OA
ATOM     12  C21 ZIN A   1      27.379  -4.039  32.665  0.00  0.00     0.084 C 
ATOM     13  C22 ZIN A   1      28.331  -2.992  32.077  0.00  0.00     0.022 C 
ATOM     14  C23 ZIN A   1      27.690  -1.609  32.222  0.00  0.00    -0.012 C 
ATOM     15  C24 ZIN A   1      26.378  -1.567  31.436  0.00  0.00     0.021 C 
ATOM     16  C25 ZIN A   1      28.641  -0.540  31.679  0.00  0.00     0.006 C 
ATOM     17  C27 ZIN A   1      28.933  -0.793  30.205  0.00  0.00     0.007 C 
ATOM     18  C28 ZIN A   1      29.806   0.325  29.610  0.00  0.00     0.013 C 
ATOM     19  C29 ZIN A   1      29.114   1.647  29.835  0.00  0.00    -0.001 C 
ATOM     20  C30 ZIN A   1      27.699   1.594  29.255  0.00  0.00     0.019 C 
ENDROOT
BRANCH   1  21
ATOM     21  O4  ZIN A   1      31.258   2.732  29.397  0.00  0.00    -0.302 OA
BRANCH  21  22
ATOM     22  C2  ZIN A   1      31.937   3.468  30.292  0.00  0.00     0.256 C 
ATOM     23  C1  ZIN A   1      33.218   2.940  30.884  0.00  0.00     0.126 C 
ATOM     24  O3  ZIN A   1      31.520   4.552  30.623  0.00  0.00    -0.266 OA
ENDBRANCH  21  22
ENDBRANCH   1  21
BRANCH   1  25
ATOM     25  C6  ZIN A   1      29.376   3.254  27.954  0.00  0.00     0.158 C 
ATOM     26  C7  ZIN A   1      28.621   2.242  27.132  0.00  0.00     0.094 C 
ATOM     27  O8  ZIN A   1      29.628   4.340  27.490  0.00  0.00    -0.295 OA
ENDBRANCH   1  25
TORSDOF 3
ENDMDL
MODEL 83
REMARK CAVERDOCK RESULT:      -8.5      0.000      0.000
REMARK CAVERDOCK CONSTRAINTS:       0.0      0.0      0.0      0.0
REMARK CAVERDOCK TUNNEL: 82     -8.5      3.3     83.3
REMARK  3 active torsions:
REMARK  status: ('A' for Active; 'I' for Inactive)
REMARK    1  A    between atoms: C2_2  and  O4_4 
REMARK    2  A    between atoms: O4_4  and  C5_5 
REMARK    3  A    between atoms: C5_5  and  C6_6 
ROOT
ATOM      1  C5  ZIN A   1      29.811   2.912  29.449  0.00  0.00     0.138 C 
ATOM      2  C9  ZIN A   1      29.342   4.000  30.447  0.00  0.00     0.048 C 
ATOM      3  C10 ZIN A   1      28.446   3.280  31.492  0.00  0.00     0.009 C 
ATOM      4  C11 ZIN A   1      28.936   1.829  31.422  0.00  0.00     0.005 C 
ATOM      5  C13 ZIN A   1      27.961   0.776  31.912  0.00  0.00     0.018 C 
ATOM      6  C15 ZIN A   1      27.662   0.965  33.374  0.00  0.00    -0.021 C 
ATOM      7  C16 ZIN A   1      27.380  -0.071  34.163  0.00  0.00     0.004 C 
ATOM      8  C17 ZIN A   1      27.355  -1.436  33.641  0.00  0.00    -0.046 C 
ATOM      9  C18 ZIN A   1      27.053  -2.467  34.464  0.00  0.00     0.058 C 
ATOM     10  C19 ZIN A   1      27.037  -3.795  34.011  0.00  0.00     0.149 C 
ATOM     11  O20 ZIN A   1      26.748  -4.691  34.779  0.00  0.00    -0.293 OA
ATOM     12  C21 ZIN A   1      27.374  -4.124  32.579  0.00  0.00     0.084 C 
ATOM     13  C22 ZIN A   1      28.327  -3.055  32.032  0.00  0.00     0.022 C 
ATOM     14  C23 ZIN A   1      27.668  -1.683  32.186  0.00  0.00    -0.012 C 
ATOM     15  C24 ZIN A   1      26.374  -1.641  31.369  0.00  0.00     0.021 C 
ATOM     16  C25 ZIN A   1      28.619  -0.594  31.685  0.00  0.00     0.006 C 
ATOM     17  C27 ZIN A   1      28.949  -0.817  30.214  0.00  0.00     0.007 C 
ATOM     18  C28 ZIN A   1      29.823   0.321  29.660  0.00  0.00     0.013 C 
ATOM     19  C29 ZIN A   1      29.110   1.631  29.892  0.00  0.00    -0.001 C 
ATOM     20  C30 ZIN A   1      27.710   1.573  29.277  0.00  0.00     0.019 C 
ENDROOT
BRANCH   1  21
ATOM     21  O4  ZIN A   1      31.252   2.748  29.525  0.00  0.00    -0.302 OA
BRANCH  21  22
ATOM     22  C2  ZIN A   1      31.925   3.616  30.297  0.00  0.00     0.256 C 
ATOM     23  C1  ZIN A   1      33.045   3.129  31.179  0.00  0.00     0.126 C 
ATOM     24  O3  ZIN A   1      31.631   4.788  30.284  0.00  0.00    -0.266 OA
ENDBRANCH  21  22
ENDBRANCH   1  21
BRANCH   1  25
ATOM     25  C6  ZIN A   1      29.399   3.275  28.046  0.00  0.00     0.158 C 
ATOM     26  C7  ZIN A   1      28.503   2.352  27.261  0.00  0.00     0.094 C 
ATOM     27  O8  ZIN A   1      29.788   4.305  27.550  0.00  0.00    -0.295 OA
ENDBRANCH   1  25
TORSDOF 3
ENDMDL
MODEL 84
REMARK CAVERDOCK RESULT:      -8.8      0.000      0.000
REMARK CAVERDOCK CONSTRAINTS:       0.0      0.0      0.0      0.0
REMARK CAVERDOCK TUNNEL: 83     -8.8      3.3     84.1
REMARK  3 active torsions:
REMARK  status: ('A' for Active; 'I' for Inactive)
REMARK    1  A    between atoms: C2_2  and  O4_4 
REMARK    2  A    between atoms: O4_4  and  C5_5 
REMARK    3  A    between atoms: C5_5  and  C6_6 
ROOT
ATOM      1  C5  ZIN A   1      29.798   2.833  29.426  0.00  0.00     0.138 C 
ATOM      2  C9  ZIN A   1      29.325   3.936  30.405  0.00  0.00     0.048 C 
ATOM      3  C10 ZIN A   1      28.421   3.231  31.454  0.00  0.00     0.009 C 
ATOM      4  C11 ZIN A   1      28.908   1.779  31.407  0.00  0.00     0.005 C 
ATOM      5  C13 ZIN A   1      27.928   0.734  31.905  0.00  0.00     0.018 C 
ATOM      6  C15 ZIN A   1      27.619   0.943  33.361  0.00  0.00    -0.021 C 
ATOM      7  C16 ZIN A   1      27.330  -0.081  34.162  0.00  0.00     0.004 C 
ATOM      8  C17 ZIN A   1      27.306  -1.453  33.659  0.00  0.00    -0.046 C 
ATOM      9  C18 ZIN A   1      26.997  -2.473  34.494  0.00  0.00     0.058 C 
ATOM     10  C19 ZIN A   1      26.981  -3.807  34.058  0.00  0.00     0.149 C 
ATOM     11  O20 ZIN A   1      26.685  -4.692  34.836  0.00  0.00    -0.293 OA
ATOM     12  C21 ZIN A   1      27.327  -4.155  32.633  0.00  0.00     0.084 C 
ATOM     13  C22 ZIN A   1      28.286  -3.096  32.078  0.00  0.00     0.022 C 
ATOM     14  C23 ZIN A   1      27.628  -1.720  32.209  0.00  0.00    -0.012 C 
ATOM     15  C24 ZIN A   1      26.340  -1.687  31.384  0.00  0.00     0.021 C 
ATOM     16  C25 ZIN A   1      28.585  -0.640  31.700  0.00  0.00     0.006 C 
ATOM     17  C27 ZIN A   1      28.924  -0.884  30.234  0.00  0.00     0.007 C 
ATOM     18  C28 ZIN A   1      29.803   0.245  29.671  0.00  0.00     0.013 C 
ATOM     19  C29 ZIN A   1      29.092   1.560  29.880  0.00  0.00    -0.001 C 
ATOM     20  C30 ZIN A   1      27.696   1.496  29.257  0.00  0.00     0.019 C 
ENDROOT
BRANCH   1  21
ATOM     21  O4  ZIN A   1      31.238   2.667  29.512  0.00  0.00    -0.302 OA
BRANCH  21  22
ATOM     22  C2  ZIN A   1      31.906   3.541  30.282  0.00  0.00     0.256 C 
ATOM     23  C1  ZIN A   1      33.088   3.078  31.095  0.00  0.00     0.126 C 
ATOM     24  O3  ZIN A   1      31.560   4.698  30.323  0.00  0.00    -0.266 OA
ENDBRANCH  21  22
ENDBRANCH   1  21
BRANCH   1  25
ATOM     25  C6  ZIN A   1      29.396   3.178  28.015  0.00  0.00     0.158 C 
ATOM     26  C7  ZIN A   1      28.546   2.222  27.218  0.00  0.00     0.094 C 
ATOM     27  O8  ZIN A   1      29.756   4.220  27.522  0.00  0.00    -0.295 OA
ENDBRANCH   1  25
TORSDOF 3
ENDMDL
MODEL 85
REMARK CAVERDOCK RESULT:      -8.7      0.000      0.000
REMARK CAVERDOCK CONSTRAINTS:       0.0      0.0      0.0      0.0
REMARK CAVERDOCK TUNNEL: 84     -8.7      3.3     85.1
REMARK  3 active torsions:
REMARK  status: ('A' for Active; 'I' for Inactive)
REMARK    1  A    between atoms: C2_2  and  O4_4 
REMARK    2  A    between atoms: O4_4  and  C5_5 
REMARK    3  A    between atoms: C5_5  and  C6_6 
ROOT
ATOM      1  C5  ZIN A   1      29.782   2.799  29.559  0.00  0.00     0.138 C 
ATOM      2  C9  ZIN A   1      29.319   3.900  30.546  0.00  0.00     0.048 C 
ATOM      3  C10 ZIN A   1      28.425   3.193  31.603  0.00  0.00     0.009 C 
ATOM      4  C11 ZIN A   1      28.911   1.741  31.547  0.00  0.00     0.005 C 
ATOM      5  C13 ZIN A   1      27.936   0.696  32.053  0.00  0.00     0.018 C 
ATOM      6  C15 ZIN A   1      27.642   0.901  33.513  0.00  0.00    -0.021 C 
ATOM      7  C16 ZIN A   1      27.360  -0.124  34.315  0.00  0.00     0.004 C 
ATOM      8  C17 ZIN A   1      27.330  -1.495  33.808  0.00  0.00    -0.046 C 
ATOM      9  C18 ZIN A   1      27.029  -2.516  34.644  0.00  0.00     0.058 C 
ATOM     10  C19 ZIN A   1      27.008  -3.850  34.206  0.00  0.00     0.149 C 
ATOM     11  O20 ZIN A   1      26.719  -4.736  34.985  0.00  0.00    -0.293 OA
ATOM     12  C21 ZIN A   1      27.339  -4.195  32.776  0.00  0.00     0.084 C 
ATOM     13  C22 ZIN A   1      28.293  -3.135  32.214  0.00  0.00     0.022 C 
ATOM     14  C23 ZIN A   1      27.637  -1.759  32.355  0.00  0.00    -0.012 C 
ATOM     15  C24 ZIN A   1      26.341  -1.723  31.543  0.00  0.00     0.021 C 
ATOM     16  C25 ZIN A   1      28.590  -0.678  31.839  0.00  0.00     0.006 C 
ATOM     17  C27 ZIN A   1      28.913  -0.919  30.369  0.00  0.00     0.007 C 
ATOM     18  C28 ZIN A   1      29.788   0.211  29.799  0.00  0.00     0.013 C 
ATOM     19  C29 ZIN A   1      29.080   1.526  30.018  0.00  0.00    -0.001 C 
ATOM     20  C30 ZIN A   1      27.677   1.464  29.409  0.00  0.00     0.019 C 
ENDROOT
BRANCH   1  21
ATOM     21  O4  ZIN A   1      31.222   2.632  29.631  0.00  0.00    -0.302 OA
BRANCH  21  22
ATOM     22  C2  ZIN A   1      31.893   3.471  30.437  0.00  0.00     0.256 C 
ATOM     23  C1  ZIN A   1      32.931   2.933  31.387  0.00  0.00     0.126 C 
ATOM     24  O3  ZIN A   1      31.664   4.657  30.399  0.00  0.00    -0.266 OA
ENDBRANCH  21  22
ENDBRANCH   1  21
BRANCH   1  25
ATOM     25  C6  ZIN A   1      29.366   3.148  28.154  0.00  0.00     0.158 C 
ATOM     26  C7  ZIN A   1      28.633   2.135  27.311  0.00  0.00     0.094 C 
ATOM     27  O8  ZIN A   1      29.619   4.238  27.701  0.00  0.00    -0.295 OA
ENDBRANCH   1  25
TORSDOF 3
ENDMDL
MODEL 86
REMARK CAVERDOCK RESULT:      -9.0      0.000      0.000
REMARK CAVERDOCK CONSTRAINTS:       0.0      0.0      0.0      0.0
REMARK CAVERDOCK TUNNEL: 85     -9.0      3.4     86.2
REMARK  3 active torsions:
REMARK  status: ('A' for Active; 'I' for Inactive)
REMARK    1  A    between atoms: C2_2  and  O4_4 
REMARK    2  A    between atoms: O4_4  and  C5_5 
REMARK    3  A    between atoms: C5_5  and  C6_6 
ROOT
ATOM      1  C5  ZIN A   1      29.752   2.725  29.457  0.00  0.00     0.138 C 
ATOM      2  C9  ZIN A   1      29.270   3.800  30.464  0.00  0.00     0.048 C 
ATOM      3  C10 ZIN A   1      28.386   3.060  31.506  0.00  0.00     0.009 C 
ATOM      4  C11 ZIN A   1      28.896   1.617  31.424  0.00  0.00     0.005 C 
ATOM      5  C13 ZIN A   1      27.937   0.547  31.909  0.00  0.00     0.018 C 
ATOM      6  C15 ZIN A   1      27.638   0.721  33.372  0.00  0.00    -0.021 C 
ATOM      7  C16 ZIN A   1      27.372  -0.324  34.155  0.00  0.00     0.004 C 
ATOM      8  C17 ZIN A   1      27.365  -1.685  33.623  0.00  0.00    -0.046 C 
ATOM      9  C18 ZIN A   1      27.080  -2.727  34.440  0.00  0.00     0.058 C 
ATOM     10  C19 ZIN A   1      27.081  -4.052  33.977  0.00  0.00     0.149 C 
ATOM     11  O20 ZIN A   1      26.805  -4.956  34.740  0.00  0.00    -0.293 OA
ATOM     12  C21 ZIN A   1      27.419  -4.365  32.542  0.00  0.00     0.084 C 
ATOM     13  C22 ZIN A   1      28.356  -3.280  32.001  0.00  0.00     0.022 C 
ATOM     14  C23 ZIN A   1      27.678  -1.918  32.166  0.00  0.00    -0.012 C 
ATOM     15  C24 ZIN A   1      26.382  -1.888  31.353  0.00  0.00     0.021 C 
ATOM     16  C25 ZIN A   1      28.613  -0.812  31.671  0.00  0.00     0.006 C 
ATOM     17  C27 ZIN A   1      28.943  -1.021  30.198  0.00  0.00     0.007 C 
ATOM     18  C28 ZIN A   1      29.800   0.133  29.650  0.00  0.00     0.013 C 
ATOM     19  C29 ZIN A   1      29.070   1.432  29.892  0.00  0.00    -0.001 C 
ATOM     20  C30 ZIN A   1      27.669   1.359  29.280  0.00  0.00     0.019 C 
ENDROOT
BRANCH   1  21
ATOM     21  O4  ZIN A   1      31.195   2.580  29.528  0.00  0.00    -0.302 OA
BRANCH  21  22
ATOM     22  C2  ZIN A   1      31.856   3.450  30.309  0.00  0.00     0.256 C 
ATOM     23  C1  ZIN A   1      32.960   2.962  31.212  0.00  0.00     0.126 C 
ATOM     24  O3  ZIN A   1      31.566   4.623  30.288  0.00  0.00    -0.266 OA
ENDBRANCH  21  22
ENDBRANCH   1  21
BRANCH   1  25
ATOM     25  C6  ZIN A   1      29.332   3.092  28.058  0.00  0.00     0.158 C 
ATOM     26  C7  ZIN A   1      28.559   2.106  27.219  0.00  0.00     0.094 C 
ATOM     27  O8  ZIN A   1      29.615   4.176  27.607  0.00  0.00    -0.295 OA
ENDBRANCH   1  25
TORSDOF 3
ENDMDL
MODEL 87
REMARK CAVERDOCK RESULT:      -9.3      0.000      0.000
REMARK CAVERDOCK CONSTRAINTS:       0.0      0.0      0.0      0.0
REMARK CAVERDOCK TUNNEL: 86     -9.3      3.4     87.1
REMARK  3 active torsions:
REMARK  status: ('A' for Active; 'I' for Inactive)
REMARK    1  A    between atoms: C2_2  and  O4_4 
REMARK    2  A    between atoms: O4_4  and  C5_5 
REMARK    3  A    between atoms: C5_5  and  C6_6 
ROOT
ATOM      1  C5  ZIN A   1      29.789   2.698  29.583  0.00  0.00     0.138 C 
ATOM      2  C9  ZIN A   1      29.334   3.770  30.604  0.00  0.00     0.048 C 
ATOM      3  C10 ZIN A   1      28.445   3.036  31.645  0.00  0.00     0.009 C 
ATOM      4  C11 ZIN A   1      28.927   1.584  31.545  0.00  0.00     0.005 C 
ATOM      5  C13 ZIN A   1      27.952   0.527  32.025  0.00  0.00     0.018 C 
ATOM      6  C15 ZIN A   1      27.667   0.691  33.492  0.00  0.00    -0.021 C 
ATOM      7  C16 ZIN A   1      27.387  -0.356  34.266  0.00  0.00     0.004 C 
ATOM      8  C17 ZIN A   1      27.351  -1.712  33.721  0.00  0.00    -0.046 C 
ATOM      9  C18 ZIN A   1      27.053  -2.757  34.529  0.00  0.00     0.058 C 
ATOM     10  C19 ZIN A   1      27.026  -4.076  34.052  0.00  0.00     0.149 C 
ATOM     11  O20 ZIN A   1      26.740  -4.984  34.807  0.00  0.00    -0.293 OA
ATOM     12  C21 ZIN A   1      27.348  -4.381  32.611  0.00  0.00     0.084 C 
ATOM     13  C22 ZIN A   1      28.301  -3.307  32.074  0.00  0.00     0.022 C 
ATOM     14  C23 ZIN A   1      27.650  -1.935  32.258  0.00  0.00    -0.012 C 
ATOM     15  C24 ZIN A   1      26.349  -1.873  31.455  0.00  0.00     0.021 C 
ATOM     16  C25 ZIN A   1      28.602  -0.841  31.768  0.00  0.00     0.006 C 
ATOM     17  C27 ZIN A   1      28.916  -1.040  30.290  0.00  0.00     0.007 C 
ATOM     18  C28 ZIN A   1      29.790   0.104  29.748  0.00  0.00     0.013 C 
ATOM     19  C29 ZIN A   1      29.086   1.413  30.009  0.00  0.00    -0.001 C 
ATOM     20  C30 ZIN A   1      27.680   1.372  29.407  0.00  0.00     0.019 C 
ENDROOT
BRANCH   1  21
ATOM     21  O4  ZIN A   1      31.229   2.526  29.642  0.00  0.00    -0.302 OA
BRANCH  21  22
ATOM     22  C2  ZIN A   1      31.914   3.383  30.417  0.00  0.00     0.256 C 
ATOM     23  C1  ZIN A   1      33.214   2.954  31.047  0.00  0.00     0.126 C 
ATOM     24  O3  ZIN A   1      31.487   4.497  30.609  0.00  0.00    -0.266 OA
ENDBRANCH  21  22
ENDBRANCH   1  21
BRANCH   1  25
ATOM     25  C6  ZIN A   1      29.366   3.087  28.191  0.00  0.00     0.158 C 
ATOM     26  C7  ZIN A   1      28.629   2.099  27.322  0.00  0.00     0.094 C 
ATOM     27  O8  ZIN A   1      29.617   4.191  27.769  0.00  0.00    -0.295 OA
ENDBRANCH   1  25
TORSDOF 3
ENDMDL
MODEL 88
REMARK CAVERDOCK RESULT:      -9.4      0.000      0.000
REMARK CAVERDOCK CONSTRAINTS:       0.0      0.0      0.0      0.0
REMARK CAVERDOCK TUNNEL: 87     -9.4      3.4     88.2
REMARK  3 active torsions:
REMARK  status: ('A' for Active; 'I' for Inactive)
REMARK    1  A    between atoms: C2_2  and  O4_4 
REMARK    2  A    between atoms: O4_4  and  C5_5 
REMARK    3  A    between atoms: C5_5  and  C6_6 
ROOT
ATOM      1  C5  ZIN A   1      29.639   2.627  29.420  0.00  0.00     0.138 C 
ATOM      2  C9  ZIN A   1      29.131   3.707  30.408  0.00  0.00     0.048 C 
ATOM      3  C10 ZIN A   1      28.265   2.962  31.461  0.00  0.00     0.009 C 
ATOM      4  C11 ZIN A   1      28.809   1.531  31.404  0.00  0.00     0.005 C 
ATOM      5  C13 ZIN A   1      27.875   0.446  31.906  0.00  0.00     0.018 C 
ATOM      6  C15 ZIN A   1      27.571   0.637  33.366  0.00  0.00    -0.021 C 
ATOM      7  C16 ZIN A   1      27.329  -0.400  34.165  0.00  0.00     0.004 C 
ATOM      8  C17 ZIN A   1      27.355  -1.770  33.656  0.00  0.00    -0.046 C 
ATOM      9  C18 ZIN A   1      27.094  -2.805  34.490  0.00  0.00     0.058 C 
ATOM     10  C19 ZIN A   1      27.128  -4.137  34.049  0.00  0.00     0.149 C 
ATOM     11  O20 ZIN A   1      26.874  -5.035  34.826  0.00  0.00    -0.293 OA
ATOM     12  C21 ZIN A   1      27.475  -4.466  32.619  0.00  0.00     0.084 C 
ATOM     13  C22 ZIN A   1      28.387  -3.367  32.061  0.00  0.00     0.022 C 
ATOM     14  C23 ZIN A   1      27.676  -2.019  32.203  0.00  0.00    -0.012 C 
ATOM     15  C24 ZIN A   1      26.380  -2.034  31.389  0.00  0.00     0.021 C 
ATOM     16  C25 ZIN A   1      28.584  -0.900  31.691  0.00  0.00     0.006 C 
ATOM     17  C27 ZIN A   1      28.920  -1.124  30.221  0.00  0.00     0.007 C 
ATOM     18  C28 ZIN A   1      29.750   0.041  29.655  0.00  0.00     0.013 C 
ATOM     19  C29 ZIN A   1      28.988   1.325  29.875  0.00  0.00    -0.001 C 
ATOM     20  C30 ZIN A   1      27.591   1.208  29.263  0.00  0.00     0.019 C 
ENDROOT
BRANCH   1  21
ATOM     21  O4  ZIN A   1      31.085   2.519  29.494  0.00  0.00    -0.302 OA
BRANCH  21  22
ATOM     22  C2  ZIN A   1      31.723   3.400  30.281  0.00  0.00     0.256 C 
ATOM     23  C1  ZIN A   1      32.856   2.941  31.162  0.00  0.00     0.126 C 
ATOM     24  O3  ZIN A   1      31.388   4.561  30.283  0.00  0.00    -0.266 OA
ENDBRANCH  21  22
ENDBRANCH   1  21
BRANCH   1  25
ATOM     25  C6  ZIN A   1      29.212   2.961  28.014  0.00  0.00     0.158 C 
ATOM     26  C7  ZIN A   1      28.405   1.970  27.216  0.00  0.00     0.094 C 
ATOM     27  O8  ZIN A   1      29.517   4.023  27.526  0.00  0.00    -0.295 OA
ENDBRANCH   1  25
TORSDOF 3
ENDMDL
MODEL 89
REMARK CAVERDOCK RESULT:      -9.4      0.000      0.000
REMARK CAVERDOCK CONSTRAINTS:       0.0      0.0      0.0      0.0
REMARK CAVERDOCK TUNNEL: 88     -9.4      3.4     89.1
REMARK  3 active torsions:
REMARK  status: ('A' for Active; 'I' for Inactive)
REMARK    1  A    between atoms: C2_2  and  O4_4 
REMARK    2  A    between atoms: O4_4  and  C5_5 
REMARK    3  A    between atoms: C5_5  and  C6_6 
ROOT
ATOM      1  C5  ZIN A   1      29.533   2.579  29.418  0.00  0.00     0.138 C 
ATOM      2  C9  ZIN A   1      29.017   3.656  30.405  0.00  0.00     0.048 C 
ATOM      3  C10 ZIN A   1      28.174   2.905  31.472  0.00  0.00     0.009 C 
ATOM      4  C11 ZIN A   1      28.742   1.482  31.418  0.00  0.00     0.005 C 
ATOM      5  C13 ZIN A   1      27.832   0.386  31.937  0.00  0.00     0.018 C 
ATOM      6  C15 ZIN A   1      27.540   0.581  33.399  0.00  0.00    -0.021 C 
ATOM      7  C16 ZIN A   1      27.323  -0.455  34.207  0.00  0.00     0.004 C 
ATOM      8  C17 ZIN A   1      27.367  -1.827  33.707  0.00  0.00    -0.046 C 
ATOM      9  C18 ZIN A   1      27.133  -2.861  34.550  0.00  0.00     0.058 C 
ATOM     10  C19 ZIN A   1      27.184  -4.195  34.117  0.00  0.00     0.149 C 
ATOM     11  O20 ZIN A   1      26.953  -5.092  34.903  0.00  0.00    -0.293 OA
ATOM     12  C21 ZIN A   1      27.522  -4.527  32.687  0.00  0.00     0.084 C 
ATOM     13  C22 ZIN A   1      28.409  -3.418  32.112  0.00  0.00     0.022 C 
ATOM     14  C23 ZIN A   1      27.677  -2.081  32.252  0.00  0.00    -0.012 C 
ATOM     15  C24 ZIN A   1      26.373  -2.123  31.452  0.00  0.00     0.021 C 
ATOM     16  C25 ZIN A   1      28.561  -0.950  31.723  0.00  0.00     0.006 C 
ATOM     17  C27 ZIN A   1      28.885  -1.178  30.251  0.00  0.00     0.007 C 
ATOM     18  C28 ZIN A   1      29.689  -0.003  29.669  0.00  0.00     0.013 C 
ATOM     19  C29 ZIN A   1      28.909   1.270  29.889  0.00  0.00    -0.001 C 
ATOM     20  C30 ZIN A   1      27.507   1.125  29.293  0.00  0.00     0.019 C 
ENDROOT
BRANCH   1  21
ATOM     21  O4  ZIN A   1      30.981   2.495  29.478  0.00  0.00    -0.302 OA
BRANCH  21  22
ATOM     22  C2  ZIN A   1      31.612   3.389  30.257  0.00  0.00     0.256 C 
ATOM     23  C1  ZIN A   1      32.665   2.928  31.232  0.00  0.00     0.126 C 
ATOM     24  O3  ZIN A   1      31.335   4.562  30.176  0.00  0.00    -0.266 OA
ENDBRANCH  21  22
ENDBRANCH   1  21
BRANCH   1  25
ATOM     25  C6  ZIN A   1      29.086   2.896  28.015  0.00  0.00     0.158 C 
ATOM     26  C7  ZIN A   1      28.293   1.884  27.229  0.00  0.00     0.094 C 
ATOM     27  O8  ZIN A   1      29.364   3.962  27.519  0.00  0.00    -0.295 OA
ENDBRANCH   1  25
TORSDOF 3
ENDMDL
MODEL 90
REMARK CAVERDOCK RESULT:      -9.9      0.000      0.000
REMARK CAVERDOCK CONSTRAINTS:       0.0      0.0      0.0      0.0
REMARK CAVERDOCK TUNNEL: 89     -9.9      3.3     90.1
REMARK  3 active torsions:
REMARK  status: ('A' for Active; 'I' for Inactive)
REMARK    1  A    between atoms: C2_2  and  O4_4 
REMARK    2  A    between atoms: O4_4  and  C5_5 
REMARK    3  A    between atoms: C5_5  and  C6_6 
ROOT
ATOM      1  C5  ZIN A   1      29.556   2.517  29.537  0.00  0.00     0.138 C 
ATOM      2  C9  ZIN A   1      29.049   3.585  30.538  0.00  0.00     0.048 C 
ATOM      3  C10 ZIN A   1      28.195   2.827  31.592  0.00  0.00     0.009 C 
ATOM      4  C11 ZIN A   1      28.747   1.399  31.517  0.00  0.00     0.005 C 
ATOM      5  C13 ZIN A   1      27.823   0.305  32.017  0.00  0.00     0.018 C 
ATOM      6  C15 ZIN A   1      27.529   0.481  33.480  0.00  0.00    -0.021 C 
ATOM      7  C16 ZIN A   1      27.298  -0.565  34.272  0.00  0.00     0.004 C 
ATOM      8  C17 ZIN A   1      27.328  -1.930  33.751  0.00  0.00    -0.046 C 
ATOM      9  C18 ZIN A   1      27.079  -2.973  34.577  0.00  0.00     0.058 C 
ATOM     10  C19 ZIN A   1      27.116  -4.301  34.124  0.00  0.00     0.149 C 
ATOM     11  O20 ZIN A   1      26.873  -5.208  34.895  0.00  0.00    -0.293 OA
ATOM     12  C21 ZIN A   1      27.455  -4.615  32.689  0.00  0.00     0.084 C 
ATOM     13  C22 ZIN A   1      28.356  -3.507  32.134  0.00  0.00     0.022 C 
ATOM     14  C23 ZIN A   1      27.639  -2.164  32.293  0.00  0.00    -0.012 C 
ATOM     15  C24 ZIN A   1      26.337  -2.179  31.489  0.00  0.00     0.021 C 
ATOM     16  C25 ZIN A   1      28.537  -1.035  31.784  0.00  0.00     0.006 C 
ATOM     17  C27 ZIN A   1      28.863  -1.245  30.310  0.00  0.00     0.007 C 
ATOM     18  C28 ZIN A   1      29.682  -0.070  29.748  0.00  0.00     0.013 C 
ATOM     19  C29 ZIN A   1      28.916   1.208  29.985  0.00  0.00    -0.001 C 
ATOM     20  C30 ZIN A   1      27.514   1.089  29.383  0.00  0.00     0.019 C 
ENDROOT
BRANCH   1  21
ATOM     21  O4  ZIN A   1      31.003   2.416  29.599  0.00  0.00    -0.302 OA
BRANCH  21  22
ATOM     22  C2  ZIN A   1      31.650   3.360  30.301  0.00  0.00     0.256 C 
ATOM     23  C1  ZIN A   1      32.942   3.025  31.002  0.00  0.00     0.126 C 
ATOM     24  O3  ZIN A   1      31.197   4.478  30.370  0.00  0.00    -0.266 OA
ENDBRANCH  21  22
ENDBRANCH   1  21
BRANCH   1  25
ATOM     25  C6  ZIN A   1      29.116   2.861  28.137  0.00  0.00     0.158 C 
ATOM     26  C7  ZIN A   1      28.331   1.862  27.327  0.00  0.00     0.094 C 
ATOM     27  O8  ZIN A   1      29.393   3.937  27.665  0.00  0.00    -0.295 OA
ENDBRANCH   1  25
TORSDOF 3
ENDMDL
MODEL 91
REMARK CAVERDOCK RESULT:     -10.0      0.000      0.000
REMARK CAVERDOCK CONSTRAINTS:       0.0      0.0      0.0      0.0
REMARK CAVERDOCK TUNNEL: 90    -10.0      3.3     91.1
REMARK  3 active torsions:
REMARK  status: ('A' for Active; 'I' for Inactive)
REMARK    1  A    between atoms: C2_2  and  O4_4 
REMARK    2  A    between atoms: O4_4  and  C5_5 
REMARK    3  A    between atoms: C5_5  and  C6_6 
ROOT
ATOM      1  C5  ZIN A   1      29.494   2.479  29.528  0.00  0.00     0.138 C 
ATOM      2  C9  ZIN A   1      29.002   3.544  30.539  0.00  0.00     0.048 C 
ATOM      3  C10 ZIN A   1      28.158   2.785  31.601  0.00  0.00     0.009 C 
ATOM      4  C11 ZIN A   1      28.706   1.356  31.515  0.00  0.00     0.005 C 
ATOM      5  C13 ZIN A   1      27.785   0.262  32.022  0.00  0.00     0.018 C 
ATOM      6  C15 ZIN A   1      27.509   0.434  33.490  0.00  0.00    -0.021 C 
ATOM      7  C16 ZIN A   1      27.286  -0.614  34.281  0.00  0.00     0.004 C 
ATOM      8  C17 ZIN A   1      27.307  -1.977  33.755  0.00  0.00    -0.046 C 
ATOM      9  C18 ZIN A   1      27.065  -3.023  34.581  0.00  0.00     0.058 C 
ATOM     10  C19 ZIN A   1      27.094  -4.349  34.123  0.00  0.00     0.149 C 
ATOM     11  O20 ZIN A   1      26.858  -5.258  34.894  0.00  0.00    -0.293 OA
ATOM     12  C21 ZIN A   1      27.415  -4.659  32.683  0.00  0.00     0.084 C 
ATOM     13  C22 ZIN A   1      28.311  -3.551  32.121  0.00  0.00     0.022 C 
ATOM     14  C23 ZIN A   1      27.599  -2.208  32.293  0.00  0.00    -0.012 C 
ATOM     15  C24 ZIN A   1      26.288  -2.217  31.504  0.00  0.00     0.021 C 
ATOM     16  C25 ZIN A   1      28.494  -1.079  31.776  0.00  0.00     0.006 C 
ATOM     17  C27 ZIN A   1      28.802  -1.285  30.298  0.00  0.00     0.007 C 
ATOM     18  C28 ZIN A   1      29.616  -0.110  29.730  0.00  0.00     0.013 C 
ATOM     19  C29 ZIN A   1      28.856   1.169  29.981  0.00  0.00    -0.001 C 
ATOM     20  C30 ZIN A   1      27.447   1.055  29.395  0.00  0.00     0.019 C 
ENDROOT
BRANCH   1  21
ATOM     21  O4  ZIN A   1      30.941   2.374  29.573  0.00  0.00    -0.302 OA
BRANCH  21  22
ATOM     22  C2  ZIN A   1      31.600   3.324  30.256  0.00  0.00     0.256 C 
ATOM     23  C1  ZIN A   1      32.903   2.994  30.938  0.00  0.00     0.126 C 
ATOM     24  O3  ZIN A   1      31.148   4.443  30.323  0.00  0.00    -0.266 OA
ENDBRANCH  21  22
ENDBRANCH   1  21
BRANCH   1  25
ATOM     25  C6  ZIN A   1      29.038   2.828  28.135  0.00  0.00     0.158 C 
ATOM     26  C7  ZIN A   1      28.136   1.887  27.379  0.00  0.00     0.094 C 
ATOM     27  O8  ZIN A   1      29.396   3.862  27.624  0.00  0.00    -0.295 OA
ENDBRANCH   1  25
TORSDOF 3
ENDMDL
MODEL 92
REMARK CAVERDOCK RESULT:     -10.0      0.000      0.000
REMARK CAVERDOCK CONSTRAINTS:       0.0      0.0      0.0      0.0
REMARK CAVERDOCK TUNNEL: 91    -10.0      3.3     92.1
REMARK  3 active torsions:
REMARK  status: ('A' for Active; 'I' for Inactive)
REMARK    1  A    between atoms: C2_2  and  O4_4 
REMARK    2  A    between atoms: O4_4  and  C5_5 
REMARK    3  A    between atoms: C5_5  and  C6_6 
ROOT
ATOM      1  C5  ZIN A   1      29.469   2.393  29.493  0.00  0.00     0.138 C 
ATOM      2  C9  ZIN A   1      28.900   3.449  30.473  0.00  0.00     0.048 C 
ATOM      3  C10 ZIN A   1      28.052   2.668  31.515  0.00  0.00     0.009 C 
ATOM      4  C11 ZIN A   1      28.659   1.262  31.466  0.00  0.00     0.005 C 
ATOM      5  C13 ZIN A   1      27.767   0.137  31.955  0.00  0.00     0.018 C 
ATOM      6  C15 ZIN A   1      27.434   0.315  33.411  0.00  0.00    -0.021 C 
ATOM      7  C16 ZIN A   1      27.227  -0.732  34.207  0.00  0.00     0.004 C 
ATOM      8  C17 ZIN A   1      27.320  -2.100  33.700  0.00  0.00    -0.046 C 
ATOM      9  C18 ZIN A   1      27.092  -3.144  34.531  0.00  0.00     0.058 C 
ATOM     10  C19 ZIN A   1      27.190  -4.474  34.091  0.00  0.00     0.149 C 
ATOM     11  O20 ZIN A   1      26.964  -5.382  34.865  0.00  0.00    -0.293 OA
ATOM     12  C21 ZIN A   1      27.571  -4.787  32.667  0.00  0.00     0.084 C 
ATOM     13  C22 ZIN A   1      28.441  -3.650  32.120  0.00  0.00     0.022 C 
ATOM     14  C23 ZIN A   1      27.671  -2.334  32.251  0.00  0.00    -0.012 C 
ATOM     15  C24 ZIN A   1      26.388  -2.406  31.419  0.00  0.00     0.021 C 
ATOM     16  C25 ZIN A   1      28.537  -1.176  31.751  0.00  0.00     0.006 C 
ATOM     17  C27 ZIN A   1      28.903  -1.386  30.286  0.00  0.00     0.007 C 
ATOM     18  C28 ZIN A   1      29.688  -0.186  29.731  0.00  0.00     0.013 C 
ATOM     19  C29 ZIN A   1      28.869   1.064  29.940  0.00  0.00    -0.001 C 
ATOM     20  C30 ZIN A   1      27.486   0.886  29.309  0.00  0.00     0.019 C 
ENDROOT
BRANCH   1  21
ATOM     21  O4  ZIN A   1      30.917   2.347  29.587  0.00  0.00    -0.302 OA
BRANCH  21  22
ATOM     22  C2  ZIN A   1      31.515   3.344  30.260  0.00  0.00     0.256 C 
ATOM     23  C1  ZIN A   1      32.721   3.056  31.117  0.00  0.00     0.126 C 
ATOM     24  O3  ZIN A   1      31.087   4.470  30.178  0.00  0.00    -0.266 OA
ENDBRANCH  21  22
ENDBRANCH   1  21
BRANCH   1  25
ATOM     25  C6  ZIN A   1      29.047   2.708  28.081  0.00  0.00     0.158 C 
ATOM     26  C7  ZIN A   1      28.291   1.684  27.273  0.00  0.00     0.094 C 
ATOM     27  O8  ZIN A   1      29.315   3.781  27.595  0.00  0.00    -0.295 OA
ENDBRANCH   1  25
TORSDOF 3
ENDMDL
MODEL 93
REMARK CAVERDOCK RESULT:      -9.7      0.000      0.000
REMARK CAVERDOCK CONSTRAINTS:       0.0      0.0      0.0      0.0
REMARK CAVERDOCK TUNNEL: 92     -9.7      3.3     93.3
REMARK  3 active torsions:
REMARK  status: ('A' for Active; 'I' for Inactive)
REMARK    1  A    between atoms: C2_2  and  O4_4 
REMARK    2  A    between atoms: O4_4  and  C5_5 
REMARK    3  A    between atoms: C5_5  and  C6_6 
ROOT
ATOM      1  C5  ZIN A   1      29.434   2.346  29.469  0.00  0.00     0.138 C 
ATOM      2  C9  ZIN A   1      28.863   3.410  30.439  0.00  0.00     0.048 C 
ATOM      3  C10 ZIN A   1      28.022   2.637  31.493  0.00  0.00     0.009 C 
ATOM      4  C11 ZIN A   1      28.636   1.233  31.458  0.00  0.00     0.005 C 
ATOM      5  C13 ZIN A   1      27.751   0.110  31.962  0.00  0.00     0.018 C 
ATOM      6  C15 ZIN A   1      27.422   0.302  33.417  0.00  0.00    -0.021 C 
ATOM      7  C16 ZIN A   1      27.222  -0.737  34.226  0.00  0.00     0.004 C 
ATOM      8  C17 ZIN A   1      27.321  -2.110  33.733  0.00  0.00    -0.046 C 
ATOM      9  C18 ZIN A   1      27.102  -3.146  34.576  0.00  0.00     0.058 C 
ATOM     10  C19 ZIN A   1      27.205  -4.480  34.151  0.00  0.00     0.149 C 
ATOM     11  O20 ZIN A   1      26.986  -5.381  34.936  0.00  0.00    -0.293 OA
ATOM     12  C21 ZIN A   1      27.584  -4.807  32.730  0.00  0.00     0.084 C 
ATOM     13  C22 ZIN A   1      28.446  -3.672  32.168  0.00  0.00     0.022 C 
ATOM     14  C23 ZIN A   1      27.669  -2.359  32.286  0.00  0.00    -0.012 C 
ATOM     15  C24 ZIN A   1      26.385  -2.446  31.459  0.00  0.00     0.021 C 
ATOM     16  C25 ZIN A   1      28.528  -1.202  31.770  0.00  0.00     0.006 C 
ATOM     17  C27 ZIN A   1      28.890  -1.427  30.307  0.00  0.00     0.007 C 
ATOM     18  C28 ZIN A   1      29.668  -0.229  29.736  0.00  0.00     0.013 C 
ATOM     19  C29 ZIN A   1      28.842   1.019  29.933  0.00  0.00    -0.001 C 
ATOM     20  C30 ZIN A   1      27.459   0.827  29.308  0.00  0.00     0.019 C 
ENDROOT
BRANCH   1  21
ATOM     21  O4  ZIN A   1      30.882   2.309  29.560  0.00  0.00    -0.302 OA
BRANCH  21  22
ATOM     22  C2  ZIN A   1      31.473   3.283  30.271  0.00  0.00     0.256 C 
ATOM     23  C1  ZIN A   1      32.565   2.942  31.253  0.00  0.00     0.126 C 
ATOM     24  O3  ZIN A   1      31.129   4.432  30.125  0.00  0.00    -0.266 OA
ENDBRANCH  21  22
ENDBRANCH   1  21
BRANCH   1  25
ATOM     25  C6  ZIN A   1      29.006   2.643  28.055  0.00  0.00     0.158 C 
ATOM     26  C7  ZIN A   1      28.358   1.567  27.222  0.00  0.00     0.094 C 
ATOM     27  O8  ZIN A   1      29.184   3.742  27.589  0.00  0.00    -0.295 OA
ENDBRANCH   1  25
TORSDOF 3
ENDMDL
MODEL 94
REMARK CAVERDOCK RESULT:      -9.8      0.000      0.000
REMARK CAVERDOCK CONSTRAINTS:       0.0      0.0      0.0      0.0
REMARK CAVERDOCK TUNNEL: 93     -9.8      3.3     94.2
REMARK  3 active torsions:
REMARK  status: ('A' for Active; 'I' for Inactive)
REMARK    1  A    between atoms: C2_2  and  O4_4 
REMARK    2  A    between atoms: O4_4  and  C5_5 
REMARK    3  A    between atoms: C5_5  and  C6_6 
ROOT
ATOM      1  C5  ZIN A   1      29.370   2.317  29.593  0.00  0.00     0.138 C 
ATOM      2  C9  ZIN A   1      28.779   3.408  30.520  0.00  0.00     0.048 C 
ATOM      3  C10 ZIN A   1      27.882   2.668  31.551  0.00  0.00     0.009 C 
ATOM      4  C11 ZIN A   1      28.472   1.253  31.566  0.00  0.00     0.005 C 
ATOM      5  C13 ZIN A   1      27.547   0.155  32.053  0.00  0.00     0.018 C 
ATOM      6  C15 ZIN A   1      27.162   0.379  33.489  0.00  0.00    -0.021 C 
ATOM      7  C16 ZIN A   1      26.911  -0.642  34.307  0.00  0.00     0.004 C 
ATOM      8  C17 ZIN A   1      27.006  -2.025  33.843  0.00  0.00    -0.046 C 
ATOM      9  C18 ZIN A   1      26.734  -3.042  34.694  0.00  0.00     0.058 C 
ATOM     10  C19 ZIN A   1      26.830  -4.385  34.297  0.00  0.00     0.149 C 
ATOM     11  O20 ZIN A   1      26.564  -5.267  35.088  0.00  0.00    -0.293 OA
ATOM     12  C21 ZIN A   1      27.261  -4.744  32.898  0.00  0.00     0.084 C 
ATOM     13  C22 ZIN A   1      28.166  -3.634  32.353  0.00  0.00     0.022 C 
ATOM     14  C23 ZIN A   1      27.408  -2.306  32.416  0.00  0.00    -0.012 C 
ATOM     15  C24 ZIN A   1      26.157  -2.386  31.538  0.00  0.00     0.021 C 
ATOM     16  C25 ZIN A   1      28.308  -1.174  31.916  0.00  0.00     0.006 C 
ATOM     17  C27 ZIN A   1      28.726  -1.430  30.473  0.00  0.00     0.007 C 
ATOM     18  C28 ZIN A   1      29.547  -0.257  29.914  0.00  0.00     0.013 C 
ATOM     19  C29 ZIN A   1      28.737   1.009  30.055  0.00  0.00    -0.001 C 
ATOM     20  C30 ZIN A   1      27.377   0.829  29.377  0.00  0.00     0.019 C 
ENDROOT
BRANCH   1  21
ATOM     21  O4  ZIN A   1      30.813   2.257  29.744  0.00  0.00    -0.302 OA
BRANCH  21  22
ATOM     22  C2  ZIN A   1      31.420   3.347  30.240  0.00  0.00     0.256 C 
ATOM     23  C1  ZIN A   1      32.534   3.198  31.244  0.00  0.00     0.126 C 
ATOM     24  O3  ZIN A   1      31.072   4.447  29.882  0.00  0.00    -0.266 OA
ENDBRANCH  21  22
ENDBRANCH   1  21
BRANCH   1  25
ATOM     25  C6  ZIN A   1      29.007   2.595  28.158  0.00  0.00     0.158 C 
ATOM     26  C7  ZIN A   1      28.594   1.464  27.251  0.00  0.00     0.094 C 
ATOM     27  O8  ZIN A   1      29.046   3.725  27.733  0.00  0.00    -0.295 OA
ENDBRANCH   1  25
TORSDOF 3
ENDMDL
MODEL 95
REMARK CAVERDOCK RESULT:     -10.0      0.000      0.000
REMARK CAVERDOCK CONSTRAINTS:       0.0      0.0      0.0      0.0
REMARK CAVERDOCK TUNNEL: 94    -10.0      3.3     95.3
REMARK  3 active torsions:
REMARK  status: ('A' for Active; 'I' for Inactive)
REMARK    1  A    between atoms: C2_2  and  O4_4 
REMARK    2  A    between atoms: O4_4  and  C5_5 
REMARK    3  A    between atoms: C5_5  and  C6_6 
ROOT
ATOM      1  C5  ZIN A   1      29.496   2.176  29.627  0.00  0.00     0.138 C 
ATOM      2  C9  ZIN A   1      28.903   3.160  30.665  0.00  0.00     0.048 C 
ATOM      3  C10 ZIN A   1      28.074   2.301  31.659  0.00  0.00     0.009 C 
ATOM      4  C11 ZIN A   1      28.714   0.914  31.530  0.00  0.00     0.005 C 
ATOM      5  C13 ZIN A   1      27.848  -0.257  31.953  0.00  0.00     0.018 C 
ATOM      6  C15 ZIN A   1      27.511  -0.171  33.416  0.00  0.00    -0.021 C 
ATOM      7  C16 ZIN A   1      27.328  -1.267  34.150  0.00  0.00     0.004 C 
ATOM      8  C17 ZIN A   1      27.454  -2.601  33.565  0.00  0.00    -0.046 C 
ATOM      9  C18 ZIN A   1      27.251  -3.697  34.334  0.00  0.00     0.058 C 
ATOM     10  C19 ZIN A   1      27.380  -4.996  33.819  0.00  0.00     0.149 C 
ATOM     11  O20 ZIN A   1      27.176  -5.953  34.539  0.00  0.00    -0.293 OA
ATOM     12  C21 ZIN A   1      27.769  -5.218  32.379  0.00  0.00     0.084 C 
ATOM     13  C22 ZIN A   1      28.612  -4.031  31.901  0.00  0.00     0.022 C 
ATOM     14  C23 ZIN A   1      27.810  -2.743  32.106  0.00  0.00    -0.012 C 
ATOM     15  C24 ZIN A   1      26.531  -2.797  31.269  0.00  0.00     0.021 C 
ATOM     16  C25 ZIN A   1      28.649  -1.538  31.674  0.00  0.00     0.006 C 
ATOM     17  C27 ZIN A   1      29.020  -1.655  30.201  0.00  0.00     0.007 C 
ATOM     18  C28 ZIN A   1      29.777  -0.407  29.717  0.00  0.00     0.013 C 
ATOM     19  C29 ZIN A   1      28.928   0.810  29.996  0.00  0.00    -0.001 C 
ATOM     20  C30 ZIN A   1      27.550   0.636  29.353  0.00  0.00     0.019 C 
ENDROOT
BRANCH   1  21
ATOM     21  O4  ZIN A   1      30.945   2.159  29.720  0.00  0.00    -0.302 OA
BRANCH  21  22
ATOM     22  C2  ZIN A   1      31.531   3.224  30.292  0.00  0.00     0.256 C 
ATOM     23  C1  ZIN A   1      32.677   3.029  31.251  0.00  0.00     0.126 C 
ATOM     24  O3  ZIN A   1      31.139   4.338  30.037  0.00  0.00    -0.266 OA
ENDBRANCH  21  22
ENDBRANCH   1  21
BRANCH   1  25
ATOM     25  C6  ZIN A   1      29.068   2.562  28.235  0.00  0.00     0.158 C 
ATOM     26  C7  ZIN A   1      28.638   1.498  27.256  0.00  0.00     0.094 C 
ATOM     27  O8  ZIN A   1      29.068   3.722  27.902  0.00  0.00    -0.295 OA
ENDBRANCH   1  25
TORSDOF 3
ENDMDL
MODEL 96
REMARK CAVERDOCK RESULT:     -10.0      0.000      0.000
REMARK CAVERDOCK CONSTRAINTS:       0.0      0.0      0.0      0.0
REMARK CAVERDOCK TUNNEL: 95    -10.0      3.3     96.3
REMARK  3 active torsions:
REMARK  status: ('A' for Active; 'I' for Inactive)
REMARK    1  A    between atoms: C2_2  and  O4_4 
REMARK    2  A    between atoms: O4_4  and  C5_5 
REMARK    3  A    between atoms: C5_5  and  C6_6 
ROOT
ATOM      1  C5  ZIN A   1      29.415   2.108  29.581  0.00  0.00     0.138 C 
ATOM      2  C9  ZIN A   1      28.795   3.099  30.597  0.00  0.00     0.048 C 
ATOM      3  C10 ZIN A   1      27.977   2.241  31.602  0.00  0.00     0.009 C 
ATOM      4  C11 ZIN A   1      28.647   0.866  31.503  0.00  0.00     0.005 C 
ATOM      5  C13 ZIN A   1      27.803  -0.315  31.943  0.00  0.00     0.018 C 
ATOM      6  C15 ZIN A   1      27.455  -0.209  33.402  0.00  0.00    -0.021 C 
ATOM      7  C16 ZIN A   1      27.290  -1.294  34.156  0.00  0.00     0.004 C 
ATOM      8  C17 ZIN A   1      27.447  -2.636  33.597  0.00  0.00    -0.046 C 
ATOM      9  C18 ZIN A   1      27.263  -3.721  34.385  0.00  0.00     0.058 C 
ATOM     10  C19 ZIN A   1      27.422  -5.027  33.895  0.00  0.00     0.149 C 
ATOM     11  O20 ZIN A   1      27.233  -5.974  34.632  0.00  0.00    -0.293 OA
ATOM     12  C21 ZIN A   1      27.825  -5.267  32.463  0.00  0.00     0.084 C 
ATOM     13  C22 ZIN A   1      28.646  -4.072  31.967  0.00  0.00     0.022 C 
ATOM     14  C23 ZIN A   1      27.816  -2.798  32.143  0.00  0.00    -0.012 C 
ATOM     15  C24 ZIN A   1      26.543  -2.894  31.299  0.00  0.00     0.021 C 
ATOM     16  C25 ZIN A   1      28.632  -1.584  31.694  0.00  0.00     0.006 C 
ATOM     17  C27 ZIN A   1      29.015  -1.720  30.224  0.00  0.00     0.007 C 
ATOM     18  C28 ZIN A   1      29.749  -0.466  29.722  0.00  0.00     0.013 C 
ATOM     19  C29 ZIN A   1      28.873   0.737  29.972  0.00  0.00    -0.001 C 
ATOM     20  C30 ZIN A   1      27.503   0.523  29.325  0.00  0.00     0.019 C 
ENDROOT
BRANCH   1  21
ATOM     21  O4  ZIN A   1      30.864   2.123  29.684  0.00  0.00    -0.302 OA
BRANCH  21  22
ATOM     22  C2  ZIN A   1      31.420   3.182  30.295  0.00  0.00     0.256 C 
ATOM     23  C1  ZIN A   1      32.420   2.972  31.403  0.00  0.00     0.126 C 
ATOM     24  O3  ZIN A   1      31.118   4.302  29.957  0.00  0.00    -0.266 OA
ENDBRANCH  21  22
ENDBRANCH   1  21
BRANCH   1  25
ATOM     25  C6  ZIN A   1      28.988   2.458  28.179  0.00  0.00     0.158 C 
ATOM     26  C7  ZIN A   1      28.492   1.380  27.251  0.00  0.00     0.094 C 
ATOM     27  O8  ZIN A   1      29.042   3.603  27.800  0.00  0.00    -0.295 OA
ENDBRANCH   1  25
TORSDOF 3
ENDMDL
MODEL 97
REMARK CAVERDOCK RESULT:     -10.2      0.000      0.000
REMARK CAVERDOCK CONSTRAINTS:       0.0      0.0      0.0      0.0
REMARK CAVERDOCK TUNNEL: 96    -10.2      3.3     97.2
REMARK  3 active torsions:
REMARK  status: ('A' for Active; 'I' for Inactive)
REMARK    1  A    between atoms: C2_2  and  O4_4 
REMARK    2  A    between atoms: O4_4  and  C5_5 
REMARK    3  A    between atoms: C5_5  and  C6_6 
ROOT
ATOM      1  C5  ZIN A   1      29.317   1.882  29.509  0.00  0.00     0.138 C 
ATOM      2  C9  ZIN A   1      28.611   2.880  30.460  0.00  0.00     0.048 C 
ATOM      3  C10 ZIN A   1      27.782   2.025  31.457  0.00  0.00     0.009 C 
ATOM      4  C11 ZIN A   1      28.509   0.676  31.439  0.00  0.00     0.005 C 
ATOM      5  C13 ZIN A   1      27.693  -0.523  31.882  0.00  0.00     0.018 C 
ATOM      6  C15 ZIN A   1      27.273  -0.382  33.318  0.00  0.00    -0.021 C 
ATOM      7  C16 ZIN A   1      27.116  -1.447  34.103  0.00  0.00     0.004 C 
ATOM      8  C17 ZIN A   1      27.352  -2.799  33.600  0.00  0.00    -0.046 C 
ATOM      9  C18 ZIN A   1      27.174  -3.863  34.418  0.00  0.00     0.058 C 
ATOM     10  C19 ZIN A   1      27.407  -5.177  33.983  0.00  0.00     0.149 C 
ATOM     11  O20 ZIN A   1      27.221  -6.105  34.744  0.00  0.00    -0.293 OA
ATOM     12  C21 ZIN A   1      27.885  -5.450  32.580  0.00  0.00     0.084 C 
ATOM     13  C22 ZIN A   1      28.681  -4.240  32.079  0.00  0.00     0.022 C 
ATOM     14  C23 ZIN A   1      27.794  -2.996  32.171  0.00  0.00    -0.012 C 
ATOM     15  C24 ZIN A   1      26.567  -3.173  31.275  0.00  0.00     0.021 C 
ATOM     16  C25 ZIN A   1      28.582  -1.765  31.716  0.00  0.00     0.006 C 
ATOM     17  C27 ZIN A   1      29.038  -1.936  30.272  0.00  0.00     0.007 C 
ATOM     18  C28 ZIN A   1      29.745  -0.670  29.758  0.00  0.00     0.013 C 
ATOM     19  C29 ZIN A   1      28.812   0.504  29.925  0.00  0.00    -0.001 C 
ATOM     20  C30 ZIN A   1      27.483   0.211  29.225  0.00  0.00     0.019 C 
ENDROOT
BRANCH   1  21
ATOM     21  O4  ZIN A   1      30.757   1.960  29.677  0.00  0.00    -0.302 OA
BRANCH  21  22
ATOM     22  C2  ZIN A   1      31.248   3.090  30.210  0.00  0.00     0.256 C 
ATOM     23  C1  ZIN A   1      32.493   3.044  31.059  0.00  0.00     0.126 C 
ATOM     24  O3  ZIN A   1      30.691   4.144  30.010  0.00  0.00    -0.266 OA
ENDBRANCH  21  22
ENDBRANCH   1  21
BRANCH   1  25
ATOM     25  C6  ZIN A   1      28.942   2.166  28.078  0.00  0.00     0.158 C 
ATOM     26  C7  ZIN A   1      28.878   1.040  27.078  0.00  0.00     0.094 C 
ATOM     27  O8  ZIN A   1      28.693   3.296  27.732  0.00  0.00    -0.295 OA
ENDBRANCH   1  25
TORSDOF 3
ENDMDL
MODEL 98
REMARK CAVERDOCK RESULT:      -9.8      0.000      0.000
REMARK CAVERDOCK CONSTRAINTS:       0.0      0.0      0.0      0.0
REMARK CAVERDOCK TUNNEL: 97     -9.8      3.3     98.1
REMARK  3 active torsions:
REMARK  status: ('A' for Active; 'I' for Inactive)
REMARK    1  A    between atoms: C2_2  and  O4_4 
REMARK    2  A    between atoms: O4_4  and  C5_5 
REMARK    3  A    between atoms: C5_5  and  C6_6 
ROOT
ATOM      1  C5  ZIN A   1      28.434   1.698  29.913  0.00  0.00     0.138 C 
ATOM      2  C9  ZIN A   1      29.815   1.223  29.398  0.00  0.00     0.048 C 
ATOM      3  C10 ZIN A   1      30.072  -0.165  30.049  0.00  0.00     0.009 C 
ATOM      4  C11 ZIN A   1      28.657  -0.664  30.361  0.00  0.00     0.005 C 
ATOM      5  C13 ZIN A   1      28.552  -1.723  31.441  0.00  0.00     0.018 C 
ATOM      6  C15 ZIN A   1      29.274  -2.977  31.033  0.00  0.00    -0.021 C 
ATOM      7  C16 ZIN A   1      28.863  -4.177  31.439  0.00  0.00     0.004 C 
ATOM      8  C17 ZIN A   1      27.688  -4.326  32.294  0.00  0.00    -0.046 C 
ATOM      9  C18 ZIN A   1      27.300  -5.558  32.700  0.00  0.00     0.058 C 
ATOM     10  C19 ZIN A   1      26.167  -5.749  33.505  0.00  0.00     0.149 C 
ATOM     11  O20 ZIN A   1      25.861  -6.870  33.859  0.00  0.00    -0.293 OA
ATOM     12  C21 ZIN A   1      25.323  -4.576  33.937  0.00  0.00     0.084 C 
ATOM     13  C22 ZIN A   1      25.437  -3.465  32.889  0.00  0.00     0.022 C 
ATOM     14  C23 ZIN A   1      26.914  -3.101  32.716  0.00  0.00    -0.012 C 
ATOM     15  C24 ZIN A   1      27.471  -2.576  34.041  0.00  0.00     0.021 C 
ATOM     16  C25 ZIN A   1      27.058  -2.021  31.641  0.00  0.00     0.006 C 
ATOM     17  C27 ZIN A   1      26.289  -0.769  32.046  0.00  0.00     0.007 C 
ATOM     18  C28 ZIN A   1      26.500   0.367  31.030  0.00  0.00     0.013 C 
ATOM     19  C29 ZIN A   1      27.981   0.626  30.900  0.00  0.00    -0.001 C 
ATOM     20  C30 ZIN A   1      28.579   0.912  32.279  0.00  0.00     0.019 C 
ENDROOT
BRANCH   1  21
ATOM     21  O4  ZIN A   1      27.493   1.796  28.812  0.00  0.00    -0.302 OA
BRANCH  21  22
ATOM     22  C2  ZIN A   1      27.970   1.553  27.580  0.00  0.00     0.256 C 
ATOM     23  C1  ZIN A   1      28.643   2.655  26.803  0.00  0.00     0.126 C 
ATOM     24  O3  ZIN A   1      27.858   0.452  27.095  0.00  0.00    -0.266 OA
ENDBRANCH  21  22
ENDBRANCH   1  21
BRANCH   1  25
ATOM     25  C6  ZIN A   1      28.562   3.028  30.610  0.00  0.00     0.158 C 
ATOM     26  C7  ZIN A   1      29.857   3.796  30.535  0.00  0.00     0.094 C 
ATOM     27  O8  ZIN A   1      27.629   3.478  31.229  0.00  0.00    -0.295 OA
ENDBRANCH   1  25
TORSDOF 3
ENDMDL
MODEL 99
REMARK CAVERDOCK RESULT:     -10.2      0.000      0.000
REMARK CAVERDOCK CONSTRAINTS:       0.0      0.0      0.0      0.0
REMARK CAVERDOCK TUNNEL: 98    -10.2      3.2     99.1
REMARK  3 active torsions:
REMARK  status: ('A' for Active; 'I' for Inactive)
REMARK    1  A    between atoms: C2_2  and  O4_4 
REMARK    2  A    between atoms: O4_4  and  C5_5 
REMARK    3  A    between atoms: C5_5  and  C6_6 
ROOT
ATOM      1  C5  ZIN A   1      28.570   1.614  29.980  0.00  0.00     0.138 C 
ATOM      2  C9  ZIN A   1      29.928   1.043  29.500  0.00  0.00     0.048 C 
ATOM      3  C10 ZIN A   1      30.088  -0.341  30.187  0.00  0.00     0.009 C 
ATOM      4  C11 ZIN A   1      28.641  -0.746  30.486  0.00  0.00     0.005 C 
ATOM      5  C13 ZIN A   1      28.454  -1.770  31.589  0.00  0.00     0.018 C 
ATOM      6  C15 ZIN A   1      29.104  -3.075  31.222  0.00  0.00    -0.021 C 
ATOM      7  C16 ZIN A   1      28.614  -4.238  31.649  0.00  0.00     0.004 C 
ATOM      8  C17 ZIN A   1      27.418  -4.293  32.487  0.00  0.00    -0.046 C 
ATOM      9  C18 ZIN A   1      26.949  -5.489  32.915  0.00  0.00     0.058 C 
ATOM     10  C19 ZIN A   1      25.793  -5.591  33.705  0.00  0.00     0.149 C 
ATOM     11  O20 ZIN A   1      25.414  -6.682  34.080  0.00  0.00    -0.293 OA
ATOM     12  C21 ZIN A   1      25.017  -4.359  34.095  0.00  0.00     0.084 C 
ATOM     13  C22 ZIN A   1      25.216  -3.283  33.023  0.00  0.00     0.022 C 
ATOM     14  C23 ZIN A   1      26.715  -3.014  32.868  0.00  0.00    -0.012 C 
ATOM     15  C24 ZIN A   1      27.282  -2.492  34.189  0.00  0.00     0.021 C 
ATOM     16  C25 ZIN A   1      26.941  -1.971  31.771  0.00  0.00     0.006 C 
ATOM     17  C27 ZIN A   1      26.244  -0.665  32.132  0.00  0.00     0.007 C 
ATOM     18  C28 ZIN A   1      26.541   0.431  31.095  0.00  0.00     0.013 C 
ATOM     19  C29 ZIN A   1      28.037   0.596  30.983  0.00  0.00    -0.001 C 
ATOM     20  C30 ZIN A   1      28.630   0.878  32.366  0.00  0.00     0.019 C 
ENDROOT
BRANCH   1  21
ATOM     21  O4  ZIN A   1      27.654   1.742  28.861  0.00  0.00    -0.302 OA
BRANCH  21  22
ATOM     22  C2  ZIN A   1      28.173   1.605  27.630  0.00  0.00     0.256 C 
ATOM     23  C1  ZIN A   1      28.561   2.825  26.836  0.00  0.00     0.126 C 
ATOM     24  O3  ZIN A   1      28.329   0.503  27.160  0.00  0.00    -0.266 OA
ENDBRANCH  21  22
ENDBRANCH   1  21
BRANCH   1  25
ATOM     25  C6  ZIN A   1      28.769   2.950  30.648  0.00  0.00     0.158 C 
ATOM     26  C7  ZIN A   1      30.084   3.673  30.509  0.00  0.00     0.094 C 
ATOM     27  O8  ZIN A   1      27.876   3.441  31.295  0.00  0.00    -0.295 OA
ENDBRANCH   1  25
TORSDOF 3
ENDMDL
MODEL 100
REMARK CAVERDOCK RESULT:     -10.3      0.000      0.000
REMARK CAVERDOCK CONSTRAINTS:       0.0      0.0      0.0      0.0
REMARK CAVERDOCK TUNNEL: 99    -10.3      3.3    100.1
REMARK  3 active torsions:
REMARK  status: ('A' for Active; 'I' for Inactive)
REMARK    1  A    between atoms: C2_2  and  O4_4 
REMARK    2  A    between atoms: O4_4  and  C5_5 
REMARK    3  A    between atoms: C5_5  and  C6_6 
ROOT
ATOM      1  C5  ZIN A   1      28.568   1.414  30.051  0.00  0.00     0.138 C 
ATOM      2  C9  ZIN A   1      29.915   0.830  29.558  0.00  0.00     0.048 C 
ATOM      3  C10 ZIN A   1      30.061  -0.563  30.231  0.00  0.00     0.009 C 
ATOM      4  C11 ZIN A   1      28.610  -0.951  30.536  0.00  0.00     0.005 C 
ATOM      5  C13 ZIN A   1      28.415  -1.982  31.631  0.00  0.00     0.018 C 
ATOM      6  C15 ZIN A   1      29.045  -3.292  31.249  0.00  0.00    -0.021 C 
ATOM      7  C16 ZIN A   1      28.542  -4.452  31.668  0.00  0.00     0.004 C 
ATOM      8  C17 ZIN A   1      27.351  -4.499  32.513  0.00  0.00    -0.046 C 
ATOM      9  C18 ZIN A   1      26.868  -5.692  32.933  0.00  0.00     0.058 C 
ATOM     10  C19 ZIN A   1      25.716  -5.785  33.730  0.00  0.00     0.149 C 
ATOM     11  O20 ZIN A   1      25.324  -6.874  34.097  0.00  0.00    -0.293 OA
ATOM     12  C21 ZIN A   1      24.959  -4.546  34.136  0.00  0.00     0.084 C 
ATOM     13  C22 ZIN A   1      25.166  -3.463  33.072  0.00  0.00     0.022 C 
ATOM     14  C23 ZIN A   1      26.667  -3.213  32.909  0.00  0.00    -0.012 C 
ATOM     15  C24 ZIN A   1      27.250  -2.710  34.232  0.00  0.00     0.021 C 
ATOM     16  C25 ZIN A   1      26.901  -2.164  31.820  0.00  0.00     0.006 C 
ATOM     17  C27 ZIN A   1      26.224  -0.852  32.198  0.00  0.00     0.007 C 
ATOM     18  C28 ZIN A   1      26.530   0.249  31.168  0.00  0.00     0.013 C 
ATOM     19  C29 ZIN A   1      28.027   0.395  31.049  0.00  0.00    -0.001 C 
ATOM     20  C30 ZIN A   1      28.632   0.657  32.430  0.00  0.00     0.019 C 
ENDROOT
BRANCH   1  21
ATOM     21  O4  ZIN A   1      27.647   1.565  28.939  0.00  0.00    -0.302 OA
BRANCH  21  22
ATOM     22  C2  ZIN A   1      28.152   1.405  27.704  0.00  0.00     0.256 C 
ATOM     23  C1  ZIN A   1      28.623   2.604  26.922  0.00  0.00     0.126 C 
ATOM     24  O3  ZIN A   1      28.227   0.300  27.221  0.00  0.00    -0.266 OA
ENDBRANCH  21  22
ENDBRANCH   1  21
BRANCH   1  25
ATOM     25  C6  ZIN A   1      28.789   2.741  30.729  0.00  0.00     0.158 C 
ATOM     26  C7  ZIN A   1      30.139   3.408  30.659  0.00  0.00     0.094 C 
ATOM     27  O8  ZIN A   1      27.886   3.271  31.330  0.00  0.00    -0.295 OA
ENDBRANCH   1  25
TORSDOF 3
ENDMDL
MODEL 101
REMARK CAVERDOCK RESULT:     -10.8      0.000      0.000
REMARK CAVERDOCK CONSTRAINTS:       0.0      0.0      0.0      0.0
REMARK CAVERDOCK TUNNEL: 100    -10.8      3.3    101.1
REMARK  3 active torsions:
REMARK  status: ('A' for Active; 'I' for Inactive)
REMARK    1  A    between atoms: C2_2  and  O4_4 
REMARK    2  A    between atoms: O4_4  and  C5_5 
REMARK    3  A    between atoms: C5_5  and  C6_6 
ROOT
ATOM      1  C5  ZIN A   1      28.289   1.313  30.111  0.00  0.00     0.138 C 
ATOM      2  C9  ZIN A   1      29.679   0.803  29.656  0.00  0.00     0.048 C 
ATOM      3  C10 ZIN A   1      29.887  -0.574  30.346  0.00  0.00     0.009 C 
ATOM      4  C11 ZIN A   1      28.454  -1.042  30.619  0.00  0.00     0.005 C 
ATOM      5  C13 ZIN A   1      28.291  -2.074  31.718  0.00  0.00     0.018 C 
ATOM      6  C15 ZIN A   1      29.004  -3.349  31.363  0.00  0.00    -0.021 C 
ATOM      7  C16 ZIN A   1      28.557  -4.532  31.781  0.00  0.00     0.004 C 
ATOM      8  C17 ZIN A   1      27.350  -4.641  32.597  0.00  0.00    -0.046 C 
ATOM      9  C18 ZIN A   1      26.926  -5.856  33.016  0.00  0.00     0.058 C 
ATOM     10  C19 ZIN A   1      25.762  -6.009  33.785  0.00  0.00     0.149 C 
ATOM     11  O20 ZIN A   1      25.424  -7.116  34.153  0.00  0.00    -0.293 OA
ATOM     12  C21 ZIN A   1      24.925  -4.812  34.161  0.00  0.00     0.084 C 
ATOM     13  C22 ZIN A   1      25.096  -3.727  33.092  0.00  0.00     0.022 C 
ATOM     14  C23 ZIN A   1      26.585  -3.393  32.965  0.00  0.00    -0.012 C 
ATOM     15  C24 ZIN A   1      27.104  -2.848  34.296  0.00  0.00     0.021 C 
ATOM     16  C25 ZIN A   1      26.786  -2.341  31.872  0.00  0.00     0.006 C 
ATOM     17  C27 ZIN A   1      26.026  -1.067  32.221  0.00  0.00     0.007 C 
ATOM     18  C28 ZIN A   1      26.294   0.042  31.189  0.00  0.00     0.013 C 
ATOM     19  C29 ZIN A   1      27.783   0.272  31.105  0.00  0.00    -0.001 C 
ATOM     20  C30 ZIN A   1      28.337   0.579  32.497  0.00  0.00     0.019 C 
ENDROOT
BRANCH   1  21
ATOM     21  O4  ZIN A   1      27.389   1.402  28.975  0.00  0.00    -0.302 OA
BRANCH  21  22
ATOM     22  C2  ZIN A   1      27.938   1.302  27.754  0.00  0.00     0.256 C 
ATOM     23  C1  ZIN A   1      28.282   2.548  26.979  0.00  0.00     0.126 C 
ATOM     24  O3  ZIN A   1      28.156   0.214  27.276  0.00  0.00    -0.266 OA
ENDBRANCH  21  22
ENDBRANCH   1  21
BRANCH   1  25
ATOM     25  C6  ZIN A   1      28.417   2.656  30.782  0.00  0.00     0.158 C 
ATOM     26  C7  ZIN A   1      29.672   3.471  30.603  0.00  0.00     0.094 C 
ATOM     27  O8  ZIN A   1      27.515   3.079  31.464  0.00  0.00    -0.295 OA
ENDBRANCH   1  25
TORSDOF 3
ENDMDL
MODEL 102
REMARK CAVERDOCK RESULT:     -10.7      0.000      0.000
REMARK CAVERDOCK CONSTRAINTS:       0.0      0.0      0.0      0.0
REMARK CAVERDOCK TUNNEL: 101    -10.7      3.2    102.1
REMARK  3 active torsions:
REMARK  status: ('A' for Active; 'I' for Inactive)
REMARK    1  A    between atoms: C2_2  and  O4_4 
REMARK    2  A    between atoms: O4_4  and  C5_5 
REMARK    3  A    between atoms: C5_5  and  C6_6 
ROOT
ATOM      1  C5  ZIN A   1      28.335   1.150  30.149  0.00  0.00     0.138 C 
ATOM      2  C9  ZIN A   1      29.689   0.583  29.654  0.00  0.00     0.048 C 
ATOM      3  C10 ZIN A   1      29.862  -0.800  30.342  0.00  0.00     0.009 C 
ATOM      4  C11 ZIN A   1      28.420  -1.208  30.660  0.00  0.00     0.005 C 
ATOM      5  C13 ZIN A   1      28.249  -2.229  31.768  0.00  0.00     0.018 C 
ATOM      6  C15 ZIN A   1      28.898  -3.533  31.397  0.00  0.00    -0.021 C 
ATOM      7  C16 ZIN A   1      28.417  -4.696  31.833  0.00  0.00     0.004 C 
ATOM      8  C17 ZIN A   1      27.232  -4.753  32.686  0.00  0.00    -0.046 C 
ATOM      9  C18 ZIN A   1      26.771  -5.949  33.123  0.00  0.00     0.058 C 
ATOM     10  C19 ZIN A   1      25.626  -6.052  33.927  0.00  0.00     0.149 C 
ATOM     11  O20 ZIN A   1      25.254  -7.143  34.310  0.00  0.00    -0.293 OA
ATOM     12  C21 ZIN A   1      24.851  -4.821  34.323  0.00  0.00     0.084 C 
ATOM     13  C22 ZIN A   1      25.033  -3.747  33.246  0.00  0.00     0.022 C 
ATOM     14  C23 ZIN A   1      26.529  -3.474  33.071  0.00  0.00    -0.012 C 
ATOM     15  C24 ZIN A   1      27.111  -2.946  34.385  0.00  0.00     0.021 C 
ATOM     16  C25 ZIN A   1      26.739  -2.434  31.969  0.00  0.00     0.006 C 
ATOM     17  C27 ZIN A   1      26.043  -1.129  32.335  0.00  0.00     0.007 C 
ATOM     18  C28 ZIN A   1      26.324  -0.035  31.291  0.00  0.00     0.013 C 
ATOM     19  C29 ZIN A   1      27.818   0.134  31.161  0.00  0.00    -0.001 C 
ATOM     20  C30 ZIN A   1      28.426   0.422  32.535  0.00  0.00     0.019 C 
ENDROOT
BRANCH   1  21
ATOM     21  O4  ZIN A   1      27.406   1.273  29.040  0.00  0.00    -0.302 OA
BRANCH  21  22
ATOM     22  C2  ZIN A   1      27.900   1.081  27.806  0.00  0.00     0.256 C 
ATOM     23  C1  ZIN A   1      28.470   2.243  27.035  0.00  0.00     0.126 C 
ATOM     24  O3  ZIN A   1      27.887  -0.023  27.315  0.00  0.00    -0.266 OA
ENDBRANCH  21  22
ENDBRANCH   1  21
BRANCH   1  25
ATOM     25  C6  ZIN A   1      28.539   2.489  30.810  0.00  0.00     0.158 C 
ATOM     26  C7  ZIN A   1      29.934   3.013  31.038  0.00  0.00     0.094 C 
ATOM     27  O8  ZIN A   1      27.585   3.142  31.158  0.00  0.00    -0.295 OA
ENDBRANCH   1  25
TORSDOF 3
ENDMDL
MODEL 103
REMARK CAVERDOCK RESULT:     -11.0      0.000      0.000
REMARK CAVERDOCK CONSTRAINTS:       0.0      0.0      0.0      0.0
REMARK CAVERDOCK TUNNEL: 102    -11.0      3.3    103.2
REMARK  3 active torsions:
REMARK  status: ('A' for Active; 'I' for Inactive)
REMARK    1  A    between atoms: C2_2  and  O4_4 
REMARK    2  A    between atoms: O4_4  and  C5_5 
REMARK    3  A    between atoms: C5_5  and  C6_6 
ROOT
ATOM      1  C5  ZIN A   1      28.212   1.085  30.260  0.00  0.00     0.138 C 
ATOM      2  C9  ZIN A   1      29.578   0.524  29.793  0.00  0.00     0.048 C 
ATOM      3  C10 ZIN A   1      29.749  -0.852  30.494  0.00  0.00     0.009 C 
ATOM      4  C11 ZIN A   1      28.304  -1.268  30.790  0.00  0.00     0.005 C 
ATOM      5  C13 ZIN A   1      28.121  -2.283  31.902  0.00  0.00     0.018 C 
ATOM      6  C15 ZIN A   1      28.787  -3.585  31.552  0.00  0.00    -0.021 C 
ATOM      7  C16 ZIN A   1      28.306  -4.748  31.987  0.00  0.00     0.004 C 
ATOM      8  C17 ZIN A   1      27.107  -4.808  32.819  0.00  0.00    -0.046 C 
ATOM      9  C18 ZIN A   1      26.648  -6.005  33.256  0.00  0.00     0.058 C 
ATOM     10  C19 ZIN A   1      25.489  -6.110  34.041  0.00  0.00     0.149 C 
ATOM     11  O20 ZIN A   1      25.118  -7.202  34.425  0.00  0.00    -0.293 OA
ATOM     12  C21 ZIN A   1      24.698  -4.883  34.415  0.00  0.00     0.084 C 
ATOM     13  C22 ZIN A   1      24.891  -3.815  33.333  0.00  0.00     0.022 C 
ATOM     14  C23 ZIN A   1      26.388  -3.532  33.183  0.00  0.00    -0.012 C 
ATOM     15  C24 ZIN A   1      26.942  -2.991  34.503  0.00  0.00     0.021 C 
ATOM     16  C25 ZIN A   1      26.610  -2.498  32.077  0.00  0.00     0.006 C 
ATOM     17  C27 ZIN A   1      25.897  -1.196  32.422  0.00  0.00     0.007 C 
ATOM     18  C28 ZIN A   1      26.189  -0.108  31.375  0.00  0.00     0.013 C 
ATOM     19  C29 ZIN A   1      27.684   0.072  31.270  0.00  0.00    -0.001 C 
ATOM     20  C30 ZIN A   1      28.265   0.374  32.653  0.00  0.00     0.019 C 
ENDROOT
BRANCH   1  21
ATOM     21  O4  ZIN A   1      27.301   1.193  29.134  0.00  0.00    -0.302 OA
BRANCH  21  22
ATOM     22  C2  ZIN A   1      27.832   1.065  27.907  0.00  0.00     0.256 C 
ATOM     23  C1  ZIN A   1      28.520   2.238  27.259  0.00  0.00     0.126 C 
ATOM     24  O3  ZIN A   1      27.756   0.010  27.323  0.00  0.00    -0.266 OA
ENDBRANCH  21  22
ENDBRANCH   1  21
BRANCH   1  25
ATOM     25  C6  ZIN A   1      28.393   2.430  30.915  0.00  0.00     0.158 C 
ATOM     26  C7  ZIN A   1      29.762   3.060  30.977  0.00  0.00     0.094 C 
ATOM     27  O8  ZIN A   1      27.443   3.003  31.391  0.00  0.00    -0.295 OA
ENDBRANCH   1  25
TORSDOF 3
ENDMDL
MODEL 104
REMARK CAVERDOCK RESULT:     -11.0      0.000      0.000
REMARK CAVERDOCK CONSTRAINTS:       0.0      0.0      0.0      0.0
REMARK CAVERDOCK TUNNEL: 103    -11.0      3.3    104.1
REMARK  3 active torsions:
REMARK  status: ('A' for Active; 'I' for Inactive)
REMARK    1  A    between atoms: C2_2  and  O4_4 
REMARK    2  A    between atoms: O4_4  and  C5_5 
REMARK    3  A    between atoms: C5_5  and  C6_6 
ROOT
ATOM      1  C5  ZIN A   1      28.226   0.941  30.301  0.00  0.00     0.138 C 
ATOM      2  C9  ZIN A   1      29.585   0.348  29.854  0.00  0.00     0.048 C 
ATOM      3  C10 ZIN A   1      29.720  -1.026  30.567  0.00  0.00     0.009 C 
ATOM      4  C11 ZIN A   1      28.263  -1.410  30.848  0.00  0.00     0.005 C 
ATOM      5  C13 ZIN A   1      28.046  -2.413  31.965  0.00  0.00     0.018 C 
ATOM      6  C15 ZIN A   1      28.689  -3.731  31.632  0.00  0.00    -0.021 C 
ATOM      7  C16 ZIN A   1      28.179  -4.881  32.069  0.00  0.00     0.004 C 
ATOM      8  C17 ZIN A   1      26.969  -4.910  32.888  0.00  0.00    -0.046 C 
ATOM      9  C18 ZIN A   1      26.480  -6.094  33.328  0.00  0.00     0.058 C 
ATOM     10  C19 ZIN A   1      25.310  -6.170  34.099  0.00  0.00     0.149 C 
ATOM     11  O20 ZIN A   1      24.913  -7.251  34.486  0.00  0.00    -0.293 OA
ATOM     12  C21 ZIN A   1      24.540  -4.924  34.455  0.00  0.00     0.084 C 
ATOM     13  C22 ZIN A   1      24.769  -3.868  33.368  0.00  0.00     0.022 C 
ATOM     14  C23 ZIN A   1      26.273  -3.617  33.234  0.00  0.00    -0.012 C 
ATOM     15  C24 ZIN A   1      26.823  -3.078  34.556  0.00  0.00     0.021 C 
ATOM     16  C25 ZIN A   1      26.529  -2.596  32.124  0.00  0.00     0.006 C 
ATOM     17  C27 ZIN A   1      25.840  -1.277  32.451  0.00  0.00     0.007 C 
ATOM     18  C28 ZIN A   1      26.166  -0.202  31.400  0.00  0.00     0.013 C 
ATOM     19  C29 ZIN A   1      27.665  -0.054  31.312  0.00  0.00    -0.001 C 
ATOM     20  C30 ZIN A   1      28.237   0.246  32.699  0.00  0.00     0.019 C 
ENDROOT
BRANCH   1  21
ATOM     21  O4  ZIN A   1      27.331   1.059  29.164  0.00  0.00    -0.302 OA
BRANCH  21  22
ATOM     22  C2  ZIN A   1      27.891   1.046  27.943  0.00  0.00     0.256 C 
ATOM     23  C1  ZIN A   1      28.293   2.341  27.285  0.00  0.00     0.126 C 
ATOM     24  O3  ZIN A   1      28.073  -0.004  27.374  0.00  0.00    -0.266 OA
ENDBRANCH  21  22
ENDBRANCH   1  21
BRANCH   1  25
ATOM     25  C6  ZIN A   1      28.427   2.286  30.949  0.00  0.00     0.158 C 
ATOM     26  C7  ZIN A   1      29.818   2.847  31.105  0.00  0.00     0.094 C 
ATOM     27  O8  ZIN A   1      27.476   2.915  31.344  0.00  0.00    -0.295 OA
ENDBRANCH   1  25
TORSDOF 3
ENDMDL
MODEL 105
REMARK CAVERDOCK RESULT:     -11.0      0.000      0.000
REMARK CAVERDOCK CONSTRAINTS:       0.0      0.0      0.0      0.0
REMARK CAVERDOCK TUNNEL: 104    -11.0      3.3    105.2
REMARK  3 active torsions:
REMARK  status: ('A' for Active; 'I' for Inactive)
REMARK    1  A    between atoms: C2_2  and  O4_4 
REMARK    2  A    between atoms: O4_4  and  C5_5 
REMARK    3  A    between atoms: C5_5  and  C6_6 
ROOT
ATOM      1  C5  ZIN A   1      28.191   0.879  30.383  0.00  0.00     0.138 C 
ATOM      2  C9  ZIN A   1      29.534   0.270  29.909  0.00  0.00     0.048 C 
ATOM      3  C10 ZIN A   1      29.659  -1.112  30.609  0.00  0.00     0.009 C 
ATOM      4  C11 ZIN A   1      28.202  -1.476  30.912  0.00  0.00     0.005 C 
ATOM      5  C13 ZIN A   1      27.988  -2.484  32.025  0.00  0.00     0.018 C 
ATOM      6  C15 ZIN A   1      28.605  -3.809  31.671  0.00  0.00    -0.021 C 
ATOM      7  C16 ZIN A   1      28.085  -4.955  32.108  0.00  0.00     0.004 C 
ATOM      8  C17 ZIN A   1      26.889  -4.972  32.947  0.00  0.00    -0.046 C 
ATOM      9  C18 ZIN A   1      26.389  -6.151  33.386  0.00  0.00     0.058 C 
ATOM     10  C19 ZIN A   1      25.232  -6.216  34.177  0.00  0.00     0.149 C 
ATOM     11  O20 ZIN A   1      24.825  -7.294  34.562  0.00  0.00    -0.293 OA
ATOM     12  C21 ZIN A   1      24.487  -4.961  34.555  0.00  0.00     0.084 C 
ATOM     13  C22 ZIN A   1      24.713  -3.900  33.472  0.00  0.00     0.022 C 
ATOM     14  C23 ZIN A   1      26.218  -3.671  33.315  0.00  0.00    -0.012 C 
ATOM     15  C24 ZIN A   1      26.799  -3.151  34.631  0.00  0.00     0.021 C 
ATOM     16  C25 ZIN A   1      26.471  -2.645  32.208  0.00  0.00     0.006 C 
ATOM     17  C27 ZIN A   1      25.808  -1.318  32.557  0.00  0.00     0.007 C 
ATOM     18  C28 ZIN A   1      26.133  -0.241  31.508  0.00  0.00     0.013 C 
ATOM     19  C29 ZIN A   1      27.632  -0.115  31.396  0.00  0.00    -0.001 C 
ATOM     20  C30 ZIN A   1      28.232   0.165  32.775  0.00  0.00     0.019 C 
ENDROOT
BRANCH   1  21
ATOM     21  O4  ZIN A   1      27.279   1.020  29.262  0.00  0.00    -0.302 OA
BRANCH  21  22
ATOM     22  C2  ZIN A   1      27.792   0.846  28.033  0.00  0.00     0.256 C 
ATOM     23  C1  ZIN A   1      28.365   2.020  27.283  0.00  0.00     0.126 C 
ATOM     24  O3  ZIN A   1      27.793  -0.253  27.530  0.00  0.00    -0.266 OA
ENDBRANCH  21  22
ENDBRANCH   1  21
BRANCH   1  25
ATOM     25  C6  ZIN A   1      28.424   2.216  31.038  0.00  0.00     0.158 C 
ATOM     26  C7  ZIN A   1      29.830   2.703  31.277  0.00  0.00     0.094 C 
ATOM     27  O8  ZIN A   1      27.485   2.898  31.371  0.00  0.00    -0.295 OA
ENDBRANCH   1  25
TORSDOF 3
ENDMDL
MODEL 106
REMARK CAVERDOCK RESULT:     -11.1      0.000      0.000
REMARK CAVERDOCK CONSTRAINTS:       0.0      0.0      0.0      0.0
REMARK CAVERDOCK TUNNEL: 105    -11.1      3.3    106.3
REMARK  3 active torsions:
REMARK  status: ('A' for Active; 'I' for Inactive)
REMARK    1  A    between atoms: C2_2  and  O4_4 
REMARK    2  A    between atoms: O4_4  and  C5_5 
REMARK    3  A    between atoms: C5_5  and  C6_6 
ROOT
ATOM      1  C5  ZIN A   1      28.235   0.652  30.349  0.00  0.00     0.138 C 
ATOM      2  C9  ZIN A   1      29.564  -0.001  29.894  0.00  0.00     0.048 C 
ATOM      3  C10 ZIN A   1      29.651  -1.370  30.623  0.00  0.00     0.009 C 
ATOM      4  C11 ZIN A   1      28.184  -1.692  30.926  0.00  0.00     0.005 C 
ATOM      5  C13 ZIN A   1      27.940  -2.671  32.058  0.00  0.00     0.018 C 
ATOM      6  C15 ZIN A   1      28.524  -4.018  31.734  0.00  0.00    -0.021 C 
ATOM      7  C16 ZIN A   1      27.974  -5.141  32.192  0.00  0.00     0.004 C 
ATOM      8  C17 ZIN A   1      26.774  -5.111  33.025  0.00  0.00    -0.046 C 
ATOM      9  C18 ZIN A   1      26.243  -6.268  33.486  0.00  0.00     0.058 C 
ATOM     10  C19 ZIN A   1      25.080  -6.287  34.272  0.00  0.00     0.149 C 
ATOM     11  O20 ZIN A   1      24.644  -7.346  34.677  0.00  0.00    -0.293 OA
ATOM     12  C21 ZIN A   1      24.366  -5.006  34.621  0.00  0.00     0.084 C 
ATOM     13  C22 ZIN A   1      24.624  -3.974  33.518  0.00  0.00     0.022 C 
ATOM     14  C23 ZIN A   1      26.135  -3.786  33.363  0.00  0.00    -0.012 C 
ATOM     15  C24 ZIN A   1      26.722  -3.254  34.672  0.00  0.00     0.021 C 
ATOM     16  C25 ZIN A   1      26.419  -2.790  32.237  0.00  0.00     0.006 C 
ATOM     17  C27 ZIN A   1      25.787  -1.440  32.556  0.00  0.00     0.007 C 
ATOM     18  C28 ZIN A   1      26.144  -0.392  31.487  0.00  0.00     0.013 C 
ATOM     19  C29 ZIN A   1      27.647  -0.307  31.379  0.00  0.00    -0.001 C 
ATOM     20  C30 ZIN A   1      28.247  -0.013  32.756  0.00  0.00     0.019 C 
ENDROOT
BRANCH   1  21
ATOM     21  O4  ZIN A   1      27.331   0.793  29.221  0.00  0.00    -0.302 OA
BRANCH  21  22
ATOM     22  C2  ZIN A   1      27.882   0.800  27.997  0.00  0.00     0.256 C 
ATOM     23  C1  ZIN A   1      28.467   2.072  27.441  0.00  0.00     0.126 C 
ATOM     24  O3  ZIN A   1      27.908  -0.215  27.341  0.00  0.00    -0.266 OA
ENDBRANCH  21  22
ENDBRANCH   1  21
BRANCH   1  25
ATOM     25  C6  ZIN A   1      28.499   1.996  30.978  0.00  0.00     0.158 C 
ATOM     26  C7  ZIN A   1      27.347   2.863  31.416  0.00  0.00     0.094 C 
ATOM     27  O8  ZIN A   1      29.634   2.379  31.129  0.00  0.00    -0.295 OA
ENDBRANCH   1  25
TORSDOF 3
ENDMDL
MODEL 107
REMARK CAVERDOCK RESULT:     -10.1      0.000      0.000
REMARK CAVERDOCK CONSTRAINTS:       0.0      0.0      0.0      0.0
REMARK CAVERDOCK TUNNEL: 106    -10.1      3.3    107.3
REMARK  3 active torsions:
REMARK  status: ('A' for Active; 'I' for Inactive)
REMARK    1  A    between atoms: C2_2  and  O4_4 
REMARK    2  A    between atoms: O4_4  and  C5_5 
REMARK    3  A    between atoms: C5_5  and  C6_6 
ROOT
ATOM      1  C5  ZIN A   1      28.472   0.853  30.228  0.00  0.00     0.138 C 
ATOM      2  C9  ZIN A   1      27.314   1.780  30.676  0.00  0.00     0.048 C 
ATOM      3  C10 ZIN A   1      26.269   0.867  31.374  0.00  0.00     0.009 C 
ATOM      4  C11 ZIN A   1      27.109  -0.331  31.830  0.00  0.00     0.005 C 
ATOM      5  C13 ZIN A   1      26.347  -1.619  32.078  0.00  0.00     0.018 C 
ATOM      6  C15 ZIN A   1      25.361  -1.448  33.199  0.00  0.00    -0.021 C 
ATOM      7  C16 ZIN A   1      25.036  -2.463  33.998  0.00  0.00     0.004 C 
ATOM      8  C17 ZIN A   1      25.632  -3.786  33.822  0.00  0.00    -0.046 C 
ATOM      9  C18 ZIN A   1      25.275  -4.802  34.642  0.00  0.00     0.058 C 
ATOM     10  C19 ZIN A   1      25.836  -6.083  34.521  0.00  0.00     0.149 C 
ATOM     11  O20 ZIN A   1      25.478  -6.971  35.268  0.00  0.00    -0.293 OA
ATOM     12  C21 ZIN A   1      26.879  -6.370  33.471  0.00  0.00     0.084 C 
ATOM     13  C22 ZIN A   1      27.645  -5.079  33.162  0.00  0.00     0.022 C 
ATOM     14  C23 ZIN A   1      26.644  -4.006  32.724  0.00  0.00    -0.012 C 
ATOM     15  C24 ZIN A   1      25.927  -4.462  31.451  0.00  0.00     0.021 C 
ATOM     16  C25 ZIN A   1      27.381  -2.694  32.450  0.00  0.00     0.006 C 
ATOM     17  C27 ZIN A   1      28.408  -2.887  31.340  0.00  0.00     0.007 C 
ATOM     18  C28 ZIN A   1      29.090  -1.558  30.975  0.00  0.00     0.013 C 
ATOM     19  C29 ZIN A   1      28.026  -0.557  30.598  0.00  0.00    -0.001 C 
ATOM     20  C30 ZIN A   1      27.153  -1.130  29.479  0.00  0.00     0.019 C 
ENDROOT
BRANCH   1  21
ATOM     21  O4  ZIN A   1      29.693   1.196  30.936  0.00  0.00    -0.302 OA
BRANCH  21  22
ATOM     22  C2  ZIN A   1      29.925   2.500  31.153  0.00  0.00     0.256 C 
ATOM     23  C1  ZIN A   1      30.767   3.287  30.182  0.00  0.00     0.126 C 
ATOM     24  O3  ZIN A   1      29.460   3.043  32.128  0.00  0.00    -0.266 OA
ENDBRANCH  21  22
ENDBRANCH   1  21
BRANCH   1  25
ATOM     25  C6  ZIN A   1      28.684   0.961  28.740  0.00  0.00     0.158 C 
ATOM     26  C7  ZIN A   1      27.817   1.882  27.920  0.00  0.00     0.094 C 
ATOM     27  O8  ZIN A   1      29.548   0.310  28.204  0.00  0.00    -0.295 OA
ENDBRANCH   1  25
TORSDOF 3
ENDMDL
MODEL 108
REMARK CAVERDOCK RESULT:     -11.0      0.000      0.000
REMARK CAVERDOCK CONSTRAINTS:       0.0      0.0      0.0      0.0
REMARK CAVERDOCK TUNNEL: 107    -11.0      3.3    108.2
REMARK  3 active torsions:
REMARK  status: ('A' for Active; 'I' for Inactive)
REMARK    1  A    between atoms: C2_2  and  O4_4 
REMARK    2  A    between atoms: O4_4  and  C5_5 
REMARK    3  A    between atoms: C5_5  and  C6_6 
ROOT
ATOM      1  C5  ZIN A   1      28.131   0.333  30.258  0.00  0.00     0.138 C 
ATOM      2  C9  ZIN A   1      29.473  -0.328  29.856  0.00  0.00     0.048 C 
ATOM      3  C10 ZIN A   1      29.559  -1.661  30.648  0.00  0.00     0.009 C 
ATOM      4  C11 ZIN A   1      28.089  -1.982  30.941  0.00  0.00     0.005 C 
ATOM      5  C13 ZIN A   1      27.834  -2.910  32.113  0.00  0.00     0.018 C 
ATOM      6  C15 ZIN A   1      28.435  -4.265  31.861  0.00  0.00    -0.021 C 
ATOM      7  C16 ZIN A   1      27.887  -5.371  32.362  0.00  0.00     0.004 C 
ATOM      8  C17 ZIN A   1      26.671  -5.313  33.172  0.00  0.00    -0.046 C 
ATOM      9  C18 ZIN A   1      26.142  -6.453  33.676  0.00  0.00     0.058 C 
ATOM     10  C19 ZIN A   1      24.966  -6.447  34.443  0.00  0.00     0.149 C 
ATOM     11  O20 ZIN A   1      24.532  -7.490  34.889  0.00  0.00    -0.293 OA
ATOM     12  C21 ZIN A   1      24.235  -5.158  34.719  0.00  0.00     0.084 C 
ATOM     13  C22 ZIN A   1      24.504  -4.175  33.575  0.00  0.00     0.022 C 
ATOM     14  C23 ZIN A   1      26.016  -3.981  33.437  0.00  0.00    -0.012 C 
ATOM     15  C24 ZIN A   1      26.576  -3.383  34.730  0.00  0.00     0.021 C 
ATOM     16  C25 ZIN A   1      26.311  -3.035  32.271  0.00  0.00     0.006 C 
ATOM     17  C27 ZIN A   1      25.663  -1.677  32.516  0.00  0.00     0.007 C 
ATOM     18  C28 ZIN A   1      26.029  -0.677  31.407  0.00  0.00     0.013 C 
ATOM     19  C29 ZIN A   1      27.533  -0.583  31.321  0.00  0.00    -0.001 C 
ATOM     20  C30 ZIN A   1      28.107  -0.221  32.692  0.00  0.00     0.019 C 
ENDROOT
BRANCH   1  21
ATOM     21  O4  ZIN A   1      27.246   0.413  29.109  0.00  0.00    -0.302 OA
BRANCH  21  22
ATOM     22  C2  ZIN A   1      27.824   0.509  27.901  0.00  0.00     0.256 C 
ATOM     23  C1  ZIN A   1      28.157   1.863  27.330  0.00  0.00     0.126 C 
ATOM     24  O3  ZIN A   1      28.076  -0.491  27.271  0.00  0.00    -0.266 OA
ENDBRANCH  21  22
ENDBRANCH   1  21
BRANCH   1  25
ATOM     25  C6  ZIN A   1      28.373   1.707  30.827  0.00  0.00     0.158 C 
ATOM     26  C7  ZIN A   1      29.773   2.260  30.892  0.00  0.00     0.094 C 
ATOM     27  O8  ZIN A   1      27.445   2.364  31.233  0.00  0.00    -0.295 OA
ENDBRANCH   1  25
TORSDOF 3
ENDMDL
MODEL 109
REMARK CAVERDOCK RESULT:      -9.8      0.000      0.000
REMARK CAVERDOCK CONSTRAINTS:       0.0      0.0      0.0      0.0
REMARK CAVERDOCK TUNNEL: 108     -9.8      3.3    109.3
REMARK  3 active torsions:
REMARK  status: ('A' for Active; 'I' for Inactive)
REMARK    1  A    between atoms: C2_2  and  O4_4 
REMARK    2  A    between atoms: O4_4  and  C5_5 
REMARK    3  A    between atoms: C5_5  and  C6_6 
ROOT
ATOM      1  C5  ZIN A   1      28.178   0.852  30.474  0.00  0.00     0.138 C 
ATOM      2  C9  ZIN A   1      26.968   1.710  30.921  0.00  0.00     0.048 C 
ATOM      3  C10 ZIN A   1      25.964   0.733  31.595  0.00  0.00     0.009 C 
ATOM      4  C11 ZIN A   1      26.861  -0.426  32.043  0.00  0.00     0.005 C 
ATOM      5  C13 ZIN A   1      26.165  -1.755  32.263  0.00  0.00     0.018 C 
ATOM      6  C15 ZIN A   1      25.158  -1.653  33.375  0.00  0.00    -0.021 C 
ATOM      7  C16 ZIN A   1      24.879  -2.696  34.155  0.00  0.00     0.004 C 
ATOM      8  C17 ZIN A   1      25.545  -3.983  33.967  0.00  0.00    -0.046 C 
ATOM      9  C18 ZIN A   1      25.233  -5.028  34.768  0.00  0.00     0.058 C 
ATOM     10  C19 ZIN A   1      25.861  -6.276  34.635  0.00  0.00     0.149 C 
ATOM     11  O20 ZIN A   1      25.542  -7.192  35.366  0.00  0.00    -0.293 OA
ATOM     12  C21 ZIN A   1      26.930  -6.492  33.594  0.00  0.00     0.084 C 
ATOM     13  C22 ZIN A   1      27.630  -5.159  33.312  0.00  0.00     0.022 C 
ATOM     14  C23 ZIN A   1      26.579  -4.134  32.878  0.00  0.00    -0.012 C 
ATOM     15  C24 ZIN A   1      25.902  -4.607  31.591  0.00  0.00     0.021 C 
ATOM     16  C25 ZIN A   1      27.249  -2.780  32.632  0.00  0.00     0.006 C 
ATOM     17  C27 ZIN A   1      28.297  -2.903  31.531  0.00  0.00     0.007 C 
ATOM     18  C28 ZIN A   1      28.913  -1.535  31.194  0.00  0.00     0.013 C 
ATOM     19  C29 ZIN A   1      27.802  -0.586  30.818  0.00  0.00    -0.001 C 
ATOM     20  C30 ZIN A   1      26.973  -1.186  29.681  0.00  0.00     0.019 C 
ENDROOT
BRANCH   1  21
ATOM     21  O4  ZIN A   1      29.371   1.247  31.202  0.00  0.00    -0.302 OA
BRANCH  21  22
ATOM     22  C2  ZIN A   1      29.484   2.545  31.527  0.00  0.00     0.256 C 
ATOM     23  C1  ZIN A   1      29.851   3.557  30.472  0.00  0.00     0.126 C 
ATOM     24  O3  ZIN A   1      29.292   2.901  32.666  0.00  0.00    -0.266 OA
ENDBRANCH  21  22
ENDBRANCH   1  21
BRANCH   1  25
ATOM     25  C6  ZIN A   1      28.400   0.993  28.991  0.00  0.00     0.158 C 
ATOM     26  C7  ZIN A   1      27.352   1.651  28.130  0.00  0.00     0.094 C 
ATOM     27  O8  ZIN A   1      29.418   0.578  28.490  0.00  0.00    -0.295 OA
ENDBRANCH   1  25
TORSDOF 3
ENDMDL
MODEL 110
REMARK CAVERDOCK RESULT:      -9.7      0.000      0.000
REMARK CAVERDOCK CONSTRAINTS:       0.0      0.0      0.0      0.0
REMARK CAVERDOCK TUNNEL: 109     -9.7      3.3    110.3
REMARK  3 active torsions:
REMARK  status: ('A' for Active; 'I' for Inactive)
REMARK    1  A    between atoms: C2_2  and  O4_4 
REMARK    2  A    between atoms: O4_4  and  C5_5 
REMARK    3  A    between atoms: C5_5  and  C6_6 
ROOT
ATOM      1  C5  ZIN A   1      26.718  -3.797  32.304  0.00  0.00     0.138 C 
ATOM      2  C9  ZIN A   1      27.332  -4.512  31.075  0.00  0.00     0.048 C 
ATOM      3  C10 ZIN A   1      27.837  -3.393  30.123  0.00  0.00     0.009 C 
ATOM      4  C11 ZIN A   1      28.056  -2.209  31.072  0.00  0.00     0.005 C 
ATOM      5  C13 ZIN A   1      28.046  -0.835  30.430  0.00  0.00     0.018 C 
ATOM      6  C15 ZIN A   1      29.176  -0.698  29.447  0.00  0.00    -0.021 C 
ATOM      7  C16 ZIN A   1      29.761   0.477  29.223  0.00  0.00     0.004 C 
ATOM      8  C17 ZIN A   1      29.334   1.683  29.931  0.00  0.00    -0.046 C 
ATOM      9  C18 ZIN A   1      29.941   2.866  29.675  0.00  0.00     0.058 C 
ATOM     10  C19 ZIN A   1      29.576   4.044  30.345  0.00  0.00     0.149 C 
ATOM     11  O20 ZIN A   1      30.136   5.088  30.076  0.00  0.00    -0.293 OA
ATOM     12  C21 ZIN A   1      28.495   4.029  31.395  0.00  0.00     0.084 C 
ATOM     13  C22 ZIN A   1      28.444   2.640  32.040  0.00  0.00     0.022 C 
ATOM     14  C23 ZIN A   1      28.219   1.597  30.943  0.00  0.00    -0.012 C 
ATOM     15  C24 ZIN A   1      26.879   1.859  30.253  0.00  0.00     0.021 C 
ATOM     16  C25 ZIN A   1      28.207   0.195  31.558  0.00  0.00     0.006 C 
ATOM     17  C27 ZIN A   1      27.084   0.079  32.583  0.00  0.00     0.007 C 
ATOM     18  C28 ZIN A   1      26.987  -1.351  33.142  0.00  0.00     0.013 C 
ATOM     19  C29 ZIN A   1      26.806  -2.307  31.989  0.00  0.00    -0.001 C 
ATOM     20  C30 ZIN A   1      25.594  -1.886  31.154  0.00  0.00     0.019 C 
ENDROOT
BRANCH   1  21
ATOM     21  O4  ZIN A   1      27.484  -4.103  33.499  0.00  0.00    -0.302 OA
BRANCH  21  22
ATOM     22  C2  ZIN A   1      27.701  -5.401  33.768  0.00  0.00     0.256 C 
ATOM     23  C1  ZIN A   1      27.277  -5.976  35.095  0.00  0.00     0.126 C 
ATOM     24  O3  ZIN A   1      28.236  -6.106  32.946  0.00  0.00    -0.266 OA
ENDBRANCH  21  22
ENDBRANCH   1  21
BRANCH   1  25
ATOM     25  C6  ZIN A   1      25.280  -4.208  32.486  0.00  0.00     0.158 C 
ATOM     26  C7  ZIN A   1      24.546  -3.844  33.751  0.00  0.00     0.094 C 
ATOM     27  O8  ZIN A   1      24.716  -4.831  31.619  0.00  0.00    -0.295 OA
ENDBRANCH   1  25
TORSDOF 3
ENDMDL
MODEL 111
REMARK CAVERDOCK RESULT:      -9.8      0.000      0.000
REMARK CAVERDOCK CONSTRAINTS:       0.0      0.0      0.0      0.0
REMARK CAVERDOCK TUNNEL: 110     -9.8      3.3    111.1
REMARK  3 active torsions:
REMARK  status: ('A' for Active; 'I' for Inactive)
REMARK    1  A    between atoms: C2_2  and  O4_4 
REMARK    2  A    between atoms: O4_4  and  C5_5 
REMARK    3  A    between atoms: C5_5  and  C6_6 
ROOT
ATOM      1  C5  ZIN A   1      26.667  -3.809  32.350  0.00  0.00     0.138 C 
ATOM      2  C9  ZIN A   1      27.300  -4.496  31.114  0.00  0.00     0.048 C 
ATOM      3  C10 ZIN A   1      27.789  -3.354  30.180  0.00  0.00     0.009 C 
ATOM      4  C11 ZIN A   1      27.983  -2.181  31.146  0.00  0.00     0.005 C 
ATOM      5  C13 ZIN A   1      27.953  -0.798  30.524  0.00  0.00     0.018 C 
ATOM      6  C15 ZIN A   1      29.084  -0.627  29.548  0.00  0.00    -0.021 C 
ATOM      7  C16 ZIN A   1      29.650   0.561  29.345  0.00  0.00     0.004 C 
ATOM      8  C17 ZIN A   1      29.199   1.749  30.067  0.00  0.00    -0.046 C 
ATOM      9  C18 ZIN A   1      29.787   2.946  29.832  0.00  0.00     0.058 C 
ATOM     10  C19 ZIN A   1      29.398   4.108  30.516  0.00  0.00     0.149 C 
ATOM     11  O20 ZIN A   1      29.941   5.165  30.265  0.00  0.00    -0.293 OA
ATOM     12  C21 ZIN A   1      28.313   4.059  31.561  0.00  0.00     0.084 C 
ATOM     13  C22 ZIN A   1      28.283   2.660  32.186  0.00  0.00     0.022 C 
ATOM     14  C23 ZIN A   1      28.081   1.629  31.073  0.00  0.00    -0.012 C 
ATOM     15  C24 ZIN A   1      26.740   1.878  30.380  0.00  0.00     0.021 C 
ATOM     16  C25 ZIN A   1      28.090   0.219  31.668  0.00  0.00     0.006 C 
ATOM     17  C27 ZIN A   1      26.965   0.068  32.686  0.00  0.00     0.007 C 
ATOM     18  C28 ZIN A   1      26.890  -1.371  33.223  0.00  0.00     0.013 C 
ATOM     19  C29 ZIN A   1      26.731  -2.314  32.056  0.00  0.00    -0.001 C 
ATOM     20  C30 ZIN A   1      25.516  -1.902  31.222  0.00  0.00     0.019 C 
ENDROOT
BRANCH   1  21
ATOM     21  O4  ZIN A   1      27.433  -4.119  33.544  0.00  0.00    -0.302 OA
BRANCH  21  22
ATOM     22  C2  ZIN A   1      27.692  -5.415  33.782  0.00  0.00     0.256 C 
ATOM     23  C1  ZIN A   1      27.609  -5.953  35.187  0.00  0.00     0.126 C 
ATOM     24  O3  ZIN A   1      27.993  -6.148  32.870  0.00  0.00    -0.266 OA
ENDBRANCH  21  22
ENDBRANCH   1  21
BRANCH   1  25
ATOM     25  C6  ZIN A   1      25.236  -4.248  32.518  0.00  0.00     0.158 C 
ATOM     26  C7  ZIN A   1      24.503  -3.952  33.802  0.00  0.00     0.094 C 
ATOM     27  O8  ZIN A   1      24.676  -4.837  31.626  0.00  0.00    -0.295 OA
ENDBRANCH   1  25
TORSDOF 3
ENDMDL
MODEL 112
REMARK CAVERDOCK RESULT:     -10.7      0.000      0.000
REMARK CAVERDOCK CONSTRAINTS:       0.1      0.0      0.0      0.0
REMARK CAVERDOCK TUNNEL: 111    -10.7      3.3    112.2
REMARK  3 active torsions:
REMARK  status: ('A' for Active; 'I' for Inactive)
REMARK    1  A    between atoms: C2_2  and  O4_4 
REMARK    2  A    between atoms: O4_4  and  C5_5 
REMARK    3  A    between atoms: C5_5  and  C6_6 
ROOT
ATOM      1  C5  ZIN A   1      28.145  -0.243  30.389  0.00  0.00     0.138 C 
ATOM      2  C9  ZIN A   1      29.426  -1.006  29.969  0.00  0.00     0.048 C 
ATOM      3  C10 ZIN A   1      29.434  -2.330  30.783  0.00  0.00     0.009 C 
ATOM      4  C11 ZIN A   1      27.952  -2.538  31.114  0.00  0.00     0.005 C 
ATOM      5  C13 ZIN A   1      27.659  -3.427  32.307  0.00  0.00     0.018 C 
ATOM      6  C15 ZIN A   1      28.154  -4.826  32.066  0.00  0.00    -0.021 C 
ATOM      7  C16 ZIN A   1      27.538  -5.881  32.597  0.00  0.00     0.004 C 
ATOM      8  C17 ZIN A   1      26.350  -5.722  33.433  0.00  0.00    -0.046 C 
ATOM      9  C18 ZIN A   1      25.752  -6.812  33.969  0.00  0.00     0.058 C 
ATOM     10  C19 ZIN A   1      24.598  -6.708  34.762  0.00  0.00     0.149 C 
ATOM     11  O20 ZIN A   1      24.100  -7.709  35.235  0.00  0.00    -0.293 OA
ATOM     12  C21 ZIN A   1      23.969  -5.365  35.032  0.00  0.00     0.084 C 
ATOM     13  C22 ZIN A   1      24.281  -4.423  33.865  0.00  0.00     0.022 C 
ATOM     14  C23 ZIN A   1      25.799  -4.341  33.690  0.00  0.00    -0.012 C 
ATOM     15  C24 ZIN A   1      26.432  -3.766  34.959  0.00  0.00     0.021 C 
ATOM     16  C25 ZIN A   1      26.134  -3.438  32.501  0.00  0.00     0.006 C 
ATOM     17  C27 ZIN A   1      25.592  -2.033  32.737  0.00  0.00     0.007 C 
ATOM     18  C28 ZIN A   1      26.004  -1.080  31.603  0.00  0.00     0.013 C 
ATOM     19  C29 ZIN A   1      27.508  -1.096  31.481  0.00  0.00    -0.001 C 
ATOM     20  C30 ZIN A   1      28.139  -0.756  32.833  0.00  0.00     0.019 C 
ENDROOT
BRANCH   1  21
ATOM     21  O4  ZIN A   1      27.242  -0.117  29.260  0.00  0.00    -0.302 OA
BRANCH  21  22
ATOM     22  C2  ZIN A   1      27.795   0.140  28.063  0.00  0.00     0.256 C 
ATOM     23  C1  ZIN A   1      27.885   1.559  27.564  0.00  0.00     0.126 C 
ATOM     24  O3  ZIN A   1      28.219  -0.767  27.387  0.00  0.00    -0.266 OA
ENDBRANCH  21  22
ENDBRANCH   1  21
BRANCH   1  25
ATOM     25  C6  ZIN A   1      28.500   1.118  30.930  0.00  0.00     0.158 C 
ATOM     26  C7  ZIN A   1      27.409   2.096  31.283  0.00  0.00     0.094 C 
ATOM     27  O8  ZIN A   1      29.657   1.426  31.079  0.00  0.00    -0.295 OA
ENDBRANCH   1  25
TORSDOF 3
ENDMDL
MODEL 113
REMARK CAVERDOCK RESULT:      -9.9      0.000      0.000
REMARK CAVERDOCK CONSTRAINTS:       0.0      0.0      0.0      0.0
REMARK CAVERDOCK TUNNEL: 112     -9.9      3.3    113.2
REMARK  3 active torsions:
REMARK  status: ('A' for Active; 'I' for Inactive)
REMARK    1  A    between atoms: C2_2  and  O4_4 
REMARK    2  A    between atoms: O4_4  and  C5_5 
REMARK    3  A    between atoms: C5_5  and  C6_6 
ROOT
ATOM      1  C5  ZIN A   1      26.538  -3.851  32.638  0.00  0.00     0.138 C 
ATOM      2  C9  ZIN A   1      27.123  -4.648  31.446  0.00  0.00     0.048 C 
ATOM      3  C10 ZIN A   1      27.669  -3.596  30.441  0.00  0.00     0.009 C 
ATOM      4  C11 ZIN A   1      27.934  -2.377  31.332  0.00  0.00     0.005 C 
ATOM      5  C13 ZIN A   1      27.977  -1.036  30.624  0.00  0.00     0.018 C 
ATOM      6  C15 ZIN A   1      29.109  -0.990  29.636  0.00  0.00    -0.021 C 
ATOM      7  C16 ZIN A   1      29.739   0.150  29.357  0.00  0.00     0.004 C 
ATOM      8  C17 ZIN A   1      29.360   1.403  30.005  0.00  0.00    -0.046 C 
ATOM      9  C18 ZIN A   1      30.011   2.549  29.693  0.00  0.00     0.058 C 
ATOM     10  C19 ZIN A   1      29.692   3.771  30.305  0.00  0.00     0.149 C 
ATOM     11  O20 ZIN A   1      30.292   4.778  29.986  0.00  0.00    -0.293 OA
ATOM     12  C21 ZIN A   1      28.613   3.848  31.354  0.00  0.00     0.084 C 
ATOM     13  C22 ZIN A   1      28.509   2.495  32.065  0.00  0.00     0.022 C 
ATOM     14  C23 ZIN A   1      28.243   1.409  31.020  0.00  0.00    -0.012 C 
ATOM     15  C24 ZIN A   1      26.913   1.689  30.316  0.00  0.00     0.021 C 
ATOM     16  C25 ZIN A   1      28.178   0.040  31.702  0.00  0.00     0.006 C 
ATOM     17  C27 ZIN A   1      27.053   0.017  32.730  0.00  0.00     0.007 C 
ATOM     18  C28 ZIN A   1      26.901  -1.380  33.357  0.00  0.00     0.013 C 
ATOM     19  C29 ZIN A   1      26.683  -2.383  32.251  0.00  0.00    -0.001 C 
ATOM     20  C30 ZIN A   1      25.487  -1.957  31.397  0.00  0.00     0.019 C 
ENDROOT
BRANCH   1  21
ATOM     21  O4  ZIN A   1      27.293  -4.128  33.847  0.00  0.00    -0.302 OA
BRANCH  21  22
ATOM     22  C2  ZIN A   1      27.595  -5.413  34.096  0.00  0.00     0.256 C 
ATOM     23  C1  ZIN A   1      27.088  -6.076  35.350  0.00  0.00     0.126 C 
ATOM     24  O3  ZIN A   1      28.273  -6.036  33.314  0.00  0.00    -0.266 OA
ENDBRANCH  21  22
ENDBRANCH   1  21
BRANCH   1  25
ATOM     25  C6  ZIN A   1      25.086  -4.198  32.839  0.00  0.00     0.158 C 
ATOM     26  C7  ZIN A   1      24.376  -3.774  34.099  0.00  0.00     0.094 C 
ATOM     27  O8  ZIN A   1      24.490  -4.816  31.990  0.00  0.00    -0.295 OA
ENDBRANCH   1  25
TORSDOF 3
ENDMDL
MODEL 114
REMARK CAVERDOCK RESULT:     -10.7      0.000      0.000
REMARK CAVERDOCK CONSTRAINTS:       0.0      0.0      0.0      0.0
REMARK CAVERDOCK TUNNEL: 113    -10.7      3.3    114.3
REMARK  3 active torsions:
REMARK  status: ('A' for Active; 'I' for Inactive)
REMARK    1  A    between atoms: C2_2  and  O4_4 
REMARK    2  A    between atoms: O4_4  and  C5_5 
REMARK    3  A    between atoms: C5_5  and  C6_6 
ROOT
ATOM      1  C5  ZIN A   1      28.090  -0.355  30.342  0.00  0.00     0.138 C 
ATOM      2  C9  ZIN A   1      29.405  -1.094  29.990  0.00  0.00     0.048 C 
ATOM      3  C10 ZIN A   1      29.419  -2.393  30.842  0.00  0.00     0.009 C 
ATOM      4  C11 ZIN A   1      27.932  -2.632  31.127  0.00  0.00     0.005 C 
ATOM      5  C13 ZIN A   1      27.619  -3.494  32.336  0.00  0.00     0.018 C 
ATOM      6  C15 ZIN A   1      28.160  -4.885  32.154  0.00  0.00    -0.021 C 
ATOM      7  C16 ZIN A   1      27.554  -5.940  32.695  0.00  0.00     0.004 C 
ATOM      8  C17 ZIN A   1      26.333  -5.790  33.484  0.00  0.00    -0.046 C 
ATOM      9  C18 ZIN A   1      25.745  -6.880  34.031  0.00  0.00     0.058 C 
ATOM     10  C19 ZIN A   1      24.561  -6.785  34.780  0.00  0.00     0.149 C 
ATOM     11  O20 ZIN A   1      24.073  -7.785  35.266  0.00  0.00    -0.293 OA
ATOM     12  C21 ZIN A   1      23.888  -5.452  34.988  0.00  0.00     0.084 C 
ATOM     13  C22 ZIN A   1      24.216  -4.536  33.805  0.00  0.00     0.022 C 
ATOM     14  C23 ZIN A   1      25.737  -4.418  33.680  0.00  0.00    -0.012 C 
ATOM     15  C24 ZIN A   1      26.308  -3.789  34.953  0.00  0.00     0.021 C 
ATOM     16  C25 ZIN A   1      26.090  -3.541  32.477  0.00  0.00     0.006 C 
ATOM     17  C27 ZIN A   1      25.503  -2.145  32.652  0.00  0.00     0.007 C 
ATOM     18  C28 ZIN A   1      25.930  -1.214  31.505  0.00  0.00     0.013 C 
ATOM     19  C29 ZIN A   1      27.437  -1.193  31.436  0.00  0.00    -0.001 C 
ATOM     20  C30 ZIN A   1      28.010  -0.796  32.798  0.00  0.00     0.019 C 
ENDROOT
BRANCH   1  21
ATOM     21  O4  ZIN A   1      27.224  -0.286  29.178  0.00  0.00    -0.302 OA
BRANCH  21  22
ATOM     22  C2  ZIN A   1      27.793   0.075  28.016  0.00  0.00     0.256 C 
ATOM     23  C1  ZIN A   1      27.896   1.533  27.649  0.00  0.00     0.126 C 
ATOM     24  O3  ZIN A   1      28.222  -0.770  27.266  0.00  0.00    -0.266 OA
ENDBRANCH  21  22
ENDBRANCH   1  21
BRANCH   1  25
ATOM     25  C6  ZIN A   1      28.389   1.031  30.853  0.00  0.00     0.158 C 
ATOM     26  C7  ZIN A   1      27.262   1.996  31.119  0.00  0.00     0.094 C 
ATOM     27  O8  ZIN A   1      29.531   1.369  31.050  0.00  0.00    -0.295 OA
ENDBRANCH   1  25
TORSDOF 3
ENDMDL
MODEL 115
REMARK CAVERDOCK RESULT:     -10.3      0.000      0.000
REMARK CAVERDOCK CONSTRAINTS:       0.0      0.0      0.0      0.0
REMARK CAVERDOCK TUNNEL: 114    -10.3      3.2    115.3
REMARK  3 active torsions:
REMARK  status: ('A' for Active; 'I' for Inactive)
REMARK    1  A    between atoms: C2_2  and  O4_4 
REMARK    2  A    between atoms: O4_4  and  C5_5 
REMARK    3  A    between atoms: C5_5  and  C6_6 
ROOT
ATOM      1  C5  ZIN A   1      28.163  -0.611  30.323  0.00  0.00     0.138 C 
ATOM      2  C9  ZIN A   1      29.418  -1.419  29.910  0.00  0.00     0.048 C 
ATOM      3  C10 ZIN A   1      29.420  -2.703  30.785  0.00  0.00     0.009 C 
ATOM      4  C11 ZIN A   1      27.943  -2.864  31.159  0.00  0.00     0.005 C 
ATOM      5  C13 ZIN A   1      27.661  -3.690  32.400  0.00  0.00     0.018 C 
ATOM      6  C15 ZIN A   1      28.123  -5.108  32.215  0.00  0.00    -0.021 C 
ATOM      7  C16 ZIN A   1      27.500  -6.124  32.810  0.00  0.00     0.004 C 
ATOM      8  C17 ZIN A   1      26.335  -5.902  33.664  0.00  0.00    -0.046 C 
ATOM      9  C18 ZIN A   1      25.729  -6.953  34.265  0.00  0.00     0.058 C 
ATOM     10  C19 ZIN A   1      24.597  -6.788  35.078  0.00  0.00     0.149 C 
ATOM     11  O20 ZIN A   1      24.091  -7.755  35.611  0.00  0.00    -0.293 OA
ATOM     12  C21 ZIN A   1      24.001  -5.421  35.299  0.00  0.00     0.084 C 
ATOM     13  C22 ZIN A   1      24.302  -4.541  34.081  0.00  0.00     0.022 C 
ATOM     14  C23 ZIN A   1      25.817  -4.499  33.868  0.00  0.00    -0.012 C 
ATOM     15  C24 ZIN A   1      26.491  -3.878  35.093  0.00  0.00     0.021 C 
ATOM     16  C25 ZIN A   1      26.142  -3.660  32.630  0.00  0.00     0.006 C 
ATOM     17  C27 ZIN A   1      25.633  -2.235  32.811  0.00  0.00     0.007 C 
ATOM     18  C28 ZIN A   1      26.035  -1.345  31.623  0.00  0.00     0.013 C 
ATOM     19  C29 ZIN A   1      27.536  -1.398  31.468  0.00  0.00    -0.001 C 
ATOM     20  C30 ZIN A   1      28.205  -1.007  32.787  0.00  0.00     0.019 C 
ENDROOT
BRANCH   1  21
ATOM     21  O4  ZIN A   1      27.235  -0.519  29.209  0.00  0.00    -0.302 OA
BRANCH  21  22
ATOM     22  C2  ZIN A   1      27.719  -0.044  28.050  0.00  0.00     0.256 C 
ATOM     23  C1  ZIN A   1      27.575   1.419  27.717  0.00  0.00     0.126 C 
ATOM     24  O3  ZIN A   1      28.270  -0.789  27.275  0.00  0.00    -0.266 OA
ENDBRANCH  21  22
ENDBRANCH   1  21
BRANCH   1  25
ATOM     25  C6  ZIN A   1      28.556   0.767  30.789  0.00  0.00     0.158 C 
ATOM     26  C7  ZIN A   1      27.495   1.756  31.200  0.00  0.00     0.094 C 
ATOM     27  O8  ZIN A   1      29.722   1.080  30.834  0.00  0.00    -0.295 OA
ENDBRANCH   1  25
TORSDOF 3
ENDMDL
MODEL 116
REMARK CAVERDOCK RESULT:      -9.9      0.000      0.000
REMARK CAVERDOCK CONSTRAINTS:       0.0      0.0      0.0      0.0
REMARK CAVERDOCK TUNNEL: 115     -9.9      3.2    116.1
REMARK  3 active torsions:
REMARK  status: ('A' for Active; 'I' for Inactive)
REMARK    1  A    between atoms: C2_2  and  O4_4 
REMARK    2  A    between atoms: O4_4  and  C5_5 
REMARK    3  A    between atoms: C5_5  and  C6_6 
ROOT
ATOM      1  C5  ZIN A   1      26.345  -4.018  32.830  0.00  0.00     0.138 C 
ATOM      2  C9  ZIN A   1      27.023  -4.851  31.714  0.00  0.00     0.048 C 
ATOM      3  C10 ZIN A   1      27.644  -3.830  30.721  0.00  0.00     0.009 C 
ATOM      4  C11 ZIN A   1      27.835  -2.581  31.588  0.00  0.00     0.005 C 
ATOM      5  C13 ZIN A   1      27.930  -1.264  30.841  0.00  0.00     0.018 C 
ATOM      6  C15 ZIN A   1      29.136  -1.245  29.944  0.00  0.00    -0.021 C 
ATOM      7  C16 ZIN A   1      29.784  -0.112  29.677  0.00  0.00     0.004 C 
ATOM      8  C17 ZIN A   1      29.352   1.160  30.251  0.00  0.00    -0.046 C 
ATOM      9  C18 ZIN A   1      30.023   2.298  29.953  0.00  0.00     0.058 C 
ATOM     10  C19 ZIN A   1      29.654   3.538  30.497  0.00  0.00     0.149 C 
ATOM     11  O20 ZIN A   1      30.274   4.537  30.193  0.00  0.00    -0.293 OA
ATOM     12  C21 ZIN A   1      28.496   3.645  31.456  0.00  0.00     0.084 C 
ATOM     13  C22 ZIN A   1      28.340   2.315  32.201  0.00  0.00     0.022 C 
ATOM     14  C23 ZIN A   1      28.159   1.194  31.175  0.00  0.00    -0.012 C 
ATOM     15  C24 ZIN A   1      26.888   1.444  30.361  0.00  0.00     0.021 C 
ATOM     16  C25 ZIN A   1      28.044  -0.152  31.895  0.00  0.00     0.006 C 
ATOM     17  C27 ZIN A   1      26.842  -0.147  32.832  0.00  0.00     0.007 C 
ATOM     18  C28 ZIN A   1      26.645  -1.522  33.492  0.00  0.00     0.013 C 
ATOM     19  C29 ZIN A   1      26.516  -2.563  32.406  0.00  0.00    -0.001 C 
ATOM     20  C30 ZIN A   1      25.390  -2.171  31.447  0.00  0.00     0.019 C 
ENDROOT
BRANCH   1  21
ATOM     21  O4  ZIN A   1      27.003  -4.251  34.102  0.00  0.00    -0.302 OA
BRANCH  21  22
ATOM     22  C2  ZIN A   1      27.473  -5.489  34.328  0.00  0.00     0.256 C 
ATOM     23  C1  ZIN A   1      26.732  -6.418  35.255  0.00  0.00     0.126 C 
ATOM     24  O3  ZIN A   1      28.489  -5.857  33.787  0.00  0.00    -0.266 OA
ENDBRANCH  21  22
ENDBRANCH   1  21
BRANCH   1  25
ATOM     25  C6  ZIN A   1      24.882  -4.365  32.927  0.00  0.00     0.158 C 
ATOM     26  C7  ZIN A   1      24.105  -4.013  34.170  0.00  0.00     0.094 C 
ATOM     27  O8  ZIN A   1      24.332  -4.926  32.010  0.00  0.00    -0.295 OA
ENDBRANCH   1  25
TORSDOF 3
ENDMDL
MODEL 117
REMARK CAVERDOCK RESULT:      -9.9      0.000      0.000
REMARK CAVERDOCK CONSTRAINTS:       0.0      0.0      0.0      0.0
REMARK CAVERDOCK TUNNEL: 116     -9.9      3.2    117.1
REMARK  3 active torsions:
REMARK  status: ('A' for Active; 'I' for Inactive)
REMARK    1  A    between atoms: C2_2  and  O4_4 
REMARK    2  A    between atoms: O4_4  and  C5_5 
REMARK    3  A    between atoms: C5_5  and  C6_6 
ROOT
ATOM      1  C5  ZIN A   1      26.409  -3.974  32.988  0.00  0.00     0.138 C 
ATOM      2  C9  ZIN A   1      27.206  -4.850  31.989  0.00  0.00     0.048 C 
ATOM      3  C10 ZIN A   1      27.875  -3.870  30.985  0.00  0.00     0.009 C 
ATOM      4  C11 ZIN A   1      27.952  -2.563  31.781  0.00  0.00     0.005 C 
ATOM      5  C13 ZIN A   1      28.068  -1.293  30.960  0.00  0.00     0.018 C 
ATOM      6  C15 ZIN A   1      29.344  -1.285  30.166  0.00  0.00    -0.021 C 
ATOM      7  C16 ZIN A   1      29.975  -0.147  29.880  0.00  0.00     0.004 C 
ATOM      8  C17 ZIN A   1      29.455   1.142  30.331  0.00  0.00    -0.046 C 
ATOM      9  C18 ZIN A   1      30.112   2.283  30.016  0.00  0.00     0.058 C 
ATOM     10  C19 ZIN A   1      29.659   3.540  30.445  0.00  0.00     0.149 C 
ATOM     11  O20 ZIN A   1      30.270   4.541  30.127  0.00  0.00    -0.293 OA
ATOM     12  C21 ZIN A   1      28.420   3.663  31.295  0.00  0.00     0.084 C 
ATOM     13  C22 ZIN A   1      28.245   2.378  32.111  0.00  0.00     0.022 C 
ATOM     14  C23 ZIN A   1      28.188   1.188  31.149  0.00  0.00    -0.012 C 
ATOM     15  C24 ZIN A   1      26.983   1.339  30.218  0.00  0.00     0.021 C 
ATOM     16  C25 ZIN A   1      28.055  -0.113  31.944  0.00  0.00     0.006 C 
ATOM     17  C27 ZIN A   1      26.779  -0.094  32.777  0.00  0.00     0.007 C 
ATOM     18  C28 ZIN A   1      26.571  -1.432  33.507  0.00  0.00     0.013 C 
ATOM     19  C29 ZIN A   1      26.568  -2.543  32.485  0.00  0.00    -0.001 C 
ATOM     20  C30 ZIN A   1      25.515  -2.255  31.413  0.00  0.00     0.019 C 
ENDROOT
BRANCH   1  21
ATOM     21  O4  ZIN A   1      26.964  -4.102  34.323  0.00  0.00    -0.302 OA
BRANCH  21  22
ATOM     22  C2  ZIN A   1      27.419  -5.314  34.680  0.00  0.00     0.256 C 
ATOM     23  C1  ZIN A   1      26.478  -6.321  35.291  0.00  0.00     0.126 C 
ATOM     24  O3  ZIN A   1      28.581  -5.596  34.512  0.00  0.00    -0.266 OA
ENDBRANCH  21  22
ENDBRANCH   1  21
BRANCH   1  25
ATOM     25  C6  ZIN A   1      24.955  -4.369  32.987  0.00  0.00     0.158 C 
ATOM     26  C7  ZIN A   1      24.090  -4.064  34.182  0.00  0.00     0.094 C 
ATOM     27  O8  ZIN A   1      24.482  -4.932  32.028  0.00  0.00    -0.295 OA
ENDBRANCH   1  25
TORSDOF 3
ENDMDL
MODEL 118
REMARK CAVERDOCK RESULT:     -10.2      0.000      0.000
REMARK CAVERDOCK CONSTRAINTS:       0.0      0.0      0.0      0.0
REMARK CAVERDOCK TUNNEL: 117    -10.2      3.2    118.3
REMARK  3 active torsions:
REMARK  status: ('A' for Active; 'I' for Inactive)
REMARK    1  A    between atoms: C2_2  and  O4_4 
REMARK    2  A    between atoms: O4_4  and  C5_5 
REMARK    3  A    between atoms: C5_5  and  C6_6 
ROOT
ATOM      1  C5  ZIN A   1      28.063  -0.799  30.246  0.00  0.00     0.138 C 
ATOM      2  C9  ZIN A   1      29.247  -1.673  29.763  0.00  0.00     0.048 C 
ATOM      3  C10 ZIN A   1      29.238  -2.950  30.649  0.00  0.00     0.009 C 
ATOM      4  C11 ZIN A   1      27.781  -3.033  31.116  0.00  0.00     0.005 C 
ATOM      5  C13 ZIN A   1      27.535  -3.835  32.380  0.00  0.00     0.018 C 
ATOM      6  C15 ZIN A   1      27.911  -5.276  32.180  0.00  0.00    -0.021 C 
ATOM      7  C16 ZIN A   1      27.276  -6.255  32.822  0.00  0.00     0.004 C 
ATOM      8  C17 ZIN A   1      26.180  -5.967  33.746  0.00  0.00    -0.046 C 
ATOM      9  C18 ZIN A   1      25.560  -6.981  34.394  0.00  0.00     0.058 C 
ATOM     10  C19 ZIN A   1      24.491  -6.753  35.274  0.00  0.00     0.149 C 
ATOM     11  O20 ZIN A   1      23.971  -7.689  35.846  0.00  0.00    -0.293 OA
ATOM     12  C21 ZIN A   1      23.981  -5.355  35.519  0.00  0.00     0.084 C 
ATOM     13  C22 ZIN A   1      24.250  -4.500  34.276  0.00  0.00     0.022 C 
ATOM     14  C23 ZIN A   1      25.749  -4.538  33.968  0.00  0.00    -0.012 C 
ATOM     15  C24 ZIN A   1      26.529  -3.945  35.143  0.00  0.00     0.021 C 
ATOM     16  C25 ZIN A   1      26.037  -3.725  32.704  0.00  0.00     0.006 C 
ATOM     17  C27 ZIN A   1      25.614  -2.274  32.903  0.00  0.00     0.007 C 
ATOM     18  C28 ZIN A   1      25.987  -1.413  31.684  0.00  0.00     0.013 C 
ATOM     19  C29 ZIN A   1      27.469  -1.545  31.436  0.00  0.00    -0.001 C 
ATOM     20  C30 ZIN A   1      28.240  -1.181  32.707  0.00  0.00     0.019 C 
ENDROOT
BRANCH   1  21
ATOM     21  O4  ZIN A   1      27.073  -0.666  29.192  0.00  0.00    -0.302 OA
BRANCH  21  22
ATOM     22  C2  ZIN A   1      27.438   0.017  28.095  0.00  0.00     0.256 C 
ATOM     23  C1  ZIN A   1      28.354  -0.619  27.082  0.00  0.00     0.126 C 
ATOM     24  O3  ZIN A   1      27.032   1.142  27.922  0.00  0.00    -0.266 OA
ENDBRANCH  21  22
ENDBRANCH   1  21
BRANCH   1  25
ATOM     25  C6  ZIN A   1      28.555   0.559  30.674  0.00  0.00     0.158 C 
ATOM     26  C7  ZIN A   1      27.602   1.543  31.303  0.00  0.00     0.094 C 
ATOM     27  O8  ZIN A   1      29.713   0.861  30.512  0.00  0.00    -0.295 OA
ENDBRANCH   1  25
TORSDOF 3
ENDMDL
MODEL 119
REMARK CAVERDOCK RESULT:     -10.0      0.000      0.000
REMARK CAVERDOCK CONSTRAINTS:       0.0      0.0      0.0      0.0
REMARK CAVERDOCK TUNNEL: 118    -10.0      3.2    119.5
REMARK  3 active torsions:
REMARK  status: ('A' for Active; 'I' for Inactive)
REMARK    1  A    between atoms: C2_2  and  O4_4 
REMARK    2  A    between atoms: O4_4  and  C5_5 
REMARK    3  A    between atoms: C5_5  and  C6_6 
ROOT
ATOM      1  C5  ZIN A   1      26.313  -4.094  33.068  0.00  0.00     0.138 C 
ATOM      2  C9  ZIN A   1      27.116  -5.003  32.104  0.00  0.00     0.048 C 
ATOM      3  C10 ZIN A   1      27.826  -4.055  31.098  0.00  0.00     0.009 C 
ATOM      4  C11 ZIN A   1      27.909  -2.734  31.871  0.00  0.00     0.005 C 
ATOM      5  C13 ZIN A   1      28.066  -1.483  31.030  0.00  0.00     0.018 C 
ATOM      6  C15 ZIN A   1      29.361  -1.513  30.265  0.00  0.00    -0.021 C 
ATOM      7  C16 ZIN A   1      30.019  -0.392  29.972  0.00  0.00     0.004 C 
ATOM      8  C17 ZIN A   1      29.512   0.914  30.388  0.00  0.00    -0.046 C 
ATOM      9  C18 ZIN A   1      30.197   2.037  30.066  0.00  0.00     0.058 C 
ATOM     10  C19 ZIN A   1      29.758   3.310  30.461  0.00  0.00     0.149 C 
ATOM     11  O20 ZIN A   1      30.395   4.294  30.139  0.00  0.00    -0.293 OA
ATOM     12  C21 ZIN A   1      28.503   3.471  31.280  0.00  0.00     0.084 C 
ATOM     13  C22 ZIN A   1      28.285   2.205  32.116  0.00  0.00     0.022 C 
ATOM     14  C23 ZIN A   1      28.228   0.999  31.175  0.00  0.00    -0.012 C 
ATOM     15  C24 ZIN A   1      27.048   1.154  30.214  0.00  0.00     0.021 C 
ATOM     16  C25 ZIN A   1      28.054  -0.284  31.991  0.00  0.00     0.006 C 
ATOM     17  C27 ZIN A   1      26.759  -0.226  32.793  0.00  0.00     0.007 C 
ATOM     18  C28 ZIN A   1      26.510  -1.546  33.543  0.00  0.00     0.013 C 
ATOM     19  C29 ZIN A   1      26.510  -2.676  32.542  0.00  0.00    -0.001 C 
ATOM     20  C30 ZIN A   1      25.487  -2.389  31.441  0.00  0.00     0.019 C 
ENDROOT
BRANCH   1  21
ATOM     21  O4  ZIN A   1      26.835  -4.206  34.418  0.00  0.00    -0.302 OA
BRANCH  21  22
ATOM     22  C2  ZIN A   1      27.297  -5.410  34.794  0.00  0.00     0.256 C 
ATOM     23  C1  ZIN A   1      26.360  -6.416  35.413  0.00  0.00     0.126 C 
ATOM     24  O3  ZIN A   1      28.463  -5.686  34.637  0.00  0.00    -0.266 OA
ENDBRANCH  21  22
ENDBRANCH   1  21
BRANCH   1  25
ATOM     25  C6  ZIN A   1      24.852  -4.463  33.041  0.00  0.00     0.158 C 
ATOM     26  C7  ZIN A   1      23.988  -4.208  34.249  0.00  0.00     0.094 C 
ATOM     27  O8  ZIN A   1      24.374  -4.964  32.052  0.00  0.00    -0.295 OA
ENDBRANCH   1  25
TORSDOF 3
ENDMDL
MODEL 120
REMARK CAVERDOCK RESULT:     -10.1      0.000      0.000
REMARK CAVERDOCK CONSTRAINTS:       0.0      0.0      0.0      0.0
REMARK CAVERDOCK TUNNEL: 119    -10.1      3.2    120.3
REMARK  3 active torsions:
REMARK  status: ('A' for Active; 'I' for Inactive)
REMARK    1  A    between atoms: C2_2  and  O4_4 
REMARK    2  A    between atoms: O4_4  and  C5_5 
REMARK    3  A    between atoms: C5_5  and  C6_6 
ROOT
ATOM      1  C5  ZIN A   1      26.136  -4.144  33.093  0.00  0.00     0.138 C 
ATOM      2  C9  ZIN A   1      26.985  -5.039  32.156  0.00  0.00     0.048 C 
ATOM      3  C10 ZIN A   1      27.702  -4.081  31.166  0.00  0.00     0.009 C 
ATOM      4  C11 ZIN A   1      27.736  -2.756  31.935  0.00  0.00     0.005 C 
ATOM      5  C13 ZIN A   1      27.890  -1.504  31.093  0.00  0.00     0.018 C 
ATOM      6  C15 ZIN A   1      29.206  -1.509  30.365  0.00  0.00    -0.021 C 
ATOM      7  C16 ZIN A   1      29.848  -0.377  30.085  0.00  0.00     0.004 C 
ATOM      8  C17 ZIN A   1      29.303   0.920  30.481  0.00  0.00    -0.046 C 
ATOM      9  C18 ZIN A   1      29.973   2.056  30.173  0.00  0.00     0.058 C 
ATOM     10  C19 ZIN A   1      29.496   3.321  30.550  0.00  0.00     0.149 C 
ATOM     11  O20 ZIN A   1      30.121   4.317  30.242  0.00  0.00    -0.293 OA
ATOM     12  C21 ZIN A   1      28.216   3.459  31.334  0.00  0.00     0.084 C 
ATOM     13  C22 ZIN A   1      28.002   2.192  32.169  0.00  0.00     0.022 C 
ATOM     14  C23 ZIN A   1      27.996   0.981  31.232  0.00  0.00    -0.012 C 
ATOM     15  C24 ZIN A   1      26.839   1.107  30.238  0.00  0.00     0.021 C 
ATOM     16  C25 ZIN A   1      27.826  -0.302  32.048  0.00  0.00     0.006 C 
ATOM     17  C27 ZIN A   1      26.509  -0.269  32.815  0.00  0.00     0.007 C 
ATOM     18  C28 ZIN A   1      26.267  -1.591  33.563  0.00  0.00     0.013 C 
ATOM     19  C29 ZIN A   1      26.318  -2.724  32.568  0.00  0.00    -0.001 C 
ATOM     20  C30 ZIN A   1      25.320  -2.463  31.437  0.00  0.00     0.019 C 
ENDROOT
BRANCH   1  21
ATOM     21  O4  ZIN A   1      26.624  -4.241  34.458  0.00  0.00    -0.302 OA
BRANCH  21  22
ATOM     22  C2  ZIN A   1      27.116  -5.428  34.846  0.00  0.00     0.256 C 
ATOM     23  C1  ZIN A   1      26.191  -6.485  35.393  0.00  0.00     0.126 C 
ATOM     24  O3  ZIN A   1      28.301  -5.648  34.758  0.00  0.00    -0.266 OA
ENDBRANCH  21  22
ENDBRANCH   1  21
BRANCH   1  25
ATOM     25  C6  ZIN A   1      24.685  -4.544  33.028  0.00  0.00     0.158 C 
ATOM     26  C7  ZIN A   1      23.833  -4.496  34.270  0.00  0.00     0.094 C 
ATOM     27  O8  ZIN A   1      24.204  -4.903  31.980  0.00  0.00    -0.295 OA
ENDBRANCH   1  25
TORSDOF 3
ENDMDL
MODEL 121
REMARK CAVERDOCK RESULT:     -10.0      0.000      0.000
REMARK CAVERDOCK CONSTRAINTS:       0.0      0.0      0.0      0.0
REMARK CAVERDOCK TUNNEL: 120    -10.0      3.3    121.1
REMARK  3 active torsions:
REMARK  status: ('A' for Active; 'I' for Inactive)
REMARK    1  A    between atoms: C2_2  and  O4_4 
REMARK    2  A    between atoms: O4_4  and  C5_5 
REMARK    3  A    between atoms: C5_5  and  C6_6 
ROOT
ATOM      1  C5  ZIN A   1      26.087  -4.217  33.069  0.00  0.00     0.138 C 
ATOM      2  C9  ZIN A   1      26.974  -5.125  32.181  0.00  0.00     0.048 C 
ATOM      3  C10 ZIN A   1      27.739  -4.179  31.214  0.00  0.00     0.009 C 
ATOM      4  C11 ZIN A   1      27.743  -2.846  31.970  0.00  0.00     0.005 C 
ATOM      5  C13 ZIN A   1      27.940  -1.604  31.122  0.00  0.00     0.018 C 
ATOM      6  C15 ZIN A   1      29.287  -1.622  30.455  0.00  0.00    -0.021 C 
ATOM      7  C16 ZIN A   1      29.946  -0.494  30.192  0.00  0.00     0.004 C 
ATOM      8  C17 ZIN A   1      29.389   0.809  30.549  0.00  0.00    -0.046 C 
ATOM      9  C18 ZIN A   1      30.076   1.939  30.260  0.00  0.00     0.058 C 
ATOM     10  C19 ZIN A   1      29.588   3.209  30.602  0.00  0.00     0.149 C 
ATOM     11  O20 ZIN A   1      30.229   4.199  30.312  0.00  0.00    -0.293 OA
ATOM     12  C21 ZIN A   1      28.274   3.360  31.325  0.00  0.00     0.084 C 
ATOM     13  C22 ZIN A   1      28.017   2.103  32.163  0.00  0.00     0.022 C 
ATOM     14  C23 ZIN A   1      28.049   0.882  31.240  0.00  0.00    -0.012 C 
ATOM     15  C24 ZIN A   1      26.939   1.001  30.193  0.00  0.00     0.021 C 
ATOM     16  C25 ZIN A   1      27.838  -0.392  32.061  0.00  0.00     0.006 C 
ATOM     17  C27 ZIN A   1      26.487  -0.346  32.767  0.00  0.00     0.007 C 
ATOM     18  C28 ZIN A   1      26.207  -1.659  33.517  0.00  0.00     0.013 C 
ATOM     19  C29 ZIN A   1      26.298  -2.803  32.537  0.00  0.00    -0.001 C 
ATOM     20  C30 ZIN A   1      25.354  -2.551  31.360  0.00  0.00     0.019 C 
ENDROOT
BRANCH   1  21
ATOM     21  O4  ZIN A   1      26.512  -4.300  34.455  0.00  0.00    -0.302 OA
BRANCH  21  22
ATOM     22  C2  ZIN A   1      27.089  -5.448  34.848  0.00  0.00     0.256 C 
ATOM     23  C1  ZIN A   1      26.289  -6.467  35.618  0.00  0.00     0.126 C 
ATOM     24  O3  ZIN A   1      28.248  -5.662  34.584  0.00  0.00    -0.266 OA
ENDBRANCH  21  22
ENDBRANCH   1  21
BRANCH   1  25
ATOM     25  C6  ZIN A   1      24.639  -4.612  32.942  0.00  0.00     0.158 C 
ATOM     26  C7  ZIN A   1      23.758  -4.649  34.164  0.00  0.00     0.094 C 
ATOM     27  O8  ZIN A   1      24.184  -4.901  31.862  0.00  0.00    -0.295 OA
ENDBRANCH   1  25
TORSDOF 3
ENDMDL
MODEL 122
REMARK CAVERDOCK RESULT:     -10.0      0.000      0.000
REMARK CAVERDOCK CONSTRAINTS:       0.0      0.0      0.0      0.0
REMARK CAVERDOCK TUNNEL: 121    -10.0      3.3    122.1
REMARK  3 active torsions:
REMARK  status: ('A' for Active; 'I' for Inactive)
REMARK    1  A    between atoms: C2_2  and  O4_4 
REMARK    2  A    between atoms: O4_4  and  C5_5 
REMARK    3  A    between atoms: C5_5  and  C6_6 
ROOT
ATOM      1  C5  ZIN A   1      26.096  -4.271  33.340  0.00  0.00     0.138 C 
ATOM      2  C9  ZIN A   1      26.905  -5.192  32.393  0.00  0.00     0.048 C 
ATOM      3  C10 ZIN A   1      27.611  -4.259  31.371  0.00  0.00     0.009 C 
ATOM      4  C11 ZIN A   1      27.686  -2.924  32.120  0.00  0.00     0.005 C 
ATOM      5  C13 ZIN A   1      27.837  -1.686  31.256  0.00  0.00     0.018 C 
ATOM      6  C15 ZIN A   1      29.132  -1.723  30.494  0.00  0.00    -0.021 C 
ATOM      7  C16 ZIN A   1      29.784  -0.604  30.181  0.00  0.00     0.004 C 
ATOM      8  C17 ZIN A   1      29.270   0.706  30.573  0.00  0.00    -0.046 C 
ATOM      9  C18 ZIN A   1      29.948   1.827  30.231  0.00  0.00     0.058 C 
ATOM     10  C19 ZIN A   1      29.502   3.105  30.603  0.00  0.00     0.149 C 
ATOM     11  O20 ZIN A   1      30.133   4.086  30.264  0.00  0.00    -0.293 OA
ATOM     12  C21 ZIN A   1      28.245   3.274  31.418  0.00  0.00     0.084 C 
ATOM     13  C22 ZIN A   1      28.034   2.022  32.276  0.00  0.00     0.022 C 
ATOM     14  C23 ZIN A   1      27.984   0.798  31.357  0.00  0.00    -0.012 C 
ATOM     15  C24 ZIN A   1      26.804   0.929  30.393  0.00  0.00     0.021 C 
ATOM     16  C25 ZIN A   1      27.817  -0.471  32.196  0.00  0.00     0.006 C 
ATOM     17  C27 ZIN A   1      26.521  -0.406  32.997  0.00  0.00     0.007 C 
ATOM     18  C28 ZIN A   1      26.279  -1.714  33.770  0.00  0.00     0.013 C 
ATOM     19  C29 ZIN A   1      26.286  -2.861  32.790  0.00  0.00    -0.001 C 
ATOM     20  C30 ZIN A   1      25.262  -2.600  31.683  0.00  0.00     0.019 C 
ENDROOT
BRANCH   1  21
ATOM     21  O4  ZIN A   1      26.619  -4.356  34.692  0.00  0.00    -0.302 OA
BRANCH  21  22
ATOM     22  C2  ZIN A   1      27.102  -5.546  35.085  0.00  0.00     0.256 C 
ATOM     23  C1  ZIN A   1      26.194  -6.542  35.759  0.00  0.00     0.126 C 
ATOM     24  O3  ZIN A   1      28.264  -5.817  34.898  0.00  0.00    -0.266 OA
ENDBRANCH  21  22
ENDBRANCH   1  21
BRANCH   1  25
ATOM     25  C6  ZIN A   1      24.638  -4.648  33.319  0.00  0.00     0.158 C 
ATOM     26  C7  ZIN A   1      23.816  -4.552  34.579  0.00  0.00     0.094 C 
ATOM     27  O8  ZIN A   1      24.127  -5.029  32.293  0.00  0.00    -0.295 OA
ENDBRANCH   1  25
TORSDOF 3
ENDMDL
MODEL 123
REMARK CAVERDOCK RESULT:      -9.8      0.000      0.000
REMARK CAVERDOCK CONSTRAINTS:       0.0      0.0      0.0      0.0
REMARK CAVERDOCK TUNNEL: 122     -9.8      3.3    123.1
REMARK  3 active torsions:
REMARK  status: ('A' for Active; 'I' for Inactive)
REMARK    1  A    between atoms: C2_2  and  O4_4 
REMARK    2  A    between atoms: O4_4  and  C5_5 
REMARK    3  A    between atoms: C5_5  and  C6_6 
ROOT
ATOM      1  C5  ZIN A   1      26.033  -4.282  33.401  0.00  0.00     0.138 C 
ATOM      2  C9  ZIN A   1      26.806  -5.235  32.455  0.00  0.00     0.048 C 
ATOM      3  C10 ZIN A   1      27.536  -4.331  31.423  0.00  0.00     0.009 C 
ATOM      4  C11 ZIN A   1      27.659  -2.995  32.164  0.00  0.00     0.005 C 
ATOM      5  C13 ZIN A   1      27.846  -1.768  31.291  0.00  0.00     0.018 C 
ATOM      6  C15 ZIN A   1      29.134  -1.852  30.522  0.00  0.00    -0.021 C 
ATOM      7  C16 ZIN A   1      29.821  -0.757  30.198  0.00  0.00     0.004 C 
ATOM      8  C17 ZIN A   1      29.352   0.572  30.585  0.00  0.00    -0.046 C 
ATOM      9  C18 ZIN A   1      30.066   1.668  30.232  0.00  0.00     0.058 C 
ATOM     10  C19 ZIN A   1      29.663   2.961  30.599  0.00  0.00     0.149 C 
ATOM     11  O20 ZIN A   1      30.324   3.919  30.250  0.00  0.00    -0.293 OA
ATOM     12  C21 ZIN A   1      28.418   3.176  31.420  0.00  0.00     0.084 C 
ATOM     13  C22 ZIN A   1      28.170   1.937  32.287  0.00  0.00     0.022 C 
ATOM     14  C23 ZIN A   1      28.075   0.711  31.376  0.00  0.00    -0.012 C 
ATOM     15  C24 ZIN A   1      26.894   0.874  30.417  0.00  0.00     0.021 C 
ATOM     16  C25 ZIN A   1      27.871  -0.547  32.223  0.00  0.00     0.006 C 
ATOM     17  C27 ZIN A   1      26.583  -0.435  33.031  0.00  0.00     0.007 C 
ATOM     18  C28 ZIN A   1      26.302  -1.729  33.813  0.00  0.00     0.013 C 
ATOM     19  C29 ZIN A   1      26.266  -2.882  32.840  0.00  0.00    -0.001 C 
ATOM     20  C30 ZIN A   1      25.245  -2.595  31.737  0.00  0.00     0.019 C 
ENDROOT
BRANCH   1  21
ATOM     21  O4  ZIN A   1      26.560  -4.376  34.750  0.00  0.00    -0.302 OA
BRANCH  21  22
ATOM     22  C2  ZIN A   1      27.067  -5.562  35.125  0.00  0.00     0.256 C 
ATOM     23  C1  ZIN A   1      26.143  -6.683  35.524  0.00  0.00     0.126 C 
ATOM     24  O3  ZIN A   1      28.264  -5.728  35.143  0.00  0.00    -0.266 OA
ENDBRANCH  21  22
ENDBRANCH   1  21
BRANCH   1  25
ATOM     25  C6  ZIN A   1      24.563  -4.611  33.390  0.00  0.00     0.158 C 
ATOM     26  C7  ZIN A   1      23.758  -4.508  34.660  0.00  0.00     0.094 C 
ATOM     27  O8  ZIN A   1      24.030  -4.958  32.364  0.00  0.00    -0.295 OA
ENDBRANCH   1  25
TORSDOF 3
ENDMDL
MODEL 124
REMARK CAVERDOCK RESULT:      -9.7      0.000      0.000
REMARK CAVERDOCK CONSTRAINTS:       0.0      0.0      0.0      0.0
REMARK CAVERDOCK TUNNEL: 123     -9.7      3.3    124.1
REMARK  3 active torsions:
REMARK  status: ('A' for Active; 'I' for Inactive)
REMARK    1  A    between atoms: C2_2  and  O4_4 
REMARK    2  A    between atoms: O4_4  and  C5_5 
REMARK    3  A    between atoms: C5_5  and  C6_6 
ROOT
ATOM      1  C5  ZIN A   1      26.041  -4.403  33.446  0.00  0.00     0.138 C 
ATOM      2  C9  ZIN A   1      26.851  -5.366  32.543  0.00  0.00     0.048 C 
ATOM      3  C10 ZIN A   1      27.584  -4.477  31.501  0.00  0.00     0.009 C 
ATOM      4  C11 ZIN A   1      27.666  -3.119  32.206  0.00  0.00     0.005 C 
ATOM      5  C13 ZIN A   1      27.846  -1.913  31.304  0.00  0.00     0.018 C 
ATOM      6  C15 ZIN A   1      29.151  -1.992  30.562  0.00  0.00    -0.021 C 
ATOM      7  C16 ZIN A   1      29.823  -0.893  30.222  0.00  0.00     0.004 C 
ATOM      8  C17 ZIN A   1      29.320   0.437  30.562  0.00  0.00    -0.046 C 
ATOM      9  C18 ZIN A   1      30.019   1.536  30.193  0.00  0.00     0.058 C 
ATOM     10  C19 ZIN A   1      29.584   2.831  30.515  0.00  0.00     0.149 C 
ATOM     11  O20 ZIN A   1      30.233   3.792  30.154  0.00  0.00    -0.293 OA
ATOM     12  C21 ZIN A   1      28.318   3.044  31.306  0.00  0.00     0.084 C 
ATOM     13  C22 ZIN A   1      28.078   1.824  32.202  0.00  0.00     0.022 C 
ATOM     14  C23 ZIN A   1      28.025   0.571  31.324  0.00  0.00    -0.012 C 
ATOM     15  C24 ZIN A   1      26.861   0.685  30.338  0.00  0.00     0.021 C 
ATOM     16  C25 ZIN A   1      27.828  -0.667  32.202  0.00  0.00     0.006 C 
ATOM     17  C27 ZIN A   1      26.523  -0.559  32.981  0.00  0.00     0.007 C 
ATOM     18  C28 ZIN A   1      26.252  -1.836  33.793  0.00  0.00     0.013 C 
ATOM     19  C29 ZIN A   1      26.257  -3.016  32.852  0.00  0.00    -0.001 C 
ATOM     20  C30 ZIN A   1      25.253  -2.779  31.722  0.00  0.00     0.019 C 
ENDROOT
BRANCH   1  21
ATOM     21  O4  ZIN A   1      26.543  -4.450  34.808  0.00  0.00    -0.302 OA
BRANCH  21  22
ATOM     22  C2  ZIN A   1      27.136  -5.589  35.200  0.00  0.00     0.256 C 
ATOM     23  C1  ZIN A   1      26.329  -6.662  35.884  0.00  0.00     0.126 C 
ATOM     24  O3  ZIN A   1      28.317  -5.753  35.004  0.00  0.00    -0.266 OA
ENDBRANCH  21  22
ENDBRANCH   1  21
BRANCH   1  25
ATOM     25  C6  ZIN A   1      24.578  -4.763  33.416  0.00  0.00     0.158 C 
ATOM     26  C7  ZIN A   1      23.734  -4.592  34.653  0.00  0.00     0.094 C 
ATOM     27  O8  ZIN A   1      24.082  -5.188  32.401  0.00  0.00    -0.295 OA
ENDBRANCH   1  25
TORSDOF 3
ENDMDL
MODEL 125
REMARK CAVERDOCK RESULT:      -9.4      0.000      0.000
REMARK CAVERDOCK CONSTRAINTS:       0.0      0.0      0.0      0.0
REMARK CAVERDOCK TUNNEL: 124     -9.4      3.3    125.1
REMARK  3 active torsions:
REMARK  status: ('A' for Active; 'I' for Inactive)
REMARK    1  A    between atoms: C2_2  and  O4_4 
REMARK    2  A    between atoms: O4_4  and  C5_5 
REMARK    3  A    between atoms: C5_5  and  C6_6 
ROOT
ATOM      1  C5  ZIN A   1      25.927  -4.565  33.512  0.00  0.00     0.138 C 
ATOM      2  C9  ZIN A   1      26.746  -5.568  32.662  0.00  0.00     0.048 C 
ATOM      3  C10 ZIN A   1      27.489  -4.727  31.587  0.00  0.00     0.009 C 
ATOM      4  C11 ZIN A   1      27.564  -3.338  32.230  0.00  0.00     0.005 C 
ATOM      5  C13 ZIN A   1      27.752  -2.175  31.275  0.00  0.00     0.018 C 
ATOM      6  C15 ZIN A   1      29.065  -2.287  30.551  0.00  0.00    -0.021 C 
ATOM      7  C16 ZIN A   1      29.740  -1.204  30.167  0.00  0.00     0.004 C 
ATOM      8  C17 ZIN A   1      29.234   0.140  30.441  0.00  0.00    -0.046 C 
ATOM      9  C18 ZIN A   1      29.936   1.222  30.029  0.00  0.00     0.058 C 
ATOM     10  C19 ZIN A   1      29.497   2.530  30.287  0.00  0.00     0.149 C 
ATOM     11  O20 ZIN A   1      30.150   3.473  29.888  0.00  0.00    -0.293 OA
ATOM     12  C21 ZIN A   1      28.224   2.777  31.054  0.00  0.00     0.084 C 
ATOM     13  C22 ZIN A   1      27.975   1.600  32.003  0.00  0.00     0.022 C 
ATOM     14  C23 ZIN A   1      27.931   0.308  31.183  0.00  0.00    -0.012 C 
ATOM     15  C24 ZIN A   1      26.776   0.375  30.181  0.00  0.00     0.021 C 
ATOM     16  C25 ZIN A   1      27.726  -0.888  32.115  0.00  0.00     0.006 C 
ATOM     17  C27 ZIN A   1      26.412  -0.746  32.875  0.00  0.00     0.007 C 
ATOM     18  C28 ZIN A   1      26.134  -1.985  33.742  0.00  0.00     0.013 C 
ATOM     19  C29 ZIN A   1      26.149  -3.206  32.856  0.00  0.00    -0.001 C 
ATOM     20  C30 ZIN A   1      25.156  -3.022  31.707  0.00  0.00     0.019 C 
ENDROOT
BRANCH   1  21
ATOM     21  O4  ZIN A   1      26.415  -4.549  34.879  0.00  0.00    -0.302 OA
BRANCH  21  22
ATOM     22  C2  ZIN A   1      27.030  -5.658  35.320  0.00  0.00     0.256 C 
ATOM     23  C1  ZIN A   1      26.214  -6.847  35.760  0.00  0.00     0.126 C 
ATOM     24  O3  ZIN A   1      28.236  -5.703  35.364  0.00  0.00    -0.266 OA
ENDBRANCH  21  22
ENDBRANCH   1  21
BRANCH   1  25
ATOM     25  C6  ZIN A   1      24.465  -4.927  33.483  0.00  0.00     0.158 C 
ATOM     26  C7  ZIN A   1      23.652  -4.882  34.752  0.00  0.00     0.094 C 
ATOM     27  O8  ZIN A   1      23.943  -5.253  32.444  0.00  0.00    -0.295 OA
ENDBRANCH   1  25
TORSDOF 3
ENDMDL
MODEL 126
REMARK CAVERDOCK RESULT:      -9.4      0.000      0.000
REMARK CAVERDOCK CONSTRAINTS:       0.0      0.0      0.0      0.0
REMARK CAVERDOCK TUNNEL: 125     -9.4      3.3    126.3
REMARK  3 active torsions:
REMARK  status: ('A' for Active; 'I' for Inactive)
REMARK    1  A    between atoms: C2_2  and  O4_4 
REMARK    2  A    between atoms: O4_4  and  C5_5 
REMARK    3  A    between atoms: C5_5  and  C6_6 
ROOT
ATOM      1  C5  ZIN A   1      26.148  -5.307  33.493  0.00  0.00     0.138 C 
ATOM      2  C9  ZIN A   1      25.355  -5.588  32.192  0.00  0.00     0.048 C 
ATOM      3  C10 ZIN A   1      25.102  -4.207  31.527  0.00  0.00     0.009 C 
ATOM      4  C11 ZIN A   1      26.229  -3.339  32.097  0.00  0.00     0.005 C 
ATOM      5  C13 ZIN A   1      25.990  -1.842  32.073  0.00  0.00     0.018 C 
ATOM      6  C15 ZIN A   1      25.858  -1.345  30.661  0.00  0.00    -0.021 C 
ATOM      7  C16 ZIN A   1      26.247  -0.118  30.318  0.00  0.00     0.004 C 
ATOM      8  C17 ZIN A   1      26.824   0.796  31.302  0.00  0.00    -0.046 C 
ATOM      9  C18 ZIN A   1      27.200   2.041  30.928  0.00  0.00     0.058 C 
ATOM     10  C19 ZIN A   1      27.777   2.944  31.835  0.00  0.00     0.149 C 
ATOM     11  O20 ZIN A   1      28.087   4.057  31.461  0.00  0.00    -0.293 OA
ATOM     12  C21 ZIN A   1      28.015   2.547  33.269  0.00  0.00     0.084 C 
ATOM     13  C22 ZIN A   1      28.220   1.030  33.341  0.00  0.00     0.022 C 
ATOM     14  C23 ZIN A   1      26.998   0.339  32.730  0.00  0.00    -0.012 C 
ATOM     15  C24 ZIN A   1      25.749   0.698  33.538  0.00  0.00     0.021 C 
ATOM     16  C25 ZIN A   1      27.198  -1.178  32.751  0.00  0.00     0.006 C 
ATOM     17  C27 ZIN A   1      27.372  -1.667  34.185  0.00  0.00     0.007 C 
ATOM     18  C28 ZIN A   1      27.473  -3.200  34.241  0.00  0.00     0.013 C 
ATOM     19  C29 ZIN A   1      26.248  -3.788  33.584  0.00  0.00    -0.001 C 
ATOM     20  C30 ZIN A   1      24.988  -3.228  34.246  0.00  0.00     0.019 C 
ENDROOT
BRANCH   1  21
ATOM     21  O4  ZIN A   1      27.473  -5.895  33.412  0.00  0.00    -0.302 OA
BRANCH  21  22
ATOM     22  C2  ZIN A   1      27.994  -6.055  32.185  0.00  0.00     0.256 C 
ATOM     23  C1  ZIN A   1      29.199  -5.251  31.768  0.00  0.00     0.126 C 
ATOM     24  O3  ZIN A   1      27.497  -6.843  31.416  0.00  0.00    -0.266 OA
ENDBRANCH  21  22
ENDBRANCH   1  21
BRANCH   1  25
ATOM     25  C6  ZIN A   1      25.406  -5.854  34.686  0.00  0.00     0.158 C 
ATOM     26  C7  ZIN A   1      24.047  -6.479  34.507  0.00  0.00     0.094 C 
ATOM     27  O8  ZIN A   1      25.901  -5.790  35.786  0.00  0.00    -0.295 OA
ENDBRANCH   1  25
TORSDOF 3
ENDMDL
MODEL 127
REMARK CAVERDOCK RESULT:      -9.4      0.000      0.000
REMARK CAVERDOCK CONSTRAINTS:       0.0      0.0      0.0      0.0
REMARK CAVERDOCK TUNNEL: 126     -9.4      3.3    127.1
REMARK  3 active torsions:
REMARK  status: ('A' for Active; 'I' for Inactive)
REMARK    1  A    between atoms: C2_2  and  O4_4 
REMARK    2  A    between atoms: O4_4  and  C5_5 
REMARK    3  A    between atoms: C5_5  and  C6_6 
ROOT
ATOM      1  C5  ZIN A   1      25.935  -4.762  33.675  0.00  0.00     0.138 C 
ATOM      2  C9  ZIN A   1      26.715  -5.756  32.778  0.00  0.00     0.048 C 
ATOM      3  C10 ZIN A   1      27.436  -4.900  31.700  0.00  0.00     0.009 C 
ATOM      4  C11 ZIN A   1      27.548  -3.526  32.371  0.00  0.00     0.005 C 
ATOM      5  C13 ZIN A   1      27.722  -2.345  31.436  0.00  0.00     0.018 C 
ATOM      6  C15 ZIN A   1      29.011  -2.456  30.670  0.00  0.00    -0.021 C 
ATOM      7  C16 ZIN A   1      29.687  -1.374  30.289  0.00  0.00     0.004 C 
ATOM      8  C17 ZIN A   1      29.207  -0.030  30.608  0.00  0.00    -0.046 C 
ATOM      9  C18 ZIN A   1      29.910   1.052  30.199  0.00  0.00     0.058 C 
ATOM     10  C19 ZIN A   1      29.496   2.359  30.498  0.00  0.00     0.149 C 
ATOM     11  O20 ZIN A   1      30.148   3.304  30.100  0.00  0.00    -0.293 OA
ATOM     12  C21 ZIN A   1      28.250   2.605  31.310  0.00  0.00     0.084 C 
ATOM     13  C22 ZIN A   1      28.015   1.410  32.239  0.00  0.00     0.022 C 
ATOM     14  C23 ZIN A   1      27.930   0.137  31.393  0.00  0.00    -0.012 C 
ATOM     15  C24 ZIN A   1      26.746   0.241  30.429  0.00  0.00     0.021 C 
ATOM     16  C25 ZIN A   1      27.737  -1.077  32.304  0.00  0.00     0.006 C 
ATOM     17  C27 ZIN A   1      26.449  -0.935  33.107  0.00  0.00     0.007 C 
ATOM     18  C28 ZIN A   1      26.182  -2.190  33.955  0.00  0.00     0.013 C 
ATOM     19  C29 ZIN A   1      26.154  -3.392  33.043  0.00  0.00    -0.001 C 
ATOM     20  C30 ZIN A   1      25.130  -3.170  31.928  0.00  0.00     0.019 C 
ENDROOT
BRANCH   1  21
ATOM     21  O4  ZIN A   1      26.464  -4.782  35.027  0.00  0.00    -0.302 OA
BRANCH  21  22
ATOM     22  C2  ZIN A   1      26.738  -5.986  35.556  0.00  0.00     0.256 C 
ATOM     23  C1  ZIN A   1      25.632  -6.811  36.161  0.00  0.00     0.126 C 
ATOM     24  O3  ZIN A   1      27.871  -6.406  35.547  0.00  0.00    -0.266 OA
ENDBRANCH  21  22
ENDBRANCH   1  21
BRANCH   1  25
ATOM     25  C6  ZIN A   1      24.468  -5.105  33.683  0.00  0.00     0.158 C 
ATOM     26  C7  ZIN A   1      23.655  -4.909  34.937  0.00  0.00     0.094 C 
ATOM     27  O8  ZIN A   1      23.943  -5.537  32.685  0.00  0.00    -0.295 OA
ENDBRANCH   1  25
TORSDOF 3
ENDMDL
MODEL 128
REMARK CAVERDOCK RESULT:      -9.0      0.000      0.000
REMARK CAVERDOCK CONSTRAINTS:       0.0      0.0      0.0      0.0
REMARK CAVERDOCK TUNNEL: 127     -9.0      3.2    128.4
REMARK  3 active torsions:
REMARK  status: ('A' for Active; 'I' for Inactive)
REMARK    1  A    between atoms: C2_2  and  O4_4 
REMARK    2  A    between atoms: O4_4  and  C5_5 
REMARK    3  A    between atoms: C5_5  and  C6_6 
ROOT
ATOM      1  C5  ZIN A   1      25.939  -5.152  33.781  0.00  0.00     0.138 C 
ATOM      2  C9  ZIN A   1      26.986  -6.020  33.041  0.00  0.00     0.048 C 
ATOM      3  C10 ZIN A   1      27.680  -5.086  32.011  0.00  0.00     0.009 C 
ATOM      4  C11 ZIN A   1      27.467  -3.693  32.614  0.00  0.00     0.005 C 
ATOM      5  C13 ZIN A   1      27.553  -2.531  31.643  0.00  0.00     0.018 C 
ATOM      6  C15 ZIN A   1      28.929  -2.437  31.044  0.00  0.00    -0.021 C 
ATOM      7  C16 ZIN A   1      29.451  -1.264  30.688  0.00  0.00     0.004 C 
ATOM      8  C17 ZIN A   1      28.710  -0.018  30.873  0.00  0.00    -0.046 C 
ATOM      9  C18 ZIN A   1      29.263   1.158  30.492  0.00  0.00     0.058 C 
ATOM     10  C19 ZIN A   1      28.595   2.380  30.668  0.00  0.00     0.149 C 
ATOM     11  O20 ZIN A   1      29.120   3.411  30.299  0.00  0.00    -0.293 OA
ATOM     12  C21 ZIN A   1      27.232   2.427  31.309  0.00  0.00     0.084 C 
ATOM     13  C22 ZIN A   1      27.090   1.240  32.268  0.00  0.00     0.022 C 
ATOM     14  C23 ZIN A   1      27.333  -0.054  31.489  0.00  0.00    -0.012 C 
ATOM     15  C24 ZIN A   1      26.282  -0.195  30.386  0.00  0.00     0.021 C 
ATOM     16  C25 ZIN A   1      27.239  -1.253  32.436  0.00  0.00     0.006 C 
ATOM     17  C27 ZIN A   1      25.854  -1.316  33.070  0.00  0.00     0.007 C 
ATOM     18  C28 ZIN A   1      25.701  -2.569  33.948  0.00  0.00     0.013 C 
ATOM     19  C29 ZIN A   1      25.997  -3.786  33.106  0.00  0.00    -0.001 C 
ATOM     20  C30 ZIN A   1      25.100  -3.787  31.866  0.00  0.00     0.019 C 
ENDROOT
BRANCH   1  21
ATOM     21  O4  ZIN A   1      26.287  -5.033  35.186  0.00  0.00    -0.302 OA
BRANCH  21  22
ATOM     22  C2  ZIN A   1      26.363  -6.172  35.894  0.00  0.00     0.256 C 
ATOM     23  C1  ZIN A   1      25.136  -6.715  36.581  0.00  0.00     0.126 C 
ATOM     24  O3  ZIN A   1      27.415  -6.761  35.979  0.00  0.00    -0.266 OA
ENDBRANCH  21  22
ENDBRANCH   1  21
BRANCH   1  25
ATOM     25  C6  ZIN A   1      24.564  -5.750  33.633  0.00  0.00     0.158 C 
ATOM     26  C7  ZIN A   1      23.343  -4.911  33.910  0.00  0.00     0.094 C 
ATOM     27  O8  ZIN A   1      24.439  -6.902  33.293  0.00  0.00    -0.295 OA
ENDBRANCH   1  25
TORSDOF 3
ENDMDL
MODEL 129
REMARK CAVERDOCK RESULT:      -9.4      0.000      0.000
REMARK CAVERDOCK CONSTRAINTS:       0.0      0.0      0.0      0.0
REMARK CAVERDOCK TUNNEL: 128     -9.4      3.2    129.1
REMARK  3 active torsions:
REMARK  status: ('A' for Active; 'I' for Inactive)
REMARK    1  A    between atoms: C2_2  and  O4_4 
REMARK    2  A    between atoms: O4_4  and  C5_5 
REMARK    3  A    between atoms: C5_5  and  C6_6 
ROOT
ATOM      1  C5  ZIN A   1      25.926  -5.263  33.957  0.00  0.00     0.138 C 
ATOM      2  C9  ZIN A   1      27.000  -6.154  33.285  0.00  0.00     0.048 C 
ATOM      3  C10 ZIN A   1      27.716  -5.261  32.235  0.00  0.00     0.009 C 
ATOM      4  C11 ZIN A   1      27.477  -3.845  32.769  0.00  0.00     0.005 C 
ATOM      5  C13 ZIN A   1      27.582  -2.726  31.750  0.00  0.00     0.018 C 
ATOM      6  C15 ZIN A   1      28.973  -2.647  31.186  0.00  0.00    -0.021 C 
ATOM      7  C16 ZIN A   1      29.498  -1.487  30.793  0.00  0.00     0.004 C 
ATOM      8  C17 ZIN A   1      28.743  -0.240  30.901  0.00  0.00    -0.046 C 
ATOM      9  C18 ZIN A   1      29.298   0.922  30.483  0.00  0.00     0.058 C 
ATOM     10  C19 ZIN A   1      28.617   2.145  30.586  0.00  0.00     0.149 C 
ATOM     11  O20 ZIN A   1      29.145   3.164  30.186  0.00  0.00    -0.293 OA
ATOM     12  C21 ZIN A   1      27.235   2.209  31.186  0.00  0.00     0.084 C 
ATOM     13  C22 ZIN A   1      27.074   1.065  32.193  0.00  0.00     0.022 C 
ATOM     14  C23 ZIN A   1      27.349  -0.260  31.479  0.00  0.00    -0.012 C 
ATOM     15  C24 ZIN A   1      26.331  -0.459  30.354  0.00  0.00     0.021 C 
ATOM     16  C25 ZIN A   1      27.236  -1.416  32.475  0.00  0.00     0.006 C 
ATOM     17  C27 ZIN A   1      25.835  -1.463  33.072  0.00  0.00     0.007 C 
ATOM     18  C28 ZIN A   1      25.665  -2.677  34.001  0.00  0.00     0.013 C 
ATOM     19  C29 ZIN A   1      25.994  -3.928  33.223  0.00  0.00    -0.001 C 
ATOM     20  C30 ZIN A   1      25.133  -3.991  31.960  0.00  0.00     0.019 C 
ENDROOT
BRANCH   1  21
ATOM     21  O4  ZIN A   1      26.233  -5.079  35.364  0.00  0.00    -0.302 OA
BRANCH  21  22
ATOM     22  C2  ZIN A   1      26.314  -6.186  36.120  0.00  0.00     0.256 C 
ATOM     23  C1  ZIN A   1      25.083  -6.722  36.804  0.00  0.00     0.126 C 
ATOM     24  O3  ZIN A   1      27.374  -6.751  36.251  0.00  0.00    -0.266 OA
ENDBRANCH  21  22
ENDBRANCH   1  21
BRANCH   1  25
ATOM     25  C6  ZIN A   1      24.560  -5.878  33.797  0.00  0.00     0.158 C 
ATOM     26  C7  ZIN A   1      23.332  -5.004  33.815  0.00  0.00     0.094 C 
ATOM     27  O8  ZIN A   1      24.448  -7.072  33.654  0.00  0.00    -0.295 OA
ENDBRANCH   1  25
TORSDOF 3
ENDMDL
MODEL 130
REMARK CAVERDOCK RESULT:      -9.7      0.000      0.000
REMARK CAVERDOCK CONSTRAINTS:       0.0      0.0      0.0      0.0
REMARK CAVERDOCK TUNNEL: 129     -9.7      3.1    130.1
REMARK  3 active torsions:
REMARK  status: ('A' for Active; 'I' for Inactive)
REMARK    1  A    between atoms: C2_2  and  O4_4 
REMARK    2  A    between atoms: O4_4  and  C5_5 
REMARK    3  A    between atoms: C5_5  and  C6_6 
ROOT
ATOM      1  C5  ZIN A   1      25.662  -5.383  34.013  0.00  0.00     0.138 C 
ATOM      2  C9  ZIN A   1      26.662  -6.364  33.352  0.00  0.00     0.048 C 
ATOM      3  C10 ZIN A   1      27.404  -5.557  32.251  0.00  0.00     0.009 C 
ATOM      4  C11 ZIN A   1      27.266  -4.109  32.735  0.00  0.00     0.005 C 
ATOM      5  C13 ZIN A   1      27.414  -3.038  31.671  0.00  0.00     0.018 C 
ATOM      6  C15 ZIN A   1      28.792  -3.068  31.072  0.00  0.00    -0.021 C 
ATOM      7  C16 ZIN A   1      29.376  -1.958  30.622  0.00  0.00     0.004 C 
ATOM      8  C17 ZIN A   1      28.703  -0.664  30.698  0.00  0.00    -0.046 C 
ATOM      9  C18 ZIN A   1      29.317   0.445  30.223  0.00  0.00     0.058 C 
ATOM     10  C19 ZIN A   1      28.716   1.712  30.294  0.00  0.00     0.149 C 
ATOM     11  O20 ZIN A   1      29.295   2.679  29.843  0.00  0.00    -0.293 OA
ATOM     12  C21 ZIN A   1      27.357   1.884  30.923  0.00  0.00     0.084 C 
ATOM     13  C22 ZIN A   1      27.152   0.791  31.977  0.00  0.00     0.022 C 
ATOM     14  C23 ZIN A   1      27.326  -0.575  31.310  0.00  0.00    -0.012 C 
ATOM     15  C24 ZIN A   1      26.269  -0.751  30.218  0.00  0.00     0.021 C 
ATOM     16  C25 ZIN A   1      27.168  -1.684  32.353  0.00  0.00     0.006 C 
ATOM     17  C27 ZIN A   1      25.782  -1.620  32.984  0.00  0.00     0.007 C 
ATOM     18  C28 ZIN A   1      25.562  -2.786  33.962  0.00  0.00     0.013 C 
ATOM     19  C29 ZIN A   1      25.793  -4.083  33.226  0.00  0.00    -0.001 C 
ATOM     20  C30 ZIN A   1      24.897  -4.140  31.987  0.00  0.00     0.019 C 
ENDROOT
BRANCH   1  21
ATOM     21  O4  ZIN A   1      26.016  -5.165  35.404  0.00  0.00    -0.302 OA
BRANCH  21  22
ATOM     22  C2  ZIN A   1      26.127  -6.255  36.182  0.00  0.00     0.256 C 
ATOM     23  C1  ZIN A   1      24.924  -6.776  36.924  0.00  0.00     0.126 C 
ATOM     24  O3  ZIN A   1      27.193  -6.816  36.286  0.00  0.00    -0.266 OA
ENDBRANCH  21  22
ENDBRANCH   1  21
BRANCH   1  25
ATOM     25  C6  ZIN A   1      24.257  -5.917  33.909  0.00  0.00     0.158 C 
ATOM     26  C7  ZIN A   1      24.000  -7.395  34.053  0.00  0.00     0.094 C 
ATOM     27  O8  ZIN A   1      23.337  -5.161  33.710  0.00  0.00    -0.295 OA
ENDBRANCH   1  25
TORSDOF 3
ENDMDL
MODEL 131
REMARK CAVERDOCK RESULT:      -9.2      0.000      0.000
REMARK CAVERDOCK CONSTRAINTS:       0.0      0.0      0.0      0.0
REMARK CAVERDOCK TUNNEL: 130     -9.2      3.1    131.1
REMARK  3 active torsions:
REMARK  status: ('A' for Active; 'I' for Inactive)
REMARK    1  A    between atoms: C2_2  and  O4_4 
REMARK    2  A    between atoms: O4_4  and  C5_5 
REMARK    3  A    between atoms: C5_5  and  C6_6 
ROOT
ATOM      1  C5  ZIN A   1      25.570  -5.541  34.100  0.00  0.00     0.138 C 
ATOM      2  C9  ZIN A   1      26.596  -6.538  33.505  0.00  0.00     0.048 C 
ATOM      3  C10 ZIN A   1      27.372  -5.764  32.404  0.00  0.00     0.009 C 
ATOM      4  C11 ZIN A   1      27.211  -4.302  32.834  0.00  0.00     0.005 C 
ATOM      5  C13 ZIN A   1      27.390  -3.266  31.741  0.00  0.00     0.018 C 
ATOM      6  C15 ZIN A   1      28.788  -3.308  31.190  0.00  0.00    -0.021 C 
ATOM      7  C16 ZIN A   1      29.383  -2.211  30.724  0.00  0.00     0.004 C 
ATOM      8  C17 ZIN A   1      28.702  -0.918  30.734  0.00  0.00    -0.046 C 
ATOM      9  C18 ZIN A   1      29.327   0.178  30.243  0.00  0.00     0.058 C 
ATOM     10  C19 ZIN A   1      28.719   1.443  30.252  0.00  0.00     0.149 C 
ATOM     11  O20 ZIN A   1      29.309   2.398  29.789  0.00  0.00    -0.293 OA
ATOM     12  C21 ZIN A   1      27.339   1.629  30.829  0.00  0.00     0.084 C 
ATOM     13  C22 ZIN A   1      27.103   0.570  31.912  0.00  0.00     0.022 C 
ATOM     14  C23 ZIN A   1      27.305  -0.816  31.296  0.00  0.00    -0.012 C 
ATOM     15  C24 ZIN A   1      26.286  -1.034  30.175  0.00  0.00     0.021 C 
ATOM     16  C25 ZIN A   1      27.116  -1.891  32.369  0.00  0.00     0.006 C 
ATOM     17  C27 ZIN A   1      25.710  -1.814  32.951  0.00  0.00     0.007 C 
ATOM     18  C28 ZIN A   1      25.461  -2.948  33.959  0.00  0.00     0.013 C 
ATOM     19  C29 ZIN A   1      25.723  -4.267  33.275  0.00  0.00    -0.001 C 
ATOM     20  C30 ZIN A   1      24.869  -4.369  32.009  0.00  0.00     0.019 C 
ENDROOT
BRANCH   1  21
ATOM     21  O4  ZIN A   1      25.876  -5.276  35.494  0.00  0.00    -0.302 OA
BRANCH  21  22
ATOM     22  C2  ZIN A   1      26.052  -6.342  36.292  0.00  0.00     0.256 C 
ATOM     23  C1  ZIN A   1      24.886  -6.905  37.063  0.00  0.00     0.126 C 
ATOM     24  O3  ZIN A   1      27.144  -6.848  36.392  0.00  0.00    -0.266 OA
ENDBRANCH  21  22
ENDBRANCH   1  21
BRANCH   1  25
ATOM     25  C6  ZIN A   1      24.172  -6.086  33.966  0.00  0.00     0.158 C 
ATOM     26  C7  ZIN A   1      23.928  -7.570  34.068  0.00  0.00     0.094 C 
ATOM     27  O8  ZIN A   1      23.246  -5.334  33.777  0.00  0.00    -0.295 OA
ENDBRANCH   1  25
TORSDOF 3
ENDMDL
MODEL 132
REMARK CAVERDOCK RESULT:      -8.5      0.000      0.000
REMARK CAVERDOCK CONSTRAINTS:       0.0      0.0      0.0      0.0
REMARK CAVERDOCK TUNNEL: 131     -8.5      3.0    132.1
REMARK  3 active torsions:
REMARK  status: ('A' for Active; 'I' for Inactive)
REMARK    1  A    between atoms: C2_2  and  O4_4 
REMARK    2  A    between atoms: O4_4  and  C5_5 
REMARK    3  A    between atoms: C5_5  and  C6_6 
ROOT
ATOM      1  C5  ZIN A   1      25.134  -5.595  34.089  0.00  0.00     0.138 C 
ATOM      2  C9  ZIN A   1      26.078  -6.696  33.545  0.00  0.00     0.048 C 
ATOM      3  C10 ZIN A   1      26.965  -6.017  32.465  0.00  0.00     0.009 C 
ATOM      4  C11 ZIN A   1      26.932  -4.540  32.872  0.00  0.00     0.005 C 
ATOM      5  C13 ZIN A   1      27.249  -3.543  31.774  0.00  0.00     0.018 C 
ATOM      6  C15 ZIN A   1      28.656  -3.728  31.276  0.00  0.00    -0.021 C 
ATOM      7  C16 ZIN A   1      29.370  -2.701  30.819  0.00  0.00     0.004 C 
ATOM      8  C17 ZIN A   1      28.818  -1.348  30.790  0.00  0.00    -0.046 C 
ATOM      9  C18 ZIN A   1      29.564  -0.325  30.310  0.00  0.00     0.058 C 
ATOM     10  C19 ZIN A   1      29.081   0.993  30.280  0.00  0.00     0.149 C 
ATOM     11  O20 ZIN A   1      29.777   1.879  29.829  0.00  0.00    -0.293 OA
ATOM     12  C21 ZIN A   1      27.706   1.320  30.804  0.00  0.00     0.084 C 
ATOM     13  C22 ZIN A   1      27.329   0.305  31.889  0.00  0.00     0.022 C 
ATOM     14  C23 ZIN A   1      27.418  -1.103  31.297  0.00  0.00    -0.012 C 
ATOM     15  C24 ZIN A   1      26.424  -1.239  30.142  0.00  0.00     0.021 C 
ATOM     16  C25 ZIN A   1      27.088  -2.138  32.375  0.00  0.00     0.006 C 
ATOM     17  C27 ZIN A   1      25.675  -1.917  32.903  0.00  0.00     0.007 C 
ATOM     18  C28 ZIN A   1      25.282  -3.006  33.915  0.00  0.00     0.013 C 
ATOM     19  C29 ZIN A   1      25.438  -4.355  33.256  0.00  0.00    -0.001 C 
ATOM     20  C30 ZIN A   1      24.625  -4.394  31.961  0.00  0.00     0.019 C 
ENDROOT
BRANCH   1  21
ATOM     21  O4  ZIN A   1      25.413  -5.340  35.491  0.00  0.00    -0.302 OA
BRANCH  21  22
ATOM     22  C2  ZIN A   1      25.696  -6.404  36.260  0.00  0.00     0.256 C 
ATOM     23  C1  ZIN A   1      24.590  -7.121  36.991  0.00  0.00     0.126 C 
ATOM     24  O3  ZIN A   1      26.838  -6.787  36.365  0.00  0.00    -0.266 OA
ENDBRANCH  21  22
ENDBRANCH   1  21
BRANCH   1  25
ATOM     25  C6  ZIN A   1      23.695  -6.004  33.910  0.00  0.00     0.158 C 
ATOM     26  C7  ZIN A   1      23.306  -7.457  34.009  0.00  0.00     0.094 C 
ATOM     27  O8  ZIN A   1      22.852  -5.169  33.687  0.00  0.00    -0.295 OA
ENDBRANCH   1  25
TORSDOF 3
ENDMDL
MODEL 133
REMARK CAVERDOCK RESULT:      -7.9      0.000      0.000
REMARK CAVERDOCK CONSTRAINTS:       0.0      0.0      0.0      0.0
REMARK CAVERDOCK TUNNEL: 132     -7.9      3.0    133.2
REMARK  3 active torsions:
REMARK  status: ('A' for Active; 'I' for Inactive)
REMARK    1  A    between atoms: C2_2  and  O4_4 
REMARK    2  A    between atoms: O4_4  and  C5_5 
REMARK    3  A    between atoms: C5_5  and  C6_6 
ROOT
ATOM      1  C5  ZIN A   1      25.055  -5.711  34.246  0.00  0.00     0.138 C 
ATOM      2  C9  ZIN A   1      26.018  -6.820  33.753  0.00  0.00     0.048 C 
ATOM      3  C10 ZIN A   1      26.930  -6.163  32.680  0.00  0.00     0.009 C 
ATOM      4  C11 ZIN A   1      26.880  -4.677  33.051  0.00  0.00     0.005 C 
ATOM      5  C13 ZIN A   1      27.223  -3.704  31.939  0.00  0.00     0.018 C 
ATOM      6  C15 ZIN A   1      28.642  -3.894  31.482  0.00  0.00    -0.021 C 
ATOM      7  C16 ZIN A   1      29.365  -2.875  31.020  0.00  0.00     0.004 C 
ATOM      8  C17 ZIN A   1      28.808  -1.526  30.944  0.00  0.00    -0.046 C 
ATOM      9  C18 ZIN A   1      29.562  -0.511  30.459  0.00  0.00     0.058 C 
ATOM     10  C19 ZIN A   1      29.075   0.803  30.387  0.00  0.00     0.149 C 
ATOM     11  O20 ZIN A   1      29.779   1.682  29.932  0.00  0.00    -0.293 OA
ATOM     12  C21 ZIN A   1      27.685   1.136  30.866  0.00  0.00     0.084 C 
ATOM     13  C22 ZIN A   1      27.284   0.146  31.964  0.00  0.00     0.022 C 
ATOM     14  C23 ZIN A   1      27.394  -1.276  31.409  0.00  0.00    -0.012 C 
ATOM     15  C24 ZIN A   1      26.431  -1.443  30.232  0.00  0.00     0.021 C 
ATOM     16  C25 ZIN A   1      27.040  -2.286  32.502  0.00  0.00     0.006 C 
ATOM     17  C27 ZIN A   1      25.613  -2.059  32.987  0.00  0.00     0.007 C 
ATOM     18  C28 ZIN A   1      25.197  -3.126  34.014  0.00  0.00     0.013 C 
ATOM     19  C29 ZIN A   1      25.376  -4.489  33.392  0.00  0.00    -0.001 C 
ATOM     20  C30 ZIN A   1      24.598  -4.562  32.076  0.00  0.00     0.019 C 
ENDROOT
BRANCH   1  21
ATOM     21  O4  ZIN A   1      25.297  -5.422  35.648  0.00  0.00    -0.302 OA
BRANCH  21  22
ATOM     22  C2  ZIN A   1      25.600  -6.462  36.441  0.00  0.00     0.256 C 
ATOM     23  C1  ZIN A   1      24.501  -7.230  37.129  0.00  0.00     0.126 C 
ATOM     24  O3  ZIN A   1      26.754  -6.782  36.603  0.00  0.00    -0.266 OA
ENDBRANCH  21  22
ENDBRANCH   1  21
BRANCH   1  25
ATOM     25  C6  ZIN A   1      23.623  -6.131  34.039  0.00  0.00     0.158 C 
ATOM     26  C7  ZIN A   1      23.245  -7.588  34.116  0.00  0.00     0.094 C 
ATOM     27  O8  ZIN A   1      22.777  -5.300  33.810  0.00  0.00    -0.295 OA
ENDBRANCH   1  25
TORSDOF 3
ENDMDL
MODEL 134
REMARK CAVERDOCK RESULT:      -6.7      0.000      0.000
REMARK CAVERDOCK CONSTRAINTS:       0.0      0.0      0.0      0.0
REMARK CAVERDOCK TUNNEL: 133     -6.7      3.0    134.1
REMARK  3 active torsions:
REMARK  status: ('A' for Active; 'I' for Inactive)
REMARK    1  A    between atoms: C2_2  and  O4_4 
REMARK    2  A    between atoms: O4_4  and  C5_5 
REMARK    3  A    between atoms: C5_5  and  C6_6 
ROOT
ATOM      1  C5  ZIN A   1      24.926  -5.770  34.364  0.00  0.00     0.138 C 
ATOM      2  C9  ZIN A   1      25.794  -6.975  33.922  0.00  0.00     0.048 C 
ATOM      3  C10 ZIN A   1      26.752  -6.443  32.820  0.00  0.00     0.009 C 
ATOM      4  C11 ZIN A   1      26.825  -4.943  33.124  0.00  0.00     0.005 C 
ATOM      5  C13 ZIN A   1      27.242  -4.053  31.969  0.00  0.00     0.018 C 
ATOM      6  C15 ZIN A   1      28.640  -4.379  31.521  0.00  0.00    -0.021 C 
ATOM      7  C16 ZIN A   1      29.441  -3.443  31.014  0.00  0.00     0.004 C 
ATOM      8  C17 ZIN A   1      28.996  -2.058  30.877  0.00  0.00    -0.046 C 
ATOM      9  C18 ZIN A   1      29.829  -1.131  30.347  0.00  0.00     0.058 C 
ATOM     10  C19 ZIN A   1      29.450   0.214  30.215  0.00  0.00     0.149 C 
ATOM     11  O20 ZIN A   1      30.222   1.011  29.721  0.00  0.00    -0.293 OA
ATOM     12  C21 ZIN A   1      28.094   0.681  30.678  0.00  0.00     0.084 C 
ATOM     13  C22 ZIN A   1      27.618  -0.223  31.821  0.00  0.00     0.022 C 
ATOM     14  C23 ZIN A   1      27.609  -1.673  31.330  0.00  0.00    -0.012 C 
ATOM     15  C24 ZIN A   1      26.632  -1.813  30.161  0.00  0.00     0.021 C 
ATOM     16  C25 ZIN A   1      27.177  -2.601  32.467  0.00  0.00     0.006 C 
ATOM     17  C27 ZIN A   1      25.775  -2.236  32.942  0.00  0.00     0.007 C 
ATOM     18  C28 ZIN A   1      25.278  -3.218  34.016  0.00  0.00     0.013 C 
ATOM     19  C29 ZIN A   1      25.343  -4.618  33.456  0.00  0.00    -0.001 C 
ATOM     20  C30 ZIN A   1      24.557  -4.687  32.145  0.00  0.00     0.019 C 
ENDROOT
BRANCH   1  21
ATOM     21  O4  ZIN A   1      25.196  -5.438  35.752  0.00  0.00    -0.302 OA
BRANCH  21  22
ATOM     22  C2  ZIN A   1      25.647  -6.429  36.538  0.00  0.00     0.256 C 
ATOM     23  C1  ZIN A   1      24.670  -7.297  37.290  0.00  0.00     0.126 C 
ATOM     24  O3  ZIN A   1      26.834  -6.624  36.643  0.00  0.00    -0.266 OA
ENDBRANCH  21  22
ENDBRANCH   1  21
BRANCH   1  25
ATOM     25  C6  ZIN A   1      23.464  -6.080  34.176  0.00  0.00     0.158 C 
ATOM     26  C7  ZIN A   1      23.012  -7.508  34.002  0.00  0.00     0.094 C 
ATOM     27  O8  ZIN A   1      22.653  -5.186  34.164  0.00  0.00    -0.295 OA
ENDBRANCH   1  25
TORSDOF 3
ENDMDL
MODEL 135
REMARK CAVERDOCK RESULT:      -5.6      0.000      0.000
REMARK CAVERDOCK CONSTRAINTS:       0.0      0.0      0.0      0.0
REMARK CAVERDOCK TUNNEL: 134     -5.6      3.0    135.4
REMARK  3 active torsions:
REMARK  status: ('A' for Active; 'I' for Inactive)
REMARK    1  A    between atoms: C2_2  and  O4_4 
REMARK    2  A    between atoms: O4_4  and  C5_5 
REMARK    3  A    between atoms: C5_5  and  C6_6 
ROOT
ATOM      1  C5  ZIN A   1      24.594  -5.872  34.416  0.00  0.00     0.138 C 
ATOM      2  C9  ZIN A   1      25.483  -7.079  34.024  0.00  0.00     0.048 C 
ATOM      3  C10 ZIN A   1      26.492  -6.554  32.965  0.00  0.00     0.009 C 
ATOM      4  C11 ZIN A   1      26.549  -5.051  33.261  0.00  0.00     0.005 C 
ATOM      5  C13 ZIN A   1      27.019  -4.169  32.121  0.00  0.00     0.018 C 
ATOM      6  C15 ZIN A   1      28.436  -4.496  31.742  0.00  0.00    -0.021 C 
ATOM      7  C16 ZIN A   1      29.260  -3.563  31.267  0.00  0.00     0.004 C 
ATOM      8  C17 ZIN A   1      28.820  -2.179  31.099  0.00  0.00    -0.046 C 
ATOM      9  C18 ZIN A   1      29.676  -1.255  30.603  0.00  0.00     0.058 C 
ATOM     10  C19 ZIN A   1      29.302   0.089  30.443  0.00  0.00     0.149 C 
ATOM     11  O20 ZIN A   1      30.096   0.884  29.981  0.00  0.00    -0.293 OA
ATOM     12  C21 ZIN A   1      27.925   0.557  30.838  0.00  0.00     0.084 C 
ATOM     13  C22 ZIN A   1      27.396  -0.340  31.963  0.00  0.00     0.022 C 
ATOM     14  C23 ZIN A   1      27.413  -1.793  31.483  0.00  0.00    -0.012 C 
ATOM     15  C24 ZIN A   1      26.492  -1.943  30.270  0.00  0.00     0.021 C 
ATOM     16  C25 ZIN A   1      26.929  -2.713  32.606  0.00  0.00     0.006 C 
ATOM     17  C27 ZIN A   1      25.505  -2.347  33.010  0.00  0.00     0.007 C 
ATOM     18  C28 ZIN A   1      24.959  -3.323  34.067  0.00  0.00     0.013 C 
ATOM     19  C29 ZIN A   1      25.052  -4.726  33.520  0.00  0.00    -0.001 C 
ATOM     20  C30 ZIN A   1      24.329  -4.805  32.174  0.00  0.00     0.019 C 
ENDROOT
BRANCH   1  21
ATOM     21  O4  ZIN A   1      24.797  -5.530  35.812  0.00  0.00    -0.302 OA
BRANCH  21  22
ATOM     22  C2  ZIN A   1      25.454  -6.424  36.569  0.00  0.00     0.256 C 
ATOM     23  C1  ZIN A   1      26.960  -6.396  36.632  0.00  0.00     0.126 C 
ATOM     24  O3  ZIN A   1      24.838  -7.251  37.199  0.00  0.00    -0.266 OA
ENDBRANCH  21  22
ENDBRANCH   1  21
BRANCH   1  25
ATOM     25  C6  ZIN A   1      23.143  -6.186  34.161  0.00  0.00     0.158 C 
ATOM     26  C7  ZIN A   1      22.691  -7.619  34.038  0.00  0.00     0.094 C 
ATOM     27  O8  ZIN A   1      22.340  -5.290  34.055  0.00  0.00    -0.295 OA
ENDBRANCH   1  25
TORSDOF 3
ENDMDL
MODEL 136
REMARK CAVERDOCK RESULT:      -4.9      0.000      0.000
REMARK CAVERDOCK CONSTRAINTS:       0.0      0.0      0.0      0.0
REMARK CAVERDOCK TUNNEL: 135     -4.9      3.0    136.1
REMARK  3 active torsions:
REMARK  status: ('A' for Active; 'I' for Inactive)
REMARK    1  A    between atoms: C2_2  and  O4_4 
REMARK    2  A    between atoms: O4_4  and  C5_5 
REMARK    3  A    between atoms: C5_5  and  C6_6 
ROOT
ATOM      1  C5  ZIN A   1      24.151  -5.835  34.523  0.00  0.00     0.138 C 
ATOM      2  C9  ZIN A   1      24.830  -7.148  34.059  0.00  0.00     0.048 C 
ATOM      3  C10 ZIN A   1      25.863  -6.746  32.970  0.00  0.00     0.009 C 
ATOM      4  C11 ZIN A   1      26.159  -5.280  33.304  0.00  0.00     0.005 C 
ATOM      5  C13 ZIN A   1      26.711  -4.440  32.168  0.00  0.00     0.018 C 
ATOM      6  C15 ZIN A   1      28.046  -4.964  31.717  0.00  0.00    -0.021 C 
ATOM      7  C16 ZIN A   1      28.982  -4.150  31.230  0.00  0.00     0.004 C 
ATOM      8  C17 ZIN A   1      28.751  -2.711  31.120  0.00  0.00    -0.046 C 
ATOM      9  C18 ZIN A   1      29.717  -1.910  30.610  0.00  0.00     0.058 C 
ATOM     10  C19 ZIN A   1      29.545  -0.521  30.504  0.00  0.00     0.149 C 
ATOM     11  O20 ZIN A   1      30.431   0.160  30.028  0.00  0.00    -0.293 OA
ATOM     12  C21 ZIN A   1      28.273   0.135  30.974  0.00  0.00     0.084 C 
ATOM     13  C22 ZIN A   1      27.660  -0.709  32.097  0.00  0.00     0.022 C 
ATOM     14  C23 ZIN A   1      27.436  -2.131  31.577  0.00  0.00    -0.012 C 
ATOM     15  C24 ZIN A   1      26.454  -2.100  30.404  0.00  0.00     0.021 C 
ATOM     16  C25 ZIN A   1      26.863  -3.005  32.695  0.00  0.00     0.006 C 
ATOM     17  C27 ZIN A   1      25.530  -2.443  33.174  0.00  0.00     0.007 C 
ATOM     18  C28 ZIN A   1      24.885  -3.359  34.227  0.00  0.00     0.013 C 
ATOM     19  C29 ZIN A   1      24.742  -4.742  33.639  0.00  0.00    -0.001 C 
ATOM     20  C30 ZIN A   1      23.960  -4.666  32.326  0.00  0.00     0.019 C 
ENDROOT
BRANCH   1  21
ATOM     21  O4  ZIN A   1      24.461  -5.575  35.918  0.00  0.00    -0.302 OA
BRANCH  21  22
ATOM     22  C2  ZIN A   1      25.198  -6.496  36.560  0.00  0.00     0.256 C 
ATOM     23  C1  ZIN A   1      26.702  -6.389  36.562  0.00  0.00     0.126 C 
ATOM     24  O3  ZIN A   1      24.656  -7.409  37.136  0.00  0.00    -0.266 OA
ENDBRANCH  21  22
ENDBRANCH   1  21
BRANCH   1  25
ATOM     25  C6  ZIN A   1      22.660  -5.918  34.326  0.00  0.00     0.158 C 
ATOM     26  C7  ZIN A   1      22.083  -5.936  32.934  0.00  0.00     0.094 C 
ATOM     27  O8  ZIN A   1      21.926  -5.969  35.284  0.00  0.00    -0.295 OA
ENDBRANCH   1  25
TORSDOF 3
ENDMDL
MODEL 137
REMARK CAVERDOCK RESULT:      -3.9      0.000      0.000
REMARK CAVERDOCK CONSTRAINTS:       0.0      0.0      0.0      0.0
REMARK CAVERDOCK TUNNEL: 136     -3.9      3.0    137.4
REMARK  3 active torsions:
REMARK  status: ('A' for Active; 'I' for Inactive)
REMARK    1  A    between atoms: C2_2  and  O4_4 
REMARK    2  A    between atoms: O4_4  and  C5_5 
REMARK    3  A    between atoms: C5_5  and  C6_6 
ROOT
ATOM      1  C5  ZIN A   1      24.047  -5.941  34.631  0.00  0.00     0.138 C 
ATOM      2  C9  ZIN A   1      24.781  -7.248  34.241  0.00  0.00     0.048 C 
ATOM      3  C10 ZIN A   1      25.846  -6.852  33.180  0.00  0.00     0.009 C 
ATOM      4  C11 ZIN A   1      26.086  -5.367  33.473  0.00  0.00     0.005 C 
ATOM      5  C13 ZIN A   1      26.659  -4.551  32.331  0.00  0.00     0.018 C 
ATOM      6  C15 ZIN A   1      28.026  -5.049  31.952  0.00  0.00    -0.021 C 
ATOM      7  C16 ZIN A   1      28.957  -4.225  31.474  0.00  0.00     0.004 C 
ATOM      8  C17 ZIN A   1      28.689  -2.798  31.304  0.00  0.00    -0.046 C 
ATOM      9  C18 ZIN A   1      29.651  -1.986  30.805  0.00  0.00     0.058 C 
ATOM     10  C19 ZIN A   1      29.444  -0.607  30.643  0.00  0.00     0.149 C 
ATOM     11  O20 ZIN A   1      30.328   0.084  30.179  0.00  0.00    -0.293 OA
ATOM     12  C21 ZIN A   1      28.135   0.026  31.039  0.00  0.00     0.084 C 
ATOM     13  C22 ZIN A   1      27.502  -0.797  32.166  0.00  0.00     0.022 C 
ATOM     14  C23 ZIN A   1      27.340  -2.242  31.688  0.00  0.00    -0.012 C 
ATOM     15  C24 ZIN A   1      26.406  -2.281  30.477  0.00  0.00     0.021 C 
ATOM     16  C25 ZIN A   1      26.748  -3.095  32.813  0.00  0.00     0.006 C 
ATOM     17  C27 ZIN A   1      25.381  -2.557  33.218  0.00  0.00     0.007 C 
ATOM     18  C28 ZIN A   1      24.720  -3.456  34.277  0.00  0.00     0.013 C 
ATOM     19  C29 ZIN A   1      24.641  -4.861  33.733  0.00  0.00    -0.001 C 
ATOM     20  C30 ZIN A   1      23.912  -4.854  32.388  0.00  0.00     0.019 C 
ENDROOT
BRANCH   1  21
ATOM     21  O4  ZIN A   1      24.292  -5.625  36.027  0.00  0.00    -0.302 OA
BRANCH  21  22
ATOM     22  C2  ZIN A   1      24.972  -6.531  36.747  0.00  0.00     0.256 C 
ATOM     23  C1  ZIN A   1      26.469  -6.419  36.880  0.00  0.00     0.126 C 
ATOM     24  O3  ZIN A   1      24.383  -7.437  37.288  0.00  0.00    -0.266 OA
ENDBRANCH  21  22
ENDBRANCH   1  21
BRANCH   1  25
ATOM     25  C6  ZIN A   1      22.568  -6.076  34.378  0.00  0.00     0.158 C 
ATOM     26  C7  ZIN A   1      22.043  -6.094  32.965  0.00  0.00     0.094 C 
ATOM     27  O8  ZIN A   1      21.802  -6.169  35.307  0.00  0.00    -0.295 OA
ENDBRANCH   1  25
TORSDOF 3
ENDMDL
MODEL 138
REMARK CAVERDOCK RESULT:      -2.0      0.000      0.000
REMARK CAVERDOCK CONSTRAINTS:       0.0      0.0      0.0      0.0
REMARK CAVERDOCK TUNNEL: 137     -2.0      2.9    138.3
REMARK  3 active torsions:
REMARK  status: ('A' for Active; 'I' for Inactive)
REMARK    1  A    between atoms: C2_2  and  O4_4 
REMARK    2  A    between atoms: O4_4  and  C5_5 
REMARK    3  A    between atoms: C5_5  and  C6_6 
ROOT
ATOM      1  C5  ZIN A   1      23.665  -6.061  34.627  0.00  0.00     0.138 C 
ATOM      2  C9  ZIN A   1      24.290  -7.407  34.183  0.00  0.00     0.048 C 
ATOM      3  C10 ZIN A   1      25.384  -7.057  33.136  0.00  0.00     0.009 C 
ATOM      4  C11 ZIN A   1      25.744  -5.610  33.487  0.00  0.00     0.005 C 
ATOM      5  C13 ZIN A   1      26.383  -4.798  32.377  0.00  0.00     0.018 C 
ATOM      6  C15 ZIN A   1      27.705  -5.391  31.974  0.00  0.00    -0.021 C 
ATOM      7  C16 ZIN A   1      28.700  -4.627  31.527  0.00  0.00     0.004 C 
ATOM      8  C17 ZIN A   1      28.549  -3.177  31.414  0.00  0.00    -0.046 C 
ATOM      9  C18 ZIN A   1      29.574  -2.427  30.945  0.00  0.00     0.058 C 
ATOM     10  C19 ZIN A   1      29.481  -1.031  30.839  0.00  0.00     0.149 C 
ATOM     11  O20 ZIN A   1      30.419  -0.396  30.400  0.00  0.00    -0.293 OA
ATOM     12  C21 ZIN A   1      28.227  -0.309  31.263  0.00  0.00     0.084 C 
ATOM     13  C22 ZIN A   1      27.529  -1.122  32.358  0.00  0.00     0.022 C 
ATOM     14  C23 ZIN A   1      27.250  -2.529  31.824  0.00  0.00    -0.012 C 
ATOM     15  C24 ZIN A   1      26.317  -2.443  30.615  0.00  0.00     0.021 C 
ATOM     16  C25 ZIN A   1      26.590  -3.374  32.916  0.00  0.00     0.006 C 
ATOM     17  C27 ZIN A   1      25.271  -2.743  33.346  0.00  0.00     0.007 C 
ATOM     18  C28 ZIN A   1      24.539  -3.627  34.370  0.00  0.00     0.013 C 
ATOM     19  C29 ZIN A   1      24.345  -4.999  33.771  0.00  0.00    -0.001 C 
ATOM     20  C30 ZIN A   1      23.620  -4.878  32.429  0.00  0.00     0.019 C 
ENDROOT
BRANCH   1  21
ATOM     21  O4  ZIN A   1      23.934  -5.821  36.034  0.00  0.00    -0.302 OA
BRANCH  21  22
ATOM     22  C2  ZIN A   1      24.790  -6.658  36.642  0.00  0.00     0.256 C 
ATOM     23  C1  ZIN A   1      26.190  -6.202  36.963  0.00  0.00     0.126 C 
ATOM     24  O3  ZIN A   1      24.438  -7.778  36.931  0.00  0.00    -0.266 OA
ENDBRANCH  21  22
ENDBRANCH   1  21
BRANCH   1  25
ATOM     25  C6  ZIN A   1      22.180  -6.065  34.374  0.00  0.00     0.158 C 
ATOM     26  C7  ZIN A   1      21.652  -6.354  32.992  0.00  0.00     0.094 C 
ATOM     27  O8  ZIN A   1      21.412  -5.835  35.277  0.00  0.00    -0.295 OA
ENDBRANCH   1  25
TORSDOF 3
ENDMDL
MODEL 139
REMARK CAVERDOCK RESULT:      -2.2      0.000      0.000
REMARK CAVERDOCK CONSTRAINTS:       0.0      0.0      0.0      0.0
REMARK CAVERDOCK TUNNEL: 138     -2.2      2.9    139.2
REMARK  3 active torsions:
REMARK  status: ('A' for Active; 'I' for Inactive)
REMARK    1  A    between atoms: C2_2  and  O4_4 
REMARK    2  A    between atoms: O4_4  and  C5_5 
REMARK    3  A    between atoms: C5_5  and  C6_6 
ROOT
ATOM      1  C5  ZIN A   1      23.707  -6.148  34.715  0.00  0.00     0.138 C 
ATOM      2  C9  ZIN A   1      24.379  -7.500  34.369  0.00  0.00     0.048 C 
ATOM      3  C10 ZIN A   1      25.491  -7.183  33.331  0.00  0.00     0.009 C 
ATOM      4  C11 ZIN A   1      25.804  -5.708  33.604  0.00  0.00     0.005 C 
ATOM      5  C13 ZIN A   1      26.452  -4.946  32.464  0.00  0.00     0.018 C 
ATOM      6  C15 ZIN A   1      27.799  -5.526  32.132  0.00  0.00    -0.021 C 
ATOM      7  C16 ZIN A   1      28.786  -4.762  31.665  0.00  0.00     0.004 C 
ATOM      8  C17 ZIN A   1      28.602  -3.327  31.462  0.00  0.00    -0.046 C 
ATOM      9  C18 ZIN A   1      29.619  -2.578  30.976  0.00  0.00     0.058 C 
ATOM     10  C19 ZIN A   1      29.493  -1.193  30.784  0.00  0.00     0.149 C 
ATOM     11  O20 ZIN A   1      30.426  -0.560  30.332  0.00  0.00    -0.293 OA
ATOM     12  C21 ZIN A   1      28.210  -0.482  31.132  0.00  0.00     0.084 C 
ATOM     13  C22 ZIN A   1      27.503  -1.248  32.255  0.00  0.00     0.022 C 
ATOM     14  C23 ZIN A   1      27.275  -2.691  31.799  0.00  0.00    -0.012 C 
ATOM     15  C24 ZIN A   1      26.373  -2.702  30.563  0.00  0.00     0.021 C 
ATOM     16  C25 ZIN A   1      26.608  -3.488  32.922  0.00  0.00     0.006 C 
ATOM     17  C27 ZIN A   1      25.261  -2.869  33.280  0.00  0.00     0.007 C 
ATOM     18  C28 ZIN A   1      24.525  -3.711  34.335  0.00  0.00     0.013 C 
ATOM     19  C29 ZIN A   1      24.383  -5.120  33.815  0.00  0.00    -0.001 C 
ATOM     20  C30 ZIN A   1      23.691  -5.099  32.450  0.00  0.00     0.019 C 
ENDROOT
BRANCH   1  21
ATOM     21  O4  ZIN A   1      23.931  -5.818  36.111  0.00  0.00    -0.302 OA
BRANCH  21  22
ATOM     22  C2  ZIN A   1      24.720  -6.648  36.814  0.00  0.00     0.256 C 
ATOM     23  C1  ZIN A   1      26.215  -6.461  36.796  0.00  0.00     0.126 C 
ATOM     24  O3  ZIN A   1      24.230  -7.544  37.460  0.00  0.00    -0.266 OA
ENDBRANCH  21  22
ENDBRANCH   1  21
BRANCH   1  25
ATOM     25  C6  ZIN A   1      22.230  -6.207  34.424  0.00  0.00     0.158 C 
ATOM     26  C7  ZIN A   1      21.731  -6.022  33.013  0.00  0.00     0.094 C 
ATOM     27  O8  ZIN A   1      21.444  -6.402  35.320  0.00  0.00    -0.295 OA
ENDBRANCH   1  25
TORSDOF 3
ENDMDL
MODEL 140
REMARK CAVERDOCK RESULT:      -1.1      0.000      0.000
REMARK CAVERDOCK CONSTRAINTS:       0.0      0.0      0.0      0.0
REMARK CAVERDOCK TUNNEL: 139     -1.1      2.9    140.4
REMARK  3 active torsions:
REMARK  status: ('A' for Active; 'I' for Inactive)
REMARK    1  A    between atoms: C2_2  and  O4_4 
REMARK    2  A    between atoms: O4_4  and  C5_5 
REMARK    3  A    between atoms: C5_5  and  C6_6 
ROOT
ATOM      1  C5  ZIN A   1      23.540  -6.083  34.948  0.00  0.00     0.138 C 
ATOM      2  C9  ZIN A   1      24.119  -7.470  34.575  0.00  0.00     0.048 C 
ATOM      3  C10 ZIN A   1      25.206  -7.215  33.494  0.00  0.00     0.009 C 
ATOM      4  C11 ZIN A   1      25.613  -5.761  33.754  0.00  0.00     0.005 C 
ATOM      5  C13 ZIN A   1      26.257  -5.035  32.589  0.00  0.00     0.018 C 
ATOM      6  C15 ZIN A   1      27.555  -5.690  32.203  0.00  0.00    -0.021 C 
ATOM      7  C16 ZIN A   1      28.564  -4.983  31.697  0.00  0.00     0.004 C 
ATOM      8  C17 ZIN A   1      28.455  -3.539  31.502  0.00  0.00    -0.046 C 
ATOM      9  C18 ZIN A   1      29.493  -2.849  30.975  0.00  0.00     0.058 C 
ATOM     10  C19 ZIN A   1      29.439  -1.459  30.788  0.00  0.00     0.149 C 
ATOM     11  O20 ZIN A   1      30.388  -0.879  30.299  0.00  0.00    -0.293 OA
ATOM     12  C21 ZIN A   1      28.214  -0.676  31.186  0.00  0.00     0.084 C 
ATOM     13  C22 ZIN A   1      27.509  -1.402  32.337  0.00  0.00     0.022 C 
ATOM     14  C23 ZIN A   1      27.181  -2.829  31.891  0.00  0.00    -0.012 C 
ATOM     15  C24 ZIN A   1      26.232  -2.786  30.692  0.00  0.00     0.021 C 
ATOM     16  C25 ZIN A   1      26.515  -3.589  33.040  0.00  0.00     0.006 C 
ATOM     17  C27 ZIN A   1      25.221  -2.895  33.451  0.00  0.00     0.007 C 
ATOM     18  C28 ZIN A   1      24.480  -3.695  34.535  0.00  0.00     0.013 C 
ATOM     19  C29 ZIN A   1      24.237  -5.093  34.021  0.00  0.00    -0.001 C 
ATOM     20  C30 ZIN A   1      23.494  -5.029  32.685  0.00  0.00     0.019 C 
ENDROOT
BRANCH   1  21
ATOM     21  O4  ZIN A   1      23.839  -5.769  36.334  0.00  0.00    -0.302 OA
BRANCH  21  22
ATOM     22  C2  ZIN A   1      24.693  -6.585  36.973  0.00  0.00     0.256 C 
ATOM     23  C1  ZIN A   1      26.179  -6.375  36.837  0.00  0.00     0.126 C 
ATOM     24  O3  ZIN A   1      24.270  -7.487  37.656  0.00  0.00    -0.266 OA
ENDBRANCH  21  22
ENDBRANCH   1  21
BRANCH   1  25
ATOM     25  C6  ZIN A   1      22.051  -6.057  34.716  0.00  0.00     0.158 C 
ATOM     26  C7  ZIN A   1      21.506  -6.140  33.313  0.00  0.00     0.094 C 
ATOM     27  O8  ZIN A   1      21.295  -5.968  35.653  0.00  0.00    -0.295 OA
ENDBRANCH   1  25
TORSDOF 3
ENDMDL
MODEL 141
REMARK CAVERDOCK RESULT:       0.5      0.000      0.000
REMARK CAVERDOCK CONSTRAINTS:       0.0      0.0      0.0      0.0
REMARK CAVERDOCK TUNNEL: 140      0.5      2.9    141.2
REMARK  3 active torsions:
REMARK  status: ('A' for Active; 'I' for Inactive)
REMARK    1  A    between atoms: C2_2  and  O4_4 
REMARK    2  A    between atoms: O4_4  and  C5_5 
REMARK    3  A    between atoms: C5_5  and  C6_6 
ROOT
ATOM      1  C5  ZIN A   1      23.285  -6.117  34.970  0.00  0.00     0.138 C 
ATOM      2  C9  ZIN A   1      23.823  -7.530  34.630  0.00  0.00     0.048 C 
ATOM      3  C10 ZIN A   1      24.950  -7.327  33.580  0.00  0.00     0.009 C 
ATOM      4  C11 ZIN A   1      25.403  -5.886  33.836  0.00  0.00     0.005 C 
ATOM      5  C13 ZIN A   1      26.108  -5.198  32.682  0.00  0.00     0.018 C 
ATOM      6  C15 ZIN A   1      27.391  -5.904  32.343  0.00  0.00    -0.021 C 
ATOM      7  C16 ZIN A   1      28.440  -5.241  31.860  0.00  0.00     0.004 C 
ATOM      8  C17 ZIN A   1      28.390  -3.796  31.645  0.00  0.00    -0.046 C 
ATOM      9  C18 ZIN A   1      29.468  -3.151  31.142  0.00  0.00     0.058 C 
ATOM     10  C19 ZIN A   1      29.470  -1.762  30.938  0.00  0.00     0.149 C 
ATOM     11  O20 ZIN A   1      30.454  -1.223  30.471  0.00  0.00    -0.293 OA
ATOM     12  C21 ZIN A   1      28.263  -0.931  31.291  0.00  0.00     0.084 C 
ATOM     13  C22 ZIN A   1      27.499  -1.617  32.428  0.00  0.00     0.022 C 
ATOM     14  C23 ZIN A   1      27.132  -3.036  31.988  0.00  0.00    -0.012 C 
ATOM     15  C24 ZIN A   1      26.221  -2.973  30.761  0.00  0.00     0.021 C 
ATOM     16  C25 ZIN A   1      26.404  -3.757  33.125  0.00  0.00     0.006 C 
ATOM     17  C27 ZIN A   1      25.126  -3.011  33.489  0.00  0.00     0.007 C 
ATOM     18  C28 ZIN A   1      24.324  -3.771  34.559  0.00  0.00     0.013 C 
ATOM     19  C29 ZIN A   1      24.045  -5.165  34.053  0.00  0.00    -0.001 C 
ATOM     20  C30 ZIN A   1      23.345  -5.091  32.695  0.00  0.00     0.019 C 
ENDROOT
BRANCH   1  21
ATOM     21  O4  ZIN A   1      23.553  -5.798  36.361  0.00  0.00    -0.302 OA
BRANCH  21  22
ATOM     22  C2  ZIN A   1      24.457  -6.560  36.997  0.00  0.00     0.256 C 
ATOM     23  C1  ZIN A   1      25.901  -6.132  37.048  0.00  0.00     0.126 C 
ATOM     24  O3  ZIN A   1      24.113  -7.589  37.529  0.00  0.00    -0.266 OA
ENDBRANCH  21  22
ENDBRANCH   1  21
BRANCH   1  25
ATOM     25  C6  ZIN A   1      21.806  -6.040  34.693  0.00  0.00     0.158 C 
ATOM     26  C7  ZIN A   1      21.307  -5.988  33.272  0.00  0.00     0.094 C 
ATOM     27  O8  ZIN A   1      21.020  -6.019  35.609  0.00  0.00    -0.295 OA
ENDBRANCH   1  25
TORSDOF 3
ENDMDL
MODEL 142
REMARK CAVERDOCK RESULT:       2.7      0.000      0.000
REMARK CAVERDOCK CONSTRAINTS:       0.1      0.0      0.0      0.0
REMARK CAVERDOCK TUNNEL: 141      2.7      2.9    142.1
REMARK  3 active torsions:
REMARK  status: ('A' for Active; 'I' for Inactive)
REMARK    1  A    between atoms: C2_2  and  O4_4 
REMARK    2  A    between atoms: O4_4  and  C5_5 
REMARK    3  A    between atoms: C5_5  and  C6_6 
ROOT
ATOM      1  C5  ZIN A   1      23.601  -6.167  35.277  0.00  0.00     0.138 C 
ATOM      2  C9  ZIN A   1      24.082  -7.585  34.881  0.00  0.00     0.048 C 
ATOM      3  C10 ZIN A   1      25.120  -7.393  33.741  0.00  0.00     0.009 C 
ATOM      4  C11 ZIN A   1      25.621  -5.963  33.971  0.00  0.00     0.005 C 
ATOM      5  C13 ZIN A   1      26.240  -5.277  32.768  0.00  0.00     0.018 C 
ATOM      6  C15 ZIN A   1      27.476  -6.003  32.316  0.00  0.00    -0.021 C 
ATOM      7  C16 ZIN A   1      28.494  -5.355  31.753  0.00  0.00     0.004 C 
ATOM      8  C17 ZIN A   1      28.454  -3.907  31.555  0.00  0.00    -0.046 C 
ATOM      9  C18 ZIN A   1      29.499  -3.276  30.969  0.00  0.00     0.058 C 
ATOM     10  C19 ZIN A   1      29.510  -1.886  30.778  0.00  0.00     0.149 C 
ATOM     11  O20 ZIN A   1      30.462  -1.361  30.235  0.00  0.00    -0.293 OA
ATOM     12  C21 ZIN A   1      28.354  -1.036  31.238  0.00  0.00     0.084 C 
ATOM     13  C22 ZIN A   1      27.674  -1.719  32.430  0.00  0.00     0.022 C 
ATOM     14  C23 ZIN A   1      27.244  -3.127  32.010  0.00  0.00    -0.012 C 
ATOM     15  C24 ZIN A   1      26.235  -3.034  30.864  0.00  0.00     0.021 C 
ATOM     16  C25 ZIN A   1      26.600  -3.846  33.197  0.00  0.00     0.006 C 
ATOM     17  C27 ZIN A   1      25.372  -3.080  33.674  0.00  0.00     0.007 C 
ATOM     18  C28 ZIN A   1      24.648  -3.836  34.801  0.00  0.00     0.013 C 
ATOM     19  C29 ZIN A   1      24.300  -5.219  34.308  0.00  0.00    -0.001 C 
ATOM     20  C30 ZIN A   1      23.490  -5.118  33.014  0.00  0.00     0.019 C 
ENDROOT
BRANCH   1  21
ATOM     21  O4  ZIN A   1      23.992  -5.867  36.643  0.00  0.00    -0.302 OA
BRANCH  21  22
ATOM     22  C2  ZIN A   1      24.936  -6.648  37.192  0.00  0.00     0.256 C 
ATOM     23  C1  ZIN A   1      26.393  -6.309  37.010  0.00  0.00     0.126 C 
ATOM     24  O3  ZIN A   1      24.617  -7.622  37.831  0.00  0.00    -0.266 OA
ENDBRANCH  21  22
ENDBRANCH   1  21
BRANCH   1  25
ATOM     25  C6  ZIN A   1      22.106  -6.059  35.126  0.00  0.00     0.158 C 
ATOM     26  C7  ZIN A   1      21.387  -6.913  34.113  0.00  0.00     0.094 C 
ATOM     27  O8  ZIN A   1      21.483  -5.288  35.815  0.00  0.00    -0.295 OA
ENDBRANCH   1  25
TORSDOF 3
ENDMDL
MODEL 143
REMARK CAVERDOCK RESULT:       2.9      0.000      0.000
REMARK CAVERDOCK CONSTRAINTS:       0.0      0.0      0.0      0.0
REMARK CAVERDOCK TUNNEL: 142      2.9      2.8    143.1
REMARK  3 active torsions:
REMARK  status: ('A' for Active; 'I' for Inactive)
REMARK    1  A    between atoms: C2_2  and  O4_4 
REMARK    2  A    between atoms: O4_4  and  C5_5 
REMARK    3  A    between atoms: C5_5  and  C6_6 
ROOT
ATOM      1  C5  ZIN A   1      23.136  -6.410  34.876  0.00  0.00     0.138 C 
ATOM      2  C9  ZIN A   1      23.729  -7.810  34.580  0.00  0.00     0.048 C 
ATOM      3  C10 ZIN A   1      24.900  -7.588  33.583  0.00  0.00     0.009 C 
ATOM      4  C11 ZIN A   1      25.300  -6.131  33.843  0.00  0.00     0.005 C 
ATOM      5  C13 ZIN A   1      26.040  -5.436  32.716  0.00  0.00     0.018 C 
ATOM      6  C15 ZIN A   1      27.358  -6.109  32.449  0.00  0.00    -0.021 C 
ATOM      7  C16 ZIN A   1      28.411  -5.422  32.009  0.00  0.00     0.004 C 
ATOM      8  C17 ZIN A   1      28.330  -3.982  31.774  0.00  0.00    -0.046 C 
ATOM      9  C18 ZIN A   1      29.414  -3.311  31.317  0.00  0.00     0.058 C 
ATOM     10  C19 ZIN A   1      29.388  -1.925  31.096  0.00  0.00     0.149 C 
ATOM     11  O20 ZIN A   1      30.377  -1.364  30.671  0.00  0.00    -0.293 OA
ATOM     12  C21 ZIN A   1      28.142  -1.125  31.380  0.00  0.00     0.084 C 
ATOM     13  C22 ZIN A   1      27.342  -1.820  32.487  0.00  0.00     0.022 C 
ATOM     14  C23 ZIN A   1      27.037  -3.254  32.047  0.00  0.00    -0.012 C 
ATOM     15  C24 ZIN A   1      26.186  -3.230  30.776  0.00  0.00     0.021 C 
ATOM     16  C25 ZIN A   1      26.275  -3.983  33.155  0.00  0.00     0.006 C 
ATOM     17  C27 ZIN A   1      24.960  -3.269  33.448  0.00  0.00     0.007 C 
ATOM     18  C28 ZIN A   1      24.128  -4.040  34.487  0.00  0.00     0.013 C 
ATOM     19  C29 ZIN A   1      23.913  -5.447  33.986  0.00  0.00    -0.001 C 
ATOM     20  C30 ZIN A   1      23.278  -5.407  32.594  0.00  0.00     0.019 C 
ENDROOT
BRANCH   1  21
ATOM     21  O4  ZIN A   1      23.327  -6.068  36.274  0.00  0.00    -0.302 OA
BRANCH  21  22
ATOM     22  C2  ZIN A   1      24.305  -6.714  36.931  0.00  0.00     0.256 C 
ATOM     23  C1  ZIN A   1      25.692  -6.128  36.981  0.00  0.00     0.126 C 
ATOM     24  O3  ZIN A   1      24.071  -7.764  37.481  0.00  0.00    -0.266 OA
ENDBRANCH  21  22
ENDBRANCH   1  21
BRANCH   1  25
ATOM     25  C6  ZIN A   1      21.670  -6.378  34.526  0.00  0.00     0.158 C 
ATOM     26  C7  ZIN A   1      21.235  -5.991  33.136  0.00  0.00     0.094 C 
ATOM     27  O8  ZIN A   1      20.844  -6.661  35.360  0.00  0.00    -0.295 OA
ENDBRANCH   1  25
TORSDOF 3
ENDMDL
MODEL 144
REMARK CAVERDOCK RESULT:       4.8      0.000      0.000
REMARK CAVERDOCK CONSTRAINTS:       0.0      0.0      0.0      0.0
REMARK CAVERDOCK TUNNEL: 143      4.8      2.8    144.3
REMARK  3 active torsions:
REMARK  status: ('A' for Active; 'I' for Inactive)
REMARK    1  A    between atoms: C2_2  and  O4_4 
REMARK    2  A    between atoms: O4_4  and  C5_5 
REMARK    3  A    between atoms: C5_5  and  C6_6 
ROOT
ATOM      1  C5  ZIN A   1      22.945  -6.279  35.126  0.00  0.00     0.138 C 
ATOM      2  C9  ZIN A   1      23.400  -7.723  34.800  0.00  0.00     0.048 C 
ATOM      3  C10 ZIN A   1      24.539  -7.597  33.751  0.00  0.00     0.009 C 
ATOM      4  C11 ZIN A   1      25.076  -6.182  33.996  0.00  0.00     0.005 C 
ATOM      5  C13 ZIN A   1      25.823  -5.547  32.839  0.00  0.00     0.018 C 
ATOM      6  C15 ZIN A   1      27.063  -6.330  32.510  0.00  0.00    -0.021 C 
ATOM      7  C16 ZIN A   1      28.151  -5.734  32.025  0.00  0.00     0.004 C 
ATOM      8  C17 ZIN A   1      28.186  -4.291  31.798  0.00  0.00    -0.046 C 
ATOM      9  C18 ZIN A   1      29.303  -3.715  31.293  0.00  0.00     0.058 C 
ATOM     10  C19 ZIN A   1      29.387  -2.330  31.078  0.00  0.00     0.149 C 
ATOM     11  O20 ZIN A   1      30.402  -1.854  30.610  0.00  0.00    -0.293 OA
ATOM     12  C21 ZIN A   1      28.231  -1.426  31.420  0.00  0.00     0.084 C 
ATOM     13  C22 ZIN A   1      27.424  -2.056  32.561  0.00  0.00     0.022 C 
ATOM     14  C23 ZIN A   1      26.975  -3.455  32.131  0.00  0.00    -0.012 C 
ATOM     15  C24 ZIN A   1      26.072  -3.349  30.900  0.00  0.00     0.021 C 
ATOM     16  C25 ZIN A   1      26.203  -4.122  33.271  0.00  0.00     0.006 C 
ATOM     17  C27 ZIN A   1      24.970  -3.299  33.626  0.00  0.00     0.007 C 
ATOM     18  C28 ZIN A   1      24.122  -4.001  34.700  0.00  0.00     0.013 C 
ATOM     19  C29 ZIN A   1      23.763  -5.380  34.204  0.00  0.00    -0.001 C 
ATOM     20  C30 ZIN A   1      23.071  -5.276  32.843  0.00  0.00     0.019 C 
ENDROOT
BRANCH   1  21
ATOM     21  O4  ZIN A   1      23.228  -5.964  36.515  0.00  0.00    -0.302 OA
BRANCH  21  22
ATOM     22  C2  ZIN A   1      24.292  -6.567  37.072  0.00  0.00     0.256 C 
ATOM     23  C1  ZIN A   1      25.679  -6.037  36.813  0.00  0.00     0.126 C 
ATOM     24  O3  ZIN A   1      24.136  -7.534  37.779  0.00  0.00    -0.266 OA
ENDBRANCH  21  22
ENDBRANCH   1  21
BRANCH   1  25
ATOM     25  C6  ZIN A   1      21.474  -6.116  34.844  0.00  0.00     0.158 C 
ATOM     26  C7  ZIN A   1      20.968  -6.171  33.426  0.00  0.00     0.094 C 
ATOM     27  O8  ZIN A   1      20.700  -5.941  35.754  0.00  0.00    -0.295 OA
ENDBRANCH   1  25
TORSDOF 3
ENDMDL
MODEL 145
REMARK CAVERDOCK RESULT:       8.0      0.000      0.000
REMARK CAVERDOCK CONSTRAINTS:       0.0      0.0      0.0      0.0
REMARK CAVERDOCK TUNNEL: 144      8.0      2.8    145.5
REMARK  3 active torsions:
REMARK  status: ('A' for Active; 'I' for Inactive)
REMARK    1  A    between atoms: C2_2  and  O4_4 
REMARK    2  A    between atoms: O4_4  and  C5_5 
REMARK    3  A    between atoms: C5_5  and  C6_6 
ROOT
ATOM      1  C5  ZIN A   1      23.057  -6.506  35.246  0.00  0.00     0.138 C 
ATOM      2  C9  ZIN A   1      23.557  -7.925  34.877  0.00  0.00     0.048 C 
ATOM      3  C10 ZIN A   1      24.667  -7.733  33.807  0.00  0.00     0.009 C 
ATOM      4  C11 ZIN A   1      25.158  -6.306  34.073  0.00  0.00     0.005 C 
ATOM      5  C13 ZIN A   1      25.855  -5.618  32.915  0.00  0.00     0.018 C 
ATOM      6  C15 ZIN A   1      27.116  -6.348  32.541  0.00  0.00    -0.021 C 
ATOM      7  C16 ZIN A   1      28.170  -5.702  32.047  0.00  0.00     0.004 C 
ATOM      8  C17 ZIN A   1      28.148  -4.254  31.853  0.00  0.00    -0.046 C 
ATOM      9  C18 ZIN A   1      29.231  -3.625  31.337  0.00  0.00     0.058 C 
ATOM     10  C19 ZIN A   1      29.261  -2.234  31.152  0.00  0.00     0.149 C 
ATOM     11  O20 ZIN A   1      30.247  -1.711  30.674  0.00  0.00    -0.293 OA
ATOM     12  C21 ZIN A   1      28.080  -1.381  31.540  0.00  0.00     0.084 C 
ATOM     13  C22 ZIN A   1      27.323  -2.065  32.683  0.00  0.00     0.022 C 
ATOM     14  C23 ZIN A   1      26.915  -3.470  32.231  0.00  0.00    -0.012 C 
ATOM     15  C24 ZIN A   1      25.982  -3.370  31.023  0.00  0.00     0.021 C 
ATOM     16  C25 ZIN A   1      26.193  -4.190  33.372  0.00  0.00     0.006 C 
ATOM     17  C27 ZIN A   1      24.939  -3.421  33.771  0.00  0.00     0.007 C 
ATOM     18  C28 ZIN A   1      24.141  -4.177  34.847  0.00  0.00     0.013 C 
ATOM     19  C29 ZIN A   1      23.821  -5.558  34.328  0.00  0.00    -0.001 C 
ATOM     20  C30 ZIN A   1      23.097  -5.449  32.984  0.00  0.00     0.019 C 
ENDROOT
BRANCH   1  21
ATOM     21  O4  ZIN A   1      23.360  -6.212  36.635  0.00  0.00    -0.302 OA
BRANCH  21  22
ATOM     22  C2  ZIN A   1      24.297  -6.970  37.228  0.00  0.00     0.256 C 
ATOM     23  C1  ZIN A   1      25.739  -6.850  36.807  0.00  0.00     0.126 C 
ATOM     24  O3  ZIN A   1      23.984  -7.747  38.099  0.00  0.00    -0.266 OA
ENDBRANCH  21  22
ENDBRANCH   1  21
BRANCH   1  25
ATOM     25  C6  ZIN A   1      21.576  -6.391  34.999  0.00  0.00     0.158 C 
ATOM     26  C7  ZIN A   1      20.961  -7.038  33.784  0.00  0.00     0.094 C 
ATOM     27  O8  ZIN A   1      20.879  -5.781  35.775  0.00  0.00    -0.295 OA
ENDBRANCH   1  25
TORSDOF 3
ENDMDL
MODEL 146
REMARK CAVERDOCK RESULT:       6.9      0.000      0.000
REMARK CAVERDOCK CONSTRAINTS:       0.0      0.0      0.0      0.0
REMARK CAVERDOCK TUNNEL: 145      6.9      2.7    146.4
REMARK  3 active torsions:
REMARK  status: ('A' for Active; 'I' for Inactive)
REMARK    1  A    between atoms: C2_2  and  O4_4 
REMARK    2  A    between atoms: O4_4  and  C5_5 
REMARK    3  A    between atoms: C5_5  and  C6_6 
ROOT
ATOM      1  C5  ZIN A   1      24.003  -7.088  35.262  0.00  0.00     0.138 C 
ATOM      2  C9  ZIN A   1      24.917  -7.378  36.479  0.00  0.00     0.048 C 
ATOM      3  C10 ZIN A   1      26.059  -6.325  36.429  0.00  0.00     0.009 C 
ATOM      4  C11 ZIN A   1      25.434  -5.178  35.628  0.00  0.00     0.005 C 
ATOM      5  C13 ZIN A   1      26.409  -4.230  34.956  0.00  0.00     0.018 C 
ATOM      6  C15 ZIN A   1      27.248  -3.515  35.979  0.00  0.00    -0.021 C 
ATOM      7  C16 ZIN A   1      27.697  -2.279  35.766  0.00  0.00     0.004 C 
ATOM      8  C17 ZIN A   1      27.387  -1.564  34.529  0.00  0.00    -0.046 C 
ATOM      9  C18 ZIN A   1      27.867  -0.313  34.335  0.00  0.00     0.058 C 
ATOM     10  C19 ZIN A   1      27.578   0.418  33.172  0.00  0.00     0.149 C 
ATOM     11  O20 ZIN A   1      28.040   1.532  33.031  0.00  0.00    -0.293 OA
ATOM     12  C21 ZIN A   1      26.701  -0.166  32.094  0.00  0.00     0.084 C 
ATOM     13  C22 ZIN A   1      25.727  -1.164  32.729  0.00  0.00     0.022 C 
ATOM     14  C23 ZIN A   1      26.532  -2.229  33.478  0.00  0.00    -0.012 C 
ATOM     15  C24 ZIN A   1      27.426  -2.984  32.493  0.00  0.00     0.021 C 
ATOM     16  C25 ZIN A   1      25.578  -3.214  34.157  0.00  0.00     0.006 C 
ATOM     17  C27 ZIN A   1      24.704  -3.904  33.117  0.00  0.00     0.007 C 
ATOM     18  C28 ZIN A   1      23.808  -4.973  33.763  0.00  0.00     0.013 C 
ATOM     19  C29 ZIN A   1      24.684  -5.950  34.508  0.00  0.00    -0.001 C 
ATOM     20  C30 ZIN A   1      25.741  -6.522  33.561  0.00  0.00     0.019 C 
ENDROOT
BRANCH   1  21
ATOM     21  O4  ZIN A   1      22.685  -6.675  35.710  0.00  0.00    -0.302 OA
BRANCH  21  22
ATOM     22  C2  ZIN A   1      22.074  -5.713  35.001  0.00  0.00     0.256 C 
ATOM     23  C1  ZIN A   1      21.811  -5.912  33.531  0.00  0.00     0.126 C 
ATOM     24  O3  ZIN A   1      21.735  -4.687  35.542  0.00  0.00    -0.266 OA
ENDBRANCH  21  22
ENDBRANCH   1  21
BRANCH   1  25
ATOM     25  C6  ZIN A   1      23.898  -8.307  34.384  0.00  0.00     0.158 C 
ATOM     26  C7  ZIN A   1      22.633  -9.128  34.381  0.00  0.00     0.094 C 
ATOM     27  O8  ZIN A   1      24.826  -8.628  33.682  0.00  0.00    -0.295 OA
ENDBRANCH   1  25
TORSDOF 3
ENDMDL
MODEL 147
REMARK CAVERDOCK RESULT:       7.7      0.000      0.000
REMARK CAVERDOCK CONSTRAINTS:       0.1      0.0      0.0      0.0
REMARK CAVERDOCK TUNNEL: 146      7.7      2.7    147.2
REMARK  3 active torsions:
REMARK  status: ('A' for Active; 'I' for Inactive)
REMARK    1  A    between atoms: C2_2  and  O4_4 
REMARK    2  A    between atoms: O4_4  and  C5_5 
REMARK    3  A    between atoms: C5_5  and  C6_6 
ROOT
ATOM      1  C5  ZIN A   1      23.413  -7.016  35.344  0.00  0.00     0.138 C 
ATOM      2  C9  ZIN A   1      24.224  -7.272  36.639  0.00  0.00     0.048 C 
ATOM      3  C10 ZIN A   1      25.461  -6.335  36.574  0.00  0.00     0.009 C 
ATOM      4  C11 ZIN A   1      24.995  -5.216  35.636  0.00  0.00     0.005 C 
ATOM      5  C13 ZIN A   1      26.093  -4.424  34.951  0.00  0.00     0.018 C 
ATOM      6  C15 ZIN A   1      26.935  -3.695  35.961  0.00  0.00    -0.021 C 
ATOM      7  C16 ZIN A   1      27.510  -2.529  35.671  0.00  0.00     0.004 C 
ATOM      8  C17 ZIN A   1      27.342  -1.907  34.360  0.00  0.00    -0.046 C 
ATOM      9  C18 ZIN A   1      27.948  -0.727  34.090  0.00  0.00     0.058 C 
ATOM     10  C19 ZIN A   1      27.798  -0.084  32.851  0.00  0.00     0.149 C 
ATOM     11  O20 ZIN A   1      28.371   0.967  32.645  0.00  0.00    -0.293 OA
ATOM     12  C21 ZIN A   1      26.933  -0.685  31.772  0.00  0.00     0.084 C 
ATOM     13  C22 ZIN A   1      25.834  -1.530  32.425  0.00  0.00     0.022 C 
ATOM     14  C23 ZIN A   1      26.490  -2.587  33.316  0.00  0.00    -0.012 C 
ATOM     15  C24 ZIN A   1      27.364  -3.507  32.462  0.00  0.00     0.021 C 
ATOM     16  C25 ZIN A   1      25.410  -3.417  34.014  0.00  0.00     0.006 C 
ATOM     17  C27 ZIN A   1      24.536  -4.120  32.981  0.00  0.00     0.007 C 
ATOM     18  C28 ZIN A   1      23.506  -5.040  33.658  0.00  0.00     0.013 C 
ATOM     19  C29 ZIN A   1      24.241  -6.018  34.541  0.00  0.00    -0.001 C 
ATOM     20  C30 ZIN A   1      25.293  -6.767  33.719  0.00  0.00     0.019 C 
ENDROOT
BRANCH   1  21
ATOM     21  O4  ZIN A   1      22.117  -6.448  35.667  0.00  0.00    -0.302 OA
BRANCH  21  22
ATOM     22  C2  ZIN A   1      21.348  -6.060  34.636  0.00  0.00     0.256 C 
ATOM     23  C1  ZIN A   1      21.913  -6.046  33.239  0.00  0.00     0.126 C 
ATOM     24  O3  ZIN A   1      20.204  -5.723  34.829  0.00  0.00    -0.266 OA
ENDBRANCH  21  22
ENDBRANCH   1  21
BRANCH   1  25
ATOM     25  C6  ZIN A   1      23.244  -8.297  34.570  0.00  0.00     0.158 C 
ATOM     26  C7  ZIN A   1      24.336  -8.767  33.642  0.00  0.00     0.094 C 
ATOM     27  O8  ZIN A   1      22.234  -8.948  34.691  0.00  0.00    -0.295 OA
ENDBRANCH   1  25
TORSDOF 3
ENDMDL
MODEL 148
REMARK CAVERDOCK RESULT:       8.3      0.000      0.000
REMARK CAVERDOCK CONSTRAINTS:       0.0      0.0      0.0      0.0
REMARK CAVERDOCK TUNNEL: 147      8.3      2.6    148.6
REMARK  3 active torsions:
REMARK  status: ('A' for Active; 'I' for Inactive)
REMARK    1  A    between atoms: C2_2  and  O4_4 
REMARK    2  A    between atoms: O4_4  and  C5_5 
REMARK    3  A    between atoms: C5_5  and  C6_6 
ROOT
ATOM      1  C5  ZIN A   1      23.449  -7.123  35.233  0.00  0.00     0.138 C 
ATOM      2  C9  ZIN A   1      24.173  -7.394  36.576  0.00  0.00     0.048 C 
ATOM      3  C10 ZIN A   1      25.431  -6.482  36.586  0.00  0.00     0.009 C 
ATOM      4  C11 ZIN A   1      25.046  -5.355  35.622  0.00  0.00     0.005 C 
ATOM      5  C13 ZIN A   1      26.200  -4.587  35.005  0.00  0.00     0.018 C 
ATOM      6  C15 ZIN A   1      26.993  -3.874  36.065  0.00  0.00    -0.021 C 
ATOM      7  C16 ZIN A   1      27.609  -2.721  35.811  0.00  0.00     0.004 C 
ATOM      8  C17 ZIN A   1      27.534  -2.097  34.491  0.00  0.00    -0.046 C 
ATOM      9  C18 ZIN A   1      28.180  -0.930  34.259  0.00  0.00     0.058 C 
ATOM     10  C19 ZIN A   1      28.120  -0.286  33.013  0.00  0.00     0.149 C 
ATOM     11  O20 ZIN A   1      28.725   0.753  32.842  0.00  0.00    -0.293 OA
ATOM     12  C21 ZIN A   1      27.311  -0.870  31.884  0.00  0.00     0.084 C 
ATOM     13  C22 ZIN A   1      26.156  -1.691  32.468  0.00  0.00     0.022 C 
ATOM     14  C23 ZIN A   1      26.734  -2.761  33.398  0.00  0.00    -0.012 C 
ATOM     15  C24 ZIN A   1      27.640  -3.700  32.599  0.00  0.00     0.021 C 
ATOM     16  C25 ZIN A   1      25.596  -3.567  34.028  0.00  0.00     0.006 C 
ATOM     17  C27 ZIN A   1      24.773  -4.253  32.943  0.00  0.00     0.007 C 
ATOM     18  C28 ZIN A   1      23.685  -5.152  33.555  0.00  0.00     0.013 C 
ATOM     19  C29 ZIN A   1      24.345  -6.143  34.482  0.00  0.00    -0.001 C 
ATOM     20  C30 ZIN A   1      25.429  -6.914  33.727  0.00  0.00     0.019 C 
ENDROOT
BRANCH   1  21
ATOM     21  O4  ZIN A   1      22.147  -6.528  35.475  0.00  0.00    -0.302 OA
BRANCH  21  22
ATOM     22  C2  ZIN A   1      21.447  -6.133  34.399  0.00  0.00     0.256 C
[truncated: 41,092 more chars]
