# Supplementary material for: Fully automated virtual screening pipeline of FDA-approved drugs using Caver Web
Source: Comput Struct Biotechnol J. 2022 Nov 17;20:6512–8. doi: 10.1016/j.csbj.2022.11.031 (PMC9705369; doi:10.1016/j.csbj.2022.11.031)
Supplement: Supplementary data 1 [file mmc1.zip › supplementary_data/pymol/ZINC000003882036.pdbqt]

MODEL 1
REMARK CAVERDOCK RESULT:      13.0      0.000      0.000
REMARK CAVERDOCK CONSTRAINTS:       0.1      0.0      0.0      0.0
REMARK CAVERDOCK TUNNEL: 0     13.0      1.7      1.7
REMARK  6 active torsions:
REMARK  status: ('A' for Active; 'I' for Inactive)
REMARK    1  A    between atoms: C4_4  and  O6_5 
REMARK    2  A    between atoms: C24_21  and  O26_22 
REMARK    3  A    between atoms: C27_23  and  O28_24 
REMARK    4  A    between atoms: C27_23  and  C29_25 
REMARK    5  A    between atoms: C29_25  and  C31_27 
REMARK    6  A    between atoms: C31_27  and  O32_28 
ROOT
ATOM      1  C1  ZIN A   1      43.722   5.448  31.521  0.00  0.00     0.019 C 
ATOM      2  C2  ZIN A   1      42.708   6.365  32.208  0.00  0.00     0.003 C 
ATOM      3  C3  ZIN A   1      42.716   7.729  31.543  0.00  0.00     0.048 C 
ATOM      4  C4  ZIN A   1      44.168   8.231  31.559  0.00  0.00     0.160 C 
ATOM      5  C7  ZIN A   1      44.727   8.294  32.977  0.00  0.00     0.147 C 
ATOM      6  F8  ZIN A   1      44.034   9.268  33.703  0.00  0.00    -0.238 F 
ATOM      7  C9  ZIN A   1      44.583   6.949  33.707  0.00  0.00     0.035 C 
ATOM      8  C11 ZIN A   1      45.089   7.089  35.144  0.00  0.00     0.013 C 
ATOM      9  C12 ZIN A   1      46.586   7.414  35.136  0.00  0.00     0.036 C 
ATOM     10  C13 ZIN A   1      46.795   8.652  34.283  0.00  0.00    -0.061 A 
ATOM     11  C14 ZIN A   1      47.478   9.671  34.784  0.00  0.00     0.058 A 
ATOM     12  C15 ZIN A   1      47.684  10.895  33.994  0.00  0.00     0.172 A 
ATOM     13  O16 ZIN A   1      48.340  11.819  34.438  0.00  0.00    -0.289 OA
ATOM     14  C17 ZIN A   1      47.078  10.976  32.655  0.00  0.00     0.052 A 
ATOM     15  C18 ZIN A   1      46.405   9.943  32.171  0.00  0.00    -0.006 A 
ATOM     16  C19 ZIN A   1      46.212   8.669  32.919  0.00  0.00     0.036 A 
ATOM     17  C20 ZIN A   1      46.908   7.554  32.136  0.00  0.00     0.028 C 
ATOM     18  C21 ZIN A   1      43.112   6.578  33.692  0.00  0.00     0.007 C 
ATOM     19  C23 ZIN A   1      42.760   5.226  34.325  0.00  0.00     0.041 C 
ATOM     20  C24 ZIN A   1      41.404   4.871  33.657  0.00  0.00     0.161 C 
ATOM     21  C27 ZIN A   1      41.359   5.661  32.308  0.00  0.00     0.153 C 
ENDROOT
BRANCH  21  22
ATOM     22  O28 ZIN A   1      40.300   6.622  32.333  0.00  0.00    -0.378 OA
ATOM     23  H52 ZIN A   1      40.500   7.414  32.849  0.00  0.00     0.211 HD
ENDBRANCH  21  22
BRANCH  21  24
ATOM     24  C29 ZIN A   1      41.177   4.713  31.152  0.00  0.00     0.187 C 
ATOM     25  O30 ZIN A   1      42.103   4.478  30.412  0.00  0.00    -0.292 OA
BRANCH  24  26
ATOM     26  C31 ZIN A   1      39.841   4.056  30.918  0.00  0.00     0.245 C 
BRANCH  26  27
ATOM     27  O32 ZIN A   1      38.821   4.801  31.586  0.00  0.00    -0.393 OA
ATOM     28  H55 ZIN A   1      37.932   4.437  31.474  0.00  0.00     0.209 HD
ENDBRANCH  26  27
ENDBRANCH  24  26
ENDBRANCH  21  24
BRANCH  20  29
ATOM     29  O26 ZIN A   1      40.322   5.281  34.494  0.00  0.00    -0.392 OA
ATOM     30  H51 ZIN A   1      39.806   4.548  34.858  0.00  0.00     0.210 HD
ENDBRANCH  20  29
BRANCH   4  31
ATOM     31  O6  ZIN A   1      44.976   7.347  30.780  0.00  0.00    -0.392 OA
ATOM     32  H38 ZIN A   1      44.491   6.883  30.083  0.00  0.00     0.210 HD
ENDBRANCH   4  31
TORSDOF 6
ENDMDL
MODEL 2
REMARK CAVERDOCK RESULT:      14.3      0.000      0.000
REMARK CAVERDOCK CONSTRAINTS:       0.0      0.0      0.0      0.0
REMARK CAVERDOCK TUNNEL: 1     14.3      1.8      2.7
REMARK  6 active torsions:
REMARK  status: ('A' for Active; 'I' for Inactive)
REMARK    1  A    between atoms: C4_4  and  O6_5 
REMARK    2  A    between atoms: C24_21  and  O26_22 
REMARK    3  A    between atoms: C27_23  and  O28_24 
REMARK    4  A    between atoms: C27_23  and  C29_25 
REMARK    5  A    between atoms: C29_25  and  C31_27 
REMARK    6  A    between atoms: C31_27  and  O32_28 
ROOT
ATOM      1  C1  ZIN A   1      43.471   5.307  31.562  0.00  0.00     0.019 C 
ATOM      2  C2  ZIN A   1      42.488   6.257  32.249  0.00  0.00     0.003 C 
ATOM      3  C3  ZIN A   1      42.524   7.613  31.570  0.00  0.00     0.048 C 
ATOM      4  C4  ZIN A   1      43.990   8.077  31.567  0.00  0.00     0.160 C 
ATOM      5  C7  ZIN A   1      44.564   8.139  32.979  0.00  0.00     0.147 C 
ATOM      6  F8  ZIN A   1      43.904   9.139  33.701  0.00  0.00    -0.238 F 
ATOM      7  C9  ZIN A   1      44.392   6.806  33.724  0.00  0.00     0.035 C 
ATOM      8  C11 ZIN A   1      44.916   6.947  35.154  0.00  0.00     0.013 C 
ATOM      9  C12 ZIN A   1      46.420   7.233  35.129  0.00  0.00     0.036 C 
ATOM     10  C13 ZIN A   1      46.653   8.456  34.261  0.00  0.00    -0.061 A 
ATOM     11  C14 ZIN A   1      47.367   9.462  34.746  0.00  0.00     0.058 A 
ATOM     12  C15 ZIN A   1      47.597  10.673  33.942  0.00  0.00     0.172 A 
ATOM     13  O16 ZIN A   1      48.281  11.584  34.369  0.00  0.00    -0.289 OA
ATOM     14  C17 ZIN A   1      46.981  10.756  32.607  0.00  0.00     0.052 A 
ATOM     15  C18 ZIN A   1      46.276   9.737  32.140  0.00  0.00    -0.006 A 
ATOM     16  C19 ZIN A   1      46.057   8.475  32.903  0.00  0.00     0.036 A 
ATOM     17  C20 ZIN A   1      46.717   7.335  32.125  0.00  0.00     0.028 C 
ATOM     18  C21 ZIN A   1      42.912   6.474  33.727  0.00  0.00     0.007 C 
ATOM     19  C23 ZIN A   1      42.531   5.138  34.377  0.00  0.00     0.041 C 
ATOM     20  C24 ZIN A   1      41.160   4.811  33.725  0.00  0.00     0.161 C 
ATOM     21  C27 ZIN A   1      41.123   5.589  32.369  0.00  0.00     0.153 C 
ENDROOT
BRANCH  21  22
ATOM     22  O28 ZIN A   1      40.089   6.577  32.394  0.00  0.00    -0.378 OA
ATOM     23  H52 ZIN A   1      39.202   6.215  32.523  0.00  0.00     0.211 HD
ENDBRANCH  21  22
BRANCH  21  24
ATOM     24  C29 ZIN A   1      40.905   4.634  31.225  0.00  0.00     0.187 C 
ATOM     25  O30 ZIN A   1      41.789   4.437  30.426  0.00  0.00    -0.292 OA
BRANCH  24  26
ATOM     26  C31 ZIN A   1      39.584   3.924  31.075  0.00  0.00     0.245 C 
BRANCH  26  27
ATOM     27  O32 ZIN A   1      38.518   4.841  31.334  0.00  0.00    -0.393 OA
ATOM     28  H55 ZIN A   1      37.679   4.414  31.555  0.00  0.00     0.209 HD
ENDBRANCH  26  27
ENDBRANCH  24  26
ENDBRANCH  21  24
BRANCH  20  29
ATOM     29  O26 ZIN A   1      40.097   5.258  34.569  0.00  0.00    -0.392 OA
ATOM     30  H51 ZIN A   1      40.233   6.142  34.938  0.00  0.00     0.210 HD
ENDBRANCH  20  29
BRANCH   4  31
ATOM     31  O6  ZIN A   1      44.766   7.165  30.789  0.00  0.00    -0.392 OA
ATOM     32  H38 ZIN A   1      45.689   7.431  30.676  0.00  0.00     0.210 HD
ENDBRANCH   4  31
TORSDOF 6
ENDMDL
MODEL 3
REMARK CAVERDOCK RESULT:      15.8      0.000      0.000
REMARK CAVERDOCK CONSTRAINTS:       0.0      0.0      0.0      0.0
REMARK CAVERDOCK TUNNEL: 2     15.8      1.8      3.5
REMARK  6 active torsions:
REMARK  status: ('A' for Active; 'I' for Inactive)
REMARK    1  A    between atoms: C4_4  and  O6_5 
REMARK    2  A    between atoms: C24_21  and  O26_22 
REMARK    3  A    between atoms: C27_23  and  O28_24 
REMARK    4  A    between atoms: C27_23  and  C29_25 
REMARK    5  A    between atoms: C29_25  and  C31_27 
REMARK    6  A    between atoms: C31_27  and  O32_28 
ROOT
ATOM      1  C1  ZIN A   1      43.227   5.474  31.388  0.00  0.00     0.019 C 
ATOM      2  C2  ZIN A   1      42.257   6.374  32.157  0.00  0.00     0.003 C 
ATOM      3  C3  ZIN A   1      42.249   7.762  31.544  0.00  0.00     0.048 C 
ATOM      4  C4  ZIN A   1      43.706   8.249  31.509  0.00  0.00     0.160 C 
ATOM      5  C7  ZIN A   1      44.332   8.253  32.899  0.00  0.00     0.147 C 
ATOM      6  F8  ZIN A   1      43.686   9.205  33.694  0.00  0.00    -0.238 F 
ATOM      7  C9  ZIN A   1      44.208   6.882  33.584  0.00  0.00     0.035 C 
ATOM      8  C11 ZIN A   1      44.784   6.963  35.000  0.00  0.00     0.013 C 
ATOM      9  C12 ZIN A   1      46.282   7.274  34.933  0.00  0.00     0.036 C 
ATOM     10  C13 ZIN A   1      46.464   8.541  34.117  0.00  0.00    -0.061 A 
ATOM     11  C14 ZIN A   1      47.181   9.534  34.623  0.00  0.00     0.058 A 
ATOM     12  C15 ZIN A   1      47.363  10.786  33.871  0.00  0.00     0.172 A 
ATOM     13  O16 ZIN A   1      48.050  11.686  34.317  0.00  0.00    -0.289 OA
ATOM     14  C17 ZIN A   1      46.696  10.922  32.566  0.00  0.00     0.052 A 
ATOM     15  C18 ZIN A   1      45.989   9.916  32.076  0.00  0.00    -0.006 A 
ATOM     16  C19 ZIN A   1      45.817   8.615  32.785  0.00  0.00     0.036 A 
ATOM     17  C20 ZIN A   1      46.462   7.525  31.928  0.00  0.00     0.028 C 
ATOM     18  C21 ZIN A   1      42.734   6.526  33.626  0.00  0.00     0.007 C 
ATOM     19  C23 ZIN A   1      42.397   5.155  34.225  0.00  0.00     0.041 C 
ATOM     20  C24 ZIN A   1      41.006   4.838  33.609  0.00  0.00     0.161 C 
ATOM     21  C27 ZIN A   1      40.907   5.679  32.295  0.00  0.00     0.153 C 
ENDROOT
BRANCH  21  22
ATOM     22  O28 ZIN A   1      39.861   6.648  32.407  0.00  0.00    -0.378 OA
ATOM     23  H52 ZIN A   1      39.501   6.937  31.558  0.00  0.00     0.211 HD
ENDBRANCH  21  22
BRANCH  21  24
ATOM     24  C29 ZIN A   1      40.659   4.777  31.114  0.00  0.00     0.187 C 
ATOM     25  O30 ZIN A   1      41.547   4.558  30.325  0.00  0.00    -0.292 OA
BRANCH  24  26
ATOM     26  C31 ZIN A   1      39.304   4.148  30.916  0.00  0.00     0.245 C 
BRANCH  26  27
ATOM     27  O32 ZIN A   1      38.298   5.002  31.464  0.00  0.00    -0.393 OA
ATOM     28  H55 ZIN A   1      37.439   4.928  31.025  0.00  0.00     0.209 HD
ENDBRANCH  26  27
ENDBRANCH  24  26
ENDBRANCH  21  24
BRANCH  20  29
ATOM     29  O26 ZIN A   1      39.971   5.226  34.513  0.00  0.00    -0.392 OA
ATOM     30  H51 ZIN A   1      40.292   5.522  35.376  0.00  0.00     0.210 HD
ENDBRANCH  20  29
BRANCH   4  31
ATOM     31  O6  ZIN A   1      44.465   7.388  30.659  0.00  0.00    -0.392 OA
ATOM     32  H38 ZIN A   1      44.851   6.626  31.114  0.00  0.00     0.210 HD
ENDBRANCH   4  31
TORSDOF 6
ENDMDL
MODEL 4
REMARK CAVERDOCK RESULT:      17.3      0.000      0.000
REMARK CAVERDOCK CONSTRAINTS:       0.0      0.0      0.0      0.0
REMARK CAVERDOCK TUNNEL: 3     17.3      1.9      4.7
REMARK  6 active torsions:
REMARK  status: ('A' for Active; 'I' for Inactive)
REMARK    1  A    between atoms: C4_4  and  O6_5 
REMARK    2  A    between atoms: C24_21  and  O26_22 
REMARK    3  A    between atoms: C27_23  and  O28_24 
REMARK    4  A    between atoms: C27_23  and  C29_25 
REMARK    5  A    between atoms: C29_25  and  C31_27 
REMARK    6  A    between atoms: C31_27  and  O32_28 
ROOT
ATOM      1  C1  ZIN A   1      43.051   5.178  31.495  0.00  0.00     0.019 C 
ATOM      2  C2  ZIN A   1      42.121   6.253  32.060  0.00  0.00     0.003 C 
ATOM      3  C3  ZIN A   1      42.370   7.572  31.354  0.00  0.00     0.048 C 
ATOM      4  C4  ZIN A   1      43.872   7.874  31.480  0.00  0.00     0.160 C 
ATOM      5  C7  ZIN A   1      44.317   7.924  32.938  0.00  0.00     0.147 C 
ATOM      6  F8  ZIN A   1      43.707   9.014  33.569  0.00  0.00    -0.238 F 
ATOM      7  C9  ZIN A   1      43.929   6.645  33.697  0.00  0.00     0.035 C 
ATOM      8  C11 ZIN A   1      44.330   6.779  35.167  0.00  0.00     0.013 C 
ATOM      9  C12 ZIN A   1      45.853   6.899  35.279  0.00  0.00     0.036 C 
ATOM     10  C13 ZIN A   1      46.300   8.058  34.407  0.00  0.00    -0.061 A 
ATOM     11  C14 ZIN A   1      47.073   8.997  34.933  0.00  0.00     0.058 A 
ATOM     12  C15 ZIN A   1      47.510  10.147  34.124  0.00  0.00     0.172 A 
ATOM     13  O16 ZIN A   1      48.249  10.993  34.593  0.00  0.00    -0.289 OA
ATOM     14  C17 ZIN A   1      47.033  10.248  32.735  0.00  0.00     0.052 A 
ATOM     15  C18 ZIN A   1      46.266   9.295  32.228  0.00  0.00    -0.006 A 
ATOM     16  C19 ZIN A   1      45.838   8.093  32.998  0.00  0.00     0.036 A 
ATOM     17  C20 ZIN A   1      46.436   6.861  32.315  0.00  0.00     0.028 C 
ATOM     18  C21 ZIN A   1      42.427   6.475  33.566  0.00  0.00     0.007 C 
ATOM     19  C23 ZIN A   1      41.841   5.212  34.210  0.00  0.00     0.041 C 
ATOM     20  C24 ZIN A   1      40.508   5.013  33.438  0.00  0.00     0.161 C 
ATOM     21  C27 ZIN A   1      40.684   5.742  32.066  0.00  0.00     0.153 C 
ENDROOT
BRANCH  21  22
ATOM     22  O28 ZIN A   1      39.769   6.836  31.966  0.00  0.00    -0.378 OA
ATOM     23  H52 ZIN A   1      38.889   6.646  32.319  0.00  0.00     0.211 HD
ENDBRANCH  21  22
BRANCH  21  24
ATOM     24  C29 ZIN A   1      40.468   4.776  30.930  0.00  0.00     0.187 C 
ATOM     25  O30 ZIN A   1      41.337   4.607  30.107  0.00  0.00    -0.292 OA
BRANCH  24  26
ATOM     26  C31 ZIN A   1      39.169   4.020  30.818  0.00  0.00     0.245 C 
BRANCH  26  27
ATOM     27  O32 ZIN A   1      38.122   4.781  31.423  0.00  0.00    -0.393 OA
ATOM     28  H55 ZIN A   1      38.274   4.986  32.356  0.00  0.00     0.209 HD
ENDBRANCH  26  27
ENDBRANCH  24  26
ENDBRANCH  21  24
BRANCH  20  29
ATOM     29  O26 ZIN A   1      39.429   5.602  34.164  0.00  0.00    -0.392 OA
ATOM     30  H51 ZIN A   1      38.703   5.916  33.606  0.00  0.00     0.210 HD
ENDBRANCH  20  29
BRANCH   4  31
ATOM     31  O6  ZIN A   1      44.611   6.856  30.804  0.00  0.00    -0.392 OA
ATOM     32  H38 ZIN A   1      45.428   7.170  30.393  0.00  0.00     0.210 HD
ENDBRANCH   4  31
TORSDOF 6
ENDMDL
MODEL 5
REMARK CAVERDOCK RESULT:      18.2      0.000      0.000
REMARK CAVERDOCK CONSTRAINTS:       0.1      0.0      0.0      0.0
REMARK CAVERDOCK TUNNEL: 4     18.2      1.9      5.3
REMARK  6 active torsions:
REMARK  status: ('A' for Active; 'I' for Inactive)
REMARK    1  A    between atoms: C4_4  and  O6_5 
REMARK    2  A    between atoms: C24_21  and  O26_22 
REMARK    3  A    between atoms: C27_23  and  O28_24 
REMARK    4  A    between atoms: C27_23  and  C29_25 
REMARK    5  A    between atoms: C29_25  and  C31_27 
REMARK    6  A    between atoms: C31_27  and  O32_28 
ROOT
ATOM      1  C1  ZIN A   1      42.943   5.216  31.405  0.00  0.00     0.019 C 
ATOM      2  C2  ZIN A   1      42.018   6.260  32.034  0.00  0.00     0.003 C 
ATOM      3  C3  ZIN A   1      42.204   7.596  31.340  0.00  0.00     0.048 C 
ATOM      4  C4  ZIN A   1      43.704   7.929  31.399  0.00  0.00     0.160 C 
ATOM      5  C7  ZIN A   1      44.217   7.966  32.835  0.00  0.00     0.147 C 
ATOM      6  F8  ZIN A   1      43.615   9.031  33.513  0.00  0.00    -0.238 F 
ATOM      7  C9  ZIN A   1      43.895   6.666  33.588  0.00  0.00     0.035 C 
ATOM      8  C11 ZIN A   1      44.363   6.785  35.040  0.00  0.00     0.013 C 
ATOM      9  C12 ZIN A   1      45.887   6.937  35.081  0.00  0.00     0.036 C 
ATOM     10  C13 ZIN A   1      46.266   8.120  34.209  0.00  0.00    -0.061 A 
ATOM     11  C14 ZIN A   1      47.042   9.068  34.713  0.00  0.00     0.058 A 
ATOM     12  C15 ZIN A   1      47.415  10.241  33.904  0.00  0.00     0.172 A 
ATOM     13  O16 ZIN A   1      48.156  11.095  34.352  0.00  0.00    -0.289 OA
ATOM     14  C17 ZIN A   1      46.869  10.354  32.542  0.00  0.00     0.052 A 
ATOM     15  C18 ZIN A   1      46.100   9.392  32.056  0.00  0.00    -0.006 A 
ATOM     16  C19 ZIN A   1      45.736   8.168  32.824  0.00  0.00     0.036 A 
ATOM     17  C20 ZIN A   1      46.326   6.961  32.092  0.00  0.00     0.028 C 
ATOM     18  C21 ZIN A   1      42.392   6.464  33.527  0.00  0.00     0.007 C 
ATOM     19  C23 ZIN A   1      41.866   5.178  34.176  0.00  0.00     0.041 C 
ATOM     20  C24 ZIN A   1      40.502   4.962  33.465  0.00  0.00     0.161 C 
ATOM     21  C27 ZIN A   1      40.595   5.716  32.099  0.00  0.00     0.153 C 
ENDROOT
BRANCH  21  22
ATOM     22  O28 ZIN A   1      39.652   6.791  32.063  0.00  0.00    -0.378 OA
ATOM     23  H52 ZIN A   1      39.324   6.997  31.178  0.00  0.00     0.211 HD
ENDBRANCH  21  22
BRANCH  21  24
ATOM     24  C29 ZIN A   1      40.345   4.765  30.958  0.00  0.00     0.187 C 
ATOM     25  O30 ZIN A   1      41.248   4.465  30.213  0.00  0.00    -0.292 OA
BRANCH  24  26
ATOM     26  C31 ZIN A   1      38.970   4.185  30.746  0.00  0.00     0.245 C 
BRANCH  26  27
ATOM     27  O32 ZIN A   1      38.024   4.900  31.544  0.00  0.00    -0.393 OA
ATOM     28  H55 ZIN A   1      37.470   4.332  32.097  0.00  0.00     0.209 HD
ENDBRANCH  26  27
ENDBRANCH  24  26
ENDBRANCH  21  24
BRANCH  20  29
ATOM     29  O26 ZIN A   1      39.446   5.514  34.253  0.00  0.00    -0.392 OA
ATOM     30  H51 ZIN A   1      38.644   4.973  34.271  0.00  0.00     0.210 HD
ENDBRANCH  20  29
BRANCH   4  31
ATOM     31  O6  ZIN A   1      44.431   6.940  30.670  0.00  0.00    -0.392 OA
ATOM     32  H38 ZIN A   1      44.489   7.114  29.720  0.00  0.00     0.210 HD
ENDBRANCH   4  31
TORSDOF 6
ENDMDL
MODEL 6
REMARK CAVERDOCK RESULT:      20.9      0.000      0.000
REMARK CAVERDOCK CONSTRAINTS:       0.1      0.0      0.0      0.0
REMARK CAVERDOCK TUNNEL: 5     20.9      1.8      6.5
REMARK  6 active torsions:
REMARK  status: ('A' for Active; 'I' for Inactive)
REMARK    1  A    between atoms: C4_4  and  O6_5 
REMARK    2  A    between atoms: C24_21  and  O26_22 
REMARK    3  A    between atoms: C27_23  and  O28_24 
REMARK    4  A    between atoms: C27_23  and  C29_25 
REMARK    5  A    between atoms: C29_25  and  C31_27 
REMARK    6  A    between atoms: C31_27  and  O32_28 
ROOT
ATOM      1  C1  ZIN A   1      42.664   5.084  31.272  0.00  0.00     0.019 C 
ATOM      2  C2  ZIN A   1      41.784   6.134  31.953  0.00  0.00     0.003 C 
ATOM      3  C3  ZIN A   1      41.962   7.476  31.267  0.00  0.00     0.048 C 
ATOM      4  C4  ZIN A   1      43.467   7.785  31.265  0.00  0.00     0.160 C 
ATOM      5  C7  ZIN A   1      44.043   7.795  32.677  0.00  0.00     0.147 C 
ATOM      6  F8  ZIN A   1      43.489   8.861  33.393  0.00  0.00    -0.238 F 
ATOM      7  C9  ZIN A   1      43.733   6.490  33.428  0.00  0.00     0.035 C 
ATOM      8  C11 ZIN A   1      44.267   6.584  34.858  0.00  0.00     0.013 C 
ATOM      9  C12 ZIN A   1      45.793   6.712  34.834  0.00  0.00     0.036 C 
ATOM     10  C13 ZIN A   1      46.152   7.900  33.961  0.00  0.00    -0.061 A 
ATOM     11  C14 ZIN A   1      46.966   8.829  34.442  0.00  0.00     0.058 A 
ATOM     12  C15 ZIN A   1      47.321  10.005  33.632  0.00  0.00     0.172 A 
ATOM     13  O16 ZIN A   1      48.096  10.842  34.057  0.00  0.00    -0.289 OA
ATOM     14  C17 ZIN A   1      46.719  10.145  32.296  0.00  0.00     0.052 A 
ATOM     15  C18 ZIN A   1      45.913   9.202  31.833  0.00  0.00    -0.006 A 
ATOM     16  C19 ZIN A   1      45.563   7.974  32.602  0.00  0.00     0.036 A 
ATOM     17  C20 ZIN A   1      46.102   6.767  31.830  0.00  0.00     0.028 C 
ATOM     18  C21 ZIN A   1      42.226   6.313  33.430  0.00  0.00     0.007 C 
ATOM     19  C23 ZIN A   1      41.708   5.027  34.086  0.00  0.00     0.041 C 
ATOM     20  C24 ZIN A   1      40.311   4.842  33.434  0.00  0.00     0.161 C 
ATOM     21  C27 ZIN A   1      40.356   5.612  32.074  0.00  0.00     0.153 C 
ENDROOT
BRANCH  21  22
ATOM     22  O28 ZIN A   1      39.431   6.702  32.092  0.00  0.00    -0.378 OA
ATOM     23  H52 ZIN A   1      38.728   6.632  31.433  0.00  0.00     0.211 HD
ENDBRANCH  21  22
BRANCH  21  24
ATOM     24  C29 ZIN A   1      40.042   4.679  30.934  0.00  0.00     0.187 C 
ATOM     25  O30 ZIN A   1      40.858   4.494  30.063  0.00  0.00    -0.292 OA
BRANCH  24  26
ATOM     26  C31 ZIN A   1      38.709   3.978  30.878  0.00  0.00     0.245 C 
BRANCH  26  27
ATOM     27  O32 ZIN A   1      37.659   4.942  30.978  0.00  0.00    -0.393 OA
ATOM     28  H55 ZIN A   1      37.744   5.680  30.359  0.00  0.00     0.209 HD
ENDBRANCH  26  27
ENDBRANCH  24  26
ENDBRANCH  21  24
BRANCH  20  29
ATOM     29  O26 ZIN A   1      39.300   5.400  34.273  0.00  0.00    -0.392 OA
ATOM     30  H51 ZIN A   1      38.511   4.847  34.361  0.00  0.00     0.210 HD
ENDBRANCH  20  29
BRANCH   4  31
ATOM     31  O6  ZIN A   1      44.146   6.794  30.492  0.00  0.00    -0.392 OA
ATOM     32  H38 ZIN A   1      43.574   6.317  29.875  0.00  0.00     0.210 HD
ENDBRANCH   4  31
TORSDOF 6
ENDMDL
MODEL 7
REMARK CAVERDOCK RESULT:      21.9      0.000      0.000
REMARK CAVERDOCK CONSTRAINTS:       0.1      0.0      0.0      0.0
REMARK CAVERDOCK TUNNEL: 6     21.9      1.8      7.4
REMARK  6 active torsions:
REMARK  status: ('A' for Active; 'I' for Inactive)
REMARK    1  A    between atoms: C4_4  and  O6_5 
REMARK    2  A    between atoms: C24_21  and  O26_22 
REMARK    3  A    between atoms: C27_23  and  O28_24 
REMARK    4  A    between atoms: C27_23  and  C29_25 
REMARK    5  A    between atoms: C29_25  and  C31_27 
REMARK    6  A    between atoms: C31_27  and  O32_28 
ROOT
ATOM      1  C1  ZIN A   1      42.451   5.043  31.474  0.00  0.00     0.019 C 
ATOM      2  C2  ZIN A   1      41.623   6.211  32.015  0.00  0.00     0.003 C 
ATOM      3  C3  ZIN A   1      41.974   7.481  31.264  0.00  0.00     0.048 C 
ATOM      4  C4  ZIN A   1      43.498   7.657  31.364  0.00  0.00     0.160 C 
ATOM      5  C7  ZIN A   1      43.965   7.715  32.815  0.00  0.00     0.147 C 
ATOM      6  F8  ZIN A   1      43.459   8.872  33.416  0.00  0.00    -0.238 F 
ATOM      7  C9  ZIN A   1      43.481   6.497  33.618  0.00  0.00     0.035 C 
ATOM      8  C11 ZIN A   1      43.912   6.642  35.078  0.00  0.00     0.013 C 
ATOM      9  C12 ZIN A   1      45.441   6.635  35.170  0.00  0.00     0.036 C 
ATOM     10  C13 ZIN A   1      45.972   7.724  34.256  0.00  0.00    -0.061 A 
ATOM     11  C14 ZIN A   1      46.830   8.610  34.743  0.00  0.00     0.058 A 
ATOM     12  C15 ZIN A   1      47.352   9.692  33.893  0.00  0.00     0.172 A 
ATOM     13  O16 ZIN A   1      48.166  10.486  34.326  0.00  0.00    -0.289 OA
ATOM     14  C17 ZIN A   1      46.866   9.791  32.507  0.00  0.00     0.052 A 
ATOM     15  C18 ZIN A   1      46.014   8.892  32.039  0.00  0.00    -0.006 A 
ATOM     16  C19 ZIN A   1      45.496   7.755  32.852  0.00  0.00     0.036 A 
ATOM     17  C20 ZIN A   1      45.977   6.456  32.203  0.00  0.00     0.028 C 
ATOM     18  C21 ZIN A   1      41.968   6.452  33.509  0.00  0.00     0.007 C 
ATOM     19  C23 ZIN A   1      41.286   5.265  34.200  0.00  0.00     0.041 C 
ATOM     20  C24 ZIN A   1      39.930   5.157  33.449  0.00  0.00     0.161 C 
ATOM     21  C27 ZIN A   1      40.148   5.825  32.052  0.00  0.00     0.153 C 
ENDROOT
BRANCH  21  22
ATOM     22  O28 ZIN A   1      39.329   6.989  31.928  0.00  0.00    -0.378 OA
ATOM     23  H52 ZIN A   1      38.388   6.798  31.813  0.00  0.00     0.211 HD
ENDBRANCH  21  22
BRANCH  21  24
ATOM     24  C29 ZIN A   1      39.836   4.846  30.950  0.00  0.00     0.187 C 
ATOM     25  O30 ZIN A   1      40.605   4.707  30.030  0.00  0.00    -0.292 OA
BRANCH  24  26
ATOM     26  C31 ZIN A   1      38.563   4.040  30.996  0.00  0.00     0.245 C 
BRANCH  26  27
ATOM     27  O32 ZIN A   1      37.439   4.923  30.969  0.00  0.00    -0.393 OA
ATOM     28  H55 ZIN A   1      37.318   5.379  30.124  0.00  0.00     0.209 HD
ENDBRANCH  26  27
ENDBRANCH  24  26
ENDBRANCH  21  24
BRANCH  20  29
ATOM     29  O26 ZIN A   1      38.914   5.858  34.168  0.00  0.00    -0.392 OA
ATOM     30  H51 ZIN A   1      38.237   6.257  33.604  0.00  0.00     0.210 HD
ENDBRANCH  20  29
BRANCH   4  31
ATOM     31  O6  ZIN A   1      44.138   6.559  30.712  0.00  0.00    -0.392 OA
ATOM     32  H38 ZIN A   1      45.028   6.371  31.042  0.00  0.00     0.210 HD
ENDBRANCH   4  31
TORSDOF 6
ENDMDL
MODEL 8
REMARK CAVERDOCK RESULT:      25.1      0.000      0.000
REMARK CAVERDOCK CONSTRAINTS:       0.0      0.0      0.0      0.0
REMARK CAVERDOCK TUNNEL: 7     25.1      1.8      8.9
REMARK  6 active torsions:
REMARK  status: ('A' for Active; 'I' for Inactive)
REMARK    1  A    between atoms: C4_4  and  O6_5 
REMARK    2  A    between atoms: C24_21  and  O26_22 
REMARK    3  A    between atoms: C27_23  and  O28_24 
REMARK    4  A    between atoms: C27_23  and  C29_25 
REMARK    5  A    between atoms: C29_25  and  C31_27 
REMARK    6  A    between atoms: C31_27  and  O32_28 
ROOT
ATOM      1  C1  ZIN A   1      41.988   4.855  31.613  0.00  0.00     0.019 C 
ATOM      2  C2  ZIN A   1      41.289   6.118  32.116  0.00  0.00     0.003 C 
ATOM      3  C3  ZIN A   1      41.689   7.304  31.258  0.00  0.00     0.048 C 
ATOM      4  C4  ZIN A   1      43.225   7.362  31.258  0.00  0.00     0.160 C 
ATOM      5  C7  ZIN A   1      43.785   7.478  32.671  0.00  0.00     0.147 C 
ATOM      6  F8  ZIN A   1      43.408   8.710  33.217  0.00  0.00    -0.238 F 
ATOM      7  C9  ZIN A   1      43.260   6.359  33.586  0.00  0.00     0.035 C 
ATOM      8  C11 ZIN A   1      43.792   6.566  35.005  0.00  0.00     0.013 C 
ATOM      9  C12 ZIN A   1      45.319   6.441  35.009  0.00  0.00     0.036 C 
ATOM     10  C13 ZIN A   1      45.874   7.420  33.991  0.00  0.00    -0.061 A 
ATOM     11  C14 ZIN A   1      46.826   8.264  34.363  0.00  0.00     0.058 A 
ATOM     12  C15 ZIN A   1      47.375   9.241  33.410  0.00  0.00     0.172 A 
ATOM     13  O16 ZIN A   1      48.273   9.994  33.738  0.00  0.00    -0.289 OA
ATOM     14  C17 ZIN A   1      46.812   9.287  32.050  0.00  0.00     0.052 A 
ATOM     15  C18 ZIN A   1      45.866   8.431  31.697  0.00  0.00    -0.006 A 
ATOM     16  C19 ZIN A   1      45.314   7.396  32.618  0.00  0.00     0.036 A 
ATOM     17  C20 ZIN A   1      45.652   6.022  32.036  0.00  0.00     0.028 C 
ATOM     18  C21 ZIN A   1      41.744   6.430  33.567  0.00  0.00     0.007 C 
ATOM     19  C23 ZIN A   1      41.018   5.350  34.379  0.00  0.00     0.041 C 
ATOM     20  C24 ZIN A   1      39.613   5.303  33.717  0.00  0.00     0.161 C 
ATOM     21  C27 ZIN A   1      39.794   5.857  32.266  0.00  0.00     0.153 C 
ENDROOT
BRANCH  21  22
ATOM     22  O28 ZIN A   1      39.060   7.073  32.107  0.00  0.00    -0.378 OA
ATOM     23  H52 ZIN A   1      39.490   7.720  31.531  0.00  0.00     0.211 HD
ENDBRANCH  21  22
BRANCH  21  24
ATOM     24  C29 ZIN A   1      39.338   4.836  31.256  0.00  0.00     0.187 C 
ATOM     25  O30 ZIN A   1      39.999   3.844  31.060  0.00  0.00    -0.292 OA
BRANCH  24  26
ATOM     26  C31 ZIN A   1      38.058   5.051  30.491  0.00  0.00     0.245 C 
BRANCH  26  27
ATOM     27  O32 ZIN A   1      37.064   5.589  31.366  0.00  0.00    -0.393 OA
ATOM     28  H55 ZIN A   1      36.307   5.979  30.907  0.00  0.00     0.209 HD
ENDBRANCH  26  27
ENDBRANCH  24  26
ENDBRANCH  21  24
BRANCH  20  29
ATOM     29  O26 ZIN A   1      38.702   6.130  34.441  0.00  0.00    -0.392 OA
ATOM     30  H51 ZIN A   1      38.689   7.052  34.148  0.00  0.00     0.210 HD
ENDBRANCH  20  29
BRANCH   4  31
ATOM     31  O6  ZIN A   1      43.736   6.175  30.650  0.00  0.00    -0.392 OA
ATOM     32  H38 ZIN A   1      43.807   5.423  31.254  0.00  0.00     0.210 HD
ENDBRANCH   4  31
TORSDOF 6
ENDMDL
MODEL 9
REMARK CAVERDOCK RESULT:      25.9      0.000      0.000
REMARK CAVERDOCK CONSTRAINTS:       0.0      0.0      0.0      0.0
REMARK CAVERDOCK TUNNEL: 8     25.9      1.8      9.3
REMARK  6 active torsions:
REMARK  status: ('A' for Active; 'I' for Inactive)
REMARK    1  A    between atoms: C4_4  and  O6_5 
REMARK    2  A    between atoms: C24_21  and  O26_22 
REMARK    3  A    between atoms: C27_23  and  O28_24 
REMARK    4  A    between atoms: C27_23  and  C29_25 
REMARK    5  A    between atoms: C29_25  and  C31_27 
REMARK    6  A    between atoms: C31_27  and  O32_28 
ROOT
ATOM      1  C1  ZIN A   1      41.645   5.887  30.482  0.00  0.00     0.019 C 
ATOM      2  C2  ZIN A   1      41.257   6.448  31.851  0.00  0.00     0.003 C 
ATOM      3  C3  ZIN A   1      40.958   7.931  31.733  0.00  0.00     0.048 C 
ATOM      4  C4  ZIN A   1      42.186   8.587  31.081  0.00  0.00     0.160 C 
ATOM      5  C7  ZIN A   1      43.456   8.332  31.885  0.00  0.00     0.147 C 
ATOM      6  F8  ZIN A   1      43.356   8.977  33.122  0.00  0.00    -0.238 F 
ATOM      7  C9  ZIN A   1      43.680   6.832  32.136  0.00  0.00     0.035 C 
ATOM      8  C11 ZIN A   1      44.922   6.638  33.007  0.00  0.00     0.013 C 
ATOM      9  C12 ZIN A   1      46.163   7.138  32.260  0.00  0.00     0.036 C 
ATOM     10  C13 ZIN A   1      45.915   8.577  31.846  0.00  0.00    -0.061 A 
ATOM     11  C14 ZIN A   1      46.817   9.498  32.154  0.00  0.00     0.058 A 
ATOM     12  C15 ZIN A   1      46.603  10.907  31.787  0.00  0.00     0.172 A 
ATOM     13  O16 ZIN A   1      47.444  11.750  32.036  0.00  0.00    -0.289 OA
ATOM     14  C17 ZIN A   1      45.347  11.272  31.111  0.00  0.00     0.052 A 
ATOM     15  C18 ZIN A   1      44.463  10.335  30.808  0.00  0.00    -0.006 A 
ATOM     16  C19 ZIN A   1      44.661   8.891  31.121  0.00  0.00     0.036 A 
ATOM     17  C20 ZIN A   1      44.723   8.128  29.796  0.00  0.00     0.028 C 
ATOM     18  C21 ZIN A   1      42.445   6.298  32.838  0.00  0.00     0.007 C 
ATOM     19  C23 ZIN A   1      42.444   4.792  33.128  0.00  0.00     0.041 C 
ATOM     20  C24 ZIN A   1      40.931   4.465  33.263  0.00  0.00     0.161 C 
ATOM     21  C27 ZIN A   1      40.170   5.580  32.476  0.00  0.00     0.153 C 
ENDROOT
BRANCH  21  22
ATOM     22  O28 ZIN A   1      39.369   6.357  33.370  0.00  0.00    -0.378 OA
ATOM     23  H52 ZIN A   1      38.512   5.960  33.577  0.00  0.00     0.211 HD
ENDBRANCH  21  22
BRANCH  21  24
ATOM     24  C29 ZIN A   1      39.308   4.967  31.402  0.00  0.00     0.187 C 
ATOM     25  O30 ZIN A   1      39.724   4.038  30.752  0.00  0.00    -0.292 OA
BRANCH  24  26
ATOM     26  C31 ZIN A   1      37.928   5.512  31.139  0.00  0.00     0.245 C 
BRANCH  26  27
ATOM     27  O32 ZIN A   1      37.035   4.432  30.858  0.00  0.00    -0.393 OA
ATOM     28  H55 ZIN A   1      37.370   3.566  31.128  0.00  0.00     0.209 HD
ENDBRANCH  26  27
ENDBRANCH  24  26
ENDBRANCH  21  24
BRANCH  20  29
ATOM     29  O26 ZIN A   1      40.545   4.493  34.638  0.00  0.00    -0.392 OA
ATOM     30  H51 ZIN A   1      39.595   4.603  34.778  0.00  0.00     0.210 HD
ENDBRANCH  20  29
BRANCH   4  31
ATOM     31  O6  ZIN A   1      42.355   8.057  29.765  0.00  0.00    -0.392 OA
ATOM     32  H38 ZIN A   1      41.914   8.571  29.074  0.00  0.00     0.210 HD
ENDBRANCH   4  31
TORSDOF 6
ENDMDL
MODEL 10
REMARK CAVERDOCK RESULT:      27.4      0.000      0.000
REMARK CAVERDOCK CONSTRAINTS:       0.1      0.0      0.0      0.0
REMARK CAVERDOCK TUNNEL: 9     27.4      1.7     10.7
REMARK  6 active torsions:
REMARK  status: ('A' for Active; 'I' for Inactive)
REMARK    1  A    between atoms: C4_4  and  O6_5 
REMARK    2  A    between atoms: C24_21  and  O26_22 
REMARK    3  A    between atoms: C27_23  and  O28_24 
REMARK    4  A    between atoms: C27_23  and  C29_25 
REMARK    5  A    between atoms: C29_25  and  C31_27 
REMARK    6  A    between atoms: C31_27  and  O32_28 
ROOT
ATOM      1  C1  ZIN A   1      41.559   4.552  31.612  0.00  0.00     0.019 C 
ATOM      2  C2  ZIN A   1      40.949   5.906  31.981  0.00  0.00     0.003 C 
ATOM      3  C3  ZIN A   1      41.458   6.974  31.030  0.00  0.00     0.048 C 
ATOM      4  C4  ZIN A   1      42.993   6.916  31.067  0.00  0.00     0.160 C 
ATOM      5  C7  ZIN A   1      43.532   7.117  32.479  0.00  0.00     0.147 C 
ATOM      6  F8  ZIN A   1      43.242   8.419  32.902  0.00  0.00    -0.238 F 
ATOM      7  C9  ZIN A   1      42.903   6.131  33.475  0.00  0.00     0.035 C 
ATOM      8  C11 ZIN A   1      43.421   6.425  34.884  0.00  0.00     0.013 C 
ATOM      9  C12 ZIN A   1      44.933   6.186  34.941  0.00  0.00     0.036 C 
ATOM     10  C13 ZIN A   1      45.583   7.023  33.855  0.00  0.00    -0.061 A 
ATOM     11  C14 ZIN A   1      46.590   7.823  34.175  0.00  0.00     0.058 A 
ATOM     12  C15 ZIN A   1      47.233   8.665  33.153  0.00  0.00     0.172 A 
ATOM     13  O16 ZIN A   1      48.180   9.374  33.437  0.00  0.00    -0.289 OA
ATOM     14  C17 ZIN A   1      46.703   8.628  31.780  0.00  0.00     0.052 A 
ATOM     15  C18 ZIN A   1      45.700   7.817  31.480  0.00  0.00    -0.006 A 
ATOM     16  C19 ZIN A   1      45.051   6.916  32.475  0.00  0.00     0.036 A 
ATOM     17  C20 ZIN A   1      45.293   5.472  32.028  0.00  0.00     0.028 C 
ATOM     18  C21 ZIN A   1      41.398   6.314  33.410  0.00  0.00     0.007 C 
ATOM     19  C23 ZIN A   1      40.574   5.371  34.295  0.00  0.00     0.041 C 
ATOM     20  C24 ZIN A   1      39.184   5.370  33.602  0.00  0.00     0.161 C 
ATOM     21  C27 ZIN A   1      39.436   5.773  32.113  0.00  0.00     0.153 C 
ENDROOT
BRANCH  21  22
ATOM     22  O28 ZIN A   1      38.802   7.022  31.825  0.00  0.00    -0.378 OA
ATOM     23  H52 ZIN A   1      38.741   7.223  30.881  0.00  0.00     0.211 HD
ENDBRANCH  21  22
BRANCH  21  24
ATOM     24  C29 ZIN A   1      38.923   4.701  31.187  0.00  0.00     0.187 C 
ATOM     25  O30 ZIN A   1      39.662   3.823  30.810  0.00  0.00    -0.292 OA
BRANCH  24  26
ATOM     26  C31 ZIN A   1      37.487   4.722  30.730  0.00  0.00     0.245 C 
BRANCH  26  27
ATOM     27  O32 ZIN A   1      36.749   5.655  31.523  0.00  0.00    -0.393 OA
ATOM     28  H55 ZIN A   1      37.216   6.485  31.689  0.00  0.00     0.209 HD
ENDBRANCH  26  27
ENDBRANCH  24  26
ENDBRANCH  21  24
BRANCH  20  29
ATOM     29  O26 ZIN A   1      38.325   6.326  34.224  0.00  0.00    -0.392 OA
ATOM     30  H51 ZIN A   1      37.451   6.396  33.815  0.00  0.00     0.210 HD
ENDBRANCH  20  29
BRANCH   4  31
ATOM     31  O6  ZIN A   1      43.423   5.643  30.582  0.00  0.00    -0.392 OA
ATOM     32  H38 ZIN A   1      43.932   5.129  31.225  0.00  0.00     0.210 HD
ENDBRANCH   4  31
TORSDOF 6
ENDMDL
MODEL 11
REMARK CAVERDOCK RESULT:      28.7      0.000      0.000
REMARK CAVERDOCK CONSTRAINTS:       0.0      0.0      0.0      0.0
REMARK CAVERDOCK TUNNEL: 10     28.7      1.7     11.1
REMARK  6 active torsions:
REMARK  status: ('A' for Active; 'I' for Inactive)
REMARK    1  A    between atoms: C4_4  and  O6_5 
REMARK    2  A    between atoms: C24_21  and  O26_22 
REMARK    3  A    between atoms: C27_23  and  O28_24 
REMARK    4  A    between atoms: C27_23  and  C29_25 
REMARK    5  A    between atoms: C29_25  and  C31_27 
REMARK    6  A    between atoms: C31_27  and  O32_28 
ROOT
ATOM      1  C1  ZIN A   1      41.286   4.427  31.698  0.00  0.00     0.019 C 
ATOM      2  C2  ZIN A   1      40.767   5.838  31.981  0.00  0.00     0.003 C 
ATOM      3  C3  ZIN A   1      41.343   6.810  30.968  0.00  0.00     0.048 C 
ATOM      4  C4  ZIN A   1      42.872   6.654  31.014  0.00  0.00     0.160 C 
ATOM      5  C7  ZIN A   1      43.424   6.906  32.413  0.00  0.00     0.147 C 
ATOM      6  F8  ZIN A   1      43.219   8.248  32.754  0.00  0.00    -0.238 F 
ATOM      7  C9  ZIN A   1      42.732   6.026  33.466  0.00  0.00     0.035 C 
ATOM      8  C11 ZIN A   1      43.269   6.372  34.856  0.00  0.00     0.013 C 
ATOM      9  C12 ZIN A   1      44.762   6.039  34.932  0.00  0.00     0.036 C 
ATOM     10  C13 ZIN A   1      45.465   6.764  33.799  0.00  0.00    -0.061 A 
ATOM     11  C14 ZIN A   1      46.522   7.514  34.073  0.00  0.00     0.058 A 
ATOM     12  C15 ZIN A   1      47.218   8.248  33.004  0.00  0.00     0.172 A 
ATOM     13  O16 ZIN A   1      48.210   8.910  33.246  0.00  0.00    -0.289 OA
ATOM     14  C17 ZIN A   1      46.686   8.161  31.634  0.00  0.00     0.052 A 
ATOM     15  C18 ZIN A   1      45.632   7.400  31.381  0.00  0.00    -0.006 A 
ATOM     16  C19 ZIN A   1      44.926   6.606  32.426  0.00  0.00     0.036 A 
ATOM     17  C20 ZIN A   1      45.073   5.125  32.070  0.00  0.00     0.028 C 
ATOM     18  C21 ZIN A   1      41.242   6.303  33.384  0.00  0.00     0.007 C 
ATOM     19  C23 ZIN A   1      40.359   5.472  34.322  0.00  0.00     0.041 C 
ATOM     20  C24 ZIN A   1      38.971   5.518  33.626  0.00  0.00     0.161 C 
ATOM     21  C27 ZIN A   1      39.248   5.812  32.115  0.00  0.00     0.153 C 
ENDROOT
BRANCH  21  22
ATOM     22  O28 ZIN A   1      38.697   7.079  31.749  0.00  0.00    -0.378 OA
ATOM     23  H52 ZIN A   1      38.043   7.033  31.039  0.00  0.00     0.211 HD
ENDBRANCH  21  22
BRANCH  21  24
ATOM     24  C29 ZIN A   1      38.665   4.721  31.255  0.00  0.00     0.187 C 
ATOM     25  O30 ZIN A   1      39.374   3.833  30.844  0.00  0.00    -0.292 OA
BRANCH  24  26
ATOM     26  C31 ZIN A   1      37.199   4.736  30.907  0.00  0.00     0.245 C 
BRANCH  26  27
ATOM     27  O32 ZIN A   1      36.504   5.597  31.812  0.00  0.00    -0.393 OA
ATOM     28  H55 ZIN A   1      36.869   5.601  32.708  0.00  0.00     0.209 HD
ENDBRANCH  26  27
ENDBRANCH  24  26
ENDBRANCH  21  24
BRANCH  20  29
ATOM     29  O26 ZIN A   1      38.177   6.565  34.185  0.00  0.00    -0.392 OA
ATOM     30  H51 ZIN A   1      37.419   6.819  33.639  0.00  0.00     0.210 HD
ENDBRANCH  20  29
BRANCH   4  31
ATOM     31  O6  ZIN A   1      43.218   5.328  30.610  0.00  0.00    -0.392 OA
ATOM     32  H38 ZIN A   1      43.993   5.282  30.034  0.00  0.00     0.210 HD
ENDBRANCH   4  31
TORSDOF 6
ENDMDL
MODEL 12
REMARK CAVERDOCK RESULT:      30.5      0.000      0.000
REMARK CAVERDOCK CONSTRAINTS:       0.0      0.0      0.0      0.0
REMARK CAVERDOCK TUNNEL: 11     30.5      1.8     12.9
REMARK  6 active torsions:
REMARK  status: ('A' for Active; 'I' for Inactive)
REMARK    1  A    between atoms: C4_4  and  O6_5 
REMARK    2  A    between atoms: C24_21  and  O26_22 
REMARK    3  A    between atoms: C27_23  and  O28_24 
REMARK    4  A    between atoms: C27_23  and  C29_25 
REMARK    5  A    between atoms: C29_25  and  C31_27 
REMARK    6  A    between atoms: C31_27  and  O32_28 
ROOT
ATOM      1  C1  ZIN A   1      41.036   4.172  31.810  0.00  0.00     0.019 C 
ATOM      2  C2  ZIN A   1      40.546   5.618  31.893  0.00  0.00     0.003 C 
ATOM      3  C3  ZIN A   1      41.198   6.445  30.801  0.00  0.00     0.048 C 
ATOM      4  C4  ZIN A   1      42.717   6.260  30.941  0.00  0.00     0.160 C 
ATOM      5  C7  ZIN A   1      43.210   6.669  32.326  0.00  0.00     0.147 C 
ATOM      6  F8  ZIN A   1      43.030   8.046  32.491  0.00  0.00    -0.238 F 
ATOM      7  C9  ZIN A   1      42.444   5.940  33.441  0.00  0.00     0.035 C 
ATOM      8  C11 ZIN A   1      42.924   6.441  34.805  0.00  0.00     0.013 C 
ATOM      9  C12 ZIN A   1      44.402   6.085  34.996  0.00  0.00     0.036 C 
ATOM     10  C13 ZIN A   1      45.178   6.648  33.820  0.00  0.00    -0.061 A 
ATOM     11  C14 ZIN A   1      46.243   7.401  34.055  0.00  0.00     0.058 A 
ATOM     12  C15 ZIN A   1      47.010   7.982  32.940  0.00  0.00     0.172 A 
ATOM     13  O16 ZIN A   1      48.009   8.644  33.151  0.00  0.00    -0.289 OA
ATOM     14  C17 ZIN A   1      46.541   7.740  31.566  0.00  0.00     0.052 A 
ATOM     15  C18 ZIN A   1      45.478   6.980  31.354  0.00  0.00    -0.006 A 
ATOM     16  C19 ZIN A   1      44.700   6.337  32.451  0.00  0.00     0.036 A 
ATOM     17  C20 ZIN A   1      44.820   4.820  32.285  0.00  0.00     0.028 C 
ATOM     18  C21 ZIN A   1      40.968   6.240  33.251  0.00  0.00     0.007 C 
ATOM     19  C23 ZIN A   1      40.017   5.552  34.238  0.00  0.00     0.041 C 
ATOM     20  C24 ZIN A   1      38.665   5.546  33.472  0.00  0.00     0.161 C 
ATOM     21  C27 ZIN A   1      39.022   5.645  31.953  0.00  0.00     0.153 C 
ENDROOT
BRANCH  21  22
ATOM     22  O28 ZIN A   1      38.527   6.871  31.408  0.00  0.00    -0.378 OA
ATOM     23  H52 ZIN A   1      38.198   6.795  30.503  0.00  0.00     0.211 HD
ENDBRANCH  21  22
BRANCH  21  24
ATOM     24  C29 ZIN A   1      38.448   4.471  31.203  0.00  0.00     0.187 C 
ATOM     25  O30 ZIN A   1      39.159   3.543  30.900  0.00  0.00    -0.292 OA
BRANCH  24  26
ATOM     26  C31 ZIN A   1      36.988   4.455  30.831  0.00  0.00     0.245 C 
BRANCH  26  27
ATOM     27  O32 ZIN A   1      36.323   5.551  31.462  0.00  0.00    -0.393 OA
ATOM     28  H55 ZIN A   1      36.878   6.335  31.574  0.00  0.00     0.209 HD
ENDBRANCH  26  27
ENDBRANCH  24  26
ENDBRANCH  21  24
BRANCH  20  29
ATOM     29  O26 ZIN A   1      37.877   6.672  33.859  0.00  0.00    -0.392 OA
ATOM     30  H51 ZIN A   1      38.396   7.458  34.082  0.00  0.00     0.210 HD
ENDBRANCH  20  29
BRANCH   4  31
ATOM     31  O6  ZIN A   1      43.042   4.887  30.719  0.00  0.00    -0.392 OA
ATOM     32  H38 ZIN A   1      43.820   4.752  30.160  0.00  0.00     0.210 HD
ENDBRANCH   4  31
TORSDOF 6
ENDMDL
MODEL 13
REMARK CAVERDOCK RESULT:      31.4      0.000      0.000
REMARK CAVERDOCK CONSTRAINTS:       0.0      0.0      0.0      0.0
REMARK CAVERDOCK TUNNEL: 12     31.4      1.8     13.4
REMARK  6 active torsions:
REMARK  status: ('A' for Active; 'I' for Inactive)
REMARK    1  A    between atoms: C4_4  and  O6_5 
REMARK    2  A    between atoms: C24_21  and  O26_22 
REMARK    3  A    between atoms: C27_23  and  O28_24 
REMARK    4  A    between atoms: C27_23  and  C29_25 
REMARK    5  A    between atoms: C29_25  and  C31_27 
REMARK    6  A    between atoms: C31_27  and  O32_28 
ROOT
ATOM      1  C1  ZIN A   1      40.337   6.402  30.974  0.00  0.00     0.019 C 
ATOM      2  C2  ZIN A   1      40.380   5.165  31.872  0.00  0.00     0.003 C 
ATOM      3  C3  ZIN A   1      40.186   3.915  31.034  0.00  0.00     0.048 C 
ATOM      4  C4  ZIN A   1      38.883   4.103  30.241  0.00  0.00     0.160 C 
ATOM      5  C7  ZIN A   1      37.693   4.353  31.161  0.00  0.00     0.147 C 
ATOM      6  F8  ZIN A   1      37.452   3.205  31.925  0.00  0.00    -0.238 F 
ATOM      7  C9  ZIN A   1      37.949   5.528  32.117  0.00  0.00     0.035 C 
ATOM      8  C11 ZIN A   1      36.759   5.687  33.065  0.00  0.00     0.013 C 
ATOM      9  C12 ZIN A   1      35.505   6.051  32.265  0.00  0.00     0.036 C 
ATOM     10  C13 ZIN A   1      35.307   4.995  31.193  0.00  0.00    -0.061 A 
ATOM     11  C14 ZIN A   1      34.127   4.401  31.087  0.00  0.00     0.058 A 
ATOM     12  C15 ZIN A   1      33.902   3.358  30.073  0.00  0.00     0.172 A 
ATOM     13  O16 ZIN A   1      32.810   2.836  29.949  0.00  0.00    -0.289 OA
ATOM     14  C17 ZIN A   1      35.030   2.962  29.213  0.00  0.00     0.052 A 
ATOM     15  C18 ZIN A   1      36.198   3.573  29.333  0.00  0.00    -0.006 A 
ATOM     16  C19 ZIN A   1      36.455   4.664  30.315  0.00  0.00     0.036 A 
ATOM     17  C20 ZIN A   1      36.779   5.936  29.529  0.00  0.00     0.028 C 
ATOM     18  C21 ZIN A   1      39.214   5.215  32.895  0.00  0.00     0.007 C 
ATOM     19  C23 ZIN A   1      39.681   6.302  33.872  0.00  0.00     0.041 C 
ATOM     20  C24 ZIN A   1      41.195   5.997  34.034  0.00  0.00     0.161 C 
ATOM     21  C27 ZIN A   1      41.624   5.210  32.754  0.00  0.00     0.153 C 
ENDROOT
BRANCH  21  22
ATOM     22  O28 ZIN A   1      42.032   3.884  33.102  0.00  0.00    -0.378 OA
ATOM     23  H52 ZIN A   1      41.381   3.203  32.885  0.00  0.00     0.211 HD
ENDBRANCH  21  22
BRANCH  21  24
ATOM     24  C29 ZIN A   1      42.741   5.931  32.046  0.00  0.00     0.187 C 
ATOM     25  O30 ZIN A   1      42.661   7.119  31.845  0.00  0.00    -0.292 OA
BRANCH  24  26
ATOM     26  C31 ZIN A   1      43.960   5.171  31.589  0.00  0.00     0.245 C 
BRANCH  26  27
ATOM     27  O32 ZIN A   1      45.056   6.075  31.439  0.00  0.00    -0.393 OA
ATOM     28  H55 ZIN A   1      44.896   6.784  30.802  0.00  0.00     0.209 HD
ENDBRANCH  26  27
ENDBRANCH  24  26
ENDBRANCH  21  24
BRANCH  20  29
ATOM     29  O26 ZIN A   1      41.411   5.191  35.194  0.00  0.00    -0.392 OA
ATOM     30  H51 ZIN A   1      40.597   4.913  35.637  0.00  0.00     0.210 HD
ENDBRANCH  20  29
BRANCH   4  31
ATOM     31  O6  ZIN A   1      39.030   5.216  29.358  0.00  0.00    -0.392 OA
ATOM     32  H38 ZIN A   1      39.868   5.227  28.875  0.00  0.00     0.210 HD
ENDBRANCH   4  31
TORSDOF 6
ENDMDL
MODEL 14
REMARK CAVERDOCK RESULT:      30.6      0.000      0.000
REMARK CAVERDOCK CONSTRAINTS:       0.0      0.0      0.0      0.0
REMARK CAVERDOCK TUNNEL: 13     30.6      1.8     14.7
REMARK  6 active torsions:
REMARK  status: ('A' for Active; 'I' for Inactive)
REMARK    1  A    between atoms: C4_4  and  O6_5 
REMARK    2  A    between atoms: C24_21  and  O26_22 
REMARK    3  A    between atoms: C27_23  and  O28_24 
REMARK    4  A    between atoms: C27_23  and  C29_25 
REMARK    5  A    between atoms: C29_25  and  C31_27 
REMARK    6  A    between atoms: C31_27  and  O32_28 
ROOT
ATOM      1  C1  ZIN A   1      40.091   6.387  30.922  0.00  0.00     0.019 C 
ATOM      2  C2  ZIN A   1      40.139   5.147  31.817  0.00  0.00     0.003 C 
ATOM      3  C3  ZIN A   1      39.964   3.897  30.975  0.00  0.00     0.048 C 
ATOM      4  C4  ZIN A   1      38.666   4.074  30.171  0.00  0.00     0.160 C 
ATOM      5  C7  ZIN A   1      37.466   4.310  31.082  0.00  0.00     0.147 C 
ATOM      6  F8  ZIN A   1      37.230   3.159  31.841  0.00  0.00    -0.238 F 
ATOM      7  C9  ZIN A   1      37.703   5.486  32.043  0.00  0.00     0.035 C 
ATOM      8  C11 ZIN A   1      36.503   5.631  32.981  0.00  0.00     0.013 C 
ATOM      9  C12 ZIN A   1      35.252   5.985  32.171  0.00  0.00     0.036 C 
ATOM     10  C13 ZIN A   1      35.073   4.929  31.095  0.00  0.00    -0.061 A 
ATOM     11  C14 ZIN A   1      33.900   4.324  30.977  0.00  0.00     0.058 A 
ATOM     12  C15 ZIN A   1      33.695   3.281  29.959  0.00  0.00     0.172 A 
ATOM     13  O16 ZIN A   1      32.609   2.748  29.824  0.00  0.00    -0.289 OA
ATOM     14  C17 ZIN A   1      34.833   2.898  29.108  0.00  0.00     0.052 A 
ATOM     15  C18 ZIN A   1      35.995   3.520  29.239  0.00  0.00    -0.006 A 
ATOM     16  C19 ZIN A   1      36.232   4.612  30.226  0.00  0.00     0.036 A 
ATOM     17  C20 ZIN A   1      36.551   5.889  29.445  0.00  0.00     0.028 C 
ATOM     18  C21 ZIN A   1      38.964   5.184  32.831  0.00  0.00     0.007 C 
ATOM     19  C23 ZIN A   1      39.412   6.273  33.814  0.00  0.00     0.041 C 
ATOM     20  C24 ZIN A   1      40.928   5.983  33.989  0.00  0.00     0.161 C 
ATOM     21  C27 ZIN A   1      41.375   5.202  32.710  0.00  0.00     0.153 C 
ENDROOT
BRANCH  21  22
ATOM     22  O28 ZIN A   1      41.793   3.880  33.058  0.00  0.00    -0.378 OA
ATOM     23  H52 ZIN A   1      41.228   3.449  33.714  0.00  0.00     0.211 HD
ENDBRANCH  21  22
BRANCH  21  24
ATOM     24  C29 ZIN A   1      42.491   5.936  32.013  0.00  0.00     0.187 C 
ATOM     25  O30 ZIN A   1      42.392   7.120  31.796  0.00  0.00    -0.292 OA
BRANCH  24  26
ATOM     26  C31 ZIN A   1      43.731   5.194  31.587  0.00  0.00     0.245 C 
BRANCH  26  27
ATOM     27  O32 ZIN A   1      44.873   5.765  32.230  0.00  0.00    -0.393 OA
ATOM     28  H55 ZIN A   1      45.342   6.416  31.690  0.00  0.00     0.209 HD
ENDBRANCH  26  27
ENDBRANCH  24  26
ENDBRANCH  21  24
BRANCH  20  29
ATOM     29  O26 ZIN A   1      41.141   5.176  35.148  0.00  0.00    -0.392 OA
ATOM     30  H51 ZIN A   1      40.400   4.594  35.365  0.00  0.00     0.210 HD
ENDBRANCH  20  29
BRANCH   4  31
ATOM     31  O6  ZIN A   1      38.810   5.191  29.292  0.00  0.00    -0.392 OA
ATOM     32  H38 ZIN A   1      38.027   5.371  28.754  0.00  0.00     0.210 HD
ENDBRANCH   4  31
TORSDOF 6
ENDMDL
MODEL 15
REMARK CAVERDOCK RESULT:      30.5      0.000      0.000
REMARK CAVERDOCK CONSTRAINTS:       0.0      0.0      0.0      0.0
REMARK CAVERDOCK TUNNEL: 14     30.5      1.8     15.7
REMARK  6 active torsions:
REMARK  status: ('A' for Active; 'I' for Inactive)
REMARK    1  A    between atoms: C4_4  and  O6_5 
REMARK    2  A    between atoms: C24_21  and  O26_22 
REMARK    3  A    between atoms: C27_23  and  O28_24 
REMARK    4  A    between atoms: C27_23  and  C29_25 
REMARK    5  A    between atoms: C29_25  and  C31_27 
REMARK    6  A    between atoms: C31_27  and  O32_28 
ROOT
ATOM      1  C1  ZIN A   1      39.915   6.444  30.972  0.00  0.00     0.019 C 
ATOM      2  C2  ZIN A   1      39.976   5.186  31.840  0.00  0.00     0.003 C 
ATOM      3  C3  ZIN A   1      39.816   3.953  30.970  0.00  0.00     0.048 C 
ATOM      4  C4  ZIN A   1      38.517   4.133  30.168  0.00  0.00     0.160 C 
ATOM      5  C7  ZIN A   1      37.314   4.335  31.083  0.00  0.00     0.147 C 
ATOM      6  F8  ZIN A   1      37.089   3.165  31.816  0.00  0.00    -0.238 F 
ATOM      7  C9  ZIN A   1      37.536   5.492  32.070  0.00  0.00     0.035 C 
ATOM      8  C11 ZIN A   1      36.333   5.603  33.009  0.00  0.00     0.013 C 
ATOM      9  C12 ZIN A   1      35.079   5.960  32.205  0.00  0.00     0.036 C 
ATOM     10  C13 ZIN A   1      34.914   4.926  31.106  0.00  0.00    -0.061 A 
ATOM     11  C14 ZIN A   1      33.748   4.311  30.973  0.00  0.00     0.058 A 
ATOM     12  C15 ZIN A   1      33.555   3.288  29.933  0.00  0.00     0.172 A 
ATOM     13  O16 ZIN A   1      32.476   2.746  29.785  0.00  0.00    -0.289 OA
ATOM     14  C17 ZIN A   1      34.699   2.937  29.075  0.00  0.00     0.052 A 
ATOM     15  C18 ZIN A   1      35.853   3.569  29.221  0.00  0.00    -0.006 A 
ATOM     16  C19 ZIN A   1      36.077   4.641  30.232  0.00  0.00     0.036 A 
ATOM     17  C20 ZIN A   1      36.382   5.939  29.480  0.00  0.00     0.028 C 
ATOM     18  C21 ZIN A   1      38.799   5.187  32.852  0.00  0.00     0.007 C 
ATOM     19  C23 ZIN A   1      39.233   6.259  33.860  0.00  0.00     0.041 C 
ATOM     20  C24 ZIN A   1      40.753   5.982  34.030  0.00  0.00     0.161 C 
ATOM     21  C27 ZIN A   1      41.210   5.235  32.735  0.00  0.00     0.153 C 
ENDROOT
BRANCH  21  22
ATOM     22  O28 ZIN A   1      41.642   3.911  33.055  0.00  0.00    -0.378 OA
ATOM     23  H52 ZIN A   1      42.021   3.430  32.307  0.00  0.00     0.211 HD
ENDBRANCH  21  22
BRANCH  21  24
ATOM     24  C29 ZIN A   1      42.318   5.997  32.056  0.00  0.00     0.187 C 
ATOM     25  O30 ZIN A   1      42.184   7.173  31.816  0.00  0.00    -0.292 OA
BRANCH  24  26
ATOM     26  C31 ZIN A   1      43.595   5.293  31.676  0.00  0.00     0.245 C 
BRANCH  26  27
ATOM     27  O32 ZIN A   1      44.574   5.498  32.697  0.00  0.00    -0.393 OA
ATOM     28  H55 ZIN A   1      44.990   6.371  32.672  0.00  0.00     0.209 HD
ENDBRANCH  26  27
ENDBRANCH  24  26
ENDBRANCH  21  24
BRANCH  20  29
ATOM     29  O26 ZIN A   1      40.974   5.153  35.172  0.00  0.00    -0.392 OA
ATOM     30  H51 ZIN A   1      41.303   4.269  34.958  0.00  0.00     0.210 HD
ENDBRANCH  20  29
BRANCH   4  31
ATOM     31  O6  ZIN A   1      38.649   5.270  29.315  0.00  0.00    -0.392 OA
ATOM     32  H38 ZIN A   1      37.808   5.687  29.083  0.00  0.00     0.210 HD
ENDBRANCH   4  31
TORSDOF 6
ENDMDL
MODEL 16
REMARK CAVERDOCK RESULT:      29.9      0.000      0.000
REMARK CAVERDOCK CONSTRAINTS:       0.0      0.0      0.0      0.0
REMARK CAVERDOCK TUNNEL: 15     29.9      1.8     16.6
REMARK  6 active torsions:
REMARK  status: ('A' for Active; 'I' for Inactive)
REMARK    1  A    between atoms: C4_4  and  O6_5 
REMARK    2  A    between atoms: C24_21  and  O26_22 
REMARK    3  A    between atoms: C27_23  and  O28_24 
REMARK    4  A    between atoms: C27_23  and  C29_25 
REMARK    5  A    between atoms: C29_25  and  C31_27 
REMARK    6  A    between atoms: C31_27  and  O32_28 
ROOT
ATOM      1  C1  ZIN A   1      39.595   6.532  31.013  0.00  0.00     0.019 C 
ATOM      2  C2  ZIN A   1      39.706   5.260  31.856  0.00  0.00     0.003 C 
ATOM      3  C3  ZIN A   1      39.561   4.039  30.966  0.00  0.00     0.048 C 
ATOM      4  C4  ZIN A   1      38.243   4.199  30.192  0.00  0.00     0.160 C 
ATOM      5  C7  ZIN A   1      37.052   4.353  31.133  0.00  0.00     0.147 C 
ATOM      6  F8  ZIN A   1      36.873   3.164  31.848  0.00  0.00    -0.238 F 
ATOM      7  C9  ZIN A   1      37.263   5.497  32.137  0.00  0.00     0.035 C 
ATOM      8  C11 ZIN A   1      36.076   5.559  33.100  0.00  0.00     0.013 C 
ATOM      9  C12 ZIN A   1      34.798   5.897  32.327  0.00  0.00     0.036 C 
ATOM     10  C13 ZIN A   1      34.639   4.879  31.212  0.00  0.00    -0.061 A 
ATOM     11  C14 ZIN A   1      33.487   4.236  31.089  0.00  0.00     0.058 A 
ATOM     12  C15 ZIN A   1      33.301   3.227  30.033  0.00  0.00     0.172 A 
ATOM     13  O16 ZIN A   1      32.234   2.660  29.895  0.00  0.00    -0.289 OA
ATOM     14  C17 ZIN A   1      34.437   2.923  29.148  0.00  0.00     0.052 A 
ATOM     15  C18 ZIN A   1      35.577   3.582  29.284  0.00  0.00    -0.006 A 
ATOM     16  C19 ZIN A   1      35.792   4.642  30.311  0.00  0.00     0.036 A 
ATOM     17  C20 ZIN A   1      36.048   5.960  29.578  0.00  0.00     0.028 C 
ATOM     18  C21 ZIN A   1      38.549   5.211  32.890  0.00  0.00     0.007 C 
ATOM     19  C23 ZIN A   1      38.974   6.276  33.909  0.00  0.00     0.041 C 
ATOM     20  C24 ZIN A   1      40.503   6.036  34.046  0.00  0.00     0.161 C 
ATOM     21  C27 ZIN A   1      40.954   5.326  32.729  0.00  0.00     0.153 C 
ENDROOT
BRANCH  21  22
ATOM     22  O28 ZIN A   1      41.428   4.007  33.015  0.00  0.00    -0.378 OA
ATOM     23  H52 ZIN A   1      40.728   3.377  33.234  0.00  0.00     0.211 HD
ENDBRANCH  21  22
BRANCH  21  24
ATOM     24  C29 ZIN A   1      42.030   6.129  32.043  0.00  0.00     0.187 C 
ATOM     25  O30 ZIN A   1      41.739   7.129  31.431  0.00  0.00    -0.292 OA
BRANCH  24  26
ATOM     26  C31 ZIN A   1      43.468   5.686  32.122  0.00  0.00     0.245 C 
BRANCH  26  27
ATOM     27  O32 ZIN A   1      43.853   5.558  33.492  0.00  0.00    -0.393 OA
ATOM     28  H55 ZIN A   1      43.120   5.651  34.116  0.00  0.00     0.209 HD
ENDBRANCH  26  27
ENDBRANCH  24  26
ENDBRANCH  21  24
BRANCH  20  29
ATOM     29  O26 ZIN A   1      40.768   5.193  35.167  0.00  0.00    -0.392 OA
ATOM     30  H51 ZIN A   1      41.532   4.611  35.050  0.00  0.00     0.210 HD
ENDBRANCH  20  29
BRANCH   4  31
ATOM     31  O6  ZIN A   1      38.329   5.355  29.358  0.00  0.00    -0.392 OA
ATOM     32  H38 ZIN A   1      38.074   5.196  28.439  0.00  0.00     0.210 HD
ENDBRANCH   4  31
TORSDOF 6
ENDMDL
MODEL 17
REMARK CAVERDOCK RESULT:      29.8      0.000      0.000
REMARK CAVERDOCK CONSTRAINTS:       0.0      0.0      0.0      0.0
REMARK CAVERDOCK TUNNEL: 16     29.8      1.9     17.1
REMARK  6 active torsions:
REMARK  status: ('A' for Active; 'I' for Inactive)
REMARK    1  A    between atoms: C4_4  and  O6_5 
REMARK    2  A    between atoms: C24_21  and  O26_22 
REMARK    3  A    between atoms: C27_23  and  O28_24 
REMARK    4  A    between atoms: C27_23  and  C29_25 
REMARK    5  A    between atoms: C29_25  and  C31_27 
REMARK    6  A    between atoms: C31_27  and  O32_28 
ROOT
ATOM      1  C1  ZIN A   1      39.473   6.511  30.958  0.00  0.00     0.019 C 
ATOM      2  C2  ZIN A   1      39.591   5.241  31.803  0.00  0.00     0.003 C 
ATOM      3  C3  ZIN A   1      39.463   4.018  30.914  0.00  0.00     0.048 C 
ATOM      4  C4  ZIN A   1      38.148   4.164  30.132  0.00  0.00     0.160 C 
ATOM      5  C7  ZIN A   1      36.950   4.308  31.066  0.00  0.00     0.147 C 
ATOM      6  F8  ZIN A   1      36.778   3.118  31.781  0.00  0.00    -0.238 F 
ATOM      7  C9  ZIN A   1      37.144   5.456  32.069  0.00  0.00     0.035 C 
ATOM      8  C11 ZIN A   1      35.952   5.507  33.026  0.00  0.00     0.013 C 
ATOM      9  C12 ZIN A   1      34.675   5.833  32.245  0.00  0.00     0.036 C 
ATOM     10  C13 ZIN A   1      34.531   4.812  31.131  0.00  0.00    -0.061 A 
ATOM     11  C14 ZIN A   1      33.386   4.158  31.002  0.00  0.00     0.058 A 
ATOM     12  C15 ZIN A   1      33.216   3.147  29.946  0.00  0.00     0.172 A 
ATOM     13  O16 ZIN A   1      32.155   2.569  29.803  0.00  0.00    -0.289 OA
ATOM     14  C17 ZIN A   1      34.360   2.852  29.067  0.00  0.00     0.052 A 
ATOM     15  C18 ZIN A   1      35.493   3.522  29.209  0.00  0.00    -0.006 A 
ATOM     16  C19 ZIN A   1      35.692   4.584  30.236  0.00  0.00     0.036 A 
ATOM     17  C20 ZIN A   1      35.940   5.904  29.503  0.00  0.00     0.028 C 
ATOM     18  C21 ZIN A   1      38.429   5.183  32.830  0.00  0.00     0.007 C 
ATOM     19  C23 ZIN A   1      38.838   6.252  33.851  0.00  0.00     0.041 C 
ATOM     20  C24 ZIN A   1      40.368   6.027  33.996  0.00  0.00     0.161 C 
ATOM     21  C27 ZIN A   1      40.834   5.319  32.683  0.00  0.00     0.153 C 
ENDROOT
BRANCH  21  22
ATOM     22  O28 ZIN A   1      41.318   4.006  32.974  0.00  0.00    -0.378 OA
ATOM     23  H52 ZIN A   1      41.850   3.952  33.779  0.00  0.00     0.211 HD
ENDBRANCH  21  22
BRANCH  21  24
ATOM     24  C29 ZIN A   1      41.905   6.132  32.003  0.00  0.00     0.187 C 
ATOM     25  O30 ZIN A   1      41.600   6.995  31.215  0.00  0.00    -0.292 OA
BRANCH  24  26
ATOM     26  C31 ZIN A   1      43.358   5.868  32.305  0.00  0.00     0.245 C 
BRANCH  26  27
ATOM     27  O32 ZIN A   1      43.556   5.861  33.721  0.00  0.00    -0.393 OA
ATOM     28  H55 ZIN A   1      44.482   5.770  33.986  0.00  0.00     0.209 HD
ENDBRANCH  26  27
ENDBRANCH  24  26
ENDBRANCH  21  24
BRANCH  20  29
ATOM     29  O26 ZIN A   1      40.635   5.187  35.120  0.00  0.00    -0.392 OA
ATOM     30  H51 ZIN A   1      41.085   5.636  35.849  0.00  0.00     0.210 HD
ENDBRANCH  20  29
BRANCH   4  31
ATOM     31  O6  ZIN A   1      38.227   5.320  29.297  0.00  0.00    -0.392 OA
ATOM     32  H38 ZIN A   1      39.041   5.374  28.777  0.00  0.00     0.210 HD
ENDBRANCH   4  31
TORSDOF 6
ENDMDL
MODEL 18
REMARK CAVERDOCK RESULT:      30.4      0.000      0.000
REMARK CAVERDOCK CONSTRAINTS:       0.0      0.0      0.0      0.0
REMARK CAVERDOCK TUNNEL: 17     30.4      1.9     18.3
REMARK  6 active torsions:
REMARK  status: ('A' for Active; 'I' for Inactive)
REMARK    1  A    between atoms: C4_4  and  O6_5 
REMARK    2  A    between atoms: C24_21  and  O26_22 
REMARK    3  A    between atoms: C27_23  and  O28_24 
REMARK    4  A    between atoms: C27_23  and  C29_25 
REMARK    5  A    between atoms: C29_25  and  C31_27 
REMARK    6  A    between atoms: C31_27  and  O32_28 
ROOT
ATOM      1  C1  ZIN A   1      39.142   6.611  30.974  0.00  0.00     0.019 C 
ATOM      2  C2  ZIN A   1      39.318   5.318  31.773  0.00  0.00     0.003 C 
ATOM      3  C3  ZIN A   1      39.203   4.122  30.847  0.00  0.00     0.048 C 
ATOM      4  C4  ZIN A   1      37.864   4.255  30.104  0.00  0.00     0.160 C 
ATOM      5  C7  ZIN A   1      36.687   4.333  31.071  0.00  0.00     0.147 C 
ATOM      6  F8  ZIN A   1      36.568   3.115  31.750  0.00  0.00    -0.238 F 
ATOM      7  C9  ZIN A   1      36.874   5.452  32.107  0.00  0.00     0.035 C 
ATOM      8  C11 ZIN A   1      35.706   5.436  33.095  0.00  0.00     0.013 C 
ATOM      9  C12 ZIN A   1      34.400   5.750  32.357  0.00  0.00     0.036 C 
ATOM     10  C13 ZIN A   1      34.257   4.763  31.213  0.00  0.00    -0.061 A 
ATOM     11  C14 ZIN A   1      33.129   4.079  31.091  0.00  0.00     0.058 A 
ATOM     12  C15 ZIN A   1      32.961   3.099  30.006  0.00  0.00     0.172 A 
ATOM     13  O16 ZIN A   1      31.913   2.495  29.869  0.00  0.00    -0.289 OA
ATOM     14  C17 ZIN A   1      34.089   2.867  29.090  0.00  0.00     0.052 A 
ATOM     15  C18 ZIN A   1      35.206   3.565  29.226  0.00  0.00    -0.006 A 
ATOM     16  C19 ZIN A   1      35.401   4.599  30.282  0.00  0.00     0.036 A 
ATOM     17  C20 ZIN A   1      35.592   5.949  29.588  0.00  0.00     0.028 C 
ATOM     18  C21 ZIN A   1      38.185   5.192  32.827  0.00  0.00     0.007 C 
ATOM     19  C23 ZIN A   1      38.590   6.239  33.872  0.00  0.00     0.041 C 
ATOM     20  C24 ZIN A   1      40.129   6.055  33.972  0.00  0.00     0.161 C 
ATOM     21  C27 ZIN A   1      40.581   5.404  32.624  0.00  0.00     0.153 C 
ENDROOT
BRANCH  21  22
ATOM     22  O28 ZIN A   1      41.110   4.097  32.858  0.00  0.00    -0.378 OA
ATOM     23  H52 ZIN A   1      40.577   3.559  33.459  0.00  0.00     0.211 HD
ENDBRANCH  21  22
BRANCH  21  24
ATOM     24  C29 ZIN A   1      41.611   6.270  31.945  0.00  0.00     0.187 C 
ATOM     25  O30 ZIN A   1      41.273   7.048  31.085  0.00  0.00    -0.292 OA
BRANCH  24  26
ATOM     26  C31 ZIN A   1      43.061   6.167  32.340  0.00  0.00     0.245 C 
BRANCH  26  27
ATOM     27  O32 ZIN A   1      43.156   5.842  33.728  0.00  0.00    -0.393 OA
ATOM     28  H55 ZIN A   1      42.507   5.188  34.023  0.00  0.00     0.209 HD
ENDBRANCH  26  27
ENDBRANCH  24  26
ENDBRANCH  21  24
BRANCH  20  29
ATOM     29  O26 ZIN A   1      40.448   5.186  35.060  0.00  0.00    -0.392 OA
ATOM     30  H51 ZIN A   1      41.222   5.463  35.570  0.00  0.00     0.210 HD
ENDBRANCH  20  29
BRANCH   4  31
ATOM     31  O6  ZIN A   1      37.889   5.440  29.306  0.00  0.00    -0.392 OA
ATOM     32  H38 ZIN A   1      38.473   5.384  28.537  0.00  0.00     0.210 HD
ENDBRANCH   4  31
TORSDOF 6
ENDMDL
MODEL 19
REMARK CAVERDOCK RESULT:      30.7      0.000      0.000
REMARK CAVERDOCK CONSTRAINTS:       0.0      0.0      0.0      0.0
REMARK CAVERDOCK TUNNEL: 18     30.7      1.9    19.10
REMARK  6 active torsions:
REMARK  status: ('A' for Active; 'I' for Inactive)
REMARK    1  A    between atoms: C4_4  and  O6_5 
REMARK    2  A    between atoms: C24_21  and  O26_22 
REMARK    3  A    between atoms: C27_23  and  O28_24 
REMARK    4  A    between atoms: C27_23  and  C29_25 
REMARK    5  A    between atoms: C29_25  and  C31_27 
REMARK    6  A    between atoms: C31_27  and  O32_28 
ROOT
ATOM      1  C1  ZIN A   1      38.976   6.526  30.873  0.00  0.00     0.019 C 
ATOM      2  C2  ZIN A   1      39.166   5.261  31.713  0.00  0.00     0.003 C 
ATOM      3  C3  ZIN A   1      39.040   4.034  30.829  0.00  0.00     0.048 C 
ATOM      4  C4  ZIN A   1      37.691   4.140  30.101  0.00  0.00     0.160 C 
ATOM      5  C7  ZIN A   1      36.528   4.248  31.081  0.00  0.00     0.147 C 
ATOM      6  F8  ZIN A   1      36.420   3.054  31.802  0.00  0.00    -0.238 F 
ATOM      7  C9  ZIN A   1      36.727   5.402  32.076  0.00  0.00     0.035 C 
ATOM      8  C11 ZIN A   1      35.572   5.418  33.080  0.00  0.00     0.013 C 
ATOM      9  C12 ZIN A   1      34.256   5.703  32.350  0.00  0.00     0.036 C 
ATOM     10  C13 ZIN A   1      34.099   4.678  31.242  0.00  0.00    -0.061 A 
ATOM     11  C14 ZIN A   1      32.971   3.989  31.158  0.00  0.00     0.058 A 
ATOM     12  C15 ZIN A   1      32.790   2.972  30.110  0.00  0.00     0.172 A 
ATOM     13  O16 ZIN A   1      31.742   2.362  30.008  0.00  0.00    -0.289 OA
ATOM     14  C17 ZIN A   1      33.906   2.711  29.186  0.00  0.00     0.052 A 
ATOM     15  C18 ZIN A   1      35.023   3.416  29.284  0.00  0.00    -0.006 A 
ATOM     16  C19 ZIN A   1      35.230   4.485  30.302  0.00  0.00     0.036 A 
ATOM     17  C20 ZIN A   1      35.409   5.811  29.560  0.00  0.00     0.028 C 
ATOM     18  C21 ZIN A   1      38.048   5.169  32.786  0.00  0.00     0.007 C 
ATOM     19  C23 ZIN A   1      38.464   6.251  33.789  0.00  0.00     0.041 C 
ATOM     20  C24 ZIN A   1      40.005   6.073  33.874  0.00  0.00     0.161 C 
ATOM     21  C27 ZIN A   1      40.440   5.378  32.543  0.00  0.00     0.153 C 
ENDROOT
BRANCH  21  22
ATOM     22  O28 ZIN A   1      40.975   4.080  32.814  0.00  0.00    -0.378 OA
ATOM     23  H52 ZIN A   1      40.779   3.752  33.702  0.00  0.00     0.211 HD
ENDBRANCH  21  22
BRANCH  21  24
ATOM     24  C29 ZIN A   1      41.458   6.222  31.821  0.00  0.00     0.187 C 
ATOM     25  O30 ZIN A   1      41.096   7.132  31.115  0.00  0.00    -0.292 OA
BRANCH  24  26
ATOM     26  C31 ZIN A   1      42.928   5.932  31.981  0.00  0.00     0.245 C 
BRANCH  26  27
ATOM     27  O32 ZIN A   1      43.256   5.881  33.371  0.00  0.00    -0.393 OA
ATOM     28  H55 ZIN A   1      43.107   5.017  33.779  0.00  0.00     0.209 HD
ENDBRANCH  26  27
ENDBRANCH  24  26
ENDBRANCH  21  24
BRANCH  20  29
ATOM     29  O26 ZIN A   1      40.341   5.242  34.986  0.00  0.00    -0.392 OA
ATOM     30  H51 ZIN A   1      40.661   4.364  34.739  0.00  0.00     0.210 HD
ENDBRANCH  20  29
BRANCH   4  31
ATOM     31  O6  ZIN A   1      37.703   5.297  29.263  0.00  0.00    -0.392 OA
ATOM     32  H38 ZIN A   1      38.008   6.100  29.707  0.00  0.00     0.210 HD
ENDBRANCH   4  31
TORSDOF 6
ENDMDL
MODEL 20
REMARK CAVERDOCK RESULT:      29.0      0.000      0.000
REMARK CAVERDOCK CONSTRAINTS:       0.0      0.0      0.0      0.0
REMARK CAVERDOCK TUNNEL: 19     29.0      1.9     20.4
REMARK  6 active torsions:
REMARK  status: ('A' for Active; 'I' for Inactive)
REMARK    1  A    between atoms: C4_4  and  O6_5 
REMARK    2  A    between atoms: C24_21  and  O26_22 
REMARK    3  A    between atoms: C27_23  and  O28_24 
REMARK    4  A    between atoms: C27_23  and  C29_25 
REMARK    5  A    between atoms: C29_25  and  C31_27 
REMARK    6  A    between atoms: C31_27  and  O32_28 
ROOT
ATOM      1  C1  ZIN A   1      38.991   4.724  32.635  0.00  0.00     0.019 C 
ATOM      2  C2  ZIN A   1      39.000   5.245  31.197  0.00  0.00     0.003 C 
ATOM      3  C3  ZIN A   1      38.069   6.438  31.076  0.00  0.00     0.048 C 
ATOM      4  C4  ZIN A   1      36.695   5.992  31.603  0.00  0.00     0.160 C 
ATOM      5  C7  ZIN A   1      36.163   4.785  30.838  0.00  0.00     0.147 C 
ATOM      6  F8  ZIN A   1      35.905   5.154  29.514  0.00  0.00    -0.238 F 
ATOM      7  C9  ZIN A   1      37.172   3.625  30.831  0.00  0.00     0.035 C 
ATOM      8  C11 ZIN A   1      36.620   2.471  29.991  0.00  0.00     0.013 C 
ATOM      9  C12 ZIN A   1      35.343   1.925  30.636  0.00  0.00     0.036 C 
ATOM     10  C13 ZIN A   1      34.374   3.079  30.814  0.00  0.00    -0.061 A 
ATOM     11  C14 ZIN A   1      33.138   2.958  30.353  0.00  0.00     0.058 A 
ATOM     12  C15 ZIN A   1      32.175   4.063  30.490  0.00  0.00     0.172 A 
ATOM     13  O16 ZIN A   1      31.029   3.942  30.100  0.00  0.00    -0.289 OA
ATOM     14  C17 ZIN A   1      32.632   5.318  31.109  0.00  0.00     0.052 A 
ATOM     15  C18 ZIN A   1      33.871   5.416  31.568  0.00  0.00    -0.006 A 
ATOM     16  C19 ZIN A   1      34.862   4.305  31.491  0.00  0.00     0.036 A 
ATOM     17  C20 ZIN A   1      35.222   3.897  32.921  0.00  0.00     0.028 C 
ATOM     18  C21 ZIN A   1      38.465   4.149  30.236  0.00  0.00     0.007 C 
ATOM     19  C23 ZIN A   1      39.630   3.153  30.194  0.00  0.00     0.041 C 
ATOM     20  C24 ZIN A   1      40.877   4.077  30.127  0.00  0.00     0.161 C 
ATOM     21  C27 ZIN A   1      40.437   5.450  30.731  0.00  0.00     0.153 C 
ENDROOT
BRANCH  21  22
ATOM     22  O28 ZIN A   1      40.492   6.471  29.730  0.00  0.00    -0.378 OA
ATOM     23  H52 ZIN A   1      39.637   6.880  29.538  0.00  0.00     0.211 HD
ENDBRANCH  21  22
BRANCH  21  24
ATOM     24  C29 ZIN A   1      41.318   5.815  31.897  0.00  0.00     0.187 C 
ATOM     25  O30 ZIN A   1      41.690   6.955  32.039  0.00  0.00    -0.292 OA
BRANCH  24  26
ATOM     26  C31 ZIN A   1      41.736   4.758  32.887  0.00  0.00     0.245 C 
BRANCH  26  27
ATOM     27  O32 ZIN A   1      43.011   5.096  33.435  0.00  0.00    -0.393 OA
ATOM     28  H55 ZIN A   1      42.964   5.667  34.215  0.00  0.00     0.209 HD
ENDBRANCH  26  27
ENDBRANCH  24  26
ENDBRANCH  21  24
BRANCH  20  29
ATOM     29  O26 ZIN A   1      41.284   4.253  28.769  0.00  0.00    -0.392 OA
ATOM     30  H51 ZIN A   1      41.183   3.461  28.223  0.00  0.00     0.210 HD
ENDBRANCH  20  29
BRANCH   4  31
ATOM     31  O6  ZIN A   1      36.813   5.652  32.985  0.00  0.00    -0.392 OA
ATOM     32  H38 ZIN A   1      36.068   5.139  33.328  0.00  0.00     0.210 HD
ENDBRANCH   4  31
TORSDOF 6
ENDMDL
MODEL 21
REMARK CAVERDOCK RESULT:      26.5      0.000      0.000
REMARK CAVERDOCK CONSTRAINTS:       0.1      0.0      0.0      0.0
REMARK CAVERDOCK TUNNEL: 20     26.5      1.9     21.3
REMARK  6 active torsions:
REMARK  status: ('A' for Active; 'I' for Inactive)
REMARK    1  A    between atoms: C4_4  and  O6_5 
REMARK    2  A    between atoms: C24_21  and  O26_22 
REMARK    3  A    between atoms: C27_23  and  O28_24 
REMARK    4  A    between atoms: C27_23  and  C29_25 
REMARK    5  A    between atoms: C29_25  and  C31_27 
REMARK    6  A    between atoms: C31_27  and  O32_28 
ROOT
ATOM      1  C1  ZIN A   1      38.763   4.810  32.602  0.00  0.00     0.019 C 
ATOM      2  C2  ZIN A   1      38.794   5.204  31.125  0.00  0.00     0.003 C 
ATOM      3  C3  ZIN A   1      37.858   6.374  30.885  0.00  0.00     0.048 C 
ATOM      4  C4  ZIN A   1      36.478   5.964  31.424  0.00  0.00     0.160 C 
ATOM      5  C7  ZIN A   1      35.968   4.690  30.758  0.00  0.00     0.147 C 
ATOM      6  F8  ZIN A   1      35.731   4.942  29.403  0.00  0.00    -0.238 F 
ATOM      7  C9  ZIN A   1      36.984   3.543  30.870  0.00  0.00     0.035 C 
ATOM      8  C11 ZIN A   1      36.456   2.316  30.124  0.00  0.00     0.013 C 
ATOM      9  C12 ZIN A   1      35.172   1.817  30.791  0.00  0.00     0.036 C 
ATOM     10  C13 ZIN A   1      34.192   2.974  30.852  0.00  0.00    -0.061 A 
ATOM     11  C14 ZIN A   1      32.964   2.803  30.382  0.00  0.00     0.058 A 
ATOM     12  C15 ZIN A   1      31.992   3.907  30.405  0.00  0.00     0.172 A 
ATOM     13  O16 ZIN A   1      30.854   3.744  30.008  0.00  0.00    -0.289 OA
ATOM     14  C17 ZIN A   1      32.430   5.215  30.922  0.00  0.00     0.052 A 
ATOM     15  C18 ZIN A   1      33.659   5.363  31.391  0.00  0.00    -0.006 A 
ATOM     16  C19 ZIN A   1      34.659   4.258  31.428  0.00  0.00     0.036 A 
ATOM     17  C20 ZIN A   1      34.996   3.979  32.894  0.00  0.00     0.028 C 
ATOM     18  C21 ZIN A   1      38.285   4.024  30.254  0.00  0.00     0.007 C 
ATOM     19  C23 ZIN A   1      39.457   3.038  30.318  0.00  0.00     0.041 C 
ATOM     20  C24 ZIN A   1      40.699   3.964  30.193  0.00  0.00     0.161 C 
ATOM     21  C27 ZIN A   1      40.238   5.380  30.667  0.00  0.00     0.153 C 
ENDROOT
BRANCH  21  22
ATOM     22  O28 ZIN A   1      40.304   6.310  29.583  0.00  0.00    -0.378 OA
ATOM     23  H52 ZIN A   1      41.072   6.190  29.008  0.00  0.00     0.211 HD
ENDBRANCH  21  22
BRANCH  21  24
ATOM     24  C29 ZIN A   1      41.096   5.852  31.813  0.00  0.00     0.187 C 
ATOM     25  O30 ZIN A   1      41.519   6.984  31.824  0.00  0.00    -0.292 OA
BRANCH  24  26
ATOM     26  C31 ZIN A   1      41.427   4.914  32.944  0.00  0.00     0.245 C 
BRANCH  26  27
ATOM     27  O32 ZIN A   1      42.669   5.299  33.536  0.00  0.00    -0.393 OA
ATOM     28  H55 ZIN A   1      43.296   4.571  33.642  0.00  0.00     0.209 HD
ENDBRANCH  26  27
ENDBRANCH  24  26
ENDBRANCH  21  24
BRANCH  20  29
ATOM     29  O26 ZIN A   1      41.129   4.024  28.832  0.00  0.00    -0.392 OA
ATOM     30  H51 ZIN A   1      41.459   3.183  28.486  0.00  0.00     0.210 HD
ENDBRANCH  20  29
BRANCH   4  31
ATOM     31  O6  ZIN A   1      36.573   5.746  32.832  0.00  0.00    -0.392 OA
ATOM     32  H38 ZIN A   1      37.412   5.357  33.114  0.00  0.00     0.210 HD
ENDBRANCH   4  31
TORSDOF 6
ENDMDL
MODEL 22
REMARK CAVERDOCK RESULT:      24.3      0.000      0.000
REMARK CAVERDOCK CONSTRAINTS:       0.0      0.0      0.0      0.0
REMARK CAVERDOCK TUNNEL: 21     24.3      1.8     22.3
REMARK  6 active torsions:
REMARK  status: ('A' for Active; 'I' for Inactive)
REMARK    1  A    between atoms: C4_4  and  O6_5 
REMARK    2  A    between atoms: C24_21  and  O26_22 
REMARK    3  A    between atoms: C27_23  and  O28_24 
REMARK    4  A    between atoms: C27_23  and  C29_25 
REMARK    5  A    between atoms: C29_25  and  C31_27 
REMARK    6  A    between atoms: C31_27  and  O32_28 
ROOT
ATOM      1  C1  ZIN A   1      38.496   4.750  32.552  0.00  0.00     0.019 C 
ATOM      2  C2  ZIN A   1      38.534   5.156  31.077  0.00  0.00     0.003 C 
ATOM      3  C3  ZIN A   1      37.598   6.327  30.843  0.00  0.00     0.048 C 
ATOM      4  C4  ZIN A   1      36.216   5.912  31.372  0.00  0.00     0.160 C 
ATOM      5  C7  ZIN A   1      35.710   4.643  30.694  0.00  0.00     0.147 C 
ATOM      6  F8  ZIN A   1      35.479   4.906  29.339  0.00  0.00    -0.238 F 
ATOM      7  C9  ZIN A   1      36.726   3.496  30.801  0.00  0.00     0.035 C 
ATOM      8  C11 ZIN A   1      36.203   2.275  30.042  0.00  0.00     0.013 C 
ATOM      9  C12 ZIN A   1      34.915   1.769  30.700  0.00  0.00     0.036 C 
ATOM     10  C13 ZIN A   1      33.934   2.926  30.765  0.00  0.00    -0.061 A 
ATOM     11  C14 ZIN A   1      32.709   2.757  30.288  0.00  0.00     0.058 A 
ATOM     12  C15 ZIN A   1      31.736   3.861  30.316  0.00  0.00     0.172 A 
ATOM     13  O16 ZIN A   1      30.600   3.700  29.912  0.00  0.00    -0.289 OA
ATOM     14  C17 ZIN A   1      32.170   5.165  30.845  0.00  0.00     0.052 A 
ATOM     15  C18 ZIN A   1      33.397   5.310  31.321  0.00  0.00    -0.006 A 
ATOM     16  C19 ZIN A   1      34.398   4.205  31.353  0.00  0.00     0.036 A 
ATOM     17  C20 ZIN A   1      34.729   3.914  32.819  0.00  0.00     0.028 C 
ATOM     18  C21 ZIN A   1      38.029   3.983  30.195  0.00  0.00     0.007 C 
ATOM     19  C23 ZIN A   1      39.202   2.997  30.257  0.00  0.00     0.041 C 
ATOM     20  C24 ZIN A   1      40.444   3.925  30.144  0.00  0.00     0.161 C 
ATOM     21  C27 ZIN A   1      39.980   5.337  30.628  0.00  0.00     0.153 C 
ENDROOT
BRANCH  21  22
ATOM     22  O28 ZIN A   1      40.050   6.276  29.552  0.00  0.00    -0.378 OA
ATOM     23  H52 ZIN A   1      40.730   6.953  29.665  0.00  0.00     0.211 HD
ENDBRANCH  21  22
BRANCH  21  24
ATOM     24  C29 ZIN A   1      40.832   5.800  31.781  0.00  0.00     0.187 C 
ATOM     25  O30 ZIN A   1      41.069   6.976  31.923  0.00  0.00    -0.292 OA
BRANCH  24  26
ATOM     26  C31 ZIN A   1      41.389   4.797  32.758  0.00  0.00     0.245 C 
BRANCH  26  27
ATOM     27  O32 ZIN A   1      42.740   5.141  33.075  0.00  0.00    -0.393 OA
ATOM     28  H55 ZIN A   1      43.194   4.484  33.622  0.00  0.00     0.209 HD
ENDBRANCH  26  27
ENDBRANCH  24  26
ENDBRANCH  21  24
BRANCH  20  29
ATOM     29  O26 ZIN A   1      40.880   3.997  28.786  0.00  0.00    -0.392 OA
ATOM     30  H51 ZIN A   1      40.491   3.323  28.212  0.00  0.00     0.210 HD
ENDBRANCH  20  29
BRANCH   4  31
ATOM     31  O6  ZIN A   1      36.305   5.683  32.779  0.00  0.00    -0.392 OA
ATOM     32  H38 ZIN A   1      35.676   5.027  33.111  0.00  0.00     0.210 HD
ENDBRANCH   4  31
TORSDOF 6
ENDMDL
MODEL 23
REMARK CAVERDOCK RESULT:      22.8      0.000      0.000
REMARK CAVERDOCK CONSTRAINTS:       0.0      0.0      0.0      0.0
REMARK CAVERDOCK TUNNEL: 22     22.8      1.8     23.3
REMARK  6 active torsions:
REMARK  status: ('A' for Active; 'I' for Inactive)
REMARK    1  A    between atoms: C4_4  and  O6_5 
REMARK    2  A    between atoms: C24_21  and  O26_22 
REMARK    3  A    between atoms: C27_23  and  O28_24 
REMARK    4  A    between atoms: C27_23  and  C29_25 
REMARK    5  A    between atoms: C29_25  and  C31_27 
REMARK    6  A    between atoms: C31_27  and  O32_28 
ROOT
ATOM      1  C1  ZIN A   1      38.226   4.742  32.597  0.00  0.00     0.019 C 
ATOM      2  C2  ZIN A   1      38.317   5.106  31.114  0.00  0.00     0.003 C 
ATOM      3  C3  ZIN A   1      37.391   6.269  30.812  0.00  0.00     0.048 C 
ATOM      4  C4  ZIN A   1      35.991   5.869  31.302  0.00  0.00     0.160 C 
ATOM      5  C7  ZIN A   1      35.509   4.582  30.643  0.00  0.00     0.147 C 
ATOM      6  F8  ZIN A   1      35.327   4.805  29.273  0.00  0.00    -0.238 F 
ATOM      7  C9  ZIN A   1      36.520   3.438  30.819  0.00  0.00     0.035 C 
ATOM      8  C11 ZIN A   1      36.023   2.195  30.077  0.00  0.00     0.013 C 
ATOM      9  C12 ZIN A   1      34.712   1.709  30.702  0.00  0.00     0.036 C 
ATOM     10  C13 ZIN A   1      33.730   2.866  30.698  0.00  0.00    -0.061 A 
ATOM     11  C14 ZIN A   1      32.523   2.684  30.183  0.00  0.00     0.058 A 
ATOM     12  C15 ZIN A   1      31.551   3.788  30.143  0.00  0.00     0.172 A 
ATOM     13  O16 ZIN A   1      30.430   3.615  29.703  0.00  0.00    -0.289 OA
ATOM     14  C17 ZIN A   1      31.966   5.106  30.650  0.00  0.00     0.052 A 
ATOM     15  C18 ZIN A   1      33.175   5.265  31.166  0.00  0.00    -0.006 A 
ATOM     16  C19 ZIN A   1      34.173   4.162  31.266  0.00  0.00     0.036 A 
ATOM     17  C20 ZIN A   1      34.450   3.913  32.751  0.00  0.00     0.028 C 
ATOM     18  C21 ZIN A   1      37.844   3.908  30.247  0.00  0.00     0.007 C 
ATOM     19  C23 ZIN A   1      39.013   2.924  30.380  0.00  0.00     0.041 C 
ATOM     20  C24 ZIN A   1      40.259   3.848  30.286  0.00  0.00     0.161 C 
ATOM     21  C27 ZIN A   1      39.779   5.274  30.712  0.00  0.00     0.153 C 
ENDROOT
BRANCH  21  22
ATOM     22  O28 ZIN A   1      39.889   6.182  29.613  0.00  0.00    -0.378 OA
ATOM     23  H52 ZIN A   1      40.364   5.822  28.852  0.00  0.00     0.211 HD
ENDBRANCH  21  22
BRANCH  21  24
ATOM     24  C29 ZIN A   1      40.589   5.770  31.882  0.00  0.00     0.187 C 
ATOM     25  O30 ZIN A   1      40.523   6.930  32.213  0.00  0.00    -0.292 OA
BRANCH  24  26
ATOM     26  C31 ZIN A   1      41.481   4.821  32.639  0.00  0.00     0.245 C 
BRANCH  26  27
ATOM     27  O32 ZIN A   1      42.681   5.497  33.021  0.00  0.00    -0.393 OA
ATOM     28  H55 ZIN A   1      43.041   6.075  32.335  0.00  0.00     0.209 HD
ENDBRANCH  26  27
ENDBRANCH  24  26
ENDBRANCH  21  24
BRANCH  20  29
ATOM     29  O26 ZIN A   1      40.744   3.881  28.944  0.00  0.00    -0.392 OA
ATOM     30  H51 ZIN A   1      40.968   4.768  28.628  0.00  0.00     0.210 HD
ENDBRANCH  20  29
BRANCH   4  31
ATOM     31  O6  ZIN A   1      36.028   5.681  32.717  0.00  0.00    -0.392 OA
ATOM     32  H38 ZIN A   1      35.204   5.913  33.167  0.00  0.00     0.210 HD
ENDBRANCH   4  31
TORSDOF 6
ENDMDL
MODEL 24
REMARK CAVERDOCK RESULT:      21.6      0.000      0.000
REMARK CAVERDOCK CONSTRAINTS:       0.0      0.0      0.0      0.0
REMARK CAVERDOCK TUNNEL: 23     21.6      1.8     24.2
REMARK  6 active torsions:
REMARK  status: ('A' for Active; 'I' for Inactive)
REMARK    1  A    between atoms: C4_4  and  O6_5 
REMARK    2  A    between atoms: C24_21  and  O26_22 
REMARK    3  A    between atoms: C27_23  and  O28_24 
REMARK    4  A    between atoms: C27_23  and  C29_25 
REMARK    5  A    between atoms: C29_25  and  C31_27 
REMARK    6  A    between atoms: C31_27  and  O32_28 
ROOT
ATOM      1  C1  ZIN A   1      37.942   4.758  32.587  0.00  0.00     0.019 C 
ATOM      2  C2  ZIN A   1      38.044   5.118  31.103  0.00  0.00     0.003 C 
ATOM      3  C3  ZIN A   1      37.097   6.260  30.785  0.00  0.00     0.048 C 
ATOM      4  C4  ZIN A   1      35.699   5.832  31.261  0.00  0.00     0.160 C 
ATOM      5  C7  ZIN A   1      35.253   4.532  30.601  0.00  0.00     0.147 C 
ATOM      6  F8  ZIN A   1      35.083   4.746  29.228  0.00  0.00    -0.238 F 
ATOM      7  C9  ZIN A   1      36.286   3.411  30.795  0.00  0.00     0.035 C 
ATOM      8  C11 ZIN A   1      35.824   2.155  30.052  0.00  0.00     0.013 C 
ATOM      9  C12 ZIN A   1      34.517   1.643  30.663  0.00  0.00     0.036 C 
ATOM     10  C13 ZIN A   1      33.511   2.780  30.642  0.00  0.00    -0.061 A 
ATOM     11  C14 ZIN A   1      32.314   2.569  30.113  0.00  0.00     0.058 A 
ATOM     12  C15 ZIN A   1      31.319   3.652  30.057  0.00  0.00     0.172 A 
ATOM     13  O16 ZIN A   1      30.207   3.454  29.604  0.00  0.00    -0.289 OA
ATOM     14  C17 ZIN A   1      31.700   4.981  30.563  0.00  0.00     0.052 A 
ATOM     15  C18 ZIN A   1      32.899   5.168  31.093  0.00  0.00    -0.006 A 
ATOM     16  C19 ZIN A   1      33.919   4.087  31.210  0.00  0.00     0.036 A 
ATOM     17  C20 ZIN A   1      34.183   3.850  32.699  0.00  0.00     0.028 C 
ATOM     18  C21 ZIN A   1      37.607   3.907  30.237  0.00  0.00     0.007 C 
ATOM     19  C23 ZIN A   1      38.795   2.948  30.388  0.00  0.00     0.041 C 
ATOM     20  C24 ZIN A   1      40.021   3.898  30.305  0.00  0.00     0.161 C 
ATOM     21  C27 ZIN A   1      39.506   5.315  30.719  0.00  0.00     0.153 C 
ENDROOT
BRANCH  21  22
ATOM     22  O28 ZIN A   1      39.611   6.221  29.617  0.00  0.00    -0.378 OA
ATOM     23  H52 ZIN A   1      39.885   7.113  29.866  0.00  0.00     0.211 HD
ENDBRANCH  21  22
BRANCH  21  24
ATOM     24  C29 ZIN A   1      40.291   5.833  31.896  0.00  0.00     0.187 C 
ATOM     25  O30 ZIN A   1      40.255   7.008  32.176  0.00  0.00    -0.292 OA
BRANCH  24  26
ATOM     26  C31 ZIN A   1      41.122   4.887  32.725  0.00  0.00     0.245 C 
BRANCH  26  27
ATOM     27  O32 ZIN A   1      42.360   5.514  33.066  0.00  0.00    -0.393 OA
ATOM     28  H55 ZIN A   1      43.134   5.100  32.660  0.00  0.00     0.209 HD
ENDBRANCH  26  27
ENDBRANCH  24  26
ENDBRANCH  21  24
BRANCH  20  29
ATOM     29  O26 ZIN A   1      40.522   3.936  28.968  0.00  0.00    -0.392 OA
ATOM     30  H51 ZIN A   1      39.966   4.435  28.354  0.00  0.00     0.210 HD
ENDBRANCH  20  29
BRANCH   4  31
ATOM     31  O6  ZIN A   1      35.724   5.651  32.677  0.00  0.00    -0.392 OA
ATOM     32  H38 ZIN A   1      36.465   6.089  33.117  0.00  0.00     0.210 HD
ENDBRANCH   4  31
TORSDOF 6
ENDMDL
MODEL 25
REMARK CAVERDOCK RESULT:      21.1      0.000      0.000
REMARK CAVERDOCK CONSTRAINTS:       0.0      0.0      0.0      0.0
REMARK CAVERDOCK TUNNEL: 24     21.1      1.8     25.2
REMARK  6 active torsions:
REMARK  status: ('A' for Active; 'I' for Inactive)
REMARK    1  A    between atoms: C4_4  and  O6_5 
REMARK    2  A    between atoms: C24_21  and  O26_22 
REMARK    3  A    between atoms: C27_23  and  O28_24 
REMARK    4  A    between atoms: C27_23  and  C29_25 
REMARK    5  A    between atoms: C29_25  and  C31_27 
REMARK    6  A    between atoms: C31_27  and  O32_28 
ROOT
ATOM      1  C1  ZIN A   1      37.738   4.820  32.623  0.00  0.00     0.019 C 
ATOM      2  C2  ZIN A   1      37.865   5.185  31.143  0.00  0.00     0.003 C 
ATOM      3  C3  ZIN A   1      36.910   6.315  30.808  0.00  0.00     0.048 C 
ATOM      4  C4  ZIN A   1      35.508   5.867  31.254  0.00  0.00     0.160 C 
ATOM      5  C7  ZIN A   1      35.093   4.563  30.582  0.00  0.00     0.147 C 
ATOM      6  F8  ZIN A   1      34.948   4.778  29.207  0.00  0.00    -0.238 F 
ATOM      7  C9  ZIN A   1      36.136   3.455  30.794  0.00  0.00     0.035 C 
ATOM      8  C11 ZIN A   1      35.707   2.195  30.039  0.00  0.00     0.013 C 
ATOM      9  C12 ZIN A   1      34.394   1.664  30.622  0.00  0.00     0.036 C 
ATOM     10  C13 ZIN A   1      33.374   2.787  30.584  0.00  0.00    -0.061 A 
ATOM     11  C14 ZIN A   1      32.191   2.562  30.030  0.00  0.00     0.058 A 
ATOM     12  C15 ZIN A   1      31.183   3.632  29.957  0.00  0.00     0.172 A 
ATOM     13  O16 ZIN A   1      30.083   3.420  29.481  0.00  0.00    -0.289 OA
ATOM     14  C17 ZIN A   1      31.536   4.965  30.473  0.00  0.00     0.052 A 
ATOM     15  C18 ZIN A   1      32.721   5.166  31.028  0.00  0.00    -0.006 A 
ATOM     16  C19 ZIN A   1      33.753   4.098  31.163  0.00  0.00     0.036 A 
ATOM     17  C20 ZIN A   1      33.990   3.861  32.656  0.00  0.00     0.028 C 
ATOM     18  C21 ZIN A   1      37.462   3.970  30.264  0.00  0.00     0.007 C 
ATOM     19  C23 ZIN A   1      38.659   3.027  30.437  0.00  0.00     0.041 C 
ATOM     20  C24 ZIN A   1      39.874   3.994  30.382  0.00  0.00     0.161 C 
ATOM     21  C27 ZIN A   1      39.332   5.403  30.788  0.00  0.00     0.153 C 
ENDROOT
BRANCH  21  22
ATOM     22  O28 ZIN A   1      39.446   6.312  29.691  0.00  0.00    -0.378 OA
ATOM     23  H52 ZIN A   1      39.284   7.235  29.927  0.00  0.00     0.211 HD
ENDBRANCH  21  22
BRANCH  21  24
ATOM     24  C29 ZIN A   1      40.086   5.928  31.983  0.00  0.00     0.187 C 
ATOM     25  O30 ZIN A   1      39.585   6.769  32.691  0.00  0.00    -0.292 OA
BRANCH  24  26
ATOM     26  C31 ZIN A   1      41.465   5.405  32.294  0.00  0.00     0.245 C 
BRANCH  26  27
ATOM     27  O32 ZIN A   1      41.471   4.827  33.602  0.00  0.00    -0.393 OA
ATOM     28  H55 ZIN A   1      40.600   4.799  34.022  0.00  0.00     0.209 HD
ENDBRANCH  26  27
ENDBRANCH  24  26
ENDBRANCH  21  24
BRANCH  20  29
ATOM     29  O26 ZIN A   1      40.402   4.042  29.055  0.00  0.00    -0.392 OA
ATOM     30  H51 ZIN A   1      39.933   3.478  28.424  0.00  0.00     0.210 HD
ENDBRANCH  20  29
BRANCH   4  31
ATOM     31  O6  ZIN A   1      35.506   5.682  32.670  0.00  0.00    -0.392 OA
ATOM     32  H38 ZIN A   1      35.015   4.902  32.964  0.00  0.00     0.210 HD
ENDBRANCH   4  31
TORSDOF 6
ENDMDL
MODEL 26
REMARK CAVERDOCK RESULT:      20.6      0.000      0.000
REMARK CAVERDOCK CONSTRAINTS:       0.0      0.0      0.0      0.0
REMARK CAVERDOCK TUNNEL: 25     20.6      1.8     26.1
REMARK  6 active torsions:
REMARK  status: ('A' for Active; 'I' for Inactive)
REMARK    1  A    between atoms: C4_4  and  O6_5 
REMARK    2  A    between atoms: C24_21  and  O26_22 
REMARK    3  A    between atoms: C27_23  and  O28_24 
REMARK    4  A    between atoms: C27_23  and  C29_25 
REMARK    5  A    between atoms: C29_25  and  C31_27 
REMARK    6  A    between atoms: C31_27  and  O32_28 
ROOT
ATOM      1  C1  ZIN A   1      37.530   4.765  32.645  0.00  0.00     0.019 C 
ATOM      2  C2  ZIN A   1      37.698   5.101  31.162  0.00  0.00     0.003 C 
ATOM      3  C3  ZIN A   1      36.752   6.224  30.779  0.00  0.00     0.048 C 
ATOM      4  C4  ZIN A   1      35.339   5.783  31.195  0.00  0.00     0.160 C 
ATOM      5  C7  ZIN A   1      34.943   4.466  30.537  0.00  0.00     0.147 C 
ATOM      6  F8  ZIN A   1      34.836   4.654  29.154  0.00  0.00    -0.238 F 
ATOM      7  C9  ZIN A   1      35.981   3.363  30.799  0.00  0.00     0.035 C 
ATOM      8  C11 ZIN A   1      35.574   2.089  30.057  0.00  0.00     0.013 C 
ATOM      9  C12 ZIN A   1      34.245   1.568  30.614  0.00  0.00     0.036 C 
ATOM     10  C13 ZIN A   1      33.225   2.688  30.526  0.00  0.00    -0.061 A 
ATOM     11  C14 ZIN A   1      32.059   2.452  29.944  0.00  0.00     0.058 A 
ATOM     12  C15 ZIN A   1      31.052   3.519  29.821  0.00  0.00     0.172 A 
ATOM     13  O16 ZIN A   1      29.967   3.296  29.319  0.00  0.00    -0.289 OA
ATOM     14  C17 ZIN A   1      31.390   4.861  30.322  0.00  0.00     0.052 A 
ATOM     15  C18 ZIN A   1      32.559   5.074  30.905  0.00  0.00    -0.006 A 
ATOM     16  C19 ZIN A   1      33.588   4.011  31.090  0.00  0.00     0.036 A 
ATOM     17  C20 ZIN A   1      33.784   3.803  32.593  0.00  0.00     0.028 C 
ATOM     18  C21 ZIN A   1      37.320   3.870  30.296  0.00  0.00     0.007 C 
ATOM     19  C23 ZIN A   1      38.513   2.932  30.520  0.00  0.00     0.041 C 
ATOM     20  C24 ZIN A   1      39.728   3.898  30.480  0.00  0.00     0.161 C 
ATOM     21  C27 ZIN A   1      39.174   5.314  30.844  0.00  0.00     0.153 C 
ENDROOT
BRANCH  21  22
ATOM     22  O28 ZIN A   1      39.318   6.202  29.733  0.00  0.00    -0.378 OA
ATOM     23  H52 ZIN A   1      40.215   6.544  29.616  0.00  0.00     0.211 HD
ENDBRANCH  21  22
BRANCH  21  24
ATOM     24  C29 ZIN A   1      39.895   5.863  32.048  0.00  0.00     0.187 C 
ATOM     25  O30 ZIN A   1      39.307   6.568  32.834  0.00  0.00    -0.292 OA
BRANCH  24  26
ATOM     26  C31 ZIN A   1      41.348   5.534  32.274  0.00  0.00     0.245 C 
BRANCH  26  27
ATOM     27  O32 ZIN A   1      41.493   4.845  33.518  0.00  0.00    -0.393 OA
ATOM     28  H55 ZIN A   1      41.072   5.292  34.265  0.00  0.00     0.209 HD
ENDBRANCH  26  27
ENDBRANCH  24  26
ENDBRANCH  21  24
BRANCH  20  29
ATOM     29  O26 ZIN A   1      40.292   3.922  29.168  0.00  0.00    -0.392 OA
ATOM     30  H51 ZIN A   1      41.116   4.425  29.103  0.00  0.00     0.210 HD
ENDBRANCH  20  29
BRANCH   4  31
ATOM     31  O6  ZIN A   1      35.298   5.626  32.613  0.00  0.00    -0.392 OA
ATOM     32  H38 ZIN A   1      36.147   5.779  33.051  0.00  0.00     0.210 HD
ENDBRANCH   4  31
TORSDOF 6
ENDMDL
MODEL 27
REMARK CAVERDOCK RESULT:      20.9      0.000      0.000
REMARK CAVERDOCK CONSTRAINTS:       0.0      0.0      0.0      0.0
REMARK CAVERDOCK TUNNEL: 26     20.9      1.8     27.1
REMARK  6 active torsions:
REMARK  status: ('A' for Active; 'I' for Inactive)
REMARK    1  A    between atoms: C4_4  and  O6_5 
REMARK    2  A    between atoms: C24_21  and  O26_22 
REMARK    3  A    between atoms: C27_23  and  O28_24 
REMARK    4  A    between atoms: C27_23  and  C29_25 
REMARK    5  A    between atoms: C29_25  and  C31_27 
REMARK    6  A    between atoms: C31_27  and  O32_28 
ROOT
ATOM      1  C1  ZIN A   1      37.342   4.638  32.615  0.00  0.00     0.019 C 
ATOM      2  C2  ZIN A   1      37.483   4.974  31.129  0.00  0.00     0.003 C 
ATOM      3  C3  ZIN A   1      36.555   6.119  30.770  0.00  0.00     0.048 C 
ATOM      4  C4  ZIN A   1      35.142   5.710  31.218  0.00  0.00     0.160 C 
ATOM      5  C7  ZIN A   1      34.700   4.404  30.567  0.00  0.00     0.147 C 
ATOM      6  F8  ZIN A   1      34.566   4.598  29.188  0.00  0.00    -0.238 F 
ATOM      7  C9  ZIN A   1      35.718   3.277  30.803  0.00  0.00     0.035 C 
ATOM      8  C11 ZIN A   1      35.264   2.014  30.069  0.00  0.00     0.013 C 
ATOM      9  C12 ZIN A   1      33.937   1.523  30.656  0.00  0.00     0.036 C 
ATOM     10  C13 ZIN A   1      32.942   2.667  30.593  0.00  0.00    -0.061 A 
ATOM     11  C14 ZIN A   1      31.757   2.459  30.038  0.00  0.00     0.058 A 
ATOM     12  C15 ZIN A   1      30.773   3.550  29.941  0.00  0.00     0.172 A 
ATOM     13  O16 ZIN A   1      29.671   3.353  29.463  0.00  0.00    -0.289 OA
ATOM     14  C17 ZIN A   1      31.154   4.883  30.435  0.00  0.00     0.052 A 
ATOM     15  C18 ZIN A   1      32.341   5.067  30.992  0.00  0.00    -0.006 A 
ATOM     16  C19 ZIN A   1      33.348   3.980  31.150  0.00  0.00     0.036 A 
ATOM     17  C20 ZIN A   1      33.574   3.764  32.648  0.00  0.00     0.028 C 
ATOM     18  C21 ZIN A   1      37.057   3.753  30.270  0.00  0.00     0.007 C 
ATOM     19  C23 ZIN A   1      38.232   2.787  30.465  0.00  0.00     0.041 C 
ATOM     20  C24 ZIN A   1      39.468   3.725  30.398  0.00  0.00     0.161 C 
ATOM     21  C27 ZIN A   1      38.956   5.153  30.777  0.00  0.00     0.153 C 
ENDROOT
BRANCH  21  22
ATOM     22  O28 ZIN A   1      39.096   6.039  29.665  0.00  0.00    -0.378 OA
ATOM     23  H52 ZIN A   1      38.324   6.600  29.510  0.00  0.00     0.211 HD
ENDBRANCH  21  22
BRANCH  21  24
ATOM     24  C29 ZIN A   1      39.717   5.682  31.965  0.00  0.00     0.187 C 
ATOM     25  O30 ZIN A   1      39.194   6.474  32.713  0.00  0.00    -0.292 OA
BRANCH  24  26
ATOM     26  C31 ZIN A   1      41.130   5.224  32.222  0.00  0.00     0.245 C 
BRANCH  26  27
ATOM     27  O32 ZIN A   1      41.357   5.148  33.631  0.00  0.00    -0.393 OA
ATOM     28  H55 ZIN A   1      40.885   5.820  34.142  0.00  0.00     0.209 HD
ENDBRANCH  26  27
ENDBRANCH  24  26
ENDBRANCH  21  24
BRANCH  20  29
ATOM     29  O26 ZIN A   1      40.002   3.738  29.073  0.00  0.00    -0.392 OA
ATOM     30  H51 ZIN A   1      39.983   2.877  28.633  0.00  0.00     0.210 HD
ENDBRANCH  20  29
BRANCH   4  31
ATOM     31  O6  ZIN A   1      35.130   5.551  32.637  0.00  0.00    -0.392 OA
ATOM     32  H38 ZIN A   1      34.491   6.117  33.091  0.00  0.00     0.210 HD
ENDBRANCH   4  31
TORSDOF 6
ENDMDL
MODEL 28
REMARK CAVERDOCK RESULT:      21.2      0.000      0.000
REMARK CAVERDOCK CONSTRAINTS:       0.0      0.0      0.0      0.0
REMARK CAVERDOCK TUNNEL: 27     21.2      1.8     28.5
REMARK  6 active torsions:
REMARK  status: ('A' for Active; 'I' for Inactive)
REMARK    1  A    between atoms: C4_4  and  O6_5 
REMARK    2  A    between atoms: C24_21  and  O26_22 
REMARK    3  A    between atoms: C27_23  and  O28_24 
REMARK    4  A    between atoms: C27_23  and  C29_25 
REMARK    5  A    between atoms: C29_25  and  C31_27 
REMARK    6  A    between atoms: C31_27  and  O32_28 
ROOT
ATOM      1  C1  ZIN A   1      37.110   4.672  32.550  0.00  0.00     0.019 C 
ATOM      2  C2  ZIN A   1      37.293   4.958  31.058  0.00  0.00     0.003 C 
ATOM      3  C3  ZIN A   1      36.363   6.078  30.632  0.00  0.00     0.048 C 
ATOM      4  C4  ZIN A   1      34.942   5.668  31.051  0.00  0.00     0.160 C 
ATOM      5  C7  ZIN A   1      34.534   4.335  30.433  0.00  0.00     0.147 C 
ATOM      6  F8  ZIN A   1      34.440   4.479  29.045  0.00  0.00    -0.238 F 
ATOM      7  C9  ZIN A   1      35.557   3.229  30.740  0.00  0.00     0.035 C 
ATOM      8  C11 ZIN A   1      35.139   1.936  30.037  0.00  0.00     0.013 C 
ATOM      9  C12 ZIN A   1      33.801   1.449  30.600  0.00  0.00     0.036 C 
ATOM     10  C13 ZIN A   1      32.796   2.578  30.468  0.00  0.00    -0.061 A 
ATOM     11  C14 ZIN A   1      31.630   2.337  29.885  0.00  0.00     0.058 A 
ATOM     12  C15 ZIN A   1      30.638   3.411  29.720  0.00  0.00     0.172 A 
ATOM     13  O16 ZIN A   1      29.553   3.185  29.217  0.00  0.00    -0.289 OA
ATOM     14  C17 ZIN A   1      30.989   4.765  30.178  0.00  0.00     0.052 A 
ATOM     15  C18 ZIN A   1      32.156   4.984  30.764  0.00  0.00    -0.006 A 
ATOM     16  C19 ZIN A   1      33.170   3.915  30.990  0.00  0.00     0.036 A 
ATOM     17  C20 ZIN A   1      33.352   3.754  32.501  0.00  0.00     0.028 C 
ATOM     18  C21 ZIN A   1      36.906   3.702  30.231  0.00  0.00     0.007 C 
ATOM     19  C23 ZIN A   1      38.085   2.758  30.495  0.00  0.00     0.041 C 
ATOM     20  C24 ZIN A   1      39.313   3.709  30.432  0.00  0.00     0.161 C 
ATOM     21  C27 ZIN A   1      38.774   5.142  30.745  0.00  0.00     0.153 C 
ENDROOT
BRANCH  21  22
ATOM     22  O28 ZIN A   1      38.937   5.992  29.606  0.00  0.00    -0.378 OA
ATOM     23  H52 ZIN A   1      38.294   6.712  29.558  0.00  0.00     0.211 HD
ENDBRANCH  21  22
BRANCH  21  24
ATOM     24  C29 ZIN A   1      39.492   5.722  31.936  0.00  0.00     0.187 C 
ATOM     25  O30 ZIN A   1      38.898   6.431  32.713  0.00  0.00    -0.292 OA
BRANCH  24  26
ATOM     26  C31 ZIN A   1      40.951   5.418  32.159  0.00  0.00     0.245 C 
BRANCH  26  27
ATOM     27  O32 ZIN A   1      41.140   4.946  33.495  0.00  0.00    -0.393 OA
ATOM     28  H55 ZIN A   1      42.068   4.871  33.757  0.00  0.00     0.209 HD
ENDBRANCH  26  27
ENDBRANCH  24  26
ENDBRANCH  21  24
BRANCH  20  29
ATOM     29  O26 ZIN A   1      39.887   3.682  29.124  0.00  0.00    -0.392 OA
ATOM     30  H51 ZIN A   1      40.597   3.034  29.019  0.00  0.00     0.210 HD
ENDBRANCH  20  29
BRANCH   4  31
ATOM     31  O6  ZIN A   1      34.888   5.558  32.474  0.00  0.00    -0.392 OA
ATOM     32  H38 ZIN A   1      34.308   4.853  32.792  0.00  0.00     0.210 HD
ENDBRANCH   4  31
TORSDOF 6
ENDMDL
MODEL 29
REMARK CAVERDOCK RESULT:      22.0      0.000      0.000
REMARK CAVERDOCK CONSTRAINTS:       0.0      0.0      0.0      0.0
REMARK CAVERDOCK TUNNEL: 28     22.0      1.8     29.1
REMARK  6 active torsions:
REMARK  status: ('A' for Active; 'I' for Inactive)
REMARK    1  A    between atoms: C4_4  and  O6_5 
REMARK    2  A    between atoms: C24_21  and  O26_22 
REMARK    3  A    between atoms: C27_23  and  O28_24 
REMARK    4  A    between atoms: C27_23  and  C29_25 
REMARK    5  A    between atoms: C29_25  and  C31_27 
REMARK    6  A    between atoms: C31_27  and  O32_28 
ROOT
ATOM      1  C1  ZIN A   1      36.895   4.626  32.534  0.00  0.00     0.019 C 
ATOM      2  C2  ZIN A   1      37.083   4.898  31.040  0.00  0.00     0.003 C 
ATOM      3  C3  ZIN A   1      36.165   6.025  30.604  0.00  0.00     0.048 C 
ATOM      4  C4  ZIN A   1      34.739   5.633  31.024  0.00  0.00     0.160 C 
ATOM      5  C7  ZIN A   1      34.319   4.299  30.416  0.00  0.00     0.147 C 
ATOM      6  F8  ZIN A   1      34.228   4.434  29.026  0.00  0.00    -0.238 F 
ATOM      7  C9  ZIN A   1      35.330   3.185  30.731  0.00  0.00     0.035 C 
ATOM      8  C11 ZIN A   1      34.901   1.891  30.037  0.00  0.00     0.013 C 
ATOM      9  C12 ZIN A   1      33.556   1.422  30.602  0.00  0.00     0.036 C 
ATOM     10  C13 ZIN A   1      32.563   2.560  30.460  0.00  0.00    -0.061 A 
ATOM     11  C14 ZIN A   1      31.396   2.326  29.877  0.00  0.00     0.058 A 
ATOM     12  C15 ZIN A   1      30.415   3.409  29.703  0.00  0.00     0.172 A 
ATOM     13  O16 ZIN A   1      29.328   3.190  29.201  0.00  0.00    -0.289 OA
ATOM     14  C17 ZIN A   1      30.778   4.763  30.153  0.00  0.00     0.052 A 
ATOM     15  C18 ZIN A   1      31.947   4.974  30.738  0.00  0.00    -0.006 A 
ATOM     16  C19 ZIN A   1      32.950   3.896  30.974  0.00  0.00     0.036 A 
ATOM     17  C20 ZIN A   1      33.129   3.745  32.486  0.00  0.00     0.028 C 
ATOM     18  C21 ZIN A   1      36.684   3.641  30.221  0.00  0.00     0.007 C 
ATOM     19  C23 ZIN A   1      37.854   2.687  30.493  0.00  0.00     0.041 C 
ATOM     20  C24 ZIN A   1      39.091   3.625  30.426  0.00  0.00     0.161 C 
ATOM     21  C27 ZIN A   1      38.566   5.066  30.728  0.00  0.00     0.153 C 
ENDROOT
BRANCH  21  22
ATOM     22  O28 ZIN A   1      38.739   5.905  29.583  0.00  0.00    -0.378 OA
ATOM     23  H52 ZIN A   1      38.423   6.810  29.708  0.00  0.00     0.211 HD
ENDBRANCH  21  22
BRANCH  21  24
ATOM     24  C29 ZIN A   1      39.288   5.647  31.916  0.00  0.00     0.187 C 
ATOM     25  O30 ZIN A   1      38.684   6.310  32.724  0.00  0.00    -0.292 OA
BRANCH  24  26
ATOM     26  C31 ZIN A   1      40.764   5.402  32.095  0.00  0.00     0.245 C 
BRANCH  26  27
ATOM     27  O32 ZIN A   1      41.041   5.151  33.475  0.00  0.00    -0.393 OA
ATOM     28  H55 ZIN A   1      40.400   4.569  33.904  0.00  0.00     0.209 HD
ENDBRANCH  26  27
ENDBRANCH  24  26
ENDBRANCH  21  24
BRANCH  20  29
ATOM     29  O26 ZIN A   1      39.666   3.583  29.119  0.00  0.00    -0.392 OA
ATOM     30  H51 ZIN A   1      39.661   4.434  28.659  0.00  0.00     0.210 HD
ENDBRANCH  20  29
BRANCH   4  31
ATOM     31  O6  ZIN A   1      34.682   5.533  32.448  0.00  0.00    -0.392 OA
ATOM     32  H38 ZIN A   1      34.269   4.720  32.769  0.00  0.00     0.210 HD
ENDBRANCH   4  31
TORSDOF 6
ENDMDL
MODEL 30
REMARK CAVERDOCK RESULT:      22.7      0.000      0.000
REMARK CAVERDOCK CONSTRAINTS:       0.0      0.0      0.0      0.0
REMARK CAVERDOCK TUNNEL: 29     22.7      1.9     30.7
REMARK  6 active torsions:
REMARK  status: ('A' for Active; 'I' for Inactive)
REMARK    1  A    between atoms: C4_4  and  O6_5 
REMARK    2  A    between atoms: C24_21  and  O26_22 
REMARK    3  A    between atoms: C27_23  and  O28_24 
REMARK    4  A    between atoms: C27_23  and  C29_25 
REMARK    5  A    between atoms: C29_25  and  C31_27 
REMARK    6  A    between atoms: C31_27  and  O32_28 
ROOT
ATOM      1  C1  ZIN A   1      36.721   4.610  32.509  0.00  0.00     0.019 C 
ATOM      2  C2  ZIN A   1      36.924   4.824  31.008  0.00  0.00     0.003 C 
ATOM      3  C3  ZIN A   1      36.021   5.943  30.522  0.00  0.00     0.048 C 
ATOM      4  C4  ZIN A   1      34.588   5.583  30.945  0.00  0.00     0.160 C 
ATOM      5  C7  ZIN A   1      34.158   4.231  30.385  0.00  0.00     0.147 C 
ATOM      6  F8  ZIN A   1      34.079   4.314  28.990  0.00  0.00    -0.238 F 
ATOM      7  C9  ZIN A   1      35.155   3.119  30.751  0.00  0.00     0.035 C 
ATOM      8  C11 ZIN A   1      34.716   1.804  30.103  0.00  0.00     0.013 C 
ATOM      9  C12 ZIN A   1      33.362   1.372  30.675  0.00  0.00     0.036 C 
ATOM     10  C13 ZIN A   1      32.382   2.515  30.481  0.00  0.00    -0.061 A 
ATOM     11  C14 ZIN A   1      31.218   2.271  29.898  0.00  0.00     0.058 A 
ATOM     12  C15 ZIN A   1      30.250   3.357  29.675  0.00  0.00     0.172 A 
ATOM     13  O16 ZIN A   1      29.165   3.131  29.173  0.00  0.00    -0.289 OA
ATOM     14  C17 ZIN A   1      30.625   4.723  30.076  0.00  0.00     0.052 A 
ATOM     15  C18 ZIN A   1      31.791   4.944  30.662  0.00  0.00    -0.006 A 
ATOM     16  C19 ZIN A   1      32.781   3.865  30.947  0.00  0.00     0.036 A 
ATOM     17  C20 ZIN A   1      32.946   3.769  32.465  0.00  0.00     0.028 C 
ATOM     18  C21 ZIN A   1      36.518   3.541  30.234  0.00  0.00     0.007 C 
ATOM     19  C23 ZIN A   1      37.674   2.585  30.552  0.00  0.00     0.041 C 
ATOM     20  C24 ZIN A   1      38.922   3.506  30.458  0.00  0.00     0.161 C 
ATOM     21  C27 ZIN A   1      38.411   4.963  30.701  0.00  0.00     0.153 C 
ENDROOT
BRANCH  21  22
ATOM     22  O28 ZIN A   1      38.602   5.757  29.527  0.00  0.00    -0.378 OA
ATOM     23  H52 ZIN A   1      39.265   6.452  29.626  0.00  0.00     0.211 HD
ENDBRANCH  21  22
BRANCH  21  24
ATOM     24  C29 ZIN A   1      39.130   5.582  31.872  0.00  0.00     0.187 C 
ATOM     25  O30 ZIN A   1      38.510   6.202  32.702  0.00  0.00    -0.292 OA
BRANCH  24  26
ATOM     26  C31 ZIN A   1      40.623   5.426  32.007  0.00  0.00     0.245 C 
BRANCH  26  27
ATOM     27  O32 ZIN A   1      40.954   5.172  33.375  0.00  0.00    -0.393 OA
ATOM     28  H55 ZIN A   1      40.797   5.924  33.962  0.00  0.00     0.209 HD
ENDBRANCH  26  27
ENDBRANCH  24  26
ENDBRANCH  21  24
BRANCH  20  29
ATOM     29  O26 ZIN A   1      39.507   3.408  29.159  0.00  0.00    -0.392 OA
ATOM     30  H51 ZIN A   1      40.449   3.628  29.134  0.00  0.00     0.210 HD
ENDBRANCH  20  29
BRANCH   4  31
ATOM     31  O6  ZIN A   1      34.520   5.538  32.371  0.00  0.00    -0.392 OA
ATOM     32  H38 ZIN A   1      35.381   5.451  32.803  0.00  0.00     0.210 HD
ENDBRANCH   4  31
TORSDOF 6
ENDMDL
MODEL 31
REMARK CAVERDOCK RESULT:      23.2      0.000      0.000
REMARK CAVERDOCK CONSTRAINTS:       0.0      0.0      0.0      0.0
REMARK CAVERDOCK TUNNEL: 30     23.2      1.9     31.3
REMARK  6 active torsions:
REMARK  status: ('A' for Active; 'I' for Inactive)
REMARK    1  A    between atoms: C4_4  and  O6_5 
REMARK    2  A    between atoms: C24_21  and  O26_22 
REMARK    3  A    between atoms: C27_23  and  O28_24 
REMARK    4  A    between atoms: C27_23  and  C29_25 
REMARK    5  A    between atoms: C29_25  and  C31_27 
REMARK    6  A    between atoms: C31_27  and  O32_28 
ROOT
ATOM      1  C1  ZIN A   1      36.374   5.379  29.326  0.00  0.00     0.019 C 
ATOM      2  C2  ZIN A   1      36.834   4.450  30.451  0.00  0.00     0.003 C 
ATOM      3  C3  ZIN A   1      36.535   3.009  30.082  0.00  0.00     0.048 C 
ATOM      4  C4  ZIN A   1      35.038   2.932  29.740  0.00  0.00     0.160 C 
ATOM      5  C7  ZIN A   1      34.170   3.407  30.900  0.00  0.00     0.147 C 
ATOM      6  F8  ZIN A   1      34.308   2.520  31.973  0.00  0.00    -0.238 F 
ATOM      7  C9  ZIN A   1      34.572   4.812  31.376  0.00  0.00     0.035 C 
ATOM      8  C11 ZIN A   1      33.721   5.207  32.585  0.00  0.00     0.013 C 
ATOM      9  C12 ZIN A   1      32.249   5.299  32.174  0.00  0.00     0.036 C 
ATOM     10  C13 ZIN A   1      31.852   3.977  31.543  0.00  0.00    -0.061 A 
ATOM     11  C14 ZIN A   1      30.773   3.350  31.989  0.00  0.00     0.058 A 
ATOM     12  C15 ZIN A   1      30.368   2.056  31.416  0.00  0.00     0.172 A 
ATOM     13  O16 ZIN A   1      29.358   1.495  31.798  0.00  0.00    -0.289 OA
ATOM     14  C17 ZIN A   1      31.213   1.458  30.369  0.00  0.00     0.052 A 
ATOM     15  C18 ZIN A   1      32.284   2.104  29.935  0.00  0.00    -0.006 A 
ATOM     16  C19 ZIN A   1      32.704   3.436  30.456  0.00  0.00     0.036 A 
ATOM     17  C20 ZIN A   1      32.622   4.438  29.303  0.00  0.00     0.028 C 
ATOM     18  C21 ZIN A   1      36.042   4.763  31.749  0.00  0.00     0.007 C 
ATOM     19  C23 ZIN A   1      36.659   6.094  32.198  0.00  0.00     0.041 C 
ATOM     20  C24 ZIN A   1      38.175   5.883  31.929  0.00  0.00     0.161 C 
ATOM     21  C27 ZIN A   1      38.275   4.773  30.832  0.00  0.00     0.153 C 
ENDROOT
BRANCH  21  22
ATOM     22  O28 ZIN A   1      38.919   3.611  31.362  0.00  0.00    -0.378 OA
ATOM     23  H52 ZIN A   1      39.019   3.621  32.323  0.00  0.00     0.211 HD
ENDBRANCH  21  22
BRANCH  21  24
ATOM     24  C29 ZIN A   1      39.029   5.288  29.634  0.00  0.00     0.187 C 
ATOM     25  O30 ZIN A   1      38.507   6.081  28.887  0.00  0.00    -0.292 OA
BRANCH  24  26
ATOM     26  C31 ZIN A   1      40.435   4.815  29.368  0.00  0.00     0.245 C 
BRANCH  26  27
ATOM     27  O32 ZIN A   1      40.396   3.619  28.587  0.00  0.00    -0.393 OA
ATOM     28  H55 ZIN A   1      39.667   3.589  27.952  0.00  0.00     0.209 HD
ENDBRANCH  26  27
ENDBRANCH  24  26
ENDBRANCH  21  24
BRANCH  20  29
ATOM     29  O26 ZIN A   1      38.828   5.446  33.122  0.00  0.00    -0.392 OA
ATOM     30  H51 ZIN A   1      38.586   5.951  33.910  0.00  0.00     0.210 HD
ENDBRANCH  20  29
BRANCH   4  31
ATOM     31  O6  ZIN A   1      34.778   3.751  28.599  0.00  0.00    -0.392 OA
ATOM     32  H38 ZIN A   1      34.046   3.439  28.050  0.00  0.00     0.210 HD
ENDBRANCH   4  31
TORSDOF 6
ENDMDL
MODEL 32
REMARK CAVERDOCK RESULT:      23.3      0.000      0.000
REMARK CAVERDOCK CONSTRAINTS:       0.0      0.0      0.0      0.0
REMARK CAVERDOCK TUNNEL: 31     23.3      1.9     32.3
REMARK  6 active torsions:
REMARK  status: ('A' for Active; 'I' for Inactive)
REMARK    1  A    between atoms: C4_4  and  O6_5 
REMARK    2  A    between atoms: C24_21  and  O26_22 
REMARK    3  A    between atoms: C27_23  and  O28_24 
REMARK    4  A    between atoms: C27_23  and  C29_25 
REMARK    5  A    between atoms: C29_25  and  C31_27 
REMARK    6  A    between atoms: C31_27  and  O32_28 
ROOT
ATOM      1  C1  ZIN A   1      36.225   5.382  29.312  0.00  0.00     0.019 C 
ATOM      2  C2  ZIN A   1      36.705   4.459  30.433  0.00  0.00     0.003 C 
ATOM      3  C3  ZIN A   1      36.436   3.013  30.058  0.00  0.00     0.048 C 
ATOM      4  C4  ZIN A   1      34.941   2.906  29.716  0.00  0.00     0.160 C 
ATOM      5  C7  ZIN A   1      34.064   3.358  30.879  0.00  0.00     0.147 C 
ATOM      6  F8  ZIN A   1      34.221   2.469  31.948  0.00  0.00    -0.238 F 
ATOM      7  C9  ZIN A   1      34.436   4.769  31.360  0.00  0.00     0.035 C 
ATOM      8  C11 ZIN A   1      33.578   5.141  32.571  0.00  0.00     0.013 C 
ATOM      9  C12 ZIN A   1      32.103   5.203  32.161  0.00  0.00     0.036 C 
ATOM     10  C13 ZIN A   1      31.735   3.875  31.525  0.00  0.00    -0.061 A 
ATOM     11  C14 ZIN A   1      30.669   3.224  31.968  0.00  0.00     0.058 A 
ATOM     12  C15 ZIN A   1      30.291   1.924  31.390  0.00  0.00     0.172 A 
ATOM     13  O16 ZIN A   1      29.294   1.340  31.770  0.00  0.00    -0.289 OA
ATOM     14  C17 ZIN A   1      31.149   1.348  30.341  0.00  0.00     0.052 A 
ATOM     15  C18 ZIN A   1      32.205   2.019  29.909  0.00  0.00    -0.006 A 
ATOM     16  C19 ZIN A   1      32.597   3.357  30.435  0.00  0.00     0.036 A 
ATOM     17  C20 ZIN A   1      32.494   4.362  29.286  0.00  0.00     0.028 C 
ATOM     18  C21 ZIN A   1      35.907   4.750  31.733  0.00  0.00     0.007 C 
ATOM     19  C23 ZIN A   1      36.496   6.091  32.187  0.00  0.00     0.041 C 
ATOM     20  C24 ZIN A   1      38.015   5.913  31.916  0.00  0.00     0.161 C 
ATOM     21  C27 ZIN A   1      38.138   4.811  30.815  0.00  0.00     0.153 C 
ENDROOT
BRANCH  21  22
ATOM     22  O28 ZIN A   1      38.807   3.661  31.340  0.00  0.00    -0.378 OA
ATOM     23  H52 ZIN A   1      39.219   3.104  30.666  0.00  0.00     0.211 HD
ENDBRANCH  21  22
BRANCH  21  24
ATOM     24  C29 ZIN A   1      38.882   5.347  29.619  0.00  0.00     0.187 C 
ATOM     25  O30 ZIN A   1      38.370   6.185  28.916  0.00  0.00    -0.292 OA
BRANCH  24  26
ATOM     26  C31 ZIN A   1      40.264   4.837  29.299  0.00  0.00     0.245 C 
BRANCH  26  27
ATOM     27  O32 ZIN A   1      40.193   3.452  28.954  0.00  0.00    -0.393 OA
ATOM     28  H55 ZIN A   1      39.300   3.146  28.742  0.00  0.00     0.209 HD
ENDBRANCH  26  27
ENDBRANCH  24  26
ENDBRANCH  21  24
BRANCH  20  29
ATOM     29  O26 ZIN A   1      38.678   5.486  33.107  0.00  0.00    -0.392 OA
ATOM     30  H51 ZIN A   1      38.259   5.793  33.923  0.00  0.00     0.210 HD
ENDBRANCH  20  29
BRANCH   4  31
ATOM     31  O6  ZIN A   1      34.664   3.724  28.579  0.00  0.00    -0.392 OA
ATOM     32  H38 ZIN A   1      34.784   4.671  28.736  0.00  0.00     0.210 HD
ENDBRANCH   4  31
TORSDOF 6
ENDMDL
MODEL 33
REMARK CAVERDOCK RESULT:      23.0      0.000      0.000
REMARK CAVERDOCK CONSTRAINTS:       0.0      0.0      0.0      0.0
REMARK CAVERDOCK TUNNEL: 32     23.0      2.0     33.5
REMARK  6 active torsions:
REMARK  status: ('A' for Active; 'I' for Inactive)
REMARK    1  A    between atoms: C4_4  and  O6_5 
REMARK    2  A    between atoms: C24_21  and  O26_22 
REMARK    3  A    between atoms: C27_23  and  O28_24 
REMARK    4  A    between atoms: C27_23  and  C29_25 
REMARK    5  A    between atoms: C29_25  and  C31_27 
REMARK    6  A    between atoms: C31_27  and  O32_28 
ROOT
ATOM      1  C1  ZIN A   1      36.110   5.315  29.288  0.00  0.00     0.019 C 
ATOM      2  C2  ZIN A   1      36.575   4.424  30.441  0.00  0.00     0.003 C 
ATOM      3  C3  ZIN A   1      36.323   2.967  30.098  0.00  0.00     0.048 C 
ATOM      4  C4  ZIN A   1      34.835   2.841  29.733  0.00  0.00     0.160 C 
ATOM      5  C7  ZIN A   1      33.934   3.315  30.867  0.00  0.00     0.147 C 
ATOM      6  F8  ZIN A   1      34.078   2.455  31.961  0.00  0.00    -0.238 F 
ATOM      7  C9  ZIN A   1      34.288   4.741  31.319  0.00  0.00     0.035 C 
ATOM      8  C11 ZIN A   1      33.405   5.137  32.504  0.00  0.00     0.013 C 
ATOM      9  C12 ZIN A   1      31.938   5.179  32.066  0.00  0.00     0.036 C 
ATOM     10  C13 ZIN A   1      31.590   3.832  31.458  0.00  0.00    -0.061 A 
ATOM     11  C14 ZIN A   1      30.521   3.185  31.898  0.00  0.00     0.058 A 
ATOM     12  C15 ZIN A   1      30.162   1.868  31.347  0.00  0.00     0.172 A 
ATOM     13  O16 ZIN A   1      29.162   1.287  31.723  0.00  0.00    -0.289 OA
ATOM     14  C17 ZIN A   1      31.042   1.272  30.328  0.00  0.00     0.052 A 
ATOM     15  C18 ZIN A   1      32.102   1.939  29.898  0.00  0.00    -0.006 A 
ATOM     16  C19 ZIN A   1      32.475   3.293  30.397  0.00  0.00     0.036 A 
ATOM     17  C20 ZIN A   1      32.386   4.268  29.221  0.00  0.00     0.028 C 
ATOM     18  C21 ZIN A   1      35.752   4.742  31.718  0.00  0.00     0.007 C 
ATOM     19  C23 ZIN A   1      36.323   6.099  32.148  0.00  0.00     0.041 C 
ATOM     20  C24 ZIN A   1      37.848   5.925  31.910  0.00  0.00     0.161 C 
ATOM     21  C27 ZIN A   1      37.999   4.795  30.840  0.00  0.00     0.153 C 
ENDROOT
BRANCH  21  22
ATOM     22  O28 ZIN A   1      38.666   3.664  31.405  0.00  0.00    -0.378 OA
ATOM     23  H52 ZIN A   1      39.367   3.301  30.847  0.00  0.00     0.211 HD
ENDBRANCH  21  22
BRANCH  21  24
ATOM     24  C29 ZIN A   1      38.760   5.306  29.644  0.00  0.00     0.187 C 
ATOM     25  O30 ZIN A   1      38.226   6.058  28.864  0.00  0.00    -0.292 OA
BRANCH  24  26
ATOM     26  C31 ZIN A   1      40.188   4.880  29.420  0.00  0.00     0.245 C 
BRANCH  26  27
ATOM     27  O32 ZIN A   1      40.864   4.801  30.677  0.00  0.00    -0.393 OA
ATOM     28  H55 ZIN A   1      40.845   3.922  31.079  0.00  0.00     0.209 HD
ENDBRANCH  26  27
ENDBRANCH  24  26
ENDBRANCH  21  24
BRANCH  20  29
ATOM     29  O26 ZIN A   1      38.492   5.532  33.123  0.00  0.00    -0.392 OA
ATOM     30  H51 ZIN A   1      37.902   5.110  33.762  0.00  0.00     0.210 HD
ENDBRANCH  20  29
BRANCH   4  31
ATOM     31  O6  ZIN A   1      34.573   3.628  28.570  0.00  0.00    -0.392 OA
ATOM     32  H38 ZIN A   1      33.696   4.036  28.561  0.00  0.00     0.210 HD
ENDBRANCH   4  31
TORSDOF 6
ENDMDL
MODEL 34
REMARK CAVERDOCK RESULT:      22.7      0.000      0.000
REMARK CAVERDOCK CONSTRAINTS:       0.0      0.0      0.0      0.0
REMARK CAVERDOCK TUNNEL: 33     22.7      2.0     34.7
REMARK  6 active torsions:
REMARK  status: ('A' for Active; 'I' for Inactive)
REMARK    1  A    between atoms: C4_4  and  O6_5 
REMARK    2  A    between atoms: C24_21  and  O26_22 
REMARK    3  A    between atoms: C27_23  and  O28_24 
REMARK    4  A    between atoms: C27_23  and  C29_25 
REMARK    5  A    between atoms: C29_25  and  C31_27 
REMARK    6  A    between atoms: C31_27  and  O32_28 
ROOT
ATOM      1  C1  ZIN A   1      35.904   5.260  29.257  0.00  0.00     0.019 C 
ATOM      2  C2  ZIN A   1      36.374   4.389  30.424  0.00  0.00     0.003 C 
ATOM      3  C3  ZIN A   1      36.163   2.924  30.090  0.00  0.00     0.048 C 
ATOM      4  C4  ZIN A   1      34.685   2.759  29.703  0.00  0.00     0.160 C 
ATOM      5  C7  ZIN A   1      33.755   3.219  30.820  0.00  0.00     0.147 C 
ATOM      6  F8  ZIN A   1      33.904   2.372  31.923  0.00  0.00    -0.238 F 
ATOM      7  C9  ZIN A   1      34.067   4.657  31.265  0.00  0.00     0.035 C 
ATOM      8  C11 ZIN A   1      33.158   5.040  32.434  0.00  0.00     0.013 C 
ATOM      9  C12 ZIN A   1      31.697   5.042  31.975  0.00  0.00     0.036 C 
ATOM     10  C13 ZIN A   1      31.391   3.683  31.373  0.00  0.00    -0.061 A 
ATOM     11  C14 ZIN A   1      30.331   3.013  31.803  0.00  0.00     0.058 A 
ATOM     12  C15 ZIN A   1      30.013   1.684  31.257  0.00  0.00     0.172 A 
ATOM     13  O16 ZIN A   1      29.022   1.081  31.623  0.00  0.00    -0.289 OA
ATOM     14  C17 ZIN A   1      30.923   1.102  30.256  0.00  0.00     0.052 A 
ATOM     15  C18 ZIN A   1      31.972   1.791  29.836  0.00  0.00    -0.006 A 
ATOM     16  C19 ZIN A   1      32.305   3.158  30.330  0.00  0.00     0.036 A 
ATOM     17  C20 ZIN A   1      32.209   4.121  29.144  0.00  0.00     0.028 C 
ATOM     18  C21 ZIN A   1      35.525   4.697  31.686  0.00  0.00     0.007 C 
ATOM     19  C23 ZIN A   1      36.056   6.070  32.114  0.00  0.00     0.041 C 
ATOM     20  C24 ZIN A   1      37.589   5.933  31.899  0.00  0.00     0.161 C 
ATOM     21  C27 ZIN A   1      37.783   4.799  30.840  0.00  0.00     0.153 C 
ENDROOT
BRANCH  21  22
ATOM     22  O28 ZIN A   1      38.469   3.689  31.425  0.00  0.00    -0.378 OA
ATOM     23  H52 ZIN A   1      38.024   3.314  32.197  0.00  0.00     0.211 HD
ENDBRANCH  21  22
BRANCH  21  24
ATOM     24  C29 ZIN A   1      38.549   5.319  29.652  0.00  0.00     0.187 C 
ATOM     25  O30 ZIN A   1      38.017   6.076  28.876  0.00  0.00    -0.292 OA
BRANCH  24  26
ATOM     26  C31 ZIN A   1      39.978   4.895  29.431  0.00  0.00     0.245 C 
BRANCH  26  27
ATOM     27  O32 ZIN A   1      40.643   4.787  30.691  0.00  0.00    -0.393 OA
ATOM     28  H55 ZIN A   1      41.593   4.964  30.650  0.00  0.00     0.209 HD
ENDBRANCH  26  27
ENDBRANCH  24  26
ENDBRANCH  21  24
BRANCH  20  29
ATOM     29  O26 ZIN A   1      38.224   5.565  33.124  0.00  0.00    -0.392 OA
ATOM     30  H51 ZIN A   1      38.639   6.305  33.590  0.00  0.00     0.210 HD
ENDBRANCH  20  29
BRANCH   4  31
ATOM     31  O6  ZIN A   1      34.420   3.530  28.530  0.00  0.00    -0.392 OA
ATOM     32  H38 ZIN A   1      35.215   3.797  28.047  0.00  0.00     0.210 HD
ENDBRANCH   4  31
TORSDOF 6
ENDMDL
MODEL 35
REMARK CAVERDOCK RESULT:      22.4      0.000      0.000
REMARK CAVERDOCK CONSTRAINTS:       0.1      0.0      0.0      0.0
REMARK CAVERDOCK TUNNEL: 34     22.4      2.0     35.1
REMARK  6 active torsions:
REMARK  status: ('A' for Active; 'I' for Inactive)
REMARK    1  A    between atoms: C4_4  and  O6_5 
REMARK    2  A    between atoms: C24_21  and  O26_22 
REMARK    3  A    between atoms: C27_23  and  O28_24 
REMARK    4  A    between atoms: C27_23  and  C29_25 
REMARK    5  A    between atoms: C29_25  and  C31_27 
REMARK    6  A    between atoms: C31_27  and  O32_28 
ROOT
ATOM      1  C1  ZIN A   1      35.726   5.260  29.273  0.00  0.00     0.019 C 
ATOM      2  C2  ZIN A   1      36.211   4.375  30.422  0.00  0.00     0.003 C 
ATOM      3  C3  ZIN A   1      36.036   2.913  30.054  0.00  0.00     0.048 C 
ATOM      4  C4  ZIN A   1      34.564   2.721  29.656  0.00  0.00     0.160 C 
ATOM      5  C7  ZIN A   1      33.618   3.135  30.779  0.00  0.00     0.147 C 
ATOM      6  F8  ZIN A   1      33.782   2.266  31.863  0.00  0.00    -0.238 F 
ATOM      7  C9  ZIN A   1      33.894   4.569  31.257  0.00  0.00     0.035 C 
ATOM      8  C11 ZIN A   1      32.970   4.904  32.430  0.00  0.00     0.013 C 
ATOM      9  C12 ZIN A   1      31.512   4.882  31.963  0.00  0.00     0.036 C 
ATOM     10  C13 ZIN A   1      31.241   3.530  31.329  0.00  0.00    -0.061 A 
ATOM     11  C14 ZIN A   1      30.196   2.826  31.738  0.00  0.00     0.058 A 
ATOM     12  C15 ZIN A   1      29.912   1.502  31.161  0.00  0.00     0.172 A 
ATOM     13  O16 ZIN A   1      28.934   0.867  31.509  0.00  0.00    -0.289 OA
ATOM     14  C17 ZIN A   1      30.840   0.964  30.152  0.00  0.00     0.052 A 
ATOM     15  C18 ZIN A   1      31.875   1.687  29.753  0.00  0.00    -0.006 A 
ATOM     16  C19 ZIN A   1      32.172   3.050  30.279  0.00  0.00     0.036 A 
ATOM     17  C20 ZIN A   1      32.059   4.037  29.115  0.00  0.00     0.028 C 
ATOM     18  C21 ZIN A   1      35.348   4.634  31.687  0.00  0.00     0.007 C 
ATOM     19  C23 ZIN A   1      35.845   6.010  32.148  0.00  0.00     0.041 C 
ATOM     20  C24 ZIN A   1      37.381   5.913  31.938  0.00  0.00     0.161 C 
ATOM     21  C27 ZIN A   1      37.607   4.808  30.855  0.00  0.00     0.153 C 
ENDROOT
BRANCH  21  22
ATOM     22  O28 ZIN A   1      38.317   3.702  31.418  0.00  0.00    -0.378 OA
ATOM     23  H52 ZIN A   1      37.751   2.961  31.674  0.00  0.00     0.211 HD
ENDBRANCH  21  22
BRANCH  21  24
ATOM     24  C29 ZIN A   1      38.366   5.373  29.682  0.00  0.00     0.187 C 
ATOM     25  O30 ZIN A   1      37.777   5.971  28.813  0.00  0.00    -0.292 OA
BRANCH  24  26
ATOM     26  C31 ZIN A   1      39.860   5.193  29.593  0.00  0.00     0.245 C 
BRANCH  26  27
ATOM     27  O32 ZIN A   1      40.380   4.881  30.887  0.00  0.00    -0.393 OA
ATOM     28  H55 ZIN A   1      41.342   4.780  30.909  0.00  0.00     0.209 HD
ENDBRANCH  26  27
ENDBRANCH  24  26
ENDBRANCH  21  24
BRANCH  20  29
ATOM     29  O26 ZIN A   1      38.020   5.533  33.158  0.00  0.00    -0.392 OA
ATOM     30  H51 ZIN A   1      38.304   6.281  33.702  0.00  0.00     0.210 HD
ENDBRANCH  20  29
BRANCH   4  31
ATOM     31  O6  ZIN A   1      34.287   3.512  28.499  0.00  0.00    -0.392 OA
ATOM     32  H38 ZIN A   1      35.074   3.764  27.997  0.00  0.00     0.210 HD
ENDBRANCH   4  31
TORSDOF 6
ENDMDL
MODEL 36
REMARK CAVERDOCK RESULT:      22.4      0.000      0.000
REMARK CAVERDOCK CONSTRAINTS:       0.0      0.0      0.0      0.0
REMARK CAVERDOCK TUNNEL: 35     22.4      2.0     36.1
REMARK  6 active torsions:
REMARK  status: ('A' for Active; 'I' for Inactive)
REMARK    1  A    between atoms: C4_4  and  O6_5 
REMARK    2  A    between atoms: C24_21  and  O26_22 
REMARK    3  A    between atoms: C27_23  and  O28_24 
REMARK    4  A    between atoms: C27_23  and  C29_25 
REMARK    5  A    between atoms: C29_25  and  C31_27 
REMARK    6  A    between atoms: C31_27  and  O32_28 
ROOT
ATOM      1  C1  ZIN A   1      35.613   5.158  29.245  0.00  0.00     0.019 C 
ATOM      2  C2  ZIN A   1      36.083   4.306  30.426  0.00  0.00     0.003 C 
ATOM      3  C3  ZIN A   1      35.935   2.834  30.087  0.00  0.00     0.048 C 
ATOM      4  C4  ZIN A   1      34.475   2.614  29.661  0.00  0.00     0.160 C 
ATOM      5  C7  ZIN A   1      33.499   3.040  30.752  0.00  0.00     0.147 C 
ATOM      6  F8  ZIN A   1      33.649   2.199  31.860  0.00  0.00    -0.238 F 
ATOM      7  C9  ZIN A   1      33.745   4.488  31.203  0.00  0.00     0.035 C 
ATOM      8  C11 ZIN A   1      32.791   4.838  32.347  0.00  0.00     0.013 C 
ATOM      9  C12 ZIN A   1      31.344   4.786  31.847  0.00  0.00     0.036 C 
ATOM     10  C13 ZIN A   1      31.105   3.416  31.239  0.00  0.00    -0.061 A 
ATOM     11  C14 ZIN A   1      30.059   2.708  31.640  0.00  0.00     0.058 A 
ATOM     12  C15 ZIN A   1      29.806   1.367  31.088  0.00  0.00     0.172 A 
ATOM     13  O16 ZIN A   1      28.828   0.728  31.428  0.00  0.00    -0.289 OA
ATOM     14  C17 ZIN A   1      30.763   0.819  30.113  0.00  0.00     0.052 A 
ATOM     15  C18 ZIN A   1      31.798   1.546  29.721  0.00  0.00    -0.006 A 
ATOM     16  C19 ZIN A   1      32.066   2.925  30.222  0.00  0.00     0.036 A 
ATOM     17  C20 ZIN A   1      31.967   3.883  29.033  0.00  0.00     0.028 C 
ATOM     18  C21 ZIN A   1      35.188   4.582  31.664  0.00  0.00     0.007 C 
ATOM     19  C23 ZIN A   1      35.657   5.975  32.104  0.00  0.00     0.041 C 
ATOM     20  C24 ZIN A   1      37.199   5.894  31.931  0.00  0.00     0.161 C 
ATOM     21  C27 ZIN A   1      37.463   4.768  30.880  0.00  0.00     0.153 C 
ENDROOT
BRANCH  21  22
ATOM     22  O28 ZIN A   1      38.174   3.684  31.484  0.00  0.00    -0.378 OA
ATOM     23  H52 ZIN A   1      38.084   2.844  31.014  0.00  0.00     0.211 HD
ENDBRANCH  21  22
BRANCH  21  24
ATOM     24  C29 ZIN A   1      38.242   5.315  29.712  0.00  0.00     0.187 C 
ATOM     25  O30 ZIN A   1      37.692   6.016  28.895  0.00  0.00    -0.292 OA
BRANCH  24  26
ATOM     26  C31 ZIN A   1      39.705   4.990  29.561  0.00  0.00     0.245 C 
BRANCH  26  27
ATOM     27  O32 ZIN A   1      40.290   4.817  30.854  0.00  0.00    -0.393 OA
ATOM     28  H55 ZIN A   1      41.257   4.781  30.846  0.00  0.00     0.209 HD
ENDBRANCH  26  27
ENDBRANCH  24  26
ENDBRANCH  21  24
BRANCH  20  29
ATOM     29  O26 ZIN A   1      37.813   5.551  33.174  0.00  0.00    -0.392 OA
ATOM     30  H51 ZIN A   1      38.645   6.015  33.343  0.00  0.00     0.210 HD
ENDBRANCH  20  29
BRANCH   4  31
ATOM     31  O6  ZIN A   1      34.214   3.374  28.480  0.00  0.00    -0.392 OA
ATOM     32  H38 ZIN A   1      34.587   2.990  27.675  0.00  0.00     0.210 HD
ENDBRANCH   4  31
TORSDOF 6
ENDMDL
MODEL 37
REMARK CAVERDOCK RESULT:      22.1      0.000      0.000
REMARK CAVERDOCK CONSTRAINTS:       0.0      0.0      0.0      0.0
REMARK CAVERDOCK TUNNEL: 36     22.1      2.0     37.3
REMARK  6 active torsions:
REMARK  status: ('A' for Active; 'I' for Inactive)
REMARK    1  A    between atoms: C4_4  and  O6_5 
REMARK    2  A    between atoms: C24_21  and  O26_22 
REMARK    3  A    between atoms: C27_23  and  O28_24 
REMARK    4  A    between atoms: C27_23  and  C29_25 
REMARK    5  A    between atoms: C29_25  and  C31_27 
REMARK    6  A    between atoms: C31_27  and  O32_28 
ROOT
ATOM      1  C1  ZIN A   1      35.370   5.138  29.220  0.00  0.00     0.019 C 
ATOM      2  C2  ZIN A   1      35.858   4.314  30.414  0.00  0.00     0.003 C 
ATOM      3  C3  ZIN A   1      35.746   2.835  30.097  0.00  0.00     0.048 C 
ATOM      4  C4  ZIN A   1      34.293   2.573  29.671  0.00  0.00     0.160 C 
ATOM      5  C7  ZIN A   1      33.304   2.992  30.754  0.00  0.00     0.147 C 
ATOM      6  F8  ZIN A   1      33.472   2.171  31.875  0.00  0.00    -0.238 F 
ATOM      7  C9  ZIN A   1      33.515   4.452  31.185  0.00  0.00     0.035 C 
ATOM      8  C11 ZIN A   1      32.550   4.796  32.321  0.00  0.00     0.013 C 
ATOM      9  C12 ZIN A   1      31.106   4.701  31.821  0.00  0.00     0.036 C 
ATOM     10  C13 ZIN A   1      30.901   3.318  31.232  0.00  0.00    -0.061 A 
ATOM     11  C14 ZIN A   1      29.873   2.590  31.643  0.00  0.00     0.058 A 
ATOM     12  C15 ZIN A   1      29.653   1.236  31.110  0.00  0.00     0.172 A 
ATOM     13  O16 ZIN A   1      28.690   0.579  31.458  0.00  0.00    -0.289 OA
ATOM     14  C17 ZIN A   1      30.625   0.696  30.145  0.00  0.00     0.052 A 
ATOM     15  C18 ZIN A   1      31.642   1.442  29.743  0.00  0.00    -0.006 A 
ATOM     16  C19 ZIN A   1      31.875   2.834  30.224  0.00  0.00     0.036 A 
ATOM     17  C20 ZIN A   1      31.756   3.772  29.021  0.00  0.00     0.028 C 
ATOM     18  C21 ZIN A   1      34.954   4.588  31.646  0.00  0.00     0.007 C 
ATOM     19  C23 ZIN A   1      35.389   5.998  32.066  0.00  0.00     0.041 C 
ATOM     20  C24 ZIN A   1      36.932   5.951  31.897  0.00  0.00     0.161 C 
ATOM     21  C27 ZIN A   1      37.226   4.816  30.863  0.00  0.00     0.153 C 
ENDROOT
BRANCH  21  22
ATOM     22  O28 ZIN A   1      37.961   3.759  31.484  0.00  0.00    -0.378 OA
ATOM     23  H52 ZIN A   1      38.776   4.048  31.916  0.00  0.00     0.211 HD
ENDBRANCH  21  22
BRANCH  21  24
ATOM     24  C29 ZIN A   1      37.993   5.365  29.688  0.00  0.00     0.187 C 
ATOM     25  O30 ZIN A   1      37.427   6.034  28.857  0.00  0.00    -0.292 OA
BRANCH  24  26
ATOM     26  C31 ZIN A   1      39.467   5.080  29.550  0.00  0.00     0.245 C 
BRANCH  26  27
ATOM     27  O32 ZIN A   1      39.997   4.686  30.817  0.00  0.00    -0.393 OA
ATOM     28  H55 ZIN A   1      40.103   3.730  30.917  0.00  0.00     0.209 HD
ENDBRANCH  26  27
ENDBRANCH  24  26
ENDBRANCH  21  24
BRANCH  20  29
ATOM     29  O26 ZIN A   1      37.553   5.641  33.146  0.00  0.00    -0.392 OA
ATOM     30  H51 ZIN A   1      38.101   4.845  33.126  0.00  0.00     0.210 HD
ENDBRANCH  20  29
BRANCH   4  31
ATOM     31  O6  ZIN A   1      34.016   3.309  28.479  0.00  0.00    -0.392 OA
ATOM     32  H38 ZIN A   1      33.219   3.856  28.530  0.00  0.00     0.210 HD
ENDBRANCH   4  31
TORSDOF 6
ENDMDL
MODEL 38
REMARK CAVERDOCK RESULT:      20.4      0.000      0.000
REMARK CAVERDOCK CONSTRAINTS:       0.3      0.0      0.0      0.0
REMARK CAVERDOCK TUNNEL: 37     20.4      2.0     38.9
REMARK  6 active torsions:
REMARK  status: ('A' for Active; 'I' for Inactive)
REMARK    1  A    between atoms: C4_4  and  O6_5 
REMARK    2  A    between atoms: C24_21  and  O26_22 
REMARK    3  A    between atoms: C27_23  and  O28_24 
REMARK    4  A    between atoms: C27_23  and  C29_25 
REMARK    5  A    between atoms: C29_25  and  C31_27 
REMARK    6  A    between atoms: C31_27  and  O32_28 
ROOT
ATOM      1  C1  ZIN A   1      35.768   2.984  30.226  0.00  0.00     0.019 C 
ATOM      2  C2  ZIN A   1      35.606   4.313  30.966  0.00  0.00     0.003 C 
ATOM      3  C3  ZIN A   1      35.065   4.061  32.361  0.00  0.00     0.048 C 
ATOM      4  C4  ZIN A   1      33.776   3.239  32.202  0.00  0.00     0.160 C 
ATOM      5  C7  ZIN A   1      32.755   3.955  31.324  0.00  0.00     0.147 C 
ATOM      6  F8  ZIN A   1      32.326   5.119  31.970  0.00  0.00    -0.238 F 
ATOM      7  C9  ZIN A   1      33.349   4.345  29.962  0.00  0.00     0.035 C 
ATOM      8  C11 ZIN A   1      32.310   5.123  29.152  0.00  0.00     0.013 C 
ATOM      9  C12 ZIN A   1      31.107   4.222  28.853  0.00  0.00     0.036 C 
ATOM     10  C13 ZIN A   1      30.586   3.678  30.171  0.00  0.00    -0.061 A 
ATOM     11  C14 ZIN A   1      29.298   3.806  30.454  0.00  0.00     0.058 A 
ATOM     12  C15 ZIN A   1      28.760   3.309  31.731  0.00  0.00     0.172 A 
ATOM     13  O16 ZIN A   1      27.571   3.392  31.980  0.00  0.00    -0.289 OA
ATOM     14  C17 ZIN A   1      29.692   2.708  32.698  0.00  0.00     0.052 A 
ATOM     15  C18 ZIN A   1      30.974   2.585  32.392  0.00  0.00    -0.006 A 
ATOM     16  C19 ZIN A   1      31.552   3.034  31.093  0.00  0.00     0.036 A 
ATOM     17  C20 ZIN A   1      32.088   1.799  30.366  0.00  0.00     0.028 C 
ATOM     18  C21 ZIN A   1      34.572   5.204  30.227  0.00  0.00     0.007 C 
ATOM     19  C23 ZIN A   1      35.352   5.654  28.986  0.00  0.00     0.041 C 
ATOM     20  C24 ZIN A   1      36.767   5.953  29.553  0.00  0.00     0.161 C 
ATOM     21  C27 ZIN A   1      36.897   5.119  30.869  0.00  0.00     0.153 C 
ENDROOT
BRANCH  21  22
ATOM     22  O28 ZIN A   1      37.023   5.989  31.996  0.00  0.00    -0.378 OA
ATOM     23  H52 ZIN A   1      37.030   5.531  32.847  0.00  0.00     0.211 HD
ENDBRANCH  21  22
BRANCH  21  24
ATOM     24  C29 ZIN A   1      38.085   4.195  30.786  0.00  0.00     0.187 C 
ATOM     25  O30 ZIN A   1      37.942   3.060  30.399  0.00  0.00    -0.292 OA
BRANCH  24  26
ATOM     26  C31 ZIN A   1      39.452   4.687  31.187  0.00  0.00     0.245 C 
BRANCH  26  27
ATOM     27  O32 ZIN A   1      39.323   5.658  32.228  0.00  0.00    -0.393 OA
ATOM     28  H55 ZIN A   1      39.623   5.347  33.093  0.00  0.00     0.209 HD
ENDBRANCH  26  27
ENDBRANCH  24  26
ENDBRANCH  21  24
BRANCH  20  29
ATOM     29  O26 ZIN A   1      36.892   7.345  29.848  0.00  0.00    -0.392 OA
ATOM     30  H51 ZIN A   1      37.710   7.745  29.521  0.00  0.00     0.210 HD
ENDBRANCH  20  29
BRANCH   4  31
ATOM     31  O6  ZIN A   1      34.096   1.979  31.611  0.00  0.00    -0.392 OA
ATOM     32  H38 ZIN A   1      34.951   1.962  31.160  0.00  0.00     0.210 HD
ENDBRANCH   4  31
TORSDOF 6
ENDMDL
MODEL 39
REMARK CAVERDOCK RESULT:      18.5      0.000      0.000
REMARK CAVERDOCK CONSTRAINTS:       0.1      0.0      0.0      0.0
REMARK CAVERDOCK TUNNEL: 38     18.5      2.1     39.1
REMARK  6 active torsions:
REMARK  status: ('A' for Active; 'I' for Inactive)
REMARK    1  A    between atoms: C4_4  and  O6_5 
REMARK    2  A    between atoms: C24_21  and  O26_22 
REMARK    3  A    between atoms: C27_23  and  O28_24 
REMARK    4  A    between atoms: C27_23  and  C29_25 
REMARK    5  A    between atoms: C29_25  and  C31_27 
REMARK    6  A    between atoms: C31_27  and  O32_28 
ROOT
ATOM      1  C1  ZIN A   1      35.546   2.972  30.279  0.00  0.00     0.019 C 
ATOM      2  C2  ZIN A   1      35.367   4.334  30.953  0.00  0.00     0.003 C 
ATOM      3  C3  ZIN A   1      34.847   4.144  32.366  0.00  0.00     0.048 C 
ATOM      4  C4  ZIN A   1      33.573   3.290  32.266  0.00  0.00     0.160 C 
ATOM      5  C7  ZIN A   1      32.528   3.940  31.365  0.00  0.00     0.147 C 
ATOM      6  F8  ZIN A   1      32.083   5.127  31.957  0.00  0.00    -0.238 F 
ATOM      7  C9  ZIN A   1      33.098   4.271  29.977  0.00  0.00     0.035 C 
ATOM      8  C11 ZIN A   1      32.034   4.986  29.143  0.00  0.00     0.013 C 
ATOM      9  C12 ZIN A   1      30.846   4.049  28.905  0.00  0.00     0.036 C 
ATOM     10  C13 ZIN A   1      30.352   3.563  30.255  0.00  0.00    -0.061 A 
ATOM     11  C14 ZIN A   1      29.065   3.680  30.549  0.00  0.00     0.058 A 
ATOM     12  C15 ZIN A   1      28.551   3.238  31.856  0.00  0.00     0.172 A 
ATOM     13  O16 ZIN A   1      27.365   3.311  32.115  0.00  0.00    -0.289 OA
ATOM     14  C17 ZIN A   1      29.507   2.706  32.840  0.00  0.00     0.052 A 
ATOM     15  C18 ZIN A   1      30.788   2.592  32.524  0.00  0.00    -0.006 A 
ATOM     16  C19 ZIN A   1      31.341   2.985  31.197  0.00  0.00     0.036 A 
ATOM     17  C20 ZIN A   1      31.893   1.725  30.527  0.00  0.00     0.028 C 
ATOM     18  C21 ZIN A   1      34.306   5.166  30.183  0.00  0.00     0.007 C 
ATOM     19  C23 ZIN A   1      35.063   5.567  28.911  0.00  0.00     0.041 C 
ATOM     20  C24 ZIN A   1      36.478   5.922  29.444  0.00  0.00     0.161 C 
ATOM     21  C27 ZIN A   1      36.640   5.159  30.798  0.00  0.00     0.153 C 
ENDROOT
BRANCH  21  22
ATOM     22  O28 ZIN A   1      36.762   6.088  31.878  0.00  0.00    -0.378 OA
ATOM     23  H52 ZIN A   1      37.565   5.976  32.404  0.00  0.00     0.211 HD
ENDBRANCH  21  22
BRANCH  21  24
ATOM     24  C29 ZIN A   1      37.845   4.256  30.748  0.00  0.00     0.187 C 
ATOM     25  O30 ZIN A   1      37.727   3.111  30.381  0.00  0.00    -0.292 OA
BRANCH  24  26
ATOM     26  C31 ZIN A   1      39.198   4.780  31.156  0.00  0.00     0.245 C 
BRANCH  26  27
ATOM     27  O32 ZIN A   1      39.032   5.888  32.042  0.00  0.00    -0.393 OA
ATOM     28  H55 ZIN A   1      39.822   6.439  32.134  0.00  0.00     0.209 HD
ENDBRANCH  26  27
ENDBRANCH  24  26
ENDBRANCH  21  24
BRANCH  20  29
ATOM     29  O26 ZIN A   1      36.578   7.330  29.666  0.00  0.00    -0.392 OA
ATOM     30  H51 ZIN A   1      36.805   7.838  28.875  0.00  0.00     0.210 HD
ENDBRANCH  20  29
BRANCH   4  31
ATOM     31  O6  ZIN A   1      33.911   2.008  31.736  0.00  0.00    -0.392 OA
ATOM     32  H38 ZIN A   1      34.493   1.487  32.307  0.00  0.00     0.210 HD
ENDBRANCH   4  31
TORSDOF 6
ENDMDL
MODEL 40
REMARK CAVERDOCK RESULT:      16.9      0.000      0.000
REMARK CAVERDOCK CONSTRAINTS:       0.1      0.0      0.0      0.0
REMARK CAVERDOCK TUNNEL: 39     16.9      2.2     40.2
REMARK  6 active torsions:
REMARK  status: ('A' for Active; 'I' for Inactive)
REMARK    1  A    between atoms: C4_4  and  O6_5 
REMARK    2  A    between atoms: C24_21  and  O26_22 
REMARK    3  A    between atoms: C27_23  and  O28_24 
REMARK    4  A    between atoms: C27_23  and  C29_25 
REMARK    5  A    between atoms: C29_25  and  C31_27 
REMARK    6  A    between atoms: C31_27  and  O32_28 
ROOT
ATOM      1  C1  ZIN A   1      35.339   2.732  30.290  0.00  0.00     0.019 C 
ATOM      2  C2  ZIN A   1      35.200   4.149  30.850  0.00  0.00     0.003 C 
ATOM      3  C3  ZIN A   1      34.659   4.090  32.267  0.00  0.00     0.048 C 
ATOM      4  C4  ZIN A   1      33.357   3.274  32.219  0.00  0.00     0.160 C 
ATOM      5  C7  ZIN A   1      32.345   3.884  31.255  0.00  0.00     0.147 C 
ATOM      6  F8  ZIN A   1      31.935   5.129  31.744  0.00  0.00    -0.238 F 
ATOM      7  C9  ZIN A   1      32.941   4.084  29.853  0.00  0.00     0.035 C 
ATOM      8  C11 ZIN A   1      31.910   4.765  28.950  0.00  0.00     0.013 C 
ATOM      9  C12 ZIN A   1      30.694   3.851  28.772  0.00  0.00     0.036 C 
ATOM     10  C13 ZIN A   1      30.169   3.492  30.150  0.00  0.00    -0.061 A 
ATOM     11  C14 ZIN A   1      28.883   3.675  30.416  0.00  0.00     0.058 A 
ATOM     12  C15 ZIN A   1      28.341   3.357  31.747  0.00  0.00     0.172 A 
ATOM     13  O16 ZIN A   1      27.155   3.490  31.984  0.00  0.00    -0.289 OA
ATOM     14  C17 ZIN A   1      29.268   2.874  32.784  0.00  0.00     0.052 A 
ATOM     15  C18 ZIN A   1      30.547   2.692  32.495  0.00  0.00    -0.006 A 
ATOM     16  C19 ZIN A   1      31.128   2.959  31.148  0.00  0.00     0.036 A 
ATOM     17  C20 ZIN A   1      31.643   1.631  30.588  0.00  0.00     0.028 C 
ATOM     18  C21 ZIN A   1      34.176   4.952  30.003  0.00  0.00     0.007 C 
ATOM     19  C23 ZIN A   1      34.959   5.223  28.712  0.00  0.00     0.041 C 
ATOM     20  C24 ZIN A   1      36.380   5.573  29.234  0.00  0.00     0.161 C 
ATOM     21  C27 ZIN A   1      36.502   4.916  30.647  0.00  0.00     0.153 C 
ENDROOT
BRANCH  21  22
ATOM     22  O28 ZIN A   1      36.644   5.924  31.651  0.00  0.00    -0.378 OA
ATOM     23  H52 ZIN A   1      37.558   6.201  31.803  0.00  0.00     0.211 HD
ENDBRANCH  21  22
BRANCH  21  24
ATOM     24  C29 ZIN A   1      37.676   3.972  30.685  0.00  0.00     0.187 C 
ATOM     25  O30 ZIN A   1      37.532   2.816  30.365  0.00  0.00    -0.292 OA
BRANCH  24  26
ATOM     26  C31 ZIN A   1      39.030   4.468  31.122  0.00  0.00     0.245 C 
BRANCH  26  27
ATOM     27  O32 ZIN A   1      38.866   5.516  32.081  0.00  0.00    -0.393 OA
ATOM     28  H55 ZIN A   1      38.933   6.405  31.706  0.00  0.00     0.209 HD
ENDBRANCH  26  27
ENDBRANCH  24  26
ENDBRANCH  21  24
BRANCH  20  29
ATOM     29  O26 ZIN A   1      36.527   6.989  29.344  0.00  0.00    -0.392 OA
ATOM     30  H51 ZIN A   1      35.700   7.457  29.529  0.00  0.00     0.210 HD
ENDBRANCH  20  29
BRANCH   4  31
ATOM     31  O6  ZIN A   1      33.657   1.943  31.797  0.00  0.00    -0.392 OA
ATOM     32  H38 ZIN A   1      32.877   1.385  31.672  0.00  0.00     0.210 HD
ENDBRANCH   4  31
TORSDOF 6
ENDMDL
MODEL 41
REMARK CAVERDOCK RESULT:      16.0      0.000      0.000
REMARK CAVERDOCK CONSTRAINTS:       0.0      0.0      0.0      0.0
REMARK CAVERDOCK TUNNEL: 40     16.0      2.3     41.4
REMARK  6 active torsions:
REMARK  status: ('A' for Active; 'I' for Inactive)
REMARK    1  A    between atoms: C4_4  and  O6_5 
REMARK    2  A    between atoms: C24_21  and  O26_22 
REMARK    3  A    between atoms: C27_23  and  O28_24 
REMARK    4  A    between atoms: C27_23  and  C29_25 
REMARK    5  A    between atoms: C29_25  and  C31_27 
REMARK    6  A    between atoms: C31_27  and  O32_28 
ROOT
ATOM      1  C1  ZIN A   1      35.132   2.701  30.314  0.00  0.00     0.019 C 
ATOM      2  C2  ZIN A   1      34.994   4.127  30.850  0.00  0.00     0.003 C 
ATOM      3  C3  ZIN A   1      34.482   4.092  32.278  0.00  0.00     0.048 C 
ATOM      4  C4  ZIN A   1      33.185   3.267  32.271  0.00  0.00     0.160 C 
ATOM      5  C7  ZIN A   1      32.150   3.852  31.317  0.00  0.00     0.147 C 
ATOM      6  F8  ZIN A   1      31.742   5.104  31.791  0.00  0.00    -0.238 F 
ATOM      7  C9  ZIN A   1      32.716   4.029  29.900  0.00  0.00     0.035 C 
ATOM      8  C11 ZIN A   1      31.663   4.686  29.005  0.00  0.00     0.013 C 
ATOM      9  C12 ZIN A   1      30.449   3.762  28.869  0.00  0.00     0.036 C 
ATOM     10  C13 ZIN A   1      29.954   3.426  30.264  0.00  0.00    -0.061 A 
ATOM     11  C14 ZIN A   1      28.674   3.607  30.552  0.00  0.00     0.058 A 
ATOM     12  C15 ZIN A   1      28.160   3.311  31.900  0.00  0.00     0.172 A 
ATOM     13  O16 ZIN A   1      26.979   3.442  32.158  0.00  0.00    -0.289 OA
ATOM     14  C17 ZIN A   1      29.111   2.853  32.927  0.00  0.00     0.052 A 
ATOM     15  C18 ZIN A   1      30.385   2.674  32.615  0.00  0.00    -0.006 A 
ATOM     16  C19 ZIN A   1      30.937   2.918  31.252  0.00  0.00     0.036 A 
ATOM     17  C20 ZIN A   1      31.449   1.584  30.707  0.00  0.00     0.028 C 
ATOM     18  C21 ZIN A   1      33.949   4.907  30.008  0.00  0.00     0.007 C 
ATOM     19  C23 ZIN A   1      34.704   5.159  28.697  0.00  0.00     0.041 C 
ATOM     20  C24 ZIN A   1      36.133   5.527  29.183  0.00  0.00     0.161 C 
ATOM     21  C27 ZIN A   1      36.287   4.897  30.606  0.00  0.00     0.153 C 
ENDROOT
BRANCH  21  22
ATOM     22  O28 ZIN A   1      36.443   5.926  31.587  0.00  0.00    -0.378 OA
ATOM     23  H52 ZIN A   1      36.555   5.595  32.489  0.00  0.00     0.211 HD
ENDBRANCH  21  22
BRANCH  21  24
ATOM     24  C29 ZIN A   1      37.468   3.962  30.638  0.00  0.00     0.187 C 
ATOM     25  O30 ZIN A   1      37.324   2.799  30.345  0.00  0.00    -0.292 OA
BRANCH  24  26
ATOM     26  C31 ZIN A   1      38.827   4.475  31.036  0.00  0.00     0.245 C 
BRANCH  26  27
ATOM     27  O32 ZIN A   1      38.676   5.591  31.916  0.00  0.00    -0.393 OA
ATOM     28  H55 ZIN A   1      39.354   6.272  31.807  0.00  0.00     0.209 HD
ENDBRANCH  26  27
ENDBRANCH  24  26
ENDBRANCH  21  24
BRANCH  20  29
ATOM     29  O26 ZIN A   1      36.273   6.946  29.264  0.00  0.00    -0.392 OA
ATOM     30  H51 ZIN A   1      35.761   7.352  29.978  0.00  0.00     0.210 HD
ENDBRANCH  20  29
BRANCH   4  31
ATOM     31  O6  ZIN A   1      33.485   1.930  31.869  0.00  0.00    -0.392 OA
ATOM     32  H38 ZIN A   1      33.631   1.321  32.607  0.00  0.00     0.210 HD
ENDBRANCH   4  31
TORSDOF 6
ENDMDL
MODEL 42
REMARK CAVERDOCK RESULT:      15.9      0.000      0.000
REMARK CAVERDOCK CONSTRAINTS:       0.0      0.0      0.0      0.0
REMARK CAVERDOCK TUNNEL: 41     15.9      2.3     42.2
REMARK  6 active torsions:
REMARK  status: ('A' for Active; 'I' for Inactive)
REMARK    1  A    between atoms: C4_4  and  O6_5 
REMARK    2  A    between atoms: C24_21  and  O26_22 
REMARK    3  A    between atoms: C27_23  and  O28_24 
REMARK    4  A    between atoms: C27_23  and  C29_25 
REMARK    5  A    between atoms: C29_25  and  C31_27 
REMARK    6  A    between atoms: C31_27  and  O32_28 
ROOT
ATOM      1  C1  ZIN A   1      34.878   2.455  30.116  0.00  0.00     0.019 C 
ATOM      2  C2  ZIN A   1      34.834   3.856  30.728  0.00  0.00     0.003 C 
ATOM      3  C3  ZIN A   1      34.350   3.775  32.164  0.00  0.00     0.048 C 
ATOM      4  C4  ZIN A   1      33.008   3.026  32.145  0.00  0.00     0.160 C 
ATOM      5  C7  ZIN A   1      31.988   3.719  31.247  0.00  0.00     0.147 C 
ATOM      6  F8  ZIN A   1      31.663   4.965  31.794  0.00  0.00    -0.238 F 
ATOM      7  C9  ZIN A   1      32.536   3.938  29.827  0.00  0.00     0.035 C 
ATOM      8  C11 ZIN A   1      31.504   4.701  28.993  0.00  0.00     0.013 C 
ATOM      9  C12 ZIN A   1      30.237   3.856  28.837  0.00  0.00     0.036 C 
ATOM     10  C13 ZIN A   1      29.751   3.474  30.224  0.00  0.00    -0.061 A 
ATOM     11  C14 ZIN A   1      28.489   3.711  30.551  0.00  0.00     0.058 A 
ATOM     12  C15 ZIN A   1      27.987   3.374  31.893  0.00  0.00     0.172 A 
ATOM     13  O16 ZIN A   1      26.820   3.557  32.185  0.00  0.00    -0.289 OA
ATOM     14  C17 ZIN A   1      28.930   2.809  32.872  0.00  0.00     0.052 A 
ATOM     15  C18 ZIN A   1      30.185   2.575  32.523  0.00  0.00    -0.006 A 
ATOM     16  C19 ZIN A   1      30.722   2.860  31.161  0.00  0.00     0.036 A 
ATOM     17  C20 ZIN A   1      31.146   1.529  30.536  0.00  0.00     0.028 C 
ATOM     18  C21 ZIN A   1      33.819   4.738  29.953  0.00  0.00     0.007 C 
ATOM     19  C23 ZIN A   1      34.561   5.016  28.639  0.00  0.00     0.041 C 
ATOM     20  C24 ZIN A   1      36.018   5.276  29.111  0.00  0.00     0.161 C 
ATOM     21  C27 ZIN A   1      36.164   4.564  30.495  0.00  0.00     0.153 C 
ENDROOT
BRANCH  21  22
ATOM     22  O28 ZIN A   1      36.399   5.528  31.525  0.00  0.00    -0.378 OA
ATOM     23  H52 ZIN A   1      35.909   5.359  32.340  0.00  0.00     0.211 HD
ENDBRANCH  21  22
BRANCH  21  24
ATOM     24  C29 ZIN A   1      37.289   3.563  30.451  0.00  0.00     0.187 C 
ATOM     25  O30 ZIN A   1      37.081   2.438  30.062  0.00  0.00    -0.292 OA
BRANCH  24  26
ATOM     26  C31 ZIN A   1      38.674   3.963  30.892  0.00  0.00     0.245 C 
BRANCH  26  27
ATOM     27  O32 ZIN A   1      38.635   5.280  31.445  0.00  0.00    -0.393 OA
ATOM     28  H55 ZIN A   1      39.490   5.595  31.769  0.00  0.00     0.209 HD
ENDBRANCH  26  27
ENDBRANCH  24  26
ENDBRANCH  21  24
BRANCH  20  29
ATOM     29  O26 ZIN A   1      36.241   6.679  29.262  0.00  0.00    -0.392 OA
ATOM     30  H51 ZIN A   1      35.614   7.232  28.775  0.00  0.00     0.210 HD
ENDBRANCH  20  29
BRANCH   4  31
ATOM     31  O6  ZIN A   1      33.221   1.697  31.667  0.00  0.00    -0.392 OA
ATOM     32  H38 ZIN A   1      33.225   1.025  32.362  0.00  0.00     0.210 HD
ENDBRANCH   4  31
TORSDOF 6
ENDMDL
MODEL 43
REMARK CAVERDOCK RESULT:      16.5      0.000      0.000
REMARK CAVERDOCK CONSTRAINTS:       0.0      0.0      0.0      0.0
REMARK CAVERDOCK TUNNEL: 42     16.5      2.3     43.3
REMARK  6 active torsions:
REMARK  status: ('A' for Active; 'I' for Inactive)
REMARK    1  A    between atoms: C4_4  and  O6_5 
REMARK    2  A    between atoms: C24_21  and  O26_22 
REMARK    3  A    between atoms: C27_23  and  O28_24 
REMARK    4  A    between atoms: C27_23  and  C29_25 
REMARK    5  A    between atoms: C29_25  and  C31_27 
REMARK    6  A    between atoms: C31_27  and  O32_28 
ROOT
ATOM      1  C1  ZIN A   1      34.740   2.554  30.566  0.00  0.00     0.019 C 
ATOM      2  C2  ZIN A   1      34.552   4.040  30.873  0.00  0.00     0.003 C 
ATOM      3  C3  ZIN A   1      33.980   4.209  32.268  0.00  0.00     0.048 C 
ATOM      4  C4  ZIN A   1      32.700   3.359  32.336  0.00  0.00     0.160 C 
ATOM      5  C7  ZIN A   1      31.696   3.767  31.263  0.00  0.00     0.147 C 
ATOM      6  F8  ZIN A   1      31.243   5.065  31.524  0.00  0.00    -0.238 F 
ATOM      7  C9  ZIN A   1      32.320   3.742  29.859  0.00  0.00     0.035 C 
ATOM      8  C11 ZIN A   1      31.294   4.229  28.834  0.00  0.00     0.013 C 
ATOM      9  C12 ZIN A   1      30.105   3.264  28.792  0.00  0.00     0.036 C 
ATOM     10  C13 ZIN A   1      29.557   3.130  30.201  0.00  0.00    -0.061 A 
ATOM     11  C14 ZIN A   1      28.262   3.319  30.407  0.00  0.00     0.058 A 
ATOM     12  C15 ZIN A   1      27.696   3.217  31.762  0.00  0.00     0.172 A 
ATOM     13  O16 ZIN A   1      26.502   3.355  31.951  0.00  0.00    -0.289 OA
ATOM     14  C17 ZIN A   1      28.610   2.944  32.884  0.00  0.00     0.052 A 
ATOM     15  C18 ZIN A   1      29.900   2.753  32.655  0.00  0.00    -0.006 A 
ATOM     16  C19 ZIN A   1      30.505   2.803  31.293  0.00  0.00     0.036 A 
ATOM     17  C20 ZIN A   1      31.066   1.414  30.978  0.00  0.00     0.028 C 
ATOM     18  C21 ZIN A   1      33.529   4.657  29.882  0.00  0.00     0.007 C 
ATOM     19  C23 ZIN A   1      34.335   4.727  28.579  0.00  0.00     0.041 C 
ATOM     20  C24 ZIN A   1      35.734   5.201  29.060  0.00  0.00     0.161 C 
ATOM     21  C27 ZIN A   1      35.839   4.798  30.567  0.00  0.00     0.153 C 
ENDROOT
BRANCH  21  22
ATOM     22  O28 ZIN A   1      35.933   5.967  31.386  0.00  0.00    -0.378 OA
ATOM     23  H52 ZIN A   1      35.085   6.400  31.551  0.00  0.00     0.211 HD
ENDBRANCH  21  22
BRANCH  21  24
ATOM     24  C29 ZIN A   1      37.035   3.909  30.788  0.00  0.00     0.187 C 
ATOM     25  O30 ZIN A   1      36.976   2.736  30.504  0.00  0.00    -0.292 OA
BRANCH  24  26
ATOM     26  C31 ZIN A   1      38.305   4.481  31.363  0.00  0.00     0.245 C 
BRANCH  26  27
ATOM     27  O32 ZIN A   1      39.432   3.830  30.772  0.00  0.00    -0.393 OA
ATOM     28  H55 ZIN A   1      39.820   4.315  30.031  0.00  0.00     0.209 HD
ENDBRANCH  26  27
ENDBRANCH  24  26
ENDBRANCH  21  24
BRANCH  20  29
ATOM     29  O26 ZIN A   1      35.843   6.620  28.929  0.00  0.00    -0.392 OA
ATOM     30  H51 ZIN A   1      35.906   6.927  28.014  0.00  0.00     0.210 HD
ENDBRANCH  20  29
BRANCH   4  31
ATOM     31  O6  ZIN A   1      33.043   1.985  32.154  0.00  0.00    -0.392 OA
ATOM     32  H38 ZIN A   1      32.674   1.590  31.352  0.00  0.00     0.210 HD
ENDBRANCH   4  31
TORSDOF 6
ENDMDL
MODEL 44
REMARK CAVERDOCK RESULT:      16.2      0.000      0.000
REMARK CAVERDOCK CONSTRAINTS:       0.0      0.0      0.0      0.0
REMARK CAVERDOCK TUNNEL: 43     16.2      2.4     44.3
REMARK  6 active torsions:
REMARK  status: ('A' for Active; 'I' for Inactive)
REMARK    1  A    between atoms: C4_4  and  O6_5 
REMARK    2  A    between atoms: C24_21  and  O26_22 
REMARK    3  A    between atoms: C27_23  and  O28_24 
REMARK    4  A    between atoms: C27_23  and  C29_25 
REMARK    5  A    between atoms: C29_25  and  C31_27 
REMARK    6  A    between atoms: C31_27  and  O32_28 
ROOT
ATOM      1  C1  ZIN A   1      34.356   3.714  32.329  0.00  0.00     0.019 C 
ATOM      2  C2  ZIN A   1      34.230   4.138  30.864  0.00  0.00     0.003 C 
ATOM      3  C3  ZIN A   1      33.212   5.256  30.739  0.00  0.00     0.048 C 
ATOM      4  C4  ZIN A   1      31.912   4.757  31.389  0.00  0.00     0.160 C 
ATOM      5  C7  ZIN A   1      31.415   3.470  30.741  0.00  0.00     0.147 C 
ATOM      6  F8  ZIN A   1      31.042   3.733  29.418  0.00  0.00    -0.238 F 
ATOM      7  C9  ZIN A   1      32.500   2.381  30.732  0.00  0.00     0.035 C 
ATOM      8  C11 ZIN A   1      31.975   1.140  30.006  0.00  0.00     0.013 C 
ATOM      9  C12 ZIN A   1      30.786   0.555  30.774  0.00  0.00     0.036 C 
ATOM     10  C13 ZIN A   1      29.753   1.653  30.951  0.00  0.00    -0.061 A 
ATOM     11  C14 ZIN A   1      28.500   1.420  30.589  0.00  0.00     0.058 A 
ATOM     12  C15 ZIN A   1      27.474   2.466  30.726  0.00  0.00     0.172 A 
ATOM     13  O16 ZIN A   1      26.315   2.245  30.429  0.00  0.00    -0.289 OA
ATOM     14  C17 ZIN A   1      27.883   3.786  31.233  0.00  0.00     0.052 A 
ATOM     15  C18 ZIN A   1      29.139   3.996  31.594  0.00  0.00    -0.006 A 
ATOM     16  C19 ZIN A   1      30.199   2.950  31.514  0.00  0.00     0.036 A 
ATOM     17  C20 ZIN A   1      30.683   2.662  32.936  0.00  0.00     0.028 C 
ATOM     18  C21 ZIN A   1      33.710   2.948  30.014  0.00  0.00     0.007 C 
ATOM     19  C23 ZIN A   1      34.937   2.030  29.949  0.00  0.00     0.041 C 
ATOM     20  C24 ZIN A   1      36.108   3.028  29.735  0.00  0.00     0.161 C 
ATOM     21  C27 ZIN A   1      35.615   4.406  30.284  0.00  0.00     0.153 C 
ENDROOT
BRANCH  21  22
ATOM     22  O28 ZIN A   1      35.530   5.360  29.221  0.00  0.00    -0.378 OA
ATOM     23  H52 ZIN A   1      36.175   5.220  28.515  0.00  0.00     0.211 HD
ENDBRANCH  21  22
BRANCH  21  24
ATOM     24  C29 ZIN A   1      36.545   4.904  31.359  0.00  0.00     0.187 C 
ATOM     25  O30 ZIN A   1      36.097   5.440  32.345  0.00  0.00    -0.292 OA
BRANCH  24  26
ATOM     26  C31 ZIN A   1      38.035   4.734  31.206  0.00  0.00     0.245 C 
BRANCH  26  27
ATOM     27  O32 ZIN A   1      38.709   5.758  31.941  0.00  0.00    -0.393 OA
ATOM     28  H55 ZIN A   1      38.410   5.846  32.856  0.00  0.00     0.209 HD
ENDBRANCH  26  27
ENDBRANCH  24  26
ENDBRANCH  21  24
BRANCH  20  29
ATOM     29  O26 ZIN A   1      36.409   3.140  28.344  0.00  0.00    -0.392 OA
ATOM     30  H51 ZIN A   1      36.806   2.345  27.962  0.00  0.00     0.210 HD
ENDBRANCH  20  29
BRANCH   4  31
ATOM     31  O6  ZIN A   1      32.147   4.518  32.777  0.00  0.00    -0.392 OA
ATOM     32  H38 ZIN A   1      31.541   4.990  33.366  0.00  0.00     0.210 HD
ENDBRANCH   4  31
TORSDOF 6
ENDMDL
MODEL 45
REMARK CAVERDOCK RESULT:      14.7      0.000      0.000
REMARK CAVERDOCK CONSTRAINTS:       0.0      0.0      0.0      0.0
REMARK CAVERDOCK TUNNEL: 44     14.7      2.4     45.1
REMARK  6 active torsions:
REMARK  status: ('A' for Active; 'I' for Inactive)
REMARK    1  A    between atoms: C4_4  and  O6_5 
REMARK    2  A    between atoms: C24_21  and  O26_22 
REMARK    3  A    between atoms: C27_23  and  O28_24 
REMARK    4  A    between atoms: C27_23  and  C29_25 
REMARK    5  A    between atoms: C29_25  and  C31_27 
REMARK    6  A    between atoms: C31_27  and  O32_28 
ROOT
ATOM      1  C1  ZIN A   1      34.123   3.615  32.292  0.00  0.00     0.019 C 
ATOM      2  C2  ZIN A   1      33.991   4.089  30.843  0.00  0.00     0.003 C 
ATOM      3  C3  ZIN A   1      32.953   5.192  30.757  0.00  0.00     0.048 C 
ATOM      4  C4  ZIN A   1      31.662   4.646  31.387  0.00  0.00     0.160 C 
ATOM      5  C7  ZIN A   1      31.189   3.374  30.692  0.00  0.00     0.147 C 
ATOM      6  F8  ZIN A   1      30.812   3.678  29.380  0.00  0.00    -0.238 F 
ATOM      7  C9  ZIN A   1      32.293   2.306  30.646  0.00  0.00     0.035 C 
ATOM      8  C11 ZIN A   1      31.792   1.083  29.875  0.00  0.00     0.013 C 
ATOM      9  C12 ZIN A   1      30.613   0.449  30.619  0.00  0.00     0.036 C 
ATOM     10  C13 ZIN A   1      29.560   1.520  30.834  0.00  0.00    -0.061 A 
ATOM     11  C14 ZIN A   1      28.311   1.278  30.463  0.00  0.00     0.058 A 
ATOM     12  C15 ZIN A   1      27.266   2.300  30.637  0.00  0.00     0.172 A 
ATOM     13  O16 ZIN A   1      26.112   2.068  30.330  0.00  0.00    -0.289 OA
ATOM     14  C17 ZIN A   1      27.651   3.608  31.192  0.00  0.00     0.052 A 
ATOM     15  C18 ZIN A   1      28.903   3.827  31.562  0.00  0.00    -0.006 A 
ATOM     16  C19 ZIN A   1      29.982   2.805  31.444  0.00  0.00     0.036 A 
ATOM     17  C20 ZIN A   1      30.470   2.474  32.856  0.00  0.00     0.028 C 
ATOM     18  C21 ZIN A   1      33.493   2.921  29.950  0.00  0.00     0.007 C 
ATOM     19  C23 ZIN A   1      34.737   2.029  29.853  0.00  0.00     0.041 C 
ATOM     20  C24 ZIN A   1      35.889   3.055  29.677  0.00  0.00     0.161 C 
ATOM     21  C27 ZIN A   1      35.371   4.403  30.275  0.00  0.00     0.153 C 
ENDROOT
BRANCH  21  22
ATOM     22  O28 ZIN A   1      35.269   5.393  29.247  0.00  0.00    -0.378 OA
ATOM     23  H52 ZIN A   1      35.509   5.072  28.368  0.00  0.00     0.211 HD
ENDBRANCH  21  22
BRANCH  21  24
ATOM     24  C29 ZIN A   1      36.291   4.879  31.368  0.00  0.00     0.187 C 
ATOM     25  O30 ZIN A   1      35.833   5.363  32.376  0.00  0.00    -0.292 OA
BRANCH  24  26
ATOM     26  C31 ZIN A   1      37.784   4.752  31.207  0.00  0.00     0.245 C 
BRANCH  26  27
ATOM     27  O32 ZIN A   1      38.432   5.813  31.910  0.00  0.00    -0.393 OA
ATOM     28  H55 ZIN A   1      38.967   5.518  32.660  0.00  0.00     0.209 HD
ENDBRANCH  26  27
ENDBRANCH  24  26
ENDBRANCH  21  24
BRANCH  20  29
ATOM     29  O26 ZIN A   1      36.189   3.223  28.291  0.00  0.00    -0.392 OA
ATOM     30  H51 ZIN A   1      36.176   4.143  27.994  0.00  0.00     0.210 HD
ENDBRANCH  20  29
BRANCH   4  31
ATOM     31  O6  ZIN A   1      31.900   4.362  32.766  0.00  0.00    -0.392 OA
ATOM     32  H38 ZIN A   1      32.715   3.867  32.931  0.00  0.00     0.210 HD
ENDBRANCH   4  31
TORSDOF 6
ENDMDL
MODEL 46
REMARK CAVERDOCK RESULT:      13.9      0.000      0.000
REMARK CAVERDOCK CONSTRAINTS:       0.0      0.0      0.0      0.0
REMARK CAVERDOCK TUNNEL: 45     13.9      2.3     46.1
REMARK  6 active torsions:
REMARK  status: ('A' for Active; 'I' for Inactive)
REMARK    1  A    between atoms: C4_4  and  O6_5 
REMARK    2  A    between atoms: C24_21  and  O26_22 
REMARK    3  A    between atoms: C27_23  and  O28_24 
REMARK    4  A    between atoms: C27_23  and  C29_25 
REMARK    5  A    between atoms: C29_25  and  C31_27 
REMARK    6  A    between atoms: C31_27  and  O32_28 
ROOT
ATOM      1  C1  ZIN A   1      33.957   3.666  32.313  0.00  0.00     0.019 C 
ATOM      2  C2  ZIN A   1      33.815   4.075  30.846  0.00  0.00     0.003 C 
ATOM      3  C3  ZIN A   1      32.769   5.166  30.716  0.00  0.00     0.048 C 
ATOM      4  C4  ZIN A   1      31.484   4.641  31.376  0.00  0.00     0.160 C 
ATOM      5  C7  ZIN A   1      31.017   3.336  30.740  0.00  0.00     0.147 C 
ATOM      6  F8  ZIN A   1      30.631   3.580  29.418  0.00  0.00    -0.238 F 
ATOM      7  C9  ZIN A   1      32.128   2.274  30.736  0.00  0.00     0.035 C 
ATOM      8  C11 ZIN A   1      31.630   1.015  30.023  0.00  0.00     0.013 C 
ATOM      9  C12 ZIN A   1      30.460   0.407  30.801  0.00  0.00     0.036 C 
ATOM     10  C13 ZIN A   1      29.401   1.481  30.973  0.00  0.00    -0.061 A 
ATOM     11  C14 ZIN A   1      28.152   1.214  30.619  0.00  0.00     0.058 A 
ATOM     12  C15 ZIN A   1      27.101   2.236  30.753  0.00  0.00     0.172 A 
ATOM     13  O16 ZIN A   1      25.947   1.984  30.463  0.00  0.00    -0.289 OA
ATOM     14  C17 ZIN A   1      27.480   3.570  31.247  0.00  0.00     0.052 A 
ATOM     15  C18 ZIN A   1      28.732   3.813  31.601  0.00  0.00    -0.006 A 
ATOM     16  C19 ZIN A   1      29.817   2.793  31.523  0.00  0.00     0.036 A 
ATOM     17  C20 ZIN A   1      30.314   2.529  32.946  0.00  0.00     0.028 C 
ATOM     18  C21 ZIN A   1      33.320   2.865  30.008  0.00  0.00     0.007 C 
ATOM     19  C23 ZIN A   1      34.569   1.977  29.944  0.00  0.00     0.041 C 
ATOM     20  C24 ZIN A   1      35.714   3.002  29.717  0.00  0.00     0.161 C 
ATOM     21  C27 ZIN A   1      35.190   4.372  30.256  0.00  0.00     0.153 C 
ENDROOT
BRANCH  21  22
ATOM     22  O28 ZIN A   1      35.077   5.314  29.187  0.00  0.00    -0.378 OA
ATOM     23  H52 ZIN A   1      34.269   5.221  28.665  0.00  0.00     0.211 HD
ENDBRANCH  21  22
BRANCH  21  24
ATOM     24  C29 ZIN A   1      36.113   4.902  31.323  0.00  0.00     0.187 C 
ATOM     25  O30 ZIN A   1      35.656   5.444  32.301  0.00  0.00    -0.292 OA
BRANCH  24  26
ATOM     26  C31 ZIN A   1      37.605   4.755  31.171  0.00  0.00     0.245 C 
BRANCH  26  27
ATOM     27  O32 ZIN A   1      38.265   5.708  32.007  0.00  0.00    -0.393 OA
ATOM     28  H55 ZIN A   1      37.692   6.425  32.312  0.00  0.00     0.209 HD
ENDBRANCH  26  27
ENDBRANCH  24  26
ENDBRANCH  21  24
BRANCH  20  29
ATOM     29  O26 ZIN A   1      36.006   3.109  28.323  0.00  0.00    -0.392 OA
ATOM     30  H51 ZIN A   1      35.594   3.871  27.892  0.00  0.00     0.210 HD
ENDBRANCH  20  29
BRANCH   4  31
ATOM     31  O6  ZIN A   1      31.731   4.419  32.765  0.00  0.00    -0.392 OA
ATOM     32  H38 ZIN A   1      31.220   4.994  33.352  0.00  0.00     0.210 HD
ENDBRANCH   4  31
TORSDOF 6
ENDMDL
MODEL 47
REMARK CAVERDOCK RESULT:      12.8      0.000      0.000
REMARK CAVERDOCK CONSTRAINTS:       0.0      0.0      0.0      0.0
REMARK CAVERDOCK TUNNEL: 46     12.8      2.4     47.2
REMARK  6 active torsions:
REMARK  status: ('A' for Active; 'I' for Inactive)
REMARK    1  A    between atoms: C4_4  and  O6_5 
REMARK    2  A    between atoms: C24_21  and  O26_22 
REMARK    3  A    between atoms: C27_23  and  O28_24 
REMARK    4  A    between atoms: C27_23  and  C29_25 
REMARK    5  A    between atoms: C29_25  and  C31_27 
REMARK    6  A    between atoms: C31_27  and  O32_28 
ROOT
ATOM      1  C1  ZIN A   1      33.738   3.585  32.384  0.00  0.00     0.019 C 
ATOM      2  C2  ZIN A   1      33.621   3.992  30.914  0.00  0.00     0.003 C 
ATOM      3  C3  ZIN A   1      32.576   5.082  30.764  0.00  0.00     0.048 C 
ATOM      4  C4  ZIN A   1      31.280   4.555  31.402  0.00  0.00     0.160 C 
ATOM      5  C7  ZIN A   1      30.827   3.248  30.760  0.00  0.00     0.147 C 
ATOM      6  F8  ZIN A   1      30.464   3.490  29.430  0.00  0.00    -0.238 F 
ATOM      7  C9  ZIN A   1      31.939   2.188  30.776  0.00  0.00     0.035 C 
ATOM      8  C11 ZIN A   1      31.457   0.928  30.056  0.00  0.00     0.013 C 
ATOM      9  C12 ZIN A   1      30.273   0.319  30.813  0.00  0.00     0.036 C 
ATOM     10  C13 ZIN A   1      29.209   1.390  30.966  0.00  0.00    -0.061 A 
ATOM     11  C14 ZIN A   1      27.968   1.121  30.590  0.00  0.00     0.058 A 
ATOM     12  C15 ZIN A   1      26.913   2.141  30.703  0.00  0.00     0.172 A 
ATOM     13  O16 ZIN A   1      25.764   1.887  30.393  0.00  0.00    -0.289 OA
ATOM     14  C17 ZIN A   1      27.280   3.477  31.203  0.00  0.00     0.052 A 
ATOM     15  C18 ZIN A   1      28.526   3.722  31.578  0.00  0.00    -0.006 A 
ATOM     16  C19 ZIN A   1      29.614   2.704  31.522  0.00  0.00     0.036 A 
ATOM     17  C20 ZIN A   1      30.086   2.442  32.953  0.00  0.00     0.028 C 
ATOM     18  C21 ZIN A   1      33.144   2.781  30.069  0.00  0.00     0.007 C 
ATOM     19  C23 ZIN A   1      34.395   1.894  30.029  0.00  0.00     0.041 C 
ATOM     20  C24 ZIN A   1      35.542   2.921  29.821  0.00  0.00     0.161 C 
ATOM     21  C27 ZIN A   1      35.006   4.291  30.349  0.00  0.00     0.153 C 
ENDROOT
BRANCH  21  22
ATOM     22  O28 ZIN A   1      34.910   5.231  29.277  0.00  0.00    -0.378 OA
ATOM     23  H52 ZIN A   1      35.646   5.857  29.235  0.00  0.00     0.211 HD
ENDBRANCH  21  22
BRANCH  21  24
ATOM     24  C29 ZIN A   1      35.908   4.823  31.432  0.00  0.00     0.187 C 
ATOM     25  O30 ZIN A   1      35.437   5.216  32.473  0.00  0.00    -0.292 OA
BRANCH  24  26
ATOM     26  C31 ZIN A   1      37.399   4.867  31.217  0.00  0.00     0.245 C 
BRANCH  26  27
ATOM     27  O32 ZIN A   1      37.954   5.962  31.949  0.00  0.00    -0.393 OA
ATOM     28  H55 ZIN A   1      38.143   6.740  31.407  0.00  0.00     0.209 HD
ENDBRANCH  26  27
ENDBRANCH  24  26
ENDBRANCH  21  24
BRANCH  20  29
ATOM     29  O26 ZIN A   1      35.858   3.028  28.432  0.00  0.00    -0.392 OA
ATOM     30  H51 ZIN A   1      35.940   3.938  28.116  0.00  0.00     0.210 HD
ENDBRANCH  20  29
BRANCH   4  31
ATOM     31  O6  ZIN A   1      31.503   4.335  32.796  0.00  0.00    -0.392 OA
ATOM     32  H38 ZIN A   1      32.252   4.829  33.157  0.00  0.00     0.210 HD
ENDBRANCH   4  31
TORSDOF 6
ENDMDL
MODEL 48
REMARK CAVERDOCK RESULT:      12.0      0.000      0.000
REMARK CAVERDOCK CONSTRAINTS:       0.0      0.0      0.0      0.0
REMARK CAVERDOCK TUNNEL: 47     12.0      2.4     48.1
REMARK  6 active torsions:
REMARK  status: ('A' for Active; 'I' for Inactive)
REMARK    1  A    between atoms: C4_4  and  O6_5 
REMARK    2  A    between atoms: C24_21  and  O26_22 
REMARK    3  A    between atoms: C27_23  and  O28_24 
REMARK    4  A    between atoms: C27_23  and  C29_25 
REMARK    5  A    between atoms: C29_25  and  C31_27 
REMARK    6  A    between atoms: C31_27  and  O32_28 
ROOT
ATOM      1  C1  ZIN A   1      33.592   3.472  32.367  0.00  0.00     0.019 C 
ATOM      2  C2  ZIN A   1      33.453   3.917  30.910  0.00  0.00     0.003 C 
ATOM      3  C3  ZIN A   1      32.393   4.997  30.801  0.00  0.00     0.048 C 
ATOM      4  C4  ZIN A   1      31.112   4.436  31.439  0.00  0.00     0.160 C 
ATOM      5  C7  ZIN A   1      30.667   3.141  30.766  0.00  0.00     0.147 C 
ATOM      6  F8  ZIN A   1      30.287   3.414  29.448  0.00  0.00    -0.238 F 
ATOM      7  C9  ZIN A   1      31.793   2.096  30.742  0.00  0.00     0.035 C 
ATOM      8  C11 ZIN A   1      31.319   0.849  29.993  0.00  0.00     0.013 C 
ATOM      9  C12 ZIN A   1      30.152   0.204  30.747  0.00  0.00     0.036 C 
ATOM     10  C13 ZIN A   1      29.076   1.258  30.940  0.00  0.00    -0.061 A 
ATOM     11  C14 ZIN A   1      27.834   0.982  30.571  0.00  0.00     0.058 A 
ATOM     12  C15 ZIN A   1      26.767   1.985  30.724  0.00  0.00     0.172 A 
ATOM     13  O16 ZIN A   1      25.619   1.724  30.419  0.00  0.00    -0.289 OA
ATOM     14  C17 ZIN A   1      27.124   3.311  31.255  0.00  0.00     0.052 A 
ATOM     15  C18 ZIN A   1      28.370   3.563  31.623  0.00  0.00    -0.006 A 
ATOM     16  C19 ZIN A   1      29.470   2.561  31.527  0.00  0.00     0.036 A 
ATOM     17  C20 ZIN A   1      29.962   2.267  32.945  0.00  0.00     0.028 C 
ATOM     18  C21 ZIN A   1      32.982   2.723  30.037  0.00  0.00     0.007 C 
ATOM     19  C23 ZIN A   1      34.243   1.854  29.959  0.00  0.00     0.041 C 
ATOM     20  C24 ZIN A   1      35.375   2.901  29.766  0.00  0.00     0.161 C 
ATOM     21  C27 ZIN A   1      34.827   4.249  30.338  0.00  0.00     0.153 C 
ENDROOT
BRANCH  21  22
ATOM     22  O28 ZIN A   1      34.708   5.217  29.292  0.00  0.00    -0.378 OA
ATOM     23  H52 ZIN A   1      34.658   4.834  28.406  0.00  0.00     0.211 HD
ENDBRANCH  21  22
BRANCH  21  24
ATOM     24  C29 ZIN A   1      35.736   4.764  31.424  0.00  0.00     0.187 C 
ATOM     25  O30 ZIN A   1      35.268   5.164  32.463  0.00  0.00    -0.292 OA
BRANCH  24  26
ATOM     26  C31 ZIN A   1      37.228   4.780  31.215  0.00  0.00     0.245 C 
BRANCH  26  27
ATOM     27  O32 ZIN A   1      37.805   5.841  31.979  0.00  0.00    -0.393 OA
ATOM     28  H55 ZIN A   1      38.733   5.698  32.211  0.00  0.00     0.209 HD
ENDBRANCH  26  27
ENDBRANCH  24  26
ENDBRANCH  21  24
BRANCH  20  29
ATOM     29  O26 ZIN A   1      35.674   3.049  28.378  0.00  0.00    -0.392 OA
ATOM     30  H51 ZIN A   1      36.227   3.816  28.174  0.00  0.00     0.210 HD
ENDBRANCH  20  29
BRANCH   4  31
ATOM     31  O6  ZIN A   1      31.353   4.182  32.823  0.00  0.00    -0.392 OA
ATOM     32  H38 ZIN A   1      32.200   3.751  33.002  0.00  0.00     0.210 HD
ENDBRANCH   4  31
TORSDOF 6
ENDMDL
MODEL 49
REMARK CAVERDOCK RESULT:      10.9      0.000      0.000
REMARK CAVERDOCK CONSTRAINTS:       0.0      0.0      0.0      0.0
REMARK CAVERDOCK TUNNEL: 48     10.9      2.4     49.3
REMARK  6 active torsions:
REMARK  status: ('A' for Active; 'I' for Inactive)
REMARK    1  A    between atoms: C4_4  and  O6_5 
REMARK    2  A    between atoms: C24_21  and  O26_22 
REMARK    3  A    between atoms: C27_23  and  O28_24 
REMARK    4  A    between atoms: C27_23  and  C29_25 
REMARK    5  A    between atoms: C29_25  and  C31_27 
REMARK    6  A    between atoms: C31_27  and  O32_28 
ROOT
ATOM      1  C1  ZIN A   1      32.961   3.669  32.350  0.00  0.00     0.019 C 
ATOM      2  C2  ZIN A   1      33.220   3.920  30.863  0.00  0.00     0.003 C 
ATOM      3  C3  ZIN A   1      32.159   4.851  30.307  0.00  0.00     0.048 C 
ATOM      4  C4  ZIN A   1      30.794   4.226  30.637  0.00  0.00     0.160 C 
ATOM      5  C7  ZIN A   1      30.664   2.819  30.063  0.00  0.00     0.147 C 
ATOM      6  F8  ZIN A   1      30.665   2.888  28.666  0.00  0.00    -0.238 F 
ATOM      7  C9  ZIN A   1      31.824   1.914  30.507  0.00  0.00     0.035 C 
ATOM      8  C11 ZIN A   1      31.685   0.541  29.845  0.00  0.00     0.013 C 
ATOM      9  C12 ZIN A   1      30.401  -0.139  30.330  0.00  0.00     0.036 C 
ATOM     10  C13 ZIN A   1      29.240   0.799  30.059  0.00  0.00    -0.061 A 
ATOM     11  C14 ZIN A   1      28.183   0.342  29.403  0.00  0.00     0.058 A 
ATOM     12  C15 ZIN A   1      27.046   1.227  29.105  0.00  0.00     0.172 A 
ATOM     13  O16 ZIN A   1      26.059   0.802  28.533  0.00  0.00    -0.289 OA
ATOM     14  C17 ZIN A   1      27.130   2.639  29.515  0.00  0.00     0.052 A 
ATOM     15  C18 ZIN A   1      28.192   3.073  30.175  0.00  0.00    -0.006 A 
ATOM     16  C19 ZIN A   1      29.345   2.199  30.536  0.00  0.00     0.036 A 
ATOM     17  C20 ZIN A   1      29.423   2.133  32.063  0.00  0.00     0.028 C 
ATOM     18  C21 ZIN A   1      33.116   2.585  30.078  0.00  0.00     0.007 C 
ATOM     19  C23 ZIN A   1      34.407   1.863  30.482  0.00  0.00     0.041 C 
ATOM     20  C24 ZIN A   1      35.463   3.003  30.462  0.00  0.00     0.161 C 
ATOM     21  C27 ZIN A   1      34.672   4.337  30.655  0.00  0.00     0.153 C 
ENDROOT
BRANCH  21  22
ATOM     22  O28 ZIN A   1      34.790   5.155  29.488  0.00  0.00    -0.378 OA
ATOM     23  H52 ZIN A   1      35.671   5.148  29.090  0.00  0.00     0.211 HD
ENDBRANCH  21  22
BRANCH  21  24
ATOM     24  C29 ZIN A   1      35.183   5.077  31.864  0.00  0.00     0.187 C 
ATOM     25  O30 ZIN A   1      34.488   5.178  32.847  0.00  0.00    -0.292 OA
BRANCH  24  26
ATOM     26  C31 ZIN A   1      36.559   5.691  31.848  0.00  0.00     0.245 C 
BRANCH  26  27
ATOM     27  O32 ZIN A   1      37.408   4.934  30.983  0.00  0.00    -0.393 OA
ATOM     28  H55 ZIN A   1      38.271   4.725  31.365  0.00  0.00     0.209 HD
ENDBRANCH  26  27
ENDBRANCH  24  26
ENDBRANCH  21  24
BRANCH  20  29
ATOM     29  O26 ZIN A   1      36.142   3.019  29.205  0.00  0.00    -0.392 OA
ATOM     30  H51 ZIN A   1      35.553   3.085  28.441  0.00  0.00     0.210 HD
ENDBRANCH  20  29
BRANCH   4  31
ATOM     31  O6  ZIN A   1      30.639   4.166  32.055  0.00  0.00    -0.392 OA
ATOM     32  H38 ZIN A   1      29.755   4.408  32.365  0.00  0.00     0.210 HD
ENDBRANCH   4  31
TORSDOF 6
ENDMDL
MODEL 50
REMARK CAVERDOCK RESULT:       9.9      0.000      0.000
REMARK CAVERDOCK CONSTRAINTS:       0.1      0.0      0.0      0.0
REMARK CAVERDOCK TUNNEL: 49      9.9      2.3     50.7
REMARK  6 active torsions:
REMARK  status: ('A' for Active; 'I' for Inactive)
REMARK    1  A    between atoms: C4_4  and  O6_5 
REMARK    2  A    between atoms: C24_21  and  O26_22 
REMARK    3  A    between atoms: C27_23  and  O28_24 
REMARK    4  A    between atoms: C27_23  and  C29_25 
REMARK    5  A    between atoms: C29_25  and  C31_27 
REMARK    6  A    between atoms: C31_27  and  O32_28 
ROOT
ATOM      1  C1  ZIN A   1      32.518   5.175  31.130  0.00  0.00     0.019 C 
ATOM      2  C2  ZIN A   1      33.040   3.774  31.457  0.00  0.00     0.003 C 
ATOM      3  C3  ZIN A   1      33.055   2.925  30.200  0.00  0.00     0.048 C 
ATOM      4  C4  ZIN A   1      31.638   2.974  29.606  0.00  0.00     0.160 C 
ATOM      5  C7  ZIN A   1      30.592   2.484  30.602  0.00  0.00     0.147 C 
ATOM      6  F8  ZIN A   1      30.797   1.123  30.855  0.00  0.00    -0.238 F 
ATOM      7  C9  ZIN A   1      30.675   3.244  31.936  0.00  0.00     0.035 C 
ATOM      8  C11 ZIN A   1      29.658   2.665  32.920  0.00  0.00     0.013 C 
ATOM      9  C12 ZIN A   1      28.238   2.886  32.389  0.00  0.00     0.036 C 
ATOM     10  C13 ZIN A   1      28.159   2.291  30.995  0.00  0.00    -0.061 A 
ATOM     11  C14 ZIN A   1      27.182   1.442  30.713  0.00  0.00     0.058 A 
ATOM     12  C15 ZIN A   1      27.084   0.829  29.378  0.00  0.00     0.172 A 
ATOM     13  O16 ZIN A   1      26.168   0.076  29.105  0.00  0.00    -0.289 OA
ATOM     14  C17 ZIN A   1      28.120   1.149  28.382  0.00  0.00     0.052 A 
ATOM     15  C18 ZIN A   1      29.084   2.005  28.683  0.00  0.00    -0.006 A 
ATOM     16  C19 ZIN A   1      29.194   2.682  30.007  0.00  0.00     0.036 A 
ATOM     17  C20 ZIN A   1      29.031   4.186  29.780  0.00  0.00     0.028 C 
ATOM     18  C21 ZIN A   1      32.087   3.079  32.467  0.00  0.00     0.007 C 
ATOM     19  C23 ZIN A   1      32.397   3.820  33.774  0.00  0.00     0.041 C 
ATOM     20  C24 ZIN A   1      33.943   3.965  33.733  0.00  0.00     0.161 C 
ATOM     21  C27 ZIN A   1      34.352   3.878  32.227  0.00  0.00     0.153 C 
ENDROOT
BRANCH  21  22
ATOM     22  O28 ZIN A   1      35.153   2.716  31.999  0.00  0.00    -0.378 OA
ATOM     23  H52 ZIN A   1      34.675   1.882  32.102  0.00  0.00     0.211 HD
ENDBRANCH  21  22
BRANCH  21  24
ATOM     24  C29 ZIN A   1      35.103   5.118  31.817  0.00  0.00     0.187 C 
ATOM     25  O30 ZIN A   1      35.070   6.103  32.516  0.00  0.00    -0.292 OA
BRANCH  24  26
ATOM     26  C31 ZIN A   1      35.893   5.132  30.534  0.00  0.00     0.245 C 
BRANCH  26  27
ATOM     27  O32 ZIN A   1      37.285   5.264  30.833  0.00  0.00    -0.393 OA
ATOM     28  H55 ZIN A   1      37.516   5.015  31.739  0.00  0.00     0.209 HD
ENDBRANCH  26  27
ENDBRANCH  24  26
ENDBRANCH  21  24
BRANCH  20  29
ATOM     29  O26 ZIN A   1      34.555   2.901  34.464  0.00  0.00    -0.392 OA
ATOM     30  H51 ZIN A   1      35.370   2.568  34.065  0.00  0.00     0.210 HD
ENDBRANCH  20  29
BRANCH   4  31
ATOM     31  O6  ZIN A   1      31.333   4.319  29.236  0.00  0.00    -0.392 OA
ATOM     32  H38 ZIN A   1      30.387   4.520  29.226  0.00  0.00     0.210 HD
ENDBRANCH   4  31
TORSDOF 6
ENDMDL
MODEL 51
REMARK CAVERDOCK RESULT:       7.5      0.000      0.000
REMARK CAVERDOCK CONSTRAINTS:       0.1      0.0      0.0      0.0
REMARK CAVERDOCK TUNNEL: 50      7.5      2.3     51.7
REMARK  6 active torsions:
REMARK  status: ('A' for Active; 'I' for Inactive)
REMARK    1  A    between atoms: C4_4  and  O6_5 
REMARK    2  A    between atoms: C24_21  and  O26_22 
REMARK    3  A    between atoms: C27_23  and  O28_24 
REMARK    4  A    between atoms: C27_23  and  C29_25 
REMARK    5  A    between atoms: C29_25  and  C31_27 
REMARK    6  A    between atoms: C31_27  and  O32_28 
ROOT
ATOM      1  C1  ZIN A   1      32.320   4.982  31.008  0.00  0.00     0.019 C 
ATOM      2  C2  ZIN A   1      32.822   3.591  31.399  0.00  0.00     0.003 C 
ATOM      3  C3  ZIN A   1      32.833   2.687  30.181  0.00  0.00     0.048 C 
ATOM      4  C4  ZIN A   1      31.420   2.727  29.578  0.00  0.00     0.160 C 
ATOM      5  C7  ZIN A   1      30.363   2.294  30.589  0.00  0.00     0.147 C 
ATOM      6  F8  ZIN A   1      30.550   0.944  30.902  0.00  0.00    -0.238 F 
ATOM      7  C9  ZIN A   1      30.449   3.112  31.888  0.00  0.00     0.035 C 
ATOM      8  C11 ZIN A   1      29.419   2.588  32.891  0.00  0.00     0.013 C 
ATOM      9  C12 ZIN A   1      28.006   2.803  32.342  0.00  0.00     0.036 C 
ATOM     10  C13 ZIN A   1      27.926   2.148  30.976  0.00  0.00    -0.061 A 
ATOM     11  C14 ZIN A   1      26.940   1.299  30.726  0.00  0.00     0.058 A 
ATOM     12  C15 ZIN A   1      26.841   0.629  29.419  0.00  0.00     0.172 A 
ATOM     13  O16 ZIN A   1      25.918  -0.124  29.174  0.00  0.00    -0.289 OA
ATOM     14  C17 ZIN A   1      27.886   0.892  28.416  0.00  0.00     0.052 A 
ATOM     15  C18 ZIN A   1      28.859   1.749  28.684  0.00  0.00    -0.006 A 
ATOM     16  C19 ZIN A   1      28.971   2.482  29.977  0.00  0.00     0.036 A 
ATOM     17  C20 ZIN A   1      28.827   3.977  29.683  0.00  0.00     0.028 C 
ATOM     18  C21 ZIN A   1      31.856   2.953  32.433  0.00  0.00     0.007 C 
ATOM     19  C23 ZIN A   1      32.168   3.747  33.708  0.00  0.00     0.041 C 
ATOM     20  C24 ZIN A   1      33.716   3.872  33.670  0.00  0.00     0.161 C 
ATOM     21  C27 ZIN A   1      34.132   3.713  32.171  0.00  0.00     0.153 C 
ENDROOT
BRANCH  21  22
ATOM     22  O28 ZIN A   1      34.920   2.532  31.999  0.00  0.00    -0.378 OA
ATOM     23  H52 ZIN A   1      35.254   2.410  31.100  0.00  0.00     0.211 HD
ENDBRANCH  21  22
BRANCH  21  24
ATOM     24  C29 ZIN A   1      34.900   4.925  31.711  0.00  0.00     0.187 C 
ATOM     25  O30 ZIN A   1      34.871   5.941  32.362  0.00  0.00    -0.292 OA
BRANCH  24  26
ATOM     26  C31 ZIN A   1      35.704   4.870  30.437  0.00  0.00     0.245 C 
BRANCH  26  27
ATOM     27  O32 ZIN A   1      36.977   5.484  30.651  0.00  0.00    -0.393 OA
ATOM     28  H55 ZIN A   1      37.656   4.877  30.975  0.00  0.00     0.209 HD
ENDBRANCH  26  27
ENDBRANCH  24  26
ENDBRANCH  21  24
BRANCH  20  29
ATOM     29  O26 ZIN A   1      34.311   2.833  34.450  0.00  0.00    -0.392 OA
ATOM     30  H51 ZIN A   1      34.196   2.943  35.404  0.00  0.00     0.210 HD
ENDBRANCH  20  29
BRANCH   4  31
ATOM     31  O6  ZIN A   1      31.134   4.058  29.147  0.00  0.00    -0.392 OA
ATOM     32  H38 ZIN A   1      30.193   4.283  29.164  0.00  0.00     0.210 HD
ENDBRANCH   4  31
TORSDOF 6
ENDMDL
MODEL 52
REMARK CAVERDOCK RESULT:       6.5      0.000      0.000
REMARK CAVERDOCK CONSTRAINTS:       0.0      0.0      0.0      0.0
REMARK CAVERDOCK TUNNEL: 51      6.5      2.3     52.5
REMARK  6 active torsions:
REMARK  status: ('A' for Active; 'I' for Inactive)
REMARK    1  A    between atoms: C4_4  and  O6_5 
REMARK    2  A    between atoms: C24_21  and  O26_22 
REMARK    3  A    between atoms: C27_23  and  O28_24 
REMARK    4  A    between atoms: C27_23  and  C29_25 
REMARK    5  A    between atoms: C29_25  and  C31_27 
REMARK    6  A    between atoms: C31_27  and  O32_28 
ROOT
ATOM      1  C1  ZIN A   1      32.189   4.872  30.915  0.00  0.00     0.019 C 
ATOM      2  C2  ZIN A   1      32.697   3.496  31.349  0.00  0.00     0.003 C 
ATOM      3  C3  ZIN A   1      32.714   2.555  30.159  0.00  0.00     0.048 C 
ATOM      4  C4  ZIN A   1      31.302   2.570  29.552  0.00  0.00     0.160 C 
ATOM      5  C7  ZIN A   1      30.245   2.163  30.574  0.00  0.00     0.147 C 
ATOM      6  F8  ZIN A   1      30.438   0.824  30.929  0.00  0.00    -0.238 F 
ATOM      7  C9  ZIN A   1      30.325   3.021  31.848  0.00  0.00     0.035 C 
ATOM      8  C11 ZIN A   1      29.296   2.524  32.865  0.00  0.00     0.013 C 
ATOM      9  C12 ZIN A   1      27.882   2.715  32.307  0.00  0.00     0.036 C 
ATOM     10  C13 ZIN A   1      27.808   2.018  30.961  0.00  0.00    -0.061 A 
ATOM     11  C14 ZIN A   1      26.827   1.157  30.735  0.00  0.00     0.058 A 
ATOM     12  C15 ZIN A   1      26.734   0.446  29.450  0.00  0.00     0.172 A 
ATOM     13  O16 ZIN A   1      25.814  -0.318  29.226  0.00  0.00    -0.289 OA
ATOM     14  C17 ZIN A   1      27.779   0.684  28.441  0.00  0.00     0.052 A 
ATOM     15  C18 ZIN A   1      28.748   1.553  28.684  0.00  0.00    -0.006 A 
ATOM     16  C19 ZIN A   1      28.853   2.326  29.955  0.00  0.00     0.036 A 
ATOM     17  C20 ZIN A   1      28.703   3.810  29.614  0.00  0.00     0.028 C 
ATOM     18  C21 ZIN A   1      31.731   2.886  32.401  0.00  0.00     0.007 C 
ATOM     19  C23 ZIN A   1      32.037   3.719  33.651  0.00  0.00     0.041 C 
ATOM     20  C24 ZIN A   1      33.585   3.850  33.612  0.00  0.00     0.161 C 
ATOM     21  C27 ZIN A   1      34.004   3.648  32.120  0.00  0.00     0.153 C 
ENDROOT
BRANCH  21  22
ATOM     22  O28 ZIN A   1      34.798   2.466  31.985  0.00  0.00    -0.378 OA
ATOM     23  H52 ZIN A   1      34.900   2.162  31.073  0.00  0.00     0.211 HD
ENDBRANCH  21  22
BRANCH  21  24
ATOM     24  C29 ZIN A   1      34.767   4.849  31.624  0.00  0.00     0.187 C 
ATOM     25  O30 ZIN A   1      34.772   5.869  32.269  0.00  0.00    -0.292 OA
BRANCH  24  26
ATOM     26  C31 ZIN A   1      35.524   4.777  30.322  0.00  0.00     0.245 C 
BRANCH  26  27
ATOM     27  O32 ZIN A   1      36.880   5.175  30.537  0.00  0.00    -0.393 OA
ATOM     28  H55 ZIN A   1      37.441   4.477  30.901  0.00  0.00     0.209 HD
ENDBRANCH  26  27
ENDBRANCH  24  26
ENDBRANCH  21  24
BRANCH  20  29
ATOM     29  O26 ZIN A   1      34.183   2.839  34.425  0.00  0.00    -0.392 OA
ATOM     30  H51 ZIN A   1      35.092   2.622  34.177  0.00  0.00     0.210 HD
ENDBRANCH  20  29
BRANCH   4  31
ATOM     31  O6  ZIN A   1      31.011   3.886  29.080  0.00  0.00    -0.392 OA
ATOM     32  H38 ZIN A   1      31.339   4.065  28.188  0.00  0.00     0.210 HD
ENDBRANCH   4  31
TORSDOF 6
ENDMDL
MODEL 53
REMARK CAVERDOCK RESULT:       5.4      0.000      0.000
REMARK CAVERDOCK CONSTRAINTS:       0.0      0.0      0.0      0.0
REMARK CAVERDOCK TUNNEL: 52      5.4      2.3     53.3
REMARK  6 active torsions:
REMARK  status: ('A' for Active; 'I' for Inactive)
REMARK    1  A    between atoms: C4_4  and  O6_5 
REMARK    2  A    between atoms: C24_21  and  O26_22 
REMARK    3  A    between atoms: C27_23  and  O28_24 
REMARK    4  A    between atoms: C27_23  and  C29_25 
REMARK    5  A    between atoms: C29_25  and  C31_27 
REMARK    6  A    between atoms: C31_27  and  O32_28 
ROOT
ATOM      1  C1  ZIN A   1      31.942   4.748  30.832  0.00  0.00     0.019 C 
ATOM      2  C2  ZIN A   1      32.467   3.382  31.279  0.00  0.00     0.003 C 
ATOM      3  C3  ZIN A   1      32.427   2.410  30.114  0.00  0.00     0.048 C 
ATOM      4  C4  ZIN A   1      30.988   2.414  29.573  0.00  0.00     0.160 C 
ATOM      5  C7  ZIN A   1      29.979   2.038  30.652  0.00  0.00     0.147 C 
ATOM      6  F8  ZIN A   1      30.184   0.708  31.033  0.00  0.00    -0.238 F 
ATOM      7  C9  ZIN A   1      30.119   2.928  31.897  0.00  0.00     0.035 C 
ATOM      8  C11 ZIN A   1      29.136   2.462  32.974  0.00  0.00     0.013 C 
ATOM      9  C12 ZIN A   1      27.699   2.643  32.476  0.00  0.00     0.036 C 
ATOM     10  C13 ZIN A   1      27.562   1.912  31.154  0.00  0.00    -0.061 A 
ATOM     11  C14 ZIN A   1      26.569   1.049  30.996  0.00  0.00     0.058 A 
ATOM     12  C15 ZIN A   1      26.415   0.305  29.735  0.00  0.00     0.172 A 
ATOM     13  O16 ZIN A   1      25.484  -0.461  29.574  0.00  0.00    -0.289 OA
ATOM     14  C17 ZIN A   1      27.414   0.512  28.674  0.00  0.00     0.052 A 
ATOM     15  C18 ZIN A   1      28.395   1.384  28.850  0.00  0.00    -0.006 A 
ATOM     16  C19 ZIN A   1      28.560   2.190  30.093  0.00  0.00     0.036 A 
ATOM     17  C20 ZIN A   1      28.399   3.665  29.721  0.00  0.00     0.028 C 
ATOM     18  C21 ZIN A   1      31.549   2.803  32.389  0.00  0.00     0.007 C 
ATOM     19  C23 ZIN A   1      31.914   3.667  33.602  0.00  0.00     0.041 C 
ATOM     20  C24 ZIN A   1      33.459   3.792  33.488  0.00  0.00     0.161 C 
ATOM     21  C27 ZIN A   1      33.808   3.549  31.984  0.00  0.00     0.153 C 
ENDROOT
BRANCH  21  22
ATOM     22  O28 ZIN A   1      34.592   2.361  31.844  0.00  0.00    -0.378 OA
ATOM     23  H52 ZIN A   1      35.527   2.526  31.663  0.00  0.00     0.211 HD
ENDBRANCH  21  22
BRANCH  21  24
ATOM     24  C29 ZIN A   1      34.551   4.733  31.422  0.00  0.00     0.187 C 
ATOM     25  O30 ZIN A   1      34.485   5.805  31.975  0.00  0.00    -0.292 OA
BRANCH  24  26
ATOM     26  C31 ZIN A   1      35.376   4.582  30.170  0.00  0.00     0.245 C 
BRANCH  26  27
ATOM     27  O32 ZIN A   1      36.566   5.365  30.287  0.00  0.00    -0.393 OA
ATOM     28  H55 ZIN A   1      37.051   5.223  31.111  0.00  0.00     0.209 HD
ENDBRANCH  26  27
ENDBRANCH  24  26
ENDBRANCH  21  24
BRANCH  20  29
ATOM     29  O26 ZIN A   1      34.091   2.800  34.299  0.00  0.00    -0.392 OA
ATOM     30  H51 ZIN A   1      33.473   2.198  34.738  0.00  0.00     0.210 HD
ENDBRANCH  20  29
BRANCH   4  31
ATOM     31  O6  ZIN A   1      30.679   3.718  29.080  0.00  0.00    -0.392 OA
ATOM     32  H38 ZIN A   1      29.800   3.790  28.682  0.00  0.00     0.210 HD
ENDBRANCH   4  31
TORSDOF 6
ENDMDL
MODEL 54
REMARK CAVERDOCK RESULT:       4.5      0.000      0.000
REMARK CAVERDOCK CONSTRAINTS:       0.0      0.0      0.0      0.0
REMARK CAVERDOCK TUNNEL: 53      4.5      2.3     54.1
REMARK  6 active torsions:
REMARK  status: ('A' for Active; 'I' for Inactive)
REMARK    1  A    between atoms: C4_4  and  O6_5 
REMARK    2  A    between atoms: C24_21  and  O26_22 
REMARK    3  A    between atoms: C27_23  and  O28_24 
REMARK    4  A    between atoms: C27_23  and  C29_25 
REMARK    5  A    between atoms: C29_25  and  C31_27 
REMARK    6  A    between atoms: C31_27  and  O32_28 
ROOT
ATOM      1  C1  ZIN A   1      31.852   4.531  30.503  0.00  0.00     0.019 C 
ATOM      2  C2  ZIN A   1      32.362   3.200  31.060  0.00  0.00     0.003 C 
ATOM      3  C3  ZIN A   1      32.247   2.121  29.999  0.00  0.00     0.048 C 
ATOM      4  C4  ZIN A   1      30.787   2.113  29.520  0.00  0.00     0.160 C 
ATOM      5  C7  ZIN A   1      29.817   1.874  30.672  0.00  0.00     0.147 C 
ATOM      6  F8  ZIN A   1      30.006   0.582  31.174  0.00  0.00    -0.238 F 
ATOM      7  C9  ZIN A   1      30.033   2.877  31.817  0.00  0.00     0.035 C 
ATOM      8  C11 ZIN A   1      29.088   2.546  32.974  0.00  0.00     0.013 C 
ATOM      9  C12 ZIN A   1      27.635   2.720  32.521  0.00  0.00     0.036 C 
ATOM     10  C13 ZIN A   1      27.422   1.867  31.284  0.00  0.00    -0.061 A 
ATOM     11  C14 ZIN A   1      26.402   1.022  31.254  0.00  0.00     0.058 A 
ATOM     12  C15 ZIN A   1      26.175   0.163  30.079  0.00  0.00     0.172 A 
ATOM     13  O16 ZIN A   1      25.219  -0.588  30.033  0.00  0.00    -0.289 OA
ATOM     14  C17 ZIN A   1      27.130   0.237  28.962  0.00  0.00     0.052 A 
ATOM     15  C18 ZIN A   1      28.139   1.093  29.010  0.00  0.00    -0.006 A 
ATOM     16  C19 ZIN A   1      28.379   2.011  30.160  0.00  0.00     0.036 A 
ATOM     17  C20 ZIN A   1      28.238   3.447  29.652  0.00  0.00     0.028 C 
ATOM     18  C21 ZIN A   1      31.480   2.759  32.259  0.00  0.00     0.007 C 
ATOM     19  C23 ZIN A   1      31.920   3.727  33.364  0.00  0.00     0.041 C 
ATOM     20  C24 ZIN A   1      33.460   3.795  33.175  0.00  0.00     0.161 C 
ATOM     21  C27 ZIN A   1      33.737   3.396  31.689  0.00  0.00     0.153 C 
ENDROOT
BRANCH  21  22
ATOM     22  O28 ZIN A   1      34.485   2.179  31.635  0.00  0.00    -0.378 OA
ATOM     23  H52 ZIN A   1      35.116   2.137  30.904  0.00  0.00     0.211 HD
ENDBRANCH  21  22
BRANCH  21  24
ATOM     24  C29 ZIN A   1      34.483   4.499  30.983  0.00  0.00     0.187 C 
ATOM     25  O30 ZIN A   1      34.538   4.513  29.776  0.00  0.00    -0.292 OA
BRANCH  24  26
ATOM     26  C31 ZIN A   1      35.160   5.583  31.780  0.00  0.00     0.245 C 
BRANCH  26  27
ATOM     27  O32 ZIN A   1      36.553   5.613  31.458  0.00  0.00    -0.393 OA
ATOM     28  H55 ZIN A   1      37.134   5.632  32.231  0.00  0.00     0.209 HD
ENDBRANCH  26  27
ENDBRANCH  24  26
ENDBRANCH  21  24
BRANCH  20  29
ATOM     29  O26 ZIN A   1      34.103   2.870  34.053  0.00  0.00    -0.392 OA
ATOM     30  H51 ZIN A   1      34.874   3.232  34.511  0.00  0.00     0.210 HD
ENDBRANCH  20  29
BRANCH   4  31
ATOM     31  O6  ZIN A   1      30.488   3.372  28.914  0.00  0.00    -0.392 OA
ATOM     32  H38 ZIN A   1      29.793   3.330  28.243  0.00  0.00     0.210 HD
ENDBRANCH   4  31
TORSDOF 6
ENDMDL
MODEL 55
REMARK CAVERDOCK RESULT:       4.0      0.000      0.000
REMARK CAVERDOCK CONSTRAINTS:       0.0      0.0      0.0      0.0
REMARK CAVERDOCK TUNNEL: 54      4.0      2.2     55.1
REMARK  6 active torsions:
REMARK  status: ('A' for Active; 'I' for Inactive)
REMARK    1  A    between atoms: C4_4  and  O6_5 
REMARK    2  A    between atoms: C24_21  and  O26_22 
REMARK    3  A    between atoms: C27_23  and  O28_24 
REMARK    4  A    between atoms: C27_23  and  C29_25 
REMARK    5  A    between atoms: C29_25  and  C31_27 
REMARK    6  A    between atoms: C31_27  and  O32_28 
ROOT
ATOM      1  C1  ZIN A   1      31.513   4.523  30.745  0.00  0.00     0.019 C 
ATOM      2  C2  ZIN A   1      32.113   3.189  31.192  0.00  0.00     0.003 C 
ATOM      3  C3  ZIN A   1      32.036   2.185  30.057  0.00  0.00     0.048 C 
ATOM      4  C4  ZIN A   1      30.567   2.124  29.608  0.00  0.00     0.160 C 
ATOM      5  C7  ZIN A   1      29.642   1.744  30.759  0.00  0.00     0.147 C 
ATOM      6  F8  ZIN A   1      29.918   0.432  31.160  0.00  0.00    -0.238 F 
ATOM      7  C9  ZIN A   1      29.827   2.672  31.970  0.00  0.00     0.035 C 
ATOM      8  C11 ZIN A   1      28.931   2.202  33.118  0.00  0.00     0.013 C 
ATOM      9  C12 ZIN A   1      27.460   2.320  32.708  0.00  0.00     0.036 C 
ATOM     10  C13 ZIN A   1      27.267   1.548  31.416  0.00  0.00    -0.061 A 
ATOM     11  C14 ZIN A   1      26.298   0.647  31.344  0.00  0.00     0.058 A 
ATOM     12  C15 ZIN A   1      26.092  -0.136  30.115  0.00  0.00     0.172 A 
ATOM     13  O16 ZIN A   1      25.182  -0.939  30.033  0.00  0.00    -0.289 OA
ATOM     14  C17 ZIN A   1      27.015   0.076  28.987  0.00  0.00     0.052 A 
ATOM     15  C18 ZIN A   1      27.973   0.985  29.078  0.00  0.00    -0.006 A 
ATOM     16  C19 ZIN A   1      28.186   1.830  30.287  0.00  0.00     0.036 A 
ATOM     17  C20 ZIN A   1      27.948   3.288  29.889  0.00  0.00     0.028 C 
ATOM     18  C21 ZIN A   1      31.288   2.610  32.372  0.00  0.00     0.007 C 
ATOM     19  C23 ZIN A   1      31.697   3.520  33.537  0.00  0.00     0.041 C 
ATOM     20  C24 ZIN A   1      33.226   3.694  33.323  0.00  0.00     0.161 C 
ATOM     21  C27 ZIN A   1      33.490   3.422  31.806  0.00  0.00     0.153 C 
ENDROOT
BRANCH  21  22
ATOM     22  O28 ZIN A   1      34.306   2.258  31.647  0.00  0.00    -0.378 OA
ATOM     23  H52 ZIN A   1      33.911   1.450  32.000  0.00  0.00     0.211 HD
ENDBRANCH  21  22
BRANCH  21  24
ATOM     24  C29 ZIN A   1      34.152   4.615  31.168  0.00  0.00     0.187 C 
ATOM     25  O30 ZIN A   1      33.871   5.731  31.537  0.00  0.00    -0.292 OA
BRANCH  24  26
ATOM     26  C31 ZIN A   1      35.165   4.419  30.070  0.00  0.00     0.245 C 
BRANCH  26  27
ATOM     27  O32 ZIN A   1      36.353   5.150  30.382  0.00  0.00    -0.393 OA
ATOM     28  H55 ZIN A   1      37.158   4.614  30.372  0.00  0.00     0.209 HD
ENDBRANCH  26  27
ENDBRANCH  24  26
ENDBRANCH  21  24
BRANCH  20  29
ATOM     29  O26 ZIN A   1      33.943   2.748  34.117  0.00  0.00    -0.392 OA
ATOM     30  H51 ZIN A   1      33.589   1.849  34.072  0.00  0.00     0.210 HD
ENDBRANCH  20  29
BRANCH   4  31
ATOM     31  O6  ZIN A   1      30.181   3.402  29.103  0.00  0.00    -0.392 OA
ATOM     32  H38 ZIN A   1      30.295   4.126  29.735  0.00  0.00     0.210 HD
ENDBRANCH   4  31
TORSDOF 6
ENDMDL
MODEL 56
REMARK CAVERDOCK RESULT:       3.3      0.000      0.000
REMARK CAVERDOCK CONSTRAINTS:       0.0      0.0      0.0      0.0
REMARK CAVERDOCK TUNNEL: 55      3.3      2.2     56.5
REMARK  6 active torsions:
REMARK  status: ('A' for Active; 'I' for Inactive)
REMARK    1  A    between atoms: C4_4  and  O6_5 
REMARK    2  A    between atoms: C24_21  and  O26_22 
REMARK    3  A    between atoms: C27_23  and  O28_24 
REMARK    4  A    between atoms: C27_23  and  C29_25 
REMARK    5  A    between atoms: C29_25  and  C31_27 
REMARK    6  A    between atoms: C31_27  and  O32_28 
ROOT
ATOM      1  C1  ZIN A   1      31.321   4.291  30.452  0.00  0.00     0.019 C 
ATOM      2  C2  ZIN A   1      31.949   3.014  31.014  0.00  0.00     0.003 C 
ATOM      3  C3  ZIN A   1      31.856   1.901  29.987  0.00  0.00     0.048 C 
ATOM      4  C4  ZIN A   1      30.378   1.782  29.584  0.00  0.00     0.160 C 
ATOM      5  C7  ZIN A   1      29.485   1.510  30.790  0.00  0.00     0.147 C 
ATOM      6  F8  ZIN A   1      29.787   0.247  31.312  0.00  0.00    -0.238 F 
ATOM      7  C9  ZIN A   1      29.688   2.556  31.897  0.00  0.00     0.035 C 
ATOM      8  C11 ZIN A   1      28.826   2.194  33.109  0.00  0.00     0.013 C 
ATOM      9  C12 ZIN A   1      27.344   2.256  32.727  0.00  0.00     0.036 C 
ATOM     10  C13 ZIN A   1      27.129   1.357  31.523  0.00  0.00    -0.061 A 
ATOM     11  C14 ZIN A   1      26.170   0.444  31.566  0.00  0.00     0.058 A 
ATOM     12  C15 ZIN A   1      25.944  -0.459  30.426  0.00  0.00     0.172 A 
ATOM     13  O16 ZIN A   1      25.041  -1.275  30.447  0.00  0.00    -0.289 OA
ATOM     14  C17 ZIN A   1      26.836  -0.352  29.260  0.00  0.00     0.052 A 
ATOM     15  C18 ZIN A   1      27.785   0.571  29.236  0.00  0.00    -0.006 A 
ATOM     16  C19 ZIN A   1      28.017   1.535  30.349  0.00  0.00     0.036 A 
ATOM     17  C20 ZIN A   1      27.752   2.943  29.814  0.00  0.00     0.028 C 
ATOM     18  C21 ZIN A   1      31.160   2.548  32.267  0.00  0.00     0.007 C 
ATOM     19  C23 ZIN A   1      31.586   3.573  33.325  0.00  0.00     0.041 C 
ATOM     20  C24 ZIN A   1      33.107   3.740  33.055  0.00  0.00     0.161 C 
ATOM     21  C27 ZIN A   1      33.336   3.321  31.567  0.00  0.00     0.153 C 
ENDROOT
BRANCH  21  22
ATOM     22  O28 ZIN A   1      34.162   2.155  31.504  0.00  0.00    -0.378 OA
ATOM     23  H52 ZIN A   1      34.467   1.842  32.366  0.00  0.00     0.211 HD
ENDBRANCH  21  22
BRANCH  21  24
ATOM     24  C29 ZIN A   1      33.969   4.451  30.797  0.00  0.00     0.187 C 
ATOM     25  O30 ZIN A   1      33.440   5.537  30.775  0.00  0.00    -0.292 OA
BRANCH  24  26
ATOM     26  C31 ZIN A   1      35.261   4.228  30.054  0.00  0.00     0.245 C 
BRANCH  26  27
ATOM     27  O32 ZIN A   1      36.309   4.962  30.690  0.00  0.00    -0.393 OA
ATOM     28  H55 ZIN A   1      37.186   4.571  30.577  0.00  0.00     0.209 HD
ENDBRANCH  26  27
ENDBRANCH  24  26
ENDBRANCH  21  24
BRANCH  20  29
ATOM     29  O26 ZIN A   1      33.854   2.885  33.921  0.00  0.00    -0.392 OA
ATOM     30  H51 ZIN A   1      34.244   3.338  34.681  0.00  0.00     0.210 HD
ENDBRANCH  20  29
BRANCH   4  31
ATOM     31  O6  ZIN A   1      29.963   3.000  28.964  0.00  0.00    -0.392 OA
ATOM     32  H38 ZIN A   1      29.154   3.376  29.338  0.00  0.00     0.210 HD
ENDBRANCH   4  31
TORSDOF 6
ENDMDL
MODEL 57
REMARK CAVERDOCK RESULT:       3.0      0.000      0.000
REMARK CAVERDOCK CONSTRAINTS:       0.0      0.0      0.0      0.0
REMARK CAVERDOCK TUNNEL: 56      3.0      2.2     57.5
REMARK  6 active torsions:
REMARK  status: ('A' for Active; 'I' for Inactive)
REMARK    1  A    between atoms: C4_4  and  O6_5 
REMARK    2  A    between atoms: C24_21  and  O26_22 
REMARK    3  A    between atoms: C27_23  and  O28_24 
REMARK    4  A    between atoms: C27_23  and  C29_25 
REMARK    5  A    between atoms: C29_25  and  C31_27 
REMARK    6  A    between atoms: C31_27  and  O32_28 
ROOT
ATOM      1  C1  ZIN A   1      31.139   4.174  30.287  0.00  0.00     0.019 C 
ATOM      2  C2  ZIN A   1      31.794   2.930  30.889  0.00  0.00     0.003 C 
ATOM      3  C3  ZIN A   1      31.729   1.783  29.898  0.00  0.00     0.048 C 
ATOM      4  C4  ZIN A   1      30.254   1.618  29.497  0.00  0.00     0.160 C 
ATOM      5  C7  ZIN A   1      29.365   1.364  30.710  0.00  0.00     0.147 C 
ATOM      6  F8  ZIN A   1      29.694   0.125  31.271  0.00  0.00    -0.238 F 
ATOM      7  C9  ZIN A   1      29.542   2.448  31.784  0.00  0.00     0.035 C 
ATOM      8  C11 ZIN A   1      28.687   2.105  33.005  0.00  0.00     0.013 C 
ATOM      9  C12 ZIN A   1      27.204   2.122  32.620  0.00  0.00     0.036 C 
ATOM     10  C13 ZIN A   1      27.012   1.181  31.444  0.00  0.00    -0.061 A 
ATOM     11  C14 ZIN A   1      26.073   0.249  31.514  0.00  0.00     0.058 A 
ATOM     12  C15 ZIN A   1      25.870  -0.695  30.403  0.00  0.00     0.172 A 
ATOM     13  O16 ZIN A   1      24.986  -1.530  30.449  0.00  0.00    -0.289 OA
ATOM     14  C17 ZIN A   1      26.762  -0.604  29.235  0.00  0.00     0.052 A 
ATOM     15  C18 ZIN A   1      27.689   0.339  29.183  0.00  0.00    -0.006 A 
ATOM     16  C19 ZIN A   1      27.898   1.342  30.266  0.00  0.00     0.036 A 
ATOM     17  C20 ZIN A   1      27.602   2.727  29.687  0.00  0.00     0.028 C 
ATOM     18  C21 ZIN A   1      31.013   2.485  32.155  0.00  0.00     0.007 C 
ATOM     19  C23 ZIN A   1      31.414   3.553  33.181  0.00  0.00     0.041 C 
ATOM     20  C24 ZIN A   1      32.931   3.745  32.908  0.00  0.00     0.161 C 
ATOM     21  C27 ZIN A   1      33.173   3.285  31.434  0.00  0.00     0.153 C 
ENDROOT
BRANCH  21  22
ATOM     22  O28 ZIN A   1      34.026   2.137  31.409  0.00  0.00    -0.378 OA
ATOM     23  H52 ZIN A   1      34.932   2.326  31.133  0.00  0.00     0.211 HD
ENDBRANCH  21  22
BRANCH  21  24
ATOM     24  C29 ZIN A   1      33.782   4.404  30.630  0.00  0.00     0.187 C 
ATOM     25  O30 ZIN A   1      33.144   5.407  30.413  0.00  0.00    -0.292 OA
BRANCH  24  26
ATOM     26  C31 ZIN A   1      35.185   4.274  30.096  0.00  0.00     0.245 C 
BRANCH  26  27
ATOM     27  O32 ZIN A   1      36.069   5.080  30.879  0.00  0.00    -0.393 OA
ATOM     28  H55 ZIN A   1      36.440   4.623  31.646  0.00  0.00     0.209 HD
ENDBRANCH  26  27
ENDBRANCH  24  26
ENDBRANCH  21  24
BRANCH  20  29
ATOM     29  O26 ZIN A   1      33.696   2.935  33.801  0.00  0.00    -0.392 OA
ATOM     30  H51 ZIN A   1      33.277   2.794  34.662  0.00  0.00     0.210 HD
ENDBRANCH  20  29
BRANCH   4  31
ATOM     31  O6  ZIN A   1      29.813   2.806  28.838  0.00  0.00    -0.392 OA
ATOM     32  H38 ZIN A   1      28.853   2.869  28.740  0.00  0.00     0.210 HD
ENDBRANCH   4  31
TORSDOF 6
ENDMDL
MODEL 58
REMARK CAVERDOCK RESULT:       2.8      0.000      0.000
REMARK CAVERDOCK CONSTRAINTS:       0.0      0.0      0.0      0.0
REMARK CAVERDOCK TUNNEL: 57      2.8      2.3     58.1
REMARK  6 active torsions:
REMARK  status: ('A' for Active; 'I' for Inactive)
REMARK    1  A    between atoms: C4_4  and  O6_5 
REMARK    2  A    between atoms: C24_21  and  O26_22 
REMARK    3  A    between atoms: C27_23  and  O28_24 
REMARK    4  A    between atoms: C27_23  and  C29_25 
REMARK    5  A    between atoms: C29_25  and  C31_27 
REMARK    6  A    between atoms: C31_27  and  O32_28 
ROOT
ATOM      1  C1  ZIN A   1      30.871   4.099  30.278  0.00  0.00     0.019 C 
ATOM      2  C2  ZIN A   1      31.603   2.872  30.826  0.00  0.00     0.003 C 
ATOM      3  C3  ZIN A   1      31.523   1.736  29.824  0.00  0.00     0.048 C 
ATOM      4  C4  ZIN A   1      30.035   1.522  29.503  0.00  0.00     0.160 C 
ATOM      5  C7  ZIN A   1      29.224   1.221  30.759  0.00  0.00     0.147 C 
ATOM      6  F8  ZIN A   1      29.629  -0.012  31.284  0.00  0.00    -0.238 F 
ATOM      7  C9  ZIN A   1      29.423   2.298  31.837  0.00  0.00     0.035 C 
ATOM      8  C11 ZIN A   1      28.649   1.909  33.098  0.00  0.00     0.013 C 
ATOM      9  C12 ZIN A   1      27.148   1.877  32.796  0.00  0.00     0.036 C 
ATOM     10  C13 ZIN A   1      26.924   0.944  31.620  0.00  0.00    -0.061 A 
ATOM     11  C14 ZIN A   1      26.024  -0.023  31.729  0.00  0.00     0.058 A 
ATOM     12  C15 ZIN A   1      25.793  -0.959  30.617  0.00  0.00     0.172 A 
ATOM     13  O16 ZIN A   1      24.943  -1.826  30.700  0.00  0.00    -0.289 OA
ATOM     14  C17 ZIN A   1      26.615  -0.822  29.403  0.00  0.00     0.052 A 
ATOM     15  C18 ZIN A   1      27.504   0.154  29.313  0.00  0.00    -0.006 A 
ATOM     16  C19 ZIN A   1      27.737   1.151  30.397  0.00  0.00     0.036 A 
ATOM     17  C20 ZIN A   1      27.360   2.531  29.855  0.00  0.00     0.028 C 
ATOM     18  C21 ZIN A   1      30.910   2.384  32.127  0.00  0.00     0.007 C 
ATOM     19  C23 ZIN A   1      31.329   3.452  33.144  0.00  0.00     0.041 C 
ATOM     20  C24 ZIN A   1      32.821   3.703  32.791  0.00  0.00     0.161 C 
ATOM     21  C27 ZIN A   1      32.997   3.270  31.299  0.00  0.00     0.153 C 
ENDROOT
BRANCH  21  22
ATOM     22  O28 ZIN A   1      33.886   2.154  31.210  0.00  0.00    -0.378 OA
ATOM     23  H52 ZIN A   1      33.970   1.651  32.031  0.00  0.00     0.211 HD
ENDBRANCH  21  22
BRANCH  21  24
ATOM     24  C29 ZIN A   1      33.519   4.420  30.478  0.00  0.00     0.187 C 
ATOM     25  O30 ZIN A   1      32.756   5.258  30.059  0.00  0.00    -0.292 OA
BRANCH  24  26
ATOM     26  C31 ZIN A   1      34.992   4.527  30.180  0.00  0.00     0.245 C 
BRANCH  26  27
ATOM     27  O32 ZIN A   1      35.663   5.112  31.299  0.00  0.00    -0.393 OA
ATOM     28  H55 ZIN A   1      35.602   6.076  31.332  0.00  0.00     0.209 HD
ENDBRANCH  26  27
ENDBRANCH  24  26
ENDBRANCH  21  24
BRANCH  20  29
ATOM     29  O26 ZIN A   1      33.663   2.910  33.628  0.00  0.00    -0.392 OA
ATOM     30  H51 ZIN A   1      33.341   2.008  33.769  0.00  0.00     0.210 HD
ENDBRANCH  20  29
BRANCH   4  31
ATOM     31  O6  ZIN A   1      29.516   2.702  28.886  0.00  0.00    -0.392 OA
ATOM     32  H38 ZIN A   1      30.154   3.427  28.827  0.00  0.00     0.210 HD
ENDBRANCH   4  31
TORSDOF 6
ENDMDL
MODEL 59
REMARK CAVERDOCK RESULT:       3.0      0.000      0.000
REMARK CAVERDOCK CONSTRAINTS:       0.0      0.0      0.0      0.0
REMARK CAVERDOCK TUNNEL: 58      3.0      2.4     59.1
REMARK  6 active torsions:
REMARK  status: ('A' for Active; 'I' for Inactive)
REMARK    1  A    between atoms: C4_4  and  O6_5 
REMARK    2  A    between atoms: C24_21  and  O26_22 
REMARK    3  A    between atoms: C27_23  and  O28_24 
REMARK    4  A    between atoms: C27_23  and  C29_25 
REMARK    5  A    between atoms: C29_25  and  C31_27 
REMARK    6  A    between atoms: C31_27  and  O32_28 
ROOT
ATOM      1  C1  ZIN A   1      30.696   4.045  30.387  0.00  0.00     0.019 C 
ATOM      2  C2  ZIN A   1      31.470   2.827  30.895  0.00  0.00     0.003 C 
ATOM      3  C3  ZIN A   1      31.388   1.704  29.878  0.00  0.00     0.048 C 
ATOM      4  C4  ZIN A   1      29.897   1.461  29.595  0.00  0.00     0.160 C 
ATOM      5  C7  ZIN A   1      29.130   1.122  30.869  0.00  0.00     0.147 C 
ATOM      6  F8  ZIN A   1      29.577  -0.108  31.363  0.00  0.00    -0.238 F 
ATOM      7  C9  ZIN A   1      29.334   2.187  31.958  0.00  0.00     0.035 C 
ATOM      8  C11 ZIN A   1      28.606   1.762  33.234  0.00  0.00     0.013 C 
ATOM      9  C12 ZIN A   1      27.098   1.699  32.974  0.00  0.00     0.036 C 
ATOM     10  C13 ZIN A   1      26.862   0.779  31.790  0.00  0.00    -0.061 A 
ATOM     11  C14 ZIN A   1      25.988  -0.210  31.909  0.00  0.00     0.058 A 
ATOM     12  C15 ZIN A   1      25.747  -1.135  30.790  0.00  0.00     0.172 A 
ATOM     13  O16 ZIN A   1      24.919  -2.023  30.883  0.00  0.00    -0.289 OA
ATOM     14  C17 ZIN A   1      26.530  -0.961  29.555  0.00  0.00     0.052 A 
ATOM     15  C18 ZIN A   1      27.393   0.037  29.456  0.00  0.00    -0.006 A 
ATOM     16  C19 ZIN A   1      27.635   1.023  30.548  0.00  0.00     0.036 A 
ATOM     17  C20 ZIN A   1      27.211   2.402  30.038  0.00  0.00     0.028 C 
ATOM     18  C21 ZIN A   1      30.826   2.304  32.207  0.00  0.00     0.007 C 
ATOM     19  C23 ZIN A   1      31.249   3.367  33.228  0.00  0.00     0.041 C 
ATOM     20  C24 ZIN A   1      32.725   3.657  32.837  0.00  0.00     0.161 C 
ATOM     21  C27 ZIN A   1      32.868   3.250  31.334  0.00  0.00     0.153 C 
ENDROOT
BRANCH  21  22
ATOM     22  O28 ZIN A   1      33.780   2.157  31.203  0.00  0.00    -0.378 OA
ATOM     23  H52 ZIN A   1      33.403   1.381  30.767  0.00  0.00     0.211 HD
ENDBRANCH  21  22
BRANCH  21  24
ATOM     24  C29 ZIN A   1      33.340   4.425  30.517  0.00  0.00     0.187 C 
ATOM     25  O30 ZIN A   1      32.579   5.327  30.261  0.00  0.00    -0.292 OA
BRANCH  24  26
ATOM     26  C31 ZIN A   1      34.761   4.474  30.019  0.00  0.00     0.245 C 
BRANCH  26  27
ATOM     27  O32 ZIN A   1      35.637   4.778  31.106  0.00  0.00    -0.393 OA
ATOM     28  H55 ZIN A   1      36.421   4.213  31.149  0.00  0.00     0.209 HD
ENDBRANCH  26  27
ENDBRANCH  24  26
ENDBRANCH  21  24
BRANCH  20  29
ATOM     29  O26 ZIN A   1      33.608   2.872  33.638  0.00  0.00    -0.392 OA
ATOM     30  H51 ZIN A   1      33.413   2.904  34.585  0.00  0.00     0.210 HD
ENDBRANCH  20  29
BRANCH   4  31
ATOM     31  O6  ZIN A   1      29.334   2.637  29.012  0.00  0.00    -0.392 OA
ATOM     32  H38 ZIN A   1      28.579   2.995  29.499  0.00  0.00     0.210 HD
ENDBRANCH   4  31
TORSDOF 6
ENDMDL
MODEL 60
REMARK CAVERDOCK RESULT:       3.1      0.000      0.000
REMARK CAVERDOCK CONSTRAINTS:       0.0      0.0      0.0      0.0
REMARK CAVERDOCK TUNNEL: 59      3.1      2.4     60.1
REMARK  6 active torsions:
REMARK  status: ('A' for Active; 'I' for Inactive)
REMARK    1  A    between atoms: C4_4  and  O6_5 
REMARK    2  A    between atoms: C24_21  and  O26_22 
REMARK    3  A    between atoms: C27_23  and  O28_24 
REMARK    4  A    between atoms: C27_23  and  C29_25 
REMARK    5  A    between atoms: C29_25  and  C31_27 
REMARK    6  A    between atoms: C31_27  and  O32_28 
ROOT
ATOM      1  C1  ZIN A   1      30.444   3.873  30.398  0.00  0.00     0.019 C 
ATOM      2  C2  ZIN A   1      31.291   2.710  30.920  0.00  0.00     0.003 C 
ATOM      3  C3  ZIN A   1      31.248   1.559  29.932  0.00  0.00     0.048 C 
ATOM      4  C4  ZIN A   1      29.767   1.231  29.686  0.00  0.00     0.160 C 
ATOM      5  C7  ZIN A   1      29.043   0.885  30.983  0.00  0.00     0.147 C 
ATOM      6  F8  ZIN A   1      29.564  -0.307  31.498  0.00  0.00    -0.238 F 
ATOM      7  C9  ZIN A   1      29.212   1.987  32.041  0.00  0.00     0.035 C 
ATOM      8  C11 ZIN A   1      28.532   1.557  33.342  0.00  0.00     0.013 C 
ATOM      9  C12 ZIN A   1      27.025   1.409  33.115  0.00  0.00     0.036 C 
ATOM     10  C13 ZIN A   1      26.815   0.448  31.959  0.00  0.00    -0.061 A 
ATOM     11  C14 ZIN A   1      25.996  -0.582  32.120  0.00  0.00     0.058 A 
ATOM     12  C15 ZIN A   1      25.783  -1.546  31.029  0.00  0.00     0.172 A 
ATOM     13  O16 ZIN A   1      25.005  -2.473  31.160  0.00  0.00    -0.289 OA
ATOM     14  C17 ZIN A   1      26.531  -1.363  29.774  0.00  0.00     0.052 A 
ATOM     15  C18 ZIN A   1      27.339  -0.323  29.633  0.00  0.00    -0.006 A 
ATOM     16  C19 ZIN A   1      27.550   0.701  30.696  0.00  0.00     0.036 A 
ATOM     17  C20 ZIN A   1      27.044   2.042  30.161  0.00  0.00     0.028 C 
ATOM     18  C21 ZIN A   1      30.701   2.187  32.257  0.00  0.00     0.007 C 
ATOM     19  C23 ZIN A   1      31.087   3.296  33.243  0.00  0.00     0.041 C 
ATOM     20  C24 ZIN A   1      32.537   3.653  32.814  0.00  0.00     0.161 C 
ATOM     21  C27 ZIN A   1      32.673   3.216  31.320  0.00  0.00     0.153 C 
ENDROOT
BRANCH  21  22
ATOM     22  O28 ZIN A   1      33.638   2.169  31.196  0.00  0.00    -0.378 OA
ATOM     23  H52 ZIN A   1      34.115   1.975  32.014  0.00  0.00     0.211 HD
ENDBRANCH  21  22
BRANCH  21  24
ATOM     24  C29 ZIN A   1      33.066   4.393  30.465  0.00  0.00     0.187 C 
ATOM     25  O30 ZIN A   1      32.226   5.175  30.090  0.00  0.00    -0.292 OA
BRANCH  24  26
ATOM     26  C31 ZIN A   1      34.509   4.595  30.077  0.00  0.00     0.245 C 
BRANCH  26  27
ATOM     27  O32 ZIN A   1      35.296   4.787  31.254  0.00  0.00    -0.393 OA
ATOM     28  H55 ZIN A   1      34.935   5.443  31.865  0.00  0.00     0.209 HD
ENDBRANCH  26  27
ENDBRANCH  24  26
ENDBRANCH  21  24
BRANCH  20  29
ATOM     29  O26 ZIN A   1      33.476   2.935  33.616  0.00  0.00    -0.392 OA
ATOM     30  H51 ZIN A   1      33.116   2.134  34.021  0.00  0.00     0.210 HD
ENDBRANCH  20  29
BRANCH   4  31
ATOM     31  O6  ZIN A   1      29.132   2.361  29.086  0.00  0.00    -0.392 OA
ATOM     32  H38 ZIN A   1      28.723   2.175  28.230  0.00  0.00     0.210 HD
ENDBRANCH   4  31
TORSDOF 6
ENDMDL
MODEL 61
REMARK CAVERDOCK RESULT:       3.0      0.000      0.000
REMARK CAVERDOCK CONSTRAINTS:       0.0      0.0      0.0      0.0
REMARK CAVERDOCK TUNNEL: 60      3.0      2.5     61.4
REMARK  6 active torsions:
REMARK  status: ('A' for Active; 'I' for Inactive)
REMARK    1  A    between atoms: C4_4  and  O6_5 
REMARK    2  A    between atoms: C24_21  and  O26_22 
REMARK    3  A    between atoms: C27_23  and  O28_24 
REMARK    4  A    between atoms: C27_23  and  C29_25 
REMARK    5  A    between atoms: C29_25  and  C31_27 
REMARK    6  A    between atoms: C31_27  and  O32_28 
ROOT
ATOM      1  C1  ZIN A   1      30.248   3.782  30.407  0.00  0.00     0.019 C 
ATOM      2  C2  ZIN A   1      31.139   2.654  30.931  0.00  0.00     0.003 C 
ATOM      3  C3  ZIN A   1      31.124   1.492  29.955  0.00  0.00     0.048 C 
ATOM      4  C4  ZIN A   1      29.652   1.112  29.728  0.00  0.00     0.160 C 
ATOM      5  C7  ZIN A   1      28.954   0.756  31.036  0.00  0.00     0.147 C 
ATOM      6  F8  ZIN A   1      29.519  -0.412  31.558  0.00  0.00    -0.238 F 
ATOM      7  C9  ZIN A   1      29.097   1.874  32.081  0.00  0.00     0.035 C 
ATOM      8  C11 ZIN A   1      28.444   1.435  33.394  0.00  0.00     0.013 C 
ATOM      9  C12 ZIN A   1      26.941   1.235  33.183  0.00  0.00     0.036 C 
ATOM     10  C13 ZIN A   1      26.751   0.255  32.040  0.00  0.00    -0.061 A 
ATOM     11  C14 ZIN A   1      25.969  -0.799  32.220  0.00  0.00     0.058 A 
ATOM     12  C15 ZIN A   1      25.777  -1.782  31.141  0.00  0.00     0.172 A 
ATOM     13  O16 ZIN A   1      25.032  -2.732  31.290  0.00  0.00    -0.289 OA
ATOM     14  C17 ZIN A   1      26.506  -1.587  29.877  0.00  0.00     0.052 A 
ATOM     15  C18 ZIN A   1      27.278  -0.523  29.716  0.00  0.00    -0.006 A 
ATOM     16  C19 ZIN A   1      27.464   0.519  30.767  0.00  0.00     0.036 A 
ATOM     17  C20 ZIN A   1      26.909   1.837  30.224  0.00  0.00     0.028 C 
ATOM     18  C21 ZIN A   1      30.580   2.126  32.280  0.00  0.00     0.007 C 
ATOM     19  C23 ZIN A   1      30.939   3.258  33.250  0.00  0.00     0.041 C 
ATOM     20  C24 ZIN A   1      32.372   3.658  32.803  0.00  0.00     0.161 C 
ATOM     21  C27 ZIN A   1      32.507   3.210  31.311  0.00  0.00     0.153 C 
ENDROOT
BRANCH  21  22
ATOM     22  O28 ZIN A   1      33.505   2.194  31.189  0.00  0.00    -0.378 OA
ATOM     23  H52 ZIN A   1      33.210   1.408  30.710  0.00  0.00     0.211 HD
ENDBRANCH  21  22
BRANCH  21  24
ATOM     24  C29 ZIN A   1      32.852   4.390  30.440  0.00  0.00     0.187 C 
ATOM     25  O30 ZIN A   1      31.973   5.061  29.956  0.00  0.00    -0.292 OA
BRANCH  24  26
ATOM     26  C31 ZIN A   1      34.295   4.734  30.173  0.00  0.00     0.245 C 
BRANCH  26  27
ATOM     27  O32 ZIN A   1      35.012   4.774  31.409  0.00  0.00    -0.393 OA
ATOM     28  H55 ZIN A   1      35.718   5.434  31.432  0.00  0.00     0.209 HD
ENDBRANCH  26  27
ENDBRANCH  24  26
ENDBRANCH  21  24
BRANCH  20  29
ATOM     29  O26 ZIN A   1      33.342   2.980  33.602  0.00  0.00    -0.392 OA
ATOM     30  H51 ZIN A   1      32.982   2.586  34.409  0.00  0.00     0.210 HD
ENDBRANCH  20  29
BRANCH   4  31
ATOM     31  O6  ZIN A   1      28.974   2.214  29.124  0.00  0.00    -0.392 OA
ATOM     32  H38 ZIN A   1      28.848   2.970  29.714  0.00  0.00     0.210 HD
ENDBRANCH   4  31
TORSDOF 6
ENDMDL
MODEL 62
REMARK CAVERDOCK RESULT:       2.8      0.000      0.000
REMARK CAVERDOCK CONSTRAINTS:       0.0      0.0      0.0      0.0
REMARK CAVERDOCK TUNNEL: 61      2.8      2.5     62.3
REMARK  6 active torsions:
REMARK  status: ('A' for Active; 'I' for Inactive)
REMARK    1  A    between atoms: C4_4  and  O6_5 
REMARK    2  A    between atoms: C24_21  and  O26_22 
REMARK    3  A    between atoms: C27_23  and  O28_24 
REMARK    4  A    between atoms: C27_23  and  C29_25 
REMARK    5  A    between atoms: C29_25  and  C31_27 
REMARK    6  A    between atoms: C31_27  and  O32_28 
ROOT
ATOM      1  C1  ZIN A   1      30.144   3.698  30.438  0.00  0.00     0.019 C 
ATOM      2  C2  ZIN A   1      31.068   2.596  30.961  0.00  0.00     0.003 C 
ATOM      3  C3  ZIN A   1      31.078   1.430  29.990  0.00  0.00     0.048 C 
ATOM      4  C4  ZIN A   1      29.615   1.010  29.775  0.00  0.00     0.160 C 
ATOM      5  C7  ZIN A   1      28.936   0.641  31.090  0.00  0.00     0.147 C 
ATOM      6  F8  ZIN A   1      29.536  -0.510  31.612  0.00  0.00    -0.238 F 
ATOM      7  C9  ZIN A   1      29.056   1.767  32.129  0.00  0.00     0.035 C 
ATOM      8  C11 ZIN A   1      28.425   1.316  33.448  0.00  0.00     0.013 C 
ATOM      9  C12 ZIN A   1      26.926   1.075  33.249  0.00  0.00     0.036 C 
ATOM     10  C13 ZIN A   1      26.755   0.085  32.111  0.00  0.00    -0.061 A 
ATOM     11  C14 ZIN A   1      26.003  -0.989  32.301  0.00  0.00     0.058 A 
ATOM     12  C15 ZIN A   1      25.830  -1.982  31.228  0.00  0.00     0.172 A 
ATOM     13  O16 ZIN A   1      25.112  -2.951  31.387  0.00  0.00    -0.289 OA
ATOM     14  C17 ZIN A   1      26.545  -1.773  29.958  0.00  0.00     0.052 A 
ATOM     15  C18 ZIN A   1      27.286  -0.689  29.788  0.00  0.00    -0.006 A 
ATOM     16  C19 ZIN A   1      27.452   0.362  30.832  0.00  0.00     0.036 A 
ATOM     17  C20 ZIN A   1      26.857   1.663  30.287  0.00  0.00     0.028 C 
ATOM     18  C21 ZIN A   1      30.533   2.059  32.315  0.00  0.00     0.007 C 
ATOM     19  C23 ZIN A   1      30.869   3.205  33.279  0.00  0.00     0.041 C 
ATOM     20  C24 ZIN A   1      32.287   3.642  32.819  0.00  0.00     0.161 C 
ATOM     21  C27 ZIN A   1      32.423   3.191  31.329  0.00  0.00     0.153 C 
ENDROOT
BRANCH  21  22
ATOM     22  O28 ZIN A   1      33.448   2.202  31.203  0.00  0.00    -0.378 OA
ATOM     23  H52 ZIN A   1      34.194   2.476  30.654  0.00  0.00     0.211 HD
ENDBRANCH  21  22
BRANCH  21  24
ATOM     24  C29 ZIN A   1      32.731   4.376  30.450  0.00  0.00     0.187 C 
ATOM     25  O30 ZIN A   1      31.832   4.982  29.918  0.00  0.00    -0.292 OA
BRANCH  24  26
ATOM     26  C31 ZIN A   1      34.159   4.805  30.235  0.00  0.00     0.245 C 
BRANCH  26  27
ATOM     27  O32 ZIN A   1      34.855   4.787  31.483  0.00  0.00    -0.393 OA
ATOM     28  H55 ZIN A   1      35.522   5.481  31.571  0.00  0.00     0.209 HD
ENDBRANCH  26  27
ENDBRANCH  24  26
ENDBRANCH  21  24
BRANCH  20  29
ATOM     29  O26 ZIN A   1      33.281   2.994  33.615  0.00  0.00    -0.392 OA
ATOM     30  H51 ZIN A   1      33.054   2.930  34.553  0.00  0.00     0.210 HD
ENDBRANCH  20  29
BRANCH   4  31
ATOM     31  O6  ZIN A   1      28.903   2.090  29.171  0.00  0.00    -0.392 OA
ATOM     32  H38 ZIN A   1      28.782   1.996  28.216  0.00  0.00     0.210 HD
ENDBRANCH   4  31
TORSDOF 6
ENDMDL
MODEL 63
REMARK CAVERDOCK RESULT:       2.3      0.000      0.000
REMARK CAVERDOCK CONSTRAINTS:       0.0      0.0      0.0      0.0
REMARK CAVERDOCK TUNNEL: 62      2.3      2.6     63.1
REMARK  6 active torsions:
REMARK  status: ('A' for Active; 'I' for Inactive)
REMARK    1  A    between atoms: C4_4  and  O6_5 
REMARK    2  A    between atoms: C24_21  and  O26_22 
REMARK    3  A    between atoms: C27_23  and  O28_24 
REMARK    4  A    between atoms: C27_23  and  C29_25 
REMARK    5  A    between atoms: C29_25  and  C31_27 
REMARK    6  A    between atoms: C31_27  and  O32_28 
ROOT
ATOM      1  C1  ZIN A   1      29.942   3.561  30.418  0.00  0.00     0.019 C 
ATOM      2  C2  ZIN A   1      30.889   2.489  30.962  0.00  0.00     0.003 C 
ATOM      3  C3  ZIN A   1      30.919   1.303  30.016  0.00  0.00     0.048 C 
ATOM      4  C4  ZIN A   1      29.464   0.850  29.815  0.00  0.00     0.160 C 
ATOM      5  C7  ZIN A   1      28.795   0.497  31.139  0.00  0.00     0.147 C 
ATOM      6  F8  ZIN A   1      29.419  -0.631  31.684  0.00  0.00    -0.238 F 
ATOM      7  C9  ZIN A   1      28.896   1.647  32.154  0.00  0.00     0.035 C 
ATOM      8  C11 ZIN A   1      28.278   1.213  33.484  0.00  0.00     0.013 C 
ATOM      9  C12 ZIN A   1      26.783   0.939  33.295  0.00  0.00     0.036 C 
ATOM     10  C13 ZIN A   1      26.628  -0.078  32.179  0.00  0.00    -0.061 A 
ATOM     11  C14 ZIN A   1      25.897  -1.162  32.395  0.00  0.00     0.058 A 
ATOM     12  C15 ZIN A   1      25.740  -2.181  31.343  0.00  0.00     0.172 A 
ATOM     13  O16 ZIN A   1      25.041  -3.160  31.525  0.00  0.00    -0.289 OA
ATOM     14  C17 ZIN A   1      26.447  -1.985  30.067  0.00  0.00     0.052 A 
ATOM     15  C18 ZIN A   1      27.167  -0.892  29.871  0.00  0.00    -0.006 A 
ATOM     16  C19 ZIN A   1      27.316   0.184  30.892  0.00  0.00     0.036 A 
ATOM     17  C20 ZIN A   1      26.695   1.462  30.321  0.00  0.00     0.028 C 
ATOM     18  C21 ZIN A   1      30.368   1.971  32.329  0.00  0.00     0.007 C 
ATOM     19  C23 ZIN A   1      30.684   3.143  33.267  0.00  0.00     0.041 C 
ATOM     20  C24 ZIN A   1      32.093   3.598  32.794  0.00  0.00     0.161 C 
ATOM     21  C27 ZIN A   1      32.233   3.117  31.313  0.00  0.00     0.153 C 
ENDROOT
BRANCH  21  22
ATOM     22  O28 ZIN A   1      33.277   2.145  31.205  0.00  0.00    -0.378 OA
ATOM     23  H52 ZIN A   1      33.832   2.076  31.993  0.00  0.00     0.211 HD
ENDBRANCH  21  22
BRANCH  21  24
ATOM     24  C29 ZIN A   1      32.516   4.289  30.408  0.00  0.00     0.187 C 
ATOM     25  O30 ZIN A   1      31.601   4.917  29.930  0.00  0.00    -0.292 OA
BRANCH  24  26
ATOM     26  C31 ZIN A   1      33.939   4.678  30.099  0.00  0.00     0.245 C 
BRANCH  26  27
ATOM     27  O32 ZIN A   1      34.675   4.800  31.318  0.00  0.00    -0.393 OA
ATOM     28  H55 ZIN A   1      34.129   5.020  32.085  0.00  0.00     0.209 HD
ENDBRANCH  26  27
ENDBRANCH  24  26
ENDBRANCH  21  24
BRANCH  20  29
ATOM     29  O26 ZIN A   1      33.101   2.986  33.600  0.00  0.00    -0.392 OA
ATOM     30  H51 ZIN A   1      33.760   2.488  33.095  0.00  0.00     0.210 HD
ENDBRANCH  20  29
BRANCH   4  31
ATOM     31  O6  ZIN A   1      28.729   1.904  29.190  0.00  0.00    -0.392 OA
ATOM     32  H38 ZIN A   1      28.070   1.599  28.552  0.00  0.00     0.210 HD
ENDBRANCH   4  31
TORSDOF 6
ENDMDL
MODEL 64
REMARK CAVERDOCK RESULT:       2.1      0.000      0.000
REMARK CAVERDOCK CONSTRAINTS:       0.0      0.0      0.0      0.0
REMARK CAVERDOCK TUNNEL: 63      2.1      2.6     64.4
REMARK  6 active torsions:
REMARK  status: ('A' for Active; 'I' for Inactive)
REMARK    1  A    between atoms: C4_4  and  O6_5 
REMARK    2  A    between atoms: C24_21  and  O26_22 
REMARK    3  A    between atoms: C27_23  and  O28_24 
REMARK    4  A    between atoms: C27_23  and  C29_25 
REMARK    5  A    between atoms: C29_25  and  C31_27 
REMARK    6  A    between atoms: C31_27  and  O32_28 
ROOT
ATOM      1  C1  ZIN A   1      29.800   3.526  30.472  0.00  0.00     0.019 C 
ATOM      2  C2  ZIN A   1      30.777   2.468  30.988  0.00  0.00     0.003 C 
ATOM      3  C3  ZIN A   1      30.819   1.295  30.027  0.00  0.00     0.048 C 
ATOM      4  C4  ZIN A   1      29.371   0.813  29.841  0.00  0.00     0.160 C 
ATOM      5  C7  ZIN A   1      28.730   0.429  31.170  0.00  0.00     0.147 C 
ATOM      6  F8  ZIN A   1      29.385  -0.692  31.692  0.00  0.00    -0.238 F 
ATOM      7  C9  ZIN A   1      28.821   1.568  32.197  0.00  0.00     0.035 C 
ATOM      8  C11 ZIN A   1      28.231   1.104  33.531  0.00  0.00     0.013 C 
ATOM      9  C12 ZIN A   1      26.740   0.800  33.359  0.00  0.00     0.036 C 
ATOM     10  C13 ZIN A   1      26.590  -0.206  32.233  0.00  0.00    -0.061 A 
ATOM     11  C14 ZIN A   1      25.886  -1.309  32.444  0.00  0.00     0.058 A 
ATOM     12  C15 ZIN A   1      25.736  -2.317  31.383  0.00  0.00     0.172 A 
ATOM     13  O16 ZIN A   1      25.061  -3.314  31.562  0.00  0.00    -0.289 OA
ATOM     14  C17 ZIN A   1      26.421  -2.091  30.099  0.00  0.00     0.052 A 
ATOM     15  C18 ZIN A   1      27.114  -0.979  29.907  0.00  0.00    -0.006 A 
ATOM     16  C19 ZIN A   1      27.254   0.087  30.939  0.00  0.00     0.036 A 
ATOM     17  C20 ZIN A   1      26.598   1.357  30.394  0.00  0.00     0.028 C 
ATOM     18  C21 ZIN A   1      30.288   1.922  32.356  0.00  0.00     0.007 C 
ATOM     19  C23 ZIN A   1      30.592   3.089  33.304  0.00  0.00     0.041 C 
ATOM     20  C24 ZIN A   1      31.983   3.579  32.817  0.00  0.00     0.161 C 
ATOM     21  C27 ZIN A   1      32.113   3.121  31.328  0.00  0.00     0.153 C 
ENDROOT
BRANCH  21  22
ATOM     22  O28 ZIN A   1      33.175   2.173  31.194  0.00  0.00    -0.378 OA
ATOM     23  H52 ZIN A   1      34.057   2.553  31.303  0.00  0.00     0.211 HD
ENDBRANCH  21  22
BRANCH  21  24
ATOM     24  C29 ZIN A   1      32.357   4.309  30.435  0.00  0.00     0.187 C 
ATOM     25  O30 ZIN A   1      31.424   4.891  29.936  0.00  0.00    -0.292 OA
BRANCH  24  26
ATOM     26  C31 ZIN A   1      33.765   4.772  30.163  0.00  0.00     0.245 C 
BRANCH  26  27
ATOM     27  O32 ZIN A   1      34.504   4.795  31.386  0.00  0.00    -0.393 OA
ATOM     28  H55 ZIN A   1      35.435   4.554  31.287  0.00  0.00     0.209 HD
ENDBRANCH  26  27
ENDBRANCH  24  26
ENDBRANCH  21  24
BRANCH  20  29
ATOM     29  O26 ZIN A   1      33.016   2.980  33.601  0.00  0.00    -0.392 OA
ATOM     30  H51 ZIN A   1      33.910   3.177  33.290  0.00  0.00     0.210 HD
ENDBRANCH  20  29
BRANCH   4  31
ATOM     31  O6  ZIN A   1      28.606   1.858  29.240  0.00  0.00    -0.392 OA
ATOM     32  H38 ZIN A   1      28.479   1.754  28.286  0.00  0.00     0.210 HD
ENDBRANCH   4  31
TORSDOF 6
ENDMDL
MODEL 65
REMARK CAVERDOCK RESULT:       1.7      0.000      0.000
REMARK CAVERDOCK CONSTRAINTS:       0.1      0.0      0.0      0.0
REMARK CAVERDOCK TUNNEL: 64      1.7      2.7     65.8
REMARK  6 active torsions:
REMARK  status: ('A' for Active; 'I' for Inactive)
REMARK    1  A    between atoms: C4_4  and  O6_5 
REMARK    2  A    between atoms: C24_21  and  O26_22 
REMARK    3  A    between atoms: C27_23  and  O28_24 
REMARK    4  A    between atoms: C27_23  and  C29_25 
REMARK    5  A    between atoms: C29_25  and  C31_27 
REMARK    6  A    between atoms: C31_27  and  O32_28 
ROOT
ATOM      1  C1  ZIN A   1      29.639   3.514  30.558  0.00  0.00     0.019 C 
ATOM      2  C2  ZIN A   1      30.644   2.458  31.022  0.00  0.00     0.003 C 
ATOM      3  C3  ZIN A   1      30.667   1.303  30.038  0.00  0.00     0.048 C 
ATOM      4  C4  ZIN A   1      29.220   0.809  29.889  0.00  0.00     0.160 C 
ATOM      5  C7  ZIN A   1      28.625   0.392  31.230  0.00  0.00     0.147 C 
ATOM      6  F8  ZIN A   1      29.309  -0.731  31.709  0.00  0.00    -0.238 F 
ATOM      7  C9  ZIN A   1      28.736   1.513  32.276  0.00  0.00     0.035 C 
ATOM      8  C11 ZIN A   1      28.194   1.017  33.618  0.00  0.00     0.013 C 
ATOM      9  C12 ZIN A   1      26.701   0.699  33.488  0.00  0.00     0.036 C 
ATOM     10  C13 ZIN A   1      26.527  -0.287  32.347  0.00  0.00    -0.061 A 
ATOM     11  C14 ZIN A   1      25.842  -1.401  32.560  0.00  0.00     0.058 A 
ATOM     12  C15 ZIN A   1      25.669  -2.391  31.484  0.00  0.00     0.172 A 
ATOM     13  O16 ZIN A   1      25.011  -3.398  31.665  0.00  0.00    -0.289 OA
ATOM     14  C17 ZIN A   1      26.310  -2.132  30.184  0.00  0.00     0.052 A 
ATOM     15  C18 ZIN A   1      26.985  -1.010  29.991  0.00  0.00    -0.006 A 
ATOM     16  C19 ZIN A   1      27.146   0.038  31.039  0.00  0.00     0.036 A 
ATOM     17  C20 ZIN A   1      26.459   1.311  30.540  0.00  0.00     0.028 C 
ATOM     18  C21 ZIN A   1      30.204   1.880  32.395  0.00  0.00     0.007 C 
ATOM     19  C23 ZIN A   1      30.525   3.033  33.355  0.00  0.00     0.041 C 
ATOM     20  C24 ZIN A   1      31.895   3.548  32.834  0.00  0.00     0.161 C 
ATOM     21  C27 ZIN A   1      31.982   3.119  31.333  0.00  0.00     0.153 C 
ENDROOT
BRANCH  21  22
ATOM     22  O28 ZIN A   1      33.050   2.186  31.146  0.00  0.00    -0.378 OA
ATOM     23  H52 ZIN A   1      32.770   1.336  30.782  0.00  0.00     0.211 HD
ENDBRANCH  21  22
BRANCH  21  24
ATOM     24  C29 ZIN A   1      32.185   4.327  30.455  0.00  0.00     0.187 C 
ATOM     25  O30 ZIN A   1      31.256   4.782  29.830  0.00  0.00    -0.292 OA
BRANCH  24  26
ATOM     26  C31 ZIN A   1      33.545   4.968  30.356  0.00  0.00     0.245 C 
BRANCH  26  27
ATOM     27  O32 ZIN A   1      34.268   4.743  31.568  0.00  0.00    -0.393 OA
ATOM     28  H55 ZIN A   1      35.177   5.070  31.549  0.00  0.00     0.209 HD
ENDBRANCH  26  27
ENDBRANCH  24  26
ENDBRANCH  21  24
BRANCH  20  29
ATOM     29  O26 ZIN A   1      32.958   2.945  33.572  0.00  0.00    -0.392 OA
ATOM     30  H51 ZIN A   1      33.813   2.965  33.119  0.00  0.00     0.210 HD
ENDBRANCH  20  29
BRANCH   4  31
ATOM     31  O6  ZIN A   1      28.424   1.856  29.332  0.00  0.00    -0.392 OA
ATOM     32  H38 ZIN A   1      28.406   1.865  28.365  0.00  0.00     0.210 HD
ENDBRANCH   4  31
TORSDOF 6
ENDMDL
MODEL 66
REMARK CAVERDOCK RESULT:       1.3      0.000      0.000
REMARK CAVERDOCK CONSTRAINTS:       0.0      0.0      0.0      0.0
REMARK CAVERDOCK TUNNEL: 65      1.3      2.6     66.7
REMARK  6 active torsions:
REMARK  status: ('A' for Active; 'I' for Inactive)
REMARK    1  A    between atoms: C4_4  and  O6_5 
REMARK    2  A    between atoms: C24_21  and  O26_22 
REMARK    3  A    between atoms: C27_23  and  O28_24 
REMARK    4  A    between atoms: C27_23  and  C29_25 
REMARK    5  A    between atoms: C29_25  and  C31_27 
REMARK    6  A    between atoms: C31_27  and  O32_28 
ROOT
ATOM      1  C1  ZIN A   1      29.606   3.296  30.410  0.00  0.00     0.019 C 
ATOM      2  C2  ZIN A   1      30.611   2.286  30.966  0.00  0.00     0.003 C 
ATOM      3  C3  ZIN A   1      30.659   1.062  30.071  0.00  0.00     0.048 C 
ATOM      4  C4  ZIN A   1      29.217   0.545  29.937  0.00  0.00     0.160 C 
ATOM      5  C7  ZIN A   1      28.605   0.224  31.297  0.00  0.00     0.147 C 
ATOM      6  F8  ZIN A   1      29.290  -0.854  31.867  0.00  0.00    -0.238 F 
ATOM      7  C9  ZIN A   1      28.692   1.420  32.258  0.00  0.00     0.035 C 
ATOM      8  C11 ZIN A   1      28.134   1.020  33.625  0.00  0.00     0.013 C 
ATOM      9  C12 ZIN A   1      26.646   0.680  33.497  0.00  0.00     0.036 C 
ATOM     10  C13 ZIN A   1      26.497  -0.389  32.431  0.00  0.00    -0.061 A 
ATOM     11  C14 ZIN A   1      25.817  -1.491  32.715  0.00  0.00     0.058 A 
ATOM     12  C15 ZIN A   1      25.668  -2.559  31.713  0.00  0.00     0.172 A 
ATOM     13  O16 ZIN A   1      25.015  -3.556  31.959  0.00  0.00    -0.289 OA
ATOM     14  C17 ZIN A   1      26.326  -2.391  30.407  0.00  0.00     0.052 A 
ATOM     15  C18 ZIN A   1      26.995  -1.280  30.142  0.00  0.00    -0.006 A 
ATOM     16  C19 ZIN A   1      27.133  -0.156  31.111  0.00  0.00     0.036 A 
ATOM     17  C20 ZIN A   1      26.444   1.070  30.509  0.00  0.00     0.028 C 
ATOM     18  C21 ZIN A   1      30.155   1.808  32.371  0.00  0.00     0.007 C 
ATOM     19  C23 ZIN A   1      30.453   3.031  33.248  0.00  0.00     0.041 C 
ATOM     20  C24 ZIN A   1      31.826   3.518  32.710  0.00  0.00     0.161 C 
ATOM     21  C27 ZIN A   1      31.940   2.980  31.246  0.00  0.00     0.153 C 
ENDROOT
BRANCH  21  22
ATOM     22  O28 ZIN A   1      33.017   2.046  31.145  0.00  0.00    -0.378 OA
ATOM     23  H52 ZIN A   1      33.232   1.601  31.976  0.00  0.00     0.211 HD
ENDBRANCH  21  22
BRANCH  21  24
ATOM     24  C29 ZIN A   1      32.147   4.122  30.285  0.00  0.00     0.187 C 
ATOM     25  O30 ZIN A   1      31.233   4.499  29.591  0.00  0.00    -0.292 OA
BRANCH  24  26
ATOM     26  C31 ZIN A   1      33.493   4.793  30.188  0.00  0.00     0.245 C 
BRANCH  26  27
ATOM     27  O32 ZIN A   1      34.287   4.433  31.321  0.00  0.00    -0.393 OA
ATOM     28  H55 ZIN A   1      33.908   3.721  31.855  0.00  0.00     0.209 HD
ENDBRANCH  26  27
ENDBRANCH  24  26
ENDBRANCH  21  24
BRANCH  20  29
ATOM     29  O26 ZIN A   1      32.883   2.981  33.507  0.00  0.00    -0.392 OA
ATOM     30  H51 ZIN A   1      33.673   3.539  33.540  0.00  0.00     0.210 HD
ENDBRANCH  20  29
BRANCH   4  31
ATOM     31  O6  ZIN A   1      28.422   1.542  29.293  0.00  0.00    -0.392 OA
ATOM     32  H38 ZIN A   1      27.526   1.620  29.648  0.00  0.00     0.210 HD
ENDBRANCH   4  31
TORSDOF 6
ENDMDL
MODEL 67
REMARK CAVERDOCK RESULT:       0.8      0.000      0.000
REMARK CAVERDOCK CONSTRAINTS:       0.0      0.0      0.0      0.0
REMARK CAVERDOCK TUNNEL: 66      0.8      2.7     67.4
REMARK  6 active torsions:
REMARK  status: ('A' for Active; 'I' for Inactive)
REMARK    1  A    between atoms: C4_4  and  O6_5 
REMARK    2  A    between atoms: C24_21  and  O26_22 
REMARK    3  A    between atoms: C27_23  and  O28_24 
REMARK    4  A    between atoms: C27_23  and  C29_25 
REMARK    5  A    between atoms: C29_25  and  C31_27 
REMARK    6  A    between atoms: C31_27  and  O32_28 
ROOT
ATOM      1  C1  ZIN A   1      29.491   3.270  30.397  0.00  0.00     0.019 C 
ATOM      2  C2  ZIN A   1      30.513   2.265  30.933  0.00  0.00     0.003 C 
ATOM      3  C3  ZIN A   1      30.549   1.042  30.035  0.00  0.00     0.048 C 
ATOM      4  C4  ZIN A   1      29.108   0.518  29.930  0.00  0.00     0.160 C 
ATOM      5  C7  ZIN A   1      28.524   0.192  31.301  0.00  0.00     0.147 C 
ATOM      6  F8  ZIN A   1      29.226  -0.883  31.857  0.00  0.00    -0.238 F 
ATOM      7  C9  ZIN A   1      28.624   1.387  32.261  0.00  0.00     0.035 C 
ATOM      8  C11 ZIN A   1      28.095   0.983  33.639  0.00  0.00     0.013 C 
ATOM      9  C12 ZIN A   1      26.606   0.636  33.540  0.00  0.00     0.036 C 
ATOM     10  C13 ZIN A   1      26.442  -0.433  32.476  0.00  0.00    -0.061 A 
ATOM     11  C14 ZIN A   1      25.774  -1.538  32.772  0.00  0.00     0.058 A 
ATOM     12  C15 ZIN A   1      25.610  -2.606  31.773  0.00  0.00     0.172 A 
ATOM     13  O16 ZIN A   1      24.967  -3.607  32.030  0.00  0.00    -0.289 OA
ATOM     14  C17 ZIN A   1      26.242  -2.434  30.454  0.00  0.00     0.052 A 
ATOM     15  C18 ZIN A   1      26.900  -1.319  30.176  0.00  0.00    -0.006 A 
ATOM     16  C19 ZIN A   1      27.050  -0.195  31.144  0.00  0.00     0.036 A 
ATOM     17  C20 ZIN A   1      26.343   1.028  30.557  0.00  0.00     0.028 C 
ATOM     18  C21 ZIN A   1      30.087   1.783  32.346  0.00  0.00     0.007 C 
ATOM     19  C23 ZIN A   1      30.396   3.007  33.217  0.00  0.00     0.041 C 
ATOM     20  C24 ZIN A   1      31.756   3.502  32.653  0.00  0.00     0.161 C 
ATOM     21  C27 ZIN A   1      31.843   2.966  31.187  0.00  0.00     0.153 C 
ENDROOT
BRANCH  21  22
ATOM     22  O28 ZIN A   1      32.923   2.037  31.063  0.00  0.00    -0.378 OA
ATOM     23  H52 ZIN A   1      33.409   2.108  30.231  0.00  0.00     0.211 HD
ENDBRANCH  21  22
BRANCH  21  24
ATOM     24  C29 ZIN A   1      32.025   4.109  30.222  0.00  0.00     0.187 C 
ATOM     25  O30 ZIN A   1      31.091   4.493  29.559  0.00  0.00    -0.292 OA
BRANCH  24  26
ATOM     26  C31 ZIN A   1      33.370   4.773  30.084  0.00  0.00     0.245 C 
BRANCH  26  27
ATOM     27  O32 ZIN A   1      34.204   4.392  31.180  0.00  0.00    -0.393 OA
ATOM     28  H55 ZIN A   1      33.803   3.738  31.770  0.00  0.00     0.209 HD
ENDBRANCH  26  27
ENDBRANCH  24  26
ENDBRANCH  21  24
BRANCH  20  29
ATOM     29  O26 ZIN A   1      32.831   2.970  33.428  0.00  0.00    -0.392 OA
ATOM     30  H51 ZIN A   1      33.462   2.445  32.917  0.00  0.00     0.210 HD
ENDBRANCH  20  29
BRANCH   4  31
ATOM     31  O6  ZIN A   1      28.295   1.511  29.303  0.00  0.00    -0.392 OA
ATOM     32  H38 ZIN A   1      28.681   2.397  29.310  0.00  0.00     0.210 HD
ENDBRANCH   4  31
TORSDOF 6
ENDMDL
MODEL 68
REMARK CAVERDOCK RESULT:       0.4      0.000      0.000
REMARK CAVERDOCK CONSTRAINTS:       0.0      0.0      0.0      0.0
REMARK CAVERDOCK TUNNEL: 67      0.4      2.7     68.1
REMARK  6 active torsions:
REMARK  status: ('A' for Active; 'I' for Inactive)
REMARK    1  A    between atoms: C4_4  and  O6_5 
REMARK    2  A    between atoms: C24_21  and  O26_22 
REMARK    3  A    between atoms: C27_23  and  O28_24 
REMARK    4  A    between atoms: C27_23  and  C29_25 
REMARK    5  A    between atoms: C29_25  and  C31_27 
REMARK    6  A    between atoms: C31_27  and  O32_28 
ROOT
ATOM      1  C1  ZIN A   1      29.311   3.235  30.561  0.00  0.00     0.019 C 
ATOM      2  C2  ZIN A   1      30.369   2.248  31.057  0.00  0.00     0.003 C 
ATOM      3  C3  ZIN A   1      30.419   1.043  30.137  0.00  0.00     0.048 C 
ATOM      4  C4  ZIN A   1      28.991   0.482  30.051  0.00  0.00     0.160 C 
ATOM      5  C7  ZIN A   1      28.445   0.116  31.427  0.00  0.00     0.147 C 
ATOM      6  F8  ZIN A   1      29.187  -0.949  31.949  0.00  0.00    -0.238 F 
ATOM      7  C9  ZIN A   1      28.533   1.296  32.407  0.00  0.00     0.035 C 
ATOM      8  C11 ZIN A   1      28.044   0.854  33.788  0.00  0.00     0.013 C 
ATOM      9  C12 ZIN A   1      26.563   0.468  33.713  0.00  0.00     0.036 C 
ATOM     10  C13 ZIN A   1      26.405  -0.586  32.633  0.00  0.00    -0.061 A 
ATOM     11  C14 ZIN A   1      25.773  -1.714  32.923  0.00  0.00     0.058 A 
ATOM     12  C15 ZIN A   1      25.617  -2.767  31.907  0.00  0.00     0.172 A 
ATOM     13  O16 ZIN A   1      25.006  -3.789  32.159  0.00  0.00    -0.289 OA
ATOM     14  C17 ZIN A   1      26.216  -2.555  30.579  0.00  0.00     0.052 A 
ATOM     15  C18 ZIN A   1      26.838  -1.418  30.309  0.00  0.00    -0.006 A 
ATOM     16  C19 ZIN A   1      26.979  -0.308  31.294  0.00  0.00     0.036 A 
ATOM     17  C20 ZIN A   1      26.227   0.906  30.743  0.00  0.00     0.028 C 
ATOM     18  C21 ZIN A   1      29.986   1.730  32.469  0.00  0.00     0.007 C 
ATOM     19  C23 ZIN A   1      30.281   2.946  33.357  0.00  0.00     0.041 C 
ATOM     20  C24 ZIN A   1      31.615   3.487  32.774  0.00  0.00     0.161 C 
ATOM     21  C27 ZIN A   1      31.686   2.980  31.297  0.00  0.00     0.153 C 
ENDROOT
BRANCH  21  22
ATOM     22  O28 ZIN A   1      32.787   2.083  31.134  0.00  0.00    -0.378 OA
ATOM     23  H52 ZIN A   1      33.490   2.423  30.565  0.00  0.00     0.211 HD
ENDBRANCH  21  22
BRANCH  21  24
ATOM     24  C29 ZIN A   1      31.817   4.145  30.350  0.00  0.00     0.187 C 
ATOM     25  O30 ZIN A   1      30.844   4.563  29.769  0.00  0.00    -0.292 OA
BRANCH  24  26
ATOM     26  C31 ZIN A   1      33.161   4.788  30.127  0.00  0.00     0.245 C 
BRANCH  26  27
ATOM     27  O32 ZIN A   1      34.023   4.485  31.226  0.00  0.00    -0.393 OA
ATOM     28  H55 ZIN A   1      34.651   5.189  31.437  0.00  0.00     0.209 HD
ENDBRANCH  26  27
ENDBRANCH  24  26
ENDBRANCH  21  24
BRANCH  20  29
ATOM     29  O26 ZIN A   1      32.720   2.970  33.517  0.00  0.00    -0.392 OA
ATOM     30  H51 ZIN A   1      32.714   2.008  33.613  0.00  0.00     0.210 HD
ENDBRANCH  20  29
BRANCH   4  31
ATOM     31  O6  ZIN A   1      28.139   1.464  29.459  0.00  0.00    -0.392 OA
ATOM     32  H38 ZIN A   1      28.447   2.373  29.574  0.00  0.00     0.210 HD
ENDBRANCH   4  31
TORSDOF 6
ENDMDL
MODEL 69
REMARK CAVERDOCK RESULT:      -0.2      0.000      0.000
REMARK CAVERDOCK CONSTRAINTS:       0.0      0.0      0.0      0.0
REMARK CAVERDOCK TUNNEL: 68     -0.2      2.8     69.7
REMARK  6 active torsions:
REMARK  status: ('A' for Active; 'I' for Inactive)
REMARK    1  A    between atoms: C4_4  and  O6_5 
REMARK    2  A    between atoms: C24_21  and  O26_22 
REMARK    3  A    between atoms: C27_23  and  O28_24 
REMARK    4  A    between atoms: C27_23  and  C29_25 
REMARK    5  A    between atoms: C29_25  and  C31_27 
REMARK    6  A    between atoms: C31_27  and  O32_28 
ROOT
ATOM      1  C1  ZIN A   1      29.154   3.180  30.509  0.00  0.00     0.019 C 
ATOM      2  C2  ZIN A   1      30.234   2.205  30.982  0.00  0.00     0.003 C 
ATOM      3  C3  ZIN A   1      30.257   0.986  30.079  0.00  0.00     0.048 C 
ATOM      4  C4  ZIN A   1      28.829   0.418  30.053  0.00  0.00     0.160 C 
ATOM      5  C7  ZIN A   1      28.334   0.071  31.453  0.00  0.00     0.147 C 
ATOM      6  F8  ZIN A   1      29.098  -0.983  31.964  0.00  0.00    -0.238 F 
ATOM      7  C9  ZIN A   1      28.450   1.267  32.411  0.00  0.00     0.035 C 
ATOM      8  C11 ZIN A   1      28.012   0.844  33.814  0.00  0.00     0.013 C 
ATOM      9  C12 ZIN A   1      26.531   0.451  33.798  0.00  0.00     0.036 C 
ATOM     10  C13 ZIN A   1      26.340  -0.620  32.740  0.00  0.00    -0.061 A 
ATOM     11  C14 ZIN A   1      25.724  -1.746  33.069  0.00  0.00     0.058 A 
ATOM     12  C15 ZIN A   1      25.537  -2.816  32.076  0.00  0.00     0.172 A 
ATOM     13  O16 ZIN A   1      24.941  -3.837  32.365  0.00  0.00    -0.289 OA
ATOM     14  C17 ZIN A   1      26.089  -2.622  30.725  0.00  0.00     0.052 A 
ATOM     15  C18 ZIN A   1      26.695  -1.487  30.415  0.00  0.00    -0.006 A 
ATOM     16  C19 ZIN A   1      26.866  -0.361  31.377  0.00  0.00     0.036 A 
ATOM     17  C20 ZIN A   1      26.090   0.841  30.835  0.00  0.00     0.028 C 
ATOM     18  C21 ZIN A   1      29.902   1.708  32.415  0.00  0.00     0.007 C 
ATOM     19  C23 ZIN A   1      30.222   2.938  33.272  0.00  0.00     0.041 C 
ATOM     20  C24 ZIN A   1      31.533   3.476  32.635  0.00  0.00     0.161 C 
ATOM     21  C27 ZIN A   1      31.554   2.946  31.164  0.00  0.00     0.153 C 
ENDROOT
BRANCH  21  22
ATOM     22  O28 ZIN A   1      32.653   2.051  30.977  0.00  0.00    -0.378 OA
ATOM     23  H52 ZIN A   1      33.489   2.373  31.340  0.00  0.00     0.211 HD
ENDBRANCH  21  22
BRANCH  21  24
ATOM     24  C29 ZIN A   1      31.646   4.096  30.195  0.00  0.00     0.187 C 
ATOM     25  O30 ZIN A   1      30.717   4.347  29.465  0.00  0.00    -0.292 OA
BRANCH  24  26
ATOM     26  C31 ZIN A   1      32.897   4.934  30.136  0.00  0.00     0.245 C 
BRANCH  26  27
ATOM     27  O32 ZIN A   1      33.960   4.252  30.805  0.00  0.00    -0.393 OA
ATOM     28  H55 ZIN A   1      34.437   4.800  31.443  0.00  0.00     0.209 HD
ENDBRANCH  26  27
ENDBRANCH  24  26
ENDBRANCH  21  24
BRANCH  20  29
ATOM     29  O26 ZIN A   1      32.665   2.976  33.346  0.00  0.00    -0.392 OA
ATOM     30  H51 ZIN A   1      33.444   3.548  33.299  0.00  0.00     0.210 HD
ENDBRANCH  20  29
BRANCH   4  31
ATOM     31  O6  ZIN A   1      27.952   1.386  29.476  0.00  0.00    -0.392 OA
ATOM     32  H38 ZIN A   1      27.896   2.213  29.975  0.00  0.00     0.210 HD
ENDBRANCH   4  31
TORSDOF 6
ENDMDL
MODEL 70
REMARK CAVERDOCK RESULT:      -0.6      0.000      0.000
REMARK CAVERDOCK CONSTRAINTS:       0.0      0.0      0.0      0.0
REMARK CAVERDOCK TUNNEL: 69     -0.6      2.8    70.10
REMARK  6 active torsions:
REMARK  status: ('A' for Active; 'I' for Inactive)
REMARK    1  A    between atoms: C4_4  and  O6_5 
REMARK    2  A    between atoms: C24_21  and  O26_22 
REMARK    3  A    between atoms: C27_23  and  O28_24 
REMARK    4  A    between atoms: C27_23  and  C29_25 
REMARK    5  A    between atoms: C29_25  and  C31_27 
REMARK    6  A    between atoms: C31_27  and  O32_28 
ROOT
ATOM      1  C1  ZIN A   1      29.025   3.165  30.507  0.00  0.00     0.019 C 
ATOM      2  C2  ZIN A   1      30.124   2.204  30.967  0.00  0.00     0.003 C 
ATOM      3  C3  ZIN A   1      30.155   0.987  30.062  0.00  0.00     0.048 C 
ATOM      4  C4  ZIN A   1      28.735   0.399  30.048  0.00  0.00     0.160 C 
ATOM      5  C7  ZIN A   1      28.259   0.043  31.452  0.00  0.00     0.147 C 
ATOM      6  F8  ZIN A   1      29.043  -1.001  31.954  0.00  0.00    -0.238 F 
ATOM      7  C9  ZIN A   1      28.368   1.238  32.412  0.00  0.00     0.035 C 
ATOM      8  C11 ZIN A   1      27.950   0.806  33.819  0.00  0.00     0.013 C 
ATOM      9  C12 ZIN A   1      26.475   0.393  33.816  0.00  0.00     0.036 C 
ATOM     10  C13 ZIN A   1      26.288  -0.679  32.758  0.00  0.00    -0.061 A 
ATOM     11  C14 ZIN A   1      25.691  -1.814  33.091  0.00  0.00     0.058 A 
ATOM     12  C15 ZIN A   1      25.510  -2.885  32.098  0.00  0.00     0.172 A 
ATOM     13  O16 ZIN A   1      24.931  -3.915  32.391  0.00  0.00    -0.289 OA
ATOM     14  C17 ZIN A   1      26.045  -2.681  30.742  0.00  0.00     0.052 A 
ATOM     15  C18 ZIN A   1      26.632  -1.536  30.428  0.00  0.00    -0.006 A 
ATOM     16  C19 ZIN A   1      26.796  -0.410  31.391  0.00  0.00     0.036 A 
ATOM     17  C20 ZIN A   1      25.998   0.782  30.859  0.00  0.00     0.028 C 
ATOM     18  C21 ZIN A   1      29.814   1.699  32.402  0.00  0.00     0.007 C 
ATOM     19  C23 ZIN A   1      30.125   2.933  33.259  0.00  0.00     0.041 C 
ATOM     20  C24 ZIN A   1      31.421   3.490  32.609  0.00  0.00     0.161 C 
ATOM     21  C27 ZIN A   1      31.435   2.963  31.138  0.00  0.00     0.153 C 
ENDROOT
BRANCH  21  22
ATOM     22  O28 ZIN A   1      32.545   2.085  30.937  0.00  0.00    -0.378 OA
ATOM     23  H52 ZIN A   1      33.288   2.490  30.471  0.00  0.00     0.211 HD
ENDBRANCH  21  22
BRANCH  21  24
ATOM     24  C29 ZIN A   1      31.501   4.117  30.170  0.00  0.00     0.187 C 
ATOM     25  O30 ZIN A   1      30.516   4.443  29.552  0.00  0.00    -0.292 OA
BRANCH  24  26
ATOM     26  C31 ZIN A   1      32.796   4.863  29.974  0.00  0.00     0.245 C 
BRANCH  26  27
ATOM     27  O32 ZIN A   1      33.753   4.420  30.938  0.00  0.00    -0.393 OA
ATOM     28  H55 ZIN A   1      33.581   3.532  31.281  0.00  0.00     0.209 HD
ENDBRANCH  26  27
ENDBRANCH  24  26
ENDBRANCH  21  24
BRANCH  20  29
ATOM     29  O26 ZIN A   1      32.568   3.004  33.309  0.00  0.00    -0.392 OA
ATOM     30  H51 ZIN A   1      32.468   2.106  33.653  0.00  0.00     0.210 HD
ENDBRANCH  20  29
BRANCH   4  31
ATOM     31  O6  ZIN A   1      27.839   1.356  29.482  0.00  0.00    -0.392 OA
ATOM     32  H38 ZIN A   1      27.908   1.440  28.521  0.00  0.00     0.210 HD
ENDBRANCH   4  31
TORSDOF 6
ENDMDL
MODEL 71
REMARK CAVERDOCK RESULT:      -0.9      0.000      0.000
REMARK CAVERDOCK CONSTRAINTS:       0.0      0.0      0.0      0.0
REMARK CAVERDOCK TUNNEL: 70     -0.9      2.8     71.7
REMARK  6 active torsions:
REMARK  status: ('A' for Active; 'I' for Inactive)
REMARK    1  A    between atoms: C4_4  and  O6_5 
REMARK    2  A    between atoms: C24_21  and  O26_22 
REMARK    3  A    between atoms: C27_23  and  O28_24 
REMARK    4  A    between atoms: C27_23  and  C29_25 
REMARK    5  A    between atoms: C29_25  and  C31_27 
REMARK    6  A    between atoms: C31_27  and  O32_28 
ROOT
ATOM      1  C1  ZIN A   1      28.973   3.011  30.331  0.00  0.00     0.019 C 
ATOM      2  C2  ZIN A   1      30.081   2.111  30.882  0.00  0.00     0.003 C 
ATOM      3  C3  ZIN A   1      30.186   0.852  30.043  0.00  0.00     0.048 C 
ATOM      4  C4  ZIN A   1      28.786   0.218  30.005  0.00  0.00     0.160 C 
ATOM      5  C7  ZIN A   1      28.265  -0.083  31.407  0.00  0.00     0.147 C 
ATOM      6  F8  ZIN A   1      29.061  -1.074  31.992  0.00  0.00    -0.238 F 
ATOM      7  C9  ZIN A   1      28.300   1.162  32.307  0.00  0.00     0.035 C 
ATOM      8  C11 ZIN A   1      27.839   0.789  33.717  0.00  0.00     0.013 C 
ATOM      9  C12 ZIN A   1      26.379   0.327  33.680  0.00  0.00     0.036 C 
ATOM     10  C13 ZIN A   1      26.268  -0.802  32.672  0.00  0.00    -0.061 A 
ATOM     11  C14 ZIN A   1      25.693  -1.938  33.040  0.00  0.00     0.058 A 
ATOM     12  C15 ZIN A   1      25.584  -3.063  32.097  0.00  0.00     0.172 A 
ATOM     13  O16 ZIN A   1      25.026  -4.094  32.421  0.00  0.00    -0.289 OA
ATOM     14  C17 ZIN A   1      26.166  -2.910  30.754  0.00  0.00     0.052 A 
ATOM     15  C18 ZIN A   1      26.730  -1.764  30.404  0.00  0.00    -0.006 A 
ATOM     16  C19 ZIN A   1      26.821  -0.586  31.313  0.00  0.00     0.036 A 
ATOM     17  C20 ZIN A   1      26.008   0.551  30.690  0.00  0.00     0.028 C 
ATOM     18  C21 ZIN A   1      29.730   1.669  32.328  0.00  0.00     0.007 C 
ATOM     19  C23 ZIN A   1      29.969   2.954  33.132  0.00  0.00     0.041 C 
ATOM     20  C24 ZIN A   1      31.272   3.520  32.504  0.00  0.00     0.161 C 
ATOM     21  C27 ZIN A   1      31.361   2.920  31.063  0.00  0.00     0.153 C 
ENDROOT
BRANCH  21  22
ATOM     22  O28 ZIN A   1      32.504   2.069  30.951  0.00  0.00    -0.378 OA
ATOM     23  H52 ZIN A   1      32.989   1.951  31.779  0.00  0.00     0.211 HD
ENDBRANCH  21  22
BRANCH  21  24
ATOM     24  C29 ZIN A   1      31.430   4.025  30.041  0.00  0.00     0.187 C 
ATOM     25  O30 ZIN A   1      30.503   4.211  29.289  0.00  0.00    -0.292 OA
BRANCH  24  26
ATOM     26  C31 ZIN A   1      32.655   4.899  29.956  0.00  0.00     0.245 C 
BRANCH  26  27
ATOM     27  O32 ZIN A   1      33.729   4.285  30.672  0.00  0.00    -0.393 OA
ATOM     28  H55 ZIN A   1      34.424   3.925  30.104  0.00  0.00     0.209 HD
ENDBRANCH  26  27
ENDBRANCH  24  26
ENDBRANCH  21  24
BRANCH  20  29
ATOM     29  O26 ZIN A   1      32.404   3.108  33.271  0.00  0.00    -0.392 OA
ATOM     30  H51 ZIN A   1      32.936   2.418  32.849  0.00  0.00     0.210 HD
ENDBRANCH  20  29
BRANCH   4  31
ATOM     31  O6  ZIN A   1      27.884   1.115  29.357  0.00  0.00    -0.392 OA
ATOM     32  H38 ZIN A   1      27.277   0.685  28.739  0.00  0.00     0.210 HD
ENDBRANCH   4  31
TORSDOF 6
ENDMDL
MODEL 72
REMARK CAVERDOCK RESULT:      -1.3      0.000      0.000
REMARK CAVERDOCK CONSTRAINTS:       0.0      0.0      0.0      0.0
REMARK CAVERDOCK TUNNEL: 71     -1.3      2.9    72.10
REMARK  6 active torsions:
REMARK  status: ('A' for Active; 'I' for Inactive)
REMARK    1  A    between atoms: C4_4  and  O6_5 
REMARK    2  A    between atoms: C24_21  and  O26_22 
REMARK    3  A    between atoms: C27_23  and  O28_24 
REMARK    4  A    between atoms: C27_23  and  C29_25 
REMARK    5  A    between atoms: C29_25  and  C31_27 
REMARK    6  A    between atoms: C31_27  and  O32_28 
ROOT
ATOM      1  C1  ZIN A   1      28.867   3.025  30.460  0.00  0.00     0.019 C 
ATOM      2  C2  ZIN A   1      29.981   2.084  30.924  0.00  0.00     0.003 C 
ATOM      3  C3  ZIN A   1      30.006   0.847  30.046  0.00  0.00     0.048 C 
ATOM      4  C4  ZIN A   1      28.591   0.248  30.069  0.00  0.00     0.160 C 
ATOM      5  C7  ZIN A   1      28.141  -0.080  31.489  0.00  0.00     0.147 C 
ATOM      6  F8  ZIN A   1      28.943  -1.107  32.001  0.00  0.00    -0.238 F 
ATOM      7  C9  ZIN A   1      28.258   1.138  32.420  0.00  0.00     0.035 C 
ATOM      8  C11 ZIN A   1      27.867   0.735  33.843  0.00  0.00     0.013 C 
ATOM      9  C12 ZIN A   1      26.395   0.310  33.875  0.00  0.00     0.036 C 
ATOM     10  C13 ZIN A   1      26.199  -0.787  32.845  0.00  0.00    -0.061 A 
ATOM     11  C14 ZIN A   1      25.617  -1.919  33.214  0.00  0.00     0.058 A 
ATOM     12  C15 ZIN A   1      25.427  -3.013  32.248  0.00  0.00     0.172 A 
ATOM     13  O16 ZIN A   1      24.862  -4.040  32.574  0.00  0.00    -0.289 OA
ATOM     14  C17 ZIN A   1      25.938  -2.836  30.878  0.00  0.00     0.052 A 
ATOM     15  C18 ZIN A   1      26.511  -1.695  30.529  0.00  0.00    -0.006 A 
ATOM     16  C19 ZIN A   1      26.682  -0.545  31.463  0.00  0.00     0.036 A 
ATOM     17  C20 ZIN A   1      25.865   0.628  30.918  0.00  0.00     0.028 C 
ATOM     18  C21 ZIN A   1      29.699   1.609  32.375  0.00  0.00     0.007 C 
ATOM     19  C23 ZIN A   1      30.015   2.864  33.198  0.00  0.00     0.041 C 
ATOM     20  C24 ZIN A   1      31.296   3.417  32.514  0.00  0.00     0.161 C 
ATOM     21  C27 ZIN A   1      31.289   2.857  31.054  0.00  0.00     0.153 C 
ENDROOT
BRANCH  21  22
ATOM     22  O28 ZIN A   1      32.402   1.982  30.855  0.00  0.00    -0.378 OA
ATOM     23  H52 ZIN A   1      32.783   1.638  31.674  0.00  0.00     0.211 HD
ENDBRANCH  21  22
BRANCH  21  24
ATOM     24  C29 ZIN A   1      31.329   3.988  30.060  0.00  0.00     0.187 C 
ATOM     25  O30 ZIN A   1      30.444   4.110  29.248  0.00  0.00    -0.292 OA
BRANCH  24  26
ATOM     26  C31 ZIN A   1      32.475   4.968  30.078  0.00  0.00     0.245 C 
BRANCH  26  27
ATOM     27  O32 ZIN A   1      33.527   4.455  30.898  0.00  0.00    -0.393 OA
ATOM     28  H55 ZIN A   1      33.323   3.606  31.314  0.00  0.00     0.209 HD
ENDBRANCH  26  27
ENDBRANCH  24  26
ENDBRANCH  21  24
BRANCH  20  29
ATOM     29  O26 ZIN A   1      32.458   2.955  33.204  0.00  0.00    -0.392 OA
ATOM     30  H51 ZIN A   1      33.277   3.390  32.930  0.00  0.00     0.210 HD
ENDBRANCH  20  29
BRANCH   4  31
ATOM     31  O6  ZIN A   1      27.678   1.185  29.497  0.00  0.00    -0.392 OA
ATOM     32  H38 ZIN A   1      26.932   1.408  30.071  0.00  0.00     0.210 HD
ENDBRANCH   4  31
TORSDOF 6
ENDMDL
MODEL 73
REMARK CAVERDOCK RESULT:      -2.0      0.000      0.000
REMARK CAVERDOCK CONSTRAINTS:       0.1      0.0      0.0      0.0
REMARK CAVERDOCK TUNNEL: 72     -2.0      3.0     73.7
REMARK  6 active torsions:
REMARK  status: ('A' for Active; 'I' for Inactive)
REMARK    1  A    between atoms: C4_4  and  O6_5 
REMARK    2  A    between atoms: C24_21  and  O26_22 
REMARK    3  A    between atoms: C27_23  and  O28_24 
REMARK    4  A    between atoms: C27_23  and  C29_25 
REMARK    5  A    between atoms: C29_25  and  C31_27 
REMARK    6  A    between atoms: C31_27  and  O32_28 
ROOT
ATOM      1  C1  ZIN A   1      29.876   1.916  29.095  0.00  0.00     0.019 C 
ATOM      2  C2  ZIN A   1      29.919   1.977  30.623  0.00  0.00     0.003 C 
ATOM      3  C3  ZIN A   1      30.793   0.858  31.157  0.00  0.00     0.048 C 
ATOM      4  C4  ZIN A   1      30.252  -0.456  30.570  0.00  0.00     0.160 C 
ATOM      5  C7  ZIN A   1      28.785  -0.670  30.925  0.00  0.00     0.147 C 
ATOM      6  F8  ZIN A   1      28.666  -0.854  32.307  0.00  0.00    -0.238 F 
ATOM      7  C9  ZIN A   1      27.918   0.533  30.518  0.00  0.00     0.035 C 
ATOM      8  C11 ZIN A   1      26.474   0.297  30.963  0.00  0.00     0.013 C 
ATOM      9  C12 ZIN A   1      25.896  -0.915  30.227  0.00  0.00     0.036 C 
ATOM     10  C13 ZIN A   1      26.818  -2.096  30.468  0.00  0.00    -0.061 A 
ATOM     11  C14 ZIN A   1      26.303  -3.233  30.913  0.00  0.00     0.058 A 
ATOM     12  C15 ZIN A   1      27.168  -4.394  31.178  0.00  0.00     0.172 A 
ATOM     13  O16 ZIN A   1      26.695  -5.451  31.552  0.00  0.00    -0.289 OA
ATOM     14  C17 ZIN A   1      28.620  -4.247  30.978  0.00  0.00     0.052 A 
ATOM     15  C18 ZIN A   1      29.112  -3.104  30.527  0.00  0.00    -0.006 A 
ATOM     16  C19 ZIN A   1      28.266  -1.919  30.204  0.00  0.00     0.036 A 
ATOM     17  C20 ZIN A   1      28.403  -1.640  28.706  0.00  0.00     0.028 C 
ATOM     18  C21 ZIN A   1      28.494   1.760  31.199  0.00  0.00     0.007 C 
ATOM     19  C23 ZIN A   1      27.802   3.089  30.873  0.00  0.00     0.041 C 
ATOM     20  C24 ZIN A   1      28.902   4.141  31.185  0.00  0.00     0.161 C 
ATOM     21  C27 ZIN A   1      30.269   3.391  31.074  0.00  0.00     0.153 C 
ENDROOT
BRANCH  21  22
ATOM     22  O28 ZIN A   1      30.920   3.358  32.347  0.00  0.00    -0.378 OA
ATOM     23  H52 ZIN A   1      31.823   3.703  32.336  0.00  0.00     0.211 HD
ENDBRANCH  21  22
BRANCH  21  24
ATOM     24  C29 ZIN A   1      31.152   4.062  30.053  0.00  0.00     0.187 C 
ATOM     25  O30 ZIN A   1      30.670   4.510  29.040  0.00  0.00    -0.292 OA
BRANCH  24  26
ATOM     26  C31 ZIN A   1      32.634   4.176  30.296  0.00  0.00     0.245 C 
BRANCH  26  27
ATOM     27  O32 ZIN A   1      33.232   2.880  30.213  0.00  0.00    -0.393 OA
ATOM     28  H55 ZIN A   1      32.691   2.229  29.746  0.00  0.00     0.209 HD
ENDBRANCH  26  27
ENDBRANCH  24  26
ENDBRANCH  21  24
BRANCH  20  29
ATOM     29  O26 ZIN A   1      28.733   4.647  32.510  0.00  0.00    -0.392 OA
ATOM     30  H51 ZIN A   1      28.166   4.100  33.071  0.00  0.00     0.210 HD
ENDBRANCH  20  29
BRANCH   4  31
ATOM     31  O6  ZIN A   1      30.387  -0.421  29.148  0.00  0.00    -0.392 OA
ATOM     32  H38 ZIN A   1      29.550  -0.305  28.677  0.00  0.00     0.210 HD
ENDBRANCH   4  31
TORSDOF 6
ENDMDL
MODEL 74
REMARK CAVERDOCK RESULT:      -2.9      0.000      0.000
REMARK CAVERDOCK CONSTRAINTS:       0.2      0.0      0.0      0.0
REMARK CAVERDOCK TUNNEL: 73     -2.9      3.0     74.1
REMARK  6 active torsions:
REMARK  status: ('A' for Active; 'I' for Inactive)
REMARK    1  A    between atoms: C4_4  and  O6_5 
REMARK    2  A    between atoms: C24_21  and  O26_22 
REMARK    3  A    between atoms: C27_23  and  O28_24 
REMARK    4  A    between atoms: C27_23  and  C29_25 
REMARK    5  A    between atoms: C29_25  and  C31_27 
REMARK    6  A    between atoms: C31_27  and  O32_28 
ROOT
ATOM      1  C1  ZIN A   1      29.782   1.856  29.125  0.00  0.00     0.019 C 
ATOM      2  C2  ZIN A   1      29.828   1.940  30.652  0.00  0.00     0.003 C 
ATOM      3  C3  ZIN A   1      30.750   0.866  31.198  0.00  0.00     0.048 C 
ATOM      4  C4  ZIN A   1      30.263  -0.477  30.631  0.00  0.00     0.160 C 
ATOM      5  C7  ZIN A   1      28.807  -0.748  30.995  0.00  0.00     0.147 C 
ATOM      6  F8  ZIN A   1      28.702  -0.918  32.379  0.00  0.00    -0.238 F 
ATOM      7  C9  ZIN A   1      27.889   0.412  30.575  0.00  0.00     0.035 C 
ATOM      8  C11 ZIN A   1      26.457   0.122  31.029  0.00  0.00     0.013 C 
ATOM      9  C12 ZIN A   1      25.929  -1.124  30.312  0.00  0.00     0.036 C 
ATOM     10  C13 ZIN A   1      26.900  -2.261  30.565  0.00  0.00    -0.061 A 
ATOM     11  C14 ZIN A   1      26.436  -3.413  31.028  0.00  0.00     0.058 A 
ATOM     12  C15 ZIN A   1      27.350  -4.533  31.304  0.00  0.00     0.172 A 
ATOM     13  O16 ZIN A   1      26.923  -5.603  31.695  0.00  0.00    -0.289 OA
ATOM     14  C17 ZIN A   1      28.793  -4.328  31.096  0.00  0.00     0.052 A 
ATOM     15  C18 ZIN A   1      29.235  -3.171  30.628  0.00  0.00    -0.006 A 
ATOM     16  C19 ZIN A   1      28.339  -2.027  30.293  0.00  0.00     0.036 A 
ATOM     17  C20 ZIN A   1      28.458  -1.763  28.790  0.00  0.00     0.028 C 
ATOM     18  C21 ZIN A   1      28.416   1.671  31.238  0.00  0.00     0.007 C 
ATOM     19  C23 ZIN A   1      27.667   2.965  30.896  0.00  0.00     0.041 C 
ATOM     20  C24 ZIN A   1      28.723   4.067  31.190  0.00  0.00     0.161 C 
ATOM     21  C27 ZIN A   1      30.120   3.374  31.083  0.00  0.00     0.153 C 
ENDROOT
BRANCH  21  22
ATOM     22  O28 ZIN A   1      30.776   3.385  32.353  0.00  0.00    -0.378 OA
ATOM     23  H52 ZIN A   1      31.461   2.710  32.448  0.00  0.00     0.211 HD
ENDBRANCH  21  22
BRANCH  21  24
ATOM     24  C29 ZIN A   1      30.970   4.067  30.050  0.00  0.00     0.187 C 
ATOM     25  O30 ZIN A   1      30.451   4.768  29.213  0.00  0.00    -0.292 OA
BRANCH  24  26
ATOM     26  C31 ZIN A   1      32.466   3.888  30.059  0.00  0.00     0.245 C 
BRANCH  26  27
ATOM     27  O32 ZIN A   1      32.986   4.287  31.329  0.00  0.00    -0.393 OA
ATOM     28  H55 ZIN A   1      32.647   5.137  31.642  0.00  0.00     0.209 HD
ENDBRANCH  26  27
ENDBRANCH  24  26
ENDBRANCH  21  24
BRANCH  20  29
ATOM     29  O26 ZIN A   1      28.538   4.583  32.508  0.00  0.00    -0.392 OA
ATOM     30  H51 ZIN A   1      29.127   4.194  33.170  0.00  0.00     0.210 HD
ENDBRANCH  20  29
BRANCH   4  31
ATOM     31  O6  ZIN A   1      30.390  -0.456  29.208  0.00  0.00    -0.392 OA
ATOM     32  H38 ZIN A   1      30.587   0.418  28.844  0.00  0.00     0.210 HD
ENDBRANCH   4  31
TORSDOF 6
ENDMDL
MODEL 75
REMARK CAVERDOCK RESULT:      -3.9      0.000      0.000
REMARK CAVERDOCK CONSTRAINTS:       0.2      0.0      0.0      0.0
REMARK CAVERDOCK TUNNEL: 74     -3.9      3.0     75.5
REMARK  6 active torsions:
REMARK  status: ('A' for Active; 'I' for Inactive)
REMARK    1  A    between atoms: C4_4  and  O6_5 
REMARK    2  A    between atoms: C24_21  and  O26_22 
REMARK    3  A    between atoms: C27_23  and  O28_24 
REMARK    4  A    between atoms: C27_23  and  C29_25 
REMARK    5  A    between atoms: C29_25  and  C31_27 
REMARK    6  A    between atoms: C31_27  and  O32_28 
ROOT
ATOM      1  C1  ZIN A   1      29.633   1.871  29.157  0.00  0.00     0.019 C 
ATOM      2  C2  ZIN A   1      29.704   1.908  30.685  0.00  0.00     0.003 C 
ATOM      3  C3  ZIN A   1      30.651   0.831  31.182  0.00  0.00     0.048 C 
ATOM      4  C4  ZIN A   1      30.174  -0.501  30.580  0.00  0.00     0.160 C 
ATOM      5  C7  ZIN A   1      28.729  -0.805  30.959  0.00  0.00     0.147 C 
ATOM      6  F8  ZIN A   1      28.649  -1.020  32.339  0.00  0.00    -0.238 F 
ATOM      7  C9  ZIN A   1      27.787   0.352  30.591  0.00  0.00     0.035 C 
ATOM      8  C11 ZIN A   1      26.368   0.026  31.059  0.00  0.00     0.013 C 
ATOM      9  C12 ZIN A   1      25.846  -1.205  30.312  0.00  0.00     0.036 C 
ATOM     10  C13 ZIN A   1      26.839  -2.334  30.514  0.00  0.00    -0.061 A 
ATOM     11  C14 ZIN A   1      26.399  -3.507  30.947  0.00  0.00     0.058 A 
ATOM     12  C15 ZIN A   1      27.335  -4.621  31.174  0.00  0.00     0.172 A 
ATOM     13  O16 ZIN A   1      26.930  -5.709  31.537  0.00  0.00    -0.289 OA
ATOM     14  C17 ZIN A   1      28.771  -4.386  30.949  0.00  0.00     0.052 A 
ATOM     15  C18 ZIN A   1      29.188  -3.209  30.510  0.00  0.00    -0.006 A 
ATOM     16  C19 ZIN A   1      28.269  -2.069  30.225  0.00  0.00     0.036 A 
ATOM     17  C20 ZIN A   1      28.359  -1.757  28.730  0.00  0.00     0.028 C 
ATOM     18  C21 ZIN A   1      28.306   1.599  31.284  0.00  0.00     0.007 C 
ATOM     19  C23 ZIN A   1      27.531   2.891  30.996  0.00  0.00     0.041 C 
ATOM     20  C24 ZIN A   1      28.575   3.999  31.306  0.00  0.00     0.161 C 
ATOM     21  C27 ZIN A   1      29.981   3.332  31.155  0.00  0.00     0.153 C 
ENDROOT
BRANCH  21  22
ATOM     22  O28 ZIN A   1      30.658   3.314  32.414  0.00  0.00    -0.378 OA
ATOM     23  H52 ZIN A   1      31.488   2.819  32.408  0.00  0.00     0.211 HD
ENDBRANCH  21  22
BRANCH  21  24
ATOM     24  C29 ZIN A   1      30.803   4.070  30.131  0.00  0.00     0.187 C 
ATOM     25  O30 ZIN A   1      30.260   4.794  29.330  0.00  0.00    -0.292 OA
BRANCH  24  26
ATOM     26  C31 ZIN A   1      32.300   3.907  30.105  0.00  0.00     0.245 C 
BRANCH  26  27
ATOM     27  O32 ZIN A   1      32.853   4.379  31.335  0.00  0.00    -0.393 OA
ATOM     28  H55 ZIN A   1      32.232   4.889  31.874  0.00  0.00     0.209 HD
ENDBRANCH  26  27
ENDBRANCH  24  26
ENDBRANCH  21  24
BRANCH  20  29
ATOM     29  O26 ZIN A   1      28.404   4.471  32.643  0.00  0.00    -0.392 OA
ATOM     30  H51 ZIN A   1      29.046   5.145  32.907  0.00  0.00     0.210 HD
ENDBRANCH  20  29
BRANCH   4  31
ATOM     31  O6  ZIN A   1      30.278  -0.434  29.157  0.00  0.00    -0.392 OA
ATOM     32  H38 ZIN A   1      29.462  -0.665  28.692  0.00  0.00     0.210 HD
ENDBRANCH   4  31
TORSDOF 6
ENDMDL
MODEL 76
REMARK CAVERDOCK RESULT:      -4.5      0.000      0.000
REMARK CAVERDOCK CONSTRAINTS:       0.2      0.0      0.0      0.0
REMARK CAVERDOCK TUNNEL: 75     -4.5      3.0     76.3
REMARK  6 active torsions:
REMARK  status: ('A' for Active; 'I' for Inactive)
REMARK    1  A    between atoms: C4_4  and  O6_5 
REMARK    2  A    between atoms: C24_21  and  O26_22 
REMARK    3  A    between atoms: C27_23  and  O28_24 
REMARK    4  A    between atoms: C27_23  and  C29_25 
REMARK    5  A    between atoms: C29_25  and  C31_27 
REMARK    6  A    between atoms: C31_27  and  O32_28 
ROOT
ATOM      1  C1  ZIN A   1      29.560   1.832  29.154  0.00  0.00     0.019 C 
ATOM      2  C2  ZIN A   1      29.640   1.885  30.681  0.00  0.00     0.003 C 
ATOM      3  C3  ZIN A   1      30.596   0.818  31.182  0.00  0.00     0.048 C 
ATOM      4  C4  ZIN A   1      30.123  -0.522  30.597  0.00  0.00     0.160 C 
ATOM      5  C7  ZIN A   1      28.681  -0.831  30.988  0.00  0.00     0.147 C 
ATOM      6  F8  ZIN A   1      28.612  -1.032  32.371  0.00  0.00    -0.238 F 
ATOM      7  C9  ZIN A   1      27.731   0.318  30.615  0.00  0.00     0.035 C 
ATOM      8  C11 ZIN A   1      26.316  -0.010  31.095  0.00  0.00     0.013 C 
ATOM      9  C12 ZIN A   1      25.796  -1.251  30.363  0.00  0.00     0.036 C 
ATOM     10  C13 ZIN A   1      26.797  -2.374  30.569  0.00  0.00    -0.061 A 
ATOM     11  C14 ZIN A   1      26.366  -3.544  31.017  0.00  0.00     0.058 A 
ATOM     12  C15 ZIN A   1      27.309  -4.651  31.248  0.00  0.00     0.172 A 
ATOM     13  O16 ZIN A   1      26.912  -5.738  31.625  0.00  0.00    -0.289 OA
ATOM     14  C17 ZIN A   1      28.742  -4.411  31.012  0.00  0.00     0.052 A 
ATOM     15  C18 ZIN A   1      29.150  -3.236  30.559  0.00  0.00    -0.006 A 
ATOM     16  C19 ZIN A   1      28.224  -2.104  30.269  0.00  0.00     0.036 A 
ATOM     17  C20 ZIN A   1      28.303  -1.806  28.771  0.00  0.00     0.028 C 
ATOM     18  C21 ZIN A   1      28.247   1.574  31.292  0.00  0.00     0.007 C 
ATOM     19  C23 ZIN A   1      27.465   2.860  30.996  0.00  0.00     0.041 C 
ATOM     20  C24 ZIN A   1      28.505   3.976  31.289  0.00  0.00     0.161 C 
ATOM     21  C27 ZIN A   1      29.913   3.314  31.135  0.00  0.00     0.153 C 
ENDROOT
BRANCH  21  22
ATOM     22  O28 ZIN A   1      30.598   3.313  32.390  0.00  0.00    -0.378 OA
ATOM     23  H52 ZIN A   1      30.906   4.185  32.672  0.00  0.00     0.211 HD
ENDBRANCH  21  22
BRANCH  21  24
ATOM     24  C29 ZIN A   1      30.724   4.047  30.099  0.00  0.00     0.187 C 
ATOM     25  O30 ZIN A   1      30.174   4.768  29.301  0.00  0.00    -0.292 OA
BRANCH  24  26
ATOM     26  C31 ZIN A   1      32.221   3.882  30.057  0.00  0.00     0.245 C 
BRANCH  26  27
ATOM     27  O32 ZIN A   1      32.783   4.310  31.299  0.00  0.00    -0.393 OA
ATOM     28  H55 ZIN A   1      33.616   4.793  31.207  0.00  0.00     0.209 HD
ENDBRANCH  26  27
ENDBRANCH  24  26
ENDBRANCH  21  24
BRANCH  20  29
ATOM     29  O26 ZIN A   1      28.340   4.461  32.623  0.00  0.00    -0.392 OA
ATOM     30  H51 ZIN A   1      29.133   4.873  32.992  0.00  0.00     0.210 HD
ENDBRANCH  20  29
BRANCH   4  31
ATOM     31  O6  ZIN A   1      30.217  -0.469  29.173  0.00  0.00    -0.392 OA
ATOM     32  H38 ZIN A   1      30.783  -1.154  28.790  0.00  0.00     0.210 HD
ENDBRANCH   4  31
TORSDOF 6
ENDMDL
MODEL 77
REMARK CAVERDOCK RESULT:      -5.5      0.000      0.000
REMARK CAVERDOCK CONSTRAINTS:       0.0      0.0      0.0      0.0
REMARK CAVERDOCK TUNNEL: 76     -5.5      3.1     77.5
REMARK  6 active torsions:
REMARK  status: ('A' for Active; 'I' for Inactive)
REMARK    1  A    between atoms: C4_4  and  O6_5 
REMARK    2  A    between atoms: C24_21  and  O26_22 
REMARK    3  A    between atoms: C27_23  and  O28_24 
REMARK    4  A    between atoms: C27_23  and  C29_25 
REMARK    5  A    between atoms: C29_25  and  C31_27 
REMARK    6  A    between atoms: C31_27  and  O32_28 
ROOT
ATOM      1  C1  ZIN A   1      29.451   1.668  29.095  0.00  0.00     0.019 C 
ATOM      2  C2  ZIN A   1      29.574   1.789  30.615  0.00  0.00     0.003 C 
ATOM      3  C3  ZIN A   1      30.555   0.755  31.136  0.00  0.00     0.048 C 
ATOM      4  C4  ZIN A   1      30.080  -0.614  30.624  0.00  0.00     0.160 C 
ATOM      5  C7  ZIN A   1      28.653  -0.918  31.070  0.00  0.00     0.147 C 
ATOM      6  F8  ZIN A   1      28.625  -1.058  32.462  0.00  0.00    -0.238 F 
ATOM      7  C9  ZIN A   1      27.681   0.204  30.673  0.00  0.00     0.035 C 
ATOM      8  C11 ZIN A   1      26.283  -0.117  31.208  0.00  0.00     0.013 C 
ATOM      9  C12 ZIN A   1      25.756  -1.394  30.547  0.00  0.00     0.036 C 
ATOM     10  C13 ZIN A   1      26.774  -2.497  30.775  0.00  0.00    -0.061 A 
ATOM     11  C14 ZIN A   1      26.369  -3.650  31.286  0.00  0.00     0.058 A 
ATOM     12  C15 ZIN A   1      27.330  -4.736  31.540  0.00  0.00     0.172 A 
ATOM     13  O16 ZIN A   1      26.956  -5.808  31.976  0.00  0.00    -0.289 OA
ATOM     14  C17 ZIN A   1      28.753  -4.494  31.252  0.00  0.00     0.052 A 
ATOM     15  C18 ZIN A   1      29.135  -3.336  30.736  0.00  0.00    -0.006 A 
ATOM     16  C19 ZIN A   1      28.189  -2.227  30.422  0.00  0.00     0.036 A 
ATOM     17  C20 ZIN A   1      28.222  -1.996  28.910  0.00  0.00     0.028 C 
ATOM     18  C21 ZIN A   1      28.202   1.494  31.279  0.00  0.00     0.007 C 
ATOM     19  C23 ZIN A   1      27.398   2.757  30.948  0.00  0.00     0.041 C 
ATOM     20  C24 ZIN A   1      28.433   3.895  31.162  0.00  0.00     0.161 C 
ATOM     21  C27 ZIN A   1      29.843   3.241  30.997  0.00  0.00     0.153 C 
ENDROOT
BRANCH  21  22
ATOM     22  O28 ZIN A   1      30.564   3.302  32.231  0.00  0.00    -0.378 OA
ATOM     23  H52 ZIN A   1      31.212   4.017  32.273  0.00  0.00     0.211 HD
ENDBRANCH  21  22
BRANCH  21  24
ATOM     24  C29 ZIN A   1      30.617   3.934  29.906  0.00  0.00     0.187 C 
ATOM     25  O30 ZIN A   1      30.052   4.296  28.902  0.00  0.00    -0.292 OA
BRANCH  24  26
ATOM     26  C31 ZIN A   1      32.096   4.176  30.066  0.00  0.00     0.245 C 
BRANCH  26  27
ATOM     27  O32 ZIN A   1      32.782   2.922  30.108  0.00  0.00    -0.393 OA
ATOM     28  H55 ZIN A   1      33.745   3.003  30.146  0.00  0.00     0.209 HD
ENDBRANCH  26  27
ENDBRANCH  24  26
ENDBRANCH  21  24
BRANCH  20  29
ATOM     29  O26 ZIN A   1      28.301   4.437  32.476  0.00  0.00    -0.392 OA
ATOM     30  H51 ZIN A   1      28.039   3.789  33.145  0.00  0.00     0.210 HD
ENDBRANCH  20  29
BRANCH   4  31
ATOM     31  O6  ZIN A   1      30.133  -0.624  29.197  0.00  0.00    -0.392 OA
ATOM     32  H38 ZIN A   1      30.679  -1.332  28.829  0.00  0.00     0.210 HD
ENDBRANCH   4  31
TORSDOF 6
ENDMDL
MODEL 78
REMARK CAVERDOCK RESULT:      -5.8      0.000      0.000
REMARK CAVERDOCK CONSTRAINTS:       0.0      0.0      0.0      0.0
REMARK CAVERDOCK TUNNEL: 77     -5.8      3.1     78.2
REMARK  6 active torsions:
REMARK  status: ('A' for Active; 'I' for Inactive)
REMARK    1  A    between atoms: C4_4  and  O6_5 
REMARK    2  A    between atoms: C24_21  and  O26_22 
REMARK    3  A    between atoms: C27_23  and  O28_24 
REMARK    4  A    between atoms: C27_23  and  C29_25 
REMARK    5  A    between atoms: C29_25  and  C31_27 
REMARK    6  A    between atoms: C31_27  and  O32_28 
ROOT
ATOM      1  C1  ZIN A   1      29.215   1.812  29.217  0.00  0.00     0.019 C 
ATOM      2  C2  ZIN A   1      29.382   1.853  30.737  0.00  0.00     0.003 C 
ATOM      3  C3  ZIN A   1      30.421   0.835  31.168  0.00  0.00     0.048 C 
ATOM      4  C4  ZIN A   1      29.986  -0.523  30.594  0.00  0.00     0.160 C 
ATOM      5  C7  ZIN A   1      28.589  -0.912  31.065  0.00  0.00     0.147 C 
ATOM      6  F8  ZIN A   1      28.611  -1.130  32.447  0.00  0.00    -0.238 F 
ATOM      7  C9  ZIN A   1      27.558   0.187  30.762  0.00  0.00     0.035 C 
ATOM      8  C11 ZIN A   1      26.194  -0.222  31.320  0.00  0.00     0.013 C 
ATOM      9  C12 ZIN A   1      25.698  -1.482  30.604  0.00  0.00     0.036 C 
ATOM     10  C13 ZIN A   1      26.768  -2.551  30.737  0.00  0.00    -0.061 A 
ATOM     11  C14 ZIN A   1      26.427  -3.747  31.194  0.00  0.00     0.058 A 
ATOM     12  C15 ZIN A   1      27.440  -4.803  31.356  0.00  0.00     0.172 A 
ATOM     13  O16 ZIN A   1      27.125  -5.914  31.742  0.00  0.00    -0.289 OA
ATOM     14  C17 ZIN A   1      28.842  -4.484  31.040  0.00  0.00     0.052 A 
ATOM     15  C18 ZIN A   1      29.159  -3.285  30.579  0.00  0.00    -0.006 A 
ATOM     16  C19 ZIN A   1      28.158  -2.202  30.358  0.00  0.00     0.036 A 
ATOM     17  C20 ZIN A   1      28.133  -1.885  28.861  0.00  0.00     0.028 C 
ATOM     18  C21 ZIN A   1      28.046   1.463  31.424  0.00  0.00     0.007 C 
ATOM     19  C23 ZIN A   1      27.179   2.706  31.190  0.00  0.00     0.041 C 
ATOM     20  C24 ZIN A   1      28.174   3.874  31.437  0.00  0.00     0.161 C 
ATOM     21  C27 ZIN A   1      29.604   3.292  31.193  0.00  0.00     0.153 C 
ENDROOT
BRANCH  21  22
ATOM     22  O28 ZIN A   1      30.361   3.315  32.406  0.00  0.00    -0.378 OA
ATOM     23  H52 ZIN A   1      29.823   3.245  33.206  0.00  0.00     0.211 HD
ENDBRANCH  21  22
BRANCH  21  24
ATOM     24  C29 ZIN A   1      30.312   4.077  30.120  0.00  0.00     0.187 C 
ATOM     25  O30 ZIN A   1      29.698   4.871  29.448  0.00  0.00    -0.292 OA
BRANCH  24  26
ATOM     26  C31 ZIN A   1      31.787   3.873  29.884  0.00  0.00     0.245 C 
BRANCH  26  27
ATOM     27  O32 ZIN A   1      32.495   4.059  31.111  0.00  0.00    -0.393 OA
ATOM     28  H55 ZIN A   1      33.363   4.472  31.004  0.00  0.00     0.209 HD
ENDBRANCH  26  27
ENDBRANCH  24  26
ENDBRANCH  21  24
BRANCH  20  29
ATOM     29  O26 ZIN A   1      28.062   4.337  32.784  0.00  0.00    -0.392 OA
ATOM     30  H51 ZIN A   1      27.162   4.577  33.044  0.00  0.00     0.210 HD
ENDBRANCH  20  29
BRANCH   4  31
ATOM     31  O6  ZIN A   1      29.993  -0.451  29.168  0.00  0.00    -0.392 OA
ATOM     32  H38 ZIN A   1      30.477  -1.171  28.740  0.00  0.00     0.210 HD
ENDBRANCH   4  31
TORSDOF 6
ENDMDL
MODEL 79
REMARK CAVERDOCK RESULT:      -6.5      0.000      0.000
REMARK CAVERDOCK CONSTRAINTS:       0.0      0.0      0.0      0.0
REMARK CAVERDOCK TUNNEL: 78     -6.5      3.2     79.6
REMARK  6 active torsions:
REMARK  status: ('A' for Active; 'I' for Inactive)
REMARK    1  A    between atoms: C4_4  and  O6_5 
REMARK    2  A    between atoms: C24_21  and  O26_22 
REMARK    3  A    between atoms: C27_23  and  O28_24 
REMARK    4  A    between atoms: C27_23  and  C29_25 
REMARK    5  A    between atoms: C29_25  and  C31_27 
REMARK    6  A    between atoms: C31_27  and  O32_28 
ROOT
ATOM      1  C1  ZIN A   1      29.323   1.534  29.129  0.00  0.00     0.019 C 
ATOM      2  C2  ZIN A   1      29.461   1.657  30.647  0.00  0.00     0.003 C 
ATOM      3  C3  ZIN A   1      30.458   0.633  31.157  0.00  0.00     0.048 C 
ATOM      4  C4  ZIN A   1      29.992  -0.742  30.651  0.00  0.00     0.160 C 
ATOM      5  C7  ZIN A   1      28.573  -1.060  31.113  0.00  0.00     0.147 C 
ATOM      6  F8  ZIN A   1      28.562  -1.200  32.505  0.00  0.00    -0.238 F 
ATOM      7  C9  ZIN A   1      27.585   0.051  30.727  0.00  0.00     0.035 C 
ATOM      8  C11 ZIN A   1      26.197  -0.283  31.277  0.00  0.00     0.013 C 
ATOM      9  C12 ZIN A   1      25.676  -1.566  30.622  0.00  0.00     0.036 C 
ATOM     10  C13 ZIN A   1      26.707  -2.658  30.838  0.00  0.00    -0.061 A 
ATOM     11  C14 ZIN A   1      26.320  -3.815  31.354  0.00  0.00     0.058 A 
ATOM     12  C15 ZIN A   1      27.294  -4.891  31.597  0.00  0.00     0.172 A 
ATOM     13  O16 ZIN A   1      26.937  -5.968  32.038  0.00  0.00    -0.289 OA
ATOM     14  C17 ZIN A   1      28.712  -4.634  31.294  0.00  0.00     0.052 A 
ATOM     15  C18 ZIN A   1      29.077  -3.473  30.773  0.00  0.00    -0.006 A 
ATOM     16  C19 ZIN A   1      28.116  -2.374  30.470  0.00  0.00     0.036 A 
ATOM     17  C20 ZIN A   1      28.130  -2.142  28.958  0.00  0.00     0.028 C 
ATOM     18  C21 ZIN A   1      28.100   1.347  31.327  0.00  0.00     0.007 C 
ATOM     19  C23 ZIN A   1      27.279   2.602  31.005  0.00  0.00     0.041 C 
ATOM     20  C24 ZIN A   1      28.305   3.750  31.207  0.00  0.00     0.161 C 
ATOM     21  C27 ZIN A   1      29.720   3.111  31.027  0.00  0.00     0.153 C 
ENDROOT
BRANCH  21  22
ATOM     22  O28 ZIN A   1      30.453   3.179  32.252  0.00  0.00    -0.378 OA
ATOM     23  H52 ZIN A   1      30.748   4.070  32.484  0.00  0.00     0.211 HD
ENDBRANCH  21  22
BRANCH  21  24
ATOM     24  C29 ZIN A   1      30.474   3.812  29.927  0.00  0.00     0.187 C 
ATOM     25  O30 ZIN A   1      29.895   4.167  28.929  0.00  0.00    -0.292 OA
BRANCH  24  26
ATOM     26  C31 ZIN A   1      31.952   4.070  30.071  0.00  0.00     0.245 C 
BRANCH  26  27
ATOM     27  O32 ZIN A   1      32.626   2.840  30.348  0.00  0.00    -0.393 OA
ATOM     28  H55 ZIN A   1      32.461   2.494  31.236  0.00  0.00     0.209 HD
ENDBRANCH  26  27
ENDBRANCH  24  26
ENDBRANCH  21  24
BRANCH  20  29
ATOM     29  O26 ZIN A   1      28.182   4.292  32.523  0.00  0.00    -0.392 OA
ATOM     30  H51 ZIN A   1      29.028   4.450  32.964  0.00  0.00     0.210 HD
ENDBRANCH  20  29
BRANCH   4  31
ATOM     31  O6  ZIN A   1      30.029  -0.751  29.224  0.00  0.00    -0.392 OA
ATOM     32  H38 ZIN A   1      29.181  -0.548  28.806  0.00  0.00     0.210 HD
ENDBRANCH   4  31
TORSDOF 6
ENDMDL
MODEL 80
REMARK CAVERDOCK RESULT:      -6.7      0.000      0.000
REMARK CAVERDOCK CONSTRAINTS:       0.0      0.0      0.0      0.0
REMARK CAVERDOCK TUNNEL: 79     -6.7      3.2     80.7
REMARK  6 active torsions:
REMARK  status: ('A' for Active; 'I' for Inactive)
REMARK    1  A    between atoms: C4_4  and  O6_5 
REMARK    2  A    between atoms: C24_21  and  O26_22 
REMARK    3  A    between atoms: C27_23  and  O28_24 
REMARK    4  A    between atoms: C27_23  and  C29_25 
REMARK    5  A    between atoms: C29_25  and  C31_27 
REMARK    6  A    between atoms: C31_27  and  O32_28 
ROOT
ATOM      1  C1  ZIN A   1      29.262   1.486  29.182  0.00  0.00     0.019 C 
ATOM      2  C2  ZIN A   1      29.469   1.579  30.695  0.00  0.00     0.003 C 
ATOM      3  C3  ZIN A   1      30.504   0.561  31.135  0.00  0.00     0.048 C 
ATOM      4  C4  ZIN A   1      30.034  -0.810  30.623  0.00  0.00     0.160 C 
ATOM      5  C7  ZIN A   1      28.644  -1.160  31.143  0.00  0.00     0.147 C 
ATOM      6  F8  ZIN A   1      28.700  -1.329  32.531  0.00  0.00    -0.238 F 
ATOM      7  C9  ZIN A   1      27.623  -0.056  30.828  0.00  0.00     0.035 C 
ATOM      8  C11 ZIN A   1      26.267  -0.423  31.435  0.00  0.00     0.013 C 
ATOM      9  C12 ZIN A   1      25.734  -1.700  30.779  0.00  0.00     0.036 C 
ATOM     10  C13 ZIN A   1      26.791  -2.780  30.923  0.00  0.00    -0.061 A 
ATOM     11  C14 ZIN A   1      26.444  -3.954  31.432  0.00  0.00     0.058 A 
ATOM     12  C15 ZIN A   1      27.445  -5.019  31.606  0.00  0.00     0.172 A 
ATOM     13  O16 ZIN A   1      27.124  -6.110  32.039  0.00  0.00    -0.289 OA
ATOM     14  C17 ZIN A   1      28.843  -4.734  31.242  0.00  0.00     0.052 A 
ATOM     15  C18 ZIN A   1      29.165  -3.557  30.729  0.00  0.00    -0.006 A 
ATOM     16  C19 ZIN A   1      28.175  -2.467  30.495  0.00  0.00     0.036 A 
ATOM     17  C20 ZIN A   1      28.115  -2.204  28.989  0.00  0.00     0.028 C 
ATOM     18  C21 ZIN A   1      28.147   1.235  31.430  0.00  0.00     0.007 C 
ATOM     19  C23 ZIN A   1      27.293   2.483  31.174  0.00  0.00     0.041 C 
ATOM     20  C24 ZIN A   1      28.311   3.643  31.352  0.00  0.00     0.161 C 
ATOM     21  C27 ZIN A   1      29.725   3.029  31.092  0.00  0.00     0.153 C 
ENDROOT
BRANCH  21  22
ATOM     22  O28 ZIN A   1      30.514   3.084  32.283  0.00  0.00    -0.378 OA
ATOM     23  H52 ZIN A   1      31.232   3.730  32.250  0.00  0.00     0.211 HD
ENDBRANCH  21  22
BRANCH  21  24
ATOM     24  C29 ZIN A   1      30.417   3.764  29.974  0.00  0.00     0.187 C 
ATOM     25  O30 ZIN A   1      29.794   4.094  28.993  0.00  0.00    -0.292 OA
BRANCH  24  26
ATOM     26  C31 ZIN A   1      31.885   4.088  30.077  0.00  0.00     0.245 C 
BRANCH  26  27
ATOM     27  O32 ZIN A   1      32.634   2.875  30.177  0.00  0.00    -0.393 OA
ATOM     28  H55 ZIN A   1      33.247   2.731  29.444  0.00  0.00     0.209 HD
ENDBRANCH  26  27
ENDBRANCH  24  26
ENDBRANCH  21  24
BRANCH  20  29
ATOM     29  O26 ZIN A   1      28.242   4.155  32.684  0.00  0.00    -0.392 OA
ATOM     30  H51 ZIN A   1      29.018   4.669  32.948  0.00  0.00     0.210 HD
ENDBRANCH  20  29
BRANCH   4  31
ATOM     31  O6  ZIN A   1      30.005  -0.789  29.195  0.00  0.00    -0.392 OA
ATOM     32  H38 ZIN A   1      29.126  -0.933  28.818  0.00  0.00     0.210 HD
ENDBRANCH   4  31
TORSDOF 6
ENDMDL
MODEL 81
REMARK CAVERDOCK RESULT:      -7.2      0.000      0.000
REMARK CAVERDOCK CONSTRAINTS:       0.0      0.0      0.0      0.0
REMARK CAVERDOCK TUNNEL: 80     -7.2      3.2     81.8
REMARK  6 active torsions:
REMARK  status: ('A' for Active; 'I' for Inactive)
REMARK    1  A    between atoms: C4_4  and  O6_5 
REMARK    2  A    between atoms: C24_21  and  O26_22 
REMARK    3  A    between atoms: C27_23  and  O28_24 
REMARK    4  A    between atoms: C27_23  and  C29_25 
REMARK    5  A    between atoms: C29_25  and  C31_27 
REMARK    6  A    between atoms: C31_27  and  O32_28 
ROOT
ATOM      1  C1  ZIN A   1      29.124   1.435  29.143  0.00  0.00     0.019 C 
ATOM      2  C2  ZIN A   1      29.342   1.542  30.654  0.00  0.00     0.003 C 
ATOM      3  C3  ZIN A   1      30.409   0.556  31.090  0.00  0.00     0.048 C 
ATOM      4  C4  ZIN A   1      29.974  -0.830  30.588  0.00  0.00     0.160 C 
ATOM      5  C7  ZIN A   1      28.599  -1.217  31.122  0.00  0.00     0.147 C 
ATOM      6  F8  ZIN A   1      28.672  -1.377  32.510  0.00  0.00    -0.238 F 
ATOM      7  C9  ZIN A   1      27.544  -0.144  30.811  0.00  0.00     0.035 C 
ATOM      8  C11 ZIN A   1      26.205  -0.547  31.431  0.00  0.00     0.013 C 
ATOM      9  C12 ZIN A   1      25.703  -1.842  30.785  0.00  0.00     0.036 C 
ATOM     10  C13 ZIN A   1      26.791  -2.891  30.926  0.00  0.00    -0.061 A 
ATOM     11  C14 ZIN A   1      26.483  -4.071  31.443  0.00  0.00     0.058 A 
ATOM     12  C15 ZIN A   1      27.515  -5.107  31.613  0.00  0.00     0.172 A 
ATOM     13  O16 ZIN A   1      27.229  -6.204  32.055  0.00  0.00    -0.289 OA
ATOM     14  C17 ZIN A   1      28.901  -4.784  31.236  0.00  0.00     0.052 A 
ATOM     15  C18 ZIN A   1      29.186  -3.600  30.716  0.00  0.00    -0.006 A 
ATOM     16  C19 ZIN A   1      28.163  -2.540  30.485  0.00  0.00     0.036 A 
ATOM     17  C20 ZIN A   1      28.082  -2.286  28.978  0.00  0.00     0.028 C 
ATOM     18  C21 ZIN A   1      28.036   1.164  31.402  0.00  0.00     0.007 C 
ATOM     19  C23 ZIN A   1      27.145   2.386  31.148  0.00  0.00     0.041 C 
ATOM     20  C24 ZIN A   1      28.130   3.575  31.311  0.00  0.00     0.161 C 
ATOM     21  C27 ZIN A   1      29.559   3.001  31.042  0.00  0.00     0.153 C 
ENDROOT
BRANCH  21  22
ATOM     22  O28 ZIN A   1      30.357   3.084  32.226  0.00  0.00    -0.378 OA
ATOM     23  H52 ZIN A   1      30.939   3.855  32.255  0.00  0.00     0.211 HD
ENDBRANCH  21  22
BRANCH  21  24
ATOM     24  C29 ZIN A   1      30.220   3.750  29.914  0.00  0.00     0.187 C 
ATOM     25  O30 ZIN A   1      29.584   4.043  28.930  0.00  0.00    -0.292 OA
BRANCH  24  26
ATOM     26  C31 ZIN A   1      31.674   4.134  30.013  0.00  0.00     0.245 C 
BRANCH  26  27
ATOM     27  O32 ZIN A   1      32.454   2.973  30.307  0.00  0.00    -0.393 OA
ATOM     28  H55 ZIN A   1      32.072   2.406  30.991  0.00  0.00     0.209 HD
ENDBRANCH  26  27
ENDBRANCH  24  26
ENDBRANCH  21  24
BRANCH  20  29
ATOM     29  O26 ZIN A   1      28.058   4.092  32.641  0.00  0.00    -0.392 OA
ATOM     30  H51 ZIN A   1      27.333   4.716  32.782  0.00  0.00     0.210 HD
ENDBRANCH  20  29
BRANCH   4  31
ATOM     31  O6  ZIN A   1      29.932  -0.817  29.161  0.00  0.00    -0.392 OA
ATOM     32  H38 ZIN A   1      29.553  -0.010  28.786  0.00  0.00     0.210 HD
ENDBRANCH   4  31
TORSDOF 6
ENDMDL
MODEL 82
REMARK CAVERDOCK RESULT:      -7.5      0.000      0.000
REMARK CAVERDOCK CONSTRAINTS:       0.0      0.0      0.0      0.0
REMARK CAVERDOCK TUNNEL: 81     -7.5      3.3     82.3
REMARK  6 active torsions:
REMARK  status: ('A' for Active; 'I' for Inactive)
REMARK    1  A    between atoms: C4_4  and  O6_5 
REMARK    2  A    between atoms: C24_21  and  O26_22 
REMARK    3  A    between atoms: C27_23  and  O28_24 
REMARK    4  A    between atoms: C27_23  and  C29_25 
REMARK    5  A    between atoms: C29_25  and  C31_27 
REMARK    6  A    between atoms: C31_27  and  O32_28 
ROOT
ATOM      1  C1  ZIN A   1      29.081   1.352  29.203  0.00  0.00     0.019 C 
ATOM      2  C2  ZIN A   1      29.295   1.472  30.713  0.00  0.00     0.003 C 
ATOM      3  C3  ZIN A   1      30.364   0.492  31.160  0.00  0.00     0.048 C 
ATOM      4  C4  ZIN A   1      29.933  -0.899  30.668  0.00  0.00     0.160 C 
ATOM      5  C7  ZIN A   1      28.558  -1.285  31.202  0.00  0.00     0.147 C 
ATOM      6  F8  ZIN A   1      28.628  -1.434  32.592  0.00  0.00    -0.238 F 
ATOM      7  C9  ZIN A   1      27.501  -0.217  30.880  0.00  0.00     0.035 C 
ATOM      8  C11 ZIN A   1      26.161  -0.618  31.501  0.00  0.00     0.013 C 
ATOM      9  C12 ZIN A   1      25.664  -1.920  30.864  0.00  0.00     0.036 C 
ATOM     10  C13 ZIN A   1      26.754  -2.965  31.015  0.00  0.00    -0.061 A 
ATOM     11  C14 ZIN A   1      26.448  -4.142  31.542  0.00  0.00     0.058 A 
ATOM     12  C15 ZIN A   1      27.482  -5.173  31.723  0.00  0.00     0.172 A 
ATOM     13  O16 ZIN A   1      27.198  -6.267  32.173  0.00  0.00    -0.289 OA
ATOM     14  C17 ZIN A   1      28.868  -4.850  31.346  0.00  0.00     0.052 A 
ATOM     15  C18 ZIN A   1      29.151  -3.670  30.816  0.00  0.00    -0.006 A 
ATOM     16  C19 ZIN A   1      28.126  -2.614  30.574  0.00  0.00     0.036 A 
ATOM     17  C20 ZIN A   1      28.048  -2.373  29.065  0.00  0.00     0.028 C 
ATOM     18  C21 ZIN A   1      27.988   1.097  31.462  0.00  0.00     0.007 C 
ATOM     19  C23 ZIN A   1      27.095   2.314  31.195  0.00  0.00     0.041 C 
ATOM     20  C24 ZIN A   1      28.077   3.508  31.351  0.00  0.00     0.161 C 
ATOM     21  C27 ZIN A   1      29.508   2.934  31.090  0.00  0.00     0.153 C 
ENDROOT
BRANCH  21  22
ATOM     22  O28 ZIN A   1      30.303   3.029  32.275  0.00  0.00    -0.378 OA
ATOM     23  H52 ZIN A   1      30.778   3.866  32.364  0.00  0.00     0.211 HD
ENDBRANCH  21  22
BRANCH  21  24
ATOM     24  C29 ZIN A   1      30.169   3.676  29.957  0.00  0.00     0.187 C 
ATOM     25  O30 ZIN A   1      29.534   3.960  28.970  0.00  0.00    -0.292 OA
BRANCH  24  26
ATOM     26  C31 ZIN A   1      31.623   4.063  30.055  0.00  0.00     0.245 C 
BRANCH  26  27
ATOM     27  O32 ZIN A   1      32.410   2.897  30.306  0.00  0.00    -0.393 OA
ATOM     28  H55 ZIN A   1      32.437   2.634  31.236  0.00  0.00     0.209 HD
ENDBRANCH  26  27
ENDBRANCH  24  26
ENDBRANCH  21  24
BRANCH  20  29
ATOM     29  O26 ZIN A   1      28.001   4.035  32.676  0.00  0.00    -0.392 OA
ATOM     30  H51 ZIN A   1      27.226   3.739  33.174  0.00  0.00     0.210 HD
ENDBRANCH  20  29
BRANCH   4  31
ATOM     31  O6  ZIN A   1      29.894  -0.898  29.241  0.00  0.00    -0.392 OA
ATOM     32  H38 ZIN A   1      30.477  -1.552  28.831  0.00  0.00     0.210 HD
ENDBRANCH   4  31
TORSDOF 6
ENDMDL
MODEL 83
REMARK CAVERDOCK RESULT:      -8.3      0.000      0.000
REMARK CAVERDOCK CONSTRAINTS:       0.0      0.0      0.0      0.0
REMARK CAVERDOCK TUNNEL: 82     -8.3      3.3     83.1
REMARK  6 active torsions:
REMARK  status: ('A' for Active; 'I' for Inactive)
REMARK    1  A    between atoms: C4_4  and  O6_5 
REMARK    2  A    between atoms: C24_21  and  O26_22 
REMARK    3  A    between atoms: C27_23  and  O28_24 
REMARK    4  A    between atoms: C27_23  and  C29_25 
REMARK    5  A    between atoms: C29_25  and  C31_27 
REMARK    6  A    between atoms: C31_27  and  O32_28 
ROOT
ATOM      1  C1  ZIN A   1      27.767   1.802  29.681  0.00  0.00     0.019 C 
ATOM      2  C2  ZIN A   1      29.124   1.331  30.207  0.00  0.00     0.003 C 
ATOM      3  C3  ZIN A   1      29.483  -0.004  29.580  0.00  0.00     0.048 C 
ATOM      4  C4  ZIN A   1      28.309  -0.959  29.850  0.00  0.00     0.160 C 
ATOM      5  C7  ZIN A   1      28.027  -1.097  31.342  0.00  0.00     0.147 C 
ATOM      6  F8  ZIN A   1      29.112  -1.726  31.961  0.00  0.00    -0.238 F 
ATOM      7  C9  ZIN A   1      27.811   0.270  32.010  0.00  0.00     0.035 C 
ATOM      8  C11 ZIN A   1      27.607   0.079  33.514  0.00  0.00     0.013 C 
ATOM      9  C12 ZIN A   1      26.328  -0.727  33.765  0.00  0.00     0.036 C 
ATOM     10  C13 ZIN A   1      26.428  -2.024  32.984  0.00  0.00    -0.061 A 
ATOM     11  C14 ZIN A   1      26.220  -3.171  33.613  0.00  0.00     0.058 A 
ATOM     12  C15 ZIN A   1      26.327  -4.451  32.894  0.00  0.00     0.172 A 
ATOM     13  O16 ZIN A   1      26.102  -5.504  33.460  0.00  0.00    -0.289 OA
ATOM     14  C17 ZIN A   1      26.714  -4.426  31.474  0.00  0.00     0.052 A 
ATOM     15  C18 ZIN A   1      26.912  -3.268  30.863  0.00  0.00    -0.006 A 
ATOM     16  C19 ZIN A   1      26.769  -1.949  31.543  0.00  0.00     0.036 A 
ATOM     17  C20 ZIN A   1      25.624  -1.193  30.865  0.00  0.00     0.028 C 
ATOM     18  C21 ZIN A   1      29.047   1.109  31.741  0.00  0.00     0.007 C 
ATOM     19  C23 ZIN A   1      29.007   2.544  32.279  0.00  0.00     0.041 C 
ATOM     20  C24 ZIN A   1      30.043   3.280  31.385  0.00  0.00     0.161 C 
ATOM     21  C27 ZIN A   1      30.150   2.450  30.065  0.00  0.00     0.153 C 
ENDROOT
BRANCH  21  22
ATOM     22  O28 ZIN A   1      31.464   1.903  29.930  0.00  0.00    -0.378 OA
ATOM     23  H52 ZIN A   1      31.479   0.986  29.624  0.00  0.00     0.211 HD
ENDBRANCH  21  22
BRANCH  21  24
ATOM     24  C29 ZIN A   1      29.820   3.314  28.875  0.00  0.00     0.187 C 
ATOM     25  O30 ZIN A   1      30.207   4.458  28.834  0.00  0.00    -0.292 OA
BRANCH  24  26
ATOM     26  C31 ZIN A   1      29.007   2.753  27.738  0.00  0.00     0.245 C 
BRANCH  26  27
ATOM     27  O32 ZIN A   1      29.174   3.576  26.581  0.00  0.00    -0.393 OA
ATOM     28  H55 ZIN A   1      29.124   4.525  26.764  0.00  0.00     0.209 HD
ENDBRANCH  26  27
ENDBRANCH  24  26
ENDBRANCH  21  24
BRANCH  20  29
ATOM     29  O26 ZIN A   1      31.313   3.320  32.037  0.00  0.00    -0.392 OA
ATOM     30  H51 ZIN A   1      31.351   3.927  32.789  0.00  0.00     0.210 HD
ENDBRANCH  20  29
BRANCH   4  31
ATOM     31  O6  ZIN A   1      27.140  -0.457  29.200  0.00  0.00    -0.392 OA
ATOM     32  H38 ZIN A   1      26.867  -0.973  28.428  0.00  0.00     0.210 HD
ENDBRANCH   4  31
TORSDOF 6
ENDMDL
MODEL 84
REMARK CAVERDOCK RESULT:      -8.1      0.000      0.000
REMARK CAVERDOCK CONSTRAINTS:       0.0      0.0      0.0      0.0
REMARK CAVERDOCK TUNNEL: 83     -8.1      3.3     84.5
REMARK  6 active torsions:
REMARK  status: ('A' for Active; 'I' for Inactive)
REMARK    1  A    between atoms: C4_4  and  O6_5 
REMARK    2  A    between atoms: C24_21  and  O26_22 
REMARK    3  A    between atoms: C27_23  and  O28_24 
REMARK    4  A    between atoms: C27_23  and  C29_25 
REMARK    5  A    between atoms: C29_25  and  C31_27 
REMARK    6  A    between atoms: C31_27  and  O32_28 
ROOT
ATOM      1  C1  ZIN A   1      28.911   1.199  29.189  0.00  0.00     0.019 C 
ATOM      2  C2  ZIN A   1      29.125   1.368  30.694  0.00  0.00     0.003 C 
ATOM      3  C3  ZIN A   1      30.225   0.435  31.165  0.00  0.00     0.048 C 
ATOM      4  C4  ZIN A   1      29.838  -0.983  30.713  0.00  0.00     0.160 C 
ATOM      5  C7  ZIN A   1      28.476  -1.397  31.261  0.00  0.00     0.147 C 
ATOM      6  F8  ZIN A   1      28.554  -1.505  32.654  0.00  0.00    -0.238 F 
ATOM      7  C9  ZIN A   1      27.385  -0.373  30.913  0.00  0.00     0.035 C 
ATOM      8  C11 ZIN A   1      26.060  -0.798  31.548  0.00  0.00     0.013 C 
ATOM      9  C12 ZIN A   1      25.603  -2.132  30.949  0.00  0.00     0.036 C 
ATOM     10  C13 ZIN A   1      26.726  -3.137  31.126  0.00  0.00    -0.061 A 
ATOM     11  C14 ZIN A   1      26.458  -4.308  31.685  0.00  0.00     0.058 A 
ATOM     12  C15 ZIN A   1      27.525  -5.301  31.892  0.00  0.00     0.172 A 
ATOM     13  O16 ZIN A   1      27.276  -6.391  32.372  0.00  0.00    -0.289 OA
ATOM     14  C17 ZIN A   1      28.899  -4.945  31.502  0.00  0.00     0.052 A 
ATOM     15  C18 ZIN A   1      29.144  -3.772  30.939  0.00  0.00    -0.006 A 
ATOM     16  C19 ZIN A   1      28.085  -2.756  30.671  0.00  0.00     0.036 A 
ATOM     17  C20 ZIN A   1      27.997  -2.559  29.157  0.00  0.00     0.028 C 
ATOM     18  C21 ZIN A   1      27.832   0.972  31.457  0.00  0.00     0.007 C 
ATOM     19  C23 ZIN A   1      26.900   2.153  31.160  0.00  0.00     0.041 C 
ATOM     20  C24 ZIN A   1      27.845   3.380  31.280  0.00  0.00     0.161 C 
ATOM     21  C27 ZIN A   1      29.292   2.846  31.030  0.00  0.00     0.153 C 
ENDROOT
BRANCH  21  22
ATOM     22  O28 ZIN A   1      30.086   2.998  32.210  0.00  0.00    -0.378 OA
ATOM     23  H52 ZIN A   1      30.264   2.169  32.674  0.00  0.00     0.211 HD
ENDBRANCH  21  22
BRANCH  21  24
ATOM     24  C29 ZIN A   1      29.927   3.576  29.876  0.00  0.00     0.187 C 
ATOM     25  O30 ZIN A   1      29.292   3.782  28.869  0.00  0.00    -0.292 OA
BRANCH  24  26
ATOM     26  C31 ZIN A   1      31.355   4.049  29.976  0.00  0.00     0.245 C 
BRANCH  26  27
ATOM     27  O32 ZIN A   1      32.222   2.921  30.109  0.00  0.00    -0.393 OA
ATOM     28  H55 ZIN A   1      33.011   3.094  30.641  0.00  0.00     0.209 HD
ENDBRANCH  26  27
ENDBRANCH  24  26
ENDBRANCH  21  24
BRANCH  20  29
ATOM     29  O26 ZIN A   1      27.754   3.941  32.591  0.00  0.00    -0.392 OA
ATOM     30  H51 ZIN A   1      28.049   4.861  32.646  0.00  0.00     0.210 HD
ENDBRANCH  20  29
BRANCH   4  31
ATOM     31  O6  ZIN A   1      29.795  -1.022  29.286  0.00  0.00    -0.392 OA
ATOM     32  H38 ZIN A   1      28.956  -1.341  28.926  0.00  0.00     0.210 HD
ENDBRANCH   4  31
TORSDOF 6
ENDMDL
MODEL 85
REMARK CAVERDOCK RESULT:      -9.0      0.000      0.000
REMARK CAVERDOCK CONSTRAINTS:       0.0      0.0      0.0      0.0
REMARK CAVERDOCK TUNNEL: 84     -9.0      3.3     85.3
REMARK  6 active torsions:
REMARK  status: ('A' for Active; 'I' for Inactive)
REMARK    1  A    between atoms: C4_4  and  O6_5 
REMARK    2  A    between atoms: C24_21  and  O26_22 
REMARK    3  A    between atoms: C27_23  and  O28_24 
REMARK    4  A    between atoms: C27_23  and  C29_25 
REMARK    5  A    between atoms: C29_25  and  C31_27 
REMARK    6  A    between atoms: C31_27  and  O32_28 
ROOT
ATOM      1  C1  ZIN A   1      27.574   1.617  29.591  0.00  0.00     0.019 C 
ATOM      2  C2  ZIN A   1      28.930   1.197  30.162  0.00  0.00     0.003 C 
ATOM      3  C3  ZIN A   1      29.302  -0.179  29.642  0.00  0.00     0.048 C 
ATOM      4  C4  ZIN A   1      28.132  -1.119  29.975  0.00  0.00     0.160 C 
ATOM      5  C7  ZIN A   1      27.837  -1.144  31.471  0.00  0.00     0.147 C 
ATOM      6  F8  ZIN A   1      28.921  -1.716  32.145  0.00  0.00    -0.238 F 
ATOM      7  C9  ZIN A   1      27.607   0.269  32.031  0.00  0.00     0.035 C 
ATOM      8  C11 ZIN A   1      27.390   0.192  33.543  0.00  0.00     0.013 C 
ATOM      9  C12 ZIN A   1      26.115  -0.601  33.844  0.00  0.00     0.036 C 
ATOM     10  C13 ZIN A   1      26.230  -1.953  33.166  0.00  0.00    -0.061 A 
ATOM     11  C14 ZIN A   1      26.022  -3.050  33.879  0.00  0.00     0.058 A 
ATOM     12  C15 ZIN A   1      26.144  -4.381  33.261  0.00  0.00     0.172 A 
ATOM     13  O16 ZIN A   1      25.920  -5.389  33.905  0.00  0.00    -0.289 OA
ATOM     14  C17 ZIN A   1      26.543  -4.462  31.847  0.00  0.00     0.052 A 
ATOM     15  C18 ZIN A   1      26.740  -3.353  31.150  0.00  0.00    -0.006 A 
ATOM     16  C19 ZIN A   1      26.583  -1.987  31.726  0.00  0.00     0.036 A 
ATOM     17  C20 ZIN A   1      25.439  -1.293  30.982  0.00  0.00     0.028 C 
ATOM     18  C21 ZIN A   1      28.840   1.093  31.708  0.00  0.00     0.007 C 
ATOM     19  C23 ZIN A   1      28.787   2.565  32.134  0.00  0.00     0.041 C 
ATOM     20  C24 ZIN A   1      29.826   3.237  31.195  0.00  0.00     0.161 C 
ATOM     21  C27 ZIN A   1      29.950   2.309  29.944  0.00  0.00     0.153 C 
ENDROOT
BRANCH  21  22
ATOM     22  O28 ZIN A   1      31.269   1.762  29.863  0.00  0.00    -0.378 OA
ATOM     23  H52 ZIN A   1      31.327   0.836  30.133  0.00  0.00     0.211 HD
ENDBRANCH  21  22
BRANCH  21  24
ATOM     24  C29 ZIN A   1      29.625   3.077  28.689  0.00  0.00     0.187 C 
ATOM     25  O30 ZIN A   1      30.002   4.218  28.565  0.00  0.00    -0.292 OA
BRANCH  24  26
ATOM     26  C31 ZIN A   1      28.831   2.423  27.588  0.00  0.00     0.245 C 
BRANCH  26  27
ATOM     27  O32 ZIN A   1      28.856   3.253  26.424  0.00  0.00    -0.393 OA
ATOM     28  H55 ZIN A   1      27.988   3.387  26.019  0.00  0.00     0.209 HD
ENDBRANCH  26  27
ENDBRANCH  24  26
ENDBRANCH  21  24
BRANCH  20  29
ATOM     29  O26 ZIN A   1      31.089   3.335  31.853  0.00  0.00    -0.392 OA
ATOM     30  H51 ZIN A   1      31.083   3.019  32.767  0.00  0.00     0.210 HD
ENDBRANCH  20  29
BRANCH   4  31
ATOM     31  O6  ZIN A   1      26.966  -0.676  29.279  0.00  0.00    -0.392 OA
ATOM     32  H38 ZIN A   1      26.174  -1.200  29.465  0.00  0.00     0.210 HD
ENDBRANCH   4  31
TORSDOF 6
ENDMDL
MODEL 86
REMARK CAVERDOCK RESULT:      -9.3      0.000      0.000
REMARK CAVERDOCK CONSTRAINTS:       0.0      0.0      0.0      0.0
REMARK CAVERDOCK TUNNEL: 85     -9.3      3.4     86.4
REMARK  6 active torsions:
REMARK  status: ('A' for Active; 'I' for Inactive)
REMARK    1  A    between atoms: C4_4  and  O6_5 
REMARK    2  A    between atoms: C24_21  and  O26_22 
REMARK    3  A    between atoms: C27_23  and  O28_24 
REMARK    4  A    between atoms: C27_23  and  C29_25 
REMARK    5  A    between atoms: C29_25  and  C31_27 
REMARK    6  A    between atoms: C31_27  and  O32_28 
ROOT
ATOM      1  C1  ZIN A   1      27.540   1.436  29.540  0.00  0.00     0.019 C 
ATOM      2  C2  ZIN A   1      28.886   1.070  30.169  0.00  0.00     0.003 C 
ATOM      3  C3  ZIN A   1      29.315  -0.307  29.696  0.00  0.00     0.048 C 
ATOM      4  C4  ZIN A   1      28.161  -1.272  30.011  0.00  0.00     0.160 C 
ATOM      5  C7  ZIN A   1      27.814  -1.270  31.496  0.00  0.00     0.147 C 
ATOM      6  F8  ZIN A   1      28.889  -1.794  32.222  0.00  0.00    -0.238 F 
ATOM      7  C9  ZIN A   1      27.524   0.148  32.012  0.00  0.00     0.035 C 
ATOM      8  C11 ZIN A   1      27.256   0.101  33.518  0.00  0.00     0.013 C 
ATOM      9  C12 ZIN A   1      25.993  -0.722  33.793  0.00  0.00     0.036 C 
ATOM     10  C13 ZIN A   1      26.171  -2.086  33.153  0.00  0.00    -0.061 A 
ATOM     11  C14 ZIN A   1      25.970  -3.171  33.886  0.00  0.00     0.058 A 
ATOM     12  C15 ZIN A   1      26.152  -4.512  33.305  0.00  0.00     0.172 A 
ATOM     13  O16 ZIN A   1      25.933  -5.511  33.965  0.00  0.00    -0.289 OA
ATOM     14  C17 ZIN A   1      26.603  -4.615  31.908  0.00  0.00     0.052 A 
ATOM     15  C18 ZIN A   1      26.792  -3.518  31.192  0.00  0.00    -0.006 A 
ATOM     16  C19 ZIN A   1      26.576  -2.143  31.727  0.00  0.00     0.036 A 
ATOM     17  C20 ZIN A   1      25.440  -1.501  30.928  0.00  0.00     0.028 C 
ATOM     18  C21 ZIN A   1      28.744   1.000  31.713  0.00  0.00     0.007 C 
ATOM     19  C23 ZIN A   1      28.633   2.480  32.100  0.00  0.00     0.041 C 
ATOM     20  C24 ZIN A   1      29.686   3.160  31.182  0.00  0.00     0.161 C 
ATOM     21  C27 ZIN A   1      29.881   2.206  29.958  0.00  0.00     0.153 C 
ENDROOT
BRANCH  21  22
ATOM     22  O28 ZIN A   1      31.217   1.696  29.937  0.00  0.00    -0.378 OA
ATOM     23  H52 ZIN A   1      31.869   2.286  30.339  0.00  0.00     0.211 HD
ENDBRANCH  21  22
BRANCH  21  24
ATOM     24  C29 ZIN A   1      29.579   2.935  28.674  0.00  0.00     0.187 C 
ATOM     25  O30 ZIN A   1      29.948   4.075  28.527  0.00  0.00    -0.292 OA
BRANCH  24  26
ATOM     26  C31 ZIN A   1      28.818   2.241  27.574  0.00  0.00     0.245 C 
BRANCH  26  27
ATOM     27  O32 ZIN A   1      28.824   3.059  26.402  0.00  0.00    -0.393 OA
ATOM     28  H55 ZIN A   1      29.485   3.764  26.419  0.00  0.00     0.209 HD
ENDBRANCH  26  27
ENDBRANCH  24  26
ENDBRANCH  21  24
BRANCH  20  29
ATOM     29  O26 ZIN A   1      30.922   3.310  31.881  0.00  0.00    -0.392 OA
ATOM     30  H51 ZIN A   1      31.460   2.506  31.907  0.00  0.00     0.210 HD
ENDBRANCH  20  29
BRANCH   4  31
ATOM     31  O6  ZIN A   1      27.009  -0.880  29.264  0.00  0.00    -0.392 OA
ATOM     32  H38 ZIN A   1      26.800   0.062  29.328  0.00  0.00     0.210 HD
ENDBRANCH   4  31
TORSDOF 6
ENDMDL
MODEL 87
REMARK CAVERDOCK RESULT:      -9.4      0.000      0.000
REMARK CAVERDOCK CONSTRAINTS:       0.0      0.0      0.0      0.0
REMARK CAVERDOCK TUNNEL: 86     -9.4      3.4     87.3
REMARK  6 active torsions:
REMARK  status: ('A' for Active; 'I' for Inactive)
REMARK    1  A    between atoms: C4_4  and  O6_5 
REMARK    2  A    between atoms: C24_21  and  O26_22 
REMARK    3  A    between atoms: C27_23  and  O28_24 
REMARK    4  A    between atoms: C27_23  and  C29_25 
REMARK    5  A    between atoms: C29_25  and  C31_27 
REMARK    6  A    between atoms: C31_27  and  O32_28 
ROOT
ATOM      1  C1  ZIN A   1      27.481   1.372  29.645  0.00  0.00     0.019 C 
ATOM      2  C2  ZIN A   1      28.842   1.025  30.252  0.00  0.00     0.003 C 
ATOM      3  C3  ZIN A   1      29.283  -0.346  29.774  0.00  0.00     0.048 C 
ATOM      4  C4  ZIN A   1      28.148  -1.327  30.108  0.00  0.00     0.160 C 
ATOM      5  C7  ZIN A   1      27.825  -1.329  31.599  0.00  0.00     0.147 C 
ATOM      6  F8  ZIN A   1      28.920  -1.837  32.307  0.00  0.00    -0.238 F 
ATOM      7  C9  ZIN A   1      27.524   0.086  32.118  0.00  0.00     0.035 C 
ATOM      8  C11 ZIN A   1      27.281   0.036  33.628  0.00  0.00     0.013 C 
ATOM      9  C12 ZIN A   1      26.036  -0.803  33.925  0.00  0.00     0.036 C 
ATOM     10  C13 ZIN A   1      26.222  -2.166  33.283  0.00  0.00    -0.061 A 
ATOM     11  C14 ZIN A   1      26.048  -3.253  34.020  0.00  0.00     0.058 A 
ATOM     12  C15 ZIN A   1      26.239  -4.592  33.438  0.00  0.00     0.172 A 
ATOM     13  O16 ZIN A   1      26.046  -5.593  34.102  0.00  0.00    -0.289 OA
ATOM     14  C17 ZIN A   1      26.669  -4.690  32.033  0.00  0.00     0.052 A 
ATOM     15  C18 ZIN A   1      26.831  -3.591  31.313  0.00  0.00    -0.006 A 
ATOM     16  C19 ZIN A   1      26.604  -2.219  31.851  0.00  0.00     0.036 A 
ATOM     17  C20 ZIN A   1      25.446  -1.594  31.070  0.00  0.00     0.028 C 
ATOM     18  C21 ZIN A   1      28.727   0.954  31.798  0.00  0.00     0.007 C 
ATOM     19  C23 ZIN A   1      28.602   2.433  32.187  0.00  0.00     0.041 C 
ATOM     20  C24 ZIN A   1      29.629   3.127  31.250  0.00  0.00     0.161 C 
ATOM     21  C27 ZIN A   1      29.818   2.175  30.025  0.00  0.00     0.153 C 
ENDROOT
BRANCH  21  22
ATOM     22  O28 ZIN A   1      31.160   1.684  29.982  0.00  0.00    -0.378 OA
ATOM     23  H52 ZIN A   1      31.543   1.510  30.852  0.00  0.00     0.211 HD
ENDBRANCH  21  22
BRANCH  21  24
ATOM     24  C29 ZIN A   1      29.485   2.897  28.745  0.00  0.00     0.187 C 
ATOM     25  O30 ZIN A   1      29.770   4.065  28.620  0.00  0.00    -0.292 OA
BRANCH  24  26
ATOM     26  C31 ZIN A   1      28.797   2.165  27.622  0.00  0.00     0.245 C 
BRANCH  26  27
ATOM     27  O32 ZIN A   1      28.802   2.981  26.448  0.00  0.00    -0.393 OA
ATOM     28  H55 ZIN A   1      29.492   3.658  26.444  0.00  0.00     0.209 HD
ENDBRANCH  26  27
ENDBRANCH  24  26
ENDBRANCH  21  24
BRANCH  20  29
ATOM     29  O26 ZIN A   1      30.875   3.295  31.929  0.00  0.00    -0.392 OA
ATOM     30  H51 ZIN A   1      31.028   4.194  32.253  0.00  0.00     0.210 HD
ENDBRANCH  20  29
BRANCH   4  31
ATOM     31  O6  ZIN A   1      26.978  -0.953  29.380  0.00  0.00    -0.392 OA
ATOM     32  H38 ZIN A   1      27.087  -0.153  28.846  0.00  0.00     0.210 HD
ENDBRANCH   4  31
TORSDOF 6
ENDMDL
MODEL 88
REMARK CAVERDOCK RESULT:      -9.4      0.000      0.000
REMARK CAVERDOCK CONSTRAINTS:       0.0      0.0      0.0      0.0
REMARK CAVERDOCK TUNNEL: 87     -9.4      3.4     88.1
REMARK  6 active torsions:
REMARK  status: ('A' for Active; 'I' for Inactive)
REMARK    1  A    between atoms: C4_4  and  O6_5 
REMARK    2  A    between atoms: C24_21  and  O26_22 
REMARK    3  A    between atoms: C27_23  and  O28_24 
REMARK    4  A    between atoms: C27_23  and  C29_25 
REMARK    5  A    between atoms: C29_25  and  C31_27 
REMARK    6  A    between atoms: C31_27  and  O32_28 
ROOT
ATOM      1  C1  ZIN A   1      27.392   1.203  29.543  0.00  0.00     0.019 C 
ATOM      2  C2  ZIN A   1      28.742   0.912  30.201  0.00  0.00     0.003 C 
ATOM      3  C3  ZIN A   1      29.237  -0.457  29.774  0.00  0.00     0.048 C 
ATOM      4  C4  ZIN A   1      28.120  -1.462  30.099  0.00  0.00     0.160 C 
ATOM      5  C7  ZIN A   1      27.750  -1.434  31.578  0.00  0.00     0.147 C 
ATOM      6  F8  ZIN A   1      28.835  -1.892  32.333  0.00  0.00    -0.238 F 
ATOM      7  C9  ZIN A   1      27.392  -0.016  32.050  0.00  0.00     0.035 C 
ATOM      8  C11 ZIN A   1      27.103  -0.034  33.552  0.00  0.00     0.013 C 
ATOM      9  C12 ZIN A   1      25.873  -0.902  33.833  0.00  0.00     0.036 C 
ATOM     10  C13 ZIN A   1      26.118  -2.274  33.234  0.00  0.00    -0.061 A 
ATOM     11  C14 ZIN A   1      25.952  -3.347  33.994  0.00  0.00     0.058 A 
ATOM     12  C15 ZIN A   1      26.199  -4.694  33.454  0.00  0.00     0.172 A 
ATOM     13  O16 ZIN A   1      26.013  -5.682  34.138  0.00  0.00    -0.289 OA
ATOM     14  C17 ZIN A   1      26.676  -4.815  32.066  0.00  0.00     0.052 A 
ATOM     15  C18 ZIN A   1      26.830  -3.731  31.322  0.00  0.00    -0.006 A 
ATOM     16  C19 ZIN A   1      26.547  -2.353  31.816  0.00  0.00     0.036 A 
ATOM     17  C20 ZIN A   1      25.397  -1.782  30.983  0.00  0.00     0.028 C 
ATOM     18  C21 ZIN A   1      28.579   0.878  31.744  0.00  0.00     0.007 C 
ATOM     19  C23 ZIN A   1      28.400   2.362  32.089  0.00  0.00     0.041 C 
ATOM     20  C24 ZIN A   1      29.437   3.061  31.166  0.00  0.00     0.161 C 
ATOM     21  C27 ZIN A   1      29.691   2.084  29.973  0.00  0.00     0.153 C 
ENDROOT
BRANCH  21  22
ATOM     22  O28 ZIN A   1      31.047   1.631  29.985  0.00  0.00    -0.378 OA
ATOM     23  H52 ZIN A   1      31.508   1.793  30.819  0.00  0.00     0.211 HD
ENDBRANCH  21  22
BRANCH  21  24
ATOM     24  C29 ZIN A   1      29.379   2.763  28.665  0.00  0.00     0.187 C 
ATOM     25  O30 ZIN A   1      29.602   3.942  28.529  0.00  0.00    -0.292 OA
BRANCH  24  26
ATOM     26  C31 ZIN A   1      28.788   1.973  27.526  0.00  0.00     0.245 C 
BRANCH  26  27
ATOM     27  O32 ZIN A   1      28.788   2.772  26.341  0.00  0.00    -0.393 OA
ATOM     28  H55 ZIN A   1      29.608   3.264  26.200  0.00  0.00     0.209 HD
ENDBRANCH  26  27
ENDBRANCH  24  26
ENDBRANCH  21  24
BRANCH  20  29
ATOM     29  O26 ZIN A   1      30.655   3.284  31.878  0.00  0.00    -0.392 OA
ATOM     30  H51 ZIN A   1      31.057   2.478  32.231  0.00  0.00     0.210 HD
ENDBRANCH  20  29
BRANCH   4  31
ATOM     31  O6  ZIN A   1      26.963  -1.141  29.325  0.00  0.00    -0.392 OA
ATOM     32  H38 ZIN A   1      26.939  -1.569  28.458  0.00  0.00     0.210 HD
ENDBRANCH   4  31
TORSDOF 6
ENDMDL
MODEL 89
REMARK CAVERDOCK RESULT:      -9.4      0.000      0.000
REMARK CAVERDOCK CONSTRAINTS:       0.0      0.0      0.0      0.0
REMARK CAVERDOCK TUNNEL: 88     -9.4      3.4     89.5
REMARK  6 active torsions:
REMARK  status: ('A' for Active; 'I' for Inactive)
REMARK    1  A    between atoms: C4_4  and  O6_5 
REMARK    2  A    between atoms: C24_21  and  O26_22 
REMARK    3  A    between atoms: C27_23  and  O28_24 
REMARK    4  A    between atoms: C27_23  and  C29_25 
REMARK    5  A    between atoms: C29_25  and  C31_27 
REMARK    6  A    between atoms: C31_27  and  O32_28 
ROOT
ATOM      1  C1  ZIN A   1      27.332   1.049  29.592  0.00  0.00     0.019 C 
ATOM      2  C2  ZIN A   1      28.688   0.821  30.263  0.00  0.00     0.003 C 
ATOM      3  C3  ZIN A   1      29.230  -0.542  29.876  0.00  0.00     0.048 C 
ATOM      4  C4  ZIN A   1      28.145  -1.574  30.225  0.00  0.00     0.160 C 
ATOM      5  C7  ZIN A   1      27.767  -1.518  31.701  0.00  0.00     0.147 C 
ATOM      6  F8  ZIN A   1      28.863  -1.918  32.473  0.00  0.00    -0.238 F 
ATOM      7  C9  ZIN A   1      27.361  -0.100  32.132  0.00  0.00     0.035 C 
ATOM      8  C11 ZIN A   1      27.065  -0.085  33.633  0.00  0.00     0.013 C 
ATOM      9  C12 ZIN A   1      25.863  -0.985  33.933  0.00  0.00     0.036 C 
ATOM     10  C13 ZIN A   1      26.156  -2.365  33.373  0.00  0.00    -0.061 A 
ATOM     11  C14 ZIN A   1      26.021  -3.421  34.162  0.00  0.00     0.058 A 
ATOM     12  C15 ZIN A   1      26.316  -4.773  33.661  0.00  0.00     0.172 A 
ATOM     13  O16 ZIN A   1      26.160  -5.748  34.372  0.00  0.00    -0.289 OA
ATOM     14  C17 ZIN A   1      26.803  -4.918  32.280  0.00  0.00     0.052 A 
ATOM     15  C18 ZIN A   1      26.925  -3.850  31.506  0.00  0.00    -0.006 A 
ATOM     16  C19 ZIN A   1      26.594  -2.469  31.960  0.00  0.00     0.036 A 
ATOM     17  C20 ZIN A   1      25.431  -1.960  31.106  0.00  0.00     0.028 C 
ATOM     18  C21 ZIN A   1      28.519   0.825  31.806  0.00  0.00     0.007 C 
ATOM     19  C23 ZIN A   1      28.289   2.311  32.108  0.00  0.00     0.041 C 
ATOM     20  C24 ZIN A   1      29.306   3.018  31.170  0.00  0.00     0.161 C 
ATOM     21  C27 ZIN A   1      29.599   2.017  30.006  0.00  0.00     0.153 C 
ENDROOT
BRANCH  21  22
ATOM     22  O28 ZIN A   1      30.969   1.610  30.036  0.00  0.00    -0.378 OA
ATOM     23  H52 ZIN A   1      31.503   2.076  30.693  0.00  0.00     0.211 HD
ENDBRANCH  21  22
BRANCH  21  24
ATOM     24  C29 ZIN A   1      29.270   2.649  28.678  0.00  0.00     0.187 C 
ATOM     25  O30 ZIN A   1      29.375   3.844  28.536  0.00  0.00    -0.292 OA
BRANCH  24  26
ATOM     26  C31 ZIN A   1      28.812   1.791  27.527  0.00  0.00     0.245 C 
BRANCH  26  27
ATOM     27  O32 ZIN A   1      28.759   2.580  26.336  0.00  0.00    -0.393 OA
ATOM     28  H55 ZIN A   1      27.884   2.944  26.145  0.00  0.00     0.209 HD
ENDBRANCH  26  27
ENDBRANCH  24  26
ENDBRANCH  21  24
BRANCH  20  29
ATOM     29  O26 ZIN A   1      30.513   3.301  31.881  0.00  0.00    -0.392 OA
ATOM     30  H51 ZIN A   1      31.015   2.513  32.133  0.00  0.00     0.210 HD
ENDBRANCH  20  29
BRANCH   4  31
ATOM     31  O6  ZIN A   1      26.983  -1.313  29.437  0.00  0.00    -0.392 OA
ATOM     32  H38 ZIN A   1      26.426  -0.601  29.781  0.00  0.00     0.210 HD
ENDBRANCH   4  31
TORSDOF 6
ENDMDL
MODEL 90
REMARK CAVERDOCK RESULT:      -9.3      0.000      0.000
REMARK CAVERDOCK CONSTRAINTS:       0.0      0.0      0.0      0.0
REMARK CAVERDOCK TUNNEL: 89     -9.3      3.3     90.1
REMARK  6 active torsions:
REMARK  status: ('A' for Active; 'I' for Inactive)
REMARK    1  A    between atoms: C4_4  and  O6_5 
REMARK    2  A    between atoms: C24_21  and  O26_22 
REMARK    3  A    between atoms: C27_23  and  O28_24 
REMARK    4  A    between atoms: C27_23  and  C29_25 
REMARK    5  A    between atoms: C29_25  and  C31_27 
REMARK    6  A    between atoms: C31_27  and  O32_28 
ROOT
ATOM      1  C1  ZIN A   1      27.371   0.815  29.728  0.00  0.00     0.019 C 
ATOM      2  C2  ZIN A   1      28.773   0.589  30.296  0.00  0.00     0.003 C 
ATOM      3  C3  ZIN A   1      29.320  -0.737  29.804  0.00  0.00     0.048 C 
ATOM      4  C4  ZIN A   1      28.286  -1.814  30.167  0.00  0.00     0.160 C 
ATOM      5  C7  ZIN A   1      28.006  -1.844  31.666  0.00  0.00     0.147 C 
ATOM      6  F8  ZIN A   1      29.160  -2.253  32.343  0.00  0.00    -0.238 F 
ATOM      7  C9  ZIN A   1      27.596  -0.461  32.197  0.00  0.00     0.035 C 
ATOM      8  C11 ZIN A   1      27.400  -0.531  33.713  0.00  0.00     0.013 C 
ATOM      9  C12 ZIN A   1      26.242  -1.477  34.042  0.00  0.00     0.036 C 
ATOM     10  C13 ZIN A   1      26.530  -2.818  33.392  0.00  0.00    -0.061 A 
ATOM     11  C14 ZIN A   1      26.473  -3.916  34.132  0.00  0.00     0.058 A 
ATOM     12  C15 ZIN A   1      26.765  -5.233  33.542  0.00  0.00     0.172 A 
ATOM     13  O16 ZIN A   1      26.679  -6.247  34.209  0.00  0.00    -0.289 OA
ATOM     14  C17 ZIN A   1      27.162  -5.294  32.126  0.00  0.00     0.052 A 
ATOM     15  C18 ZIN A   1      27.207  -4.185  31.404  0.00  0.00    -0.006 A 
ATOM     16  C19 ZIN A   1      26.875  -2.838  31.950  0.00  0.00     0.036 A 
ATOM     17  C20 ZIN A   1      25.646  -2.318  31.203  0.00  0.00     0.028 C 
ATOM     18  C21 ZIN A   1      28.708   0.510  31.845  0.00  0.00     0.007 C 
ATOM     19  C23 ZIN A   1      28.464   1.972  32.240  0.00  0.00     0.041 C 
ATOM     20  C24 ZIN A   1      29.399   2.753  31.276  0.00  0.00     0.161 C 
ATOM     21  C27 ZIN A   1      29.637   1.821  30.044  0.00  0.00     0.153 C 
ENDROOT
BRANCH  21  22
ATOM     22  O28 ZIN A   1      31.016   1.450  29.963  0.00  0.00    -0.378 OA
ATOM     23  H52 ZIN A   1      31.619   2.199  29.865  0.00  0.00     0.211 HD
ENDBRANCH  21  22
BRANCH  21  24
ATOM     24  C29 ZIN A   1      29.206   2.511  28.776  0.00  0.00     0.187 C 
ATOM     25  O30 ZIN A   1      29.164   3.717  28.730  0.00  0.00    -0.292 OA
BRANCH  24  26
ATOM     26  C31 ZIN A   1      28.829   1.697  27.565  0.00  0.00     0.245 C 
BRANCH  26  27
ATOM     27  O32 ZIN A   1      28.437   2.573  26.506  0.00  0.00    -0.393 OA
ATOM     28  H55 ZIN A   1      28.111   3.432  26.808  0.00  0.00     0.209 HD
ENDBRANCH  26  27
ENDBRANCH  24  26
ENDBRANCH  21  24
BRANCH  20  29
ATOM     29  O26 ZIN A   1      30.643   3.031  31.921  0.00  0.00    -0.392 OA
ATOM     30  H51 ZIN A   1      31.240   3.589  31.401  0.00  0.00     0.210 HD
ENDBRANCH  20  29
BRANCH   4  31
ATOM     31  O6  ZIN A   1      27.068  -1.545  29.472  0.00  0.00    -0.392 OA
ATOM     32  H38 ZIN A   1      27.159  -0.905  28.753  0.00  0.00     0.210 HD
ENDBRANCH   4  31
TORSDOF 6
ENDMDL
MODEL 91
REMARK CAVERDOCK RESULT:      -9.3      0.000      0.000
REMARK CAVERDOCK CONSTRAINTS:       0.0      0.0      0.0      0.0
REMARK CAVERDOCK TUNNEL: 90     -9.3      3.3     91.1
REMARK  6 active torsions:
REMARK  status: ('A' for Active; 'I' for Inactive)
REMARK    1  A    between atoms: C4_4  and  O6_5 
REMARK    2  A    between atoms: C24_21  and  O26_22 
REMARK    3  A    between atoms: C27_23  and  O28_24 
REMARK    4  A    between atoms: C27_23  and  C29_25 
REMARK    5  A    between atoms: C29_25  and  C31_27 
REMARK    6  A    between atoms: C31_27  and  O32_28 
ROOT
ATOM      1  C1  ZIN A   1      27.339   0.740  29.760  0.00  0.00     0.019 C 
ATOM      2  C2  ZIN A   1      28.732   0.536  30.358  0.00  0.00     0.003 C 
ATOM      3  C3  ZIN A   1      29.316  -0.774  29.865  0.00  0.00     0.048 C 
ATOM      4  C4  ZIN A   1      28.296  -1.875  30.193  0.00  0.00     0.160 C 
ATOM      5  C7  ZIN A   1      27.982  -1.926  31.685  0.00  0.00     0.147 C 
ATOM      6  F8  ZIN A   1      29.128  -2.320  32.384  0.00  0.00    -0.238 F 
ATOM      7  C9  ZIN A   1      27.532  -0.558  32.220  0.00  0.00     0.035 C 
ATOM      8  C11 ZIN A   1      27.303  -0.648  33.730  0.00  0.00     0.013 C 
ATOM      9  C12 ZIN A   1      26.157  -1.620  34.023  0.00  0.00     0.036 C 
ATOM     10  C13 ZIN A   1      26.486  -2.948  33.366  0.00  0.00    -0.061 A 
ATOM     11  C14 ZIN A   1      26.434  -4.055  34.093  0.00  0.00     0.058 A 
ATOM     12  C15 ZIN A   1      26.766  -5.359  33.496  0.00  0.00     0.172 A 
ATOM     13  O16 ZIN A   1      26.685  -6.382  34.150  0.00  0.00    -0.289 OA
ATOM     14  C17 ZIN A   1      27.197  -5.397  32.089  0.00  0.00     0.052 A 
ATOM     15  C18 ZIN A   1      27.236  -4.280  31.380  0.00  0.00    -0.006 A 
ATOM     16  C19 ZIN A   1      26.865  -2.946  31.932  0.00  0.00     0.036 A 
ATOM     17  C20 ZIN A   1      25.643  -2.442  31.162  0.00  0.00     0.028 C 
ATOM     18  C21 ZIN A   1      28.632   0.439  31.904  0.00  0.00     0.007 C 
ATOM     19  C23 ZIN A   1      28.350   1.891  32.308  0.00  0.00     0.041 C 
ATOM     20  C24 ZIN A   1      29.292   2.701  31.375  0.00  0.00     0.161 C 
ATOM     21  C27 ZIN A   1      29.576   1.787  30.139  0.00  0.00     0.153 C 
ENDROOT
BRANCH  21  22
ATOM     22  O28 ZIN A   1      30.963   1.445  30.086  0.00  0.00    -0.378 OA
ATOM     23  H52 ZIN A   1      31.237   1.039  29.253  0.00  0.00     0.211 HD
ENDBRANCH  21  22
BRANCH  21  24
ATOM     24  C29 ZIN A   1      29.161   2.482  28.868  0.00  0.00     0.187 C 
ATOM     25  O30 ZIN A   1      29.174   3.689  28.808  0.00  0.00    -0.292 OA
BRANCH  24  26
ATOM     26  C31 ZIN A   1      28.730   1.674  27.672  0.00  0.00     0.245 C 
BRANCH  26  27
ATOM     27  O32 ZIN A   1      28.501   2.547  26.564  0.00  0.00    -0.393 OA
ATOM     28  H55 ZIN A   1      28.189   3.427  26.816  0.00  0.00     0.209 HD
ENDBRANCH  26  27
ENDBRANCH  24  26
ENDBRANCH  21  24
BRANCH  20  29
ATOM     29  O26 ZIN A   1      30.515   2.997  32.051  0.00  0.00    -0.392 OA
ATOM     30  H51 ZIN A   1      31.307   2.715  31.572  0.00  0.00     0.210 HD
ENDBRANCH  20  29
BRANCH   4  31
ATOM     31  O6  ZIN A   1      27.089  -1.622  29.473  0.00  0.00    -0.392 OA
ATOM     32  H38 ZIN A   1      27.030  -0.729  29.105  0.00  0.00     0.210 HD
ENDBRANCH   4  31
TORSDOF 6
ENDMDL
MODEL 92
REMARK CAVERDOCK RESULT:      -9.0      0.000      0.000
REMARK CAVERDOCK CONSTRAINTS:       0.0      0.0      0.0      0.0
REMARK CAVERDOCK TUNNEL: 91     -9.0      3.3     92.3
REMARK  6 active torsions:
REMARK  status: ('A' for Active; 'I' for Inactive)
REMARK    1  A    between atoms: C4_4  and  O6_5 
REMARK    2  A    between atoms: C24_21  and  O26_22 
REMARK    3  A    between atoms: C27_23  and  O28_24 
REMARK    4  A    between atoms: C27_23  and  C29_25 
REMARK    5  A    between atoms: C29_25  and  C31_27 
REMARK    6  A    between atoms: C31_27  and  O32_28 
ROOT
ATOM      1  C1  ZIN A   1      27.505  -0.143  29.063  0.00  0.00     0.019 C 
ATOM      2  C2  ZIN A   1      28.663   0.151  30.018  0.00  0.00     0.003 C 
ATOM      3  C3  ZIN A   1      29.564  -1.066  30.123  0.00  0.00     0.048 C 
ATOM      4  C4  ZIN A   1      28.673  -2.253  30.521  0.00  0.00     0.160 C 
ATOM      5  C7  ZIN A   1      27.930  -1.989  31.826  0.00  0.00     0.147 C 
ATOM      6  F8  ZIN A   1      28.854  -1.906  32.873  0.00  0.00    -0.238 F 
ATOM      7  C9  ZIN A   1      27.135  -0.675  31.774  0.00  0.00     0.035 C 
ATOM      8  C11 ZIN A   1      26.472  -0.423  33.130  0.00  0.00     0.013 C 
ATOM      9  C12 ZIN A   1      25.454  -1.529  33.423  0.00  0.00     0.036 C 
ATOM     10  C13 ZIN A   1      26.168  -2.865  33.321  0.00  0.00    -0.061 A 
ATOM     11  C14 ZIN A   1      26.066  -3.725  34.324  0.00  0.00     0.058 A 
ATOM     12  C15 ZIN A   1      26.760  -5.022  34.271  0.00  0.00     0.172 A 
ATOM     13  O16 ZIN A   1      26.641  -5.829  35.173  0.00  0.00    -0.289 OA
ATOM     14  C17 ZIN A   1      27.600  -5.320  33.099  0.00  0.00     0.052 A 
ATOM     15  C18 ZIN A   1      27.683  -4.448  32.106  0.00  0.00    -0.006 A 
ATOM     16  C19 ZIN A   1      26.961  -3.144  32.100  0.00  0.00     0.036 A 
ATOM     17  C20 ZIN A   1      25.971  -3.161  30.934  0.00  0.00     0.028 C 
ATOM     18  C21 ZIN A   1      28.112   0.436  31.441  0.00  0.00     0.007 C 
ATOM     19  C23 ZIN A   1      27.502   1.834  31.283  0.00  0.00     0.041 C 
ATOM     20  C24 ZIN A   1      28.548   2.574  30.404  0.00  0.00     0.161 C 
ATOM     21  C27 ZIN A   1      29.333   1.465  29.630  0.00  0.00     0.153 C 
ENDROOT
BRANCH  21  22
ATOM     22  O28 ZIN A   1      30.705   1.459  30.032  0.00  0.00    -0.378 OA
ATOM     23  H52 ZIN A   1      31.193   0.674  29.749  0.00  0.00     0.211 HD
ENDBRANCH  21  22
BRANCH  21  24
ATOM     24  C29 ZIN A   1      29.224   1.689  28.144  0.00  0.00     0.187 C 
ATOM     25  O30 ZIN A   1      29.486   0.792  27.378  0.00  0.00    -0.292 OA
BRANCH  24  26
ATOM     26  C31 ZIN A   1      28.790   3.030  27.612  0.00  0.00     0.245 C 
BRANCH  26  27
ATOM     27  O32 ZIN A   1      28.605   2.945  26.198  0.00  0.00    -0.393 OA
ATOM     28  H55 ZIN A   1      27.946   2.290  25.927  0.00  0.00     0.209 HD
ENDBRANCH  26  27
ENDBRANCH  24  26
ENDBRANCH  21  24
BRANCH  20  29
ATOM     29  O26 ZIN A   1      29.446   3.315  31.231  0.00  0.00    -0.392 OA
ATOM     30  H51 ZIN A   1      29.196   3.333  32.166  0.00  0.00     0.210 HD
ENDBRANCH  20  29
BRANCH   4  31
ATOM     31  O6  ZIN A   1      27.720  -2.489  29.483  0.00  0.00    -0.392 OA
ATOM     32  H38 ZIN A   1      27.612  -1.747  28.872  0.00  0.00     0.210 HD
ENDBRANCH   4  31
TORSDOF 6
ENDMDL
MODEL 93
REMARK CAVERDOCK RESULT:      -9.0      0.000      0.000
REMARK CAVERDOCK CONSTRAINTS:       0.0      0.0      0.0      0.0
REMARK CAVERDOCK TUNNEL: 92     -9.0      3.3     93.3
REMARK  6 active torsions:
REMARK  status: ('A' for Active; 'I' for Inactive)
REMARK    1  A    between atoms: C4_4  and  O6_5 
REMARK    2  A    between atoms: C24_21  and  O26_22 
REMARK    3  A    between atoms: C27_23  and  O28_24 
REMARK    4  A    between atoms: C27_23  and  C29_25 
REMARK    5  A    between atoms: C29_25  and  C31_27 
REMARK    6  A    between atoms: C31_27  and  O32_28 
ROOT
ATOM      1  C1  ZIN A   1      27.558  -0.186  29.109  0.00  0.00     0.019 C 
ATOM      2  C2  ZIN A   1      28.685   0.146  30.090  0.00  0.00     0.003 C 
ATOM      3  C3  ZIN A   1      29.617  -1.044  30.221  0.00  0.00     0.048 C 
ATOM      4  C4  ZIN A   1      28.752  -2.255  30.603  0.00  0.00     0.160 C 
ATOM      5  C7  ZIN A   1      27.972  -2.008  31.890  0.00  0.00     0.147 C 
ATOM      6  F8  ZIN A   1      28.869  -1.893  32.958  0.00  0.00    -0.238 F 
ATOM      7  C9  ZIN A   1      27.140  -0.718  31.813  0.00  0.00     0.035 C 
ATOM      8  C11 ZIN A   1      26.439  -0.479  33.152  0.00  0.00     0.013 C 
ATOM      9  C12 ZIN A   1      25.447  -1.613  33.427  0.00  0.00     0.036 C 
ATOM     10  C13 ZIN A   1      26.201  -2.928  33.348  0.00  0.00    -0.061 A 
ATOM     11  C14 ZIN A   1      26.101  -3.788  34.352  0.00  0.00     0.058 A 
ATOM     12  C15 ZIN A   1      26.833  -5.064  34.321  0.00  0.00     0.172 A 
ATOM     13  O16 ZIN A   1      26.717  -5.871  35.224  0.00  0.00    -0.289 OA
ATOM     14  C17 ZIN A   1      27.709  -5.342  33.170  0.00  0.00     0.052 A 
ATOM     15  C18 ZIN A   1      27.790  -4.472  32.176  0.00  0.00    -0.006 A 
ATOM     16  C19 ZIN A   1      27.031  -3.189  32.147  0.00  0.00     0.036 A 
ATOM     17  C20 ZIN A   1      26.068  -3.239  30.958  0.00  0.00     0.028 C 
ATOM     18  C21 ZIN A   1      28.093   0.421  31.498  0.00  0.00     0.007 C 
ATOM     19  C23 ZIN A   1      27.445   1.800  31.319  0.00  0.00     0.041 C 
ATOM     20  C24 ZIN A   1      28.490   2.566  30.462  0.00  0.00     0.161 C 
ATOM     21  C27 ZIN A   1      29.324   1.477  29.711  0.00  0.00     0.153 C 
ENDROOT
BRANCH  21  22
ATOM     22  O28 ZIN A   1      30.686   1.513  30.145  0.00  0.00    -0.378 OA
ATOM     23  H52 ZIN A   1      31.264   0.894  29.677  0.00  0.00     0.211 HD
ENDBRANCH  21  22
BRANCH  21  24
ATOM     24  C29 ZIN A   1      29.244   1.692  28.222  0.00  0.00     0.187 C 
ATOM     25  O30 ZIN A   1      29.530   0.793  27.467  0.00  0.00    -0.292 OA
BRANCH  24  26
ATOM     26  C31 ZIN A   1      28.808   3.026  27.674  0.00  0.00     0.245 C 
BRANCH  26  27
ATOM     27  O32 ZIN A   1      28.450   2.882  26.298  0.00  0.00    -0.393 OA
ATOM     28  H55 ZIN A   1      28.446   1.966  25.988  0.00  0.00     0.209 HD
ENDBRANCH  26  27
ENDBRANCH  24  26
ENDBRANCH  21  24
BRANCH  20  29
ATOM     29  O26 ZIN A   1      29.347   3.336  31.306  0.00  0.00    -0.392 OA
ATOM     30  H51 ZIN A   1      29.382   4.276  31.079  0.00  0.00     0.210 HD
ENDBRANCH  20  29
BRANCH   4  31
ATOM     31  O6  ZIN A   1      27.831  -2.523  29.545  0.00  0.00    -0.392 OA
ATOM     32  H38 ZIN A   1      27.573  -3.452  29.473  0.00  0.00     0.210 HD
ENDBRANCH   4  31
TORSDOF 6
ENDMDL
MODEL 94
REMARK CAVERDOCK RESULT:      -9.3      0.000      0.000
REMARK CAVERDOCK CONSTRAINTS:       0.0      0.0      0.0      0.0
REMARK CAVERDOCK TUNNEL: 93     -9.3      3.3     94.1
REMARK  6 active torsions:
REMARK  status: ('A' for Active; 'I' for Inactive)
REMARK    1  A    between atoms: C4_4  and  O6_5 
REMARK    2  A    between atoms: C24_21  and  O26_22 
REMARK    3  A    between atoms: C27_23  and  O28_24 
REMARK    4  A    between atoms: C27_23  and  C29_25 
REMARK    5  A    between atoms: C29_25  and  C31_27 
REMARK    6  A    between atoms: C31_27  and  O32_28 
ROOT
ATOM      1  C1  ZIN A   1      27.536  -0.577  28.993  0.00  0.00     0.019 C 
ATOM      2  C2  ZIN A   1      28.617  -0.165  29.994  0.00  0.00     0.003 C 
ATOM      3  C3  ZIN A   1      29.623  -1.290  30.156  0.00  0.00     0.048 C 
ATOM      4  C4  ZIN A   1      28.830  -2.552  30.532  0.00  0.00     0.160 C 
ATOM      5  C7  ZIN A   1      28.009  -2.345  31.800  0.00  0.00     0.147 C 
ATOM      6  F8  ZIN A   1      28.873  -2.163  32.885  0.00  0.00    -0.238 F 
ATOM      7  C9  ZIN A   1      27.096  -1.113  31.694  0.00  0.00     0.035 C 
ATOM      8  C11 ZIN A   1      26.353  -0.909  33.016  0.00  0.00     0.013 C 
ATOM      9  C12 ZIN A   1      25.432  -2.104  33.281  0.00  0.00     0.036 C 
ATOM     10  C13 ZIN A   1      26.271  -3.367  33.231  0.00  0.00    -0.061 A 
ATOM     11  C14 ZIN A   1      26.207  -4.222  34.241  0.00  0.00     0.058 A 
ATOM     12  C15 ZIN A   1      27.021  -5.448  34.237  0.00  0.00     0.172 A 
ATOM     13  O16 ZIN A   1      26.938  -6.253  35.146  0.00  0.00    -0.289 OA
ATOM     14  C17 ZIN A   1      27.937  -5.678  33.108  0.00  0.00     0.052 A 
ATOM     15  C18 ZIN A   1      27.982  -4.813  32.106  0.00  0.00    -0.006 A 
ATOM     16  C19 ZIN A   1      27.141  -3.583  32.049  0.00  0.00     0.036 A 
ATOM     17  C20 ZIN A   1      26.210  -3.706  30.842  0.00  0.00     0.028 C 
ATOM     18  C21 ZIN A   1      27.979   0.083  31.387  0.00  0.00     0.007 C 
ATOM     19  C23 ZIN A   1      27.247   1.415  31.181  0.00  0.00     0.041 C 
ATOM     20  C24 ZIN A   1      28.257   2.240  30.338  0.00  0.00     0.161 C 
ATOM     21  C27 ZIN A   1      29.176   1.202  29.616  0.00  0.00     0.153 C 
ENDROOT
BRANCH  21  22
ATOM     22  O28 ZIN A   1      30.524   1.330  30.076  0.00  0.00    -0.378 OA
ATOM     23  H52 ZIN A   1      30.734   0.773  30.837  0.00  0.00     0.211 HD
ENDBRANCH  21  22
BRANCH  21  24
ATOM     24  C29 ZIN A   1      29.114   1.398  28.123  0.00  0.00     0.187 C 
ATOM     25  O30 ZIN A   1      29.682   0.626  27.388  0.00  0.00    -0.292 OA
BRANCH  24  26
ATOM     26  C31 ZIN A   1      28.343   2.558  27.546  0.00  0.00     0.245 C 
BRANCH  26  27
ATOM     27  O32 ZIN A   1      28.780   2.801  26.207  0.00  0.00    -0.393 OA
ATOM     28  H55 ZIN A   1      28.424   2.177  25.559  0.00  0.00     0.209 HD
ENDBRANCH  26  27
ENDBRANCH  24  26
ENDBRANCH  21  24
BRANCH  20  29
ATOM     29  O26 ZIN A   1      29.044   3.072  31.192  0.00  0.00    -0.392 OA
ATOM     30  H51 ZIN A   1      29.605   2.583  31.810  0.00  0.00     0.210 HD
ENDBRANCH  20  29
BRANCH   4  31
ATOM     31  O6  ZIN A   1      27.951  -2.888  29.458  0.00  0.00    -0.392 OA
ATOM     32  H38 ZIN A   1      28.221  -3.672  28.960  0.00  0.00     0.210 HD
ENDBRANCH   4  31
TORSDOF 6
ENDMDL
MODEL 95
REMARK CAVERDOCK RESULT:      -9.5      0.000      0.000
REMARK CAVERDOCK CONSTRAINTS:       0.0      0.0      0.0      0.0
REMARK CAVERDOCK TUNNEL: 94     -9.5      3.3     95.2
REMARK  6 active torsions:
REMARK  status: ('A' for Active; 'I' for Inactive)
REMARK    1  A    between atoms: C4_4  and  O6_5 
REMARK    2  A    between atoms: C24_21  and  O26_22 
REMARK    3  A    between atoms: C27_23  and  O28_24 
REMARK    4  A    between atoms: C27_23  and  C29_25 
REMARK    5  A    between atoms: C29_25  and  C31_27 
REMARK    6  A    between atoms: C31_27  and  O32_28 
ROOT
ATOM      1  C1  ZIN A   1      27.501  -0.641  29.106  0.00  0.00     0.019 C 
ATOM      2  C2  ZIN A   1      28.615  -0.283  30.091  0.00  0.00     0.003 C 
ATOM      3  C3  ZIN A   1      29.563  -1.457  30.244  0.00  0.00     0.048 C 
ATOM      4  C4  ZIN A   1      28.711  -2.676  30.634  0.00  0.00     0.160 C 
ATOM      5  C7  ZIN A   1      27.918  -2.423  31.912  0.00  0.00     0.147 C 
ATOM      6  F8  ZIN A   1      28.804  -2.284  32.985  0.00  0.00    -0.238 F 
ATOM      7  C9  ZIN A   1      27.069  -1.146  31.813  0.00  0.00     0.035 C 
ATOM      8  C11 ZIN A   1      26.355  -0.901  33.144  0.00  0.00     0.013 C 
ATOM      9  C12 ZIN A   1      25.376  -2.045  33.424  0.00  0.00     0.036 C 
ATOM     10  C13 ZIN A   1      26.148  -3.350  33.368  0.00  0.00    -0.061 A 
ATOM     11  C14 ZIN A   1      26.052  -4.198  34.381  0.00  0.00     0.058 A 
ATOM     12  C15 ZIN A   1      26.802  -5.465  34.372  0.00  0.00     0.172 A 
ATOM     13  O16 ZIN A   1      26.689  -6.262  35.284  0.00  0.00    -0.289 OA
ATOM     14  C17 ZIN A   1      27.690  -5.745  33.231  0.00  0.00     0.052 A 
ATOM     15  C18 ZIN A   1      27.767  -4.886  32.226  0.00  0.00    -0.006 A 
ATOM     16  C19 ZIN A   1      26.990  -3.614  32.176  0.00  0.00     0.036 A 
ATOM     17  C20 ZIN A   1      26.038  -3.692  30.981  0.00  0.00     0.028 C 
ATOM     18  C21 ZIN A   1      28.008   0.002  31.491  0.00  0.00     0.007 C 
ATOM     19  C23 ZIN A   1      27.344   1.369  31.290  0.00  0.00     0.041 C 
ATOM     20  C24 ZIN A   1      28.384   2.139  30.431  0.00  0.00     0.161 C 
ATOM     21  C27 ZIN A   1      29.239   1.053  29.701  0.00  0.00     0.153 C 
ENDROOT
BRANCH  21  22
ATOM     22  O28 ZIN A   1      30.597   1.112  30.144  0.00  0.00    -0.378 OA
ATOM     23  H52 ZIN A   1      30.742   0.733  31.021  0.00  0.00     0.211 HD
ENDBRANCH  21  22
BRANCH  21  24
ATOM     24  C29 ZIN A   1      29.168   1.248  28.208  0.00  0.00     0.187 C 
ATOM     25  O30 ZIN A   1      29.673   0.438  27.469  0.00  0.00    -0.292 OA
BRANCH  24  26
ATOM     26  C31 ZIN A   1      28.465   2.453  27.638  0.00  0.00     0.245 C 
BRANCH  26  27
ATOM     27  O32 ZIN A   1      28.798   2.588  26.254  0.00  0.00    -0.393 OA
ATOM     28  H55 ZIN A   1      29.725   2.398  26.054  0.00  0.00     0.209 HD
ENDBRANCH  26  27
ENDBRANCH  24  26
ENDBRANCH  21  24
BRANCH  20  29
ATOM     29  O26 ZIN A   1      29.224   2.931  31.272  0.00  0.00    -0.392 OA
ATOM     30  H51 ZIN A   1      28.778   3.282  32.056  0.00  0.00     0.210 HD
ENDBRANCH  20  29
BRANCH   4  31
ATOM     31  O6  ZIN A   1      27.802  -2.969  29.573  0.00  0.00    -0.392 OA
ATOM     32  H38 ZIN A   1      27.761  -2.285  28.890  0.00  0.00     0.210 HD
ENDBRANCH   4  31
TORSDOF 6
ENDMDL
MODEL 96
REMARK CAVERDOCK RESULT:      -9.8      0.000      0.000
REMARK CAVERDOCK CONSTRAINTS:       0.0      0.0      0.0      0.0
REMARK CAVERDOCK TUNNEL: 95     -9.8      3.3     96.2
REMARK  6 active torsions:
REMARK  status: ('A' for Active; 'I' for Inactive)
REMARK    1  A    between atoms: C4_4  and  O6_5 
REMARK    2  A    between atoms: C24_21  and  O26_22 
REMARK    3  A    between atoms: C27_23  and  O28_24 
REMARK    4  A    between atoms: C27_23  and  C29_25 
REMARK    5  A    between atoms: C29_25  and  C31_27 
REMARK    6  A    between atoms: C31_27  and  O32_28 
ROOT
ATOM      1  C1  ZIN A   1      27.444  -0.836  29.081  0.00  0.00     0.019 C 
ATOM      2  C2  ZIN A   1      28.544  -0.419  30.060  0.00  0.00     0.003 C 
ATOM      3  C3  ZIN A   1      29.537  -1.553  30.230  0.00  0.00     0.048 C 
ATOM      4  C4  ZIN A   1      28.734  -2.798  30.640  0.00  0.00     0.160 C 
ATOM      5  C7  ZIN A   1      27.932  -2.557  31.914  0.00  0.00     0.147 C 
ATOM      6  F8  ZIN A   1      28.813  -2.366  32.984  0.00  0.00    -0.238 F 
ATOM      7  C9  ZIN A   1      27.034  -1.315  31.796  0.00  0.00     0.035 C 
ATOM      8  C11 ZIN A   1      26.311  -1.078  33.124  0.00  0.00     0.013 C 
ATOM      9  C12 ZIN A   1      25.378  -2.255  33.423  0.00  0.00     0.036 C 
ATOM     10  C13 ZIN A   1      26.201  -3.530  33.386  0.00  0.00    -0.061 A 
ATOM     11  C14 ZIN A   1      26.138  -4.365  34.412  0.00  0.00     0.058 A 
ATOM     12  C15 ZIN A   1      26.937  -5.602  34.421  0.00  0.00     0.172 A 
ATOM     13  O16 ZIN A   1      26.856  -6.389  35.346  0.00  0.00    -0.289 OA
ATOM     14  C17 ZIN A   1      27.835  -5.864  33.285  0.00  0.00     0.052 A 
ATOM     15  C18 ZIN A   1      27.877  -5.019  32.266  0.00  0.00    -0.006 A 
ATOM     16  C19 ZIN A   1      27.052  -3.779  32.197  0.00  0.00     0.036 A 
ATOM     17  C20 ZIN A   1      26.103  -3.913  31.004  0.00  0.00     0.028 C 
ATOM     18  C21 ZIN A   1      27.927  -0.137  31.456  0.00  0.00     0.007 C 
ATOM     19  C23 ZIN A   1      27.210   1.200  31.235  0.00  0.00     0.041 C 
ATOM     20  C24 ZIN A   1      28.219   1.997  30.363  0.00  0.00     0.161 C 
ATOM     21  C27 ZIN A   1      29.115   0.934  29.649  0.00  0.00     0.153 C 
ENDROOT
BRANCH  21  22
ATOM     22  O28 ZIN A   1      30.470   1.053  30.089  0.00  0.00    -0.378 OA
ATOM     23  H52 ZIN A   1      30.565   1.445  30.967  0.00  0.00     0.211 HD
ENDBRANCH  21  22
BRANCH  21  24
ATOM     24  C29 ZIN A   1      29.036   1.103  28.154  0.00  0.00     0.187 C 
ATOM     25  O30 ZIN A   1      29.579   0.307  27.426  0.00  0.00    -0.292 OA
BRANCH  24  26
ATOM     26  C31 ZIN A   1      28.278   2.266  27.565  0.00  0.00     0.245 C 
BRANCH  26  27
ATOM     27  O32 ZIN A   1      28.799   2.566  26.268  0.00  0.00    -0.393 OA
ATOM     28  H55 ZIN A   1      28.223   3.132  25.736  0.00  0.00     0.209 HD
ENDBRANCH  26  27
ENDBRANCH  24  26
ENDBRANCH  21  24
BRANCH  20  29
ATOM     29  O26 ZIN A   1      29.027   2.834  31.191  0.00  0.00    -0.392 OA
ATOM     30  H51 ZIN A   1      29.310   3.655  30.764  0.00  0.00     0.210 HD
ENDBRANCH  20  29
BRANCH   4  31
ATOM     31  O6  ZIN A   1      27.836  -3.142  29.584  0.00  0.00    -0.392 OA
ATOM     32  H38 ZIN A   1      28.048  -3.977  29.144  0.00  0.00     0.210 HD
ENDBRANCH   4  31
TORSDOF 6
ENDMDL
MODEL 97
REMARK CAVERDOCK RESULT:      -9.9      0.000      0.000
REMARK CAVERDOCK CONSTRAINTS:       0.0      0.0      0.0      0.0
REMARK CAVERDOCK TUNNEL: 96     -9.9      3.3     97.3
REMARK  6 active torsions:
REMARK  status: ('A' for Active; 'I' for Inactive)
REMARK    1  A    between atoms: C4_4  and  O6_5 
REMARK    2  A    between atoms: C24_21  and  O26_22 
REMARK    3  A    between atoms: C27_23  and  O28_24 
REMARK    4  A    between atoms: C27_23  and  C29_25 
REMARK    5  A    between atoms: C29_25  and  C31_27 
REMARK    6  A    between atoms: C31_27  and  O32_28 
ROOT
ATOM      1  C1  ZIN A   1      27.322  -0.887  29.185  0.00  0.00     0.019 C 
ATOM      2  C2  ZIN A   1      28.411  -0.446  30.164  0.00  0.00     0.003 C 
ATOM      3  C3  ZIN A   1      29.406  -1.573  30.369  0.00  0.00     0.048 C 
ATOM      4  C4  ZIN A   1      28.602  -2.811  30.799  0.00  0.00     0.160 C 
ATOM      5  C7  ZIN A   1      27.788  -2.544  32.060  0.00  0.00     0.147 C 
ATOM      6  F8  ZIN A   1      28.658  -2.327  33.134  0.00  0.00    -0.238 F 
ATOM      7  C9  ZIN A   1      26.887  -1.308  31.907  0.00  0.00     0.035 C 
ATOM      8  C11 ZIN A   1      26.151  -1.043  33.221  0.00  0.00     0.013 C 
ATOM      9  C12 ZIN A   1      25.218  -2.216  33.538  0.00  0.00     0.036 C 
ATOM     10  C13 ZIN A   1      26.045  -3.489  33.537  0.00  0.00    -0.061 A 
ATOM     11  C14 ZIN A   1      25.975  -4.302  34.581  0.00  0.00     0.058 A 
ATOM     12  C15 ZIN A   1      26.777  -5.535  34.625  0.00  0.00     0.172 A 
ATOM     13  O16 ZIN A   1      26.689  -6.302  35.566  0.00  0.00    -0.289 OA
ATOM     14  C17 ZIN A   1      27.687  -5.820  33.503  0.00  0.00     0.052 A 
ATOM     15  C18 ZIN A   1      27.736  -4.997  32.467  0.00  0.00    -0.006 A 
ATOM     16  C19 ZIN A   1      26.908  -3.762  32.362  0.00  0.00     0.036 A 
ATOM     17  C20 ZIN A   1      25.971  -3.925  31.164  0.00  0.00     0.028 C 
ATOM     18  C21 ZIN A   1      27.781  -0.135  31.548  0.00  0.00     0.007 C 
ATOM     19  C23 ZIN A   1      27.062   1.195  31.291  0.00  0.00     0.041 C 
ATOM     20  C24 ZIN A   1      28.077   1.975  30.411  0.00  0.00     0.161 C 
ATOM     21  C27 ZIN A   1      28.983   0.899  29.729  0.00  0.00     0.153 C 
ENDROOT
BRANCH  21  22
ATOM     22  O28 ZIN A   1      30.334   1.032  30.180  0.00  0.00    -0.378 OA
ATOM     23  H52 ZIN A   1      30.984   0.614  29.600  0.00  0.00     0.211 HD
ENDBRANCH  21  22
BRANCH  21  24
ATOM     24  C29 ZIN A   1      28.917   1.035  28.230  0.00  0.00     0.187 C 
ATOM     25  O30 ZIN A   1      29.459   0.217  27.525  0.00  0.00    -0.292 OA
BRANCH  24  26
ATOM     26  C31 ZIN A   1      28.176   2.191  27.609  0.00  0.00     0.245 C 
BRANCH  26  27
ATOM     27  O32 ZIN A   1      28.813   2.563  26.385  0.00  0.00    -0.393 OA
ATOM     28  H55 ZIN A   1      29.626   2.073  26.201  0.00  0.00     0.209 HD
ENDBRANCH  26  27
ENDBRANCH  24  26
ENDBRANCH  21  24
BRANCH  20  29
ATOM     29  O26 ZIN A   1      28.875   2.833  31.228  0.00  0.00    -0.392 OA
ATOM     30  H51 ZIN A   1      28.542   3.739  31.290  0.00  0.00     0.210 HD
ENDBRANCH  20  29
BRANCH   4  31
ATOM     31  O6  ZIN A   1      27.715  -3.181  29.743  0.00  0.00    -0.392 OA
ATOM     32  H38 ZIN A   1      28.162  -3.529  28.958  0.00  0.00     0.210 HD
ENDBRANCH   4  31
TORSDOF 6
ENDMDL
MODEL 98
REMARK CAVERDOCK RESULT:      -9.9      0.000      0.000
REMARK CAVERDOCK CONSTRAINTS:       0.0      0.0      0.0      0.0
REMARK CAVERDOCK TUNNEL: 97     -9.9      3.3     98.2
REMARK  6 active torsions:
REMARK  status: ('A' for Active; 'I' for Inactive)
REMARK    1  A    between atoms: C4_4  and  O6_5 
REMARK    2  A    between atoms: C24_21  and  O26_22 
REMARK    3  A    between atoms: C27_23  and  O28_24 
REMARK    4  A    between atoms: C27_23  and  C29_25 
REMARK    5  A    between atoms: C29_25  and  C31_27 
REMARK    6  A    between atoms: C31_27  and  O32_28 
ROOT
ATOM      1  C1  ZIN A   1      27.371  -1.045  29.232  0.00  0.00     0.019 C 
ATOM      2  C2  ZIN A   1      28.379  -0.547  30.269  0.00  0.00     0.003 C 
ATOM      3  C3  ZIN A   1      29.406  -1.628  30.548  0.00  0.00     0.048 C 
ATOM      4  C4  ZIN A   1      28.630  -2.894  30.946  0.00  0.00     0.160 C 
ATOM      5  C7  ZIN A   1      27.730  -2.648  32.152  0.00  0.00     0.147 C 
ATOM      6  F8  ZIN A   1      28.523  -2.383  33.273  0.00  0.00    -0.238 F 
ATOM      7  C9  ZIN A   1      26.789  -1.454  31.927  0.00  0.00     0.035 C 
ATOM      8  C11 ZIN A   1      25.964  -1.206  33.192  0.00  0.00     0.013 C 
ATOM      9  C12 ZIN A   1      25.064  -2.414  33.468  0.00  0.00     0.036 C 
ATOM     10  C13 ZIN A   1      25.942  -3.651  33.533  0.00  0.00    -0.061 A 
ATOM     11  C14 ZIN A   1      25.843  -4.454  34.582  0.00  0.00     0.058 A 
ATOM     12  C15 ZIN A   1      26.691  -5.652  34.691  0.00  0.00     0.172 A 
ATOM     13  O16 ZIN A   1      26.579  -6.411  35.635  0.00  0.00    -0.289 OA
ATOM     14  C17 ZIN A   1      27.678  -5.910  33.630  0.00  0.00     0.052 A 
ATOM     15  C18 ZIN A   1      27.756  -5.097  32.587  0.00  0.00    -0.006 A 
ATOM     16  C19 ZIN A   1      26.885  -3.899  32.417  0.00  0.00     0.036 A 
ATOM     17  C20 ZIN A   1      26.030  -4.115  31.166  0.00  0.00     0.028 C 
ATOM     18  C21 ZIN A   1      27.653  -0.248  31.608  0.00  0.00     0.007 C 
ATOM     19  C23 ZIN A   1      26.896   1.048  31.290  0.00  0.00     0.041 C 
ATOM     20  C24 ZIN A   1      27.930   1.860  30.462  0.00  0.00     0.161 C 
ATOM     21  C27 ZIN A   1      28.919   0.816  29.850  0.00  0.00     0.153 C 
ENDROOT
BRANCH  21  22
ATOM     22  O28 ZIN A   1      30.233   1.012  30.379  0.00  0.00    -0.378 OA
ATOM     23  H52 ZIN A   1      30.429   1.927  30.619  0.00  0.00     0.211 HD
ENDBRANCH  21  22
BRANCH  21  24
ATOM     24  C29 ZIN A   1      28.939   0.933  28.348  0.00  0.00     0.187 C 
ATOM     25  O30 ZIN A   1      29.626   0.186  27.694  0.00  0.00    -0.292 OA
BRANCH  24  26
ATOM     26  C31 ZIN A   1      28.101   1.981  27.662  0.00  0.00     0.245 C 
BRANCH  26  27
ATOM     27  O32 ZIN A   1      28.759   2.409  26.467  0.00  0.00    -0.393 OA
ATOM     28  H55 ZIN A   1      28.924   1.698  25.833  0.00  0.00     0.209 HD
ENDBRANCH  26  27
ENDBRANCH  24  26
ENDBRANCH  21  24
BRANCH  20  29
ATOM     29  O26 ZIN A   1      28.640   2.760  31.314  0.00  0.00    -0.392 OA
ATOM     30  H51 ZIN A   1      28.481   2.618  32.257  0.00  0.00     0.210 HD
ENDBRANCH  20  29
BRANCH   4  31
ATOM     31  O6  ZIN A   1      27.825  -3.314  29.843  0.00  0.00    -0.392 OA
ATOM     32  H38 ZIN A   1      27.755  -4.274  29.749  0.00  0.00     0.210 HD
ENDBRANCH   4  31
TORSDOF 6
ENDMDL
MODEL 99
REMARK CAVERDOCK RESULT:      -9.9      0.000      0.000
REMARK CAVERDOCK CONSTRAINTS:       0.0      0.0      0.0      0.0
REMARK CAVERDOCK TUNNEL: 98     -9.9      3.2     99.1
REMARK  6 active torsions:
REMARK  status: ('A' for Active; 'I' for Inactive)
REMARK    1  A    between atoms: C4_4  and  O6_5 
REMARK    2  A    between atoms: C24_21  and  O26_22 
REMARK    3  A    between atoms: C27_23  and  O28_24 
REMARK    4  A    between atoms: C27_23  and  C29_25 
REMARK    5  A    between atoms: C29_25  and  C31_27 
REMARK    6  A    between atoms: C31_27  and  O32_28 
ROOT
ATOM      1  C1  ZIN A   1      27.321  -1.151  29.325  0.00  0.00     0.019 C 
ATOM      2  C2  ZIN A   1      28.361  -0.697  30.351  0.00  0.00     0.003 C 
ATOM      3  C3  ZIN A   1      29.358  -1.813  30.600  0.00  0.00     0.048 C 
ATOM      4  C4  ZIN A   1      28.551  -3.060  30.994  0.00  0.00     0.160 C 
ATOM      5  C7  ZIN A   1      27.678  -2.803  32.218  0.00  0.00     0.147 C 
ATOM      6  F8  ZIN A   1      28.497  -2.576  33.329  0.00  0.00    -0.238 F 
ATOM      7  C9  ZIN A   1      26.771  -1.577  32.024  0.00  0.00     0.035 C 
ATOM      8  C11 ZIN A   1      25.974  -1.322  33.305  0.00  0.00     0.013 C 
ATOM      9  C12 ZIN A   1      25.042  -2.505  33.580  0.00  0.00     0.036 C 
ATOM     10  C13 ZIN A   1      25.883  -3.768  33.616  0.00  0.00    -0.061 A 
ATOM     11  C14 ZIN A   1      25.776  -4.582  34.656  0.00  0.00     0.058 A 
ATOM     12  C15 ZIN A   1      26.590  -5.806  34.736  0.00  0.00     0.172 A 
ATOM     13  O16 ZIN A   1      26.469  -6.574  35.672  0.00  0.00    -0.289 OA
ATOM     14  C17 ZIN A   1      27.551  -6.080  33.656  0.00  0.00     0.052 A 
ATOM     15  C18 ZIN A   1      27.637  -5.257  32.622  0.00  0.00    -0.006 A 
ATOM     16  C19 ZIN A   1      26.800  -4.031  32.481  0.00  0.00     0.036 A 
ATOM     17  C20 ZIN A   1      25.919  -4.205  31.242  0.00  0.00     0.028 C 
ATOM     18  C21 ZIN A   1      27.666  -0.394  31.706  0.00  0.00     0.007 C 
ATOM     19  C23 ZIN A   1      26.944   0.928  31.416  0.00  0.00     0.041 C 
ATOM     20  C24 ZIN A   1      27.988   1.720  30.582  0.00  0.00     0.161 C 
ATOM     21  C27 ZIN A   1      28.936   0.654  29.941  0.00  0.00     0.153 C 
ENDROOT
BRANCH  21  22
ATOM     22  O28 ZIN A   1      30.263   0.803  30.451  0.00  0.00    -0.378 OA
ATOM     23  H52 ZIN A   1      30.951   0.471  29.859  0.00  0.00     0.211 HD
ENDBRANCH  21  22
BRANCH  21  24
ATOM     24  C29 ZIN A   1      28.934   0.790  28.440  0.00  0.00     0.187 C 
ATOM     25  O30 ZIN A   1      29.655   0.088  27.770  0.00  0.00    -0.292 OA
BRANCH  24  26
ATOM     26  C31 ZIN A   1      28.036   1.799  27.774  0.00  0.00     0.245 C 
BRANCH  26  27
ATOM     27  O32 ZIN A   1      28.650   2.264  26.571  0.00  0.00    -0.393 OA
ATOM     28  H55 ZIN A   1      29.063   1.564  26.046  0.00  0.00     0.209 HD
ENDBRANCH  26  27
ENDBRANCH  24  26
ENDBRANCH  21  24
BRANCH  20  29
ATOM     29  O26 ZIN A   1      28.739   2.586  31.433  0.00  0.00    -0.392 OA
ATOM     30  H51 ZIN A   1      29.698   2.494  31.342  0.00  0.00     0.210 HD
ENDBRANCH  20  29
BRANCH   4  31
ATOM     31  O6  ZIN A   1      27.716  -3.440  29.900  0.00  0.00    -0.392 OA
ATOM     32  H38 ZIN A   1      28.026  -4.222  29.421  0.00  0.00     0.210 HD
ENDBRANCH   4  31
TORSDOF 6
ENDMDL
MODEL 100
REMARK CAVERDOCK RESULT:      -9.8      0.000      0.000
REMARK CAVERDOCK CONSTRAINTS:       0.0      0.0      0.0      0.0
REMARK CAVERDOCK TUNNEL: 99     -9.8      3.3    100.3
REMARK  6 active torsions:
REMARK  status: ('A' for Active; 'I' for Inactive)
REMARK    1  A    between atoms: C4_4  and  O6_5 
REMARK    2  A    between atoms: C24_21  and  O26_22 
REMARK    3  A    between atoms: C27_23  and  O28_24 
REMARK    4  A    between atoms: C27_23  and  C29_25 
REMARK    5  A    between atoms: C29_25  and  C31_27 
REMARK    6  A    between atoms: C31_27  and  O32_28 
ROOT
ATOM      1  C1  ZIN A   1      27.278  -1.181  29.509  0.00  0.00     0.019 C 
ATOM      2  C2  ZIN A   1      28.332  -0.750  30.531  0.00  0.00     0.003 C 
ATOM      3  C3  ZIN A   1      29.301  -1.891  30.782  0.00  0.00     0.048 C 
ATOM      4  C4  ZIN A   1      28.462  -3.115  31.183  0.00  0.00     0.160 C 
ATOM      5  C7  ZIN A   1      27.600  -2.830  32.408  0.00  0.00     0.147 C 
ATOM      6  F8  ZIN A   1      28.428  -2.620  33.516  0.00  0.00    -0.238 F 
ATOM      7  C9  ZIN A   1      26.725  -1.582  32.212  0.00  0.00     0.035 C 
ATOM      8  C11 ZIN A   1      25.939  -1.300  33.494  0.00  0.00     0.013 C 
ATOM      9  C12 ZIN A   1      24.977  -2.458  33.776  0.00  0.00     0.036 C 
ATOM     10  C13 ZIN A   1      25.784  -3.743  33.815  0.00  0.00    -0.061 A 
ATOM     11  C14 ZIN A   1      25.660  -4.549  34.859  0.00  0.00     0.058 A 
ATOM     12  C15 ZIN A   1      26.441  -5.794  34.941  0.00  0.00     0.172 A 
ATOM     13  O16 ZIN A   1      26.303  -6.554  35.881  0.00  0.00    -0.289 OA
ATOM     14  C17 ZIN A   1      27.392  -6.097  33.859  0.00  0.00     0.052 A 
ATOM     15  C18 ZIN A   1      27.497  -5.280  32.822  0.00  0.00    -0.006 A 
ATOM     16  C19 ZIN A   1      26.692  -4.034  32.678  0.00  0.00     0.036 A 
ATOM     17  C20 ZIN A   1      25.803  -4.189  31.443  0.00  0.00     0.028 C 
ATOM     18  C21 ZIN A   1      27.650  -0.424  31.886  0.00  0.00     0.007 C 
ATOM     19  C23 ZIN A   1      26.961   0.915  31.593  0.00  0.00     0.041 C 
ATOM     20  C24 ZIN A   1      28.023   1.676  30.753  0.00  0.00     0.161 C 
ATOM     21  C27 ZIN A   1      28.941   0.584  30.114  0.00  0.00     0.153 C 
ENDROOT
BRANCH  21  22
ATOM     22  O28 ZIN A   1      30.274   0.700  30.619  0.00  0.00    -0.378 OA
ATOM     23  H52 ZIN A   1      30.943   0.836  29.936  0.00  0.00     0.211 HD
ENDBRANCH  21  22
BRANCH  21  24
ATOM     24  C29 ZIN A   1      28.939   0.714  28.612  0.00  0.00     0.187 C 
ATOM     25  O30 ZIN A   1      29.649  -0.000  27.944  0.00  0.00    -0.292 OA
BRANCH  24  26
ATOM     26  C31 ZIN A   1      28.053   1.733  27.944  0.00  0.00     0.245 C 
BRANCH  26  27
ATOM     27  O32 ZIN A   1      28.661   2.167  26.726  0.00  0.00    -0.393 OA
ATOM     28  H55 ZIN A   1      29.580   2.453  26.826  0.00  0.00     0.209 HD
ENDBRANCH  26  27
ENDBRANCH  24  26
ENDBRANCH  21  24
BRANCH  20  29
ATOM     29  O26 ZIN A   1      28.799   2.527  31.599  0.00  0.00    -0.392 OA
ATOM     30  H51 ZIN A   1      28.273   3.059  32.211  0.00  0.00     0.210 HD
ENDBRANCH  20  29
BRANCH   4  31
ATOM     31  O6  ZIN A   1      27.615  -3.477  30.092  0.00  0.00    -0.392 OA
ATOM     32  H38 ZIN A   1      27.825  -3.025  29.263  0.00  0.00     0.210 HD
ENDBRANCH   4  31
TORSDOF 6
ENDMDL
MODEL 101
REMARK CAVERDOCK RESULT:      -9.9      0.000      0.000
REMARK CAVERDOCK CONSTRAINTS:       0.0      0.0      0.0      0.0
REMARK CAVERDOCK TUNNEL: 100     -9.9      3.3    101.1
REMARK  6 active torsions:
REMARK  status: ('A' for Active; 'I' for Inactive)
REMARK    1  A    between atoms: C4_4  and  O6_5 
REMARK    2  A    between atoms: C24_21  and  O26_22 
REMARK    3  A    between atoms: C27_23  and  O28_24 
REMARK    4  A    between atoms: C27_23  and  C29_25 
REMARK    5  A    between atoms: C29_25  and  C31_27 
REMARK    6  A    between atoms: C31_27  and  O32_28 
ROOT
ATOM      1  C1  ZIN A   1      27.091  -1.261  29.563  0.00  0.00     0.019 C 
ATOM      2  C2  ZIN A   1      27.960  -0.645  30.661  0.00  0.00     0.003 C 
ATOM      3  C3  ZIN A   1      29.091  -1.593  31.013  0.00  0.00     0.048 C 
ATOM      4  C4  ZIN A   1      28.453  -2.946  31.366  0.00  0.00     0.160 C 
ATOM      5  C7  ZIN A   1      27.452  -2.816  32.509  0.00  0.00     0.147 C 
ATOM      6  F8  ZIN A   1      28.132  -2.457  33.679  0.00  0.00    -0.238 F 
ATOM      7  C9  ZIN A   1      26.389  -1.745  32.217  0.00  0.00     0.035 C 
ATOM      8  C11 ZIN A   1      25.459  -1.604  33.424  0.00  0.00     0.013 C 
ATOM      9  C12 ZIN A   1      24.698  -2.915  33.647  0.00  0.00     0.036 C 
ATOM     10  C13 ZIN A   1      25.715  -4.034  33.777  0.00  0.00    -0.061 A 
ATOM     11  C14 ZIN A   1      25.647  -4.846  34.822  0.00  0.00     0.058 A 
ATOM     12  C15 ZIN A   1      26.628  -5.930  34.992  0.00  0.00     0.172 A 
ATOM     13  O16 ZIN A   1      26.548  -6.700  35.931  0.00  0.00    -0.289 OA
ATOM     14  C17 ZIN A   1      27.707  -6.062  33.999  0.00  0.00     0.052 A 
ATOM     15  C18 ZIN A   1      27.752  -5.244  32.960  0.00  0.00    -0.006 A 
ATOM     16  C19 ZIN A   1      26.753  -4.162  32.726  0.00  0.00     0.036 A 
ATOM     17  C20 ZIN A   1      26.015  -4.478  31.423  0.00  0.00     0.028 C 
ATOM     18  C21 ZIN A   1      27.117  -0.441  31.948  0.00  0.00     0.007 C 
ATOM     19  C23 ZIN A   1      26.228   0.752  31.574  0.00  0.00     0.041 C 
ATOM     20  C24 ZIN A   1      27.206   1.688  30.811  0.00  0.00     0.161 C 
ATOM     21  C27 ZIN A   1      28.355   0.775  30.271  0.00  0.00     0.153 C 
ENDROOT
BRANCH  21  22
ATOM     22  O28 ZIN A   1      29.597   1.130  30.884  0.00  0.00    -0.378 OA
ATOM     23  H52 ZIN A   1      29.973   0.435  31.440  0.00  0.00     0.211 HD
ENDBRANCH  21  22
BRANCH  21  24
ATOM     24  C29 ZIN A   1      28.458   0.897  28.773  0.00  0.00     0.187 C 
ATOM     25  O30 ZIN A   1      27.593   1.468  28.152  0.00  0.00    -0.292 OA
BRANCH  24  26
ATOM     26  C31 ZIN A   1      29.640   0.307  28.047  0.00  0.00     0.245 C 
BRANCH  26  27
ATOM     27  O32 ZIN A   1      29.180  -0.622  27.063  0.00  0.00    -0.393 OA
ATOM     28  H55 ZIN A   1      28.325  -0.390  26.675  0.00  0.00     0.209 HD
ENDBRANCH  26  27
ENDBRANCH  24  26
ENDBRANCH  21  24
BRANCH  20  29
ATOM     29  O26 ZIN A   1      27.743   2.666  31.702  0.00  0.00    -0.392 OA
ATOM     30  H51 ZIN A   1      27.072   3.184  32.168  0.00  0.00     0.210 HD
ENDBRANCH  20  29
BRANCH   4  31
ATOM     31  O6  ZIN A   1      27.780  -3.458  30.215  0.00  0.00    -0.392 OA
ATOM     32  H38 ZIN A   1      28.238  -4.195  29.788  0.00  0.00     0.210 HD
ENDBRANCH   4  31
TORSDOF 6
ENDMDL
MODEL 102
REMARK CAVERDOCK RESULT:     -10.1      0.000      0.000
REMARK CAVERDOCK CONSTRAINTS:       0.0      0.0      0.0      0.0
REMARK CAVERDOCK TUNNEL: 101    -10.1      3.2    102.4
REMARK  6 active torsions:
REMARK  status: ('A' for Active; 'I' for Inactive)
REMARK    1  A    between atoms: C4_4  and  O6_5 
REMARK    2  A    between atoms: C24_21  and  O26_22 
REMARK    3  A    between atoms: C27_23  and  O28_24 
REMARK    4  A    between atoms: C27_23  and  C29_25 
REMARK    5  A    between atoms: C29_25  and  C31_27 
REMARK    6  A    between atoms: C31_27  and  O32_28 
ROOT
ATOM      1  C1  ZIN A   1      28.296   0.123  32.266  0.00  0.00     0.019 C 
ATOM      2  C2  ZIN A   1      27.598  -0.286  30.967  0.00  0.00     0.003 C 
ATOM      3  C3  ZIN A   1      26.095  -0.302  31.175  0.00  0.00     0.048 C 
ATOM      4  C4  ZIN A   1      25.816  -1.211  32.382  0.00  0.00     0.160 C 
ATOM      5  C7  ZIN A   1      26.369  -2.616  32.169  0.00  0.00     0.147 C 
ATOM      6  F8  ZIN A   1      25.671  -3.233  31.124  0.00  0.00    -0.238 F 
ATOM      7  C9  ZIN A   1      27.863  -2.593  31.810  0.00  0.00     0.035 C 
ATOM      8  C11 ZIN A   1      28.346  -4.019  31.535  0.00  0.00     0.013 C 
ATOM      9  C12 ZIN A   1      28.224  -4.861  32.808  0.00  0.00     0.036 C 
ATOM     10  C13 ZIN A   1      26.789  -4.777  33.294  0.00  0.00    -0.061 A 
ATOM     11  C14 ZIN A   1      26.130  -5.898  33.548  0.00  0.00     0.058 A 
ATOM     12  C15 ZIN A   1      24.730  -5.857  34.002  0.00  0.00     0.172 A 
ATOM     13  O16 ZIN A   1      24.133  -6.882  34.270  0.00  0.00    -0.289 OA
ATOM     14  C17 ZIN A   1      24.071  -4.546  34.123  0.00  0.00     0.052 A 
ATOM     15  C18 ZIN A   1      24.750  -3.439  33.869  0.00  0.00    -0.006 A 
ATOM     16  C19 ZIN A   1      26.181  -3.434  33.452  0.00  0.00     0.036 A 
ATOM     17  C20 ZIN A   1      26.985  -2.719  34.540  0.00  0.00     0.028 C 
ATOM     18  C21 ZIN A   1      28.021  -1.727  30.574  0.00  0.00     0.007 C 
ATOM     19  C23 ZIN A   1      29.459  -1.526  30.082  0.00  0.00     0.041 C 
ATOM     20  C24 ZIN A   1      29.366  -0.208  29.264  0.00  0.00     0.161 C 
ATOM     21  C27 ZIN A   1      28.120   0.561  29.812  0.00  0.00     0.153 C 
ENDROOT
BRANCH  21  22
ATOM     22  O28 ZIN A   1      27.123   0.676  28.793  0.00  0.00    -0.378 OA
ATOM     23  H52 ZIN A   1      26.676   1.533  28.776  0.00  0.00     0.211 HD
ENDBRANCH  21  22
BRANCH  21  24
ATOM     24  C29 ZIN A   1      28.524   1.926  30.305  0.00  0.00     0.187 C 
ATOM     25  O30 ZIN A   1      27.698   2.661  30.792  0.00  0.00    -0.292 OA
BRANCH  24  26
ATOM     26  C31 ZIN A   1      29.957   2.376  30.189  0.00  0.00     0.245 C 
BRANCH  26  27
ATOM     27  O32 ZIN A   1      30.247   3.315  31.228  0.00  0.00    -0.393 OA
ATOM     28  H55 ZIN A   1      31.035   3.851  31.063  0.00  0.00     0.209 HD
ENDBRANCH  26  27
ENDBRANCH  24  26
ENDBRANCH  21  24
BRANCH  20  29
ATOM     29  O26 ZIN A   1      29.182  -0.504  27.878  0.00  0.00    -0.392 OA
ATOM     30  H51 ZIN A   1      29.807  -1.154  27.528  0.00  0.00     0.210 HD
ENDBRANCH  20  29
BRANCH   4  31
ATOM     31  O6  ZIN A   1      26.424  -0.644  33.544  0.00  0.00    -0.392 OA
ATOM     32  H38 ZIN A   1      27.334  -0.934  33.693  0.00  0.00     0.210 HD
ENDBRANCH   4  31
TORSDOF 6
ENDMDL
MODEL 103
REMARK CAVERDOCK RESULT:     -10.3      0.000      0.000
REMARK CAVERDOCK CONSTRAINTS:       0.0      0.0      0.0      0.0
REMARK CAVERDOCK TUNNEL: 102    -10.3      3.3    103.1
REMARK  6 active torsions:
REMARK  status: ('A' for Active; 'I' for Inactive)
REMARK    1  A    between atoms: C4_4  and  O6_5 
REMARK    2  A    between atoms: C24_21  and  O26_22 
REMARK    3  A    between atoms: C27_23  and  O28_24 
REMARK    4  A    between atoms: C27_23  and  C29_25 
REMARK    5  A    between atoms: C29_25  and  C31_27 
REMARK    6  A    between atoms: C31_27  and  O32_28 
ROOT
ATOM      1  C1  ZIN A   1      28.278  -0.283  31.977  0.00  0.00     0.019 C 
ATOM      2  C2  ZIN A   1      27.431  -0.699  30.773  0.00  0.00     0.003 C 
ATOM      3  C3  ZIN A   1      25.963  -0.704  31.155  0.00  0.00     0.048 C 
ATOM      4  C4  ZIN A   1      25.822  -1.601  32.396  0.00  0.00     0.160 C 
ATOM      5  C7  ZIN A   1      26.339  -3.011  32.134  0.00  0.00     0.147 C 
ATOM      6  F8  ZIN A   1      25.522  -3.633  31.184  0.00  0.00    -0.238 F 
ATOM      7  C9  ZIN A   1      27.781  -3.000  31.602  0.00  0.00     0.035 C 
ATOM      8  C11 ZIN A   1      28.222  -4.431  31.287  0.00  0.00     0.013 C 
ATOM      9  C12 ZIN A   1      28.247  -5.261  32.574  0.00  0.00     0.036 C 
ATOM     10  C13 ZIN A   1      26.878  -5.164  33.223  0.00  0.00    -0.061 A 
ATOM     11  C14 ZIN A   1      26.248  -6.278  33.564  0.00  0.00     0.058 A 
ATOM     12  C15 ZIN A   1      24.911  -6.225  34.177  0.00  0.00     0.172 A 
ATOM     13  O16 ZIN A   1      24.344  -7.244  34.524  0.00  0.00    -0.289 OA
ATOM     14  C17 ZIN A   1      24.276  -4.910  34.362  0.00  0.00     0.052 A 
ATOM     15  C18 ZIN A   1      24.926  -3.808  34.019  0.00  0.00    -0.006 A 
ATOM     16  C19 ZIN A   1      26.299  -3.815  33.437  0.00  0.00     0.036 A 
ATOM     17  C20 ZIN A   1      27.228  -3.095  34.417  0.00  0.00     0.028 C 
ATOM     18  C21 ZIN A   1      27.798  -2.147  30.348  0.00  0.00     0.007 C 
ATOM     19  C23 ZIN A   1      29.170  -1.958  29.689  0.00  0.00     0.041 C 
ATOM     20  C24 ZIN A   1      28.988  -0.648  28.874  0.00  0.00     0.161 C 
ATOM     21  C27 ZIN A   1      27.818   0.134  29.556  0.00  0.00     0.153 C 
ENDROOT
BRANCH  21  22
ATOM     22  O28 ZIN A   1      26.709   0.245  28.660  0.00  0.00    -0.378 OA
ATOM     23  H52 ZIN A   1      26.945   0.144  27.728  0.00  0.00     0.211 HD
ENDBRANCH  21  22
BRANCH  21  24
ATOM     24  C29 ZIN A   1      28.283   1.501  29.985  0.00  0.00     0.187 C 
ATOM     25  O30 ZIN A   1      27.521   2.248  30.551  0.00  0.00    -0.292 OA
BRANCH  24  26
ATOM     26  C31 ZIN A   1      29.698   1.938  29.708  0.00  0.00     0.245 C 
BRANCH  26  27
ATOM     27  O32 ZIN A   1      29.714   3.332  29.394  0.00  0.00    -0.393 OA
ATOM     28  H55 ZIN A   1      30.585   3.668  29.141  0.00  0.00     0.209 HD
ENDBRANCH  26  27
ENDBRANCH  24  26
ENDBRANCH  21  24
BRANCH  20  29
ATOM     29  O26 ZIN A   1      28.642  -0.956  27.523  0.00  0.00    -0.392 OA
ATOM     30  H51 ZIN A   1      29.209  -1.624  27.114  0.00  0.00     0.210 HD
ENDBRANCH  20  29
BRANCH   4  31
ATOM     31  O6  ZIN A   1      26.564  -1.026  33.473  0.00  0.00    -0.392 OA
ATOM     32  H38 ZIN A   1      27.482  -1.326  33.522  0.00  0.00     0.210 HD
ENDBRANCH   4  31
TORSDOF 6
ENDMDL
MODEL 104
REMARK CAVERDOCK RESULT:     -10.6      0.000      0.000
REMARK CAVERDOCK CONSTRAINTS:       0.0      0.0      0.0      0.0
REMARK CAVERDOCK TUNNEL: 103    -10.6      3.3    104.1
REMARK  6 active torsions:
REMARK  status: ('A' for Active; 'I' for Inactive)
REMARK    1  A    between atoms: C4_4  and  O6_5 
REMARK    2  A    between atoms: C24_21  and  O26_22 
REMARK    3  A    between atoms: C27_23  and  O28_24 
REMARK    4  A    between atoms: C27_23  and  C29_25 
REMARK    5  A    between atoms: C29_25  and  C31_27 
REMARK    6  A    between atoms: C31_27  and  O32_28 
ROOT
ATOM      1  C1  ZIN A   1      28.178  -0.371  32.146  0.00  0.00     0.019 C 
ATOM      2  C2  ZIN A   1      27.386  -0.811  30.913  0.00  0.00     0.003 C 
ATOM      3  C3  ZIN A   1      25.905  -0.851  31.239  0.00  0.00     0.048 C 
ATOM      4  C4  ZIN A   1      25.741  -1.748  32.476  0.00  0.00     0.160 C 
ATOM      5  C7  ZIN A   1      26.302  -3.146  32.237  0.00  0.00     0.147 C 
ATOM      6  F8  ZIN A   1      25.535  -3.789  31.259  0.00  0.00    -0.238 F 
ATOM      7  C9  ZIN A   1      27.762  -3.100  31.760  0.00  0.00     0.035 C 
ATOM      8  C11 ZIN A   1      28.249  -4.520  31.464  0.00  0.00     0.013 C 
ATOM      9  C12 ZIN A   1      28.245  -5.348  32.753  0.00  0.00     0.036 C 
ATOM     10  C13 ZIN A   1      26.852  -5.283  33.351  0.00  0.00    -0.061 A 
ATOM     11  C14 ZIN A   1      26.237  -6.412  33.671  0.00  0.00     0.058 A 
ATOM     12  C15 ZIN A   1      24.877  -6.391  34.234  0.00  0.00     0.172 A 
ATOM     13  O16 ZIN A   1      24.323  -7.423  34.563  0.00  0.00    -0.289 OA
ATOM     14  C17 ZIN A   1      24.204  -5.091  34.392  0.00  0.00     0.052 A 
ATOM     15  C18 ZIN A   1      24.839  -3.974  34.071  0.00  0.00    -0.006 A 
ATOM     16  C19 ZIN A   1      26.232  -3.949  33.540  0.00  0.00     0.036 A 
ATOM     17  C20 ZIN A   1      27.107  -3.205  34.552  0.00  0.00     0.028 C 
ATOM     18  C21 ZIN A   1      27.804  -2.249  30.504  0.00  0.00     0.007 C 
ATOM     19  C23 ZIN A   1      29.195  -2.028  29.897  0.00  0.00     0.041 C 
ATOM     20  C24 ZIN A   1      29.011  -0.724  29.072  0.00  0.00     0.161 C 
ATOM     21  C27 ZIN A   1      27.798   0.030  29.709  0.00  0.00     0.153 C 
ENDROOT
BRANCH  21  22
ATOM     22  O28 ZIN A   1      26.721   0.113  28.772  0.00  0.00    -0.378 OA
ATOM     23  H52 ZIN A   1      25.893   0.434  29.153  0.00  0.00     0.211 HD
ENDBRANCH  21  22
BRANCH  21  24
ATOM     24  C29 ZIN A   1      28.213   1.409  30.151  0.00  0.00     0.187 C 
ATOM     25  O30 ZIN A   1      27.423   2.125  30.717  0.00  0.00    -0.292 OA
BRANCH  24  26
ATOM     26  C31 ZIN A   1      29.615   1.896  29.887  0.00  0.00     0.245 C 
BRANCH  26  27
ATOM     27  O32 ZIN A   1      29.566   3.063  29.063  0.00  0.00    -0.393 OA
ATOM     28  H55 ZIN A   1      28.680   3.435  28.962  0.00  0.00     0.209 HD
ENDBRANCH  26  27
ENDBRANCH  24  26
ENDBRANCH  21  24
BRANCH  20  29
ATOM     29  O26 ZIN A   1      28.723  -1.042  27.710  0.00  0.00    -0.392 OA
ATOM     30  H51 ZIN A   1      29.347  -0.661  27.076  0.00  0.00     0.210 HD
ENDBRANCH  20  29
BRANCH   4  31
ATOM     31  O6  ZIN A   1      26.428  -1.154  33.579  0.00  0.00    -0.392 OA
ATOM     32  H38 ZIN A   1      25.859  -0.956  34.336  0.00  0.00     0.210 HD
ENDBRANCH   4  31
TORSDOF 6
ENDMDL
MODEL 105
REMARK CAVERDOCK RESULT:     -10.7      0.000      0.000
REMARK CAVERDOCK CONSTRAINTS:       0.0      0.0      0.0      0.0
REMARK CAVERDOCK TUNNEL: 104    -10.7      3.3    105.4
REMARK  6 active torsions:
REMARK  status: ('A' for Active; 'I' for Inactive)
REMARK    1  A    between atoms: C4_4  and  O6_5 
REMARK    2  A    between atoms: C24_21  and  O26_22 
REMARK    3  A    between atoms: C27_23  and  O28_24 
REMARK    4  A    between atoms: C27_23  and  C29_25 
REMARK    5  A    between atoms: C29_25  and  C31_27 
REMARK    6  A    between atoms: C31_27  and  O32_28 
ROOT
ATOM      1  C1  ZIN A   1      28.086  -0.455  32.235  0.00  0.00     0.019 C 
ATOM      2  C2  ZIN A   1      27.339  -0.913  30.981  0.00  0.00     0.003 C 
ATOM      3  C3  ZIN A   1      25.849  -0.971  31.262  0.00  0.00     0.048 C 
ATOM      4  C4  ZIN A   1      25.659  -1.863  32.500  0.00  0.00     0.160 C 
ATOM      5  C7  ZIN A   1      26.246  -3.255  32.288  0.00  0.00     0.147 C 
ATOM      6  F8  ZIN A   1      25.519  -3.915  31.291  0.00  0.00    -0.238 F 
ATOM      7  C9  ZIN A   1      27.719  -3.192  31.855  0.00  0.00     0.035 C 
ATOM      8  C11 ZIN A   1      28.235  -4.607  31.584  0.00  0.00     0.013 C 
ATOM      9  C12 ZIN A   1      28.203  -5.426  32.878  0.00  0.00     0.036 C 
ATOM     10  C13 ZIN A   1      26.791  -5.376  33.432  0.00  0.00    -0.061 A 
ATOM     11  C14 ZIN A   1      26.182  -6.512  33.741  0.00  0.00     0.058 A 
ATOM     12  C15 ZIN A   1      24.805  -6.506  34.263  0.00  0.00     0.172 A 
ATOM     13  O16 ZIN A   1      24.255  -7.543  34.581  0.00  0.00    -0.289 OA
ATOM     14  C17 ZIN A   1      24.110  -5.214  34.391  0.00  0.00     0.052 A 
ATOM     15  C18 ZIN A   1      24.740  -4.091  34.082  0.00  0.00    -0.006 A 
ATOM     16  C19 ZIN A   1      26.148  -4.050  33.594  0.00  0.00     0.036 A 
ATOM     17  C20 ZIN A   1      26.980  -3.287  34.627  0.00  0.00     0.028 C 
ATOM     18  C21 ZIN A   1      27.788  -2.348  30.595  0.00  0.00     0.007 C 
ATOM     19  C23 ZIN A   1      29.194  -2.111  30.029  0.00  0.00     0.041 C 
ATOM     20  C24 ZIN A   1      29.018  -0.816  29.191  0.00  0.00     0.161 C 
ATOM     21  C27 ZIN A   1      27.776  -0.075  29.784  0.00  0.00     0.153 C 
ENDROOT
BRANCH  21  22
ATOM     22  O28 ZIN A   1      26.727  -0.013  28.814  0.00  0.00    -0.378 OA
ATOM     23  H52 ZIN A   1      27.014  -0.207  27.912  0.00  0.00     0.211 HD
ENDBRANCH  21  22
BRANCH  21  24
ATOM     24  C29 ZIN A   1      28.158   1.313  30.229  0.00  0.00     0.187 C 
ATOM     25  O30 ZIN A   1      27.332   2.033  30.737  0.00  0.00    -0.292 OA
BRANCH  24  26
ATOM     26  C31 ZIN A   1      29.571   1.803  30.042  0.00  0.00     0.245 C 
BRANCH  26  27
ATOM     27  O32 ZIN A   1      29.551   3.094  29.429  0.00  0.00    -0.393 OA
ATOM     28  H55 ZIN A   1      29.069   3.122  28.592  0.00  0.00     0.209 HD
ENDBRANCH  26  27
ENDBRANCH  24  26
ENDBRANCH  21  24
BRANCH  20  29
ATOM     29  O26 ZIN A   1      28.776  -1.147  27.822  0.00  0.00    -0.392 OA
ATOM     30  H51 ZIN A   1      29.478  -1.673  27.415  0.00  0.00     0.210 HD
ENDBRANCH  20  29
BRANCH   4  31
ATOM     31  O6  ZIN A   1      26.303  -1.252  33.619  0.00  0.00    -0.392 OA
ATOM     32  H38 ZIN A   1      26.518  -1.868  34.333  0.00  0.00     0.210 HD
ENDBRANCH   4  31
TORSDOF 6
ENDMDL
MODEL 106
REMARK CAVERDOCK RESULT:     -10.8      0.000      0.000
REMARK CAVERDOCK CONSTRAINTS:       0.0      0.0      0.0      0.0
REMARK CAVERDOCK TUNNEL: 105    -10.8      3.3    106.4
REMARK  6 active torsions:
REMARK  status: ('A' for Active; 'I' for Inactive)
REMARK    1  A    between atoms: C4_4  and  O6_5 
REMARK    2  A    between atoms: C24_21  and  O26_22 
REMARK    3  A    between atoms: C27_23  and  O28_24 
REMARK    4  A    between atoms: C27_23  and  C29_25 
REMARK    5  A    between atoms: C29_25  and  C31_27 
REMARK    6  A    between atoms: C31_27  and  O32_28 
ROOT
ATOM      1  C1  ZIN A   1      28.086  -0.579  32.353  0.00  0.00     0.019 C 
ATOM      2  C2  ZIN A   1      27.301  -0.985  31.105  0.00  0.00     0.003 C 
ATOM      3  C3  ZIN A   1      25.816  -1.006  31.416  0.00  0.00     0.048 C 
ATOM      4  C4  ZIN A   1      25.624  -1.920  32.637  0.00  0.00     0.160 C 
ATOM      5  C7  ZIN A   1      26.163  -3.323  32.380  0.00  0.00     0.147 C 
ATOM      6  F8  ZIN A   1      25.397  -3.938  31.384  0.00  0.00    -0.238 F 
ATOM      7  C9  ZIN A   1      27.629  -3.295  31.918  0.00  0.00     0.035 C 
ATOM      8  C11 ZIN A   1      28.095  -4.718  31.604  0.00  0.00     0.013 C 
ATOM      9  C12 ZIN A   1      28.065  -5.565  32.880  0.00  0.00     0.036 C 
ATOM     10  C13 ZIN A   1      26.666  -5.487  33.464  0.00  0.00    -0.061 A 
ATOM     11  C14 ZIN A   1      26.029  -6.611  33.760  0.00  0.00     0.058 A 
ATOM     12  C15 ZIN A   1      24.664  -6.575  34.310  0.00  0.00     0.172 A 
ATOM     13  O16 ZIN A   1      24.090  -7.603  34.615  0.00  0.00    -0.289 OA
ATOM     14  C17 ZIN A   1      24.012  -5.267  34.482  0.00  0.00     0.052 A 
ATOM     15  C18 ZIN A   1      24.669  -4.156  34.186  0.00  0.00    -0.006 A 
ATOM     16  C19 ZIN A   1      26.067  -4.146  33.669  0.00  0.00     0.036 A 
ATOM     17  C20 ZIN A   1      26.944  -3.433  34.702  0.00  0.00     0.028 C 
ATOM     18  C21 ZIN A   1      27.698  -2.424  30.677  0.00  0.00     0.007 C 
ATOM     19  C23 ZIN A   1      29.099  -2.216  30.087  0.00  0.00     0.041 C 
ATOM     20  C24 ZIN A   1      28.945  -0.896  29.283  0.00  0.00     0.161 C 
ATOM     21  C27 ZIN A   1      27.739  -0.133  29.919  0.00  0.00     0.153 C 
ENDROOT
BRANCH  21  22
ATOM     22  O28 ZIN A   1      26.673  -0.016  28.973  0.00  0.00    -0.378 OA
ATOM     23  H52 ZIN A   1      26.942  -0.168  28.057  0.00  0.00     0.211 HD
ENDBRANCH  21  22
BRANCH  21  24
ATOM     24  C29 ZIN A   1      28.172   1.232  30.388  0.00  0.00     0.187 C 
ATOM     25  O30 ZIN A   1      27.370   1.979  30.895  0.00  0.00    -0.292 OA
BRANCH  24  26
ATOM     26  C31 ZIN A   1      29.606   1.666  30.225  0.00  0.00     0.245 C 
BRANCH  26  27
ATOM     27  O32 ZIN A   1      29.672   2.760  29.307  0.00  0.00    -0.393 OA
ATOM     28  H55 ZIN A   1      29.205   2.603  28.476  0.00  0.00     0.209 HD
ENDBRANCH  26  27
ENDBRANCH  24  26
ENDBRANCH  21  24
BRANCH  20  29
ATOM     29  O26 ZIN A   1      28.666  -1.187  27.913  0.00  0.00    -0.392 OA
ATOM     30  H51 ZIN A   1      28.504  -2.124  27.734  0.00  0.00     0.210 HD
ENDBRANCH  20  29
BRANCH   4  31
ATOM     31  O6  ZIN A   1      26.309  -1.356  33.755  0.00  0.00    -0.392 OA
ATOM     32  H38 ZIN A   1      25.752  -0.800  34.318  0.00  0.00     0.210 HD
ENDBRANCH   4  31
TORSDOF 6
ENDMDL
MODEL 107
REMARK CAVERDOCK RESULT:     -10.8      0.000      0.000
REMARK CAVERDOCK CONSTRAINTS:       0.0      0.0      0.0      0.0
REMARK CAVERDOCK TUNNEL: 106    -10.8      3.3    107.2
REMARK  6 active torsions:
REMARK  status: ('A' for Active; 'I' for Inactive)
REMARK    1  A    between atoms: C4_4  and  O6_5 
REMARK    2  A    between atoms: C24_21  and  O26_22 
REMARK    3  A    between atoms: C27_23  and  O28_24 
REMARK    4  A    between atoms: C27_23  and  C29_25 
REMARK    5  A    between atoms: C29_25  and  C31_27 
REMARK    6  A    between atoms: C31_27  and  O32_28 
ROOT
ATOM      1  C1  ZIN A   1      28.062  -0.683  32.541  0.00  0.00     0.019 C 
ATOM      2  C2  ZIN A   1      27.295  -1.067  31.274  0.00  0.00     0.003 C 
ATOM      3  C3  ZIN A   1      25.806  -1.093  31.562  0.00  0.00     0.048 C 
ATOM      4  C4  ZIN A   1      25.596  -2.029  32.763  0.00  0.00     0.160 C 
ATOM      5  C7  ZIN A   1      26.139  -3.427  32.490  0.00  0.00     0.147 C 
ATOM      6  F8  ZIN A   1      25.388  -4.023  31.472  0.00  0.00    -0.238 F 
ATOM      7  C9  ZIN A   1      27.612  -3.390  32.050  0.00  0.00     0.035 C 
ATOM      8  C11 ZIN A   1      28.083  -4.808  31.719  0.00  0.00     0.013 C 
ATOM      9  C12 ZIN A   1      28.033  -5.678  32.978  0.00  0.00     0.036 C 
ATOM     10  C13 ZIN A   1      26.626  -5.610  33.543  0.00  0.00    -0.061 A 
ATOM     11  C14 ZIN A   1      25.985  -6.738  33.809  0.00  0.00     0.058 A 
ATOM     12  C15 ZIN A   1      24.612  -6.712  34.339  0.00  0.00     0.172 A 
ATOM     13  O16 ZIN A   1      24.033  -7.746  34.618  0.00  0.00    -0.289 OA
ATOM     14  C17 ZIN A   1      23.957  -5.407  34.524  0.00  0.00     0.052 A 
ATOM     15  C18 ZIN A   1      24.618  -4.292  34.258  0.00  0.00    -0.006 A 
ATOM     16  C19 ZIN A   1      26.024  -4.272  33.763  0.00  0.00     0.036 A 
ATOM     17  C20 ZIN A   1      26.885  -3.578  34.821  0.00  0.00     0.028 C 
ATOM     18  C21 ZIN A   1      27.699  -2.498  30.826  0.00  0.00     0.007 C 
ATOM     19  C23 ZIN A   1      29.109  -2.280  30.261  0.00  0.00     0.041 C 
ATOM     20  C24 ZIN A   1      28.967  -0.946  29.478  0.00  0.00     0.161 C 
ATOM     21  C27 ZIN A   1      27.751  -0.194  30.110  0.00  0.00     0.153 C 
ENDROOT
BRANCH  21  22
ATOM     22  O28 ZIN A   1      26.700  -0.060  29.150  0.00  0.00    -0.378 OA
ATOM     23  H52 ZIN A   1      26.711  -0.735  28.458  0.00  0.00     0.211 HD
ENDBRANCH  21  22
BRANCH  21  24
ATOM     24  C29 ZIN A   1      28.178   1.163  30.609  0.00  0.00     0.187 C 
ATOM     25  O30 ZIN A   1      27.363   1.912  31.092  0.00  0.00    -0.292 OA
BRANCH  24  26
ATOM     26  C31 ZIN A   1      29.620   1.585  30.506  0.00  0.00     0.245 C 
BRANCH  26  27
ATOM     27  O32 ZIN A   1      29.802   2.830  31.183  0.00  0.00    -0.393 OA
ATOM     28  H55 ZIN A   1      29.209   2.957  31.937  0.00  0.00     0.209 HD
ENDBRANCH  26  27
ENDBRANCH  24  26
ENDBRANCH  21  24
BRANCH  20  29
ATOM     29  O26 ZIN A   1      28.708  -1.213  28.099  0.00  0.00    -0.392 OA
ATOM     30  H51 ZIN A   1      29.025  -2.077  27.799  0.00  0.00     0.210 HD
ENDBRANCH  20  29
BRANCH   4  31
ATOM     31  O6  ZIN A   1      26.264  -1.484  33.902  0.00  0.00    -0.392 OA
ATOM     32  H38 ZIN A   1      25.673  -1.256  34.633  0.00  0.00     0.210 HD
ENDBRANCH   4  31
TORSDOF 6
ENDMDL
MODEL 108
REMARK CAVERDOCK RESULT:     -10.7      0.000      0.000
REMARK CAVERDOCK CONSTRAINTS:       0.0      0.0      0.0      0.0
REMARK CAVERDOCK TUNNEL: 107    -10.7      3.3    108.1
REMARK  6 active torsions:
REMARK  status: ('A' for Active; 'I' for Inactive)
REMARK    1  A    between atoms: C4_4  and  O6_5 
REMARK    2  A    between atoms: C24_21  and  O26_22 
REMARK    3  A    between atoms: C27_23  and  O28_24 
REMARK    4  A    between atoms: C27_23  and  C29_25 
REMARK    5  A    between atoms: C29_25  and  C31_27 
REMARK    6  A    between atoms: C31_27  and  O32_28 
ROOT
ATOM      1  C1  ZIN A   1      28.055  -0.713  32.715  0.00  0.00     0.019 C 
ATOM      2  C2  ZIN A   1      27.308  -1.074  31.430  0.00  0.00     0.003 C 
ATOM      3  C3  ZIN A   1      25.814  -1.101  31.693  0.00  0.00     0.048 C 
ATOM      4  C4  ZIN A   1      25.582  -2.056  32.875  0.00  0.00     0.160 C 
ATOM      5  C7  ZIN A   1      26.127  -3.451  32.588  0.00  0.00     0.147 C 
ATOM      6  F8  ZIN A   1      25.391  -4.029  31.548  0.00  0.00    -0.238 F 
ATOM      7  C9  ZIN A   1      27.607  -3.410  32.174  0.00  0.00     0.035 C 
ATOM      8  C11 ZIN A   1      28.080  -4.823  31.827  0.00  0.00     0.013 C 
ATOM      9  C12 ZIN A   1      28.008  -5.714  33.071  0.00  0.00     0.036 C 
ATOM     10  C13 ZIN A   1      26.592  -5.651  33.614  0.00  0.00    -0.061 A 
ATOM     11  C14 ZIN A   1      25.944  -6.782  33.851  0.00  0.00     0.058 A 
ATOM     12  C15 ZIN A   1      24.562  -6.762  34.358  0.00  0.00     0.172 A 
ATOM     13  O16 ZIN A   1      23.976  -7.798  34.610  0.00  0.00    -0.289 OA
ATOM     14  C17 ZIN A   1      23.907  -5.458  34.554  0.00  0.00     0.052 A 
ATOM     15  C18 ZIN A   1      24.575  -4.340  34.317  0.00  0.00    -0.006 A 
ATOM     16  C19 ZIN A   1      25.989  -4.316  33.845  0.00  0.00     0.036 A 
ATOM     17  C20 ZIN A   1      26.834  -3.641  34.928  0.00  0.00     0.028 C 
ATOM     18  C21 ZIN A   1      27.717  -2.498  30.966  0.00  0.00     0.007 C 
ATOM     19  C23 ZIN A   1      29.135  -2.275  30.428  0.00  0.00     0.041 C 
ATOM     20  C24 ZIN A   1      29.010  -0.928  29.664  0.00  0.00     0.161 C 
ATOM     21  C27 ZIN A   1      27.785  -0.183  30.288  0.00  0.00     0.153 C 
ENDROOT
BRANCH  21  22
ATOM     22  O28 ZIN A   1      26.750  -0.031  29.313  0.00  0.00    -0.378 OA
ATOM     23  H52 ZIN A   1      26.975  -0.385  28.442  0.00  0.00     0.211 HD
ENDBRANCH  21  22
BRANCH  21  24
ATOM     24  C29 ZIN A   1      28.206   1.164  30.816  0.00  0.00     0.187 C 
ATOM     25  O30 ZIN A   1      29.377   1.459  30.854  0.00  0.00    -0.292 OA
BRANCH  24  26
ATOM     26  C31 ZIN A   1      27.168   2.144  31.298  0.00  0.00     0.245 C 
BRANCH  26  27
ATOM     27  O32 ZIN A   1      27.813   3.240  31.950  0.00  0.00    -0.393 OA
ATOM     28  H55 ZIN A   1      27.202   3.906  32.294  0.00  0.00     0.209 HD
ENDBRANCH  26  27
ENDBRANCH  24  26
ENDBRANCH  21  24
BRANCH  20  29
ATOM     29  O26 ZIN A   1      28.774  -1.172  28.277  0.00  0.00    -0.392 OA
ATOM     30  H51 ZIN A   1      27.865  -0.995  27.995  0.00  0.00     0.210 HD
ENDBRANCH  20  29
BRANCH   4  31
ATOM     31  O6  ZIN A   1      26.233  -1.531  34.033  0.00  0.00    -0.392 OA
ATOM     32  H38 ZIN A   1      25.879  -1.866  34.869  0.00  0.00     0.210 HD
ENDBRANCH   4  31
TORSDOF 6
ENDMDL
MODEL 109
REMARK CAVERDOCK RESULT:     -10.5      0.000      0.000
REMARK CAVERDOCK CONSTRAINTS:       0.0      0.0      0.0      0.0
REMARK CAVERDOCK TUNNEL: 108    -10.5      3.3    109.2
REMARK  6 active torsions:
REMARK  status: ('A' for Active; 'I' for Inactive)
REMARK    1  A    between atoms: C4_4  and  O6_5 
REMARK    2  A    between atoms: C24_21  and  O26_22 
REMARK    3  A    between atoms: C27_23  and  O28_24 
REMARK    4  A    between atoms: C27_23  and  C29_25 
REMARK    5  A    between atoms: C29_25  and  C31_27 
REMARK    6  A    between atoms: C31_27  and  O32_28 
ROOT
ATOM      1  C1  ZIN A   1      28.062  -0.883  32.786  0.00  0.00     0.019 C 
ATOM      2  C2  ZIN A   1      27.298  -1.206  31.500  0.00  0.00     0.003 C 
ATOM      3  C3  ZIN A   1      25.805  -1.187  31.772  0.00  0.00     0.048 C 
ATOM      4  C4  ZIN A   1      25.548  -2.146  32.945  0.00  0.00     0.160 C 
ATOM      5  C7  ZIN A   1      26.045  -3.555  32.641  0.00  0.00     0.147 C 
ATOM      6  F8  ZIN A   1      25.285  -4.098  31.599  0.00  0.00    -0.238 F 
ATOM      7  C9  ZIN A   1      27.523  -3.559  32.219  0.00  0.00     0.035 C 
ATOM      8  C11 ZIN A   1      27.948  -4.983  31.855  0.00  0.00     0.013 C 
ATOM      9  C12 ZIN A   1      27.853  -5.884  33.090  0.00  0.00     0.036 C 
ATOM     10  C13 ZIN A   1      26.443  -5.780  33.641  0.00  0.00    -0.061 A 
ATOM     11  C14 ZIN A   1      25.759  -6.892  33.870  0.00  0.00     0.058 A 
ATOM     12  C15 ZIN A   1      24.381  -6.832  34.385  0.00  0.00     0.172 A 
ATOM     13  O16 ZIN A   1      23.763  -7.851  34.630  0.00  0.00    -0.289 OA
ATOM     14  C17 ZIN A   1      23.770  -5.509  34.598  0.00  0.00     0.052 A 
ATOM     15  C18 ZIN A   1      24.473  -4.411  34.369  0.00  0.00    -0.006 A 
ATOM     16  C19 ZIN A   1      25.885  -4.429  33.890  0.00  0.00     0.036 A 
ATOM     17  C20 ZIN A   1      26.757  -3.793  34.975  0.00  0.00     0.028 C 
ATOM     18  C21 ZIN A   1      27.656  -2.638  31.020  0.00  0.00     0.007 C 
ATOM     19  C23 ZIN A   1      29.079  -2.456  30.476  0.00  0.00     0.041 C 
ATOM     20  C24 ZIN A   1      28.994  -1.098  29.727  0.00  0.00     0.161 C 
ATOM     21  C27 ZIN A   1      27.797  -0.319  30.365  0.00  0.00     0.153 C 
ENDROOT
BRANCH  21  22
ATOM     22  O28 ZIN A   1      26.763  -0.124  29.398  0.00  0.00    -0.378 OA
ATOM     23  H52 ZIN A   1      25.892  -0.428  29.687  0.00  0.00     0.211 HD
ENDBRANCH  21  22
BRANCH  21  24
ATOM     24  C29 ZIN A   1      28.265   1.007  30.905  0.00  0.00     0.187 C 
ATOM     25  O30 ZIN A   1      29.443   1.276  30.907  0.00  0.00    -0.292 OA
BRANCH  24  26
ATOM     26  C31 ZIN A   1      27.265   1.999  31.442  0.00  0.00     0.245 C 
BRANCH  26  27
ATOM     27  O32 ZIN A   1      27.954   3.042  32.134  0.00  0.00    -0.393 OA
ATOM     28  H55 ZIN A   1      28.914   2.930  32.159  0.00  0.00     0.209 HD
ENDBRANCH  26  27
ENDBRANCH  24  26
ENDBRANCH  21  24
BRANCH  20  29
ATOM     29  O26 ZIN A   1      28.742  -1.319  28.339  0.00  0.00    -0.392 OA
ATOM     30  H51 ZIN A   1      27.999  -0.809  27.987  0.00  0.00     0.210 HD
ENDBRANCH  20  29
BRANCH   4  31
ATOM     31  O6  ZIN A   1      26.221  -1.655  34.105  0.00  0.00    -0.392 OA
ATOM     32  H38 ZIN A   1      25.759  -0.932  34.552  0.00  0.00     0.210 HD
ENDBRANCH   4  31
TORSDOF 6
ENDMDL
MODEL 110
REMARK CAVERDOCK RESULT:     -10.1      0.000      0.000
REMARK CAVERDOCK CONSTRAINTS:       0.0      0.0      0.0      0.0
REMARK CAVERDOCK TUNNEL: 109    -10.1      3.3    110.3
REMARK  6 active torsions:
REMARK  status: ('A' for Active; 'I' for Inactive)
REMARK    1  A    between atoms: C4_4  and  O6_5 
REMARK    2  A    between atoms: C24_21  and  O26_22 
REMARK    3  A    between atoms: C27_23  and  O28_24 
REMARK    4  A    between atoms: C27_23  and  C29_25 
REMARK    5  A    between atoms: C29_25  and  C31_27 
REMARK    6  A    between atoms: C31_27  and  O32_28 
ROOT
ATOM      1  C1  ZIN A   1      28.026  -1.053  32.799  0.00  0.00     0.019 C 
ATOM      2  C2  ZIN A   1      27.212  -1.370  31.543  0.00  0.00     0.003 C 
ATOM      3  C3  ZIN A   1      25.731  -1.338  31.869  0.00  0.00     0.048 C 
ATOM      4  C4  ZIN A   1      25.508  -2.294  33.052  0.00  0.00     0.160 C 
ATOM      5  C7  ZIN A   1      25.982  -3.707  32.731  0.00  0.00     0.147 C 
ATOM      6  F8  ZIN A   1      25.180  -4.244  31.718  0.00  0.00    -0.238 F 
ATOM      7  C9  ZIN A   1      27.443  -3.724  32.255  0.00  0.00     0.035 C 
ATOM      8  C11 ZIN A   1      27.842  -5.152  31.877  0.00  0.00     0.013 C 
ATOM      9  C12 ZIN A   1      27.785  -6.051  33.116  0.00  0.00     0.036 C 
ATOM     10  C13 ZIN A   1      26.396  -5.935  33.718  0.00  0.00    -0.061 A 
ATOM     11  C14 ZIN A   1      25.712  -7.041  33.973  0.00  0.00     0.058 A 
ATOM     12  C15 ZIN A   1      24.355  -6.968  34.538  0.00  0.00     0.172 A 
ATOM     13  O16 ZIN A   1      23.737  -7.982  34.806  0.00  0.00    -0.289 OA
ATOM     14  C17 ZIN A   1      23.763  -5.640  34.771  0.00  0.00     0.052 A 
ATOM     15  C18 ZIN A   1      24.467  -4.549  34.515  0.00  0.00    -0.006 A 
ATOM     16  C19 ZIN A   1      25.860  -4.579  33.985  0.00  0.00     0.036 A 
ATOM     17  C20 ZIN A   1      26.776  -3.950  35.038  0.00  0.00     0.028 C 
ATOM     18  C21 ZIN A   1      27.541  -2.805  31.051  0.00  0.00     0.007 C 
ATOM     19  C23 ZIN A   1      28.944  -2.636  30.456  0.00  0.00     0.041 C 
ATOM     20  C24 ZIN A   1      28.844  -1.277  29.709  0.00  0.00     0.161 C 
ATOM     21  C27 ZIN A   1      27.678  -0.488  30.390  0.00  0.00     0.153 C 
ENDROOT
BRANCH  21  22
ATOM     22  O28 ZIN A   1      26.610  -0.284  29.461  0.00  0.00    -0.378 OA
ATOM     23  H52 ZIN A   1      26.508  -0.997  28.816  0.00  0.00     0.211 HD
ENDBRANCH  21  22
BRANCH  21  24
ATOM     24  C29 ZIN A   1      28.177   0.835  30.911  0.00  0.00     0.187 C 
ATOM     25  O30 ZIN A   1      29.363   1.058  30.953  0.00  0.00    -0.292 OA
BRANCH  24  26
ATOM     26  C31 ZIN A   1      27.196   1.879  31.379  0.00  0.00     0.245 C 
BRANCH  26  27
ATOM     27  O32 ZIN A   1      27.835   2.743  32.322  0.00  0.00    -0.393 OA
ATOM     28  H55 ZIN A   1      27.777   3.682  32.095  0.00  0.00     0.209 HD
ENDBRANCH  26  27
ENDBRANCH  24  26
ENDBRANCH  21  24
BRANCH  20  29
ATOM     29  O26 ZIN A   1      28.540  -1.497  28.331  0.00  0.00    -0.392 OA
ATOM     30  H51 ZIN A   1      28.882  -2.332  27.981  0.00  0.00     0.210 HD
ENDBRANCH  20  29
BRANCH   4  31
ATOM     31  O6  ZIN A   1      26.227  -1.808  34.186  0.00  0.00    -0.392 OA
ATOM     32  H38 ZIN A   1      26.580  -2.505  34.756  0.00  0.00     0.210 HD
ENDBRANCH   4  31
TORSDOF 6
ENDMDL
MODEL 111
REMARK CAVERDOCK RESULT:      -9.8      0.000      0.000
REMARK CAVERDOCK CONSTRAINTS:       0.0      0.0      0.0      0.0
REMARK CAVERDOCK TUNNEL: 110     -9.8      3.3    111.1
REMARK  6 active torsions:
REMARK  status: ('A' for Active; 'I' for Inactive)
REMARK    1  A    between atoms: C4_4  and  O6_5 
REMARK    2  A    between atoms: C24_21  and  O26_22 
REMARK    3  A    between atoms: C27_23  and  O28_24 
REMARK    4  A    between atoms: C27_23  and  C29_25 
REMARK    5  A    between atoms: C29_25  and  C31_27 
REMARK    6  A    between atoms: C31_27  and  O32_28 
ROOT
ATOM      1  C1  ZIN A   1      27.997  -1.059  33.065  0.00  0.00     0.019 C 
ATOM      2  C2  ZIN A   1      27.271  -1.347  31.749  0.00  0.00     0.003 C 
ATOM      3  C3  ZIN A   1      25.771  -1.318  31.973  0.00  0.00     0.048 C 
ATOM      4  C4  ZIN A   1      25.467  -2.300  33.116  0.00  0.00     0.160 C 
ATOM      5  C7  ZIN A   1      25.961  -3.707  32.798  0.00  0.00     0.147 C 
ATOM      6  F8  ZIN A   1      25.230  -4.219  31.720  0.00  0.00    -0.238 F 
ATOM      7  C9  ZIN A   1      27.451  -3.716  32.423  0.00  0.00     0.035 C 
ATOM      8  C11 ZIN A   1      27.875  -5.136  32.041  0.00  0.00     0.013 C 
ATOM      9  C12 ZIN A   1      27.732  -6.062  33.253  0.00  0.00     0.036 C 
ATOM     10  C13 ZIN A   1      26.305  -5.957  33.761  0.00  0.00    -0.061 A 
ATOM     11  C14 ZIN A   1      25.604  -7.066  33.943  0.00  0.00     0.058 A 
ATOM     12  C15 ZIN A   1      24.212  -7.003  34.416  0.00  0.00     0.172 A 
ATOM     13  O16 ZIN A   1      23.576  -8.021  34.618  0.00  0.00    -0.289 OA
ATOM     14  C17 ZIN A   1      23.606  -5.680  34.638  0.00  0.00     0.052 A 
ATOM     15  C18 ZIN A   1      24.327  -4.584  34.455  0.00  0.00    -0.006 A 
ATOM     16  C19 ZIN A   1      25.753  -4.606  34.021  0.00  0.00     0.036 A 
ATOM     17  C20 ZIN A   1      26.595  -4.002  35.147  0.00  0.00     0.028 C 
ATOM     18  C21 ZIN A   1      27.632  -2.771  31.249  0.00  0.00     0.007 C 
ATOM     19  C23 ZIN A   1      29.073  -2.592  30.756  0.00  0.00     0.041 C 
ATOM     20  C24 ZIN A   1      29.025  -1.217  30.034  0.00  0.00     0.161 C 
ATOM     21  C27 ZIN A   1      27.815  -0.441  30.650  0.00  0.00     0.153 C 
ENDROOT
BRANCH  21  22
ATOM     22  O28 ZIN A   1      26.814  -0.214  29.655  0.00  0.00    -0.378 OA
ATOM     23  H52 ZIN A   1      26.404  -1.022  29.319  0.00  0.00     0.211 HD
ENDBRANCH  21  22
BRANCH  21  24
ATOM     24  C29 ZIN A   1      28.278   0.869  31.234  0.00  0.00     0.187 C 
ATOM     25  O30 ZIN A   1      29.412   1.245  31.051  0.00  0.00    -0.292 OA
BRANCH  24  26
ATOM     26  C31 ZIN A   1      27.327   1.712  32.044  0.00  0.00     0.245 C 
BRANCH  26  27
ATOM     27  O32 ZIN A   1      26.226   2.111  31.224  0.00  0.00    -0.393 OA
ATOM     28  H55 ZIN A   1      26.218   1.697  30.351  0.00  0.00     0.209 HD
ENDBRANCH  26  27
ENDBRANCH  24  26
ENDBRANCH  21  24
BRANCH  20  29
ATOM     29  O26 ZIN A   1      28.816  -1.405  28.634  0.00  0.00    -0.392 OA
ATOM     30  H51 ZIN A   1      27.912  -1.661  28.401  0.00  0.00     0.210 HD
ENDBRANCH  20  29
BRANCH   4  31
ATOM     31  O6  ZIN A   1      26.107  -1.841  34.308  0.00  0.00    -0.392 OA
ATOM     32  H38 ZIN A   1      26.116  -0.878  34.404  0.00  0.00     0.210 HD
ENDBRANCH   4  31
TORSDOF 6
ENDMDL
MODEL 112
REMARK CAVERDOCK RESULT:      -9.0      0.000      0.000
REMARK CAVERDOCK CONSTRAINTS:       0.0      0.0      0.0      0.0
REMARK CAVERDOCK TUNNEL: 111     -9.0      3.3    112.5
REMARK  6 active torsions:
REMARK  status: ('A' for Active; 'I' for Inactive)
REMARK    1  A    between atoms: C4_4  and  O6_5 
REMARK    2  A    between atoms: C24_21  and  O26_22 
REMARK    3  A    between atoms: C27_23  and  O28_24 
REMARK    4  A    between atoms: C27_23  and  C29_25 
REMARK    5  A    between atoms: C29_25  and  C31_27 
REMARK    6  A    between atoms: C31_27  and  O32_28 
ROOT
ATOM      1  C1  ZIN A   1      28.054  -1.323  33.123  0.00  0.00     0.019 C 
ATOM      2  C2  ZIN A   1      27.240  -1.542  31.847  0.00  0.00     0.003 C 
ATOM      3  C3  ZIN A   1      25.758  -1.456  32.162  0.00  0.00     0.048 C 
ATOM      4  C4  ZIN A   1      25.480  -2.456  33.296  0.00  0.00     0.160 C 
ATOM      5  C7  ZIN A   1      25.892  -3.873  32.912  0.00  0.00     0.147 C 
ATOM      6  F8  ZIN A   1      25.076  -4.323  31.868  0.00  0.00    -0.238 F 
ATOM      7  C9  ZIN A   1      27.355  -3.935  32.447  0.00  0.00     0.035 C 
ATOM      8  C11 ZIN A   1      27.692  -5.361  32.005  0.00  0.00     0.013 C 
ATOM      9  C12 ZIN A   1      27.581  -6.313  33.199  0.00  0.00     0.036 C 
ATOM     10  C13 ZIN A   1      26.193  -6.162  33.795  0.00  0.00    -0.061 A 
ATOM     11  C14 ZIN A   1      25.456  -7.245  33.991  0.00  0.00     0.058 A 
ATOM     12  C15 ZIN A   1      24.098  -7.136  34.549  0.00  0.00     0.172 A 
ATOM     13  O16 ZIN A   1      23.432  -8.131  34.763  0.00  0.00    -0.289 OA
ATOM     14  C17 ZIN A   1      23.566  -5.795  34.841  0.00  0.00     0.052 A 
ATOM     15  C18 ZIN A   1      24.321  -4.726  34.643  0.00  0.00    -0.006 A 
ATOM     16  C19 ZIN A   1      25.717  -4.796  34.123  0.00  0.00     0.036 A 
ATOM     17  C20 ZIN A   1      26.650  -4.261  35.211  0.00  0.00     0.028 C 
ATOM     18  C21 ZIN A   1      27.507  -2.966  31.290  0.00  0.00     0.007 C 
ATOM     19  C23 ZIN A   1      28.923  -2.834  30.714  0.00  0.00     0.041 C 
ATOM     20  C24 ZIN A   1      28.892  -1.438  30.032  0.00  0.00     0.161 C 
ATOM     21  C27 ZIN A   1      27.757  -0.629  30.740  0.00  0.00     0.153 C 
ENDROOT
BRANCH  21  22
ATOM     22  O28 ZIN A   1      26.710  -0.332  29.813  0.00  0.00    -0.378 OA
ATOM     23  H52 ZIN A   1      26.248   0.498  29.994  0.00  0.00     0.211 HD
ENDBRANCH  21  22
BRANCH  21  24
ATOM     24  C29 ZIN A   1      28.311   0.643  31.327  0.00  0.00     0.187 C 
ATOM     25  O30 ZIN A   1      29.482   0.908  31.198  0.00  0.00    -0.292 OA
BRANCH  24  26
ATOM     26  C31 ZIN A   1      27.404   1.585  32.077  0.00  0.00     0.245 C 
BRANCH  26  27
ATOM     27  O32 ZIN A   1      26.337   2.001  31.222  0.00  0.00    -0.393 OA
ATOM     28  H55 ZIN A   1      25.571   2.354  31.694  0.00  0.00     0.209 HD
ENDBRANCH  26  27
ENDBRANCH  24  26
ENDBRANCH  21  24
BRANCH  20  29
ATOM     29  O26 ZIN A   1      28.592  -1.579  28.643  0.00  0.00    -0.392 OA
ATOM     30  H51 ZIN A   1      28.573  -2.496  28.335  0.00  0.00     0.210 HD
ENDBRANCH  20  29
BRANCH   4  31
ATOM     31  O6  ZIN A   1      26.210  -2.058  34.458  0.00  0.00    -0.392 OA
ATOM     32  H38 ZIN A   1      25.680  -2.037  35.267  0.00  0.00     0.210 HD
ENDBRANCH   4  31
TORSDOF 6
ENDMDL
MODEL 113
REMARK CAVERDOCK RESULT:      -8.6      0.000      0.000
REMARK CAVERDOCK CONSTRAINTS:       0.0      0.0      0.0      0.0
REMARK CAVERDOCK TUNNEL: 112     -8.6      3.3    113.3
REMARK  6 active torsions:
REMARK  status: ('A' for Active; 'I' for Inactive)
REMARK    1  A    between atoms: C4_4  and  O6_5 
REMARK    2  A    between atoms: C24_21  and  O26_22 
REMARK    3  A    between atoms: C27_23  and  O28_24 
REMARK    4  A    between atoms: C27_23  and  C29_25 
REMARK    5  A    between atoms: C29_25  and  C31_27 
REMARK    6  A    between atoms: C31_27  and  O32_28 
ROOT
ATOM      1  C1  ZIN A   1      28.001  -1.450  33.155  0.00  0.00     0.019 C 
ATOM      2  C2  ZIN A   1      27.190  -1.653  31.873  0.00  0.00     0.003 C 
ATOM      3  C3  ZIN A   1      25.708  -1.547  32.181  0.00  0.00     0.048 C 
ATOM      4  C4  ZIN A   1      25.409  -2.547  33.309  0.00  0.00     0.160 C 
ATOM      5  C7  ZIN A   1      25.802  -3.968  32.922  0.00  0.00     0.147 C 
ATOM      6  F8  ZIN A   1      24.986  -4.403  31.872  0.00  0.00    -0.238 F 
ATOM      7  C9  ZIN A   1      27.267  -4.050  32.465  0.00  0.00     0.035 C 
ATOM      8  C11 ZIN A   1      27.586  -5.478  32.019  0.00  0.00     0.013 C 
ATOM      9  C12 ZIN A   1      27.454  -6.434  33.208  0.00  0.00     0.036 C 
ATOM     10  C13 ZIN A   1      26.065  -6.265  33.797  0.00  0.00    -0.061 A 
ATOM     11  C14 ZIN A   1      25.312  -7.338  33.985  0.00  0.00     0.058 A 
ATOM     12  C15 ZIN A   1      23.952  -7.212  34.535  0.00  0.00     0.172 A 
ATOM     13  O16 ZIN A   1      23.270  -8.198  34.742  0.00  0.00    -0.289 OA
ATOM     14  C17 ZIN A   1      23.438  -5.864  34.830  0.00  0.00     0.052 A 
ATOM     15  C18 ZIN A   1      24.210  -4.806  34.640  0.00  0.00    -0.006 A 
ATOM     16  C19 ZIN A   1      25.607  -4.893  34.128  0.00  0.00     0.036 A 
ATOM     17  C20 ZIN A   1      26.542  -4.376  35.223  0.00  0.00     0.028 C 
ATOM     18  C21 ZIN A   1      27.440  -3.079  31.312  0.00  0.00     0.007 C 
ATOM     19  C23 ZIN A   1      28.860  -2.964  30.745  0.00  0.00     0.041 C 
ATOM     20  C24 ZIN A   1      28.854  -1.566  30.068  0.00  0.00     0.161 C 
ATOM     21  C27 ZIN A   1      27.727  -0.743  30.773  0.00  0.00     0.153 C 
ENDROOT
BRANCH  21  22
ATOM     22  O28 ZIN A   1      26.689  -0.428  29.842  0.00  0.00    -0.378 OA
ATOM     23  H52 ZIN A   1      25.827  -0.800  30.072  0.00  0.00     0.211 HD
ENDBRANCH  21  22
BRANCH  21  24
ATOM     24  C29 ZIN A   1      28.295   0.518  31.369  0.00  0.00     0.187 C 
ATOM     25  O30 ZIN A   1      29.455   0.803  31.186  0.00  0.00    -0.292 OA
BRANCH  24  26
ATOM     26  C31 ZIN A   1      27.418   1.426  32.193  0.00  0.00     0.245 C 
BRANCH  26  27
ATOM     27  O32 ZIN A   1      26.600   2.214  31.325  0.00  0.00    -0.393 OA
ATOM     28  H55 ZIN A   1      25.779   2.522  31.733  0.00  0.00     0.209 HD
ENDBRANCH  26  27
ENDBRANCH  24  26
ENDBRANCH  21  24
BRANCH  20  29
ATOM     29  O26 ZIN A   1      28.560  -1.697  28.677  0.00  0.00    -0.392 OA
ATOM     30  H51 ZIN A   1      27.751  -1.243  28.401  0.00  0.00     0.210 HD
ENDBRANCH  20  29
BRANCH   4  31
ATOM     31  O6  ZIN A   1      26.138  -2.164  34.476  0.00  0.00    -0.392 OA
ATOM     32  H38 ZIN A   1      25.625  -1.637  35.105  0.00  0.00     0.210 HD
ENDBRANCH   4  31
TORSDOF 6
ENDMDL
MODEL 114
REMARK CAVERDOCK RESULT:      -7.9      0.000      0.000
REMARK CAVERDOCK CONSTRAINTS:       0.0      0.0      0.0      0.0
REMARK CAVERDOCK TUNNEL: 113     -7.9      3.3    114.6
REMARK  6 active torsions:
REMARK  status: ('A' for Active; 'I' for Inactive)
REMARK    1  A    between atoms: C4_4  and  O6_5 
REMARK    2  A    between atoms: C24_21  and  O26_22 
REMARK    3  A    between atoms: C27_23  and  O28_24 
REMARK    4  A    between atoms: C27_23  and  C29_25 
REMARK    5  A    between atoms: C29_25  and  C31_27 
REMARK    6  A    between atoms: C31_27  and  O32_28 
ROOT
ATOM      1  C1  ZIN A   1      28.197  -2.063  32.359  0.00  0.00     0.019 C 
ATOM      2  C2  ZIN A   1      26.898  -1.258  32.450  0.00  0.00     0.003 C 
ATOM      3  C3  ZIN A   1      26.138  -1.361  31.141  0.00  0.00     0.048 C 
ATOM      4  C4  ZIN A   1      27.101  -0.926  30.024  0.00  0.00     0.160 C 
ATOM      5  C7  ZIN A   1      27.633   0.485  30.257  0.00  0.00     0.147 C 
ATOM      6  F8  ZIN A   1      26.577   1.398  30.156  0.00  0.00    -0.238 F 
ATOM      7  C9  ZIN A   1      28.272   0.631  31.647  0.00  0.00     0.035 C 
ATOM      8  C11 ZIN A   1      28.719   2.080  31.855  0.00  0.00     0.013 C 
ATOM      9  C12 ZIN A   1      29.811   2.435  30.841  0.00  0.00     0.036 C 
ATOM     10  C13 ZIN A   1      29.276   2.146  29.451  0.00  0.00    -0.061 A 
ATOM     11  C14 ZIN A   1      29.345   3.092  28.526  0.00  0.00     0.058 A 
ATOM     12  C15 ZIN A   1      28.818   2.856  27.172  0.00  0.00     0.172 A 
ATOM     13  O16 ZIN A   1      28.912   3.710  26.310  0.00  0.00    -0.289 OA
ATOM     14  C17 ZIN A   1      28.177   1.562  26.885  0.00  0.00     0.052 A 
ATOM     15  C18 ZIN A   1      28.124   0.629  27.822  0.00  0.00    -0.006 A 
ATOM     16  C19 ZIN A   1      28.685   0.811  29.191  0.00  0.00     0.036 A 
ATOM     17  C20 ZIN A   1      29.813  -0.206  29.375  0.00  0.00     0.028 C 
ATOM     18  C21 ZIN A   1      27.224   0.243  32.673  0.00  0.00     0.007 C 
ATOM     19  C23 ZIN A   1      27.685   0.265  34.136  0.00  0.00     0.041 C 
ATOM     20  C24 ZIN A   1      26.683  -0.697  34.831  0.00  0.00     0.161 C 
ATOM     21  C27 ZIN A   1      26.138  -1.645  33.714  0.00  0.00     0.153 C 
ENDROOT
BRANCH  21  22
ATOM     22  O28 ZIN A   1      24.735  -1.438  33.530  0.00  0.00    -0.378 OA
ATOM     23  H52 ZIN A   1      24.306  -2.115  32.990  0.00  0.00     0.211 HD
ENDBRANCH  21  22
BRANCH  21  24
ATOM     24  C29 ZIN A   1      26.412  -3.083  34.069  0.00  0.00     0.187 C 
ATOM     25  O30 ZIN A   1      27.293  -3.355  34.849  0.00  0.00    -0.292 OA
BRANCH  24  26
ATOM     26  C31 ZIN A   1      25.586  -4.183  33.453  0.00  0.00     0.245 C 
BRANCH  26  27
ATOM     27  O32 ZIN A   1      24.233  -4.071  33.900  0.00  0.00    -0.393 OA
ATOM     28  H55 ZIN A   1      23.649  -4.762  33.559  0.00  0.00     0.209 HD
ENDBRANCH  26  27
ENDBRANCH  24  26
ENDBRANCH  21  24
BRANCH  20  29
ATOM     29  O26 ZIN A   1      25.606   0.046  35.403  0.00  0.00    -0.392 OA
ATOM     30  H51 ZIN A   1      25.184   0.664  34.789  0.00  0.00     0.210 HD
ENDBRANCH  20  29
BRANCH   4  31
ATOM     31  O6  ZIN A   1      28.201  -1.835  29.977  0.00  0.00    -0.392 OA
ATOM     32  H38 ZIN A   1      29.002  -1.507  30.409  0.00  0.00     0.210 HD
ENDBRANCH   4  31
TORSDOF 6
ENDMDL
MODEL 115
REMARK CAVERDOCK RESULT:      -8.5      0.000      0.000
REMARK CAVERDOCK CONSTRAINTS:       0.0      0.0      0.0      0.0
REMARK CAVERDOCK TUNNEL: 114     -8.5      3.2   115.10
REMARK  6 active torsions:
REMARK  status: ('A' for Active; 'I' for Inactive)
REMARK    1  A    between atoms: C4_4  and  O6_5 
REMARK    2  A    between atoms: C24_21  and  O26_22 
REMARK    3  A    between atoms: C27_23  and  O28_24 
REMARK    4  A    between atoms: C27_23  and  C29_25 
REMARK    5  A    between atoms: C29_25  and  C31_27 
REMARK    6  A    between atoms: C31_27  and  O32_28 
ROOT
ATOM      1  C1  ZIN A   1      25.630  -1.851  30.910  0.00  0.00     0.019 C 
ATOM      2  C2  ZIN A   1      26.875  -2.127  31.754  0.00  0.00     0.003 C 
ATOM      3  C3  ZIN A   1      27.001  -1.077  32.842  0.00  0.00     0.048 C 
ATOM      4  C4  ZIN A   1      26.971   0.295  32.149  0.00  0.00     0.160 C 
ATOM      5  C7  ZIN A   1      28.078   0.427  31.110  0.00  0.00     0.147 C 
ATOM      6  F8  ZIN A   1      29.320   0.411  31.754  0.00  0.00    -0.238 F 
ATOM      7  C9  ZIN A   1      28.044  -0.723  30.091  0.00  0.00     0.035 C 
ATOM      8  C11 ZIN A   1      29.217  -0.583  29.120  0.00  0.00     0.013 C 
ATOM      9  C12 ZIN A   1      29.069   0.710  28.311  0.00  0.00     0.036 C 
ATOM     10  C13 ZIN A   1      28.932   1.863  29.288  0.00  0.00    -0.061 A 
ATOM     11  C14 ZIN A   1      29.727   2.916  29.156  0.00  0.00     0.058 A 
ATOM     12  C15 ZIN A   1      29.638   4.045  30.096  0.00  0.00     0.172 A 
ATOM     13  O16 ZIN A   1      30.341   5.028  29.956  0.00  0.00    -0.289 OA
ATOM     14  C17 ZIN A   1      28.677   3.957  31.208  0.00  0.00     0.052 A 
ATOM     15  C18 ZIN A   1      27.889   2.899  31.318  0.00  0.00    -0.006 A 
ATOM     16  C19 ZIN A   1      27.915   1.755  30.362  0.00  0.00     0.036 A 
ATOM     17  C20 ZIN A   1      26.554   1.693  29.666  0.00  0.00     0.028 C 
ATOM     18  C21 ZIN A   1      28.146  -2.023  30.868  0.00  0.00     0.007 C 
ATOM     19  C23 ZIN A   1      28.069  -3.306  30.031  0.00  0.00     0.041 C 
ATOM     20  C24 ZIN A   1      27.606  -4.369  31.065  0.00  0.00     0.161 C 
ATOM     21  C27 ZIN A   1      26.881  -3.583  32.206  0.00  0.00     0.153 C 
ENDROOT
BRANCH  21  22
ATOM     22  O28 ZIN A   1      27.601  -3.717  33.434  0.00  0.00    -0.378 OA
ATOM     23  H52 ZIN A   1      27.394  -3.037  34.088  0.00  0.00     0.211 HD
ENDBRANCH  21  22
BRANCH  21  24
ATOM     24  C29 ZIN A   1      25.470  -4.085  32.371  0.00  0.00     0.187 C 
ATOM     25  O30 ZIN A   1      24.891  -4.579  31.433  0.00  0.00    -0.292 OA
BRANCH  24  26
ATOM     26  C31 ZIN A   1      24.780  -3.972  33.706  0.00  0.00     0.245 C 
BRANCH  26  27
ATOM     27  O32 ZIN A   1      25.259  -4.999  34.578  0.00  0.00    -0.393 OA
ATOM     28  H55 ZIN A   1      24.578  -5.376  35.151  0.00  0.00     0.209 HD
ENDBRANCH  26  27
ENDBRANCH  24  26
ENDBRANCH  21  24
BRANCH  20  29
ATOM     29  O26 ZIN A   1      28.737  -5.060  31.597  0.00  0.00    -0.392 OA
ATOM     30  H51 ZIN A   1      28.541  -5.591  32.381  0.00  0.00     0.210 HD
ENDBRANCH  20  29
BRANCH   4  31
ATOM     31  O6  ZIN A   1      25.707   0.465  31.506  0.00  0.00    -0.392 OA
ATOM     32  H38 ZIN A   1      25.751   0.960  30.676  0.00  0.00     0.210 HD
ENDBRANCH   4  31
TORSDOF 6
ENDMDL
MODEL 116
REMARK CAVERDOCK RESULT:      -8.8      0.000      0.000
REMARK CAVERDOCK CONSTRAINTS:       0.0      0.0      0.0      0.0
REMARK CAVERDOCK TUNNEL: 115     -8.8      3.2    116.2
REMARK  6 active torsions:
REMARK  status: ('A' for Active; 'I' for Inactive)
REMARK    1  A    between atoms: C4_4  and  O6_5 
REMARK    2  A    between atoms: C24_21  and  O26_22 
REMARK    3  A    between atoms: C27_23  and  O28_24 
REMARK    4  A    between atoms: C27_23  and  C29_25 
REMARK    5  A    between atoms: C29_25  and  C31_27 
REMARK    6  A    between atoms: C31_27  and  O32_28 
ROOT
ATOM      1  C1  ZIN A   1      25.608  -1.869  31.054  0.00  0.00     0.019 C 
ATOM      2  C2  ZIN A   1      26.867  -2.156  31.875  0.00  0.00     0.003 C 
ATOM      3  C3  ZIN A   1      27.033  -1.098  32.949  0.00  0.00     0.048 C 
ATOM      4  C4  ZIN A   1      27.009   0.268  32.244  0.00  0.00     0.160 C 
ATOM      5  C7  ZIN A   1      28.096   0.372  31.180  0.00  0.00     0.147 C 
ATOM      6  F8  ZIN A   1      29.351   0.343  31.798  0.00  0.00    -0.238 F 
ATOM      7  C9  ZIN A   1      28.022  -0.787  30.174  0.00  0.00     0.035 C 
ATOM      8  C11 ZIN A   1      29.176  -0.674  29.176  0.00  0.00     0.013 C 
ATOM      9  C12 ZIN A   1      29.031   0.613  28.359  0.00  0.00     0.036 C 
ATOM     10  C13 ZIN A   1      28.933   1.777  29.327  0.00  0.00    -0.061 A 
ATOM     11  C14 ZIN A   1      29.741   2.815  29.167  0.00  0.00     0.058 A 
ATOM     12  C15 ZIN A   1      29.689   3.955  30.098  0.00  0.00     0.172 A 
ATOM     13  O16 ZIN A   1      30.405   4.925  29.934  0.00  0.00    -0.289 OA
ATOM     14  C17 ZIN A   1      28.751   3.892  31.231  0.00  0.00     0.052 A 
ATOM     15  C18 ZIN A   1      27.949   2.848  31.368  0.00  0.00    -0.006 A 
ATOM     16  C19 ZIN A   1      27.938   1.695  30.423  0.00  0.00     0.036 A 
ATOM     17  C20 ZIN A   1      26.561   1.648  29.757  0.00  0.00     0.028 C 
ATOM     18  C21 ZIN A   1      28.120  -2.081  30.961  0.00  0.00     0.007 C 
ATOM     19  C23 ZIN A   1      28.006  -3.370  30.139  0.00  0.00     0.041 C 
ATOM     20  C24 ZIN A   1      27.548  -4.416  31.193  0.00  0.00     0.161 C 
ATOM     21  C27 ZIN A   1      26.860  -3.608  32.341  0.00  0.00     0.153 C 
ENDROOT
BRANCH  21  22
ATOM     22  O28 ZIN A   1      27.604  -3.742  33.555  0.00  0.00    -0.378 OA
ATOM     23  H52 ZIN A   1      27.352  -3.111  34.242  0.00  0.00     0.211 HD
ENDBRANCH  21  22
BRANCH  21  24
ATOM     24  C29 ZIN A   1      25.445  -4.086  32.541  0.00  0.00     0.187 C 
ATOM     25  O30 ZIN A   1      24.891  -4.712  31.669  0.00  0.00    -0.292 OA
BRANCH  24  26
ATOM     26  C31 ZIN A   1      24.721  -3.785  33.828  0.00  0.00     0.245 C 
BRANCH  26  27
ATOM     27  O32 ZIN A   1      23.663  -4.728  34.012  0.00  0.00    -0.393 OA
ATOM     28  H55 ZIN A   1      23.892  -5.630  33.750  0.00  0.00     0.209 HD
ENDBRANCH  26  27
ENDBRANCH  24  26
ENDBRANCH  21  24
BRANCH  20  29
ATOM     29  O26 ZIN A   1      28.679  -5.120  31.707  0.00  0.00    -0.392 OA
ATOM     30  H51 ZIN A   1      29.088  -5.725  31.072  0.00  0.00     0.210 HD
ENDBRANCH  20  29
BRANCH   4  31
ATOM     31  O6  ZIN A   1      25.734   0.451  31.627  0.00  0.00    -0.392 OA
ATOM     32  H38 ZIN A   1      25.071  -0.201  31.893  0.00  0.00     0.210 HD
ENDBRANCH   4  31
TORSDOF 6
ENDMDL
MODEL 117
REMARK CAVERDOCK RESULT:      -8.8      0.000      0.000
REMARK CAVERDOCK CONSTRAINTS:       0.0      0.0      0.0      0.0
REMARK CAVERDOCK TUNNEL: 116     -8.8      3.2    117.3
REMARK  6 active torsions:
REMARK  status: ('A' for Active; 'I' for Inactive)
REMARK    1  A    between atoms: C4_4  and  O6_5 
REMARK    2  A    between atoms: C24_21  and  O26_22 
REMARK    3  A    between atoms: C27_23  and  O28_24 
REMARK    4  A    between atoms: C27_23  and  C29_25 
REMARK    5  A    between atoms: C29_25  and  C31_27 
REMARK    6  A    between atoms: C31_27  and  O32_28 
ROOT
ATOM      1  C1  ZIN A   1      25.533  -2.001  31.066  0.00  0.00     0.019 C 
ATOM      2  C2  ZIN A   1      26.804  -2.296  31.864  0.00  0.00     0.003 C 
ATOM      3  C3  ZIN A   1      26.981  -1.253  32.952  0.00  0.00     0.048 C 
ATOM      4  C4  ZIN A   1      26.942   0.123  32.268  0.00  0.00     0.160 C 
ATOM      5  C7  ZIN A   1      28.014   0.248  31.191  0.00  0.00     0.147 C 
ATOM      6  F8  ZIN A   1      29.277   0.214  31.791  0.00  0.00    -0.238 F 
ATOM      7  C9  ZIN A   1      27.930  -0.896  30.168  0.00  0.00     0.035 C 
ATOM      8  C11 ZIN A   1      29.070  -0.764  29.156  0.00  0.00     0.013 C 
ATOM      9  C12 ZIN A   1      28.908   0.534  28.361  0.00  0.00     0.036 C 
ATOM     10  C13 ZIN A   1      28.820   1.684  29.348  0.00  0.00    -0.061 A 
ATOM     11  C14 ZIN A   1      29.622   2.727  29.193  0.00  0.00     0.058 A 
ATOM     12  C15 ZIN A   1      29.579   3.852  30.141  0.00  0.00     0.172 A 
ATOM     13  O16 ZIN A   1      30.289   4.828  29.982  0.00  0.00    -0.289 OA
ATOM     14  C17 ZIN A   1      28.657   3.769  31.286  0.00  0.00     0.052 A 
ATOM     15  C18 ZIN A   1      27.861   2.720  31.418  0.00  0.00    -0.006 A 
ATOM     16  C19 ZIN A   1      27.840   1.581  30.456  0.00  0.00     0.036 A 
ATOM     17  C20 ZIN A   1      26.455   1.539  29.808  0.00  0.00     0.028 C 
ATOM     18  C21 ZIN A   1      28.043  -2.201  30.934  0.00  0.00     0.007 C 
ATOM     19  C23 ZIN A   1      27.922  -3.479  30.094  0.00  0.00     0.041 C 
ATOM     20  C24 ZIN A   1      27.483  -4.542  31.139  0.00  0.00     0.161 C 
ATOM     21  C27 ZIN A   1      26.808  -3.754  32.308  0.00  0.00     0.153 C 
ENDROOT
BRANCH  21  22
ATOM     22  O28 ZIN A   1      27.570  -3.904  33.509  0.00  0.00    -0.378 OA
ATOM     23  H52 ZIN A   1      28.500  -4.120  33.361  0.00  0.00     0.211 HD
ENDBRANCH  21  22
BRANCH  21  24
ATOM     24  C29 ZIN A   1      25.398  -4.241  32.520  0.00  0.00     0.187 C 
ATOM     25  O30 ZIN A   1      24.833  -4.854  31.646  0.00  0.00    -0.292 OA
BRANCH  24  26
ATOM     26  C31 ZIN A   1      24.692  -3.964  33.823  0.00  0.00     0.245 C 
BRANCH  26  27
ATOM     27  O32 ZIN A   1      25.222  -4.814  34.842  0.00  0.00    -0.393 OA
ATOM     28  H55 ZIN A   1      26.188  -4.815  34.890  0.00  0.00     0.209 HD
ENDBRANCH  26  27
ENDBRANCH  24  26
ENDBRANCH  21  24
BRANCH  20  29
ATOM     29  O26 ZIN A   1      28.624  -5.250  31.626  0.00  0.00    -0.392 OA
ATOM     30  H51 ZIN A   1      28.840  -5.060  32.550  0.00  0.00     0.210 HD
ENDBRANCH  20  29
BRANCH   4  31
ATOM     31  O6  ZIN A   1      25.658   0.311  31.671  0.00  0.00    -0.392 OA
ATOM     32  H38 ZIN A   1      25.301   1.203  31.779  0.00  0.00     0.210 HD
ENDBRANCH   4  31
TORSDOF 6
ENDMDL
MODEL 118
REMARK CAVERDOCK RESULT:      -9.0      0.000      0.000
REMARK CAVERDOCK CONSTRAINTS:       0.0      0.0      0.0      0.0
REMARK CAVERDOCK TUNNEL: 117     -9.0      3.2    118.5
REMARK  6 active torsions:
REMARK  status: ('A' for Active; 'I' for Inactive)
REMARK    1  A    between atoms: C4_4  and  O6_5 
REMARK    2  A    between atoms: C24_21  and  O26_22 
REMARK    3  A    between atoms: C27_23  and  O28_24 
REMARK    4  A    between atoms: C27_23  and  C29_25 
REMARK    5  A    between atoms: C29_25  and  C31_27 
REMARK    6  A    between atoms: C31_27  and  O32_28 
ROOT
ATOM      1  C1  ZIN A   1      25.480  -2.003  31.034  0.00  0.00     0.019 C 
ATOM      2  C2  ZIN A   1      26.702  -2.276  31.913  0.00  0.00     0.003 C 
ATOM      3  C3  ZIN A   1      26.813  -1.207  32.985  0.00  0.00     0.048 C 
ATOM      4  C4  ZIN A   1      26.812   0.152  32.267  0.00  0.00     0.160 C 
ATOM      5  C7  ZIN A   1      27.946   0.254  31.252  0.00  0.00     0.147 C 
ATOM      6  F8  ZIN A   1      29.172   0.238  31.927  0.00  0.00    -0.238 F 
ATOM      7  C9  ZIN A   1      27.924  -0.914  30.254  0.00  0.00     0.035 C 
ATOM      8  C11 ZIN A   1      29.122  -0.802  29.308  0.00  0.00     0.013 C 
ATOM      9  C12 ZIN A   1      29.005   0.477  28.474  0.00  0.00     0.036 C 
ATOM     10  C13 ZIN A   1      28.857   1.649  29.427  0.00  0.00    -0.061 A 
ATOM     11  C14 ZIN A   1      29.665   2.691  29.294  0.00  0.00     0.058 A 
ATOM     12  C15 ZIN A   1      29.565   3.837  30.212  0.00  0.00     0.172 A 
ATOM     13  O16 ZIN A   1      30.282   4.811  30.071  0.00  0.00    -0.289 OA
ATOM     14  C17 ZIN A   1      28.578   3.779  31.302  0.00  0.00     0.052 A 
ATOM     15  C18 ZIN A   1      27.776   2.731  31.412  0.00  0.00    -0.006 A 
ATOM     16  C19 ZIN A   1      27.814   1.570  30.478  0.00  0.00     0.036 A 
ATOM     17  C20 ZIN A   1      26.469   1.509  29.750  0.00  0.00     0.028 C 
ATOM     18  C21 ZIN A   1      27.994  -2.200  31.056  0.00  0.00     0.007 C 
ATOM     19  C23 ZIN A   1      27.925  -3.497  30.241  0.00  0.00     0.041 C 
ATOM     20  C24 ZIN A   1      27.426  -4.537  31.282  0.00  0.00     0.161 C 
ATOM     21  C27 ZIN A   1      26.682  -3.724  32.391  0.00  0.00     0.153 C 
ENDROOT
BRANCH  21  22
ATOM     22  O28 ZIN A   1      27.372  -3.843  33.638  0.00  0.00    -0.378 OA
ATOM     23  H52 ZIN A   1      28.184  -3.321  33.690  0.00  0.00     0.211 HD
ENDBRANCH  21  22
BRANCH  21  24
ATOM     24  C29 ZIN A   1      25.262  -4.209  32.531  0.00  0.00     0.187 C 
ATOM     25  O30 ZIN A   1      24.713  -4.745  31.598  0.00  0.00    -0.292 OA
BRANCH  24  26
ATOM     26  C31 ZIN A   1      24.528  -4.027  33.834  0.00  0.00     0.245 C 
BRANCH  26  27
ATOM     27  O32 ZIN A   1      23.299  -4.756  33.795  0.00  0.00    -0.393 OA
ATOM     28  H55 ZIN A   1      22.591  -4.361  34.322  0.00  0.00     0.209 HD
ENDBRANCH  26  27
ENDBRANCH  24  26
ENDBRANCH  21  24
BRANCH  20  29
ATOM     29  O26 ZIN A   1      28.537  -5.230  31.853  0.00  0.00    -0.392 OA
ATOM     30  H51 ZIN A   1      28.330  -5.697  32.674  0.00  0.00     0.210 HD
ENDBRANCH  20  29
BRANCH   4  31
ATOM     31  O6  ZIN A   1      25.566   0.322  31.591  0.00  0.00    -0.392 OA
ATOM     32  H38 ZIN A   1      25.259  -0.469  31.126  0.00  0.00     0.210 HD
ENDBRANCH   4  31
TORSDOF 6
ENDMDL
MODEL 119
REMARK CAVERDOCK RESULT:      -9.0      0.000      0.000
REMARK CAVERDOCK CONSTRAINTS:       0.0      0.0      0.0      0.0
REMARK CAVERDOCK TUNNEL: 118     -9.0      3.2    119.5
REMARK  6 active torsions:
REMARK  status: ('A' for Active; 'I' for Inactive)
REMARK    1  A    between atoms: C4_4  and  O6_5 
REMARK    2  A    between atoms: C24_21  and  O26_22 
REMARK    3  A    between atoms: C27_23  and  O28_24 
REMARK    4  A    between atoms: C27_23  and  C29_25 
REMARK    5  A    between atoms: C29_25  and  C31_27 
REMARK    6  A    between atoms: C31_27  and  O32_28 
ROOT
ATOM      1  C1  ZIN A   1      25.452  -2.137  31.212  0.00  0.00     0.019 C 
ATOM      2  C2  ZIN A   1      26.703  -2.413  32.047  0.00  0.00     0.003 C 
ATOM      3  C3  ZIN A   1      26.852  -1.347  33.117  0.00  0.00     0.048 C 
ATOM      4  C4  ZIN A   1      26.828   0.014  32.403  0.00  0.00     0.160 C 
ATOM      5  C7  ZIN A   1      27.926   0.118  31.349  0.00  0.00     0.147 C 
ATOM      6  F8  ZIN A   1      29.174   0.099  31.981  0.00  0.00    -0.238 F 
ATOM      7  C9  ZIN A   1      27.869  -1.048  30.350  0.00  0.00     0.035 C 
ATOM      8  C11 ZIN A   1      29.033  -0.935  29.364  0.00  0.00     0.013 C 
ATOM      9  C12 ZIN A   1      28.890   0.345  28.537  0.00  0.00     0.036 C 
ATOM     10  C13 ZIN A   1      28.775   1.516  29.496  0.00  0.00    -0.061 A 
ATOM     11  C14 ZIN A   1      29.579   2.557  29.338  0.00  0.00     0.058 A 
ATOM     12  C15 ZIN A   1      29.512   3.702  30.261  0.00  0.00     0.172 A 
ATOM     13  O16 ZIN A   1      30.224   4.675  30.098  0.00  0.00    -0.289 OA
ATOM     14  C17 ZIN A   1      28.562   3.642  31.384  0.00  0.00     0.052 A 
ATOM     15  C18 ZIN A   1      27.764   2.594  31.520  0.00  0.00    -0.006 A
[truncated: 150,128 more chars]
