# Supplementary material for: Fully automated virtual screening pipeline of FDA-approved drugs using Caver Web
Source: Comput Struct Biotechnol J. 2022 Nov 17;20:6512–8. doi: 10.1016/j.csbj.2022.11.031 (PMC9705369; doi:10.1016/j.csbj.2022.11.031)
Supplement: Supplementary data 1 [file mmc1.zip › supplementary_data/pymol/ZINC000003914809.pdbqt]

MODEL 1
REMARK CAVERDOCK RESULT:      22.3      0.000      0.000
REMARK CAVERDOCK CONSTRAINTS:       0.2      0.0      0.0      0.0
REMARK CAVERDOCK TUNNEL: 0     22.3      1.7     1.11
REMARK  6 active torsions:
REMARK  status: ('A' for Active; 'I' for Inactive)
REMARK    1  A    between atoms: C2_2  and  C4_3 
REMARK    2  A    between atoms: C2_2  and  C9_8 
REMARK    3  A    between atoms: C4_3  and  C5_4 
REMARK    4  A    between atoms: C5_4  and  C6_5 
REMARK    5  A    between atoms: C17_13  and  O19_14 
REMARK    6  A    between atoms: C24_18  and  O26_19 
ROOT
ATOM      1  C9  ZIN A   1      39.062   5.602  31.987  0.00  0.00    -0.002 C 
ATOM      2  C11 ZIN A   1      39.465   4.283  32.693  0.00  0.00     0.006 C 
ATOM      3  C12 ZIN A   1      41.015   4.286  32.775  0.00  0.00     0.006 C 
ATOM      4  C13 ZIN A   1      41.359   5.778  32.704  0.00  0.00     0.001 C 
ATOM      5  C15 ZIN A   1      42.767   6.112  32.247  0.00  0.00     0.024 C 
ATOM      6  C17 ZIN A   1      43.794   5.562  33.238  0.00  0.00     0.123 C 
ATOM      7  C20 ZIN A   1      45.201   5.950  32.779  0.00  0.00     0.037 C 
ATOM      8  C21 ZIN A   1      45.318   7.473  32.719  0.00  0.00    -0.001 C 
ATOM      9  C23 ZIN A   1      45.063   8.058  34.110  0.00  0.00     0.037 C 
ATOM     10  C24 ZIN A   1      45.182   9.582  34.051  0.00  0.00     0.118 C 
ATOM     11  C27 ZIN A   1      44.151  10.138  33.067  0.00  0.00     0.032 C 
ATOM     12  C28 ZIN A   1      44.406   9.552  31.677  0.00  0.00     0.012 C 
ATOM     13  C29 ZIN A   1      44.285   8.029  31.735  0.00  0.00    -0.036 C 
ATOM     14  C30 ZIN A   1      44.540   7.443  30.346  0.00  0.00     0.016 C 
ATOM     15  C31 ZIN A   1      42.874   7.643  32.177  0.00  0.00     0.001 C 
ATOM     16  C33 ZIN A   1      41.847   8.238  31.219  0.00  0.00     0.007 C 
ATOM     17  C34 ZIN A   1      40.420   7.789  31.577  0.00  0.00     0.010 C 
ATOM     18  C35 ZIN A   1      40.376   6.277  31.610  0.00  0.00    -0.036 C 
ATOM     19  C36 ZIN A   1      40.884   5.717  30.280  0.00  0.00     0.016 C 
ENDROOT
BRANCH   1  20
ATOM     20  C2  ZIN A   1      38.240   5.302  30.732  0.00  0.00    -0.013 C 
ATOM     21  C1  ZIN A   1      37.368   6.512  30.393  0.00  0.00     0.010 C 
BRANCH  20  22
ATOM     22  C4  ZIN A   1      37.349   4.085  30.984  0.00  0.00     0.015 C 
BRANCH  22  23
ATOM     23  C5  ZIN A   1      36.111   4.165  30.088  0.00  0.00     0.113 C 
BRANCH  23  24
ATOM     24  C6  ZIN A   1      34.875   4.260  30.946  0.00  0.00     0.172 C 
ATOM     25  O7  ZIN A   1      34.905   4.888  31.991  0.00  0.00    -0.648 OA
ATOM     26  O8  ZIN A   1      33.845   3.710  30.595  0.00  0.00    -0.648 OA
ENDBRANCH  23  24
ENDBRANCH  22  23
ENDBRANCH  20  22
ENDBRANCH   1  20
BRANCH   6  27
ATOM     27  O19 ZIN A   1      43.686   4.138  33.295  0.00  0.00    -0.395 OA
ATOM     28  H48 ZIN A   1      43.994   3.688  32.497  0.00  0.00     0.210 HD
ENDBRANCH   6  27
BRANCH  10  29
ATOM     29  O26 ZIN A   1      44.944  10.130  35.350  0.00  0.00    -0.396 OA
ATOM     30  H53 ZIN A   1      44.892   9.467  36.052  0.00  0.00     0.210 HD
ENDBRANCH  10  29
TORSDOF 6
ENDMDL
MODEL 2
REMARK CAVERDOCK RESULT:      23.4      0.000      0.000
REMARK CAVERDOCK CONSTRAINTS:       0.1      0.0      0.0      0.0
REMARK CAVERDOCK TUNNEL: 1     23.4      1.8      2.1
REMARK  6 active torsions:
REMARK  status: ('A' for Active; 'I' for Inactive)
REMARK    1  A    between atoms: C2_2  and  C4_3 
REMARK    2  A    between atoms: C2_2  and  C9_8 
REMARK    3  A    between atoms: C4_3  and  C5_4 
REMARK    4  A    between atoms: C5_4  and  C6_5 
REMARK    5  A    between atoms: C17_13  and  O19_14 
REMARK    6  A    between atoms: C24_18  and  O26_19 
ROOT
ATOM      1  C9  ZIN A   1      38.729   6.091  31.968  0.00  0.00    -0.002 C 
ATOM      2  C11 ZIN A   1      38.504   5.599  33.420  0.00  0.00     0.006 C 
ATOM      3  C12 ZIN A   1      39.914   5.381  34.032  0.00  0.00     0.006 C 
ATOM      4  C13 ZIN A   1      40.801   6.303  33.187  0.00  0.00     0.001 C 
ATOM      5  C15 ZIN A   1      42.280   5.961  33.166  0.00  0.00     0.024 C 
ATOM      6  C17 ZIN A   1      42.876   6.090  34.568  0.00  0.00     0.123 C 
ATOM      7  C20 ZIN A   1      44.375   5.785  34.512  0.00  0.00     0.037 C 
ATOM      8  C21 ZIN A   1      45.064   6.776  33.574  0.00  0.00    -0.001 C 
ATOM      9  C23 ZIN A   1      44.858   8.200  34.097  0.00  0.00     0.037 C 
ATOM     10  C24 ZIN A   1      45.550   9.192  33.160  0.00  0.00     0.118 C 
ATOM     11  C27 ZIN A   1      44.950   9.073  31.758  0.00  0.00     0.032 C 
ATOM     12  C28 ZIN A   1      45.155   7.649  31.235  0.00  0.00     0.012 C 
ATOM     13  C29 ZIN A   1      44.463   6.658  32.171  0.00  0.00    -0.036 C 
ATOM     14  C30 ZIN A   1      44.667   5.235  31.649  0.00  0.00     0.016 C 
ATOM     15  C31 ZIN A   1      42.964   6.953  32.212  0.00  0.00     0.001 C 
ATOM     16  C33 ZIN A   1      42.379   6.878  30.805  0.00  0.00     0.007 C 
ATOM     17  C34 ZIN A   1      40.853   7.073  30.821  0.00  0.00     0.010 C 
ATOM     18  C35 ZIN A   1      40.239   6.058  31.760  0.00  0.00    -0.036 C 
ATOM     19  C36 ZIN A   1      40.677   4.649  31.354  0.00  0.00     0.016 C 
ENDROOT
BRANCH   1  20
ATOM     20  C2  ZIN A   1      38.036   5.152  30.978  0.00  0.00    -0.013 C 
ATOM     21  C1  ZIN A   1      38.060   5.777  29.582  0.00  0.00     0.010 C 
BRANCH  20  22
ATOM     22  C4  ZIN A   1      36.587   4.931  31.414  0.00  0.00     0.015 C 
BRANCH  22  23
ATOM     23  C5  ZIN A   1      35.833   4.181  30.313  0.00  0.00     0.113 C 
BRANCH  23  24
ATOM     24  C6  ZIN A   1      34.423   3.904  30.770  0.00  0.00     0.172 C 
ATOM     25  O7  ZIN A   1      33.873   2.863  30.456  0.00  0.00    -0.648 OA
ATOM     26  O8  ZIN A   1      33.832   4.723  31.456  0.00  0.00    -0.648 OA
ENDBRANCH  23  24
ENDBRANCH  22  23
ENDBRANCH  20  22
ENDBRANCH   1  20
BRANCH   6  27
ATOM     27  O19 ZIN A   1      42.233   5.164  35.447  0.00  0.00    -0.395 OA
ATOM     28  H48 ZIN A   1      42.778   4.892  36.197  0.00  0.00     0.210 HD
ENDBRANCH   6  27
BRANCH  10  29
ATOM     29  O26 ZIN A   1      45.358  10.522  33.648  0.00  0.00    -0.396 OA
ATOM     30  H53 ZIN A   1      45.869  10.725  34.444  0.00  0.00     0.210 HD
ENDBRANCH  10  29
TORSDOF 6
ENDMDL
MODEL 3
REMARK CAVERDOCK RESULT:      24.2      0.000      0.000
REMARK CAVERDOCK CONSTRAINTS:       0.0      0.0      0.0      0.0
REMARK CAVERDOCK TUNNEL: 2     24.2      1.8      3.1
REMARK  6 active torsions:
REMARK  status: ('A' for Active; 'I' for Inactive)
REMARK    1  A    between atoms: C2_2  and  C4_3 
REMARK    2  A    between atoms: C2_2  and  C9_8 
REMARK    3  A    between atoms: C4_3  and  C5_4 
REMARK    4  A    between atoms: C5_4  and  C6_5 
REMARK    5  A    between atoms: C17_13  and  O19_14 
REMARK    6  A    between atoms: C24_18  and  O26_19 
ROOT
ATOM      1  C9  ZIN A   1      38.545   6.072  31.810  0.00  0.00    -0.002 C 
ATOM      2  C11 ZIN A   1      38.246   5.588  33.252  0.00  0.00     0.006 C 
ATOM      3  C12 ZIN A   1      39.622   5.328  33.921  0.00  0.00     0.006 C 
ATOM      4  C13 ZIN A   1      40.571   6.223  33.114  0.00  0.00     0.001 C 
ATOM      5  C15 ZIN A   1      42.038   5.837  33.153  0.00  0.00     0.024 C 
ATOM      6  C17 ZIN A   1      42.580   5.949  34.578  0.00  0.00     0.123 C 
ATOM      7  C20 ZIN A   1      44.069   5.599  34.584  0.00  0.00     0.037 C 
ATOM      8  C21 ZIN A   1      44.826   6.569  33.676  0.00  0.00    -0.001 C 
ATOM      9  C23 ZIN A   1      44.642   7.998  34.191  0.00  0.00     0.037 C 
ATOM     10  C24 ZIN A   1      45.401   8.968  33.284  0.00  0.00     0.118 C 
ATOM     11  C27 ZIN A   1      44.856   8.867  31.858  0.00  0.00     0.032 C 
ATOM     12  C28 ZIN A   1      45.039   7.437  31.343  0.00  0.00     0.012 C 
ATOM     13  C29 ZIN A   1      44.280   6.467  32.250  0.00  0.00    -0.036 C 
ATOM     14  C30 ZIN A   1      44.463   5.039  31.735  0.00  0.00     0.016 C 
ATOM     15  C31 ZIN A   1      42.790   6.807  32.229  0.00  0.00     0.001 C 
ATOM     16  C33 ZIN A   1      42.262   6.749  30.799  0.00  0.00     0.007 C 
ATOM     17  C34 ZIN A   1      40.743   6.990  30.752  0.00  0.00     0.010 C 
ATOM     18  C35 ZIN A   1      40.061   5.994  31.664  0.00  0.00    -0.036 C 
ATOM     19  C36 ZIN A   1      40.472   4.573  31.276  0.00  0.00     0.016 C 
ENDROOT
BRANCH   1  20
ATOM     20  C2  ZIN A   1      37.866   5.154  30.791  0.00  0.00    -0.013 C 
ATOM     21  C1  ZIN A   1      37.413   5.979  29.586  0.00  0.00     0.010 C 
BRANCH  20  22
ATOM     22  C4  ZIN A   1      36.652   4.485  31.438  0.00  0.00     0.015 C 
BRANCH  22  23
ATOM     23  C5  ZIN A   1      35.650   4.087  30.351  0.00  0.00     0.113 C 
BRANCH  23  24
ATOM     24  C6  ZIN A   1      34.253   4.143  30.912  0.00  0.00     0.172 C 
ATOM     25  O7  ZIN A   1      33.356   3.511  30.380  0.00  0.00    -0.648 OA
ATOM     26  O8  ZIN A   1      34.018   4.821  31.899  0.00  0.00    -0.648 OA
ENDBRANCH  23  24
ENDBRANCH  22  23
ENDBRANCH  20  22
ENDBRANCH   1  20
BRANCH   6  27
ATOM     27  O19 ZIN A   1      41.874   5.043  35.429  0.00  0.00    -0.395 OA
ATOM     28  H48 ZIN A   1      42.420   4.646  36.120  0.00  0.00     0.210 HD
ENDBRANCH   6  27
BRANCH  10  29
ATOM     29  O26 ZIN A   1      45.229  10.304  33.765  0.00  0.00    -0.396 OA
ATOM     30  H53 ZIN A   1      45.865  10.936  33.404  0.00  0.00     0.210 HD
ENDBRANCH  10  29
TORSDOF 6
ENDMDL
MODEL 4
REMARK CAVERDOCK RESULT:      24.2      0.000      0.000
REMARK CAVERDOCK CONSTRAINTS:       0.1      0.0      0.0      0.0
REMARK CAVERDOCK TUNNEL: 3     24.2      1.9      4.1
REMARK  6 active torsions:
REMARK  status: ('A' for Active; 'I' for Inactive)
REMARK    1  A    between atoms: C2_2  and  C4_3 
REMARK    2  A    between atoms: C2_2  and  C9_8 
REMARK    3  A    between atoms: C4_3  and  C5_4 
REMARK    4  A    between atoms: C5_4  and  C6_5 
REMARK    5  A    between atoms: C17_13  and  O19_14 
REMARK    6  A    between atoms: C24_18  and  O26_19 
ROOT
ATOM      1  C9  ZIN A   1      38.466   5.996  31.497  0.00  0.00    -0.002 C 
ATOM      2  C11 ZIN A   1      38.039   5.514  32.906  0.00  0.00     0.006 C 
ATOM      3  C12 ZIN A   1      39.350   5.240  33.691  0.00  0.00     0.006 C 
ATOM      4  C13 ZIN A   1      40.372   6.127  32.971  0.00  0.00     0.001 C 
ATOM      5  C15 ZIN A   1      41.827   5.728  33.137  0.00  0.00     0.024 C 
ATOM      6  C17 ZIN A   1      42.244   5.833  34.604  0.00  0.00     0.123 C 
ATOM      7  C20 ZIN A   1      43.725   5.470  34.738  0.00  0.00     0.037 C 
ATOM      8  C21 ZIN A   1      44.566   6.434  33.901  0.00  0.00    -0.001 C 
ATOM      9  C23 ZIN A   1      44.350   7.864  34.401  0.00  0.00     0.037 C 
ATOM     10  C24 ZIN A   1      45.194   8.829  33.565  0.00  0.00     0.118 C 
ATOM     11  C27 ZIN A   1      44.774   8.734  32.097  0.00  0.00     0.032 C 
ATOM     12  C28 ZIN A   1      44.988   7.303  31.597  0.00  0.00     0.012 C 
ATOM     13  C29 ZIN A   1      44.144   6.339  32.432  0.00  0.00    -0.036 C 
ATOM     14  C30 ZIN A   1      44.359   4.910  31.933  0.00  0.00     0.016 C 
ATOM     15  C31 ZIN A   1      42.665   6.693  32.283  0.00  0.00     0.001 C 
ATOM     16  C33 ZIN A   1      42.262   6.641  30.813  0.00  0.00     0.007 C 
ATOM     17  C34 ZIN A   1      40.756   6.896  30.635  0.00  0.00     0.010 C 
ATOM     18  C35 ZIN A   1      39.988   5.905  31.482  0.00  0.00    -0.036 C 
ATOM     19  C36 ZIN A   1      40.419   4.481  31.129  0.00  0.00     0.016 C 
ENDROOT
BRANCH   1  20
ATOM     20  C2  ZIN A   1      37.870   5.086  30.421  0.00  0.00    -0.013 C 
ATOM     21  C1  ZIN A   1      37.231   5.942  29.327  0.00  0.00     0.010 C 
BRANCH  20  22
ATOM     22  C4  ZIN A   1      36.806   4.184  31.049  0.00  0.00     0.015 C 
BRANCH  22  23
ATOM     23  C5  ZIN A   1      35.538   4.220  30.194  0.00  0.00     0.113 C 
BRANCH  23  24
ATOM     24  C6  ZIN A   1      34.329   4.071  31.081  0.00  0.00     0.172 C 
ATOM     25  O7  ZIN A   1      34.219   4.759  32.083  0.00  0.00    -0.648 OA
ATOM     26  O8  ZIN A   1      33.459   3.264  30.799  0.00  0.00    -0.648 OA
ENDBRANCH  23  24
ENDBRANCH  22  23
ENDBRANCH  20  22
ENDBRANCH   1  20
BRANCH   6  27
ATOM     27  O19 ZIN A   1      41.459   4.933  35.389  0.00  0.00    -0.395 OA
ATOM     28  H48 ZIN A   1      41.975   4.251  35.839  0.00  0.00     0.210 HD
ENDBRANCH   6  27
BRANCH  10  29
ATOM     29  O26 ZIN A   1      44.993  10.165  34.032  0.00  0.00    -0.396 OA
ATOM     30  H53 ZIN A   1      45.594  10.813  33.640  0.00  0.00     0.210 HD
ENDBRANCH  10  29
TORSDOF 6
ENDMDL
MODEL 5
REMARK CAVERDOCK RESULT:      24.1      0.000      0.000
REMARK CAVERDOCK CONSTRAINTS:       0.0      0.0      0.0      0.0
REMARK CAVERDOCK TUNNEL: 4     24.1      1.9      5.1
REMARK  6 active torsions:
REMARK  status: ('A' for Active; 'I' for Inactive)
REMARK    1  A    between atoms: C2_2  and  C4_3 
REMARK    2  A    between atoms: C2_2  and  C9_8 
REMARK    3  A    between atoms: C4_3  and  C5_4 
REMARK    4  A    between atoms: C5_4  and  C6_5 
REMARK    5  A    between atoms: C17_13  and  O19_14 
REMARK    6  A    between atoms: C24_18  and  O26_19 
ROOT
ATOM      1  C9  ZIN A   1      38.270   6.060  31.561  0.00  0.00    -0.002 C 
ATOM      2  C11 ZIN A   1      37.858   5.575  32.974  0.00  0.00     0.006 C 
ATOM      3  C12 ZIN A   1      39.178   5.275  33.735  0.00  0.00     0.006 C 
ATOM      4  C13 ZIN A   1      40.203   6.149  33.003  0.00  0.00     0.001 C 
ATOM      5  C15 ZIN A   1      41.653   5.725  33.142  0.00  0.00     0.024 C 
ATOM      6  C17 ZIN A   1      42.097   5.814  34.602  0.00  0.00     0.123 C 
ATOM      7  C20 ZIN A   1      43.573   5.425  34.708  0.00  0.00     0.037 C 
ATOM      8  C21 ZIN A   1      44.416   6.380  33.862  0.00  0.00    -0.001 C 
ATOM      9  C23 ZIN A   1      44.233   7.811  34.375  0.00  0.00     0.037 C 
ATOM     10  C24 ZIN A   1      45.078   8.766  33.530  0.00  0.00     0.118 C 
ATOM     11  C27 ZIN A   1      44.632   8.687  32.069  0.00  0.00     0.032 C 
ATOM     12  C28 ZIN A   1      44.814   7.256  31.557  0.00  0.00     0.012 C 
ATOM     13  C29 ZIN A   1      43.968   6.302  32.401  0.00  0.00    -0.036 C 
ATOM     14  C30 ZIN A   1      44.150   4.872  31.889  0.00  0.00     0.016 C 
ATOM     15  C31 ZIN A   1      42.493   6.680  32.279  0.00  0.00     0.001 C 
ATOM     16  C33 ZIN A   1      42.064   6.645  30.816  0.00  0.00     0.007 C 
ATOM     17  C34 ZIN A   1      40.560   6.926  30.665  0.00  0.00     0.010 C 
ATOM     18  C35 ZIN A   1      39.790   5.943  31.519  0.00  0.00    -0.036 C 
ATOM     19  C36 ZIN A   1      40.191   4.514  31.150  0.00  0.00     0.016 C 
ENDROOT
BRANCH   1  20
ATOM     20  C2  ZIN A   1      37.640   5.166  30.490  0.00  0.00    -0.013 C 
ATOM     21  C1  ZIN A   1      36.970   6.039  29.428  0.00  0.00     0.010 C 
BRANCH  20  22
ATOM     22  C4  ZIN A   1      36.595   4.256  31.136  0.00  0.00     0.015 C 
BRANCH  22  23
ATOM     23  C5  ZIN A   1      35.269   4.387  30.383  0.00  0.00     0.113 C 
BRANCH  23  24
ATOM     24  C6  ZIN A   1      34.129   4.056  31.312  0.00  0.00     0.172 C 
ATOM     25  O7  ZIN A   1      33.865   4.799  32.242  0.00  0.00    -0.648 OA
ATOM     26  O8  ZIN A   1      33.470   3.046  31.133  0.00  0.00    -0.648 OA
ENDBRANCH  23  24
ENDBRANCH  22  23
ENDBRANCH  20  22
ENDBRANCH   1  20
BRANCH   6  27
ATOM     27  O19 ZIN A   1      41.310   4.922  35.394  0.00  0.00    -0.395 OA
ATOM     28  H48 ZIN A   1      40.596   4.490  34.907  0.00  0.00     0.210 HD
ENDBRANCH   6  27
BRANCH  10  29
ATOM     29  O26 ZIN A   1      44.908  10.102  34.009  0.00  0.00    -0.396 OA
ATOM     30  H53 ZIN A   1      44.042  10.483  33.812  0.00  0.00     0.210 HD
ENDBRANCH  10  29
TORSDOF 6
ENDMDL
MODEL 6
REMARK CAVERDOCK RESULT:      24.1      0.000      0.000
REMARK CAVERDOCK CONSTRAINTS:       0.0      0.0      0.0      0.0
REMARK CAVERDOCK TUNNEL: 5     24.1      1.8      6.3
REMARK  6 active torsions:
REMARK  status: ('A' for Active; 'I' for Inactive)
REMARK    1  A    between atoms: C2_2  and  C4_3 
REMARK    2  A    between atoms: C2_2  and  C9_8 
REMARK    3  A    between atoms: C4_3  and  C5_4 
REMARK    4  A    between atoms: C5_4  and  C6_5 
REMARK    5  A    between atoms: C17_13  and  O19_14 
REMARK    6  A    between atoms: C24_18  and  O26_19 
ROOT
ATOM      1  C9  ZIN A   1      38.106   6.065  31.368  0.00  0.00    -0.002 C 
ATOM      2  C11 ZIN A   1      37.625   5.761  32.809  0.00  0.00     0.006 C 
ATOM      3  C12 ZIN A   1      38.896   5.422  33.633  0.00  0.00     0.006 C 
ATOM      4  C13 ZIN A   1      40.011   6.125  32.849  0.00  0.00     0.001 C 
ATOM      5  C15 ZIN A   1      41.414   5.589  33.069  0.00  0.00     0.024 C 
ATOM      6  C17 ZIN A   1      41.835   5.782  34.526  0.00  0.00     0.123 C 
ATOM      7  C20 ZIN A   1      43.267   5.276  34.711  0.00  0.00     0.037 C 
ATOM      8  C21 ZIN A   1      44.210   6.064  33.801  0.00  0.00    -0.001 C 
ATOM      9  C23 ZIN A   1      44.148   7.549  34.168  0.00  0.00     0.037 C 
ATOM     10  C24 ZIN A   1      45.093   8.337  33.259  0.00  0.00     0.118 C 
ATOM     11  C27 ZIN A   1      44.671   8.155  31.800  0.00  0.00     0.032 C 
ATOM     12  C28 ZIN A   1      44.731   6.670  31.434  0.00  0.00     0.012 C 
ATOM     13  C29 ZIN A   1      43.785   5.882  32.342  0.00  0.00    -0.036 C 
ATOM     14  C30 ZIN A   1      43.846   4.398  31.976  0.00  0.00     0.016 C 
ATOM     15  C31 ZIN A   1      42.353   6.376  32.143  0.00  0.00     0.001 C 
ATOM     16  C33 ZIN A   1      41.952   6.235  30.678  0.00  0.00     0.007 C 
ATOM     17  C34 ZIN A   1      40.482   6.632  30.458  0.00  0.00     0.010 C 
ATOM     18  C35 ZIN A   1      39.610   5.811  31.381  0.00  0.00    -0.036 C 
ATOM     19  C36 ZIN A   1      39.885   4.322  31.163  0.00  0.00     0.016 C 
ENDROOT
BRANCH   1  20
ATOM     20  C2  ZIN A   1      37.418   5.130  30.371  0.00  0.00    -0.013 C 
ATOM     21  C1  ZIN A   1      36.661   5.960  29.334  0.00  0.00     0.010 C 
BRANCH  20  22
ATOM     22  C4  ZIN A   1      36.436   4.224  31.116  0.00  0.00     0.015 C 
BRANCH  22  23
ATOM     23  C5  ZIN A   1      35.090   4.226  30.389  0.00  0.00     0.113 C 
BRANCH  23  24
ATOM     24  C6  ZIN A   1      33.978   4.043  31.391  0.00  0.00     0.172 C 
ATOM     25  O7  ZIN A   1      33.850   4.833  32.311  0.00  0.00    -0.648 OA
ATOM     26  O8  ZIN A   1      33.207   3.105  31.281  0.00  0.00    -0.648 OA
ENDBRANCH  23  24
ENDBRANCH  22  23
ENDBRANCH  20  22
ENDBRANCH   1  20
BRANCH   6  27
ATOM     27  O19 ZIN A   1      40.955   5.046  35.378  0.00  0.00    -0.395 OA
ATOM     28  H48 ZIN A   1      41.201   4.118  35.491  0.00  0.00     0.210 HD
ENDBRANCH   6  27
BRANCH  10  29
ATOM     29  O26 ZIN A   1      45.037   9.724  33.601  0.00  0.00    -0.396 OA
ATOM     30  H53 ZIN A   1      45.409   9.930  34.469  0.00  0.00     0.210 HD
ENDBRANCH  10  29
TORSDOF 6
ENDMDL
MODEL 7
REMARK CAVERDOCK RESULT:      24.4      0.000      0.000
REMARK CAVERDOCK CONSTRAINTS:       0.0      0.0      0.0      0.0
REMARK CAVERDOCK TUNNEL: 6     24.4      1.8      7.4
REMARK  6 active torsions:
REMARK  status: ('A' for Active; 'I' for Inactive)
REMARK    1  A    between atoms: C2_2  and  C4_3 
REMARK    2  A    between atoms: C2_2  and  C9_8 
REMARK    3  A    between atoms: C4_3  and  C5_4 
REMARK    4  A    between atoms: C5_4  and  C6_5 
REMARK    5  A    between atoms: C17_13  and  O19_14 
REMARK    6  A    between atoms: C24_18  and  O26_19 
ROOT
ATOM      1  C9  ZIN A   1      37.912   5.917  31.408  0.00  0.00    -0.002 C 
ATOM      2  C11 ZIN A   1      37.461   5.559  32.846  0.00  0.00     0.006 C 
ATOM      3  C12 ZIN A   1      38.755   5.243  33.645  0.00  0.00     0.006 C 
ATOM      4  C13 ZIN A   1      39.833   6.004  32.866  0.00  0.00     0.001 C 
ATOM      5  C15 ZIN A   1      41.257   5.513  33.053  0.00  0.00     0.024 C 
ATOM      6  C17 ZIN A   1      41.691   5.682  34.509  0.00  0.00     0.123 C 
ATOM      7  C20 ZIN A   1      43.142   5.222  34.663  0.00  0.00     0.037 C 
ATOM      8  C21 ZIN A   1      44.045   6.066  33.762  0.00  0.00    -0.001 C 
ATOM      9  C23 ZIN A   1      43.937   7.538  34.169  0.00  0.00     0.037 C 
ATOM     10  C24 ZIN A   1      44.841   8.382  33.269  0.00  0.00     0.118 C 
ATOM     11  C27 ZIN A   1      44.405   8.224  31.812  0.00  0.00     0.032 C 
ATOM     12  C28 ZIN A   1      44.512   6.752  31.406  0.00  0.00     0.012 C 
ATOM     13  C29 ZIN A   1      43.607   5.907  32.304  0.00  0.00    -0.036 C 
ATOM     14  C30 ZIN A   1      43.714   4.437  31.899  0.00  0.00     0.016 C 
ATOM     15  C31 ZIN A   1      42.156   6.357  32.137  0.00  0.00     0.001 C 
ATOM     16  C33 ZIN A   1      41.739   6.239  30.674  0.00  0.00     0.007 C 
ATOM     17  C34 ZIN A   1      40.254   6.590  30.483  0.00  0.00     0.010 C 
ATOM     18  C35 ZIN A   1      39.423   5.715  31.395  0.00  0.00    -0.036 C 
ATOM     19  C36 ZIN A   1      39.748   4.243  31.134  0.00  0.00     0.016 C 
ENDROOT
BRANCH   1  20
ATOM     20  C2  ZIN A   1      37.243   4.984  30.395  0.00  0.00    -0.013 C 
ATOM     21  C1  ZIN A   1      36.561   5.817  29.309  0.00  0.00     0.010 C 
BRANCH  20  22
ATOM     22  C4  ZIN A   1      36.201   4.122  31.108  0.00  0.00     0.015 C 
BRANCH  22  23
ATOM     23  C5  ZIN A   1      34.902   4.119  30.298  0.00  0.00     0.113 C 
BRANCH  23  24
ATOM     24  C6  ZIN A   1      33.743   3.806  31.209  0.00  0.00     0.172 C 
ATOM     25  O7  ZIN A   1      33.599   4.428  32.248  0.00  0.00    -0.648 OA
ATOM     26  O8  ZIN A   1      32.948   2.932  30.907  0.00  0.00    -0.648 OA
ENDBRANCH  23  24
ENDBRANCH  22  23
ENDBRANCH  20  22
ENDBRANCH   1  20
BRANCH   6  27
ATOM     27  O19 ZIN A   1      40.849   4.894  35.353  0.00  0.00    -0.395 OA
ATOM     28  H48 ZIN A   1      39.912   4.933  35.119  0.00  0.00     0.210 HD
ENDBRANCH   6  27
BRANCH  10  29
ATOM     29  O26 ZIN A   1      44.741   9.757  33.649  0.00  0.00    -0.396 OA
ATOM     30  H53 ZIN A   1      45.529  10.279  33.447  0.00  0.00     0.210 HD
ENDBRANCH  10  29
TORSDOF 6
ENDMDL
MODEL 8
REMARK CAVERDOCK RESULT:      24.5      0.000      0.000
REMARK CAVERDOCK CONSTRAINTS:       0.0      0.0      0.0      0.0
REMARK CAVERDOCK TUNNEL: 7     24.5      1.8      8.1
REMARK  6 active torsions:
REMARK  status: ('A' for Active; 'I' for Inactive)
REMARK    1  A    between atoms: C2_2  and  C4_3 
REMARK    2  A    between atoms: C2_2  and  C9_8 
REMARK    3  A    between atoms: C4_3  and  C5_4 
REMARK    4  A    between atoms: C5_4  and  C6_5 
REMARK    5  A    between atoms: C17_13  and  O19_14 
REMARK    6  A    between atoms: C24_18  and  O26_19 
ROOT
ATOM      1  C9  ZIN A   1      37.805   6.015  31.121  0.00  0.00    -0.002 C 
ATOM      2  C11 ZIN A   1      37.215   5.882  32.548  0.00  0.00     0.006 C 
ATOM      3  C12 ZIN A   1      38.407   5.542  33.483  0.00  0.00     0.006 C 
ATOM      4  C13 ZIN A   1      39.614   6.094  32.716  0.00  0.00     0.001 C 
ATOM      5  C15 ZIN A   1      40.960   5.494  33.079  0.00  0.00     0.024 C 
ATOM      6  C17 ZIN A   1      41.303   5.798  34.537  0.00  0.00     0.123 C 
ATOM      7  C20 ZIN A   1      42.682   5.222  34.865  0.00  0.00     0.037 C 
ATOM      8  C21 ZIN A   1      43.732   5.858  33.953  0.00  0.00    -0.001 C 
ATOM      9  C23 ZIN A   1      43.751   7.372  34.178  0.00  0.00     0.037 C 
ATOM     10  C24 ZIN A   1      44.803   8.008  33.267  0.00  0.00     0.118 C 
ATOM     11  C27 ZIN A   1      44.459   7.715  31.806  0.00  0.00     0.032 C 
ATOM     12  C28 ZIN A   1      44.439   6.201  31.581  0.00  0.00     0.012 C 
ATOM     13  C29 ZIN A   1      43.386   5.565  32.491  0.00  0.00    -0.036 C 
ATOM     14  C30 ZIN A   1      43.366   4.052  32.267  0.00  0.00     0.016 C 
ATOM     15  C31 ZIN A   1      42.007   6.128  32.151  0.00  0.00     0.001 C 
ATOM     16  C33 ZIN A   1      41.688   5.873  30.681  0.00  0.00     0.007 C 
ATOM     17  C34 ZIN A   1      40.266   6.340  30.326  0.00  0.00     0.010 C 
ATOM     18  C35 ZIN A   1      39.283   5.668  31.259  0.00  0.00    -0.036 C 
ATOM     19  C36 ZIN A   1      39.467   4.151  31.197  0.00  0.00     0.016 C 
ENDROOT
BRANCH   1  20
ATOM     20  C2  ZIN A   1      37.116   5.035  30.169  0.00  0.00    -0.013 C 
ATOM     21  C1  ZIN A   1      36.212   5.808  29.208  0.00  0.00     0.010 C 
BRANCH  20  22
ATOM     22  C4  ZIN A   1      36.274   4.046  30.977  0.00  0.00     0.015 C 
BRANCH  22  23
ATOM     23  C5  ZIN A   1      35.003   3.703  30.198  0.00  0.00     0.113 C 
BRANCH  23  24
ATOM     24  C6  ZIN A   1      33.796   4.116  31.000  0.00  0.00     0.172 C 
ATOM     25  O7  ZIN A   1      33.937   4.746  32.035  0.00  0.00    -0.648 OA
ATOM     26  O8  ZIN A   1      32.676   3.821  30.615  0.00  0.00    -0.648 OA
ENDBRANCH  23  24
ENDBRANCH  22  23
ENDBRANCH  20  22
ENDBRANCH   1  20
BRANCH   6  27
ATOM     27  O19 ZIN A   1      40.323   5.205  35.391  0.00  0.00    -0.395 OA
ATOM     28  H48 ZIN A   1      40.559   4.322  35.707  0.00  0.00     0.210 HD
ENDBRANCH   6  27
BRANCH  10  29
ATOM     29  O26 ZIN A   1      44.822   9.422  33.477  0.00  0.00    -0.396 OA
ATOM     30  H53 ZIN A   1      44.466   9.934  32.738  0.00  0.00     0.210 HD
ENDBRANCH  10  29
TORSDOF 6
ENDMDL
MODEL 9
REMARK CAVERDOCK RESULT:      25.1      0.000      0.000
REMARK CAVERDOCK CONSTRAINTS:       0.2      0.0      0.0      0.0
REMARK CAVERDOCK TUNNEL: 8     25.1      1.8      9.1
REMARK  6 active torsions:
REMARK  status: ('A' for Active; 'I' for Inactive)
REMARK    1  A    between atoms: C2_2  and  C4_3 
REMARK    2  A    between atoms: C2_2  and  C9_8 
REMARK    3  A    between atoms: C4_3  and  C5_4 
REMARK    4  A    between atoms: C5_4  and  C6_5 
REMARK    5  A    between atoms: C17_13  and  O19_14 
REMARK    6  A    between atoms: C24_18  and  O26_19 
ROOT
ATOM      1  C9  ZIN A   1      37.566   5.867  31.207  0.00  0.00    -0.002 C 
ATOM      2  C11 ZIN A   1      37.050   5.766  32.664  0.00  0.00     0.006 C 
ATOM      3  C12 ZIN A   1      38.290   5.460  33.547  0.00  0.00     0.006 C 
ATOM      4  C13 ZIN A   1      39.452   6.001  32.706  0.00  0.00     0.001 C 
ATOM      5  C15 ZIN A   1      40.819   5.420  33.015  0.00  0.00     0.024 C 
ATOM      6  C17 ZIN A   1      41.233   5.764  34.446  0.00  0.00     0.123 C 
ATOM      7  C20 ZIN A   1      42.632   5.207  34.718  0.00  0.00     0.037 C 
ATOM      8  C21 ZIN A   1      43.629   5.826  33.738  0.00  0.00    -0.001 C 
ATOM      9  C23 ZIN A   1      43.647   7.346  33.923  0.00  0.00     0.037 C 
ATOM     10  C24 ZIN A   1      44.646   7.966  32.944  0.00  0.00     0.118 C 
ATOM     11  C27 ZIN A   1      44.231   7.632  31.510  0.00  0.00     0.032 C 
ATOM     12  C28 ZIN A   1      44.212   6.113  31.326  0.00  0.00     0.012 C 
ATOM     13  C29 ZIN A   1      43.213   5.493  32.304  0.00  0.00    -0.036 C 
ATOM     14  C30 ZIN A   1      43.194   3.975  32.120  0.00  0.00     0.016 C 
ATOM     15  C31 ZIN A   1      41.813   6.038  32.019  0.00  0.00     0.001 C 
ATOM     16  C33 ZIN A   1      41.423   5.742  30.574  0.00  0.00     0.007 C 
ATOM     17  C34 ZIN A   1      39.981   6.190  30.281  0.00  0.00     0.010 C 
ATOM     18  C35 ZIN A   1      39.052   5.535  31.279  0.00  0.00    -0.036 C 
ATOM     19  C36 ZIN A   1      39.246   4.018  31.246  0.00  0.00     0.016 C 
ENDROOT
BRANCH   1  20
ATOM     20  C2  ZIN A   1      36.838   4.858  30.316  0.00  0.00    -0.013 C 
ATOM     21  C1  ZIN A   1      36.117   5.599  29.189  0.00  0.00     0.010 C 
BRANCH  20  22
ATOM     22  C4  ZIN A   1      35.818   4.083  31.152  0.00  0.00     0.015 C 
BRANCH  22  23
ATOM     23  C5  ZIN A   1      34.665   3.627  30.254  0.00  0.00     0.113 C 
BRANCH  23  24
ATOM     24  C6  ZIN A   1      33.369   3.715  31.019  0.00  0.00     0.172 C 
ATOM     25  O7  ZIN A   1      33.374   4.041  32.194  0.00  0.00    -0.648 OA
ATOM     26  O8  ZIN A   1      32.314   3.459  30.462  0.00  0.00    -0.648 OA
ENDBRANCH  23  24
ENDBRANCH  22  23
ENDBRANCH  20  22
ENDBRANCH   1  20
BRANCH   6  27
ATOM     27  O19 ZIN A   1      40.302   5.186  35.364  0.00  0.00    -0.395 OA
ATOM     28  H48 ZIN A   1      39.631   4.630  34.945  0.00  0.00     0.210 HD
ENDBRANCH   6  27
BRANCH  10  29
ATOM     29  O26 ZIN A   1      44.663   9.385  33.117  0.00  0.00    -0.396 OA
ATOM     30  H53 ZIN A   1      45.380   9.704  33.682  0.00  0.00     0.210 HD
ENDBRANCH  10  29
TORSDOF 6
ENDMDL
MODEL 10
REMARK CAVERDOCK RESULT:      25.6      0.000      0.000
REMARK CAVERDOCK CONSTRAINTS:       0.0      0.0      0.0      0.0
REMARK CAVERDOCK TUNNEL: 9     25.6      1.7     10.2
REMARK  6 active torsions:
REMARK  status: ('A' for Active; 'I' for Inactive)
REMARK    1  A    between atoms: C2_2  and  C4_3 
REMARK    2  A    between atoms: C2_2  and  C9_8 
REMARK    3  A    between atoms: C4_3  and  C5_4 
REMARK    4  A    between atoms: C5_4  and  C6_5 
REMARK    5  A    between atoms: C17_13  and  O19_14 
REMARK    6  A    between atoms: C24_18  and  O26_19 
ROOT
ATOM      1  C9  ZIN A   1      37.470   5.912  30.917  0.00  0.00    -0.002 C 
ATOM      2  C11 ZIN A   1      36.843   6.106  32.321  0.00  0.00     0.006 C 
ATOM      3  C12 ZIN A   1      37.962   5.784  33.348  0.00  0.00     0.006 C 
ATOM      4  C13 ZIN A   1      39.245   6.034  32.547  0.00  0.00     0.001 C 
ATOM      5  C15 ZIN A   1      40.492   5.338  33.061  0.00  0.00     0.024 C 
ATOM      6  C17 ZIN A   1      40.847   5.844  34.459  0.00  0.00     0.123 C 
ATOM      7  C20 ZIN A   1      42.131   5.162  34.935  0.00  0.00     0.037 C 
ATOM      8  C21 ZIN A   1      43.272   5.488  33.971  0.00  0.00    -0.001 C 
ATOM      9  C23 ZIN A   1      43.490   7.003  33.935  0.00  0.00     0.037 C 
ATOM     10  C24 ZIN A   1      44.634   7.329  32.972  0.00  0.00     0.118 C 
ATOM     11  C27 ZIN A   1      44.279   6.832  31.570  0.00  0.00     0.032 C 
ATOM     12  C28 ZIN A   1      44.059   5.318  31.607  0.00  0.00     0.012 C 
ATOM     13  C29 ZIN A   1      42.916   4.991  32.568  0.00  0.00    -0.036 C 
ATOM     14  C30 ZIN A   1      42.697   3.478  32.605  0.00  0.00     0.016 C 
ATOM     15  C31 ZIN A   1      41.630   5.660  32.081  0.00  0.00     0.001 C 
ATOM     16  C33 ZIN A   1      41.306   5.195  30.665  0.00  0.00     0.007 C 
ATOM     17  C34 ZIN A   1      39.965   5.773  30.179  0.00  0.00     0.010 C 
ATOM     18  C35 ZIN A   1      38.885   5.406  31.173  0.00  0.00    -0.036 C 
ATOM     19  C36 ZIN A   1      38.866   3.890  31.378  0.00  0.00     0.016 C 
ENDROOT
BRANCH   1  20
ATOM     20  C2  ZIN A   1      36.672   4.877  30.120  0.00  0.00    -0.013 C 
ATOM     21  C1  ZIN A   1      36.026   5.554  28.910  0.00  0.00     0.010 C 
BRANCH  20  22
ATOM     22  C4  ZIN A   1      35.584   4.275  31.010  0.00  0.00     0.015 C 
BRANCH  22  23
ATOM     23  C5  ZIN A   1      34.694   3.353  30.174  0.00  0.00     0.113 C 
BRANCH  23  24
ATOM     24  C6  ZIN A   1      33.325   3.273  30.800  0.00  0.00     0.172 C 
ATOM     25  O7  ZIN A   1      33.197   3.409  32.005  0.00  0.00    -0.648 OA
ATOM     26  O8  ZIN A   1      32.345   3.072  30.102  0.00  0.00    -0.648 OA
ENDBRANCH  23  24
ENDBRANCH  22  23
ENDBRANCH  20  22
ENDBRANCH   1  20
BRANCH   6  27
ATOM     27  O19 ZIN A   1      39.781   5.541  35.362  0.00  0.00    -0.395 OA
ATOM     28  H48 ZIN A   1      40.026   5.608  36.294  0.00  0.00     0.210 HD
ENDBRANCH   6  27
BRANCH  10  29
ATOM     29  O26 ZIN A   1      44.838   8.744  32.938  0.00  0.00    -0.396 OA
ATOM     30  H53 ZIN A   1      44.067   9.245  32.640  0.00  0.00     0.210 HD
ENDBRANCH  10  29
TORSDOF 6
ENDMDL
MODEL 11
REMARK CAVERDOCK RESULT:      26.2      0.000      0.000
REMARK CAVERDOCK CONSTRAINTS:       0.2      0.0      0.0      0.0
REMARK CAVERDOCK TUNNEL: 10     26.2      1.7     11.2
REMARK  6 active torsions:
REMARK  status: ('A' for Active; 'I' for Inactive)
REMARK    1  A    between atoms: C2_2  and  C4_3 
REMARK    2  A    between atoms: C2_2  and  C9_8 
REMARK    3  A    between atoms: C4_3  and  C5_4 
REMARK    4  A    between atoms: C5_4  and  C6_5 
REMARK    5  A    between atoms: C17_13  and  O19_14 
REMARK    6  A    between atoms: C24_18  and  O26_19 
ROOT
ATOM      1  C9  ZIN A   1      37.349   5.818  30.779  0.00  0.00    -0.002 C 
ATOM      2  C11 ZIN A   1      36.691   6.046  32.163  0.00  0.00     0.006 C 
ATOM      3  C12 ZIN A   1      37.790   5.758  33.222  0.00  0.00     0.006 C 
ATOM      4  C13 ZIN A   1      39.088   5.995  32.443  0.00  0.00     0.001 C 
ATOM      5  C15 ZIN A   1      40.328   5.321  33.001  0.00  0.00     0.024 C 
ATOM      6  C17 ZIN A   1      40.650   5.866  34.392  0.00  0.00     0.123 C 
ATOM      7  C20 ZIN A   1      41.927   5.204  34.913  0.00  0.00     0.037 C 
ATOM      8  C21 ZIN A   1      43.087   5.513  33.966  0.00  0.00    -0.001 C 
ATOM      9  C23 ZIN A   1      43.297   7.027  33.894  0.00  0.00     0.037 C 
ATOM     10  C24 ZIN A   1      44.459   7.336  32.948  0.00  0.00     0.118 C 
ATOM     11  C27 ZIN A   1      44.137   6.799  31.552  0.00  0.00     0.032 C 
ATOM     12  C28 ZIN A   1      43.926   5.285  31.624  0.00  0.00     0.012 C 
ATOM     13  C29 ZIN A   1      42.764   4.977  32.569  0.00  0.00    -0.036 C 
ATOM     14  C30 ZIN A   1      42.553   3.464  32.641  0.00  0.00     0.016 C 
ATOM     15  C31 ZIN A   1      41.486   5.624  32.037  0.00  0.00     0.001 C 
ATOM     16  C33 ZIN A   1      41.194   5.120  30.627  0.00  0.00     0.007 C 
ATOM     17  C34 ZIN A   1      39.861   5.676  30.098  0.00  0.00     0.010 C 
ATOM     18  C35 ZIN A   1      38.762   5.329  31.078  0.00  0.00    -0.036 C 
ATOM     19  C36 ZIN A   1      38.747   3.819  31.322  0.00  0.00     0.016 C 
ENDROOT
BRANCH   1  20
ATOM     20  C2  ZIN A   1      36.575   4.758  29.992  0.00  0.00    -0.013 C 
ATOM     21  C1  ZIN A   1      35.770   5.434  28.882  0.00  0.00     0.010 C 
BRANCH  20  22
ATOM     22  C4  ZIN A   1      35.625   4.017  30.934  0.00  0.00     0.015 C 
BRANCH  22  23
ATOM     23  C5  ZIN A   1      34.486   3.395  30.123  0.00  0.00     0.113 C 
BRANCH  23  24
ATOM     24  C6  ZIN A   1      33.192   3.537  30.883  0.00  0.00     0.172 C 
ATOM     25  O7  ZIN A   1      32.128   3.356  30.315  0.00  0.00    -0.648 OA
ATOM     26  O8  ZIN A   1      33.209   3.832  32.067  0.00  0.00    -0.648 OA
ENDBRANCH  23  24
ENDBRANCH  22  23
ENDBRANCH  20  22
ENDBRANCH   1  20
BRANCH   6  27
ATOM     27  O19 ZIN A   1      39.567   5.580  35.280  0.00  0.00    -0.395 OA
ATOM     28  H48 ZIN A   1      39.413   4.636  35.419  0.00  0.00     0.210 HD
ENDBRANCH   6  27
BRANCH  10  29
ATOM     29  O26 ZIN A   1      44.656   8.750  32.880  0.00  0.00    -0.396 OA
ATOM     30  H53 ZIN A   1      45.405   9.017  32.331  0.00  0.00     0.210 HD
ENDBRANCH  10  29
TORSDOF 6
ENDMDL
MODEL 12
REMARK CAVERDOCK RESULT:      26.9      0.000      0.000
REMARK CAVERDOCK CONSTRAINTS:       0.0      0.0      0.0      0.0
REMARK CAVERDOCK TUNNEL: 11     26.9      1.8     12.1
REMARK  6 active torsions:
REMARK  status: ('A' for Active; 'I' for Inactive)
REMARK    1  A    between atoms: C2_2  and  C4_3 
REMARK    2  A    between atoms: C2_2  and  C9_8 
REMARK    3  A    between atoms: C4_3  and  C5_4 
REMARK    4  A    between atoms: C5_4  and  C6_5 
REMARK    5  A    between atoms: C17_13  and  O19_14 
REMARK    6  A    between atoms: C24_18  and  O26_19 
ROOT
ATOM      1  C9  ZIN A   1      37.297   5.657  30.394  0.00  0.00    -0.002 C 
ATOM      2  C11 ZIN A   1      36.583   6.069  31.706  0.00  0.00     0.006 C 
ATOM      3  C12 ZIN A   1      37.611   5.853  32.849  0.00  0.00     0.006 C 
ATOM      4  C13 ZIN A   1      38.958   5.940  32.121  0.00  0.00     0.001 C 
ATOM      5  C15 ZIN A   1      40.131   5.277  32.819  0.00  0.00     0.024 C 
ATOM      6  C17 ZIN A   1      40.411   5.961  34.157  0.00  0.00     0.123 C 
ATOM      7  C20 ZIN A   1      41.625   5.304  34.818  0.00  0.00     0.037 C 
ATOM      8  C21 ZIN A   1      42.845   5.450  33.909  0.00  0.00    -0.001 C 
ATOM      9  C23 ZIN A   1      43.136   6.936  33.682  0.00  0.00     0.037 C 
ATOM     10  C24 ZIN A   1      44.359   7.082  32.773  0.00  0.00     0.118 C 
ATOM     11  C27 ZIN A   1      44.080   6.407  31.429  0.00  0.00     0.032 C 
ATOM     12  C28 ZIN A   1      43.787   4.921  31.656  0.00  0.00     0.012 C 
ATOM     13  C29 ZIN A   1      42.565   4.775  32.563  0.00  0.00    -0.036 C 
ATOM     14  C30 ZIN A   1      42.272   3.291  32.790  0.00  0.00     0.016 C 
ATOM     15  C31 ZIN A   1      41.350   5.416  31.893  0.00  0.00     0.001 C 
ATOM     16  C33 ZIN A   1      41.103   4.771  30.533  0.00  0.00     0.007 C 
ATOM     17  C34 ZIN A   1      39.829   5.324  29.873  0.00  0.00     0.010 C 
ATOM     18  C35 ZIN A   1      38.666   5.140  30.822  0.00  0.00    -0.036 C 
ATOM     19  C36 ZIN A   1      38.561   3.670  31.231  0.00  0.00     0.016 C 
ENDROOT
BRANCH   1  20
ATOM     20  C2  ZIN A   1      36.510   4.551  29.687  0.00  0.00    -0.013 C 
ATOM     21  C1  ZIN A   1      35.664   5.163  28.570  0.00  0.00     0.010 C 
BRANCH  20  22
ATOM     22  C4  ZIN A   1      35.596   3.852  30.695  0.00  0.00     0.015 C 
BRANCH  22  23
ATOM     23  C5  ZIN A   1      34.452   3.160  29.951  0.00  0.00     0.113 C 
BRANCH  23  24
ATOM     24  C6  ZIN A   1      33.171   3.333  30.727  0.00  0.00     0.172 C 
ATOM     25  O7  ZIN A   1      32.111   2.978  30.241  0.00  0.00    -0.648 OA
ATOM     26  O8  ZIN A   1      33.196   3.827  31.842  0.00  0.00    -0.648 OA
ENDBRANCH  23  24
ENDBRANCH  22  23
ENDBRANCH  20  22
ENDBRANCH   1  20
BRANCH   6  27
ATOM     27  O19 ZIN A   1      39.272   5.826  35.009  0.00  0.00    -0.395 OA
ATOM     28  H48 ZIN A   1      39.340   5.101  35.645  0.00  0.00     0.210 HD
ENDBRANCH   6  27
BRANCH  10  29
ATOM     29  O26 ZIN A   1      44.632   8.469  32.561  0.00  0.00    -0.396 OA
ATOM     30  H53 ZIN A   1      43.869   9.046  32.704  0.00  0.00     0.210 HD
ENDBRANCH  10  29
TORSDOF 6
ENDMDL
MODEL 13
REMARK CAVERDOCK RESULT:      27.5      0.000      0.000
REMARK CAVERDOCK CONSTRAINTS:       0.1      0.0      0.0      0.0
REMARK CAVERDOCK TUNNEL: 12     27.5      1.8     13.1
REMARK  6 active torsions:
REMARK  status: ('A' for Active; 'I' for Inactive)
REMARK    1  A    between atoms: C2_2  and  C4_3 
REMARK    2  A    between atoms: C2_2  and  C9_8 
REMARK    3  A    between atoms: C4_3  and  C5_4 
REMARK    4  A    between atoms: C5_4  and  C6_5 
REMARK    5  A    between atoms: C17_13  and  O19_14 
REMARK    6  A    between atoms: C24_18  and  O26_19 
ROOT
ATOM      1  C9  ZIN A   1      37.213   5.545  30.286  0.00  0.00    -0.002 C 
ATOM      2  C11 ZIN A   1      36.486   6.001  31.576  0.00  0.00     0.006 C 
ATOM      3  C12 ZIN A   1      37.500   5.819  32.737  0.00  0.00     0.006 C 
ATOM      4  C13 ZIN A   1      38.855   5.879  32.022  0.00  0.00     0.001 C 
ATOM      5  C15 ZIN A   1      40.018   5.235  32.753  0.00  0.00     0.024 C 
ATOM      6  C17 ZIN A   1      40.286   5.960  34.072  0.00  0.00     0.123 C 
ATOM      7  C20 ZIN A   1      41.490   5.322  34.768  0.00  0.00     0.037 C 
ATOM      8  C21 ZIN A   1      42.720   5.434  33.867  0.00  0.00    -0.001 C 
ATOM      9  C23 ZIN A   1      43.020   6.911  33.596  0.00  0.00     0.037 C 
ATOM     10  C24 ZIN A   1      44.252   7.024  32.697  0.00  0.00     0.118 C 
ATOM     11  C27 ZIN A   1      43.986   6.306  31.372  0.00  0.00     0.032 C 
ATOM     12  C28 ZIN A   1      43.686   4.830  31.644  0.00  0.00     0.012 C 
ATOM     13  C29 ZIN A   1      42.453   4.717  32.542  0.00  0.00    -0.036 C 
ATOM     14  C30 ZIN A   1      42.153   3.242  32.813  0.00  0.00     0.016 C 
ATOM     15  C31 ZIN A   1      41.248   5.340  31.838  0.00  0.00     0.001 C 
ATOM     16  C33 ZIN A   1      41.014   4.652  30.497  0.00  0.00     0.007 C 
ATOM     17  C34 ZIN A   1      39.749   5.187  29.804  0.00  0.00     0.010 C 
ATOM     18  C35 ZIN A   1      38.575   5.038  30.746  0.00  0.00    -0.036 C 
ATOM     19  C36 ZIN A   1      38.460   3.582  31.201  0.00  0.00     0.016 C 
ENDROOT
BRANCH   1  20
ATOM     20  C2  ZIN A   1      36.429   4.419  29.606  0.00  0.00    -0.013 C 
ATOM     21  C1  ZIN A   1      35.430   5.020  28.616  0.00  0.00     0.010 C 
BRANCH  20  22
ATOM     22  C4  ZIN A   1      35.677   3.611  30.664  0.00  0.00     0.015 C 
BRANCH  22  23
ATOM     23  C5  ZIN A   1      34.262   3.310  30.164  0.00  0.00     0.113 C 
BRANCH  23  24
ATOM     24  C6  ZIN A   1      33.262   3.701  31.222  0.00  0.00     0.172 C 
ATOM     25  O7  ZIN A   1      32.069   3.687  30.969  0.00  0.00    -0.648 OA
ATOM     26  O8  ZIN A   1      33.645   4.031  32.332  0.00  0.00    -0.648 OA
ENDBRANCH  23  24
ENDBRANCH  22  23
ENDBRANCH  20  22
ENDBRANCH   1  20
BRANCH   6  27
ATOM     27  O19 ZIN A   1      39.137   5.857  34.915  0.00  0.00    -0.395 OA
ATOM     28  H48 ZIN A   1      39.334   5.934  35.858  0.00  0.00     0.210 HD
ENDBRANCH   6  27
BRANCH  10  29
ATOM     29  O26 ZIN A   1      44.532   8.403  32.444  0.00  0.00    -0.396 OA
ATOM     30  H53 ZIN A   1      44.004   8.786  31.731  0.00  0.00     0.210 HD
ENDBRANCH  10  29
TORSDOF 6
ENDMDL
MODEL 14
REMARK CAVERDOCK RESULT:      28.7      0.000      0.000
REMARK CAVERDOCK CONSTRAINTS:       0.1      0.0      0.0      0.0
REMARK CAVERDOCK TUNNEL: 13     28.7      1.8     14.3
REMARK  6 active torsions:
REMARK  status: ('A' for Active; 'I' for Inactive)
REMARK    1  A    between atoms: C2_2  and  C4_3 
REMARK    2  A    between atoms: C2_2  and  C9_8 
REMARK    3  A    between atoms: C4_3  and  C5_4 
REMARK    4  A    between atoms: C5_4  and  C6_5 
REMARK    5  A    between atoms: C17_13  and  O19_14 
REMARK    6  A    between atoms: C24_18  and  O26_19 
ROOT
ATOM      1  C9  ZIN A   1      36.992   5.599  30.214  0.00  0.00    -0.002 C 
ATOM      2  C11 ZIN A   1      36.285   6.125  31.488  0.00  0.00     0.006 C 
ATOM      3  C12 ZIN A   1      37.302   5.966  32.650  0.00  0.00     0.006 C 
ATOM      4  C13 ZIN A   1      38.653   5.964  31.926  0.00  0.00     0.001 C 
ATOM      5  C15 ZIN A   1      39.806   5.323  32.677  0.00  0.00     0.024 C 
ATOM      6  C17 ZIN A   1      40.099   6.095  33.963  0.00  0.00     0.123 C 
ATOM      7  C20 ZIN A   1      41.292   5.456  34.677  0.00  0.00     0.037 C 
ATOM      8  C21 ZIN A   1      42.519   5.502  33.766  0.00  0.00    -0.001 C 
ATOM      9  C23 ZIN A   1      42.852   6.959  33.433  0.00  0.00     0.037 C 
ATOM     10  C24 ZIN A   1      44.081   7.005  32.523  0.00  0.00     0.118 C 
ATOM     11  C27 ZIN A   1      43.789   6.240  31.230  0.00  0.00     0.032 C 
ATOM     12  C28 ZIN A   1      43.455   4.784  31.564  0.00  0.00     0.012 C 
ATOM     13  C29 ZIN A   1      42.226   4.738  32.473  0.00  0.00    -0.036 C 
ATOM     14  C30 ZIN A   1      41.892   3.283  32.806  0.00  0.00     0.016 C 
ATOM     15  C31 ZIN A   1      41.031   5.361  31.751  0.00  0.00     0.001 C 
ATOM     16  C33 ZIN A   1      40.772   4.624  30.440  0.00  0.00     0.007 C 
ATOM     17  C34 ZIN A   1      39.516   5.161  29.733  0.00  0.00     0.010 C 
ATOM     18  C35 ZIN A   1      38.345   5.079  30.687  0.00  0.00    -0.036 C 
ATOM     19  C36 ZIN A   1      38.198   3.646  31.202  0.00  0.00     0.016 C 
ENDROOT
BRANCH   1  20
ATOM     20  C2  ZIN A   1      36.178   4.466  29.586  0.00  0.00    -0.013 C 
ATOM     21  C1  ZIN A   1      35.408   5.001  28.377  0.00  0.00     0.010 C 
BRANCH  20  22
ATOM     22  C4  ZIN A   1      35.191   3.915  30.616  0.00  0.00     0.015 C 
BRANCH  22  23
ATOM     23  C5  ZIN A   1      34.167   3.020  29.914  0.00  0.00     0.113 C 
BRANCH  23  24
ATOM     24  C6  ZIN A   1      32.810   3.226  30.537  0.00  0.00     0.172 C 
ATOM     25  O7  ZIN A   1      32.672   4.018  31.453  0.00  0.00    -0.648 OA
ATOM     26  O8  ZIN A   1      31.848   2.599  30.124  0.00  0.00    -0.648 OA
ENDBRANCH  23  24
ENDBRANCH  22  23
ENDBRANCH  20  22
ENDBRANCH   1  20
BRANCH   6  27
ATOM     27  O19 ZIN A   1      38.953   6.054  34.816  0.00  0.00    -0.395 OA
ATOM     28  H48 ZIN A   1      39.166   6.047  35.759  0.00  0.00     0.210 HD
ENDBRANCH   6  27
BRANCH  10  29
ATOM     29  O26 ZIN A   1      44.392   8.365  32.212  0.00  0.00    -0.396 OA
ATOM     30  H53 ZIN A   1      44.397   8.952  32.979  0.00  0.00     0.210 HD
ENDBRANCH  10  29
TORSDOF 6
ENDMDL
MODEL 15
REMARK CAVERDOCK RESULT:      28.9      0.000      0.000
REMARK CAVERDOCK CONSTRAINTS:       0.0      0.0      0.0      0.0
REMARK CAVERDOCK TUNNEL: 14     28.9      1.8     15.1
REMARK  6 active torsions:
REMARK  status: ('A' for Active; 'I' for Inactive)
REMARK    1  A    between atoms: C2_2  and  C4_3 
REMARK    2  A    between atoms: C2_2  and  C9_8 
REMARK    3  A    between atoms: C4_3  and  C5_4 
REMARK    4  A    between atoms: C5_4  and  C6_5 
REMARK    5  A    between atoms: C17_13  and  O19_14 
REMARK    6  A    between atoms: C24_18  and  O26_19 
ROOT
ATOM      1  C9  ZIN A   1      36.922   5.437  30.196  0.00  0.00    -0.002 C 
ATOM      2  C11 ZIN A   1      36.174   6.030  31.416  0.00  0.00     0.006 C 
ATOM      3  C12 ZIN A   1      37.148   5.926  32.620  0.00  0.00     0.006 C 
ATOM      4  C13 ZIN A   1      38.524   5.881  31.945  0.00  0.00     0.001 C 
ATOM      5  C15 ZIN A   1      39.645   5.274  32.768  0.00  0.00     0.024 C 
ATOM      6  C17 ZIN A   1      39.898   6.109  34.023  0.00  0.00     0.123 C 
ATOM      7  C20 ZIN A   1      41.061   5.503  34.811  0.00  0.00     0.037 C 
ATOM      8  C21 ZIN A   1      42.320   5.498  33.943  0.00  0.00    -0.001 C 
ATOM      9  C23 ZIN A   1      42.672   6.934  33.549  0.00  0.00     0.037 C 
ATOM     10  C24 ZIN A   1      43.933   6.929  32.682  0.00  0.00     0.118 C 
ATOM     11  C27 ZIN A   1      43.683   6.101  31.420  0.00  0.00     0.032 C 
ATOM     12  C28 ZIN A   1      43.328   4.666  31.814  0.00  0.00     0.012 C 
ATOM     13  C29 ZIN A   1      42.068   4.670  32.680  0.00  0.00    -0.036 C 
ATOM     14  C30 ZIN A   1      41.714   3.235  33.074  0.00  0.00     0.016 C 
ATOM     15  C31 ZIN A   1      40.903   5.260  31.885  0.00  0.00     0.001 C 
ATOM     16  C33 ZIN A   1      40.686   4.459  30.605  0.00  0.00     0.007 C 
ATOM     17  C34 ZIN A   1      39.459   4.965  29.828  0.00  0.00     0.010 C 
ATOM     18  C35 ZIN A   1      38.254   4.936  30.743  0.00  0.00    -0.036 C 
ATOM     19  C36 ZIN A   1      38.081   3.531  31.323  0.00  0.00     0.016 C 
ENDROOT
BRANCH   1  20
ATOM     20  C2  ZIN A   1      36.124   4.277  29.597  0.00  0.00    -0.013 C 
ATOM     21  C1  ZIN A   1      35.097   4.824  28.604  0.00  0.00     0.010 C 
BRANCH  20  22
ATOM     22  C4  ZIN A   1      35.402   3.524  30.715  0.00  0.00     0.015 C 
BRANCH  22  23
ATOM     23  C5  ZIN A   1      34.081   2.963  30.182  0.00  0.00     0.113 C 
BRANCH  23  24
ATOM     24  C6  ZIN A   1      32.971   3.286  31.149  0.00  0.00     0.172 C 
ATOM     25  O7  ZIN A   1      31.808   3.163  30.805  0.00  0.00    -0.648 OA
ATOM     26  O8  ZIN A   1      33.236   3.671  32.276  0.00  0.00    -0.648 OA
ENDBRANCH  23  24
ENDBRANCH  22  23
ENDBRANCH  20  22
ENDBRANCH   1  20
BRANCH   6  27
ATOM     27  O19 ZIN A   1      38.722   6.116  34.836  0.00  0.00    -0.395 OA
ATOM     28  H48 ZIN A   1      37.917   6.361  34.360  0.00  0.00     0.210 HD
ENDBRANCH   6  27
BRANCH  10  29
ATOM     29  O26 ZIN A   1      44.263   8.270  32.314  0.00  0.00    -0.396 OA
ATOM     30  H53 ZIN A   1      45.099   8.352  31.836  0.00  0.00     0.210 HD
ENDBRANCH  10  29
TORSDOF 6
ENDMDL
MODEL 16
REMARK CAVERDOCK RESULT:      29.5      0.000      0.000
REMARK CAVERDOCK CONSTRAINTS:       0.2      0.0      0.0      0.0
REMARK CAVERDOCK TUNNEL: 15     29.5      1.8     16.3
REMARK  6 active torsions:
REMARK  status: ('A' for Active; 'I' for Inactive)
REMARK    1  A    between atoms: C2_2  and  C4_3 
REMARK    2  A    between atoms: C2_2  and  C9_8 
REMARK    3  A    between atoms: C4_3  and  C5_4 
REMARK    4  A    between atoms: C5_4  and  C6_5 
REMARK    5  A    between atoms: C17_13  and  O19_14 
REMARK    6  A    between atoms: C24_18  and  O26_19 
ROOT
ATOM      1  C9  ZIN A   1      42.981   4.681  32.194  0.00  0.00    -0.002 C 
ATOM      2  C11 ZIN A   1      42.879   4.661  33.740  0.00  0.00     0.006 C 
ATOM      3  C12 ZIN A   1      41.469   5.209  34.092  0.00  0.00     0.006 C 
ATOM      4  C13 ZIN A   1      40.663   4.927  32.819  0.00  0.00     0.001 C 
ATOM      5  C15 ZIN A   1      39.420   5.775  32.621  0.00  0.00     0.024 C 
ATOM      6  C17 ZIN A   1      38.412   5.512  33.740  0.00  0.00     0.123 C 
ATOM      7  C20 ZIN A   1      37.152   6.343  33.493  0.00  0.00     0.037 C 
ATOM      8  C21 ZIN A   1      36.534   5.951  32.150  0.00  0.00    -0.001 C 
ATOM      9  C23 ZIN A   1      36.162   4.466  32.175  0.00  0.00     0.037 C 
ATOM     10  C24 ZIN A   1      35.542   4.074  30.833  0.00  0.00     0.118 C 
ATOM     11  C27 ZIN A   1      36.551   4.328  29.711  0.00  0.00     0.032 C 
ATOM     12  C28 ZIN A   1      36.924   5.812  29.687  0.00  0.00     0.012 C 
ATOM     13  C29 ZIN A   1      37.544   6.204  31.029  0.00  0.00    -0.036 C 
ATOM     14  C30 ZIN A   1      37.917   7.687  31.005  0.00  0.00     0.016 C 
ATOM     15  C31 ZIN A   1      38.813   5.385  31.265  0.00  0.00     0.001 C 
ATOM     16  C33 ZIN A   1      39.797   5.605  30.121  0.00  0.00     0.007 C 
ATOM     17  C34 ZIN A   1      41.125   4.872  30.374  0.00  0.00     0.010 C 
ATOM     18  C35 ZIN A   1      41.680   5.313  31.710  0.00  0.00    -0.036 C 
ATOM     19  C36 ZIN A   1      41.801   6.838  31.742  0.00  0.00     0.016 C 
ENDROOT
BRANCH   1  20
ATOM     20  C2  ZIN A   1      44.178   5.527  31.753  0.00  0.00    -0.013 C 
ATOM     21  C1  ZIN A   1      45.447   4.675  31.799  0.00  0.00     0.010 C 
BRANCH  20  22
ATOM     22  C4  ZIN A   1      44.332   6.722  32.695  0.00  0.00     0.015 C 
BRANCH  22  23
ATOM     23  C5  ZIN A   1      44.758   7.953  31.891  0.00  0.00     0.113 C 
BRANCH  23  24
ATOM     24  C6  ZIN A   1      45.719   8.778  32.707  0.00  0.00     0.172 C 
ATOM     25  O7  ZIN A   1      46.628   8.235  33.312  0.00  0.00    -0.648 OA
ATOM     26  O8  ZIN A   1      45.589   9.990  32.763  0.00  0.00    -0.648 OA
ENDBRANCH  23  24
ENDBRANCH  22  23
ENDBRANCH  20  22
ENDBRANCH   1  20
BRANCH   6  27
ATOM     27  O19 ZIN A   1      38.987   5.877  34.996  0.00  0.00    -0.395 OA
ATOM     28  H48 ZIN A   1      39.487   5.168  35.420  0.00  0.00     0.210 HD
ENDBRANCH   6  27
BRANCH  10  29
ATOM     29  O26 ZIN A   1      35.194   2.688  30.856  0.00  0.00    -0.396 OA
ATOM     30  H53 ZIN A   1      34.477   2.473  31.467  0.00  0.00     0.210 HD
ENDBRANCH  10  29
TORSDOF 6
ENDMDL
MODEL 17
REMARK CAVERDOCK RESULT:      28.9      0.000      0.000
REMARK CAVERDOCK CONSTRAINTS:       0.0      0.0      0.0      0.0
REMARK CAVERDOCK TUNNEL: 16     28.9      1.9     17.7
REMARK  6 active torsions:
REMARK  status: ('A' for Active; 'I' for Inactive)
REMARK    1  A    between atoms: C2_2  and  C4_3 
REMARK    2  A    between atoms: C2_2  and  C9_8 
REMARK    3  A    between atoms: C4_3  and  C5_4 
REMARK    4  A    between atoms: C5_4  and  C6_5 
REMARK    5  A    between atoms: C17_13  and  O19_14 
REMARK    6  A    between atoms: C24_18  and  O26_19 
ROOT
ATOM      1  C9  ZIN A   1      42.902   4.803  32.257  0.00  0.00    -0.002 C 
ATOM      2  C11 ZIN A   1      42.791   4.747  33.801  0.00  0.00     0.006 C 
ATOM      3  C12 ZIN A   1      41.381   5.291  34.158  0.00  0.00     0.006 C 
ATOM      4  C13 ZIN A   1      40.581   5.039  32.875  0.00  0.00     0.001 C 
ATOM      5  C15 ZIN A   1      39.341   5.894  32.690  0.00  0.00     0.024 C 
ATOM      6  C17 ZIN A   1      38.326   5.607  33.797  0.00  0.00     0.123 C 
ATOM      7  C20 ZIN A   1      37.069   6.447  33.563  0.00  0.00     0.037 C 
ATOM      8  C21 ZIN A   1      36.458   6.087  32.208  0.00  0.00    -0.001 C 
ATOM      9  C23 ZIN A   1      36.083   4.603  32.197  0.00  0.00     0.037 C 
ATOM     10  C24 ZIN A   1      35.469   4.243  30.843  0.00  0.00     0.118 C 
ATOM     11  C27 ZIN A   1      36.484   4.519  29.732  0.00  0.00     0.032 C 
ATOM     12  C28 ZIN A   1      36.860   6.003  29.744  0.00  0.00     0.012 C 
ATOM     13  C29 ZIN A   1      37.475   6.363  31.098  0.00  0.00    -0.036 C 
ATOM     14  C30 ZIN A   1      37.850   7.845  31.109  0.00  0.00     0.016 C 
ATOM     15  C31 ZIN A   1      38.740   5.536  31.322  0.00  0.00     0.001 C 
ATOM     16  C33 ZIN A   1      39.731   5.780  30.188  0.00  0.00     0.007 C 
ATOM     17  C34 ZIN A   1      41.056   5.039  30.432  0.00  0.00     0.010 C 
ATOM     18  C35 ZIN A   1      41.605   5.448  31.781  0.00  0.00    -0.036 C 
ATOM     19  C36 ZIN A   1      41.729   6.971  31.847  0.00  0.00     0.016 C 
ENDROOT
BRANCH   1  20
ATOM     20  C2  ZIN A   1      44.103   5.655  31.842  0.00  0.00    -0.013 C 
ATOM     21  C1  ZIN A   1      45.370   4.801  31.875  0.00  0.00     0.010 C 
BRANCH  20  22
ATOM     22  C4  ZIN A   1      44.254   6.829  32.810  0.00  0.00     0.015 C 
BRANCH  22  23
ATOM     23  C5  ZIN A   1      45.666   7.407  32.695  0.00  0.00     0.113 C 
BRANCH  23  24
ATOM     24  C6  ZIN A   1      45.629   8.661  31.860  0.00  0.00     0.172 C 
ATOM     25  O7  ZIN A   1      44.587   9.015  31.336  0.00  0.00    -0.648 OA
ATOM     26  O8  ZIN A   1      46.643   9.322  31.707  0.00  0.00    -0.648 OA
ENDBRANCH  23  24
ENDBRANCH  22  23
ENDBRANCH  20  22
ENDBRANCH   1  20
BRANCH   6  27
ATOM     27  O19 ZIN A   1      38.896   5.943  35.064  0.00  0.00    -0.395 OA
ATOM     28  H48 ZIN A   1      39.727   6.433  35.004  0.00  0.00     0.210 HD
ENDBRANCH   6  27
BRANCH  10  29
ATOM     29  O26 ZIN A   1      35.118   2.857  30.832  0.00  0.00    -0.396 OA
ATOM     30  H53 ZIN A   1      35.291   2.414  29.991  0.00  0.00     0.210 HD
ENDBRANCH  10  29
TORSDOF 6
ENDMDL
MODEL 18
REMARK CAVERDOCK RESULT:      27.4      0.000      0.000
REMARK CAVERDOCK CONSTRAINTS:       0.1      0.0      0.0      0.0
REMARK CAVERDOCK TUNNEL: 17     27.4      1.9     18.3
REMARK  6 active torsions:
REMARK  status: ('A' for Active; 'I' for Inactive)
REMARK    1  A    between atoms: C2_2  and  C4_3 
REMARK    2  A    between atoms: C2_2  and  C9_8 
REMARK    3  A    between atoms: C4_3  and  C5_4 
REMARK    4  A    between atoms: C5_4  and  C6_5 
REMARK    5  A    between atoms: C17_13  and  O19_14 
REMARK    6  A    between atoms: C24_18  and  O26_19 
ROOT
ATOM      1  C9  ZIN A   1      42.698   4.882  32.297  0.00  0.00    -0.002 C 
ATOM      2  C11 ZIN A   1      42.524   4.883  33.837  0.00  0.00     0.006 C 
ATOM      3  C12 ZIN A   1      41.082   5.389  34.114  0.00  0.00     0.006 C 
ATOM      4  C13 ZIN A   1      40.346   5.059  32.810  0.00  0.00     0.001 C 
ATOM      5  C15 ZIN A   1      39.086   5.860  32.541  0.00  0.00     0.024 C 
ATOM      6  C17 ZIN A   1      38.036   5.581  33.616  0.00  0.00     0.123 C 
ATOM      7  C20 ZIN A   1      36.762   6.365  33.297  0.00  0.00     0.037 C 
ATOM      8  C21 ZIN A   1      36.221   5.931  31.934  0.00  0.00    -0.001 C 
ATOM      9  C23 ZIN A   1      35.898   4.435  31.968  0.00  0.00     0.037 C 
ATOM     10  C24 ZIN A   1      35.355   4.000  30.605  0.00  0.00     0.118 C 
ATOM     11  C27 ZIN A   1      36.406   4.270  29.526  0.00  0.00     0.032 C 
ATOM     12  C28 ZIN A   1      36.730   5.766  29.494  0.00  0.00     0.012 C 
ATOM     13  C29 ZIN A   1      37.274   6.200  30.856  0.00  0.00    -0.036 C 
ATOM     14  C30 ZIN A   1      37.597   7.694  30.823  0.00  0.00     0.016 C 
ATOM     15  C31 ZIN A   1      38.556   5.428  31.165  0.00  0.00     0.001 C 
ATOM     16  C33 ZIN A   1      39.585   5.664  30.063  0.00  0.00     0.007 C 
ATOM     17  C34 ZIN A   1      40.924   4.981  30.390  0.00  0.00     0.010 C 
ATOM     18  C35 ZIN A   1      41.401   5.462  31.743  0.00  0.00    -0.036 C 
ATOM     19  C36 ZIN A   1      41.469   6.990  31.754  0.00  0.00     0.016 C 
ENDROOT
BRANCH   1  20
ATOM     20  C2  ZIN A   1      43.885   5.761  31.898  0.00  0.00    -0.013 C 
ATOM     21  C1  ZIN A   1      45.129   4.889  31.724  0.00  0.00     0.010 C 
BRANCH  20  22
ATOM     22  C4  ZIN A   1      44.140   6.801  32.990  0.00  0.00     0.015 C 
BRANCH  22  23
ATOM     23  C5  ZIN A   1      45.332   7.675  32.594  0.00  0.00     0.113 C 
BRANCH  23  24
ATOM     24  C6  ZIN A   1      44.833   8.992  32.056  0.00  0.00     0.172 C 
ATOM     25  O7  ZIN A   1      45.001  10.015  32.696  0.00  0.00    -0.648 OA
ATOM     26  O8  ZIN A   1      44.262   9.033  30.979  0.00  0.00    -0.648 OA
ENDBRANCH  23  24
ENDBRANCH  22  23
ENDBRANCH  20  22
ENDBRANCH   1  20
BRANCH   6  27
ATOM     27  O19 ZIN A   1      38.539   5.986  34.891  0.00  0.00    -0.395 OA
ATOM     28  H48 ZIN A   1      39.421   6.381  34.858  0.00  0.00     0.210 HD
ENDBRANCH   6  27
BRANCH  10  29
ATOM     29  O26 ZIN A   1      35.053   2.603  30.636  0.00  0.00    -0.396 OA
ATOM     30  H53 ZIN A   1      35.553   2.108  31.297  0.00  0.00     0.210 HD
ENDBRANCH  10  29
TORSDOF 6
ENDMDL
MODEL 19
REMARK CAVERDOCK RESULT:      26.9      0.000      0.000
REMARK CAVERDOCK CONSTRAINTS:       0.2      0.0      0.0      0.0
REMARK CAVERDOCK TUNNEL: 18     26.9      1.9     19.2
REMARK  6 active torsions:
REMARK  status: ('A' for Active; 'I' for Inactive)
REMARK    1  A    between atoms: C2_2  and  C4_3 
REMARK    2  A    between atoms: C2_2  and  C9_8 
REMARK    3  A    between atoms: C4_3  and  C5_4 
REMARK    4  A    between atoms: C5_4  and  C6_5 
REMARK    5  A    between atoms: C17_13  and  O19_14 
REMARK    6  A    between atoms: C24_18  and  O26_19 
ROOT
ATOM      1  C9  ZIN A   1      42.609   4.854  32.276  0.00  0.00    -0.002 C 
ATOM      2  C11 ZIN A   1      42.412   4.941  33.811  0.00  0.00     0.006 C 
ATOM      3  C12 ZIN A   1      40.959   5.437  34.039  0.00  0.00     0.006 C 
ATOM      4  C13 ZIN A   1      40.248   5.019  32.746  0.00  0.00     0.001 C 
ATOM      5  C15 ZIN A   1      38.979   5.782  32.413  0.00  0.00     0.024 C 
ATOM      6  C17 ZIN A   1      37.918   5.547  33.488  0.00  0.00     0.123 C 
ATOM      7  C20 ZIN A   1      36.635   6.289  33.107  0.00  0.00     0.037 C 
ATOM      8  C21 ZIN A   1      36.122   5.767  31.764  0.00  0.00    -0.001 C 
ATOM      9  C23 ZIN A   1      35.823   4.270  31.881  0.00  0.00     0.037 C 
ATOM     10  C24 ZIN A   1      35.307   3.748  30.538  0.00  0.00     0.118 C 
ATOM     11  C27 ZIN A   1      36.369   3.973  29.460  0.00  0.00     0.032 C 
ATOM     12  C28 ZIN A   1      36.669   5.470  29.345  0.00  0.00     0.012 C 
ATOM     13  C29 ZIN A   1      37.186   5.991  30.687  0.00  0.00    -0.036 C 
ATOM     14  C30 ZIN A   1      37.485   7.487  30.571  0.00  0.00     0.016 C 
ATOM     15  C31 ZIN A   1      38.476   5.261  31.058  0.00  0.00     0.001 C 
ATOM     16  C33 ZIN A   1      39.517   5.451  29.958  0.00  0.00     0.007 C 
ATOM     17  C34 ZIN A   1      40.861   4.811  30.343  0.00  0.00     0.010 C 
ATOM     18  C35 ZIN A   1      41.311   5.378  31.672  0.00  0.00    -0.036 C 
ATOM     19  C36 ZIN A   1      41.354   6.905  31.594  0.00  0.00     0.016 C 
ENDROOT
BRANCH   1  20
ATOM     20  C2  ZIN A   1      43.787   5.729  31.842  0.00  0.00    -0.013 C 
ATOM     21  C1  ZIN A   1      44.986   4.840  31.511  0.00  0.00     0.010 C 
BRANCH  20  22
ATOM     22  C4  ZIN A   1      44.159   6.684  32.978  0.00  0.00     0.015 C 
BRANCH  22  23
ATOM     23  C5  ZIN A   1      45.216   7.674  32.485  0.00  0.00     0.113 C 
BRANCH  23  24
ATOM     24  C6  ZIN A   1      45.754   8.457  33.655  0.00  0.00     0.172 C 
ATOM     25  O7  ZIN A   1      45.001   9.133  34.336  0.00  0.00    -0.648 OA
ATOM     26  O8  ZIN A   1      46.944   8.415  33.923  0.00  0.00    -0.648 OA
ENDBRANCH  23  24
ENDBRANCH  22  23
ENDBRANCH  20  22
ENDBRANCH   1  20
BRANCH   6  27
ATOM     27  O19 ZIN A   1      38.396   6.034  34.744  0.00  0.00    -0.395 OA
ATOM     28  H48 ZIN A   1      38.144   5.486  35.499  0.00  0.00     0.210 HD
ENDBRANCH   6  27
BRANCH  10  29
ATOM     29  O26 ZIN A   1      35.027   2.350  30.646  0.00  0.00    -0.396 OA
ATOM     30  H53 ZIN A   1      35.640   1.870  31.219  0.00  0.00     0.210 HD
ENDBRANCH  10  29
TORSDOF 6
ENDMDL
MODEL 20
REMARK CAVERDOCK RESULT:      25.4      0.000      0.000
REMARK CAVERDOCK CONSTRAINTS:       0.1      0.0      0.0      0.0
REMARK CAVERDOCK TUNNEL: 19     25.4      1.9     20.1
REMARK  6 active torsions:
REMARK  status: ('A' for Active; 'I' for Inactive)
REMARK    1  A    between atoms: C2_2  and  C4_3 
REMARK    2  A    between atoms: C2_2  and  C9_8 
REMARK    3  A    between atoms: C4_3  and  C5_4 
REMARK    4  A    between atoms: C5_4  and  C6_5 
REMARK    5  A    between atoms: C17_13  and  O19_14 
REMARK    6  A    between atoms: C24_18  and  O26_19 
ROOT
ATOM      1  C9  ZIN A   1      42.321   4.759  32.358  0.00  0.00    -0.002 C 
ATOM      2  C11 ZIN A   1      42.110   5.019  33.871  0.00  0.00     0.006 C 
ATOM      3  C12 ZIN A   1      40.668   5.576  34.022  0.00  0.00     0.006 C 
ATOM      4  C13 ZIN A   1      39.960   5.039  32.773  0.00  0.00     0.001 C 
ATOM      5  C15 ZIN A   1      38.718   5.795  32.340  0.00  0.00     0.024 C 
ATOM      6  C17 ZIN A   1      37.638   5.708  33.419  0.00  0.00     0.123 C 
ATOM      7  C20 ZIN A   1      36.382   6.439  32.940  0.00  0.00     0.037 C 
ATOM      8  C21 ZIN A   1      35.869   5.788  31.655  0.00  0.00    -0.001 C 
ATOM      9  C23 ZIN A   1      35.526   4.321  31.930  0.00  0.00     0.037 C 
ATOM     10  C24 ZIN A   1      35.011   3.670  30.644  0.00  0.00     0.118 C 
ATOM     11  C27 ZIN A   1      36.092   3.747  29.564  0.00  0.00     0.032 C 
ATOM     12  C28 ZIN A   1      36.435   5.213  29.291  0.00  0.00     0.012 C 
ATOM     13  C29 ZIN A   1      36.951   5.864  30.575  0.00  0.00    -0.036 C 
ATOM     14  C30 ZIN A   1      37.295   7.329  30.302  0.00  0.00     0.016 C 
ATOM     15  C31 ZIN A   1      38.216   5.144  31.042  0.00  0.00     0.001 C 
ATOM     16  C33 ZIN A   1      39.274   5.184  29.944  0.00  0.00     0.007 C 
ATOM     17  C34 ZIN A   1      40.596   4.553  30.416  0.00  0.00     0.010 C 
ATOM     18  C35 ZIN A   1      41.045   5.249  31.681  0.00  0.00    -0.036 C 
ATOM     19  C36 ZIN A   1      41.133   6.757  31.439  0.00  0.00     0.016 C 
ENDROOT
BRANCH   1  20
ATOM     20  C2  ZIN A   1      43.529   5.549  31.849  0.00  0.00    -0.013 C 
ATOM     21  C1  ZIN A   1      44.694   4.591  31.596  0.00  0.00     0.010 C 
BRANCH  20  22
ATOM     22  C4  ZIN A   1      43.939   6.586  32.896  0.00  0.00     0.015 C 
BRANCH  22  23
ATOM     23  C5  ZIN A   1      44.805   7.661  32.237  0.00  0.00     0.113 C 
BRANCH  23  24
ATOM     24  C6  ZIN A   1      45.187   8.697  33.263  0.00  0.00     0.172 C 
ATOM     25  O7  ZIN A   1      44.743   8.626  34.396  0.00  0.00    -0.648 OA
ATOM     26  O8  ZIN A   1      45.942   9.607  32.960  0.00  0.00    -0.648 OA
ENDBRANCH  23  24
ENDBRANCH  22  23
ENDBRANCH  20  22
ENDBRANCH   1  20
BRANCH   6  27
ATOM     27  O19 ZIN A   1      38.115   6.316  34.621  0.00  0.00    -0.395 OA
ATOM     28  H48 ZIN A   1      39.049   6.563  34.593  0.00  0.00     0.210 HD
ENDBRANCH   6  27
BRANCH  10  29
ATOM     29  O26 ZIN A   1      34.690   2.300  30.900  0.00  0.00    -0.396 OA
ATOM     30  H53 ZIN A   1      35.339   1.674  30.554  0.00  0.00     0.210 HD
ENDBRANCH  10  29
TORSDOF 6
ENDMDL
MODEL 21
REMARK CAVERDOCK RESULT:      24.7      0.000      0.000
REMARK CAVERDOCK CONSTRAINTS:       0.0      0.0      0.0      0.0
REMARK CAVERDOCK TUNNEL: 20     24.7      1.9     21.5
REMARK  6 active torsions:
REMARK  status: ('A' for Active; 'I' for Inactive)
REMARK    1  A    between atoms: C2_2  and  C4_3 
REMARK    2  A    between atoms: C2_2  and  C9_8 
REMARK    3  A    between atoms: C4_3  and  C5_4 
REMARK    4  A    between atoms: C5_4  and  C6_5 
REMARK    5  A    between atoms: C17_13  and  O19_14 
REMARK    6  A    between atoms: C24_18  and  O26_19 
ROOT
ATOM      1  C9  ZIN A   1      42.215   4.854  32.331  0.00  0.00    -0.002 C 
ATOM      2  C11 ZIN A   1      42.001   5.107  33.844  0.00  0.00     0.006 C 
ATOM      3  C12 ZIN A   1      40.540   5.610  34.001  0.00  0.00     0.006 C 
ATOM      4  C13 ZIN A   1      39.848   5.046  32.755  0.00  0.00     0.001 C 
ATOM      5  C15 ZIN A   1      38.576   5.755  32.326  0.00  0.00     0.024 C 
ATOM      6  C17 ZIN A   1      37.505   5.629  33.410  0.00  0.00     0.123 C 
ATOM      7  C20 ZIN A   1      36.220   6.312  32.936  0.00  0.00     0.037 C 
ATOM      8  C21 ZIN A   1      35.727   5.641  31.653  0.00  0.00    -0.001 C 
ATOM      9  C23 ZIN A   1      35.440   4.163  31.930  0.00  0.00     0.037 C 
ATOM     10  C24 ZIN A   1      34.944   3.492  30.647  0.00  0.00     0.118 C 
ATOM     11  C27 ZIN A   1      36.017   3.608  29.562  0.00  0.00     0.032 C 
ATOM     12  C28 ZIN A   1      36.305   5.086  29.287  0.00  0.00     0.012 C 
ATOM     13  C29 ZIN A   1      36.801   5.756  30.569  0.00  0.00    -0.036 C 
ATOM     14  C30 ZIN A   1      37.089   7.233  30.293  0.00  0.00     0.016 C 
ATOM     15  C31 ZIN A   1      38.094   5.084  31.031  0.00  0.00     0.001 C 
ATOM     16  C33 ZIN A   1      39.145   5.163  29.929  0.00  0.00     0.007 C 
ATOM     17  C34 ZIN A   1      40.491   4.583  30.395  0.00  0.00     0.010 C 
ATOM     18  C35 ZIN A   1      40.920   5.296  31.659  0.00  0.00    -0.036 C 
ATOM     19  C36 ZIN A   1      40.950   6.805  31.414  0.00  0.00     0.016 C 
ENDROOT
BRANCH   1  20
ATOM     20  C2  ZIN A   1      43.391   5.688  31.816  0.00  0.00    -0.013 C 
ATOM     21  C1  ZIN A   1      44.657   4.831  31.806  0.00  0.00     0.010 C 
BRANCH  20  22
ATOM     22  C4  ZIN A   1      43.599   6.896  32.731  0.00  0.00     0.015 C 
BRANCH  22  23
ATOM     23  C5  ZIN A   1      45.098   7.136  32.924  0.00  0.00     0.113 C 
BRANCH  23  24
ATOM     24  C6  ZIN A   1      45.303   8.351  33.792  0.00  0.00     0.172 C 
ATOM     25  O7  ZIN A   1      45.221   8.256  35.005  0.00  0.00    -0.648 OA
ATOM     26  O8  ZIN A   1      45.552   9.431  33.282  0.00  0.00    -0.648 OA
ENDBRANCH  23  24
ENDBRANCH  22  23
ENDBRANCH  20  22
ENDBRANCH   1  20
BRANCH   6  27
ATOM     27  O19 ZIN A   1      37.964   6.255  34.610  0.00  0.00    -0.395 OA
ATOM     28  H48 ZIN A   1      38.342   5.641  35.253  0.00  0.00     0.210 HD
ENDBRANCH   6  27
BRANCH  10  29
ATOM     29  O26 ZIN A   1      34.676   2.112  30.905  0.00  0.00    -0.396 OA
ATOM     30  H53 ZIN A   1      34.563   1.902  31.842  0.00  0.00     0.210 HD
ENDBRANCH  10  29
TORSDOF 6
ENDMDL
MODEL 22
REMARK CAVERDOCK RESULT:      23.7      0.000      0.000
REMARK CAVERDOCK CONSTRAINTS:       0.0      0.0      0.0      0.0
REMARK CAVERDOCK TUNNEL: 21     23.7      1.8     22.5
REMARK  6 active torsions:
REMARK  status: ('A' for Active; 'I' for Inactive)
REMARK    1  A    between atoms: C2_2  and  C4_3 
REMARK    2  A    between atoms: C2_2  and  C9_8 
REMARK    3  A    between atoms: C4_3  and  C5_4 
REMARK    4  A    between atoms: C5_4  and  C6_5 
REMARK    5  A    between atoms: C17_13  and  O19_14 
REMARK    6  A    between atoms: C24_18  and  O26_19 
ROOT
ATOM      1  C9  ZIN A   1      41.924   4.793  32.491  0.00  0.00    -0.002 C 
ATOM      2  C11 ZIN A   1      41.666   5.104  33.987  0.00  0.00     0.006 C 
ATOM      3  C12 ZIN A   1      40.207   5.627  34.080  0.00  0.00     0.006 C 
ATOM      4  C13 ZIN A   1      39.547   5.025  32.834  0.00  0.00     0.001 C 
ATOM      5  C15 ZIN A   1      38.297   5.730  32.341  0.00  0.00     0.024 C 
ATOM      6  C17 ZIN A   1      37.192   5.655  33.394  0.00  0.00     0.123 C 
ATOM      7  C20 ZIN A   1      35.930   6.332  32.855  0.00  0.00     0.037 C 
ATOM      8  C21 ZIN A   1      35.469   5.620  31.583  0.00  0.00    -0.001 C 
ATOM      9  C23 ZIN A   1      35.157   4.156  31.905  0.00  0.00     0.037 C 
ATOM     10  C24 ZIN A   1      34.694   3.443  30.632  0.00  0.00     0.118 C 
ATOM     11  C27 ZIN A   1      35.800   3.508  29.578  0.00  0.00     0.032 C 
ATOM     12  C28 ZIN A   1      36.113   4.972  29.258  0.00  0.00     0.012 C 
ATOM     13  C29 ZIN A   1      36.577   5.684  30.529  0.00  0.00    -0.036 C 
ATOM     14  C30 ZIN A   1      36.890   7.147  30.209  0.00  0.00     0.016 C 
ATOM     15  C31 ZIN A   1      37.847   5.017  31.056  0.00  0.00     0.001 C 
ATOM     16  C33 ZIN A   1      38.933   5.044  29.985  0.00  0.00     0.007 C 
ATOM     17  C34 ZIN A   1      40.258   4.468  30.514  0.00  0.00     0.010 C 
ATOM     18  C35 ZIN A   1      40.655   5.222  31.763  0.00  0.00    -0.036 C 
ATOM     19  C36 ZIN A   1      40.710   6.722  31.465  0.00  0.00     0.016 C 
ENDROOT
BRANCH   1  20
ATOM     20  C2  ZIN A   1      43.125   5.595  31.983  0.00  0.00    -0.013 C 
ATOM     21  C1  ZIN A   1      44.322   4.662  31.805  0.00  0.00     0.010 C 
BRANCH  20  22
ATOM     22  C4  ZIN A   1      43.475   6.686  32.997  0.00  0.00     0.015 C 
BRANCH  22  23
ATOM     23  C5  ZIN A   1      44.028   7.908  32.260  0.00  0.00     0.113 C 
BRANCH  23  24
ATOM     24  C6  ZIN A   1      45.534   7.853  32.256  0.00  0.00     0.172 C 
ATOM     25  O7  ZIN A   1      46.143   7.733  33.306  0.00  0.00    -0.648 OA
ATOM     26  O8  ZIN A   1      46.145   7.927  31.202  0.00  0.00    -0.648 OA
ENDBRANCH  23  24
ENDBRANCH  22  23
ENDBRANCH  20  22
ENDBRANCH   1  20
BRANCH   6  27
ATOM     27  O19 ZIN A   1      37.620   6.320  34.584  0.00  0.00    -0.395 OA
ATOM     28  H48 ZIN A   1      36.986   6.966  34.922  0.00  0.00     0.210 HD
ENDBRANCH   6  27
BRANCH  10  29
ATOM     29  O26 ZIN A   1      34.402   2.076  30.932  0.00  0.00    -0.396 OA
ATOM     30  H53 ZIN A   1      34.774   1.447  30.299  0.00  0.00     0.210 HD
ENDBRANCH  10  29
TORSDOF 6
ENDMDL
MODEL 23
REMARK CAVERDOCK RESULT:      23.3      0.000      0.000
REMARK CAVERDOCK CONSTRAINTS:       0.0      0.0      0.0      0.0
REMARK CAVERDOCK TUNNEL: 22     23.3      1.8     23.7
REMARK  6 active torsions:
REMARK  status: ('A' for Active; 'I' for Inactive)
REMARK    1  A    between atoms: C2_2  and  C4_3 
REMARK    2  A    between atoms: C2_2  and  C9_8 
REMARK    3  A    between atoms: C4_3  and  C5_4 
REMARK    4  A    between atoms: C5_4  and  C6_5 
REMARK    5  A    between atoms: C17_13  and  O19_14 
REMARK    6  A    between atoms: C24_18  and  O26_19 
ROOT
ATOM      1  C9  ZIN A   1      41.747   4.753  32.468  0.00  0.00    -0.002 C 
ATOM      2  C11 ZIN A   1      41.433   5.339  33.867  0.00  0.00     0.006 C 
ATOM      3  C12 ZIN A   1      39.977   5.874  33.800  0.00  0.00     0.006 C 
ATOM      4  C13 ZIN A   1      39.361   5.050  32.663  0.00  0.00     0.001 C 
ATOM      5  C15 ZIN A   1      38.139   5.654  31.996  0.00  0.00     0.024 C 
ATOM      6  C17 ZIN A   1      36.992   5.780  32.998  0.00  0.00     0.123 C 
ATOM      7  C20 ZIN A   1      35.760   6.349  32.291  0.00  0.00     0.037 C 
ATOM      8  C21 ZIN A   1      35.342   5.412  31.157  0.00  0.00    -0.001 C 
ATOM      9  C23 ZIN A   1      35.003   4.035  31.733  0.00  0.00     0.037 C 
ATOM     10  C24 ZIN A   1      34.583   3.097  30.599  0.00  0.00     0.118 C 
ATOM     11  C27 ZIN A   1      35.731   2.961  29.597  0.00  0.00     0.032 C 
ATOM     12  C28 ZIN A   1      36.072   4.338  29.022  0.00  0.00     0.012 C 
ATOM     13  C29 ZIN A   1      36.492   5.275  30.156  0.00  0.00    -0.036 C 
ATOM     14  C30 ZIN A   1      36.832   6.651  29.581  0.00  0.00     0.016 C 
ATOM     15  C31 ZIN A   1      37.733   4.714  30.850  0.00  0.00     0.001 C 
ATOM     16  C33 ZIN A   1      38.861   4.537  29.838  0.00  0.00     0.007 C 
ATOM     17  C34 ZIN A   1      40.157   4.067  30.519  0.00  0.00     0.010 C 
ATOM     18  C35 ZIN A   1      40.513   5.041  31.621  0.00  0.00    -0.036 C 
ATOM     19  C36 ZIN A   1      40.595   6.458  31.050  0.00  0.00     0.016 C 
ENDROOT
BRANCH   1  20
ATOM     20  C2  ZIN A   1      42.975   5.442  31.868  0.00  0.00    -0.013 C 
ATOM     21  C1  ZIN A   1      44.169   4.488  31.915  0.00  0.00     0.010 C 
BRANCH  20  22
ATOM     22  C4  ZIN A   1      43.297   6.702  32.674  0.00  0.00     0.015 C 
BRANCH  22  23
ATOM     23  C5  ZIN A   1      44.789   6.723  33.013  0.00  0.00     0.113 C 
BRANCH  23  24
ATOM     24  C6  ZIN A   1      44.985   7.332  34.378  0.00  0.00     0.172 C 
ATOM     25  O7  ZIN A   1      45.828   8.197  34.545  0.00  0.00    -0.648 OA
ATOM     26  O8  ZIN A   1      44.300   6.959  35.316  0.00  0.00    -0.648 OA
ENDBRANCH  23  24
ENDBRANCH  22  23
ENDBRANCH  20  22
ENDBRANCH   1  20
BRANCH   6  27
ATOM     27  O19 ZIN A   1      37.379   6.655  34.059  0.00  0.00    -0.395 OA
ATOM     28  H48 ZIN A   1      37.288   6.269  34.940  0.00  0.00     0.210 HD
ENDBRANCH   6  27
BRANCH  10  29
ATOM     29  O26 ZIN A   1      34.265   1.811  31.137  0.00  0.00    -0.396 OA
ATOM     30  H53 ZIN A   1      33.617   1.317  30.617  0.00  0.00     0.210 HD
ENDBRANCH  10  29
TORSDOF 6
ENDMDL
MODEL 24
REMARK CAVERDOCK RESULT:      22.1      0.000      0.000
REMARK CAVERDOCK CONSTRAINTS:       0.1      0.0      0.0      0.0
REMARK CAVERDOCK TUNNEL: 23     22.1      1.8     24.1
REMARK  6 active torsions:
REMARK  status: ('A' for Active; 'I' for Inactive)
REMARK    1  A    between atoms: C2_2  and  C4_3 
REMARK    2  A    between atoms: C2_2  and  C9_8 
REMARK    3  A    between atoms: C4_3  and  C5_4 
REMARK    4  A    between atoms: C5_4  and  C6_5 
REMARK    5  A    between atoms: C17_13  and  O19_14 
REMARK    6  A    between atoms: C24_18  and  O26_19 
ROOT
ATOM      1  C9  ZIN A   1      34.580   3.571  31.210  0.00  0.00    -0.002 C 
ATOM      2  C11 ZIN A   1      34.870   2.185  30.580  0.00  0.00     0.006 C 
ATOM      3  C12 ZIN A   1      36.328   2.241  30.051  0.00  0.00     0.006 C 
ATOM      4  C13 ZIN A   1      36.963   3.340  30.912  0.00  0.00     0.001 C 
ATOM      5  C15 ZIN A   1      38.200   4.002  30.333  0.00  0.00     0.024 C 
ATOM      6  C17 ZIN A   1      39.328   2.983  30.178  0.00  0.00     0.123 C 
ATOM      7  C20 ZIN A   1      40.575   3.684  29.636  0.00  0.00     0.037 C 
ATOM      8  C21 ZIN A   1      41.011   4.779  30.609  0.00  0.00    -0.001 C 
ATOM      9  C23 ZIN A   1      41.335   4.152  31.968  0.00  0.00     0.037 C 
ATOM     10  C24 ZIN A   1      41.773   5.248  32.942  0.00  0.00     0.118 C 
ATOM     11  C27 ZIN A   1      40.644   6.266  33.108  0.00  0.00     0.032 C 
ATOM     12  C28 ZIN A   1      40.319   6.892  31.749  0.00  0.00     0.012 C 
ATOM     13  C29 ZIN A   1      39.880   5.797  30.775  0.00  0.00    -0.036 C 
ATOM     14  C30 ZIN A   1      39.555   6.422  29.418  0.00  0.00     0.016 C 
ATOM     15  C31 ZIN A   1      38.624   5.109  31.310  0.00  0.00     0.001 C 
ATOM     16  C33 ZIN A   1      37.515   6.137  31.516  0.00  0.00     0.007 C 
ATOM     17  C34 ZIN A   1      36.205   5.466  31.961  0.00  0.00     0.010 C 
ATOM     18  C35 ZIN A   1      35.832   4.403  30.951  0.00  0.00    -0.036 C 
ATOM     19  C36 ZIN A   1      35.765   5.020  29.553  0.00  0.00     0.016 C 
ENDROOT
BRANCH   1  20
ATOM     20  C2  ZIN A   1      33.366   4.216  30.536  0.00  0.00    -0.013 C 
ATOM     21  C1  ZIN A   1      32.649   5.122  31.539  0.00  0.00     0.010 C 
BRANCH  20  22
ATOM     22  C4  ZIN A   1      32.408   3.124  30.060  0.00  0.00     0.015 C 
BRANCH  22  23
ATOM     23  C5  ZIN A   1      31.255   2.986  31.057  0.00  0.00     0.113 C 
BRANCH  23  24
ATOM     24  C6  ZIN A   1      30.006   2.566  30.325  0.00  0.00     0.172 C 
ATOM     25  O7  ZIN A   1      29.746   3.047  29.235  0.00  0.00    -0.648 OA
ATOM     26  O8  ZIN A   1      29.255   1.743  30.822  0.00  0.00    -0.648 OA
ENDBRANCH  23  24
ENDBRANCH  22  23
ENDBRANCH  20  22
ENDBRANCH   1  20
BRANCH   6  27
ATOM     27  O19 ZIN A   1      38.923   1.958  29.268  0.00  0.00    -0.395 OA
ATOM     28  H48 ZIN A   1      38.790   2.267  28.362  0.00  0.00     0.210 HD
ENDBRANCH   6  27
BRANCH  10  29
ATOM     29  O26 ZIN A   1      42.077   4.663  34.211  0.00  0.00    -0.396 OA
ATOM     30  H53 ZIN A   1      41.724   5.155  34.965  0.00  0.00     0.210 HD
ENDBRANCH  10  29
TORSDOF 6
ENDMDL
MODEL 25
REMARK CAVERDOCK RESULT:      21.1      0.000      0.000
REMARK CAVERDOCK CONSTRAINTS:       0.1      0.0      0.0      0.0
REMARK CAVERDOCK TUNNEL: 24     21.1      1.8     25.3
REMARK  6 active torsions:
REMARK  status: ('A' for Active; 'I' for Inactive)
REMARK    1  A    between atoms: C2_2  and  C4_3 
REMARK    2  A    between atoms: C2_2  and  C9_8 
REMARK    3  A    between atoms: C4_3  and  C5_4 
REMARK    4  A    between atoms: C5_4  and  C6_5 
REMARK    5  A    between atoms: C17_13  and  O19_14 
REMARK    6  A    between atoms: C24_18  and  O26_19 
ROOT
ATOM      1  C9  ZIN A   1      34.480   3.475  31.154  0.00  0.00    -0.002 C 
ATOM      2  C11 ZIN A   1      34.791   2.106  30.497  0.00  0.00     0.006 C 
ATOM      3  C12 ZIN A   1      36.250   2.194  29.974  0.00  0.00     0.006 C 
ATOM      4  C13 ZIN A   1      36.867   3.283  30.860  0.00  0.00     0.001 C 
ATOM      5  C15 ZIN A   1      38.096   3.975  30.299  0.00  0.00     0.024 C 
ATOM      6  C17 ZIN A   1      39.239   2.975  30.126  0.00  0.00     0.123 C 
ATOM      7  C20 ZIN A   1      40.477   3.704  29.603  0.00  0.00     0.037 C 
ATOM      8  C21 ZIN A   1      40.895   4.785  30.601  0.00  0.00    -0.001 C 
ATOM      9  C23 ZIN A   1      41.224   4.135  31.947  0.00  0.00     0.037 C 
ATOM     10  C24 ZIN A   1      41.643   5.216  32.946  0.00  0.00     0.118 C 
ATOM     11  C27 ZIN A   1      40.499   6.215  33.128  0.00  0.00     0.032 C 
ATOM     12  C28 ZIN A   1      40.170   6.864  31.782  0.00  0.00     0.012 C 
ATOM     13  C29 ZIN A   1      39.749   5.783  30.784  0.00  0.00    -0.036 C 
ATOM     14  C30 ZIN A   1      39.420   6.432  29.439  0.00  0.00     0.016 C 
ATOM     15  C31 ZIN A   1      38.501   5.067  31.300  0.00  0.00     0.001 C 
ATOM     16  C33 ZIN A   1      37.377   6.074  31.524  0.00  0.00     0.007 C 
ATOM     17  C34 ZIN A   1      36.075   5.376  31.951  0.00  0.00     0.010 C 
ATOM     18  C35 ZIN A   1      35.720   4.329  30.918  0.00  0.00    -0.036 C 
ATOM     19  C36 ZIN A   1      35.649   4.974  29.532  0.00  0.00     0.016 C 
ENDROOT
BRANCH   1  20
ATOM     20  C2  ZIN A   1      33.259   4.116  30.490  0.00  0.00    -0.013 C 
ATOM     21  C1  ZIN A   1      32.611   5.104  31.462  0.00  0.00     0.010 C 
BRANCH  20  22
ATOM     22  C4  ZIN A   1      32.250   3.028  30.120  0.00  0.00     0.015 C 
BRANCH  22  23
ATOM     23  C5  ZIN A   1      30.867   3.657  29.937  0.00  0.00     0.113 C 
BRANCH  23  24
ATOM     24  C6  ZIN A   1      29.805   2.644  30.282  0.00  0.00     0.172 C 
ATOM     25  O7  ZIN A   1      28.642   2.994  30.396  0.00  0.00    -0.648 OA
ATOM     26  O8  ZIN A   1      30.108   1.474  30.447  0.00  0.00    -0.648 OA
ENDBRANCH  23  24
ENDBRANCH  22  23
ENDBRANCH  20  22
ENDBRANCH   1  20
BRANCH   6  27
ATOM     27  O19 ZIN A   1      38.851   1.963  29.194  0.00  0.00    -0.395 OA
ATOM     28  H48 ZIN A   1      39.043   1.063  29.489  0.00  0.00     0.210 HD
ENDBRANCH   6  27
BRANCH  10  29
ATOM     29  O26 ZIN A   1      41.951   4.609  34.203  0.00  0.00    -0.396 OA
ATOM     30  H53 ZIN A   1      42.635   5.072  34.705  0.00  0.00     0.210 HD
ENDBRANCH  10  29
TORSDOF 6
ENDMDL
MODEL 26
REMARK CAVERDOCK RESULT:      19.7      0.000      0.000
REMARK CAVERDOCK CONSTRAINTS:       0.1      0.0      0.0      0.0
REMARK CAVERDOCK TUNNEL: 25     19.7      1.8     26.4
REMARK  6 active torsions:
REMARK  status: ('A' for Active; 'I' for Inactive)
REMARK    1  A    between atoms: C2_2  and  C4_3 
REMARK    2  A    between atoms: C2_2  and  C9_8 
REMARK    3  A    between atoms: C4_3  and  C5_4 
REMARK    4  A    between atoms: C5_4  and  C6_5 
REMARK    5  A    between atoms: C17_13  and  O19_14 
REMARK    6  A    between atoms: C24_18  and  O26_19 
ROOT
ATOM      1  C9  ZIN A   1      34.277   3.413  31.159  0.00  0.00    -0.002 C 
ATOM      2  C11 ZIN A   1      34.598   2.031  30.536  0.00  0.00     0.006 C 
ATOM      3  C12 ZIN A   1      36.063   2.109  30.030  0.00  0.00     0.006 C 
ATOM      4  C13 ZIN A   1      36.668   3.218  30.899  0.00  0.00     0.001 C 
ATOM      5  C15 ZIN A   1      37.903   3.899  30.338  0.00  0.00     0.024 C 
ATOM      6  C17 ZIN A   1      39.049   2.897  30.202  0.00  0.00     0.123 C 
ATOM      7  C20 ZIN A   1      40.294   3.616  29.679  0.00  0.00     0.037 C 
ATOM      8  C21 ZIN A   1      40.697   4.719  30.658  0.00  0.00    -0.001 C 
ATOM      9  C23 ZIN A   1      41.010   4.099  32.022  0.00  0.00     0.037 C 
ATOM     10  C24 ZIN A   1      41.416   5.202  33.002  0.00  0.00     0.118 C 
ATOM     11  C27 ZIN A   1      40.269   6.203  33.148  0.00  0.00     0.032 C 
ATOM     12  C28 ZIN A   1      39.955   6.822  31.784  0.00  0.00     0.012 C 
ATOM     13  C29 ZIN A   1      39.548   5.720  30.805  0.00  0.00    -0.036 C 
ATOM     14  C30 ZIN A   1      39.235   6.338  29.441  0.00  0.00     0.016 C 
ATOM     15  C31 ZIN A   1      38.295   5.014  31.321  0.00  0.00     0.001 C 
ATOM     16  C33 ZIN A   1      37.167   6.024  31.508  0.00  0.00     0.007 C 
ATOM     17  C34 ZIN A   1      35.861   5.333  31.934  0.00  0.00     0.010 C 
ATOM     18  C35 ZIN A   1      35.520   4.264  30.919  0.00  0.00    -0.036 C 
ATOM     19  C36 ZIN A   1      35.465   4.878  29.520  0.00  0.00     0.016 C 
ENDROOT
BRANCH   1  20
ATOM     20  C2  ZIN A   1      33.064   4.038  30.466  0.00  0.00    -0.013 C 
ATOM     21  C1  ZIN A   1      32.411   5.055  31.403  0.00  0.00     0.010 C 
BRANCH  20  22
ATOM     22  C4  ZIN A   1      32.055   2.943  30.119  0.00  0.00     0.015 C 
BRANCH  22  23
ATOM     23  C5  ZIN A   1      30.666   3.564  29.952  0.00  0.00     0.113 C 
BRANCH  23  24
ATOM     24  C6  ZIN A   1      29.620   2.589  30.431  0.00  0.00     0.172 C 
ATOM     25  O7  ZIN A   1      28.989   2.823  31.448  0.00  0.00    -0.648 OA
ATOM     26  O8  ZIN A   1      29.405   1.567  29.801  0.00  0.00    -0.648 OA
ENDBRANCH  23  24
ENDBRANCH  22  23
ENDBRANCH  20  22
ENDBRANCH   1  20
BRANCH   6  27
ATOM     27  O19 ZIN A   1      38.674   1.864  29.287  0.00  0.00    -0.395 OA
ATOM     28  H48 ZIN A   1      39.101   1.015  29.458  0.00  0.00     0.210 HD
ENDBRANCH   6  27
BRANCH  10  29
ATOM     29  O26 ZIN A   1      41.708   4.623  34.276  0.00  0.00    -0.396 OA
ATOM     30  H53 ZIN A   1      41.990   5.264  34.943  0.00  0.00     0.210 HD
ENDBRANCH  10  29
TORSDOF 6
ENDMDL
MODEL 27
REMARK CAVERDOCK RESULT:      18.6      0.000      0.000
REMARK CAVERDOCK CONSTRAINTS:       0.0      0.0      0.0      0.0
REMARK CAVERDOCK TUNNEL: 26     18.6      1.8     27.1
REMARK  6 active torsions:
REMARK  status: ('A' for Active; 'I' for Inactive)
REMARK    1  A    between atoms: C2_2  and  C4_3 
REMARK    2  A    between atoms: C2_2  and  C9_8 
REMARK    3  A    between atoms: C4_3  and  C5_4 
REMARK    4  A    between atoms: C5_4  and  C6_5 
REMARK    5  A    between atoms: C17_13  and  O19_14 
REMARK    6  A    between atoms: C24_18  and  O26_19 
ROOT
ATOM      1  C9  ZIN A   1      34.097   3.445  31.177  0.00  0.00    -0.002 C 
ATOM      2  C11 ZIN A   1      34.405   2.040  30.601  0.00  0.00     0.006 C 
ATOM      3  C12 ZIN A   1      35.871   2.087  30.092  0.00  0.00     0.006 C 
ATOM      4  C13 ZIN A   1      36.486   3.219  30.923  0.00  0.00     0.001 C 
ATOM      5  C15 ZIN A   1      37.727   3.869  30.339  0.00  0.00     0.024 C 
ATOM      6  C17 ZIN A   1      38.864   2.852  30.237  0.00  0.00     0.123 C 
ATOM      7  C20 ZIN A   1      40.115   3.542  29.688  0.00  0.00     0.037 C 
ATOM      8  C21 ZIN A   1      40.529   4.674  30.630  0.00  0.00    -0.001 C 
ATOM      9  C23 ZIN A   1      40.837   4.097  32.014  0.00  0.00     0.037 C 
ATOM     10  C24 ZIN A   1      41.253   5.229  32.956  0.00  0.00     0.118 C 
ATOM     11  C27 ZIN A   1      40.116   6.245  33.068  0.00  0.00     0.032 C 
ATOM     12  C28 ZIN A   1      39.807   6.820  31.684  0.00  0.00     0.012 C 
ATOM     13  C29 ZIN A   1      39.389   5.689  30.743  0.00  0.00    -0.036 C 
ATOM     14  C30 ZIN A   1      39.081   6.264  29.360  0.00  0.00     0.016 C 
ATOM     15  C31 ZIN A   1      38.130   5.013  31.283  0.00  0.00     0.001 C 
ATOM     16  C33 ZIN A   1      37.012   6.039  31.437  0.00  0.00     0.007 C 
ATOM     17  C34 ZIN A   1      35.699   5.375  31.886  0.00  0.00     0.010 C 
ATOM     18  C35 ZIN A   1      35.348   4.275  30.908  0.00  0.00    -0.036 C 
ATOM     19  C36 ZIN A   1      35.298   4.843  29.489  0.00  0.00     0.016 C 
ENDROOT
BRANCH   1  20
ATOM     20  C2  ZIN A   1      32.890   4.057  30.464  0.00  0.00    -0.013 C 
ATOM     21  C1  ZIN A   1      32.175   5.023  31.410  0.00  0.00     0.010 C 
BRANCH  20  22
ATOM     22  C4  ZIN A   1      31.926   2.945  30.047  0.00  0.00     0.015 C 
BRANCH  22  23
ATOM     23  C5  ZIN A   1      30.515   3.520  29.904  0.00  0.00     0.113 C 
BRANCH  23  24
ATOM     24  C6  ZIN A   1      29.513   2.530  30.440  0.00  0.00     0.172 C 
ATOM     25  O7  ZIN A   1      28.402   2.907  30.773  0.00  0.00    -0.648 OA
ATOM     26  O8  ZIN A   1      29.813   1.352  30.542  0.00  0.00    -0.648 OA
ENDBRANCH  23  24
ENDBRANCH  22  23
ENDBRANCH  20  22
ENDBRANCH   1  20
BRANCH   6  27
ATOM     27  O19 ZIN A   1      38.479   1.793  29.357  0.00  0.00    -0.395 OA
ATOM     28  H48 ZIN A   1      37.888   1.143  29.761  0.00  0.00     0.210 HD
ENDBRANCH   6  27
BRANCH  10  29
ATOM     29  O26 ZIN A   1      41.541   4.691  34.249  0.00  0.00    -0.396 OA
ATOM     30  H53 ZIN A   1      41.966   5.318  34.849  0.00  0.00     0.210 HD
ENDBRANCH  10  29
TORSDOF 6
ENDMDL
MODEL 28
REMARK CAVERDOCK RESULT:      18.1      0.000      0.000
REMARK CAVERDOCK CONSTRAINTS:       0.0      0.0      0.0      0.0
REMARK CAVERDOCK TUNNEL: 27     18.1      1.8     28.4
REMARK  6 active torsions:
REMARK  status: ('A' for Active; 'I' for Inactive)
REMARK    1  A    between atoms: C2_2  and  C4_3 
REMARK    2  A    between atoms: C2_2  and  C9_8 
REMARK    3  A    between atoms: C4_3  and  C5_4 
REMARK    4  A    between atoms: C5_4  and  C6_5 
REMARK    5  A    between atoms: C17_13  and  O19_14 
REMARK    6  A    between atoms: C24_18  and  O26_19 
ROOT
ATOM      1  C9  ZIN A   1      33.954   3.383  31.139  0.00  0.00    -0.002 C 
ATOM      2  C11 ZIN A   1      34.273   1.960  30.615  0.00  0.00     0.006 C 
ATOM      3  C12 ZIN A   1      35.744   1.995  30.121  0.00  0.00     0.006 C 
ATOM      4  C13 ZIN A   1      36.346   3.157  30.918  0.00  0.00     0.001 C 
ATOM      5  C15 ZIN A   1      37.591   3.792  30.326  0.00  0.00     0.024 C 
ATOM      6  C17 ZIN A   1      38.732   2.776  30.271  0.00  0.00     0.123 C 
ATOM      7  C20 ZIN A   1      39.987   3.452  29.713  0.00  0.00     0.037 C 
ATOM      8  C21 ZIN A   1      40.387   4.617  30.619  0.00  0.00    -0.001 C 
ATOM      9  C23 ZIN A   1      40.681   4.090  32.026  0.00  0.00     0.037 C 
ATOM     10  C24 ZIN A   1      41.083   5.256  32.932  0.00  0.00     0.118 C 
ATOM     11  C27 ZIN A   1      39.941   6.271  32.997  0.00  0.00     0.032 C 
ATOM     12  C28 ZIN A   1      39.646   6.796  31.590  0.00  0.00     0.012 C 
ATOM     13  C29 ZIN A   1      39.242   5.631  30.685  0.00  0.00    -0.036 C 
ATOM     14  C30 ZIN A   1      38.948   6.156  29.278  0.00  0.00     0.016 C 
ATOM     15  C31 ZIN A   1      37.979   4.969  31.234  0.00  0.00     0.001 C 
ATOM     16  C33 ZIN A   1      36.856   5.996  31.340  0.00  0.00     0.007 C 
ATOM     17  C34 ZIN A   1      35.541   5.343  31.797  0.00  0.00     0.010 C 
ATOM     18  C35 ZIN A   1      35.204   4.208  30.855  0.00  0.00    -0.036 C 
ATOM     19  C36 ZIN A   1      35.168   4.726  29.416  0.00  0.00     0.016 C 
ENDROOT
BRANCH   1  20
ATOM     20  C2  ZIN A   1      32.752   3.965  30.391  0.00  0.00    -0.013 C 
ATOM     21  C1  ZIN A   1      32.033   4.972  31.290  0.00  0.00     0.010 C 
BRANCH  20  22
ATOM     22  C4  ZIN A   1      31.789   2.838  30.016  0.00  0.00     0.015 C 
BRANCH  22  23
ATOM     23  C5  ZIN A   1      30.347   3.316  30.201  0.00  0.00     0.113 C 
BRANCH  23  24
ATOM     24  C6  ZIN A   1      29.433   2.504  29.320  0.00  0.00     0.172 C 
ATOM     25  O7  ZIN A   1      28.984   2.989  28.295  0.00  0.00    -0.648 OA
ATOM     26  O8  ZIN A   1      29.141   1.361  29.632  0.00  0.00    -0.648 OA
ENDBRANCH  23  24
ENDBRANCH  22  23
ENDBRANCH  20  22
ENDBRANCH   1  20
BRANCH   6  27
ATOM     27  O19 ZIN A   1      38.361   1.686  29.425  0.00  0.00    -0.395 OA
ATOM     28  H48 ZIN A   1      39.111   1.194  29.066  0.00  0.00     0.210 HD
ENDBRANCH   6  27
BRANCH  10  29
ATOM     29  O26 ZIN A   1      41.359   4.764  34.246  0.00  0.00    -0.396 OA
ATOM     30  H53 ZIN A   1      42.146   4.205  34.299  0.00  0.00     0.210 HD
ENDBRANCH  10  29
TORSDOF 6
ENDMDL
MODEL 29
REMARK CAVERDOCK RESULT:      17.6      0.000      0.000
REMARK CAVERDOCK CONSTRAINTS:       0.0      0.0      0.0      0.0
REMARK CAVERDOCK TUNNEL: 28     17.6      1.8     29.2
REMARK  6 active torsions:
REMARK  status: ('A' for Active; 'I' for Inactive)
REMARK    1  A    between atoms: C2_2  and  C4_3 
REMARK    2  A    between atoms: C2_2  and  C9_8 
REMARK    3  A    between atoms: C4_3  and  C5_4 
REMARK    4  A    between atoms: C5_4  and  C6_5 
REMARK    5  A    between atoms: C17_13  and  O19_14 
REMARK    6  A    between atoms: C24_18  and  O26_19 
ROOT
ATOM      1  C9  ZIN A   1      33.775   3.305  31.148  0.00  0.00    -0.002 C 
ATOM      2  C11 ZIN A   1      34.112   1.896  30.597  0.00  0.00     0.006 C 
ATOM      3  C12 ZIN A   1      35.580   1.962  30.095  0.00  0.00     0.006 C 
ATOM      4  C13 ZIN A   1      36.170   3.119  30.911  0.00  0.00     0.001 C 
ATOM      5  C15 ZIN A   1      37.402   3.782  30.324  0.00  0.00     0.024 C 
ATOM      6  C17 ZIN A   1      38.558   2.785  30.245  0.00  0.00     0.123 C 
ATOM      7  C20 ZIN A   1      39.799   3.489  29.693  0.00  0.00     0.037 C 
ATOM      8  C21 ZIN A   1      40.186   4.643  30.617  0.00  0.00    -0.001 C 
ATOM      9  C23 ZIN A   1      40.496   4.096  32.013  0.00  0.00     0.037 C 
ATOM     10  C24 ZIN A   1      40.886   5.251  32.937  0.00  0.00     0.118 C 
ATOM     11  C27 ZIN A   1      39.729   6.247  33.027  0.00  0.00     0.032 C 
ATOM     12  C28 ZIN A   1      39.419   6.793  31.631  0.00  0.00     0.012 C 
ATOM     13  C29 ZIN A   1      39.028   5.639  30.707  0.00  0.00    -0.036 C 
ATOM     14  C30 ZIN A   1      38.717   6.185  29.312  0.00  0.00     0.016 C 
ATOM     15  C31 ZIN A   1      37.778   4.948  31.251  0.00  0.00     0.001 C 
ATOM     16  C33 ZIN A   1      36.640   5.956  31.381  0.00  0.00     0.007 C 
ATOM     17  C34 ZIN A   1      35.337   5.276  31.833  0.00  0.00     0.010 C 
ATOM     18  C35 ZIN A   1      35.012   4.153  30.872  0.00  0.00    -0.036 C 
ATOM     19  C36 ZIN A   1      34.960   4.696  29.443  0.00  0.00     0.016 C 
ENDROOT
BRANCH   1  20
ATOM     20  C2  ZIN A   1      32.561   3.883  30.417  0.00  0.00    -0.013 C 
ATOM     21  C1  ZIN A   1      31.808   4.830  31.352  0.00  0.00     0.010 C 
BRANCH  20  22
ATOM     22  C4  ZIN A   1      31.634   2.744  29.990  0.00  0.00     0.015 C 
BRANCH  22  23
ATOM     23  C5  ZIN A   1      30.190   3.251  29.947  0.00  0.00     0.113 C 
BRANCH  23  24
ATOM     24  C6  ZIN A   1      29.384   2.390  29.009  0.00  0.00     0.172 C 
ATOM     25  O7  ZIN A   1      29.222   1.206  29.253  0.00  0.00    -0.648 OA
ATOM     26  O8  ZIN A   1      28.891   2.878  28.005  0.00  0.00    -0.648 OA
ENDBRANCH  23  24
ENDBRANCH  22  23
ENDBRANCH  20  22
ENDBRANCH   1  20
BRANCH   6  27
ATOM     27  O19 ZIN A   1      38.197   1.705  29.381  0.00  0.00    -0.395 OA
ATOM     28  H48 ZIN A   1      38.489   0.838  29.694  0.00  0.00     0.210 HD
ENDBRANCH   6  27
BRANCH  10  29
ATOM     29  O26 ZIN A   1      41.176   4.740  34.241  0.00  0.00    -0.396 OA
ATOM     30  H53 ZIN A   1      40.648   3.968  34.487  0.00  0.00     0.210 HD
ENDBRANCH  10  29
TORSDOF 6
ENDMDL
MODEL 30
REMARK CAVERDOCK RESULT:      17.4      0.000      0.000
REMARK CAVERDOCK CONSTRAINTS:       0.0      0.0      0.0      0.0
REMARK CAVERDOCK TUNNEL: 29     17.4      1.9     30.4
REMARK  6 active torsions:
REMARK  status: ('A' for Active; 'I' for Inactive)
REMARK    1  A    between atoms: C2_2  and  C4_3 
REMARK    2  A    between atoms: C2_2  and  C9_8 
REMARK    3  A    between atoms: C4_3  and  C5_4 
REMARK    4  A    between atoms: C5_4  and  C6_5 
REMARK    5  A    between atoms: C17_13  and  O19_14 
REMARK    6  A    between atoms: C24_18  and  O26_19 
ROOT
ATOM      1  C9  ZIN A   1      33.646   3.383  31.199  0.00  0.00    -0.002 C 
ATOM      2  C11 ZIN A   1      33.946   1.961  30.661  0.00  0.00     0.006 C 
ATOM      3  C12 ZIN A   1      35.409   1.988  30.145  0.00  0.00     0.006 C 
ATOM      4  C13 ZIN A   1      36.033   3.141  30.940  0.00  0.00     0.001 C 
ATOM      5  C15 ZIN A   1      37.273   3.770  30.333  0.00  0.00     0.024 C 
ATOM      6  C17 ZIN A   1      38.406   2.746  30.253  0.00  0.00     0.123 C 
ATOM      7  C20 ZIN A   1      39.656   3.415  29.680  0.00  0.00     0.037 C 
ATOM      8  C21 ZIN A   1      40.079   4.572  30.587  0.00  0.00    -0.001 C 
ATOM      9  C23 ZIN A   1      40.392   4.034  31.985  0.00  0.00     0.037 C 
ATOM     10  C24 ZIN A   1      40.817   5.190  32.892  0.00  0.00     0.118 C 
ATOM     11  C27 ZIN A   1      39.684   6.213  32.982  0.00  0.00     0.032 C 
ATOM     12  C28 ZIN A   1      39.370   6.750  31.583  0.00  0.00     0.012 C 
ATOM     13  C29 ZIN A   1      38.944   5.594  30.677  0.00  0.00    -0.036 C 
ATOM     14  C30 ZIN A   1      38.631   6.131  29.279  0.00  0.00     0.016 C 
ATOM     15  C31 ZIN A   1      37.685   4.938  31.242  0.00  0.00     0.001 C 
ATOM     16  C33 ZIN A   1      36.571   5.973  31.371  0.00  0.00     0.007 C 
ATOM     17  C34 ZIN A   1      35.258   5.327  31.845  0.00  0.00     0.010 C 
ATOM     18  C35 ZIN A   1      34.898   4.201  30.901  0.00  0.00    -0.036 C 
ATOM     19  C36 ZIN A   1      34.843   4.728  29.466  0.00  0.00     0.016 C 
ENDROOT
BRANCH   1  20
ATOM     20  C2  ZIN A   1      32.437   3.980  30.474  0.00  0.00    -0.013 C 
ATOM     21  C1  ZIN A   1      31.709   4.946  31.409  0.00  0.00     0.010 C 
BRANCH  20  22
ATOM     22  C4  ZIN A   1      31.486   2.856  30.060  0.00  0.00     0.015 C 
BRANCH  22  23
ATOM     23  C5  ZIN A   1      30.098   3.440  29.783  0.00  0.00     0.113 C 
BRANCH  23  24
ATOM     24  C6  ZIN A   1      29.044   2.446  30.198  0.00  0.00     0.172 C 
ATOM     25  O7  ZIN A   1      28.644   2.426  31.350  0.00  0.00    -0.648 OA
ATOM     26  O8  ZIN A   1      28.589   1.662  29.381  0.00  0.00    -0.648 OA
ENDBRANCH  23  24
ENDBRANCH  22  23
ENDBRANCH  20  22
ENDBRANCH   1  20
BRANCH   6  27
ATOM     27  O19 ZIN A   1      38.012   1.664  29.406  0.00  0.00    -0.395 OA
ATOM     28  H48 ZIN A   1      38.749   1.230  28.957  0.00  0.00     0.210 HD
ENDBRANCH   6  27
BRANCH  10  29
ATOM     29  O26 ZIN A   1      41.109   4.688  34.199  0.00  0.00    -0.396 OA
ATOM     30  H53 ZIN A   1      41.868   4.091  34.229  0.00  0.00     0.210 HD
ENDBRANCH  10  29
TORSDOF 6
ENDMDL
MODEL 31
REMARK CAVERDOCK RESULT:      17.4      0.000      0.000
REMARK CAVERDOCK CONSTRAINTS:       0.0      0.0      0.0      0.0
REMARK CAVERDOCK TUNNEL: 30     17.4      1.9     31.3
REMARK  6 active torsions:
REMARK  status: ('A' for Active; 'I' for Inactive)
REMARK    1  A    between atoms: C2_2  and  C4_3 
REMARK    2  A    between atoms: C2_2  and  C9_8 
REMARK    3  A    between atoms: C4_3  and  C5_4 
REMARK    4  A    between atoms: C5_4  and  C6_5 
REMARK    5  A    between atoms: C17_13  and  O19_14 
REMARK    6  A    between atoms: C24_18  and  O26_19 
ROOT
ATOM      1  C9  ZIN A   1      33.426   3.303  31.308  0.00  0.00    -0.002 C 
ATOM      2  C11 ZIN A   1      33.737   1.896  30.740  0.00  0.00     0.006 C 
ATOM      3  C12 ZIN A   1      35.185   1.959  30.184  0.00  0.00     0.006 C 
ATOM      4  C13 ZIN A   1      35.809   3.111  30.981  0.00  0.00     0.001 C 
ATOM      5  C15 ZIN A   1      37.020   3.772  30.349  0.00  0.00     0.024 C 
ATOM      6  C17 ZIN A   1      38.169   2.772  30.223  0.00  0.00     0.123 C 
ATOM      7  C20 ZIN A   1      39.390   3.474  29.627  0.00  0.00     0.037 C 
ATOM      8  C21 ZIN A   1      39.816   4.624  30.540  0.00  0.00    -0.001 C 
ATOM      9  C23 ZIN A   1      40.177   4.070  31.921  0.00  0.00     0.037 C 
ATOM     10  C24 ZIN A   1      40.606   5.220  32.834  0.00  0.00     0.118 C 
ATOM     11  C27 ZIN A   1      39.456   6.220  32.971  0.00  0.00     0.032 C 
ATOM     12  C28 ZIN A   1      39.095   6.773  31.590  0.00  0.00     0.012 C 
ATOM     13  C29 ZIN A   1      38.665   5.623  30.677  0.00  0.00    -0.036 C 
ATOM     14  C30 ZIN A   1      38.304   6.175  29.297  0.00  0.00     0.016 C 
ATOM     15  C31 ZIN A   1      37.434   4.934  31.265  0.00  0.00     0.001 C 
ATOM     16  C33 ZIN A   1      36.306   5.945  31.442  0.00  0.00     0.007 C 
ATOM     17  C34 ZIN A   1      35.018   5.267  31.941  0.00  0.00     0.010 C 
ATOM     18  C35 ZIN A   1      34.653   4.149  30.989  0.00  0.00    -0.036 C 
ATOM     19  C36 ZIN A   1      34.550   4.697  29.565  0.00  0.00     0.016 C 
ENDROOT
BRANCH   1  20
ATOM     20  C2  ZIN A   1      32.186   3.888  30.627  0.00  0.00    -0.013 C 
ATOM     21  C1  ZIN A   1      31.113   4.171  31.678  0.00  0.00     0.010 C 
BRANCH  20  22
ATOM     22  C4  ZIN A   1      31.648   2.887  29.603  0.00  0.00     0.015 C 
BRANCH  22  23
ATOM     23  C5  ZIN A   1      30.153   3.133  29.388  0.00  0.00     0.113 C 
BRANCH  23  24
ATOM     24  C6  ZIN A   1      29.383   1.884  29.737  0.00  0.00     0.172 C 
ATOM     25  O7  ZIN A   1      29.021   1.692  30.885  0.00  0.00    -0.648 OA
ATOM     26  O8  ZIN A   1      29.122   1.066  28.870  0.00  0.00    -0.648 OA
ENDBRANCH  23  24
ENDBRANCH  22  23
ENDBRANCH  20  22
ENDBRANCH   1  20
BRANCH   6  27
ATOM     27  O19 ZIN A   1      37.772   1.696  29.370  0.00  0.00    -0.395 OA
ATOM     28  H48 ZIN A   1      37.065   1.924  28.753  0.00  0.00     0.210 HD
ENDBRANCH   6  27
BRANCH  10  29
ATOM     29  O26 ZIN A   1      40.943   4.704  34.124  0.00  0.00    -0.396 OA
ATOM     30  H53 ZIN A   1      40.738   5.304  34.853  0.00  0.00     0.210 HD
ENDBRANCH  10  29
TORSDOF 6
ENDMDL
MODEL 32
REMARK CAVERDOCK RESULT:      17.6      0.000      0.000
REMARK CAVERDOCK CONSTRAINTS:       0.0      0.0      0.0      0.0
REMARK CAVERDOCK TUNNEL: 31     17.6      1.9     32.4
REMARK  6 active torsions:
REMARK  status: ('A' for Active; 'I' for Inactive)
REMARK    1  A    between atoms: C2_2  and  C4_3 
REMARK    2  A    between atoms: C2_2  and  C9_8 
REMARK    3  A    between atoms: C4_3  and  C5_4 
REMARK    4  A    between atoms: C5_4  and  C6_5 
REMARK    5  A    between atoms: C17_13  and  O19_14 
REMARK    6  A    between atoms: C24_18  and  O26_19 
ROOT
ATOM      1  C9  ZIN A   1      33.356   3.208  31.297  0.00  0.00    -0.002 C 
ATOM      2  C11 ZIN A   1      33.679   1.786  30.771  0.00  0.00     0.006 C 
ATOM      3  C12 ZIN A   1      35.124   1.847  30.207  0.00  0.00     0.006 C 
ATOM      4  C13 ZIN A   1      35.739   3.029  30.965  0.00  0.00     0.001 C 
ATOM      5  C15 ZIN A   1      36.941   3.683  30.309  0.00  0.00     0.024 C 
ATOM      6  C17 ZIN A   1      38.099   2.690  30.208  0.00  0.00     0.123 C 
ATOM      7  C20 ZIN A   1      39.311   3.386  29.585  0.00  0.00     0.037 C 
ATOM      8  C21 ZIN A   1      39.729   4.567  30.461  0.00  0.00    -0.001 C 
ATOM      9  C23 ZIN A   1      40.101   4.060  31.856  0.00  0.00     0.037 C 
ATOM     10  C24 ZIN A   1      40.522   5.242  32.732  0.00  0.00     0.118 C 
ATOM     11  C27 ZIN A   1      39.363   6.234  32.843  0.00  0.00     0.032 C 
ATOM     12  C28 ZIN A   1      38.990   6.740  31.448  0.00  0.00     0.012 C 
ATOM     13  C29 ZIN A   1      38.569   5.559  30.572  0.00  0.00    -0.036 C 
ATOM     14  C30 ZIN A   1      38.197   6.065  29.178  0.00  0.00     0.016 C 
ATOM     15  C31 ZIN A   1      37.347   4.876  31.187  0.00  0.00     0.001 C 
ATOM     16  C33 ZIN A   1      36.209   5.881  31.337  0.00  0.00     0.007 C 
ATOM     17  C34 ZIN A   1      34.931   5.205  31.863  0.00  0.00     0.010 C 
ATOM     18  C35 ZIN A   1      34.573   4.056  30.947  0.00  0.00    -0.036 C 
ATOM     19  C36 ZIN A   1      34.458   4.559  29.507  0.00  0.00     0.016 C 
ENDROOT
BRANCH   1  20
ATOM     20  C2  ZIN A   1      32.108   3.759  30.603  0.00  0.00    -0.013 C 
ATOM     21  C1  ZIN A   1      31.043   4.083  31.652  0.00  0.00     0.010 C 
BRANCH  20  22
ATOM     22  C4  ZIN A   1      31.563   2.713  29.629  0.00  0.00     0.015 C 
BRANCH  22  23
ATOM     23  C5  ZIN A   1      30.109   3.047  29.284  0.00  0.00     0.113 C 
BRANCH  23  24
ATOM     24  C6  ZIN A   1      29.234   1.860  29.596  0.00  0.00     0.172 C 
ATOM     25  O7  ZIN A   1      28.522   1.382  28.729  0.00  0.00    -0.648 OA
ATOM     26  O8  ZIN A   1      29.238   1.377  30.716  0.00  0.00    -0.648 OA
ENDBRANCH  23  24
ENDBRANCH  22  23
ENDBRANCH  20  22
ENDBRANCH   1  20
BRANCH   6  27
ATOM     27  O19 ZIN A   1      37.710   1.585  29.390  0.00  0.00    -0.395 OA
ATOM     28  H48 ZIN A   1      38.320   1.400  28.663  0.00  0.00     0.210 HD
ENDBRANCH   6  27
BRANCH  10  29
ATOM     29  O26 ZIN A   1      40.870   4.768  34.036  0.00  0.00    -0.396 OA
ATOM     30  H53 ZIN A   1      40.118   4.686  34.637  0.00  0.00     0.210 HD
ENDBRANCH  10  29
TORSDOF 6
ENDMDL
MODEL 33
REMARK CAVERDOCK RESULT:      17.5      0.000      0.000
REMARK CAVERDOCK CONSTRAINTS:       0.0      0.0      0.0      0.0
REMARK CAVERDOCK TUNNEL: 32     17.5      2.0     33.3
REMARK  6 active torsions:
REMARK  status: ('A' for Active; 'I' for Inactive)
REMARK    1  A    between atoms: C2_2  and  C4_3 
REMARK    2  A    between atoms: C2_2  and  C9_8 
REMARK    3  A    between atoms: C4_3  and  C5_4 
REMARK    4  A    between atoms: C5_4  and  C6_5 
REMARK    5  A    between atoms: C17_13  and  O19_14 
REMARK    6  A    between atoms: C24_18  and  O26_19 
ROOT
ATOM      1  C9  ZIN A   1      33.204   3.380  31.559  0.00  0.00    -0.002 C 
ATOM      2  C11 ZIN A   1      33.494   1.961  31.008  0.00  0.00     0.006 C 
ATOM      3  C12 ZIN A   1      34.922   2.010  30.402  0.00  0.00     0.006 C 
ATOM      4  C13 ZIN A   1      35.574   3.176  31.155  0.00  0.00     0.001 C 
ATOM      5  C15 ZIN A   1      36.764   3.822  30.471  0.00  0.00     0.024 C 
ATOM      6  C17 ZIN A   1      37.907   2.817  30.325  0.00  0.00     0.123 C 
ATOM      7  C20 ZIN A   1      39.109   3.504  29.674  0.00  0.00     0.037 C 
ATOM      8  C21 ZIN A   1      39.567   4.671  30.550  0.00  0.00    -0.001 C 
ATOM      9  C23 ZIN A   1      39.973   4.143  31.929  0.00  0.00     0.037 C 
ATOM     10  C24 ZIN A   1      40.434   5.310  32.805  0.00  0.00     0.118 C 
ATOM     11  C27 ZIN A   1      39.292   6.315  32.961  0.00  0.00     0.032 C 
ATOM     12  C28 ZIN A   1      38.885   6.841  31.582  0.00  0.00     0.012 C 
ATOM     13  C29 ZIN A   1      38.423   5.675  30.707  0.00  0.00    -0.036 C 
ATOM     14  C30 ZIN A   1      38.017   6.201  29.329  0.00  0.00     0.016 C 
ATOM     15  C31 ZIN A   1      37.212   5.000  31.349  0.00  0.00     0.001 C 
ATOM     16  C33 ZIN A   1      36.091   6.017  31.544  0.00  0.00     0.007 C 
ATOM     17  C34 ZIN A   1      34.820   5.352  32.099  0.00  0.00     0.010 C 
ATOM     18  C35 ZIN A   1      34.422   4.217  31.182  0.00  0.00    -0.036 C 
ATOM     19  C36 ZIN A   1      34.271   4.737  29.752  0.00  0.00     0.016 C 
ENDROOT
BRANCH   1  20
ATOM     20  C2  ZIN A   1      31.943   3.954  30.908  0.00  0.00    -0.013 C 
ATOM     21  C1  ZIN A   1      30.795   3.936  31.918  0.00  0.00     0.010 C 
BRANCH  20  22
ATOM     22  C4  ZIN A   1      31.566   3.106  29.692  0.00  0.00     0.015 C 
BRANCH  22  23
ATOM     23  C5  ZIN A   1      30.073   3.270  29.400  0.00  0.00     0.113 C 
BRANCH  23  24
ATOM     24  C6  ZIN A   1      29.439   1.910  29.252  0.00  0.00     0.172 C 
ATOM     25  O7  ZIN A   1      28.380   1.792  28.657  0.00  0.00    -0.648 OA
ATOM     26  O8  ZIN A   1      29.984   0.928  29.727  0.00  0.00    -0.648 OA
ENDBRANCH  23  24
ENDBRANCH  22  23
ENDBRANCH  20  22
ENDBRANCH   1  20
BRANCH   6  27
ATOM     27  O19 ZIN A   1      37.480   1.725  29.507  0.00  0.00    -0.395 OA
ATOM     28  H48 ZIN A   1      38.044   1.567  28.738  0.00  0.00     0.210 HD
ENDBRANCH   6  27
BRANCH  10  29
ATOM     29  O26 ZIN A   1      40.814   4.817  34.092  0.00  0.00    -0.396 OA
ATOM     30  H53 ZIN A   1      41.755   4.613  34.173  0.00  0.00     0.210 HD
ENDBRANCH  10  29
TORSDOF 6
ENDMDL
MODEL 34
REMARK CAVERDOCK RESULT:      17.6      0.000      0.000
REMARK CAVERDOCK CONSTRAINTS:       0.1      0.0      0.0      0.0
REMARK CAVERDOCK TUNNEL: 33     17.6      2.0     34.4
REMARK  6 active torsions:
REMARK  status: ('A' for Active; 'I' for Inactive)
REMARK    1  A    between atoms: C2_2  and  C4_3 
REMARK    2  A    between atoms: C2_2  and  C9_8 
REMARK    3  A    between atoms: C4_3  and  C5_4 
REMARK    4  A    between atoms: C5_4  and  C6_5 
REMARK    5  A    between atoms: C17_13  and  O19_14 
REMARK    6  A    between atoms: C24_18  and  O26_19 
ROOT
ATOM      1  C9  ZIN A   1      33.069   3.180  31.673  0.00  0.00    -0.002 C 
ATOM      2  C11 ZIN A   1      33.392   1.809  31.027  0.00  0.00     0.006 C 
ATOM      3  C12 ZIN A   1      34.787   1.957  30.363  0.00  0.00     0.006 C 
ATOM      4  C13 ZIN A   1      35.424   3.106  31.154  0.00  0.00     0.001 C 
ATOM      5  C15 ZIN A   1      36.552   3.844  30.457  0.00  0.00     0.024 C 
ATOM      6  C17 ZIN A   1      37.728   2.901  30.202  0.00  0.00     0.123 C 
ATOM      7  C20 ZIN A   1      38.868   3.678  29.540  0.00  0.00     0.037 C 
ATOM      8  C21 ZIN A   1      39.317   4.812  30.462  0.00  0.00    -0.001 C 
ATOM      9  C23 ZIN A   1      39.809   4.225  31.788  0.00  0.00     0.037 C 
ATOM     10  C24 ZIN A   1      40.261   5.359  32.710  0.00  0.00     0.118 C 
ATOM     11  C27 ZIN A   1      39.085   6.301  32.975  0.00  0.00     0.032 C 
ATOM     12  C28 ZIN A   1      38.592   6.887  31.650  0.00  0.00     0.012 C 
ATOM     13  C29 ZIN A   1      38.140   5.753  30.728  0.00  0.00    -0.036 C 
ATOM     14  C30 ZIN A   1      37.648   6.338  29.404  0.00  0.00     0.016 C 
ATOM     15  C31 ZIN A   1      36.990   4.989  31.383  0.00  0.00     0.001 C 
ATOM     16  C33 ZIN A   1      35.837   5.941  31.687  0.00  0.00     0.007 C 
ATOM     17  C34 ZIN A   1      34.623   5.189  32.257  0.00  0.00     0.010 C 
ATOM     18  C35 ZIN A   1      34.231   4.091  31.293  0.00  0.00    -0.036 C 
ATOM     19  C36 ZIN A   1      33.991   4.685  29.904  0.00  0.00     0.016 C 
ENDROOT
BRANCH   1  20
ATOM     20  C2  ZIN A   1      31.756   3.733  31.114  0.00  0.00    -0.013 C 
ATOM     21  C1  ZIN A   1      30.619   3.431  32.090  0.00  0.00     0.010 C 
BRANCH  20  22
ATOM     22  C4  ZIN A   1      31.459   3.074  29.766  0.00  0.00     0.015 C 
BRANCH  22  23
ATOM     23  C5  ZIN A   1      29.982   3.274  29.415  0.00  0.00     0.113 C 
BRANCH  23  24
ATOM     24  C6  ZIN A   1      29.256   1.958  29.534  0.00  0.00     0.172 C 
ATOM     25  O7  ZIN A   1      29.855   0.960  29.896  0.00  0.00    -0.648 OA
ATOM     26  O8  ZIN A   1      28.067   1.892  29.267  0.00  0.00    -0.648 OA
ENDBRANCH  23  24
ENDBRANCH  22  23
ENDBRANCH  20  22
ENDBRANCH   1  20
BRANCH   6  27
ATOM     27  O19 ZIN A   1      37.311   1.839  29.340  0.00  0.00    -0.395 OA
ATOM     28  H48 ZIN A   1      36.487   1.414  29.612  0.00  0.00     0.210 HD
ENDBRANCH   6  27
BRANCH  10  29
ATOM     29  O26 ZIN A   1      40.721   4.812  33.948  0.00  0.00    -0.396 OA
ATOM     30  H53 ZIN A   1      40.684   5.432  34.689  0.00  0.00     0.210 HD
ENDBRANCH  10  29
TORSDOF 6
ENDMDL
MODEL 35
REMARK CAVERDOCK RESULT:      17.7      0.000      0.000
REMARK CAVERDOCK CONSTRAINTS:       0.0      0.0      0.0      0.0
REMARK CAVERDOCK TUNNEL: 34     17.7      2.0     35.3
REMARK  6 active torsions:
REMARK  status: ('A' for Active; 'I' for Inactive)
REMARK    1  A    between atoms: C2_2  and  C4_3 
REMARK    2  A    between atoms: C2_2  and  C9_8 
REMARK    3  A    between atoms: C4_3  and  C5_4 
REMARK    4  A    between atoms: C5_4  and  C6_5 
REMARK    5  A    between atoms: C17_13  and  O19_14 
REMARK    6  A    between atoms: C24_18  and  O26_19 
ROOT
ATOM      1  C9  ZIN A   1      32.930   3.252  31.717  0.00  0.00    -0.002 C 
ATOM      2  C11 ZIN A   1      33.232   1.870  31.084  0.00  0.00     0.006 C 
ATOM      3  C12 ZIN A   1      34.619   1.997  30.397  0.00  0.00     0.006 C 
ATOM      4  C13 ZIN A   1      35.276   3.151  31.163  0.00  0.00     0.001 C 
ATOM      5  C15 ZIN A   1      36.400   3.870  30.440  0.00  0.00     0.024 C 
ATOM      6  C17 ZIN A   1      37.564   2.914  30.180  0.00  0.00     0.123 C 
ATOM      7  C20 ZIN A   1      38.701   3.672  29.492  0.00  0.00     0.037 C 
ATOM      8  C21 ZIN A   1      39.173   4.815  30.392  0.00  0.00    -0.001 C 
ATOM      9  C23 ZIN A   1      39.680   4.241  31.718  0.00  0.00     0.037 C 
ATOM     10  C24 ZIN A   1      40.154   5.384  32.618  0.00  0.00     0.118 C 
ATOM     11  C27 ZIN A   1      38.991   6.339  32.888  0.00  0.00     0.032 C 
ATOM     12  C28 ZIN A   1      38.483   6.911  31.562  0.00  0.00     0.012 C 
ATOM     13  C29 ZIN A   1      38.008   5.769  30.663  0.00  0.00    -0.036 C 
ATOM     14  C30 ZIN A   1      37.500   6.341  29.338  0.00  0.00     0.016 C 
ATOM     15  C31 ZIN A   1      36.861   5.024  31.344  0.00  0.00     0.001 C 
ATOM     16  C33 ZIN A   1      35.721   5.990  31.653  0.00  0.00     0.007 C 
ATOM     17  C34 ZIN A   1      34.510   5.255  32.251  0.00  0.00     0.010 C 
ATOM     18  C35 ZIN A   1      34.094   4.148  31.307  0.00  0.00    -0.036 C 
ATOM     19  C36 ZIN A   1      33.838   4.726  29.914  0.00  0.00     0.016 C 
ENDROOT
BRANCH   1  20
ATOM     20  C2  ZIN A   1      31.613   3.808  31.169  0.00  0.00    -0.013 C 
ATOM     21  C1  ZIN A   1      30.470   3.433  32.113  0.00  0.00     0.010 C 
BRANCH  20  22
ATOM     22  C4  ZIN A   1      31.347   3.217  29.784  0.00  0.00     0.015 C 
BRANCH  22  23
ATOM     23  C5  ZIN A   1      29.837   3.106  29.560  0.00  0.00     0.113 C 
BRANCH  23  24
ATOM     24  C6  ZIN A   1      29.524   1.790  28.895  0.00  0.00     0.172 C 
ATOM     25  O7  ZIN A   1      30.216   0.811  29.122  0.00  0.00    -0.648 OA
ATOM     26  O8  ZIN A   1      28.578   1.702  28.129  0.00  0.00    -0.648 OA
ENDBRANCH  23  24
ENDBRANCH  22  23
ENDBRANCH  20  22
ENDBRANCH   1  20
BRANCH   6  27
ATOM     27  O19 ZIN A   1      37.125   1.845  29.339  0.00  0.00    -0.395 OA
ATOM     28  H48 ZIN A   1      37.312   0.965  29.693  0.00  0.00     0.210 HD
ENDBRANCH   6  27
BRANCH  10  29
ATOM     29  O26 ZIN A   1      40.629   4.849  33.856  0.00  0.00    -0.396 OA
ATOM     30  H53 ZIN A   1      40.326   5.335  34.635  0.00  0.00     0.210 HD
ENDBRANCH  10  29
TORSDOF 6
ENDMDL
MODEL 36
REMARK CAVERDOCK RESULT:      17.4      0.000      0.000
REMARK CAVERDOCK CONSTRAINTS:       0.0      0.0      0.0      0.0
REMARK CAVERDOCK TUNNEL: 35     17.4      2.0     36.1
REMARK  6 active torsions:
REMARK  status: ('A' for Active; 'I' for Inactive)
REMARK    1  A    between atoms: C2_2  and  C4_3 
REMARK    2  A    between atoms: C2_2  and  C9_8 
REMARK    3  A    between atoms: C4_3  and  C5_4 
REMARK    4  A    between atoms: C5_4  and  C6_5 
REMARK    5  A    between atoms: C17_13  and  O19_14 
REMARK    6  A    between atoms: C24_18  and  O26_19 
ROOT
ATOM      1  C9  ZIN A   1      32.839   3.232  31.852  0.00  0.00    -0.002 C 
ATOM      2  C11 ZIN A   1      33.112   1.851  31.205  0.00  0.00     0.006 C 
ATOM      3  C12 ZIN A   1      34.474   1.974  30.470  0.00  0.00     0.006 C 
ATOM      4  C13 ZIN A   1      35.164   3.122  31.216  0.00  0.00     0.001 C 
ATOM      5  C15 ZIN A   1      36.265   3.837  30.456  0.00  0.00     0.024 C 
ATOM      6  C17 ZIN A   1      37.414   2.876  30.152  0.00  0.00     0.123 C 
ATOM      7  C20 ZIN A   1      38.530   3.631  29.426  0.00  0.00     0.037 C 
ATOM      8  C21 ZIN A   1      39.039   4.768  30.313  0.00  0.00    -0.001 C 
ATOM      9  C23 ZIN A   1      39.590   4.188  31.618  0.00  0.00     0.037 C 
ATOM     10  C24 ZIN A   1      40.102   5.324  32.505  0.00  0.00     0.118 C 
ATOM     11  C27 ZIN A   1      38.953   6.285  32.819  0.00  0.00     0.032 C 
ATOM     12  C28 ZIN A   1      38.402   6.864  31.514  0.00  0.00     0.012 C 
ATOM     13  C29 ZIN A   1      37.889   5.727  30.628  0.00  0.00    -0.036 C 
ATOM     14  C30 ZIN A   1      37.338   6.306  29.324  0.00  0.00     0.016 C 
ATOM     15  C31 ZIN A   1      36.763   4.985  31.347  0.00  0.00     0.001 C 
ATOM     16  C33 ZIN A   1      35.640   5.956  31.699  0.00  0.00     0.007 C 
ATOM     17  C34 ZIN A   1      34.447   5.225  32.337  0.00  0.00     0.010 C 
ATOM     18  C35 ZIN A   1      33.992   4.124  31.405  0.00  0.00    -0.036 C 
ATOM     19  C36 ZIN A   1      33.691   4.708  30.024  0.00  0.00     0.016 C 
ENDROOT
BRANCH   1  20
ATOM     20  C2  ZIN A   1      31.507   3.797  31.354  0.00  0.00    -0.013 C 
ATOM     21  C1  ZIN A   1      30.374   3.297  32.251  0.00  0.00     0.010 C 
BRANCH  20  22
ATOM     22  C4  ZIN A   1      31.262   3.333  29.917  0.00  0.00     0.015 C 
BRANCH  22  23
ATOM     23  C5  ZIN A   1      29.771   3.446  29.592  0.00  0.00     0.113 C 
BRANCH  23  24
ATOM     24  C6  ZIN A   1      29.244   2.098  29.172  0.00  0.00     0.172 C 
ATOM     25  O7  ZIN A   1      29.207   1.181  29.975  0.00  0.00    -0.648 OA
ATOM     26  O8  ZIN A   1      28.855   1.923  28.029  0.00  0.00    -0.648 OA
ENDBRANCH  23  24
ENDBRANCH  22  23
ENDBRANCH  20  22
ENDBRANCH   1  20
BRANCH   6  27
ATOM     27  O19 ZIN A   1      36.940   1.812  29.323  0.00  0.00    -0.395 OA
ATOM     28  H48 ZIN A   1      37.337   0.954  29.521  0.00  0.00     0.210 HD
ENDBRANCH   6  27
BRANCH  10  29
ATOM     29  O26 ZIN A   1      40.617   4.783  33.724  0.00  0.00    -0.396 OA
ATOM     30  H53 ZIN A   1      41.518   4.441  33.652  0.00  0.00     0.210 HD
ENDBRANCH  10  29
TORSDOF 6
ENDMDL
MODEL 37
REMARK CAVERDOCK RESULT:      17.8      0.000      0.000
REMARK CAVERDOCK CONSTRAINTS:       0.0      0.0      0.0      0.0
REMARK CAVERDOCK TUNNEL: 36     17.8      2.0     37.2
REMARK  6 active torsions:
REMARK  status: ('A' for Active; 'I' for Inactive)
REMARK    1  A    between atoms: C2_2  and  C4_3 
REMARK    2  A    between atoms: C2_2  and  C9_8 
REMARK    3  A    between atoms: C4_3  and  C5_4 
REMARK    4  A    between atoms: C5_4  and  C6_5 
REMARK    5  A    between atoms: C17_13  and  O19_14 
REMARK    6  A    between atoms: C24_18  and  O26_19 
ROOT
ATOM      1  C9  ZIN A   1      32.621   3.157  31.871  0.00  0.00    -0.002 C 
ATOM      2  C11 ZIN A   1      32.927   1.763  31.269  0.00  0.00     0.006 C 
ATOM      3  C12 ZIN A   1      34.291   1.892  30.538  0.00  0.00     0.006 C 
ATOM      4  C13 ZIN A   1      34.952   3.077  31.251  0.00  0.00     0.001 C 
ATOM      5  C15 ZIN A   1      36.042   3.793  30.475  0.00  0.00     0.024 C 
ATOM      6  C17 ZIN A   1      37.213   2.848  30.207  0.00  0.00     0.123 C 
ATOM      7  C20 ZIN A   1      38.317   3.604  29.464  0.00  0.00     0.037 C 
ATOM      8  C21 ZIN A   1      38.796   4.778  30.318  0.00  0.00    -0.001 C 
ATOM      9  C23 ZIN A   1      39.352   4.251  31.643  0.00  0.00     0.037 C 
ATOM     10  C24 ZIN A   1      39.834   5.425  32.497  0.00  0.00     0.118 C 
ATOM     11  C27 ZIN A   1      38.663   6.370  32.775  0.00  0.00     0.032 C 
ATOM     12  C28 ZIN A   1      38.107   6.896  31.449  0.00  0.00     0.012 C 
ATOM     13  C29 ZIN A   1      37.624   5.722  30.596  0.00  0.00    -0.036 C 
ATOM     14  C30 ZIN A   1      37.069   6.248  29.272  0.00  0.00     0.016 C 
ATOM     15  C31 ZIN A   1      36.510   4.978  31.333  0.00  0.00     0.001 C 
ATOM     16  C33 ZIN A   1      35.364   5.935  31.648  0.00  0.00     0.007 C 
ATOM     17  C34 ZIN A   1      34.183   5.199  32.302  0.00  0.00     0.010 C 
ATOM     18  C35 ZIN A   1      33.758   4.059  31.403  0.00  0.00    -0.036 C 
ATOM     19  C36 ZIN A   1      33.452   4.593  30.002  0.00  0.00     0.016 C 
ENDROOT
BRANCH   1  20
ATOM     20  C2  ZIN A   1      31.280   3.678  31.348  0.00  0.00    -0.013 C 
ATOM     21  C1  ZIN A   1      30.166   3.274  32.314  0.00  0.00     0.010 C 
BRANCH  20  22
ATOM     22  C4  ZIN A   1      31.003   3.077  29.970  0.00  0.00     0.015 C 
BRANCH  22  23
ATOM     23  C5  ZIN A   1      29.584   3.443  29.530  0.00  0.00     0.113 C 
BRANCH  23  24
ATOM     24  C6  ZIN A   1      28.906   2.226  28.954  0.00  0.00     0.172 C 
ATOM     25  O7  ZIN A   1      28.699   2.153  27.754  0.00  0.00    -0.648 OA
ATOM     26  O8  ZIN A   1      28.566   1.313  29.688  0.00  0.00    -0.648 OA
ENDBRANCH  23  24
ENDBRANCH  22  23
ENDBRANCH  20  22
ENDBRANCH   1  20
BRANCH   6  27
ATOM     27  O19 ZIN A   1      36.767   1.749  29.410  0.00  0.00    -0.395 OA
ATOM     28  H48 ZIN A   1      35.806   1.688  29.328  0.00  0.00     0.210 HD
ENDBRANCH   6  27
BRANCH  10  29
ATOM     29  O26 ZIN A   1      40.353   4.933  33.735  0.00  0.00    -0.396 OA
ATOM     30  H53 ZIN A   1      39.851   5.217  34.511  0.00  0.00     0.210 HD
ENDBRANCH  10  29
TORSDOF 6
ENDMDL
MODEL 38
REMARK CAVERDOCK RESULT:      18.3      0.000      0.000
REMARK CAVERDOCK CONSTRAINTS:       0.0      0.0      0.0      0.0
REMARK CAVERDOCK TUNNEL: 37     18.3      2.0     38.3
REMARK  6 active torsions:
REMARK  status: ('A' for Active; 'I' for Inactive)
REMARK    1  A    between atoms: C2_2  and  C4_3 
REMARK    2  A    between atoms: C2_2  and  C9_8 
REMARK    3  A    between atoms: C4_3  and  C5_4 
REMARK    4  A    between atoms: C5_4  and  C6_5 
REMARK    5  A    between atoms: C17_13  and  O19_14 
REMARK    6  A    between atoms: C24_18  and  O26_19 
ROOT
ATOM      1  C9  ZIN A   1      32.462   3.000  31.945  0.00  0.00    -0.002 C 
ATOM      2  C11 ZIN A   1      32.793   1.626  31.310  0.00  0.00     0.006 C 
ATOM      3  C12 ZIN A   1      34.129   1.809  30.542  0.00  0.00     0.006 C 
ATOM      4  C13 ZIN A   1      34.775   3.003  31.256  0.00  0.00     0.001 C 
ATOM      5  C15 ZIN A   1      35.819   3.764  30.461  0.00  0.00     0.024 C 
ATOM      6  C17 ZIN A   1      37.011   2.860  30.144  0.00  0.00     0.123 C 
ATOM      7  C20 ZIN A   1      38.068   3.662  29.382  0.00  0.00     0.037 C 
ATOM      8  C21 ZIN A   1      38.537   4.836  30.241  0.00  0.00    -0.001 C 
ATOM      9  C23 ZIN A   1      39.146   4.305  31.541  0.00  0.00     0.037 C 
ATOM     10  C24 ZIN A   1      39.617   5.480  32.400  0.00  0.00     0.118 C 
ATOM     11  C27 ZIN A   1      38.427   6.383  32.728  0.00  0.00     0.032 C 
ATOM     12  C28 ZIN A   1      37.817   6.913  31.428  0.00  0.00     0.012 C 
ATOM     13  C29 ZIN A   1      37.345   5.739  30.570  0.00  0.00    -0.036 C 
ATOM     14  C30 ZIN A   1      36.735   6.269  29.271  0.00  0.00     0.016 C 
ATOM     15  C31 ZIN A   1      36.276   4.949  31.325  0.00  0.00     0.001 C 
ATOM     16  C33 ZIN A   1      35.112   5.865  31.689  0.00  0.00     0.007 C 
ATOM     17  C34 ZIN A   1      33.973   5.082  32.365  0.00  0.00     0.010 C 
ATOM     18  C35 ZIN A   1      33.556   3.945  31.459  0.00  0.00    -0.036 C 
ATOM     19  C36 ZIN A   1      33.193   4.491  30.077  0.00  0.00     0.016 C 
ENDROOT
BRANCH   1  20
ATOM     20  C2  ZIN A   1      31.091   3.487  31.470  0.00  0.00    -0.013 C 
ATOM     21  C1  ZIN A   1      30.012   2.985  32.429  0.00  0.00     0.010 C 
BRANCH  20  22
ATOM     22  C4  ZIN A   1      30.817   2.947  30.065  0.00  0.00     0.015 C 
BRANCH  22  23
ATOM     23  C5  ZIN A   1      29.306   2.854  29.841  0.00  0.00     0.113 C 
BRANCH  23  24
ATOM     24  C6  ZIN A   1      29.034   2.463  28.411  0.00  0.00     0.172 C 
ATOM     25  O7  ZIN A   1      28.911   1.287  28.113  0.00  0.00    -0.648 OA
ATOM     26  O8  ZIN A   1      28.936   3.323  27.552  0.00  0.00    -0.648 OA
ENDBRANCH  23  24
ENDBRANCH  22  23
ENDBRANCH  20  22
ENDBRANCH   1  20
BRANCH   6  27
ATOM     27  O19 ZIN A   1      36.575   1.761  29.341  0.00  0.00    -0.395 OA
ATOM     28  H48 ZIN A   1      37.074   0.946  29.486  0.00  0.00     0.210 HD
ENDBRANCH   6  27
BRANCH  10  29
ATOM     29  O26 ZIN A   1      40.187   4.985  33.614  0.00  0.00    -0.396 OA
ATOM     30  H53 ZIN A   1      40.778   4.230  33.491  0.00  0.00     0.210 HD
ENDBRANCH  10  29
TORSDOF 6
ENDMDL
MODEL 39
REMARK CAVERDOCK RESULT:      18.4      0.000      0.000
REMARK CAVERDOCK CONSTRAINTS:       0.0      0.0      0.0      0.0
REMARK CAVERDOCK TUNNEL: 38     18.4      2.1     39.3
REMARK  6 active torsions:
REMARK  status: ('A' for Active; 'I' for Inactive)
REMARK    1  A    between atoms: C2_2  and  C4_3 
REMARK    2  A    between atoms: C2_2  and  C9_8 
REMARK    3  A    between atoms: C4_3  and  C5_4 
REMARK    4  A    between atoms: C5_4  and  C6_5 
REMARK    5  A    between atoms: C17_13  and  O19_14 
REMARK    6  A    between atoms: C24_18  and  O26_19 
ROOT
ATOM      1  C9  ZIN A   1      32.204   3.014  31.979  0.00  0.00    -0.002 C 
ATOM      2  C11 ZIN A   1      32.538   1.649  31.326  0.00  0.00     0.006 C 
ATOM      3  C12 ZIN A   1      33.861   1.852  30.540  0.00  0.00     0.006 C 
ATOM      4  C13 ZIN A   1      34.506   3.045  31.256  0.00  0.00     0.001 C 
ATOM      5  C15 ZIN A   1      35.531   3.824  30.453  0.00  0.00     0.024 C 
ATOM      6  C17 ZIN A   1      36.726   2.935  30.109  0.00  0.00     0.123 C 
ATOM      7  C20 ZIN A   1      37.764   3.754  29.339  0.00  0.00     0.037 C 
ATOM      8  C21 ZIN A   1      38.234   4.925  30.203  0.00  0.00    -0.001 C 
ATOM      9  C23 ZIN A   1      38.868   4.387  31.488  0.00  0.00     0.037 C 
ATOM     10  C24 ZIN A   1      39.341   5.559  32.351  0.00  0.00     0.118 C 
ATOM     11  C27 ZIN A   1      38.147   6.447  32.705  0.00  0.00     0.032 C 
ATOM     12  C28 ZIN A   1      37.512   6.984  31.420  0.00  0.00     0.012 C 
ATOM     13  C29 ZIN A   1      37.039   5.813  30.558  0.00  0.00    -0.036 C 
ATOM     14  C30 ZIN A   1      36.405   6.349  29.273  0.00  0.00     0.016 C 
ATOM     15  C31 ZIN A   1      35.989   5.006  31.321  0.00  0.00     0.001 C 
ATOM     16  C33 ZIN A   1      34.822   5.906  31.712  0.00  0.00     0.007 C 
ATOM     17  C34 ZIN A   1      33.701   5.106  32.397  0.00  0.00     0.010 C 
ATOM     18  C35 ZIN A   1      33.281   3.973  31.486  0.00  0.00    -0.036 C 
ATOM     19  C36 ZIN A   1      32.893   4.530  30.115  0.00  0.00     0.016 C 
ENDROOT
BRANCH   1  20
ATOM     20  C2  ZIN A   1      30.821   3.492  31.529  0.00  0.00    -0.013 C 
ATOM     21  C1  ZIN A   1      29.757   2.941  32.479  0.00  0.00     0.010 C 
BRANCH  20  22
ATOM     22  C4  ZIN A   1      30.546   2.992  30.110  0.00  0.00     0.015 C 
BRANCH  22  23
ATOM     23  C5  ZIN A   1      29.104   3.327  29.722  0.00  0.00     0.113 C 
BRANCH  23  24
ATOM     24  C6  ZIN A   1      28.543   2.218  28.870  0.00  0.00     0.172 C 
ATOM     25  O7  ZIN A   1      28.135   1.194  29.391  0.00  0.00    -0.648 OA
ATOM     26  O8  ZIN A   1      28.495   2.345  27.657  0.00  0.00    -0.648 OA
ENDBRANCH  23  24
ENDBRANCH  22  23
ENDBRANCH  20  22
ENDBRANCH   1  20
BRANCH   6  27
ATOM     27  O19 ZIN A   1      36.289   1.839  29.302  0.00  0.00    -0.395 OA
ATOM     28  H48 ZIN A   1      36.547   1.907  28.373  0.00  0.00     0.210 HD
ENDBRANCH   6  27
BRANCH  10  29
ATOM     29  O26 ZIN A   1      39.934   5.057  33.552  0.00  0.00    -0.396 OA
ATOM     30  H53 ZIN A   1      40.868   4.826  33.462  0.00  0.00     0.210 HD
ENDBRANCH  10  29
TORSDOF 6
ENDMDL
MODEL 40
REMARK CAVERDOCK RESULT:      18.8      0.000      0.000
REMARK CAVERDOCK CONSTRAINTS:       0.1      0.0      0.0      0.0
REMARK CAVERDOCK TUNNEL: 39     18.8      2.2     40.2
REMARK  6 active torsions:
REMARK  status: ('A' for Active; 'I' for Inactive)
REMARK    1  A    between atoms: C2_2  and  C4_3 
REMARK    2  A    between atoms: C2_2  and  C9_8 
REMARK    3  A    between atoms: C4_3  and  C5_4 
REMARK    4  A    between atoms: C5_4  and  C6_5 
REMARK    5  A    between atoms: C17_13  and  O19_14 
REMARK    6  A    between atoms: C24_18  and  O26_19 
ROOT
ATOM      1  C9  ZIN A   1      32.007   2.982  31.895  0.00  0.00    -0.002 C 
ATOM      2  C11 ZIN A   1      32.324   1.639  31.191  0.00  0.00     0.006 C 
ATOM      3  C12 ZIN A   1      33.635   1.864  30.389  0.00  0.00     0.006 C 
ATOM      4  C13 ZIN A   1      34.297   3.029  31.134  0.00  0.00     0.001 C 
ATOM      5  C15 ZIN A   1      35.311   3.830  30.340  0.00  0.00     0.024 C 
ATOM      6  C17 ZIN A   1      36.496   2.949  29.946  0.00  0.00     0.123 C 
ATOM      7  C20 ZIN A   1      37.525   3.790  29.186  0.00  0.00     0.037 C 
ATOM      8  C21 ZIN A   1      38.015   4.929  30.080  0.00  0.00    -0.001 C 
ATOM      9  C23 ZIN A   1      38.668   4.346  31.336  0.00  0.00     0.037 C 
ATOM     10  C24 ZIN A   1      39.161   5.486  32.230  0.00  0.00     0.118 C 
ATOM     11  C27 ZIN A   1      37.977   6.367  32.634  0.00  0.00     0.032 C 
ATOM     12  C28 ZIN A   1      37.323   6.948  31.378  0.00  0.00     0.012 C 
ATOM     13  C29 ZIN A   1      36.830   5.809  30.485  0.00  0.00    -0.036 C 
ATOM     14  C30 ZIN A   1      36.176   6.390  29.231  0.00  0.00     0.016 C 
ATOM     15  C31 ZIN A   1      35.790   4.981  31.239  0.00  0.00     0.001 C 
ATOM     16  C33 ZIN A   1      34.633   5.872  31.680  0.00  0.00     0.007 C 
ATOM     17  C34 ZIN A   1      33.520   5.054  32.357  0.00  0.00     0.010 C 
ATOM     18  C35 ZIN A   1      33.080   3.954  31.416  0.00  0.00    -0.036 C 
ATOM     19  C36 ZIN A   1      32.671   4.557  30.071  0.00  0.00     0.016 C 
ENDROOT
BRANCH   1  20
ATOM     20  C2  ZIN A   1      30.619   3.481  31.485  0.00  0.00    -0.013 C 
ATOM     21  C1  ZIN A   1      29.570   2.908  32.439  0.00  0.00     0.010 C 
BRANCH  20  22
ATOM     22  C4  ZIN A   1      30.315   3.024  30.057  0.00  0.00     0.015 C 
BRANCH  22  23
ATOM     23  C5  ZIN A   1      28.811   2.784  29.909  0.00  0.00     0.113 C 
BRANCH  23  24
ATOM     24  C6  ZIN A   1      28.561   1.882  28.727  0.00  0.00     0.172 C 
ATOM     25  O7  ZIN A   1      27.820   0.920  28.840  0.00  0.00    -0.648 OA
ATOM     26  O8  ZIN A   1      29.099   2.114  27.658  0.00  0.00    -0.648 OA
ENDBRANCH  23  24
ENDBRANCH  22  23
ENDBRANCH  20  22
ENDBRANCH   1  20
BRANCH   6  27
ATOM     27  O19 ZIN A   1      36.041   1.883  29.110  0.00  0.00    -0.395 OA
ATOM     28  H48 ZIN A   1      36.729   1.246  28.875  0.00  0.00     0.210 HD
ENDBRANCH   6  27
BRANCH  10  29
ATOM     29  O26 ZIN A   1      39.772   4.942  33.402  0.00  0.00    -0.396 OA
ATOM     30  H53 ZIN A   1      39.435   4.071  33.653  0.00  0.00     0.210 HD
ENDBRANCH  10  29
TORSDOF 6
ENDMDL
MODEL 41
REMARK CAVERDOCK RESULT:      19.1      0.000      0.000
REMARK CAVERDOCK CONSTRAINTS:       0.0      0.0      0.0      0.0
REMARK CAVERDOCK TUNNEL: 40     19.1      2.3     41.5
REMARK  6 active torsions:
REMARK  status: ('A' for Active; 'I' for Inactive)
REMARK    1  A    between atoms: C2_2  and  C4_3 
REMARK    2  A    between atoms: C2_2  and  C9_8 
REMARK    3  A    between atoms: C4_3  and  C5_4 
REMARK    4  A    between atoms: C5_4  and  C6_5 
REMARK    5  A    between atoms: C17_13  and  O19_14 
REMARK    6  A    between atoms: C24_18  and  O26_19 
ROOT
ATOM      1  C9  ZIN A   1      31.809   2.904  31.925  0.00  0.00    -0.002 C 
ATOM      2  C11 ZIN A   1      32.136   1.546  31.253  0.00  0.00     0.006 C 
ATOM      3  C12 ZIN A   1      33.442   1.763  30.442  0.00  0.00     0.006 C 
ATOM      4  C13 ZIN A   1      34.096   2.953  31.155  0.00  0.00     0.001 C 
ATOM      5  C15 ZIN A   1      35.101   3.743  30.338  0.00  0.00     0.024 C 
ATOM      6  C17 ZIN A   1      36.292   2.863  29.962  0.00  0.00     0.123 C 
ATOM      7  C20 ZIN A   1      37.310   3.694  29.179  0.00  0.00     0.037 C 
ATOM      8  C21 ZIN A   1      37.793   4.859  30.043  0.00  0.00    -0.001 C 
ATOM      9  C23 ZIN A   1      38.456   4.313  31.310  0.00  0.00     0.037 C 
ATOM     10  C24 ZIN A   1      38.940   5.480  32.174  0.00  0.00     0.118 C 
ATOM     11  C27 ZIN A   1      37.750   6.359  32.560  0.00  0.00     0.032 C 
ATOM     12  C28 ZIN A   1      37.087   6.904  31.293  0.00  0.00     0.012 C 
ATOM     13  C29 ZIN A   1      36.601   5.738  30.430  0.00  0.00    -0.036 C 
ATOM     14  C30 ZIN A   1      35.938   6.283  29.163  0.00  0.00     0.016 C 
ATOM     15  C31 ZIN A   1      35.571   4.919  31.208  0.00  0.00     0.001 C 
ATOM     16  C33 ZIN A   1      34.408   5.811  31.630  0.00  0.00     0.007 C 
ATOM     17  C34 ZIN A   1      33.305   4.999  32.331  0.00  0.00     0.010 C 
ATOM     18  C35 ZIN A   1      32.872   3.873  31.419  0.00  0.00    -0.036 C 
ATOM     19  C36 ZIN A   1      32.453   4.439  30.061  0.00  0.00     0.016 C 
ENDROOT
BRANCH   1  20
ATOM     20  C2  ZIN A   1      30.415   3.379  31.508  0.00  0.00    -0.013 C 
ATOM     21  C1  ZIN A   1      29.369   2.775  32.445  0.00  0.00     0.010 C 
BRANCH  20  22
ATOM     22  C4  ZIN A   1      30.133   2.933  30.073  0.00  0.00     0.015 C 
BRANCH  22  23
ATOM     23  C5  ZIN A   1      28.621   2.859  29.850  0.00  0.00     0.113 C 
BRANCH  23  24
ATOM     24  C6  ZIN A   1      28.241   1.461  29.435  0.00  0.00     0.172 C 
ATOM     25  O7  ZIN A   1      27.190   0.975  29.816  0.00  0.00    -0.648 OA
ATOM     26  O8  ZIN A   1      28.986   0.814  28.717  0.00  0.00    -0.648 OA
ENDBRANCH  23  24
ENDBRANCH  22  23
ENDBRANCH  20  22
ENDBRANCH   1  20
BRANCH   6  27
ATOM     27  O19 ZIN A   1      35.844   1.772  29.155  0.00  0.00    -0.395 OA
ATOM     28  H48 ZIN A   1      35.010   1.383  29.449  0.00  0.00     0.210 HD
ENDBRANCH   6  27
BRANCH  10  29
ATOM     29  O26 ZIN A   1      39.560   4.970  33.357  0.00  0.00    -0.396 OA
ATOM     30  H53 ZIN A   1      39.470   4.014  33.468  0.00  0.00     0.210 HD
ENDBRANCH  10  29
TORSDOF 6
ENDMDL
MODEL 42
REMARK CAVERDOCK RESULT:      19.6      0.000      0.000
REMARK CAVERDOCK CONSTRAINTS:       0.0      0.0      0.0      0.0
REMARK CAVERDOCK TUNNEL: 41     19.6      2.3     42.2
REMARK  6 active torsions:
REMARK  status: ('A' for Active; 'I' for Inactive)
REMARK    1  A    between atoms: C2_2  and  C4_3 
REMARK    2  A    between atoms: C2_2  and  C9_8 
REMARK    3  A    between atoms: C4_3  and  C5_4 
REMARK    4  A    between atoms: C5_4  and  C6_5 
REMARK    5  A    between atoms: C17_13  and  O19_14 
REMARK    6  A    between atoms: C24_18  and  O26_19 
ROOT
ATOM      1  C9  ZIN A   1      31.706   2.842  32.143  0.00  0.00    -0.002 C 
ATOM      2  C11 ZIN A   1      31.909   1.567  31.287  0.00  0.00     0.006 C 
ATOM      3  C12 ZIN A   1      33.130   1.846  30.370  0.00  0.00     0.006 C 
ATOM      4  C13 ZIN A   1      33.899   2.925  31.141  0.00  0.00     0.001 C 
ATOM      5  C15 ZIN A   1      34.843   3.781  30.318  0.00  0.00     0.024 C 
ATOM      6  C17 ZIN A   1      35.954   2.922  29.715  0.00  0.00     0.123 C 
ATOM      7  C20 ZIN A   1      36.916   3.815  28.928  0.00  0.00     0.037 C 
ATOM      8  C21 ZIN A   1      37.530   4.856  29.864  0.00  0.00    -0.001 C 
ATOM      9  C23 ZIN A   1      38.301   4.146  30.980  0.00  0.00     0.037 C 
ATOM     10  C24 ZIN A   1      38.917   5.188  31.915  0.00  0.00     0.118 C 
ATOM     11  C27 ZIN A   1      37.808   6.045  32.528  0.00  0.00     0.032 C 
ATOM     12  C28 ZIN A   1      37.037   6.754  31.412  0.00  0.00     0.012 C 
ATOM     13  C29 ZIN A   1      36.420   5.712  30.477  0.00  0.00    -0.036 C 
ATOM     14  C30 ZIN A   1      35.649   6.421  29.362  0.00  0.00     0.016 C 
ATOM     15  C31 ZIN A   1      35.446   4.833  31.261  0.00  0.00     0.001 C 
ATOM     16  C33 ZIN A   1      34.368   5.697  31.908  0.00  0.00     0.007 C 
ATOM     17  C34 ZIN A   1      33.314   4.836  32.625  0.00  0.00     0.010 C 
ATOM     18  C35 ZIN A   1      32.746   3.838  31.641  0.00  0.00    -0.036 C 
ATOM     19  C36 ZIN A   1      32.209   4.573  30.412  0.00  0.00     0.016 C 
ENDROOT
BRANCH   1  20
ATOM     20  C2  ZIN A   1      30.295   3.400  31.937  0.00  0.00    -0.013 C 
ATOM     21  C1  ZIN A   1      29.393   2.937  33.082  0.00  0.00     0.010 C 
BRANCH  20  22
ATOM     22  C4  ZIN A   1      29.735   2.891  30.608  0.00  0.00     0.015 C 
BRANCH  22  23
ATOM     23  C5  ZIN A   1      28.210   2.805  30.697  0.00  0.00     0.113 C 
BRANCH  23  24
ATOM     24  C6  ZIN A   1      27.786   1.359  30.660  0.00  0.00     0.172 C 
ATOM     25  O7  ZIN A   1      28.576   0.483  30.967  0.00  0.00    -0.648 OA
ATOM     26  O8  ZIN A   1      26.651   1.065  30.323  0.00  0.00    -0.648 OA
ENDBRANCH  23  24
ENDBRANCH  22  23
ENDBRANCH  20  22
ENDBRANCH   1  20
BRANCH   6  27
ATOM     27  O19 ZIN A   1      35.383   1.948  28.840  0.00  0.00    -0.395 OA
ATOM     28  H48 ZIN A   1      35.336   1.060  29.218  0.00  0.00     0.210 HD
ENDBRANCH   6  27
BRANCH  10  29
ATOM     29  O26 ZIN A   1      39.637   4.525  32.958  0.00  0.00    -0.396 OA
ATOM     30  H53 ZIN A   1      40.416   4.042  32.651  0.00  0.00     0.210 HD
ENDBRANCH  10  29
TORSDOF 6
ENDMDL
MODEL 43
REMARK CAVERDOCK RESULT:      19.6      0.000      0.000
REMARK CAVERDOCK CONSTRAINTS:       0.4      0.0      0.0      0.0
REMARK CAVERDOCK TUNNEL: 42     19.6      2.3     43.2
REMARK  6 active torsions:
REMARK  status: ('A' for Active; 'I' for Inactive)
REMARK    1  A    between atoms: C2_2  and  C4_3 
REMARK    2  A    between atoms: C2_2  and  C9_8 
REMARK    3  A    between atoms: C4_3  and  C5_4 
REMARK    4  A    between atoms: C5_4  and  C6_5 
REMARK    5  A    between atoms: C17_13  and  O19_14 
REMARK    6  A    between atoms: C24_18  and  O26_19 
ROOT
ATOM      1  C9  ZIN A   1      31.639   2.753  32.214  0.00  0.00    -0.002 C 
ATOM      2  C11 ZIN A   1      31.658   1.627  31.149  0.00  0.00     0.006 C 
ATOM      3  C12 ZIN A   1      32.780   1.995  30.143  0.00  0.00     0.006 C 
ATOM      4  C13 ZIN A   1      33.703   2.896  30.972  0.00  0.00     0.001 C 
ATOM      5  C15 ZIN A   1      34.599   3.832  30.182  0.00  0.00     0.024 C 
ATOM      6  C17 ZIN A   1      35.575   3.032  29.318  0.00  0.00     0.123 C 
ATOM      7  C20 ZIN A   1      36.495   3.996  28.567  0.00  0.00     0.037 C 
ATOM      8  C21 ZIN A   1      37.281   4.841  29.571  0.00  0.00    -0.001 C 
ATOM      9  C23 ZIN A   1      38.127   3.922  30.457  0.00  0.00     0.037 C 
ATOM     10  C24 ZIN A   1      38.914   4.767  31.460  0.00  0.00     0.118 C 
ATOM     11  C27 ZIN A   1      37.942   5.562  32.333  0.00  0.00     0.032 C 
ATOM     12  C28 ZIN A   1      37.096   6.480  31.447  0.00  0.00     0.012 C 
ATOM     13  C29 ZIN A   1      36.307   5.635  30.445  0.00  0.00    -0.036 C 
ATOM     14  C30 ZIN A   1      35.462   6.552  29.560  0.00  0.00     0.016 C 
ATOM     15  C31 ZIN A   1      35.375   4.685  31.196  0.00  0.00     0.001 C 
ATOM     16  C33 ZIN A   1      34.438   5.481  32.100  0.00  0.00     0.007 C 
ATOM     17  C34 ZIN A   1      33.420   4.563  32.799  0.00  0.00     0.010 C 
ATOM     18  C35 ZIN A   1      32.678   3.767  31.748  0.00  0.00    -0.036 C 
ATOM     19  C36 ZIN A   1      32.052   4.718  30.727  0.00  0.00     0.016 C 
ENDROOT
BRANCH   1  20
ATOM     20  C2  ZIN A   1      30.254   3.401  32.276  0.00  0.00    -0.013 C 
ATOM     21  C1  ZIN A   1      29.395   2.669  33.307  0.00  0.00     0.010 C 
BRANCH  20  22
ATOM     22  C4  ZIN A   1      29.588   3.312  30.902  0.00  0.00     0.015 C 
BRANCH  22  23
ATOM     23  C5  ZIN A   1      28.083   3.095  31.077  0.00  0.00     0.113 C 
BRANCH  23  24
ATOM     24  C6  ZIN A   1      27.791   1.617  31.123  0.00  0.00     0.172 C 
ATOM     25  O7  ZIN A   1      28.484   0.838  30.491  0.00  0.00    -0.648 OA
ATOM     26  O8  ZIN A   1      26.862   1.199  31.794  0.00  0.00    -0.648 OA
ENDBRANCH  23  24
ENDBRANCH  22  23
ENDBRANCH  20  22
ENDBRANCH   1  20
BRANCH   6  27
ATOM     27  O19 ZIN A   1      34.843   2.242  28.379  0.00  0.00    -0.395 OA
ATOM     28  H48 ZIN A   1      35.106   2.381  27.459  0.00  0.00     0.210 HD
ENDBRANCH   6  27
BRANCH  10  29
ATOM     29  O26 ZIN A   1      39.705   3.910  32.288  0.00  0.00    -0.396 OA
ATOM     30  H53 ZIN A   1      40.372   3.403  31.805  0.00  0.00     0.210 HD
ENDBRANCH  10  29
TORSDOF 6
ENDMDL
MODEL 44
REMARK CAVERDOCK RESULT:      20.4      0.000      0.000
REMARK CAVERDOCK CONSTRAINTS:       0.0      0.0      0.0      0.0
REMARK CAVERDOCK TUNNEL: 43     20.4      2.4     44.4
REMARK  6 active torsions:
REMARK  status: ('A' for Active; 'I' for Inactive)
REMARK    1  A    between atoms: C2_2  and  C4_3 
REMARK    2  A    between atoms: C2_2  and  C9_8 
REMARK    3  A    between atoms: C4_3  and  C5_4 
REMARK    4  A    between atoms: C5_4  and  C6_5 
REMARK    5  A    between atoms: C17_13  and  O19_14 
REMARK    6  A    between atoms: C24_18  and  O26_19 
ROOT
ATOM      1  C9  ZIN A   1      31.366   2.695  32.091  0.00  0.00    -0.002 C 
ATOM      2  C11 ZIN A   1      31.339   1.612  30.983  0.00  0.00     0.006 C 
ATOM      3  C12 ZIN A   1      32.454   1.993  29.971  0.00  0.00     0.006 C 
ATOM      4  C13 ZIN A   1      33.412   2.839  30.819  0.00  0.00     0.001 C 
ATOM      5  C15 ZIN A   1      34.317   3.783  30.050  0.00  0.00     0.024 C 
ATOM      6  C17 ZIN A   1      35.258   2.996  29.138  0.00  0.00     0.123 C 
ATOM      7  C20 ZIN A   1      36.189   3.967  28.410  0.00  0.00     0.037 C 
ATOM      8  C21 ZIN A   1      37.012   4.752  29.432  0.00  0.00    -0.001 C 
ATOM      9  C23 ZIN A   1      37.850   3.779  30.266  0.00  0.00     0.037 C 
ATOM     10  C24 ZIN A   1      38.674   4.565  31.287  0.00  0.00     0.118 C 
ATOM     11  C27 ZIN A   1      37.737   5.348  32.208  0.00  0.00     0.032 C 
ATOM     12  C28 ZIN A   1      36.898   6.319  31.374  0.00  0.00     0.012 C 
ATOM     13  C29 ZIN A   1      36.073   5.534  30.353  0.00  0.00    -0.036 C 
ATOM     14  C30 ZIN A   1      35.235   6.505  29.519  0.00  0.00     0.016 C 
ATOM     15  C31 ZIN A   1      35.131   4.577  31.083  0.00  0.00     0.001 C 
ATOM     16  C33 ZIN A   1      34.228   5.359  32.034  0.00  0.00     0.007 C 
ATOM     17  C34 ZIN A   1      33.200   4.439  32.714  0.00  0.00     0.010 C 
ATOM     18  C35 ZIN A   1      32.421   3.702  31.647  0.00  0.00    -0.036 C 
ATOM     19  C36 ZIN A   1      31.801   4.707  30.674  0.00  0.00     0.016 C 
ENDROOT
BRANCH   1  20
ATOM     20  C2  ZIN A   1      29.998   3.373  32.202  0.00  0.00    -0.013 C 
ATOM     21  C1  ZIN A   1      29.280   2.868  33.454  0.00  0.00     0.010 C 
BRANCH  20  22
ATOM     22  C4  ZIN A   1      29.162   3.040  30.966  0.00  0.00     0.015 C 
BRANCH  22  23
ATOM     23  C5  ZIN A   1      27.780   2.550  31.402  0.00  0.00     0.113 C 
BRANCH  23  24
ATOM     24  C6  ZIN A   1      27.396   1.340  30.589  0.00  0.00     0.172 C 
ATOM     25  O7  ZIN A   1      27.700   1.276  29.410  0.00  0.00    -0.648 OA
ATOM     26  O8  ZIN A   1      26.782   0.424  31.110  0.00  0.00    -0.648 OA
ENDBRANCH  23  24
ENDBRANCH  22  23
ENDBRANCH  20  22
ENDBRANCH   1  20
BRANCH   6  27
ATOM     27  O19 ZIN A   1      34.491   2.261  28.182  0.00  0.00    -0.395 OA
ATOM     28  H48 ZIN A   1      34.338   1.338  28.427  0.00  0.00     0.210 HD
ENDBRANCH   6  27
BRANCH  10  29
ATOM     29  O26 ZIN A   1      39.458   3.657  32.066  0.00  0.00    -0.396 OA
ATOM     30  H53 ZIN A   1      40.193   4.075  32.535  0.00  0.00     0.210 HD
ENDBRANCH  10  29
TORSDOF 6
ENDMDL
MODEL 45
REMARK CAVERDOCK RESULT:      20.5      0.000      0.000
REMARK CAVERDOCK CONSTRAINTS:       0.0      0.0      0.0      0.0
REMARK CAVERDOCK TUNNEL: 44     20.5      2.4     45.1
REMARK  6 active torsions:
REMARK  status: ('A' for Active; 'I' for Inactive)
REMARK    1  A    between atoms: C2_2  and  C4_3 
REMARK    2  A    between atoms: C2_2  and  C9_8 
REMARK    3  A    between atoms: C4_3  and  C5_4 
REMARK    4  A    between atoms: C5_4  and  C6_5 
REMARK    5  A    between atoms: C17_13  and  O19_14 
REMARK    6  A    between atoms: C24_18  and  O26_19 
ROOT
ATOM      1  C9  ZIN A   1      31.255   2.610  32.253  0.00  0.00    -0.002 C 
ATOM      2  C11 ZIN A   1      31.131   1.540  31.139  0.00  0.00     0.006 C 
ATOM      3  C12 ZIN A   1      32.197   1.897  30.069  0.00  0.00     0.006 C 
ATOM      4  C13 ZIN A   1      33.228   2.705  30.867  0.00  0.00     0.001 C 
ATOM      5  C15 ZIN A   1      34.116   3.629  30.056  0.00  0.00     0.024 C 
ATOM      6  C17 ZIN A   1      34.979   2.823  29.085  0.00  0.00     0.123 C 
ATOM      7  C20 ZIN A   1      35.897   3.772  28.312  0.00  0.00     0.037 C 
ATOM      8  C21 ZIN A   1      36.800   4.522  29.292  0.00  0.00    -0.001 C 
ATOM      9  C23 ZIN A   1      37.654   3.516  30.068  0.00  0.00     0.037 C 
ATOM     10  C24 ZIN A   1      38.559   4.266  31.048  0.00  0.00     0.118 C 
ATOM     11  C27 ZIN A   1      37.700   5.068  32.027  0.00  0.00     0.032 C 
ATOM     12  C28 ZIN A   1      36.846   6.072  31.250  0.00  0.00     0.012 C 
ATOM     13  C29 ZIN A   1      35.940   5.323  30.272  0.00  0.00    -0.036 C 
ATOM     14  C30 ZIN A   1      35.086   6.327  29.496  0.00  0.00     0.016 C 
ATOM     15  C31 ZIN A   1      35.012   4.388  31.047  0.00  0.00     0.001 C 
ATOM     16  C33 ZIN A   1      34.190   5.186  32.054  0.00  0.00     0.007 C 
ATOM     17  C34 ZIN A   1      33.174   4.291  32.784  0.00  0.00     0.010 C 
ATOM     18  C35 ZIN A   1      32.313   3.590  31.757  0.00  0.00    -0.036 C 
ATOM     19  C36 ZIN A   1      31.670   4.623  30.830  0.00  0.00     0.016 C 
ENDROOT
BRANCH   1  20
ATOM     20  C2  ZIN A   1      29.917   3.328  32.448  0.00  0.00    -0.013 C 
ATOM     21  C1  ZIN A   1      29.134   2.648  33.572  0.00  0.00     0.010 C 
BRANCH  20  22
ATOM     22  C4  ZIN A   1      29.109   3.262  31.151  0.00  0.00     0.015 C 
BRANCH  22  23
ATOM     23  C5  ZIN A   1      27.853   2.417  31.375  0.00  0.00     0.113 C 
BRANCH  23  24
ATOM     24  C6  ZIN A   1      27.893   1.211  30.471  0.00  0.00     0.172 C 
ATOM     25  O7  ZIN A   1      27.726   0.095  30.935  0.00  0.00    -0.648 OA
ATOM     26  O8  ZIN A   1      28.091   1.350  29.276  0.00  0.00    -0.648 OA
ENDBRANCH  23  24
ENDBRANCH  22  23
ENDBRANCH  20  22
ENDBRANCH   1  20
BRANCH   6  27
ATOM     27  O19 ZIN A   1      34.137   2.121  28.168  0.00  0.00    -0.395 OA
ATOM     28  H48 ZIN A   1      34.610   1.729  27.422  0.00  0.00     0.210 HD
ENDBRANCH   6  27
BRANCH  10  29
ATOM     29  O26 ZIN A   1      39.357   3.327  31.773  0.00  0.00    -0.396 OA
ATOM     30  H53 ZIN A   1      40.307   3.501  31.726  0.00  0.00     0.210 HD
ENDBRANCH  10  29
TORSDOF 6
ENDMDL
MODEL 46
REMARK CAVERDOCK RESULT:      21.1      0.000      0.000
REMARK CAVERDOCK CONSTRAINTS:       0.0      0.0      0.0      0.0
REMARK CAVERDOCK TUNNEL: 45     21.1      2.3     46.1
REMARK  6 active torsions:
REMARK  status: ('A' for Active; 'I' for Inactive)
REMARK    1  A    between atoms: C2_2  and  C4_3 
REMARK    2  A    between atoms: C2_2  and  C9_8 
REMARK    3  A    between atoms: C4_3  and  C5_4 
REMARK    4  A    between atoms: C5_4  and  C6_5 
REMARK    5  A    between atoms: C17_13  and  O19_14 
REMARK    6  A    between atoms: C24_18  and  O26_19 
ROOT
ATOM      1  C9  ZIN A   1      31.062   2.407  32.044  0.00  0.00    -0.002 C 
ATOM      2  C11 ZIN A   1      31.032   1.390  30.875  0.00  0.00     0.006 C 
ATOM      3  C12 ZIN A   1      32.120   1.849  29.867  0.00  0.00     0.006 C 
ATOM      4  C13 ZIN A   1      33.080   2.661  30.745  0.00  0.00     0.001 C 
ATOM      5  C15 ZIN A   1      33.954   3.664  30.016  0.00  0.00     0.024 C 
ATOM      6  C17 ZIN A   1      34.890   2.948  29.043  0.00  0.00     0.123 C 
ATOM      7  C20 ZIN A   1      35.791   3.976  28.355  0.00  0.00     0.037 C 
ATOM      8  C21 ZIN A   1      36.620   4.715  29.405  0.00  0.00    -0.001 C 
ATOM      9  C23 ZIN A   1      37.490   3.711  30.166  0.00  0.00     0.037 C 
ATOM     10  C24 ZIN A   1      38.321   4.451  31.216  0.00  0.00     0.118 C 
ATOM     11  C27 ZIN A   1      37.388   5.162  32.198  0.00  0.00     0.032 C 
ATOM     12  C28 ZIN A   1      36.518   6.165  31.437  0.00  0.00     0.012 C 
ATOM     13  C29 ZIN A   1      35.686   5.426  30.388  0.00  0.00    -0.036 C 
ATOM     14  C30 ZIN A   1      34.816   6.428  29.628  0.00  0.00     0.016 C 
ATOM     15  C31 ZIN A   1      34.774   4.412  31.079  0.00  0.00     0.001 C 
ATOM     16  C33 ZIN A   1      33.878   5.120  32.089  0.00  0.00     0.007 C 
ATOM     17  C34 ZIN A   1      32.879   4.144  32.734  0.00  0.00     0.010 C 
ATOM     18  C35 ZIN A   1      32.091   3.457  31.640  0.00  0.00    -0.036 C 
ATOM     19  C36 ZIN A   1      31.436   4.506  30.739  0.00  0.00     0.016 C 
ENDROOT
BRANCH   1  20
ATOM     20  C2  ZIN A   1      29.686   3.053  32.220  0.00  0.00    -0.013 C 
ATOM     21  C1  ZIN A   1      28.902   2.297  33.293  0.00  0.00     0.010 C 
BRANCH  20  22
ATOM     22  C4  ZIN A   1      28.923   2.996  30.896  0.00  0.00     0.015 C 
BRANCH  22  23
ATOM     23  C5  ZIN A   1      27.516   2.446  31.141  0.00  0.00     0.113 C 
BRANCH  23  24
ATOM     24  C6  ZIN A   1      27.238   1.326  30.172  0.00  0.00     0.172 C 
ATOM     25  O7  ZIN A   1      26.564   0.371  30.519  0.00  0.00    -0.648 OA
ATOM     26  O8  ZIN A   1      27.689   1.373  29.039  0.00  0.00    -0.648 OA
ENDBRANCH  23  24
ENDBRANCH  22  23
ENDBRANCH  20  22
ENDBRANCH   1  20
BRANCH   6  27
ATOM     27  O19 ZIN A   1      34.117   2.256  28.060  0.00  0.00    -0.395 OA
ATOM     28  H48 ZIN A   1      33.995   1.316  28.247  0.00  0.00     0.210 HD
ENDBRANCH   6  27
BRANCH  10  29
ATOM     29  O26 ZIN A   1      39.134   3.514  31.926  0.00  0.00    -0.396 OA
ATOM     30  H53 ZIN A   1      38.788   3.274  32.796  0.00  0.00     0.210 HD
ENDBRANCH  10  29
TORSDOF 6
ENDMDL
MODEL 47
REMARK CAVERDOCK RESULT:      20.8      0.000      0.000
REMARK CAVERDOCK CONSTRAINTS:       0.4      0.0      0.0      0.0
REMARK CAVERDOCK TUNNEL: 46     20.8      2.4     47.5
REMARK  6 active torsions:
REMARK  status: ('A' for Active; 'I' for Inactive)
REMARK    1  A    between atoms: C2_2  and  C4_3 
REMARK    2  A    between atoms: C2_2  and  C9_8 
REMARK    3  A    between atoms: C4_3  and  C5_4 
REMARK    4  A    between atoms: C5_4  and  C6_5 
REMARK    5  A    between atoms: C17_13  and  O19_14 
REMARK    6  A    between atoms: C24_18  and  O26_19 
ROOT
ATOM      1  C9  ZIN A   1      30.267   2.489  30.554  0.00  0.00    -0.002 C 
ATOM      2  C11 ZIN A   1      29.988   3.029  31.979  0.00  0.00     0.006 C 
ATOM      3  C12 ZIN A   1      31.362   3.461  32.560  0.00  0.00     0.006 C 
ATOM      4  C13 ZIN A   1      32.197   3.729  31.302  0.00  0.00     0.001 C 
ATOM      5  C15 ZIN A   1      33.702   3.668  31.482  0.00  0.00     0.024 C 
ATOM      6  C17 ZIN A   1      34.168   4.756  32.450  0.00  0.00     0.123 C 
ATOM      7  C20 ZIN A   1      35.691   4.703  32.580  0.00  0.00     0.037 C 
ATOM      8  C21 ZIN A   1      36.330   4.935  31.210  0.00  0.00    -0.001 C 
ATOM      9  C23 ZIN A   1      35.916   6.311  30.682  0.00  0.00     0.037 C 
ATOM     10  C24 ZIN A   1      36.557   6.545  29.312  0.00  0.00     0.118 C 
ATOM     11  C27 ZIN A   1      36.087   5.464  28.338  0.00  0.00     0.032 C 
ATOM     12  C28 ZIN A   1      36.499   4.088  28.866  0.00  0.00     0.012 C 
ATOM     13  C29 ZIN A   1      35.858   3.854  30.235  0.00  0.00    -0.036 C 
ATOM     14  C30 ZIN A   1      36.271   2.479  30.763  0.00  0.00     0.016 C 
ATOM     15  C31 ZIN A   1      34.336   3.890  30.100  0.00  0.00     0.001 C 
ATOM     16  C33 ZIN A   1      33.877   2.840  29.093  0.00  0.00     0.007 C 
ATOM     17  C34 ZIN A   1      32.342   2.782  29.005  0.00  0.00     0.010 C 
ATOM     18  C35 ZIN A   1      31.781   2.543  30.389  0.00  0.00    -0.036 C 
ATOM     19  C36 ZIN A   1      32.413   1.287  30.993  0.00  0.00     0.016 C 
ENDROOT
BRANCH   1  20
ATOM     20  C2  ZIN A   1      29.770   1.047  30.427  0.00  0.00    -0.013 C 
ATOM     21  C1  ZIN A   1      29.255   0.809  29.007  0.00  0.00     0.010 C 
BRANCH  20  22
ATOM     22  C4  ZIN A   1      28.637   0.808  31.427  0.00  0.00     0.015 C 
BRANCH  22  23
ATOM     23  C5  ZIN A   1      27.839  -0.428  31.008  0.00  0.00     0.113 C 
BRANCH  23  24
ATOM     24  C6  ZIN A   1      28.212  -1.590  31.892  0.00  0.00     0.172 C 
ATOM     25  O7  ZIN A   1      28.931  -2.476  31.463  0.00  0.00    -0.648 OA
ATOM     26  O8  ZIN A   1      27.794  -1.645  33.037  0.00  0.00    -0.648 OA
ENDBRANCH  23  24
ENDBRANCH  22  23
ENDBRANCH  20  22
ENDBRANCH   1  20
BRANCH   6  27
ATOM     27  O19 ZIN A   1      33.572   4.541  33.731  0.00  0.00    -0.395 OA
ATOM     28  H48 ZIN A   1      34.204   4.532  34.462  0.00  0.00     0.210 HD
ENDBRANCH   6  27
BRANCH  10  29
ATOM     29  O26 ZIN A   1      36.171   7.830  28.819  0.00  0.00    -0.396 OA
ATOM     30  H53 ZIN A   1      36.647   8.566  29.227  0.00  0.00     0.210 HD
ENDBRANCH  10  29
TORSDOF 6
ENDMDL
MODEL 48
REMARK CAVERDOCK RESULT:      19.9      0.000      0.000
REMARK CAVERDOCK CONSTRAINTS:       0.0      0.0      0.0      0.0
REMARK CAVERDOCK TUNNEL: 47     19.9      2.4     48.1
REMARK  6 active torsions:
REMARK  status: ('A' for Active; 'I' for Inactive)
REMARK    1  A    between atoms: C2_2  and  C4_3 
REMARK    2  A    between atoms: C2_2  and  C9_8 
REMARK    3  A    between atoms: C4_3  and  C5_4 
REMARK    4  A    between atoms: C5_4  and  C6_5 
REMARK    5  A    between atoms: C17_13  and  O19_14 
REMARK    6  A    between atoms: C24_18  and  O26_19 
ROOT
ATOM      1  C9  ZIN A   1      29.977   3.232  30.533  0.00  0.00    -0.002 C 
ATOM      2  C11 ZIN A   1      29.752   3.229  32.067  0.00  0.00     0.006 C 
ATOM      3  C12 ZIN A   1      31.161   3.296  32.716  0.00  0.00     0.006 C 
ATOM      4  C13 ZIN A   1      32.015   3.937  31.616  0.00  0.00     0.001 C 
ATOM      5  C15 ZIN A   1      33.509   3.685  31.708  0.00  0.00     0.024 C 
ATOM      6  C17 ZIN A   1      34.075   4.293  32.991  0.00  0.00     0.123 C 
ATOM      7  C20 ZIN A   1      35.587   4.065  33.037  0.00  0.00     0.037 C 
ATOM      8  C21 ZIN A   1      36.243   4.731  31.827  0.00  0.00    -0.001 C 
ATOM      9  C23 ZIN A   1      35.958   6.235  31.858  0.00  0.00     0.037 C 
ATOM     10  C24 ZIN A   1      36.616   6.902  30.649  0.00  0.00     0.118 C 
ATOM     11  C27 ZIN A   1      36.047   6.303  29.362  0.00  0.00     0.032 C 
ATOM     12  C28 ZIN A   1      36.330   4.799  29.332  0.00  0.00     0.012 C 
ATOM     13  C29 ZIN A   1      35.671   4.132  30.540  0.00  0.00    -0.036 C 
ATOM     14  C30 ZIN A   1      35.955   2.629  30.510  0.00  0.00     0.016 C 
ATOM     15  C31 ZIN A   1      34.159   4.346  30.483  0.00  0.00     0.001 C 
ATOM     16  C33 ZIN A   1      33.603   3.787  29.177  0.00  0.00     0.007 C 
ATOM     17  C34 ZIN A   1      32.069   3.897  29.128  0.00  0.00     0.010 C 
ATOM     18  C35 ZIN A   1      31.490   3.212  30.347  0.00  0.00    -0.036 C 
ATOM     19  C36 ZIN A   1      32.003   1.773  30.423  0.00  0.00     0.016 C 
ENDROOT
BRANCH   1  20
ATOM     20  C2  ZIN A   1      29.348   1.988  29.903  0.00  0.00    -0.013 C 
ATOM     21  C1  ZIN A   1      28.595   2.386  28.633  0.00  0.00     0.010 C 
BRANCH  20  22
ATOM     22  C4  ZIN A   1      28.374   1.351  30.895  0.00  0.00     0.015 C 
BRANCH  22  23
ATOM     23  C5  ZIN A   1      28.676  -0.144  31.018  0.00  0.00     0.113 C 
BRANCH  23  24
ATOM     24  C6  ZIN A   1      27.469  -0.938  30.587  0.00  0.00     0.172 C 
ATOM     25  O7  ZIN A   1      26.348  -0.527  30.837  0.00  0.00    -0.648 OA
ATOM     26  O8  ZIN A   1      27.613  -1.991  29.989  0.00  0.00    -0.648 OA
ENDBRANCH  23  24
ENDBRANCH  22  23
ENDBRANCH  20  22
ENDBRANCH   1  20
BRANCH   6  27
ATOM     27  O19 ZIN A   1      33.463   3.672  34.124  0.00  0.00    -0.395 OA
ATOM     28  H48 ZIN A   1      32.541   3.421  33.983  0.00  0.00     0.210 HD
ENDBRANCH   6  27
BRANCH  10  29
ATOM     29  O26 ZIN A   1      36.351   8.307  30.677  0.00  0.00    -0.396 OA
ATOM     30  H53 ZIN A   1      37.006   8.840  30.205  0.00  0.00     0.210 HD
ENDBRANCH  10  29
TORSDOF 6
ENDMDL
MODEL 49
REMARK CAVERDOCK RESULT:      18.2      0.000      0.000
REMARK CAVERDOCK CONSTRAINTS:       0.3      0.0      0.0      0.0
REMARK CAVERDOCK TUNNEL: 48     18.2      2.4     49.1
REMARK  6 active torsions:
REMARK  status: ('A' for Active; 'I' for Inactive)
REMARK    1  A    between atoms: C2_2  and  C4_3 
REMARK    2  A    between atoms: C2_2  and  C9_8 
REMARK    3  A    between atoms: C4_3  and  C5_4 
REMARK    4  A    between atoms: C5_4  and  C6_5 
REMARK    5  A    between atoms: C17_13  and  O19_14 
REMARK    6  A    between atoms: C24_18  and  O26_19 
ROOT
ATOM      1  C9  ZIN A   1      29.693   3.499  30.631  0.00  0.00    -0.002 C 
ATOM      2  C11 ZIN A   1      29.481   3.389  32.162  0.00  0.00     0.006 C 
ATOM      3  C12 ZIN A   1      30.896   3.302  32.794  0.00  0.00     0.006 C 
ATOM      4  C13 ZIN A   1      31.786   3.967  31.737  0.00  0.00     0.001 C 
ATOM      5  C15 ZIN A   1      33.258   3.602  31.787  0.00  0.00     0.024 C 
ATOM      6  C17 ZIN A   1      33.877   4.064  33.106  0.00  0.00     0.123 C 
ATOM      7  C20 ZIN A   1      35.369   3.725  33.113  0.00  0.00     0.037 C 
ATOM      8  C21 ZIN A   1      36.061   4.438  31.950  0.00  0.00    -0.001 C 
ATOM      9  C23 ZIN A   1      35.887   5.951  32.104  0.00  0.00     0.037 C 
ATOM     10  C24 ZIN A   1      36.580   6.664  30.942  0.00  0.00     0.118 C 
ATOM     11  C27 ZIN A   1      35.959   6.212  29.620  0.00  0.00     0.032 C 
ATOM     12  C28 ZIN A   1      36.132   4.699  29.467  0.00  0.00     0.012 C 
ATOM     13  C29 ZIN A   1      35.437   3.986  30.628  0.00  0.00    -0.036 C 
ATOM     14  C30 ZIN A   1      35.611   2.474  30.475  0.00  0.00     0.016 C 
ATOM     15  C31 ZIN A   1      33.944   4.311  30.609  0.00  0.00     0.001 C 
ATOM     16  C33 ZIN A   1      33.337   3.899  29.271  0.00  0.00     0.007 C 
ATOM     17  C34 ZIN A   1      31.816   4.122  29.253  0.00  0.00     0.010 C 
ATOM     18  C35 ZIN A   1      31.199   3.386  30.421  0.00  0.00    -0.036 C 
ATOM     19  C36 ZIN A   1      31.607   1.912  30.376  0.00  0.00     0.016 C 
ENDROOT
BRANCH   1  20
ATOM     20  C2  ZIN A   1      28.970   2.357  29.913  0.00  0.00    -0.013 C 
ATOM     21  C1  ZIN A   1      28.679   2.767  28.468  0.00  0.00     0.010 C 
BRANCH  20  22
ATOM     22  C4  ZIN A   1      27.655   2.054  30.632  0.00  0.00     0.015 C 
BRANCH  22  23
ATOM     23  C5  ZIN A   1      27.586   0.561  30.962  0.00  0.00     0.113 C 
BRANCH  23  24
ATOM     24  C6  ZIN A   1      27.416   0.383  32.449  0.00  0.00     0.172 C 
ATOM     25  O7  ZIN A   1      27.901  -0.587  33.007  0.00  0.00    -0.648 OA
ATOM     26  O8  ZIN A   1      26.792   1.209  33.095  0.00  0.00    -0.648 OA
ENDBRANCH  23  24
ENDBRANCH  22  23
ENDBRANCH  20  22
ENDBRANCH   1  20
BRANCH   6  27
ATOM     27  O19 ZIN A   1      33.232   3.400  34.195  0.00  0.00    -0.395 OA
ATOM     28  H48 ZIN A   1      32.326   3.121  34.003  0.00  0.00     0.210 HD
ENDBRANCH   6  27
BRANCH  10  29
ATOM     29  O26 ZIN A   1      36.418   8.077  31.085  0.00  0.00    -0.396 OA
ATOM     30  H53 ZIN A   1      36.252   8.540  30.253  0.00  0.00     0.210 HD
ENDBRANCH  10  29
TORSDOF 6
ENDMDL
MODEL 50
REMARK CAVERDOCK RESULT:      17.1      0.000      0.000
REMARK CAVERDOCK CONSTRAINTS:       0.1      0.0      0.0      0.0
REMARK CAVERDOCK TUNNEL: 49     17.1      2.3     50.1
REMARK  6 active torsions:
REMARK  status: ('A' for Active; 'I' for Inactive)
REMARK    1  A    between atoms: C2_2  and  C4_3 
REMARK    2  A    between atoms: C2_2  and  C9_8 
REMARK    3  A    between atoms: C4_3  and  C5_4 
REMARK    4  A    between atoms: C5_4  and  C6_5 
REMARK    5  A    between atoms: C17_13  and  O19_14 
REMARK    6  A    between atoms: C24_18  and  O26_19 
ROOT
ATOM      1  C9  ZIN A   1      29.647   3.327  30.332  0.00  0.00    -0.002 C 
ATOM      2  C11 ZIN A   1      29.325   3.281  31.847  0.00  0.00     0.006 C 
ATOM      3  C12 ZIN A   1      30.690   3.230  32.584  0.00  0.00     0.006 C 
ATOM      4  C13 ZIN A   1      31.653   3.854  31.566  0.00  0.00     0.001 C 
ATOM      5  C15 ZIN A   1      33.118   3.501  31.739  0.00  0.00     0.024 C 
ATOM      6  C17 ZIN A   1      33.639   4.022  33.078  0.00  0.00     0.123 C 
ATOM      7  C20 ZIN A   1      35.127   3.693  33.208  0.00  0.00     0.037 C 
ATOM      8  C21 ZIN A   1      35.900   4.360  32.069  0.00  0.00    -0.001 C 
ATOM      9  C23 ZIN A   1      35.710   5.877  32.145  0.00  0.00     0.037 C 
ATOM     10  C24 ZIN A   1      36.485   6.544  31.007  0.00  0.00     0.118 C 
ATOM     11  C27 ZIN A   1      35.962   6.032  29.664  0.00  0.00     0.032 C 
ATOM     12  C28 ZIN A   1      36.151   4.515  29.588  0.00  0.00     0.012 C 
ATOM     13  C29 ZIN A   1      35.375   3.848  30.725  0.00  0.00    -0.036 C 
ATOM     14  C30 ZIN A   1      35.563   2.332  30.650  0.00  0.00     0.016 C 
ATOM     15  C31 ZIN A   1      33.886   4.163  30.584  0.00  0.00     0.001 C 
ATOM     16  C33 ZIN A   1      33.380   3.692  29.225  0.00  0.00     0.007 C 
ATOM     17  C34 ZIN A   1      31.863   3.905  29.087  0.00  0.00     0.010 C 
ATOM     18  C35 ZIN A   1      31.165   3.214  30.238  0.00  0.00    -0.036 C 
ATOM     19  C36 ZIN A   1      31.580   1.743  30.285  0.00  0.00     0.016 C 
ENDROOT
BRANCH   1  20
ATOM     20  C2  ZIN A   1      28.982   2.152  29.613  0.00  0.00    -0.013 C 
ATOM     21  C1  ZIN A   1      28.598   2.574  28.194  0.00  0.00     0.010 C 
BRANCH  20  22
ATOM     22  C4  ZIN A   1      27.726   1.731  30.377  0.00  0.00     0.015 C 
BRANCH  22  23
ATOM     23  C5  ZIN A   1      27.481   0.235  30.171  0.00  0.00     0.113 C 
BRANCH  23  24
ATOM     24  C6  ZIN A   1      27.873  -0.515  31.418  0.00  0.00     0.172 C 
ATOM     25  O7  ZIN A   1      27.965  -1.731  31.396  0.00  0.00    -0.648 OA
ATOM     26  O8  ZIN A   1      28.100   0.094  32.450  0.00  0.00    -0.648 OA
ENDBRANCH  23  24
ENDBRANCH  22  23
ENDBRANCH  20  22
ENDBRANCH   1  20
BRANCH   6  27
ATOM     27  O19 ZIN A   1      32.917   3.401  34.144  0.00  0.00    -0.395 OA
ATOM     28  H48 ZIN A   1      32.257   3.973  34.557  0.00  0.00     0.210 HD
ENDBRANCH   6  27
BRANCH  10  29
ATOM     29  O26 ZIN A   1      36.309   7.961  31.078  0.00  0.00    -0.396 OA
ATOM     30  H53 ZIN A   1      36.739   8.373  31.839  0.00  0.00     0.210 HD
ENDBRANCH  10  29
TORSDOF 6
ENDMDL
MODEL 51
REMARK CAVERDOCK RESULT:      15.6      0.000      0.000
REMARK CAVERDOCK CONSTRAINTS:       0.2      0.0      0.0      0.0
REMARK CAVERDOCK TUNNEL: 50     15.6      2.3    51.10
REMARK  6 active torsions:
REMARK  status: ('A' for Active; 'I' for Inactive)
REMARK    1  A    between atoms: C2_2  and  C4_3 
REMARK    2  A    between atoms: C2_2  and  C9_8 
REMARK    3  A    between atoms: C4_3  and  C5_4 
REMARK    4  A    between atoms: C5_4  and  C6_5 
REMARK    5  A    between atoms: C17_13  and  O19_14 
REMARK    6  A    between atoms: C24_18  and  O26_19 
ROOT
ATOM      1  C9  ZIN A   1      29.413   3.167  30.388  0.00  0.00    -0.002 C 
ATOM      2  C11 ZIN A   1      29.070   3.170  31.899  0.00  0.00     0.006 C 
ATOM      3  C12 ZIN A   1      30.425   3.128  32.656  0.00  0.00     0.006 C 
ATOM      4  C13 ZIN A   1      31.407   3.712  31.634  0.00  0.00     0.001 C 
ATOM      5  C15 ZIN A   1      32.867   3.350  31.836  0.00  0.00     0.024 C 
ATOM      6  C17 ZIN A   1      33.374   3.906  33.167  0.00  0.00     0.123 C 
ATOM      7  C20 ZIN A   1      34.857   3.566  33.326  0.00  0.00     0.037 C 
ATOM      8  C21 ZIN A   1      35.652   4.191  32.179  0.00  0.00    -0.001 C 
ATOM      9  C23 ZIN A   1      35.477   5.711  32.207  0.00  0.00     0.037 C 
ATOM     10  C24 ZIN A   1      36.273   6.337  31.060  0.00  0.00     0.118 C 
ATOM     11  C27 ZIN A   1      35.763   5.790  29.725  0.00  0.00     0.032 C 
ATOM     12  C28 ZIN A   1      35.937   4.269  29.698  0.00  0.00     0.012 C 
ATOM     13  C29 ZIN A   1      35.140   3.644  30.844  0.00  0.00    -0.036 C 
ATOM     14  C30 ZIN A   1      35.314   2.125  30.817  0.00  0.00     0.016 C 
ATOM     15  C31 ZIN A   1      33.657   3.969  30.673  0.00  0.00     0.001 C 
ATOM     16  C33 ZIN A   1      33.164   3.462  29.322  0.00  0.00     0.007 C 
ATOM     17  C34 ZIN A   1      31.651   3.685  29.156  0.00  0.00     0.010 C 
ATOM     18  C35 ZIN A   1      30.931   3.037  30.318  0.00  0.00    -0.036 C 
ATOM     19  C36 ZIN A   1      31.330   1.563  30.415  0.00  0.00     0.016 C 
ENDROOT
BRANCH   1  20
ATOM     20  C2  ZIN A   1      28.746   1.977  29.695  0.00  0.00    -0.013 C 
ATOM     21  C1  ZIN A   1      28.313   2.385  28.286  0.00  0.00     0.010 C 
BRANCH  20  22
ATOM     22  C4  ZIN A   1      27.520   1.541  30.499  0.00  0.00     0.015 C 
BRANCH  22  23
ATOM     23  C5  ZIN A   1      27.429   0.013  30.504  0.00  0.00     0.113 C 
BRANCH  23  24
ATOM     24  C6  ZIN A   1      28.060  -0.523  31.763  0.00  0.00     0.172 C 
ATOM     25  O7  ZIN A   1      28.995  -1.303  31.693  0.00  0.00    -0.648 OA
ATOM     26  O8  ZIN A   1      27.636  -0.178  32.853  0.00  0.00    -0.648 OA
ENDBRANCH  23  24
ENDBRANCH  22  23
ENDBRANCH  20  22
ENDBRANCH   1  20
BRANCH   6  27
ATOM     27  O19 ZIN A   1      32.633   3.323  34.241  0.00  0.00    -0.395 OA
ATOM     28  H48 ZIN A   1      31.747   3.029  33.992  0.00  0.00     0.210 HD
ENDBRANCH   6  27
BRANCH  10  29
ATOM     29  O26 ZIN A   1      36.110   7.757  31.086  0.00  0.00    -0.396 OA
ATOM     30  H53 ZIN A   1      35.831   8.136  30.241  0.00  0.00     0.210 HD
ENDBRANCH  10  29
TORSDOF 6
ENDMDL
MODEL 52
REMARK CAVERDOCK RESULT:      14.7      0.000      0.000
REMARK CAVERDOCK CONSTRAINTS:       0.1      0.0      0.0      0.0
REMARK CAVERDOCK TUNNEL: 51     14.7      2.3     52.3
REMARK  6 active torsions:
REMARK  status: ('A' for Active; 'I' for Inactive)
REMARK    1  A    between atoms: C2_2  and  C4_3 
REMARK    2  A    between atoms: C2_2  and  C9_8 
REMARK    3  A    between atoms: C4_3  and  C5_4 
REMARK    4  A    between atoms: C5_4  and  C6_5 
REMARK    5  A    between atoms: C17_13  and  O19_14 
REMARK    6  A    between atoms: C24_18  and  O26_19 
ROOT
ATOM      1  C9  ZIN A   1      29.260   3.196  30.337  0.00  0.00    -0.002 C 
ATOM      2  C11 ZIN A   1      28.899   3.244  31.843  0.00  0.00     0.006 C 
ATOM      3  C12 ZIN A   1      30.242   3.167  32.618  0.00  0.00     0.006 C 
ATOM      4  C13 ZIN A   1      31.258   3.691  31.596  0.00  0.00     0.001 C 
ATOM      5  C15 ZIN A   1      32.700   3.278  31.825  0.00  0.00     0.024 C 
ATOM      6  C17 ZIN A   1      33.213   3.843  33.150  0.00  0.00     0.123 C 
ATOM      7  C20 ZIN A   1      34.680   3.451  33.335  0.00  0.00     0.037 C 
ATOM      8  C21 ZIN A   1      35.511   4.021  32.185  0.00  0.00    -0.001 C 
ATOM      9  C23 ZIN A   1      35.394   5.547  32.179  0.00  0.00     0.037 C 
ATOM     10  C24 ZIN A   1      36.227   6.117  31.030  0.00  0.00     0.118 C 
ATOM     11  C27 ZIN A   1      35.713   5.562  29.701  0.00  0.00     0.032 C 
ATOM     12  C28 ZIN A   1      35.829   4.036  29.707  0.00  0.00     0.012 C 
ATOM     13  C29 ZIN A   1      34.995   3.465  30.856  0.00  0.00    -0.036 C 
ATOM     14  C30 ZIN A   1      35.111   1.940  30.862  0.00  0.00     0.016 C 
ATOM     15  C31 ZIN A   1      33.527   3.843  30.659  0.00  0.00     0.001 C 
ATOM     16  C33 ZIN A   1      33.031   3.326  29.312  0.00  0.00     0.007 C 
ATOM     17  C34 ZIN A   1      31.530   3.603  29.123  0.00  0.00     0.010 C 
ATOM     18  C35 ZIN A   1      30.772   3.007  30.289  0.00  0.00    -0.036 C 
ATOM     19  C36 ZIN A   1      31.113   1.522  30.422  0.00  0.00     0.016 C 
ENDROOT
BRANCH   1  20
ATOM     20  C2  ZIN A   1      28.556   2.018  29.661  0.00  0.00    -0.013 C 
ATOM     21  C1  ZIN A   1      28.359   2.326  28.176  0.00  0.00     0.010 C 
BRANCH  20  22
ATOM     22  C4  ZIN A   1      27.194   1.791  30.320  0.00  0.00     0.015 C 
BRANCH  22  23
ATOM     23  C5  ZIN A   1      26.704   0.376  30.005  0.00  0.00     0.113 C 
BRANCH  23  24
ATOM     24  C6  ZIN A   1      27.675  -0.629  30.570  0.00  0.00     0.172 C 
ATOM     25  O7  ZIN A   1      27.927  -1.649  29.951  0.00  0.00    -0.648 OA
ATOM     26  O8  ZIN A   1      28.210  -0.421  31.646  0.00  0.00    -0.648 OA
ENDBRANCH  23  24
ENDBRANCH  22  23
ENDBRANCH  20  22
ENDBRANCH   1  20
BRANCH   6  27
ATOM     27  O19 ZIN A   1      32.437   3.312  34.226  0.00  0.00    -0.395 OA
ATOM     28  H48 ZIN A   1      32.848   2.561  34.674  0.00  0.00     0.210 HD
ENDBRANCH   6  27
BRANCH  10  29
ATOM     29  O26 ZIN A   1      36.118   7.543  31.024  0.00  0.00    -0.396 OA
ATOM     30  H53 ZIN A   1      36.968   8.001  30.982  0.00  0.00     0.210 HD
ENDBRANCH  10  29
TORSDOF 6
ENDMDL
MODEL 53
REMARK CAVERDOCK RESULT:      13.8      0.000      0.000
REMARK CAVERDOCK CONSTRAINTS:       0.0      0.0      0.0      0.0
REMARK CAVERDOCK TUNNEL: 52     13.8      2.3     53.1
REMARK  6 active torsions:
REMARK  status: ('A' for Active; 'I' for Inactive)
REMARK    1  A    between atoms: C2_2  and  C4_3 
REMARK    2  A    between atoms: C2_2  and  C9_8 
REMARK    3  A    between atoms: C4_3  and  C5_4 
REMARK    4  A    between atoms: C5_4  and  C6_5 
REMARK    5  A    between atoms: C17_13  and  O19_14 
REMARK    6  A    between atoms: C24_18  and  O26_19 
ROOT
ATOM      1  C9  ZIN A   1      29.085   3.074  30.245  0.00  0.00    -0.002 C 
ATOM      2  C11 ZIN A   1      28.692   3.079  31.744  0.00  0.00     0.006 C 
ATOM      3  C12 ZIN A   1      30.019   2.986  32.545  0.00  0.00     0.006 C 
ATOM      4  C13 ZIN A   1      31.053   3.543  31.560  0.00  0.00     0.001 C 
ATOM      5  C15 ZIN A   1      32.492   3.130  31.808  0.00  0.00     0.024 C 
ATOM      6  C17 ZIN A   1      32.974   3.660  33.159  0.00  0.00     0.123 C 
ATOM      7  C20 ZIN A   1      34.439   3.270  33.365  0.00  0.00     0.037 C 
ATOM      8  C21 ZIN A   1      35.292   3.874  32.249  0.00  0.00    -0.001 C 
ATOM      9  C23 ZIN A   1      35.167   5.399  32.283  0.00  0.00     0.037 C 
ATOM     10  C24 ZIN A   1      36.022   6.005  31.167  0.00  0.00     0.118 C 
ATOM     11  C27 ZIN A   1      35.538   5.484  29.813  0.00  0.00     0.032 C 
ATOM     12  C28 ZIN A   1      35.662   3.959  29.780  0.00  0.00     0.012 C 
ATOM     13  C29 ZIN A   1      34.806   3.354  30.894  0.00  0.00    -0.036 C 
ATOM     14  C30 ZIN A   1      34.930   1.829  30.861  0.00  0.00     0.016 C 
ATOM     15  C31 ZIN A   1      33.341   3.730  30.677  0.00  0.00     0.001 C 
ATOM     16  C33 ZIN A   1      32.877   3.248  29.305  0.00  0.00     0.007 C 
ATOM     17  C34 ZIN A   1      31.379   3.524  29.092  0.00  0.00     0.010 C 
ATOM     18  C35 ZIN A   1      30.599   2.893  30.224  0.00  0.00    -0.036 C 
ATOM     19  C36 ZIN A   1      30.944   1.406  30.323  0.00  0.00     0.016 C 
ENDROOT
BRANCH   1  20
ATOM     20  C2  ZIN A   1      28.401   1.912  29.522  0.00  0.00    -0.013 C 
ATOM     21  C1  ZIN A   1      28.082   2.324  28.084  0.00  0.00     0.010 C 
BRANCH  20  22
ATOM     22  C4  ZIN A   1      27.105   1.551  30.249  0.00  0.00     0.015 C 
BRANCH  22  23
ATOM     23  C5  ZIN A   1      26.833   0.053  30.093  0.00  0.00     0.113 C 
BRANCH  23  24
ATOM     24  C6  ZIN A   1      27.688  -0.717  31.066  0.00  0.00     0.172 C 
ATOM     25  O7  ZIN A   1      27.891  -1.907  30.891  0.00  0.00    -0.648 OA
ATOM     26  O8  ZIN A   1      28.179  -0.150  32.028  0.00  0.00    -0.648 OA
ENDBRANCH  23  24
ENDBRANCH  22  23
ENDBRANCH  20  22
ENDBRANCH   1  20
BRANCH   6  27
ATOM     27  O19 ZIN A   1      32.178   3.096  34.203  0.00  0.00    -0.395 OA
ATOM     28  H48 ZIN A   1      32.692   2.691  34.914  0.00  0.00     0.210 HD
ENDBRANCH   6  27
BRANCH  10  29
ATOM     29  O26 ZIN A   1      35.906   7.429  31.198  0.00  0.00    -0.396 OA
ATOM     30  H53 ZIN A   1      36.003   7.812  32.081  0.00  0.00     0.210 HD
ENDBRANCH  10  29
TORSDOF 6
ENDMDL
MODEL 54
REMARK CAVERDOCK RESULT:      12.0      0.000      0.000
REMARK CAVERDOCK CONSTRAINTS:       0.3      0.0      0.0      0.0
REMARK CAVERDOCK TUNNEL: 53     12.0      2.3     54.9
REMARK  6 active torsions:
REMARK  status: ('A' for Active; 'I' for Inactive)
REMARK    1  A    between atoms: C2_2  and  C4_3 
REMARK    2  A    between atoms: C2_2  and  C9_8 
REMARK    3  A    between atoms: C4_3  and  C5_4 
REMARK    4  A    between atoms: C5_4  and  C6_5 
REMARK    5  A    between atoms: C17_13  and  O19_14 
REMARK    6  A    between atoms: C24_18  and  O26_19 
ROOT
ATOM      1  C9  ZIN A   1      35.648   4.342  31.604  0.00  0.00    -0.002 C 
ATOM      2  C11 ZIN A   1      35.576   4.226  33.148  0.00  0.00     0.006 C 
ATOM      3  C12 ZIN A   1      34.080   4.013  33.502  0.00  0.00     0.006 C 
ATOM      4  C13 ZIN A   1      33.504   3.417  32.212  0.00  0.00     0.001 C 
ATOM      5  C15 ZIN A   1      32.005   3.563  32.027  0.00  0.00     0.024 C 
ATOM      6  C17 ZIN A   1      31.255   2.810  33.127  0.00  0.00     0.123 C 
ATOM      7  C20 ZIN A   1      29.749   2.936  32.892  0.00  0.00     0.037 C 
ATOM      8  C21 ZIN A   1      29.391   2.337  31.532  0.00  0.00    -0.001 C 
ATOM      9  C23 ZIN A   1      29.783   0.857  31.508  0.00  0.00     0.037 C 
ATOM     10  C24 ZIN A   1      29.423   0.257  30.148  0.00  0.00     0.118 C 
ATOM     11  C27 ZIN A   1      30.177   1.001  29.045  0.00  0.00     0.032 C 
ATOM     12  C28 ZIN A   1      29.785   2.481  29.069  0.00  0.00     0.012 C 
ATOM     13  C29 ZIN A   1      30.147   3.081  30.429  0.00  0.00    -0.036 C 
ATOM     14  C30 ZIN A   1      29.755   4.560  30.453  0.00  0.00     0.016 C 
ATOM     15  C31 ZIN A   1      31.654   2.971  30.654  0.00  0.00     0.001 C 
ATOM     16  C33 ZIN A   1      32.402   3.676  29.526  0.00  0.00     0.007 C 
ATOM     17  C34 ZIN A   1      33.921   3.669  29.771  0.00  0.00     0.010 C 
ATOM     18  C35 ZIN A   1      34.201   4.281  31.126  0.00  0.00    -0.036 C 
ATOM     19  C36 ZIN A   1      33.570   5.672  31.205  0.00  0.00     0.016 C 
ENDROOT
BRANCH   1  20
ATOM     20  C2  ZIN A   1      36.284   5.674  31.202  0.00  0.00    -0.013 C 
ATOM     21  C1  ZIN A   1      36.551   5.677  29.696  0.00  0.00     0.010 C 
BRANCH  20  22
ATOM     22  C4  ZIN A   1      37.602   5.858  31.954  0.00  0.00     0.015 C 
BRANCH  22  23
ATOM     23  C5  ZIN A   1      38.772   5.696  30.981  0.00  0.00     0.113 C 
BRANCH  23  24
ATOM     24  C6  ZIN A   1      39.775   4.731  31.557  0.00  0.00     0.172 C 
ATOM     25  O7  ZIN A   1      39.793   3.571  31.180  0.00  0.00    -0.648 OA
ATOM     26  O8  ZIN A   1      40.571   5.109  32.401  0.00  0.00    -0.648 OA
ENDBRANCH  23  24
ENDBRANCH  22  23
ENDBRANCH  20  22
ENDBRANCH   1  20
BRANCH   6  27
ATOM     27  O19 ZIN A   1      31.589   3.369  34.399  0.00  0.00    -0.395 OA
ATOM     28  H48 ZIN A   1      31.486   4.329  34.446  0.00  0.00     0.210 HD
ENDBRANCH   6  27
BRANCH  10  29
ATOM     29  O26 ZIN A   1      29.789  -1.125  30.125  0.00  0.00    -0.396 OA
ATOM     30  H53 ZIN A   1      29.412  -1.643  30.849  0.00  0.00     0.210 HD
ENDBRANCH  10  29
TORSDOF 6
ENDMDL
MODEL 55
REMARK CAVERDOCK RESULT:       9.5      0.000      0.000
REMARK CAVERDOCK CONSTRAINTS:       0.2      0.0      0.0      0.0
REMARK CAVERDOCK TUNNEL: 54      9.5      2.2     55.1
REMARK  6 active torsions:
REMARK  status: ('A' for Active; 'I' for Inactive)
REMARK    1  A    between atoms: C2_2  and  C4_3 
REMARK    2  A    between atoms: C2_2  and  C9_8 
REMARK    3  A    between atoms: C4_3  and  C5_4 
REMARK    4  A    between atoms: C5_4  and  C6_5 
REMARK    5  A    between atoms: C17_13  and  O19_14 
REMARK    6  A    between atoms: C24_18  and  O26_19 
ROOT
ATOM      1  C9  ZIN A   1      35.515   4.297  31.733  0.00  0.00    -0.002 C 
ATOM      2  C11 ZIN A   1      35.332   4.249  33.271  0.00  0.00     0.006 C 
ATOM      3  C12 ZIN A   1      33.824   3.982  33.524  0.00  0.00     0.006 C 
ATOM      4  C13 ZIN A   1      33.374   3.300  32.227  0.00  0.00     0.001 C 
ATOM      5  C15 ZIN A   1      31.888   3.366  31.925  0.00  0.00     0.024 C 
ATOM      6  C17 ZIN A   1      31.092   2.630  33.002  0.00  0.00     0.123 C 
ATOM      7  C20 ZIN A   1      29.603   2.673  32.652  0.00  0.00     0.037 C 
ATOM      8  C21 ZIN A   1      29.376   1.996  31.300  0.00  0.00    -0.001 C 
ATOM      9  C23 ZIN A   1      29.833   0.537  31.379  0.00  0.00     0.037 C 
ATOM     10  C24 ZIN A   1      29.604  -0.142  30.027  0.00  0.00     0.118 C 
ATOM     11  C27 ZIN A   1      30.406   0.586  28.947  0.00  0.00     0.032 C 
ATOM     12  C28 ZIN A   1      29.949   2.044  28.869  0.00  0.00     0.012 C 
ATOM     13  C29 ZIN A   1      30.179   2.724  30.220  0.00  0.00    -0.036 C 
ATOM     14  C30 ZIN A   1      29.723   4.181  30.143  0.00  0.00     0.016 C 
ATOM     15  C31 ZIN A   1      31.669   2.695  30.560  0.00  0.00     0.001 C 
ATOM     16  C33 ZIN A   1      32.469   3.382  29.458  0.00  0.00     0.007 C 
ATOM     17  C34 ZIN A   1      33.963   3.459  29.814  0.00  0.00     0.010 C 
ATOM     18  C35 ZIN A   1      34.113   4.145  31.153  0.00  0.00    -0.036 C 
ATOM     19  C36 ZIN A   1      33.417   5.507  31.117  0.00  0.00     0.016 C 
ENDROOT
BRANCH   1  20
ATOM     20  C2  ZIN A   1      36.121   5.638  31.312  0.00  0.00    -0.013 C 
ATOM     21  C1  ZIN A   1      36.349   5.642  29.801  0.00  0.00     0.010 C 
BRANCH  20  22
ATOM     22  C4  ZIN A   1      37.455   5.842  32.031  0.00  0.00     0.015 C 
BRANCH  22  23
ATOM     23  C5  ZIN A   1      38.588   5.873  31.003  0.00  0.00     0.113 C 
BRANCH  23  24
ATOM     24  C6  ZIN A   1      39.609   4.819  31.349  0.00  0.00     0.172 C 
ATOM     25  O7  ZIN A   1      40.483   5.061  32.164  0.00  0.00    -0.648 OA
ATOM     26  O8  ZIN A   1      39.561   3.724  30.814  0.00  0.00    -0.648 OA
ENDBRANCH  23  24
ENDBRANCH  22  23
ENDBRANCH  20  22
ENDBRANCH   1  20
BRANCH   6  27
ATOM     27  O19 ZIN A   1      31.303   3.262  34.267  0.00  0.00    -0.395 OA
ATOM     28  H48 ZIN A   1      30.672   3.967  34.464  0.00  0.00     0.210 HD
ENDBRANCH   6  27
BRANCH  10  29
ATOM     29  O26 ZIN A   1      30.031  -1.505  30.100  0.00  0.00    -0.396 OA
ATOM     30  H53 ZIN A   1      29.306  -2.144  30.097  0.00  0.00     0.210 HD
ENDBRANCH  10  29
TORSDOF 6
ENDMDL
MODEL 56
REMARK CAVERDOCK RESULT:       7.2      0.000      0.000
REMARK CAVERDOCK CONSTRAINTS:       0.1      0.0      0.0      0.0
REMARK CAVERDOCK TUNNEL: 55      7.2      2.2     56.1
REMARK  6 active torsions:
REMARK  status: ('A' for Active; 'I' for Inactive)
REMARK    1  A    between atoms: C2_2  and  C4_3 
REMARK    2  A    between atoms: C2_2  and  C9_8 
REMARK    3  A    between atoms: C4_3  and  C5_4 
REMARK    4  A    between atoms: C5_4  and  C6_5 
REMARK    5  A    between atoms: C17_13  and  O19_14 
REMARK    6  A    between atoms: C24_18  and  O26_19 
ROOT
ATOM      1  C9  ZIN A   1      35.289   4.162  31.882  0.00  0.00    -0.002 C 
ATOM      2  C11 ZIN A   1      35.047   4.208  33.412  0.00  0.00     0.006 C 
ATOM      3  C12 ZIN A   1      33.527   3.975  33.622  0.00  0.00     0.006 C 
ATOM      4  C13 ZIN A   1      33.116   3.222  32.351  0.00  0.00     0.001 C 
ATOM      5  C15 ZIN A   1      31.644   3.289  31.988  0.00  0.00     0.024 C 
ATOM      6  C17 ZIN A   1      30.797   2.628  33.076  0.00  0.00     0.123 C 
ATOM      7  C20 ZIN A   1      29.323   2.668  32.666  0.00  0.00     0.037 C 
ATOM      8  C21 ZIN A   1      29.138   1.914  31.349  0.00  0.00    -0.001 C 
ATOM      9  C23 ZIN A   1      29.571   0.457  31.531  0.00  0.00     0.037 C 
ATOM     10  C24 ZIN A   1      29.383  -0.298  30.214  0.00  0.00     0.118 C 
ATOM     11  C27 ZIN A   1      30.236   0.354  29.124  0.00  0.00     0.032 C 
ATOM     12  C28 ZIN A   1      29.803   1.811  28.943  0.00  0.00     0.012 C 
ATOM     13  C29 ZIN A   1      29.992   2.567  30.260  0.00  0.00    -0.036 C 
ATOM     14  C30 ZIN A   1      29.560   4.023  30.079  0.00  0.00     0.016 C 
ATOM     15  C31 ZIN A   1      31.467   2.541  30.658  0.00  0.00     0.001 C 
ATOM     16  C33 ZIN A   1      32.318   3.151  29.549  0.00  0.00     0.007 C 
ATOM     17  C34 ZIN A   1      33.799   3.231  29.957  0.00  0.00     0.010 C 
ATOM     18  C35 ZIN A   1      33.907   3.993  31.259  0.00  0.00    -0.036 C 
ATOM     19  C36 ZIN A   1      33.233   5.359  31.115  0.00  0.00     0.016 C 
ENDROOT
BRANCH   1  20
ATOM     20  C2  ZIN A   1      35.929   5.469  31.407  0.00  0.00    -0.013 C 
ATOM     21  C1  ZIN A   1      36.069   5.443  29.884  0.00  0.00     0.010 C 
BRANCH  20  22
ATOM     22  C4  ZIN A   1      37.311   5.620  32.044  0.00  0.00     0.015 C 
BRANCH  22  23
ATOM     23  C5  ZIN A   1      38.378   5.652  30.947  0.00  0.00     0.113 C 
BRANCH  23  24
ATOM     24  C6  ZIN A   1      39.466   4.662  31.275  0.00  0.00     0.172 C 
ATOM     25  O7  ZIN A   1      39.377   3.508  30.890  0.00  0.00    -0.648 OA
ATOM     26  O8  ZIN A   1      40.436   5.014  31.925  0.00  0.00    -0.648 OA
ENDBRANCH  23  24
ENDBRANCH  22  23
ENDBRANCH  20  22
ENDBRANCH   1  20
BRANCH   6  27
ATOM     27  O19 ZIN A   1      30.969   3.331  34.308  0.00  0.00    -0.395 OA
ATOM     28  H48 ZIN A   1      30.655   4.245  34.286  0.00  0.00     0.210 HD
ENDBRANCH   6  27
BRANCH  10  29
ATOM     29  O26 ZIN A   1      29.787  -1.659  30.384  0.00  0.00    -0.396 OA
ATOM     30  H53 ZIN A   1      29.081  -2.301  30.230  0.00  0.00     0.210 HD
ENDBRANCH  10  29
TORSDOF 6
ENDMDL
MODEL 57
REMARK CAVERDOCK RESULT:       5.5      0.000      0.000
REMARK CAVERDOCK CONSTRAINTS:       0.4      0.0      0.0      0.0
REMARK CAVERDOCK TUNNEL: 56      5.5      2.2     57.2
REMARK  6 active torsions:
REMARK  status: ('A' for Active; 'I' for Inactive)
REMARK    1  A    between atoms: C2_2  and  C4_3 
REMARK    2  A    between atoms: C2_2  and  C9_8 
REMARK    3  A    between atoms: C4_3  and  C5_4 
REMARK    4  A    between atoms: C5_4  and  C6_5 
REMARK    5  A    between atoms: C17_13  and  O19_14 
REMARK    6  A    between atoms: C24_18  and  O26_19 
ROOT
ATOM      1  C9  ZIN A   1      35.090   3.994  31.802  0.00  0.00    -0.002 C 
ATOM      2  C11 ZIN A   1      34.844   4.093  33.328  0.00  0.00     0.006 C 
ATOM      3  C12 ZIN A   1      33.318   3.897  33.539  0.00  0.00     0.006 C 
ATOM      4  C13 ZIN A   1      32.898   3.113  32.290  0.00  0.00     0.001 C 
ATOM      5  C15 ZIN A   1      31.429   3.198  31.919  0.00  0.00     0.024 C 
ATOM      6  C17 ZIN A   1      30.564   2.589  33.022  0.00  0.00     0.123 C 
ATOM      7  C20 ZIN A   1      29.093   2.646  32.605  0.00  0.00     0.037 C 
ATOM      8  C21 ZIN A   1      28.897   1.855  31.311  0.00  0.00    -0.001 C 
ATOM      9  C23 ZIN A   1      29.300   0.396  31.541  0.00  0.00     0.037 C 
ATOM     10  C24 ZIN A   1      29.102  -0.396  30.247  0.00  0.00     0.118 C 
ATOM     11  C27 ZIN A   1      29.972   0.204  29.142  0.00  0.00     0.032 C 
ATOM     12  C28 ZIN A   1      29.570   1.664  28.913  0.00  0.00     0.012 C 
ATOM     13  C29 ZIN A   1      29.769   2.456  30.206  0.00  0.00    -0.036 C 
ATOM     14  C30 ZIN A   1      29.367   3.914  29.978  0.00  0.00     0.016 C 
ATOM     15  C31 ZIN A   1      31.242   2.412  30.612  0.00  0.00     0.001 C 
ATOM     16  C33 ZIN A   1      32.109   2.970  29.488  0.00  0.00     0.007 C 
ATOM     17  C34 ZIN A   1      33.589   3.033  29.900  0.00  0.00     0.010 C 
ATOM     18  C35 ZIN A   1      33.708   3.834  31.178  0.00  0.00    -0.036 C 
ATOM     19  C36 ZIN A   1      33.063   5.207  30.988  0.00  0.00     0.016 C 
ENDROOT
BRANCH   1  20
ATOM     20  C2  ZIN A   1      35.759   5.271  31.289  0.00  0.00    -0.013 C 
ATOM     21  C1  ZIN A   1      36.152   5.087  29.823  0.00  0.00     0.010 C 
BRANCH  20  22
ATOM     22  C4  ZIN A   1      37.010   5.560  32.120  0.00  0.00     0.015 C 
BRANCH  22  23
ATOM     23  C5  ZIN A   1      38.194   5.822  31.186  0.00  0.00     0.113 C 
BRANCH  23  24
ATOM     24  C6  ZIN A   1      39.327   4.893  31.539  0.00  0.00     0.172 C 
ATOM     25  O7  ZIN A   1      39.353   3.762  31.084  0.00  0.00    -0.648 OA
ATOM     26  O8  ZIN A   1      40.219   5.272  32.279  0.00  0.00    -0.648 OA
ENDBRANCH  23  24
ENDBRANCH  22  23
ENDBRANCH  20  22
ENDBRANCH   1  20
BRANCH   6  27
ATOM     27  O19 ZIN A   1      30.746   3.327  34.233  0.00  0.00    -0.395 OA
ATOM     28  H48 ZIN A   1      31.126   2.809  34.955  0.00  0.00     0.210 HD
ENDBRANCH   6  27
BRANCH  10  29
ATOM     29  O26 ZIN A   1      29.477  -1.759  30.461  0.00  0.00    -0.396 OA
ATOM     30  H53 ZIN A   1      28.910  -2.398  30.009  0.00  0.00     0.210 HD
ENDBRANCH  10  29
TORSDOF 6
ENDMDL
MODEL 58
REMARK CAVERDOCK RESULT:       4.2      0.000      0.000
REMARK CAVERDOCK CONSTRAINTS:       0.0      0.0      0.0      0.0
REMARK CAVERDOCK TUNNEL: 57      4.2      2.3     58.3
REMARK  6 active torsions:
REMARK  status: ('A' for Active; 'I' for Inactive)
REMARK    1  A    between atoms: C2_2  and  C4_3 
REMARK    2  A    between atoms: C2_2  and  C9_8 
REMARK    3  A    between atoms: C4_3  and  C5_4 
REMARK    4  A    between atoms: C5_4  and  C6_5 
REMARK    5  A    between atoms: C17_13  and  O19_14 
REMARK    6  A    between atoms: C24_18  and  O26_19 
ROOT
ATOM      1  C9  ZIN A   1      34.939   3.949  31.718  0.00  0.00    -0.002 C 
ATOM      2  C11 ZIN A   1      34.692   4.062  33.244  0.00  0.00     0.006 C 
ATOM      3  C12 ZIN A   1      33.168   3.853  33.456  0.00  0.00     0.006 C 
ATOM      4  C13 ZIN A   1      32.755   3.051  32.216  0.00  0.00     0.001 C 
ATOM      5  C15 ZIN A   1      31.286   3.117  31.844  0.00  0.00     0.024 C 
ATOM      6  C17 ZIN A   1      30.427   2.511  32.954  0.00  0.00     0.123 C 
ATOM      7  C20 ZIN A   1      28.956   2.548  32.536  0.00  0.00     0.037 C 
ATOM      8  C21 ZIN A   1      28.768   1.741  31.251  0.00  0.00    -0.001 C 
ATOM      9  C23 ZIN A   1      29.186   0.289  31.496  0.00  0.00     0.037 C 
ATOM     10  C24 ZIN A   1      28.996  -0.519  30.210  0.00  0.00     0.118 C 
ATOM     11  C27 ZIN A   1      29.860   0.079  29.099  0.00  0.00     0.032 C 
ATOM     12  C28 ZIN A   1      29.443   1.531  28.855  0.00  0.00     0.012 C 
ATOM     13  C29 ZIN A   1      29.634   2.339  30.139  0.00  0.00    -0.036 C 
ATOM     14  C30 ZIN A   1      29.217   3.791  29.895  0.00  0.00     0.016 C 
ATOM     15  C31 ZIN A   1      31.107   2.315  30.545  0.00  0.00     0.001 C 
ATOM     16  C33 ZIN A   1      31.969   2.870  29.415  0.00  0.00     0.007 C 
ATOM     17  C34 ZIN A   1      33.448   2.952  29.827  0.00  0.00     0.010 C 
ATOM     18  C35 ZIN A   1      33.559   3.768  31.096  0.00  0.00    -0.036 C 
ATOM     19  C36 ZIN A   1      32.899   5.133  30.892  0.00  0.00     0.016 C 
ENDROOT
BRANCH   1  20
ATOM     20  C2  ZIN A   1      35.595   5.228  31.192  0.00  0.00    -0.013 C 
ATOM     21  C1  ZIN A   1      36.044   5.012  29.746  0.00  0.00     0.010 C 
BRANCH  20  22
ATOM     22  C4  ZIN A   1      36.808   5.572  32.057  0.00  0.00     0.015 C 
BRANCH  22  23
ATOM     23  C5  ZIN A   1      38.001   5.899  31.156  0.00  0.00     0.113 C 
BRANCH  23  24
ATOM     24  C6  ZIN A   1      39.102   4.898  31.397  0.00  0.00     0.172 C 
ATOM     25  O7  ZIN A   1      39.015   3.773  30.936  0.00  0.00    -0.648 OA
ATOM     26  O8  ZIN A   1      40.081   5.214  32.053  0.00  0.00    -0.648 OA
ENDBRANCH  23  24
ENDBRANCH  22  23
ENDBRANCH  20  22
ENDBRANCH   1  20
BRANCH   6  27
ATOM     27  O19 ZIN A   1      30.601   3.263  34.156  0.00  0.00    -0.395 OA
ATOM     28  H48 ZIN A   1      29.787   3.391  34.661  0.00  0.00     0.210 HD
ENDBRANCH   6  27
BRANCH  10  29
ATOM     29  O26 ZIN A   1      29.386  -1.875  30.439  0.00  0.00    -0.396 OA
ATOM     30  H53 ZIN A   1      30.342  -2.015  30.436  0.00  0.00     0.210 HD
ENDBRANCH  10  29
TORSDOF 6
ENDMDL
MODEL 59
REMARK CAVERDOCK RESULT:       3.4      0.000      0.000
REMARK CAVERDOCK CONSTRAINTS:       0.0      0.0      0.0      0.0
REMARK CAVERDOCK TUNNEL: 58      3.4      2.4     59.3
REMARK  6 active torsions:
REMARK  status: ('A' for Active; 'I' for Inactive)
REMARK    1  A    between atoms: C2_2  and  C4_3 
REMARK    2  A    between atoms: C2_2  and  C9_8 
REMARK    3  A    between atoms: C4_3  and  C5_4 
REMARK    4  A    between atoms: C5_4  and  C6_5 
REMARK    5  A    between atoms: C17_13  and  O19_14 
REMARK    6  A    between atoms: C24_18  and  O26_19 
ROOT
ATOM      1  C9  ZIN A   1      34.773   3.857  31.808  0.00  0.00    -0.002 C 
ATOM      2  C11 ZIN A   1      34.543   3.919  33.339  0.00  0.00     0.006 C 
ATOM      3  C12 ZIN A   1      33.018   3.730  33.560  0.00  0.00     0.006 C 
ATOM      4  C13 ZIN A   1      32.578   2.982  32.296  0.00  0.00     0.001 C 
ATOM      5  C15 ZIN A   1      31.106   3.089  31.942  0.00  0.00     0.024 C 
ATOM      6  C17 ZIN A   1      30.247   2.459  33.039  0.00  0.00     0.123 C 
ATOM      7  C20 ZIN A   1      28.773   2.539  32.638  0.00  0.00     0.037 C 
ATOM      8  C21 ZIN A   1      28.557   1.782  31.326  0.00  0.00    -0.001 C 
ATOM      9  C23 ZIN A   1      28.950   0.315  31.515  0.00  0.00     0.037 C 
ATOM     10  C24 ZIN A   1      28.732  -0.443  30.203  0.00  0.00     0.118 C 
ATOM     11  C27 ZIN A   1      29.596   0.179  29.105  0.00  0.00     0.032 C 
ATOM     12  C28 ZIN A   1      29.205   1.646  28.917  0.00  0.00     0.012 C 
ATOM     13  C29 ZIN A   1      29.423   2.404  30.228  0.00  0.00    -0.036 C 
ATOM     14  C30 ZIN A   1      29.032   3.871  30.041  0.00  0.00     0.016 C 
ATOM     15  C31 ZIN A   1      30.900   2.338  30.618  0.00  0.00     0.001 C 
ATOM     16  C33 ZIN A   1      31.761   2.917  29.499  0.00  0.00     0.007 C 
ATOM     17  C34 ZIN A   1      33.246   2.957  29.898  0.00  0.00     0.010 C 
ATOM     18  C35 ZIN A   1      33.384   3.724  31.195  0.00  0.00    -0.036 C 
ATOM     19  C36 ZIN A   1      32.748   5.107  31.046  0.00  0.00     0.016 C 
ENDROOT
BRANCH   1  20
ATOM     20  C2  ZIN A   1      35.448   5.141  31.321  0.00  0.00    -0.013 C 
ATOM     21  C1  ZIN A   1      35.820   4.993  29.846  0.00  0.00     0.010 C 
BRANCH  20  22
ATOM     22  C4  ZIN A   1      36.712   5.396  32.143  0.00  0.00     0.015 C 
BRANCH  22  23
ATOM     23  C5  ZIN A   1      37.846   5.832  31.213  0.00  0.00     0.113 C 
BRANCH  23  24
ATOM     24  C6  ZIN A   1      39.022   4.904  31.384  0.00  0.00     0.172 C 
ATOM     25  O7  ZIN A   1      38.997   3.790  30.889  0.00  0.00    -0.648 OA
ATOM     26  O8  ZIN A   1      39.998   5.267  32.019  0.00  0.00    -0.648 OA
ENDBRANCH  23  24
ENDBRANCH  22  23
ENDBRANCH  20  22
ENDBRANCH   1  20
BRANCH   6  27
ATOM     27  O19 ZIN A   1      30.447   3.164  34.266  0.00  0.00    -0.395 OA
ATOM     28  H48 ZIN A   1      29.628   3.420  34.709  0.00  0.00     0.210 HD
ENDBRANCH   6  27
BRANCH  10  29
ATOM     29  O26 ZIN A   1      29.098  -1.814  30.379  0.00  0.00    -0.396 OA
ATOM     30  H53 ZIN A   1      30.015  -1.943  30.656  0.00  0.00     0.210 HD
ENDBRANCH  10  29
TORSDOF 6
ENDMDL
MODEL 60
REMARK CAVERDOCK RESULT:       2.7      0.000      0.000
REMARK CAVERDOCK CONSTRAINTS:       0.0      0.0      0.0      0.0
REMARK CAVERDOCK TUNNEL: 59      2.7      2.4     60.2
REMARK  6 active torsions:
REMARK  status: ('A' for Active; 'I' for Inactive)
REMARK    1  A    between atoms: C2_2  and  C4_3 
REMARK    2  A    between atoms: C2_2  and  C9_8 
REMARK    3  A    between atoms: C4_3  and  C5_4 
REMARK    4  A    between atoms: C5_4  and  C6_5 
REMARK    5  A    between atoms: C17_13  and  O19_14 
REMARK    6  A    between atoms: C24_18  and  O26_19 
ROOT
ATOM      1  C9  ZIN A   1      34.588   3.683  31.660  0.00  0.00    -0.002 C 
ATOM      2  C11 ZIN A   1      34.416   3.781  33.197  0.00  0.00     0.006 C 
ATOM      3  C12 ZIN A   1      32.895   3.639  33.476  0.00  0.00     0.006 C 
ATOM      4  C13 ZIN A   1      32.389   2.879  32.245  0.00  0.00     0.001 C 
ATOM      5  C15 ZIN A   1      30.909   3.019  31.942  0.00  0.00     0.024 C 
ATOM      6  C17 ZIN A   1      30.074   2.435  33.081  0.00  0.00     0.123 C 
ATOM      7  C20 ZIN A   1      28.589   2.548  32.732  0.00  0.00     0.037 C 
ATOM      8  C21 ZIN A   1      28.305   1.772  31.445  0.00  0.00    -0.001 C 
ATOM      9  C23 ZIN A   1      28.665   0.298  31.649  0.00  0.00     0.037 C 
ATOM     10  C24 ZIN A   1      28.379  -0.479  30.363  0.00  0.00     0.118 C 
ATOM     11  C27 ZIN A   1      29.219   0.097  29.221  0.00  0.00     0.032 C 
ATOM     12  C28 ZIN A   1      28.860   1.571  29.018  0.00  0.00     0.012 C 
ATOM     13  C29 ZIN A   1      29.147   2.348  30.304  0.00  0.00    -0.036 C 
ATOM     14  C30 ZIN A   1      28.788   3.821  30.101  0.00  0.00     0.016 C 
ATOM     15  C31 ZIN A   1      30.634   2.249  30.641  0.00  0.00     0.001 C 
ATOM     16  C33 ZIN A   1      31.469   2.782  29.481  0.00  0.00     0.007 C 
ATOM     17  C34 ZIN A   1      32.968   2.788  29.825  0.00  0.00     0.010 C 
ATOM     18  C35 ZIN A   1      33.174   3.576  31.100  0.00  0.00    -0.036 C 
ATOM     19  C36 ZIN A   1      32.571   4.974  30.946  0.00  0.00     0.016 C 
ENDROOT
BRANCH   1  20
ATOM     20  C2  ZIN A   1      35.279   4.938  31.123  0.00  0.00    -0.013 C 
ATOM     21  C1  ZIN A   1      35.736   4.693  29.685  0.00  0.00     0.010 C 
BRANCH  20  22
ATOM     22  C4  ZIN A   1      36.492   5.265  31.995  0.00  0.00     0.015 C 
BRANCH  22  23
ATOM     23  C5  ZIN A   1      37.604   5.854  31.122  0.00  0.00     0.113 C 
BRANCH  23  24
ATOM     24  C6  ZIN A   1      38.897   5.134  31.404  0.00  0.00     0.172 C 
ATOM     25  O7  ZIN A   1      39.096   4.028  30.931  0.00  0.00    -0.648 OA
ATOM     26  O8  ZIN A   1      39.747   5.658  32.106  0.00  0.00    -0.648 OA
ENDBRANCH  23  24
ENDBRANCH  22  23
ENDBRANCH  20  22
ENDBRANCH   1  20
BRANCH   6  27
ATOM     27  O19 ZIN A   1      30.338   3.158  34.285  0.00  0.00    -0.395 OA
ATOM     28  H48 ZIN A   1      31.254   3.452  34.374  0.00  0.00     0.210 HD
ENDBRANCH   6  27
BRANCH  10  29
ATOM     29  O26 ZIN A   1      28.714  -1.855  30.553  0.00  0.00    -0.396 OA
ATOM     30  H53 ZIN A   1      28.272  -2.267  31.308  0.00  0.00     0.210 HD
ENDBRANCH  10  29
TORSDOF 6
ENDMDL
MODEL 61
REMARK CAVERDOCK RESULT:       2.0      0.000      0.000
REMARK CAVERDOCK CONSTRAINTS:       0.0      0.0      0.0      0.0
REMARK CAVERDOCK TUNNEL: 60      2.0      2.5     61.4
REMARK  6 active torsions:
REMARK  status: ('A' for Active; 'I' for Inactive)
REMARK    1  A    between atoms: C2_2  and  C4_3 
REMARK    2  A    between atoms: C2_2  and  C9_8 
REMARK    3  A    between atoms: C4_3  and  C5_4 
REMARK    4  A    between atoms: C5_4  and  C6_5 
REMARK    5  A    between atoms: C17_13  and  O19_14 
REMARK    6  A    between atoms: C24_18  and  O26_19 
ROOT
ATOM      1  C9  ZIN A   1      34.484   3.682  31.738  0.00  0.00    -0.002 C 
ATOM      2  C11 ZIN A   1      34.164   3.898  33.239  0.00  0.00     0.006 C 
ATOM      3  C12 ZIN A   1      32.626   3.750  33.384  0.00  0.00     0.006 C 
ATOM      4  C13 ZIN A   1      32.248   2.885  32.176  0.00  0.00     0.001 C 
ATOM      5  C15 ZIN A   1      30.802   2.973  31.725  0.00  0.00     0.024 C 
ATOM      6  C17 ZIN A   1      29.869   2.465  32.824  0.00  0.00     0.123 C 
ATOM      7  C20 ZIN A   1      28.423   2.522  32.329  0.00  0.00     0.037 C 
ATOM      8  C21 ZIN A   1      28.272   1.642  31.088  0.00  0.00    -0.001 C 
ATOM      9  C23 ZIN A   1      28.627   0.195  31.443  0.00  0.00     0.037 C 
ATOM     10  C24 ZIN A   1      28.474  -0.686  30.202  0.00  0.00     0.118 C 
ATOM     11  C27 ZIN A   1      29.412  -0.187  29.101  0.00  0.00     0.032 C 
ATOM     12  C28 ZIN A   1      29.058   1.259  28.747  0.00  0.00     0.012 C 
ATOM     13  C29 ZIN A   1      29.212   2.141  29.988  0.00  0.00    -0.036 C 
ATOM     14  C30 ZIN A   1      28.858   3.586  29.634  0.00  0.00     0.016 C 
ATOM     15  C31 ZIN A   1      30.661   2.097  30.471  0.00  0.00     0.001 C 
ATOM     16  C33 ZIN A   1      31.597   2.552  29.355  0.00  0.00     0.007 C 
ATOM     17  C34 ZIN A   1      33.056   2.614  29.837  0.00  0.00     0.010 C 
ATOM     18  C35 ZIN A   1      33.131   3.505  31.057  0.00  0.00    -0.036 C 
ATOM     19  C36 ZIN A   1      32.529   4.874  30.735  0.00  0.00     0.016 C 
ENDROOT
BRANCH   1  20
ATOM     20  C2  ZIN A   1      35.208   4.904  31.169  0.00  0.00    -0.013 C 
ATOM     21  C1  ZIN A   1      35.770   4.565  29.787  0.00  0.00     0.010 C 
BRANCH  20  22
ATOM     22  C4  ZIN A   1      36.353   5.298  32.102  0.00  0.00     0.015 C 
BRANCH  22  23
ATOM     23  C5  ZIN A   1      37.497   5.900  31.282  0.00  0.00     0.113 C 
BRANCH  23  24
ATOM     24  C6  ZIN A   1      38.777   5.169  31.594  0.00  0.00     0.172 C 
ATOM     25  O7  ZIN A   1      38.967   4.051  31.146  0.00  0.00    -0.648 OA
ATOM     26  O8  ZIN A   1      39.625   5.696  32.295  0.00  0.00    -0.648 OA
ENDBRANCH  23  24
ENDBRANCH  22  23
ENDBRANCH  20  22
ENDBRANCH   1  20
BRANCH   6  27
ATOM     27  O19 ZIN A   1      30.009   3.286  33.985  0.00  0.00    -0.395 OA
ATOM     28  H48 ZIN A   1      30.919   3.552  34.172  0.00  0.00     0.210 HD
ENDBRANCH   6  27
BRANCH  10  29
ATOM     29  O26 ZIN A   1      28.805  -2.037  30.533  0.00  0.00    -0.396 OA
ATOM     30  H53 ZIN A   1      29.597  -2.124  31.080  0.00  0.00     0.210 HD
ENDBRANCH  10  29
TORSDOF 6
ENDMDL
MODEL 62
REMARK CAVERDOCK RESULT:       1.7      0.000      0.000
REMARK CAVERDOCK CONSTRAINTS:       0.0      0.0      0.0      0.0
REMARK CAVERDOCK TUNNEL: 61      1.7      2.5     62.4
REMARK  6 active torsions:
REMARK  status: ('A' for Active; 'I' for Inactive)
REMARK    1  A    between atoms: C2_2  and  C4_3 
REMARK    2  A    between atoms: C2_2  and  C9_8 
REMARK    3  A    between atoms: C4_3  and  C5_4 
REMARK    4  A    between atoms: C5_4  and  C6_5 
REMARK    5  A    between atoms: C17_13  and  O19_14 
REMARK    6  A    between atoms: C24_18  and  O26_19 
ROOT
ATOM      1  C9  ZIN A   1      34.366   3.657  31.489  0.00  0.00    -0.002 C 
ATOM      2  C11 ZIN A   1      34.168   3.876  33.010  0.00  0.00     0.006 C 
ATOM      3  C12 ZIN A   1      32.650   3.700  33.284  0.00  0.00     0.006 C 
ATOM      4  C13 ZIN A   1      32.190   2.821  32.115  0.00  0.00     0.001 C 
ATOM      5  C15 ZIN A   1      30.710   2.879  31.785  0.00  0.00     0.024 C 
ATOM      6  C17 ZIN A   1      29.882   2.360  32.961  0.00  0.00     0.123 C 
ATOM      7  C20 ZIN A   1      28.398   2.386  32.588  0.00  0.00     0.037 C 
ATOM      8  C21 ZIN A   1      28.161   1.496  31.367  0.00  0.00    -0.001 C 
ATOM      9  C23 ZIN A   1      28.573   0.059  31.698  0.00  0.00     0.037 C 
ATOM     10  C24 ZIN A   1      28.334  -0.832  30.477  0.00  0.00     0.118 C 
ATOM     11  C27 ZIN A   1      29.167  -0.322  29.301  0.00  0.00     0.032 C 
ATOM     12  C28 ZIN A   1      28.757   1.115  28.971  0.00  0.00     0.012 C 
ATOM     13  C29 ZIN A   1      28.997   2.006  30.191  0.00  0.00    -0.036 C 
ATOM     14  C30 ZIN A   1      28.587   3.443  29.861  0.00  0.00     0.016 C 
ATOM     15  C31 ZIN A   1      30.482   1.993  30.551  0.00  0.00     0.001 C 
ATOM     16  C33 ZIN A   1      31.312   2.459  29.359  0.00  0.00     0.007 C 
ATOM     17  C34 ZIN A   1      32.805   2.551  29.718  0.00  0.00     0.010 C 
ATOM     18  C35 ZIN A   1      32.964   3.450  30.924  0.00  0.00    -0.036 C 
ATOM     19  C36 ZIN A   1      32.312   4.806  30.647  0.00  0.00     0.016 C 
ENDROOT
BRANCH   1  20
ATOM     20  C2  ZIN A   1      35.016   4.889  30.856  0.00  0.00    -0.013 C 
ATOM     21  C1  ZIN A   1      35.381   4.583  29.403  0.00  0.00     0.010 C 
BRANCH  20  22
ATOM     22  C4  ZIN A   1      36.282   5.253  31.633  0.00  0.00     0.015 C 
BRANCH  22  23
ATOM     23  C5  ZIN A   1      37.513   4.801  30.845  0.00  0.00     0.113 C 
BRANCH  23  24
ATOM     24  C6  ZIN A   1      38.761   5.250  31.560  0.00  0.00     0.172 C 
ATOM     25  O7  ZIN A   1      39.829   4.711  31.323  0.00  0.00    -0.648 OA
ATOM     26  O8  ZIN A   1      38.704   6.154  32.377  0.00  0.00    -0.648 OA
ENDBRANCH  23  24
ENDBRANCH  22  23
ENDBRANCH  20  22
ENDBRANCH   1  20
BRANCH   6  27
ATOM     27  O19 ZIN A   1      30.102   3.190  34.103  0.00  0.00    -0.395 OA
ATOM     28  H48 ZIN A   1      31.033   3.379  34.278  0.00  0.00     0.210 HD
ENDBRANCH   6  27
BRANCH  10  29
ATOM     29  O26 ZIN A   1      28.718  -2.175  30.786  0.00  0.00    -0.396 OA
ATOM     30  H53 ZIN A   1      29.205  -2.263  31.616  0.00  0.00     0.210 HD
ENDBRANCH  10  29
TORSDOF 6
ENDMDL
MODEL 63
REMARK CAVERDOCK RESULT:       1.1      0.000      0.000
REMARK CAVERDOCK CONSTRAINTS:       0.0      0.0      0.0      0.0
REMARK CAVERDOCK TUNNEL: 62      1.1      2.6     63.1
REMARK  6 active torsions:
REMARK  status: ('A' for Active; 'I' for Inactive)
REMARK    1  A    between atoms: C2_2  and  C4_3 
REMARK    2  A    between atoms: C2_2  and  C9_8 
REMARK    3  A    between atoms: C4_3  and  C5_4 
REMARK    4  A    between atoms: C5_4  and  C6_5 
REMARK    5  A    between atoms: C17_13  and  O19_14 
REMARK    6  A    between atoms: C24_18  and  O26_19 
ROOT
ATOM      1  C9  ZIN A   1      34.169   3.550  31.585  0.00  0.00    -0.002 C 
ATOM      2  C11 ZIN A   1      33.947   3.721  33.109  0.00  0.00     0.006 C 
ATOM      3  C12 ZIN A   1      32.420   3.575  33.349  0.00  0.00     0.006 C 
ATOM      4  C13 ZIN A   1      31.961   2.750  32.141  0.00  0.00     0.001 C 
ATOM      5  C15 ZIN A   1      30.489   2.858  31.787  0.00  0.00     0.024 C 
ATOM      6  C17 ZIN A   1      29.626   2.320  32.928  0.00  0.00     0.123 C 
ATOM      7  C20 ZIN A   1      28.151   2.399  32.529  0.00  0.00     0.037 C 
ATOM      8  C21 ZIN A   1      27.915   1.558  31.274  0.00  0.00    -0.001 C 
ATOM      9  C23 ZIN A   1      28.283   0.100  31.561  0.00  0.00     0.037 C 
ATOM     10  C24 ZIN A   1      28.045  -0.742  30.306  0.00  0.00     0.118 C 
ATOM     11  C27 ZIN A   1      28.914  -0.213  29.163  0.00  0.00     0.032 C 
ATOM     12  C28 ZIN A   1      28.547   1.245  28.877  0.00  0.00     0.012 C 
ATOM     13  C29 ZIN A   1      28.785   2.087  30.131  0.00  0.00    -0.036 C 
ATOM     14  C30 ZIN A   1      28.418   3.544  29.845  0.00  0.00     0.016 C 
ATOM     15  C31 ZIN A   1      30.262   2.022  30.518  0.00  0.00     0.001 C 
ATOM     16  C33 ZIN A   1      31.127   2.507  29.359  0.00  0.00     0.007 C 
ATOM     17  C34 ZIN A   1      32.615   2.548  29.748  0.00  0.00     0.010 C 
ATOM     18  C35 ZIN A   1      32.774   3.400  30.988  0.00  0.00    -0.036 C 
ATOM     19  C36 ZIN A   1      32.161   4.781  30.747  0.00  0.00     0.016 C 
ENDROOT
BRANCH   1  20
ATOM     20  C2  ZIN A   1      34.863   4.786  31.008  0.00  0.00    -0.013 C 
ATOM     21  C1  ZIN A   1      35.495   4.433  29.661  0.00  0.00     0.010 C 
BRANCH  20  22
ATOM     22  C4  ZIN A   1      35.951   5.257  31.974  0.00  0.00     0.015 C 
BRANCH  22  23
ATOM     23  C5  ZIN A   1      37.084   5.915  31.184  0.00  0.00     0.113 C 
BRANCH  23  24
ATOM     24  C6  ZIN A   1      38.387   5.232  31.512  0.00  0.00     0.172 C 
ATOM     25  O7  ZIN A   1      38.648   4.147  31.020  0.00  0.00    -0.648 OA
ATOM     26  O8  ZIN A   1      39.181   5.764  32.271  0.00  0.00    -0.648 OA
ENDBRANCH  23  24
ENDBRANCH  22  23
ENDBRANCH  20  22
ENDBRANCH   1  20
BRANCH   6  27
ATOM     27  O19 ZIN A   1      29.845   3.105  34.103  0.00  0.00    -0.395 OA
ATOM     28  H48 ZIN A   1      30.388   3.890  33.955  0.00  0.00     0.210 HD
ENDBRANCH   6  27
BRANCH  10  29
ATOM     29  O26 ZIN A   1      28.388  -2.104  30.573  0.00  0.00    -0.396 OA
ATOM     30  H53 ZIN A   1      28.728  -2.582  29.805  0.00  0.00     0.210 HD
ENDBRANCH  10  29
TORSDOF 6
ENDMDL
MODEL 64
REMARK CAVERDOCK RESULT:       0.8      0.000      0.000
REMARK CAVERDOCK CONSTRAINTS:       0.0      0.0      0.0      0.0
REMARK CAVERDOCK TUNNEL: 63      0.8      2.6     64.2
REMARK  6 active torsions:
REMARK  status: ('A' for Active; 'I' for Inactive)
REMARK    1  A    between atoms: C2_2  and  C4_3 
REMARK    2  A    between atoms: C2_2  and  C9_8 
REMARK    3  A    between atoms: C4_3  and  C5_4 
REMARK    4  A    between atoms: C5_4  and  C6_5 
REMARK    5  A    between atoms: C17_13  and  O19_14 
REMARK    6  A    between atoms: C24_18  and  O26_19 
ROOT
ATOM      1  C9  ZIN A   1      34.055   3.438  31.411  0.00  0.00    -0.002 C 
ATOM      2  C11 ZIN A   1      33.900   3.692  32.932  0.00  0.00     0.006 C 
ATOM      3  C12 ZIN A   1      32.383   3.583  33.241  0.00  0.00     0.006 C 
ATOM      4  C13 ZIN A   1      31.862   2.702  32.099  0.00  0.00     0.001 C 
ATOM      5  C15 ZIN A   1      30.379   2.814  31.800  0.00  0.00     0.024 C 
ATOM      6  C17 ZIN A   1      29.556   2.350  33.002  0.00  0.00     0.123 C 
ATOM      7  C20 ZIN A   1      28.067   2.430  32.660  0.00  0.00     0.037 C 
ATOM      8  C21 ZIN A   1      27.768   1.529  31.461  0.00  0.00    -0.001 C 
ATOM      9  C23 ZIN A   1      28.129   0.082  31.810  0.00  0.00     0.037 C 
ATOM     10  C24 ZIN A   1      27.828  -0.820  30.612  0.00  0.00     0.118 C 
ATOM     11  C27 ZIN A   1      28.655  -0.365  29.408  0.00  0.00     0.032 C 
ATOM     12  C28 ZIN A   1      28.296   1.081  29.061  0.00  0.00     0.012 C 
ATOM     13  C29 ZIN A   1      28.598   1.984  30.258  0.00  0.00    -0.036 C 
ATOM     14  C30 ZIN A   1      28.238   3.429  29.911  0.00  0.00     0.016 C 
ATOM     15  C31 ZIN A   1      30.089   1.916  30.587  0.00  0.00     0.001 C 
ATOM     16  C33 ZIN A   1      30.911   2.327  29.370  0.00  0.00     0.007 C 
ATOM     17  C34 ZIN A   1      32.414   2.365  29.695  0.00  0.00     0.010 C 
ATOM     18  C35 ZIN A   1      32.635   3.278  30.881  0.00  0.00    -0.036 C 
ATOM     19  C36 ZIN A   1      32.031   4.654  30.593  0.00  0.00     0.016 C 
ENDROOT
BRANCH   1  20
ATOM     20  C2  ZIN A   1      34.741   4.631  30.742  0.00  0.00    -0.013 C 
ATOM     21  C1  ZIN A   1      35.201   4.233  29.339  0.00  0.00     0.010 C 
BRANCH  20  22
ATOM     22  C4  ZIN A   1      35.952   5.056  31.574  0.00  0.00     0.015 C 
BRANCH  22  23
ATOM     23  C5  ZIN A   1      37.236   4.758  30.797  0.00  0.00     0.113 C 
BRANCH  23  24
ATOM     24  C6  ZIN A   1      38.416   5.334  31.536  0.00  0.00     0.172 C 
ATOM     25  O7  ZIN A   1      39.533   4.881  31.350  0.00  0.00    -0.648 OA
ATOM     26  O8  ZIN A   1      38.254   6.255  32.320  0.00  0.00    -0.648 OA
ENDBRANCH  23  24
ENDBRANCH  22  23
ENDBRANCH  20  22
ENDBRANCH   1  20
BRANCH   6  27
ATOM     27  O19 ZIN A   1      29.834   3.191  34.123  0.00  0.00    -0.395 OA
ATOM     28  H48 ZIN A   1      29.046   3.571  34.534  0.00  0.00     0.210 HD
ENDBRANCH   6  27
BRANCH  10  29
ATOM     29  O26 ZIN A   1      28.164  -2.171  30.937  0.00  0.00    -0.396 OA
ATOM     30  H53 ZIN A   1      28.610  -2.648  30.224  0.00  0.00     0.210 HD
ENDBRANCH  10  29
TORSDOF 6
ENDMDL
MODEL 65
REMARK CAVERDOCK RESULT:       0.6      0.000      0.000
REMARK CAVERDOCK CONSTRAINTS:       0.0      0.0      0.0      0.0
REMARK CAVERDOCK TUNNEL: 64      0.6      2.7     65.2
REMARK  6 active torsions:
REMARK  status: ('A' for Active; 'I' for Inactive)
REMARK    1  A    between atoms: C2_2  and  C4_3 
REMARK    2  A    between atoms: C2_2  and  C9_8 
REMARK    3  A    between atoms: C4_3  and  C5_4 
REMARK    4  A    between atoms: C5_4  and  C6_5 
REMARK    5  A    between atoms: C17_13  and  O19_14 
REMARK    6  A    between atoms: C24_18  and  O26_19 
ROOT
ATOM      1  C9  ZIN A   1      33.973   3.385  31.476  0.00  0.00    -0.002 C 
ATOM      2  C11 ZIN A   1      33.760   3.711  32.976  0.00  0.00     0.006 C 
ATOM      3  C12 ZIN A   1      32.234   3.598  33.236  0.00  0.00     0.006 C 
ATOM      4  C13 ZIN A   1      31.764   2.657  32.121  0.00  0.00     0.001 C 
ATOM      5  C15 ZIN A   1      30.292   2.737  31.764  0.00  0.00     0.024 C 
ATOM      6  C17 ZIN A   1      29.431   2.322  32.957  0.00  0.00     0.123 C 
ATOM      7  C20 ZIN A   1      27.954   2.368  32.558  0.00  0.00     0.037 C 
ATOM      8  C21 ZIN A   1      27.708   1.406  31.396  0.00  0.00    -0.001 C 
ATOM      9  C23 ZIN A   1      28.070  -0.018  31.828  0.00  0.00     0.037 C 
ATOM     10  C24 ZIN A   1      27.822  -0.981  30.665  0.00  0.00     0.118 C 
ATOM     11  C27 ZIN A   1      28.688  -0.575  29.471  0.00  0.00     0.032 C 
ATOM     12  C28 ZIN A   1      28.326   0.848  29.041  0.00  0.00     0.012 C 
ATOM     13  C29 ZIN A   1      28.576   1.811  30.202  0.00  0.00    -0.036 C 
ATOM     14  C30 ZIN A   1      28.215   3.234  29.772  0.00  0.00     0.016 C 
ATOM     15  C31 ZIN A   1      30.054   1.778  30.587  0.00  0.00     0.001 C 
ATOM     16  C33 ZIN A   1      30.916   2.139  29.381  0.00  0.00     0.007 C 
ATOM     17  C34 ZIN A   1      32.405   2.210  29.757  0.00  0.00     0.010 C 
ATOM     18  C35 ZIN A   1      32.575   3.183  30.904  0.00  0.00    -0.036 C 
ATOM     19  C36 ZIN A   1      31.968   4.535  30.527  0.00  0.00     0.016 C 
ENDROOT
BRANCH   1  20
ATOM     20  C2  ZIN A   1      34.671   4.552  30.774  0.00  0.00    -0.013 C 
ATOM     21  C1  ZIN A   1      35.131   4.109  29.385  0.00  0.00     0.010 C 
BRANCH  20  22
ATOM     22  C4  ZIN A   1      35.883   4.991  31.597  0.00  0.00     0.015 C 
BRANCH  22  23
ATOM     23  C5  ZIN A   1      37.160   4.757  30.788  0.00  0.00     0.113 C 
BRANCH  23  24
ATOM     24  C6  ZIN A   1      38.336   5.344  31.526  0.00  0.00     0.172 C 
ATOM     25  O7  ZIN A   1      38.170   6.272  32.299  0.00  0.00    -0.648 OA
ATOM     26  O8  ZIN A   1      39.456   4.892  31.349  0.00  0.00    -0.648 OA
ENDBRANCH  23  24
ENDBRANCH  22  23
ENDBRANCH  20  22
ENDBRANCH   1  20
BRANCH   6  27
ATOM     27  O19 ZIN A   1      29.660   3.220  34.045  0.00  0.00    -0.395 OA
ATOM     28  H48 ZIN A   1      30.588   3.294  34.305  0.00  0.00     0.210 HD
ENDBRANCH   6  27
BRANCH  10  29
ATOM     29  O26 ZIN A   1      28.160  -2.311  31.068  0.00  0.00    -0.396 OA
ATOM     30  H53 ZIN A   1      28.858  -2.354  31.735  0.00  0.00     0.210 HD
ENDBRANCH  10  29
TORSDOF 6
ENDMDL
MODEL 66
REMARK CAVERDOCK RESULT:       0.5      0.000      0.000
REMARK CAVERDOCK CONSTRAINTS:       0.0      0.0      0.0      0.0
REMARK CAVERDOCK TUNNEL: 65      0.5      2.6     66.2
REMARK  6 active torsions:
REMARK  status: ('A' for Active; 'I' for Inactive)
REMARK    1  A    between atoms: C2_2  and  C4_3 
REMARK    2  A    between atoms: C2_2  and  C9_8 
REMARK    3  A    between atoms: C4_3  and  C5_4 
REMARK    4  A    between atoms: C5_4  and  C6_5 
REMARK    5  A    between atoms: C17_13  and  O19_14 
REMARK    6  A    between atoms: C24_18  and  O26_19 
ROOT
ATOM      1  C9  ZIN A   1      33.832   3.334  31.460  0.00  0.00    -0.002 C 
ATOM      2  C11 ZIN A   1      33.598   3.687  32.951  0.00  0.00     0.006 C 
ATOM      3  C12 ZIN A   1      32.066   3.589  33.187  0.00  0.00     0.006 C 
ATOM      4  C13 ZIN A   1      31.608   2.633  32.080  0.00  0.00     0.001 C 
ATOM      5  C15 ZIN A   1      30.142   2.717  31.698  0.00  0.00     0.024 C 
ATOM      6  C17 ZIN A   1      29.259   2.329  32.884  0.00  0.00     0.123 C 
ATOM      7  C20 ZIN A   1      27.789   2.378  32.460  0.00  0.00     0.037 C 
ATOM      8  C21 ZIN A   1      27.555   1.398  31.310  0.00  0.00    -0.001 C 
ATOM      9  C23 ZIN A   1      27.900  -0.020  31.772  0.00  0.00     0.037 C 
ATOM     10  C24 ZIN A   1      27.663  -1.002  30.622  0.00  0.00     0.118 C 
ATOM     11  C27 ZIN A   1      28.551  -0.622  29.436  0.00  0.00     0.032 C 
ATOM     12  C28 ZIN A   1      28.208   0.796  28.975  0.00  0.00     0.012 C 
ATOM     13  C29 ZIN A   1      28.445   1.777  30.124  0.00  0.00    -0.036 C 
ATOM     14  C30 ZIN A   1      28.101   3.195  29.664  0.00  0.00     0.016 C 
ATOM     15  C31 ZIN A   1      29.917   1.740  30.534  0.00  0.00     0.001 C 
ATOM     16  C33 ZIN A   1      30.800   2.074  29.336  0.00  0.00     0.007 C 
ATOM     17  C34 ZIN A   1      32.284   2.141  29.735  0.00  0.00     0.010 C 
ATOM     18  C35 ZIN A   1      32.442   3.132  30.868  0.00  0.00    -0.036 C 
ATOM     19  C36 ZIN A   1      31.851   4.482  30.459  0.00  0.00     0.016 C 
ENDROOT
BRANCH   1  20
ATOM     20  C2  ZIN A   1      34.550   4.484  30.750  0.00  0.00    -0.013 C 
ATOM     21  C1  ZIN A   1      34.997   4.025  29.361  0.00  0.00     0.010 C 
BRANCH  20  22
ATOM     22  C4  ZIN A   1      35.772   4.904  31.567  0.00  0.00     0.015 C 
BRANCH  22  23
ATOM     23  C5  ZIN A   1      37.041   4.663  30.746  0.00  0.00     0.113 C 
BRANCH  23  24
ATOM     24  C6  ZIN A   1      38.219   5.291  31.447  0.00  0.00     0.172 C 
ATOM     25  O7  ZIN A   1      38.043   6.196  32.245  0.00  0.00    -0.648 OA
ATOM     26  O8  ZIN A   1      39.349   4.893  31.216  0.00  0.00    -0.648 OA
ENDBRANCH  23  24
ENDBRANCH  22  23
ENDBRANCH  20  22
ENDBRANCH   1  20
BRANCH   6  27
ATOM     27  O19 ZIN A   1      29.476   3.243  33.960  0.00  0.00    -0.395 OA
ATOM     28  H48 ZIN A   1      29.986   4.026  33.713  0.00  0.00     0.210 HD
ENDBRANCH   6  27
BRANCH  10  29
ATOM     29  O26 ZIN A   1      27.985  -2.327  31.053  0.00  0.00    -0.396 OA
ATOM     30  H53 ZIN A   1      27.220  -2.840  31.348  0.00  0.00     0.210 HD
ENDBRANCH  10  29
TORSDOF 6
ENDMDL
MODEL 67
REMARK CAVERDOCK RESULT:       0.2      0.000      0.000
REMARK CAVERDOCK CONSTRAINTS:       0.0      0.0      0.0      0.0
REMARK CAVERDOCK TUNNEL: 66      0.2      2.7     67.1
REMARK  6 active torsions:
REMARK  status: ('A' for Active; 'I' for Inactive)
REMARK    1  A    between atoms: C2_2  and  C4_3 
REMARK    2  A    between atoms: C2_2  and  C9_8 
REMARK    3  A    between atoms: C4_3  and  C5_4 
REMARK    4  A    between atoms: C5_4  and  C6_5 
REMARK    5  A    between atoms: C17_13  and  O19_14 
REMARK    6  A    between atoms: C24_18  and  O26_19 
ROOT
ATOM      1  C9  ZIN A   1      33.765   3.304  31.455  0.00  0.00    -0.002 C 
ATOM      2  C11 ZIN A   1      33.509   3.635  32.947  0.00  0.00     0.006 C 
ATOM      3  C12 ZIN A   1      31.977   3.513  33.166  0.00  0.00     0.006 C 
ATOM      4  C13 ZIN A   1      31.544   2.564  32.042  0.00  0.00     0.001 C 
ATOM      5  C15 ZIN A   1      30.081   2.632  31.646  0.00  0.00     0.024 C 
ATOM      6  C17 ZIN A   1      29.191   2.217  32.817  0.00  0.00     0.123 C 
ATOM      7  C20 ZIN A   1      27.726   2.250  32.379  0.00  0.00     0.037 C 
ATOM      8  C21 ZIN A   1      27.518   1.282  31.214  0.00  0.00    -0.001 C 
ATOM      9  C23 ZIN A   1      27.877  -0.137  31.662  0.00  0.00     0.037 C 
ATOM     10  C24 ZIN A   1      27.667  -1.107  30.498  0.00  0.00     0.118 C 
ATOM     11  C27 ZIN A   1      28.562  -0.701  29.326  0.00  0.00     0.032 C 
ATOM     12  C28 ZIN A   1      28.203   0.718  28.879  0.00  0.00     0.012 C 
ATOM     13  C29 ZIN A   1      28.414   1.688  30.043  0.00  0.00    -0.036 C 
ATOM     14  C30 ZIN A   1      28.055   3.106  29.596  0.00  0.00     0.016 C 
ATOM     15  C31 ZIN A   1      29.882   1.666  30.468  0.00  0.00     0.001 C 
ATOM     16  C33 ZIN A   1      30.773   2.028  29.283  0.00  0.00     0.007 C 
ATOM     17  C34 ZIN A   1      32.252   2.111  29.699  0.00  0.00     0.010 C 
ATOM     18  C35 ZIN A   1      32.383   3.090  30.845  0.00  0.00    -0.036 C 
ATOM     19  C36 ZIN A   1      31.778   4.437  30.447  0.00  0.00     0.016 C 
ENDROOT
BRANCH   1  20
ATOM     20  C2  ZIN A   1      34.473   4.473  30.766  0.00  0.00    -0.013 C 
ATOM     21  C1  ZIN A   1      34.936   4.040  29.374  0.00  0.00     0.010 C 
BRANCH  20  22
ATOM     22  C4  ZIN A   1      35.685   4.896  31.598  0.00  0.00     0.015 C 
BRANCH  22  23
ATOM     23  C5  ZIN A   1      36.966   4.634  30.803  0.00  0.00     0.113 C 
BRANCH  23  24
ATOM     24  C6  ZIN A   1      38.135   5.269  31.510  0.00  0.00     0.172 C 
ATOM     25  O7  ZIN A   1      39.266   4.863  31.306  0.00  0.00    -0.648 OA
ATOM     26  O8  ZIN A   1      37.950   6.191  32.288  0.00  0.00    -0.648 OA
ENDBRANCH  23  24
ENDBRANCH  22  23
ENDBRANCH  20  22
ENDBRANCH   1  20
BRANCH   6  27
ATOM     27  O19 ZIN A   1      29.385   3.121  33.907  0.00  0.00    -0.395 OA
ATOM     28  H48 ZIN A   1      29.192   4.043  33.691  0.00  0.00     0.210 HD
ENDBRANCH   6  27
BRANCH  10  29
ATOM     29  O26 ZIN A   1      28.003  -2.433  30.916  0.00  0.00    -0.396 OA
ATOM     30  H53 ZIN A   1      28.053  -3.072  30.192  0.00  0.00     0.210 HD
ENDBRANCH  10  29
TORSDOF 6
ENDMDL
MODEL 68
REMARK CAVERDOCK RESULT:       0.2      0.000      0.000
REMARK CAVERDOCK CONSTRAINTS:       0.0      0.0      0.0      0.0
REMARK CAVERDOCK TUNNEL: 67      0.2      2.7     68.1
REMARK  6 active torsions:
REMARK  status: ('A' for Active; 'I' for Inactive)
REMARK    1  A    between atoms: C2_2  and  C4_3 
REMARK    2  A    between atoms: C2_2  and  C9_8 
REMARK    3  A    between atoms: C4_3  and  C5_4 
REMARK    4  A    between atoms: C5_4  and  C6_5 
REMARK    5  A    between atoms: C17_13  and  O19_14 
REMARK    6  A    between atoms: C24_18  and  O26_19 
ROOT
ATOM      1  C9  ZIN A   1      33.624   3.194  31.404  0.00  0.00    -0.002 C 
ATOM      2  C11 ZIN A   1      33.375   3.639  32.867  0.00  0.00     0.006 C 
ATOM      3  C12 ZIN A   1      31.839   3.578  33.087  0.00  0.00     0.006 C 
ATOM      4  C13 ZIN A   1      31.382   2.562  32.033  0.00  0.00     0.001 C 
ATOM      5  C15 ZIN A   1      29.922   2.643  31.626  0.00  0.00     0.024 C 
ATOM      6  C17 ZIN A   1      29.018   2.340  32.820  0.00  0.00     0.123 C 
ATOM      7  C20 ZIN A   1      27.555   2.383  32.374  0.00  0.00     0.037 C 
ATOM      8  C21 ZIN A   1      27.322   1.339  31.281  0.00  0.00    -0.001 C 
ATOM      9  C23 ZIN A   1      27.639  -0.053  31.833  0.00  0.00     0.037 C 
ATOM     10  C24 ZIN A   1      27.404  -1.099  30.740  0.00  0.00     0.118 C 
ATOM     11  C27 ZIN A   1      28.313  -0.804  29.546  0.00  0.00     0.032 C 
ATOM     12  C28 ZIN A   1      27.997   0.589  28.996  0.00  0.00     0.012 C 
ATOM     13  C29 ZIN A   1      28.233   1.634  30.087  0.00  0.00    -0.036 C 
ATOM     14  C30 ZIN A   1      27.916   3.026  29.538  0.00  0.00     0.016 C 
ATOM     15  C31 ZIN A   1      29.698   1.601  30.520  0.00  0.00     0.001 C 
ATOM     16  C33 ZIN A   1      30.603   1.850  29.317  0.00  0.00     0.007 C 
ATOM     17  C34 ZIN A   1      32.082   1.921  29.732  0.00  0.00     0.010 C 
ATOM     18  C35 ZIN A   1      32.239   2.975  30.805  0.00  0.00    -0.036 C 
ATOM     19  C36 ZIN A   1      31.674   4.307  30.307  0.00  0.00     0.016 C 
ENDROOT
BRANCH   1  20
ATOM     20  C2  ZIN A   1      34.368   4.289  30.636  0.00  0.00    -0.013 C 
ATOM     21  C1  ZIN A   1      34.974   3.697  29.363  0.00  0.00     0.010 C 
BRANCH  20  22
ATOM     22  C4  ZIN A   1      35.482   4.860  31.514  0.00  0.00     0.015 C 
BRANCH  22  23
ATOM     23  C5  ZIN A   1      36.830   4.669  30.815  0.00  0.00     0.113 C 
BRANCH  23  24
ATOM     24  C6  ZIN A   1      37.900   5.407  31.578  0.00  0.00     0.172 C 
ATOM     25  O7  ZIN A   1      39.064   5.050  31.497  0.00  0.00    -0.648 OA
ATOM     26  O8  ZIN A   1      37.603   6.361  32.278  0.00  0.00    -0.648 OA
ENDBRANCH  23  24
ENDBRANCH  22  23
ENDBRANCH  20  22
ENDBRANCH   1  20
BRANCH   6  27
ATOM     27  O19 ZIN A   1      29.234   3.315  33.843  0.00  0.00    -0.395 OA
ATOM     28  H48 ZIN A   1      29.730   2.983  34.603  0.00  0.00     0.210 HD
ENDBRANCH   6  27
BRANCH  10  29
ATOM     29  O26 ZIN A   1      27.700  -2.400  31.255  0.00  0.00    -0.396 OA
ATOM     30  H53 ZIN A   1      26.942  -2.999  31.267  0.00  0.00     0.210 HD
ENDBRANCH  10  29
TORSDOF 6
ENDMDL
MODEL 69
REMARK CAVERDOCK RESULT:      -0.2      0.000      0.000
REMARK CAVERDOCK CONSTRAINTS:       0.0      0.0      0.0      0.0
REMARK CAVERDOCK TUNNEL: 68     -0.2      2.8     69.2
REMARK  6 active torsions:
REMARK  status: ('A' for Active; 'I' for Inactive)
REMARK    1  A    between atoms: C2_2  and  C4_3 
REMARK    2  A    between atoms: C2_2  and  C9_8 
REMARK    3  A    between atoms: C4_3  and  C5_4 
REMARK    4  A    between atoms: C5_4  and  C6_5 
REMARK    5  A    between atoms: C17_13  and  O19_14 
REMARK    6  A    between atoms: C24_18  and  O26_19 
ROOT
ATOM      1  C9  ZIN A   1      33.508   3.097  31.385  0.00  0.00    -0.002 C 
ATOM      2  C11 ZIN A   1      33.137   3.680  32.772  0.00  0.00     0.006 C 
ATOM      3  C12 ZIN A   1      31.587   3.674  32.849  0.00  0.00     0.006 C 
ATOM      4  C13 ZIN A   1      31.198   2.577  31.851  0.00  0.00     0.001 C 
ATOM      5  C15 ZIN A   1      29.786   2.653  31.300  0.00  0.00     0.024 C 
ATOM      6  C17 ZIN A   1      28.765   2.481  32.424  0.00  0.00     0.123 C 
ATOM      7  C20 ZIN A   1      27.353   2.517  31.837  0.00  0.00     0.037 C 
ATOM      8  C21 ZIN A   1      27.190   1.382  30.825  0.00  0.00    -0.001 C 
ATOM      9  C23 ZIN A   1      27.411   0.039  31.526  0.00  0.00     0.037 C 
ATOM     10  C24 ZIN A   1      27.246  -1.096  30.514  0.00  0.00     0.118 C 
ATOM     11  C27 ZIN A   1      28.272  -0.933  29.391  0.00  0.00     0.032 C 
ATOM     12  C28 ZIN A   1      28.051   0.411  28.691  0.00  0.00     0.012 C 
ATOM     13  C29 ZIN A   1      28.217   1.546  29.703  0.00  0.00    -0.036 C 
ATOM     14  C30 ZIN A   1      27.997   2.888  29.003  0.00  0.00     0.016 C 
ATOM     15  C31 ZIN A   1      29.634   1.519  30.275  0.00  0.00     0.001 C 
ATOM     16  C33 ZIN A   1      30.654   1.637  29.146  0.00  0.00     0.007 C 
ATOM     17  C34 ZIN A   1      32.090   1.712  29.694  0.00  0.00     0.010 C 
ATOM     18  C35 ZIN A   1      32.179   2.856  30.679  0.00  0.00    -0.036 C 
ATOM     19  C36 ZIN A   1      31.704   4.149  30.012  0.00  0.00     0.016 C 
ENDROOT
BRANCH   1  20
ATOM     20  C2  ZIN A   1      34.354   4.100  30.598  0.00  0.00    -0.013 C 
ATOM     21  C1  ZIN A   1      35.042   3.385  29.435  0.00  0.00     0.010 C 
BRANCH  20  22
ATOM     22  C4  ZIN A   1      35.412   4.709  31.519  0.00  0.00     0.015 C 
BRANCH  22  23
ATOM     23  C5  ZIN A   1      36.528   5.329  30.675  0.00  0.00     0.113 C 
BRANCH  23  24
ATOM     24  C6  ZIN A   1      37.823   5.287  31.445  0.00  0.00     0.172 C 
ATOM     25  O7  ZIN A   1      38.032   6.096  32.333  0.00  0.00    -0.648 OA
ATOM     26  O8  ZIN A   1      38.663   4.443  31.180  0.00  0.00    -0.648 OA
ENDBRANCH  23  24
ENDBRANCH  22  23
ENDBRANCH  20  22
ENDBRANCH   1  20
BRANCH   6  27
ATOM     27  O19 ZIN A   1      28.916   3.540  33.372  0.00  0.00    -0.395 OA
ATOM     28  H48 ZIN A   1      28.128   4.091  33.473  0.00  0.00     0.210 HD
ENDBRANCH   6  27
BRANCH  10  29
ATOM     29  O26 ZIN A   1      27.452  -2.351  31.168  0.00  0.00    -0.396 OA
ATOM     30  H53 ZIN A   1      26.690  -2.944  31.129  0.00  0.00     0.210 HD
ENDBRANCH  10  29
TORSDOF 6
ENDMDL
MODEL 70
REMARK CAVERDOCK RESULT:      -0.5      0.000      0.000
REMARK CAVERDOCK CONSTRAINTS:       0.0      0.0      0.0      0.0
REMARK CAVERDOCK TUNNEL: 69     -0.5      2.8     70.2
REMARK  6 active torsions:
REMARK  status: ('A' for Active; 'I' for Inactive)
REMARK    1  A    between atoms: C2_2  and  C4_3 
REMARK    2  A    between atoms: C2_2  and  C9_8 
REMARK    3  A    between atoms: C4_3  and  C5_4 
REMARK    4  A    between atoms: C5_4  and  C6_5 
REMARK    5  A    between atoms: C17_13  and  O19_14 
REMARK    6  A    between atoms: C24_18  and  O26_19 
ROOT
ATOM      1  C9  ZIN A   1      33.419   3.049  31.254  0.00  0.00    -0.002 C 
ATOM      2  C11 ZIN A   1      33.143   3.542  32.697  0.00  0.00     0.006 C 
ATOM      3  C12 ZIN A   1      31.601   3.519  32.879  0.00  0.00     0.006 C 
ATOM      4  C13 ZIN A   1      31.148   2.484  31.843  0.00  0.00     0.001 C 
ATOM      5  C15 ZIN A   1      29.702   2.584  31.396  0.00  0.00     0.024 C 
ATOM      6  C17 ZIN A   1      28.761   2.333  32.574  0.00  0.00     0.123 C 
ATOM      7  C20 ZIN A   1      27.311   2.395  32.089  0.00  0.00     0.037 C 
ATOM      8  C21 ZIN A   1      27.083   1.325  31.021  0.00  0.00    -0.001 C 
ATOM      9  C23 ZIN A   1      27.356  -0.058  31.620  0.00  0.00     0.037 C 
ATOM     10  C24 ZIN A   1      27.126  -1.129  30.552  0.00  0.00     0.118 C 
ATOM     11  C27 ZIN A   1      28.071  -0.888  29.373  0.00  0.00     0.032 C 
ATOM     12  C28 ZIN A   1      27.798   0.495  28.776  0.00  0.00     0.012 C 
ATOM     13  C29 ZIN A   1      28.030   1.566  29.843  0.00  0.00    -0.036 C 
ATOM     14  C30 ZIN A   1      27.757   2.948  29.247  0.00  0.00     0.016 C 
ATOM     15  C31 ZIN A   1      29.483   1.514  30.314  0.00  0.00     0.001 C 
ATOM     16  C33 ZIN A   1      30.422   1.710  29.128  0.00  0.00     0.007 C 
ATOM     17  C34 ZIN A   1      31.892   1.762  29.579  0.00  0.00     0.010 C 
ATOM     18  C35 ZIN A   1      32.045   2.843  30.626  0.00  0.00    -0.036 C 
ATOM     19  C36 ZIN A   1      31.521   4.171  30.076  0.00  0.00     0.016 C 
ENDROOT
BRANCH   1  20
ATOM     20  C2  ZIN A   1      34.205   4.106  30.475  0.00  0.00    -0.013 C 
ATOM     21  C1  ZIN A   1      34.879   3.453  29.268  0.00  0.00     0.010 C 
BRANCH  20  22
ATOM     22  C4  ZIN A   1      35.271   4.721  31.383  0.00  0.00     0.015 C 
BRANCH  22  23
ATOM     23  C5  ZIN A   1      36.649   4.549  30.741  0.00  0.00     0.113 C 
BRANCH  23  24
ATOM     24  C6  ZIN A   1      37.660   5.378  31.492  0.00  0.00     0.172 C 
ATOM     25  O7  ZIN A   1      37.292   6.321  32.171  0.00  0.00    -0.648 OA
ATOM     26  O8  ZIN A   1      38.847   5.104  31.422  0.00  0.00    -0.648 OA
ENDBRANCH  23  24
ENDBRANCH  22  23
ENDBRANCH  20  22
ENDBRANCH   1  20
BRANCH   6  27
ATOM     27  O19 ZIN A   1      28.973   3.332  33.574  0.00  0.00    -0.395 OA
ATOM     28  H48 ZIN A   1      29.878   3.669  33.607  0.00  0.00     0.210 HD
ENDBRANCH   6  27
BRANCH  10  29
ATOM     29  O26 ZIN A   1      27.381  -2.420  31.110  0.00  0.00    -0.396 OA
ATOM     30  H53 ZIN A   1      28.118  -2.888  30.696  0.00  0.00     0.210 HD
ENDBRANCH  10  29
TORSDOF 6
ENDMDL
MODEL 71
REMARK CAVERDOCK RESULT:      -0.6      0.000      0.000
REMARK CAVERDOCK CONSTRAINTS:       0.0      0.0      0.0      0.0
REMARK CAVERDOCK TUNNEL: 70     -0.6      2.8     71.1
REMARK  6 active torsions:
REMARK  status: ('A' for Active; 'I' for Inactive)
REMARK    1  A    between atoms: C2_2  and  C4_3 
REMARK    2  A    between atoms: C2_2  and  C9_8 
REMARK    3  A    between atoms: C4_3  and  C5_4 
REMARK    4  A    between atoms: C5_4  and  C6_5 
REMARK    5  A    between atoms: C17_13  and  O19_14 
REMARK    6  A    between atoms: C24_18  and  O26_19 
ROOT
ATOM      1  C9  ZIN A   1      33.303   2.951  31.283  0.00  0.00    -0.002 C 
ATOM      2  C11 ZIN A   1      32.896   3.670  32.594  0.00  0.00     0.006 C 
ATOM      3  C12 ZIN A   1      31.344   3.703  32.611  0.00  0.00     0.006 C 
ATOM      4  C13 ZIN A   1      30.966   2.525  31.706  0.00  0.00     0.001 C 
ATOM      5  C15 ZIN A   1      29.577   2.578  31.097  0.00  0.00     0.024 C 
ATOM      6  C17 ZIN A   1      28.512   2.534  32.192  0.00  0.00     0.123 C 
ATOM      7  C20 ZIN A   1      27.123   2.543  31.551  0.00  0.00     0.037 C 
ATOM      8  C21 ZIN A   1      26.969   1.322  30.644  0.00  0.00    -0.001 C 
ATOM      9  C23 ZIN A   1      27.132   0.047  31.475  0.00  0.00     0.037 C 
ATOM     10  C24 ZIN A   1      26.977  -1.176  30.569  0.00  0.00     0.118 C 
ATOM     11  C27 ZIN A   1      28.046  -1.140  29.475  0.00  0.00     0.032 C 
ATOM     12  C28 ZIN A   1      27.884   0.135  28.645  0.00  0.00     0.012 C 
ATOM     13  C29 ZIN A   1      28.041   1.357  29.551  0.00  0.00    -0.036 C 
ATOM     14  C30 ZIN A   1      27.878   2.632  28.721  0.00  0.00     0.016 C 
ATOM     15  C31 ZIN A   1      29.435   1.355  30.177  0.00  0.00     0.001 C 
ATOM     16  C33 ZIN A   1      30.498   1.344  29.083  0.00  0.00     0.007 C 
ATOM     17  C34 ZIN A   1      31.914   1.441  29.675  0.00  0.00     0.010 C 
ATOM     18  C35 ZIN A   1      31.995   2.672  30.551  0.00  0.00    -0.036 C 
ATOM     19  C36 ZIN A   1      31.576   3.905  29.749  0.00  0.00     0.016 C 
ENDROOT
BRANCH   1  20
ATOM     20  C2  ZIN A   1      34.201   3.857  30.438  0.00  0.00    -0.013 C 
ATOM     21  C1  ZIN A   1      34.839   3.038  29.315  0.00  0.00     0.010 C 
BRANCH  20  22
ATOM     22  C4  ZIN A   1      35.298   4.454  31.321  0.00  0.00     0.015 C 
BRANCH  22  23
ATOM     23  C5  ZIN A   1      36.607   4.521  30.532  0.00  0.00     0.113 C 
BRANCH  23  24
ATOM     24  C6  ZIN A   1      37.662   5.201  31.367  0.00  0.00     0.172 C 
ATOM     25  O7  ZIN A   1      38.817   4.812  31.326  0.00  0.00    -0.648 OA
ATOM     26  O8  ZIN A   1      37.361   6.142  32.083  0.00  0.00    -0.648 OA
ENDBRANCH  23  24
ENDBRANCH  22  23
ENDBRANCH  20  22
ENDBRANCH   1  20
BRANCH   6  27
ATOM     27  O19 ZIN A   1      28.654   3.675  33.041  0.00  0.00    -0.395 OA
ATOM     28  H48 ZIN A   1      27.827   3.966  33.449  0.00  0.00     0.210 HD
ENDBRANCH   6  27
BRANCH  10  29
ATOM     29  O26 ZIN A   1      27.129  -2.367  31.345  0.00  0.00    -0.396 OA
ATOM     30  H53 ZIN A   1      27.804  -2.303  32.034  0.00  0.00     0.210 HD
ENDBRANCH  10  29
TORSDOF 6
ENDMDL
MODEL 72
REMARK CAVERDOCK RESULT:      -0.9      0.000      0.000
REMARK CAVERDOCK CONSTRAINTS:       0.0      0.0      0.0      0.0
REMARK CAVERDOCK TUNNEL: 71     -0.9      2.9     72.1
REMARK  6 active torsions:
REMARK  status: ('A' for Active; 'I' for Inactive)
REMARK    1  A    between atoms: C2_2  and  C4_3 
REMARK    2  A    between atoms: C2_2  and  C9_8 
REMARK    3  A    between atoms: C4_3  and  C5_4 
REMARK    4  A    between atoms: C5_4  and  C6_5 
REMARK    5  A    between atoms: C17_13  and  O19_14 
REMARK    6  A    between atoms: C24_18  and  O26_19 
ROOT
ATOM      1  C9  ZIN A   1      33.210   2.930  31.208  0.00  0.00    -0.002 C 
ATOM      2  C11 ZIN A   1      32.838   3.662  32.523  0.00  0.00     0.006 C 
ATOM      3  C12 ZIN A   1      31.287   3.691  32.584  0.00  0.00     0.006 C 
ATOM      4  C13 ZIN A   1      30.887   2.503  31.701  0.00  0.00     0.001 C 
ATOM      5  C15 ZIN A   1      29.481   2.547  31.130  0.00  0.00     0.024 C 
ATOM      6  C17 ZIN A   1      28.447   2.512  32.256  0.00  0.00     0.123 C 
ATOM      7  C20 ZIN A   1      27.041   2.512  31.654  0.00  0.00     0.037 C 
ATOM      8  C21 ZIN A   1      26.865   1.281  30.764  0.00  0.00    -0.001 C 
ATOM      9  C23 ZIN A   1      27.055   0.015  31.603  0.00  0.00     0.037 C 
ATOM     10  C24 ZIN A   1      26.877  -1.217  30.713  0.00  0.00     0.118 C 
ATOM     11  C27 ZIN A   1      27.915  -1.191  29.590  0.00  0.00     0.032 C 
ATOM     12  C28 ZIN A   1      27.726   0.076  28.752  0.00  0.00     0.012 C 
ATOM     13  C29 ZIN A   1      27.905   1.308  29.641  0.00  0.00    -0.036 C 
ATOM     14  C30 ZIN A   1      27.716   2.574  28.803  0.00  0.00     0.016 C 
ATOM     15  C31 ZIN A   1      29.316   1.315  30.228  0.00  0.00     0.001 C 
ATOM     16  C33 ZIN A   1      30.348   1.296  29.104  0.00  0.00     0.007 C 
ATOM     17  C34 ZIN A   1      31.780   1.402  29.655  0.00  0.00     0.010 C 
ATOM     18  C35 ZIN A   1      31.882   2.641  30.517  0.00  0.00    -0.036 C 
ATOM     19  C36 ZIN A   1      31.438   3.866  29.714  0.00  0.00     0.016 C 
ENDROOT
BRANCH   1  20
ATOM     20  C2  ZIN A   1      34.081   3.830  30.330  0.00  0.00    -0.013 C 
ATOM     21  C1  ZIN A   1      34.835   2.973  29.312  0.00  0.00     0.010 C 
BRANCH  20  22
ATOM     22  C4  ZIN A   1      35.085   4.582  31.206  0.00  0.00     0.015 C 
BRANCH  22  23
ATOM     23  C5  ZIN A   1      36.330   4.917  30.383  0.00  0.00     0.113 C 
BRANCH  23  24
ATOM     24  C6  ZIN A   1      37.496   5.153  31.309  0.00  0.00     0.172 C 
ATOM     25  O7  ZIN A   1      37.435   6.030  32.154  0.00  0.00    -0.648 OA
ATOM     26  O8  ZIN A   1      38.500   4.468  31.213  0.00  0.00    -0.648 OA
ENDBRANCH  23  24
ENDBRANCH  22  23
ENDBRANCH  20  22
ENDBRANCH   1  20
BRANCH   6  27
ATOM     27  O19 ZIN A   1      28.610   3.661  33.090  0.00  0.00    -0.395 OA
ATOM     28  H48 ZIN A   1      28.299   3.536  33.996  0.00  0.00     0.210 HD
ENDBRANCH   6  27
BRANCH  10  29
ATOM     29  O26 ZIN A   1      27.053  -2.400  31.496  0.00  0.00    -0.396 OA
ATOM     30  H53 ZIN A   1      26.981  -2.255  32.449  0.00  0.00     0.210 HD
ENDBRANCH  10  29
TORSDOF 6
ENDMDL
MODEL 73
REMARK CAVERDOCK RESULT:      -1.3      0.000      0.000
REMARK CAVERDOCK CONSTRAINTS:       0.0      0.0      0.0      0.0
REMARK CAVERDOCK TUNNEL: 72     -1.3      3.0     73.4
REMARK  6 active torsions:
REMARK  status: ('A' for Active; 'I' for Inactive)
REMARK    1  A    between atoms: C2_2  and  C4_3 
REMARK    2  A    between atoms: C2_2  and  C9_8 
REMARK    3  A    between atoms: C4_3  and  C5_4 
REMARK    4  A    between atoms: C5_4  and  C6_5 
REMARK    5  A    between atoms: C17_13  and  O19_14 
REMARK    6  A    between atoms: C24_18  and  O26_19 
ROOT
ATOM      1  C9  ZIN A   1      33.077   2.903  31.219  0.00  0.00    -0.002 C 
ATOM      2  C11 ZIN A   1      32.697   3.645  32.526  0.00  0.00     0.006 C 
ATOM      3  C12 ZIN A   1      31.146   3.668  32.581  0.00  0.00     0.006 C 
ATOM      4  C13 ZIN A   1      30.754   2.470  31.708  0.00  0.00     0.001 C 
ATOM      5  C15 ZIN A   1      29.350   2.502  31.132  0.00  0.00     0.024 C 
ATOM      6  C17 ZIN A   1      28.312   2.472  32.254  0.00  0.00     0.123 C 
ATOM      7  C20 ZIN A   1      26.908   2.460  31.647  0.00  0.00     0.037 C 
ATOM      8  C21 ZIN A   1      26.741   1.220  30.768  0.00  0.00    -0.001 C 
ATOM      9  C23 ZIN A   1      26.933  -0.037  31.620  0.00  0.00     0.037 C 
ATOM     10  C24 ZIN A   1      26.764  -1.278  30.741  0.00  0.00     0.118 C 
ATOM     11  C27 ZIN A   1      27.806  -1.258  29.621  0.00  0.00     0.032 C 
ATOM     12  C28 ZIN A   1      27.615   0.000  28.771  0.00  0.00     0.012 C 
ATOM     13  C29 ZIN A   1      27.785   1.241  29.649  0.00  0.00    -0.036 C 
ATOM     14  C30 ZIN A   1      27.594   2.498  28.799  0.00  0.00     0.016 C 
ATOM     15  C31 ZIN A   1      29.194   1.261  30.240  0.00  0.00     0.001 C 
ATOM     16  C33 ZIN A   1      30.230   1.235  29.120  0.00  0.00     0.007 C 
ATOM     17  C34 ZIN A   1      31.659   1.353  29.676  0.00  0.00     0.010 C 
ATOM     18  C35 ZIN A   1      31.753   2.601  30.526  0.00  0.00    -0.036 C 
ATOM     19  C36 ZIN A   1      31.306   3.815  29.710  0.00  0.00     0.016 C 
ENDROOT
BRANCH   1  20
ATOM     20  C2  ZIN A   1      33.947   3.798  30.335  0.00  0.00    -0.013 C 
ATOM     21  C1  ZIN A   1      34.667   2.941  29.293  0.00  0.00     0.010 C 
BRANCH  20  22
ATOM     22  C4  ZIN A   1      34.980   4.521  31.201  0.00  0.00     0.015 C 
BRANCH  22  23
ATOM     23  C5  ZIN A   1      36.323   4.559  30.470  0.00  0.00     0.113 C 
BRANCH  23  24
ATOM     24  C6  ZIN A   1      37.362   5.193  31.359  0.00  0.00     0.172 C 
ATOM     25  O7  ZIN A   1      38.509   4.780  31.349  0.00  0.00    -0.648 OA
ATOM     26  O8  ZIN A   1      37.055   6.122  32.089  0.00  0.00    -0.648 OA
ENDBRANCH  23  24
ENDBRANCH  22  23
ENDBRANCH  20  22
ENDBRANCH   1  20
BRANCH   6  27
ATOM     27  O19 ZIN A   1      28.467   3.630  33.077  0.00  0.00    -0.395 OA
ATOM     28  H48 ZIN A   1      28.540   4.457  32.582  0.00  0.00     0.210 HD
ENDBRANCH   6  27
BRANCH  10  29
ATOM     29  O26 ZIN A   1      26.943  -2.453  31.536  0.00  0.00    -0.396 OA
ATOM     30  H53 ZIN A   1      26.961  -2.284  32.488  0.00  0.00     0.210 HD
ENDBRANCH  10  29
TORSDOF 6
ENDMDL
MODEL 74
REMARK CAVERDOCK RESULT:      -1.4      0.000      0.000
REMARK CAVERDOCK CONSTRAINTS:       0.0      0.0      0.0      0.0
REMARK CAVERDOCK TUNNEL: 73     -1.4      3.0     74.5
REMARK  6 active torsions:
REMARK  status: ('A' for Active; 'I' for Inactive)
REMARK    1  A    between atoms: C2_2  and  C4_3 
REMARK    2  A    between atoms: C2_2  and  C9_8 
REMARK    3  A    between atoms: C4_3  and  C5_4 
REMARK    4  A    between atoms: C5_4  and  C6_5 
REMARK    5  A    between atoms: C17_13  and  O19_14 
REMARK    6  A    between atoms: C24_18  and  O26_19 
ROOT
ATOM      1  C9  ZIN A   1      33.044   2.820  31.145  0.00  0.00    -0.002 C 
ATOM      2  C11 ZIN A   1      32.695   3.527  32.479  0.00  0.00     0.006 C 
ATOM      3  C12 ZIN A   1      31.146   3.550  32.570  0.00  0.00     0.006 C 
ATOM      4  C13 ZIN A   1      30.732   2.377  31.675  0.00  0.00     0.001 C 
ATOM      5  C15 ZIN A   1      29.315   2.426  31.132  0.00  0.00     0.024 C 
ATOM      6  C17 ZIN A   1      28.304   2.367  32.277  0.00  0.00     0.123 C 
ATOM      7  C20 ZIN A   1      26.886   2.373  31.702  0.00  0.00     0.037 C 
ATOM      8  C21 ZIN A   1      26.696   1.157  30.794  0.00  0.00    -0.001 C 
ATOM      9  C23 ZIN A   1      26.906  -0.123  31.607  0.00  0.00     0.037 C 
ATOM     10  C24 ZIN A   1      26.715  -1.340  30.700  0.00  0.00     0.118 C 
ATOM     11  C27 ZIN A   1      27.731  -1.290  29.557  0.00  0.00     0.032 C 
ATOM     12  C28 ZIN A   1      27.522  -0.010  28.745  0.00  0.00     0.012 C 
ATOM     13  C29 ZIN A   1      27.714   1.207  29.652  0.00  0.00    -0.036 C 
ATOM     14  C30 ZIN A   1      27.506   2.486  28.841  0.00  0.00     0.016 C 
ATOM     15  C31 ZIN A   1      29.137   1.209  30.211  0.00  0.00     0.001 C 
ATOM     16  C33 ZIN A   1      30.146   1.212  29.068  0.00  0.00     0.007 C 
ATOM     17  C34 ZIN A   1      31.588   1.314  29.593  0.00  0.00     0.010 C 
ATOM     18  C35 ZIN A   1      31.704   2.538  30.474  0.00  0.00    -0.036 C 
ATOM     19  C36 ZIN A   1      31.241   3.775  29.702  0.00  0.00     0.016 C 
ENDROOT
BRANCH   1  20
ATOM     20  C2  ZIN A   1      33.895   3.738  30.265  0.00  0.00    -0.013 C 
ATOM     21  C1  ZIN A   1      34.649   2.898  29.233  0.00  0.00     0.010 C 
BRANCH  20  22
ATOM     22  C4  ZIN A   1      34.898   4.494  31.138  0.00  0.00     0.015 C 
BRANCH  22  23
ATOM     23  C5  ZIN A   1      36.264   4.511  30.448  0.00  0.00     0.113 C 
BRANCH  23  24
ATOM     24  C6  ZIN A   1      37.274   5.171  31.351  0.00  0.00     0.172 C 
ATOM     25  O7  ZIN A   1      36.908   5.974  32.192  0.00  0.00    -0.648 OA
ATOM     26  O8  ZIN A   1      38.459   4.901  31.241  0.00  0.00    -0.648 OA
ENDBRANCH  23  24
ENDBRANCH  22  23
ENDBRANCH  20  22
ENDBRANCH   1  20
BRANCH   6  27
ATOM     27  O19 ZIN A   1      28.479   3.502  33.127  0.00  0.00    -0.395 OA
ATOM     28  H48 ZIN A   1      29.197   3.407  33.766  0.00  0.00     0.210 HD
ENDBRANCH   6  27
BRANCH  10  29
ATOM     29  O26 ZIN A   1      26.910  -2.536  31.459  0.00  0.00    -0.396 OA
ATOM     30  H53 ZIN A   1      26.995  -3.333  30.920  0.00  0.00     0.210 HD
ENDBRANCH  10  29
TORSDOF 6
ENDMDL
MODEL 75
REMARK CAVERDOCK RESULT:      -1.4      0.000      0.000
REMARK CAVERDOCK CONSTRAINTS:       0.0      0.0      0.0      0.0
REMARK CAVERDOCK TUNNEL: 74     -1.4      3.0     75.2
REMARK  6 active torsions:
REMARK  status: ('A' for Active; 'I' for Inactive)
REMARK    1  A    between atoms: C2_2  and  C4_3 
REMARK    2  A    between atoms: C2_2  and  C9_8 
REMARK    3  A    between atoms: C4_3  and  C5_4 
REMARK    4  A    between atoms: C5_4  and  C6_5 
REMARK    5  A    between atoms: C17_13  and  O19_14 
REMARK    6  A    between atoms: C24_18  and  O26_19 
ROOT
ATOM      1  C9  ZIN A   1      32.848   2.786  31.213  0.00  0.00    -0.002 C 
ATOM      2  C11 ZIN A   1      32.454   3.571  32.490  0.00  0.00     0.006 C 
ATOM      3  C12 ZIN A   1      30.902   3.618  32.513  0.00  0.00     0.006 C 
ATOM      4  C13 ZIN A   1      30.509   2.401  31.667  0.00  0.00     0.001 C 
ATOM      5  C15 ZIN A   1      29.118   2.437  31.063  0.00  0.00     0.024 C 
ATOM      6  C17 ZIN A   1      28.058   2.454  32.164  0.00  0.00     0.123 C 
ATOM      7  C20 ZIN A   1      26.666   2.444  31.530  0.00  0.00     0.037 C 
ATOM      8  C21 ZIN A   1      26.498   1.182  30.684  0.00  0.00    -0.001 C 
ATOM      9  C23 ZIN A   1      26.655  -0.053  31.575  0.00  0.00     0.037 C 
ATOM     10  C24 ZIN A   1      26.485  -1.316  30.728  0.00  0.00     0.118 C 
ATOM     11  C27 ZIN A   1      27.548  -1.343  29.630  0.00  0.00     0.032 C 
ATOM     12  C28 ZIN A   1      27.392  -0.107  28.740  0.00  0.00     0.012 C 
ATOM     13  C29 ZIN A   1      27.564   1.156  29.585  0.00  0.00    -0.036 C 
ATOM     14  C30 ZIN A   1      27.408   2.390  28.696  0.00  0.00     0.016 C 
ATOM     15  C31 ZIN A   1      28.961   1.172  30.204  0.00  0.00     0.001 C 
ATOM     16  C33 ZIN A   1      30.018   1.100  29.106  0.00  0.00     0.007 C 
ATOM     17  C34 ZIN A   1      31.438   1.213  29.687  0.00  0.00     0.010 C 
ATOM     18  C35 ZIN A   1      31.533   2.484  30.502  0.00  0.00    -0.036 C 
ATOM     19  C36 ZIN A   1      31.121   3.680  29.643  0.00  0.00     0.016 C 
ENDROOT
BRANCH   1  20
ATOM     20  C2  ZIN A   1      33.749   3.643  30.321  0.00  0.00    -0.013 C 
ATOM     21  C1  ZIN A   1      34.532   2.739  29.369  0.00  0.00     0.010 C 
BRANCH  20  22
ATOM     22  C4  ZIN A   1      34.725   4.434  31.193  0.00  0.00     0.015 C 
BRANCH  22  23
ATOM     23  C5  ZIN A   1      35.997   4.729  30.395  0.00  0.00     0.113 C 
BRANCH  23  24
ATOM     24  C6  ZIN A   1      37.076   5.214  31.330  0.00  0.00     0.172 C 
ATOM     25  O7  ZIN A   1      36.805   6.013  32.211  0.00  0.00    -0.648 OA
ATOM     26  O8  ZIN A   1      38.219   4.808  31.206  0.00  0.00    -0.648 OA
ENDBRANCH  23  24
ENDBRANCH  22  23
ENDBRANCH  20  22
ENDBRANCH   1  20
BRANCH   6  27
ATOM     27  O19 ZIN A   1      28.214   3.633  32.957  0.00  0.00    -0.395 OA
ATOM     28  H48 ZIN A   1      28.533   3.464  33.853  0.00  0.00     0.210 HD
ENDBRANCH   6  27
BRANCH  10  29
ATOM     29  O26 ZIN A   1      26.631  -2.470  31.560  0.00  0.00    -0.396 OA
ATOM     30  H53 ZIN A   1      25.982  -3.165  31.385  0.00  0.00     0.210 HD
ENDBRANCH  10  29
TORSDOF 6
ENDMDL
MODEL 76
REMARK CAVERDOCK RESULT:      -1.4      0.000      0.000
REMARK CAVERDOCK CONSTRAINTS:       0.0      0.0      0.0      0.0
REMARK CAVERDOCK TUNNEL: 75     -1.4      3.0     76.8
REMARK  6 active torsions:
REMARK  status: ('A' for Active; 'I' for Inactive)
REMARK    1  A    between atoms: C2_2  and  C4_3 
REMARK    2  A    between atoms: C2_2  and  C9_8 
REMARK    3  A    between atoms: C4_3  and  C5_4 
REMARK    4  A    between atoms: C5_4  and  C6_5 
REMARK    5  A    between atoms: C17_13  and  O19_14 
REMARK    6  A    between atoms: C24_18  and  O26_19 
ROOT
ATOM      1  C9  ZIN A   1      32.889   2.871  31.224  0.00  0.00    -0.002 C 
ATOM      2  C11 ZIN A   1      32.466   3.628  32.509  0.00  0.00     0.006 C 
ATOM      3  C12 ZIN A   1      30.915   3.587  32.549  0.00  0.00     0.006 C 
ATOM      4  C13 ZIN A   1      30.582   2.353  31.703  0.00  0.00     0.001 C 
ATOM      5  C15 ZIN A   1      29.184   2.312  31.114  0.00  0.00     0.024 C 
ATOM      6  C17 ZIN A   1      28.137   2.265  32.227  0.00  0.00     0.123 C 
ATOM      7  C20 ZIN A   1      26.741   2.179  31.608  0.00  0.00     0.037 C 
ATOM      8  C21 ZIN A   1      26.635   0.912  30.759  0.00  0.00    -0.001 C 
ATOM      9  C23 ZIN A   1      26.871  -0.315  31.643  0.00  0.00     0.037 C 
ATOM     10  C24 ZIN A   1      26.763  -1.583  30.793  0.00  0.00     0.118 C 
ATOM     11  C27 ZIN A   1      27.814  -1.545  29.682  0.00  0.00     0.032 C 
ATOM     12  C28 ZIN A   1      27.578  -0.317  28.799  0.00  0.00     0.012 C 
ATOM     13  C29 ZIN A   1      27.688   0.950  29.648  0.00  0.00    -0.036 C 
ATOM     14  C30 ZIN A   1      27.452   2.177  28.766  0.00  0.00     0.016 C 
ATOM     15  C31 ZIN A   1      29.089   1.044  30.251  0.00  0.00     0.001 C 
ATOM     16  C33 ZIN A   1      30.136   1.035  29.142  0.00  0.00     0.007 C 
ATOM     17  C34 ZIN A   1      31.553   1.226  29.707  0.00  0.00     0.010 C 
ATOM     18  C35 ZIN A   1      31.586   2.497  30.527  0.00  0.00    -0.036 C 
ATOM     19  C36 ZIN A   1      31.097   3.672  29.678  0.00  0.00     0.016 C 
ENDROOT
BRANCH   1  20
ATOM     20  C2  ZIN A   1      33.730   3.781  30.326  0.00  0.00    -0.013 C 
ATOM     21  C1  ZIN A   1      34.453   2.935  29.277  0.00  0.00     0.010 C 
BRANCH  20  22
ATOM     22  C4  ZIN A   1      34.759   4.527  31.177  0.00  0.00     0.015 C 
BRANCH  22  23
ATOM     23  C5  ZIN A   1      36.088   4.602  30.421  0.00  0.00     0.113 C 
BRANCH  23  24
ATOM     24  C6  ZIN A   1      37.153   5.158  31.331  0.00  0.00     0.172 C 
ATOM     25  O7  ZIN A   1      38.311   4.796  31.207  0.00  0.00    -0.648 OA
ATOM     26  O8  ZIN A   1      36.857   5.970  32.192  0.00  0.00    -0.648 OA
ENDBRANCH  23  24
ENDBRANCH  22  23
ENDBRANCH  20  22
ENDBRANCH   1  20
BRANCH   6  27
ATOM     27  O19 ZIN A   1      28.235   3.448  33.023  0.00  0.00    -0.395 OA
ATOM     28  H48 ZIN A   1      29.107   3.587  33.416  0.00  0.00     0.210 HD
ENDBRANCH   6  27
BRANCH  10  29
ATOM     29  O26 ZIN A   1      26.983  -2.729  31.618  0.00  0.00    -0.396 OA
ATOM     30  H53 ZIN A   1      26.206  -3.295  31.720  0.00  0.00     0.210 HD
ENDBRANCH  10  29
TORSDOF 6
ENDMDL
MODEL 77
REMARK CAVERDOCK RESULT:      -1.7      0.000      0.000
REMARK CAVERDOCK CONSTRAINTS:       0.1      0.0      0.0      0.0
REMARK CAVERDOCK TUNNEL: 76     -1.7      3.1     77.5
REMARK  6 active torsions:
REMARK  status: ('A' for Active; 'I' for Inactive)
REMARK    1  A    between atoms: C2_2  and  C4_3 
REMARK    2  A    between atoms: C2_2  and  C9_8 
REMARK    3  A    between atoms: C4_3  and  C5_4 
REMARK    4  A    between atoms: C5_4  and  C6_5 
REMARK    5  A    between atoms: C17_13  and  O19_14 
REMARK    6  A    between atoms: C24_18  and  O26_19 
ROOT
ATOM      1  C9  ZIN A   1      27.048  -0.341  32.022  0.00  0.00    -0.002 C 
ATOM      2  C11 ZIN A   1      26.729  -0.775  30.569  0.00  0.00     0.006 C 
ATOM      3  C12 ZIN A   1      27.372   0.293  29.643  0.00  0.00     0.006 C 
ATOM      4  C13 ZIN A   1      28.487   0.879  30.517  0.00  0.00     0.001 C 
ATOM      5  C15 ZIN A   1      28.970   2.265  30.133  0.00  0.00     0.024 C 
ATOM      6  C17 ZIN A   1      29.594   2.244  28.737  0.00  0.00     0.123 C 
ATOM      7  C20 ZIN A   1      30.113   3.641  28.392  0.00  0.00     0.037 C 
ATOM      8  C21 ZIN A   1      31.169   4.063  29.414  0.00  0.00    -0.001 C 
ATOM      9  C23 ZIN A   1      32.333   3.070  29.381  0.00  0.00     0.037 C 
ATOM     10  C24 ZIN A   1      33.391   3.492  30.402  0.00  0.00     0.118 C 
ATOM     11  C27 ZIN A   1      32.774   3.506  31.802  0.00  0.00     0.032 C 
ATOM     12  C28 ZIN A   1      31.609   4.498  31.834  0.00  0.00     0.012 C 
ATOM     13  C29 ZIN A   1      30.551   4.075  30.814  0.00  0.00    -0.036 C 
ATOM     14  C30 ZIN A   1      29.386   5.067  30.847  0.00  0.00     0.016 C 
ATOM     15  C31 ZIN A   1      30.021   2.687  31.171  0.00  0.00     0.001 C 
ATOM     16  C33 ZIN A   1      29.447   2.695  32.585  0.00  0.00     0.007 C 
ATOM     17  C34 ZIN A   1      28.816   1.339  32.942  0.00  0.00     0.010 C 
ATOM     18  C35 ZIN A   1      27.780   0.991  31.896  0.00  0.00    -0.036 C 
ATOM     19  C36 ZIN A   1      26.766   2.130  31.775  0.00  0.00     0.016 C 
ENDROOT
BRANCH   1  20
ATOM     20  C2  ZIN A   1      25.753  -0.162  32.818  0.00  0.00    -0.013 C 
ATOM     21  C1  ZIN A   1      26.080   0.398  34.203  0.00  0.00     0.010 C 
BRANCH  20  22
ATOM     22  C4  ZIN A   1      25.055  -1.515  32.966  0.00  0.00     0.015 C 
BRANCH  22  23
ATOM     23  C5  ZIN A   1      25.882  -2.417  33.885  0.00  0.00     0.113 C 
BRANCH  23  24
ATOM     24  C6  ZIN A   1      25.644  -3.860  33.518  0.00  0.00     0.172 C 
ATOM     25  O7  ZIN A   1      25.506  -4.697  34.394  0.00  0.00    -0.648 OA
ATOM     26  O8  ZIN A   1      25.590  -4.190  32.345  0.00  0.00    -0.648 OA
ENDBRANCH  23  24
ENDBRANCH  22  23
ENDBRANCH  20  22
ENDBRANCH   1  20
BRANCH   6  27
ATOM     27  O19 ZIN A   1      28.608   1.850  27.780  0.00  0.00    -0.395 OA
ATOM     28  H48 ZIN A   1      28.180   1.008  27.981  0.00  0.00     0.210 HD
ENDBRANCH   6  27
BRANCH  10  29
ATOM     29  O26 ZIN A   1      34.480   2.565  30.372  0.00  0.00    -0.396 OA
ATOM     30  H53 ZIN A   1      34.700   2.247  29.486  0.00  0.00     0.210 HD
ENDBRANCH  10  29
TORSDOF 6
ENDMDL
MODEL 78
REMARK CAVERDOCK RESULT:      -2.3      0.000      0.000
REMARK CAVERDOCK CONSTRAINTS:       0.0      0.0      0.0      0.0
REMARK CAVERDOCK TUNNEL: 77     -2.3      3.1     78.8
REMARK  6 active torsions:
REMARK  status: ('A' for Active; 'I' for Inactive)
REMARK    1  A    between atoms: C2_2  and  C4_3 
REMARK    2  A    between atoms: C2_2  and  C9_8 
REMARK    3  A    between atoms: C4_3  and  C5_4 
REMARK    4  A    between atoms: C5_4  and  C6_5 
REMARK    5  A    between atoms: C17_13  and  O19_14 
REMARK    6  A    between atoms: C24_18  and  O26_19 
ROOT
ATOM      1  C9  ZIN A   1      27.166  -0.593  32.049  0.00  0.00    -0.002 C 
ATOM      2  C11 ZIN A   1      26.851  -1.015  30.591  0.00  0.00     0.006 C 
ATOM      3  C12 ZIN A   1      27.483   0.069  29.677  0.00  0.00     0.006 C 
ATOM      4  C13 ZIN A   1      28.591   0.658  30.558  0.00  0.00     0.001 C 
ATOM      5  C15 ZIN A   1      29.060   2.053  30.188  0.00  0.00     0.024 C 
ATOM      6  C17 ZIN A   1      29.684   2.053  28.792  0.00  0.00     0.123 C 
ATOM      7  C20 ZIN A   1      30.188   3.460  28.462  0.00  0.00     0.037 C 
ATOM      8  C21 ZIN A   1      31.240   3.881  29.488  0.00  0.00    -0.001 C 
ATOM      9  C23 ZIN A   1      32.415   2.901  29.445  0.00  0.00     0.037 C 
ATOM     10  C24 ZIN A   1      33.469   3.323  30.471  0.00  0.00     0.118 C 
ATOM     11  C27 ZIN A   1      32.851   3.316  31.870  0.00  0.00     0.032 C 
ATOM     12  C28 ZIN A   1      31.676   4.295  31.913  0.00  0.00     0.012 C 
ATOM     13  C29 ZIN A   1      30.622   3.872  30.889  0.00  0.00    -0.036 C 
ATOM     14  C30 ZIN A   1      29.447   4.851  30.932  0.00  0.00     0.016 C 
ATOM     15  C31 ZIN A   1      30.107   2.474  31.231  0.00  0.00     0.001 C 
ATOM     16  C33 ZIN A   1      29.533   2.462  32.644  0.00  0.00     0.007 C 
ATOM     17  C34 ZIN A   1      28.916   1.095  32.987  0.00  0.00     0.010 C 
ATOM     18  C35 ZIN A   1      27.884   0.747  31.937  0.00  0.00    -0.036 C 
ATOM     19  C36 ZIN A   1      26.858   1.877  31.829  0.00  0.00     0.016 C 
ENDROOT
BRANCH   1  20
ATOM     20  C2  ZIN A   1      25.869  -0.437  32.847  0.00  0.00    -0.013 C 
ATOM     21  C1  ZIN A   1      26.159   0.312  34.148  0.00  0.00     0.010 C 
BRANCH  20  22
ATOM     22  C4  ZIN A   1      25.299  -1.819  33.170  0.00  0.00     0.015 C 
BRANCH  22  23
ATOM     23  C5  ZIN A   1      26.180  -2.895  32.533  0.00  0.00     0.113 C 
BRANCH  23  24
ATOM     24  C6  ZIN A   1      26.865  -3.689  33.616  0.00  0.00     0.172 C 
ATOM     25  O7  ZIN A   1      26.554  -3.524  34.783  0.00  0.00    -0.648 OA
ATOM     26  O8  ZIN A   1      27.732  -4.497  33.325  0.00  0.00    -0.648 OA
ENDBRANCH  23  24
ENDBRANCH  22  23
ENDBRANCH  20  22
ENDBRANCH   1  20
BRANCH   6  27
ATOM     27  O19 ZIN A   1      28.703   1.660  27.831  0.00  0.00    -0.395 OA
ATOM     28  H48 ZIN A   1      27.917   1.249  28.217  0.00  0.00     0.210 HD
ENDBRANCH   6  27
BRANCH  10  29
ATOM     29  O26 ZIN A   1      34.567   2.408  30.430  0.00  0.00    -0.396 OA
ATOM     30  H53 ZIN A   1      35.400   2.807  30.148  0.00  0.00     0.210 HD
ENDBRANCH  10  29
TORSDOF 6
ENDMDL
MODEL 79
REMARK CAVERDOCK RESULT:      -3.2      0.000      0.000
REMARK CAVERDOCK CONSTRAINTS:       0.1      0.0      0.0      0.0
REMARK CAVERDOCK TUNNEL: 78     -3.2      3.2     79.5
REMARK  6 active torsions:
REMARK  status: ('A' for Active; 'I' for Inactive)
REMARK    1  A    between atoms: C2_2  and  C4_3 
REMARK    2  A    between atoms: C2_2  and  C9_8 
REMARK    3  A    between atoms: C4_3  and  C5_4 
REMARK    4  A    between atoms: C5_4  and  C6_5 
REMARK    5  A    between atoms: C17_13  and  O19_14 
REMARK    6  A    between atoms: C24_18  and  O26_19 
ROOT
ATOM      1  C9  ZIN A   1      26.926  -0.881  31.237  0.00  0.00    -0.002 C 
ATOM      2  C11 ZIN A   1      26.655  -1.078  29.724  0.00  0.00     0.006 C 
ATOM      3  C12 ZIN A   1      27.252   0.162  29.007  0.00  0.00     0.006 C 
ATOM      4  C13 ZIN A   1      28.319   0.649  29.995  0.00  0.00     0.001 C 
ATOM      5  C15 ZIN A   1      28.730   2.104  29.861  0.00  0.00     0.024 C 
ATOM      6  C17 ZIN A   1      29.377   2.351  28.498  0.00  0.00     0.123 C 
ATOM      7  C20 ZIN A   1      29.823   3.811  28.405  0.00  0.00     0.037 C 
ATOM      8  C21 ZIN A   1      30.838   4.108  29.510  0.00  0.00    -0.001 C 
ATOM      9  C23 ZIN A   1      32.056   3.197  29.340  0.00  0.00     0.037 C 
ATOM     10  C24 ZIN A   1      33.072   3.494  30.444  0.00  0.00     0.118 C 
ATOM     11  C27 ZIN A   1      32.433   3.240  31.810  0.00  0.00     0.032 C 
ATOM     12  C28 ZIN A   1      31.214   4.150  31.979  0.00  0.00     0.012 C 
ATOM     13  C29 ZIN A   1      30.197   3.852  30.876  0.00  0.00    -0.036 C 
ATOM     14  C30 ZIN A   1      28.979   4.762  31.045  0.00  0.00     0.016 C 
ATOM     15  C31 ZIN A   1      29.740   2.398  30.982  0.00  0.00     0.001 C 
ATOM     16  C33 ZIN A   1      29.144   2.137  32.362  0.00  0.00     0.007 C 
ATOM     17  C34 ZIN A   1      28.583   0.709  32.470  0.00  0.00     0.010 C 
ATOM     18  C35 ZIN A   1      27.584   0.489  31.355  0.00  0.00    -0.036 C 
ATOM     19  C36 ZIN A   1      26.511   1.578  31.401  0.00  0.00     0.016 C 
ENDROOT
BRANCH   1  20
ATOM     20  C2  ZIN A   1      25.610  -0.906  32.019  0.00  0.00    -0.013 C 
ATOM     21  C1  ZIN A   1      25.774  -0.117  33.318  0.00  0.00     0.010 C 
BRANCH  20  22
ATOM     22  C4  ZIN A   1      25.239  -2.354  32.345  0.00  0.00     0.015 C 
BRANCH  22  23
ATOM     23  C5  ZIN A   1      25.954  -2.787  33.626  0.00  0.00     0.113 C 
BRANCH  23  24
ATOM     24  C6  ZIN A   1      25.263  -3.996  34.203  0.00  0.00     0.172 C 
ATOM     25  O7  ZIN A   1      24.076  -4.179  33.992  0.00  0.00    -0.648 OA
ATOM     26  O8  ZIN A   1      25.891  -4.793  34.881  0.00  0.00    -0.648 OA
ENDBRANCH  23  24
ENDBRANCH  22  23
ENDBRANCH  20  22
ENDBRANCH   1  20
BRANCH   6  27
ATOM     27  O19 ZIN A   1      28.430   2.074  27.464  0.00  0.00    -0.395 OA
ATOM     28  H48 ZIN A   1      28.083   2.864  27.028  0.00  0.00     0.210 HD
ENDBRANCH   6  27
BRANCH  10  29
ATOM     29  O26 ZIN A   1      34.211   2.644  30.286  0.00  0.00    -0.396 OA
ATOM     30  H53 ZIN A   1      34.954   3.063  29.831  0.00  0.00     0.210 HD
ENDBRANCH  10  29
TORSDOF 6
ENDMDL
MODEL 80
REMARK CAVERDOCK RESULT:      -3.3      0.000      0.000
REMARK CAVERDOCK CONSTRAINTS:       0.0      0.0      0.0      0.0
REMARK CAVERDOCK TUNNEL: 79     -3.3      3.2     80.6
REMARK  6 active torsions:
REMARK  status: ('A' for Active; 'I' for Inactive)
REMARK    1  A    between atoms: C2_2  and  C4_3 
REMARK    2  A    between atoms: C2_2  and  C9_8 
REMARK    3  A    between atoms: C4_3  and  C5_4 
REMARK    4  A    between atoms: C5_4  and  C6_5 
REMARK    5  A    between atoms: C17_13  and  O19_14 
REMARK    6  A    between atoms: C24_18  and  O26_19 
ROOT
ATOM      1  C9  ZIN A   1      27.140  -0.631  32.284  0.00  0.00    -0.002 C 
ATOM      2  C11 ZIN A   1      26.812  -1.156  30.864  0.00  0.00     0.006 C 
ATOM      3  C12 ZIN A   1      27.381  -0.110  29.868  0.00  0.00     0.006 C 
ATOM      4  C13 ZIN A   1      28.484   0.575  30.683  0.00  0.00     0.001 C 
ATOM      5  C15 ZIN A   1      28.889   1.961  30.215  0.00  0.00     0.024 C 
ATOM      6  C17 ZIN A   1      29.484   1.895  28.808  0.00  0.00     0.123 C 
ATOM      7  C20 ZIN A   1      29.925   3.295  28.377  0.00  0.00     0.037 C 
ATOM      8  C21 ZIN A   1      30.981   3.821  29.350  0.00  0.00    -0.001 C 
ATOM      9  C23 ZIN A   1      32.192   2.885  29.342  0.00  0.00     0.037 C 
ATOM     10  C24 ZIN A   1      33.250   3.412  30.314  0.00  0.00     0.118 C 
ATOM     11  C27 ZIN A   1      32.662   3.472  31.725  0.00  0.00     0.032 C 
ATOM     12  C28 ZIN A   1      31.450   4.406  31.733  0.00  0.00     0.012 C 
ATOM     13  C29 ZIN A   1      30.393   3.879  30.762  0.00  0.00    -0.036 C 
ATOM     14  C30 ZIN A   1      29.181   4.813  30.770  0.00  0.00     0.016 C 
ATOM     15  C31 ZIN A   1      29.940   2.488  31.204  0.00  0.00     0.001 C 
ATOM     16  C33 ZIN A   1      29.397   2.544  32.629  0.00  0.00     0.007 C 
ATOM     17  C34 ZIN A   1      28.842   1.180  33.071  0.00  0.00     0.010 C 
ATOM     18  C35 ZIN A   1      27.802   0.726  32.071  0.00  0.00    -0.036 C 
ATOM     19  C36 ZIN A   1      26.730   1.807  31.914  0.00  0.00     0.016 C 
ENDROOT
BRANCH   1  20
ATOM     20  C2  ZIN A   1      25.855  -0.472  33.100  0.00  0.00    -0.013 C 
ATOM     21  C1  ZIN A   1      26.183   0.174  34.446  0.00  0.00     0.010 C 
BRANCH  20  22
ATOM     22  C4  ZIN A   1      25.226  -1.847  33.333  0.00  0.00     0.015 C 
BRANCH  22  23
ATOM     23  C5  ZIN A   1      26.220  -2.743  34.075  0.00  0.00     0.113 C 
BRANCH  23  24
ATOM     24  C6  ZIN A   1      25.709  -4.160  34.085  0.00  0.00     0.172 C 
ATOM     25  O7  ZIN A   1      24.923  -4.531  33.229  0.00  0.00    -0.648 OA
ATOM     26  O8  ZIN A   1      26.081  -4.937  34.949  0.00  0.00    -0.648 OA
ENDBRANCH  23  24
ENDBRANCH  22  23
ENDBRANCH  20  22
ENDBRANCH   1  20
BRANCH   6  27
ATOM     27  O19 ZIN A   1      28.499   1.403  27.896  0.00  0.00    -0.395 OA
ATOM     28  H48 ZIN A   1      28.461   0.439  27.842  0.00  0.00     0.210 HD
ENDBRANCH   6  27
BRANCH  10  29
ATOM     29  O26 ZIN A   1      34.381   2.539  30.306  0.00  0.00    -0.396 OA
ATOM     30  H53 ZIN A   1      35.232   2.998  30.322  0.00  0.00     0.210 HD
ENDBRANCH  10  29
TORSDOF 6
ENDMDL
MODEL 81
REMARK CAVERDOCK RESULT:      -3.8      0.000      0.000
REMARK CAVERDOCK CONSTRAINTS:       0.0      0.0      0.0      0.0
REMARK CAVERDOCK TUNNEL: 80     -3.8      3.2     81.3
REMARK  6 active torsions:
REMARK  status: ('A' for Active; 'I' for Inactive)
REMARK    1  A    between atoms: C2_2  and  C4_3 
REMARK    2  A    between atoms: C2_2  and  C9_8 
REMARK    3  A    between atoms: C4_3  and  C5_4 
REMARK    4  A    between atoms: C5_4  and  C6_5 
REMARK    5  A    between atoms: C17_13  and  O19_14 
REMARK    6  A    between atoms: C24_18  and  O26_19 
ROOT
ATOM      1  C9  ZIN A   1      26.936  -1.196  30.970  0.00  0.00    -0.002 C 
ATOM      2  C11 ZIN A   1      26.731  -1.352  29.442  0.00  0.00     0.006 C 
ATOM      3  C12 ZIN A   1      27.318  -0.071  28.789  0.00  0.00     0.006 C 
ATOM      4  C13 ZIN A   1      28.330   0.414  29.835  0.00  0.00     0.001 C 
ATOM      5  C15 ZIN A   1      28.702   1.883  29.764  0.00  0.00     0.024 C 
ATOM      6  C17 ZIN A   1      29.394   2.194  28.437  0.00  0.00     0.123 C 
ATOM      7  C20 ZIN A   1      29.799   3.670  28.408  0.00  0.00     0.037 C 
ATOM      8  C21 ZIN A   1      30.759   3.959  29.562  0.00  0.00    -0.001 C 
ATOM      9  C23 ZIN A   1      32.011   3.090  29.413  0.00  0.00     0.037 C 
ATOM     10  C24 ZIN A   1      32.973   3.381  30.566  0.00  0.00     0.118 C 
ATOM     11  C27 ZIN A   1      32.288   3.063  31.896  0.00  0.00     0.032 C 
ATOM     12  C28 ZIN A   1      31.036   3.931  32.045  0.00  0.00     0.012 C 
ATOM     13  C29 ZIN A   1      30.074   3.639  30.893  0.00  0.00    -0.036 C 
ATOM     14  C30 ZIN A   1      28.823   4.507  31.041  0.00  0.00     0.016 C 
ATOM     15  C31 ZIN A   1      29.657   2.169  30.933  0.00  0.00     0.001 C 
ATOM     16  C33 ZIN A   1      29.015   1.846  32.279  0.00  0.00     0.007 C 
ATOM     17  C34 ZIN A   1      28.495   0.399  32.318  0.00  0.00     0.010 C 
ATOM     18  C35 ZIN A   1      27.548   0.188  31.158  0.00  0.00    -0.036 C 
ATOM     19  C36 ZIN A   1      26.441   1.243  31.196  0.00  0.00     0.016 C 
ENDROOT
BRANCH   1  20
ATOM     20  C2  ZIN A   1      25.592  -1.286  31.696  0.00  0.00    -0.013 C 
ATOM     21  C1  ZIN A   1      25.683  -0.541  33.029  0.00  0.00     0.010 C 
BRANCH  20  22
ATOM     22  C4  ZIN A   1      25.250  -2.754  31.955  0.00  0.00     0.015 C 
BRANCH  22  23
ATOM     23  C5  ZIN A   1      25.629  -3.121  33.392  0.00  0.00     0.113 C 
BRANCH  23  24
ATOM     24  C6  ZIN A   1      25.742  -4.619  33.515  0.00  0.00     0.172 C 
ATOM     25  O7  ZIN A   1      26.198  -5.274  32.593  0.00  0.00    -0.648 OA
ATOM     26  O8  ZIN A   1      25.378  -5.176  34.537  0.00  0.00    -0.648 OA
ENDBRANCH  23  24
ENDBRANCH  22  23
ENDBRANCH  20  22
ENDBRANCH   1  20
BRANCH   6  27
ATOM     27  O19 ZIN A   1      28.498   1.924  27.356  0.00  0.00    -0.395 OA
ATOM     28  H48 ZIN A   1      27.920   2.666  27.131  0.00  0.00     0.210 HD
ENDBRANCH   6  27
BRANCH  10  29
ATOM     29  O26 ZIN A   1      34.142   2.569  30.427  0.00  0.00    -0.396 OA
ATOM     30  H53 ZIN A   1      33.988   1.628  30.583  0.00  0.00     0.210 HD
ENDBRANCH  10  29
TORSDOF 6
ENDMDL
MODEL 82
REMARK CAVERDOCK RESULT:      -4.4      0.000      0.000
REMARK CAVERDOCK CONSTRAINTS:       0.0      0.0      0.0      0.0
REMARK CAVERDOCK TUNNEL: 81     -4.4      3.3     82.4
REMARK  6 active torsions:
REMARK  status: ('A' for Active; 'I' for Inactive)
REMARK    1  A    between atoms: C2_2  and  C4_3 
REMARK    2  A    between atoms: C2_2  and  C9_8 
REMARK    3  A    between atoms: C4_3  and  C5_4 
REMARK    4  A    between atoms: C5_4  and  C6_5 
REMARK    5  A    between atoms: C17_13  and  O19_14 
REMARK    6  A    between atoms: C24_18  and  O26_19 
ROOT
ATOM      1  C9  ZIN A   1      26.882  -0.742  32.250  0.00  0.00    -0.002 C 
ATOM      2  C11 ZIN A   1      26.574  -1.275  30.828  0.00  0.00     0.006 C 
ATOM      3  C12 ZIN A   1      27.149  -0.231  29.834  0.00  0.00     0.006 C 
ATOM      4  C13 ZIN A   1      28.239   0.464  30.660  0.00  0.00     0.001 C 
ATOM      5  C15 ZIN A   1      28.643   1.849  30.190  0.00  0.00     0.024 C 
ATOM      6  C17 ZIN A   1      29.254   1.780  28.790  0.00  0.00     0.123 C 
ATOM      7  C20 ZIN A   1      29.693   3.181  28.358  0.00  0.00     0.037 C 
ATOM      8  C21 ZIN A   1      30.735   3.716  29.341  0.00  0.00    -0.001 C 
ATOM      9  C23 ZIN A   1      31.951   2.787  29.351  0.00  0.00     0.037 C 
ATOM     10  C24 ZIN A   1      32.994   3.323  30.333  0.00  0.00     0.118 C 
ATOM     11  C27 ZIN A   1      32.390   3.386  31.737  0.00  0.00     0.032 C 
ATOM     12  C28 ZIN A   1      31.173   4.315  31.727  0.00  0.00     0.012 C 
ATOM     13  C29 ZIN A   1      30.130   3.778  30.746  0.00  0.00    -0.036 C 
ATOM     14  C30 ZIN A   1      28.914   4.706  30.736  0.00  0.00     0.016 C 
ATOM     15  C31 ZIN A   1      29.679   2.386  31.189  0.00  0.00     0.001 C 
ATOM     16  C33 ZIN A   1      29.120   2.446  32.607  0.00  0.00     0.007 C 
ATOM     17  C34 ZIN A   1      28.566   1.081  33.049  0.00  0.00     0.010 C 
ATOM     18  C35 ZIN A   1      27.540   0.618  32.038  0.00  0.00    -0.036 C 
ATOM     19  C36 ZIN A   1      26.465   1.692  31.865  0.00  0.00     0.016 C 
ENDROOT
BRANCH   1  20
ATOM     20  C2  ZIN A   1      25.587  -0.586  33.050  0.00  0.00    -0.013 C 
ATOM     21  C1  ZIN A   1      25.910  -0.028  34.437  0.00  0.00     0.010 C 
BRANCH  20  22
ATOM     22  C4  ZIN A   1      24.910  -1.949  33.194  0.00  0.00     0.015 C 
BRANCH  22  23
ATOM     23  C5  ZIN A   1      25.921  -2.968  33.726  0.00  0.00     0.113 C 
BRANCH  23  24
ATOM     24  C6  ZIN A   1      25.448  -4.361  33.400  0.00  0.00     0.172 C 
ATOM     25  O7  ZIN A   1      24.458  -4.814  33.948  0.00  0.00    -0.648 OA
ATOM     26  O8  ZIN A   1      26.057  -5.038  32.588  0.00  0.00    -0.648 OA
ENDBRANCH  23  24
ENDBRANCH  22  23
ENDBRANCH  20  22
ENDBRANCH   1  20
BRANCH   6  27
ATOM     27  O19 ZIN A   1      28.282   1.280  27.869  0.00  0.00    -0.395 OA
ATOM     28  H48 ZIN A   1      27.666   1.950  27.545  0.00  0.00     0.210 HD
ENDBRANCH   6  27
BRANCH  10  29
ATOM     29  O26 ZIN A   1      34.131   2.456  30.342  0.00  0.00    -0.396 OA
ATOM     30  H53 ZIN A   1      34.444   2.229  31.228  0.00  0.00     0.210 HD
ENDBRANCH  10  29
TORSDOF 6
ENDMDL
MODEL 83
REMARK CAVERDOCK RESULT:      -5.1      0.000      0.000
REMARK CAVERDOCK CONSTRAINTS:       0.0      0.0      0.0      0.0
REMARK CAVERDOCK TUNNEL: 82     -5.1      3.3     83.2
REMARK  6 active torsions:
REMARK  status: ('A' for Active; 'I' for Inactive)
REMARK    1  A    between atoms: C2_2  and  C4_3 
REMARK    2  A    between atoms: C2_2  and  C9_8 
REMARK    3  A    between atoms: C4_3  and  C5_4 
REMARK    4  A    between atoms: C5_4  and  C6_5 
REMARK    5  A    between atoms: C17_13  and  O19_14 
REMARK    6  A    between atoms: C24_18  and  O26_19 
ROOT
ATOM      1  C9  ZIN A   1      26.920  -1.058  31.991  0.00  0.00    -0.002 C 
ATOM      2  C11 ZIN A   1      26.624  -1.510  30.539  0.00  0.00     0.006 C 
ATOM      3  C12 ZIN A   1      27.147  -0.379  29.613  0.00  0.00     0.006 C 
ATOM      4  C13 ZIN A   1      28.212   0.307  30.477  0.00  0.00     0.001 C 
ATOM      5  C15 ZIN A   1      28.553   1.736  30.097  0.00  0.00     0.024 C 
ATOM      6  C17 ZIN A   1      29.156   1.784  28.693  0.00  0.00     0.123 C 
ATOM      7  C20 ZIN A   1      29.532   3.227  28.351  0.00  0.00     0.037 C 
ATOM      8  C21 ZIN A   1      30.556   3.743  29.362  0.00  0.00    -0.001 C 
ATOM      9  C23 ZIN A   1      31.811   2.868  29.306  0.00  0.00     0.037 C 
ATOM     10  C24 ZIN A   1      32.838   3.384  30.316  0.00  0.00     0.118 C 
ATOM     11  C27 ZIN A   1      32.242   3.329  31.724  0.00  0.00     0.032 C 
ATOM     12  C28 ZIN A   1      30.986   4.203  31.780  0.00  0.00     0.012 C 
ATOM     13  C29 ZIN A   1      29.960   3.686  30.771  0.00  0.00    -0.036 C 
ATOM     14  C30 ZIN A   1      28.705   4.559  30.827  0.00  0.00     0.016 C 
ATOM     15  C31 ZIN A   1      29.572   2.250  31.124  0.00  0.00     0.001 C 
ATOM     16  C33 ZIN A   1      29.021   2.194  32.545  0.00  0.00     0.007 C 
ATOM     17  C34 ZIN A   1      28.530   0.780  32.900  0.00  0.00     0.010 C 
ATOM     18  C35 ZIN A   1      27.517   0.340  31.866  0.00  0.00    -0.036 C 
ATOM     19  C36 ZIN A   1      26.396   1.376  31.768  0.00  0.00     0.016 C 
ENDROOT
BRANCH   1  20
ATOM     20  C2  ZIN A   1      25.625  -1.010  32.806  0.00  0.00    -0.013 C 
ATOM     21  C1  ZIN A   1      25.880  -0.281  34.126  0.00  0.00     0.010 C 
BRANCH  20  22
ATOM     22  C4  ZIN A   1      25.152  -2.436  33.094  0.00  0.00     0.015 C 
BRANCH  22  23
ATOM     23  C5  ZIN A   1      26.305  -3.244  33.694  0.00  0.00     0.113 C 
BRANCH  23  24
ATOM     24  C6  ZIN A   1      25.808  -4.613  34.086  0.00  0.00     0.172 C 
ATOM     25  O7  ZIN A   1      26.324  -5.205  35.018  0.00  0.00    -0.648 OA
ATOM     26  O8  ZIN A   1      24.890  -5.128  33.470  0.00  0.00    -0.648 OA
ENDBRANCH  23  24
ENDBRANCH  22  23
ENDBRANCH  20  22
ENDBRANCH   1  20
BRANCH   6  27
ATOM     27  O19 ZIN A   1      28.199   1.303  27.746  0.00  0.00    -0.395 OA
ATOM     28  H48 ZIN A   1      28.281   1.701  26.869  0.00  0.00     0.210 HD
ENDBRANCH   6  27
BRANCH  10  29
ATOM     29  O26 ZIN A   1      34.010   2.568  30.263  0.00  0.00    -0.396 OA
ATOM     30  H53 ZIN A   1      33.827   1.621  30.200  0.00  0.00     0.210 HD
ENDBRANCH  10  29
TORSDOF 6
ENDMDL
MODEL 84
REMARK CAVERDOCK RESULT:      -5.6      0.000      0.000
REMARK CAVERDOCK CONSTRAINTS:       0.0      0.0      0.0      0.0
REMARK CAVERDOCK TUNNEL: 83     -5.6      3.3     84.4
REMARK  6 active torsions:
REMARK  status: ('A' for Active; 'I' for Inactive)
REMARK    1  A    between atoms: C2_2  and  C4_3 
REMARK    2  A    between atoms: C2_2  and  C9_8 
REMARK    3  A    between atoms: C4_3  and  C5_4 
REMARK    4  A    between atoms: C5_4  and  C6_5 
REMARK    5  A    between atoms: C17_13  and  O19_14 
REMARK    6  A    between atoms: C24_18  and  O26_19 
ROOT
ATOM      1  C9  ZIN A   1      26.811  -1.163  31.872  0.00  0.00    -0.002 C 
ATOM      2  C11 ZIN A   1      26.539  -1.587  30.406  0.00  0.00     0.006 C 
ATOM      3  C12 ZIN A   1      27.059  -0.429  29.513  0.00  0.00     0.006 C 
ATOM      4  C13 ZIN A   1      28.104   0.251  30.405  0.00  0.00     0.001 C 
ATOM      5  C15 ZIN A   1      28.431   1.692  30.062  0.00  0.00     0.024 C 
ATOM      6  C17 ZIN A   1      29.051   1.781  28.667  0.00  0.00     0.123 C 
ATOM      7  C20 ZIN A   1      29.413   3.236  28.363  0.00  0.00     0.037 C 
ATOM      8  C21 ZIN A   1      30.418   3.741  29.399  0.00  0.00    -0.001 C 
ATOM      9  C23 ZIN A   1      31.685   2.884  29.339  0.00  0.00     0.037 C 
ATOM     10  C24 ZIN A   1      32.691   3.390  30.374  0.00  0.00     0.118 C 
ATOM     11  C27 ZIN A   1      32.078   3.296  31.772  0.00  0.00     0.032 C 
ATOM     12  C28 ZIN A   1      30.811   4.152  31.832  0.00  0.00     0.012 C 
ATOM     13  C29 ZIN A   1      29.804   3.645  30.798  0.00  0.00    -0.036 C 
ATOM     14  C30 ZIN A   1      28.538   4.501  30.857  0.00  0.00     0.016 C 
ATOM     15  C31 ZIN A   1      29.431   2.197  31.114  0.00  0.00     0.001 C 
ATOM     16  C33 ZIN A   1      28.862   2.101  32.526  0.00  0.00     0.007 C 
ATOM     17  C34 ZIN A   1      28.385   0.673  32.842  0.00  0.00     0.010 C 
ATOM     18  C35 ZIN A   1      27.391   0.244  31.786  0.00  0.00    -0.036 C 
ATOM     19  C36 ZIN A   1      26.258   1.268  31.696  0.00  0.00     0.016 C 
ENDROOT
BRANCH   1  20
ATOM     20  C2  ZIN A   1      25.506  -1.151  32.670  0.00  0.00    -0.013 C 
ATOM     21  C1  ZIN A   1      25.648  -0.208  33.866  0.00  0.00     0.010 C 
BRANCH  20  22
ATOM     22  C4  ZIN A   1      25.200  -2.564  33.169  0.00  0.00     0.015 C 
BRANCH  22  23
ATOM     23  C5  ZIN A   1      26.341  -3.046  34.068  0.00  0.00     0.113 C 
BRANCH  23  24
ATOM     24  C6  ZIN A   1      26.962  -4.283  33.471  0.00  0.00     0.172 C 
ATOM     25  O7  ZIN A   1      27.904  -4.183  32.703  0.00  0.00    -0.648 OA
ATOM     26  O8  ZIN A   1      26.523  -5.385  33.757  0.00  0.00    -0.648 OA
ENDBRANCH  23  24
ENDBRANCH  22  23
ENDBRANCH  20  22
ENDBRANCH   1  20
BRANCH   6  27
ATOM     27  O19 ZIN A   1      28.114   1.309  27.697  0.00  0.00    -0.395 OA
ATOM     28  H48 ZIN A   1      28.218   0.375  27.472  0.00  0.00     0.210 HD
ENDBRANCH   6  27
BRANCH  10  29
ATOM     29  O26 ZIN A   1      33.875   2.590  30.318  0.00  0.00    -0.396 OA
ATOM     30  H53 ZIN A   1      33.821   1.772  30.831  0.00  0.00     0.210 HD
ENDBRANCH  10  29
TORSDOF 6
ENDMDL
MODEL 85
REMARK CAVERDOCK RESULT:      -5.8      0.000      0.000
REMARK CAVERDOCK CONSTRAINTS:       0.0      0.0      0.0      0.0
REMARK CAVERDOCK TUNNEL: 84     -5.8      3.3     85.3
REMARK  6 active torsions:
REMARK  status: ('A' for Active; 'I' for Inactive)
REMARK    1  A    between atoms: C2_2  and  C4_3 
REMARK    2  A    between atoms: C2_2  and  C9_8 
REMARK    3  A    between atoms: C4_3  and  C5_4 
REMARK    4  A    between atoms: C5_4  and  C6_5 
REMARK    5  A    between atoms: C17_13  and  O19_14 
REMARK    6  A    between atoms: C24_18  and  O26_19 
ROOT
ATOM      1  C9  ZIN A   1      26.881  -1.111  32.316  0.00  0.00    -0.002 C 
ATOM      2  C11 ZIN A   1      26.577  -1.647  30.894  0.00  0.00     0.006 C 
ATOM      3  C12 ZIN A   1      27.064  -0.556  29.902  0.00  0.00     0.006 C 
ATOM      4  C13 ZIN A   1      28.125   0.197  30.714  0.00  0.00     0.001 C 
ATOM      5  C15 ZIN A   1      28.430   1.610  30.254  0.00  0.00     0.024 C 
ATOM      6  C17 ZIN A   1      29.015   1.596  28.841  0.00  0.00     0.123 C 
ATOM      7  C20 ZIN A   1      29.356   3.026  28.419  0.00  0.00     0.037 C 
ATOM      8  C21 ZIN A   1      30.382   3.616  29.387  0.00  0.00    -0.001 C 
ATOM      9  C23 ZIN A   1      31.654   2.765  29.360  0.00  0.00     0.037 C 
ATOM     10  C24 ZIN A   1      32.682   3.356  30.328  0.00  0.00     0.118 C 
ATOM     11  C27 ZIN A   1      32.105   3.364  31.744  0.00  0.00     0.032 C 
ATOM     12  C28 ZIN A   1      30.832   4.213  31.771  0.00  0.00     0.012 C 
ATOM     13  C29 ZIN A   1      29.804   3.622  30.804  0.00  0.00    -0.036 C 
ATOM     14  C30 ZIN A   1      28.532   4.471  30.831  0.00  0.00     0.016 C 
ATOM     15  C31 ZIN A   1      29.452   2.200  31.238  0.00  0.00     0.001 C 
ATOM     16  C33 ZIN A   1      28.919   2.208  32.668  0.00  0.00     0.007 C 
ATOM     17  C34 ZIN A   1      28.462   0.805  33.104  0.00  0.00     0.010 C 
ATOM     18  C35 ZIN A   1      27.447   0.290  32.108  0.00  0.00    -0.036 C 
ATOM     19  C36 ZIN A   1      26.303   1.296  31.970  0.00  0.00     0.016 C 
ENDROOT
BRANCH   1  20
ATOM     20  C2  ZIN A   1      25.596  -1.047  33.144  0.00  0.00    -0.013 C 
ATOM     21  C1  ZIN A   1      25.843  -0.218  34.405  0.00  0.00     0.010 C 
BRANCH  20  22
ATOM     22  C4  ZIN A   1      25.173  -2.463  33.539  0.00  0.00     0.015 C 
BRANCH  22  23
ATOM     23  C5  ZIN A   1      26.335  -3.164  34.246  0.00  0.00     0.113 C 
BRANCH  23  24
ATOM     24  C6  ZIN A   1      25.944  -4.583  34.568  0.00  0.00     0.172 C 
ATOM     25  O7  ZIN A   1      26.794  -5.388  34.910  0.00  0.00    -0.648 OA
ATOM     26  O8  ZIN A   1      24.776  -4.928  34.488  0.00  0.00    -0.648 OA
ENDBRANCH  23  24
ENDBRANCH  22  23
ENDBRANCH  20  22
ENDBRANCH   1  20
BRANCH   6  27
ATOM     27  O19 ZIN A   1      28.058   1.045  27.934  0.00  0.00    -0.395 OA
ATOM     28  H48 ZIN A   1      27.496   0.361  28.323  0.00  0.00     0.210 HD
ENDBRANCH   6  27
BRANCH  10  29
ATOM     29  O26 ZIN A   1      33.871   2.562  30.303  0.00  0.00    -0.396 OA
ATOM     30  H53 ZIN A   1      33.814   1.787  29.728  0.00  0.00     0.210 HD
ENDBRANCH  10  29
TORSDOF 6
ENDMDL
MODEL 86
REMARK CAVERDOCK RESULT:      -6.3      0.000      0.000
REMARK CAVERDOCK CONSTRAINTS:       0.0      0.0      0.0      0.0
REMARK CAVERDOCK TUNNEL: 85     -6.3      3.4     86.2
REMARK  6 active torsions:
REMARK  status: ('A' for Active; 'I' for Inactive)
REMARK    1  A    between atoms: C2_2  and  C4_3 
REMARK    2  A    between atoms: C2_2  and  C9_8 
REMARK    3  A    between atoms: C4_3  and  C5_4 
REMARK    4  A    between atoms: C5_4  and  C6_5 
REMARK    5  A    between atoms: C17_13  and  O19_14 
REMARK    6  A    between atoms: C24_18  and  O26_19 
ROOT
ATOM      1  C9  ZIN A   1      26.781  -1.301  32.148  0.00  0.00    -0.002 C 
ATOM      2  C11 ZIN A   1      26.534  -1.812  30.707  0.00  0.00     0.006 C 
ATOM      3  C12 ZIN A   1      27.030  -0.692  29.754  0.00  0.00     0.006 C 
ATOM      4  C13 ZIN A   1      28.049   0.065  30.615  0.00  0.00     0.001 C 
ATOM      5  C15 ZIN A   1      28.340   1.493  30.194  0.00  0.00     0.024 C 
ATOM      6  C17 ZIN A   1      28.970   1.521  28.801  0.00  0.00     0.123 C 
ATOM      7  C20 ZIN A   1      29.295   2.966  28.419  0.00  0.00     0.037 C 
ATOM      8  C21 ZIN A   1      30.277   3.555  29.432  0.00  0.00    -0.001 C 
ATOM      9  C23 ZIN A   1      31.567   2.731  29.430  0.00  0.00     0.037 C 
ATOM     10  C24 ZIN A   1      32.550   3.321  30.442  0.00  0.00     0.118 C 
ATOM     11  C27 ZIN A   1      31.927   3.288  31.839  0.00  0.00     0.032 C 
ATOM     12  C28 ZIN A   1      30.637   4.111  31.841  0.00  0.00     0.012 C 
ATOM     13  C29 ZIN A   1      29.653   3.521  30.830  0.00  0.00    -0.036 C 
ATOM     14  C30 ZIN A   1      28.364   4.343  30.832  0.00  0.00     0.016 C 
ATOM     15  C31 ZIN A   1      29.316   2.083  31.223  0.00  0.00     0.001 C 
ATOM     16  C33 ZIN A   1      28.738   2.050  32.634  0.00  0.00     0.007 C 
ATOM     17  C34 ZIN A   1      28.296   0.630  33.026  0.00  0.00     0.010 C 
ATOM     18  C35 ZIN A   1      27.324   0.115  31.988  0.00  0.00    -0.036 C 
ATOM     19  C36 ZIN A   1      26.165   1.101  31.833  0.00  0.00     0.016 C 
ENDROOT
BRANCH   1  20
ATOM     20  C2  ZIN A   1      25.469  -1.280  32.935  0.00  0.00    -0.013 C 
ATOM     21  C1  ZIN A   1      25.634  -0.404  34.178  0.00  0.00     0.010 C 
BRANCH  20  22
ATOM     22  C4  ZIN A   1      25.105  -2.704  33.359  0.00  0.00     0.015 C 
BRANCH  22  23
ATOM     23  C5  ZIN A   1      26.303  -3.348  34.060  0.00  0.00     0.113 C 
BRANCH  23  24
ATOM     24  C6  ZIN A   1      26.507  -4.743  33.525  0.00  0.00     0.172 C 
ATOM     25  O7  ZIN A   1      26.622  -5.681  34.296  0.00  0.00    -0.648 OA
ATOM     26  O8  ZIN A   1      26.555  -4.934  32.321  0.00  0.00    -0.648 OA
ENDBRANCH  23  24
ENDBRANCH  22  23
ENDBRANCH  20  22
ENDBRANCH   1  20
BRANCH   6  27
ATOM     27  O19 ZIN A   1      28.054   0.970  27.852  0.00  0.00    -0.395 OA
ATOM     28  H48 ZIN A   1      27.158   0.852  28.194  0.00  0.00     0.210 HD
ENDBRANCH   6  27
BRANCH  10  29
ATOM     29  O26 ZIN A   1      33.755   2.552  30.440  0.00  0.00    -0.396 OA
ATOM     30  H53 ZIN A   1      34.071   2.320  29.556  0.00  0.00     0.210 HD
ENDBRANCH  10  29
TORSDOF 6
ENDMDL
MODEL 87
REMARK CAVERDOCK RESULT:      -6.6      0.000      0.000
REMARK CAVERDOCK CONSTRAINTS:       0.0      0.0      0.0      0.0
REMARK CAVERDOCK TUNNEL: 86     -6.6      3.4     87.5
REMARK  6 active torsions:
REMARK  status: ('A' for Active; 'I' for Inactive)
REMARK    1  A    between atoms: C2_2  and  C4_3 
REMARK    2  A    between atoms: C2_2  and  C9_8 
REMARK    3  A    between atoms: C4_3  and  C5_4 
REMARK    4  A    between atoms: C5_4  and  C6_5 
REMARK    5  A    between atoms: C17_13  and  O19_14 
REMARK    6  A    between atoms: C24_18  and  O26_19 
ROOT
ATOM      1  C9  ZIN A   1      26.793  -1.388  32.192  0.00  0.00    -0.002 C 
ATOM      2  C11 ZIN A   1      26.547  -1.904  30.752  0.00  0.00     0.006 C 
ATOM      3  C12 ZIN A   1      27.023  -0.778  29.796  0.00  0.00     0.006 C 
ATOM      4  C13 ZIN A   1      28.034  -0.006  30.651  0.00  0.00     0.001 C 
ATOM      5  C15 ZIN A   1      28.303   1.426  30.228  0.00  0.00     0.024 C 
ATOM      6  C17 ZIN A   1      28.926   1.462  28.832  0.00  0.00     0.123 C 
ATOM      7  C20 ZIN A   1      29.228   2.911  28.447  0.00  0.00     0.037 C 
ATOM      8  C21 ZIN A   1      30.206   3.515  29.455  0.00  0.00    -0.001 C 
ATOM      9  C23 ZIN A   1      31.507   2.709  29.447  0.00  0.00     0.037 C 
ATOM     10  C24 ZIN A   1      32.487   3.315  30.454  0.00  0.00     0.118 C 
ATOM     11  C27 ZIN A   1      31.872   3.274  31.854  0.00  0.00     0.032 C 
ATOM     12  C28 ZIN A   1      30.570   4.079  31.862  0.00  0.00     0.012 C 
ATOM     13  C29 ZIN A   1      29.590   3.473  30.856  0.00  0.00    -0.036 C 
ATOM     14  C30 ZIN A   1      28.289   4.277  30.864  0.00  0.00     0.016 C 
ATOM     15  C31 ZIN A   1      29.276   2.030  31.252  0.00  0.00     0.001 C 
ATOM     16  C33 ZIN A   1      28.704   1.991  32.666  0.00  0.00     0.007 C 
ATOM     17  C34 ZIN A   1      28.285   0.564  33.061  0.00  0.00     0.010 C 
ATOM     18  C35 ZIN A   1      27.315   0.035  32.028  0.00  0.00    -0.036 C 
ATOM     19  C36 ZIN A   1      26.141   1.004  31.878  0.00  0.00     0.016 C 
ENDROOT
BRANCH   1  20
ATOM     20  C2  ZIN A   1      25.485  -1.385  32.985  0.00  0.00    -0.013 C 
ATOM     21  C1  ZIN A   1      25.609  -0.426  34.170  0.00  0.00     0.010 C 
BRANCH  20  22
ATOM     22  C4  ZIN A   1      25.197  -2.797  33.500  0.00  0.00     0.015 C 
BRANCH  22  23
ATOM     23  C5  ZIN A   1      26.479  -3.399  34.081  0.00  0.00     0.113 C 
BRANCH  23  24
ATOM     24  C6  ZIN A   1      26.630  -4.819  33.599  0.00  0.00     0.172 C 
ATOM     25  O7  ZIN A   1      26.174  -5.148  32.517  0.00  0.00    -0.648 OA
ATOM     26  O8  ZIN A   1      27.208  -5.640  34.292  0.00  0.00    -0.648 OA
ENDBRANCH  23  24
ENDBRANCH  22  23
ENDBRANCH  20  22
ENDBRANCH   1  20
BRANCH   6  27
ATOM     27  O19 ZIN A   1      28.013   0.897  27.888  0.00  0.00    -0.395 OA
ATOM     28  H48 ZIN A   1      28.063  -0.066  27.820  0.00  0.00     0.210 HD
ENDBRANCH   6  27
BRANCH  10  29
ATOM     29  O26 ZIN A   1      33.703   2.563  30.447  0.00  0.00    -0.396 OA
ATOM     30  H53 ZIN A   1      34.277   2.736  31.206  0.00  0.00     0.210 HD
ENDBRANCH  10  29
TORSDOF 6
ENDMDL
MODEL 88
REMARK CAVERDOCK RESULT:      -7.0      0.000      0.000
REMARK CAVERDOCK CONSTRAINTS:       0.0      0.0      0.0      0.0
REMARK CAVERDOCK TUNNEL: 87     -7.0      3.4     88.3
REMARK  6 active torsions:
REMARK  status: ('A' for Active; 'I' for Inactive)
REMARK    1  A    between atoms: C2_2  and  C4_3 
REMARK    2  A    between atoms: C2_2  and  C9_8 
REMARK    3  A    between atoms: C4_3  and  C5_4 
REMARK    4  A    between atoms: C5_4  and  C6_5 
REMARK    5  A    between atoms: C17_13  and  O19_14 
REMARK    6  A    between atoms: C24_18  and  O26_19 
ROOT
ATOM      1  C9  ZIN A   1      27.715  -2.796  30.601  0.00  0.00    -0.002 C 
ATOM      2  C11 ZIN A   1      27.869  -2.964  29.068  0.00  0.00     0.006 C 
ATOM      3  C12 ZIN A   1      28.129  -1.544  28.496  0.00  0.00     0.006 C 
ATOM      4  C13 ZIN A   1      28.710  -0.791  29.699  0.00  0.00     0.001 C 
ATOM      5  C15 ZIN A   1      28.598   0.721  29.649  0.00  0.00     0.024 C 
ATOM      6  C17 ZIN A   1      29.396   1.277  28.469  0.00  0.00     0.123 C 
ATOM      7  C20 ZIN A   1      29.304   2.804  28.468  0.00  0.00     0.037 C 
ATOM      8  C21 ZIN A   1      29.880   3.353  29.774  0.00  0.00    -0.001 C 
ATOM      9  C23 ZIN A   1      31.348   2.936  29.898  0.00  0.00     0.037 C 
ATOM     10  C24 ZIN A   1      31.925   3.486  31.203  0.00  0.00     0.118 C 
ATOM     11  C27 ZIN A   1      31.135   2.927  32.388  0.00  0.00     0.032 C 
ATOM     12  C28 ZIN A   1      29.668   3.342  32.263  0.00  0.00     0.012 C 
ATOM     13  C29 ZIN A   1      29.090   2.791  30.958  0.00  0.00    -0.036 C 
ATOM     14  C30 ZIN A   1      27.623   3.207  30.834  0.00  0.00     0.016 C 
ATOM     15  C31 ZIN A   1      29.167   1.265  30.969  0.00  0.00     0.001 C 
ATOM     16  C33 ZIN A   1      28.416   0.714  32.177  0.00  0.00     0.007 C 
ATOM     17  C34 ZIN A   1      28.389  -0.824  32.167  0.00  0.00     0.010 C 
ATOM     18  C35 ZIN A   1      27.802  -1.295  30.854  0.00  0.00    -0.036 C 
ATOM     19  C36 ZIN A   1      26.430  -0.652  30.642  0.00  0.00     0.016 C 
ENDROOT
BRANCH   1  20
ATOM     20  C2  ZIN A   1      26.357  -3.333  31.059  0.00  0.00    -0.013 C 
ATOM     21  C1  ZIN A   1      25.957  -2.655  32.370  0.00  0.00     0.010 C 
BRANCH  20  22
ATOM     22  C4  ZIN A   1      26.453  -4.844  31.275  0.00  0.00     0.015 C 
BRANCH  22  23
ATOM     23  C5  ZIN A   1      27.715  -5.165  32.078  0.00  0.00     0.113 C 
BRANCH  23  24
ATOM     24  C6  ZIN A   1      27.328  -5.802  33.388  0.00  0.00     0.172 C 
ATOM     25  O7  ZIN A   1      26.377  -6.564  33.439  0.00  0.00    -0.648 OA
ATOM     26  O8  ZIN A   1      27.966  -5.556  34.399  0.00  0.00    -0.648 OA
ENDBRANCH  23  24
ENDBRANCH  22  23
ENDBRANCH  20  22
ENDBRANCH   1  20
BRANCH   6  27
ATOM     27  O19 ZIN A   1      28.860   0.765  27.247  0.00  0.00    -0.395 OA
ATOM     28  H48 ZIN A   1      27.895   0.794  27.200  0.00  0.00     0.210 HD
ENDBRANCH   6  27
BRANCH  10  29
ATOM     29  O26 ZIN A   1      33.296   3.098  31.319  0.00  0.00    -0.396 OA
ATOM     30  H53 ZIN A   1      33.510   2.653  32.151  0.00  0.00     0.210 HD
ENDBRANCH  10  29
TORSDOF 6
ENDMDL
MODEL 89
REMARK CAVERDOCK RESULT:      -7.4      0.000      0.000
REMARK CAVERDOCK CONSTRAINTS:       0.0      0.0      0.0      0.0
REMARK CAVERDOCK TUNNEL: 88     -7.4      3.4     89.2
REMARK  6 active torsions:
REMARK  status: ('A' for Active; 'I' for Inactive)
REMARK    1  A    between atoms: C2_2  and  C4_3 
REMARK    2  A    between atoms: C2_2  and  C9_8 
REMARK    3  A    between atoms: C4_3  and  C5_4 
REMARK    4  A    between atoms: C5_4  and  C6_5 
REMARK    5  A    between atoms: C17_13  and  O19_14 
REMARK    6  A    between atoms: C24_18  and  O26_19 
ROOT
ATOM      1  C9  ZIN A   1      27.746  -2.973  30.759  0.00  0.00    -0.002 C 
ATOM      2  C11 ZIN A   1      28.001  -3.238  29.254  0.00  0.00     0.006 C 
ATOM      3  C12 ZIN A   1      28.259  -1.852  28.603  0.00  0.00     0.006 C 
ATOM      4  C13 ZIN A   1      28.742  -1.003  29.785  0.00  0.00     0.001 C 
ATOM      5  C15 ZIN A   1      28.592   0.499  29.626  0.00  0.00     0.024 C 
ATOM      6  C17 ZIN A   1      29.448   1.000  28.462  0.00  0.00     0.123 C 
ATOM      7  C20 ZIN A   1      29.315   2.520  28.351  0.00  0.00     0.037 C 
ATOM      8  C21 ZIN A   1      29.792   3.171  29.650  0.00  0.00    -0.001 C 
ATOM      9  C23 ZIN A   1      31.260   2.810  29.891  0.00  0.00     0.037 C 
ATOM     10  C24 ZIN A   1      31.738   3.463  31.189  0.00  0.00     0.118 C 
ATOM     11  C27 ZIN A   1      30.890   2.959  32.358  0.00  0.00     0.032 C 
ATOM     12  C28 ZIN A   1      29.423   3.320  32.116  0.00  0.00     0.012 C 
ATOM     13  C29 ZIN A   1      28.944   2.665  30.819  0.00  0.00    -0.036 C 
ATOM     14  C30 ZIN A   1      27.478   3.026  30.577  0.00  0.00     0.016 C 
ATOM     15  C31 ZIN A   1      29.061   1.146  30.938  0.00  0.00     0.001 C 
ATOM     16  C33 ZIN A   1      28.251   0.653  32.133  0.00  0.00     0.007 C 
ATOM     17  C34 ZIN A   1      28.266  -0.882  32.225  0.00  0.00     0.010 C 
ATOM     18  C35 ZIN A   1      27.777  -1.457  30.914  0.00  0.00    -0.036 C 
ATOM     19  C36 ZIN A   1      26.404  -0.873  30.575  0.00  0.00     0.016 C 
ENDROOT
BRANCH   1  20
ATOM     20  C2  ZIN A   1      26.377  -3.521  31.168  0.00  0.00    -0.013 C 
ATOM     21  C1  ZIN A   1      25.998  -2.969  32.543  0.00  0.00     0.010 C 
BRANCH  20  22
ATOM     22  C4  ZIN A   1      26.437  -5.048  31.231  0.00  0.00     0.015 C 
BRANCH  22  23
ATOM     23  C5  ZIN A   1      27.636  -5.477  32.080  0.00  0.00     0.113 C 
BRANCH  23  24
ATOM     24  C6  ZIN A   1      27.191  -5.693  33.504  0.00  0.00     0.172 C 
ATOM     25  O7  ZIN A   1      27.917  -5.362  34.427  0.00  0.00    -0.648 OA
ATOM     26  O8  ZIN A   1      26.105  -6.198  33.734  0.00  0.00    -0.648 OA
ENDBRANCH  23  24
ENDBRANCH  22  23
ENDBRANCH  20  22
ENDBRANCH   1  20
BRANCH   6  27
ATOM     27  O19 ZIN A   1      29.004   0.391  27.248  0.00  0.00    -0.395 OA
ATOM     28  H48 ZIN A   1      29.028   0.981  26.482  0.00  0.00     0.210 HD
ENDBRANCH   6  27
BRANCH  10  29
ATOM     29  O26 ZIN A   1      33.109   3.126  31.415  0.00  0.00    -0.396 OA
ATOM     30  H53 ZIN A   1      33.718   3.870  31.315  0.00  0.00     0.210 HD
ENDBRANCH  10  29
TORSDOF 6
ENDMDL
MODEL 90
REMARK CAVERDOCK RESULT:      -7.9      0.000      0.000
REMARK CAVERDOCK CONSTRAINTS:       0.0      0.0      0.0      0.0
REMARK CAVERDOCK TUNNEL: 89     -7.9      3.3     90.4
REMARK  6 active torsions:
REMARK  status: ('A' for Active; 'I' for Inactive)
REMARK    1  A    between atoms: C2_2  and  C4_3 
REMARK    2  A    between atoms: C2_2  and  C9_8 
REMARK    3  A    between atoms: C4_3  and  C5_4 
REMARK    4  A    between atoms: C5_4  and  C6_5 
REMARK    5  A    between atoms: C17_13  and  O19_14 
REMARK    6  A    between atoms: C24_18  and  O26_19 
ROOT
ATOM      1  C9  ZIN A   1      28.051  -3.051  31.129  0.00  0.00    -0.002 C 
ATOM      2  C11 ZIN A   1      28.268  -3.479  29.656  0.00  0.00     0.006 C 
ATOM      3  C12 ZIN A   1      28.352  -2.169  28.827  0.00  0.00     0.006 C 
ATOM      4  C13 ZIN A   1      28.795  -1.133  29.867  0.00  0.00     0.001 C 
ATOM      5  C15 ZIN A   1      28.484   0.314  29.533  0.00  0.00     0.024 C 
ATOM      6  C17 ZIN A   1      29.232   0.743  28.271  0.00  0.00     0.123 C 
ATOM      7  C20 ZIN A   1      28.938   2.216  27.982  0.00  0.00     0.037 C 
ATOM      8  C21 ZIN A   1      29.400   3.072  29.162  0.00  0.00    -0.001 C 
ATOM      9  C23 ZIN A   1      30.906   2.889  29.364  0.00  0.00     0.037 C 
ATOM     10  C24 ZIN A   1      31.369   3.747  30.543  0.00  0.00     0.118 C 
ATOM     11  C27 ZIN A   1      30.629   3.316  31.811  0.00  0.00     0.032 C 
ATOM     12  C28 ZIN A   1      29.123   3.497  31.608  0.00  0.00     0.012 C 
ATOM     13  C29 ZIN A   1      28.660   2.639  30.429  0.00  0.00    -0.036 C 
ATOM     14  C30 ZIN A   1      27.155   2.821  30.226  0.00  0.00     0.016 C 
ATOM     15  C31 ZIN A   1      28.939   1.166  30.728  0.00  0.00     0.001 C 
ATOM     16  C33 ZIN A   1      28.235   0.753  32.017  0.00  0.00     0.007 C 
ATOM     17  C34 ZIN A   1      28.414  -0.749  32.297  0.00  0.00     0.010 C 
ATOM     18  C35 ZIN A   1      27.931  -1.531  31.095  0.00  0.00    -0.036 C 
ATOM     19  C36 ZIN A   1      26.492  -1.132  30.764  0.00  0.00     0.016 C 
ENDROOT
BRANCH   1  20
ATOM     20  C2  ZIN A   1      26.765  -3.673  31.679  0.00  0.00    -0.013 C 
ATOM     21  C1  ZIN A   1      26.580  -3.255  33.138  0.00  0.00     0.010 C 
BRANCH  20  22
ATOM     22  C4  ZIN A   1      26.859  -5.197  31.592  0.00  0.00     0.015 C 
BRANCH  22  23
ATOM     23  C5  ZIN A   1      27.879  -5.704  32.614  0.00  0.00     0.113 C 
BRANCH  23  24
ATOM     24  C6  ZIN A   1      27.164  -6.123  33.872  0.00  0.00     0.172 C 
ATOM     25  O7  ZIN A   1      26.107  -6.728  33.801  0.00  0.00    -0.648 OA
ATOM     26  O8  ZIN A   1      27.642  -5.857  34.963  0.00  0.00    -0.648 OA
ENDBRANCH  23  24
ENDBRANCH  22  23
ENDBRANCH  20  22
ENDBRANCH   1  20
BRANCH   6  27
ATOM     27  O19 ZIN A   1      28.802  -0.056  27.167  0.00  0.00    -0.395 OA
ATOM     28  H48 ZIN A   1      29.481  -0.656  26.829  0.00  0.00     0.210 HD
ENDBRANCH   6  27
BRANCH  10  29
ATOM     29  O26 ZIN A   1      32.776   3.577  30.733  0.00  0.00    -0.396 OA
ATOM     30  H53 ZIN A   1      33.028   2.694  31.036  0.00  0.00     0.210 HD
ENDBRANCH  10  29
TORSDOF 6
ENDMDL
MODEL 91
REMARK CAVERDOCK RESULT:      -8.1      0.000      0.000
REMARK CAVERDOCK CONSTRAINTS:       0.0      0.0      0.0      0.0
REMARK CAVERDOCK TUNNEL: 90     -8.1      3.3     91.1
REMARK  6 active torsions:
REMARK  status: ('A' for Active; 'I' for Inactive)
REMARK    1  A    between atoms: C2_2  and  C4_3 
REMARK    2  A    between atoms: C2_2  and  C9_8 
REMARK    3  A    between atoms: C4_3  and  C5_4 
REMARK    4  A    between atoms: C5_4  and  C6_5 
REMARK    5  A    between atoms: C17_13  and  O19_14 
REMARK    6  A    between atoms: C24_18  and  O26_19 
ROOT
ATOM      1  C9  ZIN A   1      27.660  -3.070  31.186  0.00  0.00    -0.002 C 
ATOM      2  C11 ZIN A   1      27.875  -3.466  29.704  0.00  0.00     0.006 C 
ATOM      3  C12 ZIN A   1      28.114  -2.142  28.928  0.00  0.00     0.006 C 
ATOM      4  C13 ZIN A   1      28.628  -1.194  30.017  0.00  0.00     0.001 C 
ATOM      5  C15 ZIN A   1      28.474   0.288  29.731  0.00  0.00     0.024 C 
ATOM      6  C17 ZIN A   1      29.298   0.683  28.505  0.00  0.00     0.123 C 
ATOM      7  C20 ZIN A   1      29.161   2.188  28.265  0.00  0.00     0.037 C 
ATOM      8  C21 ZIN A   1      29.673   2.950  29.488  0.00  0.00    -0.001 C 
ATOM      9  C23 ZIN A   1      31.147   2.608  29.720  0.00  0.00     0.037 C 
ATOM     10  C24 ZIN A   1      31.659   3.372  30.943  0.00  0.00     0.118 C 
ATOM     11  C27 ZIN A   1      30.844   2.974  32.174  0.00  0.00     0.032 C 
ATOM     12  C28 ZIN A   1      29.370   3.315  31.941  0.00  0.00     0.012 C 
ATOM     13  C29 ZIN A   1      28.857   2.550  30.719  0.00  0.00    -0.036 C 
ATOM     14  C30 ZIN A   1      27.384   2.891  30.486  0.00  0.00     0.016 C 
ATOM     15  C31 ZIN A   1      28.978   1.047  30.968  0.00  0.00     0.001 C 
ATOM     16  C33 ZIN A   1      28.200   0.662  32.223  0.00  0.00     0.007 C 
ATOM     17  C34 ZIN A   1      28.219  -0.859  32.449  0.00  0.00     0.010 C 
ATOM     18  C35 ZIN A   1      27.694  -1.546  31.207  0.00  0.00    -0.036 C 
ATOM     19  C36 ZIN A   1      26.313  -0.991  30.856  0.00  0.00     0.016 C 
ENDROOT
BRANCH   1  20
ATOM     20  C2  ZIN A   1      26.303  -3.577  31.679  0.00  0.00    -0.013 C 
ATOM     21  C1  ZIN A   1      25.971  -2.923  33.021  0.00  0.00     0.010 C 
BRANCH  20  22
ATOM     22  C4  ZIN A   1      26.359  -5.096  31.852  0.00  0.00     0.015 C 
BRANCH  22  23
ATOM     23  C5  ZIN A   1      27.570  -5.467  32.710  0.00  0.00     0.113 C 
BRANCH  23  24
ATOM     24  C6  ZIN A   1      27.100  -6.086  34.002  0.00  0.00     0.172 C 
ATOM     25  O7  ZIN A   1      27.778  -5.983  35.010  0.00  0.00    -0.648 OA
ATOM     26  O8  ZIN A   1      26.040  -6.689  34.039  0.00  0.00    -0.648 OA
ENDBRANCH  23  24
ENDBRANCH  22  23
ENDBRANCH  20  22
ENDBRANCH   1  20
BRANCH   6  27
ATOM     27  O19 ZIN A   1      28.821  -0.028  27.361  0.00  0.00    -0.395 OA
ATOM     28  H48 ZIN A   1      28.081  -0.621  27.547  0.00  0.00     0.210 HD
ENDBRANCH   6  27
BRANCH  10  29
ATOM     29  O26 ZIN A   1      33.036   3.054  31.160  0.00  0.00    -0.396 OA
ATOM     30  H53 ZIN A   1      33.458   3.586  31.848  0.00  0.00     0.210 HD
ENDBRANCH  10  29
TORSDOF 6
ENDMDL
MODEL 92
REMARK CAVERDOCK RESULT:      -8.4      0.000      0.000
REMARK CAVERDOCK CONSTRAINTS:       0.0      0.0      0.0      0.0
REMARK CAVERDOCK TUNNEL: 91     -8.4      3.3     92.3
REMARK  6 active torsions:
REMARK  status: ('A' for Active; 'I' for Inactive)
REMARK    1  A    between atoms: C2_2  and  C4_3 
REMARK    2  A    between atoms: C2_2  and  C9_8 
REMARK    3  A    between atoms: C4_3  and  C5_4 
REMARK    4  A    between atoms: C5_4  and  C6_5 
REMARK    5  A    between atoms: C17_13  and  O19_14 
REMARK    6  A    between atoms: C24_18  and  O26_19 
ROOT
ATOM      1  C9  ZIN A   1      28.079  -3.107  31.688  0.00  0.00    -0.002 C 
ATOM      2  C11 ZIN A   1      28.438  -3.713  30.308  0.00  0.00     0.006 C 
ATOM      3  C12 ZIN A   1      28.526  -2.522  29.316  0.00  0.00     0.006 C 
ATOM      4  C13 ZIN A   1      28.829  -1.333  30.234  0.00  0.00     0.001 C 
ATOM      5  C15 ZIN A   1      28.476   0.036  29.682  0.00  0.00     0.024 C 
ATOM      6  C17 ZIN A   1      29.304   0.338  28.434  0.00  0.00     0.123 C 
ATOM      7  C20 ZIN A   1      28.962   1.739  27.923  0.00  0.00     0.037 C 
ATOM      8  C21 ZIN A   1      29.282   2.770  29.006  0.00  0.00    -0.001 C 
ATOM      9  C23 ZIN A   1      30.774   2.706  29.344  0.00  0.00     0.037 C 
ATOM     10  C24 ZIN A   1      31.095   3.740  30.426  0.00  0.00     0.118 C 
ATOM     11  C27 ZIN A   1      30.275   3.437  31.681  0.00  0.00     0.032 C 
ATOM     12  C28 ZIN A   1      28.783   3.499  31.343  0.00  0.00     0.012 C 
ATOM     13  C29 ZIN A   1      28.462   2.466  30.262  0.00  0.00    -0.036 C 
ATOM     14  C30 ZIN A   1      26.972   2.528  29.923  0.00  0.00     0.016 C 
ATOM     15  C31 ZIN A   1      28.788   1.065  30.780  0.00  0.00     0.001 C 
ATOM     16  C33 ZIN A   1      28.001   0.786  32.057  0.00  0.00     0.007 C 
ATOM     17  C34 ZIN A   1      28.230  -0.652  32.553  0.00  0.00     0.010 C 
ATOM     18  C35 ZIN A   1      27.887  -1.615  31.437  0.00  0.00    -0.036 C 
ATOM     19  C36 ZIN A   1      26.463  -1.351  30.947  0.00  0.00     0.016 C 
ENDROOT
BRANCH   1  20
ATOM     20  C2  ZIN A   1      26.785  -3.726  32.219  0.00  0.00    -0.013 C 
ATOM     21  C1  ZIN A   1      26.565  -3.285  33.667  0.00  0.00     0.010 C 
BRANCH  20  22
ATOM     22  C4  ZIN A   1      26.888  -5.251  32.161  0.00  0.00     0.015 C 
BRANCH  22  23
ATOM     23  C5  ZIN A   1      27.711  -5.752  33.350  0.00  0.00     0.113 C 
BRANCH  23  24
ATOM     24  C6  ZIN A   1      26.796  -6.401  34.356  0.00  0.00     0.172 C 
ATOM     25  O7  ZIN A   1      27.128  -6.470  35.528  0.00  0.00    -0.648 OA
ATOM     26  O8  ZIN A   1      25.722  -6.857  34.000  0.00  0.00    -0.648 OA
ENDBRANCH  23  24
ENDBRANCH  22  23
ENDBRANCH  20  22
ENDBRANCH   1  20
BRANCH   6  27
ATOM     27  O19 ZIN A   1      29.006  -0.625  27.420  0.00  0.00    -0.395 OA
ATOM     28  H48 ZIN A   1      28.978  -0.259  26.526  0.00  0.00     0.210 HD
ENDBRANCH   6  27
BRANCH  10  29
ATOM     29  O26 ZIN A   1      32.488   3.681  30.742  0.00  0.00    -0.396 OA
ATOM     30  H53 ZIN A   1      32.977   3.016  30.239  0.00  0.00     0.210 HD
ENDBRANCH  10  29
TORSDOF 6
ENDMDL
MODEL 93
REMARK CAVERDOCK RESULT:      -8.7      0.000      0.000
REMARK CAVERDOCK CONSTRAINTS:       0.0      0.0      0.0      0.0
REMARK CAVERDOCK TUNNEL: 92     -8.7      3.3     93.4
REMARK  6 active torsions:
REMARK  status: ('A' for Active; 'I' for Inactive)
REMARK    1  A    between atoms: C2_2  and  C4_3 
REMARK    2  A    between atoms: C2_2  and  C9_8 
REMARK    3  A    between atoms: C4_3  and  C5_4 
REMARK    4  A    between atoms: C5_4  and  C6_5 
REMARK    5  A    between atoms: C17_13  and  O19_14 
REMARK    6  A    between atoms: C24_18  and  O26_19 
ROOT
ATOM      1  C9  ZIN A   1      27.836  -3.332  31.210  0.00  0.00    -0.002 C 
ATOM      2  C11 ZIN A   1      28.080  -3.750  29.738  0.00  0.00     0.006 C 
ATOM      3  C12 ZIN A   1      28.215  -2.433  28.926  0.00  0.00     0.006 C 
ATOM      4  C13 ZIN A   1      28.655  -1.419  29.989  0.00  0.00     0.001 C 
ATOM      5  C15 ZIN A   1      28.387   0.039  29.664  0.00  0.00     0.024 C 
ATOM      6  C17 ZIN A   1      29.176   0.463  28.426  0.00  0.00     0.123 C 
ATOM      7  C20 ZIN A   1      28.924   1.946  28.146  0.00  0.00     0.037 C 
ATOM      8  C21 ZIN A   1      29.376   2.778  29.347  0.00  0.00    -0.001 C 
ATOM      9  C23 ZIN A   1      30.872   2.557  29.585  0.00  0.00     0.037 C 
ATOM     10  C24 ZIN A   1      31.325   3.391  30.785  0.00  0.00     0.118 C 
ATOM     11  C27 ZIN A   1      30.543   2.964  32.028  0.00  0.00     0.032 C 
ATOM     12  C28 ZIN A   1      29.047   3.183  31.790  0.00  0.00     0.012 C 
ATOM     13  C29 ZIN A   1      28.594   2.349  30.591  0.00  0.00    -0.036 C 
ATOM     14  C30 ZIN A   1      27.099   2.568  30.353  0.00  0.00     0.016 C 
ATOM     15  C31 ZIN A   1      28.831   0.867  30.879  0.00  0.00     0.001 C 
ATOM     16  C33 ZIN A   1      28.086   0.456  32.146  0.00  0.00     0.007 C 
ATOM     17  C34 ZIN A   1      28.223  -1.052  32.413  0.00  0.00     0.010 C 
ATOM     18  C35 ZIN A   1      27.752  -1.810  31.191  0.00  0.00    -0.036 C 
ATOM     19  C36 ZIN A   1      26.331  -1.374  30.828  0.00  0.00     0.016 C 
ENDROOT
BRANCH   1  20
ATOM     20  C2  ZIN A   1      26.523  -3.930  31.720  0.00  0.00    -0.013 C 
ATOM     21  C1  ZIN A   1      26.190  -3.336  33.089  0.00  0.00     0.010 C 
BRANCH  20  22
ATOM     22  C4  ZIN A   1      26.667  -5.447  31.844  0.00  0.00     0.015 C 
BRANCH  22  23
ATOM     23  C5  ZIN A   1      27.609  -5.777  33.004  0.00  0.00     0.113 C 
BRANCH  23  24
ATOM     24  C6  ZIN A   1      26.810  -6.326  34.158  0.00  0.00     0.172 C 
ATOM     25  O7  ZIN A   1      25.666  -6.710  33.981  0.00  0.00    -0.648 OA
ATOM     26  O8  ZIN A   1      27.308  -6.388  35.271  0.00  0.00    -0.648 OA
ENDBRANCH  23  24
ENDBRANCH  22  23
ENDBRANCH  20  22
ENDBRANCH   1  20
BRANCH   6  27
ATOM     27  O19 ZIN A   1      28.756  -0.313  27.302  0.00  0.00    -0.395 OA
ATOM     28  H48 ZIN A   1      28.139  -1.023  27.524  0.00  0.00     0.210 HD
ENDBRANCH   6  27
BRANCH  10  29
ATOM     29  O26 ZIN A   1      32.722   3.186  31.007  0.00  0.00    -0.396 OA
ATOM     30  H53 ZIN A   1      33.170   3.940  31.413  0.00  0.00     0.210 HD
ENDBRANCH  10  29
TORSDOF 6
ENDMDL
MODEL 94
REMARK CAVERDOCK RESULT:      -9.1      0.000      0.000
REMARK CAVERDOCK CONSTRAINTS:       0.0      0.0      0.0      0.0
REMARK CAVERDOCK TUNNEL: 93     -9.1      3.3     94.3
REMARK  6 active torsions:
REMARK  status: ('A' for Active; 'I' for Inactive)
REMARK    1  A    between atoms: C2_2  and  C4_3 
REMARK    2  A    between atoms: C2_2  and  C9_8 
REMARK    3  A    between atoms: C4_3  and  C5_4 
REMARK    4  A    between atoms: C5_4  and  C6_5 
REMARK    5  A    between atoms: C17_13  and  O19_14 
REMARK    6  A    between atoms: C24_18  and  O26_19 
ROOT
ATOM      1  C9  ZIN A   1      28.257  -3.141  32.079  0.00  0.00    -0.002 C 
ATOM      2  C11 ZIN A   1      28.768  -3.809  30.778  0.00  0.00     0.006 C 
ATOM      3  C12 ZIN A   1      28.784  -2.698  29.693  0.00  0.00     0.006 C 
ATOM      4  C13 ZIN A   1      28.893  -1.412  30.521  0.00  0.00     0.001 C 
ATOM      5  C15 ZIN A   1      28.424  -0.142  29.836  0.00  0.00     0.024 C 
ATOM      6  C17 ZIN A   1      29.291   0.154  28.612  0.00  0.00     0.123 C 
ATOM      7  C20 ZIN A   1      28.827   1.461  27.966  0.00  0.00     0.037 C 
ATOM      8  C21 ZIN A   1      28.960   2.605  28.972  0.00  0.00    -0.001 C 
ATOM      9  C23 ZIN A   1      30.425   2.744  29.394  0.00  0.00     0.037 C 
ATOM     10  C24 ZIN A   1      30.559   3.889  30.399  0.00  0.00     0.118 C 
ATOM     11  C27 ZIN A   1      29.700   3.593  31.630  0.00  0.00     0.032 C 
ATOM     12  C28 ZIN A   1      28.236   3.453  31.207  0.00  0.00     0.012 C 
ATOM     13  C29 ZIN A   1      28.102   2.307  30.203  0.00  0.00    -0.036 C 
ATOM     14  C30 ZIN A   1      26.638   2.168  29.781  0.00  0.00     0.016 C 
ATOM     15  C31 ZIN A   1      28.549   1.000  30.856  0.00  0.00     0.001 C 
ATOM     16  C33 ZIN A   1      27.720   0.732  32.108  0.00  0.00     0.007 C 
ATOM     17  C34 ZIN A   1      28.077  -0.626  32.737  0.00  0.00     0.010 C 
ATOM     18  C35 ZIN A   1      27.915  -1.707  31.691  0.00  0.00    -0.036 C 
ATOM     19  C36 ZIN A   1      26.504  -1.651  31.104  0.00  0.00     0.016 C 
ENDROOT
BRANCH   1  20
ATOM     20  C2  ZIN A   1      27.009  -3.865  32.591  0.00  0.00    -0.013 C 
ATOM     21  C1  ZIN A   1      26.676  -3.370  33.999  0.00  0.00     0.010 C 
BRANCH  20  22
ATOM     22  C4  ZIN A   1      27.272  -5.371  32.628  0.00  0.00     0.015 C 
BRANCH  22  23
ATOM     23  C5  ZIN A   1      27.766  -5.768  34.021  0.00  0.00     0.113 C 
BRANCH  23  24
ATOM     24  C6  ZIN A   1      26.640  -6.413  34.788  0.00  0.00     0.172 C 
ATOM     25  O7  ZIN A   1      25.587  -6.669  34.227  0.00  0.00    -0.648 OA
ATOM     26  O8  ZIN A   1      26.780  -6.680  35.970  0.00  0.00    -0.648 OA
ENDBRANCH  23  24
ENDBRANCH  22  23
ENDBRANCH  20  22
ENDBRANCH   1  20
BRANCH   6  27
ATOM     27  O19 ZIN A   1      29.168  -0.914  27.670  0.00  0.00    -0.395 OA
ATOM     28  H48 ZIN A   1      28.451  -0.795  27.033  0.00  0.00     0.210 HD
ENDBRANCH   6  27
BRANCH  10  29
ATOM     29  O26 ZIN A   1      31.927   4.019  30.793  0.00  0.00    -0.396 OA
ATOM     30  H53 ZIN A   1      32.183   4.920  31.031  0.00  0.00     0.210 HD
ENDBRANCH  10  29
TORSDOF 6
ENDMDL
MODEL 95
REMARK CAVERDOCK RESULT:      -9.5      0.000      0.000
REMARK CAVERDOCK CONSTRAINTS:       0.0      0.0      0.0      0.0
REMARK CAVERDOCK TUNNEL: 94     -9.5      3.3     95.4
REMARK  6 active torsions:
REMARK  status: ('A' for Active; 'I' for Inactive)
REMARK    1  A    between atoms: C2_2  and  C4_3 
REMARK    2  A    between atoms: C2_2  and  C9_8 
REMARK    3  A    between atoms: C4_3  and  C5_4 
REMARK    4  A    between atoms: C5_4  and  C6_5 
REMARK    5  A    between atoms: C17_13  and  O19_14 
REMARK    6  A    between atoms: C24_18  and  O26_19 
ROOT
ATOM      1  C9  ZIN A   1      28.317  -3.391  31.950  0.00  0.00    -0.002 C 
ATOM      2  C11 ZIN A   1      28.696  -4.016  30.584  0.00  0.00     0.006 C 
ATOM      3  C12 ZIN A   1      28.628  -2.867  29.543  0.00  0.00     0.006 C 
ATOM      4  C13 ZIN A   1      28.832  -1.613  30.402  0.00  0.00     0.001 C 
ATOM      5  C15 ZIN A   1      28.320  -0.314  29.809  0.00  0.00     0.024 C 
ATOM      6  C17 ZIN A   1      29.074   0.018  28.522  0.00  0.00     0.123 C 
ATOM      7  C20 ZIN A   1      28.571   1.353  27.968  0.00  0.00     0.037 C 
ATOM      8  C21 ZIN A   1      28.813   2.457  28.997  0.00  0.00    -0.001 C 
ATOM      9  C23 ZIN A   1      30.312   2.564  29.287  0.00  0.00     0.037 C 
ATOM     10  C24 ZIN A   1      30.555   3.671  30.315  0.00  0.00     0.118 C 
ATOM     11  C27 ZIN A   1      29.809   3.339  31.609  0.00  0.00     0.032 C 
ATOM     12  C28 ZIN A   1      28.310   3.231  31.319  0.00  0.00     0.012 C 
ATOM     13  C29 ZIN A   1      28.067   2.124  30.292  0.00  0.00    -0.036 C 
ATOM     14  C30 ZIN A   1      26.569   2.016  30.002  0.00  0.00     0.016 C 
ATOM     15  C31 ZIN A   1      28.554   0.788  30.853  0.00  0.00     0.001 C 
ATOM     16  C33 ZIN A   1      27.840   0.484  32.167  0.00  0.00     0.007 C 
ATOM     17  C34 ZIN A   1      28.234  -0.900  32.711  0.00  0.00     0.010 C 
ATOM     18  C35 ZIN A   1      27.961  -1.940  31.647  0.00  0.00    -0.036 C 
ATOM     19  C36 ZIN A   1      26.503  -1.847  31.195  0.00  0.00     0.016 C 
ENDROOT
BRANCH   1  20
ATOM     20  C2  ZIN A   1      27.111  -4.119  32.549  0.00  0.00    -0.013 C 
ATOM     21  C1  ZIN A   1      26.665  -3.402  33.824  0.00  0.00     0.010 C 
BRANCH  20  22
ATOM     22  C4  ZIN A   1      27.500  -5.560  32.884  0.00  0.00     0.015 C 
BRANCH  22  23
ATOM     23  C5  ZIN A   1      27.525  -5.742  34.403  0.00  0.00     0.113 C 
BRANCH  23  24
ATOM     24  C6  ZIN A   1      26.296  -6.498  34.839  0.00  0.00     0.172 C 
ATOM     25  O7  ZIN A   1      26.135  -6.774  36.015  0.00  0.00    -0.648 OA
ATOM     26  O8  ZIN A   1      25.462  -6.834  34.014  0.00  0.00    -0.648 OA
ENDBRANCH  23  24
ENDBRANCH  22  23
ENDBRANCH  20  22
ENDBRANCH   1  20
BRANCH   6  27
ATOM     27  O19 ZIN A   1      28.850  -1.013  27.558  0.00  0.00    -0.395 OA
ATOM     28  H48 ZIN A   1      29.643  -1.278  27.074  0.00  0.00     0.210 HD
ENDBRANCH   6  27
BRANCH  10  29
ATOM     29  O26 ZIN A   1      31.955   3.771  30.586  0.00  0.00    -0.396 OA
ATOM     30  H53 ZIN A   1      32.328   4.644  30.406  0.00  0.00     0.210 HD
ENDBRANCH  10  29
TORSDOF 6
ENDMDL
MODEL 96
REMARK CAVERDOCK RESULT:      -9.5      0.000      0.000
REMARK CAVERDOCK CONSTRAINTS:       0.0      0.0      0.0      0.0
REMARK CAVERDOCK TUNNEL: 95     -9.5      3.3     96.3
REMARK  6 active torsions:
REMARK  status: ('A' for Active; 'I' for Inactive)
REMARK    1  A    between atoms: C2_2  and  C4_3 
REMARK    2  A    between atoms: C2_2  and  C9_8 
REMARK    3  A    between atoms: C4_3  and  C5_4 
REMARK    4  A    between atoms: C5_4  and  C6_5 
REMARK    5  A    between atoms: C17_13  and  O19_14 
REMARK    6  A    between atoms: C24_18  and  O26_19 
ROOT
ATOM      1  C9  ZIN A   1      28.027  -3.348  32.115  0.00  0.00    -0.002 C 
ATOM      2  C11 ZIN A   1      28.325  -4.032  30.757  0.00  0.00     0.006 C 
ATOM      3  C12 ZIN A   1      28.330  -2.904  29.690  0.00  0.00     0.006 C 
ATOM      4  C13 ZIN A   1      28.654  -1.653  30.516  0.00  0.00     0.001 C 
ATOM      5  C15 ZIN A   1      28.238  -0.329  29.902  0.00  0.00     0.024 C 
ATOM      6  C17 ZIN A   1      28.990  -0.089  28.593  0.00  0.00     0.123 C 
ATOM      7  C20 ZIN A   1      28.588   1.271  28.018  0.00  0.00     0.037 C 
ATOM      8  C21 ZIN A   1      28.941   2.374  29.016  0.00  0.00    -0.001 C 
ATOM      9  C23 ZIN A   1      30.450   2.362  29.275  0.00  0.00     0.037 C 
ATOM     10  C24 ZIN A   1      30.804   3.467  30.272  0.00  0.00     0.118 C 
ATOM     11  C27 ZIN A   1      30.060   3.226  31.587  0.00  0.00     0.032 C 
ATOM     12  C28 ZIN A   1      28.552   3.237  31.328  0.00  0.00     0.012 C 
ATOM     13  C29 ZIN A   1      28.198   2.131  30.332  0.00  0.00    -0.036 C 
ATOM     14  C30 ZIN A   1      26.690   2.142  30.073  0.00  0.00     0.016 C 
ATOM     15  C31 ZIN A   1      28.584   0.773  30.915  0.00  0.00     0.001 C 
ATOM     16  C33 ZIN A   1      27.875   0.557  32.249  0.00  0.00     0.007 C 
ATOM     17  C34 ZIN A   1      28.165  -0.842  32.818  0.00  0.00     0.010 C 
ATOM     18  C35 ZIN A   1      27.786  -1.879  31.784  0.00  0.00    -0.036 C 
ATOM     19  C36 ZIN A   1      26.331  -1.676  31.358  0.00  0.00     0.016 C 
ENDROOT
BRANCH   1  20
ATOM     20  C2  ZIN A   1      26.778  -3.960  32.753  0.00  0.00    -0.013 C 
ATOM     21  C1  ZIN A   1      26.690  -3.526  34.217  0.00  0.00     0.010 C 
BRANCH  20  22
ATOM     22  C4  ZIN A   1      26.862  -5.485  32.678  0.00  0.00     0.015 C 
BRANCH  22  23
ATOM     23  C5  ZIN A   1      27.337  -6.037  34.024  0.00  0.00     0.113 C 
BRANCH  23  24
ATOM     24  C6  ZIN A   1      26.153  -6.560  34.798  0.00  0.00     0.172 C 
ATOM     25  O7  ZIN A   1      26.166  -6.544  36.017  0.00  0.00    -0.648 OA
ATOM     26  O8  ZIN A   1      25.183  -7.000  34.204  0.00  0.00    -0.648 OA
ENDBRANCH  23  24
ENDBRANCH  22  23
ENDBRANCH  20  22
ENDBRANCH   1  20
BRANCH   6  27
ATOM     27  O19 ZIN A   1      28.662  -1.119  27.658  0.00  0.00    -0.395 OA
ATOM     28  H48 ZIN A   1      29.173  -1.931  27.773  0.00  0.00     0.210 HD
ENDBRANCH   6  27
BRANCH  10  29
ATOM     29  O26 ZIN A   1      32.213   3.457  30.513  0.00  0.00    -0.396 OA
ATOM     30  H53 ZIN A   1      32.639   4.316  30.391  0.00  0.00     0.210 HD
ENDBRANCH  10  29
TORSDOF 6
ENDMDL
MODEL 97
REMARK CAVERDOCK RESULT:      -8.7      0.000      0.000
REMARK CAVERDOCK CONSTRAINTS:       0.0      0.0      0.0      0.0
REMARK CAVERDOCK TUNNEL: 96     -8.7      3.3     97.1
REMARK  6 active torsions:
REMARK  status: ('A' for Active; 'I' for Inactive)
REMARK    1  A    between atoms: C2_2  and  C4_3 
REMARK    2  A    between atoms: C2_2  and  C9_8 
REMARK    3  A    between atoms: C4_3  and  C5_4 
REMARK    4  A    between atoms: C5_4  and  C6_5 
REMARK    5  A    between atoms: C17_13  and  O19_14 
REMARK    6  A    between atoms: C24_18  and  O26_19 
ROOT
ATOM      1  C9  ZIN A   1      25.590  -0.935  33.235  0.00  0.00    -0.002 C 
ATOM      2  C11 ZIN A   1      25.891   0.204  34.242  0.00  0.00     0.006 C 
ATOM      3  C12 ZIN A   1      27.131   0.959  33.691  0.00  0.00     0.006 C 
ATOM      4  C13 ZIN A   1      27.084   0.646  32.190  0.00  0.00     0.001 C 
ATOM      5  C15 ZIN A   1      28.397   0.787  31.443  0.00  0.00     0.024 C 
ATOM      6  C17 ZIN A   1      28.881   2.237  31.484  0.00  0.00     0.123 C 
ATOM      7  C20 ZIN A   1      30.181   2.361  30.688  0.00  0.00     0.037 C 
ATOM      8  C21 ZIN A   1      29.933   1.949  29.236  0.00  0.00    -0.001 C 
ATOM      9  C23 ZIN A   1      28.874   2.867  28.620  0.00  0.00     0.037 C 
ATOM     10  C24 ZIN A   1      28.628   2.456  27.167  0.00  0.00     0.118 C 
ATOM     11  C27 ZIN A   1      28.136   1.009  27.121  0.00  0.00     0.032 C 
ATOM     12  C28 ZIN A   1      29.194   0.091  27.739  0.00  0.00     0.012 C 
ATOM     13  C29 ZIN A   1      29.439   0.501  29.191  0.00  0.00    -0.036 C 
ATOM     14  C30 ZIN A   1      30.497  -0.416  29.808  0.00  0.00     0.016 C 
ATOM     15  C31 ZIN A   1      28.144   0.359  29.990  0.00  0.00     0.001 C 
ATOM     16  C33 ZIN A   1      27.632  -1.075  29.904  0.00  0.00     0.007 C 
ATOM     17  C34 ZIN A   1      26.382  -1.278  30.776  0.00  0.00     0.010 C 
ATOM     18  C35 ZIN A   1      26.701  -0.859  32.194  0.00  0.00    -0.036 C 
ATOM     19  C36 ZIN A   1      27.931  -1.620  32.693  0.00  0.00     0.016 C 
ENDROOT
BRANCH   1  20
ATOM     20  C2  ZIN A   1      25.618  -2.290  33.945  0.00  0.00    -0.013 C 
ATOM     21  C1  ZIN A   1      26.916  -2.420  34.743  0.00  0.00     0.010 C 
BRANCH  20  22
ATOM     22  C4  ZIN A   1      25.543  -3.411  32.907  0.00  0.00     0.015 C 
BRANCH  22  23
ATOM     23  C5  ZIN A   1      26.400  -4.592  33.368  0.00  0.00     0.113 C 
BRANCH  23  24
ATOM     24  C6  ZIN A   1      27.064  -5.228  32.174  0.00  0.00     0.172 C 
ATOM     25  O7  ZIN A   1      26.726  -4.909  31.046  0.00  0.00    -0.648 OA
ATOM     26  O8  ZIN A   1      27.939  -6.062  32.335  0.00  0.00    -0.648 OA
ENDBRANCH  23  24
ENDBRANCH  22  23
ENDBRANCH  20  22
ENDBRANCH   1  20
BRANCH   6  27
ATOM     27  O19 ZIN A   1      29.112   2.624  32.840  0.00  0.00    -0.395 OA
ATOM     28  H48 ZIN A   1      29.188   1.881  33.454  0.00  0.00     0.210 HD
ENDBRANCH   6  27
BRANCH  10  29
ATOM     29  O26 ZIN A   1      27.639   3.314  26.591  0.00  0.00    -0.396 OA
ATOM     30  H53 ZIN A   1      27.041   2.866  25.978  0.00  0.00     0.210 HD
ENDBRANCH  10  29
TORSDOF 6
ENDMDL
MODEL 98
REMARK CAVERDOCK RESULT:     -10.1      0.000      0.000
REMARK CAVERDOCK CONSTRAINTS:       0.0      0.0      0.0      0.0
REMARK CAVERDOCK TUNNEL: 97    -10.1      3.3     98.2
REMARK  6 active torsions:
REMARK  status: ('A' for Active; 'I' for Inactive)
REMARK    1  A    between atoms: C2_2  and  C4_3 
REMARK    2  A    between atoms: C2_2  and  C9_8 
REMARK    3  A    between atoms: C4_3  and  C5_4 
REMARK    4  A    between atoms: C5_4  and  C6_5 
REMARK    5  A    between atoms: C17_13  and  O19_14 
REMARK    6  A    between atoms: C24_18  and  O26_19 
ROOT
ATOM      1  C9  ZIN A   1      28.182  -3.429  32.530  0.00  0.00    -0.002 C 
ATOM      2  C11 ZIN A   1      28.628  -4.151  31.234  0.00  0.00     0.006 C 
ATOM      3  C12 ZIN A   1      28.564  -3.094  30.099  0.00  0.00     0.006 C 
ATOM      4  C13 ZIN A   1      28.700  -1.768  30.858  0.00  0.00     0.001 C 
ATOM      5  C15 ZIN A   1      28.171  -0.539  30.142  0.00  0.00     0.024 C 
ATOM      6  C17 ZIN A   1      28.961  -0.290  28.857  0.00  0.00     0.123 C 
ATOM      7  C20 ZIN A   1      28.439   0.978  28.178  0.00  0.00     0.037 C 
ATOM      8  C21 ZIN A   1      28.612   2.171  29.119  0.00  0.00    -0.001 C 
ATOM      9  C23 ZIN A   1      30.096   2.349  29.448  0.00  0.00     0.037 C 
ATOM     10  C24 ZIN A   1      30.269   3.543  30.388  0.00  0.00     0.118 C 
ATOM     11  C27 ZIN A   1      29.488   3.295  31.680  0.00  0.00     0.032 C 
ATOM     12  C28 ZIN A   1      28.004   3.116  31.350  0.00  0.00     0.012 C 
ATOM     13  C29 ZIN A   1      27.831   1.921  30.411  0.00  0.00    -0.036 C 
ATOM     14  C30 ZIN A   1      26.348   1.742  30.082  0.00  0.00     0.016 C 
ATOM     15  C31 ZIN A   1      28.336   0.652  31.098  0.00  0.00     0.001 C 
ATOM     16  C33 ZIN A   1      27.585   0.434  32.408  0.00  0.00     0.007 C 
ATOM     17  C34 ZIN A   1      27.999  -0.887  33.078  0.00  0.00     0.010 C 
ATOM     18  C35 ZIN A   1      27.795  -2.019  32.096  0.00  0.00    -0.036 C 
ATOM     19  C36 ZIN A   1      26.352  -2.011  31.590  0.00  0.00     0.016 C 
ENDROOT
BRANCH   1  20
ATOM     20  C2  ZIN A   1      26.978  -4.143  33.148  0.00  0.00    -0.013 C 
ATOM     21  C1  ZIN A   1      26.690  -3.555  34.530  0.00  0.00     0.010 C 
BRANCH  20  22
ATOM     22  C4  ZIN A   1      27.284  -5.635  33.282  0.00  0.00     0.015 C 
BRANCH  22  23
ATOM     23  C5  ZIN A   1      27.443  -5.992  34.761  0.00  0.00     0.113 C 
BRANCH  23  24
ATOM     24  C6  ZIN A   1      26.178  -6.641  35.261  0.00  0.00     0.172 C 
ATOM     25  O7  ZIN A   1      25.375  -7.103  34.468  0.00  0.00    -0.648 OA
ATOM     26  O8  ZIN A   1      25.956  -6.703  36.459  0.00  0.00    -0.648 OA
ENDBRANCH  23  24
ENDBRANCH  22  23
ENDBRANCH  20  22
ENDBRANCH   1  20
BRANCH   6  27
ATOM     27  O19 ZIN A   1      28.801  -1.403  27.975  0.00  0.00    -0.395 OA
ATOM     28  H48 ZIN A   1      29.628  -1.855  27.760  0.00  0.00     0.210 HD
ENDBRANCH   6  27
BRANCH  10  29
ATOM     29  O26 ZIN A   1      31.656   3.711  30.696  0.00  0.00    -0.396 OA
ATOM     30  H53 ZIN A   1      32.163   4.147  29.998  0.00  0.00     0.210 HD
ENDBRANCH  10  29
TORSDOF 6
ENDMDL
MODEL 99
REMARK CAVERDOCK RESULT:     -10.1      0.000      0.000
REMARK CAVERDOCK CONSTRAINTS:       0.0      0.0      0.0      0.0
REMARK CAVERDOCK TUNNEL: 98    -10.1      3.2     99.4
REMARK  6 active torsions:
REMARK  status: ('A' for Active; 'I' for Inactive)
REMARK    1  A    between atoms: C2_2  and  C4_3 
REMARK    2  A    between atoms: C2_2  and  C9_8 
REMARK    3  A    between atoms: C4_3  and  C5_4 
REMARK    4  A    between atoms: C5_4  and  C6_5 
REMARK    5  A    between atoms: C17_13  and  O19_14 
REMARK    6  A    between atoms: C24_18  and  O26_19 
ROOT
ATOM      1  C9  ZIN A   1      27.870  -3.424  32.646  0.00  0.00    -0.002 C 
ATOM      2  C11 ZIN A   1      28.324  -4.155  31.358  0.00  0.00     0.006 C 
ATOM      3  C12 ZIN A   1      28.330  -3.089  30.229  0.00  0.00     0.006 C 
ATOM      4  C13 ZIN A   1      28.495  -1.774  31.000  0.00  0.00     0.001 C 
ATOM      5  C15 ZIN A   1      28.033  -0.522  30.278  0.00  0.00     0.024 C 
ATOM      6  C17 ZIN A   1      28.866  -0.295  29.017  0.00  0.00     0.123 C 
ATOM      7  C20 ZIN A   1      28.411   0.996  28.333  0.00  0.00     0.037 C 
ATOM      8  C21 ZIN A   1      28.603   2.176  29.287  0.00  0.00    -0.001 C 
ATOM      9  C23 ZIN A   1      30.083   2.296  29.657  0.00  0.00     0.037 C 
ATOM     10  C24 ZIN A   1      30.275   3.477  30.610  0.00  0.00     0.118 C 
ATOM     11  C27 ZIN A   1      29.450   3.251  31.878  0.00  0.00     0.032 C 
ATOM     12  C28 ZIN A   1      27.970   3.129  31.508  0.00  0.00     0.012 C 
ATOM     13  C29 ZIN A   1      27.778   1.948  30.556  0.00  0.00    -0.036 C 
ATOM     14  C30 ZIN A   1      26.298   1.827  30.186  0.00  0.00     0.016 C 
ATOM     15  C31 ZIN A   1      28.216   0.657  31.247  0.00  0.00     0.001 C 
ATOM     16  C33 ZIN A   1      27.422   0.459  32.534  0.00  0.00     0.007 C 
ATOM     17  C34 ZIN A   1      27.768  -0.881  33.206  0.00  0.00     0.010 C 
ATOM     18  C35 ZIN A   1      27.549  -1.998  32.211  0.00  0.00    -0.036 C 
ATOM     19  C36 ZIN A   1      26.121  -1.932  31.667  0.00  0.00     0.016 C 
ENDROOT
BRANCH   1  20
ATOM     20  C2  ZIN A   1      26.623  -4.096  33.226  0.00  0.00    -0.013 C 
ATOM     21  C1  ZIN A   1      26.320  -3.506  34.603  0.00  0.00     0.010 C 
BRANCH  20  22
ATOM     22  C4  ZIN A   1      26.870  -5.600  33.358  0.00  0.00     0.015 C 
BRANCH  22  23
ATOM     23  C5  ZIN A   1      27.004  -5.966  34.838  0.00  0.00     0.113 C 
BRANCH  23  24
ATOM     24  C6  ZIN A   1      25.745  -6.653  35.302  0.00  0.00     0.172 C 
ATOM     25  O7  ZIN A   1      24.921  -7.031  34.487  0.00  0.00    -0.648 OA
ATOM     26  O8  ZIN A   1      25.551  -6.831  36.493  0.00  0.00    -0.648 OA
ENDBRANCH  23  24
ENDBRANCH  22  23
ENDBRANCH  20  22
ENDBRANCH   1  20
BRANCH   6  27
ATOM     27  O19 ZIN A   1      28.689  -1.396  28.124  0.00  0.00    -0.395 OA
ATOM     28  H48 ZIN A   1      28.052  -1.230  27.416  0.00  0.00     0.210 HD
ENDBRANCH   6  27
BRANCH  10  29
ATOM     29  O26 ZIN A   1      31.658   3.590  30.956  0.00  0.00    -0.396 OA
ATOM     30  H53 ZIN A   1      31.866   4.364  31.497  0.00  0.00     0.210 HD
ENDBRANCH  10  29
TORSDOF 6
ENDMDL
MODEL 100
REMARK CAVERDOCK RESULT:     -10.5      0.000      0.000
REMARK CAVERDOCK CONSTRAINTS:       0.0      0.0      0.0      0.0
REMARK CAVERDOCK TUNNEL: 99    -10.5      3.3    100.3
REMARK  6 active torsions:
REMARK  status: ('A' for Active; 'I' for Inactive)
REMARK    1  A    between atoms: C2_2  and  C4_3 
REMARK    2  A    between atoms: C2_2  and  C9_8 
REMARK    3  A    between atoms: C4_3  and  C5_4 
REMARK    4  A    between atoms: C5_4  and  C6_5 
REMARK    5  A    between atoms: C17_13  and  O19_14 
REMARK    6  A    between atoms: C24_18  and  O26_19 
ROOT
ATOM      1  C9  ZIN A   1      27.921  -3.686  32.666  0.00  0.00    -0.002 C 
ATOM      2  C11 ZIN A   1      28.360  -4.389  31.357  0.00  0.00     0.006 C 
ATOM      3  C12 ZIN A   1      28.353  -3.299  30.251  0.00  0.00     0.006 C 
ATOM      4  C13 ZIN A   1      28.526  -2.001  31.048  0.00  0.00     0.001 C 
ATOM      5  C15 ZIN A   1      28.055  -0.733  30.360  0.00  0.00     0.024 C 
ATOM      6  C17 ZIN A   1      28.873  -0.479  29.094  0.00  0.00     0.123 C 
ATOM      7  C20 ZIN A   1      28.409   0.826  28.443  0.00  0.00     0.037 C 
ATOM      8  C21 ZIN A   1      28.611   1.985  29.420  0.00  0.00    -0.001 C 
ATOM      9  C23 ZIN A   1      30.096   2.099  29.776  0.00  0.00     0.037 C 
ATOM     10  C24 ZIN A   1      30.298   3.259  30.752  0.00  0.00     0.118 C 
ATOM     11  C27 ZIN A   1      29.488   3.005  32.024  0.00  0.00     0.032 C 
ATOM     12  C28 ZIN A   1      28.004   2.890  31.668  0.00  0.00     0.012 C 
ATOM     13  C29 ZIN A   1      27.801   1.729  30.693  0.00  0.00    -0.036 C 
ATOM     14  C30 ZIN A   1      26.318   1.615  30.338  0.00  0.00     0.016 C 
ATOM     15  C31 ZIN A   1      28.248   0.424  31.351  0.00  0.00     0.001 C 
ATOM     16  C33 ZIN A   1      27.469   0.198  32.643  0.00  0.00     0.007 C 
ATOM     17  C34 ZIN A   1      27.824  -1.156  33.282  0.00  0.00     0.010 C 
ATOM     18  C35 ZIN A   1      27.594  -2.252  32.266  0.00  0.00    -0.036 C 
ATOM     19  C36 ZIN A   1      26.160  -2.175  31.739  0.00  0.00     0.016 C 
ENDROOT
BRANCH   1  20
ATOM     20  C2  ZIN A   1      26.682  -4.372  33.245  0.00  0.00    -0.013 C 
ATOM     21  C1  ZIN A   1      26.364  -3.776  34.617  0.00  0.00     0.010 C 
BRANCH  20  22
ATOM     22  C4  ZIN A   1      26.949  -5.871  33.390  0.00  0.00     0.015 C 
BRANCH  22  23
ATOM     23  C5  ZIN A   1      26.861  -6.264  34.866  0.00  0.00     0.113 C 
BRANCH  23  24
ATOM     24  C6  ZIN A   1      25.487  -6.811  35.159  0.00  0.00     0.172 C 
ATOM     25  O7  ZIN A   1      24.736  -7.096  34.242  0.00  0.00    -0.648 OA
ATOM     26  O8  ZIN A   1      25.127  -6.968  36.314  0.00  0.00    -0.648 OA
ENDBRANCH  23  24
ENDBRANCH  22  23
ENDBRANCH  20  22
ENDBRANCH   1  20
BRANCH   6  27
ATOM     27  O19 ZIN A   1      28.686  -1.561  28.179  0.00  0.00    -0.395 OA
ATOM     28  H48 ZIN A   1      28.642  -1.289  27.253  0.00  0.00     0.210 HD
ENDBRANCH   6  27
BRANCH  10  29
ATOM     29  O26 ZIN A   1      31.685   3.366  31.084  0.00  0.00    -0.396 OA
ATOM     30  H53 ZIN A   1      31.874   3.248  32.024  0.00  0.00     0.210 HD
ENDBRANCH  10  29
TORSDOF 6
ENDMDL
MODEL 101
REMARK CAVERDOCK RESULT:     -10.6      0.000      0.000
REMARK CAVERDOCK CONSTRAINTS:       0.0      0.0      0.0      0.0
REMARK CAVERDOCK TUNNEL: 100    -10.6      3.3    101.4
REMARK  6 active torsions:
REMARK  status: ('A' for Active; 'I' for Inactive)
REMARK    1  A    between atoms: C2_2  and  C4_3 
REMARK    2  A    between atoms: C2_2  and  C9_8 
REMARK    3  A    between atoms: C4_3  and  C5_4 
REMARK    4  A    between atoms: C5_4  and  C6_5 
REMARK    5  A    between atoms: C17_13  and  O19_14 
REMARK    6  A    between atoms: C24_18  and  O26_19 
ROOT
ATOM      1  C9  ZIN A   1      27.756  -3.742  32.842  0.00  0.00    -0.002 C 
ATOM      2  C11 ZIN A   1      28.230  -4.455  31.551  0.00  0.00     0.006 C 
ATOM      3  C12 ZIN A   1      28.253  -3.374  30.437  0.00  0.00     0.006 C 
ATOM      4  C13 ZIN A   1      28.405  -2.070  31.227  0.00  0.00     0.001 C 
ATOM      5  C15 ZIN A   1      27.953  -0.808  30.515  0.00  0.00     0.024 C 
ATOM      6  C17 ZIN A   1      28.806  -0.564  29.270  0.00  0.00     0.123 C 
ATOM      7  C20 ZIN A   1      28.361   0.735  28.596  0.00  0.00     0.037 C 
ATOM      8  C21 ZIN A   1      28.536   1.902  29.569  0.00  0.00    -0.001 C 
ATOM      9  C23 ZIN A   1      30.011   2.018  29.963  0.00  0.00     0.037 C 
ATOM     10  C24 ZIN A   1      30.188   3.187  30.935  0.00  0.00     0.118 C 
ATOM     11  C27 ZIN A   1      29.343   2.944  32.186  0.00  0.00     0.032 C 
ATOM     12  C28 ZIN A   1      27.869   2.826  31.792  0.00  0.00     0.012 C 
ATOM     13  C29 ZIN A   1      27.692   1.657  30.822  0.00  0.00    -0.036 C 
ATOM     14  C30 ZIN A   1      26.219   1.540  30.427  0.00  0.00     0.016 C 
ATOM     15  C31 ZIN A   1      28.121   0.358  31.502  0.00  0.00     0.001 C 
ATOM     16  C33 ZIN A   1      27.307   0.142  32.774  0.00  0.00     0.007 C 
ATOM     17  C34 ZIN A   1      27.644  -1.206  33.434  0.00  0.00     0.010 C 
ATOM     18  C35 ZIN A   1      27.440  -2.311  32.421  0.00  0.00    -0.036 C 
ATOM     19  C36 ZIN A   1      26.021  -2.238  31.855  0.00  0.00     0.016 C 
ENDROOT
BRANCH   1  20
ATOM     20  C2  ZIN A   1      26.501  -4.422  33.393  0.00  0.00    -0.013 C 
ATOM     21  C1  ZIN A   1      26.211  -3.893  34.798  0.00  0.00     0.010 C 
BRANCH  20  22
ATOM     22  C4  ZIN A   1      26.725  -5.934  33.453  0.00  0.00     0.015 C 
BRANCH  22  23
ATOM     23  C5  ZIN A   1      26.697  -6.396  34.912  0.00  0.00     0.113 C 
BRANCH  23  24
ATOM     24  C6  ZIN A   1      25.298  -6.825  35.275  0.00  0.00     0.172 C 
ATOM     25  O7  ZIN A   1      24.955  -6.860  36.445  0.00  0.00    -0.648 OA
ATOM     26  O8  ZIN A   1      24.509  -7.138  34.399  0.00  0.00    -0.648 OA
ENDBRANCH  23  24
ENDBRANCH  22  23
ENDBRANCH  20  22
ENDBRANCH   1  20
BRANCH   6  27
ATOM     27  O19 ZIN A   1      28.643  -1.654  28.360  0.00  0.00    -0.395 OA
ATOM     28  H48 ZIN A   1      28.848  -1.433  27.442  0.00  0.00     0.210 HD
ENDBRANCH   6  27
BRANCH  10  29
ATOM     29  O26 ZIN A   1      31.565   3.296  31.303  0.00  0.00    -0.396 OA
ATOM     30  H53 ZIN A   1      31.808   2.766  32.074  0.00  0.00     0.210 HD
ENDBRANCH  10  29
TORSDOF 6
ENDMDL
MODEL 102
REMARK CAVERDOCK RESULT:     -10.8      0.000      0.000
REMARK CAVERDOCK CONSTRAINTS:       0.0      0.0      0.0      0.0
REMARK CAVERDOCK TUNNEL: 101    -10.8      3.2    102.3
REMARK  6 active torsions:
REMARK  status: ('A' for Active; 'I' for Inactive)
REMARK    1  A    between atoms: C2_2  and  C4_3 
REMARK    2  A    between atoms: C2_2  and  C9_8 
REMARK    3  A    between atoms: C4_3  and  C5_4 
REMARK    4  A    between atoms: C5_4  and  C6_5 
REMARK    5  A    between atoms: C17_13  and  O19_14 
REMARK    6  A    between atoms: C24_18  and  O26_19 
ROOT
ATOM      1  C9  ZIN A   1      27.884  -3.866  32.871  0.00  0.00    -0.002 C 
ATOM      2  C11 ZIN A   1      28.291  -4.552  31.543  0.00  0.00     0.006 C 
ATOM      3  C12 ZIN A   1      28.200  -3.461  30.442  0.00  0.00     0.006 C 
ATOM      4  C13 ZIN A   1      28.363  -2.159  31.235  0.00  0.00     0.001 C 
ATOM      5  C15 ZIN A   1      27.820  -0.907  30.570  0.00  0.00     0.024 C 
ATOM      6  C17 ZIN A   1      28.575  -0.623  29.272  0.00  0.00     0.123 C 
ATOM      7  C20 ZIN A   1      28.040   0.667  28.645  0.00  0.00     0.037 C 
ATOM      8  C21 ZIN A   1      28.244   1.830  29.616  0.00  0.00    -0.001 C 
ATOM      9  C23 ZIN A   1      29.737   1.994  29.909  0.00  0.00     0.037 C 
ATOM     10  C24 ZIN A   1      29.942   3.159  30.879  0.00  0.00     0.118 C 
ATOM     11  C27 ZIN A   1      29.195   2.876  32.183  0.00  0.00     0.032 C 
ATOM     12  C28 ZIN A   1      27.702   2.711  31.890  0.00  0.00     0.012 C 
ATOM     13  C29 ZIN A   1      27.497   1.545  30.921  0.00  0.00    -0.036 C 
ATOM     14  C30 ZIN A   1      26.005   1.381  30.628  0.00  0.00     0.016 C 
ATOM     15  C31 ZIN A   1      28.016   0.255  31.556  0.00  0.00     0.001 C 
ATOM     16  C33 ZIN A   1      27.300   0.001  32.879  0.00  0.00     0.007 C 
ATOM     17  C34 ZIN A   1      27.727  -1.341  33.498  0.00  0.00     0.010 C 
ATOM     18  C35 ZIN A   1      27.492  -2.443  32.489  0.00  0.00    -0.036 C 
ATOM     19  C36 ZIN A   1      26.035  -2.414  32.024  0.00  0.00     0.016 C 
ENDROOT
BRANCH   1  20
ATOM     20  C2  ZIN A   1      26.694  -4.594  33.501  0.00  0.00    -0.013 C 
ATOM     21  C1  ZIN A   1      26.332  -3.925  34.827  0.00  0.00     0.010 C 
BRANCH  20  22
ATOM     22  C4  ZIN A   1      27.066  -6.056  33.751  0.00  0.00     0.015 C 
BRANCH  22  23
ATOM     23  C5  ZIN A   1      26.722  -6.430  35.195  0.00  0.00     0.113 C 
BRANCH  23  24
ATOM     24  C6  ZIN A   1      25.264  -6.801  35.284  0.00  0.00     0.172 C 
ATOM     25  O7  ZIN A   1      24.627  -7.022  34.267  0.00  0.00    -0.648 OA
ATOM     26  O8  ZIN A   1      24.720  -6.880  36.373  0.00  0.00    -0.648 OA
ENDBRANCH  23  24
ENDBRANCH  22  23
ENDBRANCH  20  22
ENDBRANCH   1  20
BRANCH   6  27
ATOM     27  O19 ZIN A   1      28.386  -1.709  28.363  0.00  0.00    -0.395 OA
ATOM     28  H48 ZIN A   1      27.779  -2.389  28.684  0.00  0.00     0.210 HD
ENDBRANCH   6  27
BRANCH  10  29
ATOM     29  O26 ZIN A   1      31.337   3.312  31.152  0.00  0.00    -0.396 OA
ATOM     30  H53 ZIN A   1      31.879   2.569  30.857  0.00  0.00     0.210 HD
ENDBRANCH  10  29
TORSDOF 6
ENDMDL
MODEL 103
REMARK CAVERDOCK RESULT:     -10.3      0.000      0.000
REMARK CAVERDOCK CONSTRAINTS:       0.0      0.0      0.0      0.0
REMARK CAVERDOCK TUNNEL: 102    -10.3      3.3    103.3
REMARK  6 active torsions:
REMARK  status: ('A' for Active; 'I' for Inactive)
REMARK    1  A    between atoms: C2_2  and  C4_3 
REMARK    2  A    between atoms: C2_2  and  C9_8 
REMARK    3  A    between atoms: C4_3  and  C5_4 
REMARK    4  A    between atoms: C5_4  and  C6_5 
REMARK    5  A    between atoms: C17_13  and  O19_14 
REMARK    6  A    between atoms: C24_18  and  O26_19 
ROOT
ATOM      1  C9  ZIN A   1      27.728  -3.782  33.187  0.00  0.00    -0.002 C 
ATOM      2  C11 ZIN A   1      28.163  -4.514  31.892  0.00  0.00     0.006 C 
ATOM      3  C12 ZIN A   1      28.118  -3.456  30.756  0.00  0.00     0.006 C 
ATOM      4  C13 ZIN A   1      28.275  -2.133  31.513  0.00  0.00     0.001 C 
ATOM      5  C15 ZIN A   1      27.769  -0.895  30.795  0.00  0.00     0.024 C 
ATOM      6  C17 ZIN A   1      28.564  -0.661  29.511  0.00  0.00     0.123 C 
ATOM      7  C20 ZIN A   1      28.064   0.615  28.830  0.00  0.00     0.037 C 
ATOM      8  C21 ZIN A   1      28.256   1.805  29.770  0.00  0.00    -0.001 C 
ATOM      9  C23 ZIN A   1      29.743   1.959  30.100  0.00  0.00     0.037 C 
ATOM     10  C24 ZIN A   1      29.935   3.151  31.039  0.00  0.00     0.118 C 
ATOM     11  C27 ZIN A   1      29.148   2.918  32.330  0.00  0.00     0.032 C 
ATOM     12  C28 ZIN A   1      27.662   2.763  31.999  0.00  0.00     0.012 C 
ATOM     13  C29 ZIN A   1      27.469   1.570  31.062  0.00  0.00    -0.036 C 
ATOM     14  C30 ZIN A   1      25.984   1.416  30.731  0.00  0.00     0.016 C 
ATOM     15  C31 ZIN A   1      27.952   0.294  31.750  0.00  0.00     0.001 C 
ATOM     16  C33 ZIN A   1      27.196   0.090  33.059  0.00  0.00     0.007 C 
ATOM     17  C34 ZIN A   1      27.588  -1.237  33.731  0.00  0.00     0.010 C 
ATOM     18  C35 ZIN A   1      27.366  -2.367  32.750  0.00  0.00    -0.036 C 
ATOM     19  C36 ZIN A   1      25.923  -2.334  32.243  0.00  0.00     0.016 C 
ENDROOT
BRANCH   1  20
ATOM     20  C2  ZIN A   1      26.511  -4.475  33.804  0.00  0.00    -0.013 C 
ATOM     21  C1  ZIN A   1      26.266  -3.921  35.208  0.00  0.00     0.010 C 
BRANCH  20  22
ATOM     22  C4  ZIN A   1      26.770  -5.980  33.888  0.00  0.00     0.015 C 
BRANCH  22  23
ATOM     23  C5  ZIN A   1      26.483  -6.469  35.309  0.00  0.00     0.113 C 
BRANCH  23  24
ATOM     24  C6  ZIN A   1      25.076  -7.006  35.381  0.00  0.00     0.172 C 
ATOM     25  O7  ZIN A   1      24.522  -7.120  36.461  0.00  0.00    -0.648 OA
ATOM     26  O8  ZIN A   1      24.492  -7.325  34.359  0.00  0.00    -0.648 OA
ENDBRANCH  23  24
ENDBRANCH  22  23
ENDBRANCH  20  22
ENDBRANCH   1  20
BRANCH   6  27
ATOM     27  O19 ZIN A   1      28.386  -1.773  28.630  0.00  0.00    -0.395 OA
ATOM     28  H48 ZIN A   1      28.397  -2.631  29.074  0.00  0.00     0.210 HD
ENDBRANCH   6  27
BRANCH  10  29
ATOM     29  O26 ZIN A   1      31.324   3.295  31.348  0.00  0.00    -0.396 OA
ATOM     30  H53 ZIN A   1      31.883   2.598  30.979  0.00  0.00     0.210 HD
ENDBRANCH  10  29
TORSDOF 6
ENDMDL
MODEL 104
REMARK CAVERDOCK RESULT:      -9.6      0.000      0.000
REMARK CAVERDOCK CONSTRAINTS:       0.0      0.0      0.0      0.0
REMARK CAVERDOCK TUNNEL: 103     -9.6      3.3    104.3
REMARK  6 active torsions:
REMARK  status: ('A' for Active; 'I' for Inactive)
REMARK    1  A    between atoms: C2_2  and  C4_3 
REMARK    2  A    between atoms: C2_2  and  C9_8 
REMARK    3  A    between atoms: C4_3  and  C5_4 
REMARK    4  A    between atoms: C5_4  and  C6_5 
REMARK    5  A    between atoms: C17_13  and  O19_14 
REMARK    6  A    between atoms: C24_18  and  O26_19 
ROOT
ATOM      1  C9  ZIN A   1      27.922  -3.973  33.273  0.00  0.00    -0.002 C 
ATOM      2  C11 ZIN A   1      28.258  -4.711  31.953  0.00  0.00     0.006 C 
ATOM      3  C12 ZIN A   1      28.127  -3.660  30.818  0.00  0.00     0.006 C 
ATOM      4  C13 ZIN A   1      28.341  -2.332  31.554  0.00  0.00     0.001 C 
ATOM      5  C15 ZIN A   1      27.781  -1.099  30.869  0.00  0.00     0.024 C 
ATOM      6  C17 ZIN A   1      28.477  -0.872  29.528  0.00  0.00     0.123 C 
ATOM      7  C20 ZIN A   1      27.928   0.401  28.879  0.00  0.00     0.037 C 
ATOM      8  C21 ZIN A   1      28.189   1.596  29.796  0.00  0.00    -0.001 C 
ATOM      9  C23 ZIN A   1      29.697   1.751  30.013  0.00  0.00     0.037 C 
ATOM     10  C24 ZIN A   1      29.959   2.948  30.928  0.00  0.00     0.118 C 
ATOM     11  C27 ZIN A   1      29.272   2.722  32.276  0.00  0.00     0.032 C 
ATOM     12  C28 ZIN A   1      27.765   2.566  32.059  0.00  0.00     0.012 C 
ATOM     13  C29 ZIN A   1      27.502   1.368  31.145  0.00  0.00    -0.036 C 
ATOM     14  C30 ZIN A   1      25.996   1.212  30.928  0.00  0.00     0.016 C 
ATOM     15  C31 ZIN A   1      28.036   0.096  31.801  0.00  0.00     0.001 C 
ATOM     16  C33 ZIN A   1      27.381  -0.102  33.165  0.00  0.00     0.007 C 
ATOM     17  C34 ZIN A   1      27.822  -1.425  33.813  0.00  0.00     0.010 C 
ATOM     18  C35 ZIN A   1      27.527  -2.560  32.857  0.00  0.00    -0.036 C 
ATOM     19  C36 ZIN A   1      26.050  -2.530  32.460  0.00  0.00     0.016 C 
ENDROOT
BRANCH   1  20
ATOM     20  C2  ZIN A   1      26.755  -4.663  33.983  0.00  0.00    -0.013 C 
ATOM     21  C1  ZIN A   1      27.230  -5.211  35.329  0.00  0.00     0.010 C 
BRANCH  20  22
ATOM     22  C4  ZIN A   1      26.238  -5.813  33.117  0.00  0.00     0.015 C 
BRANCH  22  23
ATOM     23  C5  ZIN A   1      25.180  -6.600  33.893  0.00  0.00     0.113 C 
BRANCH  23  24
ATOM     24  C6  ZIN A   1      23.982  -5.720  34.143  0.00  0.00     0.172 C 
ATOM     25  O7  ZIN A   1      23.661  -5.436  35.285  0.00  0.00    -0.648 OA
ATOM     26  O8  ZIN A   1      23.333  -5.292  33.203  0.00  0.00    -0.648 OA
ENDBRANCH  23  24
ENDBRANCH  22  23
ENDBRANCH  20  22
ENDBRANCH   1  20
BRANCH   6  27
ATOM     27  O19 ZIN A   1      28.234  -1.988  28.669  0.00  0.00    -0.395 OA
ATOM     28  H48 ZIN A   1      28.056  -2.814  29.139  0.00  0.00     0.210 HD
ENDBRANCH   6  27
BRANCH  10  29
ATOM     29  O26 ZIN A   1      31.367   3.094  31.131  0.00  0.00    -0.396 OA
ATOM     30  H53 ZIN A   1      31.779   2.343  31.579  0.00  0.00     0.210 HD
ENDBRANCH  10  29
TORSDOF 6
ENDMDL
MODEL 105
REMARK CAVERDOCK RESULT:      -9.9      0.000      0.000
REMARK CAVERDOCK CONSTRAINTS:       0.0      0.0      0.0      0.0
REMARK CAVERDOCK TUNNEL: 104     -9.9      3.3    105.6
REMARK  6 active torsions:
REMARK  status: ('A' for Active; 'I' for Inactive)
REMARK    1  A    between atoms: C2_2  and  C4_3 
REMARK    2  A    between atoms: C2_2  and  C9_8 
REMARK    3  A    between atoms: C4_3  and  C5_4 
REMARK    4  A    between atoms: C5_4  and  C6_5 
REMARK    5  A    between atoms: C17_13  and  O19_14 
REMARK    6  A    between atoms: C24_18  and  O26_19 
ROOT
ATOM      1  C9  ZIN A   1      27.918  -3.933  33.450  0.00  0.00    -0.002 C 
ATOM      2  C11 ZIN A   1      28.281  -4.668  32.135  0.00  0.00     0.006 C 
ATOM      3  C12 ZIN A   1      28.130  -3.626  30.995  0.00  0.00     0.006 C 
ATOM      4  C13 ZIN A   1      28.305  -2.290  31.726  0.00  0.00     0.001 C 
ATOM      5  C15 ZIN A   1      27.718  -1.074  31.032  0.00  0.00     0.024 C 
ATOM      6  C17 ZIN A   1      28.416  -0.835  29.694  0.00  0.00     0.123 C 
ATOM      7  C20 ZIN A   1      27.838   0.420  29.036  0.00  0.00     0.037 C 
ATOM      8  C21 ZIN A   1      28.063   1.626  29.949  0.00  0.00    -0.001 C 
ATOM      9  C23 ZIN A   1      29.564   1.820  30.174  0.00  0.00     0.037 C 
ATOM     10  C24 ZIN A   1      29.790   3.028  31.086  0.00  0.00     0.118 C 
ATOM     11  C27 ZIN A   1      29.100   2.790  32.430  0.00  0.00     0.032 C 
ATOM     12  C28 ZIN A   1      27.599   2.594  32.205  0.00  0.00     0.012 C 
ATOM     13  C29 ZIN A   1      27.373   1.386  31.295  0.00  0.00    -0.036 C 
ATOM     14  C30 ZIN A   1      25.873   1.190  31.069  0.00  0.00     0.016 C 
ATOM     15  C31 ZIN A   1      27.936   0.130  31.961  0.00  0.00     0.001 C 
ATOM     16  C33 ZIN A   1      27.278  -0.078  33.321  0.00  0.00     0.007 C 
ATOM     17  C34 ZIN A   1      27.749  -1.386  33.978  0.00  0.00     0.010 C 
ATOM     18  C35 ZIN A   1      27.489  -2.533  33.025  0.00  0.00    -0.036 C 
ATOM     19  C36 ZIN A   1      26.015  -2.543  32.619  0.00  0.00     0.016 C 
ENDROOT
BRANCH   1  20
ATOM     20  C2  ZIN A   1      26.765  -4.650  34.156  0.00  0.00    -0.013 C 
ATOM     21  C1  ZIN A   1      27.312  -5.453  35.337  0.00  0.00     0.010 C 
BRANCH  20  22
ATOM     22  C4  ZIN A   1      26.073  -5.595  33.173  0.00  0.00     0.015 C 
BRANCH  22  23
ATOM     23  C5  ZIN A   1      25.027  -6.428  33.917  0.00  0.00     0.113 C 
BRANCH  23  24
ATOM     24  C6  ZIN A   1      23.826  -5.570  34.223  0.00  0.00     0.172 C 
ATOM     25  O7  ZIN A   1      23.530  -5.325  35.380  0.00  0.00    -0.648 OA
ATOM     26  O8  ZIN A   1      23.150  -5.120  33.312  0.00  0.00    -0.648 OA
ENDBRANCH  23  24
ENDBRANCH  22  23
ENDBRANCH  20  22
ENDBRANCH   1  20
BRANCH   6  27
ATOM     27  O19 ZIN A   1      28.207  -1.961  28.839  0.00  0.00    -0.395 OA
ATOM     28  H48 ZIN A   1      28.342  -2.814  29.273  0.00  0.00     0.210 HD
ENDBRANCH   6  27
BRANCH  10  29
ATOM     29  O26 ZIN A   1      31.192   3.211  31.296  0.00  0.00    -0.396 OA
ATOM     30  H53 ZIN A   1      31.722   3.148  30.490  0.00  0.00     0.210 HD
ENDBRANCH  10  29
TORSDOF 6
ENDMDL
MODEL 106
REMARK CAVERDOCK RESULT:      -9.5      0.000      0.000
REMARK CAVERDOCK CONSTRAINTS:       0.0      0.0      0.0      0.0
REMARK CAVERDOCK TUNNEL: 105     -9.5      3.3    106.1
REMARK  6 active torsions:
REMARK  status: ('A' for Active; 'I' for Inactive)
REMARK    1  A    between atoms: C2_2  and  C4_3 
REMARK    2  A    between atoms: C2_2  and  C9_8 
REMARK    3  A    between atoms: C4_3  and  C5_4 
REMARK    4  A    between atoms: C5_4  and  C6_5 
REMARK    5  A    between atoms: C17_13  and  O19_14 
REMARK    6  A    between atoms: C24_18  and  O26_19 
ROOT
ATOM      1  C9  ZIN A   1      27.884  -4.567  32.934  0.00  0.00    -0.002 C 
ATOM      2  C11 ZIN A   1      28.400  -5.089  31.570  0.00  0.00     0.006 C 
ATOM      3  C12 ZIN A   1      28.263  -3.910  30.569  0.00  0.00     0.006 C 
ATOM      4  C13 ZIN A   1      28.284  -2.680  31.484  0.00  0.00     0.001 C 
ATOM      5  C15 ZIN A   1      27.666  -1.418  30.910  0.00  0.00     0.024 C 
ATOM      6  C17 ZIN A   1      28.447  -0.954  29.680  0.00  0.00     0.123 C 
ATOM      7  C20 ZIN A   1      27.832   0.343  29.148  0.00  0.00     0.037 C 
ATOM      8  C21 ZIN A   1      27.899   1.422  30.229  0.00  0.00    -0.001 C 
ATOM      9  C23 ZIN A   1      29.360   1.675  30.608  0.00  0.00     0.037 C 
ATOM     10  C24 ZIN A   1      29.427   2.756  31.688  0.00  0.00     0.118 C 
ATOM     11  C27 ZIN A   1      28.654   2.292  32.924  0.00  0.00     0.032 C 
ATOM     12  C28 ZIN A   1      27.193   2.038  32.545  0.00  0.00     0.012 C 
ATOM     13  C29 ZIN A   1      27.126   0.957  31.466  0.00  0.00    -0.036 C 
ATOM     14  C30 ZIN A   1      25.666   0.703  31.088  0.00  0.00     0.016 C 
ATOM     15  C31 ZIN A   1      27.724  -0.342  32.005  0.00  0.00     0.001 C 
ATOM     16  C33 ZIN A   1      26.979  -0.776  33.264  0.00  0.00     0.007 C 
ATOM     17  C34 ZIN A   1      27.491  -2.132  33.779  0.00  0.00     0.010 C 
ATOM     18  C35 ZIN A   1      27.389  -3.150  32.664  0.00  0.00    -0.036 C 
ATOM     19  C36 ZIN A   1      25.955  -3.193  32.133  0.00  0.00     0.016 C 
ENDROOT
BRANCH   1  20
ATOM     20  C2  ZIN A   1      26.734  -5.443  33.436  0.00  0.00    -0.013 C 
ATOM     21  C1  ZIN A   1      25.459  -5.104  32.662  0.00  0.00     0.010 C 
BRANCH  20  22
ATOM     22  C4  ZIN A   1      26.509  -5.184  34.927  0.00  0.00     0.015 C 
BRANCH  22  23
ATOM     23  C5  ZIN A   1      25.083  -4.674  35.147  0.00  0.00     0.113 C 
BRANCH  23  24
ATOM     24  C6  ZIN A   1      24.241  -5.776  35.736  0.00  0.00     0.172 C 
ATOM     25  O7  ZIN A   1      23.025  -5.719  35.663  0.00  0.00    -0.648 OA
ATOM     26  O8  ZIN A   1      24.775  -6.725  36.286  0.00  0.00    -0.648 OA
ENDBRANCH  23  24
ENDBRANCH  22  23
ENDBRANCH  20  22
ENDBRANCH   1  20
BRANCH   6  27
ATOM     27  O19 ZIN A   1      28.387  -1.961  28.669  0.00  0.00    -0.395 OA
ATOM     28  H48 ZIN A   1      27.773  -1.759  27.949  0.00  0.00     0.210 HD
ENDBRANCH   6  27
BRANCH  10  29
ATOM     29  O26 ZIN A   1      30.792   2.993  32.041  0.00  0.00    -0.396 OA
ATOM     30  H53 ZIN A   1      31.052   3.923  32.003  0.00  0.00     0.210 HD
ENDBRANCH  10  29
TORSDOF 6
ENDMDL
MODEL 107
REMARK CAVERDOCK RESULT:      -9.7      0.000      0.000
REMARK CAVERDOCK CONSTRAINTS:       0.0      0.0      0.0      0.0
REMARK CAVERDOCK TUNNEL: 106     -9.7      3.3    107.3
REMARK  6 active torsions:
REMARK  status: ('A' for Active; 'I' for Inactive)
REMARK    1  A    between atoms: C2_2  and  C4_3 
REMARK    2  A    between atoms: C2_2  and  C9_8 
REMARK    3  A    between atoms: C4_3  and  C5_4 
REMARK    4  A    between atoms: C5_4  and  C6_5 
REMARK    5  A    between atoms: C17_13  and  O19_14 
REMARK    6  A    between atoms: C24_18  and  O26_19 
ROOT
ATOM      1  C9  ZIN A   1      27.878  -4.198  33.627  0.00  0.00    -0.002 C 
ATOM      2  C11 ZIN A   1      28.278  -4.927  32.320  0.00  0.00     0.006 C 
ATOM      3  C12 ZIN A   1      28.127  -3.888  31.176  0.00  0.00     0.006 C 
ATOM      4  C13 ZIN A   1      28.264  -2.548  31.909  0.00  0.00     0.001 C 
ATOM      5  C15 ZIN A   1      27.666  -1.344  31.204  0.00  0.00     0.024 C 
ATOM      6  C17 ZIN A   1      28.383  -1.093  29.878  0.00  0.00     0.123 C 
ATOM      7  C20 ZIN A   1      27.793   0.151  29.210  0.00  0.00     0.037 C 
ATOM      8  C21 ZIN A   1      27.979   1.361  30.125  0.00  0.00    -0.001 C 
ATOM      9  C23 ZIN A   1      29.473   1.584  30.376  0.00  0.00     0.037 C 
ATOM     10  C24 ZIN A   1      29.659   2.797  31.291  0.00  0.00     0.118 C 
ATOM     11  C27 ZIN A   1      28.951   2.546  32.623  0.00  0.00     0.032 C 
ATOM     12  C28 ZIN A   1      27.458   2.322  32.372  0.00  0.00     0.012 C 
ATOM     13  C29 ZIN A   1      27.271   1.109  31.458  0.00  0.00    -0.036 C 
ATOM     14  C30 ZIN A   1      25.779   0.885  31.207  0.00  0.00     0.016 C 
ATOM     15  C31 ZIN A   1      27.845  -0.135  32.135  0.00  0.00     0.001 C 
ATOM     16  C33 ZIN A   1      27.167  -0.355  33.484  0.00  0.00     0.007 C 
ATOM     17  C34 ZIN A   1      27.651  -1.654  34.150  0.00  0.00     0.010 C 
ATOM     18  C35 ZIN A   1      27.430  -2.806  33.194  0.00  0.00    -0.036 C 
ATOM     19  C36 ZIN A   1      25.964  -2.844  32.762  0.00  0.00     0.016 C 
ENDROOT
BRANCH   1  20
ATOM     20  C2  ZIN A   1      26.726  -4.936  34.314  0.00  0.00    -0.013 C 
ATOM     21  C1  ZIN A   1      27.252  -5.655  35.557  0.00  0.00     0.010 C 
BRANCH  20  22
ATOM     22  C4  ZIN A   1      26.128  -5.958  33.347  0.00  0.00     0.015 C 
BRANCH  22  23
ATOM     23  C5  ZIN A   1      24.971  -6.690  34.031  0.00  0.00     0.113 C 
BRANCH  23  24
ATOM     24  C6  ZIN A   1      23.854  -5.716  34.308  0.00  0.00     0.172 C 
ATOM     25  O7  ZIN A   1      23.346  -5.094  33.391  0.00  0.00    -0.648 OA
ATOM     26  O8  ZIN A   1      23.458  -5.550  35.450  0.00  0.00    -0.648 OA
ENDBRANCH  23  24
ENDBRANCH  22  23
ENDBRANCH  20  22
ENDBRANCH   1  20
BRANCH   6  27
ATOM     27  O19 ZIN A   1      28.211  -2.223  29.020  0.00  0.00    -0.395 OA
ATOM     28  H48 ZIN A   1      27.557  -2.860  29.337  0.00  0.00     0.210 HD
ENDBRANCH   6  27
BRANCH  10  29
ATOM     29  O26 ZIN A   1      31.054   3.006  31.526  0.00  0.00    -0.396 OA
ATOM     30  H53 ZIN A   1      31.369   2.646  32.365  0.00  0.00     0.210 HD
ENDBRANCH  10  29
TORSDOF 6
ENDMDL
MODEL 108
REMARK CAVERDOCK RESULT:      -9.7      0.000      0.000
REMARK CAVERDOCK CONSTRAINTS:       0.0      0.0      0.0      0.0
REMARK CAVERDOCK TUNNEL: 107     -9.7      3.3    108.6
REMARK  6 active torsions:
REMARK  status: ('A' for Active; 'I' for Inactive)
REMARK    1  A    between atoms: C2_2  and  C4_3 
REMARK    2  A    between atoms: C2_2  and  C9_8 
REMARK    3  A    between atoms: C4_3  and  C5_4 
REMARK    4  A    between atoms: C5_4  and  C6_5 
REMARK    5  A    between atoms: C17_13  and  O19_14 
REMARK    6  A    between atoms: C24_18  and  O26_19 
ROOT
ATOM      1  C9  ZIN A   1      27.940  -4.327  33.643  0.00  0.00    -0.002 C 
ATOM      2  C11 ZIN A   1      28.332  -5.062  32.337  0.00  0.00     0.006 C 
ATOM      3  C12 ZIN A   1      28.150  -4.037  31.186  0.00  0.00     0.006 C 
ATOM      4  C13 ZIN A   1      28.278  -2.689  31.904  0.00  0.00     0.001 C 
ATOM      5  C15 ZIN A   1      27.653  -1.501  31.196  0.00  0.00     0.024 C 
ATOM      6  C17 ZIN A   1      28.347  -1.251  29.858  0.00  0.00     0.123 C 
ATOM      7  C20 ZIN A   1      27.730  -0.023  29.186  0.00  0.00     0.037 C 
ATOM      8  C21 ZIN A   1      27.911   1.198  30.087  0.00  0.00    -0.001 C 
ATOM      9  C23 ZIN A   1      29.404   1.446  30.315  0.00  0.00     0.037 C 
ATOM     10  C24 ZIN A   1      29.586   2.670  31.215  0.00  0.00     0.118 C 
ATOM     11  C27 ZIN A   1      28.900   2.422  32.559  0.00  0.00     0.032 C 
ATOM     12  C28 ZIN A   1      27.407   2.173  32.331  0.00  0.00     0.012 C 
ATOM     13  C29 ZIN A   1      27.225   0.949  31.432  0.00  0.00    -0.036 C 
ATOM     14  C30 ZIN A   1      25.733   0.701  31.204  0.00  0.00     0.016 C 
ATOM     15  C31 ZIN A   1      27.827  -0.280  32.113  0.00  0.00     0.001 C 
ATOM     16  C33 ZIN A   1      27.171  -0.496  33.473  0.00  0.00     0.007 C 
ATOM     17  C34 ZIN A   1      27.684  -1.782  34.145  0.00  0.00     0.010 C 
ATOM     18  C35 ZIN A   1      27.466  -2.946  33.203  0.00  0.00    -0.036 C 
ATOM     19  C36 ZIN A   1      25.994  -3.009  32.792  0.00  0.00     0.016 C 
ENDROOT
BRANCH   1  20
ATOM     20  C2  ZIN A   1      26.809  -5.074  34.353  0.00  0.00    -0.013 C 
ATOM     21  C1  ZIN A   1      27.366  -5.791  35.584  0.00  0.00     0.010 C 
BRANCH  20  22
ATOM     22  C4  ZIN A   1      26.198  -6.101  33.398  0.00  0.00     0.015 C 
BRANCH  22  23
ATOM     23  C5  ZIN A   1      25.039  -6.818  34.094  0.00  0.00     0.113 C 
BRANCH  23  24
ATOM     24  C6  ZIN A   1      23.924  -5.837  34.352  0.00  0.00     0.172 C 
ATOM     25  O7  ZIN A   1      23.398  -5.253  33.420  0.00  0.00    -0.648 OA
ATOM     26  O8  ZIN A   1      23.548  -5.628  35.493  0.00  0.00    -0.648 OA
ENDBRANCH  23  24
ENDBRANCH  22  23
ENDBRANCH  20  22
ENDBRANCH   1  20
BRANCH   6  27
ATOM     27  O19 ZIN A   1      28.179  -2.393  29.013  0.00  0.00    -0.395 OA
ATOM     28  H48 ZIN A   1      28.806  -2.433  28.279  0.00  0.00     0.210 HD
ENDBRANCH   6  27
BRANCH  10  29
ATOM     29  O26 ZIN A   1      30.981   2.902  31.428  0.00  0.00    -0.396 OA
ATOM     30  H53 ZIN A   1      31.209   3.106  32.345  0.00  0.00     0.210 HD
ENDBRANCH  10  29
TORSDOF 6
ENDMDL
MODEL 109
REMARK CAVERDOCK RESULT:      -9.7      0.000      0.000
REMARK CAVERDOCK CONSTRAINTS:       0.0      0.0      0.0      0.0
REMARK CAVERDOCK TUNNEL: 108     -9.7      3.3    109.1
REMARK  6 active torsions:
REMARK  status: ('A' for Active; 'I' for Inactive)
REMARK    1  A    between atoms: C2_2  and  C4_3 
REMARK    2  A    between atoms: C2_2  and  C9_8 
REMARK    3  A    between atoms: C4_3  and  C5_4 
REMARK    4  A    between atoms: C5_4  and  C6_5 
REMARK    5  A    between atoms: C17_13  and  O19_14 
REMARK    6  A    between atoms: C24_18  and  O26_19 
ROOT
ATOM      1  C9  ZIN A   1      27.851  -4.374  33.784  0.00  0.00    -0.002 C 
ATOM      2  C11 ZIN A   1      28.271  -5.125  32.495  0.00  0.00     0.006 C 
ATOM      3  C12 ZIN A   1      28.104  -4.116  31.327  0.00  0.00     0.006 C 
ATOM      4  C13 ZIN A   1      28.212  -2.757  32.029  0.00  0.00     0.001 C 
ATOM      5  C15 ZIN A   1      27.593  -1.582  31.295  0.00  0.00     0.024 C 
ATOM      6  C17 ZIN A   1      28.311  -1.346  29.966  0.00  0.00     0.123 C 
ATOM      7  C20 ZIN A   1      27.699  -0.130  29.267  0.00  0.00     0.037 C 
ATOM      8  C21 ZIN A   1      27.857   1.104  30.156  0.00  0.00    -0.001 C 
ATOM      9  C23 ZIN A   1      29.345   1.362  30.407  0.00  0.00     0.037 C 
ATOM     10  C24 ZIN A   1      29.504   2.599  31.294  0.00  0.00     0.118 C 
ATOM     11  C27 ZIN A   1      28.795   2.365  32.629  0.00  0.00     0.032 C 
ATOM     12  C28 ZIN A   1      27.308   2.105  32.378  0.00  0.00     0.012 C 
ATOM     13  C29 ZIN A   1      27.149   0.868  31.492  0.00  0.00    -0.036 C 
ATOM     14  C30 ZIN A   1      25.663   0.609  31.240  0.00  0.00     0.016 C 
ATOM     15  C31 ZIN A   1      27.745  -0.348  32.199  0.00  0.00     0.001 C 
ATOM     16  C33 ZIN A   1      27.066  -0.551  33.550  0.00  0.00     0.007 C 
ATOM     17  C34 ZIN A   1      27.573  -1.825  34.247  0.00  0.00     0.010 C 
ATOM     18  C35 ZIN A   1      27.378  -3.002  33.317  0.00  0.00    -0.036 C 
ATOM     19  C36 ZIN A   1      25.914  -3.079  32.881  0.00  0.00     0.016 C 
ENDROOT
BRANCH   1  20
ATOM     20  C2  ZIN A   1      26.711  -5.119  34.483  0.00  0.00    -0.013 C 
ATOM     21  C1  ZIN A   1      27.259  -5.857  35.705  0.00  0.00     0.010 C 
BRANCH  20  22
ATOM     22  C4  ZIN A   1      26.091  -6.127  33.514  0.00  0.00     0.015 C 
BRANCH  22  23
ATOM     23  C5  ZIN A   1      24.912  -6.828  34.194  0.00  0.00     0.113 C 
BRANCH  23  24
ATOM     24  C6  ZIN A   1      23.799  -5.836  34.418  0.00  0.00     0.172 C 
ATOM     25  O7  ZIN A   1      23.294  -5.261  33.469  0.00  0.00    -0.648 OA
ATOM     26  O8  ZIN A   1      23.404  -5.609  35.550  0.00  0.00    -0.648 OA
ENDBRANCH  23  24
ENDBRANCH  22  23
ENDBRANCH  20  22
ENDBRANCH   1  20
BRANCH   6  27
ATOM     27  O19 ZIN A   1      28.164  -2.499  29.134  0.00  0.00    -0.395 OA
ATOM     28  H48 ZIN A   1      28.253  -3.338  29.606  0.00  0.00     0.210 HD
ENDBRANCH   6  27
BRANCH  10  29
ATOM     29  O26 ZIN A   1      30.894   2.841  31.529  0.00  0.00    -0.396 OA
ATOM     30  H53 ZIN A   1      31.069   3.432  32.274  0.00  0.00     0.210 HD
ENDBRANCH  10  29
TORSDOF 6
ENDMDL
MODEL 110
REMARK CAVERDOCK RESULT:      -9.2      0.000      0.000
REMARK CAVERDOCK CONSTRAINTS:       0.0      0.0      0.0      0.0
REMARK CAVERDOCK TUNNEL: 109     -9.2      3.3    110.2
REMARK  6 active torsions:
REMARK  status: ('A' for Active; 'I' for Inactive)
REMARK    1  A    between atoms: C2_2  and  C4_3 
REMARK    2  A    between atoms: C2_2  and  C9_8 
REMARK    3  A    between atoms: C4_3  and  C5_4 
REMARK    4  A    between atoms: C5_4  and  C6_5 
REMARK    5  A    between atoms: C17_13  and  O19_14 
REMARK    6  A    between atoms: C24_18  and  O26_19 
ROOT
ATOM      1  C9  ZIN A   1      29.588   2.088  31.357  0.00  0.00    -0.002 C 
ATOM      2  C11 ZIN A   1      29.101   2.756  32.668  0.00  0.00     0.006 C 
ATOM      3  C12 ZIN A   1      27.911   1.899  33.180  0.00  0.00     0.006 C 
ATOM      4  C13 ZIN A   1      28.174   0.531  32.540  0.00  0.00     0.001 C 
ATOM      5  C15 ZIN A   1      26.967  -0.379  32.406  0.00  0.00     0.024 C 
ATOM      6  C17 ZIN A   1      26.414  -0.738  33.785  0.00  0.00     0.123 C 
ATOM      7  C20 ZIN A   1      25.227  -1.690  33.625  0.00  0.00     0.037 C 
ATOM      8  C21 ZIN A   1      25.686  -2.964  32.915  0.00  0.00    -0.001 C 
ATOM      9  C23 ZIN A   1      26.773  -3.648  33.748  0.00  0.00     0.037 C 
ATOM     10  C24 ZIN A   1      27.231  -4.924  33.039  0.00  0.00     0.118 C 
ATOM     11  C27 ZIN A   1      27.793  -4.570  31.661  0.00  0.00     0.032 C 
ATOM     12  C28 ZIN A   1      26.707  -3.885  30.829  0.00  0.00     0.012 C 
ATOM     13  C29 ZIN A   1      26.250  -2.609  31.537  0.00  0.00    -0.036 C 
ATOM     14  C30 ZIN A   1      25.164  -1.924  30.705  0.00  0.00     0.016 C 
ATOM     15  C31 ZIN A   1      27.432  -1.651  31.681  0.00  0.00     0.001 C 
ATOM     16  C33 ZIN A   1      28.018  -1.336  30.308  0.00  0.00     0.007 C 
ATOM     17  C34 ZIN A   1      29.149  -0.298  30.405  0.00  0.00     0.010 C 
ATOM     18  C35 ZIN A   1      28.623   0.934  31.109  0.00  0.00    -0.036 C 
ATOM     19  C36 ZIN A   1      27.375   1.447  30.388  0.00  0.00     0.016 C 
ENDROOT
BRANCH   1  20
ATOM     20  C2  ZIN A   1      29.529   3.088  30.200  0.00  0.00    -0.013 C 
ATOM     21  C1  ZIN A   1      29.351   2.332  28.883  0.00  0.00     0.010 C 
BRANCH  20  22
ATOM     22  C4  ZIN A   1      30.829   3.892  30.155  0.00  0.00     0.015 C 
BRANCH  22  23
ATOM     23  C5  ZIN A   1      32.013   2.965  30.439  0.00  0.00     0.113 C 
BRANCH  23  24
ATOM     24  C6  ZIN A   1      33.017   3.684  31.303  0.00  0.00     0.172 C 
ATOM     25  O7  ZIN A   1      33.937   4.297  30.788  0.00  0.00    -0.648 OA
ATOM     26  O8  ZIN A   1      32.911   3.652  32.517  0.00  0.00    -0.648 OA
ENDBRANCH  23  24
ENDBRANCH  22  23
ENDBRANCH  20  22
ENDBRANCH   1  20
BRANCH   6  27
ATOM     27  O19 ZIN A   1      25.984   0.452  34.451  0.00  0.00    -0.395 OA
ATOM     28  H48 ZIN A   1      26.258   0.505  35.376  0.00  0.00     0.210 HD
ENDBRANCH   6  27
BRANCH  10  29
ATOM     29  O26 ZIN A   1      28.246  -5.564  33.817  0.00  0.00    -0.396 OA
ATOM     30  H53 ZIN A   1      28.771  -6.208  33.324  0.00  0.00     0.210 HD
ENDBRANCH  10  29
TORSDOF 6
ENDMDL
MODEL 111
REMARK CAVERDOCK RESULT:      -7.8      0.000      0.000
REMARK CAVERDOCK CONSTRAINTS:       0.0      0.0      0.0      0.0
REMARK CAVERDOCK TUNNEL: 110     -7.8      3.3    111.3
REMARK  6 active torsions:
REMARK  status: ('A' for Active; 'I' for Inactive)
REMARK    1  A    between atoms: C2_2  and  C4_3 
REMARK    2  A    between atoms: C2_2  and  C9_8 
REMARK    3  A    between atoms: C4_3  and  C5_4 
REMARK    4  A    between atoms: C5_4  and  C6_5 
REMARK    5  A    between atoms: C17_13  and  O19_14 
REMARK    6  A    between atoms: C24_18  and  O26_19 
ROOT
ATOM      1  C9  ZIN A   1      27.279   1.760  30.501  0.00  0.00    -0.002 C 
ATOM      2  C11 ZIN A   1      27.828   1.230  29.153  0.00  0.00     0.006 C 
ATOM      3  C12 ZIN A   1      28.076  -0.290  29.350  0.00  0.00     0.006 C 
ATOM      4  C13 ZIN A   1      27.123  -0.648  30.497  0.00  0.00     0.001 C 
ATOM      5  C15 ZIN A   1      27.467  -1.903  31.277  0.00  0.00     0.024 C 
ATOM      6  C17 ZIN A   1      27.398  -3.131  30.369  0.00  0.00     0.123 C 
ATOM      7  C20 ZIN A   1      27.705  -4.386  31.188  0.00  0.00     0.037 C 
ATOM      8  C21 ZIN A   1      26.678  -4.527  32.312  0.00  0.00    -0.001 C 
ATOM      9  C23 ZIN A   1      25.276  -4.648  31.709  0.00  0.00     0.037 C 
ATOM     10  C24 ZIN A   1      24.249  -4.792  32.834  0.00  0.00     0.118 C 
ATOM     11  C27 ZIN A   1      24.309  -3.561  33.741  0.00  0.00     0.032 C 
ATOM     12  C28 ZIN A   1      25.711  -3.439  34.342  0.00  0.00     0.012 C 
ATOM     13  C29 ZIN A   1      26.738  -3.295  33.218  0.00  0.00    -0.036 C 
ATOM     14  C30 ZIN A   1      28.139  -3.173  33.819  0.00  0.00     0.016 C 
ATOM     15  C31 ZIN A   1      26.440  -2.031  32.412  0.00  0.00     0.001 C 
ATOM     16  C33 ZIN A   1      26.456  -0.812  33.329  0.00  0.00     0.007 C 
ATOM     17  C34 ZIN A   1      26.257   0.490  32.534  0.00  0.00     0.010 C 
ATOM     18  C35 ZIN A   1      27.307   0.566  31.449  0.00  0.00    -0.036 C 
ATOM     19  C36 ZIN A   1      28.700   0.428  32.067  0.00  0.00     0.016 C 
ENDROOT
BRANCH   1  20
ATOM     20  C2  ZIN A   1      28.174   2.882  31.034  0.00  0.00    -0.013 C 
ATOM     21  C1  ZIN A   1      27.303   4.002  31.604  0.00  0.00     0.010 C 
BRANCH  20  22
ATOM     22  C4  ZIN A   1      29.033   3.433  29.894  0.00  0.00     0.015 C 
BRANCH  22  23
ATOM     23  C5  ZIN A   1      30.309   4.050  30.471  0.00  0.00     0.113 C 
BRANCH  23  24
ATOM     24  C6  ZIN A   1      31.408   3.018  30.477  0.00  0.00     0.172 C 
ATOM     25  O7  ZIN A   1      32.454   3.244  31.061  0.00  0.00    -0.648 OA
ATOM     26  O8  ZIN A   1      31.250   1.955  29.899  0.00  0.00    -0.648 OA
ENDBRANCH  23  24
ENDBRANCH  22  23
ENDBRANCH  20  22
ENDBRANCH   1  20
BRANCH   6  27
ATOM     27  O19 ZIN A   1      28.356  -3.001  29.317  0.00  0.00    -0.395 OA
ATOM     28  H48 ZIN A   1      28.015  -3.235  28.443  0.00  0.00     0.210 HD
ENDBRANCH   6  27
BRANCH  10  29
ATOM     29  O26 ZIN A   1      22.940  -4.906  32.272  0.00  0.00    -0.396 OA
ATOM     30  H53 ZIN A   1      22.271  -5.220  32.894  0.00  0.00     0.210 HD
ENDBRANCH  10  29
TORSDOF 6
ENDMDL
MODEL 112
REMARK CAVERDOCK RESULT:      -9.8      0.000      0.000
REMARK CAVERDOCK CONSTRAINTS:       0.0      0.0      0.0      0.0
REMARK CAVERDOCK TUNNEL: 111     -9.8      3.3    112.5
REMARK  6 active torsions:
REMARK  status: ('A' for Active; 'I' for Inactive)
REMARK    1  A    between atoms: C2_2  and  C4_3 
REMARK    2  A    between atoms: C2_2  and  C9_8 
REMARK    3  A    between atoms: C4_3  and  C5_4 
REMARK    4  A    between atoms: C5_4  and  C6_5 
REMARK    5  A    between atoms: C17_13  and  O19_14 
REMARK    6  A    between atoms: C24_18  and  O26_19 
ROOT
ATOM      1  C9  ZIN A   1      27.674  -4.665  34.093  0.00  0.00    -0.002 C 
ATOM      2  C11 ZIN A   1      28.148  -5.494  32.873  0.00  0.00     0.006 C 
ATOM      3  C12 ZIN A   1      28.000  -4.571  31.633  0.00  0.00     0.006 C 
ATOM      4  C13 ZIN A   1      28.061  -3.166  32.242  0.00  0.00     0.001 C 
ATOM      5  C15 ZIN A   1      27.446  -2.056  31.410  0.00  0.00     0.024 C 
ATOM      6  C17 ZIN A   1      28.200  -1.899  30.090  0.00  0.00     0.123 C 
ATOM      7  C20 ZIN A   1      27.589  -0.746  29.290  0.00  0.00     0.037 C 
ATOM      8  C21 ZIN A   1      27.698   0.550  30.095  0.00  0.00    -0.001 C 
ATOM      9  C23 ZIN A   1      29.172   0.854  30.372  0.00  0.00     0.037 C 
ATOM     10  C24 ZIN A   1      29.282   2.152  31.176  0.00  0.00     0.118 C 
ATOM     11  C27 ZIN A   1      28.535   1.996  32.502  0.00  0.00     0.032 C 
ATOM     12  C28 ZIN A   1      27.062   1.690  32.224  0.00  0.00     0.012 C 
ATOM     13  C29 ZIN A   1      26.952   0.393  31.422  0.00  0.00    -0.036 C 
ATOM     14  C30 ZIN A   1      25.479   0.087  31.145  0.00  0.00     0.016 C 
ATOM     15  C31 ZIN A   1      27.547  -0.761  32.230  0.00  0.00     0.001 C 
ATOM     16  C33 ZIN A   1      26.829  -0.883  33.570  0.00  0.00     0.007 C 
ATOM     17  C34 ZIN A   1      27.337  -2.095  34.369  0.00  0.00     0.010 C 
ATOM     18  C35 ZIN A   1      27.192  -3.337  33.518  0.00  0.00    -0.036 C 
ATOM     19  C36 ZIN A   1      25.744  -3.473  33.044  0.00  0.00     0.016 C 
ENDROOT
BRANCH   1  20
ATOM     20  C2  ZIN A   1      26.527  -5.382  34.808  0.00  0.00    -0.013 C 
ATOM     21  C1  ZIN A   1      27.061  -6.075  36.062  0.00  0.00     0.010 C 
BRANCH  20  22
ATOM     22  C4  ZIN A   1      25.914  -6.424  33.871  0.00  0.00     0.015 C 
BRANCH  22  23
ATOM     23  C5  ZIN A   1      24.674  -7.035  34.528  0.00  0.00     0.113 C 
BRANCH  23  24
ATOM     24  C6  ZIN A   1      23.592  -5.990  34.627  0.00  0.00     0.172 C 
ATOM     25  O7  ZIN A   1      23.392  -5.417  35.685  0.00  0.00    -0.648 OA
ATOM     26  O8  ZIN A   1      22.916  -5.717  33.649  0.00  0.00    -0.648 OA
ENDBRANCH  23  24
ENDBRANCH  22  23
ENDBRANCH  20  22
ENDBRANCH   1  20
BRANCH   6  27
ATOM     27  O19 ZIN A   1      28.100  -3.109  29.336  0.00  0.00    -0.395 OA
ATOM     28  H48 ZIN A   1      28.524  -3.869  29.756  0.00  0.00     0.210 HD
ENDBRANCH   6  27
BRANCH  10  29
ATOM     29  O26 ZIN A   1      30.659   2.437  31.435  0.00  0.00    -0.396 OA
ATOM     30  H53 ZIN A   1      31.275   1.872  30.949  0.00  0.00     0.210 HD
ENDBRANCH  10  29
TORSDOF 6
ENDMDL
MODEL 113
REMARK CAVERDOCK RESULT:      -8.9      0.000      0.000
REMARK CAVERDOCK CONSTRAINTS:       0.0      0.0      0.0      0.0
REMARK CAVERDOCK TUNNEL: 112     -8.9      3.3    113.2
REMARK  6 active torsions:
REMARK  status: ('A' for Active; 'I' for Inactive)
REMARK    1  A    between atoms: C2_2  and  C4_3 
REMARK    2  A    between atoms: C2_2  and  C9_8 
REMARK    3  A    between atoms: C4_3  and  C5_4 
REMARK    4  A    between atoms: C5_4  and  C6_5 
REMARK    5  A    between atoms: C17_13  and  O19_14 
REMARK    6  A    between atoms: C24_18  and  O26_19 
ROOT
ATOM      1  C9  ZIN A   1      29.343   1.627  31.468  0.00  0.00    -0.002 C 
ATOM      2  C11 ZIN A   1      28.678   2.424  32.618  0.00  0.00     0.006 C 
ATOM      3  C12 ZIN A   1      27.503   1.550  33.133  0.00  0.00     0.006 C 
ATOM      4  C13 ZIN A   1      27.923   0.133  32.723  0.00  0.00     0.001 C 
ATOM      5  C15 ZIN A   1      26.801  -0.882  32.608  0.00  0.00     0.024 C 
ATOM      6  C17 ZIN A   1      26.133  -1.095  33.966  0.00  0.00     0.123 C 
ATOM      7  C20 ZIN A   1      25.037  -2.154  33.833  0.00  0.00     0.037 C 
ATOM      8  C21 ZIN A   1      25.653  -3.471  33.359  0.00  0.00    -0.001 C 
ATOM      9  C23 ZIN A   1      26.691  -3.944  34.379  0.00  0.00     0.037 C 
ATOM     10  C24 ZIN A   1      27.306  -5.263  33.905  0.00  0.00     0.118 C 
ATOM     11  C27 ZIN A   1      27.983  -5.053  32.550  0.00  0.00     0.032 C 
ATOM     12  C28 ZIN A   1      26.946  -4.578  31.530  0.00  0.00     0.012 C 
ATOM     13  C29 ZIN A   1      26.332  -3.260  32.003  0.00  0.00    -0.036 C 
ATOM     14  C30 ZIN A   1      25.294  -2.785  30.984  0.00  0.00     0.016 C 
ATOM     15  C31 ZIN A   1      27.425  -2.198  32.118  0.00  0.00     0.001 C 
ATOM     16  C33 ZIN A   1      28.128  -2.025  30.775  0.00  0.00     0.007 C 
ATOM     17  C34 ZIN A   1      29.169  -0.894  30.829  0.00  0.00     0.010 C 
ATOM     18  C35 ZIN A   1      28.490   0.374  31.297  0.00  0.00    -0.036 C 
ATOM     19  C36 ZIN A   1      27.292   0.681  30.397  0.00  0.00     0.016 C 
ENDROOT
BRANCH   1  20
ATOM     20  C2  ZIN A   1      29.337   2.452  30.179  0.00  0.00    -0.013 C 
ATOM     21  C1  ZIN A   1      29.612   1.536  28.986  0.00  0.00     0.010 C 
BRANCH  20  22
ATOM     22  C4  ZIN A   1      30.423   3.527  30.257  0.00  0.00     0.015 C 
BRANCH  22  23
ATOM     23  C5  ZIN A   1      31.800   2.869  30.149  0.00  0.00     0.113 C 
BRANCH  23  24
ATOM     24  C6  ZIN A   1      32.732   3.487  31.159  0.00  0.00     0.172 C 
ATOM     25  O7  ZIN A   1      33.740   4.065  30.786  0.00  0.00    -0.648 OA
ATOM     26  O8  ZIN A   1      32.480   3.410  32.350  0.00  0.00    -0.648 OA
ENDBRANCH  23  24
ENDBRANCH  22  23
ENDBRANCH  20  22
ENDBRANCH   1  20
BRANCH   6  27
ATOM     27  O19 ZIN A   1      25.557   0.135  34.412  0.00  0.00    -0.395 OA
ATOM     28  H48 ZIN A   1      24.746   0.380  33.948  0.00  0.00     0.210 HD
ENDBRANCH   6  27
BRANCH  10  29
ATOM     29  O26 ZIN A   1      28.276  -5.706  34.858  0.00  0.00    -0.396 OA
ATOM     30  H53 ZIN A   1      27.945  -5.746  35.766  0.00  0.00     0.210 HD
ENDBRANCH  10  29
TORSDOF 6
ENDMDL
MODEL 114
REMARK CAVERDOCK RESULT:      -9.6      0.000      0.000
REMARK CAVERDOCK CONSTRAINTS:       0.0      0.0      0.0      0.0
REMARK CAVERDOCK TUNNEL: 113     -9.6      3.3    114.3
REMARK  6 active torsions:
REMARK  status: ('A' for Active; 'I' for Inactive)
REMARK    1  A    between atoms: C2_2  and  C4_3 
REMARK    2  A    between atoms: C2_2  and  C9_8 
REMARK    3  A    between atoms: C4_3  and  C5_4 
REMARK    4  A    between atoms: C5_4  and  C6_5 
REMARK    5  A    between atoms: C17_13  and  O19_14 
REMARK    6  A    between atoms: C24_18  and  O26_19 
ROOT
ATOM      1  C9  ZIN A   1      27.565  -4.818  34.164  0.00  0.00    -0.002 C 
ATOM      2  C11 ZIN A   1      28.013  -5.664  32.945  0.00  0.00     0.006 C 
ATOM      3  C12 ZIN A   1      27.882  -4.743  31.702  0.00  0.00     0.006 C 
ATOM      4  C13 ZIN A   1      27.981  -3.337  32.304  0.00  0.00     0.001 C 
ATOM      5  C15 ZIN A   1      27.389  -2.216  31.470  0.00  0.00     0.024 C 
ATOM      6  C17 ZIN A   1      28.141  -2.083  30.146  0.00  0.00     0.123 C 
ATOM      7  C20 ZIN A   1      27.555  -0.919  29.344  0.00  0.00     0.037 C 
ATOM      8  C21 ZIN A   1      27.699   0.377  30.142  0.00  0.00    -0.001 C 
ATOM      9  C23 ZIN A   1      29.181   0.646  30.412  0.00  0.00     0.037 C 
ATOM     10  C24 ZIN A   1      29.326   1.944  31.209  0.00  0.00     0.118 C 
ATOM     11  C27 ZIN A   1      28.582   1.813  32.539  0.00  0.00     0.032 C 
ATOM     12  C28 ZIN A   1      27.100   1.542  32.270  0.00  0.00     0.012 C 
ATOM     13  C29 ZIN A   1      26.955   0.244  31.474  0.00  0.00    -0.036 C 
ATOM     14  C30 ZIN A   1      25.474  -0.027  31.204  0.00  0.00     0.016 C 
ATOM     15  C31 ZIN A   1      27.525  -0.920  32.284  0.00  0.00     0.001 C 
ATOM     16  C33 ZIN A   1      26.811  -1.019  33.628  0.00  0.00     0.007 C 
ATOM     17  C34 ZIN A   1      27.292  -2.240  34.430  0.00  0.00     0.010 C 
ATOM     18  C35 ZIN A   1      27.113  -3.482  33.585  0.00  0.00    -0.036 C 
ATOM     19  C36 ZIN A   1      25.660  -3.584  33.118  0.00  0.00     0.016 C 
ENDROOT
BRANCH   1  20
ATOM     20  C2  ZIN A   1      26.404  -5.504  34.886  0.00  0.00    -0.013 C 
ATOM     21  C1  ZIN A   1      26.902  -6.093  36.207  0.00  0.00     0.010 C 
BRANCH  20  22
ATOM     22  C4  ZIN A   1      25.845  -6.624  34.007  0.00  0.00     0.015 C 
BRANCH  22  23
ATOM     23  C5  ZIN A   1      24.527  -7.127  34.598  0.00  0.00     0.113 C 
BRANCH  23  24
ATOM     24  C6  ZIN A   1      23.540  -5.989  34.663  0.00  0.00     0.172 C 
ATOM     25  O7  ZIN A   1      23.382  -5.378  35.706  0.00  0.00    -0.648 OA
ATOM     26  O8  ZIN A   1      22.898  -5.680  33.673  0.00  0.00    -0.648 OA
ENDBRANCH  23  24
ENDBRANCH  22  23
ENDBRANCH  20  22
ENDBRANCH   1  20
BRANCH   6  27
ATOM     27  O19 ZIN A   1      28.008  -3.294  29.398  0.00  0.00    -0.395 OA
ATOM     28  H48 ZIN A   1      28.796  -3.853  29.412  0.00  0.00     0.210 HD
ENDBRANCH   6  27
BRANCH  10  29
ATOM     29  O26 ZIN A   1      30.710   2.197  31.461  0.00  0.00    -0.396 OA
ATOM     30  H53 ZIN A   1      31.311   1.667  30.920  0.00  0.00     0.210 HD
ENDBRANCH  10  29
TORSDOF 6
ENDMDL
MODEL 115
REMARK CAVERDOCK RESULT:      -9.6      0.000      0.000
REMARK CAVERDOCK CONSTRAINTS:       0.0      0.0      0.0      0.0
REMARK CAVERDOCK TUNNEL: 114     -9.6      3.2    115.6
REMARK  6 active torsions:
REMARK  status: ('A' for Active; 'I' for Inactive)
REMARK    1  A    between atoms: C2_2  and  C4_3 
REMARK    2  A    between atoms: C2_2  and  C9_8 
REMARK    3  A    between atoms: C4_3  and  C5_4 
REMARK    4  A    between atoms: C5_4  and  C6_5 
REMARK    5  A    between atoms: C17_13  and  O19_14 
REMARK    6  A    between atoms: C24_18  and  O26_19 
ROOT
ATOM      1  C9  ZIN A   1      27.503  -4.928  34.318  0.00  0.00    -0.002 C 
ATOM      2  C11 ZIN A   1      28.036  -5.762  33.126  0.00  0.00     0.006 C 
ATOM      3  C12 ZIN A   1      27.913  -4.858  31.870  0.00  0.00     0.006 C 
ATOM      4  C13 ZIN A   1      27.924  -3.444  32.462  0.00  0.00     0.001 C 
ATOM      5  C15 ZIN A   1      27.315  -2.358  31.594  0.00  0.00     0.024 C 
ATOM      6  C17 ZIN A   1      28.112  -2.202  30.299  0.00  0.00     0.123 C 
ATOM      7  C20 ZIN A   1      27.506  -1.072  29.464  0.00  0.00     0.037 C 
ATOM      8  C21 ZIN A   1      27.560   0.235  30.254  0.00  0.00    -0.001 C 
ATOM      9  C23 ZIN A   1      29.017   0.574  30.579  0.00  0.00     0.037 C 
ATOM     10  C24 ZIN A   1      29.071   1.884  31.369  0.00  0.00     0.118 C 
ATOM     11  C27 ZIN A   1      28.282   1.729  32.670  0.00  0.00     0.032 C 
ATOM     12  C28 ZIN A   1      26.826   1.389  32.345  0.00  0.00     0.012 C 
ATOM     13  C29 ZIN A   1      26.771   0.079  31.557  0.00  0.00    -0.036 C 
ATOM     14  C30 ZIN A   1      25.316  -0.261  31.232  0.00  0.00     0.016 C 
ATOM     15  C31 ZIN A   1      27.361  -1.051  32.400  0.00  0.00     0.001 C 
ATOM     16  C33 ZIN A   1      26.599  -1.171  33.716  0.00  0.00     0.007 C 
ATOM     17  C34 ZIN A   1      27.103  -2.363  34.548  0.00  0.00     0.010 C 
ATOM     18  C35 ZIN A   1      27.014  -3.618  33.709  0.00  0.00    -0.036 C 
ATOM     19  C36 ZIN A   1      25.587  -3.790  33.187  0.00  0.00     0.016 C 
ENDROOT
BRANCH   1  20
ATOM     20  C2  ZIN A   1      26.346  -5.660  35.001  0.00  0.00    -0.013 C 
ATOM     21  C1  ZIN A   1      26.872  -6.419  36.220  0.00  0.00     0.010 C 
BRANCH  20  22
ATOM     22  C4  ZIN A   1      25.716  -6.648  34.019  0.00  0.00     0.015 C 
BRANCH  22  23
ATOM     23  C5  ZIN A   1      24.392  -7.162  34.590  0.00  0.00     0.113 C 
BRANCH  23  24
ATOM     24  C6  ZIN A   1      23.392  -6.036  34.632  0.00  0.00     0.172 C 
ATOM     25  O7  ZIN A   1      22.613  -5.877  33.707  0.00  0.00    -0.648 OA
ATOM     26  O8  ZIN A   1      23.361  -5.282  35.590  0.00  0.00    -0.648 OA
ENDBRANCH  23  24
ENDBRANCH  22  23
ENDBRANCH  20  22
ENDBRANCH   1  20
BRANCH   6  27
ATOM     27  O19 ZIN A   1      28.064  -3.423  29.558  0.00  0.00    -0.395 OA
ATOM     28  H48 ZIN A   1      27.455  -3.403  28.808  0.00  0.00     0.210 HD
ENDBRANCH   6  27
BRANCH  10  29
ATOM     29  O26 ZIN A   1      30.432   2.201  31.672  0.00  0.00    -0.396 OA
ATOM     30  H53 ZIN A   1      30.786   1.724  32.435  0.00  0.00     0.210 HD
ENDBRANCH  10  29
TORSDOF 6
ENDMDL
MODEL 116
REMARK CAVERDOCK RESULT:      -9.5      0.000      0.000
REMARK CAVERDOCK CONSTRAINTS:       0.0      0.0      0.0      0.0
REMARK CAVERDOCK TUNNEL: 115     -9.5      3.2    116.1
REMARK  6 active torsions:
REMARK  status: ('A' for Active; 'I' for Inactive)
REMARK    1  A    between atoms: C2_2  and  C4_3 
REMARK    2  A    between atoms: C2_2  and  C9_8 
REMARK    3  A    between atoms: C4_3  and  C5_4 
REMARK    4  A    between atoms: C5_4  and  C6_5 
REMARK    5  A    between atoms: C17_13  and  O19_14 
REMARK    6  A    between atoms: C24_18  and  O26_19 
ROOT
ATOM      1  C9  ZIN A   1      27.397  -4.938  34.401  0.00  0.00    -0.002 C 
ATOM      2  C11 ZIN A   1      27.956  -5.789  33.233  0.00  0.00     0.006 C 
ATOM      3  C12 ZIN A   1      27.854  -4.905  31.961  0.00  0.00     0.006 C 
ATOM      4  C13 ZIN A   1      27.848  -3.482  32.531  0.00  0.00     0.001 C 
ATOM      5  C15 ZIN A   1      27.252  -2.413  31.634  0.00  0.00     0.024 C 
ATOM      6  C17 ZIN A   1      28.073  -2.273  30.352  0.00  0.00     0.123 C 
ATOM      7  C20 ZIN A   1      27.480  -1.160  29.487  0.00  0.00     0.037 C 
ATOM      8  C21 ZIN A   1      27.513   0.160  30.258  0.00  0.00    -0.001 C 
ATOM      9  C23 ZIN A   1      28.962   0.510  30.605  0.00  0.00     0.037 C 
ATOM     10  C24 ZIN A   1      28.996   1.832  31.375  0.00  0.00     0.118 C 
ATOM     11  C27 ZIN A   1      28.183   1.695  32.663  0.00  0.00     0.032 C 
ATOM     12  C28 ZIN A   1      26.734   1.344  32.315  0.00  0.00     0.012 C 
ATOM     13  C29 ZIN A   1      26.700   0.022  31.547  0.00  0.00    -0.036 C 
ATOM     14  C30 ZIN A   1      25.252  -0.329  31.200  0.00  0.00     0.016 C 
ATOM     15  C31 ZIN A   1      27.277  -1.092  32.419  0.00  0.00     0.001 C 
ATOM     16  C33 ZIN A   1      26.491  -1.195  33.722  0.00  0.00     0.007 C 
ATOM     17  C34 ZIN A   1      26.983  -2.371  34.583  0.00  0.00     0.010 C 
ATOM     18  C35 ZIN A   1      26.915  -3.640  33.762  0.00  0.00    -0.036 C 
ATOM     19  C36 ZIN A   1      25.499  -3.826  33.215  0.00  0.00     0.016 C 
ENDROOT
BRANCH   1  20
ATOM     20  C2  ZIN A   1      26.229  -5.664  35.074  0.00  0.00    -0.013 C 
ATOM     21  C1  ZIN A   1      26.713  -6.315  36.370  0.00  0.00     0.010 C 
BRANCH  20  22
ATOM     22  C4  ZIN A   1      25.688  -6.741  34.133  0.00  0.00     0.015 C 
BRANCH  22  23
ATOM     23  C5  ZIN A   1      24.305  -7.188  34.611  0.00  0.00     0.113 C 
BRANCH  23  24
ATOM     24  C6  ZIN A   1      23.387  -5.994  34.679  0.00  0.00     0.172 C 
ATOM     25  O7  ZIN A   1      22.689  -5.705  33.722  0.00  0.00    -0.648 OA
ATOM     26  O8  ZIN A   1      23.343  -5.316  35.692  0.00  0.00    -0.648 OA
ENDBRANCH  23  24
ENDBRANCH  22  23
ENDBRANCH  20  22
ENDBRANCH   1  20
BRANCH   6  27
ATOM     27  O19 ZIN A   1      28.044  -3.506  29.630  0.00  0.00    -0.395 OA
ATOM     28  H48 ZIN A   1      27.188  -3.955  29.653  0.00  0.00     0.210 HD
ENDBRANCH   6  27
BRANCH  10  29
ATOM     29  O26 ZIN A   1      30.350   2.160  31.699  0.00  0.00    -0.396 OA
ATOM     30  H53 ZIN A   1      30.993   1.496  31.416  0.00  0.00     0.210 HD
ENDBRANCH  10  29
TORSDOF 6
ENDMDL
MODEL 117
REMARK CAVERDOCK RESULT:      -9.2      0.000      0.000
REMARK CAVERDOCK CONSTRAINTS:       0.0      0.0      0.0      0.0
REMARK CAVERDOCK TUNNEL: 116     -9.2      3.2    117.5
REMARK  6 active torsions:
REMARK  status: ('A' for Active; 'I' for Inactive)
REMARK    1  A    between atoms: C2_2  and  C4_3 
REMARK    2  A    between atoms: C2_2  and  C9_8 
REMARK    3  A    between atoms: C4_3  and  C5_4 
REMARK    4  A    between atoms: C5_4  and  C6_5 
REMARK    5  A    between atoms: C17_13  and  O19_14 
REMARK    6  A    between atoms: C24_18  and  O26_19 
ROOT
ATOM      1  C9  ZIN A   1      27.368  -5.035  34.421  0.00  0.00    -0.002 C 
ATOM      2  C11 ZIN A   1      27.921  -5.895  33.257  0.00  0.00     0.006 C 
ATOM      3  C12 ZIN A   1      27.825  -5.017  31.980  0.00  0.00     0.006 C 
ATOM      4  C13 ZIN A   1      27.828  -3.591  32.543  0.00  0.00     0.001 C 
ATOM      5  C15 ZIN A   1      27.239  -2.523  31.641  0.00  0.00     0.024 C 
ATOM      6  C17 ZIN A   1      28.062  -2.394  30.359  0.00  0.00     0.123 C 
ATOM      7  C20 ZIN A   1      27.475  -1.281  29.488  0.00  0.00     0.037 C 
ATOM      8  C21 ZIN A   1      27.517   0.042  30.253  0.00  0.00    -0.001 C 
ATOM      9  C23 ZIN A   1      28.968   0.385  30.599  0.00  0.00     0.037 C 
ATOM     10  C24 ZIN A   1      29.011   1.710  31.362  0.00  0.00     0.118 C 
ATOM     11  C27 ZIN A   1      28.196   1.584  32.651  0.00  0.00     0.032 C 
ATOM     12  C28 ZIN A   1      26.745   1.241  32.305  0.00  0.00     0.012 C 
ATOM     13  C29 ZIN A   1      26.703  -0.085  31.543  0.00  0.00    -0.036 C 
ATOM     14  C30 ZIN A   1      25.253  -0.428  31.197  0.00  0.00     0.016 C 
ATOM     15  C31 ZIN A   1      27.273  -1.199  32.420  0.00  0.00     0.001 C 
ATOM     16  C33 ZIN A   1      26.486  -1.290  33.724  0.00  0.00     0.007 C 
ATOM     17  C34 ZIN A   1      26.970  -2.465  34.590  0.00  0.00     0.010 C 
ATOM     18  C35 ZIN A   1      26.894  -3.738  33.775  0.00  0.00    -0.036 C 
ATOM     19  C36 ZIN A   1      25.477  -3.917  33.229  0.00  0.00     0.016 C 
ENDROOT
BRANCH   1  20
ATOM     20  C2  ZIN A   1      26.196  -5.751  35.097  0.00  0.00    -0.013 C 
ATOM     21  C1  ZIN A   1      26.680  -6.416  36.386  0.00  0.00     0.010 C 
BRANCH  20  22
ATOM     22  C4  ZIN A   1      25.635  -6.815  34.153  0.00  0.00     0.015 C 
BRANCH  22  23
ATOM     23  C5  ZIN A   1      24.245  -7.240  34.631  0.00  0.00     0.113 C 
BRANCH  23  24
ATOM     24  C6  ZIN A   1      23.344  -6.033  34.693  0.00  0.00     0.172 C 
ATOM     25  O7  ZIN A   1      22.648  -5.741  33.736  0.00  0.00    -0.648 OA
ATOM     26  O8  ZIN A   1      23.312  -5.347  35.702  0.00  0.00    -0.648 OA
ENDBRANCH  23  24
ENDBRANCH  22  23
ENDBRANCH  20  22
ENDBRANCH   1  20
BRANCH   6  27
ATOM     27  O19 ZIN A   1      28.024  -3.631  29.643  0.00  0.00    -0.395 OA
ATOM     28  H48 ZIN A   1      28.847  -3.843  29.182  0.00  0.00     0.210 HD
ENDBRANCH   6  27
BRANCH  10  29
ATOM     29  O26 ZIN A   1      30.366   2.030  31.685  0.00  0.00    -0.396 OA
ATOM     30  H53 ZIN A   1      30.842   1.319  32.134  0.00  0.00     0.210 HD
ENDBRANCH  10  29
TORSDOF 6
ENDMDL
MODEL 118
REMARK CAVERDOCK RESULT:      -9.2      0.000      0.000
REMARK CAVERDOCK CONSTRAINTS:       0.0      0.0      0.0      0.0
REMARK CAVERDOCK TUNNEL: 117     -9.2      3.2    118.1
REMARK  6 active torsions:
REMARK  status: ('A' for Active; 'I' for Inactive)
REMARK    1  A    between atoms: C2_2  and  C4_3 
REMARK    2  A    between atoms: C2_2  and  C9_8 
REMARK    3  A    between atoms: C4_3  and  C5_4 
REMARK    4  A    between atoms: C5_4  and  C6_5 
REMARK    5  A    between atoms: C17_13  and  O19_14 
REMARK    6  A    between atoms: C24_18  and  O26_19 
ROOT
ATOM      1  C9  ZIN A   1      27.419  -5.063  34.427  0.00  0.00    -0.002 C 
ATOM      2  C11 ZIN A   1      27.964  -5.935  33.268  0.00  0.00     0.006 C 
ATOM      3  C12 ZIN A   1      27.863  -5.069  31.984  0.00  0.00     0.006 C 
ATOM      4  C13 ZIN A   1      27.872  -3.637  32.533  0.00  0.00     0.001 C 
ATOM      5  C15 ZIN A   1      27.280  -2.576  31.625  0.00  0.00     0.024 C 
ATOM      6  C17 ZIN A   1      28.096  -2.461  30.337  0.00  0.00     0.123 C 
ATOM      7  C20 ZIN A   1      27.507  -1.355  29.459  0.00  0.00     0.037 C 
ATOM      8  C21 ZIN A   1      27.556  -0.025  30.211  0.00  0.00    -0.001 C 
ATOM      9  C23 ZIN A   1      29.010   0.318  30.545  0.00  0.00     0.037 C 
ATOM     10  C24 ZIN A   1      29.059   1.650  31.296  0.00  0.00     0.118 C 
ATOM     11  C27 ZIN A   1      28.251   1.538  32.590  0.00  0.00     0.032 C 
ATOM     12  C28 ZIN A   1      26.798   1.195  32.255  0.00  0.00     0.012 C 
ATOM     13  C29 ZIN A   1      26.748  -0.138  31.506  0.00  0.00    -0.036 C 
ATOM     14  C30 ZIN A   1      25.296  -0.481  31.172  0.00  0.00     0.016 C 
ATOM     15  C31 ZIN A   1      27.321  -1.245  32.391  0.00  0.00     0.001 C 
ATOM     16  C33 ZIN A   1      26.541  -1.322  33.700  0.00  0.00     0.007 C 
ATOM     17  C34 ZIN A   1      27.027  -2.490  34.574  0.00  0.00     0.010 C 
ATOM     18  C35 ZIN A   1      26.944  -3.770  33.772  0.00  0.00    -0.036 C 
ATOM     19  C36 ZIN A   1      25.524  -3.951  33.235  0.00  0.00     0.016 C 
ENDROOT
BRANCH   1  20
ATOM     20  C2  ZIN A   1      26.249  -5.769  35.116  0.00  0.00    -0.013 C 
ATOM     21  C1  ZIN A   1      26.740  -6.426  36.407  0.00  0.00     0.010 C 
BRANCH  20  22
ATOM     22  C4  ZIN A   1      25.678  -6.838  34.184  0.00  0.00     0.015 C 
BRANCH  22  23
ATOM     23  C5  ZIN A   1      24.278  -7.234  34.658  0.00  0.00     0.113 C 
BRANCH  23  24
ATOM     24  C6  ZIN A   1      23.399  -6.011  34.703  0.00  0.00     0.172 C 
ATOM     25  O7  ZIN A   1      22.740  -5.697  33.726  0.00  0.00    -0.648 OA
ATOM     26  O8  ZIN A   1      23.346  -5.334  35.717  0.00  0.00    -0.648 OA
ENDBRANCH  23  24
ENDBRANCH  22  23
ENDBRANCH  20  22
ENDBRANCH   1  20
BRANCH   6  27
ATOM     27  O19 ZIN A   1      28.052  -3.704  29.632  0.00  0.00    -0.395 OA
ATOM     28  H48 ZIN A   1      28.094  -3.613  28.671  0.00  0.00     0.210 HD
ENDBRANCH   6  27
BRANCH  10  29
ATOM     29  O26 ZIN A   1      30.417   1.971  31.608  0.00  0.00    -0.396 OA
ATOM     30  H53 ZIN A   1      31.064   1.388  31.190  0.00  0.00     0.210 HD
ENDBRANCH  10  29
TORSDOF 6
ENDMDL
MODEL 119
REMARK CAVERDOCK RESULT:      -8.9      0.000      0.000
REMARK CAVERDOCK CONSTRAINTS:       0.0      0.0      0.0      0.0
REMARK CAVERDOCK TUNNEL: 118     -8.9      3.2    119.4
REMARK  6 active torsions:
REMARK  status: ('A' for Active; 'I' for Inactive)
REMARK    1  A    between atoms: C2_2  and  C4_3 
REMARK    2  A    between atoms: C2_2  and  C9_8 
REMARK    3  A    between atoms: C4_3  and  C5_4 
REMARK    4  A    between atoms: C5_4  and  C6_5 
REMARK    5  A    between atoms: C17_13  and  O19_14 
REMARK    6  A    between atoms: C24_18  and  O26_19 
ROOT
ATOM      1  C9  ZIN A   1      27.217  -5.047  34.606  0.00  0.00    -0.002 C 
ATOM      2  C11 ZIN A   1      27.985  -5.978  33.634  0.00  0.00     0.006 C 
ATOM      3  C12 ZIN A   1      28.035  -5.239  32.269  0.00  0.00     0.006 C 
ATOM      4  C13 ZIN A   1      27.877  -3.768  32.670  0.00  0.00     0.001 C 
ATOM      5  C15 ZIN A   1      27.373  -2.836  31.582  0.00  0.00     0.024 C 
ATOM      6  C17 ZIN A   1      28.370  -2.779  30.425  0.00  0.00     0.123 C 
ATOM      7  C20 ZIN A   1      27.862  -1.801  29.364  0.00  0.00     0.037 C 
ATOM      8  C21 ZIN A   1      27.717  -0.409  29.979  0.00  0.00    -0.001 C 
ATOM      9  C23 ZIN A   1      29.080   0.066  30.491  0.00  0.00     0.037 C 
ATOM     10  C24 ZIN A   1      28.936   1.460  31.105  0.00  0.00     0.118 C 
ATOM     11  C27 ZIN A   1      27.945   1.406  32.269  0.00  0.00     0.032 C 
ATOM     12  C28 ZIN A   1      26.583   0.931  31.757  0.00  0.00     0.012 C 
ATOM     13  C29 ZIN A   1      26.727  -0.463  31.145  0.00  0.00    -0.036 C 
ATOM     14  C30 ZIN A   1      25.366  -0.939  30.634  0.00  0.00     0.016 C 
ATOM     15  C31 ZIN A   1      27.218  -1.443  32.211  0.00  0.00     0.001 C 
ATOM     16  C33 ZIN A   1      26.250  -1.459  33.390  0.00  0.00     0.007 C 
ATOM     17  C34 ZIN A   1      26.661  -2.506  34.438  0.00  0.00     0.010 C 
ATOM     18  C35 ZIN A   1      26.777  -3.855  33.763  0.00  0.00    -0.036 C 
ATOM     19  C36 ZIN A   1      25.470  -4.186  33.042  0.00  0.00     0.016 C 
ENDROOT
BRANCH   1  20
ATOM     20  C2  ZIN A   1      25.997  -5.771  35.180  0.00  0.00    -0.013 C 
ATOM     21  C1  ZIN A   1      26.372  -6.424  36.511  0.00  0.00     0.010 C 
BRANCH  20  22
ATOM     22  C4  ZIN A   1      25.534  -6.847  34.197  0.00  0.00     0.015 C 
BRANCH  22  23
ATOM     23  C5  ZIN A   1      24.127  -7.314  34.577  0.00  0.00     0.113 C 
BRANCH  23  24
ATOM     24  C6  ZIN A   1      23.192  -6.132  34.588  0.00  0.00     0.172 C 
ATOM     25  O7  ZIN A   1      22.392  -5.978  33.681  0.00  0.00    -0.648 OA
ATOM     26  O8  ZIN A   1      23.235  -5.328  35.505  0.00  0.00    -0.648 OA
ENDBRANCH  23  24
ENDBRANCH  22  23
ENDBRANCH  20  22
ENDBRANCH   1  20
BRANCH   6  27
ATOM     27  O19 ZIN A   1      28.508  -4.080  29.849  0.00  0.00    -0.395 OA
ATOM     28  H48 ZIN A   1      28.750  -4.071  28.913  0.00  0.00     0.210 HD
ENDBRANCH   6  27
BRANCH  10  29
ATOM     29  O26 ZIN A   1      30.208   1.904  31.583  0.00  0.00    -0.396 OA
ATOM     30  H53 ZIN A   1      30.242   2.042  32.539  0.00  0.00     0.210 HD
ENDBRANCH  10  29
TORSDOF 6
ENDMDL
MODEL 120
REMARK CAVERDOCK RESULT:      -9.3      0.000      0.000
REMARK CAVERDOCK CONSTRAINTS:       0.0      0.0      0.0      0.0
REMARK CAVERDOCK TUNNEL: 119     -9.3      3.2    120.2
REMARK  6 active torsions:
REMARK  status: ('A' for Active; 'I' for Inactive)
REMARK    1  A    between atoms: C2_2  and  C4_3 
REMARK    2  A    between atoms: C2_2  and  C9_8 
REMARK    3  A    between atoms: C4_3  and  C5_4 
REMARK    4  A    between atoms: C5_4  and  C6_5 
REMARK    5  A    between atoms: C17_13  and  O19_14 
REMARK    6  A    between atoms: C24_18  and  O26_19 
ROOT
ATOM      1  C9  ZIN A   1      28.705   0.538  31.486  0.00  0.00    -0.002 C 
ATOM      2  C11 ZIN A   1      27.760   1.395  32.366  0.00  0.00     0.006 C 
ATOM      3  C12 ZIN A   1      26.616   0.453  32.826  0.00  0.00     0.006 C 
ATOM      4  C13 ZIN A   1      27.257  -0.937  32.731  0.00  0.00     0.001 C 
ATOM      5  C15 ZIN A   1      26.293  -2.103  32.610  0.00  0.00     0.024 C 
ATOM      6  C17 ZIN A   1      25.420  -2.205  33.861  0.00  0.00     0.123 C 
ATOM      7  C20 ZIN A   1      24.490  -3.413  33.734  0.00  0.00     0.037 C 
ATOM      8  C21 ZIN A   1      25.323  -4.688  33.591  0.00  0.00    -0.001 C 
ATOM      9  C23 ZIN A   1      26.208  -4.860  34.829  0.00  0.00     0.037 C 
ATOM     10  C24 ZIN A   1      27.040  -6.136  34.687  0.00  0.00     0.118 C 
ATOM     11  C27 ZIN A   1      27.922  -6.035  33.441  0.00  0.00     0.032 C 
ATOM     12  C28 ZIN A   1      27.037  -5.862  32.204  0.00  0.00     0.012 C 
ATOM     13  C29 ZIN A   1      26.206  -4.585  32.345  0.00  0.00    -0.036 C 
ATOM     14  C30 ZIN A   1      25.323  -4.413  31.109  0.00  0.00     0.016 C 
ATOM     15  C31 ZIN A   1      27.137  -3.378  32.454  0.00  0.00     0.001 C 
ATOM     16  C33 ZIN A   1      28.045  -3.308  31.231  0.00  0.00     0.007 C 
ATOM     17  C34 ZIN A   1      28.928  -2.049  31.259  0.00  0.00     0.010 C 
ATOM     18  C35 ZIN A   1      28.041  -0.831  31.394  0.00  0.00    -0.036 C 
ATOM     19  C36 ZIN A   1      26.997  -0.827  30.276  0.00  0.00     0.016 C 
ENDROOT
BRANCH   1  20
ATOM     20  C2  ZIN A   1      28.839   1.158  30.093  0.00  0.00    -0.013 C 
ATOM     21  C1  ZIN A   1      30.084   0.599  29.405  0.00  0.00     0.010 C 
BRANCH  20  22
ATOM     22  C4  ZIN A   1      28.965   2.677  30.221  0.00  0.00     0.015 C 
BRANCH  22  23
ATOM     23  C5  ZIN A   1      30.272   3.136  29.570  0.00  0.00     0.113 C 
BRANCH  23  24
ATOM     24  C6  ZIN A   1      31.386   3.075  30.584  0.00  0.00     0.172 C 
ATOM     25  O7  ZIN A   1      32.548   3.060  30.213  0.00  0.00    -0.648 OA
ATOM     26  O8  ZIN A   1      31.126   3.042  31.775  0.00  0.00    -0.648 OA
ENDBRANCH  23  24
ENDBRANCH  22  23
ENDBRANCH  20  22
ENDBRANCH   1  20
BRANCH   6  27
ATOM     27  O19 ZIN A   1      24.641  -1.015  33.997  0.00  0.00    -0.395 OA
ATOM     28  H48 ZIN A   1      23.839  -1.129  34.525  0.00  0.00     0.210 HD
ENDBRANCH   6  27
BRANCH  10  29
ATOM     29  O26 ZIN A   1      27.866  -6.297  35.843  0.00  0.00    -0.396 OA
ATOM     30  H53 ZIN A   1      27.398  -6.646  36.614  0.00  0.00     0.210 HD
ENDBRANCH  10  29
TORSDOF 6
ENDMDL
MODEL 121
REMARK CAVERDOCK RESULT:      -9.2      0.000      0.000
REMARK CAVERDOCK CONSTRAINTS:       0.0      0.0      0.0      0.0
REMARK CAVERDOCK TUNNEL: 120     -9.2      3.3    121.4
REMARK  6 active torsions:
REMARK  status: ('A' for Active; 'I' for Inactive)
REMARK    1  A    between atoms: C2_2  and  C4_3 
REMARK    2  A    between atoms: C2_2  and  C9_8 
REMARK    3  A    between atoms: C4_3  and  C5_4 
REMARK    4  A    between atoms: C5_4  and  C6_5 
REMARK    5  A    between atoms: C17_13  and  O19_14 
REMARK    6  A    between atoms: C24_18  and  O26_19 
ROOT
ATOM      1  C9  ZIN A   1      28.429   0.494  31.351  0.00  0.00    -0.002 C 
ATOM      2  C11 ZIN A   1      27.507   1.345  32.260  0.00  0.00     0.006 C 
ATOM      3  C12 ZIN A   1      26.405   0.386  32.786  0.00  0.00     0.006 C 
ATOM      4  C13 ZIN A   1      27.070  -0.991  32.682  0.00  0.00     0.001 C 
ATOM      5  C15 ZIN A   1      26.128  -2.179  32.623  0.00  0.00     0.024 C 
ATOM      6  C17 ZIN A   1      25.315  -2.279  33.914  0.00  0.00     0.123 C 
ATOM      7  C20 ZIN A   1      24.406  -3.508  33.848  0.00  0.00     0.037 C 
ATOM      8  C21 ZIN A   1      25.259  -4.767  33.686  0.00  0.00    -0.001 C 
ATOM      9  C23 ZIN A   1      26.202  -4.901  34.885  0.00  0.00     0.037 C 
ATOM     10  C24 ZIN A   1      27.054  -6.161  34.724  0.00  0.00     0.118 C 
ATOM     11  C27 ZIN A   1      27.876  -6.062  33.438  0.00  0.00     0.032 C 
ATOM     12  C28 ZIN A   1      26.933  -5.927  32.240  0.00  0.00     0.012 C 
ATOM     13  C29 ZIN A   1      26.082  -4.666  32.400  0.00  0.00    -0.036 C 
ATOM     14  C30 ZIN A   1      25.140  -4.531  31.202  0.00  0.00     0.016 C 
ATOM     15  C31 ZIN A   1      26.990  -3.438  32.448  0.00  0.00     0.001 C 
ATOM     16  C33 ZIN A   1      27.841  -3.369  31.183  0.00  0.00     0.007 C 
ATOM     17  C34 ZIN A   1      28.697  -2.091  31.153  0.00  0.00     0.010 C 
ATOM     18  C35 ZIN A   1      27.791  -0.890  31.310  0.00  0.00    -0.036 C 
ATOM     19  C36 ZIN A   1      26.698  -0.926  30.240  0.00  0.00     0.016 C 
ENDROOT
BRANCH   1  20
ATOM     20  C2  ZIN A   1      28.486   1.094  29.944  0.00  0.00    -0.013 C 
ATOM     21  C1  ZIN A   1      29.675   0.501  29.186  0.00  0.00     0.010 C 
BRANCH  20  22
ATOM     22  C4  ZIN A   1      28.650   2.611  30.044  0.00  0.00     0.015 C 
BRANCH  22  23
ATOM     23  C5  ZIN A   1      30.009   3.016  29.470  0.00  0.00     0.113 C 
BRANCH  23  24
ATOM     24  C6  ZIN A   1      31.010   3.143  30.590  0.00  0.00     0.172 C 
ATOM     25  O7  ZIN A   1      32.184   3.353  30.338  0.00  0.00    -0.648 OA
ATOM     26  O8  ZIN A   1      30.645   3.034  31.749  0.00  0.00    -0.648 OA
ENDBRANCH  23  24
ENDBRANCH  22  23
ENDBRANCH  20  22
ENDBRANCH   1  20
BRANCH   6  27
ATOM     27  O19 ZIN A   1      24.517  -1.103  34.067  0.00  0.00    -0.395 OA
ATOM     28  H48 ZIN A   1      23.850  -0.988  33.377  0.00  0.00     0.210 HD
ENDBRANCH   6  27
BRANCH  10  29
ATOM     29  O26 ZIN A   1      27.934  -6.287  35.843  0.00  0.00    -0.396 OA
ATOM     30  H53 ZIN A   1      28.124  -5.450  36.289  0.00  0.00     0.210 HD
ENDBRANCH  10  29
TORSDOF 6
ENDMDL
MODEL 122
REMARK CAVERDOCK RESULT:      -9.0      0.000      0.000
REMARK CAVERDOCK CONSTRAINTS:       0.0      0.0      0.0      0.0
REMARK CAVERDOCK TUNNEL: 121     -9.0      3.3    122.1
REMARK  6 active torsions:
REMARK  status: ('A' for Active; 'I' for Inactive)
REMARK    1  A    between atoms: C2_2  and  C4_3 
REMARK    2  A    between atoms: C2_2  and  C9_8 
REMARK    3  A    between atoms: C4_3  and  C5_4 
REMARK    4  A    between atoms: C5_4  and  C6_5 
REMARK    5  A    between atoms: C17_13  and  O19_14 
REMARK    6  A    between atoms: C24_18  and  O26_19 
ROOT
ATOM      1  C9  ZIN A   1      28.387   0.334  31.463  0.00  0.00    -0.002 C 
ATOM      2  C11 ZIN A   1      27.458   1.194  32.358  0.00  0.00     0.006 C 
ATOM      3  C12 ZIN A   1      26.349   0.241  32.880  0.00  0.00     0.006 C 
ATOM      4  C13 ZIN A   1      27.013  -1.139  32.793  0.00  0.00     0.001 C 
ATOM      5  C15 ZIN A   1      26.069  -2.325  32.733  0.00  0.00     0.024 C 
ATOM      6  C17 ZIN A   1      25.244  -2.414  34.017  0.00  0.00     0.123 C 
ATOM      7  C20 ZIN A   1      24.333  -3.642  33.951  0.00  0.00     0.037 C 
ATOM      8  C21 ZIN A   1      25.185  -4.904  33.806  0.00  0.00    -0.001 C 
ATOM      9  C23 ZIN A   1      26.116  -5.031  35.015  0.00  0.00     0.037 C 
ATOM     10  C24 ZIN A   1      26.967  -6.294  34.871  0.00  0.00     0.118 C 
ATOM     11  C27 ZIN A   1      27.802  -6.206  33.592  0.00  0.00     0.032 C 
ATOM     12  C28 ZIN A   1      26.870  -6.077  32.384  0.00  0.00     0.012 C 
ATOM     13  C29 ZIN A   1      26.020  -4.814  32.527  0.00  0.00    -0.036 C 
ATOM     14  C30 ZIN A   1      25.089  -4.686  31.320  0.00  0.00     0.016 C 
ATOM     15  C31 ZIN A   1      26.930  -3.587  32.575  0.00  0.00     0.001 C 
ATOM     16  C33 ZIN A   1      27.793  -3.528  31.318  0.00  0.00     0.007 C 
ATOM     17  C34 ZIN A   1      28.652  -2.253  31.286  0.00  0.00     0.010 C 
ATOM     18  C35 ZIN A   1      27.746  -1.049  31.426  0.00  0.00    -0.036 C 
ATOM     19  C36 ZIN A   1      26.663  -1.090  30.347  0.00  0.00     0.016 C 
ENDROOT
BRANCH   1  20
ATOM     20  C2  ZIN A   1      28.458   0.924  30.053  0.00  0.00    -0.013 C 
ATOM     21  C1  ZIN A   1      29.689   0.373  29.332  0.00  0.00     0.010 C 
BRANCH  20  22
ATOM     22  C4  ZIN A   1      28.558   2.447  30.142  0.00  0.00     0.015 C 
BRANCH  22  23
ATOM     23  C5  ZIN A   1      29.882   2.908  29.528  0.00  0.00     0.113 C 
BRANCH  23  24
ATOM     24  C6  ZIN A   1      30.909   3.079  30.618  0.00  0.00     0.172 C 
ATOM     25  O7  ZIN A   1      30.577   2.993  31.788  0.00  0.00    -0.648 OA
ATOM     26  O8  ZIN A   1      32.073   3.303  30.330  0.00  0.00    -0.648 OA
ENDBRANCH  23  24
ENDBRANCH  22  23
ENDBRANCH  20  22
ENDBRANCH   1  20
BRANCH   6  27
ATOM     27  O19 ZIN A   1      24.447  -1.236  34.155  0.00  0.00    -0.395 OA
ATOM     28  H48 ZIN A   1      24.643  -0.720  34.948  0.00  0.00     0.210 HD
ENDBRANCH   6  27
BRANCH  10  29
ATOM     29  O26 ZIN A   1      27.837  -6.413  35.999  0.00  0.00    -0.396 OA
ATOM     30  H53 ZIN A   1      27.385  -6.645  36.821  0.00  0.00     0.210 HD
ENDBRANCH  10  29
TORSDOF 6
ENDMDL
MODEL 123
REMARK CAVERDOCK RESULT:      -8.3      0.000      0.000
REMARK CAVERDOCK CONSTRAINTS:       0.0      0.0      0.0      0.0
REMARK CAVERDOCK TUNNEL: 122     -8.3      3.3    123.5
REMARK  6 active torsions:
REMARK  status: ('A' for Active; 'I' for Inactive)
REMARK    1  A    between atoms: C2_2  and  C4_3 
REMARK    2  A    between atoms: C2_2  and  C9_8 
REMARK    3  A    between atoms: C4_3  and  C5_4 
REMARK    4  A    between atoms: C5_4  and  C6_5 
REMARK    5  A    between atoms: C17_13  and  O19_14 
REMARK    6  A    between atoms: C24_18  and  O26_19 
ROOT
ATOM      1  C9  ZIN A   1      26.819   0.521  30.755  0.00  0.00    -0.002 C 
ATOM      2  C11 ZIN A   1      27.262  -0.172  29.442  0.00  0.00     0.006 C 
ATOM      3  C12 ZIN A   1      27.458  -1.673  29.784  0.00  0.00     0.006 C 
ATOM      4  C13 ZIN A   1      26.564  -1.864  31.015  0.00  0.00     0.001 C 
ATOM      5  C15 ZIN A   1      26.904  -3.047  31.903  0.00  0.00     0.024 C 
ATOM      6  C17 ZIN A   1      26.728  -4.357  31.136  0.00  0.00     0.123 C 
ATOM      7  C20 ZIN A   1      27.032  -5.534  32.065  0.00  0.00     0.037 C 
ATOM      8  C21 ZIN A   1      26.072  -5.509  33.254  0.00  0.00    -0.001 C 
ATOM      9  C23 ZIN A   1      24.632  -5.626  32.749  0.00  0.00     0.037 C 
ATOM     10  C24 ZIN A   1      23.671  -5.603  33.939  0.00  0.00     0.118 C 
ATOM     11  C27 ZIN A   1      23.837  -4.290  34.705  0.00  0.00     0.032 C 
ATOM     12  C28 ZIN A   1      25.278  -4.173  35.210  0.00  0.00     0.012 C 
ATOM     13  C29 ZIN A   1      26.238  -4.194  34.020  0.00  0.00    -0.036 C 
ATOM     14  C30 ZIN A   1      27.678  -4.078  34.524  0.00  0.00     0.016 C 
ATOM     15  C31 ZIN A   1      25.944  -3.008  33.102  0.00  0.00     0.001 C 
ATOM     16  C33 ZIN A   1      26.066  -1.703  33.882  0.00  0.00     0.007 C 
ATOM     17  C34 ZIN A   1      25.873  -0.482  32.967  0.00  0.00     0.010 C 
ATOM     18  C35 ZIN A   1      26.856  -0.569  31.821  0.00  0.00    -0.036 C 
ATOM     19  C36 ZIN A   1      28.277  -0.708  32.369  0.00  0.00     0.016 C 
ENDROOT
BRANCH   1  20
ATOM     20  C2  ZIN A   1      27.791   1.648  31.113  0.00  0.00    -0.013 C 
ATOM     21  C1  ZIN A   1      27.002   2.870  31.586  0.00  0.00     0.010 C 
BRANCH  20  22
ATOM     22  C4  ZIN A   1      28.617   2.019  29.881  0.00  0.00     0.015 C 
BRANCH  22  23
ATOM     23  C5  ZIN A   1      30.106   1.871  30.202  0.00  0.00     0.113 C 
BRANCH  23  24
ATOM     24  C6  ZIN A   1      30.747   3.234  30.256  0.00  0.00     0.172 C 
ATOM     25  O7  ZIN A   1      31.880   3.359  30.687  0.00  0.00    -0.648 OA
ATOM     26  O8  ZIN A   1      30.131   4.213  29.868  0.00  0.00    -0.648 OA
ENDBRANCH  23  24
ENDBRANCH  22  23
ENDBRANCH  20  22
ENDBRANCH   1  20
BRANCH   6  27
ATOM     27  O19 ZIN A   1      27.624  -4.383  30.023  0.00  0.00    -0.395 OA
ATOM     28  H48 ZIN A   1      28.434  -3.874  30.159  0.00  0.00     0.210 HD
ENDBRANCH   6  27
BRANCH  10  29
ATOM     29  O26 ZIN A   1      22.326  -5.712  33.468  0.00  0.00    -0.396 OA
ATOM     30  H53 ZIN A   1      22.171  -5.276  32.619  0.00  0.00     0.210 HD
ENDBRANCH  10  29
TORSDOF 6
ENDMDL
MODEL 124
REMARK CAVERDOCK RESULT:      -8.3      0.000      0.000
REMARK CAVERDOCK CONSTRAINTS:       0.0      0.0      0.0      0.0
REMARK CAVERDOCK TUNNEL: 123     -8.3      3.3    124.2
REMARK  6 active torsions:
REMARK  status: ('A' for Active; 'I' for Inactive)
REMARK    1  A    between atoms: C2_2  and  C4_3 
REMARK    2  A    between atoms: C2_2  and  C9_8 
REMARK    3  A    between atoms: C4_3  and  C5_4 
REMARK    4  A    between atoms: C5_4  and  C6_5 
REMARK    5  A    between atoms: C17_13  and  O19_14 
REMARK    6  A    between atoms: C24_18  and  O26_19 
ROOT
ATOM      1  C9  ZIN A   1      26.540   0.598  31.236  0.00  0.00    -0.002 C 
ATOM      2  C11 ZIN A   1      26.942   0.010  29.860  0.00  0.00     0.006 C 
ATOM      3  C12 ZIN A   1      27.175  -1.509  30.085  0.00  0.00     0.006 C 
ATOM      4  C13 ZIN A   1      26.333  -1.804  31.331  0.00  0.00     0.001 C 
ATOM      5  C15 ZIN A   1      26.726  -3.041  32.118  0.00  0.00     0.024 C 
ATOM      6  C17 ZIN A   1      26.541  -4.296  31.265  0.00  0.00     0.123 C 
ATOM      7  C20 ZIN A   1      26.901  -5.531  32.093  0.00  0.00     0.037 C 
ATOM      8  C21 ZIN A   1      25.987  -5.610  33.317  0.00  0.00    -0.001 C 
ATOM      9  C23 ZIN A   1      24.530  -5.716  32.859  0.00  0.00     0.037 C 
ATOM     10  C24 ZIN A   1      23.616  -5.797  34.083  0.00  0.00     0.118 C 
ATOM     11  C27 ZIN A   1      23.791  -4.540  34.935  0.00  0.00     0.032 C 
ATOM     12  C28 ZIN A   1      25.248  -4.432  35.392  0.00  0.00     0.012 C 
ATOM     13  C29 ZIN A   1      26.162  -4.350  34.169  0.00  0.00    -0.036 C 
ATOM     14  C30 ZIN A   1      27.617  -4.243  34.626  0.00  0.00     0.016 C 
ATOM     15  C31 ZIN A   1      25.813  -3.107  33.352  0.00  0.00     0.001 C 
ATOM     16  C33 ZIN A   1      25.945  -1.859  34.219  0.00  0.00     0.007 C 
ATOM     17  C34 ZIN A   1      25.696  -0.579  33.402  0.00  0.00     0.010 C 
ATOM     18  C35 ZIN A   1      26.636  -0.565  32.217  0.00  0.00    -0.036 C 
ATOM     19  C36 ZIN A   1      28.079  -0.717  32.701  0.00  0.00     0.016 C 
ENDROOT
BRANCH   1  20
ATOM     20  C2  ZIN A   1      27.506   1.714  31.638  0.00  0.00    -0.013 C 
ATOM     21  C1  ZIN A   1      26.748   3.039  31.723  0.00  0.00     0.010 C 
BRANCH  20  22
ATOM     22  C4  ZIN A   1      28.617   1.828  30.593  0.00  0.00     0.015 C 
BRANCH  22  23
ATOM     23  C5  ZIN A   1      29.688   2.801  31.091  0.00  0.00     0.113 C 
BRANCH  23  24
ATOM     24  C6  ZIN A   1      30.539   3.249  29.930  0.00  0.00     0.172 C 
ATOM     25  O7  ZIN A   1      31.753   3.268  30.035  0.00  0.00    -0.648 OA
ATOM     26  O8  ZIN A   1      30.012   3.592  28.884  0.00  0.00    -0.648 OA
ENDBRANCH  23  24
ENDBRANCH  22  23
ENDBRANCH  20  22
ENDBRANCH   1  20
BRANCH   6  27
ATOM     27  O19 ZIN A   1      27.394  -4.225  30.120  0.00  0.00    -0.395 OA
ATOM     28  H48 ZIN A   1      27.467  -5.056  29.632  0.00  0.00     0.210 HD
ENDBRANCH   6  27
BRANCH  10  29
ATOM     29  O26 ZIN A   1      22.256  -5.898  33.655  0.00  0.00    -0.396 OA
ATOM     30  H53 ZIN A   1      21.658  -6.253  34.327  0.00  0.00     0.210 HD
ENDBRANCH  10  29
TORSDOF 6
ENDMDL
MODEL 125
REMARK CAVERDOCK RESULT:      -7.9      0.000      0.000
REMARK CAVERDOCK CONSTRAINTS:       0.0      0.0      0.0      0.0
REMARK CAVERDOCK TUNNEL: 124     -7.9      3.3    125.1
REMARK  6 active torsions:
REMARK  status: ('A' for Active; 'I' for Inactive)
REMARK    1  A    between atoms: C2_2  and  C4_3 
REMARK    2  A    between atoms: C2_2  and  C9_8 
REMARK    3  A    between atoms: C4_3  and  C5_4 
REMARK    4  A    between atoms: C5_4  and  C6_5 
REMARK    5  A    between atoms: C17_13  and  O19_14 
REMARK    6  A    between atoms: C24_18  and  O26_19 
ROOT
ATOM      1  C9  ZIN A   1      26.659   0.232  30.898  0.00  0.00    -0.002 C 
ATOM      2  C11 ZIN A   1      27.125  -0.483  29.605  0.00  0.00     0.006 C 
ATOM      3  C12 ZIN A   1      27.378  -1.965  29.990  0.00  0.00     0.006 C 
ATOM      4  C13 ZIN A   1      26.494  -2.153  31.229  0.00  0.00     0.001 C 
ATOM      5  C15 ZIN A   1      26.880  -3.295  32.150  0.00  0.00     0.024 C 
ATOM      6  C17 ZIN A   1      26.752  -4.634  31.423  0.00  0.00     0.123 C 
ATOM      7  C20 ZIN A   1      27.102  -5.770  32.385  0.00  0.00     0.037 C 
ATOM      8  C21 ZIN A   1      26.144  -5.747  33.576  0.00  0.00    -0.001 C 
ATOM      9  C23 ZIN A   1      24.708  -5.932  33.079  0.00  0.00     0.037 C 
ATOM     10  C24 ZIN A   1      23.750  -5.910  34.271  0.00  0.00     0.118 C 
ATOM     11  C27 ZIN A   1      23.868  -4.569  34.997  0.00  0.00     0.032 C 
ATOM     12  C28 ZIN A   1      25.304  -4.383  35.494  0.00  0.00     0.012 C 
ATOM     13  C29 ZIN A   1      26.262  -4.404  34.302  0.00  0.00    -0.036 C 
ATOM     14  C30 ZIN A   1      27.697  -4.219  34.798  0.00  0.00     0.016 C 
ATOM     15  C31 ZIN A   1      25.922  -3.257  33.351  0.00  0.00     0.001 C 
ATOM     16  C33 ZIN A   1      25.997  -1.926  34.092  0.00  0.00     0.007 C 
ATOM     17  C34 ZIN A   1      25.755  -0.741  33.141  0.00  0.00     0.010 C 
ATOM     18  C35 ZIN A   1      26.739  -0.824  31.995  0.00  0.00    -0.036 C 
ATOM     19  C36 ZIN A   1      28.166  -0.894  32.544  0.00  0.00     0.016 C 
ENDROOT
BRANCH   1  20
ATOM     20  C2  ZIN A   1      27.588   1.404  31.220  0.00  0.00    -0.013 C 
ATOM     21  C1  ZIN A   1      26.753   2.630  31.589  0.00  0.00     0.010 C 
BRANCH  20  22
ATOM     22  C4  ZIN A   1      28.450   1.723  29.997  0.00  0.00     0.015 C 
BRANCH  22  23
ATOM     23  C5  ZIN A   1      29.927   1.715  30.398  0.00  0.00     0.113 C 
BRANCH  23  24
ATOM     24  C6  ZIN A   1      30.460   3.125  30.378  0.00  0.00     0.172 C 
ATOM     25  O7  ZIN A   1      29.724   4.051  30.083  0.00  0.00    -0.648 OA
ATOM     26  O8  ZIN A   1      31.628   3.339  30.658  0.00  0.00    -0.648 OA
ENDBRANCH  23  24
ENDBRANCH  22  23
ENDBRANCH  20  22
ENDBRANCH   1  20
BRANCH   6  27
ATOM     27  O19 ZIN A   1      27.646  -4.658  30.308  0.00  0.00    -0.395 OA
[truncated: 122,061 more chars]
